# Supplementary material for: pKa Calculations of GPCRs: Understanding Protonation States in Receptor Activation
Source: J Chem Inf Model. 2024 Aug 16;64(17):6850–6. doi: 10.1021/acs.jcim.4c01125 (PMC11388449; doi:10.1021/acs.jcim.4c01125)
Supplement: Supplementary file 2 — ci4c01125_si_002.zip [file ci4c01125_si_002.zip]

Archive with 76 entries (74 files):
- ITP_FILES/
- ITP_FILES/A2AR.itp
- ITP_FILES/B2AR.itp
- ITP_FILES/CB1R.itp
- ITP_FILES/CHL1.itp
- ITP_FILES/CLA.itp
- ITP_FILES/GHSR.itp
- ITP_FILES/NT1R.itp
- ITP_FILES/POPC.itp
- ITP_FILES/SOD.itp
- ITP_FILES/TIP3.itp
- ITP_FILES/forcefield.itp
- LRA/
- a2ar_active_deprot.top
- a2ar_active_deprot_first.gro
- a2ar_active_deprot_last.gro
- a2ar_active_prot.top
- a2ar_active_prot_first.gro
- a2ar_active_prot_last.gro
- a2ar_inactive_deprot.top
- a2ar_inactive_deprot_first.gro
- a2ar_inactive_deprot_last.gro
- a2ar_inactive_prot.top
- a2ar_inactive_prot_first.gro
- a2ar_inactive_prot_last.gro
- b2ar_active_deprot.top
- b2ar_active_deprot_first.gro
- b2ar_active_deprot_last.gro
- b2ar_active_prot.top
- b2ar_active_prot_first.gro
- b2ar_active_prot_last.gro
- b2ar_inactive_deprot.top
- b2ar_inactive_deprot_first.gro
- b2ar_inactive_deprot_last.gro
- b2ar_inactive_prot.top
- b2ar_inactive_prot_first.gro
- b2ar_inactive_prot_last.gro
- cb1r_active_deprot.top
- cb1r_active_deprot_first.gro
- cb1r_active_deprot_last.gro
- cb1r_active_prot.top
- cb1r_active_prot_first.gro
- cb1r_active_prot_last.gro
- cb1r_inactive_deprot.top
- cb1r_inactive_deprot_first.gro
- cb1r_inactive_deprot_last.gro
- cb1r_inactive_prot.top
- cb1r_inactive_prot_first.gro
- cb1r_inactive_prot_last.gro
- ghsr_active_deprot.top
- ghsr_active_deprot_first.gro
- ghsr_active_deprot_last.gro
- ghsr_active_prot.top
- ghsr_active_prot_first.gro
- ghsr_active_prot_last.gro
- ghsr_inactive_deprot.top
- ghsr_inactive_deprot_first.gro
- ghsr_inactive_deprot_last.gro
- ghsr_inactive_prot.top
- ghsr_inactive_prot_first.gro
- ghsr_inactive_prot_last.gro
- nt1r_active_deprot.top
- nt1r_active_deprot_first.gro
- nt1r_active_deprot_last.gro
- nt1r_active_prot.top
- nt1r_active_prot_first.gro
- nt1r_active_prot_last.gro
- nt1r_inactive_deprot.top
- nt1r_inactive_deprot_first.gro
- nt1r_inactive_deprot_last.gro
- nt1r_inactive_prot.top
- nt1r_inactive_prot_first.gro
- nt1r_inactive_prot_last.gro
- production-index-example_a2ar_active_prot.ndx
- production.mdp
- LRA/make_pkeff_and_plot_LRA.py
