# Supplementary material for: pKa Calculations of GPCRs: Understanding Protonation States in Receptor Activation
Source: J Chem Inf Model. 2024 Aug 16;64(17):6850–6. doi: 10.1021/acs.jcim.4c01125 (PMC11388449; doi:10.1021/acs.jcim.4c01125)
Supplement: Supplementary file 2 — ci4c01125_si_002.zip [file ci4c01125_si_002.zip › ITP_FILES/A2AR.itp]

[ moleculetype ]
; name	nrexcl
A2AR	     3

[ atoms ]
; nr	type	resnr	residu	atom	cgnr	charge	mass
     1        CT3      1      MET    CAY      1    -0.270000    12.0110   ; qtot -0.270
     2        HA3      1      MET    HY1      2     0.090000     1.0080   ; qtot -0.180
     3        HA3      1      MET    HY2      3     0.090000     1.0080   ; qtot -0.090
     4        HA3      1      MET    HY3      4     0.090000     1.0080   ; qtot -0.000
     5          C      1      MET     CY      5     0.510000    12.0110   ; qtot  0.510
     6          O      1      MET     OY      6    -0.510000    15.9990   ; qtot  0.000
     7        NH1      1      MET      N      7    -0.470000    14.0070   ; qtot -0.470
     8          H      1      MET     HN      8     0.310000     1.0080   ; qtot -0.160
     9        CT1      1      MET     CA      9     0.070000    12.0110   ; qtot -0.090
    10        HB1      1      MET     HA     10     0.090000     1.0080   ; qtot  0.000
    11        CT2      1      MET     CB     11    -0.180000    12.0110   ; qtot -0.180
    12        HA2      1      MET    HB1     12     0.090000     1.0080   ; qtot -0.090
    13        HA2      1      MET    HB2     13     0.090000     1.0080   ; qtot  0.000
    14        CT2      1      MET     CG     14    -0.140000    12.0110   ; qtot -0.140
    15        HA2      1      MET    HG1     15     0.090000     1.0080   ; qtot -0.050
    16        HA2      1      MET    HG2     16     0.090000     1.0080   ; qtot  0.040
    17          S      1      MET     SD     17    -0.090000    32.0600   ; qtot -0.050
    18        CT3      1      MET     CE     18    -0.220000    12.0110   ; qtot -0.270
    19        HA3      1      MET    HE1     19     0.090000     1.0080   ; qtot -0.180
    20        HA3      1      MET    HE2     20     0.090000     1.0080   ; qtot -0.090
    21        HA3      1      MET    HE3     21     0.090000     1.0080   ; qtot -0.000
    22          C      1      MET      C     22     0.510000    12.0110   ; qtot  0.510
    23          O      1      MET      O     23    -0.510000    15.9990   ; qtot  0.000
    24          N      2      PRO      N     24    -0.290000    14.0070   ; qtot -0.290
    25        CP3      2      PRO     CD     25     0.000000    12.0110   ; qtot -0.290
    26        HA2      2      PRO    HD1     26     0.090000     1.0080   ; qtot -0.200
    27        HA2      2      PRO    HD2     27     0.090000     1.0080   ; qtot -0.110
    28        CP1      2      PRO     CA     28     0.020000    12.0110   ; qtot -0.090
    29        HB1      2      PRO     HA     29     0.090000     1.0080   ; qtot  0.000
    30        CP2      2      PRO     CB     30    -0.180000    12.0110   ; qtot -0.180
    31        HA2      2      PRO    HB1     31     0.090000     1.0080   ; qtot -0.090
    32        HA2      2      PRO    HB2     32     0.090000     1.0080   ; qtot  0.000
    33        CP2      2      PRO     CG     33    -0.180000    12.0110   ; qtot -0.180
    34        HA2      2      PRO    HG1     34     0.090000     1.0080   ; qtot -0.090
    35        HA2      2      PRO    HG2     35     0.090000     1.0080   ; qtot  0.000
    36          C      2      PRO      C     36     0.510000    12.0110   ; qtot  0.510
    37          O      2      PRO      O     37    -0.510000    15.9990   ; qtot  0.000
    38        NH1      3      ILE      N     38    -0.470000    14.0070   ; qtot -0.470
    39          H      3      ILE     HN     39     0.310000     1.0080   ; qtot -0.160
    40        CT1      3      ILE     CA     40     0.070000    12.0110   ; qtot -0.090
    41        HB1      3      ILE     HA     41     0.090000     1.0080   ; qtot  0.000
    42        CT1      3      ILE     CB     42    -0.090000    12.0110   ; qtot -0.090
    43        HA1      3      ILE     HB     43     0.090000     1.0080   ; qtot  0.000
    44        CT3      3      ILE    CG2     44    -0.270000    12.0110   ; qtot -0.270
    45        HA3      3      ILE   HG21     45     0.090000     1.0080   ; qtot -0.180
    46        HA3      3      ILE   HG22     46     0.090000     1.0080   ; qtot -0.090
    47        HA3      3      ILE   HG23     47     0.090000     1.0080   ; qtot -0.000
    48        CT2      3      ILE    CG1     48    -0.180000    12.0110   ; qtot -0.180
    49        HA2      3      ILE   HG11     49     0.090000     1.0080   ; qtot -0.090
    50        HA2      3      ILE   HG12     50     0.090000     1.0080   ; qtot -0.000
    51        CT3      3      ILE     CD     51    -0.270000    12.0110   ; qtot -0.270
    52        HA3      3      ILE    HD1     52     0.090000     1.0080   ; qtot -0.180
    53        HA3      3      ILE    HD2     53     0.090000     1.0080   ; qtot -0.090
    54        HA3      3      ILE    HD3     54     0.090000     1.0080   ; qtot -0.000
    55          C      3      ILE      C     55     0.510000    12.0110   ; qtot  0.510
    56          O      3      ILE      O     56    -0.510000    15.9990   ; qtot  0.000
    57        NH1      4      MET      N     57    -0.470000    14.0070   ; qtot -0.470
    58          H      4      MET     HN     58     0.310000     1.0080   ; qtot -0.160
    59        CT1      4      MET     CA     59     0.070000    12.0110   ; qtot -0.090
    60        HB1      4      MET     HA     60     0.090000     1.0080   ; qtot  0.000
    61        CT2      4      MET     CB     61    -0.180000    12.0110   ; qtot -0.180
    62        HA2      4      MET    HB1     62     0.090000     1.0080   ; qtot -0.090
    63        HA2      4      MET    HB2     63     0.090000     1.0080   ; qtot  0.000
    64        CT2      4      MET     CG     64    -0.140000    12.0110   ; qtot -0.140
    65        HA2      4      MET    HG1     65     0.090000     1.0080   ; qtot -0.050
    66        HA2      4      MET    HG2     66     0.090000     1.0080   ; qtot  0.040
    67          S      4      MET     SD     67    -0.090000    32.0600   ; qtot -0.050
    68        CT3      4      MET     CE     68    -0.220000    12.0110   ; qtot -0.270
    69        HA3      4      MET    HE1     69     0.090000     1.0080   ; qtot -0.180
    70        HA3      4      MET    HE2     70     0.090000     1.0080   ; qtot -0.090
    71        HA3      4      MET    HE3     71     0.090000     1.0080   ; qtot -0.000
    72          C      4      MET      C     72     0.510000    12.0110   ; qtot  0.510
    73          O      4      MET      O     73    -0.510000    15.9990   ; qtot  0.000
    74        NH1      5      GLY      N     74    -0.470000    14.0070   ; qtot -0.470
    75          H      5      GLY     HN     75     0.310000     1.0080   ; qtot -0.160
    76        CT2      5      GLY     CA     76    -0.020000    12.0110   ; qtot -0.180
    77        HB2      5      GLY    HA1     77     0.090000     1.0080   ; qtot -0.090
    78        HB2      5      GLY    HA2     78     0.090000     1.0080   ; qtot  0.000
    79          C      5      GLY      C     79     0.510000    12.0110   ; qtot  0.510
    80          O      5      GLY      O     80    -0.510000    15.9990   ; qtot  0.000
    81        NH1      6      SER      N     81    -0.470000    14.0070   ; qtot -0.470
    82          H      6      SER     HN     82     0.310000     1.0080   ; qtot -0.160
    83        CT1      6      SER     CA     83     0.070000    12.0110   ; qtot -0.090
    84        HB1      6      SER     HA     84     0.090000     1.0080   ; qtot  0.000
    85        CT2      6      SER     CB     85     0.050000    12.0110   ; qtot  0.050
    86        HA2      6      SER    HB1     86     0.090000     1.0080   ; qtot  0.140
    87        HA2      6      SER    HB2     87     0.090000     1.0080   ; qtot  0.230
    88        OH1      6      SER     OG     88    -0.660000    15.9990   ; qtot -0.430
    89          H      6      SER    HG1     89     0.430000     1.0080   ; qtot -0.000
    90          C      6      SER      C     90     0.510000    12.0110   ; qtot  0.510
    91          O      6      SER      O     91    -0.510000    15.9990   ; qtot  0.000
    92        NH1      7      SER      N     92    -0.470000    14.0070   ; qtot -0.470
    93          H      7      SER     HN     93     0.310000     1.0080   ; qtot -0.160
    94        CT1      7      SER     CA     94     0.070000    12.0110   ; qtot -0.090
    95        HB1      7      SER     HA     95     0.090000     1.0080   ; qtot  0.000
    96        CT2      7      SER     CB     96     0.050000    12.0110   ; qtot  0.050
    97        HA2      7      SER    HB1     97     0.090000     1.0080   ; qtot  0.140
    98        HA2      7      SER    HB2     98     0.090000     1.0080   ; qtot  0.230
    99        OH1      7      SER     OG     99    -0.660000    15.9990   ; qtot -0.430
   100          H      7      SER    HG1    100     0.430000     1.0080   ; qtot -0.000
   101          C      7      SER      C    101     0.510000    12.0110   ; qtot  0.510
   102          O      7      SER      O    102    -0.510000    15.9990   ; qtot  0.000
   103        NH1      8      VAL      N    103    -0.470000    14.0070   ; qtot -0.470
   104          H      8      VAL     HN    104     0.310000     1.0080   ; qtot -0.160
   105        CT1      8      VAL     CA    105     0.070000    12.0110   ; qtot -0.090
   106        HB1      8      VAL     HA    106     0.090000     1.0080   ; qtot  0.000
   107        CT1      8      VAL     CB    107    -0.090000    12.0110   ; qtot -0.090
   108        HA1      8      VAL     HB    108     0.090000     1.0080   ; qtot  0.000
   109        CT3      8      VAL    CG1    109    -0.270000    12.0110   ; qtot -0.270
   110        HA3      8      VAL   HG11    110     0.090000     1.0080   ; qtot -0.180
   111        HA3      8      VAL   HG12    111     0.090000     1.0080   ; qtot -0.090
   112        HA3      8      VAL   HG13    112     0.090000     1.0080   ; qtot -0.000
   113        CT3      8      VAL    CG2    113    -0.270000    12.0110   ; qtot -0.270
   114        HA3      8      VAL   HG21    114     0.090000     1.0080   ; qtot -0.180
   115        HA3      8      VAL   HG22    115     0.090000     1.0080   ; qtot -0.090
   116        HA3      8      VAL   HG23    116     0.090000     1.0080   ; qtot -0.000
   117          C      8      VAL      C    117     0.510000    12.0110   ; qtot  0.510
   118          O      8      VAL      O    118    -0.510000    15.9990   ; qtot  0.000
   119        NH1      9      TYR      N    119    -0.470000    14.0070   ; qtot -0.470
   120          H      9      TYR     HN    120     0.310000     1.0080   ; qtot -0.160
   121        CT1      9      TYR     CA    121     0.070000    12.0110   ; qtot -0.090
   122        HB1      9      TYR     HA    122     0.090000     1.0080   ; qtot  0.000
   123        CT2      9      TYR     CB    123    -0.180000    12.0110   ; qtot -0.180
   124        HA2      9      TYR    HB1    124     0.090000     1.0080   ; qtot -0.090
   125        HA2      9      TYR    HB2    125     0.090000     1.0080   ; qtot  0.000
   126         CA      9      TYR     CG    126     0.000000    12.0110   ; qtot  0.000
   127         CA      9      TYR    CD1    127    -0.115000    12.0110   ; qtot -0.115
   128         HP      9      TYR    HD1    128     0.115000     1.0080   ; qtot  0.000
   129         CA      9      TYR    CE1    129    -0.115000    12.0110   ; qtot -0.115
   130         HP      9      TYR    HE1    130     0.115000     1.0080   ; qtot  0.000
   131         CA      9      TYR     CZ    131     0.110000    12.0110   ; qtot  0.110
   132        OH1      9      TYR     OH    132    -0.540000    15.9990   ; qtot -0.430
   133          H      9      TYR     HH    133     0.430000     1.0080   ; qtot  0.000
   134         CA      9      TYR    CD2    134    -0.115000    12.0110   ; qtot -0.115
   135         HP      9      TYR    HD2    135     0.115000     1.0080   ; qtot  0.000
   136         CA      9      TYR    CE2    136    -0.115000    12.0110   ; qtot -0.115
   137         HP      9      TYR    HE2    137     0.115000     1.0080   ; qtot  0.000
   138          C      9      TYR      C    138     0.510000    12.0110   ; qtot  0.510
   139          O      9      TYR      O    139    -0.510000    15.9990   ; qtot  0.000
   140        NH1     10      ILE      N    140    -0.470000    14.0070   ; qtot -0.470
   141          H     10      ILE     HN    141     0.310000     1.0080   ; qtot -0.160
   142        CT1     10      ILE     CA    142     0.070000    12.0110   ; qtot -0.090
   143        HB1     10      ILE     HA    143     0.090000     1.0080   ; qtot  0.000
   144        CT1     10      ILE     CB    144    -0.090000    12.0110   ; qtot -0.090
   145        HA1     10      ILE     HB    145     0.090000     1.0080   ; qtot  0.000
   146        CT3     10      ILE    CG2    146    -0.270000    12.0110   ; qtot -0.270
   147        HA3     10      ILE   HG21    147     0.090000     1.0080   ; qtot -0.180
   148        HA3     10      ILE   HG22    148     0.090000     1.0080   ; qtot -0.090
   149        HA3     10      ILE   HG23    149     0.090000     1.0080   ; qtot -0.000
   150        CT2     10      ILE    CG1    150    -0.180000    12.0110   ; qtot -0.180
   151        HA2     10      ILE   HG11    151     0.090000     1.0080   ; qtot -0.090
   152        HA2     10      ILE   HG12    152     0.090000     1.0080   ; qtot -0.000
   153        CT3     10      ILE     CD    153    -0.270000    12.0110   ; qtot -0.270
   154        HA3     10      ILE    HD1    154     0.090000     1.0080   ; qtot -0.180
   155        HA3     10      ILE    HD2    155     0.090000     1.0080   ; qtot -0.090
   156        HA3     10      ILE    HD3    156     0.090000     1.0080   ; qtot -0.000
   157          C     10      ILE      C    157     0.510000    12.0110   ; qtot  0.510
   158          O     10      ILE      O    158    -0.510000    15.9990   ; qtot  0.000
   159        NH1     11      THR      N    159    -0.470000    14.0070   ; qtot -0.470
   160          H     11      THR     HN    160     0.310000     1.0080   ; qtot -0.160
   161        CT1     11      THR     CA    161     0.070000    12.0110   ; qtot -0.090
   162        HB1     11      THR     HA    162     0.090000     1.0080   ; qtot  0.000
   163        CT1     11      THR     CB    163     0.140000    12.0110   ; qtot  0.140
   164        HA1     11      THR     HB    164     0.090000     1.0080   ; qtot  0.230
   165        OH1     11      THR    OG1    165    -0.660000    15.9990   ; qtot -0.430
   166          H     11      THR    HG1    166     0.430000     1.0080   ; qtot  0.000
   167        CT3     11      THR    CG2    167    -0.270000    12.0110   ; qtot -0.270
   168        HA3     11      THR   HG21    168     0.090000     1.0080   ; qtot -0.180
   169        HA3     11      THR   HG22    169     0.090000     1.0080   ; qtot -0.090
   170        HA3     11      THR   HG23    170     0.090000     1.0080   ; qtot -0.000
   171          C     11      THR      C    171     0.510000    12.0110   ; qtot  0.510
   172          O     11      THR      O    172    -0.510000    15.9990   ; qtot  0.000
   173        NH1     12      VAL      N    173    -0.470000    14.0070   ; qtot -0.470
   174          H     12      VAL     HN    174     0.310000     1.0080   ; qtot -0.160
   175        CT1     12      VAL     CA    175     0.070000    12.0110   ; qtot -0.090
   176        HB1     12      VAL     HA    176     0.090000     1.0080   ; qtot  0.000
   177        CT1     12      VAL     CB    177    -0.090000    12.0110   ; qtot -0.090
   178        HA1     12      VAL     HB    178     0.090000     1.0080   ; qtot  0.000
   179        CT3     12      VAL    CG1    179    -0.270000    12.0110   ; qtot -0.270
   180        HA3     12      VAL   HG11    180     0.090000     1.0080   ; qtot -0.180
   181        HA3     12      VAL   HG12    181     0.090000     1.0080   ; qtot -0.090
   182        HA3     12      VAL   HG13    182     0.090000     1.0080   ; qtot -0.000
   183        CT3     12      VAL    CG2    183    -0.270000    12.0110   ; qtot -0.270
   184        HA3     12      VAL   HG21    184     0.090000     1.0080   ; qtot -0.180
   185        HA3     12      VAL   HG22    185     0.090000     1.0080   ; qtot -0.090
   186        HA3     12      VAL   HG23    186     0.090000     1.0080   ; qtot -0.000
   187          C     12      VAL      C    187     0.510000    12.0110   ; qtot  0.510
   188          O     12      VAL      O    188    -0.510000    15.9990   ; qtot  0.000
   189        NH1     13      GLU      N    189    -0.470000    14.0070   ; qtot -0.470
   190          H     13      GLU     HN    190     0.310000     1.0080   ; qtot -0.160
   191        CT1     13      GLU     CA    191     0.070000    12.0110   ; qtot -0.090
   192        HB1     13      GLU     HA    192     0.090000     1.0080   ; qtot  0.000
   193       CT2A     13      GLU     CB    193    -0.180000    12.0110   ; qtot -0.180
   194        HA2     13      GLU    HB1    194     0.090000     1.0080   ; qtot -0.090
   195        HA2     13      GLU    HB2    195     0.090000     1.0080   ; qtot  0.000
   196        CT2     13      GLU     CG    196    -0.280000    12.0110   ; qtot -0.280
   197        HA2     13      GLU    HG1    197     0.090000     1.0080   ; qtot -0.190
   198        HA2     13      GLU    HG2    198     0.090000     1.0080   ; qtot -0.100
   199         CC     13      GLU     CD    199     0.620000    12.0110   ; qtot  0.520
   200         OC     13      GLU    OE1    200    -0.760000    15.9990   ; qtot -0.240
   201         OC     13      GLU    OE2    201    -0.760000    15.9990   ; qtot -1.000
   202          C     13      GLU      C    202     0.510000    12.0110   ; qtot -0.490
   203          O     13      GLU      O    203    -0.510000    15.9990   ; qtot -1.000
   204        NH1     14      LEU      N    204    -0.470000    14.0070   ; qtot -1.470
   205          H     14      LEU     HN    205     0.310000     1.0080   ; qtot -1.160
   206        CT1     14      LEU     CA    206     0.070000    12.0110   ; qtot -1.090
   207        HB1     14      LEU     HA    207     0.090000     1.0080   ; qtot -1.000
   208        CT2     14      LEU     CB    208    -0.180000    12.0110   ; qtot -1.180
   209        HA2     14      LEU    HB1    209     0.090000     1.0080   ; qtot -1.090
   210        HA2     14      LEU    HB2    210     0.090000     1.0080   ; qtot -1.000
   211        CT1     14      LEU     CG    211    -0.090000    12.0110   ; qtot -1.090
   212        HA1     14      LEU     HG    212     0.090000     1.0080   ; qtot -1.000
   213        CT3     14      LEU    CD1    213    -0.270000    12.0110   ; qtot -1.270
   214        HA3     14      LEU   HD11    214     0.090000     1.0080   ; qtot -1.180
   215        HA3     14      LEU   HD12    215     0.090000     1.0080   ; qtot -1.090
   216        HA3     14      LEU   HD13    216     0.090000     1.0080   ; qtot -1.000
   217        CT3     14      LEU    CD2    217    -0.270000    12.0110   ; qtot -1.270
   218        HA3     14      LEU   HD21    218     0.090000     1.0080   ; qtot -1.180
   219        HA3     14      LEU   HD22    219     0.090000     1.0080   ; qtot -1.090
   220        HA3     14      LEU   HD23    220     0.090000     1.0080   ; qtot -1.000
   221          C     14      LEU      C    221     0.510000    12.0110   ; qtot -0.490
   222          O     14      LEU      O    222    -0.510000    15.9990   ; qtot -1.000
   223        NH1     15      ALA      N    223    -0.470000    14.0070   ; qtot -1.470
   224          H     15      ALA     HN    224     0.310000     1.0080   ; qtot -1.160
   225        CT1     15      ALA     CA    225     0.070000    12.0110   ; qtot -1.090
   226        HB1     15      ALA     HA    226     0.090000     1.0080   ; qtot -1.000
   227        CT3     15      ALA     CB    227    -0.270000    12.0110   ; qtot -1.270
   228        HA3     15      ALA    HB1    228     0.090000     1.0080   ; qtot -1.180
   229        HA3     15      ALA    HB2    229     0.090000     1.0080   ; qtot -1.090
   230        HA3     15      ALA    HB3    230     0.090000     1.0080   ; qtot -1.000
   231          C     15      ALA      C    231     0.510000    12.0110   ; qtot -0.490
   232          O     15      ALA      O    232    -0.510000    15.9990   ; qtot -1.000
   233        NH1     16      ILE      N    233    -0.470000    14.0070   ; qtot -1.470
   234          H     16      ILE     HN    234     0.310000     1.0080   ; qtot -1.160
   235        CT1     16      ILE     CA    235     0.070000    12.0110   ; qtot -1.090
   236        HB1     16      ILE     HA    236     0.090000     1.0080   ; qtot -1.000
   237        CT1     16      ILE     CB    237    -0.090000    12.0110   ; qtot -1.090
   238        HA1     16      ILE     HB    238     0.090000     1.0080   ; qtot -1.000
   239        CT3     16      ILE    CG2    239    -0.270000    12.0110   ; qtot -1.270
   240        HA3     16      ILE   HG21    240     0.090000     1.0080   ; qtot -1.180
   241        HA3     16      ILE   HG22    241     0.090000     1.0080   ; qtot -1.090
   242        HA3     16      ILE   HG23    242     0.090000     1.0080   ; qtot -1.000
   243        CT2     16      ILE    CG1    243    -0.180000    12.0110   ; qtot -1.180
   244        HA2     16      ILE   HG11    244     0.090000     1.0080   ; qtot -1.090
   245        HA2     16      ILE   HG12    245     0.090000     1.0080   ; qtot -1.000
   246        CT3     16      ILE     CD    246    -0.270000    12.0110   ; qtot -1.270
   247        HA3     16      ILE    HD1    247     0.090000     1.0080   ; qtot -1.180
   248        HA3     16      ILE    HD2    248     0.090000     1.0080   ; qtot -1.090
   249        HA3     16      ILE    HD3    249     0.090000     1.0080   ; qtot -1.000
   250          C     16      ILE      C    250     0.510000    12.0110   ; qtot -0.490
   251          O     16      ILE      O    251    -0.510000    15.9990   ; qtot -1.000
   252        NH1     17      ALA      N    252    -0.470000    14.0070   ; qtot -1.470
   253          H     17      ALA     HN    253     0.310000     1.0080   ; qtot -1.160
   254        CT1     17      ALA     CA    254     0.070000    12.0110   ; qtot -1.090
   255        HB1     17      ALA     HA    255     0.090000     1.0080   ; qtot -1.000
   256        CT3     17      ALA     CB    256    -0.270000    12.0110   ; qtot -1.270
   257        HA3     17      ALA    HB1    257     0.090000     1.0080   ; qtot -1.180
   258        HA3     17      ALA    HB2    258     0.090000     1.0080   ; qtot -1.090
   259        HA3     17      ALA    HB3    259     0.090000     1.0080   ; qtot -1.000
   260          C     17      ALA      C    260     0.510000    12.0110   ; qtot -0.490
   261          O     17      ALA      O    261    -0.510000    15.9990   ; qtot -1.000
   262        NH1     18      VAL      N    262    -0.470000    14.0070   ; qtot -1.470
   263          H     18      VAL     HN    263     0.310000     1.0080   ; qtot -1.160
   264        CT1     18      VAL     CA    264     0.070000    12.0110   ; qtot -1.090
   265        HB1     18      VAL     HA    265     0.090000     1.0080   ; qtot -1.000
   266        CT1     18      VAL     CB    266    -0.090000    12.0110   ; qtot -1.090
   267        HA1     18      VAL     HB    267     0.090000     1.0080   ; qtot -1.000
   268        CT3     18      VAL    CG1    268    -0.270000    12.0110   ; qtot -1.270
   269        HA3     18      VAL   HG11    269     0.090000     1.0080   ; qtot -1.180
   270        HA3     18      VAL   HG12    270     0.090000     1.0080   ; qtot -1.090
   271        HA3     18      VAL   HG13    271     0.090000     1.0080   ; qtot -1.000
   272        CT3     18      VAL    CG2    272    -0.270000    12.0110   ; qtot -1.270
   273        HA3     18      VAL   HG21    273     0.090000     1.0080   ; qtot -1.180
   274        HA3     18      VAL   HG22    274     0.090000     1.0080   ; qtot -1.090
   275        HA3     18      VAL   HG23    275     0.090000     1.0080   ; qtot -1.000
   276          C     18      VAL      C    276     0.510000    12.0110   ; qtot -0.490
   277          O     18      VAL      O    277    -0.510000    15.9990   ; qtot -1.000
   278        NH1     19      LEU      N    278    -0.470000    14.0070   ; qtot -1.470
   279          H     19      LEU     HN    279     0.310000     1.0080   ; qtot -1.160
   280        CT1     19      LEU     CA    280     0.070000    12.0110   ; qtot -1.090
   281        HB1     19      LEU     HA    281     0.090000     1.0080   ; qtot -1.000
   282        CT2     19      LEU     CB    282    -0.180000    12.0110   ; qtot -1.180
   283        HA2     19      LEU    HB1    283     0.090000     1.0080   ; qtot -1.090
   284        HA2     19      LEU    HB2    284     0.090000     1.0080   ; qtot -1.000
   285        CT1     19      LEU     CG    285    -0.090000    12.0110   ; qtot -1.090
   286        HA1     19      LEU     HG    286     0.090000     1.0080   ; qtot -1.000
   287        CT3     19      LEU    CD1    287    -0.270000    12.0110   ; qtot -1.270
   288        HA3     19      LEU   HD11    288     0.090000     1.0080   ; qtot -1.180
   289        HA3     19      LEU   HD12    289     0.090000     1.0080   ; qtot -1.090
   290        HA3     19      LEU   HD13    290     0.090000     1.0080   ; qtot -1.000
   291        CT3     19      LEU    CD2    291    -0.270000    12.0110   ; qtot -1.270
   292        HA3     19      LEU   HD21    292     0.090000     1.0080   ; qtot -1.180
   293        HA3     19      LEU   HD22    293     0.090000     1.0080   ; qtot -1.090
   294        HA3     19      LEU   HD23    294     0.090000     1.0080   ; qtot -1.000
   295          C     19      LEU      C    295     0.510000    12.0110   ; qtot -0.490
   296          O     19      LEU      O    296    -0.510000    15.9990   ; qtot -1.000
   297        NH1     20      ALA      N    297    -0.470000    14.0070   ; qtot -1.470
   298          H     20      ALA     HN    298     0.310000     1.0080   ; qtot -1.160
   299        CT1     20      ALA     CA    299     0.070000    12.0110   ; qtot -1.090
   300        HB1     20      ALA     HA    300     0.090000     1.0080   ; qtot -1.000
   301        CT3     20      ALA     CB    301    -0.270000    12.0110   ; qtot -1.270
   302        HA3     20      ALA    HB1    302     0.090000     1.0080   ; qtot -1.180
   303        HA3     20      ALA    HB2    303     0.090000     1.0080   ; qtot -1.090
   304        HA3     20      ALA    HB3    304     0.090000     1.0080   ; qtot -1.000
   305          C     20      ALA      C    305     0.510000    12.0110   ; qtot -0.490
   306          O     20      ALA      O    306    -0.510000    15.9990   ; qtot -1.000
   307        NH1     21      ILE      N    307    -0.470000    14.0070   ; qtot -1.470
   308          H     21      ILE     HN    308     0.310000     1.0080   ; qtot -1.160
   309        CT1     21      ILE     CA    309     0.070000    12.0110   ; qtot -1.090
   310        HB1     21      ILE     HA    310     0.090000     1.0080   ; qtot -1.000
   311        CT1     21      ILE     CB    311    -0.090000    12.0110   ; qtot -1.090
   312        HA1     21      ILE     HB    312     0.090000     1.0080   ; qtot -1.000
   313        CT3     21      ILE    CG2    313    -0.270000    12.0110   ; qtot -1.270
   314        HA3     21      ILE   HG21    314     0.090000     1.0080   ; qtot -1.180
   315        HA3     21      ILE   HG22    315     0.090000     1.0080   ; qtot -1.090
   316        HA3     21      ILE   HG23    316     0.090000     1.0080   ; qtot -1.000
   317        CT2     21      ILE    CG1    317    -0.180000    12.0110   ; qtot -1.180
   318        HA2     21      ILE   HG11    318     0.090000     1.0080   ; qtot -1.090
   319        HA2     21      ILE   HG12    319     0.090000     1.0080   ; qtot -1.000
   320        CT3     21      ILE     CD    320    -0.270000    12.0110   ; qtot -1.270
   321        HA3     21      ILE    HD1    321     0.090000     1.0080   ; qtot -1.180
   322        HA3     21      ILE    HD2    322     0.090000     1.0080   ; qtot -1.090
   323        HA3     21      ILE    HD3    323     0.090000     1.0080   ; qtot -1.000
   324          C     21      ILE      C    324     0.510000    12.0110   ; qtot -0.490
   325          O     21      ILE      O    325    -0.510000    15.9990   ; qtot -1.000
   326        NH1     22      LEU      N    326    -0.470000    14.0070   ; qtot -1.470
   327          H     22      LEU     HN    327     0.310000     1.0080   ; qtot -1.160
   328        CT1     22      LEU     CA    328     0.070000    12.0110   ; qtot -1.090
   329        HB1     22      LEU     HA    329     0.090000     1.0080   ; qtot -1.000
   330        CT2     22      LEU     CB    330    -0.180000    12.0110   ; qtot -1.180
   331        HA2     22      LEU    HB1    331     0.090000     1.0080   ; qtot -1.090
   332        HA2     22      LEU    HB2    332     0.090000     1.0080   ; qtot -1.000
   333        CT1     22      LEU     CG    333    -0.090000    12.0110   ; qtot -1.090
   334        HA1     22      LEU     HG    334     0.090000     1.0080   ; qtot -1.000
   335        CT3     22      LEU    CD1    335    -0.270000    12.0110   ; qtot -1.270
   336        HA3     22      LEU   HD11    336     0.090000     1.0080   ; qtot -1.180
   337        HA3     22      LEU   HD12    337     0.090000     1.0080   ; qtot -1.090
   338        HA3     22      LEU   HD13    338     0.090000     1.0080   ; qtot -1.000
   339        CT3     22      LEU    CD2    339    -0.270000    12.0110   ; qtot -1.270
   340        HA3     22      LEU   HD21    340     0.090000     1.0080   ; qtot -1.180
   341        HA3     22      LEU   HD22    341     0.090000     1.0080   ; qtot -1.090
   342        HA3     22      LEU   HD23    342     0.090000     1.0080   ; qtot -1.000
   343          C     22      LEU      C    343     0.510000    12.0110   ; qtot -0.490
   344          O     22      LEU      O    344    -0.510000    15.9990   ; qtot -1.000
   345        NH1     23      GLY      N    345    -0.470000    14.0070   ; qtot -1.470
   346          H     23      GLY     HN    346     0.310000     1.0080   ; qtot -1.160
   347        CT2     23      GLY     CA    347    -0.020000    12.0110   ; qtot -1.180
   348        HB2     23      GLY    HA1    348     0.090000     1.0080   ; qtot -1.090
   349        HB2     23      GLY    HA2    349     0.090000     1.0080   ; qtot -1.000
   350          C     23      GLY      C    350     0.510000    12.0110   ; qtot -0.490
   351          O     23      GLY      O    351    -0.510000    15.9990   ; qtot -1.000
   352        NH1     24      ASN      N    352    -0.470000    14.0070   ; qtot -1.470
   353          H     24      ASN     HN    353     0.310000     1.0080   ; qtot -1.160
   354        CT1     24      ASN     CA    354     0.070000    12.0110   ; qtot -1.090
   355        HB1     24      ASN     HA    355     0.090000     1.0080   ; qtot -1.000
   356        CT2     24      ASN     CB    356    -0.180000    12.0110   ; qtot -1.180
   357        HA2     24      ASN    HB1    357     0.090000     1.0080   ; qtot -1.090
   358        HA2     24      ASN    HB2    358     0.090000     1.0080   ; qtot -1.000
   359         CC     24      ASN     CG    359     0.550000    12.0110   ; qtot -0.450
   360          O     24      ASN    OD1    360    -0.550000    15.9990   ; qtot -1.000
   361        NH2     24      ASN    ND2    361    -0.620000    14.0070   ; qtot -1.620
   362          H     24      ASN   HD21    362     0.320000     1.0080   ; qtot -1.300
   363          H     24      ASN   HD22    363     0.300000     1.0080   ; qtot -1.000
   364          C     24      ASN      C    364     0.510000    12.0110   ; qtot -0.490
   365          O     24      ASN      O    365    -0.510000    15.9990   ; qtot -1.000
   366        NH1     25      VAL      N    366    -0.470000    14.0070   ; qtot -1.470
   367          H     25      VAL     HN    367     0.310000     1.0080   ; qtot -1.160
   368        CT1     25      VAL     CA    368     0.070000    12.0110   ; qtot -1.090
   369        HB1     25      VAL     HA    369     0.090000     1.0080   ; qtot -1.000
   370        CT1     25      VAL     CB    370    -0.090000    12.0110   ; qtot -1.090
   371        HA1     25      VAL     HB    371     0.090000     1.0080   ; qtot -1.000
   372        CT3     25      VAL    CG1    372    -0.270000    12.0110   ; qtot -1.270
   373        HA3     25      VAL   HG11    373     0.090000     1.0080   ; qtot -1.180
   374        HA3     25      VAL   HG12    374     0.090000     1.0080   ; qtot -1.090
   375        HA3     25      VAL   HG13    375     0.090000     1.0080   ; qtot -1.000
   376        CT3     25      VAL    CG2    376    -0.270000    12.0110   ; qtot -1.270
   377        HA3     25      VAL   HG21    377     0.090000     1.0080   ; qtot -1.180
   378        HA3     25      VAL   HG22    378     0.090000     1.0080   ; qtot -1.090
   379        HA3     25      VAL   HG23    379     0.090000     1.0080   ; qtot -1.000
   380          C     25      VAL      C    380     0.510000    12.0110   ; qtot -0.490
   381          O     25      VAL      O    381    -0.510000    15.9990   ; qtot -1.000
   382        NH1     26      LEU      N    382    -0.470000    14.0070   ; qtot -1.470
   383          H     26      LEU     HN    383     0.310000     1.0080   ; qtot -1.160
   384        CT1     26      LEU     CA    384     0.070000    12.0110   ; qtot -1.090
   385        HB1     26      LEU     HA    385     0.090000     1.0080   ; qtot -1.000
   386        CT2     26      LEU     CB    386    -0.180000    12.0110   ; qtot -1.180
   387        HA2     26      LEU    HB1    387     0.090000     1.0080   ; qtot -1.090
   388        HA2     26      LEU    HB2    388     0.090000     1.0080   ; qtot -1.000
   389        CT1     26      LEU     CG    389    -0.090000    12.0110   ; qtot -1.090
   390        HA1     26      LEU     HG    390     0.090000     1.0080   ; qtot -1.000
   391        CT3     26      LEU    CD1    391    -0.270000    12.0110   ; qtot -1.270
   392        HA3     26      LEU   HD11    392     0.090000     1.0080   ; qtot -1.180
   393        HA3     26      LEU   HD12    393     0.090000     1.0080   ; qtot -1.090
   394        HA3     26      LEU   HD13    394     0.090000     1.0080   ; qtot -1.000
   395        CT3     26      LEU    CD2    395    -0.270000    12.0110   ; qtot -1.270
   396        HA3     26      LEU   HD21    396     0.090000     1.0080   ; qtot -1.180
   397        HA3     26      LEU   HD22    397     0.090000     1.0080   ; qtot -1.090
   398        HA3     26      LEU   HD23    398     0.090000     1.0080   ; qtot -1.000
   399          C     26      LEU      C    399     0.510000    12.0110   ; qtot -0.490
   400          O     26      LEU      O    400    -0.510000    15.9990   ; qtot -1.000
   401        NH1     27      VAL      N    401    -0.470000    14.0070   ; qtot -1.470
   402          H     27      VAL     HN    402     0.310000     1.0080   ; qtot -1.160
   403        CT1     27      VAL     CA    403     0.070000    12.0110   ; qtot -1.090
   404        HB1     27      VAL     HA    404     0.090000     1.0080   ; qtot -1.000
   405        CT1     27      VAL     CB    405    -0.090000    12.0110   ; qtot -1.090
   406        HA1     27      VAL     HB    406     0.090000     1.0080   ; qtot -1.000
   407        CT3     27      VAL    CG1    407    -0.270000    12.0110   ; qtot -1.270
   408        HA3     27      VAL   HG11    408     0.090000     1.0080   ; qtot -1.180
   409        HA3     27      VAL   HG12    409     0.090000     1.0080   ; qtot -1.090
   410        HA3     27      VAL   HG13    410     0.090000     1.0080   ; qtot -1.000
   411        CT3     27      VAL    CG2    411    -0.270000    12.0110   ; qtot -1.270
   412        HA3     27      VAL   HG21    412     0.090000     1.0080   ; qtot -1.180
   413        HA3     27      VAL   HG22    413     0.090000     1.0080   ; qtot -1.090
   414        HA3     27      VAL   HG23    414     0.090000     1.0080   ; qtot -1.000
   415          C     27      VAL      C    415     0.510000    12.0110   ; qtot -0.490
   416          O     27      VAL      O    416    -0.510000    15.9990   ; qtot -1.000
   417        NH1     28      CYS      N    417    -0.470000    14.0070   ; qtot -1.470
   418          H     28      CYS     HN    418     0.310000     1.0080   ; qtot -1.160
   419        CT1     28      CYS     CA    419     0.070000    12.0110   ; qtot -1.090
   420        HB1     28      CYS     HA    420     0.090000     1.0080   ; qtot -1.000
   421        CT2     28      CYS     CB    421    -0.110000    12.0110   ; qtot -1.110
   422        HA2     28      CYS    HB1    422     0.090000     1.0080   ; qtot -1.020
   423        HA2     28      CYS    HB2    423     0.090000     1.0080   ; qtot -0.930
   424          S     28      CYS     SG    424    -0.230000    32.0600   ; qtot -1.160
   425         HS     28      CYS    HG1    425     0.160000     1.0080   ; qtot -1.000
   426          C     28      CYS      C    426     0.510000    12.0110   ; qtot -0.490
   427          O     28      CYS      O    427    -0.510000    15.9990   ; qtot -1.000
   428        NH1     29      TRP      N    428    -0.470000    14.0070   ; qtot -1.470
   429          H     29      TRP     HN    429     0.310000     1.0080   ; qtot -1.160
   430        CT1     29      TRP     CA    430     0.070000    12.0110   ; qtot -1.090
   431        HB1     29      TRP     HA    431     0.090000     1.0080   ; qtot -1.000
   432        CT2     29      TRP     CB    432    -0.180000    12.0110   ; qtot -1.180
   433        HA2     29      TRP    HB1    433     0.090000     1.0080   ; qtot -1.090
   434        HA2     29      TRP    HB2    434     0.090000     1.0080   ; qtot -1.000
   435         CY     29      TRP     CG    435    -0.030000    12.0110   ; qtot -1.030
   436         CA     29      TRP    CD1    436    -0.150000    12.0110   ; qtot -1.180
   437         HP     29      TRP    HD1    437     0.220000     1.0080   ; qtot -0.960
   438         NY     29      TRP    NE1    438    -0.510000    14.0070   ; qtot -1.470
   439          H     29      TRP    HE1    439     0.370000     1.0080   ; qtot -1.100
   440        CPT     29      TRP    CE2    440     0.240000    12.0110   ; qtot -0.860
   441        CPT     29      TRP    CD2    441     0.110000    12.0110   ; qtot -0.750
   442        CAI     29      TRP    CE3    442    -0.250000    12.0110   ; qtot -1.000
   443         HP     29      TRP    HE3    443     0.170000     1.0080   ; qtot -0.830
   444         CA     29      TRP    CZ3    444    -0.200000    12.0110   ; qtot -1.030
   445         HP     29      TRP    HZ3    445     0.140000     1.0080   ; qtot -0.890
   446        CAI     29      TRP    CZ2    446    -0.270000    12.0110   ; qtot -1.160
   447         HP     29      TRP    HZ2    447     0.160000     1.0080   ; qtot -1.000
   448         CA     29      TRP    CH2    448    -0.140000    12.0110   ; qtot -1.140
   449         HP     29      TRP    HH2    449     0.140000     1.0080   ; qtot -1.000
   450          C     29      TRP      C    450     0.510000    12.0110   ; qtot -0.490
   451          O     29      TRP      O    451    -0.510000    15.9990   ; qtot -1.000
   452        NH1     30      ALA      N    452    -0.470000    14.0070   ; qtot -1.470
   453          H     30      ALA     HN    453     0.310000     1.0080   ; qtot -1.160
   454        CT1     30      ALA     CA    454     0.070000    12.0110   ; qtot -1.090
   455        HB1     30      ALA     HA    455     0.090000     1.0080   ; qtot -1.000
   456        CT3     30      ALA     CB    456    -0.270000    12.0110   ; qtot -1.270
   457        HA3     30      ALA    HB1    457     0.090000     1.0080   ; qtot -1.180
   458        HA3     30      ALA    HB2    458     0.090000     1.0080   ; qtot -1.090
   459        HA3     30      ALA    HB3    459     0.090000     1.0080   ; qtot -1.000
   460          C     30      ALA      C    460     0.510000    12.0110   ; qtot -0.490
   461          O     30      ALA      O    461    -0.510000    15.9990   ; qtot -1.000
   462        NH1     31      VAL      N    462    -0.470000    14.0070   ; qtot -1.470
   463          H     31      VAL     HN    463     0.310000     1.0080   ; qtot -1.160
   464        CT1     31      VAL     CA    464     0.070000    12.0110   ; qtot -1.090
   465        HB1     31      VAL     HA    465     0.090000     1.0080   ; qtot -1.000
   466        CT1     31      VAL     CB    466    -0.090000    12.0110   ; qtot -1.090
   467        HA1     31      VAL     HB    467     0.090000     1.0080   ; qtot -1.000
   468        CT3     31      VAL    CG1    468    -0.270000    12.0110   ; qtot -1.270
   469        HA3     31      VAL   HG11    469     0.090000     1.0080   ; qtot -1.180
   470        HA3     31      VAL   HG12    470     0.090000     1.0080   ; qtot -1.090
   471        HA3     31      VAL   HG13    471     0.090000     1.0080   ; qtot -1.000
   472        CT3     31      VAL    CG2    472    -0.270000    12.0110   ; qtot -1.270
   473        HA3     31      VAL   HG21    473     0.090000     1.0080   ; qtot -1.180
   474        HA3     31      VAL   HG22    474     0.090000     1.0080   ; qtot -1.090
   475        HA3     31      VAL   HG23    475     0.090000     1.0080   ; qtot -1.000
   476          C     31      VAL      C    476     0.510000    12.0110   ; qtot -0.490
   477          O     31      VAL      O    477    -0.510000    15.9990   ; qtot -1.000
   478        NH1     32      TRP      N    478    -0.470000    14.0070   ; qtot -1.470
   479          H     32      TRP     HN    479     0.310000     1.0080   ; qtot -1.160
   480        CT1     32      TRP     CA    480     0.070000    12.0110   ; qtot -1.090
   481        HB1     32      TRP     HA    481     0.090000     1.0080   ; qtot -1.000
   482        CT2     32      TRP     CB    482    -0.180000    12.0110   ; qtot -1.180
   483        HA2     32      TRP    HB1    483     0.090000     1.0080   ; qtot -1.090
   484        HA2     32      TRP    HB2    484     0.090000     1.0080   ; qtot -1.000
   485         CY     32      TRP     CG    485    -0.030000    12.0110   ; qtot -1.030
   486         CA     32      TRP    CD1    486    -0.150000    12.0110   ; qtot -1.180
   487         HP     32      TRP    HD1    487     0.220000     1.0080   ; qtot -0.960
   488         NY     32      TRP    NE1    488    -0.510000    14.0070   ; qtot -1.470
   489          H     32      TRP    HE1    489     0.370000     1.0080   ; qtot -1.100
   490        CPT     32      TRP    CE2    490     0.240000    12.0110   ; qtot -0.860
   491        CPT     32      TRP    CD2    491     0.110000    12.0110   ; qtot -0.750
   492        CAI     32      TRP    CE3    492    -0.250000    12.0110   ; qtot -1.000
   493         HP     32      TRP    HE3    493     0.170000     1.0080   ; qtot -0.830
   494         CA     32      TRP    CZ3    494    -0.200000    12.0110   ; qtot -1.030
   495         HP     32      TRP    HZ3    495     0.140000     1.0080   ; qtot -0.890
   496        CAI     32      TRP    CZ2    496    -0.270000    12.0110   ; qtot -1.160
   497         HP     32      TRP    HZ2    497     0.160000     1.0080   ; qtot -1.000
   498         CA     32      TRP    CH2    498    -0.140000    12.0110   ; qtot -1.140
   499         HP     32      TRP    HH2    499     0.140000     1.0080   ; qtot -1.000
   500          C     32      TRP      C    500     0.510000    12.0110   ; qtot -0.490
   501          O     32      TRP      O    501    -0.510000    15.9990   ; qtot -1.000
   502        NH1     33      LEU      N    502    -0.470000    14.0070   ; qtot -1.470
   503          H     33      LEU     HN    503     0.310000     1.0080   ; qtot -1.160
   504        CT1     33      LEU     CA    504     0.070000    12.0110   ; qtot -1.090
   505        HB1     33      LEU     HA    505     0.090000     1.0080   ; qtot -1.000
   506        CT2     33      LEU     CB    506    -0.180000    12.0110   ; qtot -1.180
   507        HA2     33      LEU    HB1    507     0.090000     1.0080   ; qtot -1.090
   508        HA2     33      LEU    HB2    508     0.090000     1.0080   ; qtot -1.000
   509        CT1     33      LEU     CG    509    -0.090000    12.0110   ; qtot -1.090
   510        HA1     33      LEU     HG    510     0.090000     1.0080   ; qtot -1.000
   511        CT3     33      LEU    CD1    511    -0.270000    12.0110   ; qtot -1.270
   512        HA3     33      LEU   HD11    512     0.090000     1.0080   ; qtot -1.180
   513        HA3     33      LEU   HD12    513     0.090000     1.0080   ; qtot -1.090
   514        HA3     33      LEU   HD13    514     0.090000     1.0080   ; qtot -1.000
   515        CT3     33      LEU    CD2    515    -0.270000    12.0110   ; qtot -1.270
   516        HA3     33      LEU   HD21    516     0.090000     1.0080   ; qtot -1.180
   517        HA3     33      LEU   HD22    517     0.090000     1.0080   ; qtot -1.090
   518        HA3     33      LEU   HD23    518     0.090000     1.0080   ; qtot -1.000
   519          C     33      LEU      C    519     0.510000    12.0110   ; qtot -0.490
   520          O     33      LEU      O    520    -0.510000    15.9990   ; qtot -1.000
   521        NH1     34      ASN      N    521    -0.470000    14.0070   ; qtot -1.470
   522          H     34      ASN     HN    522     0.310000     1.0080   ; qtot -1.160
   523        CT1     34      ASN     CA    523     0.070000    12.0110   ; qtot -1.090
   524        HB1     34      ASN     HA    524     0.090000     1.0080   ; qtot -1.000
   525        CT2     34      ASN     CB    525    -0.180000    12.0110   ; qtot -1.180
   526        HA2     34      ASN    HB1    526     0.090000     1.0080   ; qtot -1.090
   527        HA2     34      ASN    HB2    527     0.090000     1.0080   ; qtot -1.000
   528         CC     34      ASN     CG    528     0.550000    12.0110   ; qtot -0.450
   529          O     34      ASN    OD1    529    -0.550000    15.9990   ; qtot -1.000
   530        NH2     34      ASN    ND2    530    -0.620000    14.0070   ; qtot -1.620
   531          H     34      ASN   HD21    531     0.320000     1.0080   ; qtot -1.300
   532          H     34      ASN   HD22    532     0.300000     1.0080   ; qtot -1.000
   533          C     34      ASN      C    533     0.510000    12.0110   ; qtot -0.490
   534          O     34      ASN      O    534    -0.510000    15.9990   ; qtot -1.000
   535        NH1     35      SER      N    535    -0.470000    14.0070   ; qtot -1.470
   536          H     35      SER     HN    536     0.310000     1.0080   ; qtot -1.160
   537        CT1     35      SER     CA    537     0.070000    12.0110   ; qtot -1.090
   538        HB1     35      SER     HA    538     0.090000     1.0080   ; qtot -1.000
   539        CT2     35      SER     CB    539     0.050000    12.0110   ; qtot -0.950
   540        HA2     35      SER    HB1    540     0.090000     1.0080   ; qtot -0.860
   541        HA2     35      SER    HB2    541     0.090000     1.0080   ; qtot -0.770
   542        OH1     35      SER     OG    542    -0.660000    15.9990   ; qtot -1.430
   543          H     35      SER    HG1    543     0.430000     1.0080   ; qtot -1.000
   544          C     35      SER      C    544     0.510000    12.0110   ; qtot -0.490
   545          O     35      SER      O    545    -0.510000    15.9990   ; qtot -1.000
   546        NH1     36      ASN      N    546    -0.470000    14.0070   ; qtot -1.470
   547          H     36      ASN     HN    547     0.310000     1.0080   ; qtot -1.160
   548        CT1     36      ASN     CA    548     0.070000    12.0110   ; qtot -1.090
   549        HB1     36      ASN     HA    549     0.090000     1.0080   ; qtot -1.000
   550        CT2     36      ASN     CB    550    -0.180000    12.0110   ; qtot -1.180
   551        HA2     36      ASN    HB1    551     0.090000     1.0080   ; qtot -1.090
   552        HA2     36      ASN    HB2    552     0.090000     1.0080   ; qtot -1.000
   553         CC     36      ASN     CG    553     0.550000    12.0110   ; qtot -0.450
   554          O     36      ASN    OD1    554    -0.550000    15.9990   ; qtot -1.000
   555        NH2     36      ASN    ND2    555    -0.620000    14.0070   ; qtot -1.620
   556          H     36      ASN   HD21    556     0.320000     1.0080   ; qtot -1.300
   557          H     36      ASN   HD22    557     0.300000     1.0080   ; qtot -1.000
   558          C     36      ASN      C    558     0.510000    12.0110   ; qtot -0.490
   559          O     36      ASN      O    559    -0.510000    15.9990   ; qtot -1.000
   560        NH1     37      LEU      N    560    -0.470000    14.0070   ; qtot -1.470
   561          H     37      LEU     HN    561     0.310000     1.0080   ; qtot -1.160
   562        CT1     37      LEU     CA    562     0.070000    12.0110   ; qtot -1.090
   563        HB1     37      LEU     HA    563     0.090000     1.0080   ; qtot -1.000
   564        CT2     37      LEU     CB    564    -0.180000    12.0110   ; qtot -1.180
   565        HA2     37      LEU    HB1    565     0.090000     1.0080   ; qtot -1.090
   566        HA2     37      LEU    HB2    566     0.090000     1.0080   ; qtot -1.000
   567        CT1     37      LEU     CG    567    -0.090000    12.0110   ; qtot -1.090
   568        HA1     37      LEU     HG    568     0.090000     1.0080   ; qtot -1.000
   569        CT3     37      LEU    CD1    569    -0.270000    12.0110   ; qtot -1.270
   570        HA3     37      LEU   HD11    570     0.090000     1.0080   ; qtot -1.180
   571        HA3     37      LEU   HD12    571     0.090000     1.0080   ; qtot -1.090
   572        HA3     37      LEU   HD13    572     0.090000     1.0080   ; qtot -1.000
   573        CT3     37      LEU    CD2    573    -0.270000    12.0110   ; qtot -1.270
   574        HA3     37      LEU   HD21    574     0.090000     1.0080   ; qtot -1.180
   575        HA3     37      LEU   HD22    575     0.090000     1.0080   ; qtot -1.090
   576        HA3     37      LEU   HD23    576     0.090000     1.0080   ; qtot -1.000
   577          C     37      LEU      C    577     0.510000    12.0110   ; qtot -0.490
   578          O     37      LEU      O    578    -0.510000    15.9990   ; qtot -1.000
   579        NH1     38      GLN      N    579    -0.470000    14.0070   ; qtot -1.470
   580          H     38      GLN     HN    580     0.310000     1.0080   ; qtot -1.160
   581        CT1     38      GLN     CA    581     0.070000    12.0110   ; qtot -1.090
   582        HB1     38      GLN     HA    582     0.090000     1.0080   ; qtot -1.000
   583        CT2     38      GLN     CB    583    -0.180000    12.0110   ; qtot -1.180
   584        HA2     38      GLN    HB1    584     0.090000     1.0080   ; qtot -1.090
   585        HA2     38      GLN    HB2    585     0.090000     1.0080   ; qtot -1.000
   586        CT2     38      GLN     CG    586    -0.180000    12.0110   ; qtot -1.180
   587        HA2     38      GLN    HG1    587     0.090000     1.0080   ; qtot -1.090
   588        HA2     38      GLN    HG2    588     0.090000     1.0080   ; qtot -1.000
   589         CC     38      GLN     CD    589     0.550000    12.0110   ; qtot -0.450
   590          O     38      GLN    OE1    590    -0.550000    15.9990   ; qtot -1.000
   591        NH2     38      GLN    NE2    591    -0.620000    14.0070   ; qtot -1.620
   592          H     38      GLN   HE21    592     0.320000     1.0080   ; qtot -1.300
   593          H     38      GLN   HE22    593     0.300000     1.0080   ; qtot -1.000
   594          C     38      GLN      C    594     0.510000    12.0110   ; qtot -0.490
   595          O     38      GLN      O    595    -0.510000    15.9990   ; qtot -1.000
   596        NH1     39      ASN      N    596    -0.470000    14.0070   ; qtot -1.470
   597          H     39      ASN     HN    597     0.310000     1.0080   ; qtot -1.160
   598        CT1     39      ASN     CA    598     0.070000    12.0110   ; qtot -1.090
   599        HB1     39      ASN     HA    599     0.090000     1.0080   ; qtot -1.000
   600        CT2     39      ASN     CB    600    -0.180000    12.0110   ; qtot -1.180
   601        HA2     39      ASN    HB1    601     0.090000     1.0080   ; qtot -1.090
   602        HA2     39      ASN    HB2    602     0.090000     1.0080   ; qtot -1.000
   603         CC     39      ASN     CG    603     0.550000    12.0110   ; qtot -0.450
   604          O     39      ASN    OD1    604    -0.550000    15.9990   ; qtot -1.000
   605        NH2     39      ASN    ND2    605    -0.620000    14.0070   ; qtot -1.620
   606          H     39      ASN   HD21    606     0.320000     1.0080   ; qtot -1.300
   607          H     39      ASN   HD22    607     0.300000     1.0080   ; qtot -1.000
   608          C     39      ASN      C    608     0.510000    12.0110   ; qtot -0.490
   609          O     39      ASN      O    609    -0.510000    15.9990   ; qtot -1.000
   610        NH1     40      VAL      N    610    -0.470000    14.0070   ; qtot -1.470
   611          H     40      VAL     HN    611     0.310000     1.0080   ; qtot -1.160
   612        CT1     40      VAL     CA    612     0.070000    12.0110   ; qtot -1.090
   613        HB1     40      VAL     HA    613     0.090000     1.0080   ; qtot -1.000
   614        CT1     40      VAL     CB    614    -0.090000    12.0110   ; qtot -1.090
   615        HA1     40      VAL     HB    615     0.090000     1.0080   ; qtot -1.000
   616        CT3     40      VAL    CG1    616    -0.270000    12.0110   ; qtot -1.270
   617        HA3     40      VAL   HG11    617     0.090000     1.0080   ; qtot -1.180
   618        HA3     40      VAL   HG12    618     0.090000     1.0080   ; qtot -1.090
   619        HA3     40      VAL   HG13    619     0.090000     1.0080   ; qtot -1.000
   620        CT3     40      VAL    CG2    620    -0.270000    12.0110   ; qtot -1.270
   621        HA3     40      VAL   HG21    621     0.090000     1.0080   ; qtot -1.180
   622        HA3     40      VAL   HG22    622     0.090000     1.0080   ; qtot -1.090
   623        HA3     40      VAL   HG23    623     0.090000     1.0080   ; qtot -1.000
   624          C     40      VAL      C    624     0.510000    12.0110   ; qtot -0.490
   625          O     40      VAL      O    625    -0.510000    15.9990   ; qtot -1.000
   626        NH1     41      THR      N    626    -0.470000    14.0070   ; qtot -1.470
   627          H     41      THR     HN    627     0.310000     1.0080   ; qtot -1.160
   628        CT1     41      THR     CA    628     0.070000    12.0110   ; qtot -1.090
   629        HB1     41      THR     HA    629     0.090000     1.0080   ; qtot -1.000
   630        CT1     41      THR     CB    630     0.140000    12.0110   ; qtot -0.860
   631        HA1     41      THR     HB    631     0.090000     1.0080   ; qtot -0.770
   632        OH1     41      THR    OG1    632    -0.660000    15.9990   ; qtot -1.430
   633          H     41      THR    HG1    633     0.430000     1.0080   ; qtot -1.000
   634        CT3     41      THR    CG2    634    -0.270000    12.0110   ; qtot -1.270
   635        HA3     41      THR   HG21    635     0.090000     1.0080   ; qtot -1.180
   636        HA3     41      THR   HG22    636     0.090000     1.0080   ; qtot -1.090
   637        HA3     41      THR   HG23    637     0.090000     1.0080   ; qtot -1.000
   638          C     41      THR      C    638     0.510000    12.0110   ; qtot -0.490
   639          O     41      THR      O    639    -0.510000    15.9990   ; qtot -1.000
   640        NH1     42      ASN      N    640    -0.470000    14.0070   ; qtot -1.470
   641          H     42      ASN     HN    641     0.310000     1.0080   ; qtot -1.160
   642        CT1     42      ASN     CA    642     0.070000    12.0110   ; qtot -1.090
   643        HB1     42      ASN     HA    643     0.090000     1.0080   ; qtot -1.000
   644        CT2     42      ASN     CB    644    -0.180000    12.0110   ; qtot -1.180
   645        HA2     42      ASN    HB1    645     0.090000     1.0080   ; qtot -1.090
   646        HA2     42      ASN    HB2    646     0.090000     1.0080   ; qtot -1.000
   647         CC     42      ASN     CG    647     0.550000    12.0110   ; qtot -0.450
   648          O     42      ASN    OD1    648    -0.550000    15.9990   ; qtot -1.000
   649        NH2     42      ASN    ND2    649    -0.620000    14.0070   ; qtot -1.620
   650          H     42      ASN   HD21    650     0.320000     1.0080   ; qtot -1.300
   651          H     42      ASN   HD22    651     0.300000     1.0080   ; qtot -1.000
   652          C     42      ASN      C    652     0.510000    12.0110   ; qtot -0.490
   653          O     42      ASN      O    653    -0.510000    15.9990   ; qtot -1.000
   654        NH1     43      TYR      N    654    -0.470000    14.0070   ; qtot -1.470
   655          H     43      TYR     HN    655     0.310000     1.0080   ; qtot -1.160
   656        CT1     43      TYR     CA    656     0.070000    12.0110   ; qtot -1.090
   657        HB1     43      TYR     HA    657     0.090000     1.0080   ; qtot -1.000
   658        CT2     43      TYR     CB    658    -0.180000    12.0110   ; qtot -1.180
   659        HA2     43      TYR    HB1    659     0.090000     1.0080   ; qtot -1.090
   660        HA2     43      TYR    HB2    660     0.090000     1.0080   ; qtot -1.000
   661         CA     43      TYR     CG    661     0.000000    12.0110   ; qtot -1.000
   662         CA     43      TYR    CD1    662    -0.115000    12.0110   ; qtot -1.115
   663         HP     43      TYR    HD1    663     0.115000     1.0080   ; qtot -1.000
   664         CA     43      TYR    CE1    664    -0.115000    12.0110   ; qtot -1.115
   665         HP     43      TYR    HE1    665     0.115000     1.0080   ; qtot -1.000
   666         CA     43      TYR     CZ    666     0.110000    12.0110   ; qtot -0.890
   667        OH1     43      TYR     OH    667    -0.540000    15.9990   ; qtot -1.430
   668          H     43      TYR     HH    668     0.430000     1.0080   ; qtot -1.000
   669         CA     43      TYR    CD2    669    -0.115000    12.0110   ; qtot -1.115
   670         HP     43      TYR    HD2    670     0.115000     1.0080   ; qtot -1.000
   671         CA     43      TYR    CE2    671    -0.115000    12.0110   ; qtot -1.115
   672         HP     43      TYR    HE2    672     0.115000     1.0080   ; qtot -1.000
   673          C     43      TYR      C    673     0.510000    12.0110   ; qtot -0.490
   674          O     43      TYR      O    674    -0.510000    15.9990   ; qtot -1.000
   675        NH1     44      PHE      N    675    -0.470000    14.0070   ; qtot -1.470
   676          H     44      PHE     HN    676     0.310000     1.0080   ; qtot -1.160
   677        CT1     44      PHE     CA    677     0.070000    12.0110   ; qtot -1.090
   678        HB1     44      PHE     HA    678     0.090000     1.0080   ; qtot -1.000
   679        CT2     44      PHE     CB    679    -0.180000    12.0110   ; qtot -1.180
   680        HA2     44      PHE    HB1    680     0.090000     1.0080   ; qtot -1.090
   681        HA2     44      PHE    HB2    681     0.090000     1.0080   ; qtot -1.000
   682         CA     44      PHE     CG    682     0.000000    12.0110   ; qtot -1.000
   683         CA     44      PHE    CD1    683    -0.115000    12.0110   ; qtot -1.115
   684         HP     44      PHE    HD1    684     0.115000     1.0080   ; qtot -1.000
   685         CA     44      PHE    CE1    685    -0.115000    12.0110   ; qtot -1.115
   686         HP     44      PHE    HE1    686     0.115000     1.0080   ; qtot -1.000
   687         CA     44      PHE     CZ    687    -0.115000    12.0110   ; qtot -1.115
   688         HP     44      PHE     HZ    688     0.115000     1.0080   ; qtot -1.000
   689         CA     44      PHE    CD2    689    -0.115000    12.0110   ; qtot -1.115
   690         HP     44      PHE    HD2    690     0.115000     1.0080   ; qtot -1.000
   691         CA     44      PHE    CE2    691    -0.115000    12.0110   ; qtot -1.115
   692         HP     44      PHE    HE2    692     0.115000     1.0080   ; qtot -1.000
   693          C     44      PHE      C    693     0.510000    12.0110   ; qtot -0.490
   694          O     44      PHE      O    694    -0.510000    15.9990   ; qtot -1.000
   695        NH1     45      VAL      N    695    -0.470000    14.0070   ; qtot -1.470
   696          H     45      VAL     HN    696     0.310000     1.0080   ; qtot -1.160
   697        CT1     45      VAL     CA    697     0.070000    12.0110   ; qtot -1.090
   698        HB1     45      VAL     HA    698     0.090000     1.0080   ; qtot -1.000
   699        CT1     45      VAL     CB    699    -0.090000    12.0110   ; qtot -1.090
   700        HA1     45      VAL     HB    700     0.090000     1.0080   ; qtot -1.000
   701        CT3     45      VAL    CG1    701    -0.270000    12.0110   ; qtot -1.270
   702        HA3     45      VAL   HG11    702     0.090000     1.0080   ; qtot -1.180
   703        HA3     45      VAL   HG12    703     0.090000     1.0080   ; qtot -1.090
   704        HA3     45      VAL   HG13    704     0.090000     1.0080   ; qtot -1.000
   705        CT3     45      VAL    CG2    705    -0.270000    12.0110   ; qtot -1.270
   706        HA3     45      VAL   HG21    706     0.090000     1.0080   ; qtot -1.180
   707        HA3     45      VAL   HG22    707     0.090000     1.0080   ; qtot -1.090
   708        HA3     45      VAL   HG23    708     0.090000     1.0080   ; qtot -1.000
   709          C     45      VAL      C    709     0.510000    12.0110   ; qtot -0.490
   710          O     45      VAL      O    710    -0.510000    15.9990   ; qtot -1.000
   711        NH1     46      VAL      N    711    -0.470000    14.0070   ; qtot -1.470
   712          H     46      VAL     HN    712     0.310000     1.0080   ; qtot -1.160
   713        CT1     46      VAL     CA    713     0.070000    12.0110   ; qtot -1.090
   714        HB1     46      VAL     HA    714     0.090000     1.0080   ; qtot -1.000
   715        CT1     46      VAL     CB    715    -0.090000    12.0110   ; qtot -1.090
   716        HA1     46      VAL     HB    716     0.090000     1.0080   ; qtot -1.000
   717        CT3     46      VAL    CG1    717    -0.270000    12.0110   ; qtot -1.270
   718        HA3     46      VAL   HG11    718     0.090000     1.0080   ; qtot -1.180
   719        HA3     46      VAL   HG12    719     0.090000     1.0080   ; qtot -1.090
   720        HA3     46      VAL   HG13    720     0.090000     1.0080   ; qtot -1.000
   721        CT3     46      VAL    CG2    721    -0.270000    12.0110   ; qtot -1.270
   722        HA3     46      VAL   HG21    722     0.090000     1.0080   ; qtot -1.180
   723        HA3     46      VAL   HG22    723     0.090000     1.0080   ; qtot -1.090
   724        HA3     46      VAL   HG23    724     0.090000     1.0080   ; qtot -1.000
   725          C     46      VAL      C    725     0.510000    12.0110   ; qtot -0.490
   726          O     46      VAL      O    726    -0.510000    15.9990   ; qtot -1.000
   727        NH1     47      SER      N    727    -0.470000    14.0070   ; qtot -1.470
   728          H     47      SER     HN    728     0.310000     1.0080   ; qtot -1.160
   729        CT1     47      SER     CA    729     0.070000    12.0110   ; qtot -1.090
   730        HB1     47      SER     HA    730     0.090000     1.0080   ; qtot -1.000
   731        CT2     47      SER     CB    731     0.050000    12.0110   ; qtot -0.950
   732        HA2     47      SER    HB1    732     0.090000     1.0080   ; qtot -0.860
   733        HA2     47      SER    HB2    733     0.090000     1.0080   ; qtot -0.770
   734        OH1     47      SER     OG    734    -0.660000    15.9990   ; qtot -1.430
   735          H     47      SER    HG1    735     0.430000     1.0080   ; qtot -1.000
   736          C     47      SER      C    736     0.510000    12.0110   ; qtot -0.490
   737          O     47      SER      O    737    -0.510000    15.9990   ; qtot -1.000
   738        NH1     48      LEU      N    738    -0.470000    14.0070   ; qtot -1.470
   739          H     48      LEU     HN    739     0.310000     1.0080   ; qtot -1.160
   740        CT1     48      LEU     CA    740     0.070000    12.0110   ; qtot -1.090
   741        HB1     48      LEU     HA    741     0.090000     1.0080   ; qtot -1.000
   742        CT2     48      LEU     CB    742    -0.180000    12.0110   ; qtot -1.180
   743        HA2     48      LEU    HB1    743     0.090000     1.0080   ; qtot -1.090
   744        HA2     48      LEU    HB2    744     0.090000     1.0080   ; qtot -1.000
   745        CT1     48      LEU     CG    745    -0.090000    12.0110   ; qtot -1.090
   746        HA1     48      LEU     HG    746     0.090000     1.0080   ; qtot -1.000
   747        CT3     48      LEU    CD1    747    -0.270000    12.0110   ; qtot -1.270
   748        HA3     48      LEU   HD11    748     0.090000     1.0080   ; qtot -1.180
   749        HA3     48      LEU   HD12    749     0.090000     1.0080   ; qtot -1.090
   750        HA3     48      LEU   HD13    750     0.090000     1.0080   ; qtot -1.000
   751        CT3     48      LEU    CD2    751    -0.270000    12.0110   ; qtot -1.270
   752        HA3     48      LEU   HD21    752     0.090000     1.0080   ; qtot -1.180
   753        HA3     48      LEU   HD22    753     0.090000     1.0080   ; qtot -1.090
   754        HA3     48      LEU   HD23    754     0.090000     1.0080   ; qtot -1.000
   755          C     48      LEU      C    755     0.510000    12.0110   ; qtot -0.490
   756          O     48      LEU      O    756    -0.510000    15.9990   ; qtot -1.000
   757        NH1     49      ALA      N    757    -0.470000    14.0070   ; qtot -1.470
   758          H     49      ALA     HN    758     0.310000     1.0080   ; qtot -1.160
   759        CT1     49      ALA     CA    759     0.070000    12.0110   ; qtot -1.090
   760        HB1     49      ALA     HA    760     0.090000     1.0080   ; qtot -1.000
   761        CT3     49      ALA     CB    761    -0.270000    12.0110   ; qtot -1.270
   762        HA3     49      ALA    HB1    762     0.090000     1.0080   ; qtot -1.180
   763        HA3     49      ALA    HB2    763     0.090000     1.0080   ; qtot -1.090
   764        HA3     49      ALA    HB3    764     0.090000     1.0080   ; qtot -1.000
   765          C     49      ALA      C    765     0.510000    12.0110   ; qtot -0.490
   766          O     49      ALA      O    766    -0.510000    15.9990   ; qtot -1.000
   767        NH1     50      ALA      N    767    -0.470000    14.0070   ; qtot -1.470
   768          H     50      ALA     HN    768     0.310000     1.0080   ; qtot -1.160
   769        CT1     50      ALA     CA    769     0.070000    12.0110   ; qtot -1.090
   770        HB1     50      ALA     HA    770     0.090000     1.0080   ; qtot -1.000
   771        CT3     50      ALA     CB    771    -0.270000    12.0110   ; qtot -1.270
   772        HA3     50      ALA    HB1    772     0.090000     1.0080   ; qtot -1.180
   773        HA3     50      ALA    HB2    773     0.090000     1.0080   ; qtot -1.090
   774        HA3     50      ALA    HB3    774     0.090000     1.0080   ; qtot -1.000
   775          C     50      ALA      C    775     0.510000    12.0110   ; qtot -0.490
   776          O     50      ALA      O    776    -0.510000    15.9990   ; qtot -1.000
   777        NH1     51      ALA      N    777    -0.470000    14.0070   ; qtot -1.470
   778          H     51      ALA     HN    778     0.310000     1.0080   ; qtot -1.160
   779        CT1     51      ALA     CA    779     0.070000    12.0110   ; qtot -1.090
   780        HB1     51      ALA     HA    780     0.090000     1.0080   ; qtot -1.000
   781        CT3     51      ALA     CB    781    -0.270000    12.0110   ; qtot -1.270
   782        HA3     51      ALA    HB1    782     0.090000     1.0080   ; qtot -1.180
   783        HA3     51      ALA    HB2    783     0.090000     1.0080   ; qtot -1.090
   784        HA3     51      ALA    HB3    784     0.090000     1.0080   ; qtot -1.000
   785          C     51      ALA      C    785     0.510000    12.0110   ; qtot -0.490
   786          O     51      ALA      O    786    -0.510000    15.9990   ; qtot -1.000
   787        NH1     52      ASP      N    787    -0.470000    14.0070   ; qtot -1.470
   788          H     52      ASP     HN    788     0.310000     1.0080   ; qtot -1.160
   789        CT1     52      ASP     CA    789     0.070000    12.0110   ; qtot -1.090
   790        HB1     52      ASP     HA    790     0.090000     1.0080   ; qtot -1.000
   791        CT2     52      ASP     CB    791    -0.210000    12.0110   ; qtot -1.210
   792        HA2     52      ASP    HB1    792     0.090000     1.0080   ; qtot -1.120
   793        HA2     52      ASP    HB2    793     0.090000     1.0080   ; qtot -1.030
   794         CD     52      ASP     CG    794     0.750000    12.0110   ; qtot -0.280
   795         OB     52      ASP    OD1    795    -0.550000    15.9990   ; qtot -0.830
   796        OH1     52      ASP    OD2    796    -0.610000    15.9990   ; qtot -1.440
   797          H     52      ASP    HD2    797     0.440000     1.0080   ; qtot -1.000
   798          C     52      ASP      C    798     0.510000    12.0110   ; qtot -0.490
   799          O     52      ASP      O    799    -0.510000    15.9990   ; qtot -1.000
   800        NH1     53      ILE      N    800    -0.470000    14.0070   ; qtot -1.470
   801          H     53      ILE     HN    801     0.310000     1.0080   ; qtot -1.160
   802        CT1     53      ILE     CA    802     0.070000    12.0110   ; qtot -1.090
   803        HB1     53      ILE     HA    803     0.090000     1.0080   ; qtot -1.000
   804        CT1     53      ILE     CB    804    -0.090000    12.0110   ; qtot -1.090
   805        HA1     53      ILE     HB    805     0.090000     1.0080   ; qtot -1.000
   806        CT3     53      ILE    CG2    806    -0.270000    12.0110   ; qtot -1.270
   807        HA3     53      ILE   HG21    807     0.090000     1.0080   ; qtot -1.180
   808        HA3     53      ILE   HG22    808     0.090000     1.0080   ; qtot -1.090
   809        HA3     53      ILE   HG23    809     0.090000     1.0080   ; qtot -1.000
   810        CT2     53      ILE    CG1    810    -0.180000    12.0110   ; qtot -1.180
   811        HA2     53      ILE   HG11    811     0.090000     1.0080   ; qtot -1.090
   812        HA2     53      ILE   HG12    812     0.090000     1.0080   ; qtot -1.000
   813        CT3     53      ILE     CD    813    -0.270000    12.0110   ; qtot -1.270
   814        HA3     53      ILE    HD1    814     0.090000     1.0080   ; qtot -1.180
   815        HA3     53      ILE    HD2    815     0.090000     1.0080   ; qtot -1.090
   816        HA3     53      ILE    HD3    816     0.090000     1.0080   ; qtot -1.000
   817          C     53      ILE      C    817     0.510000    12.0110   ; qtot -0.490
   818          O     53      ILE      O    818    -0.510000    15.9990   ; qtot -1.000
   819        NH1     54      ALA      N    819    -0.470000    14.0070   ; qtot -1.470
   820          H     54      ALA     HN    820     0.310000     1.0080   ; qtot -1.160
   821        CT1     54      ALA     CA    821     0.070000    12.0110   ; qtot -1.090
   822        HB1     54      ALA     HA    822     0.090000     1.0080   ; qtot -1.000
   823        CT3     54      ALA     CB    823    -0.270000    12.0110   ; qtot -1.270
   824        HA3     54      ALA    HB1    824     0.090000     1.0080   ; qtot -1.180
   825        HA3     54      ALA    HB2    825     0.090000     1.0080   ; qtot -1.090
   826        HA3     54      ALA    HB3    826     0.090000     1.0080   ; qtot -1.000
   827          C     54      ALA      C    827     0.510000    12.0110   ; qtot -0.490
   828          O     54      ALA      O    828    -0.510000    15.9990   ; qtot -1.000
   829        NH1     55      VAL      N    829    -0.470000    14.0070   ; qtot -1.470
   830          H     55      VAL     HN    830     0.310000     1.0080   ; qtot -1.160
   831        CT1     55      VAL     CA    831     0.070000    12.0110   ; qtot -1.090
   832        HB1     55      VAL     HA    832     0.090000     1.0080   ; qtot -1.000
   833        CT1     55      VAL     CB    833    -0.090000    12.0110   ; qtot -1.090
   834        HA1     55      VAL     HB    834     0.090000     1.0080   ; qtot -1.000
   835        CT3     55      VAL    CG1    835    -0.270000    12.0110   ; qtot -1.270
   836        HA3     55      VAL   HG11    836     0.090000     1.0080   ; qtot -1.180
   837        HA3     55      VAL   HG12    837     0.090000     1.0080   ; qtot -1.090
   838        HA3     55      VAL   HG13    838     0.090000     1.0080   ; qtot -1.000
   839        CT3     55      VAL    CG2    839    -0.270000    12.0110   ; qtot -1.270
   840        HA3     55      VAL   HG21    840     0.090000     1.0080   ; qtot -1.180
   841        HA3     55      VAL   HG22    841     0.090000     1.0080   ; qtot -1.090
   842        HA3     55      VAL   HG23    842     0.090000     1.0080   ; qtot -1.000
   843          C     55      VAL      C    843     0.510000    12.0110   ; qtot -0.490
   844          O     55      VAL      O    844    -0.510000    15.9990   ; qtot -1.000
   845        NH1     56      GLY      N    845    -0.470000    14.0070   ; qtot -1.470
   846          H     56      GLY     HN    846     0.310000     1.0080   ; qtot -1.160
   847        CT2     56      GLY     CA    847    -0.020000    12.0110   ; qtot -1.180
   848        HB2     56      GLY    HA1    848     0.090000     1.0080   ; qtot -1.090
   849        HB2     56      GLY    HA2    849     0.090000     1.0080   ; qtot -1.000
   850          C     56      GLY      C    850     0.510000    12.0110   ; qtot -0.490
   851          O     56      GLY      O    851    -0.510000    15.9990   ; qtot -1.000
   852        NH1     57      VAL      N    852    -0.470000    14.0070   ; qtot -1.470
   853          H     57      VAL     HN    853     0.310000     1.0080   ; qtot -1.160
   854        CT1     57      VAL     CA    854     0.070000    12.0110   ; qtot -1.090
   855        HB1     57      VAL     HA    855     0.090000     1.0080   ; qtot -1.000
   856        CT1     57      VAL     CB    856    -0.090000    12.0110   ; qtot -1.090
   857        HA1     57      VAL     HB    857     0.090000     1.0080   ; qtot -1.000
   858        CT3     57      VAL    CG1    858    -0.270000    12.0110   ; qtot -1.270
   859        HA3     57      VAL   HG11    859     0.090000     1.0080   ; qtot -1.180
   860        HA3     57      VAL   HG12    860     0.090000     1.0080   ; qtot -1.090
   861        HA3     57      VAL   HG13    861     0.090000     1.0080   ; qtot -1.000
   862        CT3     57      VAL    CG2    862    -0.270000    12.0110   ; qtot -1.270
   863        HA3     57      VAL   HG21    863     0.090000     1.0080   ; qtot -1.180
   864        HA3     57      VAL   HG22    864     0.090000     1.0080   ; qtot -1.090
   865        HA3     57      VAL   HG23    865     0.090000     1.0080   ; qtot -1.000
   866          C     57      VAL      C    866     0.510000    12.0110   ; qtot -0.490
   867          O     57      VAL      O    867    -0.510000    15.9990   ; qtot -1.000
   868        NH1     58      LEU      N    868    -0.470000    14.0070   ; qtot -1.470
   869          H     58      LEU     HN    869     0.310000     1.0080   ; qtot -1.160
   870        CT1     58      LEU     CA    870     0.070000    12.0110   ; qtot -1.090
   871        HB1     58      LEU     HA    871     0.090000     1.0080   ; qtot -1.000
   872        CT2     58      LEU     CB    872    -0.180000    12.0110   ; qtot -1.180
   873        HA2     58      LEU    HB1    873     0.090000     1.0080   ; qtot -1.090
   874        HA2     58      LEU    HB2    874     0.090000     1.0080   ; qtot -1.000
   875        CT1     58      LEU     CG    875    -0.090000    12.0110   ; qtot -1.090
   876        HA1     58      LEU     HG    876     0.090000     1.0080   ; qtot -1.000
   877        CT3     58      LEU    CD1    877    -0.270000    12.0110   ; qtot -1.270
   878        HA3     58      LEU   HD11    878     0.090000     1.0080   ; qtot -1.180
   879        HA3     58      LEU   HD12    879     0.090000     1.0080   ; qtot -1.090
   880        HA3     58      LEU   HD13    880     0.090000     1.0080   ; qtot -1.000
   881        CT3     58      LEU    CD2    881    -0.270000    12.0110   ; qtot -1.270
   882        HA3     58      LEU   HD21    882     0.090000     1.0080   ; qtot -1.180
   883        HA3     58      LEU   HD22    883     0.090000     1.0080   ; qtot -1.090
   884        HA3     58      LEU   HD23    884     0.090000     1.0080   ; qtot -1.000
   885          C     58      LEU      C    885     0.510000    12.0110   ; qtot -0.490
   886          O     58      LEU      O    886    -0.510000    15.9990   ; qtot -1.000
   887        NH1     59      ALA      N    887    -0.470000    14.0070   ; qtot -1.470
   888          H     59      ALA     HN    888     0.310000     1.0080   ; qtot -1.160
   889        CT1     59      ALA     CA    889     0.070000    12.0110   ; qtot -1.090
   890        HB1     59      ALA     HA    890     0.090000     1.0080   ; qtot -1.000
   891        CT3     59      ALA     CB    891    -0.270000    12.0110   ; qtot -1.270
   892        HA3     59      ALA    HB1    892     0.090000     1.0080   ; qtot -1.180
   893        HA3     59      ALA    HB2    893     0.090000     1.0080   ; qtot -1.090
   894        HA3     59      ALA    HB3    894     0.090000     1.0080   ; qtot -1.000
   895          C     59      ALA      C    895     0.510000    12.0110   ; qtot -0.490
   896          O     59      ALA      O    896    -0.510000    15.9990   ; qtot -1.000
   897        NH1     60      ILE      N    897    -0.470000    14.0070   ; qtot -1.470
   898          H     60      ILE     HN    898     0.310000     1.0080   ; qtot -1.160
   899        CT1     60      ILE     CA    899     0.070000    12.0110   ; qtot -1.090
   900        HB1     60      ILE     HA    900     0.090000     1.0080   ; qtot -1.000
   901        CT1     60      ILE     CB    901    -0.090000    12.0110   ; qtot -1.090
   902        HA1     60      ILE     HB    902     0.090000     1.0080   ; qtot -1.000
   903        CT3     60      ILE    CG2    903    -0.270000    12.0110   ; qtot -1.270
   904        HA3     60      ILE   HG21    904     0.090000     1.0080   ; qtot -1.180
   905        HA3     60      ILE   HG22    905     0.090000     1.0080   ; qtot -1.090
   906        HA3     60      ILE   HG23    906     0.090000     1.0080   ; qtot -1.000
   907        CT2     60      ILE    CG1    907    -0.180000    12.0110   ; qtot -1.180
   908        HA2     60      ILE   HG11    908     0.090000     1.0080   ; qtot -1.090
   909        HA2     60      ILE   HG12    909     0.090000     1.0080   ; qtot -1.000
   910        CT3     60      ILE     CD    910    -0.270000    12.0110   ; qtot -1.270
   911        HA3     60      ILE    HD1    911     0.090000     1.0080   ; qtot -1.180
   912        HA3     60      ILE    HD2    912     0.090000     1.0080   ; qtot -1.090
   913        HA3     60      ILE    HD3    913     0.090000     1.0080   ; qtot -1.000
   914          C     60      ILE      C    914     0.510000    12.0110   ; qtot -0.490
   915          O     60      ILE      O    915    -0.510000    15.9990   ; qtot -1.000
   916          N     61      PRO      N    916    -0.290000    14.0070   ; qtot -1.290
   917        CP3     61      PRO     CD    917     0.000000    12.0110   ; qtot -1.290
   918        HA2     61      PRO    HD1    918     0.090000     1.0080   ; qtot -1.200
   919        HA2     61      PRO    HD2    919     0.090000     1.0080   ; qtot -1.110
   920        CP1     61      PRO     CA    920     0.020000    12.0110   ; qtot -1.090
   921        HB1     61      PRO     HA    921     0.090000     1.0080   ; qtot -1.000
   922        CP2     61      PRO     CB    922    -0.180000    12.0110   ; qtot -1.180
   923        HA2     61      PRO    HB1    923     0.090000     1.0080   ; qtot -1.090
   924        HA2     61      PRO    HB2    924     0.090000     1.0080   ; qtot -1.000
   925        CP2     61      PRO     CG    925    -0.180000    12.0110   ; qtot -1.180
   926        HA2     61      PRO    HG1    926     0.090000     1.0080   ; qtot -1.090
   927        HA2     61      PRO    HG2    927     0.090000     1.0080   ; qtot -1.000
   928          C     61      PRO      C    928     0.510000    12.0110   ; qtot -0.490
   929          O     61      PRO      O    929    -0.510000    15.9990   ; qtot -1.000
   930        NH1     62      PHE      N    930    -0.470000    14.0070   ; qtot -1.470
   931          H     62      PHE     HN    931     0.310000     1.0080   ; qtot -1.160
   932        CT1     62      PHE     CA    932     0.070000    12.0110   ; qtot -1.090
   933        HB1     62      PHE     HA    933     0.090000     1.0080   ; qtot -1.000
   934        CT2     62      PHE     CB    934    -0.180000    12.0110   ; qtot -1.180
   935        HA2     62      PHE    HB1    935     0.090000     1.0080   ; qtot -1.090
   936        HA2     62      PHE    HB2    936     0.090000     1.0080   ; qtot -1.000
   937         CA     62      PHE     CG    937     0.000000    12.0110   ; qtot -1.000
   938         CA     62      PHE    CD1    938    -0.115000    12.0110   ; qtot -1.115
   939         HP     62      PHE    HD1    939     0.115000     1.0080   ; qtot -1.000
   940         CA     62      PHE    CE1    940    -0.115000    12.0110   ; qtot -1.115
   941         HP     62      PHE    HE1    941     0.115000     1.0080   ; qtot -1.000
   942         CA     62      PHE     CZ    942    -0.115000    12.0110   ; qtot -1.115
   943         HP     62      PHE     HZ    943     0.115000     1.0080   ; qtot -1.000
   944         CA     62      PHE    CD2    944    -0.115000    12.0110   ; qtot -1.115
   945         HP     62      PHE    HD2    945     0.115000     1.0080   ; qtot -1.000
   946         CA     62      PHE    CE2    946    -0.115000    12.0110   ; qtot -1.115
   947         HP     62      PHE    HE2    947     0.115000     1.0080   ; qtot -1.000
   948          C     62      PHE      C    948     0.510000    12.0110   ; qtot -0.490
   949          O     62      PHE      O    949    -0.510000    15.9990   ; qtot -1.000
   950        NH1     63      ALA      N    950    -0.470000    14.0070   ; qtot -1.470
   951          H     63      ALA     HN    951     0.310000     1.0080   ; qtot -1.160
   952        CT1     63      ALA     CA    952     0.070000    12.0110   ; qtot -1.090
   953        HB1     63      ALA     HA    953     0.090000     1.0080   ; qtot -1.000
   954        CT3     63      ALA     CB    954    -0.270000    12.0110   ; qtot -1.270
   955        HA3     63      ALA    HB1    955     0.090000     1.0080   ; qtot -1.180
   956        HA3     63      ALA    HB2    956     0.090000     1.0080   ; qtot -1.090
   957        HA3     63      ALA    HB3    957     0.090000     1.0080   ; qtot -1.000
   958          C     63      ALA      C    958     0.510000    12.0110   ; qtot -0.490
   959          O     63      ALA      O    959    -0.510000    15.9990   ; qtot -1.000
   960        NH1     64      ILE      N    960    -0.470000    14.0070   ; qtot -1.470
   961          H     64      ILE     HN    961     0.310000     1.0080   ; qtot -1.160
   962        CT1     64      ILE     CA    962     0.070000    12.0110   ; qtot -1.090
   963        HB1     64      ILE     HA    963     0.090000     1.0080   ; qtot -1.000
   964        CT1     64      ILE     CB    964    -0.090000    12.0110   ; qtot -1.090
   965        HA1     64      ILE     HB    965     0.090000     1.0080   ; qtot -1.000
   966        CT3     64      ILE    CG2    966    -0.270000    12.0110   ; qtot -1.270
   967        HA3     64      ILE   HG21    967     0.090000     1.0080   ; qtot -1.180
   968        HA3     64      ILE   HG22    968     0.090000     1.0080   ; qtot -1.090
   969        HA3     64      ILE   HG23    969     0.090000     1.0080   ; qtot -1.000
   970        CT2     64      ILE    CG1    970    -0.180000    12.0110   ; qtot -1.180
   971        HA2     64      ILE   HG11    971     0.090000     1.0080   ; qtot -1.090
   972        HA2     64      ILE   HG12    972     0.090000     1.0080   ; qtot -1.000
   973        CT3     64      ILE     CD    973    -0.270000    12.0110   ; qtot -1.270
   974        HA3     64      ILE    HD1    974     0.090000     1.0080   ; qtot -1.180
   975        HA3     64      ILE    HD2    975     0.090000     1.0080   ; qtot -1.090
   976        HA3     64      ILE    HD3    976     0.090000     1.0080   ; qtot -1.000
   977          C     64      ILE      C    977     0.510000    12.0110   ; qtot -0.490
   978          O     64      ILE      O    978    -0.510000    15.9990   ; qtot -1.000
   979        NH1     65      THR      N    979    -0.470000    14.0070   ; qtot -1.470
   980          H     65      THR     HN    980     0.310000     1.0080   ; qtot -1.160
   981        CT1     65      THR     CA    981     0.070000    12.0110   ; qtot -1.090
   982        HB1     65      THR     HA    982     0.090000     1.0080   ; qtot -1.000
   983        CT1     65      THR     CB    983     0.140000    12.0110   ; qtot -0.860
   984        HA1     65      THR     HB    984     0.090000     1.0080   ; qtot -0.770
   985        OH1     65      THR    OG1    985    -0.660000    15.9990   ; qtot -1.430
   986          H     65      THR    HG1    986     0.430000     1.0080   ; qtot -1.000
   987        CT3     65      THR    CG2    987    -0.270000    12.0110   ; qtot -1.270
   988        HA3     65      THR   HG21    988     0.090000     1.0080   ; qtot -1.180
   989        HA3     65      THR   HG22    989     0.090000     1.0080   ; qtot -1.090
   990        HA3     65      THR   HG23    990     0.090000     1.0080   ; qtot -1.000
   991          C     65      THR      C    991     0.510000    12.0110   ; qtot -0.490
   992          O     65      THR      O    992    -0.510000    15.9990   ; qtot -1.000
   993        NH1     66      ILE      N    993    -0.470000    14.0070   ; qtot -1.470
   994          H     66      ILE     HN    994     0.310000     1.0080   ; qtot -1.160
   995        CT1     66      ILE     CA    995     0.070000    12.0110   ; qtot -1.090
   996        HB1     66      ILE     HA    996     0.090000     1.0080   ; qtot -1.000
   997        CT1     66      ILE     CB    997    -0.090000    12.0110   ; qtot -1.090
   998        HA1     66      ILE     HB    998     0.090000     1.0080   ; qtot -1.000
   999        CT3     66      ILE    CG2    999    -0.270000    12.0110   ; qtot -1.270
  1000        HA3     66      ILE   HG21   1000     0.090000     1.0080   ; qtot -1.180
  1001        HA3     66      ILE   HG22   1001     0.090000     1.0080   ; qtot -1.090
  1002        HA3     66      ILE   HG23   1002     0.090000     1.0080   ; qtot -1.000
  1003        CT2     66      ILE    CG1   1003    -0.180000    12.0110   ; qtot -1.180
  1004        HA2     66      ILE   HG11   1004     0.090000     1.0080   ; qtot -1.090
  1005        HA2     66      ILE   HG12   1005     0.090000     1.0080   ; qtot -1.000
  1006        CT3     66      ILE     CD   1006    -0.270000    12.0110   ; qtot -1.270
  1007        HA3     66      ILE    HD1   1007     0.090000     1.0080   ; qtot -1.180
  1008        HA3     66      ILE    HD2   1008     0.090000     1.0080   ; qtot -1.090
  1009        HA3     66      ILE    HD3   1009     0.090000     1.0080   ; qtot -1.000
  1010          C     66      ILE      C   1010     0.510000    12.0110   ; qtot -0.490
  1011          O     66      ILE      O   1011    -0.510000    15.9990   ; qtot -1.000
  1012        NH1     67      SER      N   1012    -0.470000    14.0070   ; qtot -1.470
  1013          H     67      SER     HN   1013     0.310000     1.0080   ; qtot -1.160
  1014        CT1     67      SER     CA   1014     0.070000    12.0110   ; qtot -1.090
  1015        HB1     67      SER     HA   1015     0.090000     1.0080   ; qtot -1.000
  1016        CT2     67      SER     CB   1016     0.050000    12.0110   ; qtot -0.950
  1017        HA2     67      SER    HB1   1017     0.090000     1.0080   ; qtot -0.860
  1018        HA2     67      SER    HB2   1018     0.090000     1.0080   ; qtot -0.770
  1019        OH1     67      SER     OG   1019    -0.660000    15.9990   ; qtot -1.430
  1020          H     67      SER    HG1   1020     0.430000     1.0080   ; qtot -1.000
  1021          C     67      SER      C   1021     0.510000    12.0110   ; qtot -0.490
  1022          O     67      SER      O   1022    -0.510000    15.9990   ; qtot -1.000
  1023        NH1     68      THR      N   1023    -0.470000    14.0070   ; qtot -1.470
  1024          H     68      THR     HN   1024     0.310000     1.0080   ; qtot -1.160
  1025        CT1     68      THR     CA   1025     0.070000    12.0110   ; qtot -1.090
  1026        HB1     68      THR     HA   1026     0.090000     1.0080   ; qtot -1.000
  1027        CT1     68      THR     CB   1027     0.140000    12.0110   ; qtot -0.860
  1028        HA1     68      THR     HB   1028     0.090000     1.0080   ; qtot -0.770
  1029        OH1     68      THR    OG1   1029    -0.660000    15.9990   ; qtot -1.430
  1030          H     68      THR    HG1   1030     0.430000     1.0080   ; qtot -1.000
  1031        CT3     68      THR    CG2   1031    -0.270000    12.0110   ; qtot -1.270
  1032        HA3     68      THR   HG21   1032     0.090000     1.0080   ; qtot -1.180
  1033        HA3     68      THR   HG22   1033     0.090000     1.0080   ; qtot -1.090
  1034        HA3     68      THR   HG23   1034     0.090000     1.0080   ; qtot -1.000
  1035          C     68      THR      C   1035     0.510000    12.0110   ; qtot -0.490
  1036          O     68      THR      O   1036    -0.510000    15.9990   ; qtot -1.000
  1037        NH1     69      GLY      N   1037    -0.470000    14.0070   ; qtot -1.470
  1038          H     69      GLY     HN   1038     0.310000     1.0080   ; qtot -1.160
  1039        CT2     69      GLY     CA   1039    -0.020000    12.0110   ; qtot -1.180
  1040        HB2     69      GLY    HA1   1040     0.090000     1.0080   ; qtot -1.090
  1041        HB2     69      GLY    HA2   1041     0.090000     1.0080   ; qtot -1.000
  1042          C     69      GLY      C   1042     0.510000    12.0110   ; qtot -0.490
  1043          O     69      GLY      O   1043    -0.510000    15.9990   ; qtot -1.000
  1044        NH1     70      PHE      N   1044    -0.470000    14.0070   ; qtot -1.470
  1045          H     70      PHE     HN   1045     0.310000     1.0080   ; qtot -1.160
  1046        CT1     70      PHE     CA   1046     0.070000    12.0110   ; qtot -1.090
  1047        HB1     70      PHE     HA   1047     0.090000     1.0080   ; qtot -1.000
  1048        CT2     70      PHE     CB   1048    -0.180000    12.0110   ; qtot -1.180
  1049        HA2     70      PHE    HB1   1049     0.090000     1.0080   ; qtot -1.090
  1050        HA2     70      PHE    HB2   1050     0.090000     1.0080   ; qtot -1.000
  1051         CA     70      PHE     CG   1051     0.000000    12.0110   ; qtot -1.000
  1052         CA     70      PHE    CD1   1052    -0.115000    12.0110   ; qtot -1.115
  1053         HP     70      PHE    HD1   1053     0.115000     1.0080   ; qtot -1.000
  1054         CA     70      PHE    CE1   1054    -0.115000    12.0110   ; qtot -1.115
  1055         HP     70      PHE    HE1   1055     0.115000     1.0080   ; qtot -1.000
  1056         CA     70      PHE     CZ   1056    -0.115000    12.0110   ; qtot -1.115
  1057         HP     70      PHE     HZ   1057     0.115000     1.0080   ; qtot -1.000
  1058         CA     70      PHE    CD2   1058    -0.115000    12.0110   ; qtot -1.115
  1059         HP     70      PHE    HD2   1059     0.115000     1.0080   ; qtot -1.000
  1060         CA     70      PHE    CE2   1060    -0.115000    12.0110   ; qtot -1.115
  1061         HP     70      PHE    HE2   1061     0.115000     1.0080   ; qtot -1.000
  1062          C     70      PHE      C   1062     0.510000    12.0110   ; qtot -0.490
  1063          O     70      PHE      O   1063    -0.510000    15.9990   ; qtot -1.000
  1064        NH1     71      CYS      N   1064    -0.470000    14.0070   ; qtot -1.470
  1065          H     71      CYS     HN   1065     0.310000     1.0080   ; qtot -1.160
  1066        CT1     71      CYS     CA   1066     0.070000    12.0110   ; qtot -1.090
  1067        HB1     71      CYS     HA   1067     0.090000     1.0080   ; qtot -1.000
  1068        CT2     71      CYS     CB   1068    -0.100000    12.0110   ; qtot -1.100
  1069        HA2     71      CYS    HB1   1069     0.090000     1.0080   ; qtot -1.010
  1070        HA2     71      CYS    HB2   1070     0.090000     1.0080   ; qtot -0.920
  1071         SM     71      CYS     SG   1071    -0.080000    32.0600   ; qtot -1.000
  1072          C     71      CYS      C   1072     0.510000    12.0110   ; qtot -0.490
  1073          O     71      CYS      O   1073    -0.510000    15.9990   ; qtot -1.000
  1074        NH1     72      ALA      N   1074    -0.470000    14.0070   ; qtot -1.470
  1075          H     72      ALA     HN   1075     0.310000     1.0080   ; qtot -1.160
  1076        CT1     72      ALA     CA   1076     0.070000    12.0110   ; qtot -1.090
  1077        HB1     72      ALA     HA   1077     0.090000     1.0080   ; qtot -1.000
  1078        CT3     72      ALA     CB   1078    -0.270000    12.0110   ; qtot -1.270
  1079        HA3     72      ALA    HB1   1079     0.090000     1.0080   ; qtot -1.180
  1080        HA3     72      ALA    HB2   1080     0.090000     1.0080   ; qtot -1.090
  1081        HA3     72      ALA    HB3   1081     0.090000     1.0080   ; qtot -1.000
  1082          C     72      ALA      C   1082     0.510000    12.0110   ; qtot -0.490
  1083          O     72      ALA      O   1083    -0.510000    15.9990   ; qtot -1.000
  1084        NH1     73      ALA      N   1084    -0.470000    14.0070   ; qtot -1.470
  1085          H     73      ALA     HN   1085     0.310000     1.0080   ; qtot -1.160
  1086        CT1     73      ALA     CA   1086     0.070000    12.0110   ; qtot -1.090
  1087        HB1     73      ALA     HA   1087     0.090000     1.0080   ; qtot -1.000
  1088        CT3     73      ALA     CB   1088    -0.270000    12.0110   ; qtot -1.270
  1089        HA3     73      ALA    HB1   1089     0.090000     1.0080   ; qtot -1.180
  1090        HA3     73      ALA    HB2   1090     0.090000     1.0080   ; qtot -1.090
  1091        HA3     73      ALA    HB3   1091     0.090000     1.0080   ; qtot -1.000
  1092          C     73      ALA      C   1092     0.510000    12.0110   ; qtot -0.490
  1093          O     73      ALA      O   1093    -0.510000    15.9990   ; qtot -1.000
  1094        NH1     74      CYS      N   1094    -0.470000    14.0070   ; qtot -1.470
  1095          H     74      CYS     HN   1095     0.310000     1.0080   ; qtot -1.160
  1096        CT1     74      CYS     CA   1096     0.070000    12.0110   ; qtot -1.090
  1097        HB1     74      CYS     HA   1097     0.090000     1.0080   ; qtot -1.000
  1098        CT2     74      CYS     CB   1098    -0.100000    12.0110   ; qtot -1.100
  1099        HA2     74      CYS    HB1   1099     0.090000     1.0080   ; qtot -1.010
  1100        HA2     74      CYS    HB2   1100     0.090000     1.0080   ; qtot -0.920
  1101         SM     74      CYS     SG   1101    -0.080000    32.0600   ; qtot -1.000
  1102          C     74      CYS      C   1102     0.510000    12.0110   ; qtot -0.490
  1103          O     74      CYS      O   1103    -0.510000    15.9990   ; qtot -1.000
  1104        NH1     75      HSD      N   1104    -0.470000    14.0070   ; qtot -1.470
  1105          H     75      HSD     HN   1105     0.310000     1.0080   ; qtot -1.160
  1106        CT1     75      HSD     CA   1106     0.070000    12.0110   ; qtot -1.090
  1107        HB1     75      HSD     HA   1107     0.090000     1.0080   ; qtot -1.000
  1108        CT2     75      HSD     CB   1108    -0.090000    12.0110   ; qtot -1.090
  1109        HA2     75      HSD    HB1   1109     0.090000     1.0080   ; qtot -1.000
  1110        HA2     75      HSD    HB2   1110     0.090000     1.0080   ; qtot -0.910
  1111        NR1     75      HSD    ND1   1111    -0.360000    14.0070   ; qtot -1.270
  1112          H     75      HSD    HD1   1112     0.320000     1.0080   ; qtot -0.950
  1113       CPH1     75      HSD     CG   1113    -0.050000    12.0110   ; qtot -1.000
  1114       CPH2     75      HSD    CE1   1114     0.250000    12.0110   ; qtot -0.750
  1115        HR1     75      HSD    HE1   1115     0.130000     1.0080   ; qtot -0.620
  1116        NR2     75      HSD    NE2   1116    -0.700000    14.0070   ; qtot -1.320
  1117       CPH1     75      HSD    CD2   1117     0.220000    12.0110   ; qtot -1.100
  1118        HR3     75      HSD    HD2   1118     0.100000     1.0080   ; qtot -1.000
  1119          C     75      HSD      C   1119     0.510000    12.0110   ; qtot -0.490
  1120          O     75      HSD      O   1120    -0.510000    15.9990   ; qtot -1.000
  1121        NH1     76      GLY      N   1121    -0.470000    14.0070   ; qtot -1.470
  1122          H     76      GLY     HN   1122     0.310000     1.0080   ; qtot -1.160
  1123        CT2     76      GLY     CA   1123    -0.020000    12.0110   ; qtot -1.180
  1124        HB2     76      GLY    HA1   1124     0.090000     1.0080   ; qtot -1.090
  1125        HB2     76      GLY    HA2   1125     0.090000     1.0080   ; qtot -1.000
  1126          C     76      GLY      C   1126     0.510000    12.0110   ; qtot -0.490
  1127          O     76      GLY      O   1127    -0.510000    15.9990   ; qtot -1.000
  1128        NH1     77      CYS      N   1128    -0.470000    14.0070   ; qtot -1.470
  1129          H     77      CYS     HN   1129     0.310000     1.0080   ; qtot -1.160
  1130        CT1     77      CYS     CA   1130     0.070000    12.0110   ; qtot -1.090
  1131        HB1     77      CYS     HA   1131     0.090000     1.0080   ; qtot -1.000
  1132        CT2     77      CYS     CB   1132    -0.100000    12.0110   ; qtot -1.100
  1133        HA2     77      CYS    HB1   1133     0.090000     1.0080   ; qtot -1.010
  1134        HA2     77      CYS    HB2   1134     0.090000     1.0080   ; qtot -0.920
  1135         SM     77      CYS     SG   1135    -0.080000    32.0600   ; qtot -1.000
  1136          C     77      CYS      C   1136     0.510000    12.0110   ; qtot -0.490
  1137          O     77      CYS      O   1137    -0.510000    15.9990   ; qtot -1.000
  1138        NH1     78      LEU      N   1138    -0.470000    14.0070   ; qtot -1.470
  1139          H     78      LEU     HN   1139     0.310000     1.0080   ; qtot -1.160
  1140        CT1     78      LEU     CA   1140     0.070000    12.0110   ; qtot -1.090
  1141        HB1     78      LEU     HA   1141     0.090000     1.0080   ; qtot -1.000
  1142        CT2     78      LEU     CB   1142    -0.180000    12.0110   ; qtot -1.180
  1143        HA2     78      LEU    HB1   1143     0.090000     1.0080   ; qtot -1.090
  1144        HA2     78      LEU    HB2   1144     0.090000     1.0080   ; qtot -1.000
  1145        CT1     78      LEU     CG   1145    -0.090000    12.0110   ; qtot -1.090
  1146        HA1     78      LEU     HG   1146     0.090000     1.0080   ; qtot -1.000
  1147        CT3     78      LEU    CD1   1147    -0.270000    12.0110   ; qtot -1.270
  1148        HA3     78      LEU   HD11   1148     0.090000     1.0080   ; qtot -1.180
  1149        HA3     78      LEU   HD12   1149     0.090000     1.0080   ; qtot -1.090
  1150        HA3     78      LEU   HD13   1150     0.090000     1.0080   ; qtot -1.000
  1151        CT3     78      LEU    CD2   1151    -0.270000    12.0110   ; qtot -1.270
  1152        HA3     78      LEU   HD21   1152     0.090000     1.0080   ; qtot -1.180
  1153        HA3     78      LEU   HD22   1153     0.090000     1.0080   ; qtot -1.090
  1154        HA3     78      LEU   HD23   1154     0.090000     1.0080   ; qtot -1.000
  1155          C     78      LEU      C   1155     0.510000    12.0110   ; qtot -0.490
  1156          O     78      LEU      O   1156    -0.510000    15.9990   ; qtot -1.000
  1157        NH1     79      PHE      N   1157    -0.470000    14.0070   ; qtot -1.470
  1158          H     79      PHE     HN   1158     0.310000     1.0080   ; qtot -1.160
  1159        CT1     79      PHE     CA   1159     0.070000    12.0110   ; qtot -1.090
  1160        HB1     79      PHE     HA   1160     0.090000     1.0080   ; qtot -1.000
  1161        CT2     79      PHE     CB   1161    -0.180000    12.0110   ; qtot -1.180
  1162        HA2     79      PHE    HB1   1162     0.090000     1.0080   ; qtot -1.090
  1163        HA2     79      PHE    HB2   1163     0.090000     1.0080   ; qtot -1.000
  1164         CA     79      PHE     CG   1164     0.000000    12.0110   ; qtot -1.000
  1165         CA     79      PHE    CD1   1165    -0.115000    12.0110   ; qtot -1.115
  1166         HP     79      PHE    HD1   1166     0.115000     1.0080   ; qtot -1.000
  1167         CA     79      PHE    CE1   1167    -0.115000    12.0110   ; qtot -1.115
  1168         HP     79      PHE    HE1   1168     0.115000     1.0080   ; qtot -1.000
  1169         CA     79      PHE     CZ   1169    -0.115000    12.0110   ; qtot -1.115
  1170         HP     79      PHE     HZ   1170     0.115000     1.0080   ; qtot -1.000
  1171         CA     79      PHE    CD2   1171    -0.115000    12.0110   ; qtot -1.115
  1172         HP     79      PHE    HD2   1172     0.115000     1.0080   ; qtot -1.000
  1173         CA     79      PHE    CE2   1173    -0.115000    12.0110   ; qtot -1.115
  1174         HP     79      PHE    HE2   1174     0.115000     1.0080   ; qtot -1.000
  1175          C     79      PHE      C   1175     0.510000    12.0110   ; qtot -0.490
  1176          O     79      PHE      O   1176    -0.510000    15.9990   ; qtot -1.000
  1177        NH1     80      ILE      N   1177    -0.470000    14.0070   ; qtot -1.470
  1178          H     80      ILE     HN   1178     0.310000     1.0080   ; qtot -1.160
  1179        CT1     80      ILE     CA   1179     0.070000    12.0110   ; qtot -1.090
  1180        HB1     80      ILE     HA   1180     0.090000     1.0080   ; qtot -1.000
  1181        CT1     80      ILE     CB   1181    -0.090000    12.0110   ; qtot -1.090
  1182        HA1     80      ILE     HB   1182     0.090000     1.0080   ; qtot -1.000
  1183        CT3     80      ILE    CG2   1183    -0.270000    12.0110   ; qtot -1.270
  1184        HA3     80      ILE   HG21   1184     0.090000     1.0080   ; qtot -1.180
  1185        HA3     80      ILE   HG22   1185     0.090000     1.0080   ; qtot -1.090
  1186        HA3     80      ILE   HG23   1186     0.090000     1.0080   ; qtot -1.000
  1187        CT2     80      ILE    CG1   1187    -0.180000    12.0110   ; qtot -1.180
  1188        HA2     80      ILE   HG11   1188     0.090000     1.0080   ; qtot -1.090
  1189        HA2     80      ILE   HG12   1189     0.090000     1.0080   ; qtot -1.000
  1190        CT3     80      ILE     CD   1190    -0.270000    12.0110   ; qtot -1.270
  1191        HA3     80      ILE    HD1   1191     0.090000     1.0080   ; qtot -1.180
  1192        HA3     80      ILE    HD2   1192     0.090000     1.0080   ; qtot -1.090
  1193        HA3     80      ILE    HD3   1193     0.090000     1.0080   ; qtot -1.000
  1194          C     80      ILE      C   1194     0.510000    12.0110   ; qtot -0.490
  1195          O     80      ILE      O   1195    -0.510000    15.9990   ; qtot -1.000
  1196        NH1     81      ALA      N   1196    -0.470000    14.0070   ; qtot -1.470
  1197          H     81      ALA     HN   1197     0.310000     1.0080   ; qtot -1.160
  1198        CT1     81      ALA     CA   1198     0.070000    12.0110   ; qtot -1.090
  1199        HB1     81      ALA     HA   1199     0.090000     1.0080   ; qtot -1.000
  1200        CT3     81      ALA     CB   1200    -0.270000    12.0110   ; qtot -1.270
  1201        HA3     81      ALA    HB1   1201     0.090000     1.0080   ; qtot -1.180
  1202        HA3     81      ALA    HB2   1202     0.090000     1.0080   ; qtot -1.090
  1203        HA3     81      ALA    HB3   1203     0.090000     1.0080   ; qtot -1.000
  1204          C     81      ALA      C   1204     0.510000    12.0110   ; qtot -0.490
  1205          O     81      ALA      O   1205    -0.510000    15.9990   ; qtot -1.000
  1206        NH1     82      CYS      N   1206    -0.470000    14.0070   ; qtot -1.470
  1207          H     82      CYS     HN   1207     0.310000     1.0080   ; qtot -1.160
  1208        CT1     82      CYS     CA   1208     0.070000    12.0110   ; qtot -1.090
  1209        HB1     82      CYS     HA   1209     0.090000     1.0080   ; qtot -1.000
  1210        CT2     82      CYS     CB   1210    -0.110000    12.0110   ; qtot -1.110
  1211        HA2     82      CYS    HB1   1211     0.090000     1.0080   ; qtot -1.020
  1212        HA2     82      CYS    HB2   1212     0.090000     1.0080   ; qtot -0.930
  1213          S     82      CYS     SG   1213    -0.230000    32.0600   ; qtot -1.160
  1214         HS     82      CYS    HG1   1214     0.160000     1.0080   ; qtot -1.000
  1215          C     82      CYS      C   1215     0.510000    12.0110   ; qtot -0.490
  1216          O     82      CYS      O   1216    -0.510000    15.9990   ; qtot -1.000
  1217        NH1     83      PHE      N   1217    -0.470000    14.0070   ; qtot -1.470
  1218          H     83      PHE     HN   1218     0.310000     1.0080   ; qtot -1.160
  1219        CT1     83      PHE     CA   1219     0.070000    12.0110   ; qtot -1.090
  1220        HB1     83      PHE     HA   1220     0.090000     1.0080   ; qtot -1.000
  1221        CT2     83      PHE     CB   1221    -0.180000    12.0110   ; qtot -1.180
  1222        HA2     83      PHE    HB1   1222     0.090000     1.0080   ; qtot -1.090
  1223        HA2     83      PHE    HB2   1223     0.090000     1.0080   ; qtot -1.000
  1224         CA     83      PHE     CG   1224     0.000000    12.0110   ; qtot -1.000
  1225         CA     83      PHE    CD1   1225    -0.115000    12.0110   ; qtot -1.115
  1226         HP     83      PHE    HD1   1226     0.115000     1.0080   ; qtot -1.000
  1227         CA     83      PHE    CE1   1227    -0.115000    12.0110   ; qtot -1.115
  1228         HP     83      PHE    HE1   1228     0.115000     1.0080   ; qtot -1.000
  1229         CA     83      PHE     CZ   1229    -0.115000    12.0110   ; qtot -1.115
  1230         HP     83      PHE     HZ   1230     0.115000     1.0080   ; qtot -1.000
  1231         CA     83      PHE    CD2   1231    -0.115000    12.0110   ; qtot -1.115
  1232         HP     83      PHE    HD2   1232     0.115000     1.0080   ; qtot -1.000
  1233         CA     83      PHE    CE2   1233    -0.115000    12.0110   ; qtot -1.115
  1234         HP     83      PHE    HE2   1234     0.115000     1.0080   ; qtot -1.000
  1235          C     83      PHE      C   1235     0.510000    12.0110   ; qtot -0.490
  1236          O     83      PHE      O   1236    -0.510000    15.9990   ; qtot -1.000
  1237        NH1     84      VAL      N   1237    -0.470000    14.0070   ; qtot -1.470
  1238          H     84      VAL     HN   1238     0.310000     1.0080   ; qtot -1.160
  1239        CT1     84      VAL     CA   1239     0.070000    12.0110   ; qtot -1.090
  1240        HB1     84      VAL     HA   1240     0.090000     1.0080   ; qtot -1.000
  1241        CT1     84      VAL     CB   1241    -0.090000    12.0110   ; qtot -1.090
  1242        HA1     84      VAL     HB   1242     0.090000     1.0080   ; qtot -1.000
  1243        CT3     84      VAL    CG1   1243    -0.270000    12.0110   ; qtot -1.270
  1244        HA3     84      VAL   HG11   1244     0.090000     1.0080   ; qtot -1.180
  1245        HA3     84      VAL   HG12   1245     0.090000     1.0080   ; qtot -1.090
  1246        HA3     84      VAL   HG13   1246     0.090000     1.0080   ; qtot -1.000
  1247        CT3     84      VAL    CG2   1247    -0.270000    12.0110   ; qtot -1.270
  1248        HA3     84      VAL   HG21   1248     0.090000     1.0080   ; qtot -1.180
  1249        HA3     84      VAL   HG22   1249     0.090000     1.0080   ; qtot -1.090
  1250        HA3     84      VAL   HG23   1250     0.090000     1.0080   ; qtot -1.000
  1251          C     84      VAL      C   1251     0.510000    12.0110   ; qtot -0.490
  1252          O     84      VAL      O   1252    -0.510000    15.9990   ; qtot -1.000
  1253        NH1     85      LEU      N   1253    -0.470000    14.0070   ; qtot -1.470
  1254          H     85      LEU     HN   1254     0.310000     1.0080   ; qtot -1.160
  1255        CT1     85      LEU     CA   1255     0.070000    12.0110   ; qtot -1.090
  1256        HB1     85      LEU     HA   1256     0.090000     1.0080   ; qtot -1.000
  1257        CT2     85      LEU     CB   1257    -0.180000    12.0110   ; qtot -1.180
  1258        HA2     85      LEU    HB1   1258     0.090000     1.0080   ; qtot -1.090
  1259        HA2     85      LEU    HB2   1259     0.090000     1.0080   ; qtot -1.000
  1260        CT1     85      LEU     CG   1260    -0.090000    12.0110   ; qtot -1.090
  1261        HA1     85      LEU     HG   1261     0.090000     1.0080   ; qtot -1.000
  1262        CT3     85      LEU    CD1   1262    -0.270000    12.0110   ; qtot -1.270
  1263        HA3     85      LEU   HD11   1263     0.090000     1.0080   ; qtot -1.180
  1264        HA3     85      LEU   HD12   1264     0.090000     1.0080   ; qtot -1.090
  1265        HA3     85      LEU   HD13   1265     0.090000     1.0080   ; qtot -1.000
  1266        CT3     85      LEU    CD2   1266    -0.270000    12.0110   ; qtot -1.270
  1267        HA3     85      LEU   HD21   1267     0.090000     1.0080   ; qtot -1.180
  1268        HA3     85      LEU   HD22   1268     0.090000     1.0080   ; qtot -1.090
  1269        HA3     85      LEU   HD23   1269     0.090000     1.0080   ; qtot -1.000
  1270          C     85      LEU      C   1270     0.510000    12.0110   ; qtot -0.490
  1271          O     85      LEU      O   1271    -0.510000    15.9990   ; qtot -1.000
  1272        NH1     86      VAL      N   1272    -0.470000    14.0070   ; qtot -1.470
  1273          H     86      VAL     HN   1273     0.310000     1.0080   ; qtot -1.160
  1274        CT1     86      VAL     CA   1274     0.070000    12.0110   ; qtot -1.090
  1275        HB1     86      VAL     HA   1275     0.090000     1.0080   ; qtot -1.000
  1276        CT1     86      VAL     CB   1276    -0.090000    12.0110   ; qtot -1.090
  1277        HA1     86      VAL     HB   1277     0.090000     1.0080   ; qtot -1.000
  1278        CT3     86      VAL    CG1   1278    -0.270000    12.0110   ; qtot -1.270
  1279        HA3     86      VAL   HG11   1279     0.090000     1.0080   ; qtot -1.180
  1280        HA3     86      VAL   HG12   1280     0.090000     1.0080   ; qtot -1.090
  1281        HA3     86      VAL   HG13   1281     0.090000     1.0080   ; qtot -1.000
  1282        CT3     86      VAL    CG2   1282    -0.270000    12.0110   ; qtot -1.270
  1283        HA3     86      VAL   HG21   1283     0.090000     1.0080   ; qtot -1.180
  1284        HA3     86      VAL   HG22   1284     0.090000     1.0080   ; qtot -1.090
  1285        HA3     86      VAL   HG23   1285     0.090000     1.0080   ; qtot -1.000
  1286          C     86      VAL      C   1286     0.510000    12.0110   ; qtot -0.490
  1287          O     86      VAL      O   1287    -0.510000    15.9990   ; qtot -1.000
  1288        NH1     87      LEU      N   1288    -0.470000    14.0070   ; qtot -1.470
  1289          H     87      LEU     HN   1289     0.310000     1.0080   ; qtot -1.160
  1290        CT1     87      LEU     CA   1290     0.070000    12.0110   ; qtot -1.090
  1291        HB1     87      LEU     HA   1291     0.090000     1.0080   ; qtot -1.000
  1292        CT2     87      LEU     CB   1292    -0.180000    12.0110   ; qtot -1.180
  1293        HA2     87      LEU    HB1   1293     0.090000     1.0080   ; qtot -1.090
  1294        HA2     87      LEU    HB2   1294     0.090000     1.0080   ; qtot -1.000
  1295        CT1     87      LEU     CG   1295    -0.090000    12.0110   ; qtot -1.090
  1296        HA1     87      LEU     HG   1296     0.090000     1.0080   ; qtot -1.000
  1297        CT3     87      LEU    CD1   1297    -0.270000    12.0110   ; qtot -1.270
  1298        HA3     87      LEU   HD11   1298     0.090000     1.0080   ; qtot -1.180
  1299        HA3     87      LEU   HD12   1299     0.090000     1.0080   ; qtot -1.090
  1300        HA3     87      LEU   HD13   1300     0.090000     1.0080   ; qtot -1.000
  1301        CT3     87      LEU    CD2   1301    -0.270000    12.0110   ; qtot -1.270
  1302        HA3     87      LEU   HD21   1302     0.090000     1.0080   ; qtot -1.180
  1303        HA3     87      LEU   HD22   1303     0.090000     1.0080   ; qtot -1.090
  1304        HA3     87      LEU   HD23   1304     0.090000     1.0080   ; qtot -1.000
  1305          C     87      LEU      C   1305     0.510000    12.0110   ; qtot -0.490
  1306          O     87      LEU      O   1306    -0.510000    15.9990   ; qtot -1.000
  1307        NH1     88      THR      N   1307    -0.470000    14.0070   ; qtot -1.470
  1308          H     88      THR     HN   1308     0.310000     1.0080   ; qtot -1.160
  1309        CT1     88      THR     CA   1309     0.070000    12.0110   ; qtot -1.090
  1310        HB1     88      THR     HA   1310     0.090000     1.0080   ; qtot -1.000
  1311        CT1     88      THR     CB   1311     0.140000    12.0110   ; qtot -0.860
  1312        HA1     88      THR     HB   1312     0.090000     1.0080   ; qtot -0.770
  1313        OH1     88      THR    OG1   1313    -0.660000    15.9990   ; qtot -1.430
  1314          H     88      THR    HG1   1314     0.430000     1.0080   ; qtot -1.000
  1315        CT3     88      THR    CG2   1315    -0.270000    12.0110   ; qtot -1.270
  1316        HA3     88      THR   HG21   1316     0.090000     1.0080   ; qtot -1.180
  1317        HA3     88      THR   HG22   1317     0.090000     1.0080   ; qtot -1.090
  1318        HA3     88      THR   HG23   1318     0.090000     1.0080   ; qtot -1.000
  1319          C     88      THR      C   1319     0.510000    12.0110   ; qtot -0.490
  1320          O     88      THR      O   1320    -0.510000    15.9990   ; qtot -1.000
  1321        NH1     89      GLN      N   1321    -0.470000    14.0070   ; qtot -1.470
  1322          H     89      GLN     HN   1322     0.310000     1.0080   ; qtot -1.160
  1323        CT1     89      GLN     CA   1323     0.070000    12.0110   ; qtot -1.090
  1324        HB1     89      GLN     HA   1324     0.090000     1.0080   ; qtot -1.000
  1325        CT2     89      GLN     CB   1325    -0.180000    12.0110   ; qtot -1.180
  1326        HA2     89      GLN    HB1   1326     0.090000     1.0080   ; qtot -1.090
  1327        HA2     89      GLN    HB2   1327     0.090000     1.0080   ; qtot -1.000
  1328        CT2     89      GLN     CG   1328    -0.180000    12.0110   ; qtot -1.180
  1329        HA2     89      GLN    HG1   1329     0.090000     1.0080   ; qtot -1.090
  1330        HA2     89      GLN    HG2   1330     0.090000     1.0080   ; qtot -1.000
  1331         CC     89      GLN     CD   1331     0.550000    12.0110   ; qtot -0.450
  1332          O     89      GLN    OE1   1332    -0.550000    15.9990   ; qtot -1.000
  1333        NH2     89      GLN    NE2   1333    -0.620000    14.0070   ; qtot -1.620
  1334          H     89      GLN   HE21   1334     0.320000     1.0080   ; qtot -1.300
  1335          H     89      GLN   HE22   1335     0.300000     1.0080   ; qtot -1.000
  1336          C     89      GLN      C   1336     0.510000    12.0110   ; qtot -0.490
  1337          O     89      GLN      O   1337    -0.510000    15.9990   ; qtot -1.000
  1338        NH1     90      SER      N   1338    -0.470000    14.0070   ; qtot -1.470
  1339          H     90      SER     HN   1339     0.310000     1.0080   ; qtot -1.160
  1340        CT1     90      SER     CA   1340     0.070000    12.0110   ; qtot -1.090
  1341        HB1     90      SER     HA   1341     0.090000     1.0080   ; qtot -1.000
  1342        CT2     90      SER     CB   1342     0.050000    12.0110   ; qtot -0.950
  1343        HA2     90      SER    HB1   1343     0.090000     1.0080   ; qtot -0.860
  1344        HA2     90      SER    HB2   1344     0.090000     1.0080   ; qtot -0.770
  1345        OH1     90      SER     OG   1345    -0.660000    15.9990   ; qtot -1.430
  1346          H     90      SER    HG1   1346     0.430000     1.0080   ; qtot -1.000
  1347          C     90      SER      C   1347     0.510000    12.0110   ; qtot -0.490
  1348          O     90      SER      O   1348    -0.510000    15.9990   ; qtot -1.000
  1349        NH1     91      SER      N   1349    -0.470000    14.0070   ; qtot -1.470
  1350          H     91      SER     HN   1350     0.310000     1.0080   ; qtot -1.160
  1351        CT1     91      SER     CA   1351     0.070000    12.0110   ; qtot -1.090
  1352        HB1     91      SER     HA   1352     0.090000     1.0080   ; qtot -1.000
  1353        CT2     91      SER     CB   1353     0.050000    12.0110   ; qtot -0.950
  1354        HA2     91      SER    HB1   1354     0.090000     1.0080   ; qtot -0.860
  1355        HA2     91      SER    HB2   1355     0.090000     1.0080   ; qtot -0.770
  1356        OH1     91      SER     OG   1356    -0.660000    15.9990   ; qtot -1.430
  1357          H     91      SER    HG1   1357     0.430000     1.0080   ; qtot -1.000
  1358          C     91      SER      C   1358     0.510000    12.0110   ; qtot -0.490
  1359          O     91      SER      O   1359    -0.510000    15.9990   ; qtot -1.000
  1360        NH1     92      ILE      N   1360    -0.470000    14.0070   ; qtot -1.470
  1361          H     92      ILE     HN   1361     0.310000     1.0080   ; qtot -1.160
  1362        CT1     92      ILE     CA   1362     0.070000    12.0110   ; qtot -1.090
  1363        HB1     92      ILE     HA   1363     0.090000     1.0080   ; qtot -1.000
  1364        CT1     92      ILE     CB   1364    -0.090000    12.0110   ; qtot -1.090
  1365        HA1     92      ILE     HB   1365     0.090000     1.0080   ; qtot -1.000
  1366        CT3     92      ILE    CG2   1366    -0.270000    12.0110   ; qtot -1.270
  1367        HA3     92      ILE   HG21   1367     0.090000     1.0080   ; qtot -1.180
  1368        HA3     92      ILE   HG22   1368     0.090000     1.0080   ; qtot -1.090
  1369        HA3     92      ILE   HG23   1369     0.090000     1.0080   ; qtot -1.000
  1370        CT2     92      ILE    CG1   1370    -0.180000    12.0110   ; qtot -1.180
  1371        HA2     92      ILE   HG11   1371     0.090000     1.0080   ; qtot -1.090
  1372        HA2     92      ILE   HG12   1372     0.090000     1.0080   ; qtot -1.000
  1373        CT3     92      ILE     CD   1373    -0.270000    12.0110   ; qtot -1.270
  1374        HA3     92      ILE    HD1   1374     0.090000     1.0080   ; qtot -1.180
  1375        HA3     92      ILE    HD2   1375     0.090000     1.0080   ; qtot -1.090
  1376        HA3     92      ILE    HD3   1376     0.090000     1.0080   ; qtot -1.000
  1377          C     92      ILE      C   1377     0.510000    12.0110   ; qtot -0.490
  1378          O     92      ILE      O   1378    -0.510000    15.9990   ; qtot -1.000
  1379        NH1     93      PHE      N   1379    -0.470000    14.0070   ; qtot -1.470
  1380          H     93      PHE     HN   1380     0.310000     1.0080   ; qtot -1.160
  1381        CT1     93      PHE     CA   1381     0.070000    12.0110   ; qtot -1.090
  1382        HB1     93      PHE     HA   1382     0.090000     1.0080   ; qtot -1.000
  1383        CT2     93      PHE     CB   1383    -0.180000    12.0110   ; qtot -1.180
  1384        HA2     93      PHE    HB1   1384     0.090000     1.0080   ; qtot -1.090
  1385        HA2     93      PHE    HB2   1385     0.090000     1.0080   ; qtot -1.000
  1386         CA     93      PHE     CG   1386     0.000000    12.0110   ; qtot -1.000
  1387         CA     93      PHE    CD1   1387    -0.115000    12.0110   ; qtot -1.115
  1388         HP     93      PHE    HD1   1388     0.115000     1.0080   ; qtot -1.000
  1389         CA     93      PHE    CE1   1389    -0.115000    12.0110   ; qtot -1.115
  1390         HP     93      PHE    HE1   1390     0.115000     1.0080   ; qtot -1.000
  1391         CA     93      PHE     CZ   1391    -0.115000    12.0110   ; qtot -1.115
  1392         HP     93      PHE     HZ   1392     0.115000     1.0080   ; qtot -1.000
  1393         CA     93      PHE    CD2   1393    -0.115000    12.0110   ; qtot -1.115
  1394         HP     93      PHE    HD2   1394     0.115000     1.0080   ; qtot -1.000
  1395         CA     93      PHE    CE2   1395    -0.115000    12.0110   ; qtot -1.115
  1396         HP     93      PHE    HE2   1396     0.115000     1.0080   ; qtot -1.000
  1397          C     93      PHE      C   1397     0.510000    12.0110   ; qtot -0.490
  1398          O     93      PHE      O   1398    -0.510000    15.9990   ; qtot -1.000
  1399        NH1     94      SER      N   1399    -0.470000    14.0070   ; qtot -1.470
  1400          H     94      SER     HN   1400     0.310000     1.0080   ; qtot -1.160
  1401        CT1     94      SER     CA   1401     0.070000    12.0110   ; qtot -1.090
  1402        HB1     94      SER     HA   1402     0.090000     1.0080   ; qtot -1.000
  1403        CT2     94      SER     CB   1403     0.050000    12.0110   ; qtot -0.950
  1404        HA2     94      SER    HB1   1404     0.090000     1.0080   ; qtot -0.860
  1405        HA2     94      SER    HB2   1405     0.090000     1.0080   ; qtot -0.770
  1406        OH1     94      SER     OG   1406    -0.660000    15.9990   ; qtot -1.430
  1407          H     94      SER    HG1   1407     0.430000     1.0080   ; qtot -1.000
  1408          C     94      SER      C   1408     0.510000    12.0110   ; qtot -0.490
  1409          O     94      SER      O   1409    -0.510000    15.9990   ; qtot -1.000
  1410        NH1     95      LEU      N   1410    -0.470000    14.0070   ; qtot -1.470
  1411          H     95      LEU     HN   1411     0.310000     1.0080   ; qtot -1.160
  1412        CT1     95      LEU     CA   1412     0.070000    12.0110   ; qtot -1.090
  1413        HB1     95      LEU     HA   1413     0.090000     1.0080   ; qtot -1.000
  1414        CT2     95      LEU     CB   1414    -0.180000    12.0110   ; qtot -1.180
  1415        HA2     95      LEU    HB1   1415     0.090000     1.0080   ; qtot -1.090
  1416        HA2     95      LEU    HB2   1416     0.090000     1.0080   ; qtot -1.000
  1417        CT1     95      LEU     CG   1417    -0.090000    12.0110   ; qtot -1.090
  1418        HA1     95      LEU     HG   1418     0.090000     1.0080   ; qtot -1.000
  1419        CT3     95      LEU    CD1   1419    -0.270000    12.0110   ; qtot -1.270
  1420        HA3     95      LEU   HD11   1420     0.090000     1.0080   ; qtot -1.180
  1421        HA3     95      LEU   HD12   1421     0.090000     1.0080   ; qtot -1.090
  1422        HA3     95      LEU   HD13   1422     0.090000     1.0080   ; qtot -1.000
  1423        CT3     95      LEU    CD2   1423    -0.270000    12.0110   ; qtot -1.270
  1424        HA3     95      LEU   HD21   1424     0.090000     1.0080   ; qtot -1.180
  1425        HA3     95      LEU   HD22   1425     0.090000     1.0080   ; qtot -1.090
  1426        HA3     95      LEU   HD23   1426     0.090000     1.0080   ; qtot -1.000
  1427          C     95      LEU      C   1427     0.510000    12.0110   ; qtot -0.490
  1428          O     95      LEU      O   1428    -0.510000    15.9990   ; qtot -1.000
  1429        NH1     96      LEU      N   1429    -0.470000    14.0070   ; qtot -1.470
  1430          H     96      LEU     HN   1430     0.310000     1.0080   ; qtot -1.160
  1431        CT1     96      LEU     CA   1431     0.070000    12.0110   ; qtot -1.090
  1432        HB1     96      LEU     HA   1432     0.090000     1.0080   ; qtot -1.000
  1433        CT2     96      LEU     CB   1433    -0.180000    12.0110   ; qtot -1.180
  1434        HA2     96      LEU    HB1   1434     0.090000     1.0080   ; qtot -1.090
  1435        HA2     96      LEU    HB2   1435     0.090000     1.0080   ; qtot -1.000
  1436        CT1     96      LEU     CG   1436    -0.090000    12.0110   ; qtot -1.090
  1437        HA1     96      LEU     HG   1437     0.090000     1.0080   ; qtot -1.000
  1438        CT3     96      LEU    CD1   1438    -0.270000    12.0110   ; qtot -1.270
  1439        HA3     96      LEU   HD11   1439     0.090000     1.0080   ; qtot -1.180
  1440        HA3     96      LEU   HD12   1440     0.090000     1.0080   ; qtot -1.090
  1441        HA3     96      LEU   HD13   1441     0.090000     1.0080   ; qtot -1.000
  1442        CT3     96      LEU    CD2   1442    -0.270000    12.0110   ; qtot -1.270
  1443        HA3     96      LEU   HD21   1443     0.090000     1.0080   ; qtot -1.180
  1444        HA3     96      LEU   HD22   1444     0.090000     1.0080   ; qtot -1.090
  1445        HA3     96      LEU   HD23   1445     0.090000     1.0080   ; qtot -1.000
  1446          C     96      LEU      C   1446     0.510000    12.0110   ; qtot -0.490
  1447          O     96      LEU      O   1447    -0.510000    15.9990   ; qtot -1.000
  1448        NH1     97      ALA      N   1448    -0.470000    14.0070   ; qtot -1.470
  1449          H     97      ALA     HN   1449     0.310000     1.0080   ; qtot -1.160
  1450        CT1     97      ALA     CA   1450     0.070000    12.0110   ; qtot -1.090
  1451        HB1     97      ALA     HA   1451     0.090000     1.0080   ; qtot -1.000
  1452        CT3     97      ALA     CB   1452    -0.270000    12.0110   ; qtot -1.270
  1453        HA3     97      ALA    HB1   1453     0.090000     1.0080   ; qtot -1.180
  1454        HA3     97      ALA    HB2   1454     0.090000     1.0080   ; qtot -1.090
  1455        HA3     97      ALA    HB3   1455     0.090000     1.0080   ; qtot -1.000
  1456          C     97      ALA      C   1456     0.510000    12.0110   ; qtot -0.490
  1457          O     97      ALA      O   1457    -0.510000    15.9990   ; qtot -1.000
  1458        NH1     98      ILE      N   1458    -0.470000    14.0070   ; qtot -1.470
  1459          H     98      ILE     HN   1459     0.310000     1.0080   ; qtot -1.160
  1460        CT1     98      ILE     CA   1460     0.070000    12.0110   ; qtot -1.090
  1461        HB1     98      ILE     HA   1461     0.090000     1.0080   ; qtot -1.000
  1462        CT1     98      ILE     CB   1462    -0.090000    12.0110   ; qtot -1.090
  1463        HA1     98      ILE     HB   1463     0.090000     1.0080   ; qtot -1.000
  1464        CT3     98      ILE    CG2   1464    -0.270000    12.0110   ; qtot -1.270
  1465        HA3     98      ILE   HG21   1465     0.090000     1.0080   ; qtot -1.180
  1466        HA3     98      ILE   HG22   1466     0.090000     1.0080   ; qtot -1.090
  1467        HA3     98      ILE   HG23   1467     0.090000     1.0080   ; qtot -1.000
  1468        CT2     98      ILE    CG1   1468    -0.180000    12.0110   ; qtot -1.180
  1469        HA2     98      ILE   HG11   1469     0.090000     1.0080   ; qtot -1.090
  1470        HA2     98      ILE   HG12   1470     0.090000     1.0080   ; qtot -1.000
  1471        CT3     98      ILE     CD   1471    -0.270000    12.0110   ; qtot -1.270
  1472        HA3     98      ILE    HD1   1472     0.090000     1.0080   ; qtot -1.180
  1473        HA3     98      ILE    HD2   1473     0.090000     1.0080   ; qtot -1.090
  1474        HA3     98      ILE    HD3   1474     0.090000     1.0080   ; qtot -1.000
  1475          C     98      ILE      C   1475     0.510000    12.0110   ; qtot -0.490
  1476          O     98      ILE      O   1476    -0.510000    15.9990   ; qtot -1.000
  1477        NH1     99      ALA      N   1477    -0.470000    14.0070   ; qtot -1.470
  1478          H     99      ALA     HN   1478     0.310000     1.0080   ; qtot -1.160
  1479        CT1     99      ALA     CA   1479     0.070000    12.0110   ; qtot -1.090
  1480        HB1     99      ALA     HA   1480     0.090000     1.0080   ; qtot -1.000
  1481        CT3     99      ALA     CB   1481    -0.270000    12.0110   ; qtot -1.270
  1482        HA3     99      ALA    HB1   1482     0.090000     1.0080   ; qtot -1.180
  1483        HA3     99      ALA    HB2   1483     0.090000     1.0080   ; qtot -1.090
  1484        HA3     99      ALA    HB3   1484     0.090000     1.0080   ; qtot -1.000
  1485          C     99      ALA      C   1485     0.510000    12.0110   ; qtot -0.490
  1486          O     99      ALA      O   1486    -0.510000    15.9990   ; qtot -1.000
  1487        NH1    100      ILE      N   1487    -0.470000    14.0070   ; qtot -1.470
  1488          H    100      ILE     HN   1488     0.310000     1.0080   ; qtot -1.160
  1489        CT1    100      ILE     CA   1489     0.070000    12.0110   ; qtot -1.090
  1490        HB1    100      ILE     HA   1490     0.090000     1.0080   ; qtot -1.000
  1491        CT1    100      ILE     CB   1491    -0.090000    12.0110   ; qtot -1.090
  1492        HA1    100      ILE     HB   1492     0.090000     1.0080   ; qtot -1.000
  1493        CT3    100      ILE    CG2   1493    -0.270000    12.0110   ; qtot -1.270
  1494        HA3    100      ILE   HG21   1494     0.090000     1.0080   ; qtot -1.180
  1495        HA3    100      ILE   HG22   1495     0.090000     1.0080   ; qtot -1.090
  1496        HA3    100      ILE   HG23   1496     0.090000     1.0080   ; qtot -1.000
  1497        CT2    100      ILE    CG1   1497    -0.180000    12.0110   ; qtot -1.180
  1498        HA2    100      ILE   HG11   1498     0.090000     1.0080   ; qtot -1.090
  1499        HA2    100      ILE   HG12   1499     0.090000     1.0080   ; qtot -1.000
  1500        CT3    100      ILE     CD   1500    -0.270000    12.0110   ; qtot -1.270
  1501        HA3    100      ILE    HD1   1501     0.090000     1.0080   ; qtot -1.180
  1502        HA3    100      ILE    HD2   1502     0.090000     1.0080   ; qtot -1.090
  1503        HA3    100      ILE    HD3   1503     0.090000     1.0080   ; qtot -1.000
  1504          C    100      ILE      C   1504     0.510000    12.0110   ; qtot -0.490
  1505          O    100      ILE      O   1505    -0.510000    15.9990   ; qtot -1.000
  1506        NH1    101      ASP      N   1506    -0.470000    14.0070   ; qtot -1.470
  1507          H    101      ASP     HN   1507     0.310000     1.0080   ; qtot -1.160
  1508        CT1    101      ASP     CA   1508     0.070000    12.0110   ; qtot -1.090
  1509        HB1    101      ASP     HA   1509     0.090000     1.0080   ; qtot -1.000
  1510       CT2A    101      ASP     CB   1510    -0.280000    12.0110   ; qtot -1.280
  1511        HA2    101      ASP    HB1   1511     0.090000     1.0080   ; qtot -1.190
  1512        HA2    101      ASP    HB2   1512     0.090000     1.0080   ; qtot -1.100
  1513         CC    101      ASP     CG   1513     0.620000    12.0110   ; qtot -0.480
  1514         OC    101      ASP    OD1   1514    -0.760000    15.9990   ; qtot -1.240
  1515         OC    101      ASP    OD2   1515    -0.760000    15.9990   ; qtot -2.000
  1516          C    101      ASP      C   1516     0.510000    12.0110   ; qtot -1.490
  1517          O    101      ASP      O   1517    -0.510000    15.9990   ; qtot -2.000
  1518        NH1    102      ARG      N   1518    -0.470000    14.0070   ; qtot -2.470
  1519          H    102      ARG     HN   1519     0.310000     1.0080   ; qtot -2.160
  1520        CT1    102      ARG     CA   1520     0.070000    12.0110   ; qtot -2.090
  1521        HB1    102      ARG     HA   1521     0.090000     1.0080   ; qtot -2.000
  1522        CT2    102      ARG     CB   1522    -0.180000    12.0110   ; qtot -2.180
  1523        HA2    102      ARG    HB1   1523     0.090000     1.0080   ; qtot -2.090
  1524        HA2    102      ARG    HB2   1524     0.090000     1.0080   ; qtot -2.000
  1525        CT2    102      ARG     CG   1525    -0.180000    12.0110   ; qtot -2.180
  1526        HA2    102      ARG    HG1   1526     0.090000     1.0080   ; qtot -2.090
  1527        HA2    102      ARG    HG2   1527     0.090000     1.0080   ; qtot -2.000
  1528        CT2    102      ARG     CD   1528     0.200000    12.0110   ; qtot -1.800
  1529        HA2    102      ARG    HD1   1529     0.090000     1.0080   ; qtot -1.710
  1530        HA2    102      ARG    HD2   1530     0.090000     1.0080   ; qtot -1.620
  1531        NC2    102      ARG     NE   1531    -0.700000    14.0070   ; qtot -2.320
  1532         HC    102      ARG     HE   1532     0.440000     1.0080   ; qtot -1.880
  1533          C    102      ARG     CZ   1533     0.640000    12.0110   ; qtot -1.240
  1534        NC2    102      ARG    NH1   1534    -0.800000    14.0070   ; qtot -2.040
  1535         HC    102      ARG   HH11   1535     0.460000     1.0080   ; qtot -1.580
  1536         HC    102      ARG   HH12   1536     0.460000     1.0080   ; qtot -1.120
  1537        NC2    102      ARG    NH2   1537    -0.800000    14.0070   ; qtot -1.920
  1538         HC    102      ARG   HH21   1538     0.460000     1.0080   ; qtot -1.460
  1539         HC    102      ARG   HH22   1539     0.460000     1.0080   ; qtot -1.000
  1540          C    102      ARG      C   1540     0.510000    12.0110   ; qtot -0.490
  1541          O    102      ARG      O   1541    -0.510000    15.9990   ; qtot -1.000
  1542        NH1    103      TYR      N   1542    -0.470000    14.0070   ; qtot -1.470
  1543          H    103      TYR     HN   1543     0.310000     1.0080   ; qtot -1.160
  1544        CT1    103      TYR     CA   1544     0.070000    12.0110   ; qtot -1.090
  1545        HB1    103      TYR     HA   1545     0.090000     1.0080   ; qtot -1.000
  1546        CT2    103      TYR     CB   1546    -0.180000    12.0110   ; qtot -1.180
  1547        HA2    103      TYR    HB1   1547     0.090000     1.0080   ; qtot -1.090
  1548        HA2    103      TYR    HB2   1548     0.090000     1.0080   ; qtot -1.000
  1549         CA    103      TYR     CG   1549     0.000000    12.0110   ; qtot -1.000
  1550         CA    103      TYR    CD1   1550    -0.115000    12.0110   ; qtot -1.115
  1551         HP    103      TYR    HD1   1551     0.115000     1.0080   ; qtot -1.000
  1552         CA    103      TYR    CE1   1552    -0.115000    12.0110   ; qtot -1.115
  1553         HP    103      TYR    HE1   1553     0.115000     1.0080   ; qtot -1.000
  1554         CA    103      TYR     CZ   1554     0.110000    12.0110   ; qtot -0.890
  1555        OH1    103      TYR     OH   1555    -0.540000    15.9990   ; qtot -1.430
  1556          H    103      TYR     HH   1556     0.430000     1.0080   ; qtot -1.000
  1557         CA    103      TYR    CD2   1557    -0.115000    12.0110   ; qtot -1.115
  1558         HP    103      TYR    HD2   1558     0.115000     1.0080   ; qtot -1.000
  1559         CA    103      TYR    CE2   1559    -0.115000    12.0110   ; qtot -1.115
  1560         HP    103      TYR    HE2   1560     0.115000     1.0080   ; qtot -1.000
  1561          C    103      TYR      C   1561     0.510000    12.0110   ; qtot -0.490
  1562          O    103      TYR      O   1562    -0.510000    15.9990   ; qtot -1.000
  1563        NH1    104      ILE      N   1563    -0.470000    14.0070   ; qtot -1.470
  1564          H    104      ILE     HN   1564     0.310000     1.0080   ; qtot -1.160
  1565        CT1    104      ILE     CA   1565     0.070000    12.0110   ; qtot -1.090
  1566        HB1    104      ILE     HA   1566     0.090000     1.0080   ; qtot -1.000
  1567        CT1    104      ILE     CB   1567    -0.090000    12.0110   ; qtot -1.090
  1568        HA1    104      ILE     HB   1568     0.090000     1.0080   ; qtot -1.000
  1569        CT3    104      ILE    CG2   1569    -0.270000    12.0110   ; qtot -1.270
  1570        HA3    104      ILE   HG21   1570     0.090000     1.0080   ; qtot -1.180
  1571        HA3    104      ILE   HG22   1571     0.090000     1.0080   ; qtot -1.090
  1572        HA3    104      ILE   HG23   1572     0.090000     1.0080   ; qtot -1.000
  1573        CT2    104      ILE    CG1   1573    -0.180000    12.0110   ; qtot -1.180
  1574        HA2    104      ILE   HG11   1574     0.090000     1.0080   ; qtot -1.090
  1575        HA2    104      ILE   HG12   1575     0.090000     1.0080   ; qtot -1.000
  1576        CT3    104      ILE     CD   1576    -0.270000    12.0110   ; qtot -1.270
  1577        HA3    104      ILE    HD1   1577     0.090000     1.0080   ; qtot -1.180
  1578        HA3    104      ILE    HD2   1578     0.090000     1.0080   ; qtot -1.090
  1579        HA3    104      ILE    HD3   1579     0.090000     1.0080   ; qtot -1.000
  1580          C    104      ILE      C   1580     0.510000    12.0110   ; qtot -0.490
  1581          O    104      ILE      O   1581    -0.510000    15.9990   ; qtot -1.000
  1582        NH1    105      ALA      N   1582    -0.470000    14.0070   ; qtot -1.470
  1583          H    105      ALA     HN   1583     0.310000     1.0080   ; qtot -1.160
  1584        CT1    105      ALA     CA   1584     0.070000    12.0110   ; qtot -1.090
  1585        HB1    105      ALA     HA   1585     0.090000     1.0080   ; qtot -1.000
  1586        CT3    105      ALA     CB   1586    -0.270000    12.0110   ; qtot -1.270
  1587        HA3    105      ALA    HB1   1587     0.090000     1.0080   ; qtot -1.180
  1588        HA3    105      ALA    HB2   1588     0.090000     1.0080   ; qtot -1.090
  1589        HA3    105      ALA    HB3   1589     0.090000     1.0080   ; qtot -1.000
  1590          C    105      ALA      C   1590     0.510000    12.0110   ; qtot -0.490
  1591          O    105      ALA      O   1591    -0.510000    15.9990   ; qtot -1.000
  1592        NH1    106      ILE      N   1592    -0.470000    14.0070   ; qtot -1.470
  1593          H    106      ILE     HN   1593     0.310000     1.0080   ; qtot -1.160
  1594        CT1    106      ILE     CA   1594     0.070000    12.0110   ; qtot -1.090
  1595        HB1    106      ILE     HA   1595     0.090000     1.0080   ; qtot -1.000
  1596        CT1    106      ILE     CB   1596    -0.090000    12.0110   ; qtot -1.090
  1597        HA1    106      ILE     HB   1597     0.090000     1.0080   ; qtot -1.000
  1598        CT3    106      ILE    CG2   1598    -0.270000    12.0110   ; qtot -1.270
  1599        HA3    106      ILE   HG21   1599     0.090000     1.0080   ; qtot -1.180
  1600        HA3    106      ILE   HG22   1600     0.090000     1.0080   ; qtot -1.090
  1601        HA3    106      ILE   HG23   1601     0.090000     1.0080   ; qtot -1.000
  1602        CT2    106      ILE    CG1   1602    -0.180000    12.0110   ; qtot -1.180
  1603        HA2    106      ILE   HG11   1603     0.090000     1.0080   ; qtot -1.090
  1604        HA2    106      ILE   HG12   1604     0.090000     1.0080   ; qtot -1.000
  1605        CT3    106      ILE     CD   1605    -0.270000    12.0110   ; qtot -1.270
  1606        HA3    106      ILE    HD1   1606     0.090000     1.0080   ; qtot -1.180
  1607        HA3    106      ILE    HD2   1607     0.090000     1.0080   ; qtot -1.090
  1608        HA3    106      ILE    HD3   1608     0.090000     1.0080   ; qtot -1.000
  1609          C    106      ILE      C   1609     0.510000    12.0110   ; qtot -0.490
  1610          O    106      ILE      O   1610    -0.510000    15.9990   ; qtot -1.000
  1611        NH1    107      ARG      N   1611    -0.470000    14.0070   ; qtot -1.470
  1612          H    107      ARG     HN   1612     0.310000     1.0080   ; qtot -1.160
  1613        CT1    107      ARG     CA   1613     0.070000    12.0110   ; qtot -1.090
  1614        HB1    107      ARG     HA   1614     0.090000     1.0080   ; qtot -1.000
  1615        CT2    107      ARG     CB   1615    -0.180000    12.0110   ; qtot -1.180
  1616        HA2    107      ARG    HB1   1616     0.090000     1.0080   ; qtot -1.090
  1617        HA2    107      ARG    HB2   1617     0.090000     1.0080   ; qtot -1.000
  1618        CT2    107      ARG     CG   1618    -0.180000    12.0110   ; qtot -1.180
  1619        HA2    107      ARG    HG1   1619     0.090000     1.0080   ; qtot -1.090
  1620        HA2    107      ARG    HG2   1620     0.090000     1.0080   ; qtot -1.000
  1621        CT2    107      ARG     CD   1621     0.200000    12.0110   ; qtot -0.800
  1622        HA2    107      ARG    HD1   1622     0.090000     1.0080   ; qtot -0.710
  1623        HA2    107      ARG    HD2   1623     0.090000     1.0080   ; qtot -0.620
  1624        NC2    107      ARG     NE   1624    -0.700000    14.0070   ; qtot -1.320
  1625         HC    107      ARG     HE   1625     0.440000     1.0080   ; qtot -0.880
  1626          C    107      ARG     CZ   1626     0.640000    12.0110   ; qtot -0.240
  1627        NC2    107      ARG    NH1   1627    -0.800000    14.0070   ; qtot -1.040
  1628         HC    107      ARG   HH11   1628     0.460000     1.0080   ; qtot -0.580
  1629         HC    107      ARG   HH12   1629     0.460000     1.0080   ; qtot -0.120
  1630        NC2    107      ARG    NH2   1630    -0.800000    14.0070   ; qtot -0.920
  1631         HC    107      ARG   HH21   1631     0.460000     1.0080   ; qtot -0.460
  1632         HC    107      ARG   HH22   1632     0.460000     1.0080   ; qtot  0.000
  1633          C    107      ARG      C   1633     0.510000    12.0110   ; qtot  0.510
  1634          O    107      ARG      O   1634    -0.510000    15.9990   ; qtot  0.000
  1635        NH1    108      ILE      N   1635    -0.470000    14.0070   ; qtot -0.470
  1636          H    108      ILE     HN   1636     0.310000     1.0080   ; qtot -0.160
  1637        CT1    108      ILE     CA   1637     0.070000    12.0110   ; qtot -0.090
  1638        HB1    108      ILE     HA   1638     0.090000     1.0080   ; qtot  0.000
  1639        CT1    108      ILE     CB   1639    -0.090000    12.0110   ; qtot -0.090
  1640        HA1    108      ILE     HB   1640     0.090000     1.0080   ; qtot  0.000
  1641        CT3    108      ILE    CG2   1641    -0.270000    12.0110   ; qtot -0.270
  1642        HA3    108      ILE   HG21   1642     0.090000     1.0080   ; qtot -0.180
  1643        HA3    108      ILE   HG22   1643     0.090000     1.0080   ; qtot -0.090
  1644        HA3    108      ILE   HG23   1644     0.090000     1.0080   ; qtot  0.000
  1645        CT2    108      ILE    CG1   1645    -0.180000    12.0110   ; qtot -0.180
  1646        HA2    108      ILE   HG11   1646     0.090000     1.0080   ; qtot -0.090
  1647        HA2    108      ILE   HG12   1647     0.090000     1.0080   ; qtot  0.000
  1648        CT3    108      ILE     CD   1648    -0.270000    12.0110   ; qtot -0.270
  1649        HA3    108      ILE    HD1   1649     0.090000     1.0080   ; qtot -0.180
  1650        HA3    108      ILE    HD2   1650     0.090000     1.0080   ; qtot -0.090
  1651        HA3    108      ILE    HD3   1651     0.090000     1.0080   ; qtot  0.000
  1652          C    108      ILE      C   1652     0.510000    12.0110   ; qtot  0.510
  1653          O    108      ILE      O   1653    -0.510000    15.9990   ; qtot  0.000
  1654          N    109      PRO      N   1654    -0.290000    14.0070   ; qtot -0.290
  1655        CP3    109      PRO     CD   1655     0.000000    12.0110   ; qtot -0.290
  1656        HA2    109      PRO    HD1   1656     0.090000     1.0080   ; qtot -0.200
  1657        HA2    109      PRO    HD2   1657     0.090000     1.0080   ; qtot -0.110
  1658        CP1    109      PRO     CA   1658     0.020000    12.0110   ; qtot -0.090
  1659        HB1    109      PRO     HA   1659     0.090000     1.0080   ; qtot  0.000
  1660        CP2    109      PRO     CB   1660    -0.180000    12.0110   ; qtot -0.180
  1661        HA2    109      PRO    HB1   1661     0.090000     1.0080   ; qtot -0.090
  1662        HA2    109      PRO    HB2   1662     0.090000     1.0080   ; qtot  0.000
  1663        CP2    109      PRO     CG   1663    -0.180000    12.0110   ; qtot -0.180
  1664        HA2    109      PRO    HG1   1664     0.090000     1.0080   ; qtot -0.090
  1665        HA2    109      PRO    HG2   1665     0.090000     1.0080   ; qtot  0.000
  1666          C    109      PRO      C   1666     0.510000    12.0110   ; qtot  0.510
  1667          O    109      PRO      O   1667    -0.510000    15.9990   ; qtot  0.000
  1668        NH1    110      LEU      N   1668    -0.470000    14.0070   ; qtot -0.470
  1669          H    110      LEU     HN   1669     0.310000     1.0080   ; qtot -0.160
  1670        CT1    110      LEU     CA   1670     0.070000    12.0110   ; qtot -0.090
  1671        HB1    110      LEU     HA   1671     0.090000     1.0080   ; qtot  0.000
  1672        CT2    110      LEU     CB   1672    -0.180000    12.0110   ; qtot -0.180
  1673        HA2    110      LEU    HB1   1673     0.090000     1.0080   ; qtot -0.090
  1674        HA2    110      LEU    HB2   1674     0.090000     1.0080   ; qtot  0.000
  1675        CT1    110      LEU     CG   1675    -0.090000    12.0110   ; qtot -0.090
  1676        HA1    110      LEU     HG   1676     0.090000     1.0080   ; qtot  0.000
  1677        CT3    110      LEU    CD1   1677    -0.270000    12.0110   ; qtot -0.270
  1678        HA3    110      LEU   HD11   1678     0.090000     1.0080   ; qtot -0.180
  1679        HA3    110      LEU   HD12   1679     0.090000     1.0080   ; qtot -0.090
  1680        HA3    110      LEU   HD13   1680     0.090000     1.0080   ; qtot  0.000
  1681        CT3    110      LEU    CD2   1681    -0.270000    12.0110   ; qtot -0.270
  1682        HA3    110      LEU   HD21   1682     0.090000     1.0080   ; qtot -0.180
  1683        HA3    110      LEU   HD22   1683     0.090000     1.0080   ; qtot -0.090
  1684        HA3    110      LEU   HD23   1684     0.090000     1.0080   ; qtot  0.000
  1685          C    110      LEU      C   1685     0.510000    12.0110   ; qtot  0.510
  1686          O    110      LEU      O   1686    -0.510000    15.9990   ; qtot  0.000
  1687        NH1    111      ARG      N   1687    -0.470000    14.0070   ; qtot -0.470
  1688          H    111      ARG     HN   1688     0.310000     1.0080   ; qtot -0.160
  1689        CT1    111      ARG     CA   1689     0.070000    12.0110   ; qtot -0.090
  1690        HB1    111      ARG     HA   1690     0.090000     1.0080   ; qtot  0.000
  1691        CT2    111      ARG     CB   1691    -0.180000    12.0110   ; qtot -0.180
  1692        HA2    111      ARG    HB1   1692     0.090000     1.0080   ; qtot -0.090
  1693        HA2    111      ARG    HB2   1693     0.090000     1.0080   ; qtot  0.000
  1694        CT2    111      ARG     CG   1694    -0.180000    12.0110   ; qtot -0.180
  1695        HA2    111      ARG    HG1   1695     0.090000     1.0080   ; qtot -0.090
  1696        HA2    111      ARG    HG2   1696     0.090000     1.0080   ; qtot  0.000
  1697        CT2    111      ARG     CD   1697     0.200000    12.0110   ; qtot  0.200
  1698        HA2    111      ARG    HD1   1698     0.090000     1.0080   ; qtot  0.290
  1699        HA2    111      ARG    HD2   1699     0.090000     1.0080   ; qtot  0.380
  1700        NC2    111      ARG     NE   1700    -0.700000    14.0070   ; qtot -0.320
  1701         HC    111      ARG     HE   1701     0.440000     1.0080   ; qtot  0.120
  1702          C    111      ARG     CZ   1702     0.640000    12.0110   ; qtot  0.760
  1703        NC2    111      ARG    NH1   1703    -0.800000    14.0070   ; qtot -0.040
  1704         HC    111      ARG   HH11   1704     0.460000     1.0080   ; qtot  0.420
  1705         HC    111      ARG   HH12   1705     0.460000     1.0080   ; qtot  0.880
  1706        NC2    111      ARG    NH2   1706    -0.800000    14.0070   ; qtot  0.080
  1707         HC    111      ARG   HH21   1707     0.460000     1.0080   ; qtot  0.540
  1708         HC    111      ARG   HH22   1708     0.460000     1.0080   ; qtot  1.000
  1709          C    111      ARG      C   1709     0.510000    12.0110   ; qtot  1.510
  1710          O    111      ARG      O   1710    -0.510000    15.9990   ; qtot  1.000
  1711        NH1    112      TYR      N   1711    -0.470000    14.0070   ; qtot  0.530
  1712          H    112      TYR     HN   1712     0.310000     1.0080   ; qtot  0.840
  1713        CT1    112      TYR     CA   1713     0.070000    12.0110   ; qtot  0.910
  1714        HB1    112      TYR     HA   1714     0.090000     1.0080   ; qtot  1.000
  1715        CT2    112      TYR     CB   1715    -0.180000    12.0110   ; qtot  0.820
  1716        HA2    112      TYR    HB1   1716     0.090000     1.0080   ; qtot  0.910
  1717        HA2    112      TYR    HB2   1717     0.090000     1.0080   ; qtot  1.000
  1718         CA    112      TYR     CG   1718     0.000000    12.0110   ; qtot  1.000
  1719         CA    112      TYR    CD1   1719    -0.115000    12.0110   ; qtot  0.885
  1720         HP    112      TYR    HD1   1720     0.115000     1.0080   ; qtot  1.000
  1721         CA    112      TYR    CE1   1721    -0.115000    12.0110   ; qtot  0.885
  1722         HP    112      TYR    HE1   1722     0.115000     1.0080   ; qtot  1.000
  1723         CA    112      TYR     CZ   1723     0.110000    12.0110   ; qtot  1.110
  1724        OH1    112      TYR     OH   1724    -0.540000    15.9990   ; qtot  0.570
  1725          H    112      TYR     HH   1725     0.430000     1.0080   ; qtot  1.000
  1726         CA    112      TYR    CD2   1726    -0.115000    12.0110   ; qtot  0.885
  1727         HP    112      TYR    HD2   1727     0.115000     1.0080   ; qtot  1.000
  1728         CA    112      TYR    CE2   1728    -0.115000    12.0110   ; qtot  0.885
  1729         HP    112      TYR    HE2   1729     0.115000     1.0080   ; qtot  1.000
  1730          C    112      TYR      C   1730     0.510000    12.0110   ; qtot  1.510
  1731          O    112      TYR      O   1731    -0.510000    15.9990   ; qtot  1.000
  1732        NH1    113      ASN      N   1732    -0.470000    14.0070   ; qtot  0.530
  1733          H    113      ASN     HN   1733     0.310000     1.0080   ; qtot  0.840
  1734        CT1    113      ASN     CA   1734     0.070000    12.0110   ; qtot  0.910
  1735        HB1    113      ASN     HA   1735     0.090000     1.0080   ; qtot  1.000
  1736        CT2    113      ASN     CB   1736    -0.180000    12.0110   ; qtot  0.820
  1737        HA2    113      ASN    HB1   1737     0.090000     1.0080   ; qtot  0.910
  1738        HA2    113      ASN    HB2   1738     0.090000     1.0080   ; qtot  1.000
  1739         CC    113      ASN     CG   1739     0.550000    12.0110   ; qtot  1.550
  1740          O    113      ASN    OD1   1740    -0.550000    15.9990   ; qtot  1.000
  1741        NH2    113      ASN    ND2   1741    -0.620000    14.0070   ; qtot  0.380
  1742          H    113      ASN   HD21   1742     0.320000     1.0080   ; qtot  0.700
  1743          H    113      ASN   HD22   1743     0.300000     1.0080   ; qtot  1.000
  1744          C    113      ASN      C   1744     0.510000    12.0110   ; qtot  1.510
  1745          O    113      ASN      O   1745    -0.510000    15.9990   ; qtot  1.000
  1746        NH1    114      GLY      N   1746    -0.470000    14.0070   ; qtot  0.530
  1747          H    114      GLY     HN   1747     0.310000     1.0080   ; qtot  0.840
  1748        CT2    114      GLY     CA   1748    -0.020000    12.0110   ; qtot  0.820
  1749        HB2    114      GLY    HA1   1749     0.090000     1.0080   ; qtot  0.910
  1750        HB2    114      GLY    HA2   1750     0.090000     1.0080   ; qtot  1.000
  1751          C    114      GLY      C   1751     0.510000    12.0110   ; qtot  1.510
  1752          O    114      GLY      O   1752    -0.510000    15.9990   ; qtot  1.000
  1753        NH1    115      LEU      N   1753    -0.470000    14.0070   ; qtot  0.530
  1754          H    115      LEU     HN   1754     0.310000     1.0080   ; qtot  0.840
  1755        CT1    115      LEU     CA   1755     0.070000    12.0110   ; qtot  0.910
  1756        HB1    115      LEU     HA   1756     0.090000     1.0080   ; qtot  1.000
  1757        CT2    115      LEU     CB   1757    -0.180000    12.0110   ; qtot  0.820
  1758        HA2    115      LEU    HB1   1758     0.090000     1.0080   ; qtot  0.910
  1759        HA2    115      LEU    HB2   1759     0.090000     1.0080   ; qtot  1.000
  1760        CT1    115      LEU     CG   1760    -0.090000    12.0110   ; qtot  0.910
  1761        HA1    115      LEU     HG   1761     0.090000     1.0080   ; qtot  1.000
  1762        CT3    115      LEU    CD1   1762    -0.270000    12.0110   ; qtot  0.730
  1763        HA3    115      LEU   HD11   1763     0.090000     1.0080   ; qtot  0.820
  1764        HA3    115      LEU   HD12   1764     0.090000     1.0080   ; qtot  0.910
  1765        HA3    115      LEU   HD13   1765     0.090000     1.0080   ; qtot  1.000
  1766        CT3    115      LEU    CD2   1766    -0.270000    12.0110   ; qtot  0.730
  1767        HA3    115      LEU   HD21   1767     0.090000     1.0080   ; qtot  0.820
  1768        HA3    115      LEU   HD22   1768     0.090000     1.0080   ; qtot  0.910
  1769        HA3    115      LEU   HD23   1769     0.090000     1.0080   ; qtot  1.000
  1770          C    115      LEU      C   1770     0.510000    12.0110   ; qtot  1.510
  1771          O    115      LEU      O   1771    -0.510000    15.9990   ; qtot  1.000
  1772        NH1    116      VAL      N   1772    -0.470000    14.0070   ; qtot  0.530
  1773          H    116      VAL     HN   1773     0.310000     1.0080   ; qtot  0.840
  1774        CT1    116      VAL     CA   1774     0.070000    12.0110   ; qtot  0.910
  1775        HB1    116      VAL     HA   1775     0.090000     1.0080   ; qtot  1.000
  1776        CT1    116      VAL     CB   1776    -0.090000    12.0110   ; qtot  0.910
  1777        HA1    116      VAL     HB   1777     0.090000     1.0080   ; qtot  1.000
  1778        CT3    116      VAL    CG1   1778    -0.270000    12.0110   ; qtot  0.730
  1779        HA3    116      VAL   HG11   1779     0.090000     1.0080   ; qtot  0.820
  1780        HA3    116      VAL   HG12   1780     0.090000     1.0080   ; qtot  0.910
  1781        HA3    116      VAL   HG13   1781     0.090000     1.0080   ; qtot  1.000
  1782        CT3    116      VAL    CG2   1782    -0.270000    12.0110   ; qtot  0.730
  1783        HA3    116      VAL   HG21   1783     0.090000     1.0080   ; qtot  0.820
  1784        HA3    116      VAL   HG22   1784     0.090000     1.0080   ; qtot  0.910
  1785        HA3    116      VAL   HG23   1785     0.090000     1.0080   ; qtot  1.000
  1786          C    116      VAL      C   1786     0.510000    12.0110   ; qtot  1.510
  1787          O    116      VAL      O   1787    -0.510000    15.9990   ; qtot  1.000
  1788        NH1    117      THR      N   1788    -0.470000    14.0070   ; qtot  0.530
  1789          H    117      THR     HN   1789     0.310000     1.0080   ; qtot  0.840
  1790        CT1    117      THR     CA   1790     0.070000    12.0110   ; qtot  0.910
  1791        HB1    117      THR     HA   1791     0.090000     1.0080   ; qtot  1.000
  1792        CT1    117      THR     CB   1792     0.140000    12.0110   ; qtot  1.140
  1793        HA1    117      THR     HB   1793     0.090000     1.0080   ; qtot  1.230
  1794        OH1    117      THR    OG1   1794    -0.660000    15.9990   ; qtot  0.570
  1795          H    117      THR    HG1   1795     0.430000     1.0080   ; qtot  1.000
  1796        CT3    117      THR    CG2   1796    -0.270000    12.0110   ; qtot  0.730
  1797        HA3    117      THR   HG21   1797     0.090000     1.0080   ; qtot  0.820
  1798        HA3    117      THR   HG22   1798     0.090000     1.0080   ; qtot  0.910
  1799        HA3    117      THR   HG23   1799     0.090000     1.0080   ; qtot  1.000
  1800          C    117      THR      C   1800     0.510000    12.0110   ; qtot  1.510
  1801          O    117      THR      O   1801    -0.510000    15.9990   ; qtot  1.000
  1802        NH1    118      GLY      N   1802    -0.470000    14.0070   ; qtot  0.530
  1803          H    118      GLY     HN   1803     0.310000     1.0080   ; qtot  0.840
  1804        CT2    118      GLY     CA   1804    -0.020000    12.0110   ; qtot  0.820
  1805        HB2    118      GLY    HA1   1805     0.090000     1.0080   ; qtot  0.910
  1806        HB2    118      GLY    HA2   1806     0.090000     1.0080   ; qtot  1.000
  1807          C    118      GLY      C   1807     0.510000    12.0110   ; qtot  1.510
  1808          O    118      GLY      O   1808    -0.510000    15.9990   ; qtot  1.000
  1809        NH1    119      THR      N   1809    -0.470000    14.0070   ; qtot  0.530
  1810          H    119      THR     HN   1810     0.310000     1.0080   ; qtot  0.840
  1811        CT1    119      THR     CA   1811     0.070000    12.0110   ; qtot  0.910
  1812        HB1    119      THR     HA   1812     0.090000     1.0080   ; qtot  1.000
  1813        CT1    119      THR     CB   1813     0.140000    12.0110   ; qtot  1.140
  1814        HA1    119      THR     HB   1814     0.090000     1.0080   ; qtot  1.230
  1815        OH1    119      THR    OG1   1815    -0.660000    15.9990   ; qtot  0.570
  1816          H    119      THR    HG1   1816     0.430000     1.0080   ; qtot  1.000
  1817        CT3    119      THR    CG2   1817    -0.270000    12.0110   ; qtot  0.730
  1818        HA3    119      THR   HG21   1818     0.090000     1.0080   ; qtot  0.820
  1819        HA3    119      THR   HG22   1819     0.090000     1.0080   ; qtot  0.910
  1820        HA3    119      THR   HG23   1820     0.090000     1.0080   ; qtot  1.000
  1821          C    119      THR      C   1821     0.510000    12.0110   ; qtot  1.510
  1822          O    119      THR      O   1822    -0.510000    15.9990   ; qtot  1.000
  1823        NH1    120      ARG      N   1823    -0.470000    14.0070   ; qtot  0.530
  1824          H    120      ARG     HN   1824     0.310000     1.0080   ; qtot  0.840
  1825        CT1    120      ARG     CA   1825     0.070000    12.0110   ; qtot  0.910
  1826        HB1    120      ARG     HA   1826     0.090000     1.0080   ; qtot  1.000
  1827        CT2    120      ARG     CB   1827    -0.180000    12.0110   ; qtot  0.820
  1828        HA2    120      ARG    HB1   1828     0.090000     1.0080   ; qtot  0.910
  1829        HA2    120      ARG    HB2   1829     0.090000     1.0080   ; qtot  1.000
  1830        CT2    120      ARG     CG   1830    -0.180000    12.0110   ; qtot  0.820
  1831        HA2    120      ARG    HG1   1831     0.090000     1.0080   ; qtot  0.910
  1832        HA2    120      ARG    HG2   1832     0.090000     1.0080   ; qtot  1.000
  1833        CT2    120      ARG     CD   1833     0.200000    12.0110   ; qtot  1.200
  1834        HA2    120      ARG    HD1   1834     0.090000     1.0080   ; qtot  1.290
  1835        HA2    120      ARG    HD2   1835     0.090000     1.0080   ; qtot  1.380
  1836        NC2    120      ARG     NE   1836    -0.700000    14.0070   ; qtot  0.680
  1837         HC    120      ARG     HE   1837     0.440000     1.0080   ; qtot  1.120
  1838          C    120      ARG     CZ   1838     0.640000    12.0110   ; qtot  1.760
  1839        NC2    120      ARG    NH1   1839    -0.800000    14.0070   ; qtot  0.960
  1840         HC    120      ARG   HH11   1840     0.460000     1.0080   ; qtot  1.420
  1841         HC    120      ARG   HH12   1841     0.460000     1.0080   ; qtot  1.880
  1842        NC2    120      ARG    NH2   1842    -0.800000    14.0070   ; qtot  1.080
  1843         HC    120      ARG   HH21   1843     0.460000     1.0080   ; qtot  1.540
  1844         HC    120      ARG   HH22   1844     0.460000     1.0080   ; qtot  2.000
  1845          C    120      ARG      C   1845     0.510000    12.0110   ; qtot  2.510
  1846          O    120      ARG      O   1846    -0.510000    15.9990   ; qtot  2.000
  1847        NH1    121      ALA      N   1847    -0.470000    14.0070   ; qtot  1.530
  1848          H    121      ALA     HN   1848     0.310000     1.0080   ; qtot  1.840
  1849        CT1    121      ALA     CA   1849     0.070000    12.0110   ; qtot  1.910
  1850        HB1    121      ALA     HA   1850     0.090000     1.0080   ; qtot  2.000
  1851        CT3    121      ALA     CB   1851    -0.270000    12.0110   ; qtot  1.730
  1852        HA3    121      ALA    HB1   1852     0.090000     1.0080   ; qtot  1.820
  1853        HA3    121      ALA    HB2   1853     0.090000     1.0080   ; qtot  1.910
  1854        HA3    121      ALA    HB3   1854     0.090000     1.0080   ; qtot  2.000
  1855          C    121      ALA      C   1855     0.510000    12.0110   ; qtot  2.510
  1856          O    121      ALA      O   1856    -0.510000    15.9990   ; qtot  2.000
  1857        NH1    122      LYS      N   1857    -0.470000    14.0070   ; qtot  1.530
  1858          H    122      LYS     HN   1858     0.310000     1.0080   ; qtot  1.840
  1859        CT1    122      LYS     CA   1859     0.070000    12.0110   ; qtot  1.910
  1860        HB1    122      LYS     HA   1860     0.090000     1.0080   ; qtot  2.000
  1861        CT2    122      LYS     CB   1861    -0.180000    12.0110   ; qtot  1.820
  1862        HA2    122      LYS    HB1   1862     0.090000     1.0080   ; qtot  1.910
  1863        HA2    122      LYS    HB2   1863     0.090000     1.0080   ; qtot  2.000
  1864        CT2    122      LYS     CG   1864    -0.180000    12.0110   ; qtot  1.820
  1865        HA2    122      LYS    HG1   1865     0.090000     1.0080   ; qtot  1.910
  1866        HA2    122      LYS    HG2   1866     0.090000     1.0080   ; qtot  2.000
  1867        CT2    122      LYS     CD   1867    -0.180000    12.0110   ; qtot  1.820
  1868        HA2    122      LYS    HD1   1868     0.090000     1.0080   ; qtot  1.910
  1869        HA2    122      LYS    HD2   1869     0.090000     1.0080   ; qtot  2.000
  1870        CT2    122      LYS     CE   1870     0.210000    12.0110   ; qtot  2.210
  1871        HA2    122      LYS    HE1   1871     0.050000     1.0080   ; qtot  2.260
  1872        HA2    122      LYS    HE2   1872     0.050000     1.0080   ; qtot  2.310
  1873        NH3    122      LYS     NZ   1873    -0.300000    14.0070   ; qtot  2.010
  1874         HC    122      LYS    HZ1   1874     0.330000     1.0080   ; qtot  2.340
  1875         HC    122      LYS    HZ2   1875     0.330000     1.0080   ; qtot  2.670
  1876         HC    122      LYS    HZ3   1876     0.330000     1.0080   ; qtot  3.000
  1877          C    122      LYS      C   1877     0.510000    12.0110   ; qtot  3.510
  1878          O    122      LYS      O   1878    -0.510000    15.9990   ; qtot  3.000
  1879        NH1    123      GLY      N   1879    -0.470000    14.0070   ; qtot  2.530
  1880          H    123      GLY     HN   1880     0.310000     1.0080   ; qtot  2.840
  1881        CT2    123      GLY     CA   1881    -0.020000    12.0110   ; qtot  2.820
  1882        HB2    123      GLY    HA1   1882     0.090000     1.0080   ; qtot  2.910
  1883        HB2    123      GLY    HA2   1883     0.090000     1.0080   ; qtot  3.000
  1884          C    123      GLY      C   1884     0.510000    12.0110   ; qtot  3.510
  1885          O    123      GLY      O   1885    -0.510000    15.9990   ; qtot  3.000
  1886        NH1    124      ILE      N   1886    -0.470000    14.0070   ; qtot  2.530
  1887          H    124      ILE     HN   1887     0.310000     1.0080   ; qtot  2.840
  1888        CT1    124      ILE     CA   1888     0.070000    12.0110   ; qtot  2.910
  1889        HB1    124      ILE     HA   1889     0.090000     1.0080   ; qtot  3.000
  1890        CT1    124      ILE     CB   1890    -0.090000    12.0110   ; qtot  2.910
  1891        HA1    124      ILE     HB   1891     0.090000     1.0080   ; qtot  3.000
  1892        CT3    124      ILE    CG2   1892    -0.270000    12.0110   ; qtot  2.730
  1893        HA3    124      ILE   HG21   1893     0.090000     1.0080   ; qtot  2.820
  1894        HA3    124      ILE   HG22   1894     0.090000     1.0080   ; qtot  2.910
  1895        HA3    124      ILE   HG23   1895     0.090000     1.0080   ; qtot  3.000
  1896        CT2    124      ILE    CG1   1896    -0.180000    12.0110   ; qtot  2.820
  1897        HA2    124      ILE   HG11   1897     0.090000     1.0080   ; qtot  2.910
  1898        HA2    124      ILE   HG12   1898     0.090000     1.0080   ; qtot  3.000
  1899        CT3    124      ILE     CD   1899    -0.270000    12.0110   ; qtot  2.730
  1900        HA3    124      ILE    HD1   1900     0.090000     1.0080   ; qtot  2.820
  1901        HA3    124      ILE    HD2   1901     0.090000     1.0080   ; qtot  2.910
  1902        HA3    124      ILE    HD3   1902     0.090000     1.0080   ; qtot  3.000
  1903          C    124      ILE      C   1903     0.510000    12.0110   ; qtot  3.510
  1904          O    124      ILE      O   1904    -0.510000    15.9990   ; qtot  3.000
  1905        NH1    125      ILE      N   1905    -0.470000    14.0070   ; qtot  2.530
  1906          H    125      ILE     HN   1906     0.310000     1.0080   ; qtot  2.840
  1907        CT1    125      ILE     CA   1907     0.070000    12.0110   ; qtot  2.910
  1908        HB1    125      ILE     HA   1908     0.090000     1.0080   ; qtot  3.000
  1909        CT1    125      ILE     CB   1909    -0.090000    12.0110   ; qtot  2.910
  1910        HA1    125      ILE     HB   1910     0.090000     1.0080   ; qtot  3.000
  1911        CT3    125      ILE    CG2   1911    -0.270000    12.0110   ; qtot  2.730
  1912        HA3    125      ILE   HG21   1912     0.090000     1.0080   ; qtot  2.820
  1913        HA3    125      ILE   HG22   1913     0.090000     1.0080   ; qtot  2.910
  1914        HA3    125      ILE   HG23   1914     0.090000     1.0080   ; qtot  3.000
  1915        CT2    125      ILE    CG1   1915    -0.180000    12.0110   ; qtot  2.820
  1916        HA2    125      ILE   HG11   1916     0.090000     1.0080   ; qtot  2.910
  1917        HA2    125      ILE   HG12   1917     0.090000     1.0080   ; qtot  3.000
  1918        CT3    125      ILE     CD   1918    -0.270000    12.0110   ; qtot  2.730
  1919        HA3    125      ILE    HD1   1919     0.090000     1.0080   ; qtot  2.820
  1920        HA3    125      ILE    HD2   1920     0.090000     1.0080   ; qtot  2.910
  1921        HA3    125      ILE    HD3   1921     0.090000     1.0080   ; qtot  3.000
  1922          C    125      ILE      C   1922     0.510000    12.0110   ; qtot  3.510
  1923          O    125      ILE      O   1923    -0.510000    15.9990   ; qtot  3.000
  1924        NH1    126      ALA      N   1924    -0.470000    14.0070   ; qtot  2.530
  1925          H    126      ALA     HN   1925     0.310000     1.0080   ; qtot  2.840
  1926        CT1    126      ALA     CA   1926     0.070000    12.0110   ; qtot  2.910
  1927        HB1    126      ALA     HA   1927     0.090000     1.0080   ; qtot  3.000
  1928        CT3    126      ALA     CB   1928    -0.270000    12.0110   ; qtot  2.730
  1929        HA3    126      ALA    HB1   1929     0.090000     1.0080   ; qtot  2.820
  1930        HA3    126      ALA    HB2   1930     0.090000     1.0080   ; qtot  2.910
  1931        HA3    126      ALA    HB3   1931     0.090000     1.0080   ; qtot  3.000
  1932          C    126      ALA      C   1932     0.510000    12.0110   ; qtot  3.510
  1933          O    126      ALA      O   1933    -0.510000    15.9990   ; qtot  3.000
  1934        NH1    127      ILE      N   1934    -0.470000    14.0070   ; qtot  2.530
  1935          H    127      ILE     HN   1935     0.310000     1.0080   ; qtot  2.840
  1936        CT1    127      ILE     CA   1936     0.070000    12.0110   ; qtot  2.910
  1937        HB1    127      ILE     HA   1937     0.090000     1.0080   ; qtot  3.000
  1938        CT1    127      ILE     CB   1938    -0.090000    12.0110   ; qtot  2.910
  1939        HA1    127      ILE     HB   1939     0.090000     1.0080   ; qtot  3.000
  1940        CT3    127      ILE    CG2   1940    -0.270000    12.0110   ; qtot  2.730
  1941        HA3    127      ILE   HG21   1941     0.090000     1.0080   ; qtot  2.820
  1942        HA3    127      ILE   HG22   1942     0.090000     1.0080   ; qtot  2.910
  1943        HA3    127      ILE   HG23   1943     0.090000     1.0080   ; qtot  3.000
  1944        CT2    127      ILE    CG1   1944    -0.180000    12.0110   ; qtot  2.820
  1945        HA2    127      ILE   HG11   1945     0.090000     1.0080   ; qtot  2.910
  1946        HA2    127      ILE   HG12   1946     0.090000     1.0080   ; qtot  3.000
  1947        CT3    127      ILE     CD   1947    -0.270000    12.0110   ; qtot  2.730
  1948        HA3    127      ILE    HD1   1948     0.090000     1.0080   ; qtot  2.820
  1949        HA3    127      ILE    HD2   1949     0.090000     1.0080   ; qtot  2.910
  1950        HA3    127      ILE    HD3   1950     0.090000     1.0080   ; qtot  3.000
  1951          C    127      ILE      C   1951     0.510000    12.0110   ; qtot  3.510
  1952          O    127      ILE      O   1952    -0.510000    15.9990   ; qtot  3.000
  1953        NH1    128      CYS      N   1953    -0.470000    14.0070   ; qtot  2.530
  1954          H    128      CYS     HN   1954     0.310000     1.0080   ; qtot  2.840
  1955        CT1    128      CYS     CA   1955     0.070000    12.0110   ; qtot  2.910
  1956        HB1    128      CYS     HA   1956     0.090000     1.0080   ; qtot  3.000
  1957        CT2    128      CYS     CB   1957    -0.110000    12.0110   ; qtot  2.890
  1958        HA2    128      CYS    HB1   1958     0.090000     1.0080   ; qtot  2.980
  1959        HA2    128      CYS    HB2   1959     0.090000     1.0080   ; qtot  3.070
  1960          S    128      CYS     SG   1960    -0.230000    32.0600   ; qtot  2.840
  1961         HS    128      CYS    HG1   1961     0.160000     1.0080   ; qtot  3.000
  1962          C    128      CYS      C   1962     0.510000    12.0110   ; qtot  3.510
  1963          O    128      CYS      O   1963    -0.510000    15.9990   ; qtot  3.000
  1964        NH1    129      TRP      N   1964    -0.470000    14.0070   ; qtot  2.530
  1965          H    129      TRP     HN   1965     0.310000     1.0080   ; qtot  2.840
  1966        CT1    129      TRP     CA   1966     0.070000    12.0110   ; qtot  2.910
  1967        HB1    129      TRP     HA   1967     0.090000     1.0080   ; qtot  3.000
  1968        CT2    129      TRP     CB   1968    -0.180000    12.0110   ; qtot  2.820
  1969        HA2    129      TRP    HB1   1969     0.090000     1.0080   ; qtot  2.910
  1970        HA2    129      TRP    HB2   1970     0.090000     1.0080   ; qtot  3.000
  1971         CY    129      TRP     CG   1971    -0.030000    12.0110   ; qtot  2.970
  1972         CA    129      TRP    CD1   1972    -0.150000    12.0110   ; qtot  2.820
  1973         HP    129      TRP    HD1   1973     0.220000     1.0080   ; qtot  3.040
  1974         NY    129      TRP    NE1   1974    -0.510000    14.0070   ; qtot  2.530
  1975          H    129      TRP    HE1   1975     0.370000     1.0080   ; qtot  2.900
  1976        CPT    129      TRP    CE2   1976     0.240000    12.0110   ; qtot  3.140
  1977        CPT    129      TRP    CD2   1977     0.110000    12.0110   ; qtot  3.250
  1978        CAI    129      TRP    CE3   1978    -0.250000    12.0110   ; qtot  3.000
  1979         HP    129      TRP    HE3   1979     0.170000     1.0080   ; qtot  3.170
  1980         CA    129      TRP    CZ3   1980    -0.200000    12.0110   ; qtot  2.970
  1981         HP    129      TRP    HZ3   1981     0.140000     1.0080   ; qtot  3.110
  1982        CAI    129      TRP    CZ2   1982    -0.270000    12.0110   ; qtot  2.840
  1983         HP    129      TRP    HZ2   1983     0.160000     1.0080   ; qtot  3.000
  1984         CA    129      TRP    CH2   1984    -0.140000    12.0110   ; qtot  2.860
  1985         HP    129      TRP    HH2   1985     0.140000     1.0080   ; qtot  3.000
  1986          C    129      TRP      C   1986     0.510000    12.0110   ; qtot  3.510
  1987          O    129      TRP      O   1987    -0.510000    15.9990   ; qtot  3.000
  1988        NH1    130      VAL      N   1988    -0.470000    14.0070   ; qtot  2.530
  1989          H    130      VAL     HN   1989     0.310000     1.0080   ; qtot  2.840
  1990        CT1    130      VAL     CA   1990     0.070000    12.0110   ; qtot  2.910
  1991        HB1    130      VAL     HA   1991     0.090000     1.0080   ; qtot  3.000
  1992        CT1    130      VAL     CB   1992    -0.090000    12.0110   ; qtot  2.910
  1993        HA1    130      VAL     HB   1993     0.090000     1.0080   ; qtot  3.000
  1994        CT3    130      VAL    CG1   1994    -0.270000    12.0110   ; qtot  2.730
  1995        HA3    130      VAL   HG11   1995     0.090000     1.0080   ; qtot  2.820
  1996        HA3    130      VAL   HG12   1996     0.090000     1.0080   ; qtot  2.910
  1997        HA3    130      VAL   HG13   1997     0.090000     1.0080   ; qtot  3.000
  1998        CT3    130      VAL    CG2   1998    -0.270000    12.0110   ; qtot  2.730
  1999        HA3    130      VAL   HG21   1999     0.090000     1.0080   ; qtot  2.820
  2000        HA3    130      VAL   HG22   2000     0.090000     1.0080   ; qtot  2.910
  2001        HA3    130      VAL   HG23   2001     0.090000     1.0080   ; qtot  3.000
  2002          C    130      VAL      C   2002     0.510000    12.0110   ; qtot  3.510
  2003          O    130      VAL      O   2003    -0.510000    15.9990   ; qtot  3.000
  2004        NH1    131      LEU      N   2004    -0.470000    14.0070   ; qtot  2.530
  2005          H    131      LEU     HN   2005     0.310000     1.0080   ; qtot  2.840
  2006        CT1    131      LEU     CA   2006     0.070000    12.0110   ; qtot  2.910
  2007        HB1    131      LEU     HA   2007     0.090000     1.0080   ; qtot  3.000
  2008        CT2    131      LEU     CB   2008    -0.180000    12.0110   ; qtot  2.820
  2009        HA2    131      LEU    HB1   2009     0.090000     1.0080   ; qtot  2.910
  2010        HA2    131      LEU    HB2   2010     0.090000     1.0080   ; qtot  3.000
  2011        CT1    131      LEU     CG   2011    -0.090000    12.0110   ; qtot  2.910
  2012        HA1    131      LEU     HG   2012     0.090000     1.0080   ; qtot  3.000
  2013        CT3    131      LEU    CD1   2013    -0.270000    12.0110   ; qtot  2.730
  2014        HA3    131      LEU   HD11   2014     0.090000     1.0080   ; qtot  2.820
  2015        HA3    131      LEU   HD12   2015     0.090000     1.0080   ; qtot  2.910
  2016        HA3    131      LEU   HD13   2016     0.090000     1.0080   ; qtot  3.000
  2017        CT3    131      LEU    CD2   2017    -0.270000    12.0110   ; qtot  2.730
  2018        HA3    131      LEU   HD21   2018     0.090000     1.0080   ; qtot  2.820
  2019        HA3    131      LEU   HD22   2019     0.090000     1.0080   ; qtot  2.910
  2020        HA3    131      LEU   HD23   2020     0.090000     1.0080   ; qtot  3.000
  2021          C    131      LEU      C   2021     0.510000    12.0110   ; qtot  3.510
  2022          O    131      LEU      O   2022    -0.510000    15.9990   ; qtot  3.000
  2023        NH1    132      SER      N   2023    -0.470000    14.0070   ; qtot  2.530
  2024          H    132      SER     HN   2024     0.310000     1.0080   ; qtot  2.840
  2025        CT1    132      SER     CA   2025     0.070000    12.0110   ; qtot  2.910
  2026        HB1    132      SER     HA   2026     0.090000     1.0080   ; qtot  3.000
  2027        CT2    132      SER     CB   2027     0.050000    12.0110   ; qtot  3.050
  2028        HA2    132      SER    HB1   2028     0.090000     1.0080   ; qtot  3.140
  2029        HA2    132      SER    HB2   2029     0.090000     1.0080   ; qtot  3.230
  2030        OH1    132      SER     OG   2030    -0.660000    15.9990   ; qtot  2.570
  2031          H    132      SER    HG1   2031     0.430000     1.0080   ; qtot  3.000
  2032          C    132      SER      C   2032     0.510000    12.0110   ; qtot  3.510
  2033          O    132      SER      O   2033    -0.510000    15.9990   ; qtot  3.000
  2034        NH1    133      PHE      N   2034    -0.470000    14.0070   ; qtot  2.530
  2035          H    133      PHE     HN   2035     0.310000     1.0080   ; qtot  2.840
  2036        CT1    133      PHE     CA   2036     0.070000    12.0110   ; qtot  2.910
  2037        HB1    133      PHE     HA   2037     0.090000     1.0080   ; qtot  3.000
  2038        CT2    133      PHE     CB   2038    -0.180000    12.0110   ; qtot  2.820
  2039        HA2    133      PHE    HB1   2039     0.090000     1.0080   ; qtot  2.910
  2040        HA2    133      PHE    HB2   2040     0.090000     1.0080   ; qtot  3.000
  2041         CA    133      PHE     CG   2041     0.000000    12.0110   ; qtot  3.000
  2042         CA    133      PHE    CD1   2042    -0.115000    12.0110   ; qtot  2.885
  2043         HP    133      PHE    HD1   2043     0.115000     1.0080   ; qtot  3.000
  2044         CA    133      PHE    CE1   2044    -0.115000    12.0110   ; qtot  2.885
  2045         HP    133      PHE    HE1   2045     0.115000     1.0080   ; qtot  3.000
  2046         CA    133      PHE     CZ   2046    -0.115000    12.0110   ; qtot  2.885
  2047         HP    133      PHE     HZ   2047     0.115000     1.0080   ; qtot  3.000
  2048         CA    133      PHE    CD2   2048    -0.115000    12.0110   ; qtot  2.885
  2049         HP    133      PHE    HD2   2049     0.115000     1.0080   ; qtot  3.000
  2050         CA    133      PHE    CE2   2050    -0.115000    12.0110   ; qtot  2.885
  2051         HP    133      PHE    HE2   2051     0.115000     1.0080   ; qtot  3.000
  2052          C    133      PHE      C   2052     0.510000    12.0110   ; qtot  3.510
  2053          O    133      PHE      O   2053    -0.510000    15.9990   ; qtot  3.000
  2054        NH1    134      ALA      N   2054    -0.470000    14.0070   ; qtot  2.530
  2055          H    134      ALA     HN   2055     0.310000     1.0080   ; qtot  2.840
  2056        CT1    134      ALA     CA   2056     0.070000    12.0110   ; qtot  2.910
  2057        HB1    134      ALA     HA   2057     0.090000     1.0080   ; qtot  3.000
  2058        CT3    134      ALA     CB   2058    -0.270000    12.0110   ; qtot  2.730
  2059        HA3    134      ALA    HB1   2059     0.090000     1.0080   ; qtot  2.820
  2060        HA3    134      ALA    HB2   2060     0.090000     1.0080   ; qtot  2.910
  2061        HA3    134      ALA    HB3   2061     0.090000     1.0080   ; qtot  3.000
  2062          C    134      ALA      C   2062     0.510000    12.0110   ; qtot  3.510
  2063          O    134      ALA      O   2063    -0.510000    15.9990   ; qtot  3.000
  2064        NH1    135      ILE      N   2064    -0.470000    14.0070   ; qtot  2.530
  2065          H    135      ILE     HN   2065     0.310000     1.0080   ; qtot  2.840
  2066        CT1    135      ILE     CA   2066     0.070000    12.0110   ; qtot  2.910
  2067        HB1    135      ILE     HA   2067     0.090000     1.0080   ; qtot  3.000
  2068        CT1    135      ILE     CB   2068    -0.090000    12.0110   ; qtot  2.910
  2069        HA1    135      ILE     HB   2069     0.090000     1.0080   ; qtot  3.000
  2070        CT3    135      ILE    CG2   2070    -0.270000    12.0110   ; qtot  2.730
  2071        HA3    135      ILE   HG21   2071     0.090000     1.0080   ; qtot  2.820
  2072        HA3    135      ILE   HG22   2072     0.090000     1.0080   ; qtot  2.910
  2073        HA3    135      ILE   HG23   2073     0.090000     1.0080   ; qtot  3.000
  2074        CT2    135      ILE    CG1   2074    -0.180000    12.0110   ; qtot  2.820
  2075        HA2    135      ILE   HG11   2075     0.090000     1.0080   ; qtot  2.910
  2076        HA2    135      ILE   HG12   2076     0.090000     1.0080   ; qtot  3.000
  2077        CT3    135      ILE     CD   2077    -0.270000    12.0110   ; qtot  2.730
  2078        HA3    135      ILE    HD1   2078     0.090000     1.0080   ; qtot  2.820
  2079        HA3    135      ILE    HD2   2079     0.090000     1.0080   ; qtot  2.910
  2080        HA3    135      ILE    HD3   2080     0.090000     1.0080   ; qtot  3.000
  2081          C    135      ILE      C   2081     0.510000    12.0110   ; qtot  3.510
  2082          O    135      ILE      O   2082    -0.510000    15.9990   ; qtot  3.000
  2083        NH1    136      GLY      N   2083    -0.470000    14.0070   ; qtot  2.530
  2084          H    136      GLY     HN   2084     0.310000     1.0080   ; qtot  2.840
  2085        CT2    136      GLY     CA   2085    -0.020000    12.0110   ; qtot  2.820
  2086        HB2    136      GLY    HA1   2086     0.090000     1.0080   ; qtot  2.910
  2087        HB2    136      GLY    HA2   2087     0.090000     1.0080   ; qtot  3.000
  2088          C    136      GLY      C   2088     0.510000    12.0110   ; qtot  3.510
  2089          O    136      GLY      O   2089    -0.510000    15.9990   ; qtot  3.000
  2090        NH1    137      LEU      N   2090    -0.470000    14.0070   ; qtot  2.530
  2091          H    137      LEU     HN   2091     0.310000     1.0080   ; qtot  2.840
  2092        CT1    137      LEU     CA   2092     0.070000    12.0110   ; qtot  2.910
  2093        HB1    137      LEU     HA   2093     0.090000     1.0080   ; qtot  3.000
  2094        CT2    137      LEU     CB   2094    -0.180000    12.0110   ; qtot  2.820
  2095        HA2    137      LEU    HB1   2095     0.090000     1.0080   ; qtot  2.910
  2096        HA2    137      LEU    HB2   2096     0.090000     1.0080   ; qtot  3.000
  2097        CT1    137      LEU     CG   2097    -0.090000    12.0110   ; qtot  2.910
  2098        HA1    137      LEU     HG   2098     0.090000     1.0080   ; qtot  3.000
  2099        CT3    137      LEU    CD1   2099    -0.270000    12.0110   ; qtot  2.730
  2100        HA3    137      LEU   HD11   2100     0.090000     1.0080   ; qtot  2.820
  2101        HA3    137      LEU   HD12   2101     0.090000     1.0080   ; qtot  2.910
  2102        HA3    137      LEU   HD13   2102     0.090000     1.0080   ; qtot  3.000
  2103        CT3    137      LEU    CD2   2103    -0.270000    12.0110   ; qtot  2.730
  2104        HA3    137      LEU   HD21   2104     0.090000     1.0080   ; qtot  2.820
  2105        HA3    137      LEU   HD22   2105     0.090000     1.0080   ; qtot  2.910
  2106        HA3    137      LEU   HD23   2106     0.090000     1.0080   ; qtot  3.000
  2107          C    137      LEU      C   2107     0.510000    12.0110   ; qtot  3.510
  2108          O    137      LEU      O   2108    -0.510000    15.9990   ; qtot  3.000
  2109        NH1    138      THR      N   2109    -0.470000    14.0070   ; qtot  2.530
  2110          H    138      THR     HN   2110     0.310000     1.0080   ; qtot  2.840
  2111        CT1    138      THR     CA   2111     0.070000    12.0110   ; qtot  2.910
  2112        HB1    138      THR     HA   2112     0.090000     1.0080   ; qtot  3.000
  2113        CT1    138      THR     CB   2113     0.140000    12.0110   ; qtot  3.140
  2114        HA1    138      THR     HB   2114     0.090000     1.0080   ; qtot  3.230
  2115        OH1    138      THR    OG1   2115    -0.660000    15.9990   ; qtot  2.570
  2116          H    138      THR    HG1   2116     0.430000     1.0080   ; qtot  3.000
  2117        CT3    138      THR    CG2   2117    -0.270000    12.0110   ; qtot  2.730
  2118        HA3    138      THR   HG21   2118     0.090000     1.0080   ; qtot  2.820
  2119        HA3    138      THR   HG22   2119     0.090000     1.0080   ; qtot  2.910
  2120        HA3    138      THR   HG23   2120     0.090000     1.0080   ; qtot  3.000
  2121          C    138      THR      C   2121     0.510000    12.0110   ; qtot  3.510
  2122          O    138      THR      O   2122    -0.510000    15.9990   ; qtot  3.000
  2123          N    139      PRO      N   2123    -0.290000    14.0070   ; qtot  2.710
  2124        CP3    139      PRO     CD   2124     0.000000    12.0110   ; qtot  2.710
  2125        HA2    139      PRO    HD1   2125     0.090000     1.0080   ; qtot  2.800
  2126        HA2    139      PRO    HD2   2126     0.090000     1.0080   ; qtot  2.890
  2127        CP1    139      PRO     CA   2127     0.020000    12.0110   ; qtot  2.910
  2128        HB1    139      PRO     HA   2128     0.090000     1.0080   ; qtot  3.000
  2129        CP2    139      PRO     CB   2129    -0.180000    12.0110   ; qtot  2.820
  2130        HA2    139      PRO    HB1   2130     0.090000     1.0080   ; qtot  2.910
  2131        HA2    139      PRO    HB2   2131     0.090000     1.0080   ; qtot  3.000
  2132        CP2    139      PRO     CG   2132    -0.180000    12.0110   ; qtot  2.820
  2133        HA2    139      PRO    HG1   2133     0.090000     1.0080   ; qtot  2.910
  2134        HA2    139      PRO    HG2   2134     0.090000     1.0080   ; qtot  3.000
  2135          C    139      PRO      C   2135     0.510000    12.0110   ; qtot  3.510
  2136          O    139      PRO      O   2136    -0.510000    15.9990   ; qtot  3.000
  2137        NH1    140      MET      N   2137    -0.470000    14.0070   ; qtot  2.530
  2138          H    140      MET     HN   2138     0.310000     1.0080   ; qtot  2.840
  2139        CT1    140      MET     CA   2139     0.070000    12.0110   ; qtot  2.910
  2140        HB1    140      MET     HA   2140     0.090000     1.0080   ; qtot  3.000
  2141        CT2    140      MET     CB   2141    -0.180000    12.0110   ; qtot  2.820
  2142        HA2    140      MET    HB1   2142     0.090000     1.0080   ; qtot  2.910
  2143        HA2    140      MET    HB2   2143     0.090000     1.0080   ; qtot  3.000
  2144        CT2    140      MET     CG   2144    -0.140000    12.0110   ; qtot  2.860
  2145        HA2    140      MET    HG1   2145     0.090000     1.0080   ; qtot  2.950
  2146        HA2    140      MET    HG2   2146     0.090000     1.0080   ; qtot  3.040
  2147          S    140      MET     SD   2147    -0.090000    32.0600   ; qtot  2.950
  2148        CT3    140      MET     CE   2148    -0.220000    12.0110   ; qtot  2.730
  2149        HA3    140      MET    HE1   2149     0.090000     1.0080   ; qtot  2.820
  2150        HA3    140      MET    HE2   2150     0.090000     1.0080   ; qtot  2.910
  2151        HA3    140      MET    HE3   2151     0.090000     1.0080   ; qtot  3.000
  2152          C    140      MET      C   2152     0.510000    12.0110   ; qtot  3.510
  2153          O    140      MET      O   2153    -0.510000    15.9990   ; qtot  3.000
  2154        NH1    141      LEU      N   2154    -0.470000    14.0070   ; qtot  2.530
  2155          H    141      LEU     HN   2155     0.310000     1.0080   ; qtot  2.840
  2156        CT1    141      LEU     CA   2156     0.070000    12.0110   ; qtot  2.910
  2157        HB1    141      LEU     HA   2157     0.090000     1.0080   ; qtot  3.000
  2158        CT2    141      LEU     CB   2158    -0.180000    12.0110   ; qtot  2.820
  2159        HA2    141      LEU    HB1   2159     0.090000     1.0080   ; qtot  2.910
  2160        HA2    141      LEU    HB2   2160     0.090000     1.0080   ; qtot  3.000
  2161        CT1    141      LEU     CG   2161    -0.090000    12.0110   ; qtot  2.910
  2162        HA1    141      LEU     HG   2162     0.090000     1.0080   ; qtot  3.000
  2163        CT3    141      LEU    CD1   2163    -0.270000    12.0110   ; qtot  2.730
  2164        HA3    141      LEU   HD11   2164     0.090000     1.0080   ; qtot  2.820
  2165        HA3    141      LEU   HD12   2165     0.090000     1.0080   ; qtot  2.910
  2166        HA3    141      LEU   HD13   2166     0.090000     1.0080   ; qtot  3.000
  2167        CT3    141      LEU    CD2   2167    -0.270000    12.0110   ; qtot  2.730
  2168        HA3    141      LEU   HD21   2168     0.090000     1.0080   ; qtot  2.820
  2169        HA3    141      LEU   HD22   2169     0.090000     1.0080   ; qtot  2.910
  2170        HA3    141      LEU   HD23   2170     0.090000     1.0080   ; qtot  3.000
  2171          C    141      LEU      C   2171     0.510000    12.0110   ; qtot  3.510
  2172          O    141      LEU      O   2172    -0.510000    15.9990   ; qtot  3.000
  2173        NH1    142      GLY      N   2173    -0.470000    14.0070   ; qtot  2.530
  2174          H    142      GLY     HN   2174     0.310000     1.0080   ; qtot  2.840
  2175        CT2    142      GLY     CA   2175    -0.020000    12.0110   ; qtot  2.820
  2176        HB2    142      GLY    HA1   2176     0.090000     1.0080   ; qtot  2.910
  2177        HB2    142      GLY    HA2   2177     0.090000     1.0080   ; qtot  3.000
  2178          C    142      GLY      C   2178     0.510000    12.0110   ; qtot  3.510
  2179          O    142      GLY      O   2179    -0.510000    15.9990   ; qtot  3.000
  2180        NH1    143      TRP      N   2180    -0.470000    14.0070   ; qtot  2.530
  2181          H    143      TRP     HN   2181     0.310000     1.0080   ; qtot  2.840
  2182        CT1    143      TRP     CA   2182     0.070000    12.0110   ; qtot  2.910
  2183        HB1    143      TRP     HA   2183     0.090000     1.0080   ; qtot  3.000
  2184        CT2    143      TRP     CB   2184    -0.180000    12.0110   ; qtot  2.820
  2185        HA2    143      TRP    HB1   2185     0.090000     1.0080   ; qtot  2.910
  2186        HA2    143      TRP    HB2   2186     0.090000     1.0080   ; qtot  3.000
  2187         CY    143      TRP     CG   2187    -0.030000    12.0110   ; qtot  2.970
  2188         CA    143      TRP    CD1   2188    -0.150000    12.0110   ; qtot  2.820
  2189         HP    143      TRP    HD1   2189     0.220000     1.0080   ; qtot  3.040
  2190         NY    143      TRP    NE1   2190    -0.510000    14.0070   ; qtot  2.530
  2191          H    143      TRP    HE1   2191     0.370000     1.0080   ; qtot  2.900
  2192        CPT    143      TRP    CE2   2192     0.240000    12.0110   ; qtot  3.140
  2193        CPT    143      TRP    CD2   2193     0.110000    12.0110   ; qtot  3.250
  2194        CAI    143      TRP    CE3   2194    -0.250000    12.0110   ; qtot  3.000
  2195         HP    143      TRP    HE3   2195     0.170000     1.0080   ; qtot  3.170
  2196         CA    143      TRP    CZ3   2196    -0.200000    12.0110   ; qtot  2.970
  2197         HP    143      TRP    HZ3   2197     0.140000     1.0080   ; qtot  3.110
  2198        CAI    143      TRP    CZ2   2198    -0.270000    12.0110   ; qtot  2.840
  2199         HP    143      TRP    HZ2   2199     0.160000     1.0080   ; qtot  3.000
  2200         CA    143      TRP    CH2   2200    -0.140000    12.0110   ; qtot  2.860
  2201         HP    143      TRP    HH2   2201     0.140000     1.0080   ; qtot  3.000
  2202          C    143      TRP      C   2202     0.510000    12.0110   ; qtot  3.510
  2203          O    143      TRP      O   2203    -0.510000    15.9990   ; qtot  3.000
  2204        NH1    144      ASN      N   2204    -0.470000    14.0070   ; qtot  2.530
  2205          H    144      ASN     HN   2205     0.310000     1.0080   ; qtot  2.840
  2206        CT1    144      ASN     CA   2206     0.070000    12.0110   ; qtot  2.910
  2207        HB1    144      ASN     HA   2207     0.090000     1.0080   ; qtot  3.000
  2208        CT2    144      ASN     CB   2208    -0.180000    12.0110   ; qtot  2.820
  2209        HA2    144      ASN    HB1   2209     0.090000     1.0080   ; qtot  2.910
  2210        HA2    144      ASN    HB2   2210     0.090000     1.0080   ; qtot  3.000
  2211         CC    144      ASN     CG   2211     0.550000    12.0110   ; qtot  3.550
  2212          O    144      ASN    OD1   2212    -0.550000    15.9990   ; qtot  3.000
  2213        NH2    144      ASN    ND2   2213    -0.620000    14.0070   ; qtot  2.380
  2214          H    144      ASN   HD21   2214     0.320000     1.0080   ; qtot  2.700
  2215          H    144      ASN   HD22   2215     0.300000     1.0080   ; qtot  3.000
  2216          C    144      ASN      C   2216     0.510000    12.0110   ; qtot  3.510
  2217          O    144      ASN      O   2217    -0.510000    15.9990   ; qtot  3.000
  2218        NH1    145      ASN      N   2218    -0.470000    14.0070   ; qtot  2.530
  2219          H    145      ASN     HN   2219     0.310000     1.0080   ; qtot  2.840
  2220        CT1    145      ASN     CA   2220     0.070000    12.0110   ; qtot  2.910
  2221        HB1    145      ASN     HA   2221     0.090000     1.0080   ; qtot  3.000
  2222        CT2    145      ASN     CB   2222    -0.180000    12.0110   ; qtot  2.820
  2223        HA2    145      ASN    HB1   2223     0.090000     1.0080   ; qtot  2.910
  2224        HA2    145      ASN    HB2   2224     0.090000     1.0080   ; qtot  3.000
  2225         CC    145      ASN     CG   2225     0.550000    12.0110   ; qtot  3.550
  2226          O    145      ASN    OD1   2226    -0.550000    15.9990   ; qtot  3.000
  2227        NH2    145      ASN    ND2   2227    -0.620000    14.0070   ; qtot  2.380
  2228          H    145      ASN   HD21   2228     0.320000     1.0080   ; qtot  2.700
  2229          H    145      ASN   HD22   2229     0.300000     1.0080   ; qtot  3.000
  2230          C    145      ASN      C   2230     0.510000    12.0110   ; qtot  3.510
  2231          O    145      ASN      O   2231    -0.510000    15.9990   ; qtot  3.000
  2232        NH1    146      CYS      N   2232    -0.470000    14.0070   ; qtot  2.530
  2233          H    146      CYS     HN   2233     0.310000     1.0080   ; qtot  2.840
  2234        CT1    146      CYS     CA   2234     0.070000    12.0110   ; qtot  2.910
  2235        HB1    146      CYS     HA   2235     0.090000     1.0080   ; qtot  3.000
  2236        CT2    146      CYS     CB   2236    -0.100000    12.0110   ; qtot  2.900
  2237        HA2    146      CYS    HB1   2237     0.090000     1.0080   ; qtot  2.990
  2238        HA2    146      CYS    HB2   2238     0.090000     1.0080   ; qtot  3.080
  2239         SM    146      CYS     SG   2239    -0.080000    32.0600   ; qtot  3.000
  2240          C    146      CYS      C   2240     0.510000    12.0110   ; qtot  3.510
  2241          O    146      CYS      O   2241    -0.510000    15.9990   ; qtot  3.000
  2242        NH1    147      GLY      N   2242    -0.470000    14.0070   ; qtot  2.530
  2243          H    147      GLY     HN   2243     0.310000     1.0080   ; qtot  2.840
  2244        CT2    147      GLY     CA   2244    -0.020000    12.0110   ; qtot  2.820
  2245        HB2    147      GLY    HA1   2245     0.090000     1.0080   ; qtot  2.910
  2246        HB2    147      GLY    HA2   2246     0.090000     1.0080   ; qtot  3.000
  2247          C    147      GLY      C   2247     0.510000    12.0110   ; qtot  3.510
  2248          O    147      GLY      O   2248    -0.510000    15.9990   ; qtot  3.000
  2249        NH1    148      GLN      N   2249    -0.470000    14.0070   ; qtot  2.530
  2250          H    148      GLN     HN   2250     0.310000     1.0080   ; qtot  2.840
  2251        CT1    148      GLN     CA   2251     0.070000    12.0110   ; qtot  2.910
  2252        HB1    148      GLN     HA   2252     0.090000     1.0080   ; qtot  3.000
  2253        CT2    148      GLN     CB   2253    -0.180000    12.0110   ; qtot  2.820
  2254        HA2    148      GLN    HB1   2254     0.090000     1.0080   ; qtot  2.910
  2255        HA2    148      GLN    HB2   2255     0.090000     1.0080   ; qtot  3.000
  2256        CT2    148      GLN     CG   2256    -0.180000    12.0110   ; qtot  2.820
  2257        HA2    148      GLN    HG1   2257     0.090000     1.0080   ; qtot  2.910
  2258        HA2    148      GLN    HG2   2258     0.090000     1.0080   ; qtot  3.000
  2259         CC    148      GLN     CD   2259     0.550000    12.0110   ; qtot  3.550
  2260          O    148      GLN    OE1   2260    -0.550000    15.9990   ; qtot  3.000
  2261        NH2    148      GLN    NE2   2261    -0.620000    14.0070   ; qtot  2.380
  2262          H    148      GLN   HE21   2262     0.320000     1.0080   ; qtot  2.700
  2263          H    148      GLN   HE22   2263     0.300000     1.0080   ; qtot  3.000
  2264          C    148      GLN      C   2264     0.510000    12.0110   ; qtot  3.510
  2265          O    148      GLN      O   2265    -0.510000    15.9990   ; qtot  3.000
  2266          N    149      PRO      N   2266    -0.290000    14.0070   ; qtot  2.710
  2267        CP3    149      PRO     CD   2267     0.000000    12.0110   ; qtot  2.710
  2268        HA2    149      PRO    HD1   2268     0.090000     1.0080   ; qtot  2.800
  2269        HA2    149      PRO    HD2   2269     0.090000     1.0080   ; qtot  2.890
  2270        CP1    149      PRO     CA   2270     0.020000    12.0110   ; qtot  2.910
  2271        HB1    149      PRO     HA   2271     0.090000     1.0080   ; qtot  3.000
  2272        CP2    149      PRO     CB   2272    -0.180000    12.0110   ; qtot  2.820
  2273        HA2    149      PRO    HB1   2273     0.090000     1.0080   ; qtot  2.910
  2274        HA2    149      PRO    HB2   2274     0.090000     1.0080   ; qtot  3.000
  2275        CP2    149      PRO     CG   2275    -0.180000    12.0110   ; qtot  2.820
  2276        HA2    149      PRO    HG1   2276     0.090000     1.0080   ; qtot  2.910
  2277        HA2    149      PRO    HG2   2277     0.090000     1.0080   ; qtot  3.000
  2278          C    149      PRO      C   2278     0.510000    12.0110   ; qtot  3.510
  2279          O    149      PRO      O   2279    -0.510000    15.9990   ; qtot  3.000
  2280        NH1    150      LYS      N   2280    -0.470000    14.0070   ; qtot  2.530
  2281          H    150      LYS     HN   2281     0.310000     1.0080   ; qtot  2.840
  2282        CT1    150      LYS     CA   2282     0.070000    12.0110   ; qtot  2.910
  2283        HB1    150      LYS     HA   2283     0.090000     1.0080   ; qtot  3.000
  2284        CT2    150      LYS     CB   2284    -0.180000    12.0110   ; qtot  2.820
  2285        HA2    150      LYS    HB1   2285     0.090000     1.0080   ; qtot  2.910
  2286        HA2    150      LYS    HB2   2286     0.090000     1.0080   ; qtot  3.000
  2287        CT2    150      LYS     CG   2287    -0.180000    12.0110   ; qtot  2.820
  2288        HA2    150      LYS    HG1   2288     0.090000     1.0080   ; qtot  2.910
  2289        HA2    150      LYS    HG2   2289     0.090000     1.0080   ; qtot  3.000
  2290        CT2    150      LYS     CD   2290    -0.180000    12.0110   ; qtot  2.820
  2291        HA2    150      LYS    HD1   2291     0.090000     1.0080   ; qtot  2.910
  2292        HA2    150      LYS    HD2   2292     0.090000     1.0080   ; qtot  3.000
  2293        CT2    150      LYS     CE   2293     0.210000    12.0110   ; qtot  3.210
  2294        HA2    150      LYS    HE1   2294     0.050000     1.0080   ; qtot  3.260
  2295        HA2    150      LYS    HE2   2295     0.050000     1.0080   ; qtot  3.310
  2296        NH3    150      LYS     NZ   2296    -0.300000    14.0070   ; qtot  3.010
  2297         HC    150      LYS    HZ1   2297     0.330000     1.0080   ; qtot  3.340
  2298         HC    150      LYS    HZ2   2298     0.330000     1.0080   ; qtot  3.670
  2299         HC    150      LYS    HZ3   2299     0.330000     1.0080   ; qtot  4.000
  2300          C    150      LYS      C   2300     0.510000    12.0110   ; qtot  4.510
  2301          O    150      LYS      O   2301    -0.510000    15.9990   ; qtot  4.000
  2302        NH1    151      GLU      N   2302    -0.470000    14.0070   ; qtot  3.530
  2303          H    151      GLU     HN   2303     0.310000     1.0080   ; qtot  3.840
  2304        CT1    151      GLU     CA   2304     0.070000    12.0110   ; qtot  3.910
  2305        HB1    151      GLU     HA   2305     0.090000     1.0080   ; qtot  4.000
  2306       CT2A    151      GLU     CB   2306    -0.180000    12.0110   ; qtot  3.820
  2307        HA2    151      GLU    HB1   2307     0.090000     1.0080   ; qtot  3.910
  2308        HA2    151      GLU    HB2   2308     0.090000     1.0080   ; qtot  4.000
  2309        CT2    151      GLU     CG   2309    -0.280000    12.0110   ; qtot  3.720
  2310        HA2    151      GLU    HG1   2310     0.090000     1.0080   ; qtot  3.810
  2311        HA2    151      GLU    HG2   2311     0.090000     1.0080   ; qtot  3.900
  2312         CC    151      GLU     CD   2312     0.620000    12.0110   ; qtot  4.520
  2313         OC    151      GLU    OE1   2313    -0.760000    15.9990   ; qtot  3.760
  2314         OC    151      GLU    OE2   2314    -0.760000    15.9990   ; qtot  3.000
  2315          C    151      GLU      C   2315     0.510000    12.0110   ; qtot  3.510
  2316          O    151      GLU      O   2316    -0.510000    15.9990   ; qtot  3.000
  2317        NH1    152      GLY      N   2317    -0.470000    14.0070   ; qtot  2.530
  2318          H    152      GLY     HN   2318     0.310000     1.0080   ; qtot  2.840
  2319        CT2    152      GLY     CA   2319    -0.020000    12.0110   ; qtot  2.820
  2320        HB2    152      GLY    HA1   2320     0.090000     1.0080   ; qtot  2.910
  2321        HB2    152      GLY    HA2   2321     0.090000     1.0080   ; qtot  3.000
  2322          C    152      GLY      C   2322     0.510000    12.0110   ; qtot  3.510
  2323          O    152      GLY      O   2323    -0.510000    15.9990   ; qtot  3.000
  2324        NH1    153      LYS      N   2324    -0.470000    14.0070   ; qtot  2.530
  2325          H    153      LYS     HN   2325     0.310000     1.0080   ; qtot  2.840
  2326        CT1    153      LYS     CA   2326     0.070000    12.0110   ; qtot  2.910
  2327        HB1    153      LYS     HA   2327     0.090000     1.0080   ; qtot  3.000
  2328        CT2    153      LYS     CB   2328    -0.180000    12.0110   ; qtot  2.820
  2329        HA2    153      LYS    HB1   2329     0.090000     1.0080   ; qtot  2.910
  2330        HA2    153      LYS    HB2   2330     0.090000     1.0080   ; qtot  3.000
  2331        CT2    153      LYS     CG   2331    -0.180000    12.0110   ; qtot  2.820
  2332        HA2    153      LYS    HG1   2332     0.090000     1.0080   ; qtot  2.910
  2333        HA2    153      LYS    HG2   2333     0.090000     1.0080   ; qtot  3.000
  2334        CT2    153      LYS     CD   2334    -0.180000    12.0110   ; qtot  2.820
  2335        HA2    153      LYS    HD1   2335     0.090000     1.0080   ; qtot  2.910
  2336        HA2    153      LYS    HD2   2336     0.090000     1.0080   ; qtot  3.000
  2337        CT2    153      LYS     CE   2337     0.210000    12.0110   ; qtot  3.210
  2338        HA2    153      LYS    HE1   2338     0.050000     1.0080   ; qtot  3.260
  2339        HA2    153      LYS    HE2   2339     0.050000     1.0080   ; qtot  3.310
  2340        NH3    153      LYS     NZ   2340    -0.300000    14.0070   ; qtot  3.010
  2341         HC    153      LYS    HZ1   2341     0.330000     1.0080   ; qtot  3.340
  2342         HC    153      LYS    HZ2   2342     0.330000     1.0080   ; qtot  3.670
  2343         HC    153      LYS    HZ3   2343     0.330000     1.0080   ; qtot  4.000
  2344          C    153      LYS      C   2344     0.510000    12.0110   ; qtot  4.510
  2345          O    153      LYS      O   2345    -0.510000    15.9990   ; qtot  4.000
  2346        NH1    154      ASN      N   2346    -0.470000    14.0070   ; qtot  3.530
  2347          H    154      ASN     HN   2347     0.310000     1.0080   ; qtot  3.840
  2348        CT1    154      ASN     CA   2348     0.070000    12.0110   ; qtot  3.910
  2349        HB1    154      ASN     HA   2349     0.090000     1.0080   ; qtot  4.000
  2350        CT2    154      ASN     CB   2350    -0.180000    12.0110   ; qtot  3.820
  2351        HA2    154      ASN    HB1   2351     0.090000     1.0080   ; qtot  3.910
  2352        HA2    154      ASN    HB2   2352     0.090000     1.0080   ; qtot  4.000
  2353         CC    154      ASN     CG   2353     0.550000    12.0110   ; qtot  4.550
  2354          O    154      ASN    OD1   2354    -0.550000    15.9990   ; qtot  4.000
  2355        NH2    154      ASN    ND2   2355    -0.620000    14.0070   ; qtot  3.380
  2356          H    154      ASN   HD21   2356     0.320000     1.0080   ; qtot  3.700
  2357          H    154      ASN   HD22   2357     0.300000     1.0080   ; qtot  4.000
  2358          C    154      ASN      C   2358     0.510000    12.0110   ; qtot  4.510
  2359          O    154      ASN      O   2359    -0.510000    15.9990   ; qtot  4.000
  2360        NH1    155      HSD      N   2360    -0.470000    14.0070   ; qtot  3.530
  2361          H    155      HSD     HN   2361     0.310000     1.0080   ; qtot  3.840
  2362        CT1    155      HSD     CA   2362     0.070000    12.0110   ; qtot  3.910
  2363        HB1    155      HSD     HA   2363     0.090000     1.0080   ; qtot  4.000
  2364        CT2    155      HSD     CB   2364    -0.090000    12.0110   ; qtot  3.910
  2365        HA2    155      HSD    HB1   2365     0.090000     1.0080   ; qtot  4.000
  2366        HA2    155      HSD    HB2   2366     0.090000     1.0080   ; qtot  4.090
  2367        NR1    155      HSD    ND1   2367    -0.360000    14.0070   ; qtot  3.730
  2368          H    155      HSD    HD1   2368     0.320000     1.0080   ; qtot  4.050
  2369       CPH1    155      HSD     CG   2369    -0.050000    12.0110   ; qtot  4.000
  2370       CPH2    155      HSD    CE1   2370     0.250000    12.0110   ; qtot  4.250
  2371        HR1    155      HSD    HE1   2371     0.130000     1.0080   ; qtot  4.380
  2372        NR2    155      HSD    NE2   2372    -0.700000    14.0070   ; qtot  3.680
  2373       CPH1    155      HSD    CD2   2373     0.220000    12.0110   ; qtot  3.900
  2374        HR3    155      HSD    HD2   2374     0.100000     1.0080   ; qtot  4.000
  2375          C    155      HSD      C   2375     0.510000    12.0110   ; qtot  4.510
  2376          O    155      HSD      O   2376    -0.510000    15.9990   ; qtot  4.000
  2377        NH1    156      SER      N   2377    -0.470000    14.0070   ; qtot  3.530
  2378          H    156      SER     HN   2378     0.310000     1.0080   ; qtot  3.840
  2379        CT1    156      SER     CA   2379     0.070000    12.0110   ; qtot  3.910
  2380        HB1    156      SER     HA   2380     0.090000     1.0080   ; qtot  4.000
  2381        CT2    156      SER     CB   2381     0.050000    12.0110   ; qtot  4.050
  2382        HA2    156      SER    HB1   2382     0.090000     1.0080   ; qtot  4.140
  2383        HA2    156      SER    HB2   2383     0.090000     1.0080   ; qtot  4.230
  2384        OH1    156      SER     OG   2384    -0.660000    15.9990   ; qtot  3.570
  2385          H    156      SER    HG1   2385     0.430000     1.0080   ; qtot  4.000
  2386          C    156      SER      C   2386     0.510000    12.0110   ; qtot  4.510
  2387          O    156      SER      O   2387    -0.510000    15.9990   ; qtot  4.000
  2388        NH1    157      GLN      N   2388    -0.470000    14.0070   ; qtot  3.530
  2389          H    157      GLN     HN   2389     0.310000     1.0080   ; qtot  3.840
  2390        CT1    157      GLN     CA   2390     0.070000    12.0110   ; qtot  3.910
  2391        HB1    157      GLN     HA   2391     0.090000     1.0080   ; qtot  4.000
  2392        CT2    157      GLN     CB   2392    -0.180000    12.0110   ; qtot  3.820
  2393        HA2    157      GLN    HB1   2393     0.090000     1.0080   ; qtot  3.910
  2394        HA2    157      GLN    HB2   2394     0.090000     1.0080   ; qtot  4.000
  2395        CT2    157      GLN     CG   2395    -0.180000    12.0110   ; qtot  3.820
  2396        HA2    157      GLN    HG1   2396     0.090000     1.0080   ; qtot  3.910
  2397        HA2    157      GLN    HG2   2397     0.090000     1.0080   ; qtot  4.000
  2398         CC    157      GLN     CD   2398     0.550000    12.0110   ; qtot  4.550
  2399          O    157      GLN    OE1   2399    -0.550000    15.9990   ; qtot  4.000
  2400        NH2    157      GLN    NE2   2400    -0.620000    14.0070   ; qtot  3.380
  2401          H    157      GLN   HE21   2401     0.320000     1.0080   ; qtot  3.700
  2402          H    157      GLN   HE22   2402     0.300000     1.0080   ; qtot  4.000
  2403          C    157      GLN      C   2403     0.510000    12.0110   ; qtot  4.510
  2404          O    157      GLN      O   2404    -0.510000    15.9990   ; qtot  4.000
  2405        NH1    158      GLY      N   2405    -0.470000    14.0070   ; qtot  3.530
  2406          H    158      GLY     HN   2406     0.310000     1.0080   ; qtot  3.840
  2407        CT2    158      GLY     CA   2407    -0.020000    12.0110   ; qtot  3.820
  2408        HB2    158      GLY    HA1   2408     0.090000     1.0080   ; qtot  3.910
  2409        HB2    158      GLY    HA2   2409     0.090000     1.0080   ; qtot  4.000
  2410          C    158      GLY      C   2410     0.510000    12.0110   ; qtot  4.510
  2411          O    158      GLY      O   2411    -0.510000    15.9990   ; qtot  4.000
  2412        NH1    159      CYS      N   2412    -0.470000    14.0070   ; qtot  3.530
  2413          H    159      CYS     HN   2413     0.310000     1.0080   ; qtot  3.840
  2414        CT1    159      CYS     CA   2414     0.070000    12.0110   ; qtot  3.910
  2415        HB1    159      CYS     HA   2415     0.090000     1.0080   ; qtot  4.000
  2416        CT2    159      CYS     CB   2416    -0.100000    12.0110   ; qtot  3.900
  2417        HA2    159      CYS    HB1   2417     0.090000     1.0080   ; qtot  3.990
  2418        HA2    159      CYS    HB2   2418     0.090000     1.0080   ; qtot  4.080
  2419         SM    159      CYS     SG   2419    -0.080000    32.0600   ; qtot  4.000
  2420          C    159      CYS      C   2420     0.510000    12.0110   ; qtot  4.510
  2421          O    159      CYS      O   2421    -0.510000    15.9990   ; qtot  4.000
  2422        NH1    160      GLY      N   2422    -0.470000    14.0070   ; qtot  3.530
  2423          H    160      GLY     HN   2423     0.310000     1.0080   ; qtot  3.840
  2424        CT2    160      GLY     CA   2424    -0.020000    12.0110   ; qtot  3.820
  2425        HB2    160      GLY    HA1   2425     0.090000     1.0080   ; qtot  3.910
  2426        HB2    160      GLY    HA2   2426     0.090000     1.0080   ; qtot  4.000
  2427          C    160      GLY      C   2427     0.510000    12.0110   ; qtot  4.510
  2428          O    160      GLY      O   2428    -0.510000    15.9990   ; qtot  4.000
  2429        NH1    161      GLU      N   2429    -0.470000    14.0070   ; qtot  3.530
  2430          H    161      GLU     HN   2430     0.310000     1.0080   ; qtot  3.840
  2431        CT1    161      GLU     CA   2431     0.070000    12.0110   ; qtot  3.910
  2432        HB1    161      GLU     HA   2432     0.090000     1.0080   ; qtot  4.000
  2433       CT2A    161      GLU     CB   2433    -0.180000    12.0110   ; qtot  3.820
  2434        HA2    161      GLU    HB1   2434     0.090000     1.0080   ; qtot  3.910
  2435        HA2    161      GLU    HB2   2435     0.090000     1.0080   ; qtot  4.000
  2436        CT2    161      GLU     CG   2436    -0.280000    12.0110   ; qtot  3.720
  2437        HA2    161      GLU    HG1   2437     0.090000     1.0080   ; qtot  3.810
  2438        HA2    161      GLU    HG2   2438     0.090000     1.0080   ; qtot  3.900
  2439         CC    161      GLU     CD   2439     0.620000    12.0110   ; qtot  4.520
  2440         OC    161      GLU    OE1   2440    -0.760000    15.9990   ; qtot  3.760
  2441         OC    161      GLU    OE2   2441    -0.760000    15.9990   ; qtot  3.000
  2442          C    161      GLU      C   2442     0.510000    12.0110   ; qtot  3.510
  2443          O    161      GLU      O   2443    -0.510000    15.9990   ; qtot  3.000
  2444        NH1    162      GLY      N   2444    -0.470000    14.0070   ; qtot  2.530
  2445          H    162      GLY     HN   2445     0.310000     1.0080   ; qtot  2.840
  2446        CT2    162      GLY     CA   2446    -0.020000    12.0110   ; qtot  2.820
  2447        HB2    162      GLY    HA1   2447     0.090000     1.0080   ; qtot  2.910
  2448        HB2    162      GLY    HA2   2448     0.090000     1.0080   ; qtot  3.000
  2449          C    162      GLY      C   2449     0.510000    12.0110   ; qtot  3.510
  2450          O    162      GLY      O   2450    -0.510000    15.9990   ; qtot  3.000
  2451        NH1    163      GLN      N   2451    -0.470000    14.0070   ; qtot  2.530
  2452          H    163      GLN     HN   2452     0.310000     1.0080   ; qtot  2.840
  2453        CT1    163      GLN     CA   2453     0.070000    12.0110   ; qtot  2.910
  2454        HB1    163      GLN     HA   2454     0.090000     1.0080   ; qtot  3.000
  2455        CT2    163      GLN     CB   2455    -0.180000    12.0110   ; qtot  2.820
  2456        HA2    163      GLN    HB1   2456     0.090000     1.0080   ; qtot  2.910
  2457        HA2    163      GLN    HB2   2457     0.090000     1.0080   ; qtot  3.000
  2458        CT2    163      GLN     CG   2458    -0.180000    12.0110   ; qtot  2.820
  2459        HA2    163      GLN    HG1   2459     0.090000     1.0080   ; qtot  2.910
  2460        HA2    163      GLN    HG2   2460     0.090000     1.0080   ; qtot  3.000
  2461         CC    163      GLN     CD   2461     0.550000    12.0110   ; qtot  3.550
  2462          O    163      GLN    OE1   2462    -0.550000    15.9990   ; qtot  3.000
  2463        NH2    163      GLN    NE2   2463    -0.620000    14.0070   ; qtot  2.380
  2464          H    163      GLN   HE21   2464     0.320000     1.0080   ; qtot  2.700
  2465          H    163      GLN   HE22   2465     0.300000     1.0080   ; qtot  3.000
  2466          C    163      GLN      C   2466     0.510000    12.0110   ; qtot  3.510
  2467          O    163      GLN      O   2467    -0.510000    15.9990   ; qtot  3.000
  2468        NH1    164      VAL      N   2468    -0.470000    14.0070   ; qtot  2.530
  2469          H    164      VAL     HN   2469     0.310000     1.0080   ; qtot  2.840
  2470        CT1    164      VAL     CA   2470     0.070000    12.0110   ; qtot  2.910
  2471        HB1    164      VAL     HA   2471     0.090000     1.0080   ; qtot  3.000
  2472        CT1    164      VAL     CB   2472    -0.090000    12.0110   ; qtot  2.910
  2473        HA1    164      VAL     HB   2473     0.090000     1.0080   ; qtot  3.000
  2474        CT3    164      VAL    CG1   2474    -0.270000    12.0110   ; qtot  2.730
  2475        HA3    164      VAL   HG11   2475     0.090000     1.0080   ; qtot  2.820
  2476        HA3    164      VAL   HG12   2476     0.090000     1.0080   ; qtot  2.910
  2477        HA3    164      VAL   HG13   2477     0.090000     1.0080   ; qtot  3.000
  2478        CT3    164      VAL    CG2   2478    -0.270000    12.0110   ; qtot  2.730
  2479        HA3    164      VAL   HG21   2479     0.090000     1.0080   ; qtot  2.820
  2480        HA3    164      VAL   HG22   2480     0.090000     1.0080   ; qtot  2.910
  2481        HA3    164      VAL   HG23   2481     0.090000     1.0080   ; qtot  3.000
  2482          C    164      VAL      C   2482     0.510000    12.0110   ; qtot  3.510
  2483          O    164      VAL      O   2483    -0.510000    15.9990   ; qtot  3.000
  2484        NH1    165      ALA      N   2484    -0.470000    14.0070   ; qtot  2.530
  2485          H    165      ALA     HN   2485     0.310000     1.0080   ; qtot  2.840
  2486        CT1    165      ALA     CA   2486     0.070000    12.0110   ; qtot  2.910
  2487        HB1    165      ALA     HA   2487     0.090000     1.0080   ; qtot  3.000
  2488        CT3    165      ALA     CB   2488    -0.270000    12.0110   ; qtot  2.730
  2489        HA3    165      ALA    HB1   2489     0.090000     1.0080   ; qtot  2.820
  2490        HA3    165      ALA    HB2   2490     0.090000     1.0080   ; qtot  2.910
  2491        HA3    165      ALA    HB3   2491     0.090000     1.0080   ; qtot  3.000
  2492          C    165      ALA      C   2492     0.510000    12.0110   ; qtot  3.510
  2493          O    165      ALA      O   2493    -0.510000    15.9990   ; qtot  3.000
  2494        NH1    166      CYS      N   2494    -0.470000    14.0070   ; qtot  2.530
  2495          H    166      CYS     HN   2495     0.310000     1.0080   ; qtot  2.840
  2496        CT1    166      CYS     CA   2496     0.070000    12.0110   ; qtot  2.910
  2497        HB1    166      CYS     HA   2497     0.090000     1.0080   ; qtot  3.000
  2498        CT2    166      CYS     CB   2498    -0.100000    12.0110   ; qtot  2.900
  2499        HA2    166      CYS    HB1   2499     0.090000     1.0080   ; qtot  2.990
  2500        HA2    166      CYS    HB2   2500     0.090000     1.0080   ; qtot  3.080
  2501         SM    166      CYS     SG   2501    -0.080000    32.0600   ; qtot  3.000
  2502          C    166      CYS      C   2502     0.510000    12.0110   ; qtot  3.510
  2503          O    166      CYS      O   2503    -0.510000    15.9990   ; qtot  3.000
  2504        NH1    167      LEU      N   2504    -0.470000    14.0070   ; qtot  2.530
  2505          H    167      LEU     HN   2505     0.310000     1.0080   ; qtot  2.840
  2506        CT1    167      LEU     CA   2506     0.070000    12.0110   ; qtot  2.910
  2507        HB1    167      LEU     HA   2507     0.090000     1.0080   ; qtot  3.000
  2508        CT2    167      LEU     CB   2508    -0.180000    12.0110   ; qtot  2.820
  2509        HA2    167      LEU    HB1   2509     0.090000     1.0080   ; qtot  2.910
  2510        HA2    167      LEU    HB2   2510     0.090000     1.0080   ; qtot  3.000
  2511        CT1    167      LEU     CG   2511    -0.090000    12.0110   ; qtot  2.910
  2512        HA1    167      LEU     HG   2512     0.090000     1.0080   ; qtot  3.000
  2513        CT3    167      LEU    CD1   2513    -0.270000    12.0110   ; qtot  2.730
  2514        HA3    167      LEU   HD11   2514     0.090000     1.0080   ; qtot  2.820
  2515        HA3    167      LEU   HD12   2515     0.090000     1.0080   ; qtot  2.910
  2516        HA3    167      LEU   HD13   2516     0.090000     1.0080   ; qtot  3.000
  2517        CT3    167      LEU    CD2   2517    -0.270000    12.0110   ; qtot  2.730
  2518        HA3    167      LEU   HD21   2518     0.090000     1.0080   ; qtot  2.820
  2519        HA3    167      LEU   HD22   2519     0.090000     1.0080   ; qtot  2.910
  2520        HA3    167      LEU   HD23   2520     0.090000     1.0080   ; qtot  3.000
  2521          C    167      LEU      C   2521     0.510000    12.0110   ; qtot  3.510
  2522          O    167      LEU      O   2522    -0.510000    15.9990   ; qtot  3.000
  2523        NH1    168      PHE      N   2523    -0.470000    14.0070   ; qtot  2.530
  2524          H    168      PHE     HN   2524     0.310000     1.0080   ; qtot  2.840
  2525        CT1    168      PHE     CA   2525     0.070000    12.0110   ; qtot  2.910
  2526        HB1    168      PHE     HA   2526     0.090000     1.0080   ; qtot  3.000
  2527        CT2    168      PHE     CB   2527    -0.180000    12.0110   ; qtot  2.820
  2528        HA2    168      PHE    HB1   2528     0.090000     1.0080   ; qtot  2.910
  2529        HA2    168      PHE    HB2   2529     0.090000     1.0080   ; qtot  3.000
  2530         CA    168      PHE     CG   2530     0.000000    12.0110   ; qtot  3.000
  2531         CA    168      PHE    CD1   2531    -0.115000    12.0110   ; qtot  2.885
  2532         HP    168      PHE    HD1   2532     0.115000     1.0080   ; qtot  3.000
  2533         CA    168      PHE    CE1   2533    -0.115000    12.0110   ; qtot  2.885
  2534         HP    168      PHE    HE1   2534     0.115000     1.0080   ; qtot  3.000
  2535         CA    168      PHE     CZ   2535    -0.115000    12.0110   ; qtot  2.885
  2536         HP    168      PHE     HZ   2536     0.115000     1.0080   ; qtot  3.000
  2537         CA    168      PHE    CD2   2537    -0.115000    12.0110   ; qtot  2.885
  2538         HP    168      PHE    HD2   2538     0.115000     1.0080   ; qtot  3.000
  2539         CA    168      PHE    CE2   2539    -0.115000    12.0110   ; qtot  2.885
  2540         HP    168      PHE    HE2   2540     0.115000     1.0080   ; qtot  3.000
  2541          C    168      PHE      C   2541     0.510000    12.0110   ; qtot  3.510
  2542          O    168      PHE      O   2542    -0.510000    15.9990   ; qtot  3.000
  2543        NH1    169      GLU      N   2543    -0.470000    14.0070   ; qtot  2.530
  2544          H    169      GLU     HN   2544     0.310000     1.0080   ; qtot  2.840
  2545        CT1    169      GLU     CA   2545     0.070000    12.0110   ; qtot  2.910
  2546        HB1    169      GLU     HA   2546     0.090000     1.0080   ; qtot  3.000
  2547       CT2A    169      GLU     CB   2547    -0.180000    12.0110   ; qtot  2.820
  2548        HA2    169      GLU    HB1   2548     0.090000     1.0080   ; qtot  2.910
  2549        HA2    169      GLU    HB2   2549     0.090000     1.0080   ; qtot  3.000
  2550        CT2    169      GLU     CG   2550    -0.280000    12.0110   ; qtot  2.720
  2551        HA2    169      GLU    HG1   2551     0.090000     1.0080   ; qtot  2.810
  2552        HA2    169      GLU    HG2   2552     0.090000     1.0080   ; qtot  2.900
  2553         CC    169      GLU     CD   2553     0.620000    12.0110   ; qtot  3.520
  2554         OC    169      GLU    OE1   2554    -0.760000    15.9990   ; qtot  2.760
  2555         OC    169      GLU    OE2   2555    -0.760000    15.9990   ; qtot  2.000
  2556          C    169      GLU      C   2556     0.510000    12.0110   ; qtot  2.510
  2557          O    169      GLU      O   2557    -0.510000    15.9990   ; qtot  2.000
  2558        NH1    170      ASP      N   2558    -0.470000    14.0070   ; qtot  1.530
  2559          H    170      ASP     HN   2559     0.310000     1.0080   ; qtot  1.840
  2560        CT1    170      ASP     CA   2560     0.070000    12.0110   ; qtot  1.910
  2561        HB1    170      ASP     HA   2561     0.090000     1.0080   ; qtot  2.000
  2562       CT2A    170      ASP     CB   2562    -0.280000    12.0110   ; qtot  1.720
  2563        HA2    170      ASP    HB1   2563     0.090000     1.0080   ; qtot  1.810
  2564        HA2    170      ASP    HB2   2564     0.090000     1.0080   ; qtot  1.900
  2565         CC    170      ASP     CG   2565     0.620000    12.0110   ; qtot  2.520
  2566         OC    170      ASP    OD1   2566    -0.760000    15.9990   ; qtot  1.760
  2567         OC    170      ASP    OD2   2567    -0.760000    15.9990   ; qtot  1.000
  2568          C    170      ASP      C   2568     0.510000    12.0110   ; qtot  1.510
  2569          O    170      ASP      O   2569    -0.510000    15.9990   ; qtot  1.000
  2570        NH1    171      VAL      N   2570    -0.470000    14.0070   ; qtot  0.530
  2571          H    171      VAL     HN   2571     0.310000     1.0080   ; qtot  0.840
  2572        CT1    171      VAL     CA   2572     0.070000    12.0110   ; qtot  0.910
  2573        HB1    171      VAL     HA   2573     0.090000     1.0080   ; qtot  1.000
  2574        CT1    171      VAL     CB   2574    -0.090000    12.0110   ; qtot  0.910
  2575        HA1    171      VAL     HB   2575     0.090000     1.0080   ; qtot  1.000
  2576        CT3    171      VAL    CG1   2576    -0.270000    12.0110   ; qtot  0.730
  2577        HA3    171      VAL   HG11   2577     0.090000     1.0080   ; qtot  0.820
  2578        HA3    171      VAL   HG12   2578     0.090000     1.0080   ; qtot  0.910
  2579        HA3    171      VAL   HG13   2579     0.090000     1.0080   ; qtot  1.000
  2580        CT3    171      VAL    CG2   2580    -0.270000    12.0110   ; qtot  0.730
  2581        HA3    171      VAL   HG21   2581     0.090000     1.0080   ; qtot  0.820
  2582        HA3    171      VAL   HG22   2582     0.090000     1.0080   ; qtot  0.910
  2583        HA3    171      VAL   HG23   2583     0.090000     1.0080   ; qtot  1.000
  2584          C    171      VAL      C   2584     0.510000    12.0110   ; qtot  1.510
  2585          O    171      VAL      O   2585    -0.510000    15.9990   ; qtot  1.000
  2586        NH1    172      VAL      N   2586    -0.470000    14.0070   ; qtot  0.530
  2587          H    172      VAL     HN   2587     0.310000     1.0080   ; qtot  0.840
  2588        CT1    172      VAL     CA   2588     0.070000    12.0110   ; qtot  0.910
  2589        HB1    172      VAL     HA   2589     0.090000     1.0080   ; qtot  1.000
  2590        CT1    172      VAL     CB   2590    -0.090000    12.0110   ; qtot  0.910
  2591        HA1    172      VAL     HB   2591     0.090000     1.0080   ; qtot  1.000
  2592        CT3    172      VAL    CG1   2592    -0.270000    12.0110   ; qtot  0.730
  2593        HA3    172      VAL   HG11   2593     0.090000     1.0080   ; qtot  0.820
  2594        HA3    172      VAL   HG12   2594     0.090000     1.0080   ; qtot  0.910
  2595        HA3    172      VAL   HG13   2595     0.090000     1.0080   ; qtot  1.000
  2596        CT3    172      VAL    CG2   2596    -0.270000    12.0110   ; qtot  0.730
  2597        HA3    172      VAL   HG21   2597     0.090000     1.0080   ; qtot  0.820
  2598        HA3    172      VAL   HG22   2598     0.090000     1.0080   ; qtot  0.910
  2599        HA3    172      VAL   HG23   2599     0.090000     1.0080   ; qtot  1.000
  2600          C    172      VAL      C   2600     0.510000    12.0110   ; qtot  1.510
  2601          O    172      VAL      O   2601    -0.510000    15.9990   ; qtot  1.000
  2602          N    173      PRO      N   2602    -0.290000    14.0070   ; qtot  0.710
  2603        CP3    173      PRO     CD   2603     0.000000    12.0110   ; qtot  0.710
  2604        HA2    173      PRO    HD1   2604     0.090000     1.0080   ; qtot  0.800
  2605        HA2    173      PRO    HD2   2605     0.090000     1.0080   ; qtot  0.890
  2606        CP1    173      PRO     CA   2606     0.020000    12.0110   ; qtot  0.910
  2607        HB1    173      PRO     HA   2607     0.090000     1.0080   ; qtot  1.000
  2608        CP2    173      PRO     CB   2608    -0.180000    12.0110   ; qtot  0.820
  2609        HA2    173      PRO    HB1   2609     0.090000     1.0080   ; qtot  0.910
  2610        HA2    173      PRO    HB2   2610     0.090000     1.0080   ; qtot  1.000
  2611        CP2    173      PRO     CG   2611    -0.180000    12.0110   ; qtot  0.820
  2612        HA2    173      PRO    HG1   2612     0.090000     1.0080   ; qtot  0.910
  2613        HA2    173      PRO    HG2   2613     0.090000     1.0080   ; qtot  1.000
  2614          C    173      PRO      C   2614     0.510000    12.0110   ; qtot  1.510
  2615          O    173      PRO      O   2615    -0.510000    15.9990   ; qtot  1.000
  2616        NH1    174      MET      N   2616    -0.470000    14.0070   ; qtot  0.530
  2617          H    174      MET     HN   2617     0.310000     1.0080   ; qtot  0.840
  2618        CT1    174      MET     CA   2618     0.070000    12.0110   ; qtot  0.910
  2619        HB1    174      MET     HA   2619     0.090000     1.0080   ; qtot  1.000
  2620        CT2    174      MET     CB   2620    -0.180000    12.0110   ; qtot  0.820
  2621        HA2    174      MET    HB1   2621     0.090000     1.0080   ; qtot  0.910
  2622        HA2    174      MET    HB2   2622     0.090000     1.0080   ; qtot  1.000
  2623        CT2    174      MET     CG   2623    -0.140000    12.0110   ; qtot  0.860
  2624        HA2    174      MET    HG1   2624     0.090000     1.0080   ; qtot  0.950
  2625        HA2    174      MET    HG2   2625     0.090000     1.0080   ; qtot  1.040
  2626          S    174      MET     SD   2626    -0.090000    32.0600   ; qtot  0.950
  2627        CT3    174      MET     CE   2627    -0.220000    12.0110   ; qtot  0.730
  2628        HA3    174      MET    HE1   2628     0.090000     1.0080   ; qtot  0.820
  2629        HA3    174      MET    HE2   2629     0.090000     1.0080   ; qtot  0.910
  2630        HA3    174      MET    HE3   2630     0.090000     1.0080   ; qtot  1.000
  2631          C    174      MET      C   2631     0.510000    12.0110   ; qtot  1.510
  2632          O    174      MET      O   2632    -0.510000    15.9990   ; qtot  1.000
  2633        NH1    175      ASN      N   2633    -0.470000    14.0070   ; qtot  0.530
  2634          H    175      ASN     HN   2634     0.310000     1.0080   ; qtot  0.840
  2635        CT1    175      ASN     CA   2635     0.070000    12.0110   ; qtot  0.910
  2636        HB1    175      ASN     HA   2636     0.090000     1.0080   ; qtot  1.000
  2637        CT2    175      ASN     CB   2637    -0.180000    12.0110   ; qtot  0.820
  2638        HA2    175      ASN    HB1   2638     0.090000     1.0080   ; qtot  0.910
  2639        HA2    175      ASN    HB2   2639     0.090000     1.0080   ; qtot  1.000
  2640         CC    175      ASN     CG   2640     0.550000    12.0110   ; qtot  1.550
  2641          O    175      ASN    OD1   2641    -0.550000    15.9990   ; qtot  1.000
  2642        NH2    175      ASN    ND2   2642    -0.620000    14.0070   ; qtot  0.380
  2643          H    175      ASN   HD21   2643     0.320000     1.0080   ; qtot  0.700
  2644          H    175      ASN   HD22   2644     0.300000     1.0080   ; qtot  1.000
  2645          C    175      ASN      C   2645     0.510000    12.0110   ; qtot  1.510
  2646          O    175      ASN      O   2646    -0.510000    15.9990   ; qtot  1.000
  2647        NH1    176      TYR      N   2647    -0.470000    14.0070   ; qtot  0.530
  2648          H    176      TYR     HN   2648     0.310000     1.0080   ; qtot  0.840
  2649        CT1    176      TYR     CA   2649     0.070000    12.0110   ; qtot  0.910
  2650        HB1    176      TYR     HA   2650     0.090000     1.0080   ; qtot  1.000
  2651        CT2    176      TYR     CB   2651    -0.180000    12.0110   ; qtot  0.820
  2652        HA2    176      TYR    HB1   2652     0.090000     1.0080   ; qtot  0.910
  2653        HA2    176      TYR    HB2   2653     0.090000     1.0080   ; qtot  1.000
  2654         CA    176      TYR     CG   2654     0.000000    12.0110   ; qtot  1.000
  2655         CA    176      TYR    CD1   2655    -0.115000    12.0110   ; qtot  0.885
  2656         HP    176      TYR    HD1   2656     0.115000     1.0080   ; qtot  1.000
  2657         CA    176      TYR    CE1   2657    -0.115000    12.0110   ; qtot  0.885
  2658         HP    176      TYR    HE1   2658     0.115000     1.0080   ; qtot  1.000
  2659         CA    176      TYR     CZ   2659     0.110000    12.0110   ; qtot  1.110
  2660        OH1    176      TYR     OH   2660    -0.540000    15.9990   ; qtot  0.570
  2661          H    176      TYR     HH   2661     0.430000     1.0080   ; qtot  1.000
  2662         CA    176      TYR    CD2   2662    -0.115000    12.0110   ; qtot  0.885
  2663         HP    176      TYR    HD2   2663     0.115000     1.0080   ; qtot  1.000
  2664         CA    176      TYR    CE2   2664    -0.115000    12.0110   ; qtot  0.885
  2665         HP    176      TYR    HE2   2665     0.115000     1.0080   ; qtot  1.000
  2666          C    176      TYR      C   2666     0.510000    12.0110   ; qtot  1.510
  2667          O    176      TYR      O   2667    -0.510000    15.9990   ; qtot  1.000
  2668        NH1    177      MET      N   2668    -0.470000    14.0070   ; qtot  0.530
  2669          H    177      MET     HN   2669     0.310000     1.0080   ; qtot  0.840
  2670        CT1    177      MET     CA   2670     0.070000    12.0110   ; qtot  0.910
  2671        HB1    177      MET     HA   2671     0.090000     1.0080   ; qtot  1.000
  2672        CT2    177      MET     CB   2672    -0.180000    12.0110   ; qtot  0.820
  2673        HA2    177      MET    HB1   2673     0.090000     1.0080   ; qtot  0.910
  2674        HA2    177      MET    HB2   2674     0.090000     1.0080   ; qtot  1.000
  2675        CT2    177      MET     CG   2675    -0.140000    12.0110   ; qtot  0.860
  2676        HA2    177      MET    HG1   2676     0.090000     1.0080   ; qtot  0.950
  2677        HA2    177      MET    HG2   2677     0.090000     1.0080   ; qtot  1.040
  2678          S    177      MET     SD   2678    -0.090000    32.0600   ; qtot  0.950
  2679        CT3    177      MET     CE   2679    -0.220000    12.0110   ; qtot  0.730
  2680        HA3    177      MET    HE1   2680     0.090000     1.0080   ; qtot  0.820
  2681        HA3    177      MET    HE2   2681     0.090000     1.0080   ; qtot  0.910
  2682        HA3    177      MET    HE3   2682     0.090000     1.0080   ; qtot  1.000
  2683          C    177      MET      C   2683     0.510000    12.0110   ; qtot  1.510
  2684          O    177      MET      O   2684    -0.510000    15.9990   ; qtot  1.000
  2685        NH1    178      VAL      N   2685    -0.470000    14.0070   ; qtot  0.530
  2686          H    178      VAL     HN   2686     0.310000     1.0080   ; qtot  0.840
  2687        CT1    178      VAL     CA   2687     0.070000    12.0110   ; qtot  0.910
  2688        HB1    178      VAL     HA   2688     0.090000     1.0080   ; qtot  1.000
  2689        CT1    178      VAL     CB   2689    -0.090000    12.0110   ; qtot  0.910
  2690        HA1    178      VAL     HB   2690     0.090000     1.0080   ; qtot  1.000
  2691        CT3    178      VAL    CG1   2691    -0.270000    12.0110   ; qtot  0.730
  2692        HA3    178      VAL   HG11   2692     0.090000     1.0080   ; qtot  0.820
  2693        HA3    178      VAL   HG12   2693     0.090000     1.0080   ; qtot  0.910
  2694        HA3    178      VAL   HG13   2694     0.090000     1.0080   ; qtot  1.000
  2695        CT3    178      VAL    CG2   2695    -0.270000    12.0110   ; qtot  0.730
  2696        HA3    178      VAL   HG21   2696     0.090000     1.0080   ; qtot  0.820
  2697        HA3    178      VAL   HG22   2697     0.090000     1.0080   ; qtot  0.910
  2698        HA3    178      VAL   HG23   2698     0.090000     1.0080   ; qtot  1.000
  2699          C    178      VAL      C   2699     0.510000    12.0110   ; qtot  1.510
  2700          O    178      VAL      O   2700    -0.510000    15.9990   ; qtot  1.000
  2701        NH1    179      TYR      N   2701    -0.470000    14.0070   ; qtot  0.530
  2702          H    179      TYR     HN   2702     0.310000     1.0080   ; qtot  0.840
  2703        CT1    179      TYR     CA   2703     0.070000    12.0110   ; qtot  0.910
  2704        HB1    179      TYR     HA   2704     0.090000     1.0080   ; qtot  1.000
  2705        CT2    179      TYR     CB   2705    -0.180000    12.0110   ; qtot  0.820
  2706        HA2    179      TYR    HB1   2706     0.090000     1.0080   ; qtot  0.910
  2707        HA2    179      TYR    HB2   2707     0.090000     1.0080   ; qtot  1.000
  2708         CA    179      TYR     CG   2708     0.000000    12.0110   ; qtot  1.000
  2709         CA    179      TYR    CD1   2709    -0.115000    12.0110   ; qtot  0.885
  2710         HP    179      TYR    HD1   2710     0.115000     1.0080   ; qtot  1.000
  2711         CA    179      TYR    CE1   2711    -0.115000    12.0110   ; qtot  0.885
  2712         HP    179      TYR    HE1   2712     0.115000     1.0080   ; qtot  1.000
  2713         CA    179      TYR     CZ   2713     0.110000    12.0110   ; qtot  1.110
  2714        OH1    179      TYR     OH   2714    -0.540000    15.9990   ; qtot  0.570
  2715          H    179      TYR     HH   2715     0.430000     1.0080   ; qtot  1.000
  2716         CA    179      TYR    CD2   2716    -0.115000    12.0110   ; qtot  0.885
  2717         HP    179      TYR    HD2   2717     0.115000     1.0080   ; qtot  1.000
  2718         CA    179      TYR    CE2   2718    -0.115000    12.0110   ; qtot  0.885
  2719         HP    179      TYR    HE2   2719     0.115000     1.0080   ; qtot  1.000
  2720          C    179      TYR      C   2720     0.510000    12.0110   ; qtot  1.510
  2721          O    179      TYR      O   2721    -0.510000    15.9990   ; qtot  1.000
  2722        NH1    180      PHE      N   2722    -0.470000    14.0070   ; qtot  0.530
  2723          H    180      PHE     HN   2723     0.310000     1.0080   ; qtot  0.840
  2724        CT1    180      PHE     CA   2724     0.070000    12.0110   ; qtot  0.910
  2725        HB1    180      PHE     HA   2725     0.090000     1.0080   ; qtot  1.000
  2726        CT2    180      PHE     CB   2726    -0.180000    12.0110   ; qtot  0.820
  2727        HA2    180      PHE    HB1   2727     0.090000     1.0080   ; qtot  0.910
  2728        HA2    180      PHE    HB2   2728     0.090000     1.0080   ; qtot  1.000
  2729         CA    180      PHE     CG   2729     0.000000    12.0110   ; qtot  1.000
  2730         CA    180      PHE    CD1   2730    -0.115000    12.0110   ; qtot  0.885
  2731         HP    180      PHE    HD1   2731     0.115000     1.0080   ; qtot  1.000
  2732         CA    180      PHE    CE1   2732    -0.115000    12.0110   ; qtot  0.885
  2733         HP    180      PHE    HE1   2733     0.115000     1.0080   ; qtot  1.000
  2734         CA    180      PHE     CZ   2734    -0.115000    12.0110   ; qtot  0.885
  2735         HP    180      PHE     HZ   2735     0.115000     1.0080   ; qtot  1.000
  2736         CA    180      PHE    CD2   2736    -0.115000    12.0110   ; qtot  0.885
  2737         HP    180      PHE    HD2   2737     0.115000     1.0080   ; qtot  1.000
  2738         CA    180      PHE    CE2   2738    -0.115000    12.0110   ; qtot  0.885
  2739         HP    180      PHE    HE2   2739     0.115000     1.0080   ; qtot  1.000
  2740          C    180      PHE      C   2740     0.510000    12.0110   ; qtot  1.510
  2741          O    180      PHE      O   2741    -0.510000    15.9990   ; qtot  1.000
  2742        NH1    181      ASN      N   2742    -0.470000    14.0070   ; qtot  0.530
  2743          H    181      ASN     HN   2743     0.310000     1.0080   ; qtot  0.840
  2744        CT1    181      ASN     CA   2744     0.070000    12.0110   ; qtot  0.910
  2745        HB1    181      ASN     HA   2745     0.090000     1.0080   ; qtot  1.000
  2746        CT2    181      ASN     CB   2746    -0.180000    12.0110   ; qtot  0.820
  2747        HA2    181      ASN    HB1   2747     0.090000     1.0080   ; qtot  0.910
  2748        HA2    181      ASN    HB2   2748     0.090000     1.0080   ; qtot  1.000
  2749         CC    181      ASN     CG   2749     0.550000    12.0110   ; qtot  1.550
  2750          O    181      ASN    OD1   2750    -0.550000    15.9990   ; qtot  1.000
  2751        NH2    181      ASN    ND2   2751    -0.620000    14.0070   ; qtot  0.380
  2752          H    181      ASN   HD21   2752     0.320000     1.0080   ; qtot  0.700
  2753          H    181      ASN   HD22   2753     0.300000     1.0080   ; qtot  1.000
  2754          C    181      ASN      C   2754     0.510000    12.0110   ; qtot  1.510
  2755          O    181      ASN      O   2755    -0.510000    15.9990   ; qtot  1.000
  2756        NH1    182      PHE      N   2756    -0.470000    14.0070   ; qtot  0.530
  2757          H    182      PHE     HN   2757     0.310000     1.0080   ; qtot  0.840
  2758        CT1    182      PHE     CA   2758     0.070000    12.0110   ; qtot  0.910
  2759        HB1    182      PHE     HA   2759     0.090000     1.0080   ; qtot  1.000
  2760        CT2    182      PHE     CB   2760    -0.180000    12.0110   ; qtot  0.820
  2761        HA2    182      PHE    HB1   2761     0.090000     1.0080   ; qtot  0.910
  2762        HA2    182      PHE    HB2   2762     0.090000     1.0080   ; qtot  1.000
  2763         CA    182      PHE     CG   2763     0.000000    12.0110   ; qtot  1.000
  2764         CA    182      PHE    CD1   2764    -0.115000    12.0110   ; qtot  0.885
  2765         HP    182      PHE    HD1   2765     0.115000     1.0080   ; qtot  1.000
  2766         CA    182      PHE    CE1   2766    -0.115000    12.0110   ; qtot  0.885
  2767         HP    182      PHE    HE1   2767     0.115000     1.0080   ; qtot  1.000
  2768         CA    182      PHE     CZ   2768    -0.115000    12.0110   ; qtot  0.885
  2769         HP    182      PHE     HZ   2769     0.115000     1.0080   ; qtot  1.000
  2770         CA    182      PHE    CD2   2770    -0.115000    12.0110   ; qtot  0.885
  2771         HP    182      PHE    HD2   2771     0.115000     1.0080   ; qtot  1.000
  2772         CA    182      PHE    CE2   2772    -0.115000    12.0110   ; qtot  0.885
  2773         HP    182      PHE    HE2   2773     0.115000     1.0080   ; qtot  1.000
  2774          C    182      PHE      C   2774     0.510000    12.0110   ; qtot  1.510
  2775          O    182      PHE      O   2775    -0.510000    15.9990   ; qtot  1.000
  2776        NH1    183      PHE      N   2776    -0.470000    14.0070   ; qtot  0.530
  2777          H    183      PHE     HN   2777     0.310000     1.0080   ; qtot  0.840
  2778        CT1    183      PHE     CA   2778     0.070000    12.0110   ; qtot  0.910
  2779        HB1    183      PHE     HA   2779     0.090000     1.0080   ; qtot  1.000
  2780        CT2    183      PHE     CB   2780    -0.180000    12.0110   ; qtot  0.820
  2781        HA2    183      PHE    HB1   2781     0.090000     1.0080   ; qtot  0.910
  2782        HA2    183      PHE    HB2   2782     0.090000     1.0080   ; qtot  1.000
  2783         CA    183      PHE     CG   2783     0.000000    12.0110   ; qtot  1.000
  2784         CA    183      PHE    CD1   2784    -0.115000    12.0110   ; qtot  0.885
  2785         HP    183      PHE    HD1   2785     0.115000     1.0080   ; qtot  1.000
  2786         CA    183      PHE    CE1   2786    -0.115000    12.0110   ; qtot  0.885
  2787         HP    183      PHE    HE1   2787     0.115000     1.0080   ; qtot  1.000
  2788         CA    183      PHE     CZ   2788    -0.115000    12.0110   ; qtot  0.885
  2789         HP    183      PHE     HZ   2789     0.115000     1.0080   ; qtot  1.000
  2790         CA    183      PHE    CD2   2790    -0.115000    12.0110   ; qtot  0.885
  2791         HP    183      PHE    HD2   2791     0.115000     1.0080   ; qtot  1.000
  2792         CA    183      PHE    CE2   2792    -0.115000    12.0110   ; qtot  0.885
  2793         HP    183      PHE    HE2   2793     0.115000     1.0080   ; qtot  1.000
  2794          C    183      PHE      C   2794     0.510000    12.0110   ; qtot  1.510
  2795          O    183      PHE      O   2795    -0.510000    15.9990   ; qtot  1.000
  2796        NH1    184      ALA      N   2796    -0.470000    14.0070   ; qtot  0.530
  2797          H    184      ALA     HN   2797     0.310000     1.0080   ; qtot  0.840
  2798        CT1    184      ALA     CA   2798     0.070000    12.0110   ; qtot  0.910
  2799        HB1    184      ALA     HA   2799     0.090000     1.0080   ; qtot  1.000
  2800        CT3    184      ALA     CB   2800    -0.270000    12.0110   ; qtot  0.730
  2801        HA3    184      ALA    HB1   2801     0.090000     1.0080   ; qtot  0.820
  2802        HA3    184      ALA    HB2   2802     0.090000     1.0080   ; qtot  0.910
  2803        HA3    184      ALA    HB3   2803     0.090000     1.0080   ; qtot  1.000
  2804          C    184      ALA      C   2804     0.510000    12.0110   ; qtot  1.510
  2805          O    184      ALA      O   2805    -0.510000    15.9990   ; qtot  1.000
  2806        NH1    185      CYS      N   2806    -0.470000    14.0070   ; qtot  0.530
  2807          H    185      CYS     HN   2807     0.310000     1.0080   ; qtot  0.840
  2808        CT1    185      CYS     CA   2808     0.070000    12.0110   ; qtot  0.910
  2809        HB1    185      CYS     HA   2809     0.090000     1.0080   ; qtot  1.000
  2810        CT2    185      CYS     CB   2810    -0.110000    12.0110   ; qtot  0.890
  2811        HA2    185      CYS    HB1   2811     0.090000     1.0080   ; qtot  0.980
  2812        HA2    185      CYS    HB2   2812     0.090000     1.0080   ; qtot  1.070
  2813          S    185      CYS     SG   2813    -0.230000    32.0600   ; qtot  0.840
  2814         HS    185      CYS    HG1   2814     0.160000     1.0080   ; qtot  1.000
  2815          C    185      CYS      C   2815     0.510000    12.0110   ; qtot  1.510
  2816          O    185      CYS      O   2816    -0.510000    15.9990   ; qtot  1.000
  2817        NH1    186      VAL      N   2817    -0.470000    14.0070   ; qtot  0.530
  2818          H    186      VAL     HN   2818     0.310000     1.0080   ; qtot  0.840
  2819        CT1    186      VAL     CA   2819     0.070000    12.0110   ; qtot  0.910
  2820        HB1    186      VAL     HA   2820     0.090000     1.0080   ; qtot  1.000
  2821        CT1    186      VAL     CB   2821    -0.090000    12.0110   ; qtot  0.910
  2822        HA1    186      VAL     HB   2822     0.090000     1.0080   ; qtot  1.000
  2823        CT3    186      VAL    CG1   2823    -0.270000    12.0110   ; qtot  0.730
  2824        HA3    186      VAL   HG11   2824     0.090000     1.0080   ; qtot  0.820
  2825        HA3    186      VAL   HG12   2825     0.090000     1.0080   ; qtot  0.910
  2826        HA3    186      VAL   HG13   2826     0.090000     1.0080   ; qtot  1.000
  2827        CT3    186      VAL    CG2   2827    -0.270000    12.0110   ; qtot  0.730
  2828        HA3    186      VAL   HG21   2828     0.090000     1.0080   ; qtot  0.820
  2829        HA3    186      VAL   HG22   2829     0.090000     1.0080   ; qtot  0.910
  2830        HA3    186      VAL   HG23   2830     0.090000     1.0080   ; qtot  1.000
  2831          C    186      VAL      C   2831     0.510000    12.0110   ; qtot  1.510
  2832          O    186      VAL      O   2832    -0.510000    15.9990   ; qtot  1.000
  2833        NH1    187      LEU      N   2833    -0.470000    14.0070   ; qtot  0.530
  2834          H    187      LEU     HN   2834     0.310000     1.0080   ; qtot  0.840
  2835        CT1    187      LEU     CA   2835     0.070000    12.0110   ; qtot  0.910
  2836        HB1    187      LEU     HA   2836     0.090000     1.0080   ; qtot  1.000
  2837        CT2    187      LEU     CB   2837    -0.180000    12.0110   ; qtot  0.820
  2838        HA2    187      LEU    HB1   2838     0.090000     1.0080   ; qtot  0.910
  2839        HA2    187      LEU    HB2   2839     0.090000     1.0080   ; qtot  1.000
  2840        CT1    187      LEU     CG   2840    -0.090000    12.0110   ; qtot  0.910
  2841        HA1    187      LEU     HG   2841     0.090000     1.0080   ; qtot  1.000
  2842        CT3    187      LEU    CD1   2842    -0.270000    12.0110   ; qtot  0.730
  2843        HA3    187      LEU   HD11   2843     0.090000     1.0080   ; qtot  0.820
  2844        HA3    187      LEU   HD12   2844     0.090000     1.0080   ; qtot  0.910
  2845        HA3    187      LEU   HD13   2845     0.090000     1.0080   ; qtot  1.000
  2846        CT3    187      LEU    CD2   2846    -0.270000    12.0110   ; qtot  0.730
  2847        HA3    187      LEU   HD21   2847     0.090000     1.0080   ; qtot  0.820
  2848        HA3    187      LEU   HD22   2848     0.090000     1.0080   ; qtot  0.910
  2849        HA3    187      LEU   HD23   2849     0.090000     1.0080   ; qtot  1.000
  2850          C    187      LEU      C   2850     0.510000    12.0110   ; qtot  1.510
  2851          O    187      LEU      O   2851    -0.510000    15.9990   ; qtot  1.000
  2852        NH1    188      VAL      N   2852    -0.470000    14.0070   ; qtot  0.530
  2853          H    188      VAL     HN   2853     0.310000     1.0080   ; qtot  0.840
  2854        CT1    188      VAL     CA   2854     0.070000    12.0110   ; qtot  0.910
  2855        HB1    188      VAL     HA   2855     0.090000     1.0080   ; qtot  1.000
  2856        CT1    188      VAL     CB   2856    -0.090000    12.0110   ; qtot  0.910
  2857        HA1    188      VAL     HB   2857     0.090000     1.0080   ; qtot  1.000
  2858        CT3    188      VAL    CG1   2858    -0.270000    12.0110   ; qtot  0.730
  2859        HA3    188      VAL   HG11   2859     0.090000     1.0080   ; qtot  0.820
  2860        HA3    188      VAL   HG12   2860     0.090000     1.0080   ; qtot  0.910
  2861        HA3    188      VAL   HG13   2861     0.090000     1.0080   ; qtot  1.000
  2862        CT3    188      VAL    CG2   2862    -0.270000    12.0110   ; qtot  0.730
  2863        HA3    188      VAL   HG21   2863     0.090000     1.0080   ; qtot  0.820
  2864        HA3    188      VAL   HG22   2864     0.090000     1.0080   ; qtot  0.910
  2865        HA3    188      VAL   HG23   2865     0.090000     1.0080   ; qtot  1.000
  2866          C    188      VAL      C   2866     0.510000    12.0110   ; qtot  1.510
  2867          O    188      VAL      O   2867    -0.510000    15.9990   ; qtot  1.000
  2868          N    189      PRO      N   2868    -0.290000    14.0070   ; qtot  0.710
  2869        CP3    189      PRO     CD   2869     0.000000    12.0110   ; qtot  0.710
  2870        HA2    189      PRO    HD1   2870     0.090000     1.0080   ; qtot  0.800
  2871        HA2    189      PRO    HD2   2871     0.090000     1.0080   ; qtot  0.890
  2872        CP1    189      PRO     CA   2872     0.020000    12.0110   ; qtot  0.910
  2873        HB1    189      PRO     HA   2873     0.090000     1.0080   ; qtot  1.000
  2874        CP2    189      PRO     CB   2874    -0.180000    12.0110   ; qtot  0.820
  2875        HA2    189      PRO    HB1   2875     0.090000     1.0080   ; qtot  0.910
  2876        HA2    189      PRO    HB2   2876     0.090000     1.0080   ; qtot  1.000
  2877        CP2    189      PRO     CG   2877    -0.180000    12.0110   ; qtot  0.820
  2878        HA2    189      PRO    HG1   2878     0.090000     1.0080   ; qtot  0.910
  2879        HA2    189      PRO    HG2   2879     0.090000     1.0080   ; qtot  1.000
  2880          C    189      PRO      C   2880     0.510000    12.0110   ; qtot  1.510
  2881          O    189      PRO      O   2881    -0.510000    15.9990   ; qtot  1.000
  2882        NH1    190      LEU      N   2882    -0.470000    14.0070   ; qtot  0.530
  2883          H    190      LEU     HN   2883     0.310000     1.0080   ; qtot  0.840
  2884        CT1    190      LEU     CA   2884     0.070000    12.0110   ; qtot  0.910
  2885        HB1    190      LEU     HA   2885     0.090000     1.0080   ; qtot  1.000
  2886        CT2    190      LEU     CB   2886    -0.180000    12.0110   ; qtot  0.820
  2887        HA2    190      LEU    HB1   2887     0.090000     1.0080   ; qtot  0.910
  2888        HA2    190      LEU    HB2   2888     0.090000     1.0080   ; qtot  1.000
  2889        CT1    190      LEU     CG   2889    -0.090000    12.0110   ; qtot  0.910
  2890        HA1    190      LEU     HG   2890     0.090000     1.0080   ; qtot  1.000
  2891        CT3    190      LEU    CD1   2891    -0.270000    12.0110   ; qtot  0.730
  2892        HA3    190      LEU   HD11   2892     0.090000     1.0080   ; qtot  0.820
  2893        HA3    190      LEU   HD12   2893     0.090000     1.0080   ; qtot  0.910
  2894        HA3    190      LEU   HD13   2894     0.090000     1.0080   ; qtot  1.000
  2895        CT3    190      LEU    CD2   2895    -0.270000    12.0110   ; qtot  0.730
  2896        HA3    190      LEU   HD21   2896     0.090000     1.0080   ; qtot  0.820
  2897        HA3    190      LEU   HD22   2897     0.090000     1.0080   ; qtot  0.910
  2898        HA3    190      LEU   HD23   2898     0.090000     1.0080   ; qtot  1.000
  2899          C    190      LEU      C   2899     0.510000    12.0110   ; qtot  1.510
  2900          O    190      LEU      O   2900    -0.510000    15.9990   ; qtot  1.000
  2901        NH1    191      LEU      N   2901    -0.470000    14.0070   ; qtot  0.530
  2902          H    191      LEU     HN   2902     0.310000     1.0080   ; qtot  0.840
  2903        CT1    191      LEU     CA   2903     0.070000    12.0110   ; qtot  0.910
  2904        HB1    191      LEU     HA   2904     0.090000     1.0080   ; qtot  1.000
  2905        CT2    191      LEU     CB   2905    -0.180000    12.0110   ; qtot  0.820
  2906        HA2    191      LEU    HB1   2906     0.090000     1.0080   ; qtot  0.910
  2907        HA2    191      LEU    HB2   2907     0.090000     1.0080   ; qtot  1.000
  2908        CT1    191      LEU     CG   2908    -0.090000    12.0110   ; qtot  0.910
  2909        HA1    191      LEU     HG   2909     0.090000     1.0080   ; qtot  1.000
  2910        CT3    191      LEU    CD1   2910    -0.270000    12.0110   ; qtot  0.730
  2911        HA3    191      LEU   HD11   2911     0.090000     1.0080   ; qtot  0.820
  2912        HA3    191      LEU   HD12   2912     0.090000     1.0080   ; qtot  0.910
  2913        HA3    191      LEU   HD13   2913     0.090000     1.0080   ; qtot  1.000
  2914        CT3    191      LEU    CD2   2914    -0.270000    12.0110   ; qtot  0.730
  2915        HA3    191      LEU   HD21   2915     0.090000     1.0080   ; qtot  0.820
  2916        HA3    191      LEU   HD22   2916     0.090000     1.0080   ; qtot  0.910
  2917        HA3    191      LEU   HD23   2917     0.090000     1.0080   ; qtot  1.000
  2918          C    191      LEU      C   2918     0.510000    12.0110   ; qtot  1.510
  2919          O    191      LEU      O   2919    -0.510000    15.9990   ; qtot  1.000
  2920        NH1    192      LEU      N   2920    -0.470000    14.0070   ; qtot  0.530
  2921          H    192      LEU     HN   2921     0.310000     1.0080   ; qtot  0.840
  2922        CT1    192      LEU     CA   2922     0.070000    12.0110   ; qtot  0.910
  2923        HB1    192      LEU     HA   2923     0.090000     1.0080   ; qtot  1.000
  2924        CT2    192      LEU     CB   2924    -0.180000    12.0110   ; qtot  0.820
  2925        HA2    192      LEU    HB1   2925     0.090000     1.0080   ; qtot  0.910
  2926        HA2    192      LEU    HB2   2926     0.090000     1.0080   ; qtot  1.000
  2927        CT1    192      LEU     CG   2927    -0.090000    12.0110   ; qtot  0.910
  2928        HA1    192      LEU     HG   2928     0.090000     1.0080   ; qtot  1.000
  2929        CT3    192      LEU    CD1   2929    -0.270000    12.0110   ; qtot  0.730
  2930        HA3    192      LEU   HD11   2930     0.090000     1.0080   ; qtot  0.820
  2931        HA3    192      LEU   HD12   2931     0.090000     1.0080   ; qtot  0.910
  2932        HA3    192      LEU   HD13   2932     0.090000     1.0080   ; qtot  1.000
  2933        CT3    192      LEU    CD2   2933    -0.270000    12.0110   ; qtot  0.730
  2934        HA3    192      LEU   HD21   2934     0.090000     1.0080   ; qtot  0.820
  2935        HA3    192      LEU   HD22   2935     0.090000     1.0080   ; qtot  0.910
  2936        HA3    192      LEU   HD23   2936     0.090000     1.0080   ; qtot  1.000
  2937          C    192      LEU      C   2937     0.510000    12.0110   ; qtot  1.510
  2938          O    192      LEU      O   2938    -0.510000    15.9990   ; qtot  1.000
  2939        NH1    193      MET      N   2939    -0.470000    14.0070   ; qtot  0.530
  2940          H    193      MET     HN   2940     0.310000     1.0080   ; qtot  0.840
  2941        CT1    193      MET     CA   2941     0.070000    12.0110   ; qtot  0.910
  2942        HB1    193      MET     HA   2942     0.090000     1.0080   ; qtot  1.000
  2943        CT2    193      MET     CB   2943    -0.180000    12.0110   ; qtot  0.820
  2944        HA2    193      MET    HB1   2944     0.090000     1.0080   ; qtot  0.910
  2945        HA2    193      MET    HB2   2945     0.090000     1.0080   ; qtot  1.000
  2946        CT2    193      MET     CG   2946    -0.140000    12.0110   ; qtot  0.860
  2947        HA2    193      MET    HG1   2947     0.090000     1.0080   ; qtot  0.950
  2948        HA2    193      MET    HG2   2948     0.090000     1.0080   ; qtot  1.040
  2949          S    193      MET     SD   2949    -0.090000    32.0600   ; qtot  0.950
  2950        CT3    193      MET     CE   2950    -0.220000    12.0110   ; qtot  0.730
  2951        HA3    193      MET    HE1   2951     0.090000     1.0080   ; qtot  0.820
  2952        HA3    193      MET    HE2   2952     0.090000     1.0080   ; qtot  0.910
  2953        HA3    193      MET    HE3   2953     0.090000     1.0080   ; qtot  1.000
  2954          C    193      MET      C   2954     0.510000    12.0110   ; qtot  1.510
  2955          O    193      MET      O   2955    -0.510000    15.9990   ; qtot  1.000
  2956        NH1    194      LEU      N   2956    -0.470000    14.0070   ; qtot  0.530
  2957          H    194      LEU     HN   2957     0.310000     1.0080   ; qtot  0.840
  2958        CT1    194      LEU     CA   2958     0.070000    12.0110   ; qtot  0.910
  2959        HB1    194      LEU     HA   2959     0.090000     1.0080   ; qtot  1.000
  2960        CT2    194      LEU     CB   2960    -0.180000    12.0110   ; qtot  0.820
  2961        HA2    194      LEU    HB1   2961     0.090000     1.0080   ; qtot  0.910
  2962        HA2    194      LEU    HB2   2962     0.090000     1.0080   ; qtot  1.000
  2963        CT1    194      LEU     CG   2963    -0.090000    12.0110   ; qtot  0.910
  2964        HA1    194      LEU     HG   2964     0.090000     1.0080   ; qtot  1.000
  2965        CT3    194      LEU    CD1   2965    -0.270000    12.0110   ; qtot  0.730
  2966        HA3    194      LEU   HD11   2966     0.090000     1.0080   ; qtot  0.820
  2967        HA3    194      LEU   HD12   2967     0.090000     1.0080   ; qtot  0.910
  2968        HA3    194      LEU   HD13   2968     0.090000     1.0080   ; qtot  1.000
  2969        CT3    194      LEU    CD2   2969    -0.270000    12.0110   ; qtot  0.730
  2970        HA3    194      LEU   HD21   2970     0.090000     1.0080   ; qtot  0.820
  2971        HA3    194      LEU   HD22   2971     0.090000     1.0080   ; qtot  0.910
  2972        HA3    194      LEU   HD23   2972     0.090000     1.0080   ; qtot  1.000
  2973          C    194      LEU      C   2973     0.510000    12.0110   ; qtot  1.510
  2974          O    194      LEU      O   2974    -0.510000    15.9990   ; qtot  1.000
  2975        NH1    195      GLY      N   2975    -0.470000    14.0070   ; qtot  0.530
  2976          H    195      GLY     HN   2976     0.310000     1.0080   ; qtot  0.840
  2977        CT2    195      GLY     CA   2977    -0.020000    12.0110   ; qtot  0.820
  2978        HB2    195      GLY    HA1   2978     0.090000     1.0080   ; qtot  0.910
  2979        HB2    195      GLY    HA2   2979     0.090000     1.0080   ; qtot  1.000
  2980          C    195      GLY      C   2980     0.510000    12.0110   ; qtot  1.510
  2981          O    195      GLY      O   2981    -0.510000    15.9990   ; qtot  1.000
  2982        NH1    196      VAL      N   2982    -0.470000    14.0070   ; qtot  0.530
  2983          H    196      VAL     HN   2983     0.310000     1.0080   ; qtot  0.840
  2984        CT1    196      VAL     CA   2984     0.070000    12.0110   ; qtot  0.910
  2985        HB1    196      VAL     HA   2985     0.090000     1.0080   ; qtot  1.000
  2986        CT1    196      VAL     CB   2986    -0.090000    12.0110   ; qtot  0.910
  2987        HA1    196      VAL     HB   2987     0.090000     1.0080   ; qtot  1.000
  2988        CT3    196      VAL    CG1   2988    -0.270000    12.0110   ; qtot  0.730
  2989        HA3    196      VAL   HG11   2989     0.090000     1.0080   ; qtot  0.820
  2990        HA3    196      VAL   HG12   2990     0.090000     1.0080   ; qtot  0.910
  2991        HA3    196      VAL   HG13   2991     0.090000     1.0080   ; qtot  1.000
  2992        CT3    196      VAL    CG2   2992    -0.270000    12.0110   ; qtot  0.730
  2993        HA3    196      VAL   HG21   2993     0.090000     1.0080   ; qtot  0.820
  2994        HA3    196      VAL   HG22   2994     0.090000     1.0080   ; qtot  0.910
  2995        HA3    196      VAL   HG23   2995     0.090000     1.0080   ; qtot  1.000
  2996          C    196      VAL      C   2996     0.510000    12.0110   ; qtot  1.510
  2997          O    196      VAL      O   2997    -0.510000    15.9990   ; qtot  1.000
  2998        NH1    197      TYR      N   2998    -0.470000    14.0070   ; qtot  0.530
  2999          H    197      TYR     HN   2999     0.310000     1.0080   ; qtot  0.840
  3000        CT1    197      TYR     CA   3000     0.070000    12.0110   ; qtot  0.910
  3001        HB1    197      TYR     HA   3001     0.090000     1.0080   ; qtot  1.000
  3002        CT2    197      TYR     CB   3002    -0.180000    12.0110   ; qtot  0.820
  3003        HA2    197      TYR    HB1   3003     0.090000     1.0080   ; qtot  0.910
  3004        HA2    197      TYR    HB2   3004     0.090000     1.0080   ; qtot  1.000
  3005         CA    197      TYR     CG   3005     0.000000    12.0110   ; qtot  1.000
  3006         CA    197      TYR    CD1   3006    -0.115000    12.0110   ; qtot  0.885
  3007         HP    197      TYR    HD1   3007     0.115000     1.0080   ; qtot  1.000
  3008         CA    197      TYR    CE1   3008    -0.115000    12.0110   ; qtot  0.885
  3009         HP    197      TYR    HE1   3009     0.115000     1.0080   ; qtot  1.000
  3010         CA    197      TYR     CZ   3010     0.110000    12.0110   ; qtot  1.110
  3011        OH1    197      TYR     OH   3011    -0.540000    15.9990   ; qtot  0.570
  3012          H    197      TYR     HH   3012     0.430000     1.0080   ; qtot  1.000
  3013         CA    197      TYR    CD2   3013    -0.115000    12.0110   ; qtot  0.885
  3014         HP    197      TYR    HD2   3014     0.115000     1.0080   ; qtot  1.000
  3015         CA    197      TYR    CE2   3015    -0.115000    12.0110   ; qtot  0.885
  3016         HP    197      TYR    HE2   3016     0.115000     1.0080   ; qtot  1.000
  3017          C    197      TYR      C   3017     0.510000    12.0110   ; qtot  1.510
  3018          O    197      TYR      O   3018    -0.510000    15.9990   ; qtot  1.000
  3019        NH1    198      LEU      N   3019    -0.470000    14.0070   ; qtot  0.530
  3020          H    198      LEU     HN   3020     0.310000     1.0080   ; qtot  0.840
  3021        CT1    198      LEU     CA   3021     0.070000    12.0110   ; qtot  0.910
  3022        HB1    198      LEU     HA   3022     0.090000     1.0080   ; qtot  1.000
  3023        CT2    198      LEU     CB   3023    -0.180000    12.0110   ; qtot  0.820
  3024        HA2    198      LEU    HB1   3024     0.090000     1.0080   ; qtot  0.910
  3025        HA2    198      LEU    HB2   3025     0.090000     1.0080   ; qtot  1.000
  3026        CT1    198      LEU     CG   3026    -0.090000    12.0110   ; qtot  0.910
  3027        HA1    198      LEU     HG   3027     0.090000     1.0080   ; qtot  1.000
  3028        CT3    198      LEU    CD1   3028    -0.270000    12.0110   ; qtot  0.730
  3029        HA3    198      LEU   HD11   3029     0.090000     1.0080   ; qtot  0.820
  3030        HA3    198      LEU   HD12   3030     0.090000     1.0080   ; qtot  0.910
  3031        HA3    198      LEU   HD13   3031     0.090000     1.0080   ; qtot  1.000
  3032        CT3    198      LEU    CD2   3032    -0.270000    12.0110   ; qtot  0.730
  3033        HA3    198      LEU   HD21   3033     0.090000     1.0080   ; qtot  0.820
  3034        HA3    198      LEU   HD22   3034     0.090000     1.0080   ; qtot  0.910
  3035        HA3    198      LEU   HD23   3035     0.090000     1.0080   ; qtot  1.000
  3036          C    198      LEU      C   3036     0.510000    12.0110   ; qtot  1.510
  3037          O    198      LEU      O   3037    -0.510000    15.9990   ; qtot  1.000
  3038        NH1    199      ARG      N   3038    -0.470000    14.0070   ; qtot  0.530
  3039          H    199      ARG     HN   3039     0.310000     1.0080   ; qtot  0.840
  3040        CT1    199      ARG     CA   3040     0.070000    12.0110   ; qtot  0.910
  3041        HB1    199      ARG     HA   3041     0.090000     1.0080   ; qtot  1.000
  3042        CT2    199      ARG     CB   3042    -0.180000    12.0110   ; qtot  0.820
  3043        HA2    199      ARG    HB1   3043     0.090000     1.0080   ; qtot  0.910
  3044        HA2    199      ARG    HB2   3044     0.090000     1.0080   ; qtot  1.000
  3045        CT2    199      ARG     CG   3045    -0.180000    12.0110   ; qtot  0.820
  3046        HA2    199      ARG    HG1   3046     0.090000     1.0080   ; qtot  0.910
  3047        HA2    199      ARG    HG2   3047     0.090000     1.0080   ; qtot  1.000
  3048        CT2    199      ARG     CD   3048     0.200000    12.0110   ; qtot  1.200
  3049        HA2    199      ARG    HD1   3049     0.090000     1.0080   ; qtot  1.290
  3050        HA2    199      ARG    HD2   3050     0.090000     1.0080   ; qtot  1.380
  3051        NC2    199      ARG     NE   3051    -0.700000    14.0070   ; qtot  0.680
  3052         HC    199      ARG     HE   3052     0.440000     1.0080   ; qtot  1.120
  3053          C    199      ARG     CZ   3053     0.640000    12.0110   ; qtot  1.760
  3054        NC2    199      ARG    NH1   3054    -0.800000    14.0070   ; qtot  0.960
  3055         HC    199      ARG   HH11   3055     0.460000     1.0080   ; qtot  1.420
  3056         HC    199      ARG   HH12   3056     0.460000     1.0080   ; qtot  1.880
  3057        NC2    199      ARG    NH2   3057    -0.800000    14.0070   ; qtot  1.080
  3058         HC    199      ARG   HH21   3058     0.460000     1.0080   ; qtot  1.540
  3059         HC    199      ARG   HH22   3059     0.460000     1.0080   ; qtot  2.000
  3060          C    199      ARG      C   3060     0.510000    12.0110   ; qtot  2.510
  3061          O    199      ARG      O   3061    -0.510000    15.9990   ; qtot  2.000
  3062        NH1    200      ILE      N   3062    -0.470000    14.0070   ; qtot  1.530
  3063          H    200      ILE     HN   3063     0.310000     1.0080   ; qtot  1.840
  3064        CT1    200      ILE     CA   3064     0.070000    12.0110   ; qtot  1.910
  3065        HB1    200      ILE     HA   3065     0.090000     1.0080   ; qtot  2.000
  3066        CT1    200      ILE     CB   3066    -0.090000    12.0110   ; qtot  1.910
  3067        HA1    200      ILE     HB   3067     0.090000     1.0080   ; qtot  2.000
  3068        CT3    200      ILE    CG2   3068    -0.270000    12.0110   ; qtot  1.730
  3069        HA3    200      ILE   HG21   3069     0.090000     1.0080   ; qtot  1.820
  3070        HA3    200      ILE   HG22   3070     0.090000     1.0080   ; qtot  1.910
  3071        HA3    200      ILE   HG23   3071     0.090000     1.0080   ; qtot  2.000
  3072        CT2    200      ILE    CG1   3072    -0.180000    12.0110   ; qtot  1.820
  3073        HA2    200      ILE   HG11   3073     0.090000     1.0080   ; qtot  1.910
  3074        HA2    200      ILE   HG12   3074     0.090000     1.0080   ; qtot  2.000
  3075        CT3    200      ILE     CD   3075    -0.270000    12.0110   ; qtot  1.730
  3076        HA3    200      ILE    HD1   3076     0.090000     1.0080   ; qtot  1.820
  3077        HA3    200      ILE    HD2   3077     0.090000     1.0080   ; qtot  1.910
  3078        HA3    200      ILE    HD3   3078     0.090000     1.0080   ; qtot  2.000
  3079          C    200      ILE      C   3079     0.510000    12.0110   ; qtot  2.510
  3080          O    200      ILE      O   3080    -0.510000    15.9990   ; qtot  2.000
  3081        NH1    201      PHE      N   3081    -0.470000    14.0070   ; qtot  1.530
  3082          H    201      PHE     HN   3082     0.310000     1.0080   ; qtot  1.840
  3083        CT1    201      PHE     CA   3083     0.070000    12.0110   ; qtot  1.910
  3084        HB1    201      PHE     HA   3084     0.090000     1.0080   ; qtot  2.000
  3085        CT2    201      PHE     CB   3085    -0.180000    12.0110   ; qtot  1.820
  3086        HA2    201      PHE    HB1   3086     0.090000     1.0080   ; qtot  1.910
  3087        HA2    201      PHE    HB2   3087     0.090000     1.0080   ; qtot  2.000
  3088         CA    201      PHE     CG   3088     0.000000    12.0110   ; qtot  2.000
  3089         CA    201      PHE    CD1   3089    -0.115000    12.0110   ; qtot  1.885
  3090         HP    201      PHE    HD1   3090     0.115000     1.0080   ; qtot  2.000
  3091         CA    201      PHE    CE1   3091    -0.115000    12.0110   ; qtot  1.885
  3092         HP    201      PHE    HE1   3092     0.115000     1.0080   ; qtot  2.000
  3093         CA    201      PHE     CZ   3093    -0.115000    12.0110   ; qtot  1.885
  3094         HP    201      PHE     HZ   3094     0.115000     1.0080   ; qtot  2.000
  3095         CA    201      PHE    CD2   3095    -0.115000    12.0110   ; qtot  1.885
  3096         HP    201      PHE    HD2   3096     0.115000     1.0080   ; qtot  2.000
  3097         CA    201      PHE    CE2   3097    -0.115000    12.0110   ; qtot  1.885
  3098         HP    201      PHE    HE2   3098     0.115000     1.0080   ; qtot  2.000
  3099          C    201      PHE      C   3099     0.510000    12.0110   ; qtot  2.510
  3100          O    201      PHE      O   3100    -0.510000    15.9990   ; qtot  2.000
  3101        NH1    202      LEU      N   3101    -0.470000    14.0070   ; qtot  1.530
  3102          H    202      LEU     HN   3102     0.310000     1.0080   ; qtot  1.840
  3103        CT1    202      LEU     CA   3103     0.070000    12.0110   ; qtot  1.910
  3104        HB1    202      LEU     HA   3104     0.090000     1.0080   ; qtot  2.000
  3105        CT2    202      LEU     CB   3105    -0.180000    12.0110   ; qtot  1.820
  3106        HA2    202      LEU    HB1   3106     0.090000     1.0080   ; qtot  1.910
  3107        HA2    202      LEU    HB2   3107     0.090000     1.0080   ; qtot  2.000
  3108        CT1    202      LEU     CG   3108    -0.090000    12.0110   ; qtot  1.910
  3109        HA1    202      LEU     HG   3109     0.090000     1.0080   ; qtot  2.000
  3110        CT3    202      LEU    CD1   3110    -0.270000    12.0110   ; qtot  1.730
  3111        HA3    202      LEU   HD11   3111     0.090000     1.0080   ; qtot  1.820
  3112        HA3    202      LEU   HD12   3112     0.090000     1.0080   ; qtot  1.910
  3113        HA3    202      LEU   HD13   3113     0.090000     1.0080   ; qtot  2.000
  3114        CT3    202      LEU    CD2   3114    -0.270000    12.0110   ; qtot  1.730
  3115        HA3    202      LEU   HD21   3115     0.090000     1.0080   ; qtot  1.820
  3116        HA3    202      LEU   HD22   3116     0.090000     1.0080   ; qtot  1.910
  3117        HA3    202      LEU   HD23   3117     0.090000     1.0080   ; qtot  2.000
  3118          C    202      LEU      C   3118     0.510000    12.0110   ; qtot  2.510
  3119          O    202      LEU      O   3119    -0.510000    15.9990   ; qtot  2.000
  3120        NH1    203      ALA      N   3120    -0.470000    14.0070   ; qtot  1.530
  3121          H    203      ALA     HN   3121     0.310000     1.0080   ; qtot  1.840
  3122        CT1    203      ALA     CA   3122     0.070000    12.0110   ; qtot  1.910
  3123        HB1    203      ALA     HA   3123     0.090000     1.0080   ; qtot  2.000
  3124        CT3    203      ALA     CB   3124    -0.270000    12.0110   ; qtot  1.730
  3125        HA3    203      ALA    HB1   3125     0.090000     1.0080   ; qtot  1.820
  3126        HA3    203      ALA    HB2   3126     0.090000     1.0080   ; qtot  1.910
  3127        HA3    203      ALA    HB3   3127     0.090000     1.0080   ; qtot  2.000
  3128          C    203      ALA      C   3128     0.510000    12.0110   ; qtot  2.510
  3129          O    203      ALA      O   3129    -0.510000    15.9990   ; qtot  2.000
  3130        NH1    204      ALA      N   3130    -0.470000    14.0070   ; qtot  1.530
  3131          H    204      ALA     HN   3131     0.310000     1.0080   ; qtot  1.840
  3132        CT1    204      ALA     CA   3132     0.070000    12.0110   ; qtot  1.910
  3133        HB1    204      ALA     HA   3133     0.090000     1.0080   ; qtot  2.000
  3134        CT3    204      ALA     CB   3134    -0.270000    12.0110   ; qtot  1.730
  3135        HA3    204      ALA    HB1   3135     0.090000     1.0080   ; qtot  1.820
  3136        HA3    204      ALA    HB2   3136     0.090000     1.0080   ; qtot  1.910
  3137        HA3    204      ALA    HB3   3137     0.090000     1.0080   ; qtot  2.000
  3138          C    204      ALA      C   3138     0.510000    12.0110   ; qtot  2.510
  3139          O    204      ALA      O   3139    -0.510000    15.9990   ; qtot  2.000
  3140        NH1    205      ARG      N   3140    -0.470000    14.0070   ; qtot  1.530
  3141          H    205      ARG     HN   3141     0.310000     1.0080   ; qtot  1.840
  3142        CT1    205      ARG     CA   3142     0.070000    12.0110   ; qtot  1.910
  3143        HB1    205      ARG     HA   3143     0.090000     1.0080   ; qtot  2.000
  3144        CT2    205      ARG     CB   3144    -0.180000    12.0110   ; qtot  1.820
  3145        HA2    205      ARG    HB1   3145     0.090000     1.0080   ; qtot  1.910
  3146        HA2    205      ARG    HB2   3146     0.090000     1.0080   ; qtot  2.000
  3147        CT2    205      ARG     CG   3147    -0.180000    12.0110   ; qtot  1.820
  3148        HA2    205      ARG    HG1   3148     0.090000     1.0080   ; qtot  1.910
  3149        HA2    205      ARG    HG2   3149     0.090000     1.0080   ; qtot  2.000
  3150        CT2    205      ARG     CD   3150     0.200000    12.0110   ; qtot  2.200
  3151        HA2    205      ARG    HD1   3151     0.090000     1.0080   ; qtot  2.290
  3152        HA2    205      ARG    HD2   3152     0.090000     1.0080   ; qtot  2.380
  3153        NC2    205      ARG     NE   3153    -0.700000    14.0070   ; qtot  1.680
  3154         HC    205      ARG     HE   3154     0.440000     1.0080   ; qtot  2.120
  3155          C    205      ARG     CZ   3155     0.640000    12.0110   ; qtot  2.760
  3156        NC2    205      ARG    NH1   3156    -0.800000    14.0070   ; qtot  1.960
  3157         HC    205      ARG   HH11   3157     0.460000     1.0080   ; qtot  2.420
  3158         HC    205      ARG   HH12   3158     0.460000     1.0080   ; qtot  2.880
  3159        NC2    205      ARG    NH2   3159    -0.800000    14.0070   ; qtot  2.080
  3160         HC    205      ARG   HH21   3160     0.460000     1.0080   ; qtot  2.540
  3161         HC    205      ARG   HH22   3161     0.460000     1.0080   ; qtot  3.000
  3162          C    205      ARG      C   3162     0.510000    12.0110   ; qtot  3.510
  3163          O    205      ARG      O   3163    -0.510000    15.9990   ; qtot  3.000
  3164        NH1    206      ARG      N   3164    -0.470000    14.0070   ; qtot  2.530
  3165          H    206      ARG     HN   3165     0.310000     1.0080   ; qtot  2.840
  3166        CT1    206      ARG     CA   3166     0.070000    12.0110   ; qtot  2.910
  3167        HB1    206      ARG     HA   3167     0.090000     1.0080   ; qtot  3.000
  3168        CT2    206      ARG     CB   3168    -0.180000    12.0110   ; qtot  2.820
  3169        HA2    206      ARG    HB1   3169     0.090000     1.0080   ; qtot  2.910
  3170        HA2    206      ARG    HB2   3170     0.090000     1.0080   ; qtot  3.000
  3171        CT2    206      ARG     CG   3171    -0.180000    12.0110   ; qtot  2.820
  3172        HA2    206      ARG    HG1   3172     0.090000     1.0080   ; qtot  2.910
  3173        HA2    206      ARG    HG2   3173     0.090000     1.0080   ; qtot  3.000
  3174        CT2    206      ARG     CD   3174     0.200000    12.0110   ; qtot  3.200
  3175        HA2    206      ARG    HD1   3175     0.090000     1.0080   ; qtot  3.290
  3176        HA2    206      ARG    HD2   3176     0.090000     1.0080   ; qtot  3.380
  3177        NC2    206      ARG     NE   3177    -0.700000    14.0070   ; qtot  2.680
  3178         HC    206      ARG     HE   3178     0.440000     1.0080   ; qtot  3.120
  3179          C    206      ARG     CZ   3179     0.640000    12.0110   ; qtot  3.760
  3180        NC2    206      ARG    NH1   3180    -0.800000    14.0070   ; qtot  2.960
  3181         HC    206      ARG   HH11   3181     0.460000     1.0080   ; qtot  3.420
  3182         HC    206      ARG   HH12   3182     0.460000     1.0080   ; qtot  3.880
  3183        NC2    206      ARG    NH2   3183    -0.800000    14.0070   ; qtot  3.080
  3184         HC    206      ARG   HH21   3184     0.460000     1.0080   ; qtot  3.540
  3185         HC    206      ARG   HH22   3185     0.460000     1.0080   ; qtot  4.000
  3186          C    206      ARG      C   3186     0.510000    12.0110   ; qtot  4.510
  3187          O    206      ARG      O   3187    -0.510000    15.9990   ; qtot  4.000
  3188        NH1    207      GLN      N   3188    -0.470000    14.0070   ; qtot  3.530
  3189          H    207      GLN     HN   3189     0.310000     1.0080   ; qtot  3.840
  3190        CT1    207      GLN     CA   3190     0.070000    12.0110   ; qtot  3.910
  3191        HB1    207      GLN     HA   3191     0.090000     1.0080   ; qtot  4.000
  3192        CT2    207      GLN     CB   3192    -0.180000    12.0110   ; qtot  3.820
  3193        HA2    207      GLN    HB1   3193     0.090000     1.0080   ; qtot  3.910
  3194        HA2    207      GLN    HB2   3194     0.090000     1.0080   ; qtot  4.000
  3195        CT2    207      GLN     CG   3195    -0.180000    12.0110   ; qtot  3.820
  3196        HA2    207      GLN    HG1   3196     0.090000     1.0080   ; qtot  3.910
  3197        HA2    207      GLN    HG2   3197     0.090000     1.0080   ; qtot  4.000
  3198         CC    207      GLN     CD   3198     0.550000    12.0110   ; qtot  4.550
  3199          O    207      GLN    OE1   3199    -0.550000    15.9990   ; qtot  4.000
  3200        NH2    207      GLN    NE2   3200    -0.620000    14.0070   ; qtot  3.380
  3201          H    207      GLN   HE21   3201     0.320000     1.0080   ; qtot  3.700
  3202          H    207      GLN   HE22   3202     0.300000     1.0080   ; qtot  4.000
  3203          C    207      GLN      C   3203     0.510000    12.0110   ; qtot  4.510
  3204          O    207      GLN      O   3204    -0.510000    15.9990   ; qtot  4.000
  3205        NH1    208      LEU      N   3205    -0.470000    14.0070   ; qtot  3.530
  3206          H    208      LEU     HN   3206     0.310000     1.0080   ; qtot  3.840
  3207        CT1    208      LEU     CA   3207     0.070000    12.0110   ; qtot  3.910
  3208        HB1    208      LEU     HA   3208     0.090000     1.0080   ; qtot  4.000
  3209        CT2    208      LEU     CB   3209    -0.180000    12.0110   ; qtot  3.820
  3210        HA2    208      LEU    HB1   3210     0.090000     1.0080   ; qtot  3.910
  3211        HA2    208      LEU    HB2   3211     0.090000     1.0080   ; qtot  4.000
  3212        CT1    208      LEU     CG   3212    -0.090000    12.0110   ; qtot  3.910
  3213        HA1    208      LEU     HG   3213     0.090000     1.0080   ; qtot  4.000
  3214        CT3    208      LEU    CD1   3214    -0.270000    12.0110   ; qtot  3.730
  3215        HA3    208      LEU   HD11   3215     0.090000     1.0080   ; qtot  3.820
  3216        HA3    208      LEU   HD12   3216     0.090000     1.0080   ; qtot  3.910
  3217        HA3    208      LEU   HD13   3217     0.090000     1.0080   ; qtot  4.000
  3218        CT3    208      LEU    CD2   3218    -0.270000    12.0110   ; qtot  3.730
  3219        HA3    208      LEU   HD21   3219     0.090000     1.0080   ; qtot  3.820
  3220        HA3    208      LEU   HD22   3220     0.090000     1.0080   ; qtot  3.910
  3221        HA3    208      LEU   HD23   3221     0.090000     1.0080   ; qtot  4.000
  3222          C    208      LEU      C   3222     0.510000    12.0110   ; qtot  4.510
  3223          O    208      LEU      O   3223    -0.510000    15.9990   ; qtot  4.000
  3224        NH1    209      LYS      N   3224    -0.470000    14.0070   ; qtot  3.530
  3225          H    209      LYS     HN   3225     0.310000     1.0080   ; qtot  3.840
  3226        CT1    209      LYS     CA   3226     0.070000    12.0110   ; qtot  3.910
  3227        HB1    209      LYS     HA   3227     0.090000     1.0080   ; qtot  4.000
  3228        CT2    209      LYS     CB   3228    -0.180000    12.0110   ; qtot  3.820
  3229        HA2    209      LYS    HB1   3229     0.090000     1.0080   ; qtot  3.910
  3230        HA2    209      LYS    HB2   3230     0.090000     1.0080   ; qtot  4.000
  3231        CT2    209      LYS     CG   3231    -0.180000    12.0110   ; qtot  3.820
  3232        HA2    209      LYS    HG1   3232     0.090000     1.0080   ; qtot  3.910
  3233        HA2    209      LYS    HG2   3233     0.090000     1.0080   ; qtot  4.000
  3234        CT2    209      LYS     CD   3234    -0.180000    12.0110   ; qtot  3.820
  3235        HA2    209      LYS    HD1   3235     0.090000     1.0080   ; qtot  3.910
  3236        HA2    209      LYS    HD2   3236     0.090000     1.0080   ; qtot  4.000
  3237        CT2    209      LYS     CE   3237     0.210000    12.0110   ; qtot  4.210
  3238        HA2    209      LYS    HE1   3238     0.050000     1.0080   ; qtot  4.260
  3239        HA2    209      LYS    HE2   3239     0.050000     1.0080   ; qtot  4.310
  3240        NH3    209      LYS     NZ   3240    -0.300000    14.0070   ; qtot  4.010
  3241         HC    209      LYS    HZ1   3241     0.330000     1.0080   ; qtot  4.340
  3242         HC    209      LYS    HZ2   3242     0.330000     1.0080   ; qtot  4.670
  3243         HC    209      LYS    HZ3   3243     0.330000     1.0080   ; qtot  5.000
  3244          C    209      LYS      C   3244     0.510000    12.0110   ; qtot  5.510
  3245          O    209      LYS      O   3245    -0.510000    15.9990   ; qtot  5.000
  3246        NH1    210      GLN      N   3246    -0.470000    14.0070   ; qtot  4.530
  3247          H    210      GLN     HN   3247     0.310000     1.0080   ; qtot  4.840
  3248        CT1    210      GLN     CA   3248     0.070000    12.0110   ; qtot  4.910
  3249        HB1    210      GLN     HA   3249     0.090000     1.0080   ; qtot  5.000
  3250        CT2    210      GLN     CB   3250    -0.180000    12.0110   ; qtot  4.820
  3251        HA2    210      GLN    HB1   3251     0.090000     1.0080   ; qtot  4.910
  3252        HA2    210      GLN    HB2   3252     0.090000     1.0080   ; qtot  5.000
  3253        CT2    210      GLN     CG   3253    -0.180000    12.0110   ; qtot  4.820
  3254        HA2    210      GLN    HG1   3254     0.090000     1.0080   ; qtot  4.910
  3255        HA2    210      GLN    HG2   3255     0.090000     1.0080   ; qtot  5.000
  3256         CC    210      GLN     CD   3256     0.550000    12.0110   ; qtot  5.550
  3257          O    210      GLN    OE1   3257    -0.550000    15.9990   ; qtot  5.000
  3258        NH2    210      GLN    NE2   3258    -0.620000    14.0070   ; qtot  4.380
  3259          H    210      GLN   HE21   3259     0.320000     1.0080   ; qtot  4.700
  3260          H    210      GLN   HE22   3260     0.300000     1.0080   ; qtot  5.000
  3261          C    210      GLN      C   3261     0.510000    12.0110   ; qtot  5.510
  3262          O    210      GLN      O   3262    -0.510000    15.9990   ; qtot  5.000
  3263        NH1    211      MET      N   3263    -0.470000    14.0070   ; qtot  4.530
  3264          H    211      MET     HN   3264     0.310000     1.0080   ; qtot  4.840
  3265        CT1    211      MET     CA   3265     0.070000    12.0110   ; qtot  4.910
  3266        HB1    211      MET     HA   3266     0.090000     1.0080   ; qtot  5.000
  3267        CT2    211      MET     CB   3267    -0.180000    12.0110   ; qtot  4.820
  3268        HA2    211      MET    HB1   3268     0.090000     1.0080   ; qtot  4.910
  3269        HA2    211      MET    HB2   3269     0.090000     1.0080   ; qtot  5.000
  3270        CT2    211      MET     CG   3270    -0.140000    12.0110   ; qtot  4.860
  3271        HA2    211      MET    HG1   3271     0.090000     1.0080   ; qtot  4.950
  3272        HA2    211      MET    HG2   3272     0.090000     1.0080   ; qtot  5.040
  3273          S    211      MET     SD   3273    -0.090000    32.0600   ; qtot  4.950
  3274        CT3    211      MET     CE   3274    -0.220000    12.0110   ; qtot  4.730
  3275        HA3    211      MET    HE1   3275     0.090000     1.0080   ; qtot  4.820
  3276        HA3    211      MET    HE2   3276     0.090000     1.0080   ; qtot  4.910
  3277        HA3    211      MET    HE3   3277     0.090000     1.0080   ; qtot  5.000
  3278          C    211      MET      C   3278     0.510000    12.0110   ; qtot  5.510
  3279          O    211      MET      O   3279    -0.510000    15.9990   ; qtot  5.000
  3280        NH1    212      GLU      N   3280    -0.470000    14.0070   ; qtot  4.530
  3281          H    212      GLU     HN   3281     0.310000     1.0080   ; qtot  4.840
  3282        CT1    212      GLU     CA   3282     0.070000    12.0110   ; qtot  4.910
  3283        HB1    212      GLU     HA   3283     0.090000     1.0080   ; qtot  5.000
  3284       CT2A    212      GLU     CB   3284    -0.180000    12.0110   ; qtot  4.820
  3285        HA2    212      GLU    HB1   3285     0.090000     1.0080   ; qtot  4.910
  3286        HA2    212      GLU    HB2   3286     0.090000     1.0080   ; qtot  5.000
  3287        CT2    212      GLU     CG   3287    -0.280000    12.0110   ; qtot  4.720
  3288        HA2    212      GLU    HG1   3288     0.090000     1.0080   ; qtot  4.810
  3289        HA2    212      GLU    HG2   3289     0.090000     1.0080   ; qtot  4.900
  3290         CC    212      GLU     CD   3290     0.620000    12.0110   ; qtot  5.520
  3291         OC    212      GLU    OE1   3291    -0.760000    15.9990   ; qtot  4.760
  3292         OC    212      GLU    OE2   3292    -0.760000    15.9990   ; qtot  4.000
  3293          C    212      GLU      C   3293     0.510000    12.0110   ; qtot  4.510
  3294          O    212      GLU      O   3294    -0.510000    15.9990   ; qtot  4.000
  3295        NH1    213      SER      N   3295    -0.470000    14.0070   ; qtot  3.530
  3296          H    213      SER     HN   3296     0.310000     1.0080   ; qtot  3.840
  3297        CT1    213      SER     CA   3297     0.070000    12.0110   ; qtot  3.910
  3298        HB1    213      SER     HA   3298     0.090000     1.0080   ; qtot  4.000
  3299        CT2    213      SER     CB   3299     0.050000    12.0110   ; qtot  4.050
  3300        HA2    213      SER    HB1   3300     0.090000     1.0080   ; qtot  4.140
  3301        HA2    213      SER    HB2   3301     0.090000     1.0080   ; qtot  4.230
  3302        OH1    213      SER     OG   3302    -0.660000    15.9990   ; qtot  3.570
  3303          H    213      SER    HG1   3303     0.430000     1.0080   ; qtot  4.000
  3304          C    213      SER      C   3304     0.510000    12.0110   ; qtot  4.510
  3305          O    213      SER      O   3305    -0.510000    15.9990   ; qtot  4.000
  3306        NH1    214      GLN      N   3306    -0.470000    14.0070   ; qtot  3.530
  3307          H    214      GLN     HN   3307     0.310000     1.0080   ; qtot  3.840
  3308        CT1    214      GLN     CA   3308     0.070000    12.0110   ; qtot  3.910
  3309        HB1    214      GLN     HA   3309     0.090000     1.0080   ; qtot  4.000
  3310        CT2    214      GLN     CB   3310    -0.180000    12.0110   ; qtot  3.820
  3311        HA2    214      GLN    HB1   3311     0.090000     1.0080   ; qtot  3.910
  3312        HA2    214      GLN    HB2   3312     0.090000     1.0080   ; qtot  4.000
  3313        CT2    214      GLN     CG   3313    -0.180000    12.0110   ; qtot  3.820
  3314        HA2    214      GLN    HG1   3314     0.090000     1.0080   ; qtot  3.910
  3315        HA2    214      GLN    HG2   3315     0.090000     1.0080   ; qtot  4.000
  3316         CC    214      GLN     CD   3316     0.550000    12.0110   ; qtot  4.550
  3317          O    214      GLN    OE1   3317    -0.550000    15.9990   ; qtot  4.000
  3318        NH2    214      GLN    NE2   3318    -0.620000    14.0070   ; qtot  3.380
  3319          H    214      GLN   HE21   3319     0.320000     1.0080   ; qtot  3.700
  3320          H    214      GLN   HE22   3320     0.300000     1.0080   ; qtot  4.000
  3321          C    214      GLN      C   3321     0.510000    12.0110   ; qtot  4.510
  3322          O    214      GLN      O   3322    -0.510000    15.9990   ; qtot  4.000
  3323          N    215      PRO      N   3323    -0.290000    14.0070   ; qtot  3.710
  3324        CP3    215      PRO     CD   3324     0.000000    12.0110   ; qtot  3.710
  3325        HA2    215      PRO    HD1   3325     0.090000     1.0080   ; qtot  3.800
  3326        HA2    215      PRO    HD2   3326     0.090000     1.0080   ; qtot  3.890
  3327        CP1    215      PRO     CA   3327     0.020000    12.0110   ; qtot  3.910
  3328        HB1    215      PRO     HA   3328     0.090000     1.0080   ; qtot  4.000
  3329        CP2    215      PRO     CB   3329    -0.180000    12.0110   ; qtot  3.820
  3330        HA2    215      PRO    HB1   3330     0.090000     1.0080   ; qtot  3.910
  3331        HA2    215      PRO    HB2   3331     0.090000     1.0080   ; qtot  4.000
  3332        CP2    215      PRO     CG   3332    -0.180000    12.0110   ; qtot  3.820
  3333        HA2    215      PRO    HG1   3333     0.090000     1.0080   ; qtot  3.910
  3334        HA2    215      PRO    HG2   3334     0.090000     1.0080   ; qtot  4.000
  3335          C    215      PRO      C   3335     0.510000    12.0110   ; qtot  4.510
  3336          O    215      PRO      O   3336    -0.510000    15.9990   ; qtot  4.000
  3337        NH1    216      LEU      N   3337    -0.470000    14.0070   ; qtot  3.530
  3338          H    216      LEU     HN   3338     0.310000     1.0080   ; qtot  3.840
  3339        CT1    216      LEU     CA   3339     0.070000    12.0110   ; qtot  3.910
  3340        HB1    216      LEU     HA   3340     0.090000     1.0080   ; qtot  4.000
  3341        CT2    216      LEU     CB   3341    -0.180000    12.0110   ; qtot  3.820
  3342        HA2    216      LEU    HB1   3342     0.090000     1.0080   ; qtot  3.910
  3343        HA2    216      LEU    HB2   3343     0.090000     1.0080   ; qtot  4.000
  3344        CT1    216      LEU     CG   3344    -0.090000    12.0110   ; qtot  3.910
  3345        HA1    216      LEU     HG   3345     0.090000     1.0080   ; qtot  4.000
  3346        CT3    216      LEU    CD1   3346    -0.270000    12.0110   ; qtot  3.730
  3347        HA3    216      LEU   HD11   3347     0.090000     1.0080   ; qtot  3.820
  3348        HA3    216      LEU   HD12   3348     0.090000     1.0080   ; qtot  3.910
  3349        HA3    216      LEU   HD13   3349     0.090000     1.0080   ; qtot  4.000
  3350        CT3    216      LEU    CD2   3350    -0.270000    12.0110   ; qtot  3.730
  3351        HA3    216      LEU   HD21   3351     0.090000     1.0080   ; qtot  3.820
  3352        HA3    216      LEU   HD22   3352     0.090000     1.0080   ; qtot  3.910
  3353        HA3    216      LEU   HD23   3353     0.090000     1.0080   ; qtot  4.000
  3354          C    216      LEU      C   3354     0.510000    12.0110   ; qtot  4.510
  3355          O    216      LEU      O   3355    -0.510000    15.9990   ; qtot  4.000
  3356          N    217      PRO      N   3356    -0.290000    14.0070   ; qtot  3.710
  3357        CP3    217      PRO     CD   3357     0.000000    12.0110   ; qtot  3.710
  3358        HA2    217      PRO    HD1   3358     0.090000     1.0080   ; qtot  3.800
  3359        HA2    217      PRO    HD2   3359     0.090000     1.0080   ; qtot  3.890
  3360        CP1    217      PRO     CA   3360     0.020000    12.0110   ; qtot  3.910
  3361        HB1    217      PRO     HA   3361     0.090000     1.0080   ; qtot  4.000
  3362        CP2    217      PRO     CB   3362    -0.180000    12.0110   ; qtot  3.820
  3363        HA2    217      PRO    HB1   3363     0.090000     1.0080   ; qtot  3.910
  3364        HA2    217      PRO    HB2   3364     0.090000     1.0080   ; qtot  4.000
  3365        CP2    217      PRO     CG   3365    -0.180000    12.0110   ; qtot  3.820
  3366        HA2    217      PRO    HG1   3366     0.090000     1.0080   ; qtot  3.910
  3367        HA2    217      PRO    HG2   3367     0.090000     1.0080   ; qtot  4.000
  3368          C    217      PRO      C   3368     0.510000    12.0110   ; qtot  4.510
  3369          O    217      PRO      O   3369    -0.510000    15.9990   ; qtot  4.000
  3370        NH1    218      GLY      N   3370    -0.470000    14.0070   ; qtot  3.530
  3371          H    218      GLY     HN   3371     0.310000     1.0080   ; qtot  3.840
  3372        CT2    218      GLY     CA   3372    -0.020000    12.0110   ; qtot  3.820
  3373        HB2    218      GLY    HA1   3373     0.090000     1.0080   ; qtot  3.910
  3374        HB2    218      GLY    HA2   3374     0.090000     1.0080   ; qtot  4.000
  3375          C    218      GLY      C   3375     0.510000    12.0110   ; qtot  4.510
  3376          O    218      GLY      O   3376    -0.510000    15.9990   ; qtot  4.000
  3377        NH1    219      GLU      N   3377    -0.470000    14.0070   ; qtot  3.530
  3378          H    219      GLU     HN   3378     0.310000     1.0080   ; qtot  3.840
  3379        CT1    219      GLU     CA   3379     0.070000    12.0110   ; qtot  3.910
  3380        HB1    219      GLU     HA   3380     0.090000     1.0080   ; qtot  4.000
  3381       CT2A    219      GLU     CB   3381    -0.180000    12.0110   ; qtot  3.820
  3382        HA2    219      GLU    HB1   3382     0.090000     1.0080   ; qtot  3.910
  3383        HA2    219      GLU    HB2   3383     0.090000     1.0080   ; qtot  4.000
  3384        CT2    219      GLU     CG   3384    -0.280000    12.0110   ; qtot  3.720
  3385        HA2    219      GLU    HG1   3385     0.090000     1.0080   ; qtot  3.810
  3386        HA2    219      GLU    HG2   3386     0.090000     1.0080   ; qtot  3.900
  3387         CC    219      GLU     CD   3387     0.620000    12.0110   ; qtot  4.520
  3388         OC    219      GLU    OE1   3388    -0.760000    15.9990   ; qtot  3.760
  3389         OC    219      GLU    OE2   3389    -0.760000    15.9990   ; qtot  3.000
  3390          C    219      GLU      C   3390     0.510000    12.0110   ; qtot  3.510
  3391          O    219      GLU      O   3391    -0.510000    15.9990   ; qtot  3.000
  3392        NH1    220      ARG      N   3392    -0.470000    14.0070   ; qtot  2.530
  3393          H    220      ARG     HN   3393     0.310000     1.0080   ; qtot  2.840
  3394        CT1    220      ARG     CA   3394     0.070000    12.0110   ; qtot  2.910
  3395        HB1    220      ARG     HA   3395     0.090000     1.0080   ; qtot  3.000
  3396        CT2    220      ARG     CB   3396    -0.180000    12.0110   ; qtot  2.820
  3397        HA2    220      ARG    HB1   3397     0.090000     1.0080   ; qtot  2.910
  3398        HA2    220      ARG    HB2   3398     0.090000     1.0080   ; qtot  3.000
  3399        CT2    220      ARG     CG   3399    -0.180000    12.0110   ; qtot  2.820
  3400        HA2    220      ARG    HG1   3400     0.090000     1.0080   ; qtot  2.910
  3401        HA2    220      ARG    HG2   3401     0.090000     1.0080   ; qtot  3.000
  3402        CT2    220      ARG     CD   3402     0.200000    12.0110   ; qtot  3.200
  3403        HA2    220      ARG    HD1   3403     0.090000     1.0080   ; qtot  3.290
  3404        HA2    220      ARG    HD2   3404     0.090000     1.0080   ; qtot  3.380
  3405        NC2    220      ARG     NE   3405    -0.700000    14.0070   ; qtot  2.680
  3406         HC    220      ARG     HE   3406     0.440000     1.0080   ; qtot  3.120
  3407          C    220      ARG     CZ   3407     0.640000    12.0110   ; qtot  3.760
  3408        NC2    220      ARG    NH1   3408    -0.800000    14.0070   ; qtot  2.960
  3409         HC    220      ARG   HH11   3409     0.460000     1.0080   ; qtot  3.420
  3410         HC    220      ARG   HH12   3410     0.460000     1.0080   ; qtot  3.880
  3411        NC2    220      ARG    NH2   3411    -0.800000    14.0070   ; qtot  3.080
  3412         HC    220      ARG   HH21   3412     0.460000     1.0080   ; qtot  3.540
  3413         HC    220      ARG   HH22   3413     0.460000     1.0080   ; qtot  4.000
  3414          C    220      ARG      C   3414     0.510000    12.0110   ; qtot  4.510
  3415          O    220      ARG      O   3415    -0.510000    15.9990   ; qtot  4.000
  3416        NH1    221      ALA      N   3416    -0.470000    14.0070   ; qtot  3.530
  3417          H    221      ALA     HN   3417     0.310000     1.0080   ; qtot  3.840
  3418        CT1    221      ALA     CA   3418     0.070000    12.0110   ; qtot  3.910
  3419        HB1    221      ALA     HA   3419     0.090000     1.0080   ; qtot  4.000
  3420        CT3    221      ALA     CB   3420    -0.270000    12.0110   ; qtot  3.730
  3421        HA3    221      ALA    HB1   3421     0.090000     1.0080   ; qtot  3.820
  3422        HA3    221      ALA    HB2   3422     0.090000     1.0080   ; qtot  3.910
  3423        HA3    221      ALA    HB3   3423     0.090000     1.0080   ; qtot  4.000
  3424          C    221      ALA      C   3424     0.510000    12.0110   ; qtot  4.510
  3425          O    221      ALA      O   3425    -0.510000    15.9990   ; qtot  4.000
  3426        NH1    222      ARG      N   3426    -0.470000    14.0070   ; qtot  3.530
  3427          H    222      ARG     HN   3427     0.310000     1.0080   ; qtot  3.840
  3428        CT1    222      ARG     CA   3428     0.070000    12.0110   ; qtot  3.910
  3429        HB1    222      ARG     HA   3429     0.090000     1.0080   ; qtot  4.000
  3430        CT2    222      ARG     CB   3430    -0.180000    12.0110   ; qtot  3.820
  3431        HA2    222      ARG    HB1   3431     0.090000     1.0080   ; qtot  3.910
  3432        HA2    222      ARG    HB2   3432     0.090000     1.0080   ; qtot  4.000
  3433        CT2    222      ARG     CG   3433    -0.180000    12.0110   ; qtot  3.820
  3434        HA2    222      ARG    HG1   3434     0.090000     1.0080   ; qtot  3.910
  3435        HA2    222      ARG    HG2   3435     0.090000     1.0080   ; qtot  4.000
  3436        CT2    222      ARG     CD   3436     0.200000    12.0110   ; qtot  4.200
  3437        HA2    222      ARG    HD1   3437     0.090000     1.0080   ; qtot  4.290
  3438        HA2    222      ARG    HD2   3438     0.090000     1.0080   ; qtot  4.380
  3439        NC2    222      ARG     NE   3439    -0.700000    14.0070   ; qtot  3.680
  3440         HC    222      ARG     HE   3440     0.440000     1.0080   ; qtot  4.120
  3441          C    222      ARG     CZ   3441     0.640000    12.0110   ; qtot  4.760
  3442        NC2    222      ARG    NH1   3442    -0.800000    14.0070   ; qtot  3.960
  3443         HC    222      ARG   HH11   3443     0.460000     1.0080   ; qtot  4.420
  3444         HC    222      ARG   HH12   3444     0.460000     1.0080   ; qtot  4.880
  3445        NC2    222      ARG    NH2   3445    -0.800000    14.0070   ; qtot  4.080
  3446         HC    222      ARG   HH21   3446     0.460000     1.0080   ; qtot  4.540
  3447         HC    222      ARG   HH22   3447     0.460000     1.0080   ; qtot  5.000
  3448          C    222      ARG      C   3448     0.510000    12.0110   ; qtot  5.510
  3449          O    222      ARG      O   3449    -0.510000    15.9990   ; qtot  5.000
  3450        NH1    223      SER      N   3450    -0.470000    14.0070   ; qtot  4.530
  3451          H    223      SER     HN   3451     0.310000     1.0080   ; qtot  4.840
  3452        CT1    223      SER     CA   3452     0.070000    12.0110   ; qtot  4.910
  3453        HB1    223      SER     HA   3453     0.090000     1.0080   ; qtot  5.000
  3454        CT2    223      SER     CB   3454     0.050000    12.0110   ; qtot  5.050
  3455        HA2    223      SER    HB1   3455     0.090000     1.0080   ; qtot  5.140
  3456        HA2    223      SER    HB2   3456     0.090000     1.0080   ; qtot  5.230
  3457        OH1    223      SER     OG   3457    -0.660000    15.9990   ; qtot  4.570
  3458          H    223      SER    HG1   3458     0.430000     1.0080   ; qtot  5.000
  3459          C    223      SER      C   3459     0.510000    12.0110   ; qtot  5.510
  3460          O    223      SER      O   3460    -0.510000    15.9990   ; qtot  5.000
  3461        NH1    224      THR      N   3461    -0.470000    14.0070   ; qtot  4.530
  3462          H    224      THR     HN   3462     0.310000     1.0080   ; qtot  4.840
  3463        CT1    224      THR     CA   3463     0.070000    12.0110   ; qtot  4.910
  3464        HB1    224      THR     HA   3464     0.090000     1.0080   ; qtot  5.000
  3465        CT1    224      THR     CB   3465     0.140000    12.0110   ; qtot  5.140
  3466        HA1    224      THR     HB   3466     0.090000     1.0080   ; qtot  5.230
  3467        OH1    224      THR    OG1   3467    -0.660000    15.9990   ; qtot  4.570
  3468          H    224      THR    HG1   3468     0.430000     1.0080   ; qtot  5.000
  3469        CT3    224      THR    CG2   3469    -0.270000    12.0110   ; qtot  4.730
  3470        HA3    224      THR   HG21   3470     0.090000     1.0080   ; qtot  4.820
  3471        HA3    224      THR   HG22   3471     0.090000     1.0080   ; qtot  4.910
  3472        HA3    224      THR   HG23   3472     0.090000     1.0080   ; qtot  5.000
  3473          C    224      THR      C   3473     0.510000    12.0110   ; qtot  5.510
  3474          O    224      THR      O   3474    -0.510000    15.9990   ; qtot  5.000
  3475        NH1    225      LEU      N   3475    -0.470000    14.0070   ; qtot  4.530
  3476          H    225      LEU     HN   3476     0.310000     1.0080   ; qtot  4.840
  3477        CT1    225      LEU     CA   3477     0.070000    12.0110   ; qtot  4.910
  3478        HB1    225      LEU     HA   3478     0.090000     1.0080   ; qtot  5.000
  3479        CT2    225      LEU     CB   3479    -0.180000    12.0110   ; qtot  4.820
  3480        HA2    225      LEU    HB1   3480     0.090000     1.0080   ; qtot  4.910
  3481        HA2    225      LEU    HB2   3481     0.090000     1.0080   ; qtot  5.000
  3482        CT1    225      LEU     CG   3482    -0.090000    12.0110   ; qtot  4.910
  3483        HA1    225      LEU     HG   3483     0.090000     1.0080   ; qtot  5.000
  3484        CT3    225      LEU    CD1   3484    -0.270000    12.0110   ; qtot  4.730
  3485        HA3    225      LEU   HD11   3485     0.090000     1.0080   ; qtot  4.820
  3486        HA3    225      LEU   HD12   3486     0.090000     1.0080   ; qtot  4.910
  3487        HA3    225      LEU   HD13   3487     0.090000     1.0080   ; qtot  5.000
  3488        CT3    225      LEU    CD2   3488    -0.270000    12.0110   ; qtot  4.730
  3489        HA3    225      LEU   HD21   3489     0.090000     1.0080   ; qtot  4.820
  3490        HA3    225      LEU   HD22   3490     0.090000     1.0080   ; qtot  4.910
  3491        HA3    225      LEU   HD23   3491     0.090000     1.0080   ; qtot  5.000
  3492          C    225      LEU      C   3492     0.510000    12.0110   ; qtot  5.510
  3493          O    225      LEU      O   3493    -0.510000    15.9990   ; qtot  5.000
  3494        NH1    226      GLN      N   3494    -0.470000    14.0070   ; qtot  4.530
  3495          H    226      GLN     HN   3495     0.310000     1.0080   ; qtot  4.840
  3496        CT1    226      GLN     CA   3496     0.070000    12.0110   ; qtot  4.910
  3497        HB1    226      GLN     HA   3497     0.090000     1.0080   ; qtot  5.000
  3498        CT2    226      GLN     CB   3498    -0.180000    12.0110   ; qtot  4.820
  3499        HA2    226      GLN    HB1   3499     0.090000     1.0080   ; qtot  4.910
  3500        HA2    226      GLN    HB2   3500     0.090000     1.0080   ; qtot  5.000
  3501        CT2    226      GLN     CG   3501    -0.180000    12.0110   ; qtot  4.820
  3502        HA2    226      GLN    HG1   3502     0.090000     1.0080   ; qtot  4.910
  3503        HA2    226      GLN    HG2   3503     0.090000     1.0080   ; qtot  5.000
  3504         CC    226      GLN     CD   3504     0.550000    12.0110   ; qtot  5.550
  3505          O    226      GLN    OE1   3505    -0.550000    15.9990   ; qtot  5.000
  3506        NH2    226      GLN    NE2   3506    -0.620000    14.0070   ; qtot  4.380
  3507          H    226      GLN   HE21   3507     0.320000     1.0080   ; qtot  4.700
  3508          H    226      GLN   HE22   3508     0.300000     1.0080   ; qtot  5.000
  3509          C    226      GLN      C   3509     0.510000    12.0110   ; qtot  5.510
  3510          O    226      GLN      O   3510    -0.510000    15.9990   ; qtot  5.000
  3511        NH1    227      LYS      N   3511    -0.470000    14.0070   ; qtot  4.530
  3512          H    227      LYS     HN   3512     0.310000     1.0080   ; qtot  4.840
  3513        CT1    227      LYS     CA   3513     0.070000    12.0110   ; qtot  4.910
  3514        HB1    227      LYS     HA   3514     0.090000     1.0080   ; qtot  5.000
  3515        CT2    227      LYS     CB   3515    -0.180000    12.0110   ; qtot  4.820
  3516        HA2    227      LYS    HB1   3516     0.090000     1.0080   ; qtot  4.910
  3517        HA2    227      LYS    HB2   3517     0.090000     1.0080   ; qtot  5.000
  3518        CT2    227      LYS     CG   3518    -0.180000    12.0110   ; qtot  4.820
  3519        HA2    227      LYS    HG1   3519     0.090000     1.0080   ; qtot  4.910
  3520        HA2    227      LYS    HG2   3520     0.090000     1.0080   ; qtot  5.000
  3521        CT2    227      LYS     CD   3521    -0.180000    12.0110   ; qtot  4.820
  3522        HA2    227      LYS    HD1   3522     0.090000     1.0080   ; qtot  4.910
  3523        HA2    227      LYS    HD2   3523     0.090000     1.0080   ; qtot  5.000
  3524        CT2    227      LYS     CE   3524     0.210000    12.0110   ; qtot  5.210
  3525        HA2    227      LYS    HE1   3525     0.050000     1.0080   ; qtot  5.260
  3526        HA2    227      LYS    HE2   3526     0.050000     1.0080   ; qtot  5.310
  3527        NH3    227      LYS     NZ   3527    -0.300000    14.0070   ; qtot  5.010
  3528         HC    227      LYS    HZ1   3528     0.330000     1.0080   ; qtot  5.340
  3529         HC    227      LYS    HZ2   3529     0.330000     1.0080   ; qtot  5.670
  3530         HC    227      LYS    HZ3   3530     0.330000     1.0080   ; qtot  6.000
  3531          C    227      LYS      C   3531     0.510000    12.0110   ; qtot  6.510
  3532          O    227      LYS      O   3532    -0.510000    15.9990   ; qtot  6.000
  3533        NH1    228      GLU      N   3533    -0.470000    14.0070   ; qtot  5.530
  3534          H    228      GLU     HN   3534     0.310000     1.0080   ; qtot  5.840
  3535        CT1    228      GLU     CA   3535     0.070000    12.0110   ; qtot  5.910
  3536        HB1    228      GLU     HA   3536     0.090000     1.0080   ; qtot  6.000
  3537       CT2A    228      GLU     CB   3537    -0.180000    12.0110   ; qtot  5.820
  3538        HA2    228      GLU    HB1   3538     0.090000     1.0080   ; qtot  5.910
  3539        HA2    228      GLU    HB2   3539     0.090000     1.0080   ; qtot  6.000
  3540        CT2    228      GLU     CG   3540    -0.280000    12.0110   ; qtot  5.720
  3541        HA2    228      GLU    HG1   3541     0.090000     1.0080   ; qtot  5.810
  3542        HA2    228      GLU    HG2   3542     0.090000     1.0080   ; qtot  5.900
  3543         CC    228      GLU     CD   3543     0.620000    12.0110   ; qtot  6.520
  3544         OC    228      GLU    OE1   3544    -0.760000    15.9990   ; qtot  5.760
  3545         OC    228      GLU    OE2   3545    -0.760000    15.9990   ; qtot  5.000
  3546          C    228      GLU      C   3546     0.510000    12.0110   ; qtot  5.510
  3547          O    228      GLU      O   3547    -0.510000    15.9990   ; qtot  5.000
  3548        NH1    229      VAL      N   3548    -0.470000    14.0070   ; qtot  4.530
  3549          H    229      VAL     HN   3549     0.310000     1.0080   ; qtot  4.840
  3550        CT1    229      VAL     CA   3550     0.070000    12.0110   ; qtot  4.910
  3551        HB1    229      VAL     HA   3551     0.090000     1.0080   ; qtot  5.000
  3552        CT1    229      VAL     CB   3552    -0.090000    12.0110   ; qtot  4.910
  3553        HA1    229      VAL     HB   3553     0.090000     1.0080   ; qtot  5.000
  3554        CT3    229      VAL    CG1   3554    -0.270000    12.0110   ; qtot  4.730
  3555        HA3    229      VAL   HG11   3555     0.090000     1.0080   ; qtot  4.820
  3556        HA3    229      VAL   HG12   3556     0.090000     1.0080   ; qtot  4.910
  3557        HA3    229      VAL   HG13   3557     0.090000     1.0080   ; qtot  5.000
  3558        CT3    229      VAL    CG2   3558    -0.270000    12.0110   ; qtot  4.730
  3559        HA3    229      VAL   HG21   3559     0.090000     1.0080   ; qtot  4.820
  3560        HA3    229      VAL   HG22   3560     0.090000     1.0080   ; qtot  4.910
  3561        HA3    229      VAL   HG23   3561     0.090000     1.0080   ; qtot  5.000
  3562          C    229      VAL      C   3562     0.510000    12.0110   ; qtot  5.510
  3563          O    229      VAL      O   3563    -0.510000    15.9990   ; qtot  5.000
  3564        NH1    230      HSD      N   3564    -0.470000    14.0070   ; qtot  4.530
  3565          H    230      HSD     HN   3565     0.310000     1.0080   ; qtot  4.840
  3566        CT1    230      HSD     CA   3566     0.070000    12.0110   ; qtot  4.910
  3567        HB1    230      HSD     HA   3567     0.090000     1.0080   ; qtot  5.000
  3568        CT2    230      HSD     CB   3568    -0.090000    12.0110   ; qtot  4.910
  3569        HA2    230      HSD    HB1   3569     0.090000     1.0080   ; qtot  5.000
  3570        HA2    230      HSD    HB2   3570     0.090000     1.0080   ; qtot  5.090
  3571        NR1    230      HSD    ND1   3571    -0.360000    14.0070   ; qtot  4.730
  3572          H    230      HSD    HD1   3572     0.320000     1.0080   ; qtot  5.050
  3573       CPH1    230      HSD     CG   3573    -0.050000    12.0110   ; qtot  5.000
  3574       CPH2    230      HSD    CE1   3574     0.250000    12.0110   ; qtot  5.250
  3575        HR1    230      HSD    HE1   3575     0.130000     1.0080   ; qtot  5.380
  3576        NR2    230      HSD    NE2   3576    -0.700000    14.0070   ; qtot  4.680
  3577       CPH1    230      HSD    CD2   3577     0.220000    12.0110   ; qtot  4.900
  3578        HR3    230      HSD    HD2   3578     0.100000     1.0080   ; qtot  5.000
  3579          C    230      HSD      C   3579     0.510000    12.0110   ; qtot  5.510
  3580          O    230      HSD      O   3580    -0.510000    15.9990   ; qtot  5.000
  3581        NH1    231      ALA      N   3581    -0.470000    14.0070   ; qtot  4.530
  3582          H    231      ALA     HN   3582     0.310000     1.0080   ; qtot  4.840
  3583        CT1    231      ALA     CA   3583     0.070000    12.0110   ; qtot  4.910
  3584        HB1    231      ALA     HA   3584     0.090000     1.0080   ; qtot  5.000
  3585        CT3    231      ALA     CB   3585    -0.270000    12.0110   ; qtot  4.730
  3586        HA3    231      ALA    HB1   3586     0.090000     1.0080   ; qtot  4.820
  3587        HA3    231      ALA    HB2   3587     0.090000     1.0080   ; qtot  4.910
  3588        HA3    231      ALA    HB3   3588     0.090000     1.0080   ; qtot  5.000
  3589          C    231      ALA      C   3589     0.510000    12.0110   ; qtot  5.510
  3590          O    231      ALA      O   3590    -0.510000    15.9990   ; qtot  5.000
  3591        NH1    232      ALA      N   3591    -0.470000    14.0070   ; qtot  4.530
  3592          H    232      ALA     HN   3592     0.310000     1.0080   ; qtot  4.840
  3593        CT1    232      ALA     CA   3593     0.070000    12.0110   ; qtot  4.910
  3594        HB1    232      ALA     HA   3594     0.090000     1.0080   ; qtot  5.000
  3595        CT3    232      ALA     CB   3595    -0.270000    12.0110   ; qtot  4.730
  3596        HA3    232      ALA    HB1   3596     0.090000     1.0080   ; qtot  4.820
  3597        HA3    232      ALA    HB2   3597     0.090000     1.0080   ; qtot  4.910
  3598        HA3    232      ALA    HB3   3598     0.090000     1.0080   ; qtot  5.000
  3599          C    232      ALA      C   3599     0.510000    12.0110   ; qtot  5.510
  3600          O    232      ALA      O   3600    -0.510000    15.9990   ; qtot  5.000
  3601        NH1    233      LYS      N   3601    -0.470000    14.0070   ; qtot  4.530
  3602          H    233      LYS     HN   3602     0.310000     1.0080   ; qtot  4.840
  3603        CT1    233      LYS     CA   3603     0.070000    12.0110   ; qtot  4.910
  3604        HB1    233      LYS     HA   3604     0.090000     1.0080   ; qtot  5.000
  3605        CT2    233      LYS     CB   3605    -0.180000    12.0110   ; qtot  4.820
  3606        HA2    233      LYS    HB1   3606     0.090000     1.0080   ; qtot  4.910
  3607        HA2    233      LYS    HB2   3607     0.090000     1.0080   ; qtot  5.000
  3608        CT2    233      LYS     CG   3608    -0.180000    12.0110   ; qtot  4.820
  3609        HA2    233      LYS    HG1   3609     0.090000     1.0080   ; qtot  4.910
  3610        HA2    233      LYS    HG2   3610     0.090000     1.0080   ; qtot  5.000
  3611        CT2    233      LYS     CD   3611    -0.180000    12.0110   ; qtot  4.820
  3612        HA2    233      LYS    HD1   3612     0.090000     1.0080   ; qtot  4.910
  3613        HA2    233      LYS    HD2   3613     0.090000     1.0080   ; qtot  5.000
  3614        CT2    233      LYS     CE   3614     0.210000    12.0110   ; qtot  5.210
  3615        HA2    233      LYS    HE1   3615     0.050000     1.0080   ; qtot  5.260
  3616        HA2    233      LYS    HE2   3616     0.050000     1.0080   ; qtot  5.310
  3617        NH3    233      LYS     NZ   3617    -0.300000    14.0070   ; qtot  5.010
  3618         HC    233      LYS    HZ1   3618     0.330000     1.0080   ; qtot  5.340
  3619         HC    233      LYS    HZ2   3619     0.330000     1.0080   ; qtot  5.670
  3620         HC    233      LYS    HZ3   3620     0.330000     1.0080   ; qtot  6.000
  3621          C    233      LYS      C   3621     0.510000    12.0110   ; qtot  6.510
  3622          O    233      LYS      O   3622    -0.510000    15.9990   ; qtot  6.000
  3623        NH1    234      SER      N   3623    -0.470000    14.0070   ; qtot  5.530
  3624          H    234      SER     HN   3624     0.310000     1.0080   ; qtot  5.840
  3625        CT1    234      SER     CA   3625     0.070000    12.0110   ; qtot  5.910
  3626        HB1    234      SER     HA   3626     0.090000     1.0080   ; qtot  6.000
  3627        CT2    234      SER     CB   3627     0.050000    12.0110   ; qtot  6.050
  3628        HA2    234      SER    HB1   3628     0.090000     1.0080   ; qtot  6.140
  3629        HA2    234      SER    HB2   3629     0.090000     1.0080   ; qtot  6.230
  3630        OH1    234      SER     OG   3630    -0.660000    15.9990   ; qtot  5.570
  3631          H    234      SER    HG1   3631     0.430000     1.0080   ; qtot  6.000
  3632          C    234      SER      C   3632     0.510000    12.0110   ; qtot  6.510
  3633          O    234      SER      O   3633    -0.510000    15.9990   ; qtot  6.000
  3634        NH1    235      LEU      N   3634    -0.470000    14.0070   ; qtot  5.530
  3635          H    235      LEU     HN   3635     0.310000     1.0080   ; qtot  5.840
  3636        CT1    235      LEU     CA   3636     0.070000    12.0110   ; qtot  5.910
  3637        HB1    235      LEU     HA   3637     0.090000     1.0080   ; qtot  6.000
  3638        CT2    235      LEU     CB   3638    -0.180000    12.0110   ; qtot  5.820
  3639        HA2    235      LEU    HB1   3639     0.090000     1.0080   ; qtot  5.910
  3640        HA2    235      LEU    HB2   3640     0.090000     1.0080   ; qtot  6.000
  3641        CT1    235      LEU     CG   3641    -0.090000    12.0110   ; qtot  5.910
  3642        HA1    235      LEU     HG   3642     0.090000     1.0080   ; qtot  6.000
  3643        CT3    235      LEU    CD1   3643    -0.270000    12.0110   ; qtot  5.730
  3644        HA3    235      LEU   HD11   3644     0.090000     1.0080   ; qtot  5.820
  3645        HA3    235      LEU   HD12   3645     0.090000     1.0080   ; qtot  5.910
  3646        HA3    235      LEU   HD13   3646     0.090000     1.0080   ; qtot  6.000
  3647        CT3    235      LEU    CD2   3647    -0.270000    12.0110   ; qtot  5.730
  3648        HA3    235      LEU   HD21   3648     0.090000     1.0080   ; qtot  5.820
  3649        HA3    235      LEU   HD22   3649     0.090000     1.0080   ; qtot  5.910
  3650        HA3    235      LEU   HD23   3650     0.090000     1.0080   ; qtot  6.000
  3651          C    235      LEU      C   3651     0.510000    12.0110   ; qtot  6.510
  3652          O    235      LEU      O   3652    -0.510000    15.9990   ; qtot  6.000
  3653        NH1    236      ALA      N   3653    -0.470000    14.0070   ; qtot  5.530
  3654          H    236      ALA     HN   3654     0.310000     1.0080   ; qtot  5.840
  3655        CT1    236      ALA     CA   3655     0.070000    12.0110   ; qtot  5.910
  3656        HB1    236      ALA     HA   3656     0.090000     1.0080   ; qtot  6.000
  3657        CT3    236      ALA     CB   3657    -0.270000    12.0110   ; qtot  5.730
  3658        HA3    236      ALA    HB1   3658     0.090000     1.0080   ; qtot  5.820
  3659        HA3    236      ALA    HB2   3659     0.090000     1.0080   ; qtot  5.910
  3660        HA3    236      ALA    HB3   3660     0.090000     1.0080   ; qtot  6.000
  3661          C    236      ALA      C   3661     0.510000    12.0110   ; qtot  6.510
  3662          O    236      ALA      O   3662    -0.510000    15.9990   ; qtot  6.000
  3663        NH1    237      ILE      N   3663    -0.470000    14.0070   ; qtot  5.530
  3664          H    237      ILE     HN   3664     0.310000     1.0080   ; qtot  5.840
  3665        CT1    237      ILE     CA   3665     0.070000    12.0110   ; qtot  5.910
  3666        HB1    237      ILE     HA   3666     0.090000     1.0080   ; qtot  6.000
  3667        CT1    237      ILE     CB   3667    -0.090000    12.0110   ; qtot  5.910
  3668        HA1    237      ILE     HB   3668     0.090000     1.0080   ; qtot  6.000
  3669        CT3    237      ILE    CG2   3669    -0.270000    12.0110   ; qtot  5.730
  3670        HA3    237      ILE   HG21   3670     0.090000     1.0080   ; qtot  5.820
  3671        HA3    237      ILE   HG22   3671     0.090000     1.0080   ; qtot  5.910
  3672        HA3    237      ILE   HG23   3672     0.090000     1.0080   ; qtot  6.000
  3673        CT2    237      ILE    CG1   3673    -0.180000    12.0110   ; qtot  5.820
  3674        HA2    237      ILE   HG11   3674     0.090000     1.0080   ; qtot  5.910
  3675        HA2    237      ILE   HG12   3675     0.090000     1.0080   ; qtot  6.000
  3676        CT3    237      ILE     CD   3676    -0.270000    12.0110   ; qtot  5.730
  3677        HA3    237      ILE    HD1   3677     0.090000     1.0080   ; qtot  5.820
  3678        HA3    237      ILE    HD2   3678     0.090000     1.0080   ; qtot  5.910
  3679        HA3    237      ILE    HD3   3679     0.090000     1.0080   ; qtot  6.000
  3680          C    237      ILE      C   3680     0.510000    12.0110   ; qtot  6.510
  3681          O    237      ILE      O   3681    -0.510000    15.9990   ; qtot  6.000
  3682        NH1    238      ILE      N   3682    -0.470000    14.0070   ; qtot  5.530
  3683          H    238      ILE     HN   3683     0.310000     1.0080   ; qtot  5.840
  3684        CT1    238      ILE     CA   3684     0.070000    12.0110   ; qtot  5.910
  3685        HB1    238      ILE     HA   3685     0.090000     1.0080   ; qtot  6.000
  3686        CT1    238      ILE     CB   3686    -0.090000    12.0110   ; qtot  5.910
  3687        HA1    238      ILE     HB   3687     0.090000     1.0080   ; qtot  6.000
  3688        CT3    238      ILE    CG2   3688    -0.270000    12.0110   ; qtot  5.730
  3689        HA3    238      ILE   HG21   3689     0.090000     1.0080   ; qtot  5.820
  3690        HA3    238      ILE   HG22   3690     0.090000     1.0080   ; qtot  5.910
  3691        HA3    238      ILE   HG23   3691     0.090000     1.0080   ; qtot  6.000
  3692        CT2    238      ILE    CG1   3692    -0.180000    12.0110   ; qtot  5.820
  3693        HA2    238      ILE   HG11   3693     0.090000     1.0080   ; qtot  5.910
  3694        HA2    238      ILE   HG12   3694     0.090000     1.0080   ; qtot  6.000
  3695        CT3    238      ILE     CD   3695    -0.270000    12.0110   ; qtot  5.730
  3696        HA3    238      ILE    HD1   3696     0.090000     1.0080   ; qtot  5.820
  3697        HA3    238      ILE    HD2   3697     0.090000     1.0080   ; qtot  5.910
  3698        HA3    238      ILE    HD3   3698     0.090000     1.0080   ; qtot  6.000
  3699          C    238      ILE      C   3699     0.510000    12.0110   ; qtot  6.510
  3700          O    238      ILE      O   3700    -0.510000    15.9990   ; qtot  6.000
  3701        NH1    239      VAL      N   3701    -0.470000    14.0070   ; qtot  5.530
  3702          H    239      VAL     HN   3702     0.310000     1.0080   ; qtot  5.840
  3703        CT1    239      VAL     CA   3703     0.070000    12.0110   ; qtot  5.910
  3704        HB1    239      VAL     HA   3704     0.090000     1.0080   ; qtot  6.000
  3705        CT1    239      VAL     CB   3705    -0.090000    12.0110   ; qtot  5.910
  3706        HA1    239      VAL     HB   3706     0.090000     1.0080   ; qtot  6.000
  3707        CT3    239      VAL    CG1   3707    -0.270000    12.0110   ; qtot  5.730
  3708        HA3    239      VAL   HG11   3708     0.090000     1.0080   ; qtot  5.820
  3709        HA3    239      VAL   HG12   3709     0.090000     1.0080   ; qtot  5.910
  3710        HA3    239      VAL   HG13   3710     0.090000     1.0080   ; qtot  6.000
  3711        CT3    239      VAL    CG2   3711    -0.270000    12.0110   ; qtot  5.730
  3712        HA3    239      VAL   HG21   3712     0.090000     1.0080   ; qtot  5.820
  3713        HA3    239      VAL   HG22   3713     0.090000     1.0080   ; qtot  5.910
  3714        HA3    239      VAL   HG23   3714     0.090000     1.0080   ; qtot  6.000
  3715          C    239      VAL      C   3715     0.510000    12.0110   ; qtot  6.510
  3716          O    239      VAL      O   3716    -0.510000    15.9990   ; qtot  6.000
  3717        NH1    240      GLY      N   3717    -0.470000    14.0070   ; qtot  5.530
  3718          H    240      GLY     HN   3718     0.310000     1.0080   ; qtot  5.840
  3719        CT2    240      GLY     CA   3719    -0.020000    12.0110   ; qtot  5.820
  3720        HB2    240      GLY    HA1   3720     0.090000     1.0080   ; qtot  5.910
  3721        HB2    240      GLY    HA2   3721     0.090000     1.0080   ; qtot  6.000
  3722          C    240      GLY      C   3722     0.510000    12.0110   ; qtot  6.510
  3723          O    240      GLY      O   3723    -0.510000    15.9990   ; qtot  6.000
  3724        NH1    241      LEU      N   3724    -0.470000    14.0070   ; qtot  5.530
  3725          H    241      LEU     HN   3725     0.310000     1.0080   ; qtot  5.840
  3726        CT1    241      LEU     CA   3726     0.070000    12.0110   ; qtot  5.910
  3727        HB1    241      LEU     HA   3727     0.090000     1.0080   ; qtot  6.000
  3728        CT2    241      LEU     CB   3728    -0.180000    12.0110   ; qtot  5.820
  3729        HA2    241      LEU    HB1   3729     0.090000     1.0080   ; qtot  5.910
  3730        HA2    241      LEU    HB2   3730     0.090000     1.0080   ; qtot  6.000
  3731        CT1    241      LEU     CG   3731    -0.090000    12.0110   ; qtot  5.910
  3732        HA1    241      LEU     HG   3732     0.090000     1.0080   ; qtot  6.000
  3733        CT3    241      LEU    CD1   3733    -0.270000    12.0110   ; qtot  5.730
  3734        HA3    241      LEU   HD11   3734     0.090000     1.0080   ; qtot  5.820
  3735        HA3    241      LEU   HD12   3735     0.090000     1.0080   ; qtot  5.910
  3736        HA3    241      LEU   HD13   3736     0.090000     1.0080   ; qtot  6.000
  3737        CT3    241      LEU    CD2   3737    -0.270000    12.0110   ; qtot  5.730
  3738        HA3    241      LEU   HD21   3738     0.090000     1.0080   ; qtot  5.820
  3739        HA3    241      LEU   HD22   3739     0.090000     1.0080   ; qtot  5.910
  3740        HA3    241      LEU   HD23   3740     0.090000     1.0080   ; qtot  6.000
  3741          C    241      LEU      C   3741     0.510000    12.0110   ; qtot  6.510
  3742          O    241      LEU      O   3742    -0.510000    15.9990   ; qtot  6.000
  3743        NH1    242      PHE      N   3743    -0.470000    14.0070   ; qtot  5.530
  3744          H    242      PHE     HN   3744     0.310000     1.0080   ; qtot  5.840
  3745        CT1    242      PHE     CA   3745     0.070000    12.0110   ; qtot  5.910
  3746        HB1    242      PHE     HA   3746     0.090000     1.0080   ; qtot  6.000
  3747        CT2    242      PHE     CB   3747    -0.180000    12.0110   ; qtot  5.820
  3748        HA2    242      PHE    HB1   3748     0.090000     1.0080   ; qtot  5.910
  3749        HA2    242      PHE    HB2   3749     0.090000     1.0080   ; qtot  6.000
  3750         CA    242      PHE     CG   3750     0.000000    12.0110   ; qtot  6.000
  3751         CA    242      PHE    CD1   3751    -0.115000    12.0110   ; qtot  5.885
  3752         HP    242      PHE    HD1   3752     0.115000     1.0080   ; qtot  6.000
  3753         CA    242      PHE    CE1   3753    -0.115000    12.0110   ; qtot  5.885
  3754         HP    242      PHE    HE1   3754     0.115000     1.0080   ; qtot  6.000
  3755         CA    242      PHE     CZ   3755    -0.115000    12.0110   ; qtot  5.885
  3756         HP    242      PHE     HZ   3756     0.115000     1.0080   ; qtot  6.000
  3757         CA    242      PHE    CD2   3757    -0.115000    12.0110   ; qtot  5.885
  3758         HP    242      PHE    HD2   3758     0.115000     1.0080   ; qtot  6.000
  3759         CA    242      PHE    CE2   3759    -0.115000    12.0110   ; qtot  5.885
  3760         HP    242      PHE    HE2   3760     0.115000     1.0080   ; qtot  6.000
  3761          C    242      PHE      C   3761     0.510000    12.0110   ; qtot  6.510
  3762          O    242      PHE      O   3762    -0.510000    15.9990   ; qtot  6.000
  3763        NH1    243      ALA      N   3763    -0.470000    14.0070   ; qtot  5.530
  3764          H    243      ALA     HN   3764     0.310000     1.0080   ; qtot  5.840
  3765        CT1    243      ALA     CA   3765     0.070000    12.0110   ; qtot  5.910
  3766        HB1    243      ALA     HA   3766     0.090000     1.0080   ; qtot  6.000
  3767        CT3    243      ALA     CB   3767    -0.270000    12.0110   ; qtot  5.730
  3768        HA3    243      ALA    HB1   3768     0.090000     1.0080   ; qtot  5.820
  3769        HA3    243      ALA    HB2   3769     0.090000     1.0080   ; qtot  5.910
  3770        HA3    243      ALA    HB3   3770     0.090000     1.0080   ; qtot  6.000
  3771          C    243      ALA      C   3771     0.510000    12.0110   ; qtot  6.510
  3772          O    243      ALA      O   3772    -0.510000    15.9990   ; qtot  6.000
  3773        NH1    244      LEU      N   3773    -0.470000    14.0070   ; qtot  5.530
  3774          H    244      LEU     HN   3774     0.310000     1.0080   ; qtot  5.840
  3775        CT1    244      LEU     CA   3775     0.070000    12.0110   ; qtot  5.910
  3776        HB1    244      LEU     HA   3776     0.090000     1.0080   ; qtot  6.000
  3777        CT2    244      LEU     CB   3777    -0.180000    12.0110   ; qtot  5.820
  3778        HA2    244      LEU    HB1   3778     0.090000     1.0080   ; qtot  5.910
  3779        HA2    244      LEU    HB2   3779     0.090000     1.0080   ; qtot  6.000
  3780        CT1    244      LEU     CG   3780    -0.090000    12.0110   ; qtot  5.910
  3781        HA1    244      LEU     HG   3781     0.090000     1.0080   ; qtot  6.000
  3782        CT3    244      LEU    CD1   3782    -0.270000    12.0110   ; qtot  5.730
  3783        HA3    244      LEU   HD11   3783     0.090000     1.0080   ; qtot  5.820
  3784        HA3    244      LEU   HD12   3784     0.090000     1.0080   ; qtot  5.910
  3785        HA3    244      LEU   HD13   3785     0.090000     1.0080   ; qtot  6.000
  3786        CT3    244      LEU    CD2   3786    -0.270000    12.0110   ; qtot  5.730
  3787        HA3    244      LEU   HD21   3787     0.090000     1.0080   ; qtot  5.820
  3788        HA3    244      LEU   HD22   3788     0.090000     1.0080   ; qtot  5.910
  3789        HA3    244      LEU   HD23   3789     0.090000     1.0080   ; qtot  6.000
  3790          C    244      LEU      C   3790     0.510000    12.0110   ; qtot  6.510
  3791          O    244      LEU      O   3791    -0.510000    15.9990   ; qtot  6.000
  3792        NH1    245      CYS      N   3792    -0.470000    14.0070   ; qtot  5.530
  3793          H    245      CYS     HN   3793     0.310000     1.0080   ; qtot  5.840
  3794        CT1    245      CYS     CA   3794     0.070000    12.0110   ; qtot  5.910
  3795        HB1    245      CYS     HA   3795     0.090000     1.0080   ; qtot  6.000
  3796        CT2    245      CYS     CB   3796    -0.110000    12.0110   ; qtot  5.890
  3797        HA2    245      CYS    HB1   3797     0.090000     1.0080   ; qtot  5.980
  3798        HA2    245      CYS    HB2   3798     0.090000     1.0080   ; qtot  6.070
  3799          S    245      CYS     SG   3799    -0.230000    32.0600   ; qtot  5.840
  3800         HS    245      CYS    HG1   3800     0.160000     1.0080   ; qtot  6.000
  3801          C    245      CYS      C   3801     0.510000    12.0110   ; qtot  6.510
  3802          O    245      CYS      O   3802    -0.510000    15.9990   ; qtot  6.000
  3803        NH1    246      TRP      N   3803    -0.470000    14.0070   ; qtot  5.530
  3804          H    246      TRP     HN   3804     0.310000     1.0080   ; qtot  5.840
  3805        CT1    246      TRP     CA   3805     0.070000    12.0110   ; qtot  5.910
  3806        HB1    246      TRP     HA   3806     0.090000     1.0080   ; qtot  6.000
  3807        CT2    246      TRP     CB   3807    -0.180000    12.0110   ; qtot  5.820
  3808        HA2    246      TRP    HB1   3808     0.090000     1.0080   ; qtot  5.910
  3809        HA2    246      TRP    HB2   3809     0.090000     1.0080   ; qtot  6.000
  3810         CY    246      TRP     CG   3810    -0.030000    12.0110   ; qtot  5.970
  3811         CA    246      TRP    CD1   3811    -0.150000    12.0110   ; qtot  5.820
  3812         HP    246      TRP    HD1   3812     0.220000     1.0080   ; qtot  6.040
  3813         NY    246      TRP    NE1   3813    -0.510000    14.0070   ; qtot  5.530
  3814          H    246      TRP    HE1   3814     0.370000     1.0080   ; qtot  5.900
  3815        CPT    246      TRP    CE2   3815     0.240000    12.0110   ; qtot  6.140
  3816        CPT    246      TRP    CD2   3816     0.110000    12.0110   ; qtot  6.250
  3817        CAI    246      TRP    CE3   3817    -0.250000    12.0110   ; qtot  6.000
  3818         HP    246      TRP    HE3   3818     0.170000     1.0080   ; qtot  6.170
  3819         CA    246      TRP    CZ3   3819    -0.200000    12.0110   ; qtot  5.970
  3820         HP    246      TRP    HZ3   3820     0.140000     1.0080   ; qtot  6.110
  3821        CAI    246      TRP    CZ2   3821    -0.270000    12.0110   ; qtot  5.840
  3822         HP    246      TRP    HZ2   3822     0.160000     1.0080   ; qtot  6.000
  3823         CA    246      TRP    CH2   3823    -0.140000    12.0110   ; qtot  5.860
  3824         HP    246      TRP    HH2   3824     0.140000     1.0080   ; qtot  6.000
  3825          C    246      TRP      C   3825     0.510000    12.0110   ; qtot  6.510
  3826          O    246      TRP      O   3826    -0.510000    15.9990   ; qtot  6.000
  3827        NH1    247      LEU      N   3827    -0.470000    14.0070   ; qtot  5.530
  3828          H    247      LEU     HN   3828     0.310000     1.0080   ; qtot  5.840
  3829        CT1    247      LEU     CA   3829     0.070000    12.0110   ; qtot  5.910
  3830        HB1    247      LEU     HA   3830     0.090000     1.0080   ; qtot  6.000
  3831        CT2    247      LEU     CB   3831    -0.180000    12.0110   ; qtot  5.820
  3832        HA2    247      LEU    HB1   3832     0.090000     1.0080   ; qtot  5.910
  3833        HA2    247      LEU    HB2   3833     0.090000     1.0080   ; qtot  6.000
  3834        CT1    247      LEU     CG   3834    -0.090000    12.0110   ; qtot  5.910
  3835        HA1    247      LEU     HG   3835     0.090000     1.0080   ; qtot  6.000
  3836        CT3    247      LEU    CD1   3836    -0.270000    12.0110   ; qtot  5.730
  3837        HA3    247      LEU   HD11   3837     0.090000     1.0080   ; qtot  5.820
  3838        HA3    247      LEU   HD12   3838     0.090000     1.0080   ; qtot  5.910
  3839        HA3    247      LEU   HD13   3839     0.090000     1.0080   ; qtot  6.000
  3840        CT3    247      LEU    CD2   3840    -0.270000    12.0110   ; qtot  5.730
  3841        HA3    247      LEU   HD21   3841     0.090000     1.0080   ; qtot  5.820
  3842        HA3    247      LEU   HD22   3842     0.090000     1.0080   ; qtot  5.910
  3843        HA3    247      LEU   HD23   3843     0.090000     1.0080   ; qtot  6.000
  3844          C    247      LEU      C   3844     0.510000    12.0110   ; qtot  6.510
  3845          O    247      LEU      O   3845    -0.510000    15.9990   ; qtot  6.000
  3846          N    248      PRO      N   3846    -0.290000    14.0070   ; qtot  5.710
  3847        CP3    248      PRO     CD   3847     0.000000    12.0110   ; qtot  5.710
  3848        HA2    248      PRO    HD1   3848     0.090000     1.0080   ; qtot  5.800
  3849        HA2    248      PRO    HD2   3849     0.090000     1.0080   ; qtot  5.890
  3850        CP1    248      PRO     CA   3850     0.020000    12.0110   ; qtot  5.910
  3851        HB1    248      PRO     HA   3851     0.090000     1.0080   ; qtot  6.000
  3852        CP2    248      PRO     CB   3852    -0.180000    12.0110   ; qtot  5.820
  3853        HA2    248      PRO    HB1   3853     0.090000     1.0080   ; qtot  5.910
  3854        HA2    248      PRO    HB2   3854     0.090000     1.0080   ; qtot  6.000
  3855        CP2    248      PRO     CG   3855    -0.180000    12.0110   ; qtot  5.820
  3856        HA2    248      PRO    HG1   3856     0.090000     1.0080   ; qtot  5.910
  3857        HA2    248      PRO    HG2   3857     0.090000     1.0080   ; qtot  6.000
  3858          C    248      PRO      C   3858     0.510000    12.0110   ; qtot  6.510
  3859          O    248      PRO      O   3859    -0.510000    15.9990   ; qtot  6.000
  3860        NH1    249      LEU      N   3860    -0.470000    14.0070   ; qtot  5.530
  3861          H    249      LEU     HN   3861     0.310000     1.0080   ; qtot  5.840
  3862        CT1    249      LEU     CA   3862     0.070000    12.0110   ; qtot  5.910
  3863        HB1    249      LEU     HA   3863     0.090000     1.0080   ; qtot  6.000
  3864        CT2    249      LEU     CB   3864    -0.180000    12.0110   ; qtot  5.820
  3865        HA2    249      LEU    HB1   3865     0.090000     1.0080   ; qtot  5.910
  3866        HA2    249      LEU    HB2   3866     0.090000     1.0080   ; qtot  6.000
  3867        CT1    249      LEU     CG   3867    -0.090000    12.0110   ; qtot  5.910
  3868        HA1    249      LEU     HG   3868     0.090000     1.0080   ; qtot  6.000
  3869        CT3    249      LEU    CD1   3869    -0.270000    12.0110   ; qtot  5.730
  3870        HA3    249      LEU   HD11   3870     0.090000     1.0080   ; qtot  5.820
  3871        HA3    249      LEU   HD12   3871     0.090000     1.0080   ; qtot  5.910
  3872        HA3    249      LEU   HD13   3872     0.090000     1.0080   ; qtot  6.000
  3873        CT3    249      LEU    CD2   3873    -0.270000    12.0110   ; qtot  5.730
  3874        HA3    249      LEU   HD21   3874     0.090000     1.0080   ; qtot  5.820
  3875        HA3    249      LEU   HD22   3875     0.090000     1.0080   ; qtot  5.910
  3876        HA3    249      LEU   HD23   3876     0.090000     1.0080   ; qtot  6.000
  3877          C    249      LEU      C   3877     0.510000    12.0110   ; qtot  6.510
  3878          O    249      LEU      O   3878    -0.510000    15.9990   ; qtot  6.000
  3879        NH1    250      HSD      N   3879    -0.470000    14.0070   ; qtot  5.530
  3880          H    250      HSD     HN   3880     0.310000     1.0080   ; qtot  5.840
  3881        CT1    250      HSD     CA   3881     0.070000    12.0110   ; qtot  5.910
  3882        HB1    250      HSD     HA   3882     0.090000     1.0080   ; qtot  6.000
  3883        CT2    250      HSD     CB   3883    -0.090000    12.0110   ; qtot  5.910
  3884        HA2    250      HSD    HB1   3884     0.090000     1.0080   ; qtot  6.000
  3885        HA2    250      HSD    HB2   3885     0.090000     1.0080   ; qtot  6.090
  3886        NR1    250      HSD    ND1   3886    -0.360000    14.0070   ; qtot  5.730
  3887          H    250      HSD    HD1   3887     0.320000     1.0080   ; qtot  6.050
  3888       CPH1    250      HSD     CG   3888    -0.050000    12.0110   ; qtot  6.000
  3889       CPH2    250      HSD    CE1   3889     0.250000    12.0110   ; qtot  6.250
  3890        HR1    250      HSD    HE1   3890     0.130000     1.0080   ; qtot  6.380
  3891        NR2    250      HSD    NE2   3891    -0.700000    14.0070   ; qtot  5.680
  3892       CPH1    250      HSD    CD2   3892     0.220000    12.0110   ; qtot  5.900
  3893        HR3    250      HSD    HD2   3893     0.100000     1.0080   ; qtot  6.000
  3894          C    250      HSD      C   3894     0.510000    12.0110   ; qtot  6.510
  3895          O    250      HSD      O   3895    -0.510000    15.9990   ; qtot  6.000
  3896        NH1    251      ILE      N   3896    -0.470000    14.0070   ; qtot  5.530
  3897          H    251      ILE     HN   3897     0.310000     1.0080   ; qtot  5.840
  3898        CT1    251      ILE     CA   3898     0.070000    12.0110   ; qtot  5.910
  3899        HB1    251      ILE     HA   3899     0.090000     1.0080   ; qtot  6.000
  3900        CT1    251      ILE     CB   3900    -0.090000    12.0110   ; qtot  5.910
  3901        HA1    251      ILE     HB   3901     0.090000     1.0080   ; qtot  6.000
  3902        CT3    251      ILE    CG2   3902    -0.270000    12.0110   ; qtot  5.730
  3903        HA3    251      ILE   HG21   3903     0.090000     1.0080   ; qtot  5.820
  3904        HA3    251      ILE   HG22   3904     0.090000     1.0080   ; qtot  5.910
  3905        HA3    251      ILE   HG23   3905     0.090000     1.0080   ; qtot  6.000
  3906        CT2    251      ILE    CG1   3906    -0.180000    12.0110   ; qtot  5.820
  3907        HA2    251      ILE   HG11   3907     0.090000     1.0080   ; qtot  5.910
  3908        HA2    251      ILE   HG12   3908     0.090000     1.0080   ; qtot  6.000
  3909        CT3    251      ILE     CD   3909    -0.270000    12.0110   ; qtot  5.730
  3910        HA3    251      ILE    HD1   3910     0.090000     1.0080   ; qtot  5.820
  3911        HA3    251      ILE    HD2   3911     0.090000     1.0080   ; qtot  5.910
  3912        HA3    251      ILE    HD3   3912     0.090000     1.0080   ; qtot  6.000
  3913          C    251      ILE      C   3913     0.510000    12.0110   ; qtot  6.510
  3914          O    251      ILE      O   3914    -0.510000    15.9990   ; qtot  6.000
  3915        NH1    252      ILE      N   3915    -0.470000    14.0070   ; qtot  5.530
  3916          H    252      ILE     HN   3916     0.310000     1.0080   ; qtot  5.840
  3917        CT1    252      ILE     CA   3917     0.070000    12.0110   ; qtot  5.910
  3918        HB1    252      ILE     HA   3918     0.090000     1.0080   ; qtot  6.000
  3919        CT1    252      ILE     CB   3919    -0.090000    12.0110   ; qtot  5.910
  3920        HA1    252      ILE     HB   3920     0.090000     1.0080   ; qtot  6.000
  3921        CT3    252      ILE    CG2   3921    -0.270000    12.0110   ; qtot  5.730
  3922        HA3    252      ILE   HG21   3922     0.090000     1.0080   ; qtot  5.820
  3923        HA3    252      ILE   HG22   3923     0.090000     1.0080   ; qtot  5.910
  3924        HA3    252      ILE   HG23   3924     0.090000     1.0080   ; qtot  6.000
  3925        CT2    252      ILE    CG1   3925    -0.180000    12.0110   ; qtot  5.820
  3926        HA2    252      ILE   HG11   3926     0.090000     1.0080   ; qtot  5.910
  3927        HA2    252      ILE   HG12   3927     0.090000     1.0080   ; qtot  6.000
  3928        CT3    252      ILE     CD   3928    -0.270000    12.0110   ; qtot  5.730
  3929        HA3    252      ILE    HD1   3929     0.090000     1.0080   ; qtot  5.820
  3930        HA3    252      ILE    HD2   3930     0.090000     1.0080   ; qtot  5.910
  3931        HA3    252      ILE    HD3   3931     0.090000     1.0080   ; qtot  6.000
  3932          C    252      ILE      C   3932     0.510000    12.0110   ; qtot  6.510
  3933          O    252      ILE      O   3933    -0.510000    15.9990   ; qtot  6.000
  3934        NH1    253      ASN      N   3934    -0.470000    14.0070   ; qtot  5.530
  3935          H    253      ASN     HN   3935     0.310000     1.0080   ; qtot  5.840
  3936        CT1    253      ASN     CA   3936     0.070000    12.0110   ; qtot  5.910
  3937        HB1    253      ASN     HA   3937     0.090000     1.0080   ; qtot  6.000
  3938        CT2    253      ASN     CB   3938    -0.180000    12.0110   ; qtot  5.820
  3939        HA2    253      ASN    HB1   3939     0.090000     1.0080   ; qtot  5.910
  3940        HA2    253      ASN    HB2   3940     0.090000     1.0080   ; qtot  6.000
  3941         CC    253      ASN     CG   3941     0.550000    12.0110   ; qtot  6.550
  3942          O    253      ASN    OD1   3942    -0.550000    15.9990   ; qtot  6.000
  3943        NH2    253      ASN    ND2   3943    -0.620000    14.0070   ; qtot  5.380
  3944          H    253      ASN   HD21   3944     0.320000     1.0080   ; qtot  5.700
  3945          H    253      ASN   HD22   3945     0.300000     1.0080   ; qtot  6.000
  3946          C    253      ASN      C   3946     0.510000    12.0110   ; qtot  6.510
  3947          O    253      ASN      O   3947    -0.510000    15.9990   ; qtot  6.000
  3948        NH1    254      CYS      N   3948    -0.470000    14.0070   ; qtot  5.530
  3949          H    254      CYS     HN   3949     0.310000     1.0080   ; qtot  5.840
  3950        CT1    254      CYS     CA   3950     0.070000    12.0110   ; qtot  5.910
  3951        HB1    254      CYS     HA   3951     0.090000     1.0080   ; qtot  6.000
  3952        CT2    254      CYS     CB   3952    -0.110000    12.0110   ; qtot  5.890
  3953        HA2    254      CYS    HB1   3953     0.090000     1.0080   ; qtot  5.980
  3954        HA2    254      CYS    HB2   3954     0.090000     1.0080   ; qtot  6.070
  3955          S    254      CYS     SG   3955    -0.230000    32.0600   ; qtot  5.840
  3956         HS    254      CYS    HG1   3956     0.160000     1.0080   ; qtot  6.000
  3957          C    254      CYS      C   3957     0.510000    12.0110   ; qtot  6.510
  3958          O    254      CYS      O   3958    -0.510000    15.9990   ; qtot  6.000
  3959        NH1    255      PHE      N   3959    -0.470000    14.0070   ; qtot  5.530
  3960          H    255      PHE     HN   3960     0.310000     1.0080   ; qtot  5.840
  3961        CT1    255      PHE     CA   3961     0.070000    12.0110   ; qtot  5.910
  3962        HB1    255      PHE     HA   3962     0.090000     1.0080   ; qtot  6.000
  3963        CT2    255      PHE     CB   3963    -0.180000    12.0110   ; qtot  5.820
  3964        HA2    255      PHE    HB1   3964     0.090000     1.0080   ; qtot  5.910
  3965        HA2    255      PHE    HB2   3965     0.090000     1.0080   ; qtot  6.000
  3966         CA    255      PHE     CG   3966     0.000000    12.0110   ; qtot  6.000
  3967         CA    255      PHE    CD1   3967    -0.115000    12.0110   ; qtot  5.885
  3968         HP    255      PHE    HD1   3968     0.115000     1.0080   ; qtot  6.000
  3969         CA    255      PHE    CE1   3969    -0.115000    12.0110   ; qtot  5.885
  3970         HP    255      PHE    HE1   3970     0.115000     1.0080   ; qtot  6.000
  3971         CA    255      PHE     CZ   3971    -0.115000    12.0110   ; qtot  5.885
  3972         HP    255      PHE     HZ   3972     0.115000     1.0080   ; qtot  6.000
  3973         CA    255      PHE    CD2   3973    -0.115000    12.0110   ; qtot  5.885
  3974         HP    255      PHE    HD2   3974     0.115000     1.0080   ; qtot  6.000
  3975         CA    255      PHE    CE2   3975    -0.115000    12.0110   ; qtot  5.885
  3976         HP    255      PHE    HE2   3976     0.115000     1.0080   ; qtot  6.000
  3977          C    255      PHE      C   3977     0.510000    12.0110   ; qtot  6.510
  3978          O    255      PHE      O   3978    -0.510000    15.9990   ; qtot  6.000
  3979        NH1    256      THR      N   3979    -0.470000    14.0070   ; qtot  5.530
  3980          H    256      THR     HN   3980     0.310000     1.0080   ; qtot  5.840
  3981        CT1    256      THR     CA   3981     0.070000    12.0110   ; qtot  5.910
  3982        HB1    256      THR     HA   3982     0.090000     1.0080   ; qtot  6.000
  3983        CT1    256      THR     CB   3983     0.140000    12.0110   ; qtot  6.140
  3984        HA1    256      THR     HB   3984     0.090000     1.0080   ; qtot  6.230
  3985        OH1    256      THR    OG1   3985    -0.660000    15.9990   ; qtot  5.570
  3986          H    256      THR    HG1   3986     0.430000     1.0080   ; qtot  6.000
  3987        CT3    256      THR    CG2   3987    -0.270000    12.0110   ; qtot  5.730
  3988        HA3    256      THR   HG21   3988     0.090000     1.0080   ; qtot  5.820
  3989        HA3    256      THR   HG22   3989     0.090000     1.0080   ; qtot  5.910
  3990        HA3    256      THR   HG23   3990     0.090000     1.0080   ; qtot  6.000
  3991          C    256      THR      C   3991     0.510000    12.0110   ; qtot  6.510
  3992          O    256      THR      O   3992    -0.510000    15.9990   ; qtot  6.000
  3993        NH1    257      PHE      N   3993    -0.470000    14.0070   ; qtot  5.530
  3994          H    257      PHE     HN   3994     0.310000     1.0080   ; qtot  5.840
  3995        CT1    257      PHE     CA   3995     0.070000    12.0110   ; qtot  5.910
  3996        HB1    257      PHE     HA   3996     0.090000     1.0080   ; qtot  6.000
  3997        CT2    257      PHE     CB   3997    -0.180000    12.0110   ; qtot  5.820
  3998        HA2    257      PHE    HB1   3998     0.090000     1.0080   ; qtot  5.910
  3999        HA2    257      PHE    HB2   3999     0.090000     1.0080   ; qtot  6.000
  4000         CA    257      PHE     CG   4000     0.000000    12.0110   ; qtot  6.000
  4001         CA    257      PHE    CD1   4001    -0.115000    12.0110   ; qtot  5.885
  4002         HP    257      PHE    HD1   4002     0.115000     1.0080   ; qtot  6.000
  4003         CA    257      PHE    CE1   4003    -0.115000    12.0110   ; qtot  5.885
  4004         HP    257      PHE    HE1   4004     0.115000     1.0080   ; qtot  6.000
  4005         CA    257      PHE     CZ   4005    -0.115000    12.0110   ; qtot  5.885
  4006         HP    257      PHE     HZ   4006     0.115000     1.0080   ; qtot  6.000
  4007         CA    257      PHE    CD2   4007    -0.115000    12.0110   ; qtot  5.885
  4008         HP    257      PHE    HD2   4008     0.115000     1.0080   ; qtot  6.000
  4009         CA    257      PHE    CE2   4009    -0.115000    12.0110   ; qtot  5.885
  4010         HP    257      PHE    HE2   4010     0.115000     1.0080   ; qtot  6.000
  4011          C    257      PHE      C   4011     0.510000    12.0110   ; qtot  6.510
  4012          O    257      PHE      O   4012    -0.510000    15.9990   ; qtot  6.000
  4013        NH1    258      PHE      N   4013    -0.470000    14.0070   ; qtot  5.530
  4014          H    258      PHE     HN   4014     0.310000     1.0080   ; qtot  5.840
  4015        CT1    258      PHE     CA   4015     0.070000    12.0110   ; qtot  5.910
  4016        HB1    258      PHE     HA   4016     0.090000     1.0080   ; qtot  6.000
  4017        CT2    258      PHE     CB   4017    -0.180000    12.0110   ; qtot  5.820
  4018        HA2    258      PHE    HB1   4018     0.090000     1.0080   ; qtot  5.910
  4019        HA2    258      PHE    HB2   4019     0.090000     1.0080   ; qtot  6.000
  4020         CA    258      PHE     CG   4020     0.000000    12.0110   ; qtot  6.000
  4021         CA    258      PHE    CD1   4021    -0.115000    12.0110   ; qtot  5.885
  4022         HP    258      PHE    HD1   4022     0.115000     1.0080   ; qtot  6.000
  4023         CA    258      PHE    CE1   4023    -0.115000    12.0110   ; qtot  5.885
  4024         HP    258      PHE    HE1   4024     0.115000     1.0080   ; qtot  6.000
  4025         CA    258      PHE     CZ   4025    -0.115000    12.0110   ; qtot  5.885
  4026         HP    258      PHE     HZ   4026     0.115000     1.0080   ; qtot  6.000
  4027         CA    258      PHE    CD2   4027    -0.115000    12.0110   ; qtot  5.885
  4028         HP    258      PHE    HD2   4028     0.115000     1.0080   ; qtot  6.000
  4029         CA    258      PHE    CE2   4029    -0.115000    12.0110   ; qtot  5.885
  4030         HP    258      PHE    HE2   4030     0.115000     1.0080   ; qtot  6.000
  4031          C    258      PHE      C   4031     0.510000    12.0110   ; qtot  6.510
  4032          O    258      PHE      O   4032    -0.510000    15.9990   ; qtot  6.000
  4033        NH1    259      CYS      N   4033    -0.470000    14.0070   ; qtot  5.530
  4034          H    259      CYS     HN   4034     0.310000     1.0080   ; qtot  5.840
  4035        CT1    259      CYS     CA   4035     0.070000    12.0110   ; qtot  5.910
  4036        HB1    259      CYS     HA   4036     0.090000     1.0080   ; qtot  6.000
  4037        CT2    259      CYS     CB   4037    -0.100000    12.0110   ; qtot  5.900
  4038        HA2    259      CYS    HB1   4038     0.090000     1.0080   ; qtot  5.990
  4039        HA2    259      CYS    HB2   4039     0.090000     1.0080   ; qtot  6.080
  4040         SM    259      CYS     SG   4040    -0.080000    32.0600   ; qtot  6.000
  4041          C    259      CYS      C   4041     0.510000    12.0110   ; qtot  6.510
  4042          O    259      CYS      O   4042    -0.510000    15.9990   ; qtot  6.000
  4043          N    260      PRO      N   4043    -0.290000    14.0070   ; qtot  5.710
  4044        CP3    260      PRO     CD   4044     0.000000    12.0110   ; qtot  5.710
  4045        HA2    260      PRO    HD1   4045     0.090000     1.0080   ; qtot  5.800
  4046        HA2    260      PRO    HD2   4046     0.090000     1.0080   ; qtot  5.890
  4047        CP1    260      PRO     CA   4047     0.020000    12.0110   ; qtot  5.910
  4048        HB1    260      PRO     HA   4048     0.090000     1.0080   ; qtot  6.000
  4049        CP2    260      PRO     CB   4049    -0.180000    12.0110   ; qtot  5.820
  4050        HA2    260      PRO    HB1   4050     0.090000     1.0080   ; qtot  5.910
  4051        HA2    260      PRO    HB2   4051     0.090000     1.0080   ; qtot  6.000
  4052        CP2    260      PRO     CG   4052    -0.180000    12.0110   ; qtot  5.820
  4053        HA2    260      PRO    HG1   4053     0.090000     1.0080   ; qtot  5.910
  4054        HA2    260      PRO    HG2   4054     0.090000     1.0080   ; qtot  6.000
  4055          C    260      PRO      C   4055     0.510000    12.0110   ; qtot  6.510
  4056          O    260      PRO      O   4056    -0.510000    15.9990   ; qtot  6.000
  4057        NH1    261      ASP      N   4057    -0.470000    14.0070   ; qtot  5.530
  4058          H    261      ASP     HN   4058     0.310000     1.0080   ; qtot  5.840
  4059        CT1    261      ASP     CA   4059     0.070000    12.0110   ; qtot  5.910
  4060        HB1    261      ASP     HA   4060     0.090000     1.0080   ; qtot  6.000
  4061       CT2A    261      ASP     CB   4061    -0.280000    12.0110   ; qtot  5.720
  4062        HA2    261      ASP    HB1   4062     0.090000     1.0080   ; qtot  5.810
  4063        HA2    261      ASP    HB2   4063     0.090000     1.0080   ; qtot  5.900
  4064         CC    261      ASP     CG   4064     0.620000    12.0110   ; qtot  6.520
  4065         OC    261      ASP    OD1   4065    -0.760000    15.9990   ; qtot  5.760
  4066         OC    261      ASP    OD2   4066    -0.760000    15.9990   ; qtot  5.000
  4067          C    261      ASP      C   4067     0.510000    12.0110   ; qtot  5.510
  4068          O    261      ASP      O   4068    -0.510000    15.9990   ; qtot  5.000
  4069        NH1    262      CYS      N   4069    -0.470000    14.0070   ; qtot  4.530
  4070          H    262      CYS     HN   4070     0.310000     1.0080   ; qtot  4.840
  4071        CT1    262      CYS     CA   4071     0.070000    12.0110   ; qtot  4.910
  4072        HB1    262      CYS     HA   4072     0.090000     1.0080   ; qtot  5.000
  4073        CT2    262      CYS     CB   4073    -0.100000    12.0110   ; qtot  4.900
  4074        HA2    262      CYS    HB1   4074     0.090000     1.0080   ; qtot  4.990
  4075        HA2    262      CYS    HB2   4075     0.090000     1.0080   ; qtot  5.080
  4076         SM    262      CYS     SG   4076    -0.080000    32.0600   ; qtot  5.000
  4077          C    262      CYS      C   4077     0.510000    12.0110   ; qtot  5.510
  4078          O    262      CYS      O   4078    -0.510000    15.9990   ; qtot  5.000
  4079        NH1    263      SER      N   4079    -0.470000    14.0070   ; qtot  4.530
  4080          H    263      SER     HN   4080     0.310000     1.0080   ; qtot  4.840
  4081        CT1    263      SER     CA   4081     0.070000    12.0110   ; qtot  4.910
  4082        HB1    263      SER     HA   4082     0.090000     1.0080   ; qtot  5.000
  4083        CT2    263      SER     CB   4083     0.050000    12.0110   ; qtot  5.050
  4084        HA2    263      SER    HB1   4084     0.090000     1.0080   ; qtot  5.140
  4085        HA2    263      SER    HB2   4085     0.090000     1.0080   ; qtot  5.230
  4086        OH1    263      SER     OG   4086    -0.660000    15.9990   ; qtot  4.570
  4087          H    263      SER    HG1   4087     0.430000     1.0080   ; qtot  5.000
  4088          C    263      SER      C   4088     0.510000    12.0110   ; qtot  5.510
  4089          O    263      SER      O   4089    -0.510000    15.9990   ; qtot  5.000
  4090        NH1    264      HSD      N   4090    -0.470000    14.0070   ; qtot  4.530
  4091          H    264      HSD     HN   4091     0.310000     1.0080   ; qtot  4.840
  4092        CT1    264      HSD     CA   4092     0.070000    12.0110   ; qtot  4.910
  4093        HB1    264      HSD     HA   4093     0.090000     1.0080   ; qtot  5.000
  4094        CT2    264      HSD     CB   4094    -0.090000    12.0110   ; qtot  4.910
  4095        HA2    264      HSD    HB1   4095     0.090000     1.0080   ; qtot  5.000
  4096        HA2    264      HSD    HB2   4096     0.090000     1.0080   ; qtot  5.090
  4097        NR1    264      HSD    ND1   4097    -0.360000    14.0070   ; qtot  4.730
  4098          H    264      HSD    HD1   4098     0.320000     1.0080   ; qtot  5.050
  4099       CPH1    264      HSD     CG   4099    -0.050000    12.0110   ; qtot  5.000
  4100       CPH2    264      HSD    CE1   4100     0.250000    12.0110   ; qtot  5.250
  4101        HR1    264      HSD    HE1   4101     0.130000     1.0080   ; qtot  5.380
  4102        NR2    264      HSD    NE2   4102    -0.700000    14.0070   ; qtot  4.680
  4103       CPH1    264      HSD    CD2   4103     0.220000    12.0110   ; qtot  4.900
  4104        HR3    264      HSD    HD2   4104     0.100000     1.0080   ; qtot  5.000
  4105          C    264      HSD      C   4105     0.510000    12.0110   ; qtot  5.510
  4106          O    264      HSD      O   4106    -0.510000    15.9990   ; qtot  5.000
  4107        NH1    265      ALA      N   4107    -0.470000    14.0070   ; qtot  4.530
  4108          H    265      ALA     HN   4108     0.310000     1.0080   ; qtot  4.840
  4109        CT1    265      ALA     CA   4109     0.070000    12.0110   ; qtot  4.910
  4110        HB1    265      ALA     HA   4110     0.090000     1.0080   ; qtot  5.000
  4111        CT3    265      ALA     CB   4111    -0.270000    12.0110   ; qtot  4.730
  4112        HA3    265      ALA    HB1   4112     0.090000     1.0080   ; qtot  4.820
  4113        HA3    265      ALA    HB2   4113     0.090000     1.0080   ; qtot  4.910
  4114        HA3    265      ALA    HB3   4114     0.090000     1.0080   ; qtot  5.000
  4115          C    265      ALA      C   4115     0.510000    12.0110   ; qtot  5.510
  4116          O    265      ALA      O   4116    -0.510000    15.9990   ; qtot  5.000
  4117          N    266      PRO      N   4117    -0.290000    14.0070   ; qtot  4.710
  4118        CP3    266      PRO     CD   4118     0.000000    12.0110   ; qtot  4.710
  4119        HA2    266      PRO    HD1   4119     0.090000     1.0080   ; qtot  4.800
  4120        HA2    266      PRO    HD2   4120     0.090000     1.0080   ; qtot  4.890
  4121        CP1    266      PRO     CA   4121     0.020000    12.0110   ; qtot  4.910
  4122        HB1    266      PRO     HA   4122     0.090000     1.0080   ; qtot  5.000
  4123        CP2    266      PRO     CB   4123    -0.180000    12.0110   ; qtot  4.820
  4124        HA2    266      PRO    HB1   4124     0.090000     1.0080   ; qtot  4.910
  4125        HA2    266      PRO    HB2   4125     0.090000     1.0080   ; qtot  5.000
  4126        CP2    266      PRO     CG   4126    -0.180000    12.0110   ; qtot  4.820
  4127        HA2    266      PRO    HG1   4127     0.090000     1.0080   ; qtot  4.910
  4128        HA2    266      PRO    HG2   4128     0.090000     1.0080   ; qtot  5.000
  4129          C    266      PRO      C   4129     0.510000    12.0110   ; qtot  5.510
  4130          O    266      PRO      O   4130    -0.510000    15.9990   ; qtot  5.000
  4131        NH1    267      LEU      N   4131    -0.470000    14.0070   ; qtot  4.530
  4132          H    267      LEU     HN   4132     0.310000     1.0080   ; qtot  4.840
  4133        CT1    267      LEU     CA   4133     0.070000    12.0110   ; qtot  4.910
  4134        HB1    267      LEU     HA   4134     0.090000     1.0080   ; qtot  5.000
  4135        CT2    267      LEU     CB   4135    -0.180000    12.0110   ; qtot  4.820
  4136        HA2    267      LEU    HB1   4136     0.090000     1.0080   ; qtot  4.910
  4137        HA2    267      LEU    HB2   4137     0.090000     1.0080   ; qtot  5.000
  4138        CT1    267      LEU     CG   4138    -0.090000    12.0110   ; qtot  4.910
  4139        HA1    267      LEU     HG   4139     0.090000     1.0080   ; qtot  5.000
  4140        CT3    267      LEU    CD1   4140    -0.270000    12.0110   ; qtot  4.730
  4141        HA3    267      LEU   HD11   4141     0.090000     1.0080   ; qtot  4.820
  4142        HA3    267      LEU   HD12   4142     0.090000     1.0080   ; qtot  4.910
  4143        HA3    267      LEU   HD13   4143     0.090000     1.0080   ; qtot  5.000
  4144        CT3    267      LEU    CD2   4144    -0.270000    12.0110   ; qtot  4.730
  4145        HA3    267      LEU   HD21   4145     0.090000     1.0080   ; qtot  4.820
  4146        HA3    267      LEU   HD22   4146     0.090000     1.0080   ; qtot  4.910
  4147        HA3    267      LEU   HD23   4147     0.090000     1.0080   ; qtot  5.000
  4148          C    267      LEU      C   4148     0.510000    12.0110   ; qtot  5.510
  4149          O    267      LEU      O   4149    -0.510000    15.9990   ; qtot  5.000
  4150        NH1    268      TRP      N   4150    -0.470000    14.0070   ; qtot  4.530
  4151          H    268      TRP     HN   4151     0.310000     1.0080   ; qtot  4.840
  4152        CT1    268      TRP     CA   4152     0.070000    12.0110   ; qtot  4.910
  4153        HB1    268      TRP     HA   4153     0.090000     1.0080   ; qtot  5.000
  4154        CT2    268      TRP     CB   4154    -0.180000    12.0110   ; qtot  4.820
  4155        HA2    268      TRP    HB1   4155     0.090000     1.0080   ; qtot  4.910
  4156        HA2    268      TRP    HB2   4156     0.090000     1.0080   ; qtot  5.000
  4157         CY    268      TRP     CG   4157    -0.030000    12.0110   ; qtot  4.970
  4158         CA    268      TRP    CD1   4158    -0.150000    12.0110   ; qtot  4.820
  4159         HP    268      TRP    HD1   4159     0.220000     1.0080   ; qtot  5.040
  4160         NY    268      TRP    NE1   4160    -0.510000    14.0070   ; qtot  4.530
  4161          H    268      TRP    HE1   4161     0.370000     1.0080   ; qtot  4.900
  4162        CPT    268      TRP    CE2   4162     0.240000    12.0110   ; qtot  5.140
  4163        CPT    268      TRP    CD2   4163     0.110000    12.0110   ; qtot  5.250
  4164        CAI    268      TRP    CE3   4164    -0.250000    12.0110   ; qtot  5.000
  4165         HP    268      TRP    HE3   4165     0.170000     1.0080   ; qtot  5.170
  4166         CA    268      TRP    CZ3   4166    -0.200000    12.0110   ; qtot  4.970
  4167         HP    268      TRP    HZ3   4167     0.140000     1.0080   ; qtot  5.110
  4168        CAI    268      TRP    CZ2   4168    -0.270000    12.0110   ; qtot  4.840
  4169         HP    268      TRP    HZ2   4169     0.160000     1.0080   ; qtot  5.000
  4170         CA    268      TRP    CH2   4170    -0.140000    12.0110   ; qtot  4.860
  4171         HP    268      TRP    HH2   4171     0.140000     1.0080   ; qtot  5.000
  4172          C    268      TRP      C   4172     0.510000    12.0110   ; qtot  5.510
  4173          O    268      TRP      O   4173    -0.510000    15.9990   ; qtot  5.000
  4174        NH1    269      LEU      N   4174    -0.470000    14.0070   ; qtot  4.530
  4175          H    269      LEU     HN   4175     0.310000     1.0080   ; qtot  4.840
  4176        CT1    269      LEU     CA   4176     0.070000    12.0110   ; qtot  4.910
  4177        HB1    269      LEU     HA   4177     0.090000     1.0080   ; qtot  5.000
  4178        CT2    269      LEU     CB   4178    -0.180000    12.0110   ; qtot  4.820
  4179        HA2    269      LEU    HB1   4179     0.090000     1.0080   ; qtot  4.910
  4180        HA2    269      LEU    HB2   4180     0.090000     1.0080   ; qtot  5.000
  4181        CT1    269      LEU     CG   4181    -0.090000    12.0110   ; qtot  4.910
  4182        HA1    269      LEU     HG   4182     0.090000     1.0080   ; qtot  5.000
  4183        CT3    269      LEU    CD1   4183    -0.270000    12.0110   ; qtot  4.730
  4184        HA3    269      LEU   HD11   4184     0.090000     1.0080   ; qtot  4.820
  4185        HA3    269      LEU   HD12   4185     0.090000     1.0080   ; qtot  4.910
  4186        HA3    269      LEU   HD13   4186     0.090000     1.0080   ; qtot  5.000
  4187        CT3    269      LEU    CD2   4187    -0.270000    12.0110   ; qtot  4.730
  4188        HA3    269      LEU   HD21   4188     0.090000     1.0080   ; qtot  4.820
  4189        HA3    269      LEU   HD22   4189     0.090000     1.0080   ; qtot  4.910
  4190        HA3    269      LEU   HD23   4190     0.090000     1.0080   ; qtot  5.000
  4191          C    269      LEU      C   4191     0.510000    12.0110   ; qtot  5.510
  4192          O    269      LEU      O   4192    -0.510000    15.9990   ; qtot  5.000
  4193        NH1    270      MET      N   4193    -0.470000    14.0070   ; qtot  4.530
  4194          H    270      MET     HN   4194     0.310000     1.0080   ; qtot  4.840
  4195        CT1    270      MET     CA   4195     0.070000    12.0110   ; qtot  4.910
  4196        HB1    270      MET     HA   4196     0.090000     1.0080   ; qtot  5.000
  4197        CT2    270      MET     CB   4197    -0.180000    12.0110   ; qtot  4.820
  4198        HA2    270      MET    HB1   4198     0.090000     1.0080   ; qtot  4.910
  4199        HA2    270      MET    HB2   4199     0.090000     1.0080   ; qtot  5.000
  4200        CT2    270      MET     CG   4200    -0.140000    12.0110   ; qtot  4.860
  4201        HA2    270      MET    HG1   4201     0.090000     1.0080   ; qtot  4.950
  4202        HA2    270      MET    HG2   4202     0.090000     1.0080   ; qtot  5.040
  4203          S    270      MET     SD   4203    -0.090000    32.0600   ; qtot  4.950
  4204        CT3    270      MET     CE   4204    -0.220000    12.0110   ; qtot  4.730
  4205        HA3    270      MET    HE1   4205     0.090000     1.0080   ; qtot  4.820
  4206        HA3    270      MET    HE2   4206     0.090000     1.0080   ; qtot  4.910
  4207        HA3    270      MET    HE3   4207     0.090000     1.0080   ; qtot  5.000
  4208          C    270      MET      C   4208     0.510000    12.0110   ; qtot  5.510
  4209          O    270      MET      O   4209    -0.510000    15.9990   ; qtot  5.000
  4210        NH1    271      TYR      N   4210    -0.470000    14.0070   ; qtot  4.530
  4211          H    271      TYR     HN   4211     0.310000     1.0080   ; qtot  4.840
  4212        CT1    271      TYR     CA   4212     0.070000    12.0110   ; qtot  4.910
  4213        HB1    271      TYR     HA   4213     0.090000     1.0080   ; qtot  5.000
  4214        CT2    271      TYR     CB   4214    -0.180000    12.0110   ; qtot  4.820
  4215        HA2    271      TYR    HB1   4215     0.090000     1.0080   ; qtot  4.910
  4216        HA2    271      TYR    HB2   4216     0.090000     1.0080   ; qtot  5.000
  4217         CA    271      TYR     CG   4217     0.000000    12.0110   ; qtot  5.000
  4218         CA    271      TYR    CD1   4218    -0.115000    12.0110   ; qtot  4.885
  4219         HP    271      TYR    HD1   4219     0.115000     1.0080   ; qtot  5.000
  4220         CA    271      TYR    CE1   4220    -0.115000    12.0110   ; qtot  4.885
  4221         HP    271      TYR    HE1   4221     0.115000     1.0080   ; qtot  5.000
  4222         CA    271      TYR     CZ   4222     0.110000    12.0110   ; qtot  5.110
  4223        OH1    271      TYR     OH   4223    -0.540000    15.9990   ; qtot  4.570
  4224          H    271      TYR     HH   4224     0.430000     1.0080   ; qtot  5.000
  4225         CA    271      TYR    CD2   4225    -0.115000    12.0110   ; qtot  4.885
  4226         HP    271      TYR    HD2   4226     0.115000     1.0080   ; qtot  5.000
  4227         CA    271      TYR    CE2   4227    -0.115000    12.0110   ; qtot  4.885
  4228         HP    271      TYR    HE2   4228     0.115000     1.0080   ; qtot  5.000
  4229          C    271      TYR      C   4229     0.510000    12.0110   ; qtot  5.510
  4230          O    271      TYR      O   4230    -0.510000    15.9990   ; qtot  5.000
  4231        NH1    272      LEU      N   4231    -0.470000    14.0070   ; qtot  4.530
  4232          H    272      LEU     HN   4232     0.310000     1.0080   ; qtot  4.840
  4233        CT1    272      LEU     CA   4233     0.070000    12.0110   ; qtot  4.910
  4234        HB1    272      LEU     HA   4234     0.090000     1.0080   ; qtot  5.000
  4235        CT2    272      LEU     CB   4235    -0.180000    12.0110   ; qtot  4.820
  4236        HA2    272      LEU    HB1   4236     0.090000     1.0080   ; qtot  4.910
  4237        HA2    272      LEU    HB2   4237     0.090000     1.0080   ; qtot  5.000
  4238        CT1    272      LEU     CG   4238    -0.090000    12.0110   ; qtot  4.910
  4239        HA1    272      LEU     HG   4239     0.090000     1.0080   ; qtot  5.000
  4240        CT3    272      LEU    CD1   4240    -0.270000    12.0110   ; qtot  4.730
  4241        HA3    272      LEU   HD11   4241     0.090000     1.0080   ; qtot  4.820
  4242        HA3    272      LEU   HD12   4242     0.090000     1.0080   ; qtot  4.910
  4243        HA3    272      LEU   HD13   4243     0.090000     1.0080   ; qtot  5.000
  4244        CT3    272      LEU    CD2   4244    -0.270000    12.0110   ; qtot  4.730
  4245        HA3    272      LEU   HD21   4245     0.090000     1.0080   ; qtot  4.820
  4246        HA3    272      LEU   HD22   4246     0.090000     1.0080   ; qtot  4.910
  4247        HA3    272      LEU   HD23   4247     0.090000     1.0080   ; qtot  5.000
  4248          C    272      LEU      C   4248     0.510000    12.0110   ; qtot  5.510
  4249          O    272      LEU      O   4249    -0.510000    15.9990   ; qtot  5.000
  4250        NH1    273      ALA      N   4250    -0.470000    14.0070   ; qtot  4.530
  4251          H    273      ALA     HN   4251     0.310000     1.0080   ; qtot  4.840
  4252        CT1    273      ALA     CA   4252     0.070000    12.0110   ; qtot  4.910
  4253        HB1    273      ALA     HA   4253     0.090000     1.0080   ; qtot  5.000
  4254        CT3    273      ALA     CB   4254    -0.270000    12.0110   ; qtot  4.730
  4255        HA3    273      ALA    HB1   4255     0.090000     1.0080   ; qtot  4.820
  4256        HA3    273      ALA    HB2   4256     0.090000     1.0080   ; qtot  4.910
  4257        HA3    273      ALA    HB3   4257     0.090000     1.0080   ; qtot  5.000
  4258          C    273      ALA      C   4258     0.510000    12.0110   ; qtot  5.510
  4259          O    273      ALA      O   4259    -0.510000    15.9990   ; qtot  5.000
  4260        NH1    274      ILE      N   4260    -0.470000    14.0070   ; qtot  4.530
  4261          H    274      ILE     HN   4261     0.310000     1.0080   ; qtot  4.840
  4262        CT1    274      ILE     CA   4262     0.070000    12.0110   ; qtot  4.910
  4263        HB1    274      ILE     HA   4263     0.090000     1.0080   ; qtot  5.000
  4264        CT1    274      ILE     CB   4264    -0.090000    12.0110   ; qtot  4.910
  4265        HA1    274      ILE     HB   4265     0.090000     1.0080   ; qtot  5.000
  4266        CT3    274      ILE    CG2   4266    -0.270000    12.0110   ; qtot  4.730
  4267        HA3    274      ILE   HG21   4267     0.090000     1.0080   ; qtot  4.820
  4268        HA3    274      ILE   HG22   4268     0.090000     1.0080   ; qtot  4.910
  4269        HA3    274      ILE   HG23   4269     0.090000     1.0080   ; qtot  5.000
  4270        CT2    274      ILE    CG1   4270    -0.180000    12.0110   ; qtot  4.820
  4271        HA2    274      ILE   HG11   4271     0.090000     1.0080   ; qtot  4.910
  4272        HA2    274      ILE   HG12   4272     0.090000     1.0080   ; qtot  5.000
  4273        CT3    274      ILE     CD   4273    -0.270000    12.0110   ; qtot  4.730
  4274        HA3    274      ILE    HD1   4274     0.090000     1.0080   ; qtot  4.820
  4275        HA3    274      ILE    HD2   4275     0.090000     1.0080   ; qtot  4.910
  4276        HA3    274      ILE    HD3   4276     0.090000     1.0080   ; qtot  5.000
  4277          C    274      ILE      C   4277     0.510000    12.0110   ; qtot  5.510
  4278          O    274      ILE      O   4278    -0.510000    15.9990   ; qtot  5.000
  4279        NH1    275      VAL      N   4279    -0.470000    14.0070   ; qtot  4.530
  4280          H    275      VAL     HN   4280     0.310000     1.0080   ; qtot  4.840
  4281        CT1    275      VAL     CA   4281     0.070000    12.0110   ; qtot  4.910
  4282        HB1    275      VAL     HA   4282     0.090000     1.0080   ; qtot  5.000
  4283        CT1    275      VAL     CB   4283    -0.090000    12.0110   ; qtot  4.910
  4284        HA1    275      VAL     HB   4284     0.090000     1.0080   ; qtot  5.000
  4285        CT3    275      VAL    CG1   4285    -0.270000    12.0110   ; qtot  4.730
  4286        HA3    275      VAL   HG11   4286     0.090000     1.0080   ; qtot  4.820
  4287        HA3    275      VAL   HG12   4287     0.090000     1.0080   ; qtot  4.910
  4288        HA3    275      VAL   HG13   4288     0.090000     1.0080   ; qtot  5.000
  4289        CT3    275      VAL    CG2   4289    -0.270000    12.0110   ; qtot  4.730
  4290        HA3    275      VAL   HG21   4290     0.090000     1.0080   ; qtot  4.820
  4291        HA3    275      VAL   HG22   4291     0.090000     1.0080   ; qtot  4.910
  4292        HA3    275      VAL   HG23   4292     0.090000     1.0080   ; qtot  5.000
  4293          C    275      VAL      C   4293     0.510000    12.0110   ; qtot  5.510
  4294          O    275      VAL      O   4294    -0.510000    15.9990   ; qtot  5.000
  4295        NH1    276      LEU      N   4295    -0.470000    14.0070   ; qtot  4.530
  4296          H    276      LEU     HN   4296     0.310000     1.0080   ; qtot  4.840
  4297        CT1    276      LEU     CA   4297     0.070000    12.0110   ; qtot  4.910
  4298        HB1    276      LEU     HA   4298     0.090000     1.0080   ; qtot  5.000
  4299        CT2    276      LEU     CB   4299    -0.180000    12.0110   ; qtot  4.820
  4300        HA2    276      LEU    HB1   4300     0.090000     1.0080   ; qtot  4.910
  4301        HA2    276      LEU    HB2   4301     0.090000     1.0080   ; qtot  5.000
  4302        CT1    276      LEU     CG   4302    -0.090000    12.0110   ; qtot  4.910
  4303        HA1    276      LEU     HG   4303     0.090000     1.0080   ; qtot  5.000
  4304        CT3    276      LEU    CD1   4304    -0.270000    12.0110   ; qtot  4.730
  4305        HA3    276      LEU   HD11   4305     0.090000     1.0080   ; qtot  4.820
  4306        HA3    276      LEU   HD12   4306     0.090000     1.0080   ; qtot  4.910
  4307        HA3    276      LEU   HD13   4307     0.090000     1.0080   ; qtot  5.000
  4308        CT3    276      LEU    CD2   4308    -0.270000    12.0110   ; qtot  4.730
  4309        HA3    276      LEU   HD21   4309     0.090000     1.0080   ; qtot  4.820
  4310        HA3    276      LEU   HD22   4310     0.090000     1.0080   ; qtot  4.910
  4311        HA3    276      LEU   HD23   4311     0.090000     1.0080   ; qtot  5.000
  4312          C    276      LEU      C   4312     0.510000    12.0110   ; qtot  5.510
  4313          O    276      LEU      O   4313    -0.510000    15.9990   ; qtot  5.000
  4314        NH1    277      SER      N   4314    -0.470000    14.0070   ; qtot  4.530
  4315          H    277      SER     HN   4315     0.310000     1.0080   ; qtot  4.840
  4316        CT1    277      SER     CA   4316     0.070000    12.0110   ; qtot  4.910
  4317        HB1    277      SER     HA   4317     0.090000     1.0080   ; qtot  5.000
  4318        CT2    277      SER     CB   4318     0.050000    12.0110   ; qtot  5.050
  4319        HA2    277      SER    HB1   4319     0.090000     1.0080   ; qtot  5.140
  4320        HA2    277      SER    HB2   4320     0.090000     1.0080   ; qtot  5.230
  4321        OH1    277      SER     OG   4321    -0.660000    15.9990   ; qtot  4.570
  4322          H    277      SER    HG1   4322     0.430000     1.0080   ; qtot  5.000
  4323          C    277      SER      C   4323     0.510000    12.0110   ; qtot  5.510
  4324          O    277      SER      O   4324    -0.510000    15.9990   ; qtot  5.000
  4325        NH1    278      HSD      N   4325    -0.470000    14.0070   ; qtot  4.530
  4326          H    278      HSD     HN   4326     0.310000     1.0080   ; qtot  4.840
  4327        CT1    278      HSD     CA   4327     0.070000    12.0110   ; qtot  4.910
  4328        HB1    278      HSD     HA   4328     0.090000     1.0080   ; qtot  5.000
  4329        CT2    278      HSD     CB   4329    -0.090000    12.0110   ; qtot  4.910
  4330        HA2    278      HSD    HB1   4330     0.090000     1.0080   ; qtot  5.000
  4331        HA2    278      HSD    HB2   4331     0.090000     1.0080   ; qtot  5.090
  4332        NR1    278      HSD    ND1   4332    -0.360000    14.0070   ; qtot  4.730
  4333          H    278      HSD    HD1   4333     0.320000     1.0080   ; qtot  5.050
  4334       CPH1    278      HSD     CG   4334    -0.050000    12.0110   ; qtot  5.000
  4335       CPH2    278      HSD    CE1   4335     0.250000    12.0110   ; qtot  5.250
  4336        HR1    278      HSD    HE1   4336     0.130000     1.0080   ; qtot  5.380
  4337        NR2    278      HSD    NE2   4337    -0.700000    14.0070   ; qtot  4.680
  4338       CPH1    278      HSD    CD2   4338     0.220000    12.0110   ; qtot  4.900
  4339        HR3    278      HSD    HD2   4339     0.100000     1.0080   ; qtot  5.000
  4340          C    278      HSD      C   4340     0.510000    12.0110   ; qtot  5.510
  4341          O    278      HSD      O   4341    -0.510000    15.9990   ; qtot  5.000
  4342        NH1    279      THR      N   4342    -0.470000    14.0070   ; qtot  4.530
  4343          H    279      THR     HN   4343     0.310000     1.0080   ; qtot  4.840
  4344        CT1    279      THR     CA   4344     0.070000    12.0110   ; qtot  4.910
  4345        HB1    279      THR     HA   4345     0.090000     1.0080   ; qtot  5.000
  4346        CT1    279      THR     CB   4346     0.140000    12.0110   ; qtot  5.140
  4347        HA1    279      THR     HB   4347     0.090000     1.0080   ; qtot  5.230
  4348        OH1    279      THR    OG1   4348    -0.660000    15.9990   ; qtot  4.570
  4349          H    279      THR    HG1   4349     0.430000     1.0080   ; qtot  5.000
  4350        CT3    279      THR    CG2   4350    -0.270000    12.0110   ; qtot  4.730
  4351        HA3    279      THR   HG21   4351     0.090000     1.0080   ; qtot  4.820
  4352        HA3    279      THR   HG22   4352     0.090000     1.0080   ; qtot  4.910
  4353        HA3    279      THR   HG23   4353     0.090000     1.0080   ; qtot  5.000
  4354          C    279      THR      C   4354     0.510000    12.0110   ; qtot  5.510
  4355          O    279      THR      O   4355    -0.510000    15.9990   ; qtot  5.000
  4356        NH1    280      ASN      N   4356    -0.470000    14.0070   ; qtot  4.530
  4357          H    280      ASN     HN   4357     0.310000     1.0080   ; qtot  4.840
  4358        CT1    280      ASN     CA   4358     0.070000    12.0110   ; qtot  4.910
  4359        HB1    280      ASN     HA   4359     0.090000     1.0080   ; qtot  5.000
  4360        CT2    280      ASN     CB   4360    -0.180000    12.0110   ; qtot  4.820
  4361        HA2    280      ASN    HB1   4361     0.090000     1.0080   ; qtot  4.910
  4362        HA2    280      ASN    HB2   4362     0.090000     1.0080   ; qtot  5.000
  4363         CC    280      ASN     CG   4363     0.550000    12.0110   ; qtot  5.550
  4364          O    280      ASN    OD1   4364    -0.550000    15.9990   ; qtot  5.000
  4365        NH2    280      ASN    ND2   4365    -0.620000    14.0070   ; qtot  4.380
  4366          H    280      ASN   HD21   4366     0.320000     1.0080   ; qtot  4.700
  4367          H    280      ASN   HD22   4367     0.300000     1.0080   ; qtot  5.000
  4368          C    280      ASN      C   4368     0.510000    12.0110   ; qtot  5.510
  4369          O    280      ASN      O   4369    -0.510000    15.9990   ; qtot  5.000
  4370        NH1    281      SER      N   4370    -0.470000    14.0070   ; qtot  4.530
  4371          H    281      SER     HN   4371     0.310000     1.0080   ; qtot  4.840
  4372        CT1    281      SER     CA   4372     0.070000    12.0110   ; qtot  4.910
  4373        HB1    281      SER     HA   4373     0.090000     1.0080   ; qtot  5.000
  4374        CT2    281      SER     CB   4374     0.050000    12.0110   ; qtot  5.050
  4375        HA2    281      SER    HB1   4375     0.090000     1.0080   ; qtot  5.140
  4376        HA2    281      SER    HB2   4376     0.090000     1.0080   ; qtot  5.230
  4377        OH1    281      SER     OG   4377    -0.660000    15.9990   ; qtot  4.570
  4378          H    281      SER    HG1   4378     0.430000     1.0080   ; qtot  5.000
  4379          C    281      SER      C   4379     0.510000    12.0110   ; qtot  5.510
  4380          O    281      SER      O   4380    -0.510000    15.9990   ; qtot  5.000
  4381        NH1    282      VAL      N   4381    -0.470000    14.0070   ; qtot  4.530
  4382          H    282      VAL     HN   4382     0.310000     1.0080   ; qtot  4.840
  4383        CT1    282      VAL     CA   4383     0.070000    12.0110   ; qtot  4.910
  4384        HB1    282      VAL     HA   4384     0.090000     1.0080   ; qtot  5.000
  4385        CT1    282      VAL     CB   4385    -0.090000    12.0110   ; qtot  4.910
  4386        HA1    282      VAL     HB   4386     0.090000     1.0080   ; qtot  5.000
  4387        CT3    282      VAL    CG1   4387    -0.270000    12.0110   ; qtot  4.730
  4388        HA3    282      VAL   HG11   4388     0.090000     1.0080   ; qtot  4.820
  4389        HA3    282      VAL   HG12   4389     0.090000     1.0080   ; qtot  4.910
  4390        HA3    282      VAL   HG13   4390     0.090000     1.0080   ; qtot  5.000
  4391        CT3    282      VAL    CG2   4391    -0.270000    12.0110   ; qtot  4.730
  4392        HA3    282      VAL   HG21   4392     0.090000     1.0080   ; qtot  4.820
  4393        HA3    282      VAL   HG22   4393     0.090000     1.0080   ; qtot  4.910
  4394        HA3    282      VAL   HG23   4394     0.090000     1.0080   ; qtot  5.000
  4395          C    282      VAL      C   4395     0.510000    12.0110   ; qtot  5.510
  4396          O    282      VAL      O   4396    -0.510000    15.9990   ; qtot  5.000
  4397        NH1    283      VAL      N   4397    -0.470000    14.0070   ; qtot  4.530
  4398          H    283      VAL     HN   4398     0.310000     1.0080   ; qtot  4.840
  4399        CT1    283      VAL     CA   4399     0.070000    12.0110   ; qtot  4.910
  4400        HB1    283      VAL     HA   4400     0.090000     1.0080   ; qtot  5.000
  4401        CT1    283      VAL     CB   4401    -0.090000    12.0110   ; qtot  4.910
  4402        HA1    283      VAL     HB   4402     0.090000     1.0080   ; qtot  5.000
  4403        CT3    283      VAL    CG1   4403    -0.270000    12.0110   ; qtot  4.730
  4404        HA3    283      VAL   HG11   4404     0.090000     1.0080   ; qtot  4.820
  4405        HA3    283      VAL   HG12   4405     0.090000     1.0080   ; qtot  4.910
  4406        HA3    283      VAL   HG13   4406     0.090000     1.0080   ; qtot  5.000
  4407        CT3    283      VAL    CG2   4407    -0.270000    12.0110   ; qtot  4.730
  4408        HA3    283      VAL   HG21   4408     0.090000     1.0080   ; qtot  4.820
  4409        HA3    283      VAL   HG22   4409     0.090000     1.0080   ; qtot  4.910
  4410        HA3    283      VAL   HG23   4410     0.090000     1.0080   ; qtot  5.000
  4411          C    283      VAL      C   4411     0.510000    12.0110   ; qtot  5.510
  4412          O    283      VAL      O   4412    -0.510000    15.9990   ; qtot  5.000
  4413        NH1    284      ASN      N   4413    -0.470000    14.0070   ; qtot  4.530
  4414          H    284      ASN     HN   4414     0.310000     1.0080   ; qtot  4.840
  4415        CT1    284      ASN     CA   4415     0.070000    12.0110   ; qtot  4.910
  4416        HB1    284      ASN     HA   4416     0.090000     1.0080   ; qtot  5.000
  4417        CT2    284      ASN     CB   4417    -0.180000    12.0110   ; qtot  4.820
  4418        HA2    284      ASN    HB1   4418     0.090000     1.0080   ; qtot  4.910
  4419        HA2    284      ASN    HB2   4419     0.090000     1.0080   ; qtot  5.000
  4420         CC    284      ASN     CG   4420     0.550000    12.0110   ; qtot  5.550
  4421          O    284      ASN    OD1   4421    -0.550000    15.9990   ; qtot  5.000
  4422        NH2    284      ASN    ND2   4422    -0.620000    14.0070   ; qtot  4.380
  4423          H    284      ASN   HD21   4423     0.320000     1.0080   ; qtot  4.700
  4424          H    284      ASN   HD22   4424     0.300000     1.0080   ; qtot  5.000
  4425          C    284      ASN      C   4425     0.510000    12.0110   ; qtot  5.510
  4426          O    284      ASN      O   4426    -0.510000    15.9990   ; qtot  5.000
  4427          N    285      PRO      N   4427    -0.290000    14.0070   ; qtot  4.710
  4428        CP3    285      PRO     CD   4428     0.000000    12.0110   ; qtot  4.710
  4429        HA2    285      PRO    HD1   4429     0.090000     1.0080   ; qtot  4.800
  4430        HA2    285      PRO    HD2   4430     0.090000     1.0080   ; qtot  4.890
  4431        CP1    285      PRO     CA   4431     0.020000    12.0110   ; qtot  4.910
  4432        HB1    285      PRO     HA   4432     0.090000     1.0080   ; qtot  5.000
  4433        CP2    285      PRO     CB   4433    -0.180000    12.0110   ; qtot  4.820
  4434        HA2    285      PRO    HB1   4434     0.090000     1.0080   ; qtot  4.910
  4435        HA2    285      PRO    HB2   4435     0.090000     1.0080   ; qtot  5.000
  4436        CP2    285      PRO     CG   4436    -0.180000    12.0110   ; qtot  4.820
  4437        HA2    285      PRO    HG1   4437     0.090000     1.0080   ; qtot  4.910
  4438        HA2    285      PRO    HG2   4438     0.090000     1.0080   ; qtot  5.000
  4439          C    285      PRO      C   4439     0.510000    12.0110   ; qtot  5.510
  4440          O    285      PRO      O   4440    -0.510000    15.9990   ; qtot  5.000
  4441        NH1    286      PHE      N   4441    -0.470000    14.0070   ; qtot  4.530
  4442          H    286      PHE     HN   4442     0.310000     1.0080   ; qtot  4.840
  4443        CT1    286      PHE     CA   4443     0.070000    12.0110   ; qtot  4.910
  4444        HB1    286      PHE     HA   4444     0.090000     1.0080   ; qtot  5.000
  4445        CT2    286      PHE     CB   4445    -0.180000    12.0110   ; qtot  4.820
  4446        HA2    286      PHE    HB1   4446     0.090000     1.0080   ; qtot  4.910
  4447        HA2    286      PHE    HB2   4447     0.090000     1.0080   ; qtot  5.000
  4448         CA    286      PHE     CG   4448     0.000000    12.0110   ; qtot  5.000
  4449         CA    286      PHE    CD1   4449    -0.115000    12.0110   ; qtot  4.885
  4450         HP    286      PHE    HD1   4450     0.115000     1.0080   ; qtot  5.000
  4451         CA    286      PHE    CE1   4451    -0.115000    12.0110   ; qtot  4.885
  4452         HP    286      PHE    HE1   4452     0.115000     1.0080   ; qtot  5.000
  4453         CA    286      PHE     CZ   4453    -0.115000    12.0110   ; qtot  4.885
  4454         HP    286      PHE     HZ   4454     0.115000     1.0080   ; qtot  5.000
  4455         CA    286      PHE    CD2   4455    -0.115000    12.0110   ; qtot  4.885
  4456         HP    286      PHE    HD2   4456     0.115000     1.0080   ; qtot  5.000
  4457         CA    286      PHE    CE2   4457    -0.115000    12.0110   ; qtot  4.885
  4458         HP    286      PHE    HE2   4458     0.115000     1.0080   ; qtot  5.000
  4459          C    286      PHE      C   4459     0.510000    12.0110   ; qtot  5.510
  4460          O    286      PHE      O   4460    -0.510000    15.9990   ; qtot  5.000
  4461        NH1    287      ILE      N   4461    -0.470000    14.0070   ; qtot  4.530
  4462          H    287      ILE     HN   4462     0.310000     1.0080   ; qtot  4.840
  4463        CT1    287      ILE     CA   4463     0.070000    12.0110   ; qtot  4.910
  4464        HB1    287      ILE     HA   4464     0.090000     1.0080   ; qtot  5.000
  4465        CT1    287      ILE     CB   4465    -0.090000    12.0110   ; qtot  4.910
  4466        HA1    287      ILE     HB   4466     0.090000     1.0080   ; qtot  5.000
  4467        CT3    287      ILE    CG2   4467    -0.270000    12.0110   ; qtot  4.730
  4468        HA3    287      ILE   HG21   4468     0.090000     1.0080   ; qtot  4.820
  4469        HA3    287      ILE   HG22   4469     0.090000     1.0080   ; qtot  4.910
  4470        HA3    287      ILE   HG23   4470     0.090000     1.0080   ; qtot  5.000
  4471        CT2    287      ILE    CG1   4471    -0.180000    12.0110   ; qtot  4.820
  4472        HA2    287      ILE   HG11   4472     0.090000     1.0080   ; qtot  4.910
  4473        HA2    287      ILE   HG12   4473     0.090000     1.0080   ; qtot  5.000
  4474        CT3    287      ILE     CD   4474    -0.270000    12.0110   ; qtot  4.730
  4475        HA3    287      ILE    HD1   4475     0.090000     1.0080   ; qtot  4.820
  4476        HA3    287      ILE    HD2   4476     0.090000     1.0080   ; qtot  4.910
  4477        HA3    287      ILE    HD3   4477     0.090000     1.0080   ; qtot  5.000
  4478          C    287      ILE      C   4478     0.510000    12.0110   ; qtot  5.510
  4479          O    287      ILE      O   4479    -0.510000    15.9990   ; qtot  5.000
  4480        NH1    288      TYR      N   4480    -0.470000    14.0070   ; qtot  4.530
  4481          H    288      TYR     HN   4481     0.310000     1.0080   ; qtot  4.840
  4482        CT1    288      TYR     CA   4482     0.070000    12.0110   ; qtot  4.910
  4483        HB1    288      TYR     HA   4483     0.090000     1.0080   ; qtot  5.000
  4484        CT2    288      TYR     CB   4484    -0.180000    12.0110   ; qtot  4.820
  4485        HA2    288      TYR    HB1   4485     0.090000     1.0080   ; qtot  4.910
  4486        HA2    288      TYR    HB2   4486     0.090000     1.0080   ; qtot  5.000
  4487         CA    288      TYR     CG   4487     0.000000    12.0110   ; qtot  5.000
  4488         CA    288      TYR    CD1   4488    -0.115000    12.0110   ; qtot  4.885
  4489         HP    288      TYR    HD1   4489     0.115000     1.0080   ; qtot  5.000
  4490         CA    288      TYR    CE1   4490    -0.115000    12.0110   ; qtot  4.885
  4491         HP    288      TYR    HE1   4491     0.115000     1.0080   ; qtot  5.000
  4492         CA    288      TYR     CZ   4492     0.110000    12.0110   ; qtot  5.110
  4493        OH1    288      TYR     OH   4493    -0.540000    15.9990   ; qtot  4.570
  4494          H    288      TYR     HH   4494     0.430000     1.0080   ; qtot  5.000
  4495         CA    288      TYR    CD2   4495    -0.115000    12.0110   ; qtot  4.885
  4496         HP    288      TYR    HD2   4496     0.115000     1.0080   ; qtot  5.000
  4497         CA    288      TYR    CE2   4497    -0.115000    12.0110   ; qtot  4.885
  4498         HP    288      TYR    HE2   4498     0.115000     1.0080   ; qtot  5.000
  4499          C    288      TYR      C   4499     0.510000    12.0110   ; qtot  5.510
  4500          O    288      TYR      O   4500    -0.510000    15.9990   ; qtot  5.000
  4501        NH1    289      ALA      N   4501    -0.470000    14.0070   ; qtot  4.530
  4502          H    289      ALA     HN   4502     0.310000     1.0080   ; qtot  4.840
  4503        CT1    289      ALA     CA   4503     0.070000    12.0110   ; qtot  4.910
  4504        HB1    289      ALA     HA   4504     0.090000     1.0080   ; qtot  5.000
  4505        CT3    289      ALA     CB   4505    -0.270000    12.0110   ; qtot  4.730
  4506        HA3    289      ALA    HB1   4506     0.090000     1.0080   ; qtot  4.820
  4507        HA3    289      ALA    HB2   4507     0.090000     1.0080   ; qtot  4.910
  4508        HA3    289      ALA    HB3   4508     0.090000     1.0080   ; qtot  5.000
  4509          C    289      ALA      C   4509     0.510000    12.0110   ; qtot  5.510
  4510          O    289      ALA      O   4510    -0.510000    15.9990   ; qtot  5.000
  4511        NH1    290      TYR      N   4511    -0.470000    14.0070   ; qtot  4.530
  4512          H    290      TYR     HN   4512     0.310000     1.0080   ; qtot  4.840
  4513        CT1    290      TYR     CA   4513     0.070000    12.0110   ; qtot  4.910
  4514        HB1    290      TYR     HA   4514     0.090000     1.0080   ; qtot  5.000
  4515        CT2    290      TYR     CB   4515    -0.180000    12.0110   ; qtot  4.820
  4516        HA2    290      TYR    HB1   4516     0.090000     1.0080   ; qtot  4.910
  4517        HA2    290      TYR    HB2   4517     0.090000     1.0080   ; qtot  5.000
  4518         CA    290      TYR     CG   4518     0.000000    12.0110   ; qtot  5.000
  4519         CA    290      TYR    CD1   4519    -0.115000    12.0110   ; qtot  4.885
  4520         HP    290      TYR    HD1   4520     0.115000     1.0080   ; qtot  5.000
  4521         CA    290      TYR    CE1   4521    -0.115000    12.0110   ; qtot  4.885
  4522         HP    290      TYR    HE1   4522     0.115000     1.0080   ; qtot  5.000
  4523         CA    290      TYR     CZ   4523     0.110000    12.0110   ; qtot  5.110
  4524        OH1    290      TYR     OH   4524    -0.540000    15.9990   ; qtot  4.570
  4525          H    290      TYR     HH   4525     0.430000     1.0080   ; qtot  5.000
  4526         CA    290      TYR    CD2   4526    -0.115000    12.0110   ; qtot  4.885
  4527         HP    290      TYR    HD2   4527     0.115000     1.0080   ; qtot  5.000
  4528         CA    290      TYR    CE2   4528    -0.115000    12.0110   ; qtot  4.885
  4529         HP    290      TYR    HE2   4529     0.115000     1.0080   ; qtot  5.000
  4530          C    290      TYR      C   4530     0.510000    12.0110   ; qtot  5.510
  4531          O    290      TYR      O   4531    -0.510000    15.9990   ; qtot  5.000
  4532        NH1    291      ARG      N   4532    -0.470000    14.0070   ; qtot  4.530
  4533          H    291      ARG     HN   4533     0.310000     1.0080   ; qtot  4.840
  4534        CT1    291      ARG     CA   4534     0.070000    12.0110   ; qtot  4.910
  4535        HB1    291      ARG     HA   4535     0.090000     1.0080   ; qtot  5.000
  4536        CT2    291      ARG     CB   4536    -0.180000    12.0110   ; qtot  4.820
  4537        HA2    291      ARG    HB1   4537     0.090000     1.0080   ; qtot  4.910
  4538        HA2    291      ARG    HB2   4538     0.090000     1.0080   ; qtot  5.000
  4539        CT2    291      ARG     CG   4539    -0.180000    12.0110   ; qtot  4.820
  4540        HA2    291      ARG    HG1   4540     0.090000     1.0080   ; qtot  4.910
  4541        HA2    291      ARG    HG2   4541     0.090000     1.0080   ; qtot  5.000
  4542        CT2    291      ARG     CD   4542     0.200000    12.0110   ; qtot  5.200
  4543        HA2    291      ARG    HD1   4543     0.090000     1.0080   ; qtot  5.290
  4544        HA2    291      ARG    HD2   4544     0.090000     1.0080   ; qtot  5.380
[truncated: 1,213,825 more chars]
