# Supplementary material for: pKa Calculations of GPCRs: Understanding Protonation States in Receptor Activation
Source: J Chem Inf Model. 2024 Aug 16;64(17):6850–6. doi: 10.1021/acs.jcim.4c01125 (PMC11388449; doi:10.1021/acs.jcim.4c01125)
Supplement: Supplementary file 2 — ci4c01125_si_002.zip [file ci4c01125_si_002.zip › ITP_FILES/B2AR.itp]

[ moleculetype ]
; name	nrexcl
B2AR	     3

[ atoms ]
; nr	type	resnr	residu	atom	cgnr	charge	mass
     1        CT3     21      ASP    CAY      1    -0.270000    12.0110   ; qtot -0.270
     2        HA3     21      ASP    HY1      2     0.090000     1.0080   ; qtot -0.180
     3        HA3     21      ASP    HY2      3     0.090000     1.0080   ; qtot -0.090
     4        HA3     21      ASP    HY3      4     0.090000     1.0080   ; qtot -0.000
     5          C     21      ASP     CY      5     0.510000    12.0110   ; qtot  0.510
     6          O     21      ASP     OY      6    -0.510000    15.9990   ; qtot  0.000
     7        NH1     21      ASP      N      7    -0.470000    14.0070   ; qtot -0.470
     8          H     21      ASP     HN      8     0.310000     1.0080   ; qtot -0.160
     9        CT1     21      ASP     CA      9     0.070000    12.0110   ; qtot -0.090
    10        HB1     21      ASP     HA     10     0.090000     1.0080   ; qtot  0.000
    11       CT2A     21      ASP     CB     11    -0.280000    12.0110   ; qtot -0.280
    12        HA2     21      ASP    HB1     12     0.090000     1.0080   ; qtot -0.190
    13        HA2     21      ASP    HB2     13     0.090000     1.0080   ; qtot -0.100
    14         CC     21      ASP     CG     14     0.620000    12.0110   ; qtot  0.520
    15         OC     21      ASP    OD1     15    -0.760000    15.9990   ; qtot -0.240
    16         OC     21      ASP    OD2     16    -0.760000    15.9990   ; qtot -1.000
    17          C     21      ASP      C     17     0.510000    12.0110   ; qtot -0.490
    18          O     21      ASP      O     18    -0.510000    15.9990   ; qtot -1.000
    19        NH1     22      HSD      N     19    -0.470000    14.0070   ; qtot -1.470
    20          H     22      HSD     HN     20     0.310000     1.0080   ; qtot -1.160
    21        CT1     22      HSD     CA     21     0.070000    12.0110   ; qtot -1.090
    22        HB1     22      HSD     HA     22     0.090000     1.0080   ; qtot -1.000
    23        CT2     22      HSD     CB     23    -0.090000    12.0110   ; qtot -1.090
    24        HA2     22      HSD    HB1     24     0.090000     1.0080   ; qtot -1.000
    25        HA2     22      HSD    HB2     25     0.090000     1.0080   ; qtot -0.910
    26        NR1     22      HSD    ND1     26    -0.360000    14.0070   ; qtot -1.270
    27          H     22      HSD    HD1     27     0.320000     1.0080   ; qtot -0.950
    28       CPH1     22      HSD     CG     28    -0.050000    12.0110   ; qtot -1.000
    29       CPH2     22      HSD    CE1     29     0.250000    12.0110   ; qtot -0.750
    30        HR1     22      HSD    HE1     30     0.130000     1.0080   ; qtot -0.620
    31        NR2     22      HSD    NE2     31    -0.700000    14.0070   ; qtot -1.320
    32       CPH1     22      HSD    CD2     32     0.220000    12.0110   ; qtot -1.100
    33        HR3     22      HSD    HD2     33     0.100000     1.0080   ; qtot -1.000
    34          C     22      HSD      C     34     0.510000    12.0110   ; qtot -0.490
    35          O     22      HSD      O     35    -0.510000    15.9990   ; qtot -1.000
    36        NH1     23      ASP      N     36    -0.470000    14.0070   ; qtot -1.470
    37          H     23      ASP     HN     37     0.310000     1.0080   ; qtot -1.160
    38        CT1     23      ASP     CA     38     0.070000    12.0110   ; qtot -1.090
    39        HB1     23      ASP     HA     39     0.090000     1.0080   ; qtot -1.000
    40       CT2A     23      ASP     CB     40    -0.280000    12.0110   ; qtot -1.280
    41        HA2     23      ASP    HB1     41     0.090000     1.0080   ; qtot -1.190
    42        HA2     23      ASP    HB2     42     0.090000     1.0080   ; qtot -1.100
    43         CC     23      ASP     CG     43     0.620000    12.0110   ; qtot -0.480
    44         OC     23      ASP    OD1     44    -0.760000    15.9990   ; qtot -1.240
    45         OC     23      ASP    OD2     45    -0.760000    15.9990   ; qtot -2.000
    46          C     23      ASP      C     46     0.510000    12.0110   ; qtot -1.490
    47          O     23      ASP      O     47    -0.510000    15.9990   ; qtot -2.000
    48        NH1     24      VAL      N     48    -0.470000    14.0070   ; qtot -2.470
    49          H     24      VAL     HN     49     0.310000     1.0080   ; qtot -2.160
    50        CT1     24      VAL     CA     50     0.070000    12.0110   ; qtot -2.090
    51        HB1     24      VAL     HA     51     0.090000     1.0080   ; qtot -2.000
    52        CT1     24      VAL     CB     52    -0.090000    12.0110   ; qtot -2.090
    53        HA1     24      VAL     HB     53     0.090000     1.0080   ; qtot -2.000
    54        CT3     24      VAL    CG1     54    -0.270000    12.0110   ; qtot -2.270
    55        HA3     24      VAL   HG11     55     0.090000     1.0080   ; qtot -2.180
    56        HA3     24      VAL   HG12     56     0.090000     1.0080   ; qtot -2.090
    57        HA3     24      VAL   HG13     57     0.090000     1.0080   ; qtot -2.000
    58        CT3     24      VAL    CG2     58    -0.270000    12.0110   ; qtot -2.270
    59        HA3     24      VAL   HG21     59     0.090000     1.0080   ; qtot -2.180
    60        HA3     24      VAL   HG22     60     0.090000     1.0080   ; qtot -2.090
    61        HA3     24      VAL   HG23     61     0.090000     1.0080   ; qtot -2.000
    62          C     24      VAL      C     62     0.510000    12.0110   ; qtot -1.490
    63          O     24      VAL      O     63    -0.510000    15.9990   ; qtot -2.000
    64        NH1     25      THR      N     64    -0.470000    14.0070   ; qtot -2.470
    65          H     25      THR     HN     65     0.310000     1.0080   ; qtot -2.160
    66        CT1     25      THR     CA     66     0.070000    12.0110   ; qtot -2.090
    67        HB1     25      THR     HA     67     0.090000     1.0080   ; qtot -2.000
    68        CT1     25      THR     CB     68     0.140000    12.0110   ; qtot -1.860
    69        HA1     25      THR     HB     69     0.090000     1.0080   ; qtot -1.770
    70        OH1     25      THR    OG1     70    -0.660000    15.9990   ; qtot -2.430
    71          H     25      THR    HG1     71     0.430000     1.0080   ; qtot -2.000
    72        CT3     25      THR    CG2     72    -0.270000    12.0110   ; qtot -2.270
    73        HA3     25      THR   HG21     73     0.090000     1.0080   ; qtot -2.180
    74        HA3     25      THR   HG22     74     0.090000     1.0080   ; qtot -2.090
    75        HA3     25      THR   HG23     75     0.090000     1.0080   ; qtot -2.000
    76          C     25      THR      C     76     0.510000    12.0110   ; qtot -1.490
    77          O     25      THR      O     77    -0.510000    15.9990   ; qtot -2.000
    78        NH1     26      GLN      N     78    -0.470000    14.0070   ; qtot -2.470
    79          H     26      GLN     HN     79     0.310000     1.0080   ; qtot -2.160
    80        CT1     26      GLN     CA     80     0.070000    12.0110   ; qtot -2.090
    81        HB1     26      GLN     HA     81     0.090000     1.0080   ; qtot -2.000
    82        CT2     26      GLN     CB     82    -0.180000    12.0110   ; qtot -2.180
    83        HA2     26      GLN    HB1     83     0.090000     1.0080   ; qtot -2.090
    84        HA2     26      GLN    HB2     84     0.090000     1.0080   ; qtot -2.000
    85        CT2     26      GLN     CG     85    -0.180000    12.0110   ; qtot -2.180
    86        HA2     26      GLN    HG1     86     0.090000     1.0080   ; qtot -2.090
    87        HA2     26      GLN    HG2     87     0.090000     1.0080   ; qtot -2.000
    88         CC     26      GLN     CD     88     0.550000    12.0110   ; qtot -1.450
    89          O     26      GLN    OE1     89    -0.550000    15.9990   ; qtot -2.000
    90        NH2     26      GLN    NE2     90    -0.620000    14.0070   ; qtot -2.620
    91          H     26      GLN   HE21     91     0.320000     1.0080   ; qtot -2.300
    92          H     26      GLN   HE22     92     0.300000     1.0080   ; qtot -2.000
    93          C     26      GLN      C     93     0.510000    12.0110   ; qtot -1.490
    94          O     26      GLN      O     94    -0.510000    15.9990   ; qtot -2.000
    95        NH1     27      GLU      N     95    -0.470000    14.0070   ; qtot -2.470
    96          H     27      GLU     HN     96     0.310000     1.0080   ; qtot -2.160
    97        CT1     27      GLU     CA     97     0.070000    12.0110   ; qtot -2.090
    98        HB1     27      GLU     HA     98     0.090000     1.0080   ; qtot -2.000
    99       CT2A     27      GLU     CB     99    -0.180000    12.0110   ; qtot -2.180
   100        HA2     27      GLU    HB1    100     0.090000     1.0080   ; qtot -2.090
   101        HA2     27      GLU    HB2    101     0.090000     1.0080   ; qtot -2.000
   102        CT2     27      GLU     CG    102    -0.280000    12.0110   ; qtot -2.280
   103        HA2     27      GLU    HG1    103     0.090000     1.0080   ; qtot -2.190
   104        HA2     27      GLU    HG2    104     0.090000     1.0080   ; qtot -2.100
   105         CC     27      GLU     CD    105     0.620000    12.0110   ; qtot -1.480
   106         OC     27      GLU    OE1    106    -0.760000    15.9990   ; qtot -2.240
   107         OC     27      GLU    OE2    107    -0.760000    15.9990   ; qtot -3.000
   108          C     27      GLU      C    108     0.510000    12.0110   ; qtot -2.490
   109          O     27      GLU      O    109    -0.510000    15.9990   ; qtot -3.000
   110        NH1     28      ARG      N    110    -0.470000    14.0070   ; qtot -3.470
   111          H     28      ARG     HN    111     0.310000     1.0080   ; qtot -3.160
   112        CT1     28      ARG     CA    112     0.070000    12.0110   ; qtot -3.090
   113        HB1     28      ARG     HA    113     0.090000     1.0080   ; qtot -3.000
   114        CT2     28      ARG     CB    114    -0.180000    12.0110   ; qtot -3.180
   115        HA2     28      ARG    HB1    115     0.090000     1.0080   ; qtot -3.090
   116        HA2     28      ARG    HB2    116     0.090000     1.0080   ; qtot -3.000
   117        CT2     28      ARG     CG    117    -0.180000    12.0110   ; qtot -3.180
   118        HA2     28      ARG    HG1    118     0.090000     1.0080   ; qtot -3.090
   119        HA2     28      ARG    HG2    119     0.090000     1.0080   ; qtot -3.000
   120        CT2     28      ARG     CD    120     0.200000    12.0110   ; qtot -2.800
   121        HA2     28      ARG    HD1    121     0.090000     1.0080   ; qtot -2.710
   122        HA2     28      ARG    HD2    122     0.090000     1.0080   ; qtot -2.620
   123        NC2     28      ARG     NE    123    -0.700000    14.0070   ; qtot -3.320
   124         HC     28      ARG     HE    124     0.440000     1.0080   ; qtot -2.880
   125          C     28      ARG     CZ    125     0.640000    12.0110   ; qtot -2.240
   126        NC2     28      ARG    NH1    126    -0.800000    14.0070   ; qtot -3.040
   127         HC     28      ARG   HH11    127     0.460000     1.0080   ; qtot -2.580
   128         HC     28      ARG   HH12    128     0.460000     1.0080   ; qtot -2.120
   129        NC2     28      ARG    NH2    129    -0.800000    14.0070   ; qtot -2.920
   130         HC     28      ARG   HH21    130     0.460000     1.0080   ; qtot -2.460
   131         HC     28      ARG   HH22    131     0.460000     1.0080   ; qtot -2.000
   132          C     28      ARG      C    132     0.510000    12.0110   ; qtot -1.490
   133          O     28      ARG      O    133    -0.510000    15.9990   ; qtot -2.000
   134        NH1     29      ASP      N    134    -0.470000    14.0070   ; qtot -2.470
   135          H     29      ASP     HN    135     0.310000     1.0080   ; qtot -2.160
   136        CT1     29      ASP     CA    136     0.070000    12.0110   ; qtot -2.090
   137        HB1     29      ASP     HA    137     0.090000     1.0080   ; qtot -2.000
   138       CT2A     29      ASP     CB    138    -0.280000    12.0110   ; qtot -2.280
   139        HA2     29      ASP    HB1    139     0.090000     1.0080   ; qtot -2.190
   140        HA2     29      ASP    HB2    140     0.090000     1.0080   ; qtot -2.100
   141         CC     29      ASP     CG    141     0.620000    12.0110   ; qtot -1.480
   142         OC     29      ASP    OD1    142    -0.760000    15.9990   ; qtot -2.240
   143         OC     29      ASP    OD2    143    -0.760000    15.9990   ; qtot -3.000
   144          C     29      ASP      C    144     0.510000    12.0110   ; qtot -2.490
   145          O     29      ASP      O    145    -0.510000    15.9990   ; qtot -3.000
   146        NH1     30      GLU      N    146    -0.470000    14.0070   ; qtot -3.470
   147          H     30      GLU     HN    147     0.310000     1.0080   ; qtot -3.160
   148        CT1     30      GLU     CA    148     0.070000    12.0110   ; qtot -3.090
   149        HB1     30      GLU     HA    149     0.090000     1.0080   ; qtot -3.000
   150       CT2A     30      GLU     CB    150    -0.180000    12.0110   ; qtot -3.180
   151        HA2     30      GLU    HB1    151     0.090000     1.0080   ; qtot -3.090
   152        HA2     30      GLU    HB2    152     0.090000     1.0080   ; qtot -3.000
   153        CT2     30      GLU     CG    153    -0.280000    12.0110   ; qtot -3.280
   154        HA2     30      GLU    HG1    154     0.090000     1.0080   ; qtot -3.190
   155        HA2     30      GLU    HG2    155     0.090000     1.0080   ; qtot -3.100
   156         CC     30      GLU     CD    156     0.620000    12.0110   ; qtot -2.480
   157         OC     30      GLU    OE1    157    -0.760000    15.9990   ; qtot -3.240
   158         OC     30      GLU    OE2    158    -0.760000    15.9990   ; qtot -4.000
   159          C     30      GLU      C    159     0.510000    12.0110   ; qtot -3.490
   160          O     30      GLU      O    160    -0.510000    15.9990   ; qtot -4.000
   161        NH1     31      VAL      N    161    -0.470000    14.0070   ; qtot -4.470
   162          H     31      VAL     HN    162     0.310000     1.0080   ; qtot -4.160
   163        CT1     31      VAL     CA    163     0.070000    12.0110   ; qtot -4.090
   164        HB1     31      VAL     HA    164     0.090000     1.0080   ; qtot -4.000
   165        CT1     31      VAL     CB    165    -0.090000    12.0110   ; qtot -4.090
   166        HA1     31      VAL     HB    166     0.090000     1.0080   ; qtot -4.000
   167        CT3     31      VAL    CG1    167    -0.270000    12.0110   ; qtot -4.270
   168        HA3     31      VAL   HG11    168     0.090000     1.0080   ; qtot -4.180
   169        HA3     31      VAL   HG12    169     0.090000     1.0080   ; qtot -4.090
   170        HA3     31      VAL   HG13    170     0.090000     1.0080   ; qtot -4.000
   171        CT3     31      VAL    CG2    171    -0.270000    12.0110   ; qtot -4.270
   172        HA3     31      VAL   HG21    172     0.090000     1.0080   ; qtot -4.180
   173        HA3     31      VAL   HG22    173     0.090000     1.0080   ; qtot -4.090
   174        HA3     31      VAL   HG23    174     0.090000     1.0080   ; qtot -4.000
   175          C     31      VAL      C    175     0.510000    12.0110   ; qtot -3.490
   176          O     31      VAL      O    176    -0.510000    15.9990   ; qtot -4.000
   177        NH1     32      TRP      N    177    -0.470000    14.0070   ; qtot -4.470
   178          H     32      TRP     HN    178     0.310000     1.0080   ; qtot -4.160
   179        CT1     32      TRP     CA    179     0.070000    12.0110   ; qtot -4.090
   180        HB1     32      TRP     HA    180     0.090000     1.0080   ; qtot -4.000
   181        CT2     32      TRP     CB    181    -0.180000    12.0110   ; qtot -4.180
   182        HA2     32      TRP    HB1    182     0.090000     1.0080   ; qtot -4.090
   183        HA2     32      TRP    HB2    183     0.090000     1.0080   ; qtot -4.000
   184         CY     32      TRP     CG    184    -0.030000    12.0110   ; qtot -4.030
   185         CA     32      TRP    CD1    185    -0.150000    12.0110   ; qtot -4.180
   186         HP     32      TRP    HD1    186     0.220000     1.0080   ; qtot -3.960
   187         NY     32      TRP    NE1    187    -0.510000    14.0070   ; qtot -4.470
   188          H     32      TRP    HE1    188     0.370000     1.0080   ; qtot -4.100
   189        CPT     32      TRP    CE2    189     0.240000    12.0110   ; qtot -3.860
   190        CPT     32      TRP    CD2    190     0.110000    12.0110   ; qtot -3.750
   191        CAI     32      TRP    CE3    191    -0.250000    12.0110   ; qtot -4.000
   192         HP     32      TRP    HE3    192     0.170000     1.0080   ; qtot -3.830
   193         CA     32      TRP    CZ3    193    -0.200000    12.0110   ; qtot -4.030
   194         HP     32      TRP    HZ3    194     0.140000     1.0080   ; qtot -3.890
   195        CAI     32      TRP    CZ2    195    -0.270000    12.0110   ; qtot -4.160
   196         HP     32      TRP    HZ2    196     0.160000     1.0080   ; qtot -4.000
   197         CA     32      TRP    CH2    197    -0.140000    12.0110   ; qtot -4.140
   198         HP     32      TRP    HH2    198     0.140000     1.0080   ; qtot -4.000
   199          C     32      TRP      C    199     0.510000    12.0110   ; qtot -3.490
   200          O     32      TRP      O    200    -0.510000    15.9990   ; qtot -4.000
   201        NH1     33      VAL      N    201    -0.470000    14.0070   ; qtot -4.470
   202          H     33      VAL     HN    202     0.310000     1.0080   ; qtot -4.160
   203        CT1     33      VAL     CA    203     0.070000    12.0110   ; qtot -4.090
   204        HB1     33      VAL     HA    204     0.090000     1.0080   ; qtot -4.000
   205        CT1     33      VAL     CB    205    -0.090000    12.0110   ; qtot -4.090
   206        HA1     33      VAL     HB    206     0.090000     1.0080   ; qtot -4.000
   207        CT3     33      VAL    CG1    207    -0.270000    12.0110   ; qtot -4.270
   208        HA3     33      VAL   HG11    208     0.090000     1.0080   ; qtot -4.180
   209        HA3     33      VAL   HG12    209     0.090000     1.0080   ; qtot -4.090
   210        HA3     33      VAL   HG13    210     0.090000     1.0080   ; qtot -4.000
   211        CT3     33      VAL    CG2    211    -0.270000    12.0110   ; qtot -4.270
   212        HA3     33      VAL   HG21    212     0.090000     1.0080   ; qtot -4.180
   213        HA3     33      VAL   HG22    213     0.090000     1.0080   ; qtot -4.090
   214        HA3     33      VAL   HG23    214     0.090000     1.0080   ; qtot -4.000
   215          C     33      VAL      C    215     0.510000    12.0110   ; qtot -3.490
   216          O     33      VAL      O    216    -0.510000    15.9990   ; qtot -4.000
   217        NH1     34      VAL      N    217    -0.470000    14.0070   ; qtot -4.470
   218          H     34      VAL     HN    218     0.310000     1.0080   ; qtot -4.160
   219        CT1     34      VAL     CA    219     0.070000    12.0110   ; qtot -4.090
   220        HB1     34      VAL     HA    220     0.090000     1.0080   ; qtot -4.000
   221        CT1     34      VAL     CB    221    -0.090000    12.0110   ; qtot -4.090
   222        HA1     34      VAL     HB    222     0.090000     1.0080   ; qtot -4.000
   223        CT3     34      VAL    CG1    223    -0.270000    12.0110   ; qtot -4.270
   224        HA3     34      VAL   HG11    224     0.090000     1.0080   ; qtot -4.180
   225        HA3     34      VAL   HG12    225     0.090000     1.0080   ; qtot -4.090
   226        HA3     34      VAL   HG13    226     0.090000     1.0080   ; qtot -4.000
   227        CT3     34      VAL    CG2    227    -0.270000    12.0110   ; qtot -4.270
   228        HA3     34      VAL   HG21    228     0.090000     1.0080   ; qtot -4.180
   229        HA3     34      VAL   HG22    229     0.090000     1.0080   ; qtot -4.090
   230        HA3     34      VAL   HG23    230     0.090000     1.0080   ; qtot -4.000
   231          C     34      VAL      C    231     0.510000    12.0110   ; qtot -3.490
   232          O     34      VAL      O    232    -0.510000    15.9990   ; qtot -4.000
   233        NH1     35      GLY      N    233    -0.470000    14.0070   ; qtot -4.470
   234          H     35      GLY     HN    234     0.310000     1.0080   ; qtot -4.160
   235        CT2     35      GLY     CA    235    -0.020000    12.0110   ; qtot -4.180
   236        HB2     35      GLY    HA1    236     0.090000     1.0080   ; qtot -4.090
   237        HB2     35      GLY    HA2    237     0.090000     1.0080   ; qtot -4.000
   238          C     35      GLY      C    238     0.510000    12.0110   ; qtot -3.490
   239          O     35      GLY      O    239    -0.510000    15.9990   ; qtot -4.000
   240        NH1     36      MET      N    240    -0.470000    14.0070   ; qtot -4.470
   241          H     36      MET     HN    241     0.310000     1.0080   ; qtot -4.160
   242        CT1     36      MET     CA    242     0.070000    12.0110   ; qtot -4.090
   243        HB1     36      MET     HA    243     0.090000     1.0080   ; qtot -4.000
   244        CT2     36      MET     CB    244    -0.180000    12.0110   ; qtot -4.180
   245        HA2     36      MET    HB1    245     0.090000     1.0080   ; qtot -4.090
   246        HA2     36      MET    HB2    246     0.090000     1.0080   ; qtot -4.000
   247        CT2     36      MET     CG    247    -0.140000    12.0110   ; qtot -4.140
   248        HA2     36      MET    HG1    248     0.090000     1.0080   ; qtot -4.050
   249        HA2     36      MET    HG2    249     0.090000     1.0080   ; qtot -3.960
   250          S     36      MET     SD    250    -0.090000    32.0600   ; qtot -4.050
   251        CT3     36      MET     CE    251    -0.220000    12.0110   ; qtot -4.270
   252        HA3     36      MET    HE1    252     0.090000     1.0080   ; qtot -4.180
   253        HA3     36      MET    HE2    253     0.090000     1.0080   ; qtot -4.090
   254        HA3     36      MET    HE3    254     0.090000     1.0080   ; qtot -4.000
   255          C     36      MET      C    255     0.510000    12.0110   ; qtot -3.490
   256          O     36      MET      O    256    -0.510000    15.9990   ; qtot -4.000
   257        NH1     37      GLY      N    257    -0.470000    14.0070   ; qtot -4.470
   258          H     37      GLY     HN    258     0.310000     1.0080   ; qtot -4.160
   259        CT2     37      GLY     CA    259    -0.020000    12.0110   ; qtot -4.180
   260        HB2     37      GLY    HA1    260     0.090000     1.0080   ; qtot -4.090
   261        HB2     37      GLY    HA2    261     0.090000     1.0080   ; qtot -4.000
   262          C     37      GLY      C    262     0.510000    12.0110   ; qtot -3.490
   263          O     37      GLY      O    263    -0.510000    15.9990   ; qtot -4.000
   264        NH1     38      ILE      N    264    -0.470000    14.0070   ; qtot -4.470
   265          H     38      ILE     HN    265     0.310000     1.0080   ; qtot -4.160
   266        CT1     38      ILE     CA    266     0.070000    12.0110   ; qtot -4.090
   267        HB1     38      ILE     HA    267     0.090000     1.0080   ; qtot -4.000
   268        CT1     38      ILE     CB    268    -0.090000    12.0110   ; qtot -4.090
   269        HA1     38      ILE     HB    269     0.090000     1.0080   ; qtot -4.000
   270        CT3     38      ILE    CG2    270    -0.270000    12.0110   ; qtot -4.270
   271        HA3     38      ILE   HG21    271     0.090000     1.0080   ; qtot -4.180
   272        HA3     38      ILE   HG22    272     0.090000     1.0080   ; qtot -4.090
   273        HA3     38      ILE   HG23    273     0.090000     1.0080   ; qtot -4.000
   274        CT2     38      ILE    CG1    274    -0.180000    12.0110   ; qtot -4.180
   275        HA2     38      ILE   HG11    275     0.090000     1.0080   ; qtot -4.090
   276        HA2     38      ILE   HG12    276     0.090000     1.0080   ; qtot -4.000
   277        CT3     38      ILE     CD    277    -0.270000    12.0110   ; qtot -4.270
   278        HA3     38      ILE    HD1    278     0.090000     1.0080   ; qtot -4.180
   279        HA3     38      ILE    HD2    279     0.090000     1.0080   ; qtot -4.090
   280        HA3     38      ILE    HD3    280     0.090000     1.0080   ; qtot -4.000
   281          C     38      ILE      C    281     0.510000    12.0110   ; qtot -3.490
   282          O     38      ILE      O    282    -0.510000    15.9990   ; qtot -4.000
   283        NH1     39      VAL      N    283    -0.470000    14.0070   ; qtot -4.470
   284          H     39      VAL     HN    284     0.310000     1.0080   ; qtot -4.160
   285        CT1     39      VAL     CA    285     0.070000    12.0110   ; qtot -4.090
   286        HB1     39      VAL     HA    286     0.090000     1.0080   ; qtot -4.000
   287        CT1     39      VAL     CB    287    -0.090000    12.0110   ; qtot -4.090
   288        HA1     39      VAL     HB    288     0.090000     1.0080   ; qtot -4.000
   289        CT3     39      VAL    CG1    289    -0.270000    12.0110   ; qtot -4.270
   290        HA3     39      VAL   HG11    290     0.090000     1.0080   ; qtot -4.180
   291        HA3     39      VAL   HG12    291     0.090000     1.0080   ; qtot -4.090
   292        HA3     39      VAL   HG13    292     0.090000     1.0080   ; qtot -4.000
   293        CT3     39      VAL    CG2    293    -0.270000    12.0110   ; qtot -4.270
   294        HA3     39      VAL   HG21    294     0.090000     1.0080   ; qtot -4.180
   295        HA3     39      VAL   HG22    295     0.090000     1.0080   ; qtot -4.090
   296        HA3     39      VAL   HG23    296     0.090000     1.0080   ; qtot -4.000
   297          C     39      VAL      C    297     0.510000    12.0110   ; qtot -3.490
   298          O     39      VAL      O    298    -0.510000    15.9990   ; qtot -4.000
   299        NH1     40      MET      N    299    -0.470000    14.0070   ; qtot -4.470
   300          H     40      MET     HN    300     0.310000     1.0080   ; qtot -4.160
   301        CT1     40      MET     CA    301     0.070000    12.0110   ; qtot -4.090
   302        HB1     40      MET     HA    302     0.090000     1.0080   ; qtot -4.000
   303        CT2     40      MET     CB    303    -0.180000    12.0110   ; qtot -4.180
   304        HA2     40      MET    HB1    304     0.090000     1.0080   ; qtot -4.090
   305        HA2     40      MET    HB2    305     0.090000     1.0080   ; qtot -4.000
   306        CT2     40      MET     CG    306    -0.140000    12.0110   ; qtot -4.140
   307        HA2     40      MET    HG1    307     0.090000     1.0080   ; qtot -4.050
   308        HA2     40      MET    HG2    308     0.090000     1.0080   ; qtot -3.960
   309          S     40      MET     SD    309    -0.090000    32.0600   ; qtot -4.050
   310        CT3     40      MET     CE    310    -0.220000    12.0110   ; qtot -4.270
   311        HA3     40      MET    HE1    311     0.090000     1.0080   ; qtot -4.180
   312        HA3     40      MET    HE2    312     0.090000     1.0080   ; qtot -4.090
   313        HA3     40      MET    HE3    313     0.090000     1.0080   ; qtot -4.000
   314          C     40      MET      C    314     0.510000    12.0110   ; qtot -3.490
   315          O     40      MET      O    315    -0.510000    15.9990   ; qtot -4.000
   316        NH1     41      SER      N    316    -0.470000    14.0070   ; qtot -4.470
   317          H     41      SER     HN    317     0.310000     1.0080   ; qtot -4.160
   318        CT1     41      SER     CA    318     0.070000    12.0110   ; qtot -4.090
   319        HB1     41      SER     HA    319     0.090000     1.0080   ; qtot -4.000
   320        CT2     41      SER     CB    320     0.050000    12.0110   ; qtot -3.950
   321        HA2     41      SER    HB1    321     0.090000     1.0080   ; qtot -3.860
   322        HA2     41      SER    HB2    322     0.090000     1.0080   ; qtot -3.770
   323        OH1     41      SER     OG    323    -0.660000    15.9990   ; qtot -4.430
   324          H     41      SER    HG1    324     0.430000     1.0080   ; qtot -4.000
   325          C     41      SER      C    325     0.510000    12.0110   ; qtot -3.490
   326          O     41      SER      O    326    -0.510000    15.9990   ; qtot -4.000
   327        NH1     42      LEU      N    327    -0.470000    14.0070   ; qtot -4.470
   328          H     42      LEU     HN    328     0.310000     1.0080   ; qtot -4.160
   329        CT1     42      LEU     CA    329     0.070000    12.0110   ; qtot -4.090
   330        HB1     42      LEU     HA    330     0.090000     1.0080   ; qtot -4.000
   331        CT2     42      LEU     CB    331    -0.180000    12.0110   ; qtot -4.180
   332        HA2     42      LEU    HB1    332     0.090000     1.0080   ; qtot -4.090
   333        HA2     42      LEU    HB2    333     0.090000     1.0080   ; qtot -4.000
   334        CT1     42      LEU     CG    334    -0.090000    12.0110   ; qtot -4.090
   335        HA1     42      LEU     HG    335     0.090000     1.0080   ; qtot -4.000
   336        CT3     42      LEU    CD1    336    -0.270000    12.0110   ; qtot -4.270
   337        HA3     42      LEU   HD11    337     0.090000     1.0080   ; qtot -4.180
   338        HA3     42      LEU   HD12    338     0.090000     1.0080   ; qtot -4.090
   339        HA3     42      LEU   HD13    339     0.090000     1.0080   ; qtot -4.000
   340        CT3     42      LEU    CD2    340    -0.270000    12.0110   ; qtot -4.270
   341        HA3     42      LEU   HD21    341     0.090000     1.0080   ; qtot -4.180
   342        HA3     42      LEU   HD22    342     0.090000     1.0080   ; qtot -4.090
   343        HA3     42      LEU   HD23    343     0.090000     1.0080   ; qtot -4.000
   344          C     42      LEU      C    344     0.510000    12.0110   ; qtot -3.490
   345          O     42      LEU      O    345    -0.510000    15.9990   ; qtot -4.000
   346        NH1     43      ILE      N    346    -0.470000    14.0070   ; qtot -4.470
   347          H     43      ILE     HN    347     0.310000     1.0080   ; qtot -4.160
   348        CT1     43      ILE     CA    348     0.070000    12.0110   ; qtot -4.090
   349        HB1     43      ILE     HA    349     0.090000     1.0080   ; qtot -4.000
   350        CT1     43      ILE     CB    350    -0.090000    12.0110   ; qtot -4.090
   351        HA1     43      ILE     HB    351     0.090000     1.0080   ; qtot -4.000
   352        CT3     43      ILE    CG2    352    -0.270000    12.0110   ; qtot -4.270
   353        HA3     43      ILE   HG21    353     0.090000     1.0080   ; qtot -4.180
   354        HA3     43      ILE   HG22    354     0.090000     1.0080   ; qtot -4.090
   355        HA3     43      ILE   HG23    355     0.090000     1.0080   ; qtot -4.000
   356        CT2     43      ILE    CG1    356    -0.180000    12.0110   ; qtot -4.180
   357        HA2     43      ILE   HG11    357     0.090000     1.0080   ; qtot -4.090
   358        HA2     43      ILE   HG12    358     0.090000     1.0080   ; qtot -4.000
   359        CT3     43      ILE     CD    359    -0.270000    12.0110   ; qtot -4.270
   360        HA3     43      ILE    HD1    360     0.090000     1.0080   ; qtot -4.180
   361        HA3     43      ILE    HD2    361     0.090000     1.0080   ; qtot -4.090
   362        HA3     43      ILE    HD3    362     0.090000     1.0080   ; qtot -4.000
   363          C     43      ILE      C    363     0.510000    12.0110   ; qtot -3.490
   364          O     43      ILE      O    364    -0.510000    15.9990   ; qtot -4.000
   365        NH1     44      VAL      N    365    -0.470000    14.0070   ; qtot -4.470
   366          H     44      VAL     HN    366     0.310000     1.0080   ; qtot -4.160
   367        CT1     44      VAL     CA    367     0.070000    12.0110   ; qtot -4.090
   368        HB1     44      VAL     HA    368     0.090000     1.0080   ; qtot -4.000
   369        CT1     44      VAL     CB    369    -0.090000    12.0110   ; qtot -4.090
   370        HA1     44      VAL     HB    370     0.090000     1.0080   ; qtot -4.000
   371        CT3     44      VAL    CG1    371    -0.270000    12.0110   ; qtot -4.270
   372        HA3     44      VAL   HG11    372     0.090000     1.0080   ; qtot -4.180
   373        HA3     44      VAL   HG12    373     0.090000     1.0080   ; qtot -4.090
   374        HA3     44      VAL   HG13    374     0.090000     1.0080   ; qtot -4.000
   375        CT3     44      VAL    CG2    375    -0.270000    12.0110   ; qtot -4.270
   376        HA3     44      VAL   HG21    376     0.090000     1.0080   ; qtot -4.180
   377        HA3     44      VAL   HG22    377     0.090000     1.0080   ; qtot -4.090
   378        HA3     44      VAL   HG23    378     0.090000     1.0080   ; qtot -4.000
   379          C     44      VAL      C    379     0.510000    12.0110   ; qtot -3.490
   380          O     44      VAL      O    380    -0.510000    15.9990   ; qtot -4.000
   381        NH1     45      LEU      N    381    -0.470000    14.0070   ; qtot -4.470
   382          H     45      LEU     HN    382     0.310000     1.0080   ; qtot -4.160
   383        CT1     45      LEU     CA    383     0.070000    12.0110   ; qtot -4.090
   384        HB1     45      LEU     HA    384     0.090000     1.0080   ; qtot -4.000
   385        CT2     45      LEU     CB    385    -0.180000    12.0110   ; qtot -4.180
   386        HA2     45      LEU    HB1    386     0.090000     1.0080   ; qtot -4.090
   387        HA2     45      LEU    HB2    387     0.090000     1.0080   ; qtot -4.000
   388        CT1     45      LEU     CG    388    -0.090000    12.0110   ; qtot -4.090
   389        HA1     45      LEU     HG    389     0.090000     1.0080   ; qtot -4.000
   390        CT3     45      LEU    CD1    390    -0.270000    12.0110   ; qtot -4.270
   391        HA3     45      LEU   HD11    391     0.090000     1.0080   ; qtot -4.180
   392        HA3     45      LEU   HD12    392     0.090000     1.0080   ; qtot -4.090
   393        HA3     45      LEU   HD13    393     0.090000     1.0080   ; qtot -4.000
   394        CT3     45      LEU    CD2    394    -0.270000    12.0110   ; qtot -4.270
   395        HA3     45      LEU   HD21    395     0.090000     1.0080   ; qtot -4.180
   396        HA3     45      LEU   HD22    396     0.090000     1.0080   ; qtot -4.090
   397        HA3     45      LEU   HD23    397     0.090000     1.0080   ; qtot -4.000
   398          C     45      LEU      C    398     0.510000    12.0110   ; qtot -3.490
   399          O     45      LEU      O    399    -0.510000    15.9990   ; qtot -4.000
   400        NH1     46      ALA      N    400    -0.470000    14.0070   ; qtot -4.470
   401          H     46      ALA     HN    401     0.310000     1.0080   ; qtot -4.160
   402        CT1     46      ALA     CA    402     0.070000    12.0110   ; qtot -4.090
   403        HB1     46      ALA     HA    403     0.090000     1.0080   ; qtot -4.000
   404        CT3     46      ALA     CB    404    -0.270000    12.0110   ; qtot -4.270
   405        HA3     46      ALA    HB1    405     0.090000     1.0080   ; qtot -4.180
   406        HA3     46      ALA    HB2    406     0.090000     1.0080   ; qtot -4.090
   407        HA3     46      ALA    HB3    407     0.090000     1.0080   ; qtot -4.000
   408          C     46      ALA      C    408     0.510000    12.0110   ; qtot -3.490
   409          O     46      ALA      O    409    -0.510000    15.9990   ; qtot -4.000
   410        NH1     47      ILE      N    410    -0.470000    14.0070   ; qtot -4.470
   411          H     47      ILE     HN    411     0.310000     1.0080   ; qtot -4.160
   412        CT1     47      ILE     CA    412     0.070000    12.0110   ; qtot -4.090
   413        HB1     47      ILE     HA    413     0.090000     1.0080   ; qtot -4.000
   414        CT1     47      ILE     CB    414    -0.090000    12.0110   ; qtot -4.090
   415        HA1     47      ILE     HB    415     0.090000     1.0080   ; qtot -4.000
   416        CT3     47      ILE    CG2    416    -0.270000    12.0110   ; qtot -4.270
   417        HA3     47      ILE   HG21    417     0.090000     1.0080   ; qtot -4.180
   418        HA3     47      ILE   HG22    418     0.090000     1.0080   ; qtot -4.090
   419        HA3     47      ILE   HG23    419     0.090000     1.0080   ; qtot -4.000
   420        CT2     47      ILE    CG1    420    -0.180000    12.0110   ; qtot -4.180
   421        HA2     47      ILE   HG11    421     0.090000     1.0080   ; qtot -4.090
   422        HA2     47      ILE   HG12    422     0.090000     1.0080   ; qtot -4.000
   423        CT3     47      ILE     CD    423    -0.270000    12.0110   ; qtot -4.270
   424        HA3     47      ILE    HD1    424     0.090000     1.0080   ; qtot -4.180
   425        HA3     47      ILE    HD2    425     0.090000     1.0080   ; qtot -4.090
   426        HA3     47      ILE    HD3    426     0.090000     1.0080   ; qtot -4.000
   427          C     47      ILE      C    427     0.510000    12.0110   ; qtot -3.490
   428          O     47      ILE      O    428    -0.510000    15.9990   ; qtot -4.000
   429        NH1     48      VAL      N    429    -0.470000    14.0070   ; qtot -4.470
   430          H     48      VAL     HN    430     0.310000     1.0080   ; qtot -4.160
   431        CT1     48      VAL     CA    431     0.070000    12.0110   ; qtot -4.090
   432        HB1     48      VAL     HA    432     0.090000     1.0080   ; qtot -4.000
   433        CT1     48      VAL     CB    433    -0.090000    12.0110   ; qtot -4.090
   434        HA1     48      VAL     HB    434     0.090000     1.0080   ; qtot -4.000
   435        CT3     48      VAL    CG1    435    -0.270000    12.0110   ; qtot -4.270
   436        HA3     48      VAL   HG11    436     0.090000     1.0080   ; qtot -4.180
   437        HA3     48      VAL   HG12    437     0.090000     1.0080   ; qtot -4.090
   438        HA3     48      VAL   HG13    438     0.090000     1.0080   ; qtot -4.000
   439        CT3     48      VAL    CG2    439    -0.270000    12.0110   ; qtot -4.270
   440        HA3     48      VAL   HG21    440     0.090000     1.0080   ; qtot -4.180
   441        HA3     48      VAL   HG22    441     0.090000     1.0080   ; qtot -4.090
   442        HA3     48      VAL   HG23    442     0.090000     1.0080   ; qtot -4.000
   443          C     48      VAL      C    443     0.510000    12.0110   ; qtot -3.490
   444          O     48      VAL      O    444    -0.510000    15.9990   ; qtot -4.000
   445        NH1     49      PHE      N    445    -0.470000    14.0070   ; qtot -4.470
   446          H     49      PHE     HN    446     0.310000     1.0080   ; qtot -4.160
   447        CT1     49      PHE     CA    447     0.070000    12.0110   ; qtot -4.090
   448        HB1     49      PHE     HA    448     0.090000     1.0080   ; qtot -4.000
   449        CT2     49      PHE     CB    449    -0.180000    12.0110   ; qtot -4.180
   450        HA2     49      PHE    HB1    450     0.090000     1.0080   ; qtot -4.090
   451        HA2     49      PHE    HB2    451     0.090000     1.0080   ; qtot -4.000
   452         CA     49      PHE     CG    452     0.000000    12.0110   ; qtot -4.000
   453         CA     49      PHE    CD1    453    -0.115000    12.0110   ; qtot -4.115
   454         HP     49      PHE    HD1    454     0.115000     1.0080   ; qtot -4.000
   455         CA     49      PHE    CE1    455    -0.115000    12.0110   ; qtot -4.115
   456         HP     49      PHE    HE1    456     0.115000     1.0080   ; qtot -4.000
   457         CA     49      PHE     CZ    457    -0.115000    12.0110   ; qtot -4.115
   458         HP     49      PHE     HZ    458     0.115000     1.0080   ; qtot -4.000
   459         CA     49      PHE    CD2    459    -0.115000    12.0110   ; qtot -4.115
   460         HP     49      PHE    HD2    460     0.115000     1.0080   ; qtot -4.000
   461         CA     49      PHE    CE2    461    -0.115000    12.0110   ; qtot -4.115
   462         HP     49      PHE    HE2    462     0.115000     1.0080   ; qtot -4.000
   463          C     49      PHE      C    463     0.510000    12.0110   ; qtot -3.490
   464          O     49      PHE      O    464    -0.510000    15.9990   ; qtot -4.000
   465        NH1     50      GLY      N    465    -0.470000    14.0070   ; qtot -4.470
   466          H     50      GLY     HN    466     0.310000     1.0080   ; qtot -4.160
   467        CT2     50      GLY     CA    467    -0.020000    12.0110   ; qtot -4.180
   468        HB2     50      GLY    HA1    468     0.090000     1.0080   ; qtot -4.090
   469        HB2     50      GLY    HA2    469     0.090000     1.0080   ; qtot -4.000
   470          C     50      GLY      C    470     0.510000    12.0110   ; qtot -3.490
   471          O     50      GLY      O    471    -0.510000    15.9990   ; qtot -4.000
   472        NH1     51      ASN      N    472    -0.470000    14.0070   ; qtot -4.470
   473          H     51      ASN     HN    473     0.310000     1.0080   ; qtot -4.160
   474        CT1     51      ASN     CA    474     0.070000    12.0110   ; qtot -4.090
   475        HB1     51      ASN     HA    475     0.090000     1.0080   ; qtot -4.000
   476        CT2     51      ASN     CB    476    -0.180000    12.0110   ; qtot -4.180
   477        HA2     51      ASN    HB1    477     0.090000     1.0080   ; qtot -4.090
   478        HA2     51      ASN    HB2    478     0.090000     1.0080   ; qtot -4.000
   479         CC     51      ASN     CG    479     0.550000    12.0110   ; qtot -3.450
   480          O     51      ASN    OD1    480    -0.550000    15.9990   ; qtot -4.000
   481        NH2     51      ASN    ND2    481    -0.620000    14.0070   ; qtot -4.620
   482          H     51      ASN   HD21    482     0.320000     1.0080   ; qtot -4.300
   483          H     51      ASN   HD22    483     0.300000     1.0080   ; qtot -4.000
   484          C     51      ASN      C    484     0.510000    12.0110   ; qtot -3.490
   485          O     51      ASN      O    485    -0.510000    15.9990   ; qtot -4.000
   486        NH1     52      VAL      N    486    -0.470000    14.0070   ; qtot -4.470
   487          H     52      VAL     HN    487     0.310000     1.0080   ; qtot -4.160
   488        CT1     52      VAL     CA    488     0.070000    12.0110   ; qtot -4.090
   489        HB1     52      VAL     HA    489     0.090000     1.0080   ; qtot -4.000
   490        CT1     52      VAL     CB    490    -0.090000    12.0110   ; qtot -4.090
   491        HA1     52      VAL     HB    491     0.090000     1.0080   ; qtot -4.000
   492        CT3     52      VAL    CG1    492    -0.270000    12.0110   ; qtot -4.270
   493        HA3     52      VAL   HG11    493     0.090000     1.0080   ; qtot -4.180
   494        HA3     52      VAL   HG12    494     0.090000     1.0080   ; qtot -4.090
   495        HA3     52      VAL   HG13    495     0.090000     1.0080   ; qtot -4.000
   496        CT3     52      VAL    CG2    496    -0.270000    12.0110   ; qtot -4.270
   497        HA3     52      VAL   HG21    497     0.090000     1.0080   ; qtot -4.180
   498        HA3     52      VAL   HG22    498     0.090000     1.0080   ; qtot -4.090
   499        HA3     52      VAL   HG23    499     0.090000     1.0080   ; qtot -4.000
   500          C     52      VAL      C    500     0.510000    12.0110   ; qtot -3.490
   501          O     52      VAL      O    501    -0.510000    15.9990   ; qtot -4.000
   502        NH1     53      LEU      N    502    -0.470000    14.0070   ; qtot -4.470
   503          H     53      LEU     HN    503     0.310000     1.0080   ; qtot -4.160
   504        CT1     53      LEU     CA    504     0.070000    12.0110   ; qtot -4.090
   505        HB1     53      LEU     HA    505     0.090000     1.0080   ; qtot -4.000
   506        CT2     53      LEU     CB    506    -0.180000    12.0110   ; qtot -4.180
   507        HA2     53      LEU    HB1    507     0.090000     1.0080   ; qtot -4.090
   508        HA2     53      LEU    HB2    508     0.090000     1.0080   ; qtot -4.000
   509        CT1     53      LEU     CG    509    -0.090000    12.0110   ; qtot -4.090
   510        HA1     53      LEU     HG    510     0.090000     1.0080   ; qtot -4.000
   511        CT3     53      LEU    CD1    511    -0.270000    12.0110   ; qtot -4.270
   512        HA3     53      LEU   HD11    512     0.090000     1.0080   ; qtot -4.180
   513        HA3     53      LEU   HD12    513     0.090000     1.0080   ; qtot -4.090
   514        HA3     53      LEU   HD13    514     0.090000     1.0080   ; qtot -4.000
   515        CT3     53      LEU    CD2    515    -0.270000    12.0110   ; qtot -4.270
   516        HA3     53      LEU   HD21    516     0.090000     1.0080   ; qtot -4.180
   517        HA3     53      LEU   HD22    517     0.090000     1.0080   ; qtot -4.090
   518        HA3     53      LEU   HD23    518     0.090000     1.0080   ; qtot -4.000
   519          C     53      LEU      C    519     0.510000    12.0110   ; qtot -3.490
   520          O     53      LEU      O    520    -0.510000    15.9990   ; qtot -4.000
   521        NH1     54      VAL      N    521    -0.470000    14.0070   ; qtot -4.470
   522          H     54      VAL     HN    522     0.310000     1.0080   ; qtot -4.160
   523        CT1     54      VAL     CA    523     0.070000    12.0110   ; qtot -4.090
   524        HB1     54      VAL     HA    524     0.090000     1.0080   ; qtot -4.000
   525        CT1     54      VAL     CB    525    -0.090000    12.0110   ; qtot -4.090
   526        HA1     54      VAL     HB    526     0.090000     1.0080   ; qtot -4.000
   527        CT3     54      VAL    CG1    527    -0.270000    12.0110   ; qtot -4.270
   528        HA3     54      VAL   HG11    528     0.090000     1.0080   ; qtot -4.180
   529        HA3     54      VAL   HG12    529     0.090000     1.0080   ; qtot -4.090
   530        HA3     54      VAL   HG13    530     0.090000     1.0080   ; qtot -4.000
   531        CT3     54      VAL    CG2    531    -0.270000    12.0110   ; qtot -4.270
   532        HA3     54      VAL   HG21    532     0.090000     1.0080   ; qtot -4.180
   533        HA3     54      VAL   HG22    533     0.090000     1.0080   ; qtot -4.090
   534        HA3     54      VAL   HG23    534     0.090000     1.0080   ; qtot -4.000
   535          C     54      VAL      C    535     0.510000    12.0110   ; qtot -3.490
   536          O     54      VAL      O    536    -0.510000    15.9990   ; qtot -4.000
   537        NH1     55      ILE      N    537    -0.470000    14.0070   ; qtot -4.470
   538          H     55      ILE     HN    538     0.310000     1.0080   ; qtot -4.160
   539        CT1     55      ILE     CA    539     0.070000    12.0110   ; qtot -4.090
   540        HB1     55      ILE     HA    540     0.090000     1.0080   ; qtot -4.000
   541        CT1     55      ILE     CB    541    -0.090000    12.0110   ; qtot -4.090
   542        HA1     55      ILE     HB    542     0.090000     1.0080   ; qtot -4.000
   543        CT3     55      ILE    CG2    543    -0.270000    12.0110   ; qtot -4.270
   544        HA3     55      ILE   HG21    544     0.090000     1.0080   ; qtot -4.180
   545        HA3     55      ILE   HG22    545     0.090000     1.0080   ; qtot -4.090
   546        HA3     55      ILE   HG23    546     0.090000     1.0080   ; qtot -4.000
   547        CT2     55      ILE    CG1    547    -0.180000    12.0110   ; qtot -4.180
   548        HA2     55      ILE   HG11    548     0.090000     1.0080   ; qtot -4.090
   549        HA2     55      ILE   HG12    549     0.090000     1.0080   ; qtot -4.000
   550        CT3     55      ILE     CD    550    -0.270000    12.0110   ; qtot -4.270
   551        HA3     55      ILE    HD1    551     0.090000     1.0080   ; qtot -4.180
   552        HA3     55      ILE    HD2    552     0.090000     1.0080   ; qtot -4.090
   553        HA3     55      ILE    HD3    553     0.090000     1.0080   ; qtot -4.000
   554          C     55      ILE      C    554     0.510000    12.0110   ; qtot -3.490
   555          O     55      ILE      O    555    -0.510000    15.9990   ; qtot -4.000
   556        NH1     56      THR      N    556    -0.470000    14.0070   ; qtot -4.470
   557          H     56      THR     HN    557     0.310000     1.0080   ; qtot -4.160
   558        CT1     56      THR     CA    558     0.070000    12.0110   ; qtot -4.090
   559        HB1     56      THR     HA    559     0.090000     1.0080   ; qtot -4.000
   560        CT1     56      THR     CB    560     0.140000    12.0110   ; qtot -3.860
   561        HA1     56      THR     HB    561     0.090000     1.0080   ; qtot -3.770
   562        OH1     56      THR    OG1    562    -0.660000    15.9990   ; qtot -4.430
   563          H     56      THR    HG1    563     0.430000     1.0080   ; qtot -4.000
   564        CT3     56      THR    CG2    564    -0.270000    12.0110   ; qtot -4.270
   565        HA3     56      THR   HG21    565     0.090000     1.0080   ; qtot -4.180
   566        HA3     56      THR   HG22    566     0.090000     1.0080   ; qtot -4.090
   567        HA3     56      THR   HG23    567     0.090000     1.0080   ; qtot -4.000
   568          C     56      THR      C    568     0.510000    12.0110   ; qtot -3.490
   569          O     56      THR      O    569    -0.510000    15.9990   ; qtot -4.000
   570        NH1     57      ALA      N    570    -0.470000    14.0070   ; qtot -4.470
   571          H     57      ALA     HN    571     0.310000     1.0080   ; qtot -4.160
   572        CT1     57      ALA     CA    572     0.070000    12.0110   ; qtot -4.090
   573        HB1     57      ALA     HA    573     0.090000     1.0080   ; qtot -4.000
   574        CT3     57      ALA     CB    574    -0.270000    12.0110   ; qtot -4.270
   575        HA3     57      ALA    HB1    575     0.090000     1.0080   ; qtot -4.180
   576        HA3     57      ALA    HB2    576     0.090000     1.0080   ; qtot -4.090
   577        HA3     57      ALA    HB3    577     0.090000     1.0080   ; qtot -4.000
   578          C     57      ALA      C    578     0.510000    12.0110   ; qtot -3.490
   579          O     57      ALA      O    579    -0.510000    15.9990   ; qtot -4.000
   580        NH1     58      ILE      N    580    -0.470000    14.0070   ; qtot -4.470
   581          H     58      ILE     HN    581     0.310000     1.0080   ; qtot -4.160
   582        CT1     58      ILE     CA    582     0.070000    12.0110   ; qtot -4.090
   583        HB1     58      ILE     HA    583     0.090000     1.0080   ; qtot -4.000
   584        CT1     58      ILE     CB    584    -0.090000    12.0110   ; qtot -4.090
   585        HA1     58      ILE     HB    585     0.090000     1.0080   ; qtot -4.000
   586        CT3     58      ILE    CG2    586    -0.270000    12.0110   ; qtot -4.270
   587        HA3     58      ILE   HG21    587     0.090000     1.0080   ; qtot -4.180
   588        HA3     58      ILE   HG22    588     0.090000     1.0080   ; qtot -4.090
   589        HA3     58      ILE   HG23    589     0.090000     1.0080   ; qtot -4.000
   590        CT2     58      ILE    CG1    590    -0.180000    12.0110   ; qtot -4.180
   591        HA2     58      ILE   HG11    591     0.090000     1.0080   ; qtot -4.090
   592        HA2     58      ILE   HG12    592     0.090000     1.0080   ; qtot -4.000
   593        CT3     58      ILE     CD    593    -0.270000    12.0110   ; qtot -4.270
   594        HA3     58      ILE    HD1    594     0.090000     1.0080   ; qtot -4.180
   595        HA3     58      ILE    HD2    595     0.090000     1.0080   ; qtot -4.090
   596        HA3     58      ILE    HD3    596     0.090000     1.0080   ; qtot -4.000
   597          C     58      ILE      C    597     0.510000    12.0110   ; qtot -3.490
   598          O     58      ILE      O    598    -0.510000    15.9990   ; qtot -4.000
   599        NH1     59      ALA      N    599    -0.470000    14.0070   ; qtot -4.470
   600          H     59      ALA     HN    600     0.310000     1.0080   ; qtot -4.160
   601        CT1     59      ALA     CA    601     0.070000    12.0110   ; qtot -4.090
   602        HB1     59      ALA     HA    602     0.090000     1.0080   ; qtot -4.000
   603        CT3     59      ALA     CB    603    -0.270000    12.0110   ; qtot -4.270
   604        HA3     59      ALA    HB1    604     0.090000     1.0080   ; qtot -4.180
   605        HA3     59      ALA    HB2    605     0.090000     1.0080   ; qtot -4.090
   606        HA3     59      ALA    HB3    606     0.090000     1.0080   ; qtot -4.000
   607          C     59      ALA      C    607     0.510000    12.0110   ; qtot -3.490
   608          O     59      ALA      O    608    -0.510000    15.9990   ; qtot -4.000
   609        NH1     60      LYS      N    609    -0.470000    14.0070   ; qtot -4.470
   610          H     60      LYS     HN    610     0.310000     1.0080   ; qtot -4.160
   611        CT1     60      LYS     CA    611     0.070000    12.0110   ; qtot -4.090
   612        HB1     60      LYS     HA    612     0.090000     1.0080   ; qtot -4.000
   613        CT2     60      LYS     CB    613    -0.180000    12.0110   ; qtot -4.180
   614        HA2     60      LYS    HB1    614     0.090000     1.0080   ; qtot -4.090
   615        HA2     60      LYS    HB2    615     0.090000     1.0080   ; qtot -4.000
   616        CT2     60      LYS     CG    616    -0.180000    12.0110   ; qtot -4.180
   617        HA2     60      LYS    HG1    617     0.090000     1.0080   ; qtot -4.090
   618        HA2     60      LYS    HG2    618     0.090000     1.0080   ; qtot -4.000
   619        CT2     60      LYS     CD    619    -0.180000    12.0110   ; qtot -4.180
   620        HA2     60      LYS    HD1    620     0.090000     1.0080   ; qtot -4.090
   621        HA2     60      LYS    HD2    621     0.090000     1.0080   ; qtot -4.000
   622        CT2     60      LYS     CE    622     0.210000    12.0110   ; qtot -3.790
   623        HA2     60      LYS    HE1    623     0.050000     1.0080   ; qtot -3.740
   624        HA2     60      LYS    HE2    624     0.050000     1.0080   ; qtot -3.690
   625        NH3     60      LYS     NZ    625    -0.300000    14.0070   ; qtot -3.990
   626         HC     60      LYS    HZ1    626     0.330000     1.0080   ; qtot -3.660
   627         HC     60      LYS    HZ2    627     0.330000     1.0080   ; qtot -3.330
   628         HC     60      LYS    HZ3    628     0.330000     1.0080   ; qtot -3.000
   629          C     60      LYS      C    629     0.510000    12.0110   ; qtot -2.490
   630          O     60      LYS      O    630    -0.510000    15.9990   ; qtot -3.000
   631        NH1     61      PHE      N    631    -0.470000    14.0070   ; qtot -3.470
   632          H     61      PHE     HN    632     0.310000     1.0080   ; qtot -3.160
   633        CT1     61      PHE     CA    633     0.070000    12.0110   ; qtot -3.090
   634        HB1     61      PHE     HA    634     0.090000     1.0080   ; qtot -3.000
   635        CT2     61      PHE     CB    635    -0.180000    12.0110   ; qtot -3.180
   636        HA2     61      PHE    HB1    636     0.090000     1.0080   ; qtot -3.090
   637        HA2     61      PHE    HB2    637     0.090000     1.0080   ; qtot -3.000
   638         CA     61      PHE     CG    638     0.000000    12.0110   ; qtot -3.000
   639         CA     61      PHE    CD1    639    -0.115000    12.0110   ; qtot -3.115
   640         HP     61      PHE    HD1    640     0.115000     1.0080   ; qtot -3.000
   641         CA     61      PHE    CE1    641    -0.115000    12.0110   ; qtot -3.115
   642         HP     61      PHE    HE1    642     0.115000     1.0080   ; qtot -3.000
   643         CA     61      PHE     CZ    643    -0.115000    12.0110   ; qtot -3.115
   644         HP     61      PHE     HZ    644     0.115000     1.0080   ; qtot -3.000
   645         CA     61      PHE    CD2    645    -0.115000    12.0110   ; qtot -3.115
   646         HP     61      PHE    HD2    646     0.115000     1.0080   ; qtot -3.000
   647         CA     61      PHE    CE2    647    -0.115000    12.0110   ; qtot -3.115
   648         HP     61      PHE    HE2    648     0.115000     1.0080   ; qtot -3.000
   649          C     61      PHE      C    649     0.510000    12.0110   ; qtot -2.490
   650          O     61      PHE      O    650    -0.510000    15.9990   ; qtot -3.000
   651        NH1     62      GLU      N    651    -0.470000    14.0070   ; qtot -3.470
   652          H     62      GLU     HN    652     0.310000     1.0080   ; qtot -3.160
   653        CT1     62      GLU     CA    653     0.070000    12.0110   ; qtot -3.090
   654        HB1     62      GLU     HA    654     0.090000     1.0080   ; qtot -3.000
   655       CT2A     62      GLU     CB    655    -0.180000    12.0110   ; qtot -3.180
   656        HA2     62      GLU    HB1    656     0.090000     1.0080   ; qtot -3.090
   657        HA2     62      GLU    HB2    657     0.090000     1.0080   ; qtot -3.000
   658        CT2     62      GLU     CG    658    -0.280000    12.0110   ; qtot -3.280
   659        HA2     62      GLU    HG1    659     0.090000     1.0080   ; qtot -3.190
   660        HA2     62      GLU    HG2    660     0.090000     1.0080   ; qtot -3.100
   661         CC     62      GLU     CD    661     0.620000    12.0110   ; qtot -2.480
   662         OC     62      GLU    OE1    662    -0.760000    15.9990   ; qtot -3.240
   663         OC     62      GLU    OE2    663    -0.760000    15.9990   ; qtot -4.000
   664          C     62      GLU      C    664     0.510000    12.0110   ; qtot -3.490
   665          O     62      GLU      O    665    -0.510000    15.9990   ; qtot -4.000
   666        NH1     63      ARG      N    666    -0.470000    14.0070   ; qtot -4.470
   667          H     63      ARG     HN    667     0.310000     1.0080   ; qtot -4.160
   668        CT1     63      ARG     CA    668     0.070000    12.0110   ; qtot -4.090
   669        HB1     63      ARG     HA    669     0.090000     1.0080   ; qtot -4.000
   670        CT2     63      ARG     CB    670    -0.180000    12.0110   ; qtot -4.180
   671        HA2     63      ARG    HB1    671     0.090000     1.0080   ; qtot -4.090
   672        HA2     63      ARG    HB2    672     0.090000     1.0080   ; qtot -4.000
   673        CT2     63      ARG     CG    673    -0.180000    12.0110   ; qtot -4.180
   674        HA2     63      ARG    HG1    674     0.090000     1.0080   ; qtot -4.090
   675        HA2     63      ARG    HG2    675     0.090000     1.0080   ; qtot -4.000
   676        CT2     63      ARG     CD    676     0.200000    12.0110   ; qtot -3.800
   677        HA2     63      ARG    HD1    677     0.090000     1.0080   ; qtot -3.710
   678        HA2     63      ARG    HD2    678     0.090000     1.0080   ; qtot -3.620
   679        NC2     63      ARG     NE    679    -0.700000    14.0070   ; qtot -4.320
   680         HC     63      ARG     HE    680     0.440000     1.0080   ; qtot -3.880
   681          C     63      ARG     CZ    681     0.640000    12.0110   ; qtot -3.240
   682        NC2     63      ARG    NH1    682    -0.800000    14.0070   ; qtot -4.040
   683         HC     63      ARG   HH11    683     0.460000     1.0080   ; qtot -3.580
   684         HC     63      ARG   HH12    684     0.460000     1.0080   ; qtot -3.120
   685        NC2     63      ARG    NH2    685    -0.800000    14.0070   ; qtot -3.920
   686         HC     63      ARG   HH21    686     0.460000     1.0080   ; qtot -3.460
   687         HC     63      ARG   HH22    687     0.460000     1.0080   ; qtot -3.000
   688          C     63      ARG      C    688     0.510000    12.0110   ; qtot -2.490
   689          O     63      ARG      O    689    -0.510000    15.9990   ; qtot -3.000
   690        NH1     64      LEU      N    690    -0.470000    14.0070   ; qtot -3.470
   691          H     64      LEU     HN    691     0.310000     1.0080   ; qtot -3.160
   692        CT1     64      LEU     CA    692     0.070000    12.0110   ; qtot -3.090
   693        HB1     64      LEU     HA    693     0.090000     1.0080   ; qtot -3.000
   694        CT2     64      LEU     CB    694    -0.180000    12.0110   ; qtot -3.180
   695        HA2     64      LEU    HB1    695     0.090000     1.0080   ; qtot -3.090
   696        HA2     64      LEU    HB2    696     0.090000     1.0080   ; qtot -3.000
   697        CT1     64      LEU     CG    697    -0.090000    12.0110   ; qtot -3.090
   698        HA1     64      LEU     HG    698     0.090000     1.0080   ; qtot -3.000
   699        CT3     64      LEU    CD1    699    -0.270000    12.0110   ; qtot -3.270
   700        HA3     64      LEU   HD11    700     0.090000     1.0080   ; qtot -3.180
   701        HA3     64      LEU   HD12    701     0.090000     1.0080   ; qtot -3.090
   702        HA3     64      LEU   HD13    702     0.090000     1.0080   ; qtot -3.000
   703        CT3     64      LEU    CD2    703    -0.270000    12.0110   ; qtot -3.270
   704        HA3     64      LEU   HD21    704     0.090000     1.0080   ; qtot -3.180
   705        HA3     64      LEU   HD22    705     0.090000     1.0080   ; qtot -3.090
   706        HA3     64      LEU   HD23    706     0.090000     1.0080   ; qtot -3.000
   707          C     64      LEU      C    707     0.510000    12.0110   ; qtot -2.490
   708          O     64      LEU      O    708    -0.510000    15.9990   ; qtot -3.000
   709        NH1     65      GLN      N    709    -0.470000    14.0070   ; qtot -3.470
   710          H     65      GLN     HN    710     0.310000     1.0080   ; qtot -3.160
   711        CT1     65      GLN     CA    711     0.070000    12.0110   ; qtot -3.090
   712        HB1     65      GLN     HA    712     0.090000     1.0080   ; qtot -3.000
   713        CT2     65      GLN     CB    713    -0.180000    12.0110   ; qtot -3.180
   714        HA2     65      GLN    HB1    714     0.090000     1.0080   ; qtot -3.090
   715        HA2     65      GLN    HB2    715     0.090000     1.0080   ; qtot -3.000
   716        CT2     65      GLN     CG    716    -0.180000    12.0110   ; qtot -3.180
   717        HA2     65      GLN    HG1    717     0.090000     1.0080   ; qtot -3.090
   718        HA2     65      GLN    HG2    718     0.090000     1.0080   ; qtot -3.000
   719         CC     65      GLN     CD    719     0.550000    12.0110   ; qtot -2.450
   720          O     65      GLN    OE1    720    -0.550000    15.9990   ; qtot -3.000
   721        NH2     65      GLN    NE2    721    -0.620000    14.0070   ; qtot -3.620
   722          H     65      GLN   HE21    722     0.320000     1.0080   ; qtot -3.300
   723          H     65      GLN   HE22    723     0.300000     1.0080   ; qtot -3.000
   724          C     65      GLN      C    724     0.510000    12.0110   ; qtot -2.490
   725          O     65      GLN      O    725    -0.510000    15.9990   ; qtot -3.000
   726        NH1     66      THR      N    726    -0.470000    14.0070   ; qtot -3.470
   727          H     66      THR     HN    727     0.310000     1.0080   ; qtot -3.160
   728        CT1     66      THR     CA    728     0.070000    12.0110   ; qtot -3.090
   729        HB1     66      THR     HA    729     0.090000     1.0080   ; qtot -3.000
   730        CT1     66      THR     CB    730     0.140000    12.0110   ; qtot -2.860
   731        HA1     66      THR     HB    731     0.090000     1.0080   ; qtot -2.770
   732        OH1     66      THR    OG1    732    -0.660000    15.9990   ; qtot -3.430
   733          H     66      THR    HG1    733     0.430000     1.0080   ; qtot -3.000
   734        CT3     66      THR    CG2    734    -0.270000    12.0110   ; qtot -3.270
   735        HA3     66      THR   HG21    735     0.090000     1.0080   ; qtot -3.180
   736        HA3     66      THR   HG22    736     0.090000     1.0080   ; qtot -3.090
   737        HA3     66      THR   HG23    737     0.090000     1.0080   ; qtot -3.000
   738          C     66      THR      C    738     0.510000    12.0110   ; qtot -2.490
   739          O     66      THR      O    739    -0.510000    15.9990   ; qtot -3.000
   740        NH1     67      VAL      N    740    -0.470000    14.0070   ; qtot -3.470
   741          H     67      VAL     HN    741     0.310000     1.0080   ; qtot -3.160
   742        CT1     67      VAL     CA    742     0.070000    12.0110   ; qtot -3.090
   743        HB1     67      VAL     HA    743     0.090000     1.0080   ; qtot -3.000
   744        CT1     67      VAL     CB    744    -0.090000    12.0110   ; qtot -3.090
   745        HA1     67      VAL     HB    745     0.090000     1.0080   ; qtot -3.000
   746        CT3     67      VAL    CG1    746    -0.270000    12.0110   ; qtot -3.270
   747        HA3     67      VAL   HG11    747     0.090000     1.0080   ; qtot -3.180
   748        HA3     67      VAL   HG12    748     0.090000     1.0080   ; qtot -3.090
   749        HA3     67      VAL   HG13    749     0.090000     1.0080   ; qtot -3.000
   750        CT3     67      VAL    CG2    750    -0.270000    12.0110   ; qtot -3.270
   751        HA3     67      VAL   HG21    751     0.090000     1.0080   ; qtot -3.180
   752        HA3     67      VAL   HG22    752     0.090000     1.0080   ; qtot -3.090
   753        HA3     67      VAL   HG23    753     0.090000     1.0080   ; qtot -3.000
   754          C     67      VAL      C    754     0.510000    12.0110   ; qtot -2.490
   755          O     67      VAL      O    755    -0.510000    15.9990   ; qtot -3.000
   756        NH1     68      THR      N    756    -0.470000    14.0070   ; qtot -3.470
   757          H     68      THR     HN    757     0.310000     1.0080   ; qtot -3.160
   758        CT1     68      THR     CA    758     0.070000    12.0110   ; qtot -3.090
   759        HB1     68      THR     HA    759     0.090000     1.0080   ; qtot -3.000
   760        CT1     68      THR     CB    760     0.140000    12.0110   ; qtot -2.860
   761        HA1     68      THR     HB    761     0.090000     1.0080   ; qtot -2.770
   762        OH1     68      THR    OG1    762    -0.660000    15.9990   ; qtot -3.430
   763          H     68      THR    HG1    763     0.430000     1.0080   ; qtot -3.000
   764        CT3     68      THR    CG2    764    -0.270000    12.0110   ; qtot -3.270
   765        HA3     68      THR   HG21    765     0.090000     1.0080   ; qtot -3.180
   766        HA3     68      THR   HG22    766     0.090000     1.0080   ; qtot -3.090
   767        HA3     68      THR   HG23    767     0.090000     1.0080   ; qtot -3.000
   768          C     68      THR      C    768     0.510000    12.0110   ; qtot -2.490
   769          O     68      THR      O    769    -0.510000    15.9990   ; qtot -3.000
   770        NH1     69      ASN      N    770    -0.470000    14.0070   ; qtot -3.470
   771          H     69      ASN     HN    771     0.310000     1.0080   ; qtot -3.160
   772        CT1     69      ASN     CA    772     0.070000    12.0110   ; qtot -3.090
   773        HB1     69      ASN     HA    773     0.090000     1.0080   ; qtot -3.000
   774        CT2     69      ASN     CB    774    -0.180000    12.0110   ; qtot -3.180
   775        HA2     69      ASN    HB1    775     0.090000     1.0080   ; qtot -3.090
   776        HA2     69      ASN    HB2    776     0.090000     1.0080   ; qtot -3.000
   777         CC     69      ASN     CG    777     0.550000    12.0110   ; qtot -2.450
   778          O     69      ASN    OD1    778    -0.550000    15.9990   ; qtot -3.000
   779        NH2     69      ASN    ND2    779    -0.620000    14.0070   ; qtot -3.620
   780          H     69      ASN   HD21    780     0.320000     1.0080   ; qtot -3.300
   781          H     69      ASN   HD22    781     0.300000     1.0080   ; qtot -3.000
   782          C     69      ASN      C    782     0.510000    12.0110   ; qtot -2.490
   783          O     69      ASN      O    783    -0.510000    15.9990   ; qtot -3.000
   784        NH1     70      TYR      N    784    -0.470000    14.0070   ; qtot -3.470
   785          H     70      TYR     HN    785     0.310000     1.0080   ; qtot -3.160
   786        CT1     70      TYR     CA    786     0.070000    12.0110   ; qtot -3.090
   787        HB1     70      TYR     HA    787     0.090000     1.0080   ; qtot -3.000
   788        CT2     70      TYR     CB    788    -0.180000    12.0110   ; qtot -3.180
   789        HA2     70      TYR    HB1    789     0.090000     1.0080   ; qtot -3.090
   790        HA2     70      TYR    HB2    790     0.090000     1.0080   ; qtot -3.000
   791         CA     70      TYR     CG    791     0.000000    12.0110   ; qtot -3.000
   792         CA     70      TYR    CD1    792    -0.115000    12.0110   ; qtot -3.115
   793         HP     70      TYR    HD1    793     0.115000     1.0080   ; qtot -3.000
   794         CA     70      TYR    CE1    794    -0.115000    12.0110   ; qtot -3.115
   795         HP     70      TYR    HE1    795     0.115000     1.0080   ; qtot -3.000
   796         CA     70      TYR     CZ    796     0.110000    12.0110   ; qtot -2.890
   797        OH1     70      TYR     OH    797    -0.540000    15.9990   ; qtot -3.430
   798          H     70      TYR     HH    798     0.430000     1.0080   ; qtot -3.000
   799         CA     70      TYR    CD2    799    -0.115000    12.0110   ; qtot -3.115
   800         HP     70      TYR    HD2    800     0.115000     1.0080   ; qtot -3.000
   801         CA     70      TYR    CE2    801    -0.115000    12.0110   ; qtot -3.115
   802         HP     70      TYR    HE2    802     0.115000     1.0080   ; qtot -3.000
   803          C     70      TYR      C    803     0.510000    12.0110   ; qtot -2.490
   804          O     70      TYR      O    804    -0.510000    15.9990   ; qtot -3.000
   805        NH1     71      PHE      N    805    -0.470000    14.0070   ; qtot -3.470
   806          H     71      PHE     HN    806     0.310000     1.0080   ; qtot -3.160
   807        CT1     71      PHE     CA    807     0.070000    12.0110   ; qtot -3.090
   808        HB1     71      PHE     HA    808     0.090000     1.0080   ; qtot -3.000
   809        CT2     71      PHE     CB    809    -0.180000    12.0110   ; qtot -3.180
   810        HA2     71      PHE    HB1    810     0.090000     1.0080   ; qtot -3.090
   811        HA2     71      PHE    HB2    811     0.090000     1.0080   ; qtot -3.000
   812         CA     71      PHE     CG    812     0.000000    12.0110   ; qtot -3.000
   813         CA     71      PHE    CD1    813    -0.115000    12.0110   ; qtot -3.115
   814         HP     71      PHE    HD1    814     0.115000     1.0080   ; qtot -3.000
   815         CA     71      PHE    CE1    815    -0.115000    12.0110   ; qtot -3.115
   816         HP     71      PHE    HE1    816     0.115000     1.0080   ; qtot -3.000
   817         CA     71      PHE     CZ    817    -0.115000    12.0110   ; qtot -3.115
   818         HP     71      PHE     HZ    818     0.115000     1.0080   ; qtot -3.000
   819         CA     71      PHE    CD2    819    -0.115000    12.0110   ; qtot -3.115
   820         HP     71      PHE    HD2    820     0.115000     1.0080   ; qtot -3.000
   821         CA     71      PHE    CE2    821    -0.115000    12.0110   ; qtot -3.115
   822         HP     71      PHE    HE2    822     0.115000     1.0080   ; qtot -3.000
   823          C     71      PHE      C    823     0.510000    12.0110   ; qtot -2.490
   824          O     71      PHE      O    824    -0.510000    15.9990   ; qtot -3.000
   825        NH1     72      ILE      N    825    -0.470000    14.0070   ; qtot -3.470
   826          H     72      ILE     HN    826     0.310000     1.0080   ; qtot -3.160
   827        CT1     72      ILE     CA    827     0.070000    12.0110   ; qtot -3.090
   828        HB1     72      ILE     HA    828     0.090000     1.0080   ; qtot -3.000
   829        CT1     72      ILE     CB    829    -0.090000    12.0110   ; qtot -3.090
   830        HA1     72      ILE     HB    830     0.090000     1.0080   ; qtot -3.000
   831        CT3     72      ILE    CG2    831    -0.270000    12.0110   ; qtot -3.270
   832        HA3     72      ILE   HG21    832     0.090000     1.0080   ; qtot -3.180
   833        HA3     72      ILE   HG22    833     0.090000     1.0080   ; qtot -3.090
   834        HA3     72      ILE   HG23    834     0.090000     1.0080   ; qtot -3.000
   835        CT2     72      ILE    CG1    835    -0.180000    12.0110   ; qtot -3.180
   836        HA2     72      ILE   HG11    836     0.090000     1.0080   ; qtot -3.090
   837        HA2     72      ILE   HG12    837     0.090000     1.0080   ; qtot -3.000
   838        CT3     72      ILE     CD    838    -0.270000    12.0110   ; qtot -3.270
   839        HA3     72      ILE    HD1    839     0.090000     1.0080   ; qtot -3.180
   840        HA3     72      ILE    HD2    840     0.090000     1.0080   ; qtot -3.090
   841        HA3     72      ILE    HD3    841     0.090000     1.0080   ; qtot -3.000
   842          C     72      ILE      C    842     0.510000    12.0110   ; qtot -2.490
   843          O     72      ILE      O    843    -0.510000    15.9990   ; qtot -3.000
   844        NH1     73      THR      N    844    -0.470000    14.0070   ; qtot -3.470
   845          H     73      THR     HN    845     0.310000     1.0080   ; qtot -3.160
   846        CT1     73      THR     CA    846     0.070000    12.0110   ; qtot -3.090
   847        HB1     73      THR     HA    847     0.090000     1.0080   ; qtot -3.000
   848        CT1     73      THR     CB    848     0.140000    12.0110   ; qtot -2.860
   849        HA1     73      THR     HB    849     0.090000     1.0080   ; qtot -2.770
   850        OH1     73      THR    OG1    850    -0.660000    15.9990   ; qtot -3.430
   851          H     73      THR    HG1    851     0.430000     1.0080   ; qtot -3.000
   852        CT3     73      THR    CG2    852    -0.270000    12.0110   ; qtot -3.270
   853        HA3     73      THR   HG21    853     0.090000     1.0080   ; qtot -3.180
   854        HA3     73      THR   HG22    854     0.090000     1.0080   ; qtot -3.090
   855        HA3     73      THR   HG23    855     0.090000     1.0080   ; qtot -3.000
   856          C     73      THR      C    856     0.510000    12.0110   ; qtot -2.490
   857          O     73      THR      O    857    -0.510000    15.9990   ; qtot -3.000
   858        NH1     74      SER      N    858    -0.470000    14.0070   ; qtot -3.470
   859          H     74      SER     HN    859     0.310000     1.0080   ; qtot -3.160
   860        CT1     74      SER     CA    860     0.070000    12.0110   ; qtot -3.090
   861        HB1     74      SER     HA    861     0.090000     1.0080   ; qtot -3.000
   862        CT2     74      SER     CB    862     0.050000    12.0110   ; qtot -2.950
   863        HA2     74      SER    HB1    863     0.090000     1.0080   ; qtot -2.860
   864        HA2     74      SER    HB2    864     0.090000     1.0080   ; qtot -2.770
   865        OH1     74      SER     OG    865    -0.660000    15.9990   ; qtot -3.430
   866          H     74      SER    HG1    866     0.430000     1.0080   ; qtot -3.000
   867          C     74      SER      C    867     0.510000    12.0110   ; qtot -2.490
   868          O     74      SER      O    868    -0.510000    15.9990   ; qtot -3.000
   869        NH1     75      LEU      N    869    -0.470000    14.0070   ; qtot -3.470
   870          H     75      LEU     HN    870     0.310000     1.0080   ; qtot -3.160
   871        CT1     75      LEU     CA    871     0.070000    12.0110   ; qtot -3.090
   872        HB1     75      LEU     HA    872     0.090000     1.0080   ; qtot -3.000
   873        CT2     75      LEU     CB    873    -0.180000    12.0110   ; qtot -3.180
   874        HA2     75      LEU    HB1    874     0.090000     1.0080   ; qtot -3.090
   875        HA2     75      LEU    HB2    875     0.090000     1.0080   ; qtot -3.000
   876        CT1     75      LEU     CG    876    -0.090000    12.0110   ; qtot -3.090
   877        HA1     75      LEU     HG    877     0.090000     1.0080   ; qtot -3.000
   878        CT3     75      LEU    CD1    878    -0.270000    12.0110   ; qtot -3.270
   879        HA3     75      LEU   HD11    879     0.090000     1.0080   ; qtot -3.180
   880        HA3     75      LEU   HD12    880     0.090000     1.0080   ; qtot -3.090
   881        HA3     75      LEU   HD13    881     0.090000     1.0080   ; qtot -3.000
   882        CT3     75      LEU    CD2    882    -0.270000    12.0110   ; qtot -3.270
   883        HA3     75      LEU   HD21    883     0.090000     1.0080   ; qtot -3.180
   884        HA3     75      LEU   HD22    884     0.090000     1.0080   ; qtot -3.090
   885        HA3     75      LEU   HD23    885     0.090000     1.0080   ; qtot -3.000
   886          C     75      LEU      C    886     0.510000    12.0110   ; qtot -2.490
   887          O     75      LEU      O    887    -0.510000    15.9990   ; qtot -3.000
   888        NH1     76      ALA      N    888    -0.470000    14.0070   ; qtot -3.470
   889          H     76      ALA     HN    889     0.310000     1.0080   ; qtot -3.160
   890        CT1     76      ALA     CA    890     0.070000    12.0110   ; qtot -3.090
   891        HB1     76      ALA     HA    891     0.090000     1.0080   ; qtot -3.000
   892        CT3     76      ALA     CB    892    -0.270000    12.0110   ; qtot -3.270
   893        HA3     76      ALA    HB1    893     0.090000     1.0080   ; qtot -3.180
   894        HA3     76      ALA    HB2    894     0.090000     1.0080   ; qtot -3.090
   895        HA3     76      ALA    HB3    895     0.090000     1.0080   ; qtot -3.000
   896          C     76      ALA      C    896     0.510000    12.0110   ; qtot -2.490
   897          O     76      ALA      O    897    -0.510000    15.9990   ; qtot -3.000
   898        NH1     77      CYS      N    898    -0.470000    14.0070   ; qtot -3.470
   899          H     77      CYS     HN    899     0.310000     1.0080   ; qtot -3.160
   900        CT1     77      CYS     CA    900     0.070000    12.0110   ; qtot -3.090
   901        HB1     77      CYS     HA    901     0.090000     1.0080   ; qtot -3.000
   902        CT2     77      CYS     CB    902    -0.110000    12.0110   ; qtot -3.110
   903        HA2     77      CYS    HB1    903     0.090000     1.0080   ; qtot -3.020
   904        HA2     77      CYS    HB2    904     0.090000     1.0080   ; qtot -2.930
   905          S     77      CYS     SG    905    -0.230000    32.0600   ; qtot -3.160
   906         HS     77      CYS    HG1    906     0.160000     1.0080   ; qtot -3.000
   907          C     77      CYS      C    907     0.510000    12.0110   ; qtot -2.490
   908          O     77      CYS      O    908    -0.510000    15.9990   ; qtot -3.000
   909        NH1     78      ALA      N    909    -0.470000    14.0070   ; qtot -3.470
   910          H     78      ALA     HN    910     0.310000     1.0080   ; qtot -3.160
   911        CT1     78      ALA     CA    911     0.070000    12.0110   ; qtot -3.090
   912        HB1     78      ALA     HA    912     0.090000     1.0080   ; qtot -3.000
   913        CT3     78      ALA     CB    913    -0.270000    12.0110   ; qtot -3.270
   914        HA3     78      ALA    HB1    914     0.090000     1.0080   ; qtot -3.180
   915        HA3     78      ALA    HB2    915     0.090000     1.0080   ; qtot -3.090
   916        HA3     78      ALA    HB3    916     0.090000     1.0080   ; qtot -3.000
   917          C     78      ALA      C    917     0.510000    12.0110   ; qtot -2.490
   918          O     78      ALA      O    918    -0.510000    15.9990   ; qtot -3.000
   919        NH1     79      ASP      N    919    -0.470000    14.0070   ; qtot -3.470
   920          H     79      ASP     HN    920     0.310000     1.0080   ; qtot -3.160
   921        CT1     79      ASP     CA    921     0.070000    12.0110   ; qtot -3.090
   922        HB1     79      ASP     HA    922     0.090000     1.0080   ; qtot -3.000
   923       CT2A     79      ASP     CB    923    -0.280000    12.0110   ; qtot -3.280
   924        HA2     79      ASP    HB1    924     0.090000     1.0080   ; qtot -3.190
   925        HA2     79      ASP    HB2    925     0.090000     1.0080   ; qtot -3.100
   926         CC     79      ASP     CG    926     0.620000    12.0110   ; qtot -2.480
   927         OC     79      ASP    OD1    927    -0.760000    15.9990   ; qtot -3.240
   928         OC     79      ASP    OD2    928    -0.760000    15.9990   ; qtot -4.000
   929          C     79      ASP      C    929     0.510000    12.0110   ; qtot -3.490
   930          O     79      ASP      O    930    -0.510000    15.9990   ; qtot -4.000
   931        NH1     80      LEU      N    931    -0.470000    14.0070   ; qtot -4.470
   932          H     80      LEU     HN    932     0.310000     1.0080   ; qtot -4.160
   933        CT1     80      LEU     CA    933     0.070000    12.0110   ; qtot -4.090
   934        HB1     80      LEU     HA    934     0.090000     1.0080   ; qtot -4.000
   935        CT2     80      LEU     CB    935    -0.180000    12.0110   ; qtot -4.180
   936        HA2     80      LEU    HB1    936     0.090000     1.0080   ; qtot -4.090
   937        HA2     80      LEU    HB2    937     0.090000     1.0080   ; qtot -4.000
   938        CT1     80      LEU     CG    938    -0.090000    12.0110   ; qtot -4.090
   939        HA1     80      LEU     HG    939     0.090000     1.0080   ; qtot -4.000
   940        CT3     80      LEU    CD1    940    -0.270000    12.0110   ; qtot -4.270
   941        HA3     80      LEU   HD11    941     0.090000     1.0080   ; qtot -4.180
   942        HA3     80      LEU   HD12    942     0.090000     1.0080   ; qtot -4.090
   943        HA3     80      LEU   HD13    943     0.090000     1.0080   ; qtot -4.000
   944        CT3     80      LEU    CD2    944    -0.270000    12.0110   ; qtot -4.270
   945        HA3     80      LEU   HD21    945     0.090000     1.0080   ; qtot -4.180
   946        HA3     80      LEU   HD22    946     0.090000     1.0080   ; qtot -4.090
   947        HA3     80      LEU   HD23    947     0.090000     1.0080   ; qtot -4.000
   948          C     80      LEU      C    948     0.510000    12.0110   ; qtot -3.490
   949          O     80      LEU      O    949    -0.510000    15.9990   ; qtot -4.000
   950        NH1     81      VAL      N    950    -0.470000    14.0070   ; qtot -4.470
   951          H     81      VAL     HN    951     0.310000     1.0080   ; qtot -4.160
   952        CT1     81      VAL     CA    952     0.070000    12.0110   ; qtot -4.090
   953        HB1     81      VAL     HA    953     0.090000     1.0080   ; qtot -4.000
   954        CT1     81      VAL     CB    954    -0.090000    12.0110   ; qtot -4.090
   955        HA1     81      VAL     HB    955     0.090000     1.0080   ; qtot -4.000
   956        CT3     81      VAL    CG1    956    -0.270000    12.0110   ; qtot -4.270
   957        HA3     81      VAL   HG11    957     0.090000     1.0080   ; qtot -4.180
   958        HA3     81      VAL   HG12    958     0.090000     1.0080   ; qtot -4.090
   959        HA3     81      VAL   HG13    959     0.090000     1.0080   ; qtot -4.000
   960        CT3     81      VAL    CG2    960    -0.270000    12.0110   ; qtot -4.270
   961        HA3     81      VAL   HG21    961     0.090000     1.0080   ; qtot -4.180
   962        HA3     81      VAL   HG22    962     0.090000     1.0080   ; qtot -4.090
   963        HA3     81      VAL   HG23    963     0.090000     1.0080   ; qtot -4.000
   964          C     81      VAL      C    964     0.510000    12.0110   ; qtot -3.490
   965          O     81      VAL      O    965    -0.510000    15.9990   ; qtot -4.000
   966        NH1     82      MET      N    966    -0.470000    14.0070   ; qtot -4.470
   967          H     82      MET     HN    967     0.310000     1.0080   ; qtot -4.160
   968        CT1     82      MET     CA    968     0.070000    12.0110   ; qtot -4.090
   969        HB1     82      MET     HA    969     0.090000     1.0080   ; qtot -4.000
   970        CT2     82      MET     CB    970    -0.180000    12.0110   ; qtot -4.180
   971        HA2     82      MET    HB1    971     0.090000     1.0080   ; qtot -4.090
   972        HA2     82      MET    HB2    972     0.090000     1.0080   ; qtot -4.000
   973        CT2     82      MET     CG    973    -0.140000    12.0110   ; qtot -4.140
   974        HA2     82      MET    HG1    974     0.090000     1.0080   ; qtot -4.050
   975        HA2     82      MET    HG2    975     0.090000     1.0080   ; qtot -3.960
   976          S     82      MET     SD    976    -0.090000    32.0600   ; qtot -4.050
   977        CT3     82      MET     CE    977    -0.220000    12.0110   ; qtot -4.270
   978        HA3     82      MET    HE1    978     0.090000     1.0080   ; qtot -4.180
   979        HA3     82      MET    HE2    979     0.090000     1.0080   ; qtot -4.090
   980        HA3     82      MET    HE3    980     0.090000     1.0080   ; qtot -4.000
   981          C     82      MET      C    981     0.510000    12.0110   ; qtot -3.490
   982          O     82      MET      O    982    -0.510000    15.9990   ; qtot -4.000
   983        NH1     83      GLY      N    983    -0.470000    14.0070   ; qtot -4.470
   984          H     83      GLY     HN    984     0.310000     1.0080   ; qtot -4.160
   985        CT2     83      GLY     CA    985    -0.020000    12.0110   ; qtot -4.180
   986        HB2     83      GLY    HA1    986     0.090000     1.0080   ; qtot -4.090
   987        HB2     83      GLY    HA2    987     0.090000     1.0080   ; qtot -4.000
   988          C     83      GLY      C    988     0.510000    12.0110   ; qtot -3.490
   989          O     83      GLY      O    989    -0.510000    15.9990   ; qtot -4.000
   990        NH1     84      LEU      N    990    -0.470000    14.0070   ; qtot -4.470
   991          H     84      LEU     HN    991     0.310000     1.0080   ; qtot -4.160
   992        CT1     84      LEU     CA    992     0.070000    12.0110   ; qtot -4.090
   993        HB1     84      LEU     HA    993     0.090000     1.0080   ; qtot -4.000
   994        CT2     84      LEU     CB    994    -0.180000    12.0110   ; qtot -4.180
   995        HA2     84      LEU    HB1    995     0.090000     1.0080   ; qtot -4.090
   996        HA2     84      LEU    HB2    996     0.090000     1.0080   ; qtot -4.000
   997        CT1     84      LEU     CG    997    -0.090000    12.0110   ; qtot -4.090
   998        HA1     84      LEU     HG    998     0.090000     1.0080   ; qtot -4.000
   999        CT3     84      LEU    CD1    999    -0.270000    12.0110   ; qtot -4.270
  1000        HA3     84      LEU   HD11   1000     0.090000     1.0080   ; qtot -4.180
  1001        HA3     84      LEU   HD12   1001     0.090000     1.0080   ; qtot -4.090
  1002        HA3     84      LEU   HD13   1002     0.090000     1.0080   ; qtot -4.000
  1003        CT3     84      LEU    CD2   1003    -0.270000    12.0110   ; qtot -4.270
  1004        HA3     84      LEU   HD21   1004     0.090000     1.0080   ; qtot -4.180
  1005        HA3     84      LEU   HD22   1005     0.090000     1.0080   ; qtot -4.090
  1006        HA3     84      LEU   HD23   1006     0.090000     1.0080   ; qtot -4.000
  1007          C     84      LEU      C   1007     0.510000    12.0110   ; qtot -3.490
  1008          O     84      LEU      O   1008    -0.510000    15.9990   ; qtot -4.000
  1009        NH1     85      ALA      N   1009    -0.470000    14.0070   ; qtot -4.470
  1010          H     85      ALA     HN   1010     0.310000     1.0080   ; qtot -4.160
  1011        CT1     85      ALA     CA   1011     0.070000    12.0110   ; qtot -4.090
  1012        HB1     85      ALA     HA   1012     0.090000     1.0080   ; qtot -4.000
  1013        CT3     85      ALA     CB   1013    -0.270000    12.0110   ; qtot -4.270
  1014        HA3     85      ALA    HB1   1014     0.090000     1.0080   ; qtot -4.180
  1015        HA3     85      ALA    HB2   1015     0.090000     1.0080   ; qtot -4.090
  1016        HA3     85      ALA    HB3   1016     0.090000     1.0080   ; qtot -4.000
  1017          C     85      ALA      C   1017     0.510000    12.0110   ; qtot -3.490
  1018          O     85      ALA      O   1018    -0.510000    15.9990   ; qtot -4.000
  1019        NH1     86      VAL      N   1019    -0.470000    14.0070   ; qtot -4.470
  1020          H     86      VAL     HN   1020     0.310000     1.0080   ; qtot -4.160
  1021        CT1     86      VAL     CA   1021     0.070000    12.0110   ; qtot -4.090
  1022        HB1     86      VAL     HA   1022     0.090000     1.0080   ; qtot -4.000
  1023        CT1     86      VAL     CB   1023    -0.090000    12.0110   ; qtot -4.090
  1024        HA1     86      VAL     HB   1024     0.090000     1.0080   ; qtot -4.000
  1025        CT3     86      VAL    CG1   1025    -0.270000    12.0110   ; qtot -4.270
  1026        HA3     86      VAL   HG11   1026     0.090000     1.0080   ; qtot -4.180
  1027        HA3     86      VAL   HG12   1027     0.090000     1.0080   ; qtot -4.090
  1028        HA3     86      VAL   HG13   1028     0.090000     1.0080   ; qtot -4.000
  1029        CT3     86      VAL    CG2   1029    -0.270000    12.0110   ; qtot -4.270
  1030        HA3     86      VAL   HG21   1030     0.090000     1.0080   ; qtot -4.180
  1031        HA3     86      VAL   HG22   1031     0.090000     1.0080   ; qtot -4.090
  1032        HA3     86      VAL   HG23   1032     0.090000     1.0080   ; qtot -4.000
  1033          C     86      VAL      C   1033     0.510000    12.0110   ; qtot -3.490
  1034          O     86      VAL      O   1034    -0.510000    15.9990   ; qtot -4.000
  1035        NH1     87      VAL      N   1035    -0.470000    14.0070   ; qtot -4.470
  1036          H     87      VAL     HN   1036     0.310000     1.0080   ; qtot -4.160
  1037        CT1     87      VAL     CA   1037     0.070000    12.0110   ; qtot -4.090
  1038        HB1     87      VAL     HA   1038     0.090000     1.0080   ; qtot -4.000
  1039        CT1     87      VAL     CB   1039    -0.090000    12.0110   ; qtot -4.090
  1040        HA1     87      VAL     HB   1040     0.090000     1.0080   ; qtot -4.000
  1041        CT3     87      VAL    CG1   1041    -0.270000    12.0110   ; qtot -4.270
  1042        HA3     87      VAL   HG11   1042     0.090000     1.0080   ; qtot -4.180
  1043        HA3     87      VAL   HG12   1043     0.090000     1.0080   ; qtot -4.090
  1044        HA3     87      VAL   HG13   1044     0.090000     1.0080   ; qtot -4.000
  1045        CT3     87      VAL    CG2   1045    -0.270000    12.0110   ; qtot -4.270
  1046        HA3     87      VAL   HG21   1046     0.090000     1.0080   ; qtot -4.180
  1047        HA3     87      VAL   HG22   1047     0.090000     1.0080   ; qtot -4.090
  1048        HA3     87      VAL   HG23   1048     0.090000     1.0080   ; qtot -4.000
  1049          C     87      VAL      C   1049     0.510000    12.0110   ; qtot -3.490
  1050          O     87      VAL      O   1050    -0.510000    15.9990   ; qtot -4.000
  1051          N     88      PRO      N   1051    -0.290000    14.0070   ; qtot -4.290
  1052        CP3     88      PRO     CD   1052     0.000000    12.0110   ; qtot -4.290
  1053        HA2     88      PRO    HD1   1053     0.090000     1.0080   ; qtot -4.200
  1054        HA2     88      PRO    HD2   1054     0.090000     1.0080   ; qtot -4.110
  1055        CP1     88      PRO     CA   1055     0.020000    12.0110   ; qtot -4.090
  1056        HB1     88      PRO     HA   1056     0.090000     1.0080   ; qtot -4.000
  1057        CP2     88      PRO     CB   1057    -0.180000    12.0110   ; qtot -4.180
  1058        HA2     88      PRO    HB1   1058     0.090000     1.0080   ; qtot -4.090
  1059        HA2     88      PRO    HB2   1059     0.090000     1.0080   ; qtot -4.000
  1060        CP2     88      PRO     CG   1060    -0.180000    12.0110   ; qtot -4.180
  1061        HA2     88      PRO    HG1   1061     0.090000     1.0080   ; qtot -4.090
  1062        HA2     88      PRO    HG2   1062     0.090000     1.0080   ; qtot -4.000
  1063          C     88      PRO      C   1063     0.510000    12.0110   ; qtot -3.490
  1064          O     88      PRO      O   1064    -0.510000    15.9990   ; qtot -4.000
  1065        NH1     89      PHE      N   1065    -0.470000    14.0070   ; qtot -4.470
  1066          H     89      PHE     HN   1066     0.310000     1.0080   ; qtot -4.160
  1067        CT1     89      PHE     CA   1067     0.070000    12.0110   ; qtot -4.090
  1068        HB1     89      PHE     HA   1068     0.090000     1.0080   ; qtot -4.000
  1069        CT2     89      PHE     CB   1069    -0.180000    12.0110   ; qtot -4.180
  1070        HA2     89      PHE    HB1   1070     0.090000     1.0080   ; qtot -4.090
  1071        HA2     89      PHE    HB2   1071     0.090000     1.0080   ; qtot -4.000
  1072         CA     89      PHE     CG   1072     0.000000    12.0110   ; qtot -4.000
  1073         CA     89      PHE    CD1   1073    -0.115000    12.0110   ; qtot -4.115
  1074         HP     89      PHE    HD1   1074     0.115000     1.0080   ; qtot -4.000
  1075         CA     89      PHE    CE1   1075    -0.115000    12.0110   ; qtot -4.115
  1076         HP     89      PHE    HE1   1076     0.115000     1.0080   ; qtot -4.000
  1077         CA     89      PHE     CZ   1077    -0.115000    12.0110   ; qtot -4.115
  1078         HP     89      PHE     HZ   1078     0.115000     1.0080   ; qtot -4.000
  1079         CA     89      PHE    CD2   1079    -0.115000    12.0110   ; qtot -4.115
  1080         HP     89      PHE    HD2   1080     0.115000     1.0080   ; qtot -4.000
  1081         CA     89      PHE    CE2   1081    -0.115000    12.0110   ; qtot -4.115
  1082         HP     89      PHE    HE2   1082     0.115000     1.0080   ; qtot -4.000
  1083          C     89      PHE      C   1083     0.510000    12.0110   ; qtot -3.490
  1084          O     89      PHE      O   1084    -0.510000    15.9990   ; qtot -4.000
  1085        NH1     90      GLY      N   1085    -0.470000    14.0070   ; qtot -4.470
  1086          H     90      GLY     HN   1086     0.310000     1.0080   ; qtot -4.160
  1087        CT2     90      GLY     CA   1087    -0.020000    12.0110   ; qtot -4.180
  1088        HB2     90      GLY    HA1   1088     0.090000     1.0080   ; qtot -4.090
  1089        HB2     90      GLY    HA2   1089     0.090000     1.0080   ; qtot -4.000
  1090          C     90      GLY      C   1090     0.510000    12.0110   ; qtot -3.490
  1091          O     90      GLY      O   1091    -0.510000    15.9990   ; qtot -4.000
  1092        NH1     91      ALA      N   1092    -0.470000    14.0070   ; qtot -4.470
  1093          H     91      ALA     HN   1093     0.310000     1.0080   ; qtot -4.160
  1094        CT1     91      ALA     CA   1094     0.070000    12.0110   ; qtot -4.090
  1095        HB1     91      ALA     HA   1095     0.090000     1.0080   ; qtot -4.000
  1096        CT3     91      ALA     CB   1096    -0.270000    12.0110   ; qtot -4.270
  1097        HA3     91      ALA    HB1   1097     0.090000     1.0080   ; qtot -4.180
  1098        HA3     91      ALA    HB2   1098     0.090000     1.0080   ; qtot -4.090
  1099        HA3     91      ALA    HB3   1099     0.090000     1.0080   ; qtot -4.000
  1100          C     91      ALA      C   1100     0.510000    12.0110   ; qtot -3.490
  1101          O     91      ALA      O   1101    -0.510000    15.9990   ; qtot -4.000
  1102        NH1     92      ALA      N   1102    -0.470000    14.0070   ; qtot -4.470
  1103          H     92      ALA     HN   1103     0.310000     1.0080   ; qtot -4.160
  1104        CT1     92      ALA     CA   1104     0.070000    12.0110   ; qtot -4.090
  1105        HB1     92      ALA     HA   1105     0.090000     1.0080   ; qtot -4.000
  1106        CT3     92      ALA     CB   1106    -0.270000    12.0110   ; qtot -4.270
  1107        HA3     92      ALA    HB1   1107     0.090000     1.0080   ; qtot -4.180
  1108        HA3     92      ALA    HB2   1108     0.090000     1.0080   ; qtot -4.090
  1109        HA3     92      ALA    HB3   1109     0.090000     1.0080   ; qtot -4.000
  1110          C     92      ALA      C   1110     0.510000    12.0110   ; qtot -3.490
  1111          O     92      ALA      O   1111    -0.510000    15.9990   ; qtot -4.000
  1112        NH1     93      HSD      N   1112    -0.470000    14.0070   ; qtot -4.470
  1113          H     93      HSD     HN   1113     0.310000     1.0080   ; qtot -4.160
  1114        CT1     93      HSD     CA   1114     0.070000    12.0110   ; qtot -4.090
  1115        HB1     93      HSD     HA   1115     0.090000     1.0080   ; qtot -4.000
  1116        CT2     93      HSD     CB   1116    -0.090000    12.0110   ; qtot -4.090
  1117        HA2     93      HSD    HB1   1117     0.090000     1.0080   ; qtot -4.000
  1118        HA2     93      HSD    HB2   1118     0.090000     1.0080   ; qtot -3.910
  1119        NR1     93      HSD    ND1   1119    -0.360000    14.0070   ; qtot -4.270
  1120          H     93      HSD    HD1   1120     0.320000     1.0080   ; qtot -3.950
  1121       CPH1     93      HSD     CG   1121    -0.050000    12.0110   ; qtot -4.000
  1122       CPH2     93      HSD    CE1   1122     0.250000    12.0110   ; qtot -3.750
  1123        HR1     93      HSD    HE1   1123     0.130000     1.0080   ; qtot -3.620
  1124        NR2     93      HSD    NE2   1124    -0.700000    14.0070   ; qtot -4.320
  1125       CPH1     93      HSD    CD2   1125     0.220000    12.0110   ; qtot -4.100
  1126        HR3     93      HSD    HD2   1126     0.100000     1.0080   ; qtot -4.000
  1127          C     93      HSD      C   1127     0.510000    12.0110   ; qtot -3.490
  1128          O     93      HSD      O   1128    -0.510000    15.9990   ; qtot -4.000
  1129        NH1     94      ILE      N   1129    -0.470000    14.0070   ; qtot -4.470
  1130          H     94      ILE     HN   1130     0.310000     1.0080   ; qtot -4.160
  1131        CT1     94      ILE     CA   1131     0.070000    12.0110   ; qtot -4.090
  1132        HB1     94      ILE     HA   1132     0.090000     1.0080   ; qtot -4.000
  1133        CT1     94      ILE     CB   1133    -0.090000    12.0110   ; qtot -4.090
  1134        HA1     94      ILE     HB   1134     0.090000     1.0080   ; qtot -4.000
  1135        CT3     94      ILE    CG2   1135    -0.270000    12.0110   ; qtot -4.270
  1136        HA3     94      ILE   HG21   1136     0.090000     1.0080   ; qtot -4.180
  1137        HA3     94      ILE   HG22   1137     0.090000     1.0080   ; qtot -4.090
  1138        HA3     94      ILE   HG23   1138     0.090000     1.0080   ; qtot -4.000
  1139        CT2     94      ILE    CG1   1139    -0.180000    12.0110   ; qtot -4.180
  1140        HA2     94      ILE   HG11   1140     0.090000     1.0080   ; qtot -4.090
  1141        HA2     94      ILE   HG12   1141     0.090000     1.0080   ; qtot -4.000
  1142        CT3     94      ILE     CD   1142    -0.270000    12.0110   ; qtot -4.270
  1143        HA3     94      ILE    HD1   1143     0.090000     1.0080   ; qtot -4.180
  1144        HA3     94      ILE    HD2   1144     0.090000     1.0080   ; qtot -4.090
  1145        HA3     94      ILE    HD3   1145     0.090000     1.0080   ; qtot -4.000
  1146          C     94      ILE      C   1146     0.510000    12.0110   ; qtot -3.490
  1147          O     94      ILE      O   1147    -0.510000    15.9990   ; qtot -4.000
  1148        NH1     95      LEU      N   1148    -0.470000    14.0070   ; qtot -4.470
  1149          H     95      LEU     HN   1149     0.310000     1.0080   ; qtot -4.160
  1150        CT1     95      LEU     CA   1150     0.070000    12.0110   ; qtot -4.090
  1151        HB1     95      LEU     HA   1151     0.090000     1.0080   ; qtot -4.000
  1152        CT2     95      LEU     CB   1152    -0.180000    12.0110   ; qtot -4.180
  1153        HA2     95      LEU    HB1   1153     0.090000     1.0080   ; qtot -4.090
  1154        HA2     95      LEU    HB2   1154     0.090000     1.0080   ; qtot -4.000
  1155        CT1     95      LEU     CG   1155    -0.090000    12.0110   ; qtot -4.090
  1156        HA1     95      LEU     HG   1156     0.090000     1.0080   ; qtot -4.000
  1157        CT3     95      LEU    CD1   1157    -0.270000    12.0110   ; qtot -4.270
  1158        HA3     95      LEU   HD11   1158     0.090000     1.0080   ; qtot -4.180
  1159        HA3     95      LEU   HD12   1159     0.090000     1.0080   ; qtot -4.090
  1160        HA3     95      LEU   HD13   1160     0.090000     1.0080   ; qtot -4.000
  1161        CT3     95      LEU    CD2   1161    -0.270000    12.0110   ; qtot -4.270
  1162        HA3     95      LEU   HD21   1162     0.090000     1.0080   ; qtot -4.180
  1163        HA3     95      LEU   HD22   1163     0.090000     1.0080   ; qtot -4.090
  1164        HA3     95      LEU   HD23   1164     0.090000     1.0080   ; qtot -4.000
  1165          C     95      LEU      C   1165     0.510000    12.0110   ; qtot -3.490
  1166          O     95      LEU      O   1166    -0.510000    15.9990   ; qtot -4.000
  1167        NH1     96      MET      N   1167    -0.470000    14.0070   ; qtot -4.470
  1168          H     96      MET     HN   1168     0.310000     1.0080   ; qtot -4.160
  1169        CT1     96      MET     CA   1169     0.070000    12.0110   ; qtot -4.090
  1170        HB1     96      MET     HA   1170     0.090000     1.0080   ; qtot -4.000
  1171        CT2     96      MET     CB   1171    -0.180000    12.0110   ; qtot -4.180
  1172        HA2     96      MET    HB1   1172     0.090000     1.0080   ; qtot -4.090
  1173        HA2     96      MET    HB2   1173     0.090000     1.0080   ; qtot -4.000
  1174        CT2     96      MET     CG   1174    -0.140000    12.0110   ; qtot -4.140
  1175        HA2     96      MET    HG1   1175     0.090000     1.0080   ; qtot -4.050
  1176        HA2     96      MET    HG2   1176     0.090000     1.0080   ; qtot -3.960
  1177          S     96      MET     SD   1177    -0.090000    32.0600   ; qtot -4.050
  1178        CT3     96      MET     CE   1178    -0.220000    12.0110   ; qtot -4.270
  1179        HA3     96      MET    HE1   1179     0.090000     1.0080   ; qtot -4.180
  1180        HA3     96      MET    HE2   1180     0.090000     1.0080   ; qtot -4.090
  1181        HA3     96      MET    HE3   1181     0.090000     1.0080   ; qtot -4.000
  1182          C     96      MET      C   1182     0.510000    12.0110   ; qtot -3.490
  1183          O     96      MET      O   1183    -0.510000    15.9990   ; qtot -4.000
  1184        NH1     97      LYS      N   1184    -0.470000    14.0070   ; qtot -4.470
  1185          H     97      LYS     HN   1185     0.310000     1.0080   ; qtot -4.160
  1186        CT1     97      LYS     CA   1186     0.070000    12.0110   ; qtot -4.090
  1187        HB1     97      LYS     HA   1187     0.090000     1.0080   ; qtot -4.000
  1188        CT2     97      LYS     CB   1188    -0.180000    12.0110   ; qtot -4.180
  1189        HA2     97      LYS    HB1   1189     0.090000     1.0080   ; qtot -4.090
  1190        HA2     97      LYS    HB2   1190     0.090000     1.0080   ; qtot -4.000
  1191        CT2     97      LYS     CG   1191    -0.180000    12.0110   ; qtot -4.180
  1192        HA2     97      LYS    HG1   1192     0.090000     1.0080   ; qtot -4.090
  1193        HA2     97      LYS    HG2   1193     0.090000     1.0080   ; qtot -4.000
  1194        CT2     97      LYS     CD   1194    -0.180000    12.0110   ; qtot -4.180
  1195        HA2     97      LYS    HD1   1195     0.090000     1.0080   ; qtot -4.090
  1196        HA2     97      LYS    HD2   1196     0.090000     1.0080   ; qtot -4.000
  1197        CT2     97      LYS     CE   1197     0.210000    12.0110   ; qtot -3.790
  1198        HA2     97      LYS    HE1   1198     0.050000     1.0080   ; qtot -3.740
  1199        HA2     97      LYS    HE2   1199     0.050000     1.0080   ; qtot -3.690
  1200        NH3     97      LYS     NZ   1200    -0.300000    14.0070   ; qtot -3.990
  1201         HC     97      LYS    HZ1   1201     0.330000     1.0080   ; qtot -3.660
  1202         HC     97      LYS    HZ2   1202     0.330000     1.0080   ; qtot -3.330
  1203         HC     97      LYS    HZ3   1203     0.330000     1.0080   ; qtot -3.000
  1204          C     97      LYS      C   1204     0.510000    12.0110   ; qtot -2.490
  1205          O     97      LYS      O   1205    -0.510000    15.9990   ; qtot -3.000
  1206        NH1     98      MET      N   1206    -0.470000    14.0070   ; qtot -3.470
  1207          H     98      MET     HN   1207     0.310000     1.0080   ; qtot -3.160
  1208        CT1     98      MET     CA   1208     0.070000    12.0110   ; qtot -3.090
  1209        HB1     98      MET     HA   1209     0.090000     1.0080   ; qtot -3.000
  1210        CT2     98      MET     CB   1210    -0.180000    12.0110   ; qtot -3.180
  1211        HA2     98      MET    HB1   1211     0.090000     1.0080   ; qtot -3.090
  1212        HA2     98      MET    HB2   1212     0.090000     1.0080   ; qtot -3.000
  1213        CT2     98      MET     CG   1213    -0.140000    12.0110   ; qtot -3.140
  1214        HA2     98      MET    HG1   1214     0.090000     1.0080   ; qtot -3.050
  1215        HA2     98      MET    HG2   1215     0.090000     1.0080   ; qtot -2.960
  1216          S     98      MET     SD   1216    -0.090000    32.0600   ; qtot -3.050
  1217        CT3     98      MET     CE   1217    -0.220000    12.0110   ; qtot -3.270
  1218        HA3     98      MET    HE1   1218     0.090000     1.0080   ; qtot -3.180
  1219        HA3     98      MET    HE2   1219     0.090000     1.0080   ; qtot -3.090
  1220        HA3     98      MET    HE3   1220     0.090000     1.0080   ; qtot -3.000
  1221          C     98      MET      C   1221     0.510000    12.0110   ; qtot -2.490
  1222          O     98      MET      O   1222    -0.510000    15.9990   ; qtot -3.000
  1223        NH1     99      TRP      N   1223    -0.470000    14.0070   ; qtot -3.470
  1224          H     99      TRP     HN   1224     0.310000     1.0080   ; qtot -3.160
  1225        CT1     99      TRP     CA   1225     0.070000    12.0110   ; qtot -3.090
  1226        HB1     99      TRP     HA   1226     0.090000     1.0080   ; qtot -3.000
  1227        CT2     99      TRP     CB   1227    -0.180000    12.0110   ; qtot -3.180
  1228        HA2     99      TRP    HB1   1228     0.090000     1.0080   ; qtot -3.090
  1229        HA2     99      TRP    HB2   1229     0.090000     1.0080   ; qtot -3.000
  1230         CY     99      TRP     CG   1230    -0.030000    12.0110   ; qtot -3.030
  1231         CA     99      TRP    CD1   1231    -0.150000    12.0110   ; qtot -3.180
  1232         HP     99      TRP    HD1   1232     0.220000     1.0080   ; qtot -2.960
  1233         NY     99      TRP    NE1   1233    -0.510000    14.0070   ; qtot -3.470
  1234          H     99      TRP    HE1   1234     0.370000     1.0080   ; qtot -3.100
  1235        CPT     99      TRP    CE2   1235     0.240000    12.0110   ; qtot -2.860
  1236        CPT     99      TRP    CD2   1236     0.110000    12.0110   ; qtot -2.750
  1237        CAI     99      TRP    CE3   1237    -0.250000    12.0110   ; qtot -3.000
  1238         HP     99      TRP    HE3   1238     0.170000     1.0080   ; qtot -2.830
  1239         CA     99      TRP    CZ3   1239    -0.200000    12.0110   ; qtot -3.030
  1240         HP     99      TRP    HZ3   1240     0.140000     1.0080   ; qtot -2.890
  1241        CAI     99      TRP    CZ2   1241    -0.270000    12.0110   ; qtot -3.160
  1242         HP     99      TRP    HZ2   1242     0.160000     1.0080   ; qtot -3.000
  1243         CA     99      TRP    CH2   1243    -0.140000    12.0110   ; qtot -3.140
  1244         HP     99      TRP    HH2   1244     0.140000     1.0080   ; qtot -3.000
  1245          C     99      TRP      C   1245     0.510000    12.0110   ; qtot -2.490
  1246          O     99      TRP      O   1246    -0.510000    15.9990   ; qtot -3.000
  1247        NH1    100      THR      N   1247    -0.470000    14.0070   ; qtot -3.470
  1248          H    100      THR     HN   1248     0.310000     1.0080   ; qtot -3.160
  1249        CT1    100      THR     CA   1249     0.070000    12.0110   ; qtot -3.090
  1250        HB1    100      THR     HA   1250     0.090000     1.0080   ; qtot -3.000
  1251        CT1    100      THR     CB   1251     0.140000    12.0110   ; qtot -2.860
  1252        HA1    100      THR     HB   1252     0.090000     1.0080   ; qtot -2.770
  1253        OH1    100      THR    OG1   1253    -0.660000    15.9990   ; qtot -3.430
  1254          H    100      THR    HG1   1254     0.430000     1.0080   ; qtot -3.000
  1255        CT3    100      THR    CG2   1255    -0.270000    12.0110   ; qtot -3.270
  1256        HA3    100      THR   HG21   1256     0.090000     1.0080   ; qtot -3.180
  1257        HA3    100      THR   HG22   1257     0.090000     1.0080   ; qtot -3.090
  1258        HA3    100      THR   HG23   1258     0.090000     1.0080   ; qtot -3.000
  1259          C    100      THR      C   1259     0.510000    12.0110   ; qtot -2.490
  1260          O    100      THR      O   1260    -0.510000    15.9990   ; qtot -3.000
  1261        NH1    101      PHE      N   1261    -0.470000    14.0070   ; qtot -3.470
  1262          H    101      PHE     HN   1262     0.310000     1.0080   ; qtot -3.160
  1263        CT1    101      PHE     CA   1263     0.070000    12.0110   ; qtot -3.090
  1264        HB1    101      PHE     HA   1264     0.090000     1.0080   ; qtot -3.000
  1265        CT2    101      PHE     CB   1265    -0.180000    12.0110   ; qtot -3.180
  1266        HA2    101      PHE    HB1   1266     0.090000     1.0080   ; qtot -3.090
  1267        HA2    101      PHE    HB2   1267     0.090000     1.0080   ; qtot -3.000
  1268         CA    101      PHE     CG   1268     0.000000    12.0110   ; qtot -3.000
  1269         CA    101      PHE    CD1   1269    -0.115000    12.0110   ; qtot -3.115
  1270         HP    101      PHE    HD1   1270     0.115000     1.0080   ; qtot -3.000
  1271         CA    101      PHE    CE1   1271    -0.115000    12.0110   ; qtot -3.115
  1272         HP    101      PHE    HE1   1272     0.115000     1.0080   ; qtot -3.000
  1273         CA    101      PHE     CZ   1273    -0.115000    12.0110   ; qtot -3.115
  1274         HP    101      PHE     HZ   1274     0.115000     1.0080   ; qtot -3.000
  1275         CA    101      PHE    CD2   1275    -0.115000    12.0110   ; qtot -3.115
  1276         HP    101      PHE    HD2   1276     0.115000     1.0080   ; qtot -3.000
  1277         CA    101      PHE    CE2   1277    -0.115000    12.0110   ; qtot -3.115
  1278         HP    101      PHE    HE2   1278     0.115000     1.0080   ; qtot -3.000
  1279          C    101      PHE      C   1279     0.510000    12.0110   ; qtot -2.490
  1280          O    101      PHE      O   1280    -0.510000    15.9990   ; qtot -3.000
  1281        NH1    102      GLY      N   1281    -0.470000    14.0070   ; qtot -3.470
  1282          H    102      GLY     HN   1282     0.310000     1.0080   ; qtot -3.160
  1283        CT2    102      GLY     CA   1283    -0.020000    12.0110   ; qtot -3.180
  1284        HB2    102      GLY    HA1   1284     0.090000     1.0080   ; qtot -3.090
  1285        HB2    102      GLY    HA2   1285     0.090000     1.0080   ; qtot -3.000
  1286          C    102      GLY      C   1286     0.510000    12.0110   ; qtot -2.490
  1287          O    102      GLY      O   1287    -0.510000    15.9990   ; qtot -3.000
  1288        NH1    103      ASN      N   1288    -0.470000    14.0070   ; qtot -3.470
  1289          H    103      ASN     HN   1289     0.310000     1.0080   ; qtot -3.160
  1290        CT1    103      ASN     CA   1290     0.070000    12.0110   ; qtot -3.090
  1291        HB1    103      ASN     HA   1291     0.090000     1.0080   ; qtot -3.000
  1292        CT2    103      ASN     CB   1292    -0.180000    12.0110   ; qtot -3.180
  1293        HA2    103      ASN    HB1   1293     0.090000     1.0080   ; qtot -3.090
  1294        HA2    103      ASN    HB2   1294     0.090000     1.0080   ; qtot -3.000
  1295         CC    103      ASN     CG   1295     0.550000    12.0110   ; qtot -2.450
  1296          O    103      ASN    OD1   1296    -0.550000    15.9990   ; qtot -3.000
  1297        NH2    103      ASN    ND2   1297    -0.620000    14.0070   ; qtot -3.620
  1298          H    103      ASN   HD21   1298     0.320000     1.0080   ; qtot -3.300
  1299          H    103      ASN   HD22   1299     0.300000     1.0080   ; qtot -3.000
  1300          C    103      ASN      C   1300     0.510000    12.0110   ; qtot -2.490
  1301          O    103      ASN      O   1301    -0.510000    15.9990   ; qtot -3.000
  1302        NH1    104      PHE      N   1302    -0.470000    14.0070   ; qtot -3.470
  1303          H    104      PHE     HN   1303     0.310000     1.0080   ; qtot -3.160
  1304        CT1    104      PHE     CA   1304     0.070000    12.0110   ; qtot -3.090
  1305        HB1    104      PHE     HA   1305     0.090000     1.0080   ; qtot -3.000
  1306        CT2    104      PHE     CB   1306    -0.180000    12.0110   ; qtot -3.180
  1307        HA2    104      PHE    HB1   1307     0.090000     1.0080   ; qtot -3.090
  1308        HA2    104      PHE    HB2   1308     0.090000     1.0080   ; qtot -3.000
  1309         CA    104      PHE     CG   1309     0.000000    12.0110   ; qtot -3.000
  1310         CA    104      PHE    CD1   1310    -0.115000    12.0110   ; qtot -3.115
  1311         HP    104      PHE    HD1   1311     0.115000     1.0080   ; qtot -3.000
  1312         CA    104      PHE    CE1   1312    -0.115000    12.0110   ; qtot -3.115
  1313         HP    104      PHE    HE1   1313     0.115000     1.0080   ; qtot -3.000
  1314         CA    104      PHE     CZ   1314    -0.115000    12.0110   ; qtot -3.115
  1315         HP    104      PHE     HZ   1315     0.115000     1.0080   ; qtot -3.000
  1316         CA    104      PHE    CD2   1316    -0.115000    12.0110   ; qtot -3.115
  1317         HP    104      PHE    HD2   1317     0.115000     1.0080   ; qtot -3.000
  1318         CA    104      PHE    CE2   1318    -0.115000    12.0110   ; qtot -3.115
  1319         HP    104      PHE    HE2   1319     0.115000     1.0080   ; qtot -3.000
  1320          C    104      PHE      C   1320     0.510000    12.0110   ; qtot -2.490
  1321          O    104      PHE      O   1321    -0.510000    15.9990   ; qtot -3.000
  1322        NH1    105      TRP      N   1322    -0.470000    14.0070   ; qtot -3.470
  1323          H    105      TRP     HN   1323     0.310000     1.0080   ; qtot -3.160
  1324        CT1    105      TRP     CA   1324     0.070000    12.0110   ; qtot -3.090
  1325        HB1    105      TRP     HA   1325     0.090000     1.0080   ; qtot -3.000
  1326        CT2    105      TRP     CB   1326    -0.180000    12.0110   ; qtot -3.180
  1327        HA2    105      TRP    HB1   1327     0.090000     1.0080   ; qtot -3.090
  1328        HA2    105      TRP    HB2   1328     0.090000     1.0080   ; qtot -3.000
  1329         CY    105      TRP     CG   1329    -0.030000    12.0110   ; qtot -3.030
  1330         CA    105      TRP    CD1   1330    -0.150000    12.0110   ; qtot -3.180
  1331         HP    105      TRP    HD1   1331     0.220000     1.0080   ; qtot -2.960
  1332         NY    105      TRP    NE1   1332    -0.510000    14.0070   ; qtot -3.470
  1333          H    105      TRP    HE1   1333     0.370000     1.0080   ; qtot -3.100
  1334        CPT    105      TRP    CE2   1334     0.240000    12.0110   ; qtot -2.860
  1335        CPT    105      TRP    CD2   1335     0.110000    12.0110   ; qtot -2.750
  1336        CAI    105      TRP    CE3   1336    -0.250000    12.0110   ; qtot -3.000
  1337         HP    105      TRP    HE3   1337     0.170000     1.0080   ; qtot -2.830
  1338         CA    105      TRP    CZ3   1338    -0.200000    12.0110   ; qtot -3.030
  1339         HP    105      TRP    HZ3   1339     0.140000     1.0080   ; qtot -2.890
  1340        CAI    105      TRP    CZ2   1340    -0.270000    12.0110   ; qtot -3.160
  1341         HP    105      TRP    HZ2   1341     0.160000     1.0080   ; qtot -3.000
  1342         CA    105      TRP    CH2   1342    -0.140000    12.0110   ; qtot -3.140
  1343         HP    105      TRP    HH2   1343     0.140000     1.0080   ; qtot -3.000
  1344          C    105      TRP      C   1344     0.510000    12.0110   ; qtot -2.490
  1345          O    105      TRP      O   1345    -0.510000    15.9990   ; qtot -3.000
  1346        NH1    106      CYS      N   1346    -0.470000    14.0070   ; qtot -3.470
  1347          H    106      CYS     HN   1347     0.310000     1.0080   ; qtot -3.160
  1348        CT1    106      CYS     CA   1348     0.070000    12.0110   ; qtot -3.090
  1349        HB1    106      CYS     HA   1349     0.090000     1.0080   ; qtot -3.000
  1350        CT2    106      CYS     CB   1350    -0.100000    12.0110   ; qtot -3.100
  1351        HA2    106      CYS    HB1   1351     0.090000     1.0080   ; qtot -3.010
  1352        HA2    106      CYS    HB2   1352     0.090000     1.0080   ; qtot -2.920
  1353         SM    106      CYS     SG   1353    -0.080000    32.0600   ; qtot -3.000
  1354          C    106      CYS      C   1354     0.510000    12.0110   ; qtot -2.490
  1355          O    106      CYS      O   1355    -0.510000    15.9990   ; qtot -3.000
  1356        NH1    107      GLU      N   1356    -0.470000    14.0070   ; qtot -3.470
  1357          H    107      GLU     HN   1357     0.310000     1.0080   ; qtot -3.160
  1358        CT1    107      GLU     CA   1358     0.070000    12.0110   ; qtot -3.090
  1359        HB1    107      GLU     HA   1359     0.090000     1.0080   ; qtot -3.000
  1360       CT2A    107      GLU     CB   1360    -0.180000    12.0110   ; qtot -3.180
  1361        HA2    107      GLU    HB1   1361     0.090000     1.0080   ; qtot -3.090
  1362        HA2    107      GLU    HB2   1362     0.090000     1.0080   ; qtot -3.000
  1363        CT2    107      GLU     CG   1363    -0.280000    12.0110   ; qtot -3.280
  1364        HA2    107      GLU    HG1   1364     0.090000     1.0080   ; qtot -3.190
  1365        HA2    107      GLU    HG2   1365     0.090000     1.0080   ; qtot -3.100
  1366         CC    107      GLU     CD   1366     0.620000    12.0110   ; qtot -2.480
  1367         OC    107      GLU    OE1   1367    -0.760000    15.9990   ; qtot -3.240
  1368         OC    107      GLU    OE2   1368    -0.760000    15.9990   ; qtot -4.000
  1369          C    107      GLU      C   1369     0.510000    12.0110   ; qtot -3.490
  1370          O    107      GLU      O   1370    -0.510000    15.9990   ; qtot -4.000
  1371        NH1    108      PHE      N   1371    -0.470000    14.0070   ; qtot -4.470
  1372          H    108      PHE     HN   1372     0.310000     1.0080   ; qtot -4.160
  1373        CT1    108      PHE     CA   1373     0.070000    12.0110   ; qtot -4.090
  1374        HB1    108      PHE     HA   1374     0.090000     1.0080   ; qtot -4.000
  1375        CT2    108      PHE     CB   1375    -0.180000    12.0110   ; qtot -4.180
  1376        HA2    108      PHE    HB1   1376     0.090000     1.0080   ; qtot -4.090
  1377        HA2    108      PHE    HB2   1377     0.090000     1.0080   ; qtot -4.000
  1378         CA    108      PHE     CG   1378     0.000000    12.0110   ; qtot -4.000
  1379         CA    108      PHE    CD1   1379    -0.115000    12.0110   ; qtot -4.115
  1380         HP    108      PHE    HD1   1380     0.115000     1.0080   ; qtot -4.000
  1381         CA    108      PHE    CE1   1381    -0.115000    12.0110   ; qtot -4.115
  1382         HP    108      PHE    HE1   1382     0.115000     1.0080   ; qtot -4.000
  1383         CA    108      PHE     CZ   1383    -0.115000    12.0110   ; qtot -4.115
  1384         HP    108      PHE     HZ   1384     0.115000     1.0080   ; qtot -4.000
  1385         CA    108      PHE    CD2   1385    -0.115000    12.0110   ; qtot -4.115
  1386         HP    108      PHE    HD2   1386     0.115000     1.0080   ; qtot -4.000
  1387         CA    108      PHE    CE2   1387    -0.115000    12.0110   ; qtot -4.115
  1388         HP    108      PHE    HE2   1388     0.115000     1.0080   ; qtot -4.000
  1389          C    108      PHE      C   1389     0.510000    12.0110   ; qtot -3.490
  1390          O    108      PHE      O   1390    -0.510000    15.9990   ; qtot -4.000
  1391        NH1    109      TRP      N   1391    -0.470000    14.0070   ; qtot -4.470
  1392          H    109      TRP     HN   1392     0.310000     1.0080   ; qtot -4.160
  1393        CT1    109      TRP     CA   1393     0.070000    12.0110   ; qtot -4.090
  1394        HB1    109      TRP     HA   1394     0.090000     1.0080   ; qtot -4.000
  1395        CT2    109      TRP     CB   1395    -0.180000    12.0110   ; qtot -4.180
  1396        HA2    109      TRP    HB1   1396     0.090000     1.0080   ; qtot -4.090
  1397        HA2    109      TRP    HB2   1397     0.090000     1.0080   ; qtot -4.000
  1398         CY    109      TRP     CG   1398    -0.030000    12.0110   ; qtot -4.030
  1399         CA    109      TRP    CD1   1399    -0.150000    12.0110   ; qtot -4.180
  1400         HP    109      TRP    HD1   1400     0.220000     1.0080   ; qtot -3.960
  1401         NY    109      TRP    NE1   1401    -0.510000    14.0070   ; qtot -4.470
  1402          H    109      TRP    HE1   1402     0.370000     1.0080   ; qtot -4.100
  1403        CPT    109      TRP    CE2   1403     0.240000    12.0110   ; qtot -3.860
  1404        CPT    109      TRP    CD2   1404     0.110000    12.0110   ; qtot -3.750
  1405        CAI    109      TRP    CE3   1405    -0.250000    12.0110   ; qtot -4.000
  1406         HP    109      TRP    HE3   1406     0.170000     1.0080   ; qtot -3.830
  1407         CA    109      TRP    CZ3   1407    -0.200000    12.0110   ; qtot -4.030
  1408         HP    109      TRP    HZ3   1408     0.140000     1.0080   ; qtot -3.890
  1409        CAI    109      TRP    CZ2   1409    -0.270000    12.0110   ; qtot -4.160
  1410         HP    109      TRP    HZ2   1410     0.160000     1.0080   ; qtot -4.000
  1411         CA    109      TRP    CH2   1411    -0.140000    12.0110   ; qtot -4.140
  1412         HP    109      TRP    HH2   1412     0.140000     1.0080   ; qtot -4.000
  1413          C    109      TRP      C   1413     0.510000    12.0110   ; qtot -3.490
  1414          O    109      TRP      O   1414    -0.510000    15.9990   ; qtot -4.000
  1415        NH1    110      THR      N   1415    -0.470000    14.0070   ; qtot -4.470
  1416          H    110      THR     HN   1416     0.310000     1.0080   ; qtot -4.160
  1417        CT1    110      THR     CA   1417     0.070000    12.0110   ; qtot -4.090
  1418        HB1    110      THR     HA   1418     0.090000     1.0080   ; qtot -4.000
  1419        CT1    110      THR     CB   1419     0.140000    12.0110   ; qtot -3.860
  1420        HA1    110      THR     HB   1420     0.090000     1.0080   ; qtot -3.770
  1421        OH1    110      THR    OG1   1421    -0.660000    15.9990   ; qtot -4.430
  1422          H    110      THR    HG1   1422     0.430000     1.0080   ; qtot -4.000
  1423        CT3    110      THR    CG2   1423    -0.270000    12.0110   ; qtot -4.270
  1424        HA3    110      THR   HG21   1424     0.090000     1.0080   ; qtot -4.180
  1425        HA3    110      THR   HG22   1425     0.090000     1.0080   ; qtot -4.090
  1426        HA3    110      THR   HG23   1426     0.090000     1.0080   ; qtot -4.000
  1427          C    110      THR      C   1427     0.510000    12.0110   ; qtot -3.490
  1428          O    110      THR      O   1428    -0.510000    15.9990   ; qtot -4.000
  1429        NH1    111      SER      N   1429    -0.470000    14.0070   ; qtot -4.470
  1430          H    111      SER     HN   1430     0.310000     1.0080   ; qtot -4.160
  1431        CT1    111      SER     CA   1431     0.070000    12.0110   ; qtot -4.090
  1432        HB1    111      SER     HA   1432     0.090000     1.0080   ; qtot -4.000
  1433        CT2    111      SER     CB   1433     0.050000    12.0110   ; qtot -3.950
  1434        HA2    111      SER    HB1   1434     0.090000     1.0080   ; qtot -3.860
  1435        HA2    111      SER    HB2   1435     0.090000     1.0080   ; qtot -3.770
  1436        OH1    111      SER     OG   1436    -0.660000    15.9990   ; qtot -4.430
  1437          H    111      SER    HG1   1437     0.430000     1.0080   ; qtot -4.000
  1438          C    111      SER      C   1438     0.510000    12.0110   ; qtot -3.490
  1439          O    111      SER      O   1439    -0.510000    15.9990   ; qtot -4.000
  1440        NH1    112      ILE      N   1440    -0.470000    14.0070   ; qtot -4.470
  1441          H    112      ILE     HN   1441     0.310000     1.0080   ; qtot -4.160
  1442        CT1    112      ILE     CA   1442     0.070000    12.0110   ; qtot -4.090
  1443        HB1    112      ILE     HA   1443     0.090000     1.0080   ; qtot -4.000
  1444        CT1    112      ILE     CB   1444    -0.090000    12.0110   ; qtot -4.090
  1445        HA1    112      ILE     HB   1445     0.090000     1.0080   ; qtot -4.000
  1446        CT3    112      ILE    CG2   1446    -0.270000    12.0110   ; qtot -4.270
  1447        HA3    112      ILE   HG21   1447     0.090000     1.0080   ; qtot -4.180
  1448        HA3    112      ILE   HG22   1448     0.090000     1.0080   ; qtot -4.090
  1449        HA3    112      ILE   HG23   1449     0.090000     1.0080   ; qtot -4.000
  1450        CT2    112      ILE    CG1   1450    -0.180000    12.0110   ; qtot -4.180
  1451        HA2    112      ILE   HG11   1451     0.090000     1.0080   ; qtot -4.090
  1452        HA2    112      ILE   HG12   1452     0.090000     1.0080   ; qtot -4.000
  1453        CT3    112      ILE     CD   1453    -0.270000    12.0110   ; qtot -4.270
  1454        HA3    112      ILE    HD1   1454     0.090000     1.0080   ; qtot -4.180
  1455        HA3    112      ILE    HD2   1455     0.090000     1.0080   ; qtot -4.090
  1456        HA3    112      ILE    HD3   1456     0.090000     1.0080   ; qtot -4.000
  1457          C    112      ILE      C   1457     0.510000    12.0110   ; qtot -3.490
  1458          O    112      ILE      O   1458    -0.510000    15.9990   ; qtot -4.000
  1459        NH1    113      ASP      N   1459    -0.470000    14.0070   ; qtot -4.470
  1460          H    113      ASP     HN   1460     0.310000     1.0080   ; qtot -4.160
  1461        CT1    113      ASP     CA   1461     0.070000    12.0110   ; qtot -4.090
  1462        HB1    113      ASP     HA   1462     0.090000     1.0080   ; qtot -4.000
  1463       CT2A    113      ASP     CB   1463    -0.280000    12.0110   ; qtot -4.280
  1464        HA2    113      ASP    HB1   1464     0.090000     1.0080   ; qtot -4.190
  1465        HA2    113      ASP    HB2   1465     0.090000     1.0080   ; qtot -4.100
  1466         CC    113      ASP     CG   1466     0.620000    12.0110   ; qtot -3.480
  1467         OC    113      ASP    OD1   1467    -0.760000    15.9990   ; qtot -4.240
  1468         OC    113      ASP    OD2   1468    -0.760000    15.9990   ; qtot -5.000
  1469          C    113      ASP      C   1469     0.510000    12.0110   ; qtot -4.490
  1470          O    113      ASP      O   1470    -0.510000    15.9990   ; qtot -5.000
  1471        NH1    114      VAL      N   1471    -0.470000    14.0070   ; qtot -5.470
  1472          H    114      VAL     HN   1472     0.310000     1.0080   ; qtot -5.160
  1473        CT1    114      VAL     CA   1473     0.070000    12.0110   ; qtot -5.090
  1474        HB1    114      VAL     HA   1474     0.090000     1.0080   ; qtot -5.000
  1475        CT1    114      VAL     CB   1475    -0.090000    12.0110   ; qtot -5.090
  1476        HA1    114      VAL     HB   1476     0.090000     1.0080   ; qtot -5.000
  1477        CT3    114      VAL    CG1   1477    -0.270000    12.0110   ; qtot -5.270
  1478        HA3    114      VAL   HG11   1478     0.090000     1.0080   ; qtot -5.180
  1479        HA3    114      VAL   HG12   1479     0.090000     1.0080   ; qtot -5.090
  1480        HA3    114      VAL   HG13   1480     0.090000     1.0080   ; qtot -5.000
  1481        CT3    114      VAL    CG2   1481    -0.270000    12.0110   ; qtot -5.270
  1482        HA3    114      VAL   HG21   1482     0.090000     1.0080   ; qtot -5.180
  1483        HA3    114      VAL   HG22   1483     0.090000     1.0080   ; qtot -5.090
  1484        HA3    114      VAL   HG23   1484     0.090000     1.0080   ; qtot -5.000
  1485          C    114      VAL      C   1485     0.510000    12.0110   ; qtot -4.490
  1486          O    114      VAL      O   1486    -0.510000    15.9990   ; qtot -5.000
  1487        NH1    115      LEU      N   1487    -0.470000    14.0070   ; qtot -5.470
  1488          H    115      LEU     HN   1488     0.310000     1.0080   ; qtot -5.160
  1489        CT1    115      LEU     CA   1489     0.070000    12.0110   ; qtot -5.090
  1490        HB1    115      LEU     HA   1490     0.090000     1.0080   ; qtot -5.000
  1491        CT2    115      LEU     CB   1491    -0.180000    12.0110   ; qtot -5.180
  1492        HA2    115      LEU    HB1   1492     0.090000     1.0080   ; qtot -5.090
  1493        HA2    115      LEU    HB2   1493     0.090000     1.0080   ; qtot -5.000
  1494        CT1    115      LEU     CG   1494    -0.090000    12.0110   ; qtot -5.090
  1495        HA1    115      LEU     HG   1495     0.090000     1.0080   ; qtot -5.000
  1496        CT3    115      LEU    CD1   1496    -0.270000    12.0110   ; qtot -5.270
  1497        HA3    115      LEU   HD11   1497     0.090000     1.0080   ; qtot -5.180
  1498        HA3    115      LEU   HD12   1498     0.090000     1.0080   ; qtot -5.090
  1499        HA3    115      LEU   HD13   1499     0.090000     1.0080   ; qtot -5.000
  1500        CT3    115      LEU    CD2   1500    -0.270000    12.0110   ; qtot -5.270
  1501        HA3    115      LEU   HD21   1501     0.090000     1.0080   ; qtot -5.180
  1502        HA3    115      LEU   HD22   1502     0.090000     1.0080   ; qtot -5.090
  1503        HA3    115      LEU   HD23   1503     0.090000     1.0080   ; qtot -5.000
  1504          C    115      LEU      C   1504     0.510000    12.0110   ; qtot -4.490
  1505          O    115      LEU      O   1505    -0.510000    15.9990   ; qtot -5.000
  1506        NH1    116      CYS      N   1506    -0.470000    14.0070   ; qtot -5.470
  1507          H    116      CYS     HN   1507     0.310000     1.0080   ; qtot -5.160
  1508        CT1    116      CYS     CA   1508     0.070000    12.0110   ; qtot -5.090
  1509        HB1    116      CYS     HA   1509     0.090000     1.0080   ; qtot -5.000
  1510        CT2    116      CYS     CB   1510    -0.110000    12.0110   ; qtot -5.110
  1511        HA2    116      CYS    HB1   1511     0.090000     1.0080   ; qtot -5.020
  1512        HA2    116      CYS    HB2   1512     0.090000     1.0080   ; qtot -4.930
  1513          S    116      CYS     SG   1513    -0.230000    32.0600   ; qtot -5.160
  1514         HS    116      CYS    HG1   1514     0.160000     1.0080   ; qtot -5.000
  1515          C    116      CYS      C   1515     0.510000    12.0110   ; qtot -4.490
  1516          O    116      CYS      O   1516    -0.510000    15.9990   ; qtot -5.000
  1517        NH1    117      VAL      N   1517    -0.470000    14.0070   ; qtot -5.470
  1518          H    117      VAL     HN   1518     0.310000     1.0080   ; qtot -5.160
  1519        CT1    117      VAL     CA   1519     0.070000    12.0110   ; qtot -5.090
  1520        HB1    117      VAL     HA   1520     0.090000     1.0080   ; qtot -5.000
  1521        CT1    117      VAL     CB   1521    -0.090000    12.0110   ; qtot -5.090
  1522        HA1    117      VAL     HB   1522     0.090000     1.0080   ; qtot -5.000
  1523        CT3    117      VAL    CG1   1523    -0.270000    12.0110   ; qtot -5.270
  1524        HA3    117      VAL   HG11   1524     0.090000     1.0080   ; qtot -5.180
  1525        HA3    117      VAL   HG12   1525     0.090000     1.0080   ; qtot -5.090
  1526        HA3    117      VAL   HG13   1526     0.090000     1.0080   ; qtot -5.000
  1527        CT3    117      VAL    CG2   1527    -0.270000    12.0110   ; qtot -5.270
  1528        HA3    117      VAL   HG21   1528     0.090000     1.0080   ; qtot -5.180
  1529        HA3    117      VAL   HG22   1529     0.090000     1.0080   ; qtot -5.090
  1530        HA3    117      VAL   HG23   1530     0.090000     1.0080   ; qtot -5.000
  1531          C    117      VAL      C   1531     0.510000    12.0110   ; qtot -4.490
  1532          O    117      VAL      O   1532    -0.510000    15.9990   ; qtot -5.000
  1533        NH1    118      THR      N   1533    -0.470000    14.0070   ; qtot -5.470
  1534          H    118      THR     HN   1534     0.310000     1.0080   ; qtot -5.160
  1535        CT1    118      THR     CA   1535     0.070000    12.0110   ; qtot -5.090
  1536        HB1    118      THR     HA   1536     0.090000     1.0080   ; qtot -5.000
  1537        CT1    118      THR     CB   1537     0.140000    12.0110   ; qtot -4.860
  1538        HA1    118      THR     HB   1538     0.090000     1.0080   ; qtot -4.770
  1539        OH1    118      THR    OG1   1539    -0.660000    15.9990   ; qtot -5.430
  1540          H    118      THR    HG1   1540     0.430000     1.0080   ; qtot -5.000
  1541        CT3    118      THR    CG2   1541    -0.270000    12.0110   ; qtot -5.270
  1542        HA3    118      THR   HG21   1542     0.090000     1.0080   ; qtot -5.180
  1543        HA3    118      THR   HG22   1543     0.090000     1.0080   ; qtot -5.090
  1544        HA3    118      THR   HG23   1544     0.090000     1.0080   ; qtot -5.000
  1545          C    118      THR      C   1545     0.510000    12.0110   ; qtot -4.490
  1546          O    118      THR      O   1546    -0.510000    15.9990   ; qtot -5.000
  1547        NH1    119      ALA      N   1547    -0.470000    14.0070   ; qtot -5.470
  1548          H    119      ALA     HN   1548     0.310000     1.0080   ; qtot -5.160
  1549        CT1    119      ALA     CA   1549     0.070000    12.0110   ; qtot -5.090
  1550        HB1    119      ALA     HA   1550     0.090000     1.0080   ; qtot -5.000
  1551        CT3    119      ALA     CB   1551    -0.270000    12.0110   ; qtot -5.270
  1552        HA3    119      ALA    HB1   1552     0.090000     1.0080   ; qtot -5.180
  1553        HA3    119      ALA    HB2   1553     0.090000     1.0080   ; qtot -5.090
  1554        HA3    119      ALA    HB3   1554     0.090000     1.0080   ; qtot -5.000
  1555          C    119      ALA      C   1555     0.510000    12.0110   ; qtot -4.490
  1556          O    119      ALA      O   1556    -0.510000    15.9990   ; qtot -5.000
  1557        NH1    120      SER      N   1557    -0.470000    14.0070   ; qtot -5.470
  1558          H    120      SER     HN   1558     0.310000     1.0080   ; qtot -5.160
  1559        CT1    120      SER     CA   1559     0.070000    12.0110   ; qtot -5.090
  1560        HB1    120      SER     HA   1560     0.090000     1.0080   ; qtot -5.000
  1561        CT2    120      SER     CB   1561     0.050000    12.0110   ; qtot -4.950
  1562        HA2    120      SER    HB1   1562     0.090000     1.0080   ; qtot -4.860
  1563        HA2    120      SER    HB2   1563     0.090000     1.0080   ; qtot -4.770
  1564        OH1    120      SER     OG   1564    -0.660000    15.9990   ; qtot -5.430
  1565          H    120      SER    HG1   1565     0.430000     1.0080   ; qtot -5.000
  1566          C    120      SER      C   1566     0.510000    12.0110   ; qtot -4.490
  1567          O    120      SER      O   1567    -0.510000    15.9990   ; qtot -5.000
  1568        NH1    121      ILE      N   1568    -0.470000    14.0070   ; qtot -5.470
  1569          H    121      ILE     HN   1569     0.310000     1.0080   ; qtot -5.160
  1570        CT1    121      ILE     CA   1570     0.070000    12.0110   ; qtot -5.090
  1571        HB1    121      ILE     HA   1571     0.090000     1.0080   ; qtot -5.000
  1572        CT1    121      ILE     CB   1572    -0.090000    12.0110   ; qtot -5.090
  1573        HA1    121      ILE     HB   1573     0.090000     1.0080   ; qtot -5.000
  1574        CT3    121      ILE    CG2   1574    -0.270000    12.0110   ; qtot -5.270
  1575        HA3    121      ILE   HG21   1575     0.090000     1.0080   ; qtot -5.180
  1576        HA3    121      ILE   HG22   1576     0.090000     1.0080   ; qtot -5.090
  1577        HA3    121      ILE   HG23   1577     0.090000     1.0080   ; qtot -5.000
  1578        CT2    121      ILE    CG1   1578    -0.180000    12.0110   ; qtot -5.180
  1579        HA2    121      ILE   HG11   1579     0.090000     1.0080   ; qtot -5.090
  1580        HA2    121      ILE   HG12   1580     0.090000     1.0080   ; qtot -5.000
  1581        CT3    121      ILE     CD   1581    -0.270000    12.0110   ; qtot -5.270
  1582        HA3    121      ILE    HD1   1582     0.090000     1.0080   ; qtot -5.180
  1583        HA3    121      ILE    HD2   1583     0.090000     1.0080   ; qtot -5.090
  1584        HA3    121      ILE    HD3   1584     0.090000     1.0080   ; qtot -5.000
  1585          C    121      ILE      C   1585     0.510000    12.0110   ; qtot -4.490
  1586          O    121      ILE      O   1586    -0.510000    15.9990   ; qtot -5.000
  1587        NH1    122      GLU      N   1587    -0.470000    14.0070   ; qtot -5.470
  1588          H    122      GLU     HN   1588     0.310000     1.0080   ; qtot -5.160
  1589        CT1    122      GLU     CA   1589     0.070000    12.0110   ; qtot -5.090
  1590        HB1    122      GLU     HA   1590     0.090000     1.0080   ; qtot -5.000
  1591       CT2A    122      GLU     CB   1591    -0.180000    12.0110   ; qtot -5.180
  1592        HA2    122      GLU    HB1   1592     0.090000     1.0080   ; qtot -5.090
  1593        HA2    122      GLU    HB2   1593     0.090000     1.0080   ; qtot -5.000
  1594        CT2    122      GLU     CG   1594    -0.280000    12.0110   ; qtot -5.280
  1595        HA2    122      GLU    HG1   1595     0.090000     1.0080   ; qtot -5.190
  1596        HA2    122      GLU    HG2   1596     0.090000     1.0080   ; qtot -5.100
  1597         CC    122      GLU     CD   1597     0.620000    12.0110   ; qtot -4.480
  1598         OC    122      GLU    OE1   1598    -0.760000    15.9990   ; qtot -5.240
  1599         OC    122      GLU    OE2   1599    -0.760000    15.9990   ; qtot -6.000
  1600          C    122      GLU      C   1600     0.510000    12.0110   ; qtot -5.490
  1601          O    122      GLU      O   1601    -0.510000    15.9990   ; qtot -6.000
  1602        NH1    123      THR      N   1602    -0.470000    14.0070   ; qtot -6.470
  1603          H    123      THR     HN   1603     0.310000     1.0080   ; qtot -6.160
  1604        CT1    123      THR     CA   1604     0.070000    12.0110   ; qtot -6.090
  1605        HB1    123      THR     HA   1605     0.090000     1.0080   ; qtot -6.000
  1606        CT1    123      THR     CB   1606     0.140000    12.0110   ; qtot -5.860
  1607        HA1    123      THR     HB   1607     0.090000     1.0080   ; qtot -5.770
  1608        OH1    123      THR    OG1   1608    -0.660000    15.9990   ; qtot -6.430
  1609          H    123      THR    HG1   1609     0.430000     1.0080   ; qtot -6.000
  1610        CT3    123      THR    CG2   1610    -0.270000    12.0110   ; qtot -6.270
  1611        HA3    123      THR   HG21   1611     0.090000     1.0080   ; qtot -6.180
  1612        HA3    123      THR   HG22   1612     0.090000     1.0080   ; qtot -6.090
  1613        HA3    123      THR   HG23   1613     0.090000     1.0080   ; qtot -6.000
  1614          C    123      THR      C   1614     0.510000    12.0110   ; qtot -5.490
  1615          O    123      THR      O   1615    -0.510000    15.9990   ; qtot -6.000
  1616        NH1    124      LEU      N   1616    -0.470000    14.0070   ; qtot -6.470
  1617          H    124      LEU     HN   1617     0.310000     1.0080   ; qtot -6.160
  1618        CT1    124      LEU     CA   1618     0.070000    12.0110   ; qtot -6.090
  1619        HB1    124      LEU     HA   1619     0.090000     1.0080   ; qtot -6.000
  1620        CT2    124      LEU     CB   1620    -0.180000    12.0110   ; qtot -6.180
  1621        HA2    124      LEU    HB1   1621     0.090000     1.0080   ; qtot -6.090
  1622        HA2    124      LEU    HB2   1622     0.090000     1.0080   ; qtot -6.000
  1623        CT1    124      LEU     CG   1623    -0.090000    12.0110   ; qtot -6.090
  1624        HA1    124      LEU     HG   1624     0.090000     1.0080   ; qtot -6.000
  1625        CT3    124      LEU    CD1   1625    -0.270000    12.0110   ; qtot -6.270
  1626        HA3    124      LEU   HD11   1626     0.090000     1.0080   ; qtot -6.180
  1627        HA3    124      LEU   HD12   1627     0.090000     1.0080   ; qtot -6.090
  1628        HA3    124      LEU   HD13   1628     0.090000     1.0080   ; qtot -6.000
  1629        CT3    124      LEU    CD2   1629    -0.270000    12.0110   ; qtot -6.270
  1630        HA3    124      LEU   HD21   1630     0.090000     1.0080   ; qtot -6.180
  1631        HA3    124      LEU   HD22   1631     0.090000     1.0080   ; qtot -6.090
  1632        HA3    124      LEU   HD23   1632     0.090000     1.0080   ; qtot -6.000
  1633          C    124      LEU      C   1633     0.510000    12.0110   ; qtot -5.490
  1634          O    124      LEU      O   1634    -0.510000    15.9990   ; qtot -6.000
  1635        NH1    125      CYS      N   1635    -0.470000    14.0070   ; qtot -6.470
  1636          H    125      CYS     HN   1636     0.310000     1.0080   ; qtot -6.160
  1637        CT1    125      CYS     CA   1637     0.070000    12.0110   ; qtot -6.090
  1638        HB1    125      CYS     HA   1638     0.090000     1.0080   ; qtot -6.000
  1639        CT2    125      CYS     CB   1639    -0.110000    12.0110   ; qtot -6.110
  1640        HA2    125      CYS    HB1   1640     0.090000     1.0080   ; qtot -6.020
  1641        HA2    125      CYS    HB2   1641     0.090000     1.0080   ; qtot -5.930
  1642          S    125      CYS     SG   1642    -0.230000    32.0600   ; qtot -6.160
  1643         HS    125      CYS    HG1   1643     0.160000     1.0080   ; qtot -6.000
  1644          C    125      CYS      C   1644     0.510000    12.0110   ; qtot -5.490
  1645          O    125      CYS      O   1645    -0.510000    15.9990   ; qtot -6.000
  1646        NH1    126      VAL      N   1646    -0.470000    14.0070   ; qtot -6.470
  1647          H    126      VAL     HN   1647     0.310000     1.0080   ; qtot -6.160
  1648        CT1    126      VAL     CA   1648     0.070000    12.0110   ; qtot -6.090
  1649        HB1    126      VAL     HA   1649     0.090000     1.0080   ; qtot -6.000
  1650        CT1    126      VAL     CB   1650    -0.090000    12.0110   ; qtot -6.090
  1651        HA1    126      VAL     HB   1651     0.090000     1.0080   ; qtot -6.000
  1652        CT3    126      VAL    CG1   1652    -0.270000    12.0110   ; qtot -6.270
  1653        HA3    126      VAL   HG11   1653     0.090000     1.0080   ; qtot -6.180
  1654        HA3    126      VAL   HG12   1654     0.090000     1.0080   ; qtot -6.090
  1655        HA3    126      VAL   HG13   1655     0.090000     1.0080   ; qtot -6.000
  1656        CT3    126      VAL    CG2   1656    -0.270000    12.0110   ; qtot -6.270
  1657        HA3    126      VAL   HG21   1657     0.090000     1.0080   ; qtot -6.180
  1658        HA3    126      VAL   HG22   1658     0.090000     1.0080   ; qtot -6.090
  1659        HA3    126      VAL   HG23   1659     0.090000     1.0080   ; qtot -6.000
  1660          C    126      VAL      C   1660     0.510000    12.0110   ; qtot -5.490
  1661          O    126      VAL      O   1661    -0.510000    15.9990   ; qtot -6.000
  1662        NH1    127      ILE      N   1662    -0.470000    14.0070   ; qtot -6.470
  1663          H    127      ILE     HN   1663     0.310000     1.0080   ; qtot -6.160
  1664        CT1    127      ILE     CA   1664     0.070000    12.0110   ; qtot -6.090
  1665        HB1    127      ILE     HA   1665     0.090000     1.0080   ; qtot -6.000
  1666        CT1    127      ILE     CB   1666    -0.090000    12.0110   ; qtot -6.090
  1667        HA1    127      ILE     HB   1667     0.090000     1.0080   ; qtot -6.000
  1668        CT3    127      ILE    CG2   1668    -0.270000    12.0110   ; qtot -6.270
  1669        HA3    127      ILE   HG21   1669     0.090000     1.0080   ; qtot -6.180
  1670        HA3    127      ILE   HG22   1670     0.090000     1.0080   ; qtot -6.090
  1671        HA3    127      ILE   HG23   1671     0.090000     1.0080   ; qtot -6.000
  1672        CT2    127      ILE    CG1   1672    -0.180000    12.0110   ; qtot -6.180
  1673        HA2    127      ILE   HG11   1673     0.090000     1.0080   ; qtot -6.090
  1674        HA2    127      ILE   HG12   1674     0.090000     1.0080   ; qtot -6.000
  1675        CT3    127      ILE     CD   1675    -0.270000    12.0110   ; qtot -6.270
  1676        HA3    127      ILE    HD1   1676     0.090000     1.0080   ; qtot -6.180
  1677        HA3    127      ILE    HD2   1677     0.090000     1.0080   ; qtot -6.090
  1678        HA3    127      ILE    HD3   1678     0.090000     1.0080   ; qtot -6.000
  1679          C    127      ILE      C   1679     0.510000    12.0110   ; qtot -5.490
  1680          O    127      ILE      O   1680    -0.510000    15.9990   ; qtot -6.000
  1681        NH1    128      ALA      N   1681    -0.470000    14.0070   ; qtot -6.470
  1682          H    128      ALA     HN   1682     0.310000     1.0080   ; qtot -6.160
  1683        CT1    128      ALA     CA   1683     0.070000    12.0110   ; qtot -6.090
  1684        HB1    128      ALA     HA   1684     0.090000     1.0080   ; qtot -6.000
  1685        CT3    128      ALA     CB   1685    -0.270000    12.0110   ; qtot -6.270
  1686        HA3    128      ALA    HB1   1686     0.090000     1.0080   ; qtot -6.180
  1687        HA3    128      ALA    HB2   1687     0.090000     1.0080   ; qtot -6.090
  1688        HA3    128      ALA    HB3   1688     0.090000     1.0080   ; qtot -6.000
  1689          C    128      ALA      C   1689     0.510000    12.0110   ; qtot -5.490
  1690          O    128      ALA      O   1690    -0.510000    15.9990   ; qtot -6.000
  1691        NH1    129      VAL      N   1691    -0.470000    14.0070   ; qtot -6.470
  1692          H    129      VAL     HN   1692     0.310000     1.0080   ; qtot -6.160
  1693        CT1    129      VAL     CA   1693     0.070000    12.0110   ; qtot -6.090
  1694        HB1    129      VAL     HA   1694     0.090000     1.0080   ; qtot -6.000
  1695        CT1    129      VAL     CB   1695    -0.090000    12.0110   ; qtot -6.090
  1696        HA1    129      VAL     HB   1696     0.090000     1.0080   ; qtot -6.000
  1697        CT3    129      VAL    CG1   1697    -0.270000    12.0110   ; qtot -6.270
  1698        HA3    129      VAL   HG11   1698     0.090000     1.0080   ; qtot -6.180
  1699        HA3    129      VAL   HG12   1699     0.090000     1.0080   ; qtot -6.090
  1700        HA3    129      VAL   HG13   1700     0.090000     1.0080   ; qtot -6.000
  1701        CT3    129      VAL    CG2   1701    -0.270000    12.0110   ; qtot -6.270
  1702        HA3    129      VAL   HG21   1702     0.090000     1.0080   ; qtot -6.180
  1703        HA3    129      VAL   HG22   1703     0.090000     1.0080   ; qtot -6.090
  1704        HA3    129      VAL   HG23   1704     0.090000     1.0080   ; qtot -6.000
  1705          C    129      VAL      C   1705     0.510000    12.0110   ; qtot -5.490
  1706          O    129      VAL      O   1706    -0.510000    15.9990   ; qtot -6.000
  1707        NH1    130      ASP      N   1707    -0.470000    14.0070   ; qtot -6.470
  1708          H    130      ASP     HN   1708     0.310000     1.0080   ; qtot -6.160
  1709        CT1    130      ASP     CA   1709     0.070000    12.0110   ; qtot -6.090
  1710        HB1    130      ASP     HA   1710     0.090000     1.0080   ; qtot -6.000
  1711       CT2A    130      ASP     CB   1711    -0.280000    12.0110   ; qtot -6.280
  1712        HA2    130      ASP    HB1   1712     0.090000     1.0080   ; qtot -6.190
  1713        HA2    130      ASP    HB2   1713     0.090000     1.0080   ; qtot -6.100
  1714         CC    130      ASP     CG   1714     0.620000    12.0110   ; qtot -5.480
  1715         OC    130      ASP    OD1   1715    -0.760000    15.9990   ; qtot -6.240
  1716         OC    130      ASP    OD2   1716    -0.760000    15.9990   ; qtot -7.000
  1717          C    130      ASP      C   1717     0.510000    12.0110   ; qtot -6.490
  1718          O    130      ASP      O   1718    -0.510000    15.9990   ; qtot -7.000
  1719        NH1    131      ARG      N   1719    -0.470000    14.0070   ; qtot -7.470
  1720          H    131      ARG     HN   1720     0.310000     1.0080   ; qtot -7.160
  1721        CT1    131      ARG     CA   1721     0.070000    12.0110   ; qtot -7.090
  1722        HB1    131      ARG     HA   1722     0.090000     1.0080   ; qtot -7.000
  1723        CT2    131      ARG     CB   1723    -0.180000    12.0110   ; qtot -7.180
  1724        HA2    131      ARG    HB1   1724     0.090000     1.0080   ; qtot -7.090
  1725        HA2    131      ARG    HB2   1725     0.090000     1.0080   ; qtot -7.000
  1726        CT2    131      ARG     CG   1726    -0.180000    12.0110   ; qtot -7.180
  1727        HA2    131      ARG    HG1   1727     0.090000     1.0080   ; qtot -7.090
  1728        HA2    131      ARG    HG2   1728     0.090000     1.0080   ; qtot -7.000
  1729        CT2    131      ARG     CD   1729     0.200000    12.0110   ; qtot -6.800
  1730        HA2    131      ARG    HD1   1730     0.090000     1.0080   ; qtot -6.710
  1731        HA2    131      ARG    HD2   1731     0.090000     1.0080   ; qtot -6.620
  1732        NC2    131      ARG     NE   1732    -0.700000    14.0070   ; qtot -7.320
  1733         HC    131      ARG     HE   1733     0.440000     1.0080   ; qtot -6.880
  1734          C    131      ARG     CZ   1734     0.640000    12.0110   ; qtot -6.240
  1735        NC2    131      ARG    NH1   1735    -0.800000    14.0070   ; qtot -7.040
  1736         HC    131      ARG   HH11   1736     0.460000     1.0080   ; qtot -6.580
  1737         HC    131      ARG   HH12   1737     0.460000     1.0080   ; qtot -6.120
  1738        NC2    131      ARG    NH2   1738    -0.800000    14.0070   ; qtot -6.920
  1739         HC    131      ARG   HH21   1739     0.460000     1.0080   ; qtot -6.460
  1740         HC    131      ARG   HH22   1740     0.460000     1.0080   ; qtot -6.000
  1741          C    131      ARG      C   1741     0.510000    12.0110   ; qtot -5.490
  1742          O    131      ARG      O   1742    -0.510000    15.9990   ; qtot -6.000
  1743        NH1    132      TYR      N   1743    -0.470000    14.0070   ; qtot -6.470
  1744          H    132      TYR     HN   1744     0.310000     1.0080   ; qtot -6.160
  1745        CT1    132      TYR     CA   1745     0.070000    12.0110   ; qtot -6.090
  1746        HB1    132      TYR     HA   1746     0.090000     1.0080   ; qtot -6.000
  1747        CT2    132      TYR     CB   1747    -0.180000    12.0110   ; qtot -6.180
  1748        HA2    132      TYR    HB1   1748     0.090000     1.0080   ; qtot -6.090
  1749        HA2    132      TYR    HB2   1749     0.090000     1.0080   ; qtot -6.000
  1750         CA    132      TYR     CG   1750     0.000000    12.0110   ; qtot -6.000
  1751         CA    132      TYR    CD1   1751    -0.115000    12.0110   ; qtot -6.115
  1752         HP    132      TYR    HD1   1752     0.115000     1.0080   ; qtot -6.000
  1753         CA    132      TYR    CE1   1753    -0.115000    12.0110   ; qtot -6.115
  1754         HP    132      TYR    HE1   1754     0.115000     1.0080   ; qtot -6.000
  1755         CA    132      TYR     CZ   1755     0.110000    12.0110   ; qtot -5.890
  1756        OH1    132      TYR     OH   1756    -0.540000    15.9990   ; qtot -6.430
  1757          H    132      TYR     HH   1757     0.430000     1.0080   ; qtot -6.000
  1758         CA    132      TYR    CD2   1758    -0.115000    12.0110   ; qtot -6.115
  1759         HP    132      TYR    HD2   1759     0.115000     1.0080   ; qtot -6.000
  1760         CA    132      TYR    CE2   1760    -0.115000    12.0110   ; qtot -6.115
  1761         HP    132      TYR    HE2   1761     0.115000     1.0080   ; qtot -6.000
  1762          C    132      TYR      C   1762     0.510000    12.0110   ; qtot -5.490
  1763          O    132      TYR      O   1763    -0.510000    15.9990   ; qtot -6.000
  1764        NH1    133      PHE      N   1764    -0.470000    14.0070   ; qtot -6.470
  1765          H    133      PHE     HN   1765     0.310000     1.0080   ; qtot -6.160
  1766        CT1    133      PHE     CA   1766     0.070000    12.0110   ; qtot -6.090
  1767        HB1    133      PHE     HA   1767     0.090000     1.0080   ; qtot -6.000
  1768        CT2    133      PHE     CB   1768    -0.180000    12.0110   ; qtot -6.180
  1769        HA2    133      PHE    HB1   1769     0.090000     1.0080   ; qtot -6.090
  1770        HA2    133      PHE    HB2   1770     0.090000     1.0080   ; qtot -6.000
  1771         CA    133      PHE     CG   1771     0.000000    12.0110   ; qtot -6.000
  1772         CA    133      PHE    CD1   1772    -0.115000    12.0110   ; qtot -6.115
  1773         HP    133      PHE    HD1   1773     0.115000     1.0080   ; qtot -6.000
  1774         CA    133      PHE    CE1   1774    -0.115000    12.0110   ; qtot -6.115
  1775         HP    133      PHE    HE1   1775     0.115000     1.0080   ; qtot -6.000
  1776         CA    133      PHE     CZ   1776    -0.115000    12.0110   ; qtot -6.115
  1777         HP    133      PHE     HZ   1777     0.115000     1.0080   ; qtot -6.000
  1778         CA    133      PHE    CD2   1778    -0.115000    12.0110   ; qtot -6.115
  1779         HP    133      PHE    HD2   1779     0.115000     1.0080   ; qtot -6.000
  1780         CA    133      PHE    CE2   1780    -0.115000    12.0110   ; qtot -6.115
  1781         HP    133      PHE    HE2   1781     0.115000     1.0080   ; qtot -6.000
  1782          C    133      PHE      C   1782     0.510000    12.0110   ; qtot -5.490
  1783          O    133      PHE      O   1783    -0.510000    15.9990   ; qtot -6.000
  1784        NH1    134      ALA      N   1784    -0.470000    14.0070   ; qtot -6.470
  1785          H    134      ALA     HN   1785     0.310000     1.0080   ; qtot -6.160
  1786        CT1    134      ALA     CA   1786     0.070000    12.0110   ; qtot -6.090
  1787        HB1    134      ALA     HA   1787     0.090000     1.0080   ; qtot -6.000
  1788        CT3    134      ALA     CB   1788    -0.270000    12.0110   ; qtot -6.270
  1789        HA3    134      ALA    HB1   1789     0.090000     1.0080   ; qtot -6.180
  1790        HA3    134      ALA    HB2   1790     0.090000     1.0080   ; qtot -6.090
  1791        HA3    134      ALA    HB3   1791     0.090000     1.0080   ; qtot -6.000
  1792          C    134      ALA      C   1792     0.510000    12.0110   ; qtot -5.490
  1793          O    134      ALA      O   1793    -0.510000    15.9990   ; qtot -6.000
  1794        NH1    135      ILE      N   1794    -0.470000    14.0070   ; qtot -6.470
  1795          H    135      ILE     HN   1795     0.310000     1.0080   ; qtot -6.160
  1796        CT1    135      ILE     CA   1796     0.070000    12.0110   ; qtot -6.090
  1797        HB1    135      ILE     HA   1797     0.090000     1.0080   ; qtot -6.000
  1798        CT1    135      ILE     CB   1798    -0.090000    12.0110   ; qtot -6.090
  1799        HA1    135      ILE     HB   1799     0.090000     1.0080   ; qtot -6.000
  1800        CT3    135      ILE    CG2   1800    -0.270000    12.0110   ; qtot -6.270
  1801        HA3    135      ILE   HG21   1801     0.090000     1.0080   ; qtot -6.180
  1802        HA3    135      ILE   HG22   1802     0.090000     1.0080   ; qtot -6.090
  1803        HA3    135      ILE   HG23   1803     0.090000     1.0080   ; qtot -6.000
  1804        CT2    135      ILE    CG1   1804    -0.180000    12.0110   ; qtot -6.180
  1805        HA2    135      ILE   HG11   1805     0.090000     1.0080   ; qtot -6.090
  1806        HA2    135      ILE   HG12   1806     0.090000     1.0080   ; qtot -6.000
  1807        CT3    135      ILE     CD   1807    -0.270000    12.0110   ; qtot -6.270
  1808        HA3    135      ILE    HD1   1808     0.090000     1.0080   ; qtot -6.180
  1809        HA3    135      ILE    HD2   1809     0.090000     1.0080   ; qtot -6.090
  1810        HA3    135      ILE    HD3   1810     0.090000     1.0080   ; qtot -6.000
  1811          C    135      ILE      C   1811     0.510000    12.0110   ; qtot -5.490
  1812          O    135      ILE      O   1812    -0.510000    15.9990   ; qtot -6.000
  1813        NH1    136      THR      N   1813    -0.470000    14.0070   ; qtot -6.470
  1814          H    136      THR     HN   1814     0.310000     1.0080   ; qtot -6.160
  1815        CT1    136      THR     CA   1815     0.070000    12.0110   ; qtot -6.090
  1816        HB1    136      THR     HA   1816     0.090000     1.0080   ; qtot -6.000
  1817        CT1    136      THR     CB   1817     0.140000    12.0110   ; qtot -5.860
  1818        HA1    136      THR     HB   1818     0.090000     1.0080   ; qtot -5.770
  1819        OH1    136      THR    OG1   1819    -0.660000    15.9990   ; qtot -6.430
  1820          H    136      THR    HG1   1820     0.430000     1.0080   ; qtot -6.000
  1821        CT3    136      THR    CG2   1821    -0.270000    12.0110   ; qtot -6.270
  1822        HA3    136      THR   HG21   1822     0.090000     1.0080   ; qtot -6.180
  1823        HA3    136      THR   HG22   1823     0.090000     1.0080   ; qtot -6.090
  1824        HA3    136      THR   HG23   1824     0.090000     1.0080   ; qtot -6.000
  1825          C    136      THR      C   1825     0.510000    12.0110   ; qtot -5.490
  1826          O    136      THR      O   1826    -0.510000    15.9990   ; qtot -6.000
  1827        NH1    137      SER      N   1827    -0.470000    14.0070   ; qtot -6.470
  1828          H    137      SER     HN   1828     0.310000     1.0080   ; qtot -6.160
  1829        CT1    137      SER     CA   1829     0.070000    12.0110   ; qtot -6.090
  1830        HB1    137      SER     HA   1830     0.090000     1.0080   ; qtot -6.000
  1831        CT2    137      SER     CB   1831     0.050000    12.0110   ; qtot -5.950
  1832        HA2    137      SER    HB1   1832     0.090000     1.0080   ; qtot -5.860
  1833        HA2    137      SER    HB2   1833     0.090000     1.0080   ; qtot -5.770
  1834        OH1    137      SER     OG   1834    -0.660000    15.9990   ; qtot -6.430
  1835          H    137      SER    HG1   1835     0.430000     1.0080   ; qtot -6.000
  1836          C    137      SER      C   1836     0.510000    12.0110   ; qtot -5.490
  1837          O    137      SER      O   1837    -0.510000    15.9990   ; qtot -6.000
  1838          N    138      PRO      N   1838    -0.290000    14.0070   ; qtot -6.290
  1839        CP3    138      PRO     CD   1839     0.000000    12.0110   ; qtot -6.290
  1840        HA2    138      PRO    HD1   1840     0.090000     1.0080   ; qtot -6.200
  1841        HA2    138      PRO    HD2   1841     0.090000     1.0080   ; qtot -6.110
  1842        CP1    138      PRO     CA   1842     0.020000    12.0110   ; qtot -6.090
  1843        HB1    138      PRO     HA   1843     0.090000     1.0080   ; qtot -6.000
  1844        CP2    138      PRO     CB   1844    -0.180000    12.0110   ; qtot -6.180
  1845        HA2    138      PRO    HB1   1845     0.090000     1.0080   ; qtot -6.090
  1846        HA2    138      PRO    HB2   1846     0.090000     1.0080   ; qtot -6.000
  1847        CP2    138      PRO     CG   1847    -0.180000    12.0110   ; qtot -6.180
  1848        HA2    138      PRO    HG1   1848     0.090000     1.0080   ; qtot -6.090
  1849        HA2    138      PRO    HG2   1849     0.090000     1.0080   ; qtot -6.000
  1850          C    138      PRO      C   1850     0.510000    12.0110   ; qtot -5.490
  1851          O    138      PRO      O   1851    -0.510000    15.9990   ; qtot -6.000
  1852        NH1    139      PHE      N   1852    -0.470000    14.0070   ; qtot -6.470
  1853          H    139      PHE     HN   1853     0.310000     1.0080   ; qtot -6.160
  1854        CT1    139      PHE     CA   1854     0.070000    12.0110   ; qtot -6.090
  1855        HB1    139      PHE     HA   1855     0.090000     1.0080   ; qtot -6.000
  1856        CT2    139      PHE     CB   1856    -0.180000    12.0110   ; qtot -6.180
  1857        HA2    139      PHE    HB1   1857     0.090000     1.0080   ; qtot -6.090
  1858        HA2    139      PHE    HB2   1858     0.090000     1.0080   ; qtot -6.000
  1859         CA    139      PHE     CG   1859     0.000000    12.0110   ; qtot -6.000
  1860         CA    139      PHE    CD1   1860    -0.115000    12.0110   ; qtot -6.115
  1861         HP    139      PHE    HD1   1861     0.115000     1.0080   ; qtot -6.000
  1862         CA    139      PHE    CE1   1862    -0.115000    12.0110   ; qtot -6.115
  1863         HP    139      PHE    HE1   1863     0.115000     1.0080   ; qtot -6.000
  1864         CA    139      PHE     CZ   1864    -0.115000    12.0110   ; qtot -6.115
  1865         HP    139      PHE     HZ   1865     0.115000     1.0080   ; qtot -6.000
  1866         CA    139      PHE    CD2   1866    -0.115000    12.0110   ; qtot -6.115
  1867         HP    139      PHE    HD2   1867     0.115000     1.0080   ; qtot -6.000
  1868         CA    139      PHE    CE2   1868    -0.115000    12.0110   ; qtot -6.115
  1869         HP    139      PHE    HE2   1869     0.115000     1.0080   ; qtot -6.000
  1870          C    139      PHE      C   1870     0.510000    12.0110   ; qtot -5.490
  1871          O    139      PHE      O   1871    -0.510000    15.9990   ; qtot -6.000
  1872        NH1    140      LYS      N   1872    -0.470000    14.0070   ; qtot -6.470
  1873          H    140      LYS     HN   1873     0.310000     1.0080   ; qtot -6.160
  1874        CT1    140      LYS     CA   1874     0.070000    12.0110   ; qtot -6.090
  1875        HB1    140      LYS     HA   1875     0.090000     1.0080   ; qtot -6.000
  1876        CT2    140      LYS     CB   1876    -0.180000    12.0110   ; qtot -6.180
  1877        HA2    140      LYS    HB1   1877     0.090000     1.0080   ; qtot -6.090
  1878        HA2    140      LYS    HB2   1878     0.090000     1.0080   ; qtot -6.000
  1879        CT2    140      LYS     CG   1879    -0.180000    12.0110   ; qtot -6.180
  1880        HA2    140      LYS    HG1   1880     0.090000     1.0080   ; qtot -6.090
  1881        HA2    140      LYS    HG2   1881     0.090000     1.0080   ; qtot -6.000
  1882        CT2    140      LYS     CD   1882    -0.180000    12.0110   ; qtot -6.180
  1883        HA2    140      LYS    HD1   1883     0.090000     1.0080   ; qtot -6.090
  1884        HA2    140      LYS    HD2   1884     0.090000     1.0080   ; qtot -6.000
  1885        CT2    140      LYS     CE   1885     0.210000    12.0110   ; qtot -5.790
  1886        HA2    140      LYS    HE1   1886     0.050000     1.0080   ; qtot -5.740
  1887        HA2    140      LYS    HE2   1887     0.050000     1.0080   ; qtot -5.690
  1888        NH3    140      LYS     NZ   1888    -0.300000    14.0070   ; qtot -5.990
  1889         HC    140      LYS    HZ1   1889     0.330000     1.0080   ; qtot -5.660
  1890         HC    140      LYS    HZ2   1890     0.330000     1.0080   ; qtot -5.330
  1891         HC    140      LYS    HZ3   1891     0.330000     1.0080   ; qtot -5.000
  1892          C    140      LYS      C   1892     0.510000    12.0110   ; qtot -4.490
  1893          O    140      LYS      O   1893    -0.510000    15.9990   ; qtot -5.000
  1894        NH1    141      TYR      N   1894    -0.470000    14.0070   ; qtot -5.470
  1895          H    141      TYR     HN   1895     0.310000     1.0080   ; qtot -5.160
  1896        CT1    141      TYR     CA   1896     0.070000    12.0110   ; qtot -5.090
  1897        HB1    141      TYR     HA   1897     0.090000     1.0080   ; qtot -5.000
  1898        CT2    141      TYR     CB   1898    -0.180000    12.0110   ; qtot -5.180
  1899        HA2    141      TYR    HB1   1899     0.090000     1.0080   ; qtot -5.090
  1900        HA2    141      TYR    HB2   1900     0.090000     1.0080   ; qtot -5.000
  1901         CA    141      TYR     CG   1901     0.000000    12.0110   ; qtot -5.000
  1902         CA    141      TYR    CD1   1902    -0.115000    12.0110   ; qtot -5.115
  1903         HP    141      TYR    HD1   1903     0.115000     1.0080   ; qtot -5.000
  1904         CA    141      TYR    CE1   1904    -0.115000    12.0110   ; qtot -5.115
  1905         HP    141      TYR    HE1   1905     0.115000     1.0080   ; qtot -5.000
  1906         CA    141      TYR     CZ   1906     0.110000    12.0110   ; qtot -4.890
  1907        OH1    141      TYR     OH   1907    -0.540000    15.9990   ; qtot -5.430
  1908          H    141      TYR     HH   1908     0.430000     1.0080   ; qtot -5.000
  1909         CA    141      TYR    CD2   1909    -0.115000    12.0110   ; qtot -5.115
  1910         HP    141      TYR    HD2   1910     0.115000     1.0080   ; qtot -5.000
  1911         CA    141      TYR    CE2   1911    -0.115000    12.0110   ; qtot -5.115
  1912         HP    141      TYR    HE2   1912     0.115000     1.0080   ; qtot -5.000
  1913          C    141      TYR      C   1913     0.510000    12.0110   ; qtot -4.490
  1914          O    141      TYR      O   1914    -0.510000    15.9990   ; qtot -5.000
  1915        NH1    142      GLN      N   1915    -0.470000    14.0070   ; qtot -5.470
  1916          H    142      GLN     HN   1916     0.310000     1.0080   ; qtot -5.160
  1917        CT1    142      GLN     CA   1917     0.070000    12.0110   ; qtot -5.090
  1918        HB1    142      GLN     HA   1918     0.090000     1.0080   ; qtot -5.000
  1919        CT2    142      GLN     CB   1919    -0.180000    12.0110   ; qtot -5.180
  1920        HA2    142      GLN    HB1   1920     0.090000     1.0080   ; qtot -5.090
  1921        HA2    142      GLN    HB2   1921     0.090000     1.0080   ; qtot -5.000
  1922        CT2    142      GLN     CG   1922    -0.180000    12.0110   ; qtot -5.180
  1923        HA2    142      GLN    HG1   1923     0.090000     1.0080   ; qtot -5.090
  1924        HA2    142      GLN    HG2   1924     0.090000     1.0080   ; qtot -5.000
  1925         CC    142      GLN     CD   1925     0.550000    12.0110   ; qtot -4.450
  1926          O    142      GLN    OE1   1926    -0.550000    15.9990   ; qtot -5.000
  1927        NH2    142      GLN    NE2   1927    -0.620000    14.0070   ; qtot -5.620
  1928          H    142      GLN   HE21   1928     0.320000     1.0080   ; qtot -5.300
  1929          H    142      GLN   HE22   1929     0.300000     1.0080   ; qtot -5.000
  1930          C    142      GLN      C   1930     0.510000    12.0110   ; qtot -4.490
  1931          O    142      GLN      O   1931    -0.510000    15.9990   ; qtot -5.000
  1932        NH1    143      SER      N   1932    -0.470000    14.0070   ; qtot -5.470
  1933          H    143      SER     HN   1933     0.310000     1.0080   ; qtot -5.160
  1934        CT1    143      SER     CA   1934     0.070000    12.0110   ; qtot -5.090
  1935        HB1    143      SER     HA   1935     0.090000     1.0080   ; qtot -5.000
  1936        CT2    143      SER     CB   1936     0.050000    12.0110   ; qtot -4.950
  1937        HA2    143      SER    HB1   1937     0.090000     1.0080   ; qtot -4.860
  1938        HA2    143      SER    HB2   1938     0.090000     1.0080   ; qtot -4.770
  1939        OH1    143      SER     OG   1939    -0.660000    15.9990   ; qtot -5.430
  1940          H    143      SER    HG1   1940     0.430000     1.0080   ; qtot -5.000
  1941          C    143      SER      C   1941     0.510000    12.0110   ; qtot -4.490
  1942          O    143      SER      O   1942    -0.510000    15.9990   ; qtot -5.000
  1943        NH1    144      LEU      N   1943    -0.470000    14.0070   ; qtot -5.470
  1944          H    144      LEU     HN   1944     0.310000     1.0080   ; qtot -5.160
  1945        CT1    144      LEU     CA   1945     0.070000    12.0110   ; qtot -5.090
  1946        HB1    144      LEU     HA   1946     0.090000     1.0080   ; qtot -5.000
  1947        CT2    144      LEU     CB   1947    -0.180000    12.0110   ; qtot -5.180
  1948        HA2    144      LEU    HB1   1948     0.090000     1.0080   ; qtot -5.090
  1949        HA2    144      LEU    HB2   1949     0.090000     1.0080   ; qtot -5.000
  1950        CT1    144      LEU     CG   1950    -0.090000    12.0110   ; qtot -5.090
  1951        HA1    144      LEU     HG   1951     0.090000     1.0080   ; qtot -5.000
  1952        CT3    144      LEU    CD1   1952    -0.270000    12.0110   ; qtot -5.270
  1953        HA3    144      LEU   HD11   1953     0.090000     1.0080   ; qtot -5.180
  1954        HA3    144      LEU   HD12   1954     0.090000     1.0080   ; qtot -5.090
  1955        HA3    144      LEU   HD13   1955     0.090000     1.0080   ; qtot -5.000
  1956        CT3    144      LEU    CD2   1956    -0.270000    12.0110   ; qtot -5.270
  1957        HA3    144      LEU   HD21   1957     0.090000     1.0080   ; qtot -5.180
  1958        HA3    144      LEU   HD22   1958     0.090000     1.0080   ; qtot -5.090
  1959        HA3    144      LEU   HD23   1959     0.090000     1.0080   ; qtot -5.000
  1960          C    144      LEU      C   1960     0.510000    12.0110   ; qtot -4.490
  1961          O    144      LEU      O   1961    -0.510000    15.9990   ; qtot -5.000
  1962        NH1    145      LEU      N   1962    -0.470000    14.0070   ; qtot -5.470
  1963          H    145      LEU     HN   1963     0.310000     1.0080   ; qtot -5.160
  1964        CT1    145      LEU     CA   1964     0.070000    12.0110   ; qtot -5.090
  1965        HB1    145      LEU     HA   1965     0.090000     1.0080   ; qtot -5.000
  1966        CT2    145      LEU     CB   1966    -0.180000    12.0110   ; qtot -5.180
  1967        HA2    145      LEU    HB1   1967     0.090000     1.0080   ; qtot -5.090
  1968        HA2    145      LEU    HB2   1968     0.090000     1.0080   ; qtot -5.000
  1969        CT1    145      LEU     CG   1969    -0.090000    12.0110   ; qtot -5.090
  1970        HA1    145      LEU     HG   1970     0.090000     1.0080   ; qtot -5.000
  1971        CT3    145      LEU    CD1   1971    -0.270000    12.0110   ; qtot -5.270
  1972        HA3    145      LEU   HD11   1972     0.090000     1.0080   ; qtot -5.180
  1973        HA3    145      LEU   HD12   1973     0.090000     1.0080   ; qtot -5.090
  1974        HA3    145      LEU   HD13   1974     0.090000     1.0080   ; qtot -5.000
  1975        CT3    145      LEU    CD2   1975    -0.270000    12.0110   ; qtot -5.270
  1976        HA3    145      LEU   HD21   1976     0.090000     1.0080   ; qtot -5.180
  1977        HA3    145      LEU   HD22   1977     0.090000     1.0080   ; qtot -5.090
  1978        HA3    145      LEU   HD23   1978     0.090000     1.0080   ; qtot -5.000
  1979          C    145      LEU      C   1979     0.510000    12.0110   ; qtot -4.490
  1980          O    145      LEU      O   1980    -0.510000    15.9990   ; qtot -5.000
  1981        NH1    146      THR      N   1981    -0.470000    14.0070   ; qtot -5.470
  1982          H    146      THR     HN   1982     0.310000     1.0080   ; qtot -5.160
  1983        CT1    146      THR     CA   1983     0.070000    12.0110   ; qtot -5.090
  1984        HB1    146      THR     HA   1984     0.090000     1.0080   ; qtot -5.000
  1985        CT1    146      THR     CB   1985     0.140000    12.0110   ; qtot -4.860
  1986        HA1    146      THR     HB   1986     0.090000     1.0080   ; qtot -4.770
  1987        OH1    146      THR    OG1   1987    -0.660000    15.9990   ; qtot -5.430
  1988          H    146      THR    HG1   1988     0.430000     1.0080   ; qtot -5.000
  1989        CT3    146      THR    CG2   1989    -0.270000    12.0110   ; qtot -5.270
  1990        HA3    146      THR   HG21   1990     0.090000     1.0080   ; qtot -5.180
  1991        HA3    146      THR   HG22   1991     0.090000     1.0080   ; qtot -5.090
  1992        HA3    146      THR   HG23   1992     0.090000     1.0080   ; qtot -5.000
  1993          C    146      THR      C   1993     0.510000    12.0110   ; qtot -4.490
  1994          O    146      THR      O   1994    -0.510000    15.9990   ; qtot -5.000
  1995        NH1    147      LYS      N   1995    -0.470000    14.0070   ; qtot -5.470
  1996          H    147      LYS     HN   1996     0.310000     1.0080   ; qtot -5.160
  1997        CT1    147      LYS     CA   1997     0.070000    12.0110   ; qtot -5.090
  1998        HB1    147      LYS     HA   1998     0.090000     1.0080   ; qtot -5.000
  1999        CT2    147      LYS     CB   1999    -0.180000    12.0110   ; qtot -5.180
  2000        HA2    147      LYS    HB1   2000     0.090000     1.0080   ; qtot -5.090
  2001        HA2    147      LYS    HB2   2001     0.090000     1.0080   ; qtot -5.000
  2002        CT2    147      LYS     CG   2002    -0.180000    12.0110   ; qtot -5.180
  2003        HA2    147      LYS    HG1   2003     0.090000     1.0080   ; qtot -5.090
  2004        HA2    147      LYS    HG2   2004     0.090000     1.0080   ; qtot -5.000
  2005        CT2    147      LYS     CD   2005    -0.180000    12.0110   ; qtot -5.180
  2006        HA2    147      LYS    HD1   2006     0.090000     1.0080   ; qtot -5.090
  2007        HA2    147      LYS    HD2   2007     0.090000     1.0080   ; qtot -5.000
  2008        CT2    147      LYS     CE   2008     0.210000    12.0110   ; qtot -4.790
  2009        HA2    147      LYS    HE1   2009     0.050000     1.0080   ; qtot -4.740
  2010        HA2    147      LYS    HE2   2010     0.050000     1.0080   ; qtot -4.690
  2011        NH3    147      LYS     NZ   2011    -0.300000    14.0070   ; qtot -4.990
  2012         HC    147      LYS    HZ1   2012     0.330000     1.0080   ; qtot -4.660
  2013         HC    147      LYS    HZ2   2013     0.330000     1.0080   ; qtot -4.330
  2014         HC    147      LYS    HZ3   2014     0.330000     1.0080   ; qtot -4.000
  2015          C    147      LYS      C   2015     0.510000    12.0110   ; qtot -3.490
  2016          O    147      LYS      O   2016    -0.510000    15.9990   ; qtot -4.000
  2017        NH1    148      ASN      N   2017    -0.470000    14.0070   ; qtot -4.470
  2018          H    148      ASN     HN   2018     0.310000     1.0080   ; qtot -4.160
  2019        CT1    148      ASN     CA   2019     0.070000    12.0110   ; qtot -4.090
  2020        HB1    148      ASN     HA   2020     0.090000     1.0080   ; qtot -4.000
  2021        CT2    148      ASN     CB   2021    -0.180000    12.0110   ; qtot -4.180
  2022        HA2    148      ASN    HB1   2022     0.090000     1.0080   ; qtot -4.090
  2023        HA2    148      ASN    HB2   2023     0.090000     1.0080   ; qtot -4.000
  2024         CC    148      ASN     CG   2024     0.550000    12.0110   ; qtot -3.450
  2025          O    148      ASN    OD1   2025    -0.550000    15.9990   ; qtot -4.000
  2026        NH2    148      ASN    ND2   2026    -0.620000    14.0070   ; qtot -4.620
  2027          H    148      ASN   HD21   2027     0.320000     1.0080   ; qtot -4.300
  2028          H    148      ASN   HD22   2028     0.300000     1.0080   ; qtot -4.000
  2029          C    148      ASN      C   2029     0.510000    12.0110   ; qtot -3.490
  2030          O    148      ASN      O   2030    -0.510000    15.9990   ; qtot -4.000
  2031        NH1    149      LYS      N   2031    -0.470000    14.0070   ; qtot -4.470
  2032          H    149      LYS     HN   2032     0.310000     1.0080   ; qtot -4.160
  2033        CT1    149      LYS     CA   2033     0.070000    12.0110   ; qtot -4.090
  2034        HB1    149      LYS     HA   2034     0.090000     1.0080   ; qtot -4.000
  2035        CT2    149      LYS     CB   2035    -0.180000    12.0110   ; qtot -4.180
  2036        HA2    149      LYS    HB1   2036     0.090000     1.0080   ; qtot -4.090
  2037        HA2    149      LYS    HB2   2037     0.090000     1.0080   ; qtot -4.000
  2038        CT2    149      LYS     CG   2038    -0.180000    12.0110   ; qtot -4.180
  2039        HA2    149      LYS    HG1   2039     0.090000     1.0080   ; qtot -4.090
  2040        HA2    149      LYS    HG2   2040     0.090000     1.0080   ; qtot -4.000
  2041        CT2    149      LYS     CD   2041    -0.180000    12.0110   ; qtot -4.180
  2042        HA2    149      LYS    HD1   2042     0.090000     1.0080   ; qtot -4.090
  2043        HA2    149      LYS    HD2   2043     0.090000     1.0080   ; qtot -4.000
  2044        CT2    149      LYS     CE   2044     0.210000    12.0110   ; qtot -3.790
  2045        HA2    149      LYS    HE1   2045     0.050000     1.0080   ; qtot -3.740
  2046        HA2    149      LYS    HE2   2046     0.050000     1.0080   ; qtot -3.690
  2047        NH3    149      LYS     NZ   2047    -0.300000    14.0070   ; qtot -3.990
  2048         HC    149      LYS    HZ1   2048     0.330000     1.0080   ; qtot -3.660
  2049         HC    149      LYS    HZ2   2049     0.330000     1.0080   ; qtot -3.330
  2050         HC    149      LYS    HZ3   2050     0.330000     1.0080   ; qtot -3.000
  2051          C    149      LYS      C   2051     0.510000    12.0110   ; qtot -2.490
  2052          O    149      LYS      O   2052    -0.510000    15.9990   ; qtot -3.000
  2053        NH1    150      ALA      N   2053    -0.470000    14.0070   ; qtot -3.470
  2054          H    150      ALA     HN   2054     0.310000     1.0080   ; qtot -3.160
  2055        CT1    150      ALA     CA   2055     0.070000    12.0110   ; qtot -3.090
  2056        HB1    150      ALA     HA   2056     0.090000     1.0080   ; qtot -3.000
  2057        CT3    150      ALA     CB   2057    -0.270000    12.0110   ; qtot -3.270
  2058        HA3    150      ALA    HB1   2058     0.090000     1.0080   ; qtot -3.180
  2059        HA3    150      ALA    HB2   2059     0.090000     1.0080   ; qtot -3.090
  2060        HA3    150      ALA    HB3   2060     0.090000     1.0080   ; qtot -3.000
  2061          C    150      ALA      C   2061     0.510000    12.0110   ; qtot -2.490
  2062          O    150      ALA      O   2062    -0.510000    15.9990   ; qtot -3.000
  2063        NH1    151      ARG      N   2063    -0.470000    14.0070   ; qtot -3.470
  2064          H    151      ARG     HN   2064     0.310000     1.0080   ; qtot -3.160
  2065        CT1    151      ARG     CA   2065     0.070000    12.0110   ; qtot -3.090
  2066        HB1    151      ARG     HA   2066     0.090000     1.0080   ; qtot -3.000
  2067        CT2    151      ARG     CB   2067    -0.180000    12.0110   ; qtot -3.180
  2068        HA2    151      ARG    HB1   2068     0.090000     1.0080   ; qtot -3.090
  2069        HA2    151      ARG    HB2   2069     0.090000     1.0080   ; qtot -3.000
  2070        CT2    151      ARG     CG   2070    -0.180000    12.0110   ; qtot -3.180
  2071        HA2    151      ARG    HG1   2071     0.090000     1.0080   ; qtot -3.090
  2072        HA2    151      ARG    HG2   2072     0.090000     1.0080   ; qtot -3.000
  2073        CT2    151      ARG     CD   2073     0.200000    12.0110   ; qtot -2.800
  2074        HA2    151      ARG    HD1   2074     0.090000     1.0080   ; qtot -2.710
  2075        HA2    151      ARG    HD2   2075     0.090000     1.0080   ; qtot -2.620
  2076        NC2    151      ARG     NE   2076    -0.700000    14.0070   ; qtot -3.320
  2077         HC    151      ARG     HE   2077     0.440000     1.0080   ; qtot -2.880
  2078          C    151      ARG     CZ   2078     0.640000    12.0110   ; qtot -2.240
  2079        NC2    151      ARG    NH1   2079    -0.800000    14.0070   ; qtot -3.040
  2080         HC    151      ARG   HH11   2080     0.460000     1.0080   ; qtot -2.580
  2081         HC    151      ARG   HH12   2081     0.460000     1.0080   ; qtot -2.120
  2082        NC2    151      ARG    NH2   2082    -0.800000    14.0070   ; qtot -2.920
  2083         HC    151      ARG   HH21   2083     0.460000     1.0080   ; qtot -2.460
  2084         HC    151      ARG   HH22   2084     0.460000     1.0080   ; qtot -2.000
  2085          C    151      ARG      C   2085     0.510000    12.0110   ; qtot -1.490
  2086          O    151      ARG      O   2086    -0.510000    15.9990   ; qtot -2.000
  2087        NH1    152      VAL      N   2087    -0.470000    14.0070   ; qtot -2.470
  2088          H    152      VAL     HN   2088     0.310000     1.0080   ; qtot -2.160
  2089        CT1    152      VAL     CA   2089     0.070000    12.0110   ; qtot -2.090
  2090        HB1    152      VAL     HA   2090     0.090000     1.0080   ; qtot -2.000
  2091        CT1    152      VAL     CB   2091    -0.090000    12.0110   ; qtot -2.090
  2092        HA1    152      VAL     HB   2092     0.090000     1.0080   ; qtot -2.000
  2093        CT3    152      VAL    CG1   2093    -0.270000    12.0110   ; qtot -2.270
  2094        HA3    152      VAL   HG11   2094     0.090000     1.0080   ; qtot -2.180
  2095        HA3    152      VAL   HG12   2095     0.090000     1.0080   ; qtot -2.090
  2096        HA3    152      VAL   HG13   2096     0.090000     1.0080   ; qtot -2.000
  2097        CT3    152      VAL    CG2   2097    -0.270000    12.0110   ; qtot -2.270
  2098        HA3    152      VAL   HG21   2098     0.090000     1.0080   ; qtot -2.180
  2099        HA3    152      VAL   HG22   2099     0.090000     1.0080   ; qtot -2.090
  2100        HA3    152      VAL   HG23   2100     0.090000     1.0080   ; qtot -2.000
  2101          C    152      VAL      C   2101     0.510000    12.0110   ; qtot -1.490
  2102          O    152      VAL      O   2102    -0.510000    15.9990   ; qtot -2.000
  2103        NH1    153      ILE      N   2103    -0.470000    14.0070   ; qtot -2.470
  2104          H    153      ILE     HN   2104     0.310000     1.0080   ; qtot -2.160
  2105        CT1    153      ILE     CA   2105     0.070000    12.0110   ; qtot -2.090
  2106        HB1    153      ILE     HA   2106     0.090000     1.0080   ; qtot -2.000
  2107        CT1    153      ILE     CB   2107    -0.090000    12.0110   ; qtot -2.090
  2108        HA1    153      ILE     HB   2108     0.090000     1.0080   ; qtot -2.000
  2109        CT3    153      ILE    CG2   2109    -0.270000    12.0110   ; qtot -2.270
  2110        HA3    153      ILE   HG21   2110     0.090000     1.0080   ; qtot -2.180
  2111        HA3    153      ILE   HG22   2111     0.090000     1.0080   ; qtot -2.090
  2112        HA3    153      ILE   HG23   2112     0.090000     1.0080   ; qtot -2.000
  2113        CT2    153      ILE    CG1   2113    -0.180000    12.0110   ; qtot -2.180
  2114        HA2    153      ILE   HG11   2114     0.090000     1.0080   ; qtot -2.090
  2115        HA2    153      ILE   HG12   2115     0.090000     1.0080   ; qtot -2.000
  2116        CT3    153      ILE     CD   2116    -0.270000    12.0110   ; qtot -2.270
  2117        HA3    153      ILE    HD1   2117     0.090000     1.0080   ; qtot -2.180
  2118        HA3    153      ILE    HD2   2118     0.090000     1.0080   ; qtot -2.090
  2119        HA3    153      ILE    HD3   2119     0.090000     1.0080   ; qtot -2.000
  2120          C    153      ILE      C   2120     0.510000    12.0110   ; qtot -1.490
  2121          O    153      ILE      O   2121    -0.510000    15.9990   ; qtot -2.000
  2122        NH1    154      ILE      N   2122    -0.470000    14.0070   ; qtot -2.470
  2123          H    154      ILE     HN   2123     0.310000     1.0080   ; qtot -2.160
  2124        CT1    154      ILE     CA   2124     0.070000    12.0110   ; qtot -2.090
  2125        HB1    154      ILE     HA   2125     0.090000     1.0080   ; qtot -2.000
  2126        CT1    154      ILE     CB   2126    -0.090000    12.0110   ; qtot -2.090
  2127        HA1    154      ILE     HB   2127     0.090000     1.0080   ; qtot -2.000
  2128        CT3    154      ILE    CG2   2128    -0.270000    12.0110   ; qtot -2.270
  2129        HA3    154      ILE   HG21   2129     0.090000     1.0080   ; qtot -2.180
  2130        HA3    154      ILE   HG22   2130     0.090000     1.0080   ; qtot -2.090
  2131        HA3    154      ILE   HG23   2131     0.090000     1.0080   ; qtot -2.000
  2132        CT2    154      ILE    CG1   2132    -0.180000    12.0110   ; qtot -2.180
  2133        HA2    154      ILE   HG11   2133     0.090000     1.0080   ; qtot -2.090
  2134        HA2    154      ILE   HG12   2134     0.090000     1.0080   ; qtot -2.000
  2135        CT3    154      ILE     CD   2135    -0.270000    12.0110   ; qtot -2.270
  2136        HA3    154      ILE    HD1   2136     0.090000     1.0080   ; qtot -2.180
  2137        HA3    154      ILE    HD2   2137     0.090000     1.0080   ; qtot -2.090
  2138        HA3    154      ILE    HD3   2138     0.090000     1.0080   ; qtot -2.000
  2139          C    154      ILE      C   2139     0.510000    12.0110   ; qtot -1.490
  2140          O    154      ILE      O   2140    -0.510000    15.9990   ; qtot -2.000
  2141        NH1    155      LEU      N   2141    -0.470000    14.0070   ; qtot -2.470
  2142          H    155      LEU     HN   2142     0.310000     1.0080   ; qtot -2.160
  2143        CT1    155      LEU     CA   2143     0.070000    12.0110   ; qtot -2.090
  2144        HB1    155      LEU     HA   2144     0.090000     1.0080   ; qtot -2.000
  2145        CT2    155      LEU     CB   2145    -0.180000    12.0110   ; qtot -2.180
  2146        HA2    155      LEU    HB1   2146     0.090000     1.0080   ; qtot -2.090
  2147        HA2    155      LEU    HB2   2147     0.090000     1.0080   ; qtot -2.000
  2148        CT1    155      LEU     CG   2148    -0.090000    12.0110   ; qtot -2.090
  2149        HA1    155      LEU     HG   2149     0.090000     1.0080   ; qtot -2.000
  2150        CT3    155      LEU    CD1   2150    -0.270000    12.0110   ; qtot -2.270
  2151        HA3    155      LEU   HD11   2151     0.090000     1.0080   ; qtot -2.180
  2152        HA3    155      LEU   HD12   2152     0.090000     1.0080   ; qtot -2.090
  2153        HA3    155      LEU   HD13   2153     0.090000     1.0080   ; qtot -2.000
  2154        CT3    155      LEU    CD2   2154    -0.270000    12.0110   ; qtot -2.270
  2155        HA3    155      LEU   HD21   2155     0.090000     1.0080   ; qtot -2.180
  2156        HA3    155      LEU   HD22   2156     0.090000     1.0080   ; qtot -2.090
  2157        HA3    155      LEU   HD23   2157     0.090000     1.0080   ; qtot -2.000
  2158          C    155      LEU      C   2158     0.510000    12.0110   ; qtot -1.490
  2159          O    155      LEU      O   2159    -0.510000    15.9990   ; qtot -2.000
  2160        NH1    156      MET      N   2160    -0.470000    14.0070   ; qtot -2.470
  2161          H    156      MET     HN   2161     0.310000     1.0080   ; qtot -2.160
  2162        CT1    156      MET     CA   2162     0.070000    12.0110   ; qtot -2.090
  2163        HB1    156      MET     HA   2163     0.090000     1.0080   ; qtot -2.000
  2164        CT2    156      MET     CB   2164    -0.180000    12.0110   ; qtot -2.180
  2165        HA2    156      MET    HB1   2165     0.090000     1.0080   ; qtot -2.090
  2166        HA2    156      MET    HB2   2166     0.090000     1.0080   ; qtot -2.000
  2167        CT2    156      MET     CG   2167    -0.140000    12.0110   ; qtot -2.140
  2168        HA2    156      MET    HG1   2168     0.090000     1.0080   ; qtot -2.050
  2169        HA2    156      MET    HG2   2169     0.090000     1.0080   ; qtot -1.960
  2170          S    156      MET     SD   2170    -0.090000    32.0600   ; qtot -2.050
  2171        CT3    156      MET     CE   2171    -0.220000    12.0110   ; qtot -2.270
  2172        HA3    156      MET    HE1   2172     0.090000     1.0080   ; qtot -2.180
  2173        HA3    156      MET    HE2   2173     0.090000     1.0080   ; qtot -2.090
  2174        HA3    156      MET    HE3   2174     0.090000     1.0080   ; qtot -2.000
  2175          C    156      MET      C   2175     0.510000    12.0110   ; qtot -1.490
  2176          O    156      MET      O   2176    -0.510000    15.9990   ; qtot -2.000
  2177        NH1    157      VAL      N   2177    -0.470000    14.0070   ; qtot -2.470
  2178          H    157      VAL     HN   2178     0.310000     1.0080   ; qtot -2.160
  2179        CT1    157      VAL     CA   2179     0.070000    12.0110   ; qtot -2.090
  2180        HB1    157      VAL     HA   2180     0.090000     1.0080   ; qtot -2.000
  2181        CT1    157      VAL     CB   2181    -0.090000    12.0110   ; qtot -2.090
  2182        HA1    157      VAL     HB   2182     0.090000     1.0080   ; qtot -2.000
  2183        CT3    157      VAL    CG1   2183    -0.270000    12.0110   ; qtot -2.270
  2184        HA3    157      VAL   HG11   2184     0.090000     1.0080   ; qtot -2.180
  2185        HA3    157      VAL   HG12   2185     0.090000     1.0080   ; qtot -2.090
  2186        HA3    157      VAL   HG13   2186     0.090000     1.0080   ; qtot -2.000
  2187        CT3    157      VAL    CG2   2187    -0.270000    12.0110   ; qtot -2.270
  2188        HA3    157      VAL   HG21   2188     0.090000     1.0080   ; qtot -2.180
  2189        HA3    157      VAL   HG22   2189     0.090000     1.0080   ; qtot -2.090
  2190        HA3    157      VAL   HG23   2190     0.090000     1.0080   ; qtot -2.000
  2191          C    157      VAL      C   2191     0.510000    12.0110   ; qtot -1.490
  2192          O    157      VAL      O   2192    -0.510000    15.9990   ; qtot -2.000
  2193        NH1    158      TRP      N   2193    -0.470000    14.0070   ; qtot -2.470
  2194          H    158      TRP     HN   2194     0.310000     1.0080   ; qtot -2.160
  2195        CT1    158      TRP     CA   2195     0.070000    12.0110   ; qtot -2.090
  2196        HB1    158      TRP     HA   2196     0.090000     1.0080   ; qtot -2.000
  2197        CT2    158      TRP     CB   2197    -0.180000    12.0110   ; qtot -2.180
  2198        HA2    158      TRP    HB1   2198     0.090000     1.0080   ; qtot -2.090
  2199        HA2    158      TRP    HB2   2199     0.090000     1.0080   ; qtot -2.000
  2200         CY    158      TRP     CG   2200    -0.030000    12.0110   ; qtot -2.030
  2201         CA    158      TRP    CD1   2201    -0.150000    12.0110   ; qtot -2.180
  2202         HP    158      TRP    HD1   2202     0.220000     1.0080   ; qtot -1.960
  2203         NY    158      TRP    NE1   2203    -0.510000    14.0070   ; qtot -2.470
  2204          H    158      TRP    HE1   2204     0.370000     1.0080   ; qtot -2.100
  2205        CPT    158      TRP    CE2   2205     0.240000    12.0110   ; qtot -1.860
  2206        CPT    158      TRP    CD2   2206     0.110000    12.0110   ; qtot -1.750
  2207        CAI    158      TRP    CE3   2207    -0.250000    12.0110   ; qtot -2.000
  2208         HP    158      TRP    HE3   2208     0.170000     1.0080   ; qtot -1.830
  2209         CA    158      TRP    CZ3   2209    -0.200000    12.0110   ; qtot -2.030
  2210         HP    158      TRP    HZ3   2210     0.140000     1.0080   ; qtot -1.890
  2211        CAI    158      TRP    CZ2   2211    -0.270000    12.0110   ; qtot -2.160
  2212         HP    158      TRP    HZ2   2212     0.160000     1.0080   ; qtot -2.000
  2213         CA    158      TRP    CH2   2213    -0.140000    12.0110   ; qtot -2.140
  2214         HP    158      TRP    HH2   2214     0.140000     1.0080   ; qtot -2.000
  2215          C    158      TRP      C   2215     0.510000    12.0110   ; qtot -1.490
  2216          O    158      TRP      O   2216    -0.510000    15.9990   ; qtot -2.000
  2217        NH1    159      ILE      N   2217    -0.470000    14.0070   ; qtot -2.470
  2218          H    159      ILE     HN   2218     0.310000     1.0080   ; qtot -2.160
  2219        CT1    159      ILE     CA   2219     0.070000    12.0110   ; qtot -2.090
  2220        HB1    159      ILE     HA   2220     0.090000     1.0080   ; qtot -2.000
  2221        CT1    159      ILE     CB   2221    -0.090000    12.0110   ; qtot -2.090
  2222        HA1    159      ILE     HB   2222     0.090000     1.0080   ; qtot -2.000
  2223        CT3    159      ILE    CG2   2223    -0.270000    12.0110   ; qtot -2.270
  2224        HA3    159      ILE   HG21   2224     0.090000     1.0080   ; qtot -2.180
  2225        HA3    159      ILE   HG22   2225     0.090000     1.0080   ; qtot -2.090
  2226        HA3    159      ILE   HG23   2226     0.090000     1.0080   ; qtot -2.000
  2227        CT2    159      ILE    CG1   2227    -0.180000    12.0110   ; qtot -2.180
  2228        HA2    159      ILE   HG11   2228     0.090000     1.0080   ; qtot -2.090
  2229        HA2    159      ILE   HG12   2229     0.090000     1.0080   ; qtot -2.000
  2230        CT3    159      ILE     CD   2230    -0.270000    12.0110   ; qtot -2.270
  2231        HA3    159      ILE    HD1   2231     0.090000     1.0080   ; qtot -2.180
  2232        HA3    159      ILE    HD2   2232     0.090000     1.0080   ; qtot -2.090
  2233        HA3    159      ILE    HD3   2233     0.090000     1.0080   ; qtot -2.000
  2234          C    159      ILE      C   2234     0.510000    12.0110   ; qtot -1.490
  2235          O    159      ILE      O   2235    -0.510000    15.9990   ; qtot -2.000
  2236        NH1    160      VAL      N   2236    -0.470000    14.0070   ; qtot -2.470
  2237          H    160      VAL     HN   2237     0.310000     1.0080   ; qtot -2.160
  2238        CT1    160      VAL     CA   2238     0.070000    12.0110   ; qtot -2.090
  2239        HB1    160      VAL     HA   2239     0.090000     1.0080   ; qtot -2.000
  2240        CT1    160      VAL     CB   2240    -0.090000    12.0110   ; qtot -2.090
  2241        HA1    160      VAL     HB   2241     0.090000     1.0080   ; qtot -2.000
  2242        CT3    160      VAL    CG1   2242    -0.270000    12.0110   ; qtot -2.270
  2243        HA3    160      VAL   HG11   2243     0.090000     1.0080   ; qtot -2.180
  2244        HA3    160      VAL   HG12   2244     0.090000     1.0080   ; qtot -2.090
  2245        HA3    160      VAL   HG13   2245     0.090000     1.0080   ; qtot -2.000
  2246        CT3    160      VAL    CG2   2246    -0.270000    12.0110   ; qtot -2.270
  2247        HA3    160      VAL   HG21   2247     0.090000     1.0080   ; qtot -2.180
  2248        HA3    160      VAL   HG22   2248     0.090000     1.0080   ; qtot -2.090
  2249        HA3    160      VAL   HG23   2249     0.090000     1.0080   ; qtot -2.000
  2250          C    160      VAL      C   2250     0.510000    12.0110   ; qtot -1.490
  2251          O    160      VAL      O   2251    -0.510000    15.9990   ; qtot -2.000
  2252        NH1    161      SER      N   2252    -0.470000    14.0070   ; qtot -2.470
  2253          H    161      SER     HN   2253     0.310000     1.0080   ; qtot -2.160
  2254        CT1    161      SER     CA   2254     0.070000    12.0110   ; qtot -2.090
  2255        HB1    161      SER     HA   2255     0.090000     1.0080   ; qtot -2.000
  2256        CT2    161      SER     CB   2256     0.050000    12.0110   ; qtot -1.950
  2257        HA2    161      SER    HB1   2257     0.090000     1.0080   ; qtot -1.860
  2258        HA2    161      SER    HB2   2258     0.090000     1.0080   ; qtot -1.770
  2259        OH1    161      SER     OG   2259    -0.660000    15.9990   ; qtot -2.430
  2260          H    161      SER    HG1   2260     0.430000     1.0080   ; qtot -2.000
  2261          C    161      SER      C   2261     0.510000    12.0110   ; qtot -1.490
  2262          O    161      SER      O   2262    -0.510000    15.9990   ; qtot -2.000
  2263        NH1    162      GLY      N   2263    -0.470000    14.0070   ; qtot -2.470
  2264          H    162      GLY     HN   2264     0.310000     1.0080   ; qtot -2.160
  2265        CT2    162      GLY     CA   2265    -0.020000    12.0110   ; qtot -2.180
  2266        HB2    162      GLY    HA1   2266     0.090000     1.0080   ; qtot -2.090
  2267        HB2    162      GLY    HA2   2267     0.090000     1.0080   ; qtot -2.000
  2268          C    162      GLY      C   2268     0.510000    12.0110   ; qtot -1.490
  2269          O    162      GLY      O   2269    -0.510000    15.9990   ; qtot -2.000
  2270        NH1    163      LEU      N   2270    -0.470000    14.0070   ; qtot -2.470
  2271          H    163      LEU     HN   2271     0.310000     1.0080   ; qtot -2.160
  2272        CT1    163      LEU     CA   2272     0.070000    12.0110   ; qtot -2.090
  2273        HB1    163      LEU     HA   2273     0.090000     1.0080   ; qtot -2.000
  2274        CT2    163      LEU     CB   2274    -0.180000    12.0110   ; qtot -2.180
  2275        HA2    163      LEU    HB1   2275     0.090000     1.0080   ; qtot -2.090
  2276        HA2    163      LEU    HB2   2276     0.090000     1.0080   ; qtot -2.000
  2277        CT1    163      LEU     CG   2277    -0.090000    12.0110   ; qtot -2.090
  2278        HA1    163      LEU     HG   2278     0.090000     1.0080   ; qtot -2.000
  2279        CT3    163      LEU    CD1   2279    -0.270000    12.0110   ; qtot -2.270
  2280        HA3    163      LEU   HD11   2280     0.090000     1.0080   ; qtot -2.180
  2281        HA3    163      LEU   HD12   2281     0.090000     1.0080   ; qtot -2.090
  2282        HA3    163      LEU   HD13   2282     0.090000     1.0080   ; qtot -2.000
  2283        CT3    163      LEU    CD2   2283    -0.270000    12.0110   ; qtot -2.270
  2284        HA3    163      LEU   HD21   2284     0.090000     1.0080   ; qtot -2.180
  2285        HA3    163      LEU   HD22   2285     0.090000     1.0080   ; qtot -2.090
  2286        HA3    163      LEU   HD23   2286     0.090000     1.0080   ; qtot -2.000
  2287          C    163      LEU      C   2287     0.510000    12.0110   ; qtot -1.490
  2288          O    163      LEU      O   2288    -0.510000    15.9990   ; qtot -2.000
  2289        NH1    164      THR      N   2289    -0.470000    14.0070   ; qtot -2.470
  2290          H    164      THR     HN   2290     0.310000     1.0080   ; qtot -2.160
  2291        CT1    164      THR     CA   2291     0.070000    12.0110   ; qtot -2.090
  2292        HB1    164      THR     HA   2292     0.090000     1.0080   ; qtot -2.000
  2293        CT1    164      THR     CB   2293     0.140000    12.0110   ; qtot -1.860
  2294        HA1    164      THR     HB   2294     0.090000     1.0080   ; qtot -1.770
  2295        OH1    164      THR    OG1   2295    -0.660000    15.9990   ; qtot -2.430
  2296          H    164      THR    HG1   2296     0.430000     1.0080   ; qtot -2.000
  2297        CT3    164      THR    CG2   2297    -0.270000    12.0110   ; qtot -2.270
  2298        HA3    164      THR   HG21   2298     0.090000     1.0080   ; qtot -2.180
  2299        HA3    164      THR   HG22   2299     0.090000     1.0080   ; qtot -2.090
  2300        HA3    164      THR   HG23   2300     0.090000     1.0080   ; qtot -2.000
  2301          C    164      THR      C   2301     0.510000    12.0110   ; qtot -1.490
  2302          O    164      THR      O   2302    -0.510000    15.9990   ; qtot -2.000
  2303        NH1    165      SER      N   2303    -0.470000    14.0070   ; qtot -2.470
  2304          H    165      SER     HN   2304     0.310000     1.0080   ; qtot -2.160
  2305        CT1    165      SER     CA   2305     0.070000    12.0110   ; qtot -2.090
  2306        HB1    165      SER     HA   2306     0.090000     1.0080   ; qtot -2.000
  2307        CT2    165      SER     CB   2307     0.050000    12.0110   ; qtot -1.950
  2308        HA2    165      SER    HB1   2308     0.090000     1.0080   ; qtot -1.860
  2309        HA2    165      SER    HB2   2309     0.090000     1.0080   ; qtot -1.770
  2310        OH1    165      SER     OG   2310    -0.660000    15.9990   ; qtot -2.430
  2311          H    165      SER    HG1   2311     0.430000     1.0080   ; qtot -2.000
  2312          C    165      SER      C   2312     0.510000    12.0110   ; qtot -1.490
  2313          O    165      SER      O   2313    -0.510000    15.9990   ; qtot -2.000
  2314        NH1    166      PHE      N   2314    -0.470000    14.0070   ; qtot -2.470
  2315          H    166      PHE     HN   2315     0.310000     1.0080   ; qtot -2.160
  2316        CT1    166      PHE     CA   2316     0.070000    12.0110   ; qtot -2.090
  2317        HB1    166      PHE     HA   2317     0.090000     1.0080   ; qtot -2.000
  2318        CT2    166      PHE     CB   2318    -0.180000    12.0110   ; qtot -2.180
  2319        HA2    166      PHE    HB1   2319     0.090000     1.0080   ; qtot -2.090
  2320        HA2    166      PHE    HB2   2320     0.090000     1.0080   ; qtot -2.000
  2321         CA    166      PHE     CG   2321     0.000000    12.0110   ; qtot -2.000
  2322         CA    166      PHE    CD1   2322    -0.115000    12.0110   ; qtot -2.115
  2323         HP    166      PHE    HD1   2323     0.115000     1.0080   ; qtot -2.000
  2324         CA    166      PHE    CE1   2324    -0.115000    12.0110   ; qtot -2.115
  2325         HP    166      PHE    HE1   2325     0.115000     1.0080   ; qtot -2.000
  2326         CA    166      PHE     CZ   2326    -0.115000    12.0110   ; qtot -2.115
  2327         HP    166      PHE     HZ   2327     0.115000     1.0080   ; qtot -2.000
  2328         CA    166      PHE    CD2   2328    -0.115000    12.0110   ; qtot -2.115
  2329         HP    166      PHE    HD2   2329     0.115000     1.0080   ; qtot -2.000
  2330         CA    166      PHE    CE2   2330    -0.115000    12.0110   ; qtot -2.115
  2331         HP    166      PHE    HE2   2331     0.115000     1.0080   ; qtot -2.000
  2332          C    166      PHE      C   2332     0.510000    12.0110   ; qtot -1.490
  2333          O    166      PHE      O   2333    -0.510000    15.9990   ; qtot -2.000
  2334        NH1    167      LEU      N   2334    -0.470000    14.0070   ; qtot -2.470
  2335          H    167      LEU     HN   2335     0.310000     1.0080   ; qtot -2.160
  2336        CT1    167      LEU     CA   2336     0.070000    12.0110   ; qtot -2.090
  2337        HB1    167      LEU     HA   2337     0.090000     1.0080   ; qtot -2.000
  2338        CT2    167      LEU     CB   2338    -0.180000    12.0110   ; qtot -2.180
  2339        HA2    167      LEU    HB1   2339     0.090000     1.0080   ; qtot -2.090
  2340        HA2    167      LEU    HB2   2340     0.090000     1.0080   ; qtot -2.000
  2341        CT1    167      LEU     CG   2341    -0.090000    12.0110   ; qtot -2.090
  2342        HA1    167      LEU     HG   2342     0.090000     1.0080   ; qtot -2.000
  2343        CT3    167      LEU    CD1   2343    -0.270000    12.0110   ; qtot -2.270
  2344        HA3    167      LEU   HD11   2344     0.090000     1.0080   ; qtot -2.180
  2345        HA3    167      LEU   HD12   2345     0.090000     1.0080   ; qtot -2.090
  2346        HA3    167      LEU   HD13   2346     0.090000     1.0080   ; qtot -2.000
  2347        CT3    167      LEU    CD2   2347    -0.270000    12.0110   ; qtot -2.270
  2348        HA3    167      LEU   HD21   2348     0.090000     1.0080   ; qtot -2.180
  2349        HA3    167      LEU   HD22   2349     0.090000     1.0080   ; qtot -2.090
  2350        HA3    167      LEU   HD23   2350     0.090000     1.0080   ; qtot -2.000
  2351          C    167      LEU      C   2351     0.510000    12.0110   ; qtot -1.490
  2352          O    167      LEU      O   2352    -0.510000    15.9990   ; qtot -2.000
  2353          N    168      PRO      N   2353    -0.290000    14.0070   ; qtot -2.290
  2354        CP3    168      PRO     CD   2354     0.000000    12.0110   ; qtot -2.290
  2355        HA2    168      PRO    HD1   2355     0.090000     1.0080   ; qtot -2.200
  2356        HA2    168      PRO    HD2   2356     0.090000     1.0080   ; qtot -2.110
  2357        CP1    168      PRO     CA   2357     0.020000    12.0110   ; qtot -2.090
  2358        HB1    168      PRO     HA   2358     0.090000     1.0080   ; qtot -2.000
  2359        CP2    168      PRO     CB   2359    -0.180000    12.0110   ; qtot -2.180
  2360        HA2    168      PRO    HB1   2360     0.090000     1.0080   ; qtot -2.090
  2361        HA2    168      PRO    HB2   2361     0.090000     1.0080   ; qtot -2.000
  2362        CP2    168      PRO     CG   2362    -0.180000    12.0110   ; qtot -2.180
  2363        HA2    168      PRO    HG1   2363     0.090000     1.0080   ; qtot -2.090
  2364        HA2    168      PRO    HG2   2364     0.090000     1.0080   ; qtot -2.000
  2365          C    168      PRO      C   2365     0.510000    12.0110   ; qtot -1.490
  2366          O    168      PRO      O   2366    -0.510000    15.9990   ; qtot -2.000
  2367        NH1    169      ILE      N   2367    -0.470000    14.0070   ; qtot -2.470
  2368          H    169      ILE     HN   2368     0.310000     1.0080   ; qtot -2.160
  2369        CT1    169      ILE     CA   2369     0.070000    12.0110   ; qtot -2.090
  2370        HB1    169      ILE     HA   2370     0.090000     1.0080   ; qtot -2.000
  2371        CT1    169      ILE     CB   2371    -0.090000    12.0110   ; qtot -2.090
  2372        HA1    169      ILE     HB   2372     0.090000     1.0080   ; qtot -2.000
  2373        CT3    169      ILE    CG2   2373    -0.270000    12.0110   ; qtot -2.270
  2374        HA3    169      ILE   HG21   2374     0.090000     1.0080   ; qtot -2.180
  2375        HA3    169      ILE   HG22   2375     0.090000     1.0080   ; qtot -2.090
  2376        HA3    169      ILE   HG23   2376     0.090000     1.0080   ; qtot -2.000
  2377        CT2    169      ILE    CG1   2377    -0.180000    12.0110   ; qtot -2.180
  2378        HA2    169      ILE   HG11   2378     0.090000     1.0080   ; qtot -2.090
  2379        HA2    169      ILE   HG12   2379     0.090000     1.0080   ; qtot -2.000
  2380        CT3    169      ILE     CD   2380    -0.270000    12.0110   ; qtot -2.270
  2381        HA3    169      ILE    HD1   2381     0.090000     1.0080   ; qtot -2.180
  2382        HA3    169      ILE    HD2   2382     0.090000     1.0080   ; qtot -2.090
  2383        HA3    169      ILE    HD3   2383     0.090000     1.0080   ; qtot -2.000
  2384          C    169      ILE      C   2384     0.510000    12.0110   ; qtot -1.490
  2385          O    169      ILE      O   2385    -0.510000    15.9990   ; qtot -2.000
  2386        NH1    170      GLN      N   2386    -0.470000    14.0070   ; qtot -2.470
  2387          H    170      GLN     HN   2387     0.310000     1.0080   ; qtot -2.160
  2388        CT1    170      GLN     CA   2388     0.070000    12.0110   ; qtot -2.090
  2389        HB1    170      GLN     HA   2389     0.090000     1.0080   ; qtot -2.000
  2390        CT2    170      GLN     CB   2390    -0.180000    12.0110   ; qtot -2.180
  2391        HA2    170      GLN    HB1   2391     0.090000     1.0080   ; qtot -2.090
  2392        HA2    170      GLN    HB2   2392     0.090000     1.0080   ; qtot -2.000
  2393        CT2    170      GLN     CG   2393    -0.180000    12.0110   ; qtot -2.180
  2394        HA2    170      GLN    HG1   2394     0.090000     1.0080   ; qtot -2.090
  2395        HA2    170      GLN    HG2   2395     0.090000     1.0080   ; qtot -2.000
  2396         CC    170      GLN     CD   2396     0.550000    12.0110   ; qtot -1.450
  2397          O    170      GLN    OE1   2397    -0.550000    15.9990   ; qtot -2.000
  2398        NH2    170      GLN    NE2   2398    -0.620000    14.0070   ; qtot -2.620
  2399          H    170      GLN   HE21   2399     0.320000     1.0080   ; qtot -2.300
  2400          H    170      GLN   HE22   2400     0.300000     1.0080   ; qtot -2.000
  2401          C    170      GLN      C   2401     0.510000    12.0110   ; qtot -1.490
  2402          O    170      GLN      O   2402    -0.510000    15.9990   ; qtot -2.000
  2403        NH1    171      MET      N   2403    -0.470000    14.0070   ; qtot -2.470
  2404          H    171      MET     HN   2404     0.310000     1.0080   ; qtot -2.160
  2405        CT1    171      MET     CA   2405     0.070000    12.0110   ; qtot -2.090
  2406        HB1    171      MET     HA   2406     0.090000     1.0080   ; qtot -2.000
  2407        CT2    171      MET     CB   2407    -0.180000    12.0110   ; qtot -2.180
  2408        HA2    171      MET    HB1   2408     0.090000     1.0080   ; qtot -2.090
  2409        HA2    171      MET    HB2   2409     0.090000     1.0080   ; qtot -2.000
  2410        CT2    171      MET     CG   2410    -0.140000    12.0110   ; qtot -2.140
  2411        HA2    171      MET    HG1   2411     0.090000     1.0080   ; qtot -2.050
  2412        HA2    171      MET    HG2   2412     0.090000     1.0080   ; qtot -1.960
  2413          S    171      MET     SD   2413    -0.090000    32.0600   ; qtot -2.050
  2414        CT3    171      MET     CE   2414    -0.220000    12.0110   ; qtot -2.270
  2415        HA3    171      MET    HE1   2415     0.090000     1.0080   ; qtot -2.180
  2416        HA3    171      MET    HE2   2416     0.090000     1.0080   ; qtot -2.090
  2417        HA3    171      MET    HE3   2417     0.090000     1.0080   ; qtot -2.000
  2418          C    171      MET      C   2418     0.510000    12.0110   ; qtot -1.490
  2419          O    171      MET      O   2419    -0.510000    15.9990   ; qtot -2.000
  2420        NH1    172      HSD      N   2420    -0.470000    14.0070   ; qtot -2.470
  2421          H    172      HSD     HN   2421     0.310000     1.0080   ; qtot -2.160
  2422        CT1    172      HSD     CA   2422     0.070000    12.0110   ; qtot -2.090
  2423        HB1    172      HSD     HA   2423     0.090000     1.0080   ; qtot -2.000
  2424        CT2    172      HSD     CB   2424    -0.090000    12.0110   ; qtot -2.090
  2425        HA2    172      HSD    HB1   2425     0.090000     1.0080   ; qtot -2.000
  2426        HA2    172      HSD    HB2   2426     0.090000     1.0080   ; qtot -1.910
  2427        NR1    172      HSD    ND1   2427    -0.360000    14.0070   ; qtot -2.270
  2428          H    172      HSD    HD1   2428     0.320000     1.0080   ; qtot -1.950
  2429       CPH1    172      HSD     CG   2429    -0.050000    12.0110   ; qtot -2.000
  2430       CPH2    172      HSD    CE1   2430     0.250000    12.0110   ; qtot -1.750
  2431        HR1    172      HSD    HE1   2431     0.130000     1.0080   ; qtot -1.620
  2432        NR2    172      HSD    NE2   2432    -0.700000    14.0070   ; qtot -2.320
  2433       CPH1    172      HSD    CD2   2433     0.220000    12.0110   ; qtot -2.100
  2434        HR3    172      HSD    HD2   2434     0.100000     1.0080   ; qtot -2.000
  2435          C    172      HSD      C   2435     0.510000    12.0110   ; qtot -1.490
  2436          O    172      HSD      O   2436    -0.510000    15.9990   ; qtot -2.000
  2437        NH1    173      TRP      N   2437    -0.470000    14.0070   ; qtot -2.470
  2438          H    173      TRP     HN   2438     0.310000     1.0080   ; qtot -2.160
  2439        CT1    173      TRP     CA   2439     0.070000    12.0110   ; qtot -2.090
  2440        HB1    173      TRP     HA   2440     0.090000     1.0080   ; qtot -2.000
  2441        CT2    173      TRP     CB   2441    -0.180000    12.0110   ; qtot -2.180
  2442        HA2    173      TRP    HB1   2442     0.090000     1.0080   ; qtot -2.090
  2443        HA2    173      TRP    HB2   2443     0.090000     1.0080   ; qtot -2.000
  2444         CY    173      TRP     CG   2444    -0.030000    12.0110   ; qtot -2.030
  2445         CA    173      TRP    CD1   2445    -0.150000    12.0110   ; qtot -2.180
  2446         HP    173      TRP    HD1   2446     0.220000     1.0080   ; qtot -1.960
  2447         NY    173      TRP    NE1   2447    -0.510000    14.0070   ; qtot -2.470
  2448          H    173      TRP    HE1   2448     0.370000     1.0080   ; qtot -2.100
  2449        CPT    173      TRP    CE2   2449     0.240000    12.0110   ; qtot -1.860
  2450        CPT    173      TRP    CD2   2450     0.110000    12.0110   ; qtot -1.750
  2451        CAI    173      TRP    CE3   2451    -0.250000    12.0110   ; qtot -2.000
  2452         HP    173      TRP    HE3   2452     0.170000     1.0080   ; qtot -1.830
  2453         CA    173      TRP    CZ3   2453    -0.200000    12.0110   ; qtot -2.030
  2454         HP    173      TRP    HZ3   2454     0.140000     1.0080   ; qtot -1.890
  2455        CAI    173      TRP    CZ2   2455    -0.270000    12.0110   ; qtot -2.160
  2456         HP    173      TRP    HZ2   2456     0.160000     1.0080   ; qtot -2.000
  2457         CA    173      TRP    CH2   2457    -0.140000    12.0110   ; qtot -2.140
  2458         HP    173      TRP    HH2   2458     0.140000     1.0080   ; qtot -2.000
  2459          C    173      TRP      C   2459     0.510000    12.0110   ; qtot -1.490
  2460          O    173      TRP      O   2460    -0.510000    15.9990   ; qtot -2.000
  2461        NH1    174      TYR      N   2461    -0.470000    14.0070   ; qtot -2.470
  2462          H    174      TYR     HN   2462     0.310000     1.0080   ; qtot -2.160
  2463        CT1    174      TYR     CA   2463     0.070000    12.0110   ; qtot -2.090
  2464        HB1    174      TYR     HA   2464     0.090000     1.0080   ; qtot -2.000
  2465        CT2    174      TYR     CB   2465    -0.180000    12.0110   ; qtot -2.180
  2466        HA2    174      TYR    HB1   2466     0.090000     1.0080   ; qtot -2.090
  2467        HA2    174      TYR    HB2   2467     0.090000     1.0080   ; qtot -2.000
  2468         CA    174      TYR     CG   2468     0.000000    12.0110   ; qtot -2.000
  2469         CA    174      TYR    CD1   2469    -0.115000    12.0110   ; qtot -2.115
  2470         HP    174      TYR    HD1   2470     0.115000     1.0080   ; qtot -2.000
  2471         CA    174      TYR    CE1   2471    -0.115000    12.0110   ; qtot -2.115
  2472         HP    174      TYR    HE1   2472     0.115000     1.0080   ; qtot -2.000
  2473         CA    174      TYR     CZ   2473     0.110000    12.0110   ; qtot -1.890
  2474        OH1    174      TYR     OH   2474    -0.540000    15.9990   ; qtot -2.430
  2475          H    174      TYR     HH   2475     0.430000     1.0080   ; qtot -2.000
  2476         CA    174      TYR    CD2   2476    -0.115000    12.0110   ; qtot -2.115
  2477         HP    174      TYR    HD2   2477     0.115000     1.0080   ; qtot -2.000
  2478         CA    174      TYR    CE2   2478    -0.115000    12.0110   ; qtot -2.115
  2479         HP    174      TYR    HE2   2479     0.115000     1.0080   ; qtot -2.000
  2480          C    174      TYR      C   2480     0.510000    12.0110   ; qtot -1.490
  2481          O    174      TYR      O   2481    -0.510000    15.9990   ; qtot -2.000
  2482        NH1    175      ARG      N   2482    -0.470000    14.0070   ; qtot -2.470
  2483          H    175      ARG     HN   2483     0.310000     1.0080   ; qtot -2.160
  2484        CT1    175      ARG     CA   2484     0.070000    12.0110   ; qtot -2.090
  2485        HB1    175      ARG     HA   2485     0.090000     1.0080   ; qtot -2.000
  2486        CT2    175      ARG     CB   2486    -0.180000    12.0110   ; qtot -2.180
  2487        HA2    175      ARG    HB1   2487     0.090000     1.0080   ; qtot -2.090
  2488        HA2    175      ARG    HB2   2488     0.090000     1.0080   ; qtot -2.000
  2489        CT2    175      ARG     CG   2489    -0.180000    12.0110   ; qtot -2.180
  2490        HA2    175      ARG    HG1   2490     0.090000     1.0080   ; qtot -2.090
  2491        HA2    175      ARG    HG2   2491     0.090000     1.0080   ; qtot -2.000
  2492        CT2    175      ARG     CD   2492     0.200000    12.0110   ; qtot -1.800
  2493        HA2    175      ARG    HD1   2493     0.090000     1.0080   ; qtot -1.710
  2494        HA2    175      ARG    HD2   2494     0.090000     1.0080   ; qtot -1.620
  2495        NC2    175      ARG     NE   2495    -0.700000    14.0070   ; qtot -2.320
  2496         HC    175      ARG     HE   2496     0.440000     1.0080   ; qtot -1.880
  2497          C    175      ARG     CZ   2497     0.640000    12.0110   ; qtot -1.240
  2498        NC2    175      ARG    NH1   2498    -0.800000    14.0070   ; qtot -2.040
  2499         HC    175      ARG   HH11   2499     0.460000     1.0080   ; qtot -1.580
  2500         HC    175      ARG   HH12   2500     0.460000     1.0080   ; qtot -1.120
  2501        NC2    175      ARG    NH2   2501    -0.800000    14.0070   ; qtot -1.920
  2502         HC    175      ARG   HH21   2502     0.460000     1.0080   ; qtot -1.460
  2503         HC    175      ARG   HH22   2503     0.460000     1.0080   ; qtot -1.000
  2504          C    175      ARG      C   2504     0.510000    12.0110   ; qtot -0.490
  2505          O    175      ARG      O   2505    -0.510000    15.9990   ; qtot -1.000
  2506        NH1    176      ALA      N   2506    -0.470000    14.0070   ; qtot -1.470
  2507          H    176      ALA     HN   2507     0.310000     1.0080   ; qtot -1.160
  2508        CT1    176      ALA     CA   2508     0.070000    12.0110   ; qtot -1.090
  2509        HB1    176      ALA     HA   2509     0.090000     1.0080   ; qtot -1.000
  2510        CT3    176      ALA     CB   2510    -0.270000    12.0110   ; qtot -1.270
  2511        HA3    176      ALA    HB1   2511     0.090000     1.0080   ; qtot -1.180
  2512        HA3    176      ALA    HB2   2512     0.090000     1.0080   ; qtot -1.090
  2513        HA3    176      ALA    HB3   2513     0.090000     1.0080   ; qtot -1.000
  2514          C    176      ALA      C   2514     0.510000    12.0110   ; qtot -0.490
  2515          O    176      ALA      O   2515    -0.510000    15.9990   ; qtot -1.000
  2516        NH1    177      THR      N   2516    -0.470000    14.0070   ; qtot -1.470
  2517          H    177      THR     HN   2517     0.310000     1.0080   ; qtot -1.160
  2518        CT1    177      THR     CA   2518     0.070000    12.0110   ; qtot -1.090
  2519        HB1    177      THR     HA   2519     0.090000     1.0080   ; qtot -1.000
  2520        CT1    177      THR     CB   2520     0.140000    12.0110   ; qtot -0.860
  2521        HA1    177      THR     HB   2521     0.090000     1.0080   ; qtot -0.770
  2522        OH1    177      THR    OG1   2522    -0.660000    15.9990   ; qtot -1.430
  2523          H    177      THR    HG1   2523     0.430000     1.0080   ; qtot -1.000
  2524        CT3    177      THR    CG2   2524    -0.270000    12.0110   ; qtot -1.270
  2525        HA3    177      THR   HG21   2525     0.090000     1.0080   ; qtot -1.180
  2526        HA3    177      THR   HG22   2526     0.090000     1.0080   ; qtot -1.090
  2527        HA3    177      THR   HG23   2527     0.090000     1.0080   ; qtot -1.000
  2528          C    177      THR      C   2528     0.510000    12.0110   ; qtot -0.490
  2529          O    177      THR      O   2529    -0.510000    15.9990   ; qtot -1.000
  2530        NH1    178      HSD      N   2530    -0.470000    14.0070   ; qtot -1.470
  2531          H    178      HSD     HN   2531     0.310000     1.0080   ; qtot -1.160
  2532        CT1    178      HSD     CA   2532     0.070000    12.0110   ; qtot -1.090
  2533        HB1    178      HSD     HA   2533     0.090000     1.0080   ; qtot -1.000
  2534        CT2    178      HSD     CB   2534    -0.090000    12.0110   ; qtot -1.090
  2535        HA2    178      HSD    HB1   2535     0.090000     1.0080   ; qtot -1.000
  2536        HA2    178      HSD    HB2   2536     0.090000     1.0080   ; qtot -0.910
  2537        NR1    178      HSD    ND1   2537    -0.360000    14.0070   ; qtot -1.270
  2538          H    178      HSD    HD1   2538     0.320000     1.0080   ; qtot -0.950
  2539       CPH1    178      HSD     CG   2539    -0.050000    12.0110   ; qtot -1.000
  2540       CPH2    178      HSD    CE1   2540     0.250000    12.0110   ; qtot -0.750
  2541        HR1    178      HSD    HE1   2541     0.130000     1.0080   ; qtot -0.620
  2542        NR2    178      HSD    NE2   2542    -0.700000    14.0070   ; qtot -1.320
  2543       CPH1    178      HSD    CD2   2543     0.220000    12.0110   ; qtot -1.100
  2544        HR3    178      HSD    HD2   2544     0.100000     1.0080   ; qtot -1.000
  2545          C    178      HSD      C   2545     0.510000    12.0110   ; qtot -0.490
  2546          O    178      HSD      O   2546    -0.510000    15.9990   ; qtot -1.000
  2547        NH1    179      GLN      N   2547    -0.470000    14.0070   ; qtot -1.470
  2548          H    179      GLN     HN   2548     0.310000     1.0080   ; qtot -1.160
  2549        CT1    179      GLN     CA   2549     0.070000    12.0110   ; qtot -1.090
  2550        HB1    179      GLN     HA   2550     0.090000     1.0080   ; qtot -1.000
  2551        CT2    179      GLN     CB   2551    -0.180000    12.0110   ; qtot -1.180
  2552        HA2    179      GLN    HB1   2552     0.090000     1.0080   ; qtot -1.090
  2553        HA2    179      GLN    HB2   2553     0.090000     1.0080   ; qtot -1.000
  2554        CT2    179      GLN     CG   2554    -0.180000    12.0110   ; qtot -1.180
  2555        HA2    179      GLN    HG1   2555     0.090000     1.0080   ; qtot -1.090
  2556        HA2    179      GLN    HG2   2556     0.090000     1.0080   ; qtot -1.000
  2557         CC    179      GLN     CD   2557     0.550000    12.0110   ; qtot -0.450
  2558          O    179      GLN    OE1   2558    -0.550000    15.9990   ; qtot -1.000
  2559        NH2    179      GLN    NE2   2559    -0.620000    14.0070   ; qtot -1.620
  2560          H    179      GLN   HE21   2560     0.320000     1.0080   ; qtot -1.300
  2561          H    179      GLN   HE22   2561     0.300000     1.0080   ; qtot -1.000
  2562          C    179      GLN      C   2562     0.510000    12.0110   ; qtot -0.490
  2563          O    179      GLN      O   2563    -0.510000    15.9990   ; qtot -1.000
  2564        NH1    180      GLU      N   2564    -0.470000    14.0070   ; qtot -1.470
  2565          H    180      GLU     HN   2565     0.310000     1.0080   ; qtot -1.160
  2566        CT1    180      GLU     CA   2566     0.070000    12.0110   ; qtot -1.090
  2567        HB1    180      GLU     HA   2567     0.090000     1.0080   ; qtot -1.000
  2568       CT2A    180      GLU     CB   2568    -0.180000    12.0110   ; qtot -1.180
  2569        HA2    180      GLU    HB1   2569     0.090000     1.0080   ; qtot -1.090
  2570        HA2    180      GLU    HB2   2570     0.090000     1.0080   ; qtot -1.000
  2571        CT2    180      GLU     CG   2571    -0.280000    12.0110   ; qtot -1.280
  2572        HA2    180      GLU    HG1   2572     0.090000     1.0080   ; qtot -1.190
  2573        HA2    180      GLU    HG2   2573     0.090000     1.0080   ; qtot -1.100
  2574         CC    180      GLU     CD   2574     0.620000    12.0110   ; qtot -0.480
  2575         OC    180      GLU    OE1   2575    -0.760000    15.9990   ; qtot -1.240
  2576         OC    180      GLU    OE2   2576    -0.760000    15.9990   ; qtot -2.000
  2577          C    180      GLU      C   2577     0.510000    12.0110   ; qtot -1.490
  2578          O    180      GLU      O   2578    -0.510000    15.9990   ; qtot -2.000
  2579        NH1    181      ALA      N   2579    -0.470000    14.0070   ; qtot -2.470
  2580          H    181      ALA     HN   2580     0.310000     1.0080   ; qtot -2.160
  2581        CT1    181      ALA     CA   2581     0.070000    12.0110   ; qtot -2.090
  2582        HB1    181      ALA     HA   2582     0.090000     1.0080   ; qtot -2.000
  2583        CT3    181      ALA     CB   2583    -0.270000    12.0110   ; qtot -2.270
  2584        HA3    181      ALA    HB1   2584     0.090000     1.0080   ; qtot -2.180
  2585        HA3    181      ALA    HB2   2585     0.090000     1.0080   ; qtot -2.090
  2586        HA3    181      ALA    HB3   2586     0.090000     1.0080   ; qtot -2.000
  2587          C    181      ALA      C   2587     0.510000    12.0110   ; qtot -1.490
  2588          O    181      ALA      O   2588    -0.510000    15.9990   ; qtot -2.000
  2589        NH1    182      ILE      N   2589    -0.470000    14.0070   ; qtot -2.470
  2590          H    182      ILE     HN   2590     0.310000     1.0080   ; qtot -2.160
  2591        CT1    182      ILE     CA   2591     0.070000    12.0110   ; qtot -2.090
  2592        HB1    182      ILE     HA   2592     0.090000     1.0080   ; qtot -2.000
  2593        CT1    182      ILE     CB   2593    -0.090000    12.0110   ; qtot -2.090
  2594        HA1    182      ILE     HB   2594     0.090000     1.0080   ; qtot -2.000
  2595        CT3    182      ILE    CG2   2595    -0.270000    12.0110   ; qtot -2.270
  2596        HA3    182      ILE   HG21   2596     0.090000     1.0080   ; qtot -2.180
  2597        HA3    182      ILE   HG22   2597     0.090000     1.0080   ; qtot -2.090
  2598        HA3    182      ILE   HG23   2598     0.090000     1.0080   ; qtot -2.000
  2599        CT2    182      ILE    CG1   2599    -0.180000    12.0110   ; qtot -2.180
  2600        HA2    182      ILE   HG11   2600     0.090000     1.0080   ; qtot -2.090
  2601        HA2    182      ILE   HG12   2601     0.090000     1.0080   ; qtot -2.000
  2602        CT3    182      ILE     CD   2602    -0.270000    12.0110   ; qtot -2.270
  2603        HA3    182      ILE    HD1   2603     0.090000     1.0080   ; qtot -2.180
  2604        HA3    182      ILE    HD2   2604     0.090000     1.0080   ; qtot -2.090
  2605        HA3    182      ILE    HD3   2605     0.090000     1.0080   ; qtot -2.000
  2606          C    182      ILE      C   2606     0.510000    12.0110   ; qtot -1.490
  2607          O    182      ILE      O   2607    -0.510000    15.9990   ; qtot -2.000
  2608        NH1    183      ASN      N   2608    -0.470000    14.0070   ; qtot -2.470
  2609          H    183      ASN     HN   2609     0.310000     1.0080   ; qtot -2.160
  2610        CT1    183      ASN     CA   2610     0.070000    12.0110   ; qtot -2.090
  2611        HB1    183      ASN     HA   2611     0.090000     1.0080   ; qtot -2.000
  2612        CT2    183      ASN     CB   2612    -0.180000    12.0110   ; qtot -2.180
  2613        HA2    183      ASN    HB1   2613     0.090000     1.0080   ; qtot -2.090
  2614        HA2    183      ASN    HB2   2614     0.090000     1.0080   ; qtot -2.000
  2615         CC    183      ASN     CG   2615     0.550000    12.0110   ; qtot -1.450
  2616          O    183      ASN    OD1   2616    -0.550000    15.9990   ; qtot -2.000
  2617        NH2    183      ASN    ND2   2617    -0.620000    14.0070   ; qtot -2.620
  2618          H    183      ASN   HD21   2618     0.320000     1.0080   ; qtot -2.300
  2619          H    183      ASN   HD22   2619     0.300000     1.0080   ; qtot -2.000
  2620          C    183      ASN      C   2620     0.510000    12.0110   ; qtot -1.490
  2621          O    183      ASN      O   2621    -0.510000    15.9990   ; qtot -2.000
  2622        NH1    184      CYS      N   2622    -0.470000    14.0070   ; qtot -2.470
  2623          H    184      CYS     HN   2623     0.310000     1.0080   ; qtot -2.160
  2624        CT1    184      CYS     CA   2624     0.070000    12.0110   ; qtot -2.090
  2625        HB1    184      CYS     HA   2625     0.090000     1.0080   ; qtot -2.000
  2626        CT2    184      CYS     CB   2626    -0.100000    12.0110   ; qtot -2.100
  2627        HA2    184      CYS    HB1   2627     0.090000     1.0080   ; qtot -2.010
  2628        HA2    184      CYS    HB2   2628     0.090000     1.0080   ; qtot -1.920
  2629         SM    184      CYS     SG   2629    -0.080000    32.0600   ; qtot -2.000
  2630          C    184      CYS      C   2630     0.510000    12.0110   ; qtot -1.490
  2631          O    184      CYS      O   2631    -0.510000    15.9990   ; qtot -2.000
  2632        NH1    185      TYR      N   2632    -0.470000    14.0070   ; qtot -2.470
  2633          H    185      TYR     HN   2633     0.310000     1.0080   ; qtot -2.160
  2634        CT1    185      TYR     CA   2634     0.070000    12.0110   ; qtot -2.090
  2635        HB1    185      TYR     HA   2635     0.090000     1.0080   ; qtot -2.000
  2636        CT2    185      TYR     CB   2636    -0.180000    12.0110   ; qtot -2.180
  2637        HA2    185      TYR    HB1   2637     0.090000     1.0080   ; qtot -2.090
  2638        HA2    185      TYR    HB2   2638     0.090000     1.0080   ; qtot -2.000
  2639         CA    185      TYR     CG   2639     0.000000    12.0110   ; qtot -2.000
  2640         CA    185      TYR    CD1   2640    -0.115000    12.0110   ; qtot -2.115
  2641         HP    185      TYR    HD1   2641     0.115000     1.0080   ; qtot -2.000
  2642         CA    185      TYR    CE1   2642    -0.115000    12.0110   ; qtot -2.115
  2643         HP    185      TYR    HE1   2643     0.115000     1.0080   ; qtot -2.000
  2644         CA    185      TYR     CZ   2644     0.110000    12.0110   ; qtot -1.890
  2645        OH1    185      TYR     OH   2645    -0.540000    15.9990   ; qtot -2.430
  2646          H    185      TYR     HH   2646     0.430000     1.0080   ; qtot -2.000
  2647         CA    185      TYR    CD2   2647    -0.115000    12.0110   ; qtot -2.115
  2648         HP    185      TYR    HD2   2648     0.115000     1.0080   ; qtot -2.000
  2649         CA    185      TYR    CE2   2649    -0.115000    12.0110   ; qtot -2.115
  2650         HP    185      TYR    HE2   2650     0.115000     1.0080   ; qtot -2.000
  2651          C    185      TYR      C   2651     0.510000    12.0110   ; qtot -1.490
  2652          O    185      TYR      O   2652    -0.510000    15.9990   ; qtot -2.000
  2653        NH1    186      ALA      N   2653    -0.470000    14.0070   ; qtot -2.470
  2654          H    186      ALA     HN   2654     0.310000     1.0080   ; qtot -2.160
  2655        CT1    186      ALA     CA   2655     0.070000    12.0110   ; qtot -2.090
  2656        HB1    186      ALA     HA   2656     0.090000     1.0080   ; qtot -2.000
  2657        CT3    186      ALA     CB   2657    -0.270000    12.0110   ; qtot -2.270
  2658        HA3    186      ALA    HB1   2658     0.090000     1.0080   ; qtot -2.180
  2659        HA3    186      ALA    HB2   2659     0.090000     1.0080   ; qtot -2.090
  2660        HA3    186      ALA    HB3   2660     0.090000     1.0080   ; qtot -2.000
  2661          C    186      ALA      C   2661     0.510000    12.0110   ; qtot -1.490
  2662          O    186      ALA      O   2662    -0.510000    15.9990   ; qtot -2.000
  2663        NH1    187      ASN      N   2663    -0.470000    14.0070   ; qtot -2.470
  2664          H    187      ASN     HN   2664     0.310000     1.0080   ; qtot -2.160
  2665        CT1    187      ASN     CA   2665     0.070000    12.0110   ; qtot -2.090
  2666        HB1    187      ASN     HA   2666     0.090000     1.0080   ; qtot -2.000
  2667        CT2    187      ASN     CB   2667    -0.180000    12.0110   ; qtot -2.180
  2668        HA2    187      ASN    HB1   2668     0.090000     1.0080   ; qtot -2.090
  2669        HA2    187      ASN    HB2   2669     0.090000     1.0080   ; qtot -2.000
  2670         CC    187      ASN     CG   2670     0.550000    12.0110   ; qtot -1.450
  2671          O    187      ASN    OD1   2671    -0.550000    15.9990   ; qtot -2.000
  2672        NH2    187      ASN    ND2   2672    -0.620000    14.0070   ; qtot -2.620
  2673          H    187      ASN   HD21   2673     0.320000     1.0080   ; qtot -2.300
  2674          H    187      ASN   HD22   2674     0.300000     1.0080   ; qtot -2.000
  2675          C    187      ASN      C   2675     0.510000    12.0110   ; qtot -1.490
  2676          O    187      ASN      O   2676    -0.510000    15.9990   ; qtot -2.000
  2677        NH1    188      GLU      N   2677    -0.470000    14.0070   ; qtot -2.470
  2678          H    188      GLU     HN   2678     0.310000     1.0080   ; qtot -2.160
  2679        CT1    188      GLU     CA   2679     0.070000    12.0110   ; qtot -2.090
  2680        HB1    188      GLU     HA   2680     0.090000     1.0080   ; qtot -2.000
  2681       CT2A    188      GLU     CB   2681    -0.180000    12.0110   ; qtot -2.180
  2682        HA2    188      GLU    HB1   2682     0.090000     1.0080   ; qtot -2.090
  2683        HA2    188      GLU    HB2   2683     0.090000     1.0080   ; qtot -2.000
  2684        CT2    188      GLU     CG   2684    -0.280000    12.0110   ; qtot -2.280
  2685        HA2    188      GLU    HG1   2685     0.090000     1.0080   ; qtot -2.190
  2686        HA2    188      GLU    HG2   2686     0.090000     1.0080   ; qtot -2.100
  2687         CC    188      GLU     CD   2687     0.620000    12.0110   ; qtot -1.480
  2688         OC    188      GLU    OE1   2688    -0.760000    15.9990   ; qtot -2.240
  2689         OC    188      GLU    OE2   2689    -0.760000    15.9990   ; qtot -3.000
  2690          C    188      GLU      C   2690     0.510000    12.0110   ; qtot -2.490
  2691          O    188      GLU      O   2691    -0.510000    15.9990   ; qtot -3.000
  2692        NH1    189      THR      N   2692    -0.470000    14.0070   ; qtot -3.470
  2693          H    189      THR     HN   2693     0.310000     1.0080   ; qtot -3.160
  2694        CT1    189      THR     CA   2694     0.070000    12.0110   ; qtot -3.090
  2695        HB1    189      THR     HA   2695     0.090000     1.0080   ; qtot -3.000
  2696        CT1    189      THR     CB   2696     0.140000    12.0110   ; qtot -2.860
  2697        HA1    189      THR     HB   2697     0.090000     1.0080   ; qtot -2.770
  2698        OH1    189      THR    OG1   2698    -0.660000    15.9990   ; qtot -3.430
  2699          H    189      THR    HG1   2699     0.430000     1.0080   ; qtot -3.000
  2700        CT3    189      THR    CG2   2700    -0.270000    12.0110   ; qtot -3.270
  2701        HA3    189      THR   HG21   2701     0.090000     1.0080   ; qtot -3.180
  2702        HA3    189      THR   HG22   2702     0.090000     1.0080   ; qtot -3.090
  2703        HA3    189      THR   HG23   2703     0.090000     1.0080   ; qtot -3.000
  2704          C    189      THR      C   2704     0.510000    12.0110   ; qtot -2.490
  2705          O    189      THR      O   2705    -0.510000    15.9990   ; qtot -3.000
  2706        NH1    190      CYS      N   2706    -0.470000    14.0070   ; qtot -3.470
  2707          H    190      CYS     HN   2707     0.310000     1.0080   ; qtot -3.160
  2708        CT1    190      CYS     CA   2708     0.070000    12.0110   ; qtot -3.090
  2709        HB1    190      CYS     HA   2709     0.090000     1.0080   ; qtot -3.000
  2710        CT2    190      CYS     CB   2710    -0.100000    12.0110   ; qtot -3.100
  2711        HA2    190      CYS    HB1   2711     0.090000     1.0080   ; qtot -3.010
  2712        HA2    190      CYS    HB2   2712     0.090000     1.0080   ; qtot -2.920
  2713         SM    190      CYS     SG   2713    -0.080000    32.0600   ; qtot -3.000
  2714          C    190      CYS      C   2714     0.510000    12.0110   ; qtot -2.490
  2715          O    190      CYS      O   2715    -0.510000    15.9990   ; qtot -3.000
  2716        NH1    191      CYS      N   2716    -0.470000    14.0070   ; qtot -3.470
  2717          H    191      CYS     HN   2717     0.310000     1.0080   ; qtot -3.160
  2718        CT1    191      CYS     CA   2718     0.070000    12.0110   ; qtot -3.090
  2719        HB1    191      CYS     HA   2719     0.090000     1.0080   ; qtot -3.000
  2720        CT2    191      CYS     CB   2720    -0.100000    12.0110   ; qtot -3.100
  2721        HA2    191      CYS    HB1   2721     0.090000     1.0080   ; qtot -3.010
  2722        HA2    191      CYS    HB2   2722     0.090000     1.0080   ; qtot -2.920
  2723         SM    191      CYS     SG   2723    -0.080000    32.0600   ; qtot -3.000
  2724          C    191      CYS      C   2724     0.510000    12.0110   ; qtot -2.490
  2725          O    191      CYS      O   2725    -0.510000    15.9990   ; qtot -3.000
  2726        NH1    192      ASP      N   2726    -0.470000    14.0070   ; qtot -3.470
  2727          H    192      ASP     HN   2727     0.310000     1.0080   ; qtot -3.160
  2728        CT1    192      ASP     CA   2728     0.070000    12.0110   ; qtot -3.090
  2729        HB1    192      ASP     HA   2729     0.090000     1.0080   ; qtot -3.000
  2730       CT2A    192      ASP     CB   2730    -0.280000    12.0110   ; qtot -3.280
  2731        HA2    192      ASP    HB1   2731     0.090000     1.0080   ; qtot -3.190
  2732        HA2    192      ASP    HB2   2732     0.090000     1.0080   ; qtot -3.100
  2733         CC    192      ASP     CG   2733     0.620000    12.0110   ; qtot -2.480
  2734         OC    192      ASP    OD1   2734    -0.760000    15.9990   ; qtot -3.240
  2735         OC    192      ASP    OD2   2735    -0.760000    15.9990   ; qtot -4.000
  2736          C    192      ASP      C   2736     0.510000    12.0110   ; qtot -3.490
  2737          O    192      ASP      O   2737    -0.510000    15.9990   ; qtot -4.000
  2738        NH1    193      PHE      N   2738    -0.470000    14.0070   ; qtot -4.470
  2739          H    193      PHE     HN   2739     0.310000     1.0080   ; qtot -4.160
  2740        CT1    193      PHE     CA   2740     0.070000    12.0110   ; qtot -4.090
  2741        HB1    193      PHE     HA   2741     0.090000     1.0080   ; qtot -4.000
  2742        CT2    193      PHE     CB   2742    -0.180000    12.0110   ; qtot -4.180
  2743        HA2    193      PHE    HB1   2743     0.090000     1.0080   ; qtot -4.090
  2744        HA2    193      PHE    HB2   2744     0.090000     1.0080   ; qtot -4.000
  2745         CA    193      PHE     CG   2745     0.000000    12.0110   ; qtot -4.000
  2746         CA    193      PHE    CD1   2746    -0.115000    12.0110   ; qtot -4.115
  2747         HP    193      PHE    HD1   2747     0.115000     1.0080   ; qtot -4.000
  2748         CA    193      PHE    CE1   2748    -0.115000    12.0110   ; qtot -4.115
  2749         HP    193      PHE    HE1   2749     0.115000     1.0080   ; qtot -4.000
  2750         CA    193      PHE     CZ   2750    -0.115000    12.0110   ; qtot -4.115
  2751         HP    193      PHE     HZ   2751     0.115000     1.0080   ; qtot -4.000
  2752         CA    193      PHE    CD2   2752    -0.115000    12.0110   ; qtot -4.115
  2753         HP    193      PHE    HD2   2753     0.115000     1.0080   ; qtot -4.000
  2754         CA    193      PHE    CE2   2754    -0.115000    12.0110   ; qtot -4.115
  2755         HP    193      PHE    HE2   2755     0.115000     1.0080   ; qtot -4.000
  2756          C    193      PHE      C   2756     0.510000    12.0110   ; qtot -3.490
  2757          O    193      PHE      O   2757    -0.510000    15.9990   ; qtot -4.000
  2758        NH1    194      PHE      N   2758    -0.470000    14.0070   ; qtot -4.470
  2759          H    194      PHE     HN   2759     0.310000     1.0080   ; qtot -4.160
  2760        CT1    194      PHE     CA   2760     0.070000    12.0110   ; qtot -4.090
  2761        HB1    194      PHE     HA   2761     0.090000     1.0080   ; qtot -4.000
  2762        CT2    194      PHE     CB   2762    -0.180000    12.0110   ; qtot -4.180
  2763        HA2    194      PHE    HB1   2763     0.090000     1.0080   ; qtot -4.090
  2764        HA2    194      PHE    HB2   2764     0.090000     1.0080   ; qtot -4.000
  2765         CA    194      PHE     CG   2765     0.000000    12.0110   ; qtot -4.000
  2766         CA    194      PHE    CD1   2766    -0.115000    12.0110   ; qtot -4.115
  2767         HP    194      PHE    HD1   2767     0.115000     1.0080   ; qtot -4.000
  2768         CA    194      PHE    CE1   2768    -0.115000    12.0110   ; qtot -4.115
  2769         HP    194      PHE    HE1   2769     0.115000     1.0080   ; qtot -4.000
  2770         CA    194      PHE     CZ   2770    -0.115000    12.0110   ; qtot -4.115
  2771         HP    194      PHE     HZ   2771     0.115000     1.0080   ; qtot -4.000
  2772         CA    194      PHE    CD2   2772    -0.115000    12.0110   ; qtot -4.115
  2773         HP    194      PHE    HD2   2773     0.115000     1.0080   ; qtot -4.000
  2774         CA    194      PHE    CE2   2774    -0.115000    12.0110   ; qtot -4.115
  2775         HP    194      PHE    HE2   2775     0.115000     1.0080   ; qtot -4.000
  2776          C    194      PHE      C   2776     0.510000    12.0110   ; qtot -3.490
  2777          O    194      PHE      O   2777    -0.510000    15.9990   ; qtot -4.000
  2778        NH1    195      THR      N   2778    -0.470000    14.0070   ; qtot -4.470
  2779          H    195      THR     HN   2779     0.310000     1.0080   ; qtot -4.160
  2780        CT1    195      THR     CA   2780     0.070000    12.0110   ; qtot -4.090
  2781        HB1    195      THR     HA   2781     0.090000     1.0080   ; qtot -4.000
  2782        CT1    195      THR     CB   2782     0.140000    12.0110   ; qtot -3.860
  2783        HA1    195      THR     HB   2783     0.090000     1.0080   ; qtot -3.770
  2784        OH1    195      THR    OG1   2784    -0.660000    15.9990   ; qtot -4.430
  2785          H    195      THR    HG1   2785     0.430000     1.0080   ; qtot -4.000
  2786        CT3    195      THR    CG2   2786    -0.270000    12.0110   ; qtot -4.270
  2787        HA3    195      THR   HG21   2787     0.090000     1.0080   ; qtot -4.180
  2788        HA3    195      THR   HG22   2788     0.090000     1.0080   ; qtot -4.090
  2789        HA3    195      THR   HG23   2789     0.090000     1.0080   ; qtot -4.000
  2790          C    195      THR      C   2790     0.510000    12.0110   ; qtot -3.490
  2791          O    195      THR      O   2791    -0.510000    15.9990   ; qtot -4.000
  2792        NH1    196      ASN      N   2792    -0.470000    14.0070   ; qtot -4.470
  2793          H    196      ASN     HN   2793     0.310000     1.0080   ; qtot -4.160
  2794        CT1    196      ASN     CA   2794     0.070000    12.0110   ; qtot -4.090
  2795        HB1    196      ASN     HA   2795     0.090000     1.0080   ; qtot -4.000
  2796        CT2    196      ASN     CB   2796    -0.180000    12.0110   ; qtot -4.180
  2797        HA2    196      ASN    HB1   2797     0.090000     1.0080   ; qtot -4.090
  2798        HA2    196      ASN    HB2   2798     0.090000     1.0080   ; qtot -4.000
  2799         CC    196      ASN     CG   2799     0.550000    12.0110   ; qtot -3.450
  2800          O    196      ASN    OD1   2800    -0.550000    15.9990   ; qtot -4.000
  2801        NH2    196      ASN    ND2   2801    -0.620000    14.0070   ; qtot -4.620
  2802          H    196      ASN   HD21   2802     0.320000     1.0080   ; qtot -4.300
  2803          H    196      ASN   HD22   2803     0.300000     1.0080   ; qtot -4.000
  2804          C    196      ASN      C   2804     0.510000    12.0110   ; qtot -3.490
  2805          O    196      ASN      O   2805    -0.510000    15.9990   ; qtot -4.000
  2806        NH1    197      GLN      N   2806    -0.470000    14.0070   ; qtot -4.470
  2807          H    197      GLN     HN   2807     0.310000     1.0080   ; qtot -4.160
  2808        CT1    197      GLN     CA   2808     0.070000    12.0110   ; qtot -4.090
  2809        HB1    197      GLN     HA   2809     0.090000     1.0080   ; qtot -4.000
  2810        CT2    197      GLN     CB   2810    -0.180000    12.0110   ; qtot -4.180
  2811        HA2    197      GLN    HB1   2811     0.090000     1.0080   ; qtot -4.090
  2812        HA2    197      GLN    HB2   2812     0.090000     1.0080   ; qtot -4.000
  2813        CT2    197      GLN     CG   2813    -0.180000    12.0110   ; qtot -4.180
  2814        HA2    197      GLN    HG1   2814     0.090000     1.0080   ; qtot -4.090
  2815        HA2    197      GLN    HG2   2815     0.090000     1.0080   ; qtot -4.000
  2816         CC    197      GLN     CD   2816     0.550000    12.0110   ; qtot -3.450
  2817          O    197      GLN    OE1   2817    -0.550000    15.9990   ; qtot -4.000
  2818        NH2    197      GLN    NE2   2818    -0.620000    14.0070   ; qtot -4.620
  2819          H    197      GLN   HE21   2819     0.320000     1.0080   ; qtot -4.300
  2820          H    197      GLN   HE22   2820     0.300000     1.0080   ; qtot -4.000
  2821          C    197      GLN      C   2821     0.510000    12.0110   ; qtot -3.490
  2822          O    197      GLN      O   2822    -0.510000    15.9990   ; qtot -4.000
  2823        NH1    198      ALA      N   2823    -0.470000    14.0070   ; qtot -4.470
  2824          H    198      ALA     HN   2824     0.310000     1.0080   ; qtot -4.160
  2825        CT1    198      ALA     CA   2825     0.070000    12.0110   ; qtot -4.090
  2826        HB1    198      ALA     HA   2826     0.090000     1.0080   ; qtot -4.000
  2827        CT3    198      ALA     CB   2827    -0.270000    12.0110   ; qtot -4.270
  2828        HA3    198      ALA    HB1   2828     0.090000     1.0080   ; qtot -4.180
  2829        HA3    198      ALA    HB2   2829     0.090000     1.0080   ; qtot -4.090
  2830        HA3    198      ALA    HB3   2830     0.090000     1.0080   ; qtot -4.000
  2831          C    198      ALA      C   2831     0.510000    12.0110   ; qtot -3.490
  2832          O    198      ALA      O   2832    -0.510000    15.9990   ; qtot -4.000
  2833        NH1    199      TYR      N   2833    -0.470000    14.0070   ; qtot -4.470
  2834          H    199      TYR     HN   2834     0.310000     1.0080   ; qtot -4.160
  2835        CT1    199      TYR     CA   2835     0.070000    12.0110   ; qtot -4.090
  2836        HB1    199      TYR     HA   2836     0.090000     1.0080   ; qtot -4.000
  2837        CT2    199      TYR     CB   2837    -0.180000    12.0110   ; qtot -4.180
  2838        HA2    199      TYR    HB1   2838     0.090000     1.0080   ; qtot -4.090
  2839        HA2    199      TYR    HB2   2839     0.090000     1.0080   ; qtot -4.000
  2840         CA    199      TYR     CG   2840     0.000000    12.0110   ; qtot -4.000
  2841         CA    199      TYR    CD1   2841    -0.115000    12.0110   ; qtot -4.115
  2842         HP    199      TYR    HD1   2842     0.115000     1.0080   ; qtot -4.000
  2843         CA    199      TYR    CE1   2843    -0.115000    12.0110   ; qtot -4.115
  2844         HP    199      TYR    HE1   2844     0.115000     1.0080   ; qtot -4.000
  2845         CA    199      TYR     CZ   2845     0.110000    12.0110   ; qtot -3.890
  2846        OH1    199      TYR     OH   2846    -0.540000    15.9990   ; qtot -4.430
  2847          H    199      TYR     HH   2847     0.430000     1.0080   ; qtot -4.000
  2848         CA    199      TYR    CD2   2848    -0.115000    12.0110   ; qtot -4.115
  2849         HP    199      TYR    HD2   2849     0.115000     1.0080   ; qtot -4.000
  2850         CA    199      TYR    CE2   2850    -0.115000    12.0110   ; qtot -4.115
  2851         HP    199      TYR    HE2   2851     0.115000     1.0080   ; qtot -4.000
  2852          C    199      TYR      C   2852     0.510000    12.0110   ; qtot -3.490
  2853          O    199      TYR      O   2853    -0.510000    15.9990   ; qtot -4.000
  2854        NH1    200      ALA      N   2854    -0.470000    14.0070   ; qtot -4.470
  2855          H    200      ALA     HN   2855     0.310000     1.0080   ; qtot -4.160
  2856        CT1    200      ALA     CA   2856     0.070000    12.0110   ; qtot -4.090
  2857        HB1    200      ALA     HA   2857     0.090000     1.0080   ; qtot -4.000
  2858        CT3    200      ALA     CB   2858    -0.270000    12.0110   ; qtot -4.270
  2859        HA3    200      ALA    HB1   2859     0.090000     1.0080   ; qtot -4.180
  2860        HA3    200      ALA    HB2   2860     0.090000     1.0080   ; qtot -4.090
  2861        HA3    200      ALA    HB3   2861     0.090000     1.0080   ; qtot -4.000
  2862          C    200      ALA      C   2862     0.510000    12.0110   ; qtot -3.490
  2863          O    200      ALA      O   2863    -0.510000    15.9990   ; qtot -4.000
  2864        NH1    201      ILE      N   2864    -0.470000    14.0070   ; qtot -4.470
  2865          H    201      ILE     HN   2865     0.310000     1.0080   ; qtot -4.160
  2866        CT1    201      ILE     CA   2866     0.070000    12.0110   ; qtot -4.090
  2867        HB1    201      ILE     HA   2867     0.090000     1.0080   ; qtot -4.000
  2868        CT1    201      ILE     CB   2868    -0.090000    12.0110   ; qtot -4.090
  2869        HA1    201      ILE     HB   2869     0.090000     1.0080   ; qtot -4.000
  2870        CT3    201      ILE    CG2   2870    -0.270000    12.0110   ; qtot -4.270
  2871        HA3    201      ILE   HG21   2871     0.090000     1.0080   ; qtot -4.180
  2872        HA3    201      ILE   HG22   2872     0.090000     1.0080   ; qtot -4.090
  2873        HA3    201      ILE   HG23   2873     0.090000     1.0080   ; qtot -4.000
  2874        CT2    201      ILE    CG1   2874    -0.180000    12.0110   ; qtot -4.180
  2875        HA2    201      ILE   HG11   2875     0.090000     1.0080   ; qtot -4.090
  2876        HA2    201      ILE   HG12   2876     0.090000     1.0080   ; qtot -4.000
  2877        CT3    201      ILE     CD   2877    -0.270000    12.0110   ; qtot -4.270
  2878        HA3    201      ILE    HD1   2878     0.090000     1.0080   ; qtot -4.180
  2879        HA3    201      ILE    HD2   2879     0.090000     1.0080   ; qtot -4.090
  2880        HA3    201      ILE    HD3   2880     0.090000     1.0080   ; qtot -4.000
  2881          C    201      ILE      C   2881     0.510000    12.0110   ; qtot -3.490
  2882          O    201      ILE      O   2882    -0.510000    15.9990   ; qtot -4.000
  2883        NH1    202      ALA      N   2883    -0.470000    14.0070   ; qtot -4.470
  2884          H    202      ALA     HN   2884     0.310000     1.0080   ; qtot -4.160
  2885        CT1    202      ALA     CA   2885     0.070000    12.0110   ; qtot -4.090
  2886        HB1    202      ALA     HA   2886     0.090000     1.0080   ; qtot -4.000
  2887        CT3    202      ALA     CB   2887    -0.270000    12.0110   ; qtot -4.270
  2888        HA3    202      ALA    HB1   2888     0.090000     1.0080   ; qtot -4.180
  2889        HA3    202      ALA    HB2   2889     0.090000     1.0080   ; qtot -4.090
  2890        HA3    202      ALA    HB3   2890     0.090000     1.0080   ; qtot -4.000
  2891          C    202      ALA      C   2891     0.510000    12.0110   ; qtot -3.490
  2892          O    202      ALA      O   2892    -0.510000    15.9990   ; qtot -4.000
  2893        NH1    203      SER      N   2893    -0.470000    14.0070   ; qtot -4.470
  2894          H    203      SER     HN   2894     0.310000     1.0080   ; qtot -4.160
  2895        CT1    203      SER     CA   2895     0.070000    12.0110   ; qtot -4.090
  2896        HB1    203      SER     HA   2896     0.090000     1.0080   ; qtot -4.000
  2897        CT2    203      SER     CB   2897     0.050000    12.0110   ; qtot -3.950
  2898        HA2    203      SER    HB1   2898     0.090000     1.0080   ; qtot -3.860
  2899        HA2    203      SER    HB2   2899     0.090000     1.0080   ; qtot -3.770
  2900        OH1    203      SER     OG   2900    -0.660000    15.9990   ; qtot -4.430
  2901          H    203      SER    HG1   2901     0.430000     1.0080   ; qtot -4.000
  2902          C    203      SER      C   2902     0.510000    12.0110   ; qtot -3.490
  2903          O    203      SER      O   2903    -0.510000    15.9990   ; qtot -4.000
  2904        NH1    204      SER      N   2904    -0.470000    14.0070   ; qtot -4.470
  2905          H    204      SER     HN   2905     0.310000     1.0080   ; qtot -4.160
  2906        CT1    204      SER     CA   2906     0.070000    12.0110   ; qtot -4.090
  2907        HB1    204      SER     HA   2907     0.090000     1.0080   ; qtot -4.000
  2908        CT2    204      SER     CB   2908     0.050000    12.0110   ; qtot -3.950
  2909        HA2    204      SER    HB1   2909     0.090000     1.0080   ; qtot -3.860
  2910        HA2    204      SER    HB2   2910     0.090000     1.0080   ; qtot -3.770
  2911        OH1    204      SER     OG   2911    -0.660000    15.9990   ; qtot -4.430
  2912          H    204      SER    HG1   2912     0.430000     1.0080   ; qtot -4.000
  2913          C    204      SER      C   2913     0.510000    12.0110   ; qtot -3.490
  2914          O    204      SER      O   2914    -0.510000    15.9990   ; qtot -4.000
  2915        NH1    205      ILE      N   2915    -0.470000    14.0070   ; qtot -4.470
  2916          H    205      ILE     HN   2916     0.310000     1.0080   ; qtot -4.160
  2917        CT1    205      ILE     CA   2917     0.070000    12.0110   ; qtot -4.090
  2918        HB1    205      ILE     HA   2918     0.090000     1.0080   ; qtot -4.000
  2919        CT1    205      ILE     CB   2919    -0.090000    12.0110   ; qtot -4.090
  2920        HA1    205      ILE     HB   2920     0.090000     1.0080   ; qtot -4.000
  2921        CT3    205      ILE    CG2   2921    -0.270000    12.0110   ; qtot -4.270
  2922        HA3    205      ILE   HG21   2922     0.090000     1.0080   ; qtot -4.180
  2923        HA3    205      ILE   HG22   2923     0.090000     1.0080   ; qtot -4.090
  2924        HA3    205      ILE   HG23   2924     0.090000     1.0080   ; qtot -4.000
  2925        CT2    205      ILE    CG1   2925    -0.180000    12.0110   ; qtot -4.180
  2926        HA2    205      ILE   HG11   2926     0.090000     1.0080   ; qtot -4.090
  2927        HA2    205      ILE   HG12   2927     0.090000     1.0080   ; qtot -4.000
  2928        CT3    205      ILE     CD   2928    -0.270000    12.0110   ; qtot -4.270
  2929        HA3    205      ILE    HD1   2929     0.090000     1.0080   ; qtot -4.180
  2930        HA3    205      ILE    HD2   2930     0.090000     1.0080   ; qtot -4.090
  2931        HA3    205      ILE    HD3   2931     0.090000     1.0080   ; qtot -4.000
  2932          C    205      ILE      C   2932     0.510000    12.0110   ; qtot -3.490
  2933          O    205      ILE      O   2933    -0.510000    15.9990   ; qtot -4.000
  2934        NH1    206      VAL      N   2934    -0.470000    14.0070   ; qtot -4.470
  2935          H    206      VAL     HN   2935     0.310000     1.0080   ; qtot -4.160
  2936        CT1    206      VAL     CA   2936     0.070000    12.0110   ; qtot -4.090
  2937        HB1    206      VAL     HA   2937     0.090000     1.0080   ; qtot -4.000
  2938        CT1    206      VAL     CB   2938    -0.090000    12.0110   ; qtot -4.090
  2939        HA1    206      VAL     HB   2939     0.090000     1.0080   ; qtot -4.000
  2940        CT3    206      VAL    CG1   2940    -0.270000    12.0110   ; qtot -4.270
  2941        HA3    206      VAL   HG11   2941     0.090000     1.0080   ; qtot -4.180
  2942        HA3    206      VAL   HG12   2942     0.090000     1.0080   ; qtot -4.090
  2943        HA3    206      VAL   HG13   2943     0.090000     1.0080   ; qtot -4.000
  2944        CT3    206      VAL    CG2   2944    -0.270000    12.0110   ; qtot -4.270
  2945        HA3    206      VAL   HG21   2945     0.090000     1.0080   ; qtot -4.180
  2946        HA3    206      VAL   HG22   2946     0.090000     1.0080   ; qtot -4.090
  2947        HA3    206      VAL   HG23   2947     0.090000     1.0080   ; qtot -4.000
  2948          C    206      VAL      C   2948     0.510000    12.0110   ; qtot -3.490
  2949          O    206      VAL      O   2949    -0.510000    15.9990   ; qtot -4.000
  2950        NH1    207      SER      N   2950    -0.470000    14.0070   ; qtot -4.470
  2951          H    207      SER     HN   2951     0.310000     1.0080   ; qtot -4.160
  2952        CT1    207      SER     CA   2952     0.070000    12.0110   ; qtot -4.090
  2953        HB1    207      SER     HA   2953     0.090000     1.0080   ; qtot -4.000
  2954        CT2    207      SER     CB   2954     0.050000    12.0110   ; qtot -3.950
  2955        HA2    207      SER    HB1   2955     0.090000     1.0080   ; qtot -3.860
  2956        HA2    207      SER    HB2   2956     0.090000     1.0080   ; qtot -3.770
  2957        OH1    207      SER     OG   2957    -0.660000    15.9990   ; qtot -4.430
  2958          H    207      SER    HG1   2958     0.430000     1.0080   ; qtot -4.000
  2959          C    207      SER      C   2959     0.510000    12.0110   ; qtot -3.490
  2960          O    207      SER      O   2960    -0.510000    15.9990   ; qtot -4.000
  2961        NH1    208      PHE      N   2961    -0.470000    14.0070   ; qtot -4.470
  2962          H    208      PHE     HN   2962     0.310000     1.0080   ; qtot -4.160
  2963        CT1    208      PHE     CA   2963     0.070000    12.0110   ; qtot -4.090
  2964        HB1    208      PHE     HA   2964     0.090000     1.0080   ; qtot -4.000
  2965        CT2    208      PHE     CB   2965    -0.180000    12.0110   ; qtot -4.180
  2966        HA2    208      PHE    HB1   2966     0.090000     1.0080   ; qtot -4.090
  2967        HA2    208      PHE    HB2   2967     0.090000     1.0080   ; qtot -4.000
  2968         CA    208      PHE     CG   2968     0.000000    12.0110   ; qtot -4.000
  2969         CA    208      PHE    CD1   2969    -0.115000    12.0110   ; qtot -4.115
  2970         HP    208      PHE    HD1   2970     0.115000     1.0080   ; qtot -4.000
  2971         CA    208      PHE    CE1   2971    -0.115000    12.0110   ; qtot -4.115
  2972         HP    208      PHE    HE1   2972     0.115000     1.0080   ; qtot -4.000
  2973         CA    208      PHE     CZ   2973    -0.115000    12.0110   ; qtot -4.115
  2974         HP    208      PHE     HZ   2974     0.115000     1.0080   ; qtot -4.000
  2975         CA    208      PHE    CD2   2975    -0.115000    12.0110   ; qtot -4.115
  2976         HP    208      PHE    HD2   2976     0.115000     1.0080   ; qtot -4.000
  2977         CA    208      PHE    CE2   2977    -0.115000    12.0110   ; qtot -4.115
  2978         HP    208      PHE    HE2   2978     0.115000     1.0080   ; qtot -4.000
  2979          C    208      PHE      C   2979     0.510000    12.0110   ; qtot -3.490
  2980          O    208      PHE      O   2980    -0.510000    15.9990   ; qtot -4.000
  2981        NH1    209      TYR      N   2981    -0.470000    14.0070   ; qtot -4.470
  2982          H    209      TYR     HN   2982     0.310000     1.0080   ; qtot -4.160
  2983        CT1    209      TYR     CA   2983     0.070000    12.0110   ; qtot -4.090
  2984        HB1    209      TYR     HA   2984     0.090000     1.0080   ; qtot -4.000
  2985        CT2    209      TYR     CB   2985    -0.180000    12.0110   ; qtot -4.180
  2986        HA2    209      TYR    HB1   2986     0.090000     1.0080   ; qtot -4.090
  2987        HA2    209      TYR    HB2   2987     0.090000     1.0080   ; qtot -4.000
  2988         CA    209      TYR     CG   2988     0.000000    12.0110   ; qtot -4.000
  2989         CA    209      TYR    CD1   2989    -0.115000    12.0110   ; qtot -4.115
  2990         HP    209      TYR    HD1   2990     0.115000     1.0080   ; qtot -4.000
  2991         CA    209      TYR    CE1   2991    -0.115000    12.0110   ; qtot -4.115
  2992         HP    209      TYR    HE1   2992     0.115000     1.0080   ; qtot -4.000
  2993         CA    209      TYR     CZ   2993     0.110000    12.0110   ; qtot -3.890
  2994        OH1    209      TYR     OH   2994    -0.540000    15.9990   ; qtot -4.430
  2995          H    209      TYR     HH   2995     0.430000     1.0080   ; qtot -4.000
  2996         CA    209      TYR    CD2   2996    -0.115000    12.0110   ; qtot -4.115
  2997         HP    209      TYR    HD2   2997     0.115000     1.0080   ; qtot -4.000
  2998         CA    209      TYR    CE2   2998    -0.115000    12.0110   ; qtot -4.115
  2999         HP    209      TYR    HE2   2999     0.115000     1.0080   ; qtot -4.000
  3000          C    209      TYR      C   3000     0.510000    12.0110   ; qtot -3.490
  3001          O    209      TYR      O   3001    -0.510000    15.9990   ; qtot -4.000
  3002        NH1    210      VAL      N   3002    -0.470000    14.0070   ; qtot -4.470
  3003          H    210      VAL     HN   3003     0.310000     1.0080   ; qtot -4.160
  3004        CT1    210      VAL     CA   3004     0.070000    12.0110   ; qtot -4.090
  3005        HB1    210      VAL     HA   3005     0.090000     1.0080   ; qtot -4.000
  3006        CT1    210      VAL     CB   3006    -0.090000    12.0110   ; qtot -4.090
  3007        HA1    210      VAL     HB   3007     0.090000     1.0080   ; qtot -4.000
  3008        CT3    210      VAL    CG1   3008    -0.270000    12.0110   ; qtot -4.270
  3009        HA3    210      VAL   HG11   3009     0.090000     1.0080   ; qtot -4.180
  3010        HA3    210      VAL   HG12   3010     0.090000     1.0080   ; qtot -4.090
  3011        HA3    210      VAL   HG13   3011     0.090000     1.0080   ; qtot -4.000
  3012        CT3    210      VAL    CG2   3012    -0.270000    12.0110   ; qtot -4.270
  3013        HA3    210      VAL   HG21   3013     0.090000     1.0080   ; qtot -4.180
  3014        HA3    210      VAL   HG22   3014     0.090000     1.0080   ; qtot -4.090
  3015        HA3    210      VAL   HG23   3015     0.090000     1.0080   ; qtot -4.000
  3016          C    210      VAL      C   3016     0.510000    12.0110   ; qtot -3.490
  3017          O    210      VAL      O   3017    -0.510000    15.9990   ; qtot -4.000
  3018          N    211      PRO      N   3018    -0.290000    14.0070   ; qtot -4.290
  3019        CP3    211      PRO     CD   3019     0.000000    12.0110   ; qtot -4.290
  3020        HA2    211      PRO    HD1   3020     0.090000     1.0080   ; qtot -4.200
  3021        HA2    211      PRO    HD2   3021     0.090000     1.0080   ; qtot -4.110
  3022        CP1    211      PRO     CA   3022     0.020000    12.0110   ; qtot -4.090
  3023        HB1    211      PRO     HA   3023     0.090000     1.0080   ; qtot -4.000
  3024        CP2    211      PRO     CB   3024    -0.180000    12.0110   ; qtot -4.180
  3025        HA2    211      PRO    HB1   3025     0.090000     1.0080   ; qtot -4.090
  3026        HA2    211      PRO    HB2   3026     0.090000     1.0080   ; qtot -4.000
  3027        CP2    211      PRO     CG   3027    -0.180000    12.0110   ; qtot -4.180
  3028        HA2    211      PRO    HG1   3028     0.090000     1.0080   ; qtot -4.090
  3029        HA2    211      PRO    HG2   3029     0.090000     1.0080   ; qtot -4.000
  3030          C    211      PRO      C   3030     0.510000    12.0110   ; qtot -3.490
  3031          O    211      PRO      O   3031    -0.510000    15.9990   ; qtot -4.000
  3032        NH1    212      LEU      N   3032    -0.470000    14.0070   ; qtot -4.470
  3033          H    212      LEU     HN   3033     0.310000     1.0080   ; qtot -4.160
  3034        CT1    212      LEU     CA   3034     0.070000    12.0110   ; qtot -4.090
  3035        HB1    212      LEU     HA   3035     0.090000     1.0080   ; qtot -4.000
  3036        CT2    212      LEU     CB   3036    -0.180000    12.0110   ; qtot -4.180
  3037        HA2    212      LEU    HB1   3037     0.090000     1.0080   ; qtot -4.090
  3038        HA2    212      LEU    HB2   3038     0.090000     1.0080   ; qtot -4.000
  3039        CT1    212      LEU     CG   3039    -0.090000    12.0110   ; qtot -4.090
  3040        HA1    212      LEU     HG   3040     0.090000     1.0080   ; qtot -4.000
  3041        CT3    212      LEU    CD1   3041    -0.270000    12.0110   ; qtot -4.270
  3042        HA3    212      LEU   HD11   3042     0.090000     1.0080   ; qtot -4.180
  3043        HA3    212      LEU   HD12   3043     0.090000     1.0080   ; qtot -4.090
  3044        HA3    212      LEU   HD13   3044     0.090000     1.0080   ; qtot -4.000
  3045        CT3    212      LEU    CD2   3045    -0.270000    12.0110   ; qtot -4.270
  3046        HA3    212      LEU   HD21   3046     0.090000     1.0080   ; qtot -4.180
  3047        HA3    212      LEU   HD22   3047     0.090000     1.0080   ; qtot -4.090
  3048        HA3    212      LEU   HD23   3048     0.090000     1.0080   ; qtot -4.000
  3049          C    212      LEU      C   3049     0.510000    12.0110   ; qtot -3.490
  3050          O    212      LEU      O   3050    -0.510000    15.9990   ; qtot -4.000
  3051        NH1    213      VAL      N   3051    -0.470000    14.0070   ; qtot -4.470
  3052          H    213      VAL     HN   3052     0.310000     1.0080   ; qtot -4.160
  3053        CT1    213      VAL     CA   3053     0.070000    12.0110   ; qtot -4.090
  3054        HB1    213      VAL     HA   3054     0.090000     1.0080   ; qtot -4.000
  3055        CT1    213      VAL     CB   3055    -0.090000    12.0110   ; qtot -4.090
  3056        HA1    213      VAL     HB   3056     0.090000     1.0080   ; qtot -4.000
  3057        CT3    213      VAL    CG1   3057    -0.270000    12.0110   ; qtot -4.270
  3058        HA3    213      VAL   HG11   3058     0.090000     1.0080   ; qtot -4.180
  3059        HA3    213      VAL   HG12   3059     0.090000     1.0080   ; qtot -4.090
  3060        HA3    213      VAL   HG13   3060     0.090000     1.0080   ; qtot -4.000
  3061        CT3    213      VAL    CG2   3061    -0.270000    12.0110   ; qtot -4.270
  3062        HA3    213      VAL   HG21   3062     0.090000     1.0080   ; qtot -4.180
  3063        HA3    213      VAL   HG22   3063     0.090000     1.0080   ; qtot -4.090
  3064        HA3    213      VAL   HG23   3064     0.090000     1.0080   ; qtot -4.000
  3065          C    213      VAL      C   3065     0.510000    12.0110   ; qtot -3.490
  3066          O    213      VAL      O   3066    -0.510000    15.9990   ; qtot -4.000
  3067        NH1    214      ILE      N   3067    -0.470000    14.0070   ; qtot -4.470
  3068          H    214      ILE     HN   3068     0.310000     1.0080   ; qtot -4.160
  3069        CT1    214      ILE     CA   3069     0.070000    12.0110   ; qtot -4.090
  3070        HB1    214      ILE     HA   3070     0.090000     1.0080   ; qtot -4.000
  3071        CT1    214      ILE     CB   3071    -0.090000    12.0110   ; qtot -4.090
  3072        HA1    214      ILE     HB   3072     0.090000     1.0080   ; qtot -4.000
  3073        CT3    214      ILE    CG2   3073    -0.270000    12.0110   ; qtot -4.270
  3074        HA3    214      ILE   HG21   3074     0.090000     1.0080   ; qtot -4.180
  3075        HA3    214      ILE   HG22   3075     0.090000     1.0080   ; qtot -4.090
  3076        HA3    214      ILE   HG23   3076     0.090000     1.0080   ; qtot -4.000
  3077        CT2    214      ILE    CG1   3077    -0.180000    12.0110   ; qtot -4.180
  3078        HA2    214      ILE   HG11   3078     0.090000     1.0080   ; qtot -4.090
  3079        HA2    214      ILE   HG12   3079     0.090000     1.0080   ; qtot -4.000
  3080        CT3    214      ILE     CD   3080    -0.270000    12.0110   ; qtot -4.270
  3081        HA3    214      ILE    HD1   3081     0.090000     1.0080   ; qtot -4.180
  3082        HA3    214      ILE    HD2   3082     0.090000     1.0080   ; qtot -4.090
  3083        HA3    214      ILE    HD3   3083     0.090000     1.0080   ; qtot -4.000
  3084          C    214      ILE      C   3084     0.510000    12.0110   ; qtot -3.490
  3085          O    214      ILE      O   3085    -0.510000    15.9990   ; qtot -4.000
  3086        NH1    215      MET      N   3086    -0.470000    14.0070   ; qtot -4.470
  3087          H    215      MET     HN   3087     0.310000     1.0080   ; qtot -4.160
  3088        CT1    215      MET     CA   3088     0.070000    12.0110   ; qtot -4.090
  3089        HB1    215      MET     HA   3089     0.090000     1.0080   ; qtot -4.000
  3090        CT2    215      MET     CB   3090    -0.180000    12.0110   ; qtot -4.180
  3091        HA2    215      MET    HB1   3091     0.090000     1.0080   ; qtot -4.090
  3092        HA2    215      MET    HB2   3092     0.090000     1.0080   ; qtot -4.000
  3093        CT2    215      MET     CG   3093    -0.140000    12.0110   ; qtot -4.140
  3094        HA2    215      MET    HG1   3094     0.090000     1.0080   ; qtot -4.050
  3095        HA2    215      MET    HG2   3095     0.090000     1.0080   ; qtot -3.960
  3096          S    215      MET     SD   3096    -0.090000    32.0600   ; qtot -4.050
  3097        CT3    215      MET     CE   3097    -0.220000    12.0110   ; qtot -4.270
  3098        HA3    215      MET    HE1   3098     0.090000     1.0080   ; qtot -4.180
  3099        HA3    215      MET    HE2   3099     0.090000     1.0080   ; qtot -4.090
  3100        HA3    215      MET    HE3   3100     0.090000     1.0080   ; qtot -4.000
  3101          C    215      MET      C   3101     0.510000    12.0110   ; qtot -3.490
  3102          O    215      MET      O   3102    -0.510000    15.9990   ; qtot -4.000
  3103        NH1    216      VAL      N   3103    -0.470000    14.0070   ; qtot -4.470
  3104          H    216      VAL     HN   3104     0.310000     1.0080   ; qtot -4.160
  3105        CT1    216      VAL     CA   3105     0.070000    12.0110   ; qtot -4.090
  3106        HB1    216      VAL     HA   3106     0.090000     1.0080   ; qtot -4.000
  3107        CT1    216      VAL     CB   3107    -0.090000    12.0110   ; qtot -4.090
  3108        HA1    216      VAL     HB   3108     0.090000     1.0080   ; qtot -4.000
  3109        CT3    216      VAL    CG1   3109    -0.270000    12.0110   ; qtot -4.270
  3110        HA3    216      VAL   HG11   3110     0.090000     1.0080   ; qtot -4.180
  3111        HA3    216      VAL   HG12   3111     0.090000     1.0080   ; qtot -4.090
  3112        HA3    216      VAL   HG13   3112     0.090000     1.0080   ; qtot -4.000
  3113        CT3    216      VAL    CG2   3113    -0.270000    12.0110   ; qtot -4.270
  3114        HA3    216      VAL   HG21   3114     0.090000     1.0080   ; qtot -4.180
  3115        HA3    216      VAL   HG22   3115     0.090000     1.0080   ; qtot -4.090
  3116        HA3    216      VAL   HG23   3116     0.090000     1.0080   ; qtot -4.000
  3117          C    216      VAL      C   3117     0.510000    12.0110   ; qtot -3.490
  3118          O    216      VAL      O   3118    -0.510000    15.9990   ; qtot -4.000
  3119        NH1    217      PHE      N   3119    -0.470000    14.0070   ; qtot -4.470
  3120          H    217      PHE     HN   3120     0.310000     1.0080   ; qtot -4.160
  3121        CT1    217      PHE     CA   3121     0.070000    12.0110   ; qtot -4.090
  3122        HB1    217      PHE     HA   3122     0.090000     1.0080   ; qtot -4.000
  3123        CT2    217      PHE     CB   3123    -0.180000    12.0110   ; qtot -4.180
  3124        HA2    217      PHE    HB1   3124     0.090000     1.0080   ; qtot -4.090
  3125        HA2    217      PHE    HB2   3125     0.090000     1.0080   ; qtot -4.000
  3126         CA    217      PHE     CG   3126     0.000000    12.0110   ; qtot -4.000
  3127         CA    217      PHE    CD1   3127    -0.115000    12.0110   ; qtot -4.115
  3128         HP    217      PHE    HD1   3128     0.115000     1.0080   ; qtot -4.000
  3129         CA    217      PHE    CE1   3129    -0.115000    12.0110   ; qtot -4.115
  3130         HP    217      PHE    HE1   3130     0.115000     1.0080   ; qtot -4.000
  3131         CA    217      PHE     CZ   3131    -0.115000    12.0110   ; qtot -4.115
  3132         HP    217      PHE     HZ   3132     0.115000     1.0080   ; qtot -4.000
  3133         CA    217      PHE    CD2   3133    -0.115000    12.0110   ; qtot -4.115
  3134         HP    217      PHE    HD2   3134     0.115000     1.0080   ; qtot -4.000
  3135         CA    217      PHE    CE2   3135    -0.115000    12.0110   ; qtot -4.115
  3136         HP    217      PHE    HE2   3136     0.115000     1.0080   ; qtot -4.000
  3137          C    217      PHE      C   3137     0.510000    12.0110   ; qtot -3.490
  3138          O    217      PHE      O   3138    -0.510000    15.9990   ; qtot -4.000
  3139        NH1    218      VAL      N   3139    -0.470000    14.0070   ; qtot -4.470
  3140          H    218      VAL     HN   3140     0.310000     1.0080   ; qtot -4.160
  3141        CT1    218      VAL     CA   3141     0.070000    12.0110   ; qtot -4.090
  3142        HB1    218      VAL     HA   3142     0.090000     1.0080   ; qtot -4.000
  3143        CT1    218      VAL     CB   3143    -0.090000    12.0110   ; qtot -4.090
  3144        HA1    218      VAL     HB   3144     0.090000     1.0080   ; qtot -4.000
  3145        CT3    218      VAL    CG1   3145    -0.270000    12.0110   ; qtot -4.270
  3146        HA3    218      VAL   HG11   3146     0.090000     1.0080   ; qtot -4.180
  3147        HA3    218      VAL   HG12   3147     0.090000     1.0080   ; qtot -4.090
  3148        HA3    218      VAL   HG13   3148     0.090000     1.0080   ; qtot -4.000
  3149        CT3    218      VAL    CG2   3149    -0.270000    12.0110   ; qtot -4.270
  3150        HA3    218      VAL   HG21   3150     0.090000     1.0080   ; qtot -4.180
  3151        HA3    218      VAL   HG22   3151     0.090000     1.0080   ; qtot -4.090
  3152        HA3    218      VAL   HG23   3152     0.090000     1.0080   ; qtot -4.000
  3153          C    218      VAL      C   3153     0.510000    12.0110   ; qtot -3.490
  3154          O    218      VAL      O   3154    -0.510000    15.9990   ; qtot -4.000
  3155        NH1    219      TYR      N   3155    -0.470000    14.0070   ; qtot -4.470
  3156          H    219      TYR     HN   3156     0.310000     1.0080   ; qtot -4.160
  3157        CT1    219      TYR     CA   3157     0.070000    12.0110   ; qtot -4.090
  3158        HB1    219      TYR     HA   3158     0.090000     1.0080   ; qtot -4.000
  3159        CT2    219      TYR     CB   3159    -0.180000    12.0110   ; qtot -4.180
  3160        HA2    219      TYR    HB1   3160     0.090000     1.0080   ; qtot -4.090
  3161        HA2    219      TYR    HB2   3161     0.090000     1.0080   ; qtot -4.000
  3162         CA    219      TYR     CG   3162     0.000000    12.0110   ; qtot -4.000
  3163         CA    219      TYR    CD1   3163    -0.115000    12.0110   ; qtot -4.115
  3164         HP    219      TYR    HD1   3164     0.115000     1.0080   ; qtot -4.000
  3165         CA    219      TYR    CE1   3165    -0.115000    12.0110   ; qtot -4.115
  3166         HP    219      TYR    HE1   3166     0.115000     1.0080   ; qtot -4.000
  3167         CA    219      TYR     CZ   3167     0.110000    12.0110   ; qtot -3.890
  3168        OH1    219      TYR     OH   3168    -0.540000    15.9990   ; qtot -4.430
  3169          H    219      TYR     HH   3169     0.430000     1.0080   ; qtot -4.000
  3170         CA    219      TYR    CD2   3170    -0.115000    12.0110   ; qtot -4.115
  3171         HP    219      TYR    HD2   3171     0.115000     1.0080   ; qtot -4.000
  3172         CA    219      TYR    CE2   3172    -0.115000    12.0110   ; qtot -4.115
  3173         HP    219      TYR    HE2   3173     0.115000     1.0080   ; qtot -4.000
  3174          C    219      TYR      C   3174     0.510000    12.0110   ; qtot -3.490
  3175          O    219      TYR      O   3175    -0.510000    15.9990   ; qtot -4.000
  3176        NH1    220      SER      N   3176    -0.470000    14.0070   ; qtot -4.470
  3177          H    220      SER     HN   3177     0.310000     1.0080   ; qtot -4.160
  3178        CT1    220      SER     CA   3178     0.070000    12.0110   ; qtot -4.090
  3179        HB1    220      SER     HA   3179     0.090000     1.0080   ; qtot -4.000
  3180        CT2    220      SER     CB   3180     0.050000    12.0110   ; qtot -3.950
  3181        HA2    220      SER    HB1   3181     0.090000     1.0080   ; qtot -3.860
  3182        HA2    220      SER    HB2   3182     0.090000     1.0080   ; qtot -3.770
  3183        OH1    220      SER     OG   3183    -0.660000    15.9990   ; qtot -4.430
  3184          H    220      SER    HG1   3184     0.430000     1.0080   ; qtot -4.000
  3185          C    220      SER      C   3185     0.510000    12.0110   ; qtot -3.490
  3186          O    220      SER      O   3186    -0.510000    15.9990   ; qtot -4.000
  3187        NH1    221      ARG      N   3187    -0.470000    14.0070   ; qtot -4.470
  3188          H    221      ARG     HN   3188     0.310000     1.0080   ; qtot -4.160
  3189        CT1    221      ARG     CA   3189     0.070000    12.0110   ; qtot -4.090
  3190        HB1    221      ARG     HA   3190     0.090000     1.0080   ; qtot -4.000
  3191        CT2    221      ARG     CB   3191    -0.180000    12.0110   ; qtot -4.180
  3192        HA2    221      ARG    HB1   3192     0.090000     1.0080   ; qtot -4.090
  3193        HA2    221      ARG    HB2   3193     0.090000     1.0080   ; qtot -4.000
  3194        CT2    221      ARG     CG   3194    -0.180000    12.0110   ; qtot -4.180
  3195        HA2    221      ARG    HG1   3195     0.090000     1.0080   ; qtot -4.090
  3196        HA2    221      ARG    HG2   3196     0.090000     1.0080   ; qtot -4.000
  3197        CT2    221      ARG     CD   3197     0.200000    12.0110   ; qtot -3.800
  3198        HA2    221      ARG    HD1   3198     0.090000     1.0080   ; qtot -3.710
  3199        HA2    221      ARG    HD2   3199     0.090000     1.0080   ; qtot -3.620
  3200        NC2    221      ARG     NE   3200    -0.700000    14.0070   ; qtot -4.320
  3201         HC    221      ARG     HE   3201     0.440000     1.0080   ; qtot -3.880
  3202          C    221      ARG     CZ   3202     0.640000    12.0110   ; qtot -3.240
  3203        NC2    221      ARG    NH1   3203    -0.800000    14.0070   ; qtot -4.040
  3204         HC    221      ARG   HH11   3204     0.460000     1.0080   ; qtot -3.580
  3205         HC    221      ARG   HH12   3205     0.460000     1.0080   ; qtot -3.120
  3206        NC2    221      ARG    NH2   3206    -0.800000    14.0070   ; qtot -3.920
  3207         HC    221      ARG   HH21   3207     0.460000     1.0080   ; qtot -3.460
  3208         HC    221      ARG   HH22   3208     0.460000     1.0080   ; qtot -3.000
  3209          C    221      ARG      C   3209     0.510000    12.0110   ; qtot -2.490
  3210          O    221      ARG      O   3210    -0.510000    15.9990   ; qtot -3.000
  3211        NH1    222      VAL      N   3211    -0.470000    14.0070   ; qtot -3.470
  3212          H    222      VAL     HN   3212     0.310000     1.0080   ; qtot -3.160
  3213        CT1    222      VAL     CA   3213     0.070000    12.0110   ; qtot -3.090
  3214        HB1    222      VAL     HA   3214     0.090000     1.0080   ; qtot -3.000
  3215        CT1    222      VAL     CB   3215    -0.090000    12.0110   ; qtot -3.090
  3216        HA1    222      VAL     HB   3216     0.090000     1.0080   ; qtot -3.000
  3217        CT3    222      VAL    CG1   3217    -0.270000    12.0110   ; qtot -3.270
  3218        HA3    222      VAL   HG11   3218     0.090000     1.0080   ; qtot -3.180
  3219        HA3    222      VAL   HG12   3219     0.090000     1.0080   ; qtot -3.090
  3220        HA3    222      VAL   HG13   3220     0.090000     1.0080   ; qtot -3.000
  3221        CT3    222      VAL    CG2   3221    -0.270000    12.0110   ; qtot -3.270
  3222        HA3    222      VAL   HG21   3222     0.090000     1.0080   ; qtot -3.180
  3223        HA3    222      VAL   HG22   3223     0.090000     1.0080   ; qtot -3.090
  3224        HA3    222      VAL   HG23   3224     0.090000     1.0080   ; qtot -3.000
  3225          C    222      VAL      C   3225     0.510000    12.0110   ; qtot -2.490
  3226          O    222      VAL      O   3226    -0.510000    15.9990   ; qtot -3.000
  3227        NH1    223      PHE      N   3227    -0.470000    14.0070   ; qtot -3.470
  3228          H    223      PHE     HN   3228     0.310000     1.0080   ; qtot -3.160
  3229        CT1    223      PHE     CA   3229     0.070000    12.0110   ; qtot -3.090
  3230        HB1    223      PHE     HA   3230     0.090000     1.0080   ; qtot -3.000
  3231        CT2    223      PHE     CB   3231    -0.180000    12.0110   ; qtot -3.180
  3232        HA2    223      PHE    HB1   3232     0.090000     1.0080   ; qtot -3.090
  3233        HA2    223      PHE    HB2   3233     0.090000     1.0080   ; qtot -3.000
  3234         CA    223      PHE     CG   3234     0.000000    12.0110   ; qtot -3.000
  3235         CA    223      PHE    CD1   3235    -0.115000    12.0110   ; qtot -3.115
  3236         HP    223      PHE    HD1   3236     0.115000     1.0080   ; qtot -3.000
  3237         CA    223      PHE    CE1   3237    -0.115000    12.0110   ; qtot -3.115
  3238         HP    223      PHE    HE1   3238     0.115000     1.0080   ; qtot -3.000
  3239         CA    223      PHE     CZ   3239    -0.115000    12.0110   ; qtot -3.115
  3240         HP    223      PHE     HZ   3240     0.115000     1.0080   ; qtot -3.000
  3241         CA    223      PHE    CD2   3241    -0.115000    12.0110   ; qtot -3.115
  3242         HP    223      PHE    HD2   3242     0.115000     1.0080   ; qtot -3.000
  3243         CA    223      PHE    CE2   3243    -0.115000    12.0110   ; qtot -3.115
  3244         HP    223      PHE    HE2   3244     0.115000     1.0080   ; qtot -3.000
  3245          C    223      PHE      C   3245     0.510000    12.0110   ; qtot -2.490
  3246          O    223      PHE      O   3246    -0.510000    15.9990   ; qtot -3.000
  3247        NH1    224      GLN      N   3247    -0.470000    14.0070   ; qtot -3.470
  3248          H    224      GLN     HN   3248     0.310000     1.0080   ; qtot -3.160
  3249        CT1    224      GLN     CA   3249     0.070000    12.0110   ; qtot -3.090
  3250        HB1    224      GLN     HA   3250     0.090000     1.0080   ; qtot -3.000
  3251        CT2    224      GLN     CB   3251    -0.180000    12.0110   ; qtot -3.180
  3252        HA2    224      GLN    HB1   3252     0.090000     1.0080   ; qtot -3.090
  3253        HA2    224      GLN    HB2   3253     0.090000     1.0080   ; qtot -3.000
  3254        CT2    224      GLN     CG   3254    -0.180000    12.0110   ; qtot -3.180
  3255        HA2    224      GLN    HG1   3255     0.090000     1.0080   ; qtot -3.090
  3256        HA2    224      GLN    HG2   3256     0.090000     1.0080   ; qtot -3.000
  3257         CC    224      GLN     CD   3257     0.550000    12.0110   ; qtot -2.450
  3258          O    224      GLN    OE1   3258    -0.550000    15.9990   ; qtot -3.000
  3259        NH2    224      GLN    NE2   3259    -0.620000    14.0070   ; qtot -3.620
  3260          H    224      GLN   HE21   3260     0.320000     1.0080   ; qtot -3.300
  3261          H    224      GLN   HE22   3261     0.300000     1.0080   ; qtot -3.000
  3262          C    224      GLN      C   3262     0.510000    12.0110   ; qtot -2.490
  3263          O    224      GLN      O   3263    -0.510000    15.9990   ; qtot -3.000
  3264        NH1    225      GLU      N   3264    -0.470000    14.0070   ; qtot -3.470
  3265          H    225      GLU     HN   3265     0.310000     1.0080   ; qtot -3.160
  3266        CT1    225      GLU     CA   3266     0.070000    12.0110   ; qtot -3.090
  3267        HB1    225      GLU     HA   3267     0.090000     1.0080   ; qtot -3.000
  3268       CT2A    225      GLU     CB   3268    -0.180000    12.0110   ; qtot -3.180
  3269        HA2    225      GLU    HB1   3269     0.090000     1.0080   ; qtot -3.090
  3270        HA2    225      GLU    HB2   3270     0.090000     1.0080   ; qtot -3.000
  3271        CT2    225      GLU     CG   3271    -0.280000    12.0110   ; qtot -3.280
  3272        HA2    225      GLU    HG1   3272     0.090000     1.0080   ; qtot -3.190
  3273        HA2    225      GLU    HG2   3273     0.090000     1.0080   ; qtot -3.100
  3274         CC    225      GLU     CD   3274     0.620000    12.0110   ; qtot -2.480
  3275         OC    225      GLU    OE1   3275    -0.760000    15.9990   ; qtot -3.240
  3276         OC    225      GLU    OE2   3276    -0.760000    15.9990   ; qtot -4.000
  3277          C    225      GLU      C   3277     0.510000    12.0110   ; qtot -3.490
  3278          O    225      GLU      O   3278    -0.510000    15.9990   ; qtot -4.000
  3279        NH1    226      ALA      N   3279    -0.470000    14.0070   ; qtot -4.470
  3280          H    226      ALA     HN   3280     0.310000     1.0080   ; qtot -4.160
  3281        CT1    226      ALA     CA   3281     0.070000    12.0110   ; qtot -4.090
  3282        HB1    226      ALA     HA   3282     0.090000     1.0080   ; qtot -4.000
  3283        CT3    226      ALA     CB   3283    -0.270000    12.0110   ; qtot -4.270
  3284        HA3    226      ALA    HB1   3284     0.090000     1.0080   ; qtot -4.180
  3285        HA3    226      ALA    HB2   3285     0.090000     1.0080   ; qtot -4.090
  3286        HA3    226      ALA    HB3   3286     0.090000     1.0080   ; qtot -4.000
  3287          C    226      ALA      C   3287     0.510000    12.0110   ; qtot -3.490
  3288          O    226      ALA      O   3288    -0.510000    15.9990   ; qtot -4.000
  3289        NH1    227      LYS      N   3289    -0.470000    14.0070   ; qtot -4.470
  3290          H    227      LYS     HN   3290     0.310000     1.0080   ; qtot -4.160
  3291        CT1    227      LYS     CA   3291     0.070000    12.0110   ; qtot -4.090
  3292        HB1    227      LYS     HA   3292     0.090000     1.0080   ; qtot -4.000
  3293        CT2    227      LYS     CB   3293    -0.180000    12.0110   ; qtot -4.180
  3294        HA2    227      LYS    HB1   3294     0.090000     1.0080   ; qtot -4.090
  3295        HA2    227      LYS    HB2   3295     0.090000     1.0080   ; qtot -4.000
  3296        CT2    227      LYS     CG   3296    -0.180000    12.0110   ; qtot -4.180
  3297        HA2    227      LYS    HG1   3297     0.090000     1.0080   ; qtot -4.090
  3298        HA2    227      LYS    HG2   3298     0.090000     1.0080   ; qtot -4.000
  3299        CT2    227      LYS     CD   3299    -0.180000    12.0110   ; qtot -4.180
  3300        HA2    227      LYS    HD1   3300     0.090000     1.0080   ; qtot -4.090
  3301        HA2    227      LYS    HD2   3301     0.090000     1.0080   ; qtot -4.000
  3302        CT2    227      LYS     CE   3302     0.210000    12.0110   ; qtot -3.790
  3303        HA2    227      LYS    HE1   3303     0.050000     1.0080   ; qtot -3.740
  3304        HA2    227      LYS    HE2   3304     0.050000     1.0080   ; qtot -3.690
  3305        NH3    227      LYS     NZ   3305    -0.300000    14.0070   ; qtot -3.990
  3306         HC    227      LYS    HZ1   3306     0.330000     1.0080   ; qtot -3.660
  3307         HC    227      LYS    HZ2   3307     0.330000     1.0080   ; qtot -3.330
  3308         HC    227      LYS    HZ3   3308     0.330000     1.0080   ; qtot -3.000
  3309          C    227      LYS      C   3309     0.510000    12.0110   ; qtot -2.490
  3310          O    227      LYS      O   3310    -0.510000    15.9990   ; qtot -3.000
  3311        NH1    228      ARG      N   3311    -0.470000    14.0070   ; qtot -3.470
  3312          H    228      ARG     HN   3312     0.310000     1.0080   ; qtot -3.160
  3313        CT1    228      ARG     CA   3313     0.070000    12.0110   ; qtot -3.090
  3314        HB1    228      ARG     HA   3314     0.090000     1.0080   ; qtot -3.000
  3315        CT2    228      ARG     CB   3315    -0.180000    12.0110   ; qtot -3.180
  3316        HA2    228      ARG    HB1   3316     0.090000     1.0080   ; qtot -3.090
  3317        HA2    228      ARG    HB2   3317     0.090000     1.0080   ; qtot -3.000
  3318        CT2    228      ARG     CG   3318    -0.180000    12.0110   ; qtot -3.180
  3319        HA2    228      ARG    HG1   3319     0.090000     1.0080   ; qtot -3.090
  3320        HA2    228      ARG    HG2   3320     0.090000     1.0080   ; qtot -3.000
  3321        CT2    228      ARG     CD   3321     0.200000    12.0110   ; qtot -2.800
  3322        HA2    228      ARG    HD1   3322     0.090000     1.0080   ; qtot -2.710
  3323        HA2    228      ARG    HD2   3323     0.090000     1.0080   ; qtot -2.620
  3324        NC2    228      ARG     NE   3324    -0.700000    14.0070   ; qtot -3.320
  3325         HC    228      ARG     HE   3325     0.440000     1.0080   ; qtot -2.880
  3326          C    228      ARG     CZ   3326     0.640000    12.0110   ; qtot -2.240
  3327        NC2    228      ARG    NH1   3327    -0.800000    14.0070   ; qtot -3.040
  3328         HC    228      ARG   HH11   3328     0.460000     1.0080   ; qtot -2.580
  3329         HC    228      ARG   HH12   3329     0.460000     1.0080   ; qtot -2.120
  3330        NC2    228      ARG    NH2   3330    -0.800000    14.0070   ; qtot -2.920
  3331         HC    228      ARG   HH21   3331     0.460000     1.0080   ; qtot -2.460
  3332         HC    228      ARG   HH22   3332     0.460000     1.0080   ; qtot -2.000
  3333          C    228      ARG      C   3333     0.510000    12.0110   ; qtot -1.490
  3334          O    228      ARG      O   3334    -0.510000    15.9990   ; qtot -2.000
  3335        NH1    229      GLN      N   3335    -0.470000    14.0070   ; qtot -2.470
  3336          H    229      GLN     HN   3336     0.310000     1.0080   ; qtot -2.160
  3337        CT1    229      GLN     CA   3337     0.070000    12.0110   ; qtot -2.090
  3338        HB1    229      GLN     HA   3338     0.090000     1.0080   ; qtot -2.000
  3339        CT2    229      GLN     CB   3339    -0.180000    12.0110   ; qtot -2.180
  3340        HA2    229      GLN    HB1   3340     0.090000     1.0080   ; qtot -2.090
  3341        HA2    229      GLN    HB2   3341     0.090000     1.0080   ; qtot -2.000
  3342        CT2    229      GLN     CG   3342    -0.180000    12.0110   ; qtot -2.180
  3343        HA2    229      GLN    HG1   3343     0.090000     1.0080   ; qtot -2.090
  3344        HA2    229      GLN    HG2   3344     0.090000     1.0080   ; qtot -2.000
  3345         CC    229      GLN     CD   3345     0.550000    12.0110   ; qtot -1.450
  3346          O    229      GLN    OE1   3346    -0.550000    15.9990   ; qtot -2.000
  3347        NH2    229      GLN    NE2   3347    -0.620000    14.0070   ; qtot -2.620
  3348          H    229      GLN   HE21   3348     0.320000     1.0080   ; qtot -2.300
  3349          H    229      GLN   HE22   3349     0.300000     1.0080   ; qtot -2.000
  3350          C    229      GLN      C   3350     0.510000    12.0110   ; qtot -1.490
  3351          O    229      GLN      O   3351    -0.510000    15.9990   ; qtot -2.000
  3352        NH1    230      LEU      N   3352    -0.470000    14.0070   ; qtot -2.470
  3353          H    230      LEU     HN   3353     0.310000     1.0080   ; qtot -2.160
  3354        CT1    230      LEU     CA   3354     0.070000    12.0110   ; qtot -2.090
  3355        HB1    230      LEU     HA   3355     0.090000     1.0080   ; qtot -2.000
  3356        CT2    230      LEU     CB   3356    -0.180000    12.0110   ; qtot -2.180
  3357        HA2    230      LEU    HB1   3357     0.090000     1.0080   ; qtot -2.090
  3358        HA2    230      LEU    HB2   3358     0.090000     1.0080   ; qtot -2.000
  3359        CT1    230      LEU     CG   3359    -0.090000    12.0110   ; qtot -2.090
  3360        HA1    230      LEU     HG   3360     0.090000     1.0080   ; qtot -2.000
  3361        CT3    230      LEU    CD1   3361    -0.270000    12.0110   ; qtot -2.270
  3362        HA3    230      LEU   HD11   3362     0.090000     1.0080   ; qtot -2.180
  3363        HA3    230      LEU   HD12   3363     0.090000     1.0080   ; qtot -2.090
  3364        HA3    230      LEU   HD13   3364     0.090000     1.0080   ; qtot -2.000
  3365        CT3    230      LEU    CD2   3365    -0.270000    12.0110   ; qtot -2.270
  3366        HA3    230      LEU   HD21   3366     0.090000     1.0080   ; qtot -2.180
  3367        HA3    230      LEU   HD22   3367     0.090000     1.0080   ; qtot -2.090
  3368        HA3    230      LEU   HD23   3368     0.090000     1.0080   ; qtot -2.000
  3369          C    230      LEU      C   3369     0.510000    12.0110   ; qtot -1.490
  3370          O    230      LEU      O   3370    -0.510000    15.9990   ; qtot -2.000
  3371        NH1    231      GLN      N   3371    -0.470000    14.0070   ; qtot -2.470
  3372          H    231      GLN     HN   3372     0.310000     1.0080   ; qtot -2.160
  3373        CT1    231      GLN     CA   3373     0.070000    12.0110   ; qtot -2.090
  3374        HB1    231      GLN     HA   3374     0.090000     1.0080   ; qtot -2.000
  3375        CT2    231      GLN     CB   3375    -0.180000    12.0110   ; qtot -2.180
  3376        HA2    231      GLN    HB1   3376     0.090000     1.0080   ; qtot -2.090
  3377        HA2    231      GLN    HB2   3377     0.090000     1.0080   ; qtot -2.000
  3378        CT2    231      GLN     CG   3378    -0.180000    12.0110   ; qtot -2.180
  3379        HA2    231      GLN    HG1   3379     0.090000     1.0080   ; qtot -2.090
  3380        HA2    231      GLN    HG2   3380     0.090000     1.0080   ; qtot -2.000
  3381         CC    231      GLN     CD   3381     0.550000    12.0110   ; qtot -1.450
  3382          O    231      GLN    OE1   3382    -0.550000    15.9990   ; qtot -2.000
  3383        NH2    231      GLN    NE2   3383    -0.620000    14.0070   ; qtot -2.620
  3384          H    231      GLN   HE21   3384     0.320000     1.0080   ; qtot -2.300
  3385          H    231      GLN   HE22   3385     0.300000     1.0080   ; qtot -2.000
  3386          C    231      GLN      C   3386     0.510000    12.0110   ; qtot -1.490
  3387          O    231      GLN      O   3387    -0.510000    15.9990   ; qtot -2.000
  3388        NH1    232      LYS      N   3388    -0.470000    14.0070   ; qtot -2.470
  3389          H    232      LYS     HN   3389     0.310000     1.0080   ; qtot -2.160
  3390        CT1    232      LYS     CA   3390     0.070000    12.0110   ; qtot -2.090
  3391        HB1    232      LYS     HA   3391     0.090000     1.0080   ; qtot -2.000
  3392        CT2    232      LYS     CB   3392    -0.180000    12.0110   ; qtot -2.180
  3393        HA2    232      LYS    HB1   3393     0.090000     1.0080   ; qtot -2.090
  3394        HA2    232      LYS    HB2   3394     0.090000     1.0080   ; qtot -2.000
  3395        CT2    232      LYS     CG   3395    -0.180000    12.0110   ; qtot -2.180
  3396        HA2    232      LYS    HG1   3396     0.090000     1.0080   ; qtot -2.090
  3397        HA2    232      LYS    HG2   3397     0.090000     1.0080   ; qtot -2.000
  3398        CT2    232      LYS     CD   3398    -0.180000    12.0110   ; qtot -2.180
  3399        HA2    232      LYS    HD1   3399     0.090000     1.0080   ; qtot -2.090
  3400        HA2    232      LYS    HD2   3400     0.090000     1.0080   ; qtot -2.000
  3401        CT2    232      LYS     CE   3401     0.210000    12.0110   ; qtot -1.790
  3402        HA2    232      LYS    HE1   3402     0.050000     1.0080   ; qtot -1.740
  3403        HA2    232      LYS    HE2   3403     0.050000     1.0080   ; qtot -1.690
  3404        NH3    232      LYS     NZ   3404    -0.300000    14.0070   ; qtot -1.990
  3405         HC    232      LYS    HZ1   3405     0.330000     1.0080   ; qtot -1.660
  3406         HC    232      LYS    HZ2   3406     0.330000     1.0080   ; qtot -1.330
  3407         HC    232      LYS    HZ3   3407     0.330000     1.0080   ; qtot -1.000
  3408          C    232      LYS      C   3408     0.510000    12.0110   ; qtot -0.490
  3409          O    232      LYS      O   3409    -0.510000    15.9990   ; qtot -1.000
  3410        NH1    233      ILE      N   3410    -0.470000    14.0070   ; qtot -1.470
  3411          H    233      ILE     HN   3411     0.310000     1.0080   ; qtot -1.160
  3412        CT1    233      ILE     CA   3412     0.070000    12.0110   ; qtot -1.090
  3413        HB1    233      ILE     HA   3413     0.090000     1.0080   ; qtot -1.000
  3414        CT1    233      ILE     CB   3414    -0.090000    12.0110   ; qtot -1.090
  3415        HA1    233      ILE     HB   3415     0.090000     1.0080   ; qtot -1.000
  3416        CT3    233      ILE    CG2   3416    -0.270000    12.0110   ; qtot -1.270
  3417        HA3    233      ILE   HG21   3417     0.090000     1.0080   ; qtot -1.180
  3418        HA3    233      ILE   HG22   3418     0.090000     1.0080   ; qtot -1.090
  3419        HA3    233      ILE   HG23   3419     0.090000     1.0080   ; qtot -1.000
  3420        CT2    233      ILE    CG1   3420    -0.180000    12.0110   ; qtot -1.180
  3421        HA2    233      ILE   HG11   3421     0.090000     1.0080   ; qtot -1.090
  3422        HA2    233      ILE   HG12   3422     0.090000     1.0080   ; qtot -1.000
  3423        CT3    233      ILE     CD   3423    -0.270000    12.0110   ; qtot -1.270
  3424        HA3    233      ILE    HD1   3424     0.090000     1.0080   ; qtot -1.180
  3425        HA3    233      ILE    HD2   3425     0.090000     1.0080   ; qtot -1.090
  3426        HA3    233      ILE    HD3   3426     0.090000     1.0080   ; qtot -1.000
  3427          C    233      ILE      C   3427     0.510000    12.0110   ; qtot -0.490
  3428          O    233      ILE      O   3428    -0.510000    15.9990   ; qtot -1.000
  3429        NH1    234      ASP      N   3429    -0.470000    14.0070   ; qtot -1.470
  3430          H    234      ASP     HN   3430     0.310000     1.0080   ; qtot -1.160
  3431        CT1    234      ASP     CA   3431     0.070000    12.0110   ; qtot -1.090
  3432        HB1    234      ASP     HA   3432     0.090000     1.0080   ; qtot -1.000
  3433       CT2A    234      ASP     CB   3433    -0.280000    12.0110   ; qtot -1.280
  3434        HA2    234      ASP    HB1   3434     0.090000     1.0080   ; qtot -1.190
  3435        HA2    234      ASP    HB2   3435     0.090000     1.0080   ; qtot -1.100
  3436         CC    234      ASP     CG   3436     0.620000    12.0110   ; qtot -0.480
  3437         OC    234      ASP    OD1   3437    -0.760000    15.9990   ; qtot -1.240
  3438         OC    234      ASP    OD2   3438    -0.760000    15.9990   ; qtot -2.000
  3439          C    234      ASP      C   3439     0.510000    12.0110   ; qtot -1.490
  3440          O    234      ASP      O   3440    -0.510000    15.9990   ; qtot -2.000
  3441        NH1    235      LYS      N   3441    -0.470000    14.0070   ; qtot -2.470
  3442          H    235      LYS     HN   3442     0.310000     1.0080   ; qtot -2.160
  3443        CT1    235      LYS     CA   3443     0.070000    12.0110   ; qtot -2.090
  3444        HB1    235      LYS     HA   3444     0.090000     1.0080   ; qtot -2.000
  3445        CT2    235      LYS     CB   3445    -0.180000    12.0110   ; qtot -2.180
  3446        HA2    235      LYS    HB1   3446     0.090000     1.0080   ; qtot -2.090
  3447        HA2    235      LYS    HB2   3447     0.090000     1.0080   ; qtot -2.000
  3448        CT2    235      LYS     CG   3448    -0.180000    12.0110   ; qtot -2.180
  3449        HA2    235      LYS    HG1   3449     0.090000     1.0080   ; qtot -2.090
  3450        HA2    235      LYS    HG2   3450     0.090000     1.0080   ; qtot -2.000
  3451        CT2    235      LYS     CD   3451    -0.180000    12.0110   ; qtot -2.180
  3452        HA2    235      LYS    HD1   3452     0.090000     1.0080   ; qtot -2.090
  3453        HA2    235      LYS    HD2   3453     0.090000     1.0080   ; qtot -2.000
  3454        CT2    235      LYS     CE   3454     0.210000    12.0110   ; qtot -1.790
  3455        HA2    235      LYS    HE1   3455     0.050000     1.0080   ; qtot -1.740
  3456        HA2    235      LYS    HE2   3456     0.050000     1.0080   ; qtot -1.690
  3457        NH3    235      LYS     NZ   3457    -0.300000    14.0070   ; qtot -1.990
  3458         HC    235      LYS    HZ1   3458     0.330000     1.0080   ; qtot -1.660
  3459         HC    235      LYS    HZ2   3459     0.330000     1.0080   ; qtot -1.330
  3460         HC    235      LYS    HZ3   3460     0.330000     1.0080   ; qtot -1.000
  3461          C    235      LYS      C   3461     0.510000    12.0110   ; qtot -0.490
  3462          O    235      LYS      O   3462    -0.510000    15.9990   ; qtot -1.000
  3463        NH1    236      SER      N   3463    -0.470000    14.0070   ; qtot -1.470
  3464          H    236      SER     HN   3464     0.310000     1.0080   ; qtot -1.160
  3465        CT1    236      SER     CA   3465     0.070000    12.0110   ; qtot -1.090
  3466        HB1    236      SER     HA   3466     0.090000     1.0080   ; qtot -1.000
  3467        CT2    236      SER     CB   3467     0.050000    12.0110   ; qtot -0.950
  3468        HA2    236      SER    HB1   3468     0.090000     1.0080   ; qtot -0.860
  3469        HA2    236      SER    HB2   3469     0.090000     1.0080   ; qtot -0.770
  3470        OH1    236      SER     OG   3470    -0.660000    15.9990   ; qtot -1.430
  3471          H    236      SER    HG1   3471     0.430000     1.0080   ; qtot -1.000
  3472          C    236      SER      C   3472     0.510000    12.0110   ; qtot -0.490
  3473          O    236      SER      O   3473    -0.510000    15.9990   ; qtot -1.000
  3474        NH1    237      GLU      N   3474    -0.470000    14.0070   ; qtot -1.470
  3475          H    237      GLU     HN   3475     0.310000     1.0080   ; qtot -1.160
  3476        CT1    237      GLU     CA   3476     0.070000    12.0110   ; qtot -1.090
  3477        HB1    237      GLU     HA   3477     0.090000     1.0080   ; qtot -1.000
  3478       CT2A    237      GLU     CB   3478    -0.180000    12.0110   ; qtot -1.180
  3479        HA2    237      GLU    HB1   3479     0.090000     1.0080   ; qtot -1.090
  3480        HA2    237      GLU    HB2   3480     0.090000     1.0080   ; qtot -1.000
  3481        CT2    237      GLU     CG   3481    -0.280000    12.0110   ; qtot -1.280
  3482        HA2    237      GLU    HG1   3482     0.090000     1.0080   ; qtot -1.190
  3483        HA2    237      GLU    HG2   3483     0.090000     1.0080   ; qtot -1.100
  3484         CC    237      GLU     CD   3484     0.620000    12.0110   ; qtot -0.480
  3485         OC    237      GLU    OE1   3485    -0.760000    15.9990   ; qtot -1.240
  3486         OC    237      GLU    OE2   3486    -0.760000    15.9990   ; qtot -2.000
  3487          C    237      GLU      C   3487     0.510000    12.0110   ; qtot -1.490
  3488          O    237      GLU      O   3488    -0.510000    15.9990   ; qtot -2.000
  3489        NH1    238      GLY      N   3489    -0.470000    14.0070   ; qtot -2.470
  3490          H    238      GLY     HN   3490     0.310000     1.0080   ; qtot -2.160
  3491        CT2    238      GLY     CA   3491    -0.020000    12.0110   ; qtot -2.180
  3492        HB2    238      GLY    HA1   3492     0.090000     1.0080   ; qtot -2.090
  3493        HB2    238      GLY    HA2   3493     0.090000     1.0080   ; qtot -2.000
  3494          C    238      GLY      C   3494     0.510000    12.0110   ; qtot -1.490
  3495          O    238      GLY      O   3495    -0.510000    15.9990   ; qtot -2.000
  3496        NH1    239      ARG      N   3496    -0.470000    14.0070   ; qtot -2.470
  3497          H    239      ARG     HN   3497     0.310000     1.0080   ; qtot -2.160
  3498        CT1    239      ARG     CA   3498     0.070000    12.0110   ; qtot -2.090
  3499        HB1    239      ARG     HA   3499     0.090000     1.0080   ; qtot -2.000
  3500        CT2    239      ARG     CB   3500    -0.180000    12.0110   ; qtot -2.180
  3501        HA2    239      ARG    HB1   3501     0.090000     1.0080   ; qtot -2.090
  3502        HA2    239      ARG    HB2   3502     0.090000     1.0080   ; qtot -2.000
  3503        CT2    239      ARG     CG   3503    -0.180000    12.0110   ; qtot -2.180
  3504        HA2    239      ARG    HG1   3504     0.090000     1.0080   ; qtot -2.090
  3505        HA2    239      ARG    HG2   3505     0.090000     1.0080   ; qtot -2.000
  3506        CT2    239      ARG     CD   3506     0.200000    12.0110   ; qtot -1.800
  3507        HA2    239      ARG    HD1   3507     0.090000     1.0080   ; qtot -1.710
  3508        HA2    239      ARG    HD2   3508     0.090000     1.0080   ; qtot -1.620
  3509        NC2    239      ARG     NE   3509    -0.700000    14.0070   ; qtot -2.320
  3510         HC    239      ARG     HE   3510     0.440000     1.0080   ; qtot -1.880
  3511          C    239      ARG     CZ   3511     0.640000    12.0110   ; qtot -1.240
  3512        NC2    239      ARG    NH1   3512    -0.800000    14.0070   ; qtot -2.040
  3513         HC    239      ARG   HH11   3513     0.460000     1.0080   ; qtot -1.580
  3514         HC    239      ARG   HH12   3514     0.460000     1.0080   ; qtot -1.120
  3515        NC2    239      ARG    NH2   3515    -0.800000    14.0070   ; qtot -1.920
  3516         HC    239      ARG   HH21   3516     0.460000     1.0080   ; qtot -1.460
  3517         HC    239      ARG   HH22   3517     0.460000     1.0080   ; qtot -1.000
  3518          C    239      ARG      C   3518     0.510000    12.0110   ; qtot -0.490
  3519          O    239      ARG      O   3519    -0.510000    15.9990   ; qtot -1.000
  3520        NH1    240      PHE      N   3520    -0.470000    14.0070   ; qtot -1.470
  3521          H    240      PHE     HN   3521     0.310000     1.0080   ; qtot -1.160
  3522        CT1    240      PHE     CA   3522     0.070000    12.0110   ; qtot -1.090
  3523        HB1    240      PHE     HA   3523     0.090000     1.0080   ; qtot -1.000
  3524        CT2    240      PHE     CB   3524    -0.180000    12.0110   ; qtot -1.180
  3525        HA2    240      PHE    HB1   3525     0.090000     1.0080   ; qtot -1.090
  3526        HA2    240      PHE    HB2   3526     0.090000     1.0080   ; qtot -1.000
  3527         CA    240      PHE     CG   3527     0.000000    12.0110   ; qtot -1.000
  3528         CA    240      PHE    CD1   3528    -0.115000    12.0110   ; qtot -1.115
  3529         HP    240      PHE    HD1   3529     0.115000     1.0080   ; qtot -1.000
  3530         CA    240      PHE    CE1   3530    -0.115000    12.0110   ; qtot -1.115
  3531         HP    240      PHE    HE1   3531     0.115000     1.0080   ; qtot -1.000
  3532         CA    240      PHE     CZ   3532    -0.115000    12.0110   ; qtot -1.115
  3533         HP    240      PHE     HZ   3533     0.115000     1.0080   ; qtot -1.000
  3534         CA    240      PHE    CD2   3534    -0.115000    12.0110   ; qtot -1.115
  3535         HP    240      PHE    HD2   3535     0.115000     1.0080   ; qtot -1.000
  3536         CA    240      PHE    CE2   3536    -0.115000    12.0110   ; qtot -1.115
  3537         HP    240      PHE    HE2   3537     0.115000     1.0080   ; qtot -1.000
  3538          C    240      PHE      C   3538     0.510000    12.0110   ; qtot -0.490
  3539          O    240      PHE      O   3539    -0.510000    15.9990   ; qtot -1.000
  3540        NH1    241      HSD      N   3540    -0.470000    14.0070   ; qtot -1.470
  3541          H    241      HSD     HN   3541     0.310000     1.0080   ; qtot -1.160
  3542        CT1    241      HSD     CA   3542     0.070000    12.0110   ; qtot -1.090
  3543        HB1    241      HSD     HA   3543     0.090000     1.0080   ; qtot -1.000
  3544        CT2    241      HSD     CB   3544    -0.090000    12.0110   ; qtot -1.090
  3545        HA2    241      HSD    HB1   3545     0.090000     1.0080   ; qtot -1.000
  3546        HA2    241      HSD    HB2   3546     0.090000     1.0080   ; qtot -0.910
  3547        NR1    241      HSD    ND1   3547    -0.360000    14.0070   ; qtot -1.270
  3548          H    241      HSD    HD1   3548     0.320000     1.0080   ; qtot -0.950
  3549       CPH1    241      HSD     CG   3549    -0.050000    12.0110   ; qtot -1.000
  3550       CPH2    241      HSD    CE1   3550     0.250000    12.0110   ; qtot -0.750
  3551        HR1    241      HSD    HE1   3551     0.130000     1.0080   ; qtot -0.620
  3552        NR2    241      HSD    NE2   3552    -0.700000    14.0070   ; qtot -1.320
  3553       CPH1    241      HSD    CD2   3553     0.220000    12.0110   ; qtot -1.100
  3554        HR3    241      HSD    HD2   3554     0.100000     1.0080   ; qtot -1.000
  3555          C    241      HSD      C   3555     0.510000    12.0110   ; qtot -0.490
  3556          O    241      HSD      O   3556    -0.510000    15.9990   ; qtot -1.000
  3557        NH1    242      VAL      N   3557    -0.470000    14.0070   ; qtot -1.470
  3558          H    242      VAL     HN   3558     0.310000     1.0080   ; qtot -1.160
  3559        CT1    242      VAL     CA   3559     0.070000    12.0110   ; qtot -1.090
  3560        HB1    242      VAL     HA   3560     0.090000     1.0080   ; qtot -1.000
  3561        CT1    242      VAL     CB   3561    -0.090000    12.0110   ; qtot -1.090
  3562        HA1    242      VAL     HB   3562     0.090000     1.0080   ; qtot -1.000
  3563        CT3    242      VAL    CG1   3563    -0.270000    12.0110   ; qtot -1.270
  3564        HA3    242      VAL   HG11   3564     0.090000     1.0080   ; qtot -1.180
  3565        HA3    242      VAL   HG12   3565     0.090000     1.0080   ; qtot -1.090
  3566        HA3    242      VAL   HG13   3566     0.090000     1.0080   ; qtot -1.000
  3567        CT3    242      VAL    CG2   3567    -0.270000    12.0110   ; qtot -1.270
  3568        HA3    242      VAL   HG21   3568     0.090000     1.0080   ; qtot -1.180
  3569        HA3    242      VAL   HG22   3569     0.090000     1.0080   ; qtot -1.090
  3570        HA3    242      VAL   HG23   3570     0.090000     1.0080   ; qtot -1.000
  3571          C    242      VAL      C   3571     0.510000    12.0110   ; qtot -0.490
  3572          O    242      VAL      O   3572    -0.510000    15.9990   ; qtot -1.000
  3573        NH1    257      GLY      N   3573    -0.470000    14.0070   ; qtot -1.470
  3574          H    257      GLY     HN   3574     0.310000     1.0080   ; qtot -1.160
  3575        CT2    257      GLY     CA   3575    -0.020000    12.0110   ; qtot -1.180
  3576        HB2    257      GLY    HA1   3576     0.090000     1.0080   ; qtot -1.090
  3577        HB2    257      GLY    HA2   3577     0.090000     1.0080   ; qtot -1.000
  3578          C    257      GLY      C   3578     0.510000    12.0110   ; qtot -0.490
  3579          O    257      GLY      O   3579    -0.510000    15.9990   ; qtot -1.000
  3580        NH1    258      LEU      N   3580    -0.470000    14.0070   ; qtot -1.470
  3581          H    258      LEU     HN   3581     0.310000     1.0080   ; qtot -1.160
  3582        CT1    258      LEU     CA   3582     0.070000    12.0110   ; qtot -1.090
  3583        HB1    258      LEU     HA   3583     0.090000     1.0080   ; qtot -1.000
  3584        CT2    258      LEU     CB   3584    -0.180000    12.0110   ; qtot -1.180
  3585        HA2    258      LEU    HB1   3585     0.090000     1.0080   ; qtot -1.090
  3586        HA2    258      LEU    HB2   3586     0.090000     1.0080   ; qtot -1.000
  3587        CT1    258      LEU     CG   3587    -0.090000    12.0110   ; qtot -1.090
  3588        HA1    258      LEU     HG   3588     0.090000     1.0080   ; qtot -1.000
  3589        CT3    258      LEU    CD1   3589    -0.270000    12.0110   ; qtot -1.270
  3590        HA3    258      LEU   HD11   3590     0.090000     1.0080   ; qtot -1.180
  3591        HA3    258      LEU   HD12   3591     0.090000     1.0080   ; qtot -1.090
  3592        HA3    258      LEU   HD13   3592     0.090000     1.0080   ; qtot -1.000
  3593        CT3    258      LEU    CD2   3593    -0.270000    12.0110   ; qtot -1.270
  3594        HA3    258      LEU   HD21   3594     0.090000     1.0080   ; qtot -1.180
  3595        HA3    258      LEU   HD22   3595     0.090000     1.0080   ; qtot -1.090
  3596        HA3    258      LEU   HD23   3596     0.090000     1.0080   ; qtot -1.000
  3597          C    258      LEU      C   3597     0.510000    12.0110   ; qtot -0.490
  3598          O    258      LEU      O   3598    -0.510000    15.9990   ; qtot -1.000
  3599        NH1    259      ARG      N   3599    -0.470000    14.0070   ; qtot -1.470
  3600          H    259      ARG     HN   3600     0.310000     1.0080   ; qtot -1.160
  3601        CT1    259      ARG     CA   3601     0.070000    12.0110   ; qtot -1.090
  3602        HB1    259      ARG     HA   3602     0.090000     1.0080   ; qtot -1.000
  3603        CT2    259      ARG     CB   3603    -0.180000    12.0110   ; qtot -1.180
  3604        HA2    259      ARG    HB1   3604     0.090000     1.0080   ; qtot -1.090
  3605        HA2    259      ARG    HB2   3605     0.090000     1.0080   ; qtot -1.000
  3606        CT2    259      ARG     CG   3606    -0.180000    12.0110   ; qtot -1.180
  3607        HA2    259      ARG    HG1   3607     0.090000     1.0080   ; qtot -1.090
  3608        HA2    259      ARG    HG2   3608     0.090000     1.0080   ; qtot -1.000
  3609        CT2    259      ARG     CD   3609     0.200000    12.0110   ; qtot -0.800
  3610        HA2    259      ARG    HD1   3610     0.090000     1.0080   ; qtot -0.710
  3611        HA2    259      ARG    HD2   3611     0.090000     1.0080   ; qtot -0.620
  3612        NC2    259      ARG     NE   3612    -0.700000    14.0070   ; qtot -1.320
  3613         HC    259      ARG     HE   3613     0.440000     1.0080   ; qtot -0.880
  3614          C    259      ARG     CZ   3614     0.640000    12.0110   ; qtot -0.240
  3615        NC2    259      ARG    NH1   3615    -0.800000    14.0070   ; qtot -1.040
  3616         HC    259      ARG   HH11   3616     0.460000     1.0080   ; qtot -0.580
  3617         HC    259      ARG   HH12   3617     0.460000     1.0080   ; qtot -0.120
  3618        NC2    259      ARG    NH2   3618    -0.800000    14.0070   ; qtot -0.920
  3619         HC    259      ARG   HH21   3619     0.460000     1.0080   ; qtot -0.460
  3620         HC    259      ARG   HH22   3620     0.460000     1.0080   ; qtot -0.000
  3621          C    259      ARG      C   3621     0.510000    12.0110   ; qtot  0.510
  3622          O    259      ARG      O   3622    -0.510000    15.9990   ; qtot -0.000
  3623        NH1    260      ARG      N   3623    -0.470000    14.0070   ; qtot -0.470
  3624          H    260      ARG     HN   3624     0.310000     1.0080   ; qtot -0.160
  3625        CT1    260      ARG     CA   3625     0.070000    12.0110   ; qtot -0.090
  3626        HB1    260      ARG     HA   3626     0.090000     1.0080   ; qtot -0.000
  3627        CT2    260      ARG     CB   3627    -0.180000    12.0110   ; qtot -0.180
  3628        HA2    260      ARG    HB1   3628     0.090000     1.0080   ; qtot -0.090
  3629        HA2    260      ARG    HB2   3629     0.090000     1.0080   ; qtot -0.000
  3630        CT2    260      ARG     CG   3630    -0.180000    12.0110   ; qtot -0.180
  3631        HA2    260      ARG    HG1   3631     0.090000     1.0080   ; qtot -0.090
  3632        HA2    260      ARG    HG2   3632     0.090000     1.0080   ; qtot -0.000
  3633        CT2    260      ARG     CD   3633     0.200000    12.0110   ; qtot  0.200
  3634        HA2    260      ARG    HD1   3634     0.090000     1.0080   ; qtot  0.290
  3635        HA2    260      ARG    HD2   3635     0.090000     1.0080   ; qtot  0.380
  3636        NC2    260      ARG     NE   3636    -0.700000    14.0070   ; qtot -0.320
  3637         HC    260      ARG     HE   3637     0.440000     1.0080   ; qtot  0.120
  3638          C    260      ARG     CZ   3638     0.640000    12.0110   ; qtot  0.760
  3639        NC2    260      ARG    NH1   3639    -0.800000    14.0070   ; qtot -0.040
  3640         HC    260      ARG   HH11   3640     0.460000     1.0080   ; qtot  0.420
  3641         HC    260      ARG   HH12   3641     0.460000     1.0080   ; qtot  0.880
  3642        NC2    260      ARG    NH2   3642    -0.800000    14.0070   ; qtot  0.080
  3643         HC    260      ARG   HH21   3643     0.460000     1.0080   ; qtot  0.540
  3644         HC    260      ARG   HH22   3644     0.460000     1.0080   ; qtot  1.000
  3645          C    260      ARG      C   3645     0.510000    12.0110   ; qtot  1.510
  3646          O    260      ARG      O   3646    -0.510000    15.9990   ; qtot  1.000
  3647        NH1    261      SER      N   3647    -0.470000    14.0070   ; qtot  0.530
  3648          H    261      SER     HN   3648     0.310000     1.0080   ; qtot  0.840
  3649        CT1    261      SER     CA   3649     0.070000    12.0110   ; qtot  0.910
  3650        HB1    261      SER     HA   3650     0.090000     1.0080   ; qtot  1.000
  3651        CT2    261      SER     CB   3651     0.050000    12.0110   ; qtot  1.050
  3652        HA2    261      SER    HB1   3652     0.090000     1.0080   ; qtot  1.140
  3653        HA2    261      SER    HB2   3653     0.090000     1.0080   ; qtot  1.230
  3654        OH1    261      SER     OG   3654    -0.660000    15.9990   ; qtot  0.570
  3655          H    261      SER    HG1   3655     0.430000     1.0080   ; qtot  1.000
  3656          C    261      SER      C   3656     0.510000    12.0110   ; qtot  1.510
  3657          O    261      SER      O   3657    -0.510000    15.9990   ; qtot  1.000
  3658        NH1    262      SER      N   3658    -0.470000    14.0070   ; qtot  0.530
  3659          H    262      SER     HN   3659     0.310000     1.0080   ; qtot  0.840
  3660        CT1    262      SER     CA   3660     0.070000    12.0110   ; qtot  0.910
  3661        HB1    262      SER     HA   3661     0.090000     1.0080   ; qtot  1.000
  3662        CT2    262      SER     CB   3662     0.050000    12.0110   ; qtot  1.050
  3663        HA2    262      SER    HB1   3663     0.090000     1.0080   ; qtot  1.140
  3664        HA2    262      SER    HB2   3664     0.090000     1.0080   ; qtot  1.230
  3665        OH1    262      SER     OG   3665    -0.660000    15.9990   ; qtot  0.570
  3666          H    262      SER    HG1   3666     0.430000     1.0080   ; qtot  1.000
  3667          C    262      SER      C   3667     0.510000    12.0110   ; qtot  1.510
  3668          O    262      SER      O   3668    -0.510000    15.9990   ; qtot  1.000
  3669        NH1    263      LYS      N   3669    -0.470000    14.0070   ; qtot  0.530
  3670          H    263      LYS     HN   3670     0.310000     1.0080   ; qtot  0.840
  3671        CT1    263      LYS     CA   3671     0.070000    12.0110   ; qtot  0.910
  3672        HB1    263      LYS     HA   3672     0.090000     1.0080   ; qtot  1.000
  3673        CT2    263      LYS     CB   3673    -0.180000    12.0110   ; qtot  0.820
  3674        HA2    263      LYS    HB1   3674     0.090000     1.0080   ; qtot  0.910
  3675        HA2    263      LYS    HB2   3675     0.090000     1.0080   ; qtot  1.000
  3676        CT2    263      LYS     CG   3676    -0.180000    12.0110   ; qtot  0.820
  3677        HA2    263      LYS    HG1   3677     0.090000     1.0080   ; qtot  0.910
  3678        HA2    263      LYS    HG2   3678     0.090000     1.0080   ; qtot  1.000
  3679        CT2    263      LYS     CD   3679    -0.180000    12.0110   ; qtot  0.820
  3680        HA2    263      LYS    HD1   3680     0.090000     1.0080   ; qtot  0.910
  3681        HA2    263      LYS    HD2   3681     0.090000     1.0080   ; qtot  1.000
  3682        CT2    263      LYS     CE   3682     0.210000    12.0110   ; qtot  1.210
  3683        HA2    263      LYS    HE1   3683     0.050000     1.0080   ; qtot  1.260
  3684        HA2    263      LYS    HE2   3684     0.050000     1.0080   ; qtot  1.310
  3685        NH3    263      LYS     NZ   3685    -0.300000    14.0070   ; qtot  1.010
  3686         HC    263      LYS    HZ1   3686     0.330000     1.0080   ; qtot  1.340
  3687         HC    263      LYS    HZ2   3687     0.330000     1.0080   ; qtot  1.670
  3688         HC    263      LYS    HZ3   3688     0.330000     1.0080   ; qtot  2.000
  3689          C    263      LYS      C   3689     0.510000    12.0110   ; qtot  2.510
  3690          O    263      LYS      O   3690    -0.510000    15.9990   ; qtot  2.000
  3691        NH1    264      PHE      N   3691    -0.470000    14.0070   ; qtot  1.530
  3692          H    264      PHE     HN   3692     0.310000     1.0080   ; qtot  1.840
  3693        CT1    264      PHE     CA   3693     0.070000    12.0110   ; qtot  1.910
  3694        HB1    264      PHE     HA   3694     0.090000     1.0080   ; qtot  2.000
  3695        CT2    264      PHE     CB   3695    -0.180000    12.0110   ; qtot  1.820
  3696        HA2    264      PHE    HB1   3696     0.090000     1.0080   ; qtot  1.910
  3697        HA2    264      PHE    HB2   3697     0.090000     1.0080   ; qtot  2.000
  3698         CA    264      PHE     CG   3698     0.000000    12.0110   ; qtot  2.000
  3699         CA    264      PHE    CD1   3699    -0.115000    12.0110   ; qtot  1.885
  3700         HP    264      PHE    HD1   3700     0.115000     1.0080   ; qtot  2.000
  3701         CA    264      PHE    CE1   3701    -0.115000    12.0110   ; qtot  1.885
  3702         HP    264      PHE    HE1   3702     0.115000     1.0080   ; qtot  2.000
  3703         CA    264      PHE     CZ   3703    -0.115000    12.0110   ; qtot  1.885
  3704         HP    264      PHE     HZ   3704     0.115000     1.0080   ; qtot  2.000
  3705         CA    264      PHE    CD2   3705    -0.115000    12.0110   ; qtot  1.885
  3706         HP    264      PHE    HD2   3706     0.115000     1.0080   ; qtot  2.000
  3707         CA    264      PHE    CE2   3707    -0.115000    12.0110   ; qtot  1.885
  3708         HP    264      PHE    HE2   3708     0.115000     1.0080   ; qtot  2.000
  3709          C    264      PHE      C   3709     0.510000    12.0110   ; qtot  2.510
  3710          O    264      PHE      O   3710    -0.510000    15.9990   ; qtot  2.000
  3711        NH1    265      CYS      N   3711    -0.470000    14.0070   ; qtot  1.530
  3712          H    265      CYS     HN   3712     0.310000     1.0080   ; qtot  1.840
  3713        CT1    265      CYS     CA   3713     0.070000    12.0110   ; qtot  1.910
  3714        HB1    265      CYS     HA   3714     0.090000     1.0080   ; qtot  2.000
  3715        CT2    265      CYS     CB   3715    -0.110000    12.0110   ; qtot  1.890
  3716        HA2    265      CYS    HB1   3716     0.090000     1.0080   ; qtot  1.980
  3717        HA2    265      CYS    HB2   3717     0.090000     1.0080   ; qtot  2.070
  3718          S    265      CYS     SG   3718    -0.230000    32.0600   ; qtot  1.840
  3719         HS    265      CYS    HG1   3719     0.160000     1.0080   ; qtot  2.000
  3720          C    265      CYS      C   3720     0.510000    12.0110   ; qtot  2.510
  3721          O    265      CYS      O   3721    -0.510000    15.9990   ; qtot  2.000
  3722        NH1    266      LEU      N   3722    -0.470000    14.0070   ; qtot  1.530
  3723          H    266      LEU     HN   3723     0.310000     1.0080   ; qtot  1.840
  3724        CT1    266      LEU     CA   3724     0.070000    12.0110   ; qtot  1.910
  3725        HB1    266      LEU     HA   3725     0.090000     1.0080   ; qtot  2.000
  3726        CT2    266      LEU     CB   3726    -0.180000    12.0110   ; qtot  1.820
  3727        HA2    266      LEU    HB1   3727     0.090000     1.0080   ; qtot  1.910
  3728        HA2    266      LEU    HB2   3728     0.090000     1.0080   ; qtot  2.000
  3729        CT1    266      LEU     CG   3729    -0.090000    12.0110   ; qtot  1.910
  3730        HA1    266      LEU     HG   3730     0.090000     1.0080   ; qtot  2.000
  3731        CT3    266      LEU    CD1   3731    -0.270000    12.0110   ; qtot  1.730
  3732        HA3    266      LEU   HD11   3732     0.090000     1.0080   ; qtot  1.820
  3733        HA3    266      LEU   HD12   3733     0.090000     1.0080   ; qtot  1.910
  3734        HA3    266      LEU   HD13   3734     0.090000     1.0080   ; qtot  2.000
  3735        CT3    266      LEU    CD2   3735    -0.270000    12.0110   ; qtot  1.730
  3736        HA3    266      LEU   HD21   3736     0.090000     1.0080   ; qtot  1.820
  3737        HA3    266      LEU   HD22   3737     0.090000     1.0080   ; qtot  1.910
  3738        HA3    266      LEU   HD23   3738     0.090000     1.0080   ; qtot  2.000
  3739          C    266      LEU      C   3739     0.510000    12.0110   ; qtot  2.510
  3740          O    266      LEU      O   3740    -0.510000    15.9990   ; qtot  2.000
  3741        NH1    267      LYS      N   3741    -0.470000    14.0070   ; qtot  1.530
  3742          H    267      LYS     HN   3742     0.310000     1.0080   ; qtot  1.840
  3743        CT1    267      LYS     CA   3743     0.070000    12.0110   ; qtot  1.910
  3744        HB1    267      LYS     HA   3744     0.090000     1.0080   ; qtot  2.000
  3745        CT2    267      LYS     CB   3745    -0.180000    12.0110   ; qtot  1.820
  3746        HA2    267      LYS    HB1   3746     0.090000     1.0080   ; qtot  1.910
  3747        HA2    267      LYS    HB2   3747     0.090000     1.0080   ; qtot  2.000
  3748        CT2    267      LYS     CG   3748    -0.180000    12.0110   ; qtot  1.820
  3749        HA2    267      LYS    HG1   3749     0.090000     1.0080   ; qtot  1.910
  3750        HA2    267      LYS    HG2   3750     0.090000     1.0080   ; qtot  2.000
  3751        CT2    267      LYS     CD   3751    -0.180000    12.0110   ; qtot  1.820
  3752        HA2    267      LYS    HD1   3752     0.090000     1.0080   ; qtot  1.910
  3753        HA2    267      LYS    HD2   3753     0.090000     1.0080   ; qtot  2.000
  3754        CT2    267      LYS     CE   3754     0.210000    12.0110   ; qtot  2.210
  3755        HA2    267      LYS    HE1   3755     0.050000     1.0080   ; qtot  2.260
  3756        HA2    267      LYS    HE2   3756     0.050000     1.0080   ; qtot  2.310
  3757        NH3    267      LYS     NZ   3757    -0.300000    14.0070   ; qtot  2.010
  3758         HC    267      LYS    HZ1   3758     0.330000     1.0080   ; qtot  2.340
  3759         HC    267      LYS    HZ2   3759     0.330000     1.0080   ; qtot  2.670
  3760         HC    267      LYS    HZ3   3760     0.330000     1.0080   ; qtot  3.000
  3761          C    267      LYS      C   3761     0.510000    12.0110   ; qtot  3.510
  3762          O    267      LYS      O   3762    -0.510000    15.9990   ; qtot  3.000
  3763        NH1    268      GLU      N   3763    -0.470000    14.0070   ; qtot  2.530
  3764          H    268      GLU     HN   3764     0.310000     1.0080   ; qtot  2.840
  3765        CT1    268      GLU     CA   3765     0.070000    12.0110   ; qtot  2.910
  3766        HB1    268      GLU     HA   3766     0.090000     1.0080   ; qtot  3.000
  3767       CT2A    268      GLU     CB   3767    -0.180000    12.0110   ; qtot  2.820
  3768        HA2    268      GLU    HB1   3768     0.090000     1.0080   ; qtot  2.910
  3769        HA2    268      GLU    HB2   3769     0.090000     1.0080   ; qtot  3.000
  3770        CT2    268      GLU     CG   3770    -0.280000    12.0110   ; qtot  2.720
  3771        HA2    268      GLU    HG1   3771     0.090000     1.0080   ; qtot  2.810
  3772        HA2    268      GLU    HG2   3772     0.090000     1.0080   ; qtot  2.900
  3773         CC    268      GLU     CD   3773     0.620000    12.0110   ; qtot  3.520
  3774         OC    268      GLU    OE1   3774    -0.760000    15.9990   ; qtot  2.760
  3775         OC    268      GLU    OE2   3775    -0.760000    15.9990   ; qtot  2.000
  3776          C    268      GLU      C   3776     0.510000    12.0110   ; qtot  2.510
  3777          O    268      GLU      O   3777    -0.510000    15.9990   ; qtot  2.000
  3778        NH1    269      HSD      N   3778    -0.470000    14.0070   ; qtot  1.530
  3779          H    269      HSD     HN   3779     0.310000     1.0080   ; qtot  1.840
  3780        CT1    269      HSD     CA   3780     0.070000    12.0110   ; qtot  1.910
  3781        HB1    269      HSD     HA   3781     0.090000     1.0080   ; qtot  2.000
  3782        CT2    269      HSD     CB   3782    -0.090000    12.0110   ; qtot  1.910
  3783        HA2    269      HSD    HB1   3783     0.090000     1.0080   ; qtot  2.000
  3784        HA2    269      HSD    HB2   3784     0.090000     1.0080   ; qtot  2.090
  3785        NR1    269      HSD    ND1   3785    -0.360000    14.0070   ; qtot  1.730
  3786          H    269      HSD    HD1   3786     0.320000     1.0080   ; qtot  2.050
  3787       CPH1    269      HSD     CG   3787    -0.050000    12.0110   ; qtot  2.000
  3788       CPH2    269      HSD    CE1   3788     0.250000    12.0110   ; qtot  2.250
  3789        HR1    269      HSD    HE1   3789     0.130000     1.0080   ; qtot  2.380
  3790        NR2    269      HSD    NE2   3790    -0.700000    14.0070   ; qtot  1.680
  3791       CPH1    269      HSD    CD2   3791     0.220000    12.0110   ; qtot  1.900
  3792        HR3    269      HSD    HD2   3792     0.100000     1.0080   ; qtot  2.000
  3793          C    269      HSD      C   3793     0.510000    12.0110   ; qtot  2.510
  3794          O    269      HSD      O   3794    -0.510000    15.9990   ; qtot  2.000
  3795        NH1    270      LYS      N   3795    -0.470000    14.0070   ; qtot  1.530
  3796          H    270      LYS     HN   3796     0.310000     1.0080   ; qtot  1.840
  3797        CT1    270      LYS     CA   3797     0.070000    12.0110   ; qtot  1.910
  3798        HB1    270      LYS     HA   3798     0.090000     1.0080   ; qtot  2.000
  3799        CT2    270      LYS     CB   3799    -0.180000    12.0110   ; qtot  1.820
  3800        HA2    270      LYS    HB1   3800     0.090000     1.0080   ; qtot  1.910
  3801        HA2    270      LYS    HB2   3801     0.090000     1.0080   ; qtot  2.000
  3802        CT2    270      LYS     CG   3802    -0.180000    12.0110   ; qtot  1.820
  3803        HA2    270      LYS    HG1   3803     0.090000     1.0080   ; qtot  1.910
  3804        HA2    270      LYS    HG2   3804     0.090000     1.0080   ; qtot  2.000
  3805        CT2    270      LYS     CD   3805    -0.180000    12.0110   ; qtot  1.820
  3806        HA2    270      LYS    HD1   3806     0.090000     1.0080   ; qtot  1.910
  3807        HA2    270      LYS    HD2   3807     0.090000     1.0080   ; qtot  2.000
  3808        CT2    270      LYS     CE   3808     0.210000    12.0110   ; qtot  2.210
  3809        HA2    270      LYS    HE1   3809     0.050000     1.0080   ; qtot  2.260
  3810        HA2    270      LYS    HE2   3810     0.050000     1.0080   ; qtot  2.310
  3811        NH3    270      LYS     NZ   3811    -0.300000    14.0070   ; qtot  2.010
  3812         HC    270      LYS    HZ1   3812     0.330000     1.0080   ; qtot  2.340
  3813         HC    270      LYS    HZ2   3813     0.330000     1.0080   ; qtot  2.670
  3814         HC    270      LYS    HZ3   3814     0.330000     1.0080   ; qtot  3.000
  3815          C    270      LYS      C   3815     0.510000    12.0110   ; qtot  3.510
  3816          O    270      LYS      O   3816    -0.510000    15.9990   ; qtot  3.000
  3817        NH1    271      ALA      N   3817    -0.470000    14.0070   ; qtot  2.530
  3818          H    271      ALA     HN   3818     0.310000     1.0080   ; qtot  2.840
  3819        CT1    271      ALA     CA   3819     0.070000    12.0110   ; qtot  2.910
  3820        HB1    271      ALA     HA   3820     0.090000     1.0080   ; qtot  3.000
  3821        CT3    271      ALA     CB   3821    -0.270000    12.0110   ; qtot  2.730
  3822        HA3    271      ALA    HB1   3822     0.090000     1.0080   ; qtot  2.820
  3823        HA3    271      ALA    HB2   3823     0.090000     1.0080   ; qtot  2.910
  3824        HA3    271      ALA    HB3   3824     0.090000     1.0080   ; qtot  3.000
  3825          C    271      ALA      C   3825     0.510000    12.0110   ; qtot  3.510
  3826          O    271      ALA      O   3826    -0.510000    15.9990   ; qtot  3.000
  3827        NH1    272      LEU      N   3827    -0.470000    14.0070   ; qtot  2.530
  3828          H    272      LEU     HN   3828     0.310000     1.0080   ; qtot  2.840
  3829        CT1    272      LEU     CA   3829     0.070000    12.0110   ; qtot  2.910
  3830        HB1    272      LEU     HA   3830     0.090000     1.0080   ; qtot  3.000
  3831        CT2    272      LEU     CB   3831    -0.180000    12.0110   ; qtot  2.820
  3832        HA2    272      LEU    HB1   3832     0.090000     1.0080   ; qtot  2.910
  3833        HA2    272      LEU    HB2   3833     0.090000     1.0080   ; qtot  3.000
  3834        CT1    272      LEU     CG   3834    -0.090000    12.0110   ; qtot  2.910
  3835        HA1    272      LEU     HG   3835     0.090000     1.0080   ; qtot  3.000
  3836        CT3    272      LEU    CD1   3836    -0.270000    12.0110   ; qtot  2.730
  3837        HA3    272      LEU   HD11   3837     0.090000     1.0080   ; qtot  2.820
  3838        HA3    272      LEU   HD12   3838     0.090000     1.0080   ; qtot  2.910
  3839        HA3    272      LEU   HD13   3839     0.090000     1.0080   ; qtot  3.000
  3840        CT3    272      LEU    CD2   3840    -0.270000    12.0110   ; qtot  2.730
  3841        HA3    272      LEU   HD21   3841     0.090000     1.0080   ; qtot  2.820
  3842        HA3    272      LEU   HD22   3842     0.090000     1.0080   ; qtot  2.910
  3843        HA3    272      LEU   HD23   3843     0.090000     1.0080   ; qtot  3.000
  3844          C    272      LEU      C   3844     0.510000    12.0110   ; qtot  3.510
  3845          O    272      LEU      O   3845    -0.510000    15.9990   ; qtot  3.000
  3846        NH1    273      LYS      N   3846    -0.470000    14.0070   ; qtot  2.530
  3847          H    273      LYS     HN   3847     0.310000     1.0080   ; qtot  2.840
  3848        CT1    273      LYS     CA   3848     0.070000    12.0110   ; qtot  2.910
  3849        HB1    273      LYS     HA   3849     0.090000     1.0080   ; qtot  3.000
  3850        CT2    273      LYS     CB   3850    -0.180000    12.0110   ; qtot  2.820
  3851        HA2    273      LYS    HB1   3851     0.090000     1.0080   ; qtot  2.910
  3852        HA2    273      LYS    HB2   3852     0.090000     1.0080   ; qtot  3.000
  3853        CT2    273      LYS     CG   3853    -0.180000    12.0110   ; qtot  2.820
  3854        HA2    273      LYS    HG1   3854     0.090000     1.0080   ; qtot  2.910
  3855        HA2    273      LYS    HG2   3855     0.090000     1.0080   ; qtot  3.000
  3856        CT2    273      LYS     CD   3856    -0.180000    12.0110   ; qtot  2.820
  3857        HA2    273      LYS    HD1   3857     0.090000     1.0080   ; qtot  2.910
  3858        HA2    273      LYS    HD2   3858     0.090000     1.0080   ; qtot  3.000
  3859        CT2    273      LYS     CE   3859     0.210000    12.0110   ; qtot  3.210
  3860        HA2    273      LYS    HE1   3860     0.050000     1.0080   ; qtot  3.260
  3861        HA2    273      LYS    HE2   3861     0.050000     1.0080   ; qtot  3.310
  3862        NH3    273      LYS     NZ   3862    -0.300000    14.0070   ; qtot  3.010
  3863         HC    273      LYS    HZ1   3863     0.330000     1.0080   ; qtot  3.340
  3864         HC    273      LYS    HZ2   3864     0.330000     1.0080   ; qtot  3.670
  3865         HC    273      LYS    HZ3   3865     0.330000     1.0080   ; qtot  4.000
  3866          C    273      LYS      C   3866     0.510000    12.0110   ; qtot  4.510
  3867          O    273      LYS      O   3867    -0.510000    15.9990   ; qtot  4.000
  3868        NH1    274      THR      N   3868    -0.470000    14.0070   ; qtot  3.530
  3869          H    274      THR     HN   3869     0.310000     1.0080   ; qtot  3.840
  3870        CT1    274      THR     CA   3870     0.070000    12.0110   ; qtot  3.910
  3871        HB1    274      THR     HA   3871     0.090000     1.0080   ; qtot  4.000
  3872        CT1    274      THR     CB   3872     0.140000    12.0110   ; qtot  4.140
  3873        HA1    274      THR     HB   3873     0.090000     1.0080   ; qtot  4.230
  3874        OH1    274      THR    OG1   3874    -0.660000    15.9990   ; qtot  3.570
  3875          H    274      THR    HG1   3875     0.430000     1.0080   ; qtot  4.000
  3876        CT3    274      THR    CG2   3876    -0.270000    12.0110   ; qtot  3.730
  3877        HA3    274      THR   HG21   3877     0.090000     1.0080   ; qtot  3.820
  3878        HA3    274      THR   HG22   3878     0.090000     1.0080   ; qtot  3.910
  3879        HA3    274      THR   HG23   3879     0.090000     1.0080   ; qtot  4.000
  3880          C    274      THR      C   3880     0.510000    12.0110   ; qtot  4.510
  3881          O    274      THR      O   3881    -0.510000    15.9990   ; qtot  4.000
  3882        NH1    275      LEU      N   3882    -0.470000    14.0070   ; qtot  3.530
  3883          H    275      LEU     HN   3883     0.310000     1.0080   ; qtot  3.840
  3884        CT1    275      LEU     CA   3884     0.070000    12.0110   ; qtot  3.910
  3885        HB1    275      LEU     HA   3885     0.090000     1.0080   ; qtot  4.000
  3886        CT2    275      LEU     CB   3886    -0.180000    12.0110   ; qtot  3.820
  3887        HA2    275      LEU    HB1   3887     0.090000     1.0080   ; qtot  3.910
  3888        HA2    275      LEU    HB2   3888     0.090000     1.0080   ; qtot  4.000
  3889        CT1    275      LEU     CG   3889    -0.090000    12.0110   ; qtot  3.910
  3890        HA1    275      LEU     HG   3890     0.090000     1.0080   ; qtot  4.000
  3891        CT3    275      LEU    CD1   3891    -0.270000    12.0110   ; qtot  3.730
  3892        HA3    275      LEU   HD11   3892     0.090000     1.0080   ; qtot  3.820
  3893        HA3    275      LEU   HD12   3893     0.090000     1.0080   ; qtot  3.910
  3894        HA3    275      LEU   HD13   3894     0.090000     1.0080   ; qtot  4.000
  3895        CT3    275      LEU    CD2   3895    -0.270000    12.0110   ; qtot  3.730
  3896        HA3    275      LEU   HD21   3896     0.090000     1.0080   ; qtot  3.820
  3897        HA3    275      LEU   HD22   3897     0.090000     1.0080   ; qtot  3.910
  3898        HA3    275      LEU   HD23   3898     0.090000     1.0080   ; qtot  4.000
  3899          C    275      LEU      C   3899     0.510000    12.0110   ; qtot  4.510
  3900          O    275      LEU      O   3900    -0.510000    15.9990   ; qtot  4.000
  3901        NH1    276      GLY      N   3901    -0.470000    14.0070   ; qtot  3.530
  3902          H    276      GLY     HN   3902     0.310000     1.0080   ; qtot  3.840
  3903        CT2    276      GLY     CA   3903    -0.020000    12.0110   ; qtot  3.820
  3904        HB2    276      GLY    HA1   3904     0.090000     1.0080   ; qtot  3.910
  3905        HB2    276      GLY    HA2   3905     0.090000     1.0080   ; qtot  4.000
  3906          C    276      GLY      C   3906     0.510000    12.0110   ; qtot  4.510
  3907          O    276      GLY      O   3907    -0.510000    15.9990   ; qtot  4.000
  3908        NH1    277      ILE      N   3908    -0.470000    14.0070   ; qtot  3.530
  3909          H    277      ILE     HN   3909     0.310000     1.0080   ; qtot  3.840
  3910        CT1    277      ILE     CA   3910     0.070000    12.0110   ; qtot  3.910
  3911        HB1    277      ILE     HA   3911     0.090000     1.0080   ; qtot  4.000
  3912        CT1    277      ILE     CB   3912    -0.090000    12.0110   ; qtot  3.910
  3913        HA1    277      ILE     HB   3913     0.090000     1.0080   ; qtot  4.000
  3914        CT3    277      ILE    CG2   3914    -0.270000    12.0110   ; qtot  3.730
  3915        HA3    277      ILE   HG21   3915     0.090000     1.0080   ; qtot  3.820
  3916        HA3    277      ILE   HG22   3916     0.090000     1.0080   ; qtot  3.910
  3917        HA3    277      ILE   HG23   3917     0.090000     1.0080   ; qtot  4.000
  3918        CT2    277      ILE    CG1   3918    -0.180000    12.0110   ; qtot  3.820
  3919        HA2    277      ILE   HG11   3919     0.090000     1.0080   ; qtot  3.910
  3920        HA2    277      ILE   HG12   3920     0.090000     1.0080   ; qtot  4.000
  3921        CT3    277      ILE     CD   3921    -0.270000    12.0110   ; qtot  3.730
  3922        HA3    277      ILE    HD1   3922     0.090000     1.0080   ; qtot  3.820
  3923        HA3    277      ILE    HD2   3923     0.090000     1.0080   ; qtot  3.910
  3924        HA3    277      ILE    HD3   3924     0.090000     1.0080   ; qtot  4.000
  3925          C    277      ILE      C   3925     0.510000    12.0110   ; qtot  4.510
  3926          O    277      ILE      O   3926    -0.510000    15.9990   ; qtot  4.000
  3927        NH1    278      ILE      N   3927    -0.470000    14.0070   ; qtot  3.530
  3928          H    278      ILE     HN   3928     0.310000     1.0080   ; qtot  3.840
  3929        CT1    278      ILE     CA   3929     0.070000    12.0110   ; qtot  3.910
  3930        HB1    278      ILE     HA   3930     0.090000     1.0080   ; qtot  4.000
  3931        CT1    278      ILE     CB   3931    -0.090000    12.0110   ; qtot  3.910
  3932        HA1    278      ILE     HB   3932     0.090000     1.0080   ; qtot  4.000
  3933        CT3    278      ILE    CG2   3933    -0.270000    12.0110   ; qtot  3.730
  3934        HA3    278      ILE   HG21   3934     0.090000     1.0080   ; qtot  3.820
  3935        HA3    278      ILE   HG22   3935     0.090000     1.0080   ; qtot  3.910
  3936        HA3    278      ILE   HG23   3936     0.090000     1.0080   ; qtot  4.000
  3937        CT2    278      ILE    CG1   3937    -0.180000    12.0110   ; qtot  3.820
  3938        HA2    278      ILE   HG11   3938     0.090000     1.0080   ; qtot  3.910
  3939        HA2    278      ILE   HG12   3939     0.090000     1.0080   ; qtot  4.000
  3940        CT3    278      ILE     CD   3940    -0.270000    12.0110   ; qtot  3.730
  3941        HA3    278      ILE    HD1   3941     0.090000     1.0080   ; qtot  3.820
  3942        HA3    278      ILE    HD2   3942     0.090000     1.0080   ; qtot  3.910
  3943        HA3    278      ILE    HD3   3943     0.090000     1.0080   ; qtot  4.000
  3944          C    278      ILE      C   3944     0.510000    12.0110   ; qtot  4.510
  3945          O    278      ILE      O   3945    -0.510000    15.9990   ; qtot  4.000
  3946        NH1    279      MET      N   3946    -0.470000    14.0070   ; qtot  3.530
  3947          H    279      MET     HN   3947     0.310000     1.0080   ; qtot  3.840
  3948        CT1    279      MET     CA   3948     0.070000    12.0110   ; qtot  3.910
  3949        HB1    279      MET     HA   3949     0.090000     1.0080   ; qtot  4.000
  3950        CT2    279      MET     CB   3950    -0.180000    12.0110   ; qtot  3.820
  3951        HA2    279      MET    HB1   3951     0.090000     1.0080   ; qtot  3.910
  3952        HA2    279      MET    HB2   3952     0.090000     1.0080   ; qtot  4.000
  3953        CT2    279      MET     CG   3953    -0.140000    12.0110   ; qtot  3.860
  3954        HA2    279      MET    HG1   3954     0.090000     1.0080   ; qtot  3.950
  3955        HA2    279      MET    HG2   3955     0.090000     1.0080   ; qtot  4.040
  3956          S    279      MET     SD   3956    -0.090000    32.0600   ; qtot  3.950
  3957        CT3    279      MET     CE   3957    -0.220000    12.0110   ; qtot  3.730
  3958        HA3    279      MET    HE1   3958     0.090000     1.0080   ; qtot  3.820
  3959        HA3    279      MET    HE2   3959     0.090000     1.0080   ; qtot  3.910
  3960        HA3    279      MET    HE3   3960     0.090000     1.0080   ; qtot  4.000
  3961          C    279      MET      C   3961     0.510000    12.0110   ; qtot  4.510
  3962          O    279      MET      O   3962    -0.510000    15.9990   ; qtot  4.000
  3963        NH1    280      GLY      N   3963    -0.470000    14.0070   ; qtot  3.530
  3964          H    280      GLY     HN   3964     0.310000     1.0080   ; qtot  3.840
  3965        CT2    280      GLY     CA   3965    -0.020000    12.0110   ; qtot  3.820
  3966        HB2    280      GLY    HA1   3966     0.090000     1.0080   ; qtot  3.910
  3967        HB2    280      GLY    HA2   3967     0.090000     1.0080   ; qtot  4.000
  3968          C    280      GLY      C   3968     0.510000    12.0110   ; qtot  4.510
  3969          O    280      GLY      O   3969    -0.510000    15.9990   ; qtot  4.000
  3970        NH1    281      THR      N   3970    -0.470000    14.0070   ; qtot  3.530
  3971          H    281      THR     HN   3971     0.310000     1.0080   ; qtot  3.840
  3972        CT1    281      THR     CA   3972     0.070000    12.0110   ; qtot  3.910
  3973        HB1    281      THR     HA   3973     0.090000     1.0080   ; qtot  4.000
  3974        CT1    281      THR     CB   3974     0.140000    12.0110   ; qtot  4.140
  3975        HA1    281      THR     HB   3975     0.090000     1.0080   ; qtot  4.230
  3976        OH1    281      THR    OG1   3976    -0.660000    15.9990   ; qtot  3.570
  3977          H    281      THR    HG1   3977     0.430000     1.0080   ; qtot  4.000
  3978        CT3    281      THR    CG2   3978    -0.270000    12.0110   ; qtot  3.730
  3979        HA3    281      THR   HG21   3979     0.090000     1.0080   ; qtot  3.820
  3980        HA3    281      THR   HG22   3980     0.090000     1.0080   ; qtot  3.910
  3981        HA3    281      THR   HG23   3981     0.090000     1.0080   ; qtot  4.000
  3982          C    281      THR      C   3982     0.510000    12.0110   ; qtot  4.510
  3983          O    281      THR      O   3983    -0.510000    15.9990   ; qtot  4.000
  3984        NH1    282      PHE      N   3984    -0.470000    14.0070   ; qtot  3.530
  3985          H    282      PHE     HN   3985     0.310000     1.0080   ; qtot  3.840
  3986        CT1    282      PHE     CA   3986     0.070000    12.0110   ; qtot  3.910
  3987        HB1    282      PHE     HA   3987     0.090000     1.0080   ; qtot  4.000
  3988        CT2    282      PHE     CB   3988    -0.180000    12.0110   ; qtot  3.820
  3989        HA2    282      PHE    HB1   3989     0.090000     1.0080   ; qtot  3.910
  3990        HA2    282      PHE    HB2   3990     0.090000     1.0080   ; qtot  4.000
  3991         CA    282      PHE     CG   3991     0.000000    12.0110   ; qtot  4.000
  3992         CA    282      PHE    CD1   3992    -0.115000    12.0110   ; qtot  3.885
  3993         HP    282      PHE    HD1   3993     0.115000     1.0080   ; qtot  4.000
  3994         CA    282      PHE    CE1   3994    -0.115000    12.0110   ; qtot  3.885
  3995         HP    282      PHE    HE1   3995     0.115000     1.0080   ; qtot  4.000
  3996         CA    282      PHE     CZ   3996    -0.115000    12.0110   ; qtot  3.885
  3997         HP    282      PHE     HZ   3997     0.115000     1.0080   ; qtot  4.000
  3998         CA    282      PHE    CD2   3998    -0.115000    12.0110   ; qtot  3.885
  3999         HP    282      PHE    HD2   3999     0.115000     1.0080   ; qtot  4.000
  4000         CA    282      PHE    CE2   4000    -0.115000    12.0110   ; qtot  3.885
  4001         HP    282      PHE    HE2   4001     0.115000     1.0080   ; qtot  4.000
  4002          C    282      PHE      C   4002     0.510000    12.0110   ; qtot  4.510
  4003          O    282      PHE      O   4003    -0.510000    15.9990   ; qtot  4.000
  4004        NH1    283      THR      N   4004    -0.470000    14.0070   ; qtot  3.530
  4005          H    283      THR     HN   4005     0.310000     1.0080   ; qtot  3.840
  4006        CT1    283      THR     CA   4006     0.070000    12.0110   ; qtot  3.910
  4007        HB1    283      THR     HA   4007     0.090000     1.0080   ; qtot  4.000
  4008        CT1    283      THR     CB   4008     0.140000    12.0110   ; qtot  4.140
  4009        HA1    283      THR     HB   4009     0.090000     1.0080   ; qtot  4.230
  4010        OH1    283      THR    OG1   4010    -0.660000    15.9990   ; qtot  3.570
  4011          H    283      THR    HG1   4011     0.430000     1.0080   ; qtot  4.000
  4012        CT3    283      THR    CG2   4012    -0.270000    12.0110   ; qtot  3.730
  4013        HA3    283      THR   HG21   4013     0.090000     1.0080   ; qtot  3.820
  4014        HA3    283      THR   HG22   4014     0.090000     1.0080   ; qtot  3.910
  4015        HA3    283      THR   HG23   4015     0.090000     1.0080   ; qtot  4.000
  4016          C    283      THR      C   4016     0.510000    12.0110   ; qtot  4.510
  4017          O    283      THR      O   4017    -0.510000    15.9990   ; qtot  4.000
  4018        NH1    284      LEU      N   4018    -0.470000    14.0070   ; qtot  3.530
  4019          H    284      LEU     HN   4019     0.310000     1.0080   ; qtot  3.840
  4020        CT1    284      LEU     CA   4020     0.070000    12.0110   ; qtot  3.910
  4021        HB1    284      LEU     HA   4021     0.090000     1.0080   ; qtot  4.000
  4022        CT2    284      LEU     CB   4022    -0.180000    12.0110   ; qtot  3.820
  4023        HA2    284      LEU    HB1   4023     0.090000     1.0080   ; qtot  3.910
  4024        HA2    284      LEU    HB2   4024     0.090000     1.0080   ; qtot  4.000
  4025        CT1    284      LEU     CG   4025    -0.090000    12.0110   ; qtot  3.910
  4026        HA1    284      LEU     HG   4026     0.090000     1.0080   ; qtot  4.000
  4027        CT3    284      LEU    CD1   4027    -0.270000    12.0110   ; qtot  3.730
  4028        HA3    284      LEU   HD11   4028     0.090000     1.0080   ; qtot  3.820
  4029        HA3    284      LEU   HD12   4029     0.090000     1.0080   ; qtot  3.910
  4030        HA3    284      LEU   HD13   4030     0.090000     1.0080   ; qtot  4.000
  4031        CT3    284      LEU    CD2   4031    -0.270000    12.0110   ; qtot  3.730
  4032        HA3    284      LEU   HD21   4032     0.090000     1.0080   ; qtot  3.820
  4033        HA3    284      LEU   HD22   4033     0.090000     1.0080   ; qtot  3.910
  4034        HA3    284      LEU   HD23   4034     0.090000     1.0080   ; qtot  4.000
  4035          C    284      LEU      C   4035     0.510000    12.0110   ; qtot  4.510
  4036          O    284      LEU      O   4036    -0.510000    15.9990   ; qtot  4.000
  4037        NH1    285      CYS      N   4037    -0.470000    14.0070   ; qtot  3.530
  4038          H    285      CYS     HN   4038     0.310000     1.0080   ; qtot  3.840
  4039        CT1    285      CYS     CA   4039     0.070000    12.0110   ; qtot  3.910
  4040        HB1    285      CYS     HA   4040     0.090000     1.0080   ; qtot  4.000
  4041        CT2    285      CYS     CB   4041    -0.110000    12.0110   ; qtot  3.890
  4042        HA2    285      CYS    HB1   4042     0.090000     1.0080   ; qtot  3.980
  4043        HA2    285      CYS    HB2   4043     0.090000     1.0080   ; qtot  4.070
  4044          S    285      CYS     SG   4044    -0.230000    32.0600   ; qtot  3.840
  4045         HS    285      CYS    HG1   4045     0.160000     1.0080   ; qtot  4.000
  4046          C    285      CYS      C   4046     0.510000    12.0110   ; qtot  4.510
  4047          O    285      CYS      O   4047    -0.510000    15.9990   ; qtot  4.000
  4048        NH1    286      TRP      N   4048    -0.470000    14.0070   ; qtot  3.530
  4049          H    286      TRP     HN   4049     0.310000     1.0080   ; qtot  3.840
  4050        CT1    286      TRP     CA   4050     0.070000    12.0110   ; qtot  3.910
  4051        HB1    286      TRP     HA   4051     0.090000     1.0080   ; qtot  4.000
  4052        CT2    286      TRP     CB   4052    -0.180000    12.0110   ; qtot  3.820
  4053        HA2    286      TRP    HB1   4053     0.090000     1.0080   ; qtot  3.910
  4054        HA2    286      TRP    HB2   4054     0.090000     1.0080   ; qtot  4.000
  4055         CY    286      TRP     CG   4055    -0.030000    12.0110   ; qtot  3.970
  4056         CA    286      TRP    CD1   4056    -0.150000    12.0110   ; qtot  3.820
  4057         HP    286      TRP    HD1   4057     0.220000     1.0080   ; qtot  4.040
  4058         NY    286      TRP    NE1   4058    -0.510000    14.0070   ; qtot  3.530
  4059          H    286      TRP    HE1   4059     0.370000     1.0080   ; qtot  3.900
  4060        CPT    286      TRP    CE2   4060     0.240000    12.0110   ; qtot  4.140
  4061        CPT    286      TRP    CD2   4061     0.110000    12.0110   ; qtot  4.250
  4062        CAI    286      TRP    CE3   4062    -0.250000    12.0110   ; qtot  4.000
  4063         HP    286      TRP    HE3   4063     0.170000     1.0080   ; qtot  4.170
  4064         CA    286      TRP    CZ3   4064    -0.200000    12.0110   ; qtot  3.970
  4065         HP    286      TRP    HZ3   4065     0.140000     1.0080   ; qtot  4.110
  4066        CAI    286      TRP    CZ2   4066    -0.270000    12.0110   ; qtot  3.840
  4067         HP    286      TRP    HZ2   4067     0.160000     1.0080   ; qtot  4.000
  4068         CA    286      TRP    CH2   4068    -0.140000    12.0110   ; qtot  3.860
  4069         HP    286      TRP    HH2   4069     0.140000     1.0080   ; qtot  4.000
  4070          C    286      TRP      C   4070     0.510000    12.0110   ; qtot  4.510
  4071          O    286      TRP      O   4071    -0.510000    15.9990   ; qtot  4.000
  4072        NH1    287      LEU      N   4072    -0.470000    14.0070   ; qtot  3.530
  4073          H    287      LEU     HN   4073     0.310000     1.0080   ; qtot  3.840
  4074        CT1    287      LEU     CA   4074     0.070000    12.0110   ; qtot  3.910
  4075        HB1    287      LEU     HA   4075     0.090000     1.0080   ; qtot  4.000
  4076        CT2    287      LEU     CB   4076    -0.180000    12.0110   ; qtot  3.820
  4077        HA2    287      LEU    HB1   4077     0.090000     1.0080   ; qtot  3.910
  4078        HA2    287      LEU    HB2   4078     0.090000     1.0080   ; qtot  4.000
  4079        CT1    287      LEU     CG   4079    -0.090000    12.0110   ; qtot  3.910
  4080        HA1    287      LEU     HG   4080     0.090000     1.0080   ; qtot  4.000
  4081        CT3    287      LEU    CD1   4081    -0.270000    12.0110   ; qtot  3.730
  4082        HA3    287      LEU   HD11   4082     0.090000     1.0080   ; qtot  3.820
  4083        HA3    287      LEU   HD12   4083     0.090000     1.0080   ; qtot  3.910
  4084        HA3    287      LEU   HD13   4084     0.090000     1.0080   ; qtot  4.000
  4085        CT3    287      LEU    CD2   4085    -0.270000    12.0110   ; qtot  3.730
  4086        HA3    287      LEU   HD21   4086     0.090000     1.0080   ; qtot  3.820
  4087        HA3    287      LEU   HD22   4087     0.090000     1.0080   ; qtot  3.910
  4088        HA3    287      LEU   HD23   4088     0.090000     1.0080   ; qtot  4.000
  4089          C    287      LEU      C   4089     0.510000    12.0110   ; qtot  4.510
  4090          O    287      LEU      O   4090    -0.510000    15.9990   ; qtot  4.000
  4091          N    288      PRO      N   4091    -0.290000    14.0070   ; qtot  3.710
  4092        CP3    288      PRO     CD   4092     0.000000    12.0110   ; qtot  3.710
  4093        HA2    288      PRO    HD1   4093     0.090000     1.0080   ; qtot  3.800
  4094        HA2    288      PRO    HD2   4094     0.090000     1.0080   ; qtot  3.890
  4095        CP1    288      PRO     CA   4095     0.020000    12.0110   ; qtot  3.910
  4096        HB1    288      PRO     HA   4096     0.090000     1.0080   ; qtot  4.000
  4097        CP2    288      PRO     CB   4097    -0.180000    12.0110   ; qtot  3.820
  4098        HA2    288      PRO    HB1   4098     0.090000     1.0080   ; qtot  3.910
  4099        HA2    288      PRO    HB2   4099     0.090000     1.0080   ; qtot  4.000
  4100        CP2    288      PRO     CG   4100    -0.180000    12.0110   ; qtot  3.820
  4101        HA2    288      PRO    HG1   4101     0.090000     1.0080   ; qtot  3.910
  4102        HA2    288      PRO    HG2   4102     0.090000     1.0080   ; qtot  4.000
  4103          C    288      PRO      C   4103     0.510000    12.0110   ; qtot  4.510
  4104          O    288      PRO      O   4104    -0.510000    15.9990   ; qtot  4.000
  4105        NH1    289      PHE      N   4105    -0.470000    14.0070   ; qtot  3.530
  4106          H    289      PHE     HN   4106     0.310000     1.0080   ; qtot  3.840
  4107        CT1    289      PHE     CA   4107     0.070000    12.0110   ; qtot  3.910
  4108        HB1    289      PHE     HA   4108     0.090000     1.0080   ; qtot  4.000
  4109        CT2    289      PHE     CB   4109    -0.180000    12.0110   ; qtot  3.820
  4110        HA2    289      PHE    HB1   4110     0.090000     1.0080   ; qtot  3.910
  4111        HA2    289      PHE    HB2   4111     0.090000     1.0080   ; qtot  4.000
  4112         CA    289      PHE     CG   4112     0.000000    12.0110   ; qtot  4.000
  4113         CA    289      PHE    CD1   4113    -0.115000    12.0110   ; qtot  3.885
  4114         HP    289      PHE    HD1   4114     0.115000     1.0080   ; qtot  4.000
  4115         CA    289      PHE    CE1   4115    -0.115000    12.0110   ; qtot  3.885
  4116         HP    289      PHE    HE1   4116     0.115000     1.0080   ; qtot  4.000
  4117         CA    289      PHE     CZ   4117    -0.115000    12.0110   ; qtot  3.885
  4118         HP    289      PHE     HZ   4118     0.115000     1.0080   ; qtot  4.000
  4119         CA    289      PHE    CD2   4119    -0.115000    12.0110   ; qtot  3.885
  4120         HP    289      PHE    HD2   4120     0.115000     1.0080   ; qtot  4.000
  4121         CA    289      PHE    CE2   4121    -0.115000    12.0110   ; qtot  3.885
  4122         HP    289      PHE    HE2   4122     0.115000     1.0080   ; qtot  4.000
  4123          C    289      PHE      C   4123     0.510000    12.0110   ; qtot  4.510
  4124          O    289      PHE      O   4124    -0.510000    15.9990   ; qtot  4.000
  4125        NH1    290      PHE      N   4125    -0.470000    14.0070   ; qtot  3.530
  4126          H    290      PHE     HN   4126     0.310000     1.0080   ; qtot  3.840
  4127        CT1    290      PHE     CA   4127     0.070000    12.0110   ; qtot  3.910
  4128        HB1    290      PHE     HA   4128     0.090000     1.0080   ; qtot  4.000
  4129        CT2    290      PHE     CB   4129    -0.180000    12.0110   ; qtot  3.820
  4130        HA2    290      PHE    HB1   4130     0.090000     1.0080   ; qtot  3.910
  4131        HA2    290      PHE    HB2   4131     0.090000     1.0080   ; qtot  4.000
  4132         CA    290      PHE     CG   4132     0.000000    12.0110   ; qtot  4.000
  4133         CA    290      PHE    CD1   4133    -0.115000    12.0110   ; qtot  3.885
  4134         HP    290      PHE    HD1   4134     0.115000     1.0080   ; qtot  4.000
  4135         CA    290      PHE    CE1   4135    -0.115000    12.0110   ; qtot  3.885
  4136         HP    290      PHE    HE1   4136     0.115000     1.0080   ; qtot  4.000
  4137         CA    290      PHE     CZ   4137    -0.115000    12.0110   ; qtot  3.885
  4138         HP    290      PHE     HZ   4138     0.115000     1.0080   ; qtot  4.000
  4139         CA    290      PHE    CD2   4139    -0.115000    12.0110   ; qtot  3.885
  4140         HP    290      PHE    HD2   4140     0.115000     1.0080   ; qtot  4.000
  4141         CA    290      PHE    CE2   4141    -0.115000    12.0110   ; qtot  3.885
  4142         HP    290      PHE    HE2   4142     0.115000     1.0080   ; qtot  4.000
  4143          C    290      PHE      C   4143     0.510000    12.0110   ; qtot  4.510
  4144          O    290      PHE      O   4144    -0.510000    15.9990   ; qtot  4.000
  4145        NH1    291      ILE      N   4145    -0.470000    14.0070   ; qtot  3.530
  4146          H    291      ILE     HN   4146     0.310000     1.0080   ; qtot  3.840
  4147        CT1    291      ILE     CA   4147     0.070000    12.0110   ; qtot  3.910
  4148        HB1    291      ILE     HA   4148     0.090000     1.0080   ; qtot  4.000
  4149        CT1    291      ILE     CB   4149    -0.090000    12.0110   ; qtot  3.910
  4150        HA1    291      ILE     HB   4150     0.090000     1.0080   ; qtot  4.000
  4151        CT3    291      ILE    CG2   4151    -0.270000    12.0110   ; qtot  3.730
  4152        HA3    291      ILE   HG21   4152     0.090000     1.0080   ; qtot  3.820
  4153        HA3    291      ILE   HG22   4153     0.090000     1.0080   ; qtot  3.910
  4154        HA3    291      ILE   HG23   4154     0.090000     1.0080   ; qtot  4.000
  4155        CT2    291      ILE    CG1   4155    -0.180000    12.0110   ; qtot  3.820
  4156        HA2    291      ILE   HG11   4156     0.090000     1.0080   ; qtot  3.910
  4157        HA2    291      ILE   HG12   4157     0.090000     1.0080   ; qtot  4.000
  4158        CT3    291      ILE     CD   4158    -0.270000    12.0110   ; qtot  3.730
  4159        HA3    291      ILE    HD1   4159     0.090000     1.0080   ; qtot  3.820
  4160        HA3    291      ILE    HD2   4160     0.090000     1.0080   ; qtot  3.910
  4161        HA3    291      ILE    HD3   4161     0.090000     1.0080   ; qtot  4.000
  4162          C    291      ILE      C   4162     0.510000    12.0110   ; qtot  4.510
  4163          O    291      ILE      O   4163    -0.510000    15.9990   ; qtot  4.000
  4164        NH1    292      VAL      N   4164    -0.470000    14.0070   ; qtot  3.530
  4165          H    292      VAL     HN   4165     0.310000     1.0080   ; qtot  3.840
  4166        CT1    292      VAL     CA   4166     0.070000    12.0110   ; qtot  3.910
  4167        HB1    292      VAL     HA   4167     0.090000     1.0080   ; qtot  4.000
  4168        CT1    292      VAL     CB   4168    -0.090000    12.0110   ; qtot  3.910
  4169        HA1    292      VAL     HB   4169     0.090000     1.0080   ; qtot  4.000
  4170        CT3    292      VAL    CG1   4170    -0.270000    12.0110   ; qtot  3.730
  4171        HA3    292      VAL   HG11   4171     0.090000     1.0080   ; qtot  3.820
  4172        HA3    292      VAL   HG12   4172     0.090000     1.0080   ; qtot  3.910
  4173        HA3    292      VAL   HG13   4173     0.090000     1.0080   ; qtot  4.000
  4174        CT3    292      VAL    CG2   4174    -0.270000    12.0110   ; qtot  3.730
  4175        HA3    292      VAL   HG21   4175     0.090000     1.0080   ; qtot  3.820
  4176        HA3    292      VAL   HG22   4176     0.090000     1.0080   ; qtot  3.910
  4177        HA3    292      VAL   HG23   4177     0.090000     1.0080   ; qtot  4.000
  4178          C    292      VAL      C   4178     0.510000    12.0110   ; qtot  4.510
  4179          O    292      VAL      O   4179    -0.510000    15.9990   ; qtot  4.000
  4180        NH1    293      ASN      N   4180    -0.470000    14.0070   ; qtot  3.530
  4181          H    293      ASN     HN   4181     0.310000     1.0080   ; qtot  3.840
  4182        CT1    293      ASN     CA   4182     0.070000    12.0110   ; qtot  3.910
  4183        HB1    293      ASN     HA   4183     0.090000     1.0080   ; qtot  4.000
  4184        CT2    293      ASN     CB   4184    -0.180000    12.0110   ; qtot  3.820
  4185        HA2    293      ASN    HB1   4185     0.090000     1.0080   ; qtot  3.910
  4186        HA2    293      ASN    HB2   4186     0.090000     1.0080   ; qtot  4.000
  4187         CC    293      ASN     CG   4187     0.550000    12.0110   ; qtot  4.550
  4188          O    293      ASN    OD1   4188    -0.550000    15.9990   ; qtot  4.000
  4189        NH2    293      ASN    ND2   4189    -0.620000    14.0070   ; qtot  3.380
  4190          H    293      ASN   HD21   4190     0.320000     1.0080   ; qtot  3.700
  4191          H    293      ASN   HD22   4191     0.300000     1.0080   ; qtot  4.000
  4192          C    293      ASN      C   4192     0.510000    12.0110   ; qtot  4.510
  4193          O    293      ASN      O   4193    -0.510000    15.9990   ; qtot  4.000
  4194        NH1    294      ILE      N   4194    -0.470000    14.0070   ; qtot  3.530
  4195          H    294      ILE     HN   4195     0.310000     1.0080   ; qtot  3.840
  4196        CT1    294      ILE     CA   4196     0.070000    12.0110   ; qtot  3.910
  4197        HB1    294      ILE     HA   4197     0.090000     1.0080   ; qtot  4.000
  4198        CT1    294      ILE     CB   4198    -0.090000    12.0110   ; qtot  3.910
  4199        HA1    294      ILE     HB   4199     0.090000     1.0080   ; qtot  4.000
  4200        CT3    294      ILE    CG2   4200    -0.270000    12.0110   ; qtot  3.730
  4201        HA3    294      ILE   HG21   4201     0.090000     1.0080   ; qtot  3.820
  4202        HA3    294      ILE   HG22   4202     0.090000     1.0080   ; qtot  3.910
  4203        HA3    294      ILE   HG23   4203     0.090000     1.0080   ; qtot  4.000
  4204        CT2    294      ILE    CG1   4204    -0.180000    12.0110   ; qtot  3.820
  4205        HA2    294      ILE   HG11   4205     0.090000     1.0080   ; qtot  3.910
  4206        HA2    294      ILE   HG12   4206     0.090000     1.0080   ; qtot  4.000
  4207        CT3    294      ILE     CD   4207    -0.270000    12.0110   ; qtot  3.730
  4208        HA3    294      ILE    HD1   4208     0.090000     1.0080   ; qtot  3.820
  4209        HA3    294      ILE    HD2   4209     0.090000     1.0080   ; qtot  3.910
  4210        HA3    294      ILE    HD3   4210     0.090000     1.0080   ; qtot  4.000
  4211          C    294      ILE      C   4211     0.510000    12.0110   ; qtot  4.510
  4212          O    294      ILE      O   4212    -0.510000    15.9990   ; qtot  4.000
  4213        NH1    295      VAL      N   4213    -0.470000    14.0070   ; qtot  3.530
  4214          H    295      VAL     HN   4214     0.310000     1.0080   ; qtot  3.840
  4215        CT1    295      VAL     CA   4215     0.070000    12.0110   ; qtot  3.910
  4216        HB1    295      VAL     HA   4216     0.090000     1.0080   ; qtot  4.000
  4217        CT1    295      VAL     CB   4217    -0.090000    12.0110   ; qtot  3.910
  4218        HA1    295      VAL     HB   4218     0.090000     1.0080   ; qtot  4.000
  4219        CT3    295      VAL    CG1   4219    -0.270000    12.0110   ; qtot  3.730
  4220        HA3    295      VAL   HG11   4220     0.090000     1.0080   ; qtot  3.820
  4221        HA3    295      VAL   HG12   4221     0.090000     1.0080   ; qtot  3.910
  4222        HA3    295      VAL   HG13   4222     0.090000     1.0080   ; qtot  4.000
  4223        CT3    295      VAL    CG2   4223    -0.270000    12.0110   ; qtot  3.730
  4224        HA3    295      VAL   HG21   4224     0.090000     1.0080   ; qtot  3.820
  4225        HA3    295      VAL   HG22   4225     0.090000     1.0080   ; qtot  3.910
  4226        HA3    295      VAL   HG23   4226     0.090000     1.0080   ; qtot  4.000
  4227          C    295      VAL      C   4227     0.510000    12.0110   ; qtot  4.510
  4228          O    295      VAL      O   4228    -0.510000    15.9990   ; qtot  4.000
  4229        NH1    296      HSD      N   4229    -0.470000    14.0070   ; qtot  3.530
  4230          H    296      HSD     HN   4230     0.310000     1.0080   ; qtot  3.840
  4231        CT1    296      HSD     CA   4231     0.070000    12.0110   ; qtot  3.910
  4232        HB1    296      HSD     HA   4232     0.090000     1.0080   ; qtot  4.000
  4233        CT2    296      HSD     CB   4233    -0.090000    12.0110   ; qtot  3.910
  4234        HA2    296      HSD    HB1   4234     0.090000     1.0080   ; qtot  4.000
  4235        HA2    296      HSD    HB2   4235     0.090000     1.0080   ; qtot  4.090
  4236        NR1    296      HSD    ND1   4236    -0.360000    14.0070   ; qtot  3.730
  4237          H    296      HSD    HD1   4237     0.320000     1.0080   ; qtot  4.050
  4238       CPH1    296      HSD     CG   4238    -0.050000    12.0110   ; qtot  4.000
  4239       CPH2    296      HSD    CE1   4239     0.250000    12.0110   ; qtot  4.250
  4240        HR1    296      HSD    HE1   4240     0.130000     1.0080   ; qtot  4.380
  4241        NR2    296      HSD    NE2   4241    -0.700000    14.0070   ; qtot  3.680
  4242       CPH1    296      HSD    CD2   4242     0.220000    12.0110   ; qtot  3.900
  4243        HR3    296      HSD    HD2   4243     0.100000     1.0080   ; qtot  4.000
  4244          C    296      HSD      C   4244     0.510000    12.0110   ; qtot  4.510
  4245          O    296      HSD      O   4245    -0.510000    15.9990   ; qtot  4.000
  4246        NH1    297      VAL      N   4246    -0.470000    14.0070   ; qtot  3.530
  4247          H    297      VAL     HN   4247     0.310000     1.0080   ; qtot  3.840
  4248        CT1    297      VAL     CA   4248     0.070000    12.0110   ; qtot  3.910
  4249        HB1    297      VAL     HA   4249     0.090000     1.0080   ; qtot  4.000
  4250        CT1    297      VAL     CB   4250    -0.090000    12.0110   ; qtot  3.910
  4251        HA1    297      VAL     HB   4251     0.090000     1.0080   ; qtot  4.000
  4252        CT3    297      VAL    CG1   4252    -0.270000    12.0110   ; qtot  3.730
  4253        HA3    297      VAL   HG11   4253     0.090000     1.0080   ; qtot  3.820
  4254        HA3    297      VAL   HG12   4254     0.090000     1.0080   ; qtot  3.910
  4255        HA3    297      VAL   HG13   4255     0.090000     1.0080   ; qtot  4.000
  4256        CT3    297      VAL    CG2   4256    -0.270000    12.0110   ; qtot  3.730
  4257        HA3    297      VAL   HG21   4257     0.090000     1.0080   ; qtot  3.820
  4258        HA3    297      VAL   HG22   4258     0.090000     1.0080   ; qtot  3.910
  4259        HA3    297      VAL   HG23   4259     0.090000     1.0080   ; qtot  4.000
  4260          C    297      VAL      C   4260     0.510000    12.0110   ; qtot  4.510
  4261          O    297      VAL      O   4261    -0.510000    15.9990   ; qtot  4.000
  4262        NH1    298      ILE      N   4262    -0.470000    14.0070   ; qtot  3.530
  4263          H    298      ILE     HN   4263     0.310000     1.0080   ; qtot  3.840
  4264        CT1    298      ILE     CA   4264     0.070000    12.0110   ; qtot  3.910
  4265        HB1    298      ILE     HA   4265     0.090000     1.0080   ; qtot  4.000
  4266        CT1    298      ILE     CB   4266    -0.090000    12.0110   ; qtot  3.910
  4267        HA1    298      ILE     HB   4267     0.090000     1.0080   ; qtot  4.000
  4268        CT3    298      ILE    CG2   4268    -0.270000    12.0110   ; qtot  3.730
  4269        HA3    298      ILE   HG21   4269     0.090000     1.0080   ; qtot  3.820
  4270        HA3    298      ILE   HG22   4270     0.090000     1.0080   ; qtot  3.910
  4271        HA3    298      ILE   HG23   4271     0.090000     1.0080   ; qtot  4.000
  4272        CT2    298      ILE    CG1   4272    -0.180000    12.0110   ; qtot  3.820
  4273        HA2    298      ILE   HG11   4273     0.090000     1.0080   ; qtot  3.910
  4274        HA2    298      ILE   HG12   4274     0.090000     1.0080   ; qtot  4.000
  4275        CT3    298      ILE     CD   4275    -0.270000    12.0110   ; qtot  3.730
  4276        HA3    298      ILE    HD1   4276     0.090000     1.0080   ; qtot  3.820
  4277        HA3    298      ILE    HD2   4277     0.090000     1.0080   ; qtot  3.910
  4278        HA3    298      ILE    HD3   4278     0.090000     1.0080   ; qtot  4.000
  4279          C    298      ILE      C   4279     0.510000    12.0110   ; qtot  4.510
  4280          O    298      ILE      O   4280    -0.510000    15.9990   ; qtot  4.000
  4281        NH1    299      GLN      N   4281    -0.470000    14.0070   ; qtot  3.530
  4282          H    299      GLN     HN   4282     0.310000     1.0080   ; qtot  3.840
  4283        CT1    299      GLN     CA   4283     0.070000    12.0110   ; qtot  3.910
  4284        HB1    299      GLN     HA   4284     0.090000     1.0080   ; qtot  4.000
  4285        CT2    299      GLN     CB   4285    -0.180000    12.0110   ; qtot  3.820
  4286        HA2    299      GLN    HB1   4286     0.090000     1.0080   ; qtot  3.910
  4287        HA2    299      GLN    HB2   4287     0.090000     1.0080   ; qtot  4.000
  4288        CT2    299      GLN     CG   4288    -0.180000    12.0110   ; qtot  3.820
  4289        HA2    299      GLN    HG1   4289     0.090000     1.0080   ; qtot  3.910
  4290        HA2    299      GLN    HG2   4290     0.090000     1.0080   ; qtot  4.000
  4291         CC    299      GLN     CD   4291     0.550000    12.0110   ; qtot  4.550
  4292          O    299      GLN    OE1   4292    -0.550000    15.9990   ; qtot  4.000
  4293        NH2    299      GLN    NE2   4293    -0.620000    14.0070   ; qtot  3.380
  4294          H    299      GLN   HE21   4294     0.320000     1.0080   ; qtot  3.700
  4295          H    299      GLN   HE22   4295     0.300000     1.0080   ; qtot  4.000
  4296          C    299      GLN      C   4296     0.510000    12.0110   ; qtot  4.510
  4297          O    299      GLN      O   4297    -0.510000    15.9990   ; qtot  4.000
  4298        NH1    300      ASP      N   4298    -0.470000    14.0070   ; qtot  3.530
  4299          H    300      ASP     HN   4299     0.310000     1.0080   ; qtot  3.840
  4300        CT1    300      ASP     CA   4300     0.070000    12.0110   ; qtot  3.910
  4301        HB1    300      ASP     HA   4301     0.090000     1.0080   ; qtot  4.000
  4302       CT2A    300      ASP     CB   4302    -0.280000    12.0110   ; qtot  3.720
  4303        HA2    300      ASP    HB1   4303     0.090000     1.0080   ; qtot  3.810
  4304        HA2    300      ASP    HB2   4304     0.090000     1.0080   ; qtot  3.900
  4305         CC    300      ASP     CG   4305     0.620000    12.0110   ; qtot  4.520
  4306         OC    300      ASP    OD1   4306    -0.760000    15.9990   ; qtot  3.760
  4307         OC    300      ASP    OD2   4307    -0.760000    15.9990   ; qtot  3.000
  4308          C    300      ASP      C   4308     0.510000    12.0110   ; qtot  3.510
  4309          O    300      ASP      O   4309    -0.510000    15.9990   ; qtot  3.000
  4310        NH1    301      ASN      N   4310    -0.470000    14.0070   ; qtot  2.530
  4311          H    301      ASN     HN   4311     0.310000     1.0080   ; qtot  2.840
  4312        CT1    301      ASN     CA   4312     0.070000    12.0110   ; qtot  2.910
  4313        HB1    301      ASN     HA   4313     0.090000     1.0080   ; qtot  3.000
  4314        CT2    301      ASN     CB   4314    -0.180000    12.0110   ; qtot  2.820
  4315        HA2    301      ASN    HB1   4315     0.090000     1.0080   ; qtot  2.910
  4316        HA2    301      ASN    HB2   4316     0.090000     1.0080   ; qtot  3.000
  4317         CC    301      ASN     CG   4317     0.550000    12.0110   ; qtot  3.550
  4318          O    301      ASN    OD1   4318    -0.550000    15.9990   ; qtot  3.000
  4319        NH2    301      ASN    ND2   4319    -0.620000    14.0070   ; qtot  2.380
  4320          H    301      ASN   HD21   4320     0.320000     1.0080   ; qtot  2.700
  4321          H    301      ASN   HD22   4321     0.300000     1.0080   ; qtot  3.000
  4322          C    301      ASN      C   4322     0.510000    12.0110   ; qtot  3.510
  4323          O    301      ASN      O   4323    -0.510000    15.9990   ; qtot  3.000
  4324        NH1    302      LEU      N   4324    -0.470000    14.0070   ; qtot  2.530
  4325          H    302      LEU     HN   4325     0.310000     1.0080   ; qtot  2.840
  4326        CT1    302      LEU     CA   4326     0.070000    12.0110   ; qtot  2.910
  4327        HB1    302      LEU     HA   4327     0.090000     1.0080   ; qtot  3.000
  4328        CT2    302      LEU     CB   4328    -0.180000    12.0110   ; qtot  2.820
  4329        HA2    302      LEU    HB1   4329     0.090000     1.0080   ; qtot  2.910
  4330        HA2    302      LEU    HB2   4330     0.090000     1.0080   ; qtot  3.000
  4331        CT1    302      LEU     CG   4331    -0.090000    12.0110   ; qtot  2.910
  4332        HA1    302      LEU     HG   4332     0.090000     1.0080   ; qtot  3.000
  4333        CT3    302      LEU    CD1   4333    -0.270000    12.0110   ; qtot  2.730
  4334        HA3    302      LEU   HD11   4334     0.090000     1.0080   ; qtot  2.820
  4335        HA3    302      LEU   HD12   4335     0.090000     1.0080   ; qtot  2.910
  4336        HA3    302      LEU   HD13   4336     0.090000     1.0080   ; qtot  3.000
  4337        CT3    302      LEU    CD2   4337    -0.270000    12.0110   ; qtot  2.730
  4338        HA3    302      LEU   HD21   4338     0.090000     1.0080   ; qtot  2.820
  4339        HA3    302      LEU   HD22   4339     0.090000     1.0080   ; qtot  2.910
  4340        HA3    302      LEU   HD23   4340     0.090000     1.0080   ; qtot  3.000
  4341          C    302      LEU      C   4341     0.510000    12.0110   ; qtot  3.510
  4342          O    302      LEU      O   4342    -0.510000    15.9990   ; qtot  3.000
  4343        NH1    303      ILE      N   4343    -0.470000    14.0070   ; qtot  2.530
  4344          H    303      ILE     HN   4344     0.310000     1.0080   ; qtot  2.840
  4345        CT1    303      ILE     CA   4345     0.070000    12.0110   ; qtot  2.910
  4346        HB1    303      ILE     HA   4346     0.090000     1.0080   ; qtot  3.000
  4347        CT1    303      ILE     CB   4347    -0.090000    12.0110   ; qtot  2.910
  4348        HA1    303      ILE     HB   4348     0.090000     1.0080   ; qtot  3.000
  4349        CT3    303      ILE    CG2   4349    -0.270000    12.0110   ; qtot  2.730
  4350        HA3    303      ILE   HG21   4350     0.090000     1.0080   ; qtot  2.820
  4351        HA3    303      ILE   HG22   4351     0.090000     1.0080   ; qtot  2.910
  4352        HA3    303      ILE   HG23   4352     0.090000     1.0080   ; qtot  3.000
  4353        CT2    303      ILE    CG1   4353    -0.180000    12.0110   ; qtot  2.820
  4354        HA2    303      ILE   HG11   4354     0.090000     1.0080   ; qtot  2.910
  4355        HA2    303      ILE   HG12   4355     0.090000     1.0080   ; qtot  3.000
  4356        CT3    303      ILE     CD   4356    -0.270000    12.0110   ; qtot  2.730
  4357        HA3    303      ILE    HD1   4357     0.090000     1.0080   ; qtot  2.820
  4358        HA3    303      ILE    HD2   4358     0.090000     1.0080   ; qtot  2.910
  4359        HA3    303      ILE    HD3   4359     0.090000     1.0080   ; qtot  3.000
  4360          C    303      ILE      C   4360     0.510000    12.0110   ; qtot  3.510
  4361          O    303      ILE      O   4361    -0.510000    15.9990   ; qtot  3.000
  4362        NH1    304      ARG      N   4362    -0.470000    14.0070   ; qtot  2.530
  4363          H    304      ARG     HN   4363     0.310000     1.0080   ; qtot  2.840
  4364        CT1    304      ARG     CA   4364     0.070000    12.0110   ; qtot  2.910
  4365        HB1    304      ARG     HA   4365     0.090000     1.0080   ; qtot  3.000
  4366        CT2    304      ARG     CB   4366    -0.180000    12.0110   ; qtot  2.820
  4367        HA2    304      ARG    HB1   4367     0.090000     1.0080   ; qtot  2.910
  4368        HA2    304      ARG    HB2   4368     0.090000     1.0080   ; qtot  3.000
  4369        CT2    304      ARG     CG   4369    -0.180000    12.0110   ; qtot  2.820
  4370        HA2    304      ARG    HG1   4370     0.090000     1.0080   ; qtot  2.910
  4371        HA2    304      ARG    HG2   4371     0.090000     1.0080   ; qtot  3.000
  4372        CT2    304      ARG     CD   4372     0.200000    12.0110   ; qtot  3.200
  4373        HA2    304      ARG    HD1   4373     0.090000     1.0080   ; qtot  3.290
  4374        HA2    304      ARG    HD2   4374     0.090000     1.0080   ; qtot  3.380
  4375        NC2    304      ARG     NE   4375    -0.700000    14.0070   ; qtot  2.680
  4376         HC    304      ARG     HE   4376     0.440000     1.0080   ; qtot  3.120
  4377          C    304      ARG     CZ   4377     0.640000    12.0110   ; qtot  3.760
  4378        NC2    304      ARG    NH1   4378    -0.800000    14.0070   ; qtot  2.960
  4379         HC    304      ARG   HH11   4379     0.460000     1.0080   ; qtot  3.420
  4380         HC    304      ARG   HH12   4380     0.460000     1.0080   ; qtot  3.880
  4381        NC2    304      ARG    NH2   4381    -0.800000    14.0070   ; qtot  3.080
  4382         HC    304      ARG   HH21   4382     0.460000     1.0080   ; qtot  3.540
  4383         HC    304      ARG   HH22   4383     0.460000     1.0080   ; qtot  4.000
  4384          C    304      ARG      C   4384     0.510000    12.0110   ; qtot  4.510
  4385          O    304      ARG      O   4385    -0.510000    15.9990   ; qtot  4.000
  4386        NH1    305      LYS      N   4386    -0.470000    14.0070   ; qtot  3.530
  4387          H    305      LYS     HN   4387     0.310000     1.0080   ; qtot  3.840
  4388        CT1    305      LYS     CA   4388     0.070000    12.0110   ; qtot  3.910
  4389        HB1    305      LYS     HA   4389     0.090000     1.0080   ; qtot  4.000
  4390        CT2    305      LYS     CB   4390    -0.180000    12.0110   ; qtot  3.820
  4391        HA2    305      LYS    HB1   4391     0.090000     1.0080   ; qtot  3.910
  4392        HA2    305      LYS    HB2   4392     0.090000     1.0080   ; qtot  4.000
  4393        CT2    305      LYS     CG   4393    -0.180000    12.0110   ; qtot  3.820
  4394        HA2    305      LYS    HG1   4394     0.090000     1.0080   ; qtot  3.910
  4395        HA2    305      LYS    HG2   4395     0.090000     1.0080   ; qtot  4.000
  4396        CT2    305      LYS     CD   4396    -0.180000    12.0110   ; qtot  3.820
  4397        HA2    305      LYS    HD1   4397     0.090000     1.0080   ; qtot  3.910
  4398        HA2    305      LYS    HD2   4398     0.090000     1.0080   ; qtot  4.000
  4399        CT2    305      LYS     CE   4399     0.210000    12.0110   ; qtot  4.210
  4400        HA2    305      LYS    HE1   4400     0.050000     1.0080   ; qtot  4.260
  4401        HA2    305      LYS    HE2   4401     0.050000     1.0080   ; qtot  4.310
  4402        NH3    305      LYS     NZ   4402    -0.300000    14.0070   ; qtot  4.010
  4403         HC    305      LYS    HZ1   4403     0.330000     1.0080   ; qtot  4.340
  4404         HC    305      LYS    HZ2   4404     0.330000     1.0080   ; qtot  4.670
  4405         HC    305      LYS    HZ3   4405     0.330000     1.0080   ; qtot  5.000
  4406          C    305      LYS      C   4406     0.510000    12.0110   ; qtot  5.510
  4407          O    305      LYS      O   4407    -0.510000    15.9990   ; qtot  5.000
  4408        NH1    306      GLU      N   4408    -0.470000    14.0070   ; qtot  4.530
  4409          H    306      GLU     HN   4409     0.310000     1.0080   ; qtot  4.840
  4410        CT1    306      GLU     CA   4410     0.070000    12.0110   ; qtot  4.910
  4411        HB1    306      GLU     HA   4411     0.090000     1.0080   ; qtot  5.000
  4412       CT2A    306      GLU     CB   4412    -0.180000    12.0110   ; qtot  4.820
  4413        HA2    306      GLU    HB1   4413     0.090000     1.0080   ; qtot  4.910
  4414        HA2    306      GLU    HB2   4414     0.090000     1.0080   ; qtot  5.000
  4415        CT2    306      GLU     CG   4415    -0.280000    12.0110   ; qtot  4.720
  4416        HA2    306      GLU    HG1   4416     0.090000     1.0080   ; qtot  4.810
  4417        HA2    306      GLU    HG2   4417     0.090000     1.0080   ; qtot  4.900
  4418         CC    306      GLU     CD   4418     0.620000    12.0110   ; qtot  5.520
  4419         OC    306      GLU    OE1   4419    -0.760000    15.9990   ; qtot  4.760
  4420         OC    306      GLU    OE2   4420    -0.760000    15.9990   ; qtot  4.000
  4421          C    306      GLU      C   4421     0.510000    12.0110   ; qtot  4.510
  4422          O    306      GLU      O   4422    -0.510000    15.9990   ; qtot  4.000
  4423        NH1    307      VAL      N   4423    -0.470000    14.0070   ; qtot  3.530
  4424          H    307      VAL     HN   4424     0.310000     1.0080   ; qtot  3.840
  4425        CT1    307      VAL     CA   4425     0.070000    12.0110   ; qtot  3.910
  4426        HB1    307      VAL     HA   4426     0.090000     1.0080   ; qtot  4.000
  4427        CT1    307      VAL     CB   4427    -0.090000    12.0110   ; qtot  3.910
  4428        HA1    307      VAL     HB   4428     0.090000     1.0080   ; qtot  4.000
  4429        CT3    307      VAL    CG1   4429    -0.270000    12.0110   ; qtot  3.730
  4430        HA3    307      VAL   HG11   4430     0.090000     1.0080   ; qtot  3.820
  4431        HA3    307      VAL   HG12   4431     0.090000     1.0080   ; qtot  3.910
  4432        HA3    307      VAL   HG13   4432     0.090000     1.0080   ; qtot  4.000
  4433        CT3    307      VAL    CG2   4433    -0.270000    12.0110   ; qtot  3.730
  4434        HA3    307      VAL   HG21   4434     0.090000     1.0080   ; qtot  3.820
  4435        HA3    307      VAL   HG22   4435     0.090000     1.0080   ; qtot  3.910
  4436        HA3    307      VAL   HG23   4436     0.090000     1.0080   ; qtot  4.000
  4437          C    307      VAL      C   4437     0.510000    12.0110   ; qtot  4.510
  4438          O    307      VAL      O   4438    -0.510000    15.9990   ; qtot  4.000
  4439        NH1    308      TYR      N   4439    -0.470000    14.0070   ; qtot  3.530
  4440          H    308      TYR     HN   4440     0.310000     1.0080   ; qtot  3.840
  4441        CT1    308      TYR     CA   4441     0.070000    12.0110   ; qtot  3.910
  4442        HB1    308      TYR     HA   4442     0.090000     1.0080   ; qtot  4.000
  4443        CT2    308      TYR     CB   4443    -0.180000    12.0110   ; qtot  3.820
  4444        HA2    308      TYR    HB1   4444     0.090000     1.0080   ; qtot  3.910
  4445        HA2    308      TYR    HB2   4445     0.090000     1.0080   ; qtot  4.000
  4446         CA    308      TYR     CG   4446     0.000000    12.0110   ; qtot  4.000
  4447         CA    308      TYR    CD1   4447    -0.115000    12.0110   ; qtot  3.885
  4448         HP    308      TYR    HD1   4448     0.115000     1.0080   ; qtot  4.000
  4449         CA    308      TYR    CE1   4449    -0.115000    12.0110   ; qtot  3.885
  4450         HP    308      TYR    HE1   4450     0.115000     1.0080   ; qtot  4.000
  4451         CA    308      TYR     CZ   4451     0.110000    12.0110   ; qtot  4.110
  4452        OH1    308      TYR     OH   4452    -0.540000    15.9990   ; qtot  3.570
  4453          H    308      TYR     HH   4453     0.430000     1.0080   ; qtot  4.000
  4454         CA    308      TYR    CD2   4454    -0.115000    12.0110   ; qtot  3.885
  4455         HP    308      TYR    HD2   4455     0.115000     1.0080   ; qtot  4.000
  4456         CA    308      TYR    CE2   4456    -0.115000    12.0110   ; qtot  3.885
  4457         HP    308      TYR    HE2   4457     0.115000     1.0080   ; qtot  4.000
  4458          C    308      TYR      C   4458     0.510000    12.0110   ; qtot  4.510
  4459          O    308      TYR      O   4459    -0.510000    15.9990   ; qtot  4.000
  4460        NH1    309      ILE      N   4460    -0.470000    14.0070   ; qtot  3.530
  4461          H    309      ILE     HN   4461     0.310000     1.0080   ; qtot  3.840
  4462        CT1    309      ILE     CA   4462     0.070000    12.0110   ; qtot  3.910
  4463        HB1    309      ILE     HA   4463     0.090000     1.0080   ; qtot  4.000
  4464        CT1    309      ILE     CB   4464    -0.090000    12.0110   ; qtot  3.910
  4465        HA1    309      ILE     HB   4465     0.090000     1.0080   ; qtot  4.000
  4466        CT3    309      ILE    CG2   4466    -0.270000    12.0110   ; qtot  3.730
  4467        HA3    309      ILE   HG21   4467     0.090000     1.0080   ; qtot  3.820
  4468        HA3    309      ILE   HG22   4468     0.090000     1.0080   ; qtot  3.910
  4469        HA3    309      ILE   HG23   4469     0.090000     1.0080   ; qtot  4.000
  4470        CT2    309      ILE    CG1   4470    -0.180000    12.0110   ; qtot  3.820
  4471        HA2    309      ILE   HG11   4471     0.090000     1.0080   ; qtot  3.910
  4472        HA2    309      ILE   HG12   4472     0.090000     1.0080   ; qtot  4.000
  4473        CT3    309      ILE     CD   4473    -0.270000    12.0110   ; qtot  3.730
  4474        HA3    309      ILE    HD1   4474     0.090000     1.0080   ; qtot  3.820
  4475        HA3    309      ILE    HD2   4475     0.090000     1.0080   ; qtot  3.910
  4476        HA3    309      ILE    HD3   4476     0.090000     1.0080   ; qtot  4.000
  4477          C    309      ILE      C   4477     0.510000    12.0110   ; qtot  4.510
  4478          O    309      ILE      O   4478    -0.510000    15.9990   ; qtot  4.000
  4479        NH1    310      LEU      N   4479    -0.470000    14.0070   ; qtot  3.530
  4480          H    310      LEU     HN   4480     0.310000     1.0080   ; qtot  3.840
  4481        CT1    310      LEU     CA   4481     0.070000    12.0110   ; qtot  3.910
  4482        HB1    310      LEU     HA   4482     0.090000     1.0080   ; qtot  4.000
  4483        CT2    310      LEU     CB   4483    -0.180000    12.0110   ; qtot  3.820
  4484        HA2    310      LEU    HB1   4484     0.090000     1.0080   ; qtot  3.910
  4485        HA2    310      LEU    HB2   4485     0.090000     1.0080   ; qtot  4.000
  4486        CT1    310      LEU     CG   4486    -0.090000    12.0110   ; qtot  3.910
  4487        HA1    310      LEU     HG   4487     0.090000     1.0080   ; qtot  4.000
  4488        CT3    310      LEU    CD1   4488    -0.270000    12.0110   ; qtot  3.730
  4489        HA3    310      LEU   HD11   4489     0.090000     1.0080   ; qtot  3.820
  4490        HA3    310      LEU   HD12   4490     0.090000     1.0080   ; qtot  3.910
  4491        HA3    310      LEU   HD13   4491     0.090000     1.0080   ; qtot  4.000
  4492        CT3    310      LEU    CD2   4492    -0.270000    12.0110   ; qtot  3.730
  4493        HA3    310      LEU   HD21   4493     0.090000     1.0080   ; qtot  3.820
  4494        HA3    310      LEU   HD22   4494     0.090000     1.0080   ; qtot  3.910
  4495        HA3    310      LEU   HD23   4495     0.090000     1.0080   ; qtot  4.000
  4496          C    310      LEU      C   4496     0.510000    12.0110   ; qtot  4.510
  4497          O    310      LEU      O   4497    -0.510000    15.9990   ; qtot  4.000
  4498        NH1    311      LEU      N   4498    -0.470000    14.0070   ; qtot  3.530
  4499          H    311      LEU     HN   4499     0.310000     1.0080   ; qtot  3.840
  4500        CT1    311      LEU     CA   4500     0.070000    12.0110   ; qtot  3.910
  4501        HB1    311      LEU     HA   4501     0.090000     1.0080   ; qtot  4.000
  4502        CT2    311      LEU     CB   4502    -0.180000    12.0110   ; qtot  3.820
  4503        HA2    311      LEU    HB1   4503     0.090000     1.0080   ; qtot  3.910
  4504        HA2    311      LEU    HB2   4504     0.090000     1.0080   ; qtot  4.000
  4505        CT1    311      LEU     CG   4505    -0.090000    12.0110   ; qtot  3.910
  4506        HA1    311      LEU     HG   4506     0.090000     1.0080   ; qtot  4.000
  4507        CT3    311      LEU    CD1   4507    -0.270000    12.0110   ; qtot  3.730
  4508        HA3    311      LEU   HD11   4508     0.090000     1.0080   ; qtot  3.820
  4509        HA3    311      LEU   HD12   4509     0.090000     1.0080   ; qtot  3.910
  4510        HA3    311      LEU   HD13   4510     0.090000     1.0080   ; qtot  4.000
  4511        CT3    311      LEU    CD2   4511    -0.270000    12.0110   ; qtot  3.730
  4512        HA3    311      LEU   HD21   4512     0.090000     1.0080   ; qtot  3.820
  4513        HA3    311      LEU   HD22   4513     0.090000     1.0080   ; qtot  3.910
  4514        HA3    311      LEU   HD23   4514     0.090000     1.0080   ; qtot  4.000
  4515          C    311      LEU      C   4515     0.510000    12.0110   ; qtot  4.510
  4516          O    311      LEU      O   4516    -0.510000    15.9990   ; qtot  4.000
  4517        NH1    312      ASN      N   4517    -0.470000    14.0070   ; qtot  3.530
  4518          H    312      ASN     HN   4518     0.310000     1.0080   ; qtot  3.840
  4519        CT1    312      ASN     CA   4519     0.070000    12.0110   ; qtot  3.910
  4520        HB1    312      ASN     HA   4520     0.090000     1.0080   ; qtot  4.000
  4521        CT2    312      ASN     CB   4521    -0.180000    12.0110   ; qtot  3.820
  4522        HA2    312      ASN    HB1   4522     0.090000     1.0080   ; qtot  3.910
  4523        HA2    312      ASN    HB2   4523     0.090000     1.0080   ; qtot  4.000
  4524         CC    312      ASN     CG   4524     0.550000    12.0110   ; qtot  4.550
  4525          O    312      ASN    OD1   4525    -0.550000    15.9990   ; qtot  4.000
  4526        NH2    312      ASN    ND2   4526    -0.620000    14.0070   ; qtot  3.380
  4527          H    312      ASN   HD21   4527     0.320000     1.0080   ; qtot  3.700
  4528          H    312      ASN   HD22   4528     0.300000     1.0080   ; qtot  4.000
  4529          C    312      ASN      C   4529     0.510000    12.0110   ; qtot  4.510
  4530          O    312      ASN      O   4530    -0.510000    15.9990   ; qtot  4.000
  4531        NH1    313      TRP      N   4531    -0.470000    14.0070   ; qtot  3.530
  4532          H    313      TRP     HN   4532     0.310000     1.0080   ; qtot  3.840
  4533        CT1    313      TRP     CA   4533     0.070000    12.0110   ; qtot  3.910
  4534        HB1    313      TRP     HA   4534     0.090000     1.0080   ; qtot  4.000
  4535        CT2    313      TRP     CB   4535    -0.180000    12.0110   ; qtot  3.820
  4536        HA2    313      TRP    HB1   4536     0.090000     1.0080   ; qtot  3.910
  4537        HA2    313      TRP    HB2   4537     0.090000     1.0080   ; qtot  4.000
  4538         CY    313      TRP     CG   4538    -0.030000    12.0110   ; qtot  3.970
  4539         CA    313      TRP    CD1   4539    -0.150000    12.0110   ; qtot  3.820
  4540         HP    313      TRP    HD1   4540     0.220000     1.0080   ; qtot  4.040
  4541         NY    313      TRP    NE1   4541    -0.510000    14.0070   ; qtot  3.530
  4542          H    313      TRP    HE1   4542     0.370000     1.0080   ; qtot  3.900
  4543        CPT    313      TRP    CE2   4543     0.240000    12.0110   ; qtot  4.140
  4544        CPT    313      TRP    CD2   4544     0.110000    12.0110   ; qtot  4.250
[truncated: 1,239,278 more chars]
