# Supplementary material for: pKa Calculations of GPCRs: Understanding Protonation States in Receptor Activation
Source: J Chem Inf Model. 2024 Aug 16;64(17):6850–6. doi: 10.1021/acs.jcim.4c01125 (PMC11388449; doi:10.1021/acs.jcim.4c01125)
Supplement: Supplementary file 2 — ci4c01125_si_002.zip [file ci4c01125_si_002.zip › ITP_FILES/CB1R.itp]

[ moleculetype ]
; name	nrexcl
CB1R	     3

[ atoms ]
; nr	type	resnr	residu	atom	cgnr	charge	mass
     1        CT3    100      GLU    CAY      1    -0.270000    12.0110   ; qtot -0.270
     2        HA3    100      GLU    HY1      2     0.090000     1.0080   ; qtot -0.180
     3        HA3    100      GLU    HY2      3     0.090000     1.0080   ; qtot -0.090
     4        HA3    100      GLU    HY3      4     0.090000     1.0080   ; qtot -0.000
     5          C    100      GLU     CY      5     0.510000    12.0110   ; qtot  0.510
     6          O    100      GLU     OY      6    -0.510000    15.9990   ; qtot  0.000
     7        NH1    100      GLU      N      7    -0.470000    14.0070   ; qtot -0.470
     8          H    100      GLU     HN      8     0.310000     1.0080   ; qtot -0.160
     9        CT1    100      GLU     CA      9     0.070000    12.0110   ; qtot -0.090
    10        HB1    100      GLU     HA     10     0.090000     1.0080   ; qtot  0.000
    11       CT2A    100      GLU     CB     11    -0.180000    12.0110   ; qtot -0.180
    12        HA2    100      GLU    HB1     12     0.090000     1.0080   ; qtot -0.090
    13        HA2    100      GLU    HB2     13     0.090000     1.0080   ; qtot  0.000
    14        CT2    100      GLU     CG     14    -0.280000    12.0110   ; qtot -0.280
    15        HA2    100      GLU    HG1     15     0.090000     1.0080   ; qtot -0.190
    16        HA2    100      GLU    HG2     16     0.090000     1.0080   ; qtot -0.100
    17         CC    100      GLU     CD     17     0.620000    12.0110   ; qtot  0.520
    18         OC    100      GLU    OE1     18    -0.760000    15.9990   ; qtot -0.240
    19         OC    100      GLU    OE2     19    -0.760000    15.9990   ; qtot -1.000
    20          C    100      GLU      C     20     0.510000    12.0110   ; qtot -0.490
    21          O    100      GLU      O     21    -0.510000    15.9990   ; qtot -1.000
    22        NH1    101      ASN      N     22    -0.470000    14.0070   ; qtot -1.470
    23          H    101      ASN     HN     23     0.310000     1.0080   ; qtot -1.160
    24        CT1    101      ASN     CA     24     0.070000    12.0110   ; qtot -1.090
    25        HB1    101      ASN     HA     25     0.090000     1.0080   ; qtot -1.000
    26        CT2    101      ASN     CB     26    -0.180000    12.0110   ; qtot -1.180
    27        HA2    101      ASN    HB1     27     0.090000     1.0080   ; qtot -1.090
    28        HA2    101      ASN    HB2     28     0.090000     1.0080   ; qtot -1.000
    29         CC    101      ASN     CG     29     0.550000    12.0110   ; qtot -0.450
    30          O    101      ASN    OD1     30    -0.550000    15.9990   ; qtot -1.000
    31        NH2    101      ASN    ND2     31    -0.620000    14.0070   ; qtot -1.620
    32          H    101      ASN   HD21     32     0.320000     1.0080   ; qtot -1.300
    33          H    101      ASN   HD22     33     0.300000     1.0080   ; qtot -1.000
    34          C    101      ASN      C     34     0.510000    12.0110   ; qtot -0.490
    35          O    101      ASN      O     35    -0.510000    15.9990   ; qtot -1.000
    36        NH1    102      PHE      N     36    -0.470000    14.0070   ; qtot -1.470
    37          H    102      PHE     HN     37     0.310000     1.0080   ; qtot -1.160
    38        CT1    102      PHE     CA     38     0.070000    12.0110   ; qtot -1.090
    39        HB1    102      PHE     HA     39     0.090000     1.0080   ; qtot -1.000
    40        CT2    102      PHE     CB     40    -0.180000    12.0110   ; qtot -1.180
    41        HA2    102      PHE    HB1     41     0.090000     1.0080   ; qtot -1.090
    42        HA2    102      PHE    HB2     42     0.090000     1.0080   ; qtot -1.000
    43         CA    102      PHE     CG     43     0.000000    12.0110   ; qtot -1.000
    44         CA    102      PHE    CD1     44    -0.115000    12.0110   ; qtot -1.115
    45         HP    102      PHE    HD1     45     0.115000     1.0080   ; qtot -1.000
    46         CA    102      PHE    CE1     46    -0.115000    12.0110   ; qtot -1.115
    47         HP    102      PHE    HE1     47     0.115000     1.0080   ; qtot -1.000
    48         CA    102      PHE     CZ     48    -0.115000    12.0110   ; qtot -1.115
    49         HP    102      PHE     HZ     49     0.115000     1.0080   ; qtot -1.000
    50         CA    102      PHE    CD2     50    -0.115000    12.0110   ; qtot -1.115
    51         HP    102      PHE    HD2     51     0.115000     1.0080   ; qtot -1.000
    52         CA    102      PHE    CE2     52    -0.115000    12.0110   ; qtot -1.115
    53         HP    102      PHE    HE2     53     0.115000     1.0080   ; qtot -1.000
    54          C    102      PHE      C     54     0.510000    12.0110   ; qtot -0.490
    55          O    102      PHE      O     55    -0.510000    15.9990   ; qtot -1.000
    56        NH1    103      MET      N     56    -0.470000    14.0070   ; qtot -1.470
    57          H    103      MET     HN     57     0.310000     1.0080   ; qtot -1.160
    58        CT1    103      MET     CA     58     0.070000    12.0110   ; qtot -1.090
    59        HB1    103      MET     HA     59     0.090000     1.0080   ; qtot -1.000
    60        CT2    103      MET     CB     60    -0.180000    12.0110   ; qtot -1.180
    61        HA2    103      MET    HB1     61     0.090000     1.0080   ; qtot -1.090
    62        HA2    103      MET    HB2     62     0.090000     1.0080   ; qtot -1.000
    63        CT2    103      MET     CG     63    -0.140000    12.0110   ; qtot -1.140
    64        HA2    103      MET    HG1     64     0.090000     1.0080   ; qtot -1.050
    65        HA2    103      MET    HG2     65     0.090000     1.0080   ; qtot -0.960
    66          S    103      MET     SD     66    -0.090000    32.0600   ; qtot -1.050
    67        CT3    103      MET     CE     67    -0.220000    12.0110   ; qtot -1.270
    68        HA3    103      MET    HE1     68     0.090000     1.0080   ; qtot -1.180
    69        HA3    103      MET    HE2     69     0.090000     1.0080   ; qtot -1.090
    70        HA3    103      MET    HE3     70     0.090000     1.0080   ; qtot -1.000
    71          C    103      MET      C     71     0.510000    12.0110   ; qtot -0.490
    72          O    103      MET      O     72    -0.510000    15.9990   ; qtot -1.000
    73        NH1    104      ASP      N     73    -0.470000    14.0070   ; qtot -1.470
    74          H    104      ASP     HN     74     0.310000     1.0080   ; qtot -1.160
    75        CT1    104      ASP     CA     75     0.070000    12.0110   ; qtot -1.090
    76        HB1    104      ASP     HA     76     0.090000     1.0080   ; qtot -1.000
    77       CT2A    104      ASP     CB     77    -0.280000    12.0110   ; qtot -1.280
    78        HA2    104      ASP    HB1     78     0.090000     1.0080   ; qtot -1.190
    79        HA2    104      ASP    HB2     79     0.090000     1.0080   ; qtot -1.100
    80         CC    104      ASP     CG     80     0.620000    12.0110   ; qtot -0.480
    81         OC    104      ASP    OD1     81    -0.760000    15.9990   ; qtot -1.240
    82         OC    104      ASP    OD2     82    -0.760000    15.9990   ; qtot -2.000
    83          C    104      ASP      C     83     0.510000    12.0110   ; qtot -1.490
    84          O    104      ASP      O     84    -0.510000    15.9990   ; qtot -2.000
    85        NH1    105      ILE      N     85    -0.470000    14.0070   ; qtot -2.470
    86          H    105      ILE     HN     86     0.310000     1.0080   ; qtot -2.160
    87        CT1    105      ILE     CA     87     0.070000    12.0110   ; qtot -2.090
    88        HB1    105      ILE     HA     88     0.090000     1.0080   ; qtot -2.000
    89        CT1    105      ILE     CB     89    -0.090000    12.0110   ; qtot -2.090
    90        HA1    105      ILE     HB     90     0.090000     1.0080   ; qtot -2.000
    91        CT3    105      ILE    CG2     91    -0.270000    12.0110   ; qtot -2.270
    92        HA3    105      ILE   HG21     92     0.090000     1.0080   ; qtot -2.180
    93        HA3    105      ILE   HG22     93     0.090000     1.0080   ; qtot -2.090
    94        HA3    105      ILE   HG23     94     0.090000     1.0080   ; qtot -2.000
    95        CT2    105      ILE    CG1     95    -0.180000    12.0110   ; qtot -2.180
    96        HA2    105      ILE   HG11     96     0.090000     1.0080   ; qtot -2.090
    97        HA2    105      ILE   HG12     97     0.090000     1.0080   ; qtot -2.000
    98        CT3    105      ILE     CD     98    -0.270000    12.0110   ; qtot -2.270
    99        HA3    105      ILE    HD1     99     0.090000     1.0080   ; qtot -2.180
   100        HA3    105      ILE    HD2    100     0.090000     1.0080   ; qtot -2.090
   101        HA3    105      ILE    HD3    101     0.090000     1.0080   ; qtot -2.000
   102          C    105      ILE      C    102     0.510000    12.0110   ; qtot -1.490
   103          O    105      ILE      O    103    -0.510000    15.9990   ; qtot -2.000
   104        NH1    106      GLU      N    104    -0.470000    14.0070   ; qtot -2.470
   105          H    106      GLU     HN    105     0.310000     1.0080   ; qtot -2.160
   106        CT1    106      GLU     CA    106     0.070000    12.0110   ; qtot -2.090
   107        HB1    106      GLU     HA    107     0.090000     1.0080   ; qtot -2.000
   108       CT2A    106      GLU     CB    108    -0.180000    12.0110   ; qtot -2.180
   109        HA2    106      GLU    HB1    109     0.090000     1.0080   ; qtot -2.090
   110        HA2    106      GLU    HB2    110     0.090000     1.0080   ; qtot -2.000
   111        CT2    106      GLU     CG    111    -0.280000    12.0110   ; qtot -2.280
   112        HA2    106      GLU    HG1    112     0.090000     1.0080   ; qtot -2.190
   113        HA2    106      GLU    HG2    113     0.090000     1.0080   ; qtot -2.100
   114         CC    106      GLU     CD    114     0.620000    12.0110   ; qtot -1.480
   115         OC    106      GLU    OE1    115    -0.760000    15.9990   ; qtot -2.240
   116         OC    106      GLU    OE2    116    -0.760000    15.9990   ; qtot -3.000
   117          C    106      GLU      C    117     0.510000    12.0110   ; qtot -2.490
   118          O    106      GLU      O    118    -0.510000    15.9990   ; qtot -3.000
   119        NH1    107      CYS      N    119    -0.470000    14.0070   ; qtot -3.470
   120          H    107      CYS     HN    120     0.310000     1.0080   ; qtot -3.160
   121        CT1    107      CYS     CA    121     0.070000    12.0110   ; qtot -3.090
   122        HB1    107      CYS     HA    122     0.090000     1.0080   ; qtot -3.000
   123        CT2    107      CYS     CB    123    -0.110000    12.0110   ; qtot -3.110
   124        HA2    107      CYS    HB1    124     0.090000     1.0080   ; qtot -3.020
   125        HA2    107      CYS    HB2    125     0.090000     1.0080   ; qtot -2.930
   126          S    107      CYS     SG    126    -0.230000    32.0600   ; qtot -3.160
   127         HS    107      CYS    HG1    127     0.160000     1.0080   ; qtot -3.000
   128          C    107      CYS      C    128     0.510000    12.0110   ; qtot -2.490
   129          O    107      CYS      O    129    -0.510000    15.9990   ; qtot -3.000
   130        NH1    108      PHE      N    130    -0.470000    14.0070   ; qtot -3.470
   131          H    108      PHE     HN    131     0.310000     1.0080   ; qtot -3.160
   132        CT1    108      PHE     CA    132     0.070000    12.0110   ; qtot -3.090
   133        HB1    108      PHE     HA    133     0.090000     1.0080   ; qtot -3.000
   134        CT2    108      PHE     CB    134    -0.180000    12.0110   ; qtot -3.180
   135        HA2    108      PHE    HB1    135     0.090000     1.0080   ; qtot -3.090
   136        HA2    108      PHE    HB2    136     0.090000     1.0080   ; qtot -3.000
   137         CA    108      PHE     CG    137     0.000000    12.0110   ; qtot -3.000
   138         CA    108      PHE    CD1    138    -0.115000    12.0110   ; qtot -3.115
   139         HP    108      PHE    HD1    139     0.115000     1.0080   ; qtot -3.000
   140         CA    108      PHE    CE1    140    -0.115000    12.0110   ; qtot -3.115
   141         HP    108      PHE    HE1    141     0.115000     1.0080   ; qtot -3.000
   142         CA    108      PHE     CZ    142    -0.115000    12.0110   ; qtot -3.115
   143         HP    108      PHE     HZ    143     0.115000     1.0080   ; qtot -3.000
   144         CA    108      PHE    CD2    144    -0.115000    12.0110   ; qtot -3.115
   145         HP    108      PHE    HD2    145     0.115000     1.0080   ; qtot -3.000
   146         CA    108      PHE    CE2    146    -0.115000    12.0110   ; qtot -3.115
   147         HP    108      PHE    HE2    147     0.115000     1.0080   ; qtot -3.000
   148          C    108      PHE      C    148     0.510000    12.0110   ; qtot -2.490
   149          O    108      PHE      O    149    -0.510000    15.9990   ; qtot -3.000
   150        NH1    109      MET      N    150    -0.470000    14.0070   ; qtot -3.470
   151          H    109      MET     HN    151     0.310000     1.0080   ; qtot -3.160
   152        CT1    109      MET     CA    152     0.070000    12.0110   ; qtot -3.090
   153        HB1    109      MET     HA    153     0.090000     1.0080   ; qtot -3.000
   154        CT2    109      MET     CB    154    -0.180000    12.0110   ; qtot -3.180
   155        HA2    109      MET    HB1    155     0.090000     1.0080   ; qtot -3.090
   156        HA2    109      MET    HB2    156     0.090000     1.0080   ; qtot -3.000
   157        CT2    109      MET     CG    157    -0.140000    12.0110   ; qtot -3.140
   158        HA2    109      MET    HG1    158     0.090000     1.0080   ; qtot -3.050
   159        HA2    109      MET    HG2    159     0.090000     1.0080   ; qtot -2.960
   160          S    109      MET     SD    160    -0.090000    32.0600   ; qtot -3.050
   161        CT3    109      MET     CE    161    -0.220000    12.0110   ; qtot -3.270
   162        HA3    109      MET    HE1    162     0.090000     1.0080   ; qtot -3.180
   163        HA3    109      MET    HE2    163     0.090000     1.0080   ; qtot -3.090
   164        HA3    109      MET    HE3    164     0.090000     1.0080   ; qtot -3.000
   165          C    109      MET      C    165     0.510000    12.0110   ; qtot -2.490
   166          O    109      MET      O    166    -0.510000    15.9990   ; qtot -3.000
   167        NH1    110      VAL      N    167    -0.470000    14.0070   ; qtot -3.470
   168          H    110      VAL     HN    168     0.310000     1.0080   ; qtot -3.160
   169        CT1    110      VAL     CA    169     0.070000    12.0110   ; qtot -3.090
   170        HB1    110      VAL     HA    170     0.090000     1.0080   ; qtot -3.000
   171        CT1    110      VAL     CB    171    -0.090000    12.0110   ; qtot -3.090
   172        HA1    110      VAL     HB    172     0.090000     1.0080   ; qtot -3.000
   173        CT3    110      VAL    CG1    173    -0.270000    12.0110   ; qtot -3.270
   174        HA3    110      VAL   HG11    174     0.090000     1.0080   ; qtot -3.180
   175        HA3    110      VAL   HG12    175     0.090000     1.0080   ; qtot -3.090
   176        HA3    110      VAL   HG13    176     0.090000     1.0080   ; qtot -3.000
   177        CT3    110      VAL    CG2    177    -0.270000    12.0110   ; qtot -3.270
   178        HA3    110      VAL   HG21    178     0.090000     1.0080   ; qtot -3.180
   179        HA3    110      VAL   HG22    179     0.090000     1.0080   ; qtot -3.090
   180        HA3    110      VAL   HG23    180     0.090000     1.0080   ; qtot -3.000
   181          C    110      VAL      C    181     0.510000    12.0110   ; qtot -2.490
   182          O    110      VAL      O    182    -0.510000    15.9990   ; qtot -3.000
   183        NH1    111      LEU      N    183    -0.470000    14.0070   ; qtot -3.470
   184          H    111      LEU     HN    184     0.310000     1.0080   ; qtot -3.160
   185        CT1    111      LEU     CA    185     0.070000    12.0110   ; qtot -3.090
   186        HB1    111      LEU     HA    186     0.090000     1.0080   ; qtot -3.000
   187        CT2    111      LEU     CB    187    -0.180000    12.0110   ; qtot -3.180
   188        HA2    111      LEU    HB1    188     0.090000     1.0080   ; qtot -3.090
   189        HA2    111      LEU    HB2    189     0.090000     1.0080   ; qtot -3.000
   190        CT1    111      LEU     CG    190    -0.090000    12.0110   ; qtot -3.090
   191        HA1    111      LEU     HG    191     0.090000     1.0080   ; qtot -3.000
   192        CT3    111      LEU    CD1    192    -0.270000    12.0110   ; qtot -3.270
   193        HA3    111      LEU   HD11    193     0.090000     1.0080   ; qtot -3.180
   194        HA3    111      LEU   HD12    194     0.090000     1.0080   ; qtot -3.090
   195        HA3    111      LEU   HD13    195     0.090000     1.0080   ; qtot -3.000
   196        CT3    111      LEU    CD2    196    -0.270000    12.0110   ; qtot -3.270
   197        HA3    111      LEU   HD21    197     0.090000     1.0080   ; qtot -3.180
   198        HA3    111      LEU   HD22    198     0.090000     1.0080   ; qtot -3.090
   199        HA3    111      LEU   HD23    199     0.090000     1.0080   ; qtot -3.000
   200          C    111      LEU      C    200     0.510000    12.0110   ; qtot -2.490
   201          O    111      LEU      O    201    -0.510000    15.9990   ; qtot -3.000
   202        NH1    112      ASN      N    202    -0.470000    14.0070   ; qtot -3.470
   203          H    112      ASN     HN    203     0.310000     1.0080   ; qtot -3.160
   204        CT1    112      ASN     CA    204     0.070000    12.0110   ; qtot -3.090
   205        HB1    112      ASN     HA    205     0.090000     1.0080   ; qtot -3.000
   206        CT2    112      ASN     CB    206    -0.180000    12.0110   ; qtot -3.180
   207        HA2    112      ASN    HB1    207     0.090000     1.0080   ; qtot -3.090
   208        HA2    112      ASN    HB2    208     0.090000     1.0080   ; qtot -3.000
   209         CC    112      ASN     CG    209     0.550000    12.0110   ; qtot -2.450
   210          O    112      ASN    OD1    210    -0.550000    15.9990   ; qtot -3.000
   211        NH2    112      ASN    ND2    211    -0.620000    14.0070   ; qtot -3.620
   212          H    112      ASN   HD21    212     0.320000     1.0080   ; qtot -3.300
   213          H    112      ASN   HD22    213     0.300000     1.0080   ; qtot -3.000
   214          C    112      ASN      C    214     0.510000    12.0110   ; qtot -2.490
   215          O    112      ASN      O    215    -0.510000    15.9990   ; qtot -3.000
   216          N    113      PRO      N    216    -0.290000    14.0070   ; qtot -3.290
   217        CP3    113      PRO     CD    217     0.000000    12.0110   ; qtot -3.290
   218        HA2    113      PRO    HD1    218     0.090000     1.0080   ; qtot -3.200
   219        HA2    113      PRO    HD2    219     0.090000     1.0080   ; qtot -3.110
   220        CP1    113      PRO     CA    220     0.020000    12.0110   ; qtot -3.090
   221        HB1    113      PRO     HA    221     0.090000     1.0080   ; qtot -3.000
   222        CP2    113      PRO     CB    222    -0.180000    12.0110   ; qtot -3.180
   223        HA2    113      PRO    HB1    223     0.090000     1.0080   ; qtot -3.090
   224        HA2    113      PRO    HB2    224     0.090000     1.0080   ; qtot -3.000
   225        CP2    113      PRO     CG    225    -0.180000    12.0110   ; qtot -3.180
   226        HA2    113      PRO    HG1    226     0.090000     1.0080   ; qtot -3.090
   227        HA2    113      PRO    HG2    227     0.090000     1.0080   ; qtot -3.000
   228          C    113      PRO      C    228     0.510000    12.0110   ; qtot -2.490
   229          O    113      PRO      O    229    -0.510000    15.9990   ; qtot -3.000
   230        NH1    114      SER      N    230    -0.470000    14.0070   ; qtot -3.470
   231          H    114      SER     HN    231     0.310000     1.0080   ; qtot -3.160
   232        CT1    114      SER     CA    232     0.070000    12.0110   ; qtot -3.090
   233        HB1    114      SER     HA    233     0.090000     1.0080   ; qtot -3.000
   234        CT2    114      SER     CB    234     0.050000    12.0110   ; qtot -2.950
   235        HA2    114      SER    HB1    235     0.090000     1.0080   ; qtot -2.860
   236        HA2    114      SER    HB2    236     0.090000     1.0080   ; qtot -2.770
   237        OH1    114      SER     OG    237    -0.660000    15.9990   ; qtot -3.430
   238          H    114      SER    HG1    238     0.430000     1.0080   ; qtot -3.000
   239          C    114      SER      C    239     0.510000    12.0110   ; qtot -2.490
   240          O    114      SER      O    240    -0.510000    15.9990   ; qtot -3.000
   241        NH1    115      GLN      N    241    -0.470000    14.0070   ; qtot -3.470
   242          H    115      GLN     HN    242     0.310000     1.0080   ; qtot -3.160
   243        CT1    115      GLN     CA    243     0.070000    12.0110   ; qtot -3.090
   244        HB1    115      GLN     HA    244     0.090000     1.0080   ; qtot -3.000
   245        CT2    115      GLN     CB    245    -0.180000    12.0110   ; qtot -3.180
   246        HA2    115      GLN    HB1    246     0.090000     1.0080   ; qtot -3.090
   247        HA2    115      GLN    HB2    247     0.090000     1.0080   ; qtot -3.000
   248        CT2    115      GLN     CG    248    -0.180000    12.0110   ; qtot -3.180
   249        HA2    115      GLN    HG1    249     0.090000     1.0080   ; qtot -3.090
   250        HA2    115      GLN    HG2    250     0.090000     1.0080   ; qtot -3.000
   251         CC    115      GLN     CD    251     0.550000    12.0110   ; qtot -2.450
   252          O    115      GLN    OE1    252    -0.550000    15.9990   ; qtot -3.000
   253        NH2    115      GLN    NE2    253    -0.620000    14.0070   ; qtot -3.620
   254          H    115      GLN   HE21    254     0.320000     1.0080   ; qtot -3.300
   255          H    115      GLN   HE22    255     0.300000     1.0080   ; qtot -3.000
   256          C    115      GLN      C    256     0.510000    12.0110   ; qtot -2.490
   257          O    115      GLN      O    257    -0.510000    15.9990   ; qtot -3.000
   258        NH1    116      GLN      N    258    -0.470000    14.0070   ; qtot -3.470
   259          H    116      GLN     HN    259     0.310000     1.0080   ; qtot -3.160
   260        CT1    116      GLN     CA    260     0.070000    12.0110   ; qtot -3.090
   261        HB1    116      GLN     HA    261     0.090000     1.0080   ; qtot -3.000
   262        CT2    116      GLN     CB    262    -0.180000    12.0110   ; qtot -3.180
   263        HA2    116      GLN    HB1    263     0.090000     1.0080   ; qtot -3.090
   264        HA2    116      GLN    HB2    264     0.090000     1.0080   ; qtot -3.000
   265        CT2    116      GLN     CG    265    -0.180000    12.0110   ; qtot -3.180
   266        HA2    116      GLN    HG1    266     0.090000     1.0080   ; qtot -3.090
   267        HA2    116      GLN    HG2    267     0.090000     1.0080   ; qtot -3.000
   268         CC    116      GLN     CD    268     0.550000    12.0110   ; qtot -2.450
   269          O    116      GLN    OE1    269    -0.550000    15.9990   ; qtot -3.000
   270        NH2    116      GLN    NE2    270    -0.620000    14.0070   ; qtot -3.620
   271          H    116      GLN   HE21    271     0.320000     1.0080   ; qtot -3.300
   272          H    116      GLN   HE22    272     0.300000     1.0080   ; qtot -3.000
   273          C    116      GLN      C    273     0.510000    12.0110   ; qtot -2.490
   274          O    116      GLN      O    274    -0.510000    15.9990   ; qtot -3.000
   275        NH1    117      LEU      N    275    -0.470000    14.0070   ; qtot -3.470
   276          H    117      LEU     HN    276     0.310000     1.0080   ; qtot -3.160
   277        CT1    117      LEU     CA    277     0.070000    12.0110   ; qtot -3.090
   278        HB1    117      LEU     HA    278     0.090000     1.0080   ; qtot -3.000
   279        CT2    117      LEU     CB    279    -0.180000    12.0110   ; qtot -3.180
   280        HA2    117      LEU    HB1    280     0.090000     1.0080   ; qtot -3.090
   281        HA2    117      LEU    HB2    281     0.090000     1.0080   ; qtot -3.000
   282        CT1    117      LEU     CG    282    -0.090000    12.0110   ; qtot -3.090
   283        HA1    117      LEU     HG    283     0.090000     1.0080   ; qtot -3.000
   284        CT3    117      LEU    CD1    284    -0.270000    12.0110   ; qtot -3.270
   285        HA3    117      LEU   HD11    285     0.090000     1.0080   ; qtot -3.180
   286        HA3    117      LEU   HD12    286     0.090000     1.0080   ; qtot -3.090
   287        HA3    117      LEU   HD13    287     0.090000     1.0080   ; qtot -3.000
   288        CT3    117      LEU    CD2    288    -0.270000    12.0110   ; qtot -3.270
   289        HA3    117      LEU   HD21    289     0.090000     1.0080   ; qtot -3.180
   290        HA3    117      LEU   HD22    290     0.090000     1.0080   ; qtot -3.090
   291        HA3    117      LEU   HD23    291     0.090000     1.0080   ; qtot -3.000
   292          C    117      LEU      C    292     0.510000    12.0110   ; qtot -2.490
   293          O    117      LEU      O    293    -0.510000    15.9990   ; qtot -3.000
   294        NH1    118      ALA      N    294    -0.470000    14.0070   ; qtot -3.470
   295          H    118      ALA     HN    295     0.310000     1.0080   ; qtot -3.160
   296        CT1    118      ALA     CA    296     0.070000    12.0110   ; qtot -3.090
   297        HB1    118      ALA     HA    297     0.090000     1.0080   ; qtot -3.000
   298        CT3    118      ALA     CB    298    -0.270000    12.0110   ; qtot -3.270
   299        HA3    118      ALA    HB1    299     0.090000     1.0080   ; qtot -3.180
   300        HA3    118      ALA    HB2    300     0.090000     1.0080   ; qtot -3.090
   301        HA3    118      ALA    HB3    301     0.090000     1.0080   ; qtot -3.000
   302          C    118      ALA      C    302     0.510000    12.0110   ; qtot -2.490
   303          O    118      ALA      O    303    -0.510000    15.9990   ; qtot -3.000
   304        NH1    119      ILE      N    304    -0.470000    14.0070   ; qtot -3.470
   305          H    119      ILE     HN    305     0.310000     1.0080   ; qtot -3.160
   306        CT1    119      ILE     CA    306     0.070000    12.0110   ; qtot -3.090
   307        HB1    119      ILE     HA    307     0.090000     1.0080   ; qtot -3.000
   308        CT1    119      ILE     CB    308    -0.090000    12.0110   ; qtot -3.090
   309        HA1    119      ILE     HB    309     0.090000     1.0080   ; qtot -3.000
   310        CT3    119      ILE    CG2    310    -0.270000    12.0110   ; qtot -3.270
   311        HA3    119      ILE   HG21    311     0.090000     1.0080   ; qtot -3.180
   312        HA3    119      ILE   HG22    312     0.090000     1.0080   ; qtot -3.090
   313        HA3    119      ILE   HG23    313     0.090000     1.0080   ; qtot -3.000
   314        CT2    119      ILE    CG1    314    -0.180000    12.0110   ; qtot -3.180
   315        HA2    119      ILE   HG11    315     0.090000     1.0080   ; qtot -3.090
   316        HA2    119      ILE   HG12    316     0.090000     1.0080   ; qtot -3.000
   317        CT3    119      ILE     CD    317    -0.270000    12.0110   ; qtot -3.270
   318        HA3    119      ILE    HD1    318     0.090000     1.0080   ; qtot -3.180
   319        HA3    119      ILE    HD2    319     0.090000     1.0080   ; qtot -3.090
   320        HA3    119      ILE    HD3    320     0.090000     1.0080   ; qtot -3.000
   321          C    119      ILE      C    321     0.510000    12.0110   ; qtot -2.490
   322          O    119      ILE      O    322    -0.510000    15.9990   ; qtot -3.000
   323        NH1    120      ALA      N    323    -0.470000    14.0070   ; qtot -3.470
   324          H    120      ALA     HN    324     0.310000     1.0080   ; qtot -3.160
   325        CT1    120      ALA     CA    325     0.070000    12.0110   ; qtot -3.090
   326        HB1    120      ALA     HA    326     0.090000     1.0080   ; qtot -3.000
   327        CT3    120      ALA     CB    327    -0.270000    12.0110   ; qtot -3.270
   328        HA3    120      ALA    HB1    328     0.090000     1.0080   ; qtot -3.180
   329        HA3    120      ALA    HB2    329     0.090000     1.0080   ; qtot -3.090
   330        HA3    120      ALA    HB3    330     0.090000     1.0080   ; qtot -3.000
   331          C    120      ALA      C    331     0.510000    12.0110   ; qtot -2.490
   332          O    120      ALA      O    332    -0.510000    15.9990   ; qtot -3.000
   333        NH1    121      VAL      N    333    -0.470000    14.0070   ; qtot -3.470
   334          H    121      VAL     HN    334     0.310000     1.0080   ; qtot -3.160
   335        CT1    121      VAL     CA    335     0.070000    12.0110   ; qtot -3.090
   336        HB1    121      VAL     HA    336     0.090000     1.0080   ; qtot -3.000
   337        CT1    121      VAL     CB    337    -0.090000    12.0110   ; qtot -3.090
   338        HA1    121      VAL     HB    338     0.090000     1.0080   ; qtot -3.000
   339        CT3    121      VAL    CG1    339    -0.270000    12.0110   ; qtot -3.270
   340        HA3    121      VAL   HG11    340     0.090000     1.0080   ; qtot -3.180
   341        HA3    121      VAL   HG12    341     0.090000     1.0080   ; qtot -3.090
   342        HA3    121      VAL   HG13    342     0.090000     1.0080   ; qtot -3.000
   343        CT3    121      VAL    CG2    343    -0.270000    12.0110   ; qtot -3.270
   344        HA3    121      VAL   HG21    344     0.090000     1.0080   ; qtot -3.180
   345        HA3    121      VAL   HG22    345     0.090000     1.0080   ; qtot -3.090
   346        HA3    121      VAL   HG23    346     0.090000     1.0080   ; qtot -3.000
   347          C    121      VAL      C    347     0.510000    12.0110   ; qtot -2.490
   348          O    121      VAL      O    348    -0.510000    15.9990   ; qtot -3.000
   349        NH1    122      LEU      N    349    -0.470000    14.0070   ; qtot -3.470
   350          H    122      LEU     HN    350     0.310000     1.0080   ; qtot -3.160
   351        CT1    122      LEU     CA    351     0.070000    12.0110   ; qtot -3.090
   352        HB1    122      LEU     HA    352     0.090000     1.0080   ; qtot -3.000
   353        CT2    122      LEU     CB    353    -0.180000    12.0110   ; qtot -3.180
   354        HA2    122      LEU    HB1    354     0.090000     1.0080   ; qtot -3.090
   355        HA2    122      LEU    HB2    355     0.090000     1.0080   ; qtot -3.000
   356        CT1    122      LEU     CG    356    -0.090000    12.0110   ; qtot -3.090
   357        HA1    122      LEU     HG    357     0.090000     1.0080   ; qtot -3.000
   358        CT3    122      LEU    CD1    358    -0.270000    12.0110   ; qtot -3.270
   359        HA3    122      LEU   HD11    359     0.090000     1.0080   ; qtot -3.180
   360        HA3    122      LEU   HD12    360     0.090000     1.0080   ; qtot -3.090
   361        HA3    122      LEU   HD13    361     0.090000     1.0080   ; qtot -3.000
   362        CT3    122      LEU    CD2    362    -0.270000    12.0110   ; qtot -3.270
   363        HA3    122      LEU   HD21    363     0.090000     1.0080   ; qtot -3.180
   364        HA3    122      LEU   HD22    364     0.090000     1.0080   ; qtot -3.090
   365        HA3    122      LEU   HD23    365     0.090000     1.0080   ; qtot -3.000
   366          C    122      LEU      C    366     0.510000    12.0110   ; qtot -2.490
   367          O    122      LEU      O    367    -0.510000    15.9990   ; qtot -3.000
   368        NH1    123      SER      N    368    -0.470000    14.0070   ; qtot -3.470
   369          H    123      SER     HN    369     0.310000     1.0080   ; qtot -3.160
   370        CT1    123      SER     CA    370     0.070000    12.0110   ; qtot -3.090
   371        HB1    123      SER     HA    371     0.090000     1.0080   ; qtot -3.000
   372        CT2    123      SER     CB    372     0.050000    12.0110   ; qtot -2.950
   373        HA2    123      SER    HB1    373     0.090000     1.0080   ; qtot -2.860
   374        HA2    123      SER    HB2    374     0.090000     1.0080   ; qtot -2.770
   375        OH1    123      SER     OG    375    -0.660000    15.9990   ; qtot -3.430
   376          H    123      SER    HG1    376     0.430000     1.0080   ; qtot -3.000
   377          C    123      SER      C    377     0.510000    12.0110   ; qtot -2.490
   378          O    123      SER      O    378    -0.510000    15.9990   ; qtot -3.000
   379        NH1    124      LEU      N    379    -0.470000    14.0070   ; qtot -3.470
   380          H    124      LEU     HN    380     0.310000     1.0080   ; qtot -3.160
   381        CT1    124      LEU     CA    381     0.070000    12.0110   ; qtot -3.090
   382        HB1    124      LEU     HA    382     0.090000     1.0080   ; qtot -3.000
   383        CT2    124      LEU     CB    383    -0.180000    12.0110   ; qtot -3.180
   384        HA2    124      LEU    HB1    384     0.090000     1.0080   ; qtot -3.090
   385        HA2    124      LEU    HB2    385     0.090000     1.0080   ; qtot -3.000
   386        CT1    124      LEU     CG    386    -0.090000    12.0110   ; qtot -3.090
   387        HA1    124      LEU     HG    387     0.090000     1.0080   ; qtot -3.000
   388        CT3    124      LEU    CD1    388    -0.270000    12.0110   ; qtot -3.270
   389        HA3    124      LEU   HD11    389     0.090000     1.0080   ; qtot -3.180
   390        HA3    124      LEU   HD12    390     0.090000     1.0080   ; qtot -3.090
   391        HA3    124      LEU   HD13    391     0.090000     1.0080   ; qtot -3.000
   392        CT3    124      LEU    CD2    392    -0.270000    12.0110   ; qtot -3.270
   393        HA3    124      LEU   HD21    393     0.090000     1.0080   ; qtot -3.180
   394        HA3    124      LEU   HD22    394     0.090000     1.0080   ; qtot -3.090
   395        HA3    124      LEU   HD23    395     0.090000     1.0080   ; qtot -3.000
   396          C    124      LEU      C    396     0.510000    12.0110   ; qtot -2.490
   397          O    124      LEU      O    397    -0.510000    15.9990   ; qtot -3.000
   398        NH1    125      THR      N    398    -0.470000    14.0070   ; qtot -3.470
   399          H    125      THR     HN    399     0.310000     1.0080   ; qtot -3.160
   400        CT1    125      THR     CA    400     0.070000    12.0110   ; qtot -3.090
   401        HB1    125      THR     HA    401     0.090000     1.0080   ; qtot -3.000
   402        CT1    125      THR     CB    402     0.140000    12.0110   ; qtot -2.860
   403        HA1    125      THR     HB    403     0.090000     1.0080   ; qtot -2.770
   404        OH1    125      THR    OG1    404    -0.660000    15.9990   ; qtot -3.430
   405          H    125      THR    HG1    405     0.430000     1.0080   ; qtot -3.000
   406        CT3    125      THR    CG2    406    -0.270000    12.0110   ; qtot -3.270
   407        HA3    125      THR   HG21    407     0.090000     1.0080   ; qtot -3.180
   408        HA3    125      THR   HG22    408     0.090000     1.0080   ; qtot -3.090
   409        HA3    125      THR   HG23    409     0.090000     1.0080   ; qtot -3.000
   410          C    125      THR      C    410     0.510000    12.0110   ; qtot -2.490
   411          O    125      THR      O    411    -0.510000    15.9990   ; qtot -3.000
   412        NH1    126      LEU      N    412    -0.470000    14.0070   ; qtot -3.470
   413          H    126      LEU     HN    413     0.310000     1.0080   ; qtot -3.160
   414        CT1    126      LEU     CA    414     0.070000    12.0110   ; qtot -3.090
   415        HB1    126      LEU     HA    415     0.090000     1.0080   ; qtot -3.000
   416        CT2    126      LEU     CB    416    -0.180000    12.0110   ; qtot -3.180
   417        HA2    126      LEU    HB1    417     0.090000     1.0080   ; qtot -3.090
   418        HA2    126      LEU    HB2    418     0.090000     1.0080   ; qtot -3.000
   419        CT1    126      LEU     CG    419    -0.090000    12.0110   ; qtot -3.090
   420        HA1    126      LEU     HG    420     0.090000     1.0080   ; qtot -3.000
   421        CT3    126      LEU    CD1    421    -0.270000    12.0110   ; qtot -3.270
   422        HA3    126      LEU   HD11    422     0.090000     1.0080   ; qtot -3.180
   423        HA3    126      LEU   HD12    423     0.090000     1.0080   ; qtot -3.090
   424        HA3    126      LEU   HD13    424     0.090000     1.0080   ; qtot -3.000
   425        CT3    126      LEU    CD2    425    -0.270000    12.0110   ; qtot -3.270
   426        HA3    126      LEU   HD21    426     0.090000     1.0080   ; qtot -3.180
   427        HA3    126      LEU   HD22    427     0.090000     1.0080   ; qtot -3.090
   428        HA3    126      LEU   HD23    428     0.090000     1.0080   ; qtot -3.000
   429          C    126      LEU      C    429     0.510000    12.0110   ; qtot -2.490
   430          O    126      LEU      O    430    -0.510000    15.9990   ; qtot -3.000
   431        NH1    127      GLY      N    431    -0.470000    14.0070   ; qtot -3.470
   432          H    127      GLY     HN    432     0.310000     1.0080   ; qtot -3.160
   433        CT2    127      GLY     CA    433    -0.020000    12.0110   ; qtot -3.180
   434        HB2    127      GLY    HA1    434     0.090000     1.0080   ; qtot -3.090
   435        HB2    127      GLY    HA2    435     0.090000     1.0080   ; qtot -3.000
   436          C    127      GLY      C    436     0.510000    12.0110   ; qtot -2.490
   437          O    127      GLY      O    437    -0.510000    15.9990   ; qtot -3.000
   438        NH1    128      THR      N    438    -0.470000    14.0070   ; qtot -3.470
   439          H    128      THR     HN    439     0.310000     1.0080   ; qtot -3.160
   440        CT1    128      THR     CA    440     0.070000    12.0110   ; qtot -3.090
   441        HB1    128      THR     HA    441     0.090000     1.0080   ; qtot -3.000
   442        CT1    128      THR     CB    442     0.140000    12.0110   ; qtot -2.860
   443        HA1    128      THR     HB    443     0.090000     1.0080   ; qtot -2.770
   444        OH1    128      THR    OG1    444    -0.660000    15.9990   ; qtot -3.430
   445          H    128      THR    HG1    445     0.430000     1.0080   ; qtot -3.000
   446        CT3    128      THR    CG2    446    -0.270000    12.0110   ; qtot -3.270
   447        HA3    128      THR   HG21    447     0.090000     1.0080   ; qtot -3.180
   448        HA3    128      THR   HG22    448     0.090000     1.0080   ; qtot -3.090
   449        HA3    128      THR   HG23    449     0.090000     1.0080   ; qtot -3.000
   450          C    128      THR      C    450     0.510000    12.0110   ; qtot -2.490
   451          O    128      THR      O    451    -0.510000    15.9990   ; qtot -3.000
   452        NH1    129      PHE      N    452    -0.470000    14.0070   ; qtot -3.470
   453          H    129      PHE     HN    453     0.310000     1.0080   ; qtot -3.160
   454        CT1    129      PHE     CA    454     0.070000    12.0110   ; qtot -3.090
   455        HB1    129      PHE     HA    455     0.090000     1.0080   ; qtot -3.000
   456        CT2    129      PHE     CB    456    -0.180000    12.0110   ; qtot -3.180
   457        HA2    129      PHE    HB1    457     0.090000     1.0080   ; qtot -3.090
   458        HA2    129      PHE    HB2    458     0.090000     1.0080   ; qtot -3.000
   459         CA    129      PHE     CG    459     0.000000    12.0110   ; qtot -3.000
   460         CA    129      PHE    CD1    460    -0.115000    12.0110   ; qtot -3.115
   461         HP    129      PHE    HD1    461     0.115000     1.0080   ; qtot -3.000
   462         CA    129      PHE    CE1    462    -0.115000    12.0110   ; qtot -3.115
   463         HP    129      PHE    HE1    463     0.115000     1.0080   ; qtot -3.000
   464         CA    129      PHE     CZ    464    -0.115000    12.0110   ; qtot -3.115
   465         HP    129      PHE     HZ    465     0.115000     1.0080   ; qtot -3.000
   466         CA    129      PHE    CD2    466    -0.115000    12.0110   ; qtot -3.115
   467         HP    129      PHE    HD2    467     0.115000     1.0080   ; qtot -3.000
   468         CA    129      PHE    CE2    468    -0.115000    12.0110   ; qtot -3.115
   469         HP    129      PHE    HE2    469     0.115000     1.0080   ; qtot -3.000
   470          C    129      PHE      C    470     0.510000    12.0110   ; qtot -2.490
   471          O    129      PHE      O    471    -0.510000    15.9990   ; qtot -3.000
   472        NH1    130      THR      N    472    -0.470000    14.0070   ; qtot -3.470
   473          H    130      THR     HN    473     0.310000     1.0080   ; qtot -3.160
   474        CT1    130      THR     CA    474     0.070000    12.0110   ; qtot -3.090
   475        HB1    130      THR     HA    475     0.090000     1.0080   ; qtot -3.000
   476        CT1    130      THR     CB    476     0.140000    12.0110   ; qtot -2.860
   477        HA1    130      THR     HB    477     0.090000     1.0080   ; qtot -2.770
   478        OH1    130      THR    OG1    478    -0.660000    15.9990   ; qtot -3.430
   479          H    130      THR    HG1    479     0.430000     1.0080   ; qtot -3.000
   480        CT3    130      THR    CG2    480    -0.270000    12.0110   ; qtot -3.270
   481        HA3    130      THR   HG21    481     0.090000     1.0080   ; qtot -3.180
   482        HA3    130      THR   HG22    482     0.090000     1.0080   ; qtot -3.090
   483        HA3    130      THR   HG23    483     0.090000     1.0080   ; qtot -3.000
   484          C    130      THR      C    484     0.510000    12.0110   ; qtot -2.490
   485          O    130      THR      O    485    -0.510000    15.9990   ; qtot -3.000
   486        NH1    131      VAL      N    486    -0.470000    14.0070   ; qtot -3.470
   487          H    131      VAL     HN    487     0.310000     1.0080   ; qtot -3.160
   488        CT1    131      VAL     CA    488     0.070000    12.0110   ; qtot -3.090
   489        HB1    131      VAL     HA    489     0.090000     1.0080   ; qtot -3.000
   490        CT1    131      VAL     CB    490    -0.090000    12.0110   ; qtot -3.090
   491        HA1    131      VAL     HB    491     0.090000     1.0080   ; qtot -3.000
   492        CT3    131      VAL    CG1    492    -0.270000    12.0110   ; qtot -3.270
   493        HA3    131      VAL   HG11    493     0.090000     1.0080   ; qtot -3.180
   494        HA3    131      VAL   HG12    494     0.090000     1.0080   ; qtot -3.090
   495        HA3    131      VAL   HG13    495     0.090000     1.0080   ; qtot -3.000
   496        CT3    131      VAL    CG2    496    -0.270000    12.0110   ; qtot -3.270
   497        HA3    131      VAL   HG21    497     0.090000     1.0080   ; qtot -3.180
   498        HA3    131      VAL   HG22    498     0.090000     1.0080   ; qtot -3.090
   499        HA3    131      VAL   HG23    499     0.090000     1.0080   ; qtot -3.000
   500          C    131      VAL      C    500     0.510000    12.0110   ; qtot -2.490
   501          O    131      VAL      O    501    -0.510000    15.9990   ; qtot -3.000
   502        NH1    132      LEU      N    502    -0.470000    14.0070   ; qtot -3.470
   503          H    132      LEU     HN    503     0.310000     1.0080   ; qtot -3.160
   504        CT1    132      LEU     CA    504     0.070000    12.0110   ; qtot -3.090
   505        HB1    132      LEU     HA    505     0.090000     1.0080   ; qtot -3.000
   506        CT2    132      LEU     CB    506    -0.180000    12.0110   ; qtot -3.180
   507        HA2    132      LEU    HB1    507     0.090000     1.0080   ; qtot -3.090
   508        HA2    132      LEU    HB2    508     0.090000     1.0080   ; qtot -3.000
   509        CT1    132      LEU     CG    509    -0.090000    12.0110   ; qtot -3.090
   510        HA1    132      LEU     HG    510     0.090000     1.0080   ; qtot -3.000
   511        CT3    132      LEU    CD1    511    -0.270000    12.0110   ; qtot -3.270
   512        HA3    132      LEU   HD11    512     0.090000     1.0080   ; qtot -3.180
   513        HA3    132      LEU   HD12    513     0.090000     1.0080   ; qtot -3.090
   514        HA3    132      LEU   HD13    514     0.090000     1.0080   ; qtot -3.000
   515        CT3    132      LEU    CD2    515    -0.270000    12.0110   ; qtot -3.270
   516        HA3    132      LEU   HD21    516     0.090000     1.0080   ; qtot -3.180
   517        HA3    132      LEU   HD22    517     0.090000     1.0080   ; qtot -3.090
   518        HA3    132      LEU   HD23    518     0.090000     1.0080   ; qtot -3.000
   519          C    132      LEU      C    519     0.510000    12.0110   ; qtot -2.490
   520          O    132      LEU      O    520    -0.510000    15.9990   ; qtot -3.000
   521        NH1    133      GLU      N    521    -0.470000    14.0070   ; qtot -3.470
   522          H    133      GLU     HN    522     0.310000     1.0080   ; qtot -3.160
   523        CT1    133      GLU     CA    523     0.070000    12.0110   ; qtot -3.090
   524        HB1    133      GLU     HA    524     0.090000     1.0080   ; qtot -3.000
   525       CT2A    133      GLU     CB    525    -0.180000    12.0110   ; qtot -3.180
   526        HA2    133      GLU    HB1    526     0.090000     1.0080   ; qtot -3.090
   527        HA2    133      GLU    HB2    527     0.090000     1.0080   ; qtot -3.000
   528        CT2    133      GLU     CG    528    -0.280000    12.0110   ; qtot -3.280
   529        HA2    133      GLU    HG1    529     0.090000     1.0080   ; qtot -3.190
   530        HA2    133      GLU    HG2    530     0.090000     1.0080   ; qtot -3.100
   531         CC    133      GLU     CD    531     0.620000    12.0110   ; qtot -2.480
   532         OC    133      GLU    OE1    532    -0.760000    15.9990   ; qtot -3.240
   533         OC    133      GLU    OE2    533    -0.760000    15.9990   ; qtot -4.000
   534          C    133      GLU      C    534     0.510000    12.0110   ; qtot -3.490
   535          O    133      GLU      O    535    -0.510000    15.9990   ; qtot -4.000
   536        NH1    134      ASN      N    536    -0.470000    14.0070   ; qtot -4.470
   537          H    134      ASN     HN    537     0.310000     1.0080   ; qtot -4.160
   538        CT1    134      ASN     CA    538     0.070000    12.0110   ; qtot -4.090
   539        HB1    134      ASN     HA    539     0.090000     1.0080   ; qtot -4.000
   540        CT2    134      ASN     CB    540    -0.180000    12.0110   ; qtot -4.180
   541        HA2    134      ASN    HB1    541     0.090000     1.0080   ; qtot -4.090
   542        HA2    134      ASN    HB2    542     0.090000     1.0080   ; qtot -4.000
   543         CC    134      ASN     CG    543     0.550000    12.0110   ; qtot -3.450
   544          O    134      ASN    OD1    544    -0.550000    15.9990   ; qtot -4.000
   545        NH2    134      ASN    ND2    545    -0.620000    14.0070   ; qtot -4.620
   546          H    134      ASN   HD21    546     0.320000     1.0080   ; qtot -4.300
   547          H    134      ASN   HD22    547     0.300000     1.0080   ; qtot -4.000
   548          C    134      ASN      C    548     0.510000    12.0110   ; qtot -3.490
   549          O    134      ASN      O    549    -0.510000    15.9990   ; qtot -4.000
   550        NH1    135      LEU      N    550    -0.470000    14.0070   ; qtot -4.470
   551          H    135      LEU     HN    551     0.310000     1.0080   ; qtot -4.160
   552        CT1    135      LEU     CA    552     0.070000    12.0110   ; qtot -4.090
   553        HB1    135      LEU     HA    553     0.090000     1.0080   ; qtot -4.000
   554        CT2    135      LEU     CB    554    -0.180000    12.0110   ; qtot -4.180
   555        HA2    135      LEU    HB1    555     0.090000     1.0080   ; qtot -4.090
   556        HA2    135      LEU    HB2    556     0.090000     1.0080   ; qtot -4.000
   557        CT1    135      LEU     CG    557    -0.090000    12.0110   ; qtot -4.090
   558        HA1    135      LEU     HG    558     0.090000     1.0080   ; qtot -4.000
   559        CT3    135      LEU    CD1    559    -0.270000    12.0110   ; qtot -4.270
   560        HA3    135      LEU   HD11    560     0.090000     1.0080   ; qtot -4.180
   561        HA3    135      LEU   HD12    561     0.090000     1.0080   ; qtot -4.090
   562        HA3    135      LEU   HD13    562     0.090000     1.0080   ; qtot -4.000
   563        CT3    135      LEU    CD2    563    -0.270000    12.0110   ; qtot -4.270
   564        HA3    135      LEU   HD21    564     0.090000     1.0080   ; qtot -4.180
   565        HA3    135      LEU   HD22    565     0.090000     1.0080   ; qtot -4.090
   566        HA3    135      LEU   HD23    566     0.090000     1.0080   ; qtot -4.000
   567          C    135      LEU      C    567     0.510000    12.0110   ; qtot -3.490
   568          O    135      LEU      O    568    -0.510000    15.9990   ; qtot -4.000
   569        NH1    136      LEU      N    569    -0.470000    14.0070   ; qtot -4.470
   570          H    136      LEU     HN    570     0.310000     1.0080   ; qtot -4.160
   571        CT1    136      LEU     CA    571     0.070000    12.0110   ; qtot -4.090
   572        HB1    136      LEU     HA    572     0.090000     1.0080   ; qtot -4.000
   573        CT2    136      LEU     CB    573    -0.180000    12.0110   ; qtot -4.180
   574        HA2    136      LEU    HB1    574     0.090000     1.0080   ; qtot -4.090
   575        HA2    136      LEU    HB2    575     0.090000     1.0080   ; qtot -4.000
   576        CT1    136      LEU     CG    576    -0.090000    12.0110   ; qtot -4.090
   577        HA1    136      LEU     HG    577     0.090000     1.0080   ; qtot -4.000
   578        CT3    136      LEU    CD1    578    -0.270000    12.0110   ; qtot -4.270
   579        HA3    136      LEU   HD11    579     0.090000     1.0080   ; qtot -4.180
   580        HA3    136      LEU   HD12    580     0.090000     1.0080   ; qtot -4.090
   581        HA3    136      LEU   HD13    581     0.090000     1.0080   ; qtot -4.000
   582        CT3    136      LEU    CD2    582    -0.270000    12.0110   ; qtot -4.270
   583        HA3    136      LEU   HD21    583     0.090000     1.0080   ; qtot -4.180
   584        HA3    136      LEU   HD22    584     0.090000     1.0080   ; qtot -4.090
   585        HA3    136      LEU   HD23    585     0.090000     1.0080   ; qtot -4.000
   586          C    136      LEU      C    586     0.510000    12.0110   ; qtot -3.490
   587          O    136      LEU      O    587    -0.510000    15.9990   ; qtot -4.000
   588        NH1    137      VAL      N    588    -0.470000    14.0070   ; qtot -4.470
   589          H    137      VAL     HN    589     0.310000     1.0080   ; qtot -4.160
   590        CT1    137      VAL     CA    590     0.070000    12.0110   ; qtot -4.090
   591        HB1    137      VAL     HA    591     0.090000     1.0080   ; qtot -4.000
   592        CT1    137      VAL     CB    592    -0.090000    12.0110   ; qtot -4.090
   593        HA1    137      VAL     HB    593     0.090000     1.0080   ; qtot -4.000
   594        CT3    137      VAL    CG1    594    -0.270000    12.0110   ; qtot -4.270
   595        HA3    137      VAL   HG11    595     0.090000     1.0080   ; qtot -4.180
   596        HA3    137      VAL   HG12    596     0.090000     1.0080   ; qtot -4.090
   597        HA3    137      VAL   HG13    597     0.090000     1.0080   ; qtot -4.000
   598        CT3    137      VAL    CG2    598    -0.270000    12.0110   ; qtot -4.270
   599        HA3    137      VAL   HG21    599     0.090000     1.0080   ; qtot -4.180
   600        HA3    137      VAL   HG22    600     0.090000     1.0080   ; qtot -4.090
   601        HA3    137      VAL   HG23    601     0.090000     1.0080   ; qtot -4.000
   602          C    137      VAL      C    602     0.510000    12.0110   ; qtot -3.490
   603          O    137      VAL      O    603    -0.510000    15.9990   ; qtot -4.000
   604        NH1    138      LEU      N    604    -0.470000    14.0070   ; qtot -4.470
   605          H    138      LEU     HN    605     0.310000     1.0080   ; qtot -4.160
   606        CT1    138      LEU     CA    606     0.070000    12.0110   ; qtot -4.090
   607        HB1    138      LEU     HA    607     0.090000     1.0080   ; qtot -4.000
   608        CT2    138      LEU     CB    608    -0.180000    12.0110   ; qtot -4.180
   609        HA2    138      LEU    HB1    609     0.090000     1.0080   ; qtot -4.090
   610        HA2    138      LEU    HB2    610     0.090000     1.0080   ; qtot -4.000
   611        CT1    138      LEU     CG    611    -0.090000    12.0110   ; qtot -4.090
   612        HA1    138      LEU     HG    612     0.090000     1.0080   ; qtot -4.000
   613        CT3    138      LEU    CD1    613    -0.270000    12.0110   ; qtot -4.270
   614        HA3    138      LEU   HD11    614     0.090000     1.0080   ; qtot -4.180
   615        HA3    138      LEU   HD12    615     0.090000     1.0080   ; qtot -4.090
   616        HA3    138      LEU   HD13    616     0.090000     1.0080   ; qtot -4.000
   617        CT3    138      LEU    CD2    617    -0.270000    12.0110   ; qtot -4.270
   618        HA3    138      LEU   HD21    618     0.090000     1.0080   ; qtot -4.180
   619        HA3    138      LEU   HD22    619     0.090000     1.0080   ; qtot -4.090
   620        HA3    138      LEU   HD23    620     0.090000     1.0080   ; qtot -4.000
   621          C    138      LEU      C    621     0.510000    12.0110   ; qtot -3.490
   622          O    138      LEU      O    622    -0.510000    15.9990   ; qtot -4.000
   623        NH1    139      CYS      N    623    -0.470000    14.0070   ; qtot -4.470
   624          H    139      CYS     HN    624     0.310000     1.0080   ; qtot -4.160
   625        CT1    139      CYS     CA    625     0.070000    12.0110   ; qtot -4.090
   626        HB1    139      CYS     HA    626     0.090000     1.0080   ; qtot -4.000
   627        CT2    139      CYS     CB    627    -0.110000    12.0110   ; qtot -4.110
   628        HA2    139      CYS    HB1    628     0.090000     1.0080   ; qtot -4.020
   629        HA2    139      CYS    HB2    629     0.090000     1.0080   ; qtot -3.930
   630          S    139      CYS     SG    630    -0.230000    32.0600   ; qtot -4.160
   631         HS    139      CYS    HG1    631     0.160000     1.0080   ; qtot -4.000
   632          C    139      CYS      C    632     0.510000    12.0110   ; qtot -3.490
   633          O    139      CYS      O    633    -0.510000    15.9990   ; qtot -4.000
   634        NH1    140      VAL      N    634    -0.470000    14.0070   ; qtot -4.470
   635          H    140      VAL     HN    635     0.310000     1.0080   ; qtot -4.160
   636        CT1    140      VAL     CA    636     0.070000    12.0110   ; qtot -4.090
   637        HB1    140      VAL     HA    637     0.090000     1.0080   ; qtot -4.000
   638        CT1    140      VAL     CB    638    -0.090000    12.0110   ; qtot -4.090
   639        HA1    140      VAL     HB    639     0.090000     1.0080   ; qtot -4.000
   640        CT3    140      VAL    CG1    640    -0.270000    12.0110   ; qtot -4.270
   641        HA3    140      VAL   HG11    641     0.090000     1.0080   ; qtot -4.180
   642        HA3    140      VAL   HG12    642     0.090000     1.0080   ; qtot -4.090
   643        HA3    140      VAL   HG13    643     0.090000     1.0080   ; qtot -4.000
   644        CT3    140      VAL    CG2    644    -0.270000    12.0110   ; qtot -4.270
   645        HA3    140      VAL   HG21    645     0.090000     1.0080   ; qtot -4.180
   646        HA3    140      VAL   HG22    646     0.090000     1.0080   ; qtot -4.090
   647        HA3    140      VAL   HG23    647     0.090000     1.0080   ; qtot -4.000
   648          C    140      VAL      C    648     0.510000    12.0110   ; qtot -3.490
   649          O    140      VAL      O    649    -0.510000    15.9990   ; qtot -4.000
   650        NH1    141      ILE      N    650    -0.470000    14.0070   ; qtot -4.470
   651          H    141      ILE     HN    651     0.310000     1.0080   ; qtot -4.160
   652        CT1    141      ILE     CA    652     0.070000    12.0110   ; qtot -4.090
   653        HB1    141      ILE     HA    653     0.090000     1.0080   ; qtot -4.000
   654        CT1    141      ILE     CB    654    -0.090000    12.0110   ; qtot -4.090
   655        HA1    141      ILE     HB    655     0.090000     1.0080   ; qtot -4.000
   656        CT3    141      ILE    CG2    656    -0.270000    12.0110   ; qtot -4.270
   657        HA3    141      ILE   HG21    657     0.090000     1.0080   ; qtot -4.180
   658        HA3    141      ILE   HG22    658     0.090000     1.0080   ; qtot -4.090
   659        HA3    141      ILE   HG23    659     0.090000     1.0080   ; qtot -4.000
   660        CT2    141      ILE    CG1    660    -0.180000    12.0110   ; qtot -4.180
   661        HA2    141      ILE   HG11    661     0.090000     1.0080   ; qtot -4.090
   662        HA2    141      ILE   HG12    662     0.090000     1.0080   ; qtot -4.000
   663        CT3    141      ILE     CD    663    -0.270000    12.0110   ; qtot -4.270
   664        HA3    141      ILE    HD1    664     0.090000     1.0080   ; qtot -4.180
   665        HA3    141      ILE    HD2    665     0.090000     1.0080   ; qtot -4.090
   666        HA3    141      ILE    HD3    666     0.090000     1.0080   ; qtot -4.000
   667          C    141      ILE      C    667     0.510000    12.0110   ; qtot -3.490
   668          O    141      ILE      O    668    -0.510000    15.9990   ; qtot -4.000
   669        NH1    142      LEU      N    669    -0.470000    14.0070   ; qtot -4.470
   670          H    142      LEU     HN    670     0.310000     1.0080   ; qtot -4.160
   671        CT1    142      LEU     CA    671     0.070000    12.0110   ; qtot -4.090
   672        HB1    142      LEU     HA    672     0.090000     1.0080   ; qtot -4.000
   673        CT2    142      LEU     CB    673    -0.180000    12.0110   ; qtot -4.180
   674        HA2    142      LEU    HB1    674     0.090000     1.0080   ; qtot -4.090
   675        HA2    142      LEU    HB2    675     0.090000     1.0080   ; qtot -4.000
   676        CT1    142      LEU     CG    676    -0.090000    12.0110   ; qtot -4.090
   677        HA1    142      LEU     HG    677     0.090000     1.0080   ; qtot -4.000
   678        CT3    142      LEU    CD1    678    -0.270000    12.0110   ; qtot -4.270
   679        HA3    142      LEU   HD11    679     0.090000     1.0080   ; qtot -4.180
   680        HA3    142      LEU   HD12    680     0.090000     1.0080   ; qtot -4.090
   681        HA3    142      LEU   HD13    681     0.090000     1.0080   ; qtot -4.000
   682        CT3    142      LEU    CD2    682    -0.270000    12.0110   ; qtot -4.270
   683        HA3    142      LEU   HD21    683     0.090000     1.0080   ; qtot -4.180
   684        HA3    142      LEU   HD22    684     0.090000     1.0080   ; qtot -4.090
   685        HA3    142      LEU   HD23    685     0.090000     1.0080   ; qtot -4.000
   686          C    142      LEU      C    686     0.510000    12.0110   ; qtot -3.490
   687          O    142      LEU      O    687    -0.510000    15.9990   ; qtot -4.000
   688        NH1    143      HSD      N    688    -0.470000    14.0070   ; qtot -4.470
   689          H    143      HSD     HN    689     0.310000     1.0080   ; qtot -4.160
   690        CT1    143      HSD     CA    690     0.070000    12.0110   ; qtot -4.090
   691        HB1    143      HSD     HA    691     0.090000     1.0080   ; qtot -4.000
   692        CT2    143      HSD     CB    692    -0.090000    12.0110   ; qtot -4.090
   693        HA2    143      HSD    HB1    693     0.090000     1.0080   ; qtot -4.000
   694        HA2    143      HSD    HB2    694     0.090000     1.0080   ; qtot -3.910
   695        NR1    143      HSD    ND1    695    -0.360000    14.0070   ; qtot -4.270
   696          H    143      HSD    HD1    696     0.320000     1.0080   ; qtot -3.950
   697       CPH1    143      HSD     CG    697    -0.050000    12.0110   ; qtot -4.000
   698       CPH2    143      HSD    CE1    698     0.250000    12.0110   ; qtot -3.750
   699        HR1    143      HSD    HE1    699     0.130000     1.0080   ; qtot -3.620
   700        NR2    143      HSD    NE2    700    -0.700000    14.0070   ; qtot -4.320
   701       CPH1    143      HSD    CD2    701     0.220000    12.0110   ; qtot -4.100
   702        HR3    143      HSD    HD2    702     0.100000     1.0080   ; qtot -4.000
   703          C    143      HSD      C    703     0.510000    12.0110   ; qtot -3.490
   704          O    143      HSD      O    704    -0.510000    15.9990   ; qtot -4.000
   705        NH1    144      SER      N    705    -0.470000    14.0070   ; qtot -4.470
   706          H    144      SER     HN    706     0.310000     1.0080   ; qtot -4.160
   707        CT1    144      SER     CA    707     0.070000    12.0110   ; qtot -4.090
   708        HB1    144      SER     HA    708     0.090000     1.0080   ; qtot -4.000
   709        CT2    144      SER     CB    709     0.050000    12.0110   ; qtot -3.950
   710        HA2    144      SER    HB1    710     0.090000     1.0080   ; qtot -3.860
   711        HA2    144      SER    HB2    711     0.090000     1.0080   ; qtot -3.770
   712        OH1    144      SER     OG    712    -0.660000    15.9990   ; qtot -4.430
   713          H    144      SER    HG1    713     0.430000     1.0080   ; qtot -4.000
   714          C    144      SER      C    714     0.510000    12.0110   ; qtot -3.490
   715          O    144      SER      O    715    -0.510000    15.9990   ; qtot -4.000
   716        NH1    145      ARG      N    716    -0.470000    14.0070   ; qtot -4.470
   717          H    145      ARG     HN    717     0.310000     1.0080   ; qtot -4.160
   718        CT1    145      ARG     CA    718     0.070000    12.0110   ; qtot -4.090
   719        HB1    145      ARG     HA    719     0.090000     1.0080   ; qtot -4.000
   720        CT2    145      ARG     CB    720    -0.180000    12.0110   ; qtot -4.180
   721        HA2    145      ARG    HB1    721     0.090000     1.0080   ; qtot -4.090
   722        HA2    145      ARG    HB2    722     0.090000     1.0080   ; qtot -4.000
   723        CT2    145      ARG     CG    723    -0.180000    12.0110   ; qtot -4.180
   724        HA2    145      ARG    HG1    724     0.090000     1.0080   ; qtot -4.090
   725        HA2    145      ARG    HG2    725     0.090000     1.0080   ; qtot -4.000
   726        CT2    145      ARG     CD    726     0.200000    12.0110   ; qtot -3.800
   727        HA2    145      ARG    HD1    727     0.090000     1.0080   ; qtot -3.710
   728        HA2    145      ARG    HD2    728     0.090000     1.0080   ; qtot -3.620
   729        NC2    145      ARG     NE    729    -0.700000    14.0070   ; qtot -4.320
   730         HC    145      ARG     HE    730     0.440000     1.0080   ; qtot -3.880
   731          C    145      ARG     CZ    731     0.640000    12.0110   ; qtot -3.240
   732        NC2    145      ARG    NH1    732    -0.800000    14.0070   ; qtot -4.040
   733         HC    145      ARG   HH11    733     0.460000     1.0080   ; qtot -3.580
   734         HC    145      ARG   HH12    734     0.460000     1.0080   ; qtot -3.120
   735        NC2    145      ARG    NH2    735    -0.800000    14.0070   ; qtot -3.920
   736         HC    145      ARG   HH21    736     0.460000     1.0080   ; qtot -3.460
   737         HC    145      ARG   HH22    737     0.460000     1.0080   ; qtot -3.000
   738          C    145      ARG      C    738     0.510000    12.0110   ; qtot -2.490
   739          O    145      ARG      O    739    -0.510000    15.9990   ; qtot -3.000
   740        NH1    146      SER      N    740    -0.470000    14.0070   ; qtot -3.470
   741          H    146      SER     HN    741     0.310000     1.0080   ; qtot -3.160
   742        CT1    146      SER     CA    742     0.070000    12.0110   ; qtot -3.090
   743        HB1    146      SER     HA    743     0.090000     1.0080   ; qtot -3.000
   744        CT2    146      SER     CB    744     0.050000    12.0110   ; qtot -2.950
   745        HA2    146      SER    HB1    745     0.090000     1.0080   ; qtot -2.860
   746        HA2    146      SER    HB2    746     0.090000     1.0080   ; qtot -2.770
   747        OH1    146      SER     OG    747    -0.660000    15.9990   ; qtot -3.430
   748          H    146      SER    HG1    748     0.430000     1.0080   ; qtot -3.000
   749          C    146      SER      C    749     0.510000    12.0110   ; qtot -2.490
   750          O    146      SER      O    750    -0.510000    15.9990   ; qtot -3.000
   751        NH1    147      LEU      N    751    -0.470000    14.0070   ; qtot -3.470
   752          H    147      LEU     HN    752     0.310000     1.0080   ; qtot -3.160
   753        CT1    147      LEU     CA    753     0.070000    12.0110   ; qtot -3.090
   754        HB1    147      LEU     HA    754     0.090000     1.0080   ; qtot -3.000
   755        CT2    147      LEU     CB    755    -0.180000    12.0110   ; qtot -3.180
   756        HA2    147      LEU    HB1    756     0.090000     1.0080   ; qtot -3.090
   757        HA2    147      LEU    HB2    757     0.090000     1.0080   ; qtot -3.000
   758        CT1    147      LEU     CG    758    -0.090000    12.0110   ; qtot -3.090
   759        HA1    147      LEU     HG    759     0.090000     1.0080   ; qtot -3.000
   760        CT3    147      LEU    CD1    760    -0.270000    12.0110   ; qtot -3.270
   761        HA3    147      LEU   HD11    761     0.090000     1.0080   ; qtot -3.180
   762        HA3    147      LEU   HD12    762     0.090000     1.0080   ; qtot -3.090
   763        HA3    147      LEU   HD13    763     0.090000     1.0080   ; qtot -3.000
   764        CT3    147      LEU    CD2    764    -0.270000    12.0110   ; qtot -3.270
   765        HA3    147      LEU   HD21    765     0.090000     1.0080   ; qtot -3.180
   766        HA3    147      LEU   HD22    766     0.090000     1.0080   ; qtot -3.090
   767        HA3    147      LEU   HD23    767     0.090000     1.0080   ; qtot -3.000
   768          C    147      LEU      C    768     0.510000    12.0110   ; qtot -2.490
   769          O    147      LEU      O    769    -0.510000    15.9990   ; qtot -3.000
   770        NH1    148      ARG      N    770    -0.470000    14.0070   ; qtot -3.470
   771          H    148      ARG     HN    771     0.310000     1.0080   ; qtot -3.160
   772        CT1    148      ARG     CA    772     0.070000    12.0110   ; qtot -3.090
   773        HB1    148      ARG     HA    773     0.090000     1.0080   ; qtot -3.000
   774        CT2    148      ARG     CB    774    -0.180000    12.0110   ; qtot -3.180
   775        HA2    148      ARG    HB1    775     0.090000     1.0080   ; qtot -3.090
   776        HA2    148      ARG    HB2    776     0.090000     1.0080   ; qtot -3.000
   777        CT2    148      ARG     CG    777    -0.180000    12.0110   ; qtot -3.180
   778        HA2    148      ARG    HG1    778     0.090000     1.0080   ; qtot -3.090
   779        HA2    148      ARG    HG2    779     0.090000     1.0080   ; qtot -3.000
   780        CT2    148      ARG     CD    780     0.200000    12.0110   ; qtot -2.800
   781        HA2    148      ARG    HD1    781     0.090000     1.0080   ; qtot -2.710
   782        HA2    148      ARG    HD2    782     0.090000     1.0080   ; qtot -2.620
   783        NC2    148      ARG     NE    783    -0.700000    14.0070   ; qtot -3.320
   784         HC    148      ARG     HE    784     0.440000     1.0080   ; qtot -2.880
   785          C    148      ARG     CZ    785     0.640000    12.0110   ; qtot -2.240
   786        NC2    148      ARG    NH1    786    -0.800000    14.0070   ; qtot -3.040
   787         HC    148      ARG   HH11    787     0.460000     1.0080   ; qtot -2.580
   788         HC    148      ARG   HH12    788     0.460000     1.0080   ; qtot -2.120
   789        NC2    148      ARG    NH2    789    -0.800000    14.0070   ; qtot -2.920
   790         HC    148      ARG   HH21    790     0.460000     1.0080   ; qtot -2.460
   791         HC    148      ARG   HH22    791     0.460000     1.0080   ; qtot -2.000
   792          C    148      ARG      C    792     0.510000    12.0110   ; qtot -1.490
   793          O    148      ARG      O    793    -0.510000    15.9990   ; qtot -2.000
   794        NH1    149      CYS      N    794    -0.470000    14.0070   ; qtot -2.470
   795          H    149      CYS     HN    795     0.310000     1.0080   ; qtot -2.160
   796        CT1    149      CYS     CA    796     0.070000    12.0110   ; qtot -2.090
   797        HB1    149      CYS     HA    797     0.090000     1.0080   ; qtot -2.000
   798        CT2    149      CYS     CB    798    -0.110000    12.0110   ; qtot -2.110
   799        HA2    149      CYS    HB1    799     0.090000     1.0080   ; qtot -2.020
   800        HA2    149      CYS    HB2    800     0.090000     1.0080   ; qtot -1.930
   801          S    149      CYS     SG    801    -0.230000    32.0600   ; qtot -2.160
   802         HS    149      CYS    HG1    802     0.160000     1.0080   ; qtot -2.000
   803          C    149      CYS      C    803     0.510000    12.0110   ; qtot -1.490
   804          O    149      CYS      O    804    -0.510000    15.9990   ; qtot -2.000
   805        NH1    150      ARG      N    805    -0.470000    14.0070   ; qtot -2.470
   806          H    150      ARG     HN    806     0.310000     1.0080   ; qtot -2.160
   807        CT1    150      ARG     CA    807     0.070000    12.0110   ; qtot -2.090
   808        HB1    150      ARG     HA    808     0.090000     1.0080   ; qtot -2.000
   809        CT2    150      ARG     CB    809    -0.180000    12.0110   ; qtot -2.180
   810        HA2    150      ARG    HB1    810     0.090000     1.0080   ; qtot -2.090
   811        HA2    150      ARG    HB2    811     0.090000     1.0080   ; qtot -2.000
   812        CT2    150      ARG     CG    812    -0.180000    12.0110   ; qtot -2.180
   813        HA2    150      ARG    HG1    813     0.090000     1.0080   ; qtot -2.090
   814        HA2    150      ARG    HG2    814     0.090000     1.0080   ; qtot -2.000
   815        CT2    150      ARG     CD    815     0.200000    12.0110   ; qtot -1.800
   816        HA2    150      ARG    HD1    816     0.090000     1.0080   ; qtot -1.710
   817        HA2    150      ARG    HD2    817     0.090000     1.0080   ; qtot -1.620
   818        NC2    150      ARG     NE    818    -0.700000    14.0070   ; qtot -2.320
   819         HC    150      ARG     HE    819     0.440000     1.0080   ; qtot -1.880
   820          C    150      ARG     CZ    820     0.640000    12.0110   ; qtot -1.240
   821        NC2    150      ARG    NH1    821    -0.800000    14.0070   ; qtot -2.040
   822         HC    150      ARG   HH11    822     0.460000     1.0080   ; qtot -1.580
   823         HC    150      ARG   HH12    823     0.460000     1.0080   ; qtot -1.120
   824        NC2    150      ARG    NH2    824    -0.800000    14.0070   ; qtot -1.920
   825         HC    150      ARG   HH21    825     0.460000     1.0080   ; qtot -1.460
   826         HC    150      ARG   HH22    826     0.460000     1.0080   ; qtot -1.000
   827          C    150      ARG      C    827     0.510000    12.0110   ; qtot -0.490
   828          O    150      ARG      O    828    -0.510000    15.9990   ; qtot -1.000
   829          N    151      PRO      N    829    -0.290000    14.0070   ; qtot -1.290
   830        CP3    151      PRO     CD    830     0.000000    12.0110   ; qtot -1.290
   831        HA2    151      PRO    HD1    831     0.090000     1.0080   ; qtot -1.200
   832        HA2    151      PRO    HD2    832     0.090000     1.0080   ; qtot -1.110
   833        CP1    151      PRO     CA    833     0.020000    12.0110   ; qtot -1.090
   834        HB1    151      PRO     HA    834     0.090000     1.0080   ; qtot -1.000
   835        CP2    151      PRO     CB    835    -0.180000    12.0110   ; qtot -1.180
   836        HA2    151      PRO    HB1    836     0.090000     1.0080   ; qtot -1.090
   837        HA2    151      PRO    HB2    837     0.090000     1.0080   ; qtot -1.000
   838        CP2    151      PRO     CG    838    -0.180000    12.0110   ; qtot -1.180
   839        HA2    151      PRO    HG1    839     0.090000     1.0080   ; qtot -1.090
   840        HA2    151      PRO    HG2    840     0.090000     1.0080   ; qtot -1.000
   841          C    151      PRO      C    841     0.510000    12.0110   ; qtot -0.490
   842          O    151      PRO      O    842    -0.510000    15.9990   ; qtot -1.000
   843        NH1    152      SER      N    843    -0.470000    14.0070   ; qtot -1.470
   844          H    152      SER     HN    844     0.310000     1.0080   ; qtot -1.160
   845        CT1    152      SER     CA    845     0.070000    12.0110   ; qtot -1.090
   846        HB1    152      SER     HA    846     0.090000     1.0080   ; qtot -1.000
   847        CT2    152      SER     CB    847     0.050000    12.0110   ; qtot -0.950
   848        HA2    152      SER    HB1    848     0.090000     1.0080   ; qtot -0.860
   849        HA2    152      SER    HB2    849     0.090000     1.0080   ; qtot -0.770
   850        OH1    152      SER     OG    850    -0.660000    15.9990   ; qtot -1.430
   851          H    152      SER    HG1    851     0.430000     1.0080   ; qtot -1.000
   852          C    152      SER      C    852     0.510000    12.0110   ; qtot -0.490
   853          O    152      SER      O    853    -0.510000    15.9990   ; qtot -1.000
   854        NH1    153      TYR      N    854    -0.470000    14.0070   ; qtot -1.470
   855          H    153      TYR     HN    855     0.310000     1.0080   ; qtot -1.160
   856        CT1    153      TYR     CA    856     0.070000    12.0110   ; qtot -1.090
   857        HB1    153      TYR     HA    857     0.090000     1.0080   ; qtot -1.000
   858        CT2    153      TYR     CB    858    -0.180000    12.0110   ; qtot -1.180
   859        HA2    153      TYR    HB1    859     0.090000     1.0080   ; qtot -1.090
   860        HA2    153      TYR    HB2    860     0.090000     1.0080   ; qtot -1.000
   861         CA    153      TYR     CG    861     0.000000    12.0110   ; qtot -1.000
   862         CA    153      TYR    CD1    862    -0.115000    12.0110   ; qtot -1.115
   863         HP    153      TYR    HD1    863     0.115000     1.0080   ; qtot -1.000
   864         CA    153      TYR    CE1    864    -0.115000    12.0110   ; qtot -1.115
   865         HP    153      TYR    HE1    865     0.115000     1.0080   ; qtot -1.000
   866         CA    153      TYR     CZ    866     0.110000    12.0110   ; qtot -0.890
   867        OH1    153      TYR     OH    867    -0.540000    15.9990   ; qtot -1.430
   868          H    153      TYR     HH    868     0.430000     1.0080   ; qtot -1.000
   869         CA    153      TYR    CD2    869    -0.115000    12.0110   ; qtot -1.115
   870         HP    153      TYR    HD2    870     0.115000     1.0080   ; qtot -1.000
   871         CA    153      TYR    CE2    871    -0.115000    12.0110   ; qtot -1.115
   872         HP    153      TYR    HE2    872     0.115000     1.0080   ; qtot -1.000
   873          C    153      TYR      C    873     0.510000    12.0110   ; qtot -0.490
   874          O    153      TYR      O    874    -0.510000    15.9990   ; qtot -1.000
   875        NH1    154      HSD      N    875    -0.470000    14.0070   ; qtot -1.470
   876          H    154      HSD     HN    876     0.310000     1.0080   ; qtot -1.160
   877        CT1    154      HSD     CA    877     0.070000    12.0110   ; qtot -1.090
   878        HB1    154      HSD     HA    878     0.090000     1.0080   ; qtot -1.000
   879        CT2    154      HSD     CB    879    -0.090000    12.0110   ; qtot -1.090
   880        HA2    154      HSD    HB1    880     0.090000     1.0080   ; qtot -1.000
   881        HA2    154      HSD    HB2    881     0.090000     1.0080   ; qtot -0.910
   882        NR1    154      HSD    ND1    882    -0.360000    14.0070   ; qtot -1.270
   883          H    154      HSD    HD1    883     0.320000     1.0080   ; qtot -0.950
   884       CPH1    154      HSD     CG    884    -0.050000    12.0110   ; qtot -1.000
   885       CPH2    154      HSD    CE1    885     0.250000    12.0110   ; qtot -0.750
   886        HR1    154      HSD    HE1    886     0.130000     1.0080   ; qtot -0.620
   887        NR2    154      HSD    NE2    887    -0.700000    14.0070   ; qtot -1.320
   888       CPH1    154      HSD    CD2    888     0.220000    12.0110   ; qtot -1.100
   889        HR3    154      HSD    HD2    889     0.100000     1.0080   ; qtot -1.000
   890          C    154      HSD      C    890     0.510000    12.0110   ; qtot -0.490
   891          O    154      HSD      O    891    -0.510000    15.9990   ; qtot -1.000
   892        NH1    155      PHE      N    892    -0.470000    14.0070   ; qtot -1.470
   893          H    155      PHE     HN    893     0.310000     1.0080   ; qtot -1.160
   894        CT1    155      PHE     CA    894     0.070000    12.0110   ; qtot -1.090
   895        HB1    155      PHE     HA    895     0.090000     1.0080   ; qtot -1.000
   896        CT2    155      PHE     CB    896    -0.180000    12.0110   ; qtot -1.180
   897        HA2    155      PHE    HB1    897     0.090000     1.0080   ; qtot -1.090
   898        HA2    155      PHE    HB2    898     0.090000     1.0080   ; qtot -1.000
   899         CA    155      PHE     CG    899     0.000000    12.0110   ; qtot -1.000
   900         CA    155      PHE    CD1    900    -0.115000    12.0110   ; qtot -1.115
   901         HP    155      PHE    HD1    901     0.115000     1.0080   ; qtot -1.000
   902         CA    155      PHE    CE1    902    -0.115000    12.0110   ; qtot -1.115
   903         HP    155      PHE    HE1    903     0.115000     1.0080   ; qtot -1.000
   904         CA    155      PHE     CZ    904    -0.115000    12.0110   ; qtot -1.115
   905         HP    155      PHE     HZ    905     0.115000     1.0080   ; qtot -1.000
   906         CA    155      PHE    CD2    906    -0.115000    12.0110   ; qtot -1.115
   907         HP    155      PHE    HD2    907     0.115000     1.0080   ; qtot -1.000
   908         CA    155      PHE    CE2    908    -0.115000    12.0110   ; qtot -1.115
   909         HP    155      PHE    HE2    909     0.115000     1.0080   ; qtot -1.000
   910          C    155      PHE      C    910     0.510000    12.0110   ; qtot -0.490
   911          O    155      PHE      O    911    -0.510000    15.9990   ; qtot -1.000
   912        NH1    156      ILE      N    912    -0.470000    14.0070   ; qtot -1.470
   913          H    156      ILE     HN    913     0.310000     1.0080   ; qtot -1.160
   914        CT1    156      ILE     CA    914     0.070000    12.0110   ; qtot -1.090
   915        HB1    156      ILE     HA    915     0.090000     1.0080   ; qtot -1.000
   916        CT1    156      ILE     CB    916    -0.090000    12.0110   ; qtot -1.090
   917        HA1    156      ILE     HB    917     0.090000     1.0080   ; qtot -1.000
   918        CT3    156      ILE    CG2    918    -0.270000    12.0110   ; qtot -1.270
   919        HA3    156      ILE   HG21    919     0.090000     1.0080   ; qtot -1.180
   920        HA3    156      ILE   HG22    920     0.090000     1.0080   ; qtot -1.090
   921        HA3    156      ILE   HG23    921     0.090000     1.0080   ; qtot -1.000
   922        CT2    156      ILE    CG1    922    -0.180000    12.0110   ; qtot -1.180
   923        HA2    156      ILE   HG11    923     0.090000     1.0080   ; qtot -1.090
   924        HA2    156      ILE   HG12    924     0.090000     1.0080   ; qtot -1.000
   925        CT3    156      ILE     CD    925    -0.270000    12.0110   ; qtot -1.270
   926        HA3    156      ILE    HD1    926     0.090000     1.0080   ; qtot -1.180
   927        HA3    156      ILE    HD2    927     0.090000     1.0080   ; qtot -1.090
   928        HA3    156      ILE    HD3    928     0.090000     1.0080   ; qtot -1.000
   929          C    156      ILE      C    929     0.510000    12.0110   ; qtot -0.490
   930          O    156      ILE      O    930    -0.510000    15.9990   ; qtot -1.000
   931        NH1    157      GLY      N    931    -0.470000    14.0070   ; qtot -1.470
   932          H    157      GLY     HN    932     0.310000     1.0080   ; qtot -1.160
   933        CT2    157      GLY     CA    933    -0.020000    12.0110   ; qtot -1.180
   934        HB2    157      GLY    HA1    934     0.090000     1.0080   ; qtot -1.090
   935        HB2    157      GLY    HA2    935     0.090000     1.0080   ; qtot -1.000
   936          C    157      GLY      C    936     0.510000    12.0110   ; qtot -0.490
   937          O    157      GLY      O    937    -0.510000    15.9990   ; qtot -1.000
   938        NH1    158      SER      N    938    -0.470000    14.0070   ; qtot -1.470
   939          H    158      SER     HN    939     0.310000     1.0080   ; qtot -1.160
   940        CT1    158      SER     CA    940     0.070000    12.0110   ; qtot -1.090
   941        HB1    158      SER     HA    941     0.090000     1.0080   ; qtot -1.000
   942        CT2    158      SER     CB    942     0.050000    12.0110   ; qtot -0.950
   943        HA2    158      SER    HB1    943     0.090000     1.0080   ; qtot -0.860
   944        HA2    158      SER    HB2    944     0.090000     1.0080   ; qtot -0.770
   945        OH1    158      SER     OG    945    -0.660000    15.9990   ; qtot -1.430
   946          H    158      SER    HG1    946     0.430000     1.0080   ; qtot -1.000
   947          C    158      SER      C    947     0.510000    12.0110   ; qtot -0.490
   948          O    158      SER      O    948    -0.510000    15.9990   ; qtot -1.000
   949        NH1    159      LEU      N    949    -0.470000    14.0070   ; qtot -1.470
   950          H    159      LEU     HN    950     0.310000     1.0080   ; qtot -1.160
   951        CT1    159      LEU     CA    951     0.070000    12.0110   ; qtot -1.090
   952        HB1    159      LEU     HA    952     0.090000     1.0080   ; qtot -1.000
   953        CT2    159      LEU     CB    953    -0.180000    12.0110   ; qtot -1.180
   954        HA2    159      LEU    HB1    954     0.090000     1.0080   ; qtot -1.090
   955        HA2    159      LEU    HB2    955     0.090000     1.0080   ; qtot -1.000
   956        CT1    159      LEU     CG    956    -0.090000    12.0110   ; qtot -1.090
   957        HA1    159      LEU     HG    957     0.090000     1.0080   ; qtot -1.000
   958        CT3    159      LEU    CD1    958    -0.270000    12.0110   ; qtot -1.270
   959        HA3    159      LEU   HD11    959     0.090000     1.0080   ; qtot -1.180
   960        HA3    159      LEU   HD12    960     0.090000     1.0080   ; qtot -1.090
   961        HA3    159      LEU   HD13    961     0.090000     1.0080   ; qtot -1.000
   962        CT3    159      LEU    CD2    962    -0.270000    12.0110   ; qtot -1.270
   963        HA3    159      LEU   HD21    963     0.090000     1.0080   ; qtot -1.180
   964        HA3    159      LEU   HD22    964     0.090000     1.0080   ; qtot -1.090
   965        HA3    159      LEU   HD23    965     0.090000     1.0080   ; qtot -1.000
   966          C    159      LEU      C    966     0.510000    12.0110   ; qtot -0.490
   967          O    159      LEU      O    967    -0.510000    15.9990   ; qtot -1.000
   968        NH1    160      ALA      N    968    -0.470000    14.0070   ; qtot -1.470
   969          H    160      ALA     HN    969     0.310000     1.0080   ; qtot -1.160
   970        CT1    160      ALA     CA    970     0.070000    12.0110   ; qtot -1.090
   971        HB1    160      ALA     HA    971     0.090000     1.0080   ; qtot -1.000
   972        CT3    160      ALA     CB    972    -0.270000    12.0110   ; qtot -1.270
   973        HA3    160      ALA    HB1    973     0.090000     1.0080   ; qtot -1.180
   974        HA3    160      ALA    HB2    974     0.090000     1.0080   ; qtot -1.090
   975        HA3    160      ALA    HB3    975     0.090000     1.0080   ; qtot -1.000
   976          C    160      ALA      C    976     0.510000    12.0110   ; qtot -0.490
   977          O    160      ALA      O    977    -0.510000    15.9990   ; qtot -1.000
   978        NH1    161      VAL      N    978    -0.470000    14.0070   ; qtot -1.470
   979          H    161      VAL     HN    979     0.310000     1.0080   ; qtot -1.160
   980        CT1    161      VAL     CA    980     0.070000    12.0110   ; qtot -1.090
   981        HB1    161      VAL     HA    981     0.090000     1.0080   ; qtot -1.000
   982        CT1    161      VAL     CB    982    -0.090000    12.0110   ; qtot -1.090
   983        HA1    161      VAL     HB    983     0.090000     1.0080   ; qtot -1.000
   984        CT3    161      VAL    CG1    984    -0.270000    12.0110   ; qtot -1.270
   985        HA3    161      VAL   HG11    985     0.090000     1.0080   ; qtot -1.180
   986        HA3    161      VAL   HG12    986     0.090000     1.0080   ; qtot -1.090
   987        HA3    161      VAL   HG13    987     0.090000     1.0080   ; qtot -1.000
   988        CT3    161      VAL    CG2    988    -0.270000    12.0110   ; qtot -1.270
   989        HA3    161      VAL   HG21    989     0.090000     1.0080   ; qtot -1.180
   990        HA3    161      VAL   HG22    990     0.090000     1.0080   ; qtot -1.090
   991        HA3    161      VAL   HG23    991     0.090000     1.0080   ; qtot -1.000
   992          C    161      VAL      C    992     0.510000    12.0110   ; qtot -0.490
   993          O    161      VAL      O    993    -0.510000    15.9990   ; qtot -1.000
   994        NH1    162      ALA      N    994    -0.470000    14.0070   ; qtot -1.470
   995          H    162      ALA     HN    995     0.310000     1.0080   ; qtot -1.160
   996        CT1    162      ALA     CA    996     0.070000    12.0110   ; qtot -1.090
   997        HB1    162      ALA     HA    997     0.090000     1.0080   ; qtot -1.000
   998        CT3    162      ALA     CB    998    -0.270000    12.0110   ; qtot -1.270
   999        HA3    162      ALA    HB1    999     0.090000     1.0080   ; qtot -1.180
  1000        HA3    162      ALA    HB2   1000     0.090000     1.0080   ; qtot -1.090
  1001        HA3    162      ALA    HB3   1001     0.090000     1.0080   ; qtot -1.000
  1002          C    162      ALA      C   1002     0.510000    12.0110   ; qtot -0.490
  1003          O    162      ALA      O   1003    -0.510000    15.9990   ; qtot -1.000
  1004        NH1    163      ASP      N   1004    -0.470000    14.0070   ; qtot -1.470
  1005          H    163      ASP     HN   1005     0.310000     1.0080   ; qtot -1.160
  1006        CT1    163      ASP     CA   1006     0.070000    12.0110   ; qtot -1.090
  1007        HB1    163      ASP     HA   1007     0.090000     1.0080   ; qtot -1.000
  1008       CT2A    163      ASP     CB   1008    -0.280000    12.0110   ; qtot -1.280
  1009        HA2    163      ASP    HB1   1009     0.090000     1.0080   ; qtot -1.190
  1010        HA2    163      ASP    HB2   1010     0.090000     1.0080   ; qtot -1.100
  1011         CC    163      ASP     CG   1011     0.620000    12.0110   ; qtot -0.480
  1012         OC    163      ASP    OD1   1012    -0.760000    15.9990   ; qtot -1.240
  1013         OC    163      ASP    OD2   1013    -0.760000    15.9990   ; qtot -2.000
  1014          C    163      ASP      C   1014     0.510000    12.0110   ; qtot -1.490
  1015          O    163      ASP      O   1015    -0.510000    15.9990   ; qtot -2.000
  1016        NH1    164      LEU      N   1016    -0.470000    14.0070   ; qtot -2.470
  1017          H    164      LEU     HN   1017     0.310000     1.0080   ; qtot -2.160
  1018        CT1    164      LEU     CA   1018     0.070000    12.0110   ; qtot -2.090
  1019        HB1    164      LEU     HA   1019     0.090000     1.0080   ; qtot -2.000
  1020        CT2    164      LEU     CB   1020    -0.180000    12.0110   ; qtot -2.180
  1021        HA2    164      LEU    HB1   1021     0.090000     1.0080   ; qtot -2.090
  1022        HA2    164      LEU    HB2   1022     0.090000     1.0080   ; qtot -2.000
  1023        CT1    164      LEU     CG   1023    -0.090000    12.0110   ; qtot -2.090
  1024        HA1    164      LEU     HG   1024     0.090000     1.0080   ; qtot -2.000
  1025        CT3    164      LEU    CD1   1025    -0.270000    12.0110   ; qtot -2.270
  1026        HA3    164      LEU   HD11   1026     0.090000     1.0080   ; qtot -2.180
  1027        HA3    164      LEU   HD12   1027     0.090000     1.0080   ; qtot -2.090
  1028        HA3    164      LEU   HD13   1028     0.090000     1.0080   ; qtot -2.000
  1029        CT3    164      LEU    CD2   1029    -0.270000    12.0110   ; qtot -2.270
  1030        HA3    164      LEU   HD21   1030     0.090000     1.0080   ; qtot -2.180
  1031        HA3    164      LEU   HD22   1031     0.090000     1.0080   ; qtot -2.090
  1032        HA3    164      LEU   HD23   1032     0.090000     1.0080   ; qtot -2.000
  1033          C    164      LEU      C   1033     0.510000    12.0110   ; qtot -1.490
  1034          O    164      LEU      O   1034    -0.510000    15.9990   ; qtot -2.000
  1035        NH1    165      LEU      N   1035    -0.470000    14.0070   ; qtot -2.470
  1036          H    165      LEU     HN   1036     0.310000     1.0080   ; qtot -2.160
  1037        CT1    165      LEU     CA   1037     0.070000    12.0110   ; qtot -2.090
  1038        HB1    165      LEU     HA   1038     0.090000     1.0080   ; qtot -2.000
  1039        CT2    165      LEU     CB   1039    -0.180000    12.0110   ; qtot -2.180
  1040        HA2    165      LEU    HB1   1040     0.090000     1.0080   ; qtot -2.090
  1041        HA2    165      LEU    HB2   1041     0.090000     1.0080   ; qtot -2.000
  1042        CT1    165      LEU     CG   1042    -0.090000    12.0110   ; qtot -2.090
  1043        HA1    165      LEU     HG   1043     0.090000     1.0080   ; qtot -2.000
  1044        CT3    165      LEU    CD1   1044    -0.270000    12.0110   ; qtot -2.270
  1045        HA3    165      LEU   HD11   1045     0.090000     1.0080   ; qtot -2.180
  1046        HA3    165      LEU   HD12   1046     0.090000     1.0080   ; qtot -2.090
  1047        HA3    165      LEU   HD13   1047     0.090000     1.0080   ; qtot -2.000
  1048        CT3    165      LEU    CD2   1048    -0.270000    12.0110   ; qtot -2.270
  1049        HA3    165      LEU   HD21   1049     0.090000     1.0080   ; qtot -2.180
  1050        HA3    165      LEU   HD22   1050     0.090000     1.0080   ; qtot -2.090
  1051        HA3    165      LEU   HD23   1051     0.090000     1.0080   ; qtot -2.000
  1052          C    165      LEU      C   1052     0.510000    12.0110   ; qtot -1.490
  1053          O    165      LEU      O   1053    -0.510000    15.9990   ; qtot -2.000
  1054        NH1    166      GLY      N   1054    -0.470000    14.0070   ; qtot -2.470
  1055          H    166      GLY     HN   1055     0.310000     1.0080   ; qtot -2.160
  1056        CT2    166      GLY     CA   1056    -0.020000    12.0110   ; qtot -2.180
  1057        HB2    166      GLY    HA1   1057     0.090000     1.0080   ; qtot -2.090
  1058        HB2    166      GLY    HA2   1058     0.090000     1.0080   ; qtot -2.000
  1059          C    166      GLY      C   1059     0.510000    12.0110   ; qtot -1.490
  1060          O    166      GLY      O   1060    -0.510000    15.9990   ; qtot -2.000
  1061        NH1    167      SER      N   1061    -0.470000    14.0070   ; qtot -2.470
  1062          H    167      SER     HN   1062     0.310000     1.0080   ; qtot -2.160
  1063        CT1    167      SER     CA   1063     0.070000    12.0110   ; qtot -2.090
  1064        HB1    167      SER     HA   1064     0.090000     1.0080   ; qtot -2.000
  1065        CT2    167      SER     CB   1065     0.050000    12.0110   ; qtot -1.950
  1066        HA2    167      SER    HB1   1066     0.090000     1.0080   ; qtot -1.860
  1067        HA2    167      SER    HB2   1067     0.090000     1.0080   ; qtot -1.770
  1068        OH1    167      SER     OG   1068    -0.660000    15.9990   ; qtot -2.430
  1069          H    167      SER    HG1   1069     0.430000     1.0080   ; qtot -2.000
  1070          C    167      SER      C   1070     0.510000    12.0110   ; qtot -1.490
  1071          O    167      SER      O   1071    -0.510000    15.9990   ; qtot -2.000
  1072        NH1    168      VAL      N   1072    -0.470000    14.0070   ; qtot -2.470
  1073          H    168      VAL     HN   1073     0.310000     1.0080   ; qtot -2.160
  1074        CT1    168      VAL     CA   1074     0.070000    12.0110   ; qtot -2.090
  1075        HB1    168      VAL     HA   1075     0.090000     1.0080   ; qtot -2.000
  1076        CT1    168      VAL     CB   1076    -0.090000    12.0110   ; qtot -2.090
  1077        HA1    168      VAL     HB   1077     0.090000     1.0080   ; qtot -2.000
  1078        CT3    168      VAL    CG1   1078    -0.270000    12.0110   ; qtot -2.270
  1079        HA3    168      VAL   HG11   1079     0.090000     1.0080   ; qtot -2.180
  1080        HA3    168      VAL   HG12   1080     0.090000     1.0080   ; qtot -2.090
  1081        HA3    168      VAL   HG13   1081     0.090000     1.0080   ; qtot -2.000
  1082        CT3    168      VAL    CG2   1082    -0.270000    12.0110   ; qtot -2.270
  1083        HA3    168      VAL   HG21   1083     0.090000     1.0080   ; qtot -2.180
  1084        HA3    168      VAL   HG22   1084     0.090000     1.0080   ; qtot -2.090
  1085        HA3    168      VAL   HG23   1085     0.090000     1.0080   ; qtot -2.000
  1086          C    168      VAL      C   1086     0.510000    12.0110   ; qtot -1.490
  1087          O    168      VAL      O   1087    -0.510000    15.9990   ; qtot -2.000
  1088        NH1    169      ILE      N   1088    -0.470000    14.0070   ; qtot -2.470
  1089          H    169      ILE     HN   1089     0.310000     1.0080   ; qtot -2.160
  1090        CT1    169      ILE     CA   1090     0.070000    12.0110   ; qtot -2.090
  1091        HB1    169      ILE     HA   1091     0.090000     1.0080   ; qtot -2.000
  1092        CT1    169      ILE     CB   1092    -0.090000    12.0110   ; qtot -2.090
  1093        HA1    169      ILE     HB   1093     0.090000     1.0080   ; qtot -2.000
  1094        CT3    169      ILE    CG2   1094    -0.270000    12.0110   ; qtot -2.270
  1095        HA3    169      ILE   HG21   1095     0.090000     1.0080   ; qtot -2.180
  1096        HA3    169      ILE   HG22   1096     0.090000     1.0080   ; qtot -2.090
  1097        HA3    169      ILE   HG23   1097     0.090000     1.0080   ; qtot -2.000
  1098        CT2    169      ILE    CG1   1098    -0.180000    12.0110   ; qtot -2.180
  1099        HA2    169      ILE   HG11   1099     0.090000     1.0080   ; qtot -2.090
  1100        HA2    169      ILE   HG12   1100     0.090000     1.0080   ; qtot -2.000
  1101        CT3    169      ILE     CD   1101    -0.270000    12.0110   ; qtot -2.270
  1102        HA3    169      ILE    HD1   1102     0.090000     1.0080   ; qtot -2.180
  1103        HA3    169      ILE    HD2   1103     0.090000     1.0080   ; qtot -2.090
  1104        HA3    169      ILE    HD3   1104     0.090000     1.0080   ; qtot -2.000
  1105          C    169      ILE      C   1105     0.510000    12.0110   ; qtot -1.490
  1106          O    169      ILE      O   1106    -0.510000    15.9990   ; qtot -2.000
  1107        NH1    170      PHE      N   1107    -0.470000    14.0070   ; qtot -2.470
  1108          H    170      PHE     HN   1108     0.310000     1.0080   ; qtot -2.160
  1109        CT1    170      PHE     CA   1109     0.070000    12.0110   ; qtot -2.090
  1110        HB1    170      PHE     HA   1110     0.090000     1.0080   ; qtot -2.000
  1111        CT2    170      PHE     CB   1111    -0.180000    12.0110   ; qtot -2.180
  1112        HA2    170      PHE    HB1   1112     0.090000     1.0080   ; qtot -2.090
  1113        HA2    170      PHE    HB2   1113     0.090000     1.0080   ; qtot -2.000
  1114         CA    170      PHE     CG   1114     0.000000    12.0110   ; qtot -2.000
  1115         CA    170      PHE    CD1   1115    -0.115000    12.0110   ; qtot -2.115
  1116         HP    170      PHE    HD1   1116     0.115000     1.0080   ; qtot -2.000
  1117         CA    170      PHE    CE1   1117    -0.115000    12.0110   ; qtot -2.115
  1118         HP    170      PHE    HE1   1118     0.115000     1.0080   ; qtot -2.000
  1119         CA    170      PHE     CZ   1119    -0.115000    12.0110   ; qtot -2.115
  1120         HP    170      PHE     HZ   1120     0.115000     1.0080   ; qtot -2.000
  1121         CA    170      PHE    CD2   1121    -0.115000    12.0110   ; qtot -2.115
  1122         HP    170      PHE    HD2   1122     0.115000     1.0080   ; qtot -2.000
  1123         CA    170      PHE    CE2   1123    -0.115000    12.0110   ; qtot -2.115
  1124         HP    170      PHE    HE2   1124     0.115000     1.0080   ; qtot -2.000
  1125          C    170      PHE      C   1125     0.510000    12.0110   ; qtot -1.490
  1126          O    170      PHE      O   1126    -0.510000    15.9990   ; qtot -2.000
  1127        NH1    171      VAL      N   1127    -0.470000    14.0070   ; qtot -2.470
  1128          H    171      VAL     HN   1128     0.310000     1.0080   ; qtot -2.160
  1129        CT1    171      VAL     CA   1129     0.070000    12.0110   ; qtot -2.090
  1130        HB1    171      VAL     HA   1130     0.090000     1.0080   ; qtot -2.000
  1131        CT1    171      VAL     CB   1131    -0.090000    12.0110   ; qtot -2.090
  1132        HA1    171      VAL     HB   1132     0.090000     1.0080   ; qtot -2.000
  1133        CT3    171      VAL    CG1   1133    -0.270000    12.0110   ; qtot -2.270
  1134        HA3    171      VAL   HG11   1134     0.090000     1.0080   ; qtot -2.180
  1135        HA3    171      VAL   HG12   1135     0.090000     1.0080   ; qtot -2.090
  1136        HA3    171      VAL   HG13   1136     0.090000     1.0080   ; qtot -2.000
  1137        CT3    171      VAL    CG2   1137    -0.270000    12.0110   ; qtot -2.270
  1138        HA3    171      VAL   HG21   1138     0.090000     1.0080   ; qtot -2.180
  1139        HA3    171      VAL   HG22   1139     0.090000     1.0080   ; qtot -2.090
  1140        HA3    171      VAL   HG23   1140     0.090000     1.0080   ; qtot -2.000
  1141          C    171      VAL      C   1141     0.510000    12.0110   ; qtot -1.490
  1142          O    171      VAL      O   1142    -0.510000    15.9990   ; qtot -2.000
  1143        NH1    172      TYR      N   1143    -0.470000    14.0070   ; qtot -2.470
  1144          H    172      TYR     HN   1144     0.310000     1.0080   ; qtot -2.160
  1145        CT1    172      TYR     CA   1145     0.070000    12.0110   ; qtot -2.090
  1146        HB1    172      TYR     HA   1146     0.090000     1.0080   ; qtot -2.000
  1147        CT2    172      TYR     CB   1147    -0.180000    12.0110   ; qtot -2.180
  1148        HA2    172      TYR    HB1   1148     0.090000     1.0080   ; qtot -2.090
  1149        HA2    172      TYR    HB2   1149     0.090000     1.0080   ; qtot -2.000
  1150         CA    172      TYR     CG   1150     0.000000    12.0110   ; qtot -2.000
  1151         CA    172      TYR    CD1   1151    -0.115000    12.0110   ; qtot -2.115
  1152         HP    172      TYR    HD1   1152     0.115000     1.0080   ; qtot -2.000
  1153         CA    172      TYR    CE1   1153    -0.115000    12.0110   ; qtot -2.115
  1154         HP    172      TYR    HE1   1154     0.115000     1.0080   ; qtot -2.000
  1155         CA    172      TYR     CZ   1155     0.110000    12.0110   ; qtot -1.890
  1156        OH1    172      TYR     OH   1156    -0.540000    15.9990   ; qtot -2.430
  1157          H    172      TYR     HH   1157     0.430000     1.0080   ; qtot -2.000
  1158         CA    172      TYR    CD2   1158    -0.115000    12.0110   ; qtot -2.115
  1159         HP    172      TYR    HD2   1159     0.115000     1.0080   ; qtot -2.000
  1160         CA    172      TYR    CE2   1160    -0.115000    12.0110   ; qtot -2.115
  1161         HP    172      TYR    HE2   1161     0.115000     1.0080   ; qtot -2.000
  1162          C    172      TYR      C   1162     0.510000    12.0110   ; qtot -1.490
  1163          O    172      TYR      O   1163    -0.510000    15.9990   ; qtot -2.000
  1164        NH1    173      SER      N   1164    -0.470000    14.0070   ; qtot -2.470
  1165          H    173      SER     HN   1165     0.310000     1.0080   ; qtot -2.160
  1166        CT1    173      SER     CA   1166     0.070000    12.0110   ; qtot -2.090
  1167        HB1    173      SER     HA   1167     0.090000     1.0080   ; qtot -2.000
  1168        CT2    173      SER     CB   1168     0.050000    12.0110   ; qtot -1.950
  1169        HA2    173      SER    HB1   1169     0.090000     1.0080   ; qtot -1.860
  1170        HA2    173      SER    HB2   1170     0.090000     1.0080   ; qtot -1.770
  1171        OH1    173      SER     OG   1171    -0.660000    15.9990   ; qtot -2.430
  1172          H    173      SER    HG1   1172     0.430000     1.0080   ; qtot -2.000
  1173          C    173      SER      C   1173     0.510000    12.0110   ; qtot -1.490
  1174          O    173      SER      O   1174    -0.510000    15.9990   ; qtot -2.000
  1175        NH1    174      PHE      N   1175    -0.470000    14.0070   ; qtot -2.470
  1176          H    174      PHE     HN   1176     0.310000     1.0080   ; qtot -2.160
  1177        CT1    174      PHE     CA   1177     0.070000    12.0110   ; qtot -2.090
  1178        HB1    174      PHE     HA   1178     0.090000     1.0080   ; qtot -2.000
  1179        CT2    174      PHE     CB   1179    -0.180000    12.0110   ; qtot -2.180
  1180        HA2    174      PHE    HB1   1180     0.090000     1.0080   ; qtot -2.090
  1181        HA2    174      PHE    HB2   1181     0.090000     1.0080   ; qtot -2.000
  1182         CA    174      PHE     CG   1182     0.000000    12.0110   ; qtot -2.000
  1183         CA    174      PHE    CD1   1183    -0.115000    12.0110   ; qtot -2.115
  1184         HP    174      PHE    HD1   1184     0.115000     1.0080   ; qtot -2.000
  1185         CA    174      PHE    CE1   1185    -0.115000    12.0110   ; qtot -2.115
  1186         HP    174      PHE    HE1   1186     0.115000     1.0080   ; qtot -2.000
  1187         CA    174      PHE     CZ   1187    -0.115000    12.0110   ; qtot -2.115
  1188         HP    174      PHE     HZ   1188     0.115000     1.0080   ; qtot -2.000
  1189         CA    174      PHE    CD2   1189    -0.115000    12.0110   ; qtot -2.115
  1190         HP    174      PHE    HD2   1190     0.115000     1.0080   ; qtot -2.000
  1191         CA    174      PHE    CE2   1191    -0.115000    12.0110   ; qtot -2.115
  1192         HP    174      PHE    HE2   1192     0.115000     1.0080   ; qtot -2.000
  1193          C    174      PHE      C   1193     0.510000    12.0110   ; qtot -1.490
  1194          O    174      PHE      O   1194    -0.510000    15.9990   ; qtot -2.000
  1195        NH1    175      ILE      N   1195    -0.470000    14.0070   ; qtot -2.470
  1196          H    175      ILE     HN   1196     0.310000     1.0080   ; qtot -2.160
  1197        CT1    175      ILE     CA   1197     0.070000    12.0110   ; qtot -2.090
  1198        HB1    175      ILE     HA   1198     0.090000     1.0080   ; qtot -2.000
  1199        CT1    175      ILE     CB   1199    -0.090000    12.0110   ; qtot -2.090
  1200        HA1    175      ILE     HB   1200     0.090000     1.0080   ; qtot -2.000
  1201        CT3    175      ILE    CG2   1201    -0.270000    12.0110   ; qtot -2.270
  1202        HA3    175      ILE   HG21   1202     0.090000     1.0080   ; qtot -2.180
  1203        HA3    175      ILE   HG22   1203     0.090000     1.0080   ; qtot -2.090
  1204        HA3    175      ILE   HG23   1204     0.090000     1.0080   ; qtot -2.000
  1205        CT2    175      ILE    CG1   1205    -0.180000    12.0110   ; qtot -2.180
  1206        HA2    175      ILE   HG11   1206     0.090000     1.0080   ; qtot -2.090
  1207        HA2    175      ILE   HG12   1207     0.090000     1.0080   ; qtot -2.000
  1208        CT3    175      ILE     CD   1208    -0.270000    12.0110   ; qtot -2.270
  1209        HA3    175      ILE    HD1   1209     0.090000     1.0080   ; qtot -2.180
  1210        HA3    175      ILE    HD2   1210     0.090000     1.0080   ; qtot -2.090
  1211        HA3    175      ILE    HD3   1211     0.090000     1.0080   ; qtot -2.000
  1212          C    175      ILE      C   1212     0.510000    12.0110   ; qtot -1.490
  1213          O    175      ILE      O   1213    -0.510000    15.9990   ; qtot -2.000
  1214        NH1    176      ASP      N   1214    -0.470000    14.0070   ; qtot -2.470
  1215          H    176      ASP     HN   1215     0.310000     1.0080   ; qtot -2.160
  1216        CT1    176      ASP     CA   1216     0.070000    12.0110   ; qtot -2.090
  1217        HB1    176      ASP     HA   1217     0.090000     1.0080   ; qtot -2.000
  1218       CT2A    176      ASP     CB   1218    -0.280000    12.0110   ; qtot -2.280
  1219        HA2    176      ASP    HB1   1219     0.090000     1.0080   ; qtot -2.190
  1220        HA2    176      ASP    HB2   1220     0.090000     1.0080   ; qtot -2.100
  1221         CC    176      ASP     CG   1221     0.620000    12.0110   ; qtot -1.480
  1222         OC    176      ASP    OD1   1222    -0.760000    15.9990   ; qtot -2.240
  1223         OC    176      ASP    OD2   1223    -0.760000    15.9990   ; qtot -3.000
  1224          C    176      ASP      C   1224     0.510000    12.0110   ; qtot -2.490
  1225          O    176      ASP      O   1225    -0.510000    15.9990   ; qtot -3.000
  1226        NH1    177      PHE      N   1226    -0.470000    14.0070   ; qtot -3.470
  1227          H    177      PHE     HN   1227     0.310000     1.0080   ; qtot -3.160
  1228        CT1    177      PHE     CA   1228     0.070000    12.0110   ; qtot -3.090
  1229        HB1    177      PHE     HA   1229     0.090000     1.0080   ; qtot -3.000
  1230        CT2    177      PHE     CB   1230    -0.180000    12.0110   ; qtot -3.180
  1231        HA2    177      PHE    HB1   1231     0.090000     1.0080   ; qtot -3.090
  1232        HA2    177      PHE    HB2   1232     0.090000     1.0080   ; qtot -3.000
  1233         CA    177      PHE     CG   1233     0.000000    12.0110   ; qtot -3.000
  1234         CA    177      PHE    CD1   1234    -0.115000    12.0110   ; qtot -3.115
  1235         HP    177      PHE    HD1   1235     0.115000     1.0080   ; qtot -3.000
  1236         CA    177      PHE    CE1   1236    -0.115000    12.0110   ; qtot -3.115
  1237         HP    177      PHE    HE1   1237     0.115000     1.0080   ; qtot -3.000
  1238         CA    177      PHE     CZ   1238    -0.115000    12.0110   ; qtot -3.115
  1239         HP    177      PHE     HZ   1239     0.115000     1.0080   ; qtot -3.000
  1240         CA    177      PHE    CD2   1240    -0.115000    12.0110   ; qtot -3.115
  1241         HP    177      PHE    HD2   1241     0.115000     1.0080   ; qtot -3.000
  1242         CA    177      PHE    CE2   1242    -0.115000    12.0110   ; qtot -3.115
  1243         HP    177      PHE    HE2   1243     0.115000     1.0080   ; qtot -3.000
  1244          C    177      PHE      C   1244     0.510000    12.0110   ; qtot -2.490
  1245          O    177      PHE      O   1245    -0.510000    15.9990   ; qtot -3.000
  1246        NH1    178      HSD      N   1246    -0.470000    14.0070   ; qtot -3.470
  1247          H    178      HSD     HN   1247     0.310000     1.0080   ; qtot -3.160
  1248        CT1    178      HSD     CA   1248     0.070000    12.0110   ; qtot -3.090
  1249        HB1    178      HSD     HA   1249     0.090000     1.0080   ; qtot -3.000
  1250        CT2    178      HSD     CB   1250    -0.090000    12.0110   ; qtot -3.090
  1251        HA2    178      HSD    HB1   1251     0.090000     1.0080   ; qtot -3.000
  1252        HA2    178      HSD    HB2   1252     0.090000     1.0080   ; qtot -2.910
  1253        NR1    178      HSD    ND1   1253    -0.360000    14.0070   ; qtot -3.270
  1254          H    178      HSD    HD1   1254     0.320000     1.0080   ; qtot -2.950
  1255       CPH1    178      HSD     CG   1255    -0.050000    12.0110   ; qtot -3.000
  1256       CPH2    178      HSD    CE1   1256     0.250000    12.0110   ; qtot -2.750
  1257        HR1    178      HSD    HE1   1257     0.130000     1.0080   ; qtot -2.620
  1258        NR2    178      HSD    NE2   1258    -0.700000    14.0070   ; qtot -3.320
  1259       CPH1    178      HSD    CD2   1259     0.220000    12.0110   ; qtot -3.100
  1260        HR3    178      HSD    HD2   1260     0.100000     1.0080   ; qtot -3.000
  1261          C    178      HSD      C   1261     0.510000    12.0110   ; qtot -2.490
  1262          O    178      HSD      O   1262    -0.510000    15.9990   ; qtot -3.000
  1263        NH1    179      VAL      N   1263    -0.470000    14.0070   ; qtot -3.470
  1264          H    179      VAL     HN   1264     0.310000     1.0080   ; qtot -3.160
  1265        CT1    179      VAL     CA   1265     0.070000    12.0110   ; qtot -3.090
  1266        HB1    179      VAL     HA   1266     0.090000     1.0080   ; qtot -3.000
  1267        CT1    179      VAL     CB   1267    -0.090000    12.0110   ; qtot -3.090
  1268        HA1    179      VAL     HB   1268     0.090000     1.0080   ; qtot -3.000
  1269        CT3    179      VAL    CG1   1269    -0.270000    12.0110   ; qtot -3.270
  1270        HA3    179      VAL   HG11   1270     0.090000     1.0080   ; qtot -3.180
  1271        HA3    179      VAL   HG12   1271     0.090000     1.0080   ; qtot -3.090
  1272        HA3    179      VAL   HG13   1272     0.090000     1.0080   ; qtot -3.000
  1273        CT3    179      VAL    CG2   1273    -0.270000    12.0110   ; qtot -3.270
  1274        HA3    179      VAL   HG21   1274     0.090000     1.0080   ; qtot -3.180
  1275        HA3    179      VAL   HG22   1275     0.090000     1.0080   ; qtot -3.090
  1276        HA3    179      VAL   HG23   1276     0.090000     1.0080   ; qtot -3.000
  1277          C    179      VAL      C   1277     0.510000    12.0110   ; qtot -2.490
  1278          O    179      VAL      O   1278    -0.510000    15.9990   ; qtot -3.000
  1279        NH1    180      PHE      N   1279    -0.470000    14.0070   ; qtot -3.470
  1280          H    180      PHE     HN   1280     0.310000     1.0080   ; qtot -3.160
  1281        CT1    180      PHE     CA   1281     0.070000    12.0110   ; qtot -3.090
  1282        HB1    180      PHE     HA   1282     0.090000     1.0080   ; qtot -3.000
  1283        CT2    180      PHE     CB   1283    -0.180000    12.0110   ; qtot -3.180
  1284        HA2    180      PHE    HB1   1284     0.090000     1.0080   ; qtot -3.090
  1285        HA2    180      PHE    HB2   1285     0.090000     1.0080   ; qtot -3.000
  1286         CA    180      PHE     CG   1286     0.000000    12.0110   ; qtot -3.000
  1287         CA    180      PHE    CD1   1287    -0.115000    12.0110   ; qtot -3.115
  1288         HP    180      PHE    HD1   1288     0.115000     1.0080   ; qtot -3.000
  1289         CA    180      PHE    CE1   1289    -0.115000    12.0110   ; qtot -3.115
  1290         HP    180      PHE    HE1   1290     0.115000     1.0080   ; qtot -3.000
  1291         CA    180      PHE     CZ   1291    -0.115000    12.0110   ; qtot -3.115
  1292         HP    180      PHE     HZ   1292     0.115000     1.0080   ; qtot -3.000
  1293         CA    180      PHE    CD2   1293    -0.115000    12.0110   ; qtot -3.115
  1294         HP    180      PHE    HD2   1294     0.115000     1.0080   ; qtot -3.000
  1295         CA    180      PHE    CE2   1295    -0.115000    12.0110   ; qtot -3.115
  1296         HP    180      PHE    HE2   1296     0.115000     1.0080   ; qtot -3.000
  1297          C    180      PHE      C   1297     0.510000    12.0110   ; qtot -2.490
  1298          O    180      PHE      O   1298    -0.510000    15.9990   ; qtot -3.000
  1299        NH1    181      HSD      N   1299    -0.470000    14.0070   ; qtot -3.470
  1300          H    181      HSD     HN   1300     0.310000     1.0080   ; qtot -3.160
  1301        CT1    181      HSD     CA   1301     0.070000    12.0110   ; qtot -3.090
  1302        HB1    181      HSD     HA   1302     0.090000     1.0080   ; qtot -3.000
  1303        CT2    181      HSD     CB   1303    -0.090000    12.0110   ; qtot -3.090
  1304        HA2    181      HSD    HB1   1304     0.090000     1.0080   ; qtot -3.000
  1305        HA2    181      HSD    HB2   1305     0.090000     1.0080   ; qtot -2.910
  1306        NR1    181      HSD    ND1   1306    -0.360000    14.0070   ; qtot -3.270
  1307          H    181      HSD    HD1   1307     0.320000     1.0080   ; qtot -2.950
  1308       CPH1    181      HSD     CG   1308    -0.050000    12.0110   ; qtot -3.000
  1309       CPH2    181      HSD    CE1   1309     0.250000    12.0110   ; qtot -2.750
  1310        HR1    181      HSD    HE1   1310     0.130000     1.0080   ; qtot -2.620
  1311        NR2    181      HSD    NE2   1311    -0.700000    14.0070   ; qtot -3.320
  1312       CPH1    181      HSD    CD2   1312     0.220000    12.0110   ; qtot -3.100
  1313        HR3    181      HSD    HD2   1313     0.100000     1.0080   ; qtot -3.000
  1314          C    181      HSD      C   1314     0.510000    12.0110   ; qtot -2.490
  1315          O    181      HSD      O   1315    -0.510000    15.9990   ; qtot -3.000
  1316        NH1    182      ARG      N   1316    -0.470000    14.0070   ; qtot -3.470
  1317          H    182      ARG     HN   1317     0.310000     1.0080   ; qtot -3.160
  1318        CT1    182      ARG     CA   1318     0.070000    12.0110   ; qtot -3.090
  1319        HB1    182      ARG     HA   1319     0.090000     1.0080   ; qtot -3.000
  1320        CT2    182      ARG     CB   1320    -0.180000    12.0110   ; qtot -3.180
  1321        HA2    182      ARG    HB1   1321     0.090000     1.0080   ; qtot -3.090
  1322        HA2    182      ARG    HB2   1322     0.090000     1.0080   ; qtot -3.000
  1323        CT2    182      ARG     CG   1323    -0.180000    12.0110   ; qtot -3.180
  1324        HA2    182      ARG    HG1   1324     0.090000     1.0080   ; qtot -3.090
  1325        HA2    182      ARG    HG2   1325     0.090000     1.0080   ; qtot -3.000
  1326        CT2    182      ARG     CD   1326     0.200000    12.0110   ; qtot -2.800
  1327        HA2    182      ARG    HD1   1327     0.090000     1.0080   ; qtot -2.710
  1328        HA2    182      ARG    HD2   1328     0.090000     1.0080   ; qtot -2.620
  1329        NC2    182      ARG     NE   1329    -0.700000    14.0070   ; qtot -3.320
  1330         HC    182      ARG     HE   1330     0.440000     1.0080   ; qtot -2.880
  1331          C    182      ARG     CZ   1331     0.640000    12.0110   ; qtot -2.240
  1332        NC2    182      ARG    NH1   1332    -0.800000    14.0070   ; qtot -3.040
  1333         HC    182      ARG   HH11   1333     0.460000     1.0080   ; qtot -2.580
  1334         HC    182      ARG   HH12   1334     0.460000     1.0080   ; qtot -2.120
  1335        NC2    182      ARG    NH2   1335    -0.800000    14.0070   ; qtot -2.920
  1336         HC    182      ARG   HH21   1336     0.460000     1.0080   ; qtot -2.460
  1337         HC    182      ARG   HH22   1337     0.460000     1.0080   ; qtot -2.000
  1338          C    182      ARG      C   1338     0.510000    12.0110   ; qtot -1.490
  1339          O    182      ARG      O   1339    -0.510000    15.9990   ; qtot -2.000
  1340        NH1    183      LYS      N   1340    -0.470000    14.0070   ; qtot -2.470
  1341          H    183      LYS     HN   1341     0.310000     1.0080   ; qtot -2.160
  1342        CT1    183      LYS     CA   1342     0.070000    12.0110   ; qtot -2.090
  1343        HB1    183      LYS     HA   1343     0.090000     1.0080   ; qtot -2.000
  1344        CT2    183      LYS     CB   1344    -0.180000    12.0110   ; qtot -2.180
  1345        HA2    183      LYS    HB1   1345     0.090000     1.0080   ; qtot -2.090
  1346        HA2    183      LYS    HB2   1346     0.090000     1.0080   ; qtot -2.000
  1347        CT2    183      LYS     CG   1347    -0.180000    12.0110   ; qtot -2.180
  1348        HA2    183      LYS    HG1   1348     0.090000     1.0080   ; qtot -2.090
  1349        HA2    183      LYS    HG2   1349     0.090000     1.0080   ; qtot -2.000
  1350        CT2    183      LYS     CD   1350    -0.180000    12.0110   ; qtot -2.180
  1351        HA2    183      LYS    HD1   1351     0.090000     1.0080   ; qtot -2.090
  1352        HA2    183      LYS    HD2   1352     0.090000     1.0080   ; qtot -2.000
  1353        CT2    183      LYS     CE   1353     0.210000    12.0110   ; qtot -1.790
  1354        HA2    183      LYS    HE1   1354     0.050000     1.0080   ; qtot -1.740
  1355        HA2    183      LYS    HE2   1355     0.050000     1.0080   ; qtot -1.690
  1356        NH3    183      LYS     NZ   1356    -0.300000    14.0070   ; qtot -1.990
  1357         HC    183      LYS    HZ1   1357     0.330000     1.0080   ; qtot -1.660
  1358         HC    183      LYS    HZ2   1358     0.330000     1.0080   ; qtot -1.330
  1359         HC    183      LYS    HZ3   1359     0.330000     1.0080   ; qtot -1.000
  1360          C    183      LYS      C   1360     0.510000    12.0110   ; qtot -0.490
  1361          O    183      LYS      O   1361    -0.510000    15.9990   ; qtot -1.000
  1362        NH1    184      ASP      N   1362    -0.470000    14.0070   ; qtot -1.470
  1363          H    184      ASP     HN   1363     0.310000     1.0080   ; qtot -1.160
  1364        CT1    184      ASP     CA   1364     0.070000    12.0110   ; qtot -1.090
  1365        HB1    184      ASP     HA   1365     0.090000     1.0080   ; qtot -1.000
  1366       CT2A    184      ASP     CB   1366    -0.280000    12.0110   ; qtot -1.280
  1367        HA2    184      ASP    HB1   1367     0.090000     1.0080   ; qtot -1.190
  1368        HA2    184      ASP    HB2   1368     0.090000     1.0080   ; qtot -1.100
  1369         CC    184      ASP     CG   1369     0.620000    12.0110   ; qtot -0.480
  1370         OC    184      ASP    OD1   1370    -0.760000    15.9990   ; qtot -1.240
  1371         OC    184      ASP    OD2   1371    -0.760000    15.9990   ; qtot -2.000
  1372          C    184      ASP      C   1372     0.510000    12.0110   ; qtot -1.490
  1373          O    184      ASP      O   1373    -0.510000    15.9990   ; qtot -2.000
  1374        NH1    185      SER      N   1374    -0.470000    14.0070   ; qtot -2.470
  1375          H    185      SER     HN   1375     0.310000     1.0080   ; qtot -2.160
  1376        CT1    185      SER     CA   1376     0.070000    12.0110   ; qtot -2.090
  1377        HB1    185      SER     HA   1377     0.090000     1.0080   ; qtot -2.000
  1378        CT2    185      SER     CB   1378     0.050000    12.0110   ; qtot -1.950
  1379        HA2    185      SER    HB1   1379     0.090000     1.0080   ; qtot -1.860
  1380        HA2    185      SER    HB2   1380     0.090000     1.0080   ; qtot -1.770
  1381        OH1    185      SER     OG   1381    -0.660000    15.9990   ; qtot -2.430
  1382          H    185      SER    HG1   1382     0.430000     1.0080   ; qtot -2.000
  1383          C    185      SER      C   1383     0.510000    12.0110   ; qtot -1.490
  1384          O    185      SER      O   1384    -0.510000    15.9990   ; qtot -2.000
  1385        NH1    186      ARG      N   1385    -0.470000    14.0070   ; qtot -2.470
  1386          H    186      ARG     HN   1386     0.310000     1.0080   ; qtot -2.160
  1387        CT1    186      ARG     CA   1387     0.070000    12.0110   ; qtot -2.090
  1388        HB1    186      ARG     HA   1388     0.090000     1.0080   ; qtot -2.000
  1389        CT2    186      ARG     CB   1389    -0.180000    12.0110   ; qtot -2.180
  1390        HA2    186      ARG    HB1   1390     0.090000     1.0080   ; qtot -2.090
  1391        HA2    186      ARG    HB2   1391     0.090000     1.0080   ; qtot -2.000
  1392        CT2    186      ARG     CG   1392    -0.180000    12.0110   ; qtot -2.180
  1393        HA2    186      ARG    HG1   1393     0.090000     1.0080   ; qtot -2.090
  1394        HA2    186      ARG    HG2   1394     0.090000     1.0080   ; qtot -2.000
  1395        CT2    186      ARG     CD   1395     0.200000    12.0110   ; qtot -1.800
  1396        HA2    186      ARG    HD1   1396     0.090000     1.0080   ; qtot -1.710
  1397        HA2    186      ARG    HD2   1397     0.090000     1.0080   ; qtot -1.620
  1398        NC2    186      ARG     NE   1398    -0.700000    14.0070   ; qtot -2.320
  1399         HC    186      ARG     HE   1399     0.440000     1.0080   ; qtot -1.880
  1400          C    186      ARG     CZ   1400     0.640000    12.0110   ; qtot -1.240
  1401        NC2    186      ARG    NH1   1401    -0.800000    14.0070   ; qtot -2.040
  1402         HC    186      ARG   HH11   1402     0.460000     1.0080   ; qtot -1.580
  1403         HC    186      ARG   HH12   1403     0.460000     1.0080   ; qtot -1.120
  1404        NC2    186      ARG    NH2   1404    -0.800000    14.0070   ; qtot -1.920
  1405         HC    186      ARG   HH21   1405     0.460000     1.0080   ; qtot -1.460
  1406         HC    186      ARG   HH22   1406     0.460000     1.0080   ; qtot -1.000
  1407          C    186      ARG      C   1407     0.510000    12.0110   ; qtot -0.490
  1408          O    186      ARG      O   1408    -0.510000    15.9990   ; qtot -1.000
  1409        NH1    187      ASN      N   1409    -0.470000    14.0070   ; qtot -1.470
  1410          H    187      ASN     HN   1410     0.310000     1.0080   ; qtot -1.160
  1411        CT1    187      ASN     CA   1411     0.070000    12.0110   ; qtot -1.090
  1412        HB1    187      ASN     HA   1412     0.090000     1.0080   ; qtot -1.000
  1413        CT2    187      ASN     CB   1413    -0.180000    12.0110   ; qtot -1.180
  1414        HA2    187      ASN    HB1   1414     0.090000     1.0080   ; qtot -1.090
  1415        HA2    187      ASN    HB2   1415     0.090000     1.0080   ; qtot -1.000
  1416         CC    187      ASN     CG   1416     0.550000    12.0110   ; qtot -0.450
  1417          O    187      ASN    OD1   1417    -0.550000    15.9990   ; qtot -1.000
  1418        NH2    187      ASN    ND2   1418    -0.620000    14.0070   ; qtot -1.620
  1419          H    187      ASN   HD21   1419     0.320000     1.0080   ; qtot -1.300
  1420          H    187      ASN   HD22   1420     0.300000     1.0080   ; qtot -1.000
  1421          C    187      ASN      C   1421     0.510000    12.0110   ; qtot -0.490
  1422          O    187      ASN      O   1422    -0.510000    15.9990   ; qtot -1.000
  1423        NH1    188      VAL      N   1423    -0.470000    14.0070   ; qtot -1.470
  1424          H    188      VAL     HN   1424     0.310000     1.0080   ; qtot -1.160
  1425        CT1    188      VAL     CA   1425     0.070000    12.0110   ; qtot -1.090
  1426        HB1    188      VAL     HA   1426     0.090000     1.0080   ; qtot -1.000
  1427        CT1    188      VAL     CB   1427    -0.090000    12.0110   ; qtot -1.090
  1428        HA1    188      VAL     HB   1428     0.090000     1.0080   ; qtot -1.000
  1429        CT3    188      VAL    CG1   1429    -0.270000    12.0110   ; qtot -1.270
  1430        HA3    188      VAL   HG11   1430     0.090000     1.0080   ; qtot -1.180
  1431        HA3    188      VAL   HG12   1431     0.090000     1.0080   ; qtot -1.090
  1432        HA3    188      VAL   HG13   1432     0.090000     1.0080   ; qtot -1.000
  1433        CT3    188      VAL    CG2   1433    -0.270000    12.0110   ; qtot -1.270
  1434        HA3    188      VAL   HG21   1434     0.090000     1.0080   ; qtot -1.180
  1435        HA3    188      VAL   HG22   1435     0.090000     1.0080   ; qtot -1.090
  1436        HA3    188      VAL   HG23   1436     0.090000     1.0080   ; qtot -1.000
  1437          C    188      VAL      C   1437     0.510000    12.0110   ; qtot -0.490
  1438          O    188      VAL      O   1438    -0.510000    15.9990   ; qtot -1.000
  1439        NH1    189      PHE      N   1439    -0.470000    14.0070   ; qtot -1.470
  1440          H    189      PHE     HN   1440     0.310000     1.0080   ; qtot -1.160
  1441        CT1    189      PHE     CA   1441     0.070000    12.0110   ; qtot -1.090
  1442        HB1    189      PHE     HA   1442     0.090000     1.0080   ; qtot -1.000
  1443        CT2    189      PHE     CB   1443    -0.180000    12.0110   ; qtot -1.180
  1444        HA2    189      PHE    HB1   1444     0.090000     1.0080   ; qtot -1.090
  1445        HA2    189      PHE    HB2   1445     0.090000     1.0080   ; qtot -1.000
  1446         CA    189      PHE     CG   1446     0.000000    12.0110   ; qtot -1.000
  1447         CA    189      PHE    CD1   1447    -0.115000    12.0110   ; qtot -1.115
  1448         HP    189      PHE    HD1   1448     0.115000     1.0080   ; qtot -1.000
  1449         CA    189      PHE    CE1   1449    -0.115000    12.0110   ; qtot -1.115
  1450         HP    189      PHE    HE1   1450     0.115000     1.0080   ; qtot -1.000
  1451         CA    189      PHE     CZ   1451    -0.115000    12.0110   ; qtot -1.115
  1452         HP    189      PHE     HZ   1452     0.115000     1.0080   ; qtot -1.000
  1453         CA    189      PHE    CD2   1453    -0.115000    12.0110   ; qtot -1.115
  1454         HP    189      PHE    HD2   1454     0.115000     1.0080   ; qtot -1.000
  1455         CA    189      PHE    CE2   1455    -0.115000    12.0110   ; qtot -1.115
  1456         HP    189      PHE    HE2   1456     0.115000     1.0080   ; qtot -1.000
  1457          C    189      PHE      C   1457     0.510000    12.0110   ; qtot -0.490
  1458          O    189      PHE      O   1458    -0.510000    15.9990   ; qtot -1.000
  1459        NH1    190      LEU      N   1459    -0.470000    14.0070   ; qtot -1.470
  1460          H    190      LEU     HN   1460     0.310000     1.0080   ; qtot -1.160
  1461        CT1    190      LEU     CA   1461     0.070000    12.0110   ; qtot -1.090
  1462        HB1    190      LEU     HA   1462     0.090000     1.0080   ; qtot -1.000
  1463        CT2    190      LEU     CB   1463    -0.180000    12.0110   ; qtot -1.180
  1464        HA2    190      LEU    HB1   1464     0.090000     1.0080   ; qtot -1.090
  1465        HA2    190      LEU    HB2   1465     0.090000     1.0080   ; qtot -1.000
  1466        CT1    190      LEU     CG   1466    -0.090000    12.0110   ; qtot -1.090
  1467        HA1    190      LEU     HG   1467     0.090000     1.0080   ; qtot -1.000
  1468        CT3    190      LEU    CD1   1468    -0.270000    12.0110   ; qtot -1.270
  1469        HA3    190      LEU   HD11   1469     0.090000     1.0080   ; qtot -1.180
  1470        HA3    190      LEU   HD12   1470     0.090000     1.0080   ; qtot -1.090
  1471        HA3    190      LEU   HD13   1471     0.090000     1.0080   ; qtot -1.000
  1472        CT3    190      LEU    CD2   1472    -0.270000    12.0110   ; qtot -1.270
  1473        HA3    190      LEU   HD21   1473     0.090000     1.0080   ; qtot -1.180
  1474        HA3    190      LEU   HD22   1474     0.090000     1.0080   ; qtot -1.090
  1475        HA3    190      LEU   HD23   1475     0.090000     1.0080   ; qtot -1.000
  1476          C    190      LEU      C   1476     0.510000    12.0110   ; qtot -0.490
  1477          O    190      LEU      O   1477    -0.510000    15.9990   ; qtot -1.000
  1478        NH1    191      PHE      N   1478    -0.470000    14.0070   ; qtot -1.470
  1479          H    191      PHE     HN   1479     0.310000     1.0080   ; qtot -1.160
  1480        CT1    191      PHE     CA   1480     0.070000    12.0110   ; qtot -1.090
  1481        HB1    191      PHE     HA   1481     0.090000     1.0080   ; qtot -1.000
  1482        CT2    191      PHE     CB   1482    -0.180000    12.0110   ; qtot -1.180
  1483        HA2    191      PHE    HB1   1483     0.090000     1.0080   ; qtot -1.090
  1484        HA2    191      PHE    HB2   1484     0.090000     1.0080   ; qtot -1.000
  1485         CA    191      PHE     CG   1485     0.000000    12.0110   ; qtot -1.000
  1486         CA    191      PHE    CD1   1486    -0.115000    12.0110   ; qtot -1.115
  1487         HP    191      PHE    HD1   1487     0.115000     1.0080   ; qtot -1.000
  1488         CA    191      PHE    CE1   1488    -0.115000    12.0110   ; qtot -1.115
  1489         HP    191      PHE    HE1   1489     0.115000     1.0080   ; qtot -1.000
  1490         CA    191      PHE     CZ   1490    -0.115000    12.0110   ; qtot -1.115
  1491         HP    191      PHE     HZ   1491     0.115000     1.0080   ; qtot -1.000
  1492         CA    191      PHE    CD2   1492    -0.115000    12.0110   ; qtot -1.115
  1493         HP    191      PHE    HD2   1493     0.115000     1.0080   ; qtot -1.000
  1494         CA    191      PHE    CE2   1494    -0.115000    12.0110   ; qtot -1.115
  1495         HP    191      PHE    HE2   1495     0.115000     1.0080   ; qtot -1.000
  1496          C    191      PHE      C   1496     0.510000    12.0110   ; qtot -0.490
  1497          O    191      PHE      O   1497    -0.510000    15.9990   ; qtot -1.000
  1498        NH1    192      LYS      N   1498    -0.470000    14.0070   ; qtot -1.470
  1499          H    192      LYS     HN   1499     0.310000     1.0080   ; qtot -1.160
  1500        CT1    192      LYS     CA   1500     0.070000    12.0110   ; qtot -1.090
  1501        HB1    192      LYS     HA   1501     0.090000     1.0080   ; qtot -1.000
  1502        CT2    192      LYS     CB   1502    -0.180000    12.0110   ; qtot -1.180
  1503        HA2    192      LYS    HB1   1503     0.090000     1.0080   ; qtot -1.090
  1504        HA2    192      LYS    HB2   1504     0.090000     1.0080   ; qtot -1.000
  1505        CT2    192      LYS     CG   1505    -0.180000    12.0110   ; qtot -1.180
  1506        HA2    192      LYS    HG1   1506     0.090000     1.0080   ; qtot -1.090
  1507        HA2    192      LYS    HG2   1507     0.090000     1.0080   ; qtot -1.000
  1508        CT2    192      LYS     CD   1508    -0.180000    12.0110   ; qtot -1.180
  1509        HA2    192      LYS    HD1   1509     0.090000     1.0080   ; qtot -1.090
  1510        HA2    192      LYS    HD2   1510     0.090000     1.0080   ; qtot -1.000
  1511        CT2    192      LYS     CE   1511     0.210000    12.0110   ; qtot -0.790
  1512        HA2    192      LYS    HE1   1512     0.050000     1.0080   ; qtot -0.740
  1513        HA2    192      LYS    HE2   1513     0.050000     1.0080   ; qtot -0.690
  1514        NH3    192      LYS     NZ   1514    -0.300000    14.0070   ; qtot -0.990
  1515         HC    192      LYS    HZ1   1515     0.330000     1.0080   ; qtot -0.660
  1516         HC    192      LYS    HZ2   1516     0.330000     1.0080   ; qtot -0.330
  1517         HC    192      LYS    HZ3   1517     0.330000     1.0080   ; qtot -0.000
  1518          C    192      LYS      C   1518     0.510000    12.0110   ; qtot  0.510
  1519          O    192      LYS      O   1519    -0.510000    15.9990   ; qtot -0.000
  1520        NH1    193      LEU      N   1520    -0.470000    14.0070   ; qtot -0.470
  1521          H    193      LEU     HN   1521     0.310000     1.0080   ; qtot -0.160
  1522        CT1    193      LEU     CA   1522     0.070000    12.0110   ; qtot -0.090
  1523        HB1    193      LEU     HA   1523     0.090000     1.0080   ; qtot -0.000
  1524        CT2    193      LEU     CB   1524    -0.180000    12.0110   ; qtot -0.180
  1525        HA2    193      LEU    HB1   1525     0.090000     1.0080   ; qtot -0.090
  1526        HA2    193      LEU    HB2   1526     0.090000     1.0080   ; qtot -0.000
  1527        CT1    193      LEU     CG   1527    -0.090000    12.0110   ; qtot -0.090
  1528        HA1    193      LEU     HG   1528     0.090000     1.0080   ; qtot -0.000
  1529        CT3    193      LEU    CD1   1529    -0.270000    12.0110   ; qtot -0.270
  1530        HA3    193      LEU   HD11   1530     0.090000     1.0080   ; qtot -0.180
  1531        HA3    193      LEU   HD12   1531     0.090000     1.0080   ; qtot -0.090
  1532        HA3    193      LEU   HD13   1532     0.090000     1.0080   ; qtot -0.000
  1533        CT3    193      LEU    CD2   1533    -0.270000    12.0110   ; qtot -0.270
  1534        HA3    193      LEU   HD21   1534     0.090000     1.0080   ; qtot -0.180
  1535        HA3    193      LEU   HD22   1535     0.090000     1.0080   ; qtot -0.090
  1536        HA3    193      LEU   HD23   1536     0.090000     1.0080   ; qtot -0.000
  1537          C    193      LEU      C   1537     0.510000    12.0110   ; qtot  0.510
  1538          O    193      LEU      O   1538    -0.510000    15.9990   ; qtot -0.000
  1539        NH1    194      GLY      N   1539    -0.470000    14.0070   ; qtot -0.470
  1540          H    194      GLY     HN   1540     0.310000     1.0080   ; qtot -0.160
  1541        CT2    194      GLY     CA   1541    -0.020000    12.0110   ; qtot -0.180
  1542        HB2    194      GLY    HA1   1542     0.090000     1.0080   ; qtot -0.090
  1543        HB2    194      GLY    HA2   1543     0.090000     1.0080   ; qtot -0.000
  1544          C    194      GLY      C   1544     0.510000    12.0110   ; qtot  0.510
  1545          O    194      GLY      O   1545    -0.510000    15.9990   ; qtot -0.000
  1546        NH1    195      GLY      N   1546    -0.470000    14.0070   ; qtot -0.470
  1547          H    195      GLY     HN   1547     0.310000     1.0080   ; qtot -0.160
  1548        CT2    195      GLY     CA   1548    -0.020000    12.0110   ; qtot -0.180
  1549        HB2    195      GLY    HA1   1549     0.090000     1.0080   ; qtot -0.090
  1550        HB2    195      GLY    HA2   1550     0.090000     1.0080   ; qtot -0.000
  1551          C    195      GLY      C   1551     0.510000    12.0110   ; qtot  0.510
  1552          O    195      GLY      O   1552    -0.510000    15.9990   ; qtot -0.000
  1553        NH1    196      VAL      N   1553    -0.470000    14.0070   ; qtot -0.470
  1554          H    196      VAL     HN   1554     0.310000     1.0080   ; qtot -0.160
  1555        CT1    196      VAL     CA   1555     0.070000    12.0110   ; qtot -0.090
  1556        HB1    196      VAL     HA   1556     0.090000     1.0080   ; qtot -0.000
  1557        CT1    196      VAL     CB   1557    -0.090000    12.0110   ; qtot -0.090
  1558        HA1    196      VAL     HB   1558     0.090000     1.0080   ; qtot -0.000
  1559        CT3    196      VAL    CG1   1559    -0.270000    12.0110   ; qtot -0.270
  1560        HA3    196      VAL   HG11   1560     0.090000     1.0080   ; qtot -0.180
  1561        HA3    196      VAL   HG12   1561     0.090000     1.0080   ; qtot -0.090
  1562        HA3    196      VAL   HG13   1562     0.090000     1.0080   ; qtot -0.000
  1563        CT3    196      VAL    CG2   1563    -0.270000    12.0110   ; qtot -0.270
  1564        HA3    196      VAL   HG21   1564     0.090000     1.0080   ; qtot -0.180
  1565        HA3    196      VAL   HG22   1565     0.090000     1.0080   ; qtot -0.090
  1566        HA3    196      VAL   HG23   1566     0.090000     1.0080   ; qtot -0.000
  1567          C    196      VAL      C   1567     0.510000    12.0110   ; qtot  0.510
  1568          O    196      VAL      O   1568    -0.510000    15.9990   ; qtot -0.000
  1569        NH1    197      THR      N   1569    -0.470000    14.0070   ; qtot -0.470
  1570          H    197      THR     HN   1570     0.310000     1.0080   ; qtot -0.160
  1571        CT1    197      THR     CA   1571     0.070000    12.0110   ; qtot -0.090
  1572        HB1    197      THR     HA   1572     0.090000     1.0080   ; qtot -0.000
  1573        CT1    197      THR     CB   1573     0.140000    12.0110   ; qtot  0.140
  1574        HA1    197      THR     HB   1574     0.090000     1.0080   ; qtot  0.230
  1575        OH1    197      THR    OG1   1575    -0.660000    15.9990   ; qtot -0.430
  1576          H    197      THR    HG1   1576     0.430000     1.0080   ; qtot -0.000
  1577        CT3    197      THR    CG2   1577    -0.270000    12.0110   ; qtot -0.270
  1578        HA3    197      THR   HG21   1578     0.090000     1.0080   ; qtot -0.180
  1579        HA3    197      THR   HG22   1579     0.090000     1.0080   ; qtot -0.090
  1580        HA3    197      THR   HG23   1580     0.090000     1.0080   ; qtot -0.000
  1581          C    197      THR      C   1581     0.510000    12.0110   ; qtot  0.510
  1582          O    197      THR      O   1582    -0.510000    15.9990   ; qtot -0.000
  1583        NH1    198      ALA      N   1583    -0.470000    14.0070   ; qtot -0.470
  1584          H    198      ALA     HN   1584     0.310000     1.0080   ; qtot -0.160
  1585        CT1    198      ALA     CA   1585     0.070000    12.0110   ; qtot -0.090
  1586        HB1    198      ALA     HA   1586     0.090000     1.0080   ; qtot -0.000
  1587        CT3    198      ALA     CB   1587    -0.270000    12.0110   ; qtot -0.270
  1588        HA3    198      ALA    HB1   1588     0.090000     1.0080   ; qtot -0.180
  1589        HA3    198      ALA    HB2   1589     0.090000     1.0080   ; qtot -0.090
  1590        HA3    198      ALA    HB3   1590     0.090000     1.0080   ; qtot -0.000
  1591          C    198      ALA      C   1591     0.510000    12.0110   ; qtot  0.510
  1592          O    198      ALA      O   1592    -0.510000    15.9990   ; qtot -0.000
  1593        NH1    199      SER      N   1593    -0.470000    14.0070   ; qtot -0.470
  1594          H    199      SER     HN   1594     0.310000     1.0080   ; qtot -0.160
  1595        CT1    199      SER     CA   1595     0.070000    12.0110   ; qtot -0.090
  1596        HB1    199      SER     HA   1596     0.090000     1.0080   ; qtot -0.000
  1597        CT2    199      SER     CB   1597     0.050000    12.0110   ; qtot  0.050
  1598        HA2    199      SER    HB1   1598     0.090000     1.0080   ; qtot  0.140
  1599        HA2    199      SER    HB2   1599     0.090000     1.0080   ; qtot  0.230
  1600        OH1    199      SER     OG   1600    -0.660000    15.9990   ; qtot -0.430
  1601          H    199      SER    HG1   1601     0.430000     1.0080   ; qtot -0.000
  1602          C    199      SER      C   1602     0.510000    12.0110   ; qtot  0.510
  1603          O    199      SER      O   1603    -0.510000    15.9990   ; qtot -0.000
  1604        NH1    200      PHE      N   1604    -0.470000    14.0070   ; qtot -0.470
  1605          H    200      PHE     HN   1605     0.310000     1.0080   ; qtot -0.160
  1606        CT1    200      PHE     CA   1606     0.070000    12.0110   ; qtot -0.090
  1607        HB1    200      PHE     HA   1607     0.090000     1.0080   ; qtot -0.000
  1608        CT2    200      PHE     CB   1608    -0.180000    12.0110   ; qtot -0.180
  1609        HA2    200      PHE    HB1   1609     0.090000     1.0080   ; qtot -0.090
  1610        HA2    200      PHE    HB2   1610     0.090000     1.0080   ; qtot -0.000
  1611         CA    200      PHE     CG   1611     0.000000    12.0110   ; qtot -0.000
  1612         CA    200      PHE    CD1   1612    -0.115000    12.0110   ; qtot -0.115
  1613         HP    200      PHE    HD1   1613     0.115000     1.0080   ; qtot -0.000
  1614         CA    200      PHE    CE1   1614    -0.115000    12.0110   ; qtot -0.115
  1615         HP    200      PHE    HE1   1615     0.115000     1.0080   ; qtot -0.000
  1616         CA    200      PHE     CZ   1616    -0.115000    12.0110   ; qtot -0.115
  1617         HP    200      PHE     HZ   1617     0.115000     1.0080   ; qtot -0.000
  1618         CA    200      PHE    CD2   1618    -0.115000    12.0110   ; qtot -0.115
  1619         HP    200      PHE    HD2   1619     0.115000     1.0080   ; qtot -0.000
  1620         CA    200      PHE    CE2   1620    -0.115000    12.0110   ; qtot -0.115
  1621         HP    200      PHE    HE2   1621     0.115000     1.0080   ; qtot -0.000
  1622          C    200      PHE      C   1622     0.510000    12.0110   ; qtot  0.510
  1623          O    200      PHE      O   1623    -0.510000    15.9990   ; qtot -0.000
  1624        NH1    201      THR      N   1624    -0.470000    14.0070   ; qtot -0.470
  1625          H    201      THR     HN   1625     0.310000     1.0080   ; qtot -0.160
  1626        CT1    201      THR     CA   1626     0.070000    12.0110   ; qtot -0.090
  1627        HB1    201      THR     HA   1627     0.090000     1.0080   ; qtot -0.000
  1628        CT1    201      THR     CB   1628     0.140000    12.0110   ; qtot  0.140
  1629        HA1    201      THR     HB   1629     0.090000     1.0080   ; qtot  0.230
  1630        OH1    201      THR    OG1   1630    -0.660000    15.9990   ; qtot -0.430
  1631          H    201      THR    HG1   1631     0.430000     1.0080   ; qtot -0.000
  1632        CT3    201      THR    CG2   1632    -0.270000    12.0110   ; qtot -0.270
  1633        HA3    201      THR   HG21   1633     0.090000     1.0080   ; qtot -0.180
  1634        HA3    201      THR   HG22   1634     0.090000     1.0080   ; qtot -0.090
  1635        HA3    201      THR   HG23   1635     0.090000     1.0080   ; qtot -0.000
  1636          C    201      THR      C   1636     0.510000    12.0110   ; qtot  0.510
  1637          O    201      THR      O   1637    -0.510000    15.9990   ; qtot -0.000
  1638        NH1    202      ALA      N   1638    -0.470000    14.0070   ; qtot -0.470
  1639          H    202      ALA     HN   1639     0.310000     1.0080   ; qtot -0.160
  1640        CT1    202      ALA     CA   1640     0.070000    12.0110   ; qtot -0.090
  1641        HB1    202      ALA     HA   1641     0.090000     1.0080   ; qtot -0.000
  1642        CT3    202      ALA     CB   1642    -0.270000    12.0110   ; qtot -0.270
  1643        HA3    202      ALA    HB1   1643     0.090000     1.0080   ; qtot -0.180
  1644        HA3    202      ALA    HB2   1644     0.090000     1.0080   ; qtot -0.090
  1645        HA3    202      ALA    HB3   1645     0.090000     1.0080   ; qtot -0.000
  1646          C    202      ALA      C   1646     0.510000    12.0110   ; qtot  0.510
  1647          O    202      ALA      O   1647    -0.510000    15.9990   ; qtot -0.000
  1648        NH1    203      SER      N   1648    -0.470000    14.0070   ; qtot -0.470
  1649          H    203      SER     HN   1649     0.310000     1.0080   ; qtot -0.160
  1650        CT1    203      SER     CA   1650     0.070000    12.0110   ; qtot -0.090
  1651        HB1    203      SER     HA   1651     0.090000     1.0080   ; qtot -0.000
  1652        CT2    203      SER     CB   1652     0.050000    12.0110   ; qtot  0.050
  1653        HA2    203      SER    HB1   1653     0.090000     1.0080   ; qtot  0.140
  1654        HA2    203      SER    HB2   1654     0.090000     1.0080   ; qtot  0.230
  1655        OH1    203      SER     OG   1655    -0.660000    15.9990   ; qtot -0.430
  1656          H    203      SER    HG1   1656     0.430000     1.0080   ; qtot -0.000
  1657          C    203      SER      C   1657     0.510000    12.0110   ; qtot  0.510
  1658          O    203      SER      O   1658    -0.510000    15.9990   ; qtot -0.000
  1659        NH1    204      VAL      N   1659    -0.470000    14.0070   ; qtot -0.470
  1660          H    204      VAL     HN   1660     0.310000     1.0080   ; qtot -0.160
  1661        CT1    204      VAL     CA   1661     0.070000    12.0110   ; qtot -0.090
  1662        HB1    204      VAL     HA   1662     0.090000     1.0080   ; qtot -0.000
  1663        CT1    204      VAL     CB   1663    -0.090000    12.0110   ; qtot -0.090
  1664        HA1    204      VAL     HB   1664     0.090000     1.0080   ; qtot -0.000
  1665        CT3    204      VAL    CG1   1665    -0.270000    12.0110   ; qtot -0.270
  1666        HA3    204      VAL   HG11   1666     0.090000     1.0080   ; qtot -0.180
  1667        HA3    204      VAL   HG12   1667     0.090000     1.0080   ; qtot -0.090
  1668        HA3    204      VAL   HG13   1668     0.090000     1.0080   ; qtot -0.000
  1669        CT3    204      VAL    CG2   1669    -0.270000    12.0110   ; qtot -0.270
  1670        HA3    204      VAL   HG21   1670     0.090000     1.0080   ; qtot -0.180
  1671        HA3    204      VAL   HG22   1671     0.090000     1.0080   ; qtot -0.090
  1672        HA3    204      VAL   HG23   1672     0.090000     1.0080   ; qtot -0.000
  1673          C    204      VAL      C   1673     0.510000    12.0110   ; qtot  0.510
  1674          O    204      VAL      O   1674    -0.510000    15.9990   ; qtot -0.000
  1675        NH1    205      GLY      N   1675    -0.470000    14.0070   ; qtot -0.470
  1676          H    205      GLY     HN   1676     0.310000     1.0080   ; qtot -0.160
  1677        CT2    205      GLY     CA   1677    -0.020000    12.0110   ; qtot -0.180
  1678        HB2    205      GLY    HA1   1678     0.090000     1.0080   ; qtot -0.090
  1679        HB2    205      GLY    HA2   1679     0.090000     1.0080   ; qtot -0.000
  1680          C    205      GLY      C   1680     0.510000    12.0110   ; qtot  0.510
  1681          O    205      GLY      O   1681    -0.510000    15.9990   ; qtot -0.000
  1682        NH1    206      SER      N   1682    -0.470000    14.0070   ; qtot -0.470
  1683          H    206      SER     HN   1683     0.310000     1.0080   ; qtot -0.160
  1684        CT1    206      SER     CA   1684     0.070000    12.0110   ; qtot -0.090
  1685        HB1    206      SER     HA   1685     0.090000     1.0080   ; qtot -0.000
  1686        CT2    206      SER     CB   1686     0.050000    12.0110   ; qtot  0.050
  1687        HA2    206      SER    HB1   1687     0.090000     1.0080   ; qtot  0.140
  1688        HA2    206      SER    HB2   1688     0.090000     1.0080   ; qtot  0.230
  1689        OH1    206      SER     OG   1689    -0.660000    15.9990   ; qtot -0.430
  1690          H    206      SER    HG1   1690     0.430000     1.0080   ; qtot -0.000
  1691          C    206      SER      C   1691     0.510000    12.0110   ; qtot  0.510
  1692          O    206      SER      O   1692    -0.510000    15.9990   ; qtot -0.000
  1693        NH1    207      LEU      N   1693    -0.470000    14.0070   ; qtot -0.470
  1694          H    207      LEU     HN   1694     0.310000     1.0080   ; qtot -0.160
  1695        CT1    207      LEU     CA   1695     0.070000    12.0110   ; qtot -0.090
  1696        HB1    207      LEU     HA   1696     0.090000     1.0080   ; qtot -0.000
  1697        CT2    207      LEU     CB   1697    -0.180000    12.0110   ; qtot -0.180
  1698        HA2    207      LEU    HB1   1698     0.090000     1.0080   ; qtot -0.090
  1699        HA2    207      LEU    HB2   1699     0.090000     1.0080   ; qtot -0.000
  1700        CT1    207      LEU     CG   1700    -0.090000    12.0110   ; qtot -0.090
  1701        HA1    207      LEU     HG   1701     0.090000     1.0080   ; qtot -0.000
  1702        CT3    207      LEU    CD1   1702    -0.270000    12.0110   ; qtot -0.270
  1703        HA3    207      LEU   HD11   1703     0.090000     1.0080   ; qtot -0.180
  1704        HA3    207      LEU   HD12   1704     0.090000     1.0080   ; qtot -0.090
  1705        HA3    207      LEU   HD13   1705     0.090000     1.0080   ; qtot -0.000
  1706        CT3    207      LEU    CD2   1706    -0.270000    12.0110   ; qtot -0.270
  1707        HA3    207      LEU   HD21   1707     0.090000     1.0080   ; qtot -0.180
  1708        HA3    207      LEU   HD22   1708     0.090000     1.0080   ; qtot -0.090
  1709        HA3    207      LEU   HD23   1709     0.090000     1.0080   ; qtot -0.000
  1710          C    207      LEU      C   1710     0.510000    12.0110   ; qtot  0.510
  1711          O    207      LEU      O   1711    -0.510000    15.9990   ; qtot -0.000
  1712        NH1    208      PHE      N   1712    -0.470000    14.0070   ; qtot -0.470
  1713          H    208      PHE     HN   1713     0.310000     1.0080   ; qtot -0.160
  1714        CT1    208      PHE     CA   1714     0.070000    12.0110   ; qtot -0.090
  1715        HB1    208      PHE     HA   1715     0.090000     1.0080   ; qtot -0.000
  1716        CT2    208      PHE     CB   1716    -0.180000    12.0110   ; qtot -0.180
  1717        HA2    208      PHE    HB1   1717     0.090000     1.0080   ; qtot -0.090
  1718        HA2    208      PHE    HB2   1718     0.090000     1.0080   ; qtot -0.000
  1719         CA    208      PHE     CG   1719     0.000000    12.0110   ; qtot -0.000
  1720         CA    208      PHE    CD1   1720    -0.115000    12.0110   ; qtot -0.115
  1721         HP    208      PHE    HD1   1721     0.115000     1.0080   ; qtot -0.000
  1722         CA    208      PHE    CE1   1722    -0.115000    12.0110   ; qtot -0.115
  1723         HP    208      PHE    HE1   1723     0.115000     1.0080   ; qtot -0.000
  1724         CA    208      PHE     CZ   1724    -0.115000    12.0110   ; qtot -0.115
  1725         HP    208      PHE     HZ   1725     0.115000     1.0080   ; qtot -0.000
  1726         CA    208      PHE    CD2   1726    -0.115000    12.0110   ; qtot -0.115
  1727         HP    208      PHE    HD2   1727     0.115000     1.0080   ; qtot -0.000
  1728         CA    208      PHE    CE2   1728    -0.115000    12.0110   ; qtot -0.115
  1729         HP    208      PHE    HE2   1729     0.115000     1.0080   ; qtot -0.000
  1730          C    208      PHE      C   1730     0.510000    12.0110   ; qtot  0.510
  1731          O    208      PHE      O   1731    -0.510000    15.9990   ; qtot -0.000
  1732        NH1    209      LEU      N   1732    -0.470000    14.0070   ; qtot -0.470
  1733          H    209      LEU     HN   1733     0.310000     1.0080   ; qtot -0.160
  1734        CT1    209      LEU     CA   1734     0.070000    12.0110   ; qtot -0.090
  1735        HB1    209      LEU     HA   1735     0.090000     1.0080   ; qtot -0.000
  1736        CT2    209      LEU     CB   1736    -0.180000    12.0110   ; qtot -0.180
  1737        HA2    209      LEU    HB1   1737     0.090000     1.0080   ; qtot -0.090
  1738        HA2    209      LEU    HB2   1738     0.090000     1.0080   ; qtot -0.000
  1739        CT1    209      LEU     CG   1739    -0.090000    12.0110   ; qtot -0.090
  1740        HA1    209      LEU     HG   1740     0.090000     1.0080   ; qtot -0.000
  1741        CT3    209      LEU    CD1   1741    -0.270000    12.0110   ; qtot -0.270
  1742        HA3    209      LEU   HD11   1742     0.090000     1.0080   ; qtot -0.180
  1743        HA3    209      LEU   HD12   1743     0.090000     1.0080   ; qtot -0.090
  1744        HA3    209      LEU   HD13   1744     0.090000     1.0080   ; qtot -0.000
  1745        CT3    209      LEU    CD2   1745    -0.270000    12.0110   ; qtot -0.270
  1746        HA3    209      LEU   HD21   1746     0.090000     1.0080   ; qtot -0.180
  1747        HA3    209      LEU   HD22   1747     0.090000     1.0080   ; qtot -0.090
  1748        HA3    209      LEU   HD23   1748     0.090000     1.0080   ; qtot -0.000
  1749          C    209      LEU      C   1749     0.510000    12.0110   ; qtot  0.510
  1750          O    209      LEU      O   1750    -0.510000    15.9990   ; qtot -0.000
  1751        NH1    210      THR      N   1751    -0.470000    14.0070   ; qtot -0.470
  1752          H    210      THR     HN   1752     0.310000     1.0080   ; qtot -0.160
  1753        CT1    210      THR     CA   1753     0.070000    12.0110   ; qtot -0.090
  1754        HB1    210      THR     HA   1754     0.090000     1.0080   ; qtot -0.000
  1755        CT1    210      THR     CB   1755     0.140000    12.0110   ; qtot  0.140
  1756        HA1    210      THR     HB   1756     0.090000     1.0080   ; qtot  0.230
  1757        OH1    210      THR    OG1   1757    -0.660000    15.9990   ; qtot -0.430
  1758          H    210      THR    HG1   1758     0.430000     1.0080   ; qtot -0.000
  1759        CT3    210      THR    CG2   1759    -0.270000    12.0110   ; qtot -0.270
  1760        HA3    210      THR   HG21   1760     0.090000     1.0080   ; qtot -0.180
  1761        HA3    210      THR   HG22   1761     0.090000     1.0080   ; qtot -0.090
  1762        HA3    210      THR   HG23   1762     0.090000     1.0080   ; qtot -0.000
  1763          C    210      THR      C   1763     0.510000    12.0110   ; qtot  0.510
  1764          O    210      THR      O   1764    -0.510000    15.9990   ; qtot -0.000
  1765        NH1    211      ALA      N   1765    -0.470000    14.0070   ; qtot -0.470
  1766          H    211      ALA     HN   1766     0.310000     1.0080   ; qtot -0.160
  1767        CT1    211      ALA     CA   1767     0.070000    12.0110   ; qtot -0.090
  1768        HB1    211      ALA     HA   1768     0.090000     1.0080   ; qtot -0.000
  1769        CT3    211      ALA     CB   1769    -0.270000    12.0110   ; qtot -0.270
  1770        HA3    211      ALA    HB1   1770     0.090000     1.0080   ; qtot -0.180
  1771        HA3    211      ALA    HB2   1771     0.090000     1.0080   ; qtot -0.090
  1772        HA3    211      ALA    HB3   1772     0.090000     1.0080   ; qtot -0.000
  1773          C    211      ALA      C   1773     0.510000    12.0110   ; qtot  0.510
  1774          O    211      ALA      O   1774    -0.510000    15.9990   ; qtot -0.000
  1775        NH1    212      ILE      N   1775    -0.470000    14.0070   ; qtot -0.470
  1776          H    212      ILE     HN   1776     0.310000     1.0080   ; qtot -0.160
  1777        CT1    212      ILE     CA   1777     0.070000    12.0110   ; qtot -0.090
  1778        HB1    212      ILE     HA   1778     0.090000     1.0080   ; qtot -0.000
  1779        CT1    212      ILE     CB   1779    -0.090000    12.0110   ; qtot -0.090
  1780        HA1    212      ILE     HB   1780     0.090000     1.0080   ; qtot -0.000
  1781        CT3    212      ILE    CG2   1781    -0.270000    12.0110   ; qtot -0.270
  1782        HA3    212      ILE   HG21   1782     0.090000     1.0080   ; qtot -0.180
  1783        HA3    212      ILE   HG22   1783     0.090000     1.0080   ; qtot -0.090
  1784        HA3    212      ILE   HG23   1784     0.090000     1.0080   ; qtot -0.000
  1785        CT2    212      ILE    CG1   1785    -0.180000    12.0110   ; qtot -0.180
  1786        HA2    212      ILE   HG11   1786     0.090000     1.0080   ; qtot -0.090
  1787        HA2    212      ILE   HG12   1787     0.090000     1.0080   ; qtot -0.000
  1788        CT3    212      ILE     CD   1788    -0.270000    12.0110   ; qtot -0.270
  1789        HA3    212      ILE    HD1   1789     0.090000     1.0080   ; qtot -0.180
  1790        HA3    212      ILE    HD2   1790     0.090000     1.0080   ; qtot -0.090
  1791        HA3    212      ILE    HD3   1791     0.090000     1.0080   ; qtot -0.000
  1792          C    212      ILE      C   1792     0.510000    12.0110   ; qtot  0.510
  1793          O    212      ILE      O   1793    -0.510000    15.9990   ; qtot -0.000
  1794        NH1    213      ASP      N   1794    -0.470000    14.0070   ; qtot -0.470
  1795          H    213      ASP     HN   1795     0.310000     1.0080   ; qtot -0.160
  1796        CT1    213      ASP     CA   1796     0.070000    12.0110   ; qtot -0.090
  1797        HB1    213      ASP     HA   1797     0.090000     1.0080   ; qtot -0.000
  1798       CT2A    213      ASP     CB   1798    -0.280000    12.0110   ; qtot -0.280
  1799        HA2    213      ASP    HB1   1799     0.090000     1.0080   ; qtot -0.190
  1800        HA2    213      ASP    HB2   1800     0.090000     1.0080   ; qtot -0.100
  1801         CC    213      ASP     CG   1801     0.620000    12.0110   ; qtot  0.520
  1802         OC    213      ASP    OD1   1802    -0.760000    15.9990   ; qtot -0.240
  1803         OC    213      ASP    OD2   1803    -0.760000    15.9990   ; qtot -1.000
  1804          C    213      ASP      C   1804     0.510000    12.0110   ; qtot -0.490
  1805          O    213      ASP      O   1805    -0.510000    15.9990   ; qtot -1.000
  1806        NH1    214      ARG      N   1806    -0.470000    14.0070   ; qtot -1.470
  1807          H    214      ARG     HN   1807     0.310000     1.0080   ; qtot -1.160
  1808        CT1    214      ARG     CA   1808     0.070000    12.0110   ; qtot -1.090
  1809        HB1    214      ARG     HA   1809     0.090000     1.0080   ; qtot -1.000
  1810        CT2    214      ARG     CB   1810    -0.180000    12.0110   ; qtot -1.180
  1811        HA2    214      ARG    HB1   1811     0.090000     1.0080   ; qtot -1.090
  1812        HA2    214      ARG    HB2   1812     0.090000     1.0080   ; qtot -1.000
  1813        CT2    214      ARG     CG   1813    -0.180000    12.0110   ; qtot -1.180
  1814        HA2    214      ARG    HG1   1814     0.090000     1.0080   ; qtot -1.090
  1815        HA2    214      ARG    HG2   1815     0.090000     1.0080   ; qtot -1.000
  1816        CT2    214      ARG     CD   1816     0.200000    12.0110   ; qtot -0.800
  1817        HA2    214      ARG    HD1   1817     0.090000     1.0080   ; qtot -0.710
  1818        HA2    214      ARG    HD2   1818     0.090000     1.0080   ; qtot -0.620
  1819        NC2    214      ARG     NE   1819    -0.700000    14.0070   ; qtot -1.320
  1820         HC    214      ARG     HE   1820     0.440000     1.0080   ; qtot -0.880
  1821          C    214      ARG     CZ   1821     0.640000    12.0110   ; qtot -0.240
  1822        NC2    214      ARG    NH1   1822    -0.800000    14.0070   ; qtot -1.040
  1823         HC    214      ARG   HH11   1823     0.460000     1.0080   ; qtot -0.580
  1824         HC    214      ARG   HH12   1824     0.460000     1.0080   ; qtot -0.120
  1825        NC2    214      ARG    NH2   1825    -0.800000    14.0070   ; qtot -0.920
  1826         HC    214      ARG   HH21   1826     0.460000     1.0080   ; qtot -0.460
  1827         HC    214      ARG   HH22   1827     0.460000     1.0080   ; qtot -0.000
  1828          C    214      ARG      C   1828     0.510000    12.0110   ; qtot  0.510
  1829          O    214      ARG      O   1829    -0.510000    15.9990   ; qtot -0.000
  1830        NH1    215      TYR      N   1830    -0.470000    14.0070   ; qtot -0.470
  1831          H    215      TYR     HN   1831     0.310000     1.0080   ; qtot -0.160
  1832        CT1    215      TYR     CA   1832     0.070000    12.0110   ; qtot -0.090
  1833        HB1    215      TYR     HA   1833     0.090000     1.0080   ; qtot -0.000
  1834        CT2    215      TYR     CB   1834    -0.180000    12.0110   ; qtot -0.180
  1835        HA2    215      TYR    HB1   1835     0.090000     1.0080   ; qtot -0.090
  1836        HA2    215      TYR    HB2   1836     0.090000     1.0080   ; qtot -0.000
  1837         CA    215      TYR     CG   1837     0.000000    12.0110   ; qtot -0.000
  1838         CA    215      TYR    CD1   1838    -0.115000    12.0110   ; qtot -0.115
  1839         HP    215      TYR    HD1   1839     0.115000     1.0080   ; qtot -0.000
  1840         CA    215      TYR    CE1   1840    -0.115000    12.0110   ; qtot -0.115
  1841         HP    215      TYR    HE1   1841     0.115000     1.0080   ; qtot -0.000
  1842         CA    215      TYR     CZ   1842     0.110000    12.0110   ; qtot  0.110
  1843        OH1    215      TYR     OH   1843    -0.540000    15.9990   ; qtot -0.430
  1844          H    215      TYR     HH   1844     0.430000     1.0080   ; qtot -0.000
  1845         CA    215      TYR    CD2   1845    -0.115000    12.0110   ; qtot -0.115
  1846         HP    215      TYR    HD2   1846     0.115000     1.0080   ; qtot -0.000
  1847         CA    215      TYR    CE2   1847    -0.115000    12.0110   ; qtot -0.115
  1848         HP    215      TYR    HE2   1848     0.115000     1.0080   ; qtot -0.000
  1849          C    215      TYR      C   1849     0.510000    12.0110   ; qtot  0.510
  1850          O    215      TYR      O   1850    -0.510000    15.9990   ; qtot -0.000
  1851        NH1    216      ILE      N   1851    -0.470000    14.0070   ; qtot -0.470
  1852          H    216      ILE     HN   1852     0.310000     1.0080   ; qtot -0.160
  1853        CT1    216      ILE     CA   1853     0.070000    12.0110   ; qtot -0.090
  1854        HB1    216      ILE     HA   1854     0.090000     1.0080   ; qtot -0.000
  1855        CT1    216      ILE     CB   1855    -0.090000    12.0110   ; qtot -0.090
  1856        HA1    216      ILE     HB   1856     0.090000     1.0080   ; qtot -0.000
  1857        CT3    216      ILE    CG2   1857    -0.270000    12.0110   ; qtot -0.270
  1858        HA3    216      ILE   HG21   1858     0.090000     1.0080   ; qtot -0.180
  1859        HA3    216      ILE   HG22   1859     0.090000     1.0080   ; qtot -0.090
  1860        HA3    216      ILE   HG23   1860     0.090000     1.0080   ; qtot -0.000
  1861        CT2    216      ILE    CG1   1861    -0.180000    12.0110   ; qtot -0.180
  1862        HA2    216      ILE   HG11   1862     0.090000     1.0080   ; qtot -0.090
  1863        HA2    216      ILE   HG12   1863     0.090000     1.0080   ; qtot -0.000
  1864        CT3    216      ILE     CD   1864    -0.270000    12.0110   ; qtot -0.270
  1865        HA3    216      ILE    HD1   1865     0.090000     1.0080   ; qtot -0.180
  1866        HA3    216      ILE    HD2   1866     0.090000     1.0080   ; qtot -0.090
  1867        HA3    216      ILE    HD3   1867     0.090000     1.0080   ; qtot -0.000
  1868          C    216      ILE      C   1868     0.510000    12.0110   ; qtot  0.510
  1869          O    216      ILE      O   1869    -0.510000    15.9990   ; qtot -0.000
  1870        NH1    217      SER      N   1870    -0.470000    14.0070   ; qtot -0.470
  1871          H    217      SER     HN   1871     0.310000     1.0080   ; qtot -0.160
  1872        CT1    217      SER     CA   1872     0.070000    12.0110   ; qtot -0.090
  1873        HB1    217      SER     HA   1873     0.090000     1.0080   ; qtot -0.000
  1874        CT2    217      SER     CB   1874     0.050000    12.0110   ; qtot  0.050
  1875        HA2    217      SER    HB1   1875     0.090000     1.0080   ; qtot  0.140
  1876        HA2    217      SER    HB2   1876     0.090000     1.0080   ; qtot  0.230
  1877        OH1    217      SER     OG   1877    -0.660000    15.9990   ; qtot -0.430
  1878          H    217      SER    HG1   1878     0.430000     1.0080   ; qtot -0.000
  1879          C    217      SER      C   1879     0.510000    12.0110   ; qtot  0.510
  1880          O    217      SER      O   1880    -0.510000    15.9990   ; qtot -0.000
  1881        NH1    218      ILE      N   1881    -0.470000    14.0070   ; qtot -0.470
  1882          H    218      ILE     HN   1882     0.310000     1.0080   ; qtot -0.160
  1883        CT1    218      ILE     CA   1883     0.070000    12.0110   ; qtot -0.090
  1884        HB1    218      ILE     HA   1884     0.090000     1.0080   ; qtot -0.000
  1885        CT1    218      ILE     CB   1885    -0.090000    12.0110   ; qtot -0.090
  1886        HA1    218      ILE     HB   1886     0.090000     1.0080   ; qtot -0.000
  1887        CT3    218      ILE    CG2   1887    -0.270000    12.0110   ; qtot -0.270
  1888        HA3    218      ILE   HG21   1888     0.090000     1.0080   ; qtot -0.180
  1889        HA3    218      ILE   HG22   1889     0.090000     1.0080   ; qtot -0.090
  1890        HA3    218      ILE   HG23   1890     0.090000     1.0080   ; qtot -0.000
  1891        CT2    218      ILE    CG1   1891    -0.180000    12.0110   ; qtot -0.180
  1892        HA2    218      ILE   HG11   1892     0.090000     1.0080   ; qtot -0.090
  1893        HA2    218      ILE   HG12   1893     0.090000     1.0080   ; qtot -0.000
  1894        CT3    218      ILE     CD   1894    -0.270000    12.0110   ; qtot -0.270
  1895        HA3    218      ILE    HD1   1895     0.090000     1.0080   ; qtot -0.180
  1896        HA3    218      ILE    HD2   1896     0.090000     1.0080   ; qtot -0.090
  1897        HA3    218      ILE    HD3   1897     0.090000     1.0080   ; qtot -0.000
  1898          C    218      ILE      C   1898     0.510000    12.0110   ; qtot  0.510
  1899          O    218      ILE      O   1899    -0.510000    15.9990   ; qtot -0.000
  1900        NH1    219      HSD      N   1900    -0.470000    14.0070   ; qtot -0.470
  1901          H    219      HSD     HN   1901     0.310000     1.0080   ; qtot -0.160
  1902        CT1    219      HSD     CA   1902     0.070000    12.0110   ; qtot -0.090
  1903        HB1    219      HSD     HA   1903     0.090000     1.0080   ; qtot -0.000
  1904        CT2    219      HSD     CB   1904    -0.090000    12.0110   ; qtot -0.090
  1905        HA2    219      HSD    HB1   1905     0.090000     1.0080   ; qtot -0.000
  1906        HA2    219      HSD    HB2   1906     0.090000     1.0080   ; qtot  0.090
  1907        NR1    219      HSD    ND1   1907    -0.360000    14.0070   ; qtot -0.270
  1908          H    219      HSD    HD1   1908     0.320000     1.0080   ; qtot  0.050
  1909       CPH1    219      HSD     CG   1909    -0.050000    12.0110   ; qtot -0.000
  1910       CPH2    219      HSD    CE1   1910     0.250000    12.0110   ; qtot  0.250
  1911        HR1    219      HSD    HE1   1911     0.130000     1.0080   ; qtot  0.380
  1912        NR2    219      HSD    NE2   1912    -0.700000    14.0070   ; qtot -0.320
  1913       CPH1    219      HSD    CD2   1913     0.220000    12.0110   ; qtot -0.100
  1914        HR3    219      HSD    HD2   1914     0.100000     1.0080   ; qtot -0.000
  1915          C    219      HSD      C   1915     0.510000    12.0110   ; qtot  0.510
  1916          O    219      HSD      O   1916    -0.510000    15.9990   ; qtot -0.000
  1917        NH1    220      ARG      N   1917    -0.470000    14.0070   ; qtot -0.470
  1918          H    220      ARG     HN   1918     0.310000     1.0080   ; qtot -0.160
  1919        CT1    220      ARG     CA   1919     0.070000    12.0110   ; qtot -0.090
  1920        HB1    220      ARG     HA   1920     0.090000     1.0080   ; qtot -0.000
  1921        CT2    220      ARG     CB   1921    -0.180000    12.0110   ; qtot -0.180
  1922        HA2    220      ARG    HB1   1922     0.090000     1.0080   ; qtot -0.090
  1923        HA2    220      ARG    HB2   1923     0.090000     1.0080   ; qtot -0.000
  1924        CT2    220      ARG     CG   1924    -0.180000    12.0110   ; qtot -0.180
  1925        HA2    220      ARG    HG1   1925     0.090000     1.0080   ; qtot -0.090
  1926        HA2    220      ARG    HG2   1926     0.090000     1.0080   ; qtot -0.000
  1927        CT2    220      ARG     CD   1927     0.200000    12.0110   ; qtot  0.200
  1928        HA2    220      ARG    HD1   1928     0.090000     1.0080   ; qtot  0.290
  1929        HA2    220      ARG    HD2   1929     0.090000     1.0080   ; qtot  0.380
  1930        NC2    220      ARG     NE   1930    -0.700000    14.0070   ; qtot -0.320
  1931         HC    220      ARG     HE   1931     0.440000     1.0080   ; qtot  0.120
  1932          C    220      ARG     CZ   1932     0.640000    12.0110   ; qtot  0.760
  1933        NC2    220      ARG    NH1   1933    -0.800000    14.0070   ; qtot -0.040
  1934         HC    220      ARG   HH11   1934     0.460000     1.0080   ; qtot  0.420
  1935         HC    220      ARG   HH12   1935     0.460000     1.0080   ; qtot  0.880
  1936        NC2    220      ARG    NH2   1936    -0.800000    14.0070   ; qtot  0.080
  1937         HC    220      ARG   HH21   1937     0.460000     1.0080   ; qtot  0.540
  1938         HC    220      ARG   HH22   1938     0.460000     1.0080   ; qtot  1.000
  1939          C    220      ARG      C   1939     0.510000    12.0110   ; qtot  1.510
  1940          O    220      ARG      O   1940    -0.510000    15.9990   ; qtot  1.000
  1941          N    221      PRO      N   1941    -0.290000    14.0070   ; qtot  0.710
  1942        CP3    221      PRO     CD   1942     0.000000    12.0110   ; qtot  0.710
  1943        HA2    221      PRO    HD1   1943     0.090000     1.0080   ; qtot  0.800
  1944        HA2    221      PRO    HD2   1944     0.090000     1.0080   ; qtot  0.890
  1945        CP1    221      PRO     CA   1945     0.020000    12.0110   ; qtot  0.910
  1946        HB1    221      PRO     HA   1946     0.090000     1.0080   ; qtot  1.000
  1947        CP2    221      PRO     CB   1947    -0.180000    12.0110   ; qtot  0.820
  1948        HA2    221      PRO    HB1   1948     0.090000     1.0080   ; qtot  0.910
  1949        HA2    221      PRO    HB2   1949     0.090000     1.0080   ; qtot  1.000
  1950        CP2    221      PRO     CG   1950    -0.180000    12.0110   ; qtot  0.820
  1951        HA2    221      PRO    HG1   1951     0.090000     1.0080   ; qtot  0.910
  1952        HA2    221      PRO    HG2   1952     0.090000     1.0080   ; qtot  1.000
  1953          C    221      PRO      C   1953     0.510000    12.0110   ; qtot  1.510
  1954          O    221      PRO      O   1954    -0.510000    15.9990   ; qtot  1.000
  1955        NH1    222      LEU      N   1955    -0.470000    14.0070   ; qtot  0.530
  1956          H    222      LEU     HN   1956     0.310000     1.0080   ; qtot  0.840
  1957        CT1    222      LEU     CA   1957     0.070000    12.0110   ; qtot  0.910
  1958        HB1    222      LEU     HA   1958     0.090000     1.0080   ; qtot  1.000
  1959        CT2    222      LEU     CB   1959    -0.180000    12.0110   ; qtot  0.820
  1960        HA2    222      LEU    HB1   1960     0.090000     1.0080   ; qtot  0.910
  1961        HA2    222      LEU    HB2   1961     0.090000     1.0080   ; qtot  1.000
  1962        CT1    222      LEU     CG   1962    -0.090000    12.0110   ; qtot  0.910
  1963        HA1    222      LEU     HG   1963     0.090000     1.0080   ; qtot  1.000
  1964        CT3    222      LEU    CD1   1964    -0.270000    12.0110   ; qtot  0.730
  1965        HA3    222      LEU   HD11   1965     0.090000     1.0080   ; qtot  0.820
  1966        HA3    222      LEU   HD12   1966     0.090000     1.0080   ; qtot  0.910
  1967        HA3    222      LEU   HD13   1967     0.090000     1.0080   ; qtot  1.000
  1968        CT3    222      LEU    CD2   1968    -0.270000    12.0110   ; qtot  0.730
  1969        HA3    222      LEU   HD21   1969     0.090000     1.0080   ; qtot  0.820
  1970        HA3    222      LEU   HD22   1970     0.090000     1.0080   ; qtot  0.910
  1971        HA3    222      LEU   HD23   1971     0.090000     1.0080   ; qtot  1.000
  1972          C    222      LEU      C   1972     0.510000    12.0110   ; qtot  1.510
  1973          O    222      LEU      O   1973    -0.510000    15.9990   ; qtot  1.000
  1974        NH1    223      ALA      N   1974    -0.470000    14.0070   ; qtot  0.530
  1975          H    223      ALA     HN   1975     0.310000     1.0080   ; qtot  0.840
  1976        CT1    223      ALA     CA   1976     0.070000    12.0110   ; qtot  0.910
  1977        HB1    223      ALA     HA   1977     0.090000     1.0080   ; qtot  1.000
  1978        CT3    223      ALA     CB   1978    -0.270000    12.0110   ; qtot  0.730
  1979        HA3    223      ALA    HB1   1979     0.090000     1.0080   ; qtot  0.820
  1980        HA3    223      ALA    HB2   1980     0.090000     1.0080   ; qtot  0.910
  1981        HA3    223      ALA    HB3   1981     0.090000     1.0080   ; qtot  1.000
  1982          C    223      ALA      C   1982     0.510000    12.0110   ; qtot  1.510
  1983          O    223      ALA      O   1983    -0.510000    15.9990   ; qtot  1.000
  1984        NH1    224      TYR      N   1984    -0.470000    14.0070   ; qtot  0.530
  1985          H    224      TYR     HN   1985     0.310000     1.0080   ; qtot  0.840
  1986        CT1    224      TYR     CA   1986     0.070000    12.0110   ; qtot  0.910
  1987        HB1    224      TYR     HA   1987     0.090000     1.0080   ; qtot  1.000
  1988        CT2    224      TYR     CB   1988    -0.180000    12.0110   ; qtot  0.820
  1989        HA2    224      TYR    HB1   1989     0.090000     1.0080   ; qtot  0.910
  1990        HA2    224      TYR    HB2   1990     0.090000     1.0080   ; qtot  1.000
  1991         CA    224      TYR     CG   1991     0.000000    12.0110   ; qtot  1.000
  1992         CA    224      TYR    CD1   1992    -0.115000    12.0110   ; qtot  0.885
  1993         HP    224      TYR    HD1   1993     0.115000     1.0080   ; qtot  1.000
  1994         CA    224      TYR    CE1   1994    -0.115000    12.0110   ; qtot  0.885
  1995         HP    224      TYR    HE1   1995     0.115000     1.0080   ; qtot  1.000
  1996         CA    224      TYR     CZ   1996     0.110000    12.0110   ; qtot  1.110
  1997        OH1    224      TYR     OH   1997    -0.540000    15.9990   ; qtot  0.570
  1998          H    224      TYR     HH   1998     0.430000     1.0080   ; qtot  1.000
  1999         CA    224      TYR    CD2   1999    -0.115000    12.0110   ; qtot  0.885
  2000         HP    224      TYR    HD2   2000     0.115000     1.0080   ; qtot  1.000
  2001         CA    224      TYR    CE2   2001    -0.115000    12.0110   ; qtot  0.885
  2002         HP    224      TYR    HE2   2002     0.115000     1.0080   ; qtot  1.000
  2003          C    224      TYR      C   2003     0.510000    12.0110   ; qtot  1.510
  2004          O    224      TYR      O   2004    -0.510000    15.9990   ; qtot  1.000
  2005        NH1    225      LYS      N   2005    -0.470000    14.0070   ; qtot  0.530
  2006          H    225      LYS     HN   2006     0.310000     1.0080   ; qtot  0.840
  2007        CT1    225      LYS     CA   2007     0.070000    12.0110   ; qtot  0.910
  2008        HB1    225      LYS     HA   2008     0.090000     1.0080   ; qtot  1.000
  2009        CT2    225      LYS     CB   2009    -0.180000    12.0110   ; qtot  0.820
  2010        HA2    225      LYS    HB1   2010     0.090000     1.0080   ; qtot  0.910
  2011        HA2    225      LYS    HB2   2011     0.090000     1.0080   ; qtot  1.000
  2012        CT2    225      LYS     CG   2012    -0.180000    12.0110   ; qtot  0.820
  2013        HA2    225      LYS    HG1   2013     0.090000     1.0080   ; qtot  0.910
  2014        HA2    225      LYS    HG2   2014     0.090000     1.0080   ; qtot  1.000
  2015        CT2    225      LYS     CD   2015    -0.180000    12.0110   ; qtot  0.820
  2016        HA2    225      LYS    HD1   2016     0.090000     1.0080   ; qtot  0.910
  2017        HA2    225      LYS    HD2   2017     0.090000     1.0080   ; qtot  1.000
  2018        CT2    225      LYS     CE   2018     0.210000    12.0110   ; qtot  1.210
  2019        HA2    225      LYS    HE1   2019     0.050000     1.0080   ; qtot  1.260
  2020        HA2    225      LYS    HE2   2020     0.050000     1.0080   ; qtot  1.310
  2021        NH3    225      LYS     NZ   2021    -0.300000    14.0070   ; qtot  1.010
  2022         HC    225      LYS    HZ1   2022     0.330000     1.0080   ; qtot  1.340
  2023         HC    225      LYS    HZ2   2023     0.330000     1.0080   ; qtot  1.670
  2024         HC    225      LYS    HZ3   2024     0.330000     1.0080   ; qtot  2.000
  2025          C    225      LYS      C   2025     0.510000    12.0110   ; qtot  2.510
  2026          O    225      LYS      O   2026    -0.510000    15.9990   ; qtot  2.000
  2027        NH1    226      ARG      N   2027    -0.470000    14.0070   ; qtot  1.530
  2028          H    226      ARG     HN   2028     0.310000     1.0080   ; qtot  1.840
  2029        CT1    226      ARG     CA   2029     0.070000    12.0110   ; qtot  1.910
  2030        HB1    226      ARG     HA   2030     0.090000     1.0080   ; qtot  2.000
  2031        CT2    226      ARG     CB   2031    -0.180000    12.0110   ; qtot  1.820
  2032        HA2    226      ARG    HB1   2032     0.090000     1.0080   ; qtot  1.910
  2033        HA2    226      ARG    HB2   2033     0.090000     1.0080   ; qtot  2.000
  2034        CT2    226      ARG     CG   2034    -0.180000    12.0110   ; qtot  1.820
  2035        HA2    226      ARG    HG1   2035     0.090000     1.0080   ; qtot  1.910
  2036        HA2    226      ARG    HG2   2036     0.090000     1.0080   ; qtot  2.000
  2037        CT2    226      ARG     CD   2037     0.200000    12.0110   ; qtot  2.200
  2038        HA2    226      ARG    HD1   2038     0.090000     1.0080   ; qtot  2.290
  2039        HA2    226      ARG    HD2   2039     0.090000     1.0080   ; qtot  2.380
  2040        NC2    226      ARG     NE   2040    -0.700000    14.0070   ; qtot  1.680
  2041         HC    226      ARG     HE   2041     0.440000     1.0080   ; qtot  2.120
  2042          C    226      ARG     CZ   2042     0.640000    12.0110   ; qtot  2.760
  2043        NC2    226      ARG    NH1   2043    -0.800000    14.0070   ; qtot  1.960
  2044         HC    226      ARG   HH11   2044     0.460000     1.0080   ; qtot  2.420
  2045         HC    226      ARG   HH12   2045     0.460000     1.0080   ; qtot  2.880
  2046        NC2    226      ARG    NH2   2046    -0.800000    14.0070   ; qtot  2.080
  2047         HC    226      ARG   HH21   2047     0.460000     1.0080   ; qtot  2.540
  2048         HC    226      ARG   HH22   2048     0.460000     1.0080   ; qtot  3.000
  2049          C    226      ARG      C   2049     0.510000    12.0110   ; qtot  3.510
  2050          O    226      ARG      O   2050    -0.510000    15.9990   ; qtot  3.000
  2051        NH1    227      ILE      N   2051    -0.470000    14.0070   ; qtot  2.530
  2052          H    227      ILE     HN   2052     0.310000     1.0080   ; qtot  2.840
  2053        CT1    227      ILE     CA   2053     0.070000    12.0110   ; qtot  2.910
  2054        HB1    227      ILE     HA   2054     0.090000     1.0080   ; qtot  3.000
  2055        CT1    227      ILE     CB   2055    -0.090000    12.0110   ; qtot  2.910
  2056        HA1    227      ILE     HB   2056     0.090000     1.0080   ; qtot  3.000
  2057        CT3    227      ILE    CG2   2057    -0.270000    12.0110   ; qtot  2.730
  2058        HA3    227      ILE   HG21   2058     0.090000     1.0080   ; qtot  2.820
  2059        HA3    227      ILE   HG22   2059     0.090000     1.0080   ; qtot  2.910
  2060        HA3    227      ILE   HG23   2060     0.090000     1.0080   ; qtot  3.000
  2061        CT2    227      ILE    CG1   2061    -0.180000    12.0110   ; qtot  2.820
  2062        HA2    227      ILE   HG11   2062     0.090000     1.0080   ; qtot  2.910
  2063        HA2    227      ILE   HG12   2063     0.090000     1.0080   ; qtot  3.000
  2064        CT3    227      ILE     CD   2064    -0.270000    12.0110   ; qtot  2.730
  2065        HA3    227      ILE    HD1   2065     0.090000     1.0080   ; qtot  2.820
  2066        HA3    227      ILE    HD2   2066     0.090000     1.0080   ; qtot  2.910
  2067        HA3    227      ILE    HD3   2067     0.090000     1.0080   ; qtot  3.000
  2068          C    227      ILE      C   2068     0.510000    12.0110   ; qtot  3.510
  2069          O    227      ILE      O   2069    -0.510000    15.9990   ; qtot  3.000
  2070        NH1    228      VAL      N   2070    -0.470000    14.0070   ; qtot  2.530
  2071          H    228      VAL     HN   2071     0.310000     1.0080   ; qtot  2.840
  2072        CT1    228      VAL     CA   2072     0.070000    12.0110   ; qtot  2.910
  2073        HB1    228      VAL     HA   2073     0.090000     1.0080   ; qtot  3.000
  2074        CT1    228      VAL     CB   2074    -0.090000    12.0110   ; qtot  2.910
  2075        HA1    228      VAL     HB   2075     0.090000     1.0080   ; qtot  3.000
  2076        CT3    228      VAL    CG1   2076    -0.270000    12.0110   ; qtot  2.730
  2077        HA3    228      VAL   HG11   2077     0.090000     1.0080   ; qtot  2.820
  2078        HA3    228      VAL   HG12   2078     0.090000     1.0080   ; qtot  2.910
  2079        HA3    228      VAL   HG13   2079     0.090000     1.0080   ; qtot  3.000
  2080        CT3    228      VAL    CG2   2080    -0.270000    12.0110   ; qtot  2.730
  2081        HA3    228      VAL   HG21   2081     0.090000     1.0080   ; qtot  2.820
  2082        HA3    228      VAL   HG22   2082     0.090000     1.0080   ; qtot  2.910
  2083        HA3    228      VAL   HG23   2083     0.090000     1.0080   ; qtot  3.000
  2084          C    228      VAL      C   2084     0.510000    12.0110   ; qtot  3.510
  2085          O    228      VAL      O   2085    -0.510000    15.9990   ; qtot  3.000
  2086        NH1    229      THR      N   2086    -0.470000    14.0070   ; qtot  2.530
  2087          H    229      THR     HN   2087     0.310000     1.0080   ; qtot  2.840
  2088        CT1    229      THR     CA   2088     0.070000    12.0110   ; qtot  2.910
  2089        HB1    229      THR     HA   2089     0.090000     1.0080   ; qtot  3.000
  2090        CT1    229      THR     CB   2090     0.140000    12.0110   ; qtot  3.140
  2091        HA1    229      THR     HB   2091     0.090000     1.0080   ; qtot  3.230
  2092        OH1    229      THR    OG1   2092    -0.660000    15.9990   ; qtot  2.570
  2093          H    229      THR    HG1   2093     0.430000     1.0080   ; qtot  3.000
  2094        CT3    229      THR    CG2   2094    -0.270000    12.0110   ; qtot  2.730
  2095        HA3    229      THR   HG21   2095     0.090000     1.0080   ; qtot  2.820
  2096        HA3    229      THR   HG22   2096     0.090000     1.0080   ; qtot  2.910
  2097        HA3    229      THR   HG23   2097     0.090000     1.0080   ; qtot  3.000
  2098          C    229      THR      C   2098     0.510000    12.0110   ; qtot  3.510
  2099          O    229      THR      O   2099    -0.510000    15.9990   ; qtot  3.000
  2100        NH1    230      ARG      N   2100    -0.470000    14.0070   ; qtot  2.530
  2101          H    230      ARG     HN   2101     0.310000     1.0080   ; qtot  2.840
  2102        CT1    230      ARG     CA   2102     0.070000    12.0110   ; qtot  2.910
  2103        HB1    230      ARG     HA   2103     0.090000     1.0080   ; qtot  3.000
  2104        CT2    230      ARG     CB   2104    -0.180000    12.0110   ; qtot  2.820
  2105        HA2    230      ARG    HB1   2105     0.090000     1.0080   ; qtot  2.910
  2106        HA2    230      ARG    HB2   2106     0.090000     1.0080   ; qtot  3.000
  2107        CT2    230      ARG     CG   2107    -0.180000    12.0110   ; qtot  2.820
  2108        HA2    230      ARG    HG1   2108     0.090000     1.0080   ; qtot  2.910
  2109        HA2    230      ARG    HG2   2109     0.090000     1.0080   ; qtot  3.000
  2110        CT2    230      ARG     CD   2110     0.200000    12.0110   ; qtot  3.200
  2111        HA2    230      ARG    HD1   2111     0.090000     1.0080   ; qtot  3.290
  2112        HA2    230      ARG    HD2   2112     0.090000     1.0080   ; qtot  3.380
  2113        NC2    230      ARG     NE   2113    -0.700000    14.0070   ; qtot  2.680
  2114         HC    230      ARG     HE   2114     0.440000     1.0080   ; qtot  3.120
  2115          C    230      ARG     CZ   2115     0.640000    12.0110   ; qtot  3.760
  2116        NC2    230      ARG    NH1   2116    -0.800000    14.0070   ; qtot  2.960
  2117         HC    230      ARG   HH11   2117     0.460000     1.0080   ; qtot  3.420
  2118         HC    230      ARG   HH12   2118     0.460000     1.0080   ; qtot  3.880
  2119        NC2    230      ARG    NH2   2119    -0.800000    14.0070   ; qtot  3.080
  2120         HC    230      ARG   HH21   2120     0.460000     1.0080   ; qtot  3.540
  2121         HC    230      ARG   HH22   2121     0.460000     1.0080   ; qtot  4.000
  2122          C    230      ARG      C   2122     0.510000    12.0110   ; qtot  4.510
  2123          O    230      ARG      O   2123    -0.510000    15.9990   ; qtot  4.000
  2124          N    231      PRO      N   2124    -0.290000    14.0070   ; qtot  3.710
  2125        CP3    231      PRO     CD   2125     0.000000    12.0110   ; qtot  3.710
  2126        HA2    231      PRO    HD1   2126     0.090000     1.0080   ; qtot  3.800
  2127        HA2    231      PRO    HD2   2127     0.090000     1.0080   ; qtot  3.890
  2128        CP1    231      PRO     CA   2128     0.020000    12.0110   ; qtot  3.910
  2129        HB1    231      PRO     HA   2129     0.090000     1.0080   ; qtot  4.000
  2130        CP2    231      PRO     CB   2130    -0.180000    12.0110   ; qtot  3.820
  2131        HA2    231      PRO    HB1   2131     0.090000     1.0080   ; qtot  3.910
  2132        HA2    231      PRO    HB2   2132     0.090000     1.0080   ; qtot  4.000
  2133        CP2    231      PRO     CG   2133    -0.180000    12.0110   ; qtot  3.820
  2134        HA2    231      PRO    HG1   2134     0.090000     1.0080   ; qtot  3.910
  2135        HA2    231      PRO    HG2   2135     0.090000     1.0080   ; qtot  4.000
  2136          C    231      PRO      C   2136     0.510000    12.0110   ; qtot  4.510
  2137          O    231      PRO      O   2137    -0.510000    15.9990   ; qtot  4.000
  2138        NH1    232      LYS      N   2138    -0.470000    14.0070   ; qtot  3.530
  2139          H    232      LYS     HN   2139     0.310000     1.0080   ; qtot  3.840
  2140        CT1    232      LYS     CA   2140     0.070000    12.0110   ; qtot  3.910
  2141        HB1    232      LYS     HA   2141     0.090000     1.0080   ; qtot  4.000
  2142        CT2    232      LYS     CB   2142    -0.180000    12.0110   ; qtot  3.820
  2143        HA2    232      LYS    HB1   2143     0.090000     1.0080   ; qtot  3.910
  2144        HA2    232      LYS    HB2   2144     0.090000     1.0080   ; qtot  4.000
  2145        CT2    232      LYS     CG   2145    -0.180000    12.0110   ; qtot  3.820
  2146        HA2    232      LYS    HG1   2146     0.090000     1.0080   ; qtot  3.910
  2147        HA2    232      LYS    HG2   2147     0.090000     1.0080   ; qtot  4.000
  2148        CT2    232      LYS     CD   2148    -0.180000    12.0110   ; qtot  3.820
  2149        HA2    232      LYS    HD1   2149     0.090000     1.0080   ; qtot  3.910
  2150        HA2    232      LYS    HD2   2150     0.090000     1.0080   ; qtot  4.000
  2151        CT2    232      LYS     CE   2151     0.210000    12.0110   ; qtot  4.210
  2152        HA2    232      LYS    HE1   2152     0.050000     1.0080   ; qtot  4.260
  2153        HA2    232      LYS    HE2   2153     0.050000     1.0080   ; qtot  4.310
  2154        NH3    232      LYS     NZ   2154    -0.300000    14.0070   ; qtot  4.010
  2155         HC    232      LYS    HZ1   2155     0.330000     1.0080   ; qtot  4.340
  2156         HC    232      LYS    HZ2   2156     0.330000     1.0080   ; qtot  4.670
  2157         HC    232      LYS    HZ3   2157     0.330000     1.0080   ; qtot  5.000
  2158          C    232      LYS      C   2158     0.510000    12.0110   ; qtot  5.510
  2159          O    232      LYS      O   2159    -0.510000    15.9990   ; qtot  5.000
  2160        NH1    233      ALA      N   2160    -0.470000    14.0070   ; qtot  4.530
  2161          H    233      ALA     HN   2161     0.310000     1.0080   ; qtot  4.840
  2162        CT1    233      ALA     CA   2162     0.070000    12.0110   ; qtot  4.910
  2163        HB1    233      ALA     HA   2163     0.090000     1.0080   ; qtot  5.000
  2164        CT3    233      ALA     CB   2164    -0.270000    12.0110   ; qtot  4.730
  2165        HA3    233      ALA    HB1   2165     0.090000     1.0080   ; qtot  4.820
  2166        HA3    233      ALA    HB2   2166     0.090000     1.0080   ; qtot  4.910
  2167        HA3    233      ALA    HB3   2167     0.090000     1.0080   ; qtot  5.000
  2168          C    233      ALA      C   2168     0.510000    12.0110   ; qtot  5.510
  2169          O    233      ALA      O   2169    -0.510000    15.9990   ; qtot  5.000
  2170        NH1    234      VAL      N   2170    -0.470000    14.0070   ; qtot  4.530
  2171          H    234      VAL     HN   2171     0.310000     1.0080   ; qtot  4.840
  2172        CT1    234      VAL     CA   2172     0.070000    12.0110   ; qtot  4.910
  2173        HB1    234      VAL     HA   2173     0.090000     1.0080   ; qtot  5.000
  2174        CT1    234      VAL     CB   2174    -0.090000    12.0110   ; qtot  4.910
  2175        HA1    234      VAL     HB   2175     0.090000     1.0080   ; qtot  5.000
  2176        CT3    234      VAL    CG1   2176    -0.270000    12.0110   ; qtot  4.730
  2177        HA3    234      VAL   HG11   2177     0.090000     1.0080   ; qtot  4.820
  2178        HA3    234      VAL   HG12   2178     0.090000     1.0080   ; qtot  4.910
  2179        HA3    234      VAL   HG13   2179     0.090000     1.0080   ; qtot  5.000
  2180        CT3    234      VAL    CG2   2180    -0.270000    12.0110   ; qtot  4.730
  2181        HA3    234      VAL   HG21   2181     0.090000     1.0080   ; qtot  4.820
  2182        HA3    234      VAL   HG22   2182     0.090000     1.0080   ; qtot  4.910
  2183        HA3    234      VAL   HG23   2183     0.090000     1.0080   ; qtot  5.000
  2184          C    234      VAL      C   2184     0.510000    12.0110   ; qtot  5.510
  2185          O    234      VAL      O   2185    -0.510000    15.9990   ; qtot  5.000
  2186        NH1    235      VAL      N   2186    -0.470000    14.0070   ; qtot  4.530
  2187          H    235      VAL     HN   2187     0.310000     1.0080   ; qtot  4.840
  2188        CT1    235      VAL     CA   2188     0.070000    12.0110   ; qtot  4.910
  2189        HB1    235      VAL     HA   2189     0.090000     1.0080   ; qtot  5.000
  2190        CT1    235      VAL     CB   2190    -0.090000    12.0110   ; qtot  4.910
  2191        HA1    235      VAL     HB   2191     0.090000     1.0080   ; qtot  5.000
  2192        CT3    235      VAL    CG1   2192    -0.270000    12.0110   ; qtot  4.730
  2193        HA3    235      VAL   HG11   2193     0.090000     1.0080   ; qtot  4.820
  2194        HA3    235      VAL   HG12   2194     0.090000     1.0080   ; qtot  4.910
  2195        HA3    235      VAL   HG13   2195     0.090000     1.0080   ; qtot  5.000
  2196        CT3    235      VAL    CG2   2196    -0.270000    12.0110   ; qtot  4.730
  2197        HA3    235      VAL   HG21   2197     0.090000     1.0080   ; qtot  4.820
  2198        HA3    235      VAL   HG22   2198     0.090000     1.0080   ; qtot  4.910
  2199        HA3    235      VAL   HG23   2199     0.090000     1.0080   ; qtot  5.000
  2200          C    235      VAL      C   2200     0.510000    12.0110   ; qtot  5.510
  2201          O    235      VAL      O   2201    -0.510000    15.9990   ; qtot  5.000
  2202        NH1    236      ALA      N   2202    -0.470000    14.0070   ; qtot  4.530
  2203          H    236      ALA     HN   2203     0.310000     1.0080   ; qtot  4.840
  2204        CT1    236      ALA     CA   2204     0.070000    12.0110   ; qtot  4.910
  2205        HB1    236      ALA     HA   2205     0.090000     1.0080   ; qtot  5.000
  2206        CT3    236      ALA     CB   2206    -0.270000    12.0110   ; qtot  4.730
  2207        HA3    236      ALA    HB1   2207     0.090000     1.0080   ; qtot  4.820
  2208        HA3    236      ALA    HB2   2208     0.090000     1.0080   ; qtot  4.910
  2209        HA3    236      ALA    HB3   2209     0.090000     1.0080   ; qtot  5.000
  2210          C    236      ALA      C   2210     0.510000    12.0110   ; qtot  5.510
  2211          O    236      ALA      O   2211    -0.510000    15.9990   ; qtot  5.000
  2212        NH1    237      PHE      N   2212    -0.470000    14.0070   ; qtot  4.530
  2213          H    237      PHE     HN   2213     0.310000     1.0080   ; qtot  4.840
  2214        CT1    237      PHE     CA   2214     0.070000    12.0110   ; qtot  4.910
  2215        HB1    237      PHE     HA   2215     0.090000     1.0080   ; qtot  5.000
  2216        CT2    237      PHE     CB   2216    -0.180000    12.0110   ; qtot  4.820
  2217        HA2    237      PHE    HB1   2217     0.090000     1.0080   ; qtot  4.910
  2218        HA2    237      PHE    HB2   2218     0.090000     1.0080   ; qtot  5.000
  2219         CA    237      PHE     CG   2219     0.000000    12.0110   ; qtot  5.000
  2220         CA    237      PHE    CD1   2220    -0.115000    12.0110   ; qtot  4.885
  2221         HP    237      PHE    HD1   2221     0.115000     1.0080   ; qtot  5.000
  2222         CA    237      PHE    CE1   2222    -0.115000    12.0110   ; qtot  4.885
  2223         HP    237      PHE    HE1   2223     0.115000     1.0080   ; qtot  5.000
  2224         CA    237      PHE     CZ   2224    -0.115000    12.0110   ; qtot  4.885
  2225         HP    237      PHE     HZ   2225     0.115000     1.0080   ; qtot  5.000
  2226         CA    237      PHE    CD2   2226    -0.115000    12.0110   ; qtot  4.885
  2227         HP    237      PHE    HD2   2227     0.115000     1.0080   ; qtot  5.000
  2228         CA    237      PHE    CE2   2228    -0.115000    12.0110   ; qtot  4.885
  2229         HP    237      PHE    HE2   2229     0.115000     1.0080   ; qtot  5.000
  2230          C    237      PHE      C   2230     0.510000    12.0110   ; qtot  5.510
  2231          O    237      PHE      O   2231    -0.510000    15.9990   ; qtot  5.000
  2232        NH1    238      CYS      N   2232    -0.470000    14.0070   ; qtot  4.530
  2233          H    238      CYS     HN   2233     0.310000     1.0080   ; qtot  4.840
  2234        CT1    238      CYS     CA   2234     0.070000    12.0110   ; qtot  4.910
  2235        HB1    238      CYS     HA   2235     0.090000     1.0080   ; qtot  5.000
  2236        CT2    238      CYS     CB   2236    -0.110000    12.0110   ; qtot  4.890
  2237        HA2    238      CYS    HB1   2237     0.090000     1.0080   ; qtot  4.980
  2238        HA2    238      CYS    HB2   2238     0.090000     1.0080   ; qtot  5.070
  2239          S    238      CYS     SG   2239    -0.230000    32.0600   ; qtot  4.840
  2240         HS    238      CYS    HG1   2240     0.160000     1.0080   ; qtot  5.000
  2241          C    238      CYS      C   2241     0.510000    12.0110   ; qtot  5.510
  2242          O    238      CYS      O   2242    -0.510000    15.9990   ; qtot  5.000
  2243        NH1    239      LEU      N   2243    -0.470000    14.0070   ; qtot  4.530
  2244          H    239      LEU     HN   2244     0.310000     1.0080   ; qtot  4.840
  2245        CT1    239      LEU     CA   2245     0.070000    12.0110   ; qtot  4.910
  2246        HB1    239      LEU     HA   2246     0.090000     1.0080   ; qtot  5.000
  2247        CT2    239      LEU     CB   2247    -0.180000    12.0110   ; qtot  4.820
  2248        HA2    239      LEU    HB1   2248     0.090000     1.0080   ; qtot  4.910
  2249        HA2    239      LEU    HB2   2249     0.090000     1.0080   ; qtot  5.000
  2250        CT1    239      LEU     CG   2250    -0.090000    12.0110   ; qtot  4.910
  2251        HA1    239      LEU     HG   2251     0.090000     1.0080   ; qtot  5.000
  2252        CT3    239      LEU    CD1   2252    -0.270000    12.0110   ; qtot  4.730
  2253        HA3    239      LEU   HD11   2253     0.090000     1.0080   ; qtot  4.820
  2254        HA3    239      LEU   HD12   2254     0.090000     1.0080   ; qtot  4.910
  2255        HA3    239      LEU   HD13   2255     0.090000     1.0080   ; qtot  5.000
  2256        CT3    239      LEU    CD2   2256    -0.270000    12.0110   ; qtot  4.730
  2257        HA3    239      LEU   HD21   2257     0.090000     1.0080   ; qtot  4.820
  2258        HA3    239      LEU   HD22   2258     0.090000     1.0080   ; qtot  4.910
  2259        HA3    239      LEU   HD23   2259     0.090000     1.0080   ; qtot  5.000
  2260          C    239      LEU      C   2260     0.510000    12.0110   ; qtot  5.510
  2261          O    239      LEU      O   2261    -0.510000    15.9990   ; qtot  5.000
  2262        NH1    240      MET      N   2262    -0.470000    14.0070   ; qtot  4.530
  2263          H    240      MET     HN   2263     0.310000     1.0080   ; qtot  4.840
  2264        CT1    240      MET     CA   2264     0.070000    12.0110   ; qtot  4.910
  2265        HB1    240      MET     HA   2265     0.090000     1.0080   ; qtot  5.000
  2266        CT2    240      MET     CB   2266    -0.180000    12.0110   ; qtot  4.820
  2267        HA2    240      MET    HB1   2267     0.090000     1.0080   ; qtot  4.910
  2268        HA2    240      MET    HB2   2268     0.090000     1.0080   ; qtot  5.000
  2269        CT2    240      MET     CG   2269    -0.140000    12.0110   ; qtot  4.860
  2270        HA2    240      MET    HG1   2270     0.090000     1.0080   ; qtot  4.950
  2271        HA2    240      MET    HG2   2271     0.090000     1.0080   ; qtot  5.040
  2272          S    240      MET     SD   2272    -0.090000    32.0600   ; qtot  4.950
  2273        CT3    240      MET     CE   2273    -0.220000    12.0110   ; qtot  4.730
  2274        HA3    240      MET    HE1   2274     0.090000     1.0080   ; qtot  4.820
  2275        HA3    240      MET    HE2   2275     0.090000     1.0080   ; qtot  4.910
  2276        HA3    240      MET    HE3   2276     0.090000     1.0080   ; qtot  5.000
  2277          C    240      MET      C   2277     0.510000    12.0110   ; qtot  5.510
  2278          O    240      MET      O   2278    -0.510000    15.9990   ; qtot  5.000
  2279        NH1    241      TRP      N   2279    -0.470000    14.0070   ; qtot  4.530
  2280          H    241      TRP     HN   2280     0.310000     1.0080   ; qtot  4.840
  2281        CT1    241      TRP     CA   2281     0.070000    12.0110   ; qtot  4.910
  2282        HB1    241      TRP     HA   2282     0.090000     1.0080   ; qtot  5.000
  2283        CT2    241      TRP     CB   2283    -0.180000    12.0110   ; qtot  4.820
  2284        HA2    241      TRP    HB1   2284     0.090000     1.0080   ; qtot  4.910
  2285        HA2    241      TRP    HB2   2285     0.090000     1.0080   ; qtot  5.000
  2286         CY    241      TRP     CG   2286    -0.030000    12.0110   ; qtot  4.970
  2287         CA    241      TRP    CD1   2287    -0.150000    12.0110   ; qtot  4.820
  2288         HP    241      TRP    HD1   2288     0.220000     1.0080   ; qtot  5.040
  2289         NY    241      TRP    NE1   2289    -0.510000    14.0070   ; qtot  4.530
  2290          H    241      TRP    HE1   2290     0.370000     1.0080   ; qtot  4.900
  2291        CPT    241      TRP    CE2   2291     0.240000    12.0110   ; qtot  5.140
  2292        CPT    241      TRP    CD2   2292     0.110000    12.0110   ; qtot  5.250
  2293        CAI    241      TRP    CE3   2293    -0.250000    12.0110   ; qtot  5.000
  2294         HP    241      TRP    HE3   2294     0.170000     1.0080   ; qtot  5.170
  2295         CA    241      TRP    CZ3   2295    -0.200000    12.0110   ; qtot  4.970
  2296         HP    241      TRP    HZ3   2296     0.140000     1.0080   ; qtot  5.110
  2297        CAI    241      TRP    CZ2   2297    -0.270000    12.0110   ; qtot  4.840
  2298         HP    241      TRP    HZ2   2298     0.160000     1.0080   ; qtot  5.000
  2299         CA    241      TRP    CH2   2299    -0.140000    12.0110   ; qtot  4.860
  2300         HP    241      TRP    HH2   2300     0.140000     1.0080   ; qtot  5.000
  2301          C    241      TRP      C   2301     0.510000    12.0110   ; qtot  5.510
  2302          O    241      TRP      O   2302    -0.510000    15.9990   ; qtot  5.000
  2303        NH1    242      THR      N   2303    -0.470000    14.0070   ; qtot  4.530
  2304          H    242      THR     HN   2304     0.310000     1.0080   ; qtot  4.840
  2305        CT1    242      THR     CA   2305     0.070000    12.0110   ; qtot  4.910
  2306        HB1    242      THR     HA   2306     0.090000     1.0080   ; qtot  5.000
  2307        CT1    242      THR     CB   2307     0.140000    12.0110   ; qtot  5.140
  2308        HA1    242      THR     HB   2308     0.090000     1.0080   ; qtot  5.230
  2309        OH1    242      THR    OG1   2309    -0.660000    15.9990   ; qtot  4.570
  2310          H    242      THR    HG1   2310     0.430000     1.0080   ; qtot  5.000
  2311        CT3    242      THR    CG2   2311    -0.270000    12.0110   ; qtot  4.730
  2312        HA3    242      THR   HG21   2312     0.090000     1.0080   ; qtot  4.820
  2313        HA3    242      THR   HG22   2313     0.090000     1.0080   ; qtot  4.910
  2314        HA3    242      THR   HG23   2314     0.090000     1.0080   ; qtot  5.000
  2315          C    242      THR      C   2315     0.510000    12.0110   ; qtot  5.510
  2316          O    242      THR      O   2316    -0.510000    15.9990   ; qtot  5.000
  2317        NH1    243      ILE      N   2317    -0.470000    14.0070   ; qtot  4.530
  2318          H    243      ILE     HN   2318     0.310000     1.0080   ; qtot  4.840
  2319        CT1    243      ILE     CA   2319     0.070000    12.0110   ; qtot  4.910
  2320        HB1    243      ILE     HA   2320     0.090000     1.0080   ; qtot  5.000
  2321        CT1    243      ILE     CB   2321    -0.090000    12.0110   ; qtot  4.910
  2322        HA1    243      ILE     HB   2322     0.090000     1.0080   ; qtot  5.000
  2323        CT3    243      ILE    CG2   2323    -0.270000    12.0110   ; qtot  4.730
  2324        HA3    243      ILE   HG21   2324     0.090000     1.0080   ; qtot  4.820
  2325        HA3    243      ILE   HG22   2325     0.090000     1.0080   ; qtot  4.910
  2326        HA3    243      ILE   HG23   2326     0.090000     1.0080   ; qtot  5.000
  2327        CT2    243      ILE    CG1   2327    -0.180000    12.0110   ; qtot  4.820
  2328        HA2    243      ILE   HG11   2328     0.090000     1.0080   ; qtot  4.910
  2329        HA2    243      ILE   HG12   2329     0.090000     1.0080   ; qtot  5.000
  2330        CT3    243      ILE     CD   2330    -0.270000    12.0110   ; qtot  4.730
  2331        HA3    243      ILE    HD1   2331     0.090000     1.0080   ; qtot  4.820
  2332        HA3    243      ILE    HD2   2332     0.090000     1.0080   ; qtot  4.910
  2333        HA3    243      ILE    HD3   2333     0.090000     1.0080   ; qtot  5.000
  2334          C    243      ILE      C   2334     0.510000    12.0110   ; qtot  5.510
  2335          O    243      ILE      O   2335    -0.510000    15.9990   ; qtot  5.000
  2336        NH1    244      ALA      N   2336    -0.470000    14.0070   ; qtot  4.530
  2337          H    244      ALA     HN   2337     0.310000     1.0080   ; qtot  4.840
  2338        CT1    244      ALA     CA   2338     0.070000    12.0110   ; qtot  4.910
  2339        HB1    244      ALA     HA   2339     0.090000     1.0080   ; qtot  5.000
  2340        CT3    244      ALA     CB   2340    -0.270000    12.0110   ; qtot  4.730
  2341        HA3    244      ALA    HB1   2341     0.090000     1.0080   ; qtot  4.820
  2342        HA3    244      ALA    HB2   2342     0.090000     1.0080   ; qtot  4.910
  2343        HA3    244      ALA    HB3   2343     0.090000     1.0080   ; qtot  5.000
  2344          C    244      ALA      C   2344     0.510000    12.0110   ; qtot  5.510
  2345          O    244      ALA      O   2345    -0.510000    15.9990   ; qtot  5.000
  2346        NH1    245      ILE      N   2346    -0.470000    14.0070   ; qtot  4.530
  2347          H    245      ILE     HN   2347     0.310000     1.0080   ; qtot  4.840
  2348        CT1    245      ILE     CA   2348     0.070000    12.0110   ; qtot  4.910
  2349        HB1    245      ILE     HA   2349     0.090000     1.0080   ; qtot  5.000
  2350        CT1    245      ILE     CB   2350    -0.090000    12.0110   ; qtot  4.910
  2351        HA1    245      ILE     HB   2351     0.090000     1.0080   ; qtot  5.000
  2352        CT3    245      ILE    CG2   2352    -0.270000    12.0110   ; qtot  4.730
  2353        HA3    245      ILE   HG21   2353     0.090000     1.0080   ; qtot  4.820
  2354        HA3    245      ILE   HG22   2354     0.090000     1.0080   ; qtot  4.910
  2355        HA3    245      ILE   HG23   2355     0.090000     1.0080   ; qtot  5.000
  2356        CT2    245      ILE    CG1   2356    -0.180000    12.0110   ; qtot  4.820
  2357        HA2    245      ILE   HG11   2357     0.090000     1.0080   ; qtot  4.910
  2358        HA2    245      ILE   HG12   2358     0.090000     1.0080   ; qtot  5.000
  2359        CT3    245      ILE     CD   2359    -0.270000    12.0110   ; qtot  4.730
  2360        HA3    245      ILE    HD1   2360     0.090000     1.0080   ; qtot  4.820
  2361        HA3    245      ILE    HD2   2361     0.090000     1.0080   ; qtot  4.910
  2362        HA3    245      ILE    HD3   2362     0.090000     1.0080   ; qtot  5.000
  2363          C    245      ILE      C   2363     0.510000    12.0110   ; qtot  5.510
  2364          O    245      ILE      O   2364    -0.510000    15.9990   ; qtot  5.000
  2365        NH1    246      VAL      N   2365    -0.470000    14.0070   ; qtot  4.530
  2366          H    246      VAL     HN   2366     0.310000     1.0080   ; qtot  4.840
  2367        CT1    246      VAL     CA   2367     0.070000    12.0110   ; qtot  4.910
  2368        HB1    246      VAL     HA   2368     0.090000     1.0080   ; qtot  5.000
  2369        CT1    246      VAL     CB   2369    -0.090000    12.0110   ; qtot  4.910
  2370        HA1    246      VAL     HB   2370     0.090000     1.0080   ; qtot  5.000
  2371        CT3    246      VAL    CG1   2371    -0.270000    12.0110   ; qtot  4.730
  2372        HA3    246      VAL   HG11   2372     0.090000     1.0080   ; qtot  4.820
  2373        HA3    246      VAL   HG12   2373     0.090000     1.0080   ; qtot  4.910
  2374        HA3    246      VAL   HG13   2374     0.090000     1.0080   ; qtot  5.000
  2375        CT3    246      VAL    CG2   2375    -0.270000    12.0110   ; qtot  4.730
  2376        HA3    246      VAL   HG21   2376     0.090000     1.0080   ; qtot  4.820
  2377        HA3    246      VAL   HG22   2377     0.090000     1.0080   ; qtot  4.910
  2378        HA3    246      VAL   HG23   2378     0.090000     1.0080   ; qtot  5.000
  2379          C    246      VAL      C   2379     0.510000    12.0110   ; qtot  5.510
  2380          O    246      VAL      O   2380    -0.510000    15.9990   ; qtot  5.000
  2381        NH1    247      ILE      N   2381    -0.470000    14.0070   ; qtot  4.530
  2382          H    247      ILE     HN   2382     0.310000     1.0080   ; qtot  4.840
  2383        CT1    247      ILE     CA   2383     0.070000    12.0110   ; qtot  4.910
  2384        HB1    247      ILE     HA   2384     0.090000     1.0080   ; qtot  5.000
  2385        CT1    247      ILE     CB   2385    -0.090000    12.0110   ; qtot  4.910
  2386        HA1    247      ILE     HB   2386     0.090000     1.0080   ; qtot  5.000
  2387        CT3    247      ILE    CG2   2387    -0.270000    12.0110   ; qtot  4.730
  2388        HA3    247      ILE   HG21   2388     0.090000     1.0080   ; qtot  4.820
  2389        HA3    247      ILE   HG22   2389     0.090000     1.0080   ; qtot  4.910
  2390        HA3    247      ILE   HG23   2390     0.090000     1.0080   ; qtot  5.000
  2391        CT2    247      ILE    CG1   2391    -0.180000    12.0110   ; qtot  4.820
  2392        HA2    247      ILE   HG11   2392     0.090000     1.0080   ; qtot  4.910
  2393        HA2    247      ILE   HG12   2393     0.090000     1.0080   ; qtot  5.000
  2394        CT3    247      ILE     CD   2394    -0.270000    12.0110   ; qtot  4.730
  2395        HA3    247      ILE    HD1   2395     0.090000     1.0080   ; qtot  4.820
  2396        HA3    247      ILE    HD2   2396     0.090000     1.0080   ; qtot  4.910
  2397        HA3    247      ILE    HD3   2397     0.090000     1.0080   ; qtot  5.000
  2398          C    247      ILE      C   2398     0.510000    12.0110   ; qtot  5.510
  2399          O    247      ILE      O   2399    -0.510000    15.9990   ; qtot  5.000
  2400        NH1    248      ALA      N   2400    -0.470000    14.0070   ; qtot  4.530
  2401          H    248      ALA     HN   2401     0.310000     1.0080   ; qtot  4.840
  2402        CT1    248      ALA     CA   2402     0.070000    12.0110   ; qtot  4.910
  2403        HB1    248      ALA     HA   2403     0.090000     1.0080   ; qtot  5.000
  2404        CT3    248      ALA     CB   2404    -0.270000    12.0110   ; qtot  4.730
  2405        HA3    248      ALA    HB1   2405     0.090000     1.0080   ; qtot  4.820
  2406        HA3    248      ALA    HB2   2406     0.090000     1.0080   ; qtot  4.910
  2407        HA3    248      ALA    HB3   2407     0.090000     1.0080   ; qtot  5.000
  2408          C    248      ALA      C   2408     0.510000    12.0110   ; qtot  5.510
  2409          O    248      ALA      O   2409    -0.510000    15.9990   ; qtot  5.000
  2410        NH1    249      VAL      N   2410    -0.470000    14.0070   ; qtot  4.530
  2411          H    249      VAL     HN   2411     0.310000     1.0080   ; qtot  4.840
  2412        CT1    249      VAL     CA   2412     0.070000    12.0110   ; qtot  4.910
  2413        HB1    249      VAL     HA   2413     0.090000     1.0080   ; qtot  5.000
  2414        CT1    249      VAL     CB   2414    -0.090000    12.0110   ; qtot  4.910
  2415        HA1    249      VAL     HB   2415     0.090000     1.0080   ; qtot  5.000
  2416        CT3    249      VAL    CG1   2416    -0.270000    12.0110   ; qtot  4.730
  2417        HA3    249      VAL   HG11   2417     0.090000     1.0080   ; qtot  4.820
  2418        HA3    249      VAL   HG12   2418     0.090000     1.0080   ; qtot  4.910
  2419        HA3    249      VAL   HG13   2419     0.090000     1.0080   ; qtot  5.000
  2420        CT3    249      VAL    CG2   2420    -0.270000    12.0110   ; qtot  4.730
  2421        HA3    249      VAL   HG21   2421     0.090000     1.0080   ; qtot  4.820
  2422        HA3    249      VAL   HG22   2422     0.090000     1.0080   ; qtot  4.910
  2423        HA3    249      VAL   HG23   2423     0.090000     1.0080   ; qtot  5.000
  2424          C    249      VAL      C   2424     0.510000    12.0110   ; qtot  5.510
  2425          O    249      VAL      O   2425    -0.510000    15.9990   ; qtot  5.000
  2426        NH1    250      LEU      N   2426    -0.470000    14.0070   ; qtot  4.530
  2427          H    250      LEU     HN   2427     0.310000     1.0080   ; qtot  4.840
  2428        CT1    250      LEU     CA   2428     0.070000    12.0110   ; qtot  4.910
  2429        HB1    250      LEU     HA   2429     0.090000     1.0080   ; qtot  5.000
  2430        CT2    250      LEU     CB   2430    -0.180000    12.0110   ; qtot  4.820
  2431        HA2    250      LEU    HB1   2431     0.090000     1.0080   ; qtot  4.910
  2432        HA2    250      LEU    HB2   2432     0.090000     1.0080   ; qtot  5.000
  2433        CT1    250      LEU     CG   2433    -0.090000    12.0110   ; qtot  4.910
  2434        HA1    250      LEU     HG   2434     0.090000     1.0080   ; qtot  5.000
  2435        CT3    250      LEU    CD1   2435    -0.270000    12.0110   ; qtot  4.730
  2436        HA3    250      LEU   HD11   2436     0.090000     1.0080   ; qtot  4.820
  2437        HA3    250      LEU   HD12   2437     0.090000     1.0080   ; qtot  4.910
  2438        HA3    250      LEU   HD13   2438     0.090000     1.0080   ; qtot  5.000
  2439        CT3    250      LEU    CD2   2439    -0.270000    12.0110   ; qtot  4.730
  2440        HA3    250      LEU   HD21   2440     0.090000     1.0080   ; qtot  4.820
  2441        HA3    250      LEU   HD22   2441     0.090000     1.0080   ; qtot  4.910
  2442        HA3    250      LEU   HD23   2442     0.090000     1.0080   ; qtot  5.000
  2443          C    250      LEU      C   2443     0.510000    12.0110   ; qtot  5.510
  2444          O    250      LEU      O   2444    -0.510000    15.9990   ; qtot  5.000
  2445          N    251      PRO      N   2445    -0.290000    14.0070   ; qtot  4.710
  2446        CP3    251      PRO     CD   2446     0.000000    12.0110   ; qtot  4.710
  2447        HA2    251      PRO    HD1   2447     0.090000     1.0080   ; qtot  4.800
  2448        HA2    251      PRO    HD2   2448     0.090000     1.0080   ; qtot  4.890
  2449        CP1    251      PRO     CA   2449     0.020000    12.0110   ; qtot  4.910
  2450        HB1    251      PRO     HA   2450     0.090000     1.0080   ; qtot  5.000
  2451        CP2    251      PRO     CB   2451    -0.180000    12.0110   ; qtot  4.820
  2452        HA2    251      PRO    HB1   2452     0.090000     1.0080   ; qtot  4.910
  2453        HA2    251      PRO    HB2   2453     0.090000     1.0080   ; qtot  5.000
  2454        CP2    251      PRO     CG   2454    -0.180000    12.0110   ; qtot  4.820
  2455        HA2    251      PRO    HG1   2455     0.090000     1.0080   ; qtot  4.910
  2456        HA2    251      PRO    HG2   2456     0.090000     1.0080   ; qtot  5.000
  2457          C    251      PRO      C   2457     0.510000    12.0110   ; qtot  5.510
  2458          O    251      PRO      O   2458    -0.510000    15.9990   ; qtot  5.000
  2459        NH1    252      LEU      N   2459    -0.470000    14.0070   ; qtot  4.530
  2460          H    252      LEU     HN   2460     0.310000     1.0080   ; qtot  4.840
  2461        CT1    252      LEU     CA   2461     0.070000    12.0110   ; qtot  4.910
  2462        HB1    252      LEU     HA   2462     0.090000     1.0080   ; qtot  5.000
  2463        CT2    252      LEU     CB   2463    -0.180000    12.0110   ; qtot  4.820
  2464        HA2    252      LEU    HB1   2464     0.090000     1.0080   ; qtot  4.910
  2465        HA2    252      LEU    HB2   2465     0.090000     1.0080   ; qtot  5.000
  2466        CT1    252      LEU     CG   2466    -0.090000    12.0110   ; qtot  4.910
  2467        HA1    252      LEU     HG   2467     0.090000     1.0080   ; qtot  5.000
  2468        CT3    252      LEU    CD1   2468    -0.270000    12.0110   ; qtot  4.730
  2469        HA3    252      LEU   HD11   2469     0.090000     1.0080   ; qtot  4.820
  2470        HA3    252      LEU   HD12   2470     0.090000     1.0080   ; qtot  4.910
  2471        HA3    252      LEU   HD13   2471     0.090000     1.0080   ; qtot  5.000
  2472        CT3    252      LEU    CD2   2472    -0.270000    12.0110   ; qtot  4.730
  2473        HA3    252      LEU   HD21   2473     0.090000     1.0080   ; qtot  4.820
  2474        HA3    252      LEU   HD22   2474     0.090000     1.0080   ; qtot  4.910
  2475        HA3    252      LEU   HD23   2475     0.090000     1.0080   ; qtot  5.000
  2476          C    252      LEU      C   2476     0.510000    12.0110   ; qtot  5.510
  2477          O    252      LEU      O   2477    -0.510000    15.9990   ; qtot  5.000
  2478        NH1    253      LEU      N   2478    -0.470000    14.0070   ; qtot  4.530
  2479          H    253      LEU     HN   2479     0.310000     1.0080   ; qtot  4.840
  2480        CT1    253      LEU     CA   2480     0.070000    12.0110   ; qtot  4.910
  2481        HB1    253      LEU     HA   2481     0.090000     1.0080   ; qtot  5.000
  2482        CT2    253      LEU     CB   2482    -0.180000    12.0110   ; qtot  4.820
  2483        HA2    253      LEU    HB1   2483     0.090000     1.0080   ; qtot  4.910
  2484        HA2    253      LEU    HB2   2484     0.090000     1.0080   ; qtot  5.000
  2485        CT1    253      LEU     CG   2485    -0.090000    12.0110   ; qtot  4.910
  2486        HA1    253      LEU     HG   2486     0.090000     1.0080   ; qtot  5.000
  2487        CT3    253      LEU    CD1   2487    -0.270000    12.0110   ; qtot  4.730
  2488        HA3    253      LEU   HD11   2488     0.090000     1.0080   ; qtot  4.820
  2489        HA3    253      LEU   HD12   2489     0.090000     1.0080   ; qtot  4.910
  2490        HA3    253      LEU   HD13   2490     0.090000     1.0080   ; qtot  5.000
  2491        CT3    253      LEU    CD2   2491    -0.270000    12.0110   ; qtot  4.730
  2492        HA3    253      LEU   HD21   2492     0.090000     1.0080   ; qtot  4.820
  2493        HA3    253      LEU   HD22   2493     0.090000     1.0080   ; qtot  4.910
  2494        HA3    253      LEU   HD23   2494     0.090000     1.0080   ; qtot  5.000
  2495          C    253      LEU      C   2495     0.510000    12.0110   ; qtot  5.510
  2496          O    253      LEU      O   2496    -0.510000    15.9990   ; qtot  5.000
  2497        NH1    254      GLY      N   2497    -0.470000    14.0070   ; qtot  4.530
  2498          H    254      GLY     HN   2498     0.310000     1.0080   ; qtot  4.840
  2499        CT2    254      GLY     CA   2499    -0.020000    12.0110   ; qtot  4.820
  2500        HB2    254      GLY    HA1   2500     0.090000     1.0080   ; qtot  4.910
  2501        HB2    254      GLY    HA2   2501     0.090000     1.0080   ; qtot  5.000
  2502          C    254      GLY      C   2502     0.510000    12.0110   ; qtot  5.510
  2503          O    254      GLY      O   2503    -0.510000    15.9990   ; qtot  5.000
  2504        NH1    255      TRP      N   2504    -0.470000    14.0070   ; qtot  4.530
  2505          H    255      TRP     HN   2505     0.310000     1.0080   ; qtot  4.840
  2506        CT1    255      TRP     CA   2506     0.070000    12.0110   ; qtot  4.910
  2507        HB1    255      TRP     HA   2507     0.090000     1.0080   ; qtot  5.000
  2508        CT2    255      TRP     CB   2508    -0.180000    12.0110   ; qtot  4.820
  2509        HA2    255      TRP    HB1   2509     0.090000     1.0080   ; qtot  4.910
  2510        HA2    255      TRP    HB2   2510     0.090000     1.0080   ; qtot  5.000
  2511         CY    255      TRP     CG   2511    -0.030000    12.0110   ; qtot  4.970
  2512         CA    255      TRP    CD1   2512    -0.150000    12.0110   ; qtot  4.820
  2513         HP    255      TRP    HD1   2513     0.220000     1.0080   ; qtot  5.040
  2514         NY    255      TRP    NE1   2514    -0.510000    14.0070   ; qtot  4.530
  2515          H    255      TRP    HE1   2515     0.370000     1.0080   ; qtot  4.900
  2516        CPT    255      TRP    CE2   2516     0.240000    12.0110   ; qtot  5.140
  2517        CPT    255      TRP    CD2   2517     0.110000    12.0110   ; qtot  5.250
  2518        CAI    255      TRP    CE3   2518    -0.250000    12.0110   ; qtot  5.000
  2519         HP    255      TRP    HE3   2519     0.170000     1.0080   ; qtot  5.170
  2520         CA    255      TRP    CZ3   2520    -0.200000    12.0110   ; qtot  4.970
  2521         HP    255      TRP    HZ3   2521     0.140000     1.0080   ; qtot  5.110
  2522        CAI    255      TRP    CZ2   2522    -0.270000    12.0110   ; qtot  4.840
  2523         HP    255      TRP    HZ2   2523     0.160000     1.0080   ; qtot  5.000
  2524         CA    255      TRP    CH2   2524    -0.140000    12.0110   ; qtot  4.860
  2525         HP    255      TRP    HH2   2525     0.140000     1.0080   ; qtot  5.000
  2526          C    255      TRP      C   2526     0.510000    12.0110   ; qtot  5.510
  2527          O    255      TRP      O   2527    -0.510000    15.9990   ; qtot  5.000
  2528        NH1    256      ASN      N   2528    -0.470000    14.0070   ; qtot  4.530
  2529          H    256      ASN     HN   2529     0.310000     1.0080   ; qtot  4.840
  2530        CT1    256      ASN     CA   2530     0.070000    12.0110   ; qtot  4.910
  2531        HB1    256      ASN     HA   2531     0.090000     1.0080   ; qtot  5.000
  2532        CT2    256      ASN     CB   2532    -0.180000    12.0110   ; qtot  4.820
  2533        HA2    256      ASN    HB1   2533     0.090000     1.0080   ; qtot  4.910
  2534        HA2    256      ASN    HB2   2534     0.090000     1.0080   ; qtot  5.000
  2535         CC    256      ASN     CG   2535     0.550000    12.0110   ; qtot  5.550
  2536          O    256      ASN    OD1   2536    -0.550000    15.9990   ; qtot  5.000
  2537        NH2    256      ASN    ND2   2537    -0.620000    14.0070   ; qtot  4.380
  2538          H    256      ASN   HD21   2538     0.320000     1.0080   ; qtot  4.700
  2539          H    256      ASN   HD22   2539     0.300000     1.0080   ; qtot  5.000
  2540          C    256      ASN      C   2540     0.510000    12.0110   ; qtot  5.510
  2541          O    256      ASN      O   2541    -0.510000    15.9990   ; qtot  5.000
  2542        NH1    257      CYS      N   2542    -0.470000    14.0070   ; qtot  4.530
  2543          H    257      CYS     HN   2543     0.310000     1.0080   ; qtot  4.840
  2544        CT1    257      CYS     CA   2544     0.070000    12.0110   ; qtot  4.910
  2545        HB1    257      CYS     HA   2545     0.090000     1.0080   ; qtot  5.000
  2546        CT2    257      CYS     CB   2546    -0.100000    12.0110   ; qtot  4.900
  2547        HA2    257      CYS    HB1   2547     0.090000     1.0080   ; qtot  4.990
  2548        HA2    257      CYS    HB2   2548     0.090000     1.0080   ; qtot  5.080
  2549         SM    257      CYS     SG   2549    -0.080000    32.0600   ; qtot  5.000
  2550          C    257      CYS      C   2550     0.510000    12.0110   ; qtot  5.510
  2551          O    257      CYS      O   2551    -0.510000    15.9990   ; qtot  5.000
  2552        NH1    258      GLU      N   2552    -0.470000    14.0070   ; qtot  4.530
  2553          H    258      GLU     HN   2553     0.310000     1.0080   ; qtot  4.840
  2554        CT1    258      GLU     CA   2554     0.070000    12.0110   ; qtot  4.910
  2555        HB1    258      GLU     HA   2555     0.090000     1.0080   ; qtot  5.000
  2556       CT2A    258      GLU     CB   2556    -0.180000    12.0110   ; qtot  4.820
  2557        HA2    258      GLU    HB1   2557     0.090000     1.0080   ; qtot  4.910
  2558        HA2    258      GLU    HB2   2558     0.090000     1.0080   ; qtot  5.000
  2559        CT2    258      GLU     CG   2559    -0.280000    12.0110   ; qtot  4.720
  2560        HA2    258      GLU    HG1   2560     0.090000     1.0080   ; qtot  4.810
  2561        HA2    258      GLU    HG2   2561     0.090000     1.0080   ; qtot  4.900
  2562         CC    258      GLU     CD   2562     0.620000    12.0110   ; qtot  5.520
  2563         OC    258      GLU    OE1   2563    -0.760000    15.9990   ; qtot  4.760
  2564         OC    258      GLU    OE2   2564    -0.760000    15.9990   ; qtot  4.000
  2565          C    258      GLU      C   2565     0.510000    12.0110   ; qtot  4.510
  2566          O    258      GLU      O   2566    -0.510000    15.9990   ; qtot  4.000
  2567        NH1    259      LYS      N   2567    -0.470000    14.0070   ; qtot  3.530
  2568          H    259      LYS     HN   2568     0.310000     1.0080   ; qtot  3.840
  2569        CT1    259      LYS     CA   2569     0.070000    12.0110   ; qtot  3.910
  2570        HB1    259      LYS     HA   2570     0.090000     1.0080   ; qtot  4.000
  2571        CT2    259      LYS     CB   2571    -0.180000    12.0110   ; qtot  3.820
  2572        HA2    259      LYS    HB1   2572     0.090000     1.0080   ; qtot  3.910
  2573        HA2    259      LYS    HB2   2573     0.090000     1.0080   ; qtot  4.000
  2574        CT2    259      LYS     CG   2574    -0.180000    12.0110   ; qtot  3.820
  2575        HA2    259      LYS    HG1   2575     0.090000     1.0080   ; qtot  3.910
  2576        HA2    259      LYS    HG2   2576     0.090000     1.0080   ; qtot  4.000
  2577        CT2    259      LYS     CD   2577    -0.180000    12.0110   ; qtot  3.820
  2578        HA2    259      LYS    HD1   2578     0.090000     1.0080   ; qtot  3.910
  2579        HA2    259      LYS    HD2   2579     0.090000     1.0080   ; qtot  4.000
  2580        CT2    259      LYS     CE   2580     0.210000    12.0110   ; qtot  4.210
  2581        HA2    259      LYS    HE1   2581     0.050000     1.0080   ; qtot  4.260
  2582        HA2    259      LYS    HE2   2582     0.050000     1.0080   ; qtot  4.310
  2583        NH3    259      LYS     NZ   2583    -0.300000    14.0070   ; qtot  4.010
  2584         HC    259      LYS    HZ1   2584     0.330000     1.0080   ; qtot  4.340
  2585         HC    259      LYS    HZ2   2585     0.330000     1.0080   ; qtot  4.670
  2586         HC    259      LYS    HZ3   2586     0.330000     1.0080   ; qtot  5.000
  2587          C    259      LYS      C   2587     0.510000    12.0110   ; qtot  5.510
  2588          O    259      LYS      O   2588    -0.510000    15.9990   ; qtot  5.000
  2589        NH1    260      LEU      N   2589    -0.470000    14.0070   ; qtot  4.530
  2590          H    260      LEU     HN   2590     0.310000     1.0080   ; qtot  4.840
  2591        CT1    260      LEU     CA   2591     0.070000    12.0110   ; qtot  4.910
  2592        HB1    260      LEU     HA   2592     0.090000     1.0080   ; qtot  5.000
  2593        CT2    260      LEU     CB   2593    -0.180000    12.0110   ; qtot  4.820
  2594        HA2    260      LEU    HB1   2594     0.090000     1.0080   ; qtot  4.910
  2595        HA2    260      LEU    HB2   2595     0.090000     1.0080   ; qtot  5.000
  2596        CT1    260      LEU     CG   2596    -0.090000    12.0110   ; qtot  4.910
  2597        HA1    260      LEU     HG   2597     0.090000     1.0080   ; qtot  5.000
  2598        CT3    260      LEU    CD1   2598    -0.270000    12.0110   ; qtot  4.730
  2599        HA3    260      LEU   HD11   2599     0.090000     1.0080   ; qtot  4.820
  2600        HA3    260      LEU   HD12   2600     0.090000     1.0080   ; qtot  4.910
  2601        HA3    260      LEU   HD13   2601     0.090000     1.0080   ; qtot  5.000
  2602        CT3    260      LEU    CD2   2602    -0.270000    12.0110   ; qtot  4.730
  2603        HA3    260      LEU   HD21   2603     0.090000     1.0080   ; qtot  4.820
  2604        HA3    260      LEU   HD22   2604     0.090000     1.0080   ; qtot  4.910
  2605        HA3    260      LEU   HD23   2605     0.090000     1.0080   ; qtot  5.000
  2606          C    260      LEU      C   2606     0.510000    12.0110   ; qtot  5.510
  2607          O    260      LEU      O   2607    -0.510000    15.9990   ; qtot  5.000
  2608        NH1    261      GLN      N   2608    -0.470000    14.0070   ; qtot  4.530
  2609          H    261      GLN     HN   2609     0.310000     1.0080   ; qtot  4.840
  2610        CT1    261      GLN     CA   2610     0.070000    12.0110   ; qtot  4.910
  2611        HB1    261      GLN     HA   2611     0.090000     1.0080   ; qtot  5.000
  2612        CT2    261      GLN     CB   2612    -0.180000    12.0110   ; qtot  4.820
  2613        HA2    261      GLN    HB1   2613     0.090000     1.0080   ; qtot  4.910
  2614        HA2    261      GLN    HB2   2614     0.090000     1.0080   ; qtot  5.000
  2615        CT2    261      GLN     CG   2615    -0.180000    12.0110   ; qtot  4.820
  2616        HA2    261      GLN    HG1   2616     0.090000     1.0080   ; qtot  4.910
  2617        HA2    261      GLN    HG2   2617     0.090000     1.0080   ; qtot  5.000
  2618         CC    261      GLN     CD   2618     0.550000    12.0110   ; qtot  5.550
  2619          O    261      GLN    OE1   2619    -0.550000    15.9990   ; qtot  5.000
  2620        NH2    261      GLN    NE2   2620    -0.620000    14.0070   ; qtot  4.380
  2621          H    261      GLN   HE21   2621     0.320000     1.0080   ; qtot  4.700
  2622          H    261      GLN   HE22   2622     0.300000     1.0080   ; qtot  5.000
  2623          C    261      GLN      C   2623     0.510000    12.0110   ; qtot  5.510
  2624          O    261      GLN      O   2624    -0.510000    15.9990   ; qtot  5.000
  2625        NH1    262      SER      N   2625    -0.470000    14.0070   ; qtot  4.530
  2626          H    262      SER     HN   2626     0.310000     1.0080   ; qtot  4.840
  2627        CT1    262      SER     CA   2627     0.070000    12.0110   ; qtot  4.910
  2628        HB1    262      SER     HA   2628     0.090000     1.0080   ; qtot  5.000
  2629        CT2    262      SER     CB   2629     0.050000    12.0110   ; qtot  5.050
  2630        HA2    262      SER    HB1   2630     0.090000     1.0080   ; qtot  5.140
  2631        HA2    262      SER    HB2   2631     0.090000     1.0080   ; qtot  5.230
  2632        OH1    262      SER     OG   2632    -0.660000    15.9990   ; qtot  4.570
  2633          H    262      SER    HG1   2633     0.430000     1.0080   ; qtot  5.000
  2634          C    262      SER      C   2634     0.510000    12.0110   ; qtot  5.510
  2635          O    262      SER      O   2635    -0.510000    15.9990   ; qtot  5.000
  2636        NH1    263      VAL      N   2636    -0.470000    14.0070   ; qtot  4.530
  2637          H    263      VAL     HN   2637     0.310000     1.0080   ; qtot  4.840
  2638        CT1    263      VAL     CA   2638     0.070000    12.0110   ; qtot  4.910
  2639        HB1    263      VAL     HA   2639     0.090000     1.0080   ; qtot  5.000
  2640        CT1    263      VAL     CB   2640    -0.090000    12.0110   ; qtot  4.910
  2641        HA1    263      VAL     HB   2641     0.090000     1.0080   ; qtot  5.000
  2642        CT3    263      VAL    CG1   2642    -0.270000    12.0110   ; qtot  4.730
  2643        HA3    263      VAL   HG11   2643     0.090000     1.0080   ; qtot  4.820
  2644        HA3    263      VAL   HG12   2644     0.090000     1.0080   ; qtot  4.910
  2645        HA3    263      VAL   HG13   2645     0.090000     1.0080   ; qtot  5.000
  2646        CT3    263      VAL    CG2   2646    -0.270000    12.0110   ; qtot  4.730
  2647        HA3    263      VAL   HG21   2647     0.090000     1.0080   ; qtot  4.820
  2648        HA3    263      VAL   HG22   2648     0.090000     1.0080   ; qtot  4.910
  2649        HA3    263      VAL   HG23   2649     0.090000     1.0080   ; qtot  5.000
  2650          C    263      VAL      C   2650     0.510000    12.0110   ; qtot  5.510
  2651          O    263      VAL      O   2651    -0.510000    15.9990   ; qtot  5.000
  2652        NH1    264      CYS      N   2652    -0.470000    14.0070   ; qtot  4.530
  2653          H    264      CYS     HN   2653     0.310000     1.0080   ; qtot  4.840
  2654        CT1    264      CYS     CA   2654     0.070000    12.0110   ; qtot  4.910
  2655        HB1    264      CYS     HA   2655     0.090000     1.0080   ; qtot  5.000
  2656        CT2    264      CYS     CB   2656    -0.100000    12.0110   ; qtot  4.900
  2657        HA2    264      CYS    HB1   2657     0.090000     1.0080   ; qtot  4.990
  2658        HA2    264      CYS    HB2   2658     0.090000     1.0080   ; qtot  5.080
  2659         SM    264      CYS     SG   2659    -0.080000    32.0600   ; qtot  5.000
  2660          C    264      CYS      C   2660     0.510000    12.0110   ; qtot  5.510
  2661          O    264      CYS      O   2661    -0.510000    15.9990   ; qtot  5.000
  2662        NH1    265      SER      N   2662    -0.470000    14.0070   ; qtot  4.530
  2663          H    265      SER     HN   2663     0.310000     1.0080   ; qtot  4.840
  2664        CT1    265      SER     CA   2664     0.070000    12.0110   ; qtot  4.910
  2665        HB1    265      SER     HA   2665     0.090000     1.0080   ; qtot  5.000
  2666        CT2    265      SER     CB   2666     0.050000    12.0110   ; qtot  5.050
  2667        HA2    265      SER    HB1   2667     0.090000     1.0080   ; qtot  5.140
  2668        HA2    265      SER    HB2   2668     0.090000     1.0080   ; qtot  5.230
  2669        OH1    265      SER     OG   2669    -0.660000    15.9990   ; qtot  4.570
  2670          H    265      SER    HG1   2670     0.430000     1.0080   ; qtot  5.000
  2671          C    265      SER      C   2671     0.510000    12.0110   ; qtot  5.510
  2672          O    265      SER      O   2672    -0.510000    15.9990   ; qtot  5.000
  2673        NH1    266      ASP      N   2673    -0.470000    14.0070   ; qtot  4.530
  2674          H    266      ASP     HN   2674     0.310000     1.0080   ; qtot  4.840
  2675        CT1    266      ASP     CA   2675     0.070000    12.0110   ; qtot  4.910
  2676        HB1    266      ASP     HA   2676     0.090000     1.0080   ; qtot  5.000
  2677       CT2A    266      ASP     CB   2677    -0.280000    12.0110   ; qtot  4.720
  2678        HA2    266      ASP    HB1   2678     0.090000     1.0080   ; qtot  4.810
  2679        HA2    266      ASP    HB2   2679     0.090000     1.0080   ; qtot  4.900
  2680         CC    266      ASP     CG   2680     0.620000    12.0110   ; qtot  5.520
  2681         OC    266      ASP    OD1   2681    -0.760000    15.9990   ; qtot  4.760
  2682         OC    266      ASP    OD2   2682    -0.760000    15.9990   ; qtot  4.000
  2683          C    266      ASP      C   2683     0.510000    12.0110   ; qtot  4.510
  2684          O    266      ASP      O   2684    -0.510000    15.9990   ; qtot  4.000
  2685        NH1    267      ILE      N   2685    -0.470000    14.0070   ; qtot  3.530
  2686          H    267      ILE     HN   2686     0.310000     1.0080   ; qtot  3.840
  2687        CT1    267      ILE     CA   2687     0.070000    12.0110   ; qtot  3.910
  2688        HB1    267      ILE     HA   2688     0.090000     1.0080   ; qtot  4.000
  2689        CT1    267      ILE     CB   2689    -0.090000    12.0110   ; qtot  3.910
  2690        HA1    267      ILE     HB   2690     0.090000     1.0080   ; qtot  4.000
  2691        CT3    267      ILE    CG2   2691    -0.270000    12.0110   ; qtot  3.730
  2692        HA3    267      ILE   HG21   2692     0.090000     1.0080   ; qtot  3.820
  2693        HA3    267      ILE   HG22   2693     0.090000     1.0080   ; qtot  3.910
  2694        HA3    267      ILE   HG23   2694     0.090000     1.0080   ; qtot  4.000
  2695        CT2    267      ILE    CG1   2695    -0.180000    12.0110   ; qtot  3.820
  2696        HA2    267      ILE   HG11   2696     0.090000     1.0080   ; qtot  3.910
  2697        HA2    267      ILE   HG12   2697     0.090000     1.0080   ; qtot  4.000
  2698        CT3    267      ILE     CD   2698    -0.270000    12.0110   ; qtot  3.730
  2699        HA3    267      ILE    HD1   2699     0.090000     1.0080   ; qtot  3.820
  2700        HA3    267      ILE    HD2   2700     0.090000     1.0080   ; qtot  3.910
  2701        HA3    267      ILE    HD3   2701     0.090000     1.0080   ; qtot  4.000
  2702          C    267      ILE      C   2702     0.510000    12.0110   ; qtot  4.510
  2703          O    267      ILE      O   2703    -0.510000    15.9990   ; qtot  4.000
  2704        NH1    268      PHE      N   2704    -0.470000    14.0070   ; qtot  3.530
  2705          H    268      PHE     HN   2705     0.310000     1.0080   ; qtot  3.840
  2706        CT1    268      PHE     CA   2706     0.070000    12.0110   ; qtot  3.910
  2707        HB1    268      PHE     HA   2707     0.090000     1.0080   ; qtot  4.000
  2708        CT2    268      PHE     CB   2708    -0.180000    12.0110   ; qtot  3.820
  2709        HA2    268      PHE    HB1   2709     0.090000     1.0080   ; qtot  3.910
  2710        HA2    268      PHE    HB2   2710     0.090000     1.0080   ; qtot  4.000
  2711         CA    268      PHE     CG   2711     0.000000    12.0110   ; qtot  4.000
  2712         CA    268      PHE    CD1   2712    -0.115000    12.0110   ; qtot  3.885
  2713         HP    268      PHE    HD1   2713     0.115000     1.0080   ; qtot  4.000
  2714         CA    268      PHE    CE1   2714    -0.115000    12.0110   ; qtot  3.885
  2715         HP    268      PHE    HE1   2715     0.115000     1.0080   ; qtot  4.000
  2716         CA    268      PHE     CZ   2716    -0.115000    12.0110   ; qtot  3.885
  2717         HP    268      PHE     HZ   2717     0.115000     1.0080   ; qtot  4.000
  2718         CA    268      PHE    CD2   2718    -0.115000    12.0110   ; qtot  3.885
  2719         HP    268      PHE    HD2   2719     0.115000     1.0080   ; qtot  4.000
  2720         CA    268      PHE    CE2   2720    -0.115000    12.0110   ; qtot  3.885
  2721         HP    268      PHE    HE2   2721     0.115000     1.0080   ; qtot  4.000
  2722          C    268      PHE      C   2722     0.510000    12.0110   ; qtot  4.510
  2723          O    268      PHE      O   2723    -0.510000    15.9990   ; qtot  4.000
  2724          N    269      PRO      N   2724    -0.290000    14.0070   ; qtot  3.710
  2725        CP3    269      PRO     CD   2725     0.000000    12.0110   ; qtot  3.710
  2726        HA2    269      PRO    HD1   2726     0.090000     1.0080   ; qtot  3.800
  2727        HA2    269      PRO    HD2   2727     0.090000     1.0080   ; qtot  3.890
  2728        CP1    269      PRO     CA   2728     0.020000    12.0110   ; qtot  3.910
  2729        HB1    269      PRO     HA   2729     0.090000     1.0080   ; qtot  4.000
  2730        CP2    269      PRO     CB   2730    -0.180000    12.0110   ; qtot  3.820
  2731        HA2    269      PRO    HB1   2731     0.090000     1.0080   ; qtot  3.910
  2732        HA2    269      PRO    HB2   2732     0.090000     1.0080   ; qtot  4.000
  2733        CP2    269      PRO     CG   2733    -0.180000    12.0110   ; qtot  3.820
  2734        HA2    269      PRO    HG1   2734     0.090000     1.0080   ; qtot  3.910
  2735        HA2    269      PRO    HG2   2735     0.090000     1.0080   ; qtot  4.000
  2736          C    269      PRO      C   2736     0.510000    12.0110   ; qtot  4.510
  2737          O    269      PRO      O   2737    -0.510000    15.9990   ; qtot  4.000
  2738        NH1    270      HSD      N   2738    -0.470000    14.0070   ; qtot  3.530
  2739          H    270      HSD     HN   2739     0.310000     1.0080   ; qtot  3.840
  2740        CT1    270      HSD     CA   2740     0.070000    12.0110   ; qtot  3.910
  2741        HB1    270      HSD     HA   2741     0.090000     1.0080   ; qtot  4.000
  2742        CT2    270      HSD     CB   2742    -0.090000    12.0110   ; qtot  3.910
  2743        HA2    270      HSD    HB1   2743     0.090000     1.0080   ; qtot  4.000
  2744        HA2    270      HSD    HB2   2744     0.090000     1.0080   ; qtot  4.090
  2745        NR1    270      HSD    ND1   2745    -0.360000    14.0070   ; qtot  3.730
  2746          H    270      HSD    HD1   2746     0.320000     1.0080   ; qtot  4.050
  2747       CPH1    270      HSD     CG   2747    -0.050000    12.0110   ; qtot  4.000
  2748       CPH2    270      HSD    CE1   2748     0.250000    12.0110   ; qtot  4.250
  2749        HR1    270      HSD    HE1   2749     0.130000     1.0080   ; qtot  4.380
  2750        NR2    270      HSD    NE2   2750    -0.700000    14.0070   ; qtot  3.680
  2751       CPH1    270      HSD    CD2   2751     0.220000    12.0110   ; qtot  3.900
  2752        HR3    270      HSD    HD2   2752     0.100000     1.0080   ; qtot  4.000
  2753          C    270      HSD      C   2753     0.510000    12.0110   ; qtot  4.510
  2754          O    270      HSD      O   2754    -0.510000    15.9990   ; qtot  4.000
  2755        NH1    271      ILE      N   2755    -0.470000    14.0070   ; qtot  3.530
  2756          H    271      ILE     HN   2756     0.310000     1.0080   ; qtot  3.840
  2757        CT1    271      ILE     CA   2757     0.070000    12.0110   ; qtot  3.910
  2758        HB1    271      ILE     HA   2758     0.090000     1.0080   ; qtot  4.000
  2759        CT1    271      ILE     CB   2759    -0.090000    12.0110   ; qtot  3.910
  2760        HA1    271      ILE     HB   2760     0.090000     1.0080   ; qtot  4.000
  2761        CT3    271      ILE    CG2   2761    -0.270000    12.0110   ; qtot  3.730
  2762        HA3    271      ILE   HG21   2762     0.090000     1.0080   ; qtot  3.820
  2763        HA3    271      ILE   HG22   2763     0.090000     1.0080   ; qtot  3.910
  2764        HA3    271      ILE   HG23   2764     0.090000     1.0080   ; qtot  4.000
  2765        CT2    271      ILE    CG1   2765    -0.180000    12.0110   ; qtot  3.820
  2766        HA2    271      ILE   HG11   2766     0.090000     1.0080   ; qtot  3.910
  2767        HA2    271      ILE   HG12   2767     0.090000     1.0080   ; qtot  4.000
  2768        CT3    271      ILE     CD   2768    -0.270000    12.0110   ; qtot  3.730
  2769        HA3    271      ILE    HD1   2769     0.090000     1.0080   ; qtot  3.820
  2770        HA3    271      ILE    HD2   2770     0.090000     1.0080   ; qtot  3.910
  2771        HA3    271      ILE    HD3   2771     0.090000     1.0080   ; qtot  4.000
  2772          C    271      ILE      C   2772     0.510000    12.0110   ; qtot  4.510
  2773          O    271      ILE      O   2773    -0.510000    15.9990   ; qtot  4.000
  2774        NH1    272      ASP      N   2774    -0.470000    14.0070   ; qtot  3.530
  2775          H    272      ASP     HN   2775     0.310000     1.0080   ; qtot  3.840
  2776        CT1    272      ASP     CA   2776     0.070000    12.0110   ; qtot  3.910
  2777        HB1    272      ASP     HA   2777     0.090000     1.0080   ; qtot  4.000
  2778       CT2A    272      ASP     CB   2778    -0.280000    12.0110   ; qtot  3.720
  2779        HA2    272      ASP    HB1   2779     0.090000     1.0080   ; qtot  3.810
  2780        HA2    272      ASP    HB2   2780     0.090000     1.0080   ; qtot  3.900
  2781         CC    272      ASP     CG   2781     0.620000    12.0110   ; qtot  4.520
  2782         OC    272      ASP    OD1   2782    -0.760000    15.9990   ; qtot  3.760
  2783         OC    272      ASP    OD2   2783    -0.760000    15.9990   ; qtot  3.000
  2784          C    272      ASP      C   2784     0.510000    12.0110   ; qtot  3.510
  2785          O    272      ASP      O   2785    -0.510000    15.9990   ; qtot  3.000
  2786        NH1    273      GLU      N   2786    -0.470000    14.0070   ; qtot  2.530
  2787          H    273      GLU     HN   2787     0.310000     1.0080   ; qtot  2.840
  2788        CT1    273      GLU     CA   2788     0.070000    12.0110   ; qtot  2.910
  2789        HB1    273      GLU     HA   2789     0.090000     1.0080   ; qtot  3.000
  2790       CT2A    273      GLU     CB   2790    -0.180000    12.0110   ; qtot  2.820
  2791        HA2    273      GLU    HB1   2791     0.090000     1.0080   ; qtot  2.910
  2792        HA2    273      GLU    HB2   2792     0.090000     1.0080   ; qtot  3.000
  2793        CT2    273      GLU     CG   2793    -0.280000    12.0110   ; qtot  2.720
  2794        HA2    273      GLU    HG1   2794     0.090000     1.0080   ; qtot  2.810
  2795        HA2    273      GLU    HG2   2795     0.090000     1.0080   ; qtot  2.900
  2796         CC    273      GLU     CD   2796     0.620000    12.0110   ; qtot  3.520
  2797         OC    273      GLU    OE1   2797    -0.760000    15.9990   ; qtot  2.760
  2798         OC    273      GLU    OE2   2798    -0.760000    15.9990   ; qtot  2.000
  2799          C    273      GLU      C   2799     0.510000    12.0110   ; qtot  2.510
  2800          O    273      GLU      O   2800    -0.510000    15.9990   ; qtot  2.000
  2801        NH1    274      THR      N   2801    -0.470000    14.0070   ; qtot  1.530
  2802          H    274      THR     HN   2802     0.310000     1.0080   ; qtot  1.840
  2803        CT1    274      THR     CA   2803     0.070000    12.0110   ; qtot  1.910
  2804        HB1    274      THR     HA   2804     0.090000     1.0080   ; qtot  2.000
  2805        CT1    274      THR     CB   2805     0.140000    12.0110   ; qtot  2.140
  2806        HA1    274      THR     HB   2806     0.090000     1.0080   ; qtot  2.230
  2807        OH1    274      THR    OG1   2807    -0.660000    15.9990   ; qtot  1.570
  2808          H    274      THR    HG1   2808     0.430000     1.0080   ; qtot  2.000
  2809        CT3    274      THR    CG2   2809    -0.270000    12.0110   ; qtot  1.730
  2810        HA3    274      THR   HG21   2810     0.090000     1.0080   ; qtot  1.820
  2811        HA3    274      THR   HG22   2811     0.090000     1.0080   ; qtot  1.910
  2812        HA3    274      THR   HG23   2812     0.090000     1.0080   ; qtot  2.000
  2813          C    274      THR      C   2813     0.510000    12.0110   ; qtot  2.510
  2814          O    274      THR      O   2814    -0.510000    15.9990   ; qtot  2.000
  2815        NH1    275      TYR      N   2815    -0.470000    14.0070   ; qtot  1.530
  2816          H    275      TYR     HN   2816     0.310000     1.0080   ; qtot  1.840
  2817        CT1    275      TYR     CA   2817     0.070000    12.0110   ; qtot  1.910
  2818        HB1    275      TYR     HA   2818     0.090000     1.0080   ; qtot  2.000
  2819        CT2    275      TYR     CB   2819    -0.180000    12.0110   ; qtot  1.820
  2820        HA2    275      TYR    HB1   2820     0.090000     1.0080   ; qtot  1.910
  2821        HA2    275      TYR    HB2   2821     0.090000     1.0080   ; qtot  2.000
  2822         CA    275      TYR     CG   2822     0.000000    12.0110   ; qtot  2.000
  2823         CA    275      TYR    CD1   2823    -0.115000    12.0110   ; qtot  1.885
  2824         HP    275      TYR    HD1   2824     0.115000     1.0080   ; qtot  2.000
  2825         CA    275      TYR    CE1   2825    -0.115000    12.0110   ; qtot  1.885
  2826         HP    275      TYR    HE1   2826     0.115000     1.0080   ; qtot  2.000
  2827         CA    275      TYR     CZ   2827     0.110000    12.0110   ; qtot  2.110
  2828        OH1    275      TYR     OH   2828    -0.540000    15.9990   ; qtot  1.570
  2829          H    275      TYR     HH   2829     0.430000     1.0080   ; qtot  2.000
  2830         CA    275      TYR    CD2   2830    -0.115000    12.0110   ; qtot  1.885
  2831         HP    275      TYR    HD2   2831     0.115000     1.0080   ; qtot  2.000
  2832         CA    275      TYR    CE2   2832    -0.115000    12.0110   ; qtot  1.885
  2833         HP    275      TYR    HE2   2833     0.115000     1.0080   ; qtot  2.000
  2834          C    275      TYR      C   2834     0.510000    12.0110   ; qtot  2.510
  2835          O    275      TYR      O   2835    -0.510000    15.9990   ; qtot  2.000
  2836        NH1    276      LEU      N   2836    -0.470000    14.0070   ; qtot  1.530
  2837          H    276      LEU     HN   2837     0.310000     1.0080   ; qtot  1.840
  2838        CT1    276      LEU     CA   2838     0.070000    12.0110   ; qtot  1.910
  2839        HB1    276      LEU     HA   2839     0.090000     1.0080   ; qtot  2.000
  2840        CT2    276      LEU     CB   2840    -0.180000    12.0110   ; qtot  1.820
  2841        HA2    276      LEU    HB1   2841     0.090000     1.0080   ; qtot  1.910
  2842        HA2    276      LEU    HB2   2842     0.090000     1.0080   ; qtot  2.000
  2843        CT1    276      LEU     CG   2843    -0.090000    12.0110   ; qtot  1.910
  2844        HA1    276      LEU     HG   2844     0.090000     1.0080   ; qtot  2.000
  2845        CT3    276      LEU    CD1   2845    -0.270000    12.0110   ; qtot  1.730
  2846        HA3    276      LEU   HD11   2846     0.090000     1.0080   ; qtot  1.820
  2847        HA3    276      LEU   HD12   2847     0.090000     1.0080   ; qtot  1.910
  2848        HA3    276      LEU   HD13   2848     0.090000     1.0080   ; qtot  2.000
  2849        CT3    276      LEU    CD2   2849    -0.270000    12.0110   ; qtot  1.730
  2850        HA3    276      LEU   HD21   2850     0.090000     1.0080   ; qtot  1.820
  2851        HA3    276      LEU   HD22   2851     0.090000     1.0080   ; qtot  1.910
  2852        HA3    276      LEU   HD23   2852     0.090000     1.0080   ; qtot  2.000
  2853          C    276      LEU      C   2853     0.510000    12.0110   ; qtot  2.510
  2854          O    276      LEU      O   2854    -0.510000    15.9990   ; qtot  2.000
  2855        NH1    277      MET      N   2855    -0.470000    14.0070   ; qtot  1.530
  2856          H    277      MET     HN   2856     0.310000     1.0080   ; qtot  1.840
  2857        CT1    277      MET     CA   2857     0.070000    12.0110   ; qtot  1.910
  2858        HB1    277      MET     HA   2858     0.090000     1.0080   ; qtot  2.000
  2859        CT2    277      MET     CB   2859    -0.180000    12.0110   ; qtot  1.820
  2860        HA2    277      MET    HB1   2860     0.090000     1.0080   ; qtot  1.910
  2861        HA2    277      MET    HB2   2861     0.090000     1.0080   ; qtot  2.000
  2862        CT2    277      MET     CG   2862    -0.140000    12.0110   ; qtot  1.860
  2863        HA2    277      MET    HG1   2863     0.090000     1.0080   ; qtot  1.950
  2864        HA2    277      MET    HG2   2864     0.090000     1.0080   ; qtot  2.040
  2865          S    277      MET     SD   2865    -0.090000    32.0600   ; qtot  1.950
  2866        CT3    277      MET     CE   2866    -0.220000    12.0110   ; qtot  1.730
  2867        HA3    277      MET    HE1   2867     0.090000     1.0080   ; qtot  1.820
  2868        HA3    277      MET    HE2   2868     0.090000     1.0080   ; qtot  1.910
  2869        HA3    277      MET    HE3   2869     0.090000     1.0080   ; qtot  2.000
  2870          C    277      MET      C   2870     0.510000    12.0110   ; qtot  2.510
  2871          O    277      MET      O   2871    -0.510000    15.9990   ; qtot  2.000
  2872        NH1    278      PHE      N   2872    -0.470000    14.0070   ; qtot  1.530
  2873          H    278      PHE     HN   2873     0.310000     1.0080   ; qtot  1.840
  2874        CT1    278      PHE     CA   2874     0.070000    12.0110   ; qtot  1.910
  2875        HB1    278      PHE     HA   2875     0.090000     1.0080   ; qtot  2.000
  2876        CT2    278      PHE     CB   2876    -0.180000    12.0110   ; qtot  1.820
  2877        HA2    278      PHE    HB1   2877     0.090000     1.0080   ; qtot  1.910
  2878        HA2    278      PHE    HB2   2878     0.090000     1.0080   ; qtot  2.000
  2879         CA    278      PHE     CG   2879     0.000000    12.0110   ; qtot  2.000
  2880         CA    278      PHE    CD1   2880    -0.115000    12.0110   ; qtot  1.885
  2881         HP    278      PHE    HD1   2881     0.115000     1.0080   ; qtot  2.000
  2882         CA    278      PHE    CE1   2882    -0.115000    12.0110   ; qtot  1.885
  2883         HP    278      PHE    HE1   2883     0.115000     1.0080   ; qtot  2.000
  2884         CA    278      PHE     CZ   2884    -0.115000    12.0110   ; qtot  1.885
  2885         HP    278      PHE     HZ   2885     0.115000     1.0080   ; qtot  2.000
  2886         CA    278      PHE    CD2   2886    -0.115000    12.0110   ; qtot  1.885
  2887         HP    278      PHE    HD2   2887     0.115000     1.0080   ; qtot  2.000
  2888         CA    278      PHE    CE2   2888    -0.115000    12.0110   ; qtot  1.885
  2889         HP    278      PHE    HE2   2889     0.115000     1.0080   ; qtot  2.000
  2890          C    278      PHE      C   2890     0.510000    12.0110   ; qtot  2.510
  2891          O    278      PHE      O   2891    -0.510000    15.9990   ; qtot  2.000
  2892        NH1    279      TRP      N   2892    -0.470000    14.0070   ; qtot  1.530
  2893          H    279      TRP     HN   2893     0.310000     1.0080   ; qtot  1.840
  2894        CT1    279      TRP     CA   2894     0.070000    12.0110   ; qtot  1.910
  2895        HB1    279      TRP     HA   2895     0.090000     1.0080   ; qtot  2.000
  2896        CT2    279      TRP     CB   2896    -0.180000    12.0110   ; qtot  1.820
  2897        HA2    279      TRP    HB1   2897     0.090000     1.0080   ; qtot  1.910
  2898        HA2    279      TRP    HB2   2898     0.090000     1.0080   ; qtot  2.000
  2899         CY    279      TRP     CG   2899    -0.030000    12.0110   ; qtot  1.970
  2900         CA    279      TRP    CD1   2900    -0.150000    12.0110   ; qtot  1.820
  2901         HP    279      TRP    HD1   2901     0.220000     1.0080   ; qtot  2.040
  2902         NY    279      TRP    NE1   2902    -0.510000    14.0070   ; qtot  1.530
  2903          H    279      TRP    HE1   2903     0.370000     1.0080   ; qtot  1.900
  2904        CPT    279      TRP    CE2   2904     0.240000    12.0110   ; qtot  2.140
  2905        CPT    279      TRP    CD2   2905     0.110000    12.0110   ; qtot  2.250
  2906        CAI    279      TRP    CE3   2906    -0.250000    12.0110   ; qtot  2.000
  2907         HP    279      TRP    HE3   2907     0.170000     1.0080   ; qtot  2.170
  2908         CA    279      TRP    CZ3   2908    -0.200000    12.0110   ; qtot  1.970
  2909         HP    279      TRP    HZ3   2909     0.140000     1.0080   ; qtot  2.110
  2910        CAI    279      TRP    CZ2   2910    -0.270000    12.0110   ; qtot  1.840
  2911         HP    279      TRP    HZ2   2911     0.160000     1.0080   ; qtot  2.000
  2912         CA    279      TRP    CH2   2912    -0.140000    12.0110   ; qtot  1.860
  2913         HP    279      TRP    HH2   2913     0.140000     1.0080   ; qtot  2.000
  2914          C    279      TRP      C   2914     0.510000    12.0110   ; qtot  2.510
  2915          O    279      TRP      O   2915    -0.510000    15.9990   ; qtot  2.000
  2916        NH1    280      ILE      N   2916    -0.470000    14.0070   ; qtot  1.530
  2917          H    280      ILE     HN   2917     0.310000     1.0080   ; qtot  1.840
  2918        CT1    280      ILE     CA   2918     0.070000    12.0110   ; qtot  1.910
  2919        HB1    280      ILE     HA   2919     0.090000     1.0080   ; qtot  2.000
  2920        CT1    280      ILE     CB   2920    -0.090000    12.0110   ; qtot  1.910
  2921        HA1    280      ILE     HB   2921     0.090000     1.0080   ; qtot  2.000
  2922        CT3    280      ILE    CG2   2922    -0.270000    12.0110   ; qtot  1.730
  2923        HA3    280      ILE   HG21   2923     0.090000     1.0080   ; qtot  1.820
  2924        HA3    280      ILE   HG22   2924     0.090000     1.0080   ; qtot  1.910
  2925        HA3    280      ILE   HG23   2925     0.090000     1.0080   ; qtot  2.000
  2926        CT2    280      ILE    CG1   2926    -0.180000    12.0110   ; qtot  1.820
  2927        HA2    280      ILE   HG11   2927     0.090000     1.0080   ; qtot  1.910
  2928        HA2    280      ILE   HG12   2928     0.090000     1.0080   ; qtot  2.000
  2929        CT3    280      ILE     CD   2929    -0.270000    12.0110   ; qtot  1.730
  2930        HA3    280      ILE    HD1   2930     0.090000     1.0080   ; qtot  1.820
  2931        HA3    280      ILE    HD2   2931     0.090000     1.0080   ; qtot  1.910
  2932        HA3    280      ILE    HD3   2932     0.090000     1.0080   ; qtot  2.000
  2933          C    280      ILE      C   2933     0.510000    12.0110   ; qtot  2.510
  2934          O    280      ILE      O   2934    -0.510000    15.9990   ; qtot  2.000
  2935        NH1    281      GLY      N   2935    -0.470000    14.0070   ; qtot  1.530
  2936          H    281      GLY     HN   2936     0.310000     1.0080   ; qtot  1.840
  2937        CT2    281      GLY     CA   2937    -0.020000    12.0110   ; qtot  1.820
  2938        HB2    281      GLY    HA1   2938     0.090000     1.0080   ; qtot  1.910
  2939        HB2    281      GLY    HA2   2939     0.090000     1.0080   ; qtot  2.000
  2940          C    281      GLY      C   2940     0.510000    12.0110   ; qtot  2.510
  2941          O    281      GLY      O   2941    -0.510000    15.9990   ; qtot  2.000
  2942        NH1    282      VAL      N   2942    -0.470000    14.0070   ; qtot  1.530
  2943          H    282      VAL     HN   2943     0.310000     1.0080   ; qtot  1.840
  2944        CT1    282      VAL     CA   2944     0.070000    12.0110   ; qtot  1.910
  2945        HB1    282      VAL     HA   2945     0.090000     1.0080   ; qtot  2.000
  2946        CT1    282      VAL     CB   2946    -0.090000    12.0110   ; qtot  1.910
  2947        HA1    282      VAL     HB   2947     0.090000     1.0080   ; qtot  2.000
  2948        CT3    282      VAL    CG1   2948    -0.270000    12.0110   ; qtot  1.730
  2949        HA3    282      VAL   HG11   2949     0.090000     1.0080   ; qtot  1.820
  2950        HA3    282      VAL   HG12   2950     0.090000     1.0080   ; qtot  1.910
  2951        HA3    282      VAL   HG13   2951     0.090000     1.0080   ; qtot  2.000
  2952        CT3    282      VAL    CG2   2952    -0.270000    12.0110   ; qtot  1.730
  2953        HA3    282      VAL   HG21   2953     0.090000     1.0080   ; qtot  1.820
  2954        HA3    282      VAL   HG22   2954     0.090000     1.0080   ; qtot  1.910
  2955        HA3    282      VAL   HG23   2955     0.090000     1.0080   ; qtot  2.000
  2956          C    282      VAL      C   2956     0.510000    12.0110   ; qtot  2.510
  2957          O    282      VAL      O   2957    -0.510000    15.9990   ; qtot  2.000
  2958        NH1    283      THR      N   2958    -0.470000    14.0070   ; qtot  1.530
  2959          H    283      THR     HN   2959     0.310000     1.0080   ; qtot  1.840
  2960        CT1    283      THR     CA   2960     0.070000    12.0110   ; qtot  1.910
  2961        HB1    283      THR     HA   2961     0.090000     1.0080   ; qtot  2.000
  2962        CT1    283      THR     CB   2962     0.140000    12.0110   ; qtot  2.140
  2963        HA1    283      THR     HB   2963     0.090000     1.0080   ; qtot  2.230
  2964        OH1    283      THR    OG1   2964    -0.660000    15.9990   ; qtot  1.570
  2965          H    283      THR    HG1   2965     0.430000     1.0080   ; qtot  2.000
  2966        CT3    283      THR    CG2   2966    -0.270000    12.0110   ; qtot  1.730
  2967        HA3    283      THR   HG21   2967     0.090000     1.0080   ; qtot  1.820
  2968        HA3    283      THR   HG22   2968     0.090000     1.0080   ; qtot  1.910
  2969        HA3    283      THR   HG23   2969     0.090000     1.0080   ; qtot  2.000
  2970          C    283      THR      C   2970     0.510000    12.0110   ; qtot  2.510
  2971          O    283      THR      O   2971    -0.510000    15.9990   ; qtot  2.000
  2972        NH1    284      SER      N   2972    -0.470000    14.0070   ; qtot  1.530
  2973          H    284      SER     HN   2973     0.310000     1.0080   ; qtot  1.840
  2974        CT1    284      SER     CA   2974     0.070000    12.0110   ; qtot  1.910
  2975        HB1    284      SER     HA   2975     0.090000     1.0080   ; qtot  2.000
  2976        CT2    284      SER     CB   2976     0.050000    12.0110   ; qtot  2.050
  2977        HA2    284      SER    HB1   2977     0.090000     1.0080   ; qtot  2.140
  2978        HA2    284      SER    HB2   2978     0.090000     1.0080   ; qtot  2.230
  2979        OH1    284      SER     OG   2979    -0.660000    15.9990   ; qtot  1.570
  2980          H    284      SER    HG1   2980     0.430000     1.0080   ; qtot  2.000
  2981          C    284      SER      C   2981     0.510000    12.0110   ; qtot  2.510
  2982          O    284      SER      O   2982    -0.510000    15.9990   ; qtot  2.000
  2983        NH1    285      VAL      N   2983    -0.470000    14.0070   ; qtot  1.530
  2984          H    285      VAL     HN   2984     0.310000     1.0080   ; qtot  1.840
  2985        CT1    285      VAL     CA   2985     0.070000    12.0110   ; qtot  1.910
  2986        HB1    285      VAL     HA   2986     0.090000     1.0080   ; qtot  2.000
  2987        CT1    285      VAL     CB   2987    -0.090000    12.0110   ; qtot  1.910
  2988        HA1    285      VAL     HB   2988     0.090000     1.0080   ; qtot  2.000
  2989        CT3    285      VAL    CG1   2989    -0.270000    12.0110   ; qtot  1.730
  2990        HA3    285      VAL   HG11   2990     0.090000     1.0080   ; qtot  1.820
  2991        HA3    285      VAL   HG12   2991     0.090000     1.0080   ; qtot  1.910
  2992        HA3    285      VAL   HG13   2992     0.090000     1.0080   ; qtot  2.000
  2993        CT3    285      VAL    CG2   2993    -0.270000    12.0110   ; qtot  1.730
  2994        HA3    285      VAL   HG21   2994     0.090000     1.0080   ; qtot  1.820
  2995        HA3    285      VAL   HG22   2995     0.090000     1.0080   ; qtot  1.910
  2996        HA3    285      VAL   HG23   2996     0.090000     1.0080   ; qtot  2.000
  2997          C    285      VAL      C   2997     0.510000    12.0110   ; qtot  2.510
  2998          O    285      VAL      O   2998    -0.510000    15.9990   ; qtot  2.000
  2999        NH1    286      LEU      N   2999    -0.470000    14.0070   ; qtot  1.530
  3000          H    286      LEU     HN   3000     0.310000     1.0080   ; qtot  1.840
  3001        CT1    286      LEU     CA   3001     0.070000    12.0110   ; qtot  1.910
  3002        HB1    286      LEU     HA   3002     0.090000     1.0080   ; qtot  2.000
  3003        CT2    286      LEU     CB   3003    -0.180000    12.0110   ; qtot  1.820
  3004        HA2    286      LEU    HB1   3004     0.090000     1.0080   ; qtot  1.910
  3005        HA2    286      LEU    HB2   3005     0.090000     1.0080   ; qtot  2.000
  3006        CT1    286      LEU     CG   3006    -0.090000    12.0110   ; qtot  1.910
  3007        HA1    286      LEU     HG   3007     0.090000     1.0080   ; qtot  2.000
  3008        CT3    286      LEU    CD1   3008    -0.270000    12.0110   ; qtot  1.730
  3009        HA3    286      LEU   HD11   3009     0.090000     1.0080   ; qtot  1.820
  3010        HA3    286      LEU   HD12   3010     0.090000     1.0080   ; qtot  1.910
  3011        HA3    286      LEU   HD13   3011     0.090000     1.0080   ; qtot  2.000
  3012        CT3    286      LEU    CD2   3012    -0.270000    12.0110   ; qtot  1.730
  3013        HA3    286      LEU   HD21   3013     0.090000     1.0080   ; qtot  1.820
  3014        HA3    286      LEU   HD22   3014     0.090000     1.0080   ; qtot  1.910
  3015        HA3    286      LEU   HD23   3015     0.090000     1.0080   ; qtot  2.000
  3016          C    286      LEU      C   3016     0.510000    12.0110   ; qtot  2.510
  3017          O    286      LEU      O   3017    -0.510000    15.9990   ; qtot  2.000
  3018        NH1    287      LEU      N   3018    -0.470000    14.0070   ; qtot  1.530
  3019          H    287      LEU     HN   3019     0.310000     1.0080   ; qtot  1.840
  3020        CT1    287      LEU     CA   3020     0.070000    12.0110   ; qtot  1.910
  3021        HB1    287      LEU     HA   3021     0.090000     1.0080   ; qtot  2.000
  3022        CT2    287      LEU     CB   3022    -0.180000    12.0110   ; qtot  1.820
  3023        HA2    287      LEU    HB1   3023     0.090000     1.0080   ; qtot  1.910
  3024        HA2    287      LEU    HB2   3024     0.090000     1.0080   ; qtot  2.000
  3025        CT1    287      LEU     CG   3025    -0.090000    12.0110   ; qtot  1.910
  3026        HA1    287      LEU     HG   3026     0.090000     1.0080   ; qtot  2.000
  3027        CT3    287      LEU    CD1   3027    -0.270000    12.0110   ; qtot  1.730
  3028        HA3    287      LEU   HD11   3028     0.090000     1.0080   ; qtot  1.820
  3029        HA3    287      LEU   HD12   3029     0.090000     1.0080   ; qtot  1.910
  3030        HA3    287      LEU   HD13   3030     0.090000     1.0080   ; qtot  2.000
  3031        CT3    287      LEU    CD2   3031    -0.270000    12.0110   ; qtot  1.730
  3032        HA3    287      LEU   HD21   3032     0.090000     1.0080   ; qtot  1.820
  3033        HA3    287      LEU   HD22   3033     0.090000     1.0080   ; qtot  1.910
  3034        HA3    287      LEU   HD23   3034     0.090000     1.0080   ; qtot  2.000
  3035          C    287      LEU      C   3035     0.510000    12.0110   ; qtot  2.510
  3036          O    287      LEU      O   3036    -0.510000    15.9990   ; qtot  2.000
  3037        NH1    288      LEU      N   3037    -0.470000    14.0070   ; qtot  1.530
  3038          H    288      LEU     HN   3038     0.310000     1.0080   ; qtot  1.840
  3039        CT1    288      LEU     CA   3039     0.070000    12.0110   ; qtot  1.910
  3040        HB1    288      LEU     HA   3040     0.090000     1.0080   ; qtot  2.000
  3041        CT2    288      LEU     CB   3041    -0.180000    12.0110   ; qtot  1.820
  3042        HA2    288      LEU    HB1   3042     0.090000     1.0080   ; qtot  1.910
  3043        HA2    288      LEU    HB2   3043     0.090000     1.0080   ; qtot  2.000
  3044        CT1    288      LEU     CG   3044    -0.090000    12.0110   ; qtot  1.910
  3045        HA1    288      LEU     HG   3045     0.090000     1.0080   ; qtot  2.000
  3046        CT3    288      LEU    CD1   3046    -0.270000    12.0110   ; qtot  1.730
  3047        HA3    288      LEU   HD11   3047     0.090000     1.0080   ; qtot  1.820
  3048        HA3    288      LEU   HD12   3048     0.090000     1.0080   ; qtot  1.910
  3049        HA3    288      LEU   HD13   3049     0.090000     1.0080   ; qtot  2.000
  3050        CT3    288      LEU    CD2   3050    -0.270000    12.0110   ; qtot  1.730
  3051        HA3    288      LEU   HD21   3051     0.090000     1.0080   ; qtot  1.820
  3052        HA3    288      LEU   HD22   3052     0.090000     1.0080   ; qtot  1.910
  3053        HA3    288      LEU   HD23   3053     0.090000     1.0080   ; qtot  2.000
  3054          C    288      LEU      C   3054     0.510000    12.0110   ; qtot  2.510
  3055          O    288      LEU      O   3055    -0.510000    15.9990   ; qtot  2.000
  3056        NH1    289      PHE      N   3056    -0.470000    14.0070   ; qtot  1.530
  3057          H    289      PHE     HN   3057     0.310000     1.0080   ; qtot  1.840
  3058        CT1    289      PHE     CA   3058     0.070000    12.0110   ; qtot  1.910
  3059        HB1    289      PHE     HA   3059     0.090000     1.0080   ; qtot  2.000
  3060        CT2    289      PHE     CB   3060    -0.180000    12.0110   ; qtot  1.820
  3061        HA2    289      PHE    HB1   3061     0.090000     1.0080   ; qtot  1.910
  3062        HA2    289      PHE    HB2   3062     0.090000     1.0080   ; qtot  2.000
  3063         CA    289      PHE     CG   3063     0.000000    12.0110   ; qtot  2.000
  3064         CA    289      PHE    CD1   3064    -0.115000    12.0110   ; qtot  1.885
  3065         HP    289      PHE    HD1   3065     0.115000     1.0080   ; qtot  2.000
  3066         CA    289      PHE    CE1   3066    -0.115000    12.0110   ; qtot  1.885
  3067         HP    289      PHE    HE1   3067     0.115000     1.0080   ; qtot  2.000
  3068         CA    289      PHE     CZ   3068    -0.115000    12.0110   ; qtot  1.885
  3069         HP    289      PHE     HZ   3069     0.115000     1.0080   ; qtot  2.000
  3070         CA    289      PHE    CD2   3070    -0.115000    12.0110   ; qtot  1.885
  3071         HP    289      PHE    HD2   3071     0.115000     1.0080   ; qtot  2.000
  3072         CA    289      PHE    CE2   3072    -0.115000    12.0110   ; qtot  1.885
  3073         HP    289      PHE    HE2   3073     0.115000     1.0080   ; qtot  2.000
  3074          C    289      PHE      C   3074     0.510000    12.0110   ; qtot  2.510
  3075          O    289      PHE      O   3075    -0.510000    15.9990   ; qtot  2.000
  3076        NH1    290      ILE      N   3076    -0.470000    14.0070   ; qtot  1.530
  3077          H    290      ILE     HN   3077     0.310000     1.0080   ; qtot  1.840
  3078        CT1    290      ILE     CA   3078     0.070000    12.0110   ; qtot  1.910
  3079        HB1    290      ILE     HA   3079     0.090000     1.0080   ; qtot  2.000
  3080        CT1    290      ILE     CB   3080    -0.090000    12.0110   ; qtot  1.910
  3081        HA1    290      ILE     HB   3081     0.090000     1.0080   ; qtot  2.000
  3082        CT3    290      ILE    CG2   3082    -0.270000    12.0110   ; qtot  1.730
  3083        HA3    290      ILE   HG21   3083     0.090000     1.0080   ; qtot  1.820
  3084        HA3    290      ILE   HG22   3084     0.090000     1.0080   ; qtot  1.910
  3085        HA3    290      ILE   HG23   3085     0.090000     1.0080   ; qtot  2.000
  3086        CT2    290      ILE    CG1   3086    -0.180000    12.0110   ; qtot  1.820
  3087        HA2    290      ILE   HG11   3087     0.090000     1.0080   ; qtot  1.910
  3088        HA2    290      ILE   HG12   3088     0.090000     1.0080   ; qtot  2.000
  3089        CT3    290      ILE     CD   3089    -0.270000    12.0110   ; qtot  1.730
  3090        HA3    290      ILE    HD1   3090     0.090000     1.0080   ; qtot  1.820
  3091        HA3    290      ILE    HD2   3091     0.090000     1.0080   ; qtot  1.910
  3092        HA3    290      ILE    HD3   3092     0.090000     1.0080   ; qtot  2.000
  3093          C    290      ILE      C   3093     0.510000    12.0110   ; qtot  2.510
  3094          O    290      ILE      O   3094    -0.510000    15.9990   ; qtot  2.000
  3095        NH1    291      VAL      N   3095    -0.470000    14.0070   ; qtot  1.530
  3096          H    291      VAL     HN   3096     0.310000     1.0080   ; qtot  1.840
  3097        CT1    291      VAL     CA   3097     0.070000    12.0110   ; qtot  1.910
  3098        HB1    291      VAL     HA   3098     0.090000     1.0080   ; qtot  2.000
  3099        CT1    291      VAL     CB   3099    -0.090000    12.0110   ; qtot  1.910
  3100        HA1    291      VAL     HB   3100     0.090000     1.0080   ; qtot  2.000
  3101        CT3    291      VAL    CG1   3101    -0.270000    12.0110   ; qtot  1.730
  3102        HA3    291      VAL   HG11   3102     0.090000     1.0080   ; qtot  1.820
  3103        HA3    291      VAL   HG12   3103     0.090000     1.0080   ; qtot  1.910
  3104        HA3    291      VAL   HG13   3104     0.090000     1.0080   ; qtot  2.000
  3105        CT3    291      VAL    CG2   3105    -0.270000    12.0110   ; qtot  1.730
  3106        HA3    291      VAL   HG21   3106     0.090000     1.0080   ; qtot  1.820
  3107        HA3    291      VAL   HG22   3107     0.090000     1.0080   ; qtot  1.910
  3108        HA3    291      VAL   HG23   3108     0.090000     1.0080   ; qtot  2.000
  3109          C    291      VAL      C   3109     0.510000    12.0110   ; qtot  2.510
  3110          O    291      VAL      O   3110    -0.510000    15.9990   ; qtot  2.000
  3111        NH1    292      TYR      N   3111    -0.470000    14.0070   ; qtot  1.530
  3112          H    292      TYR     HN   3112     0.310000     1.0080   ; qtot  1.840
  3113        CT1    292      TYR     CA   3113     0.070000    12.0110   ; qtot  1.910
  3114        HB1    292      TYR     HA   3114     0.090000     1.0080   ; qtot  2.000
  3115        CT2    292      TYR     CB   3115    -0.180000    12.0110   ; qtot  1.820
  3116        HA2    292      TYR    HB1   3116     0.090000     1.0080   ; qtot  1.910
  3117        HA2    292      TYR    HB2   3117     0.090000     1.0080   ; qtot  2.000
  3118         CA    292      TYR     CG   3118     0.000000    12.0110   ; qtot  2.000
  3119         CA    292      TYR    CD1   3119    -0.115000    12.0110   ; qtot  1.885
  3120         HP    292      TYR    HD1   3120     0.115000     1.0080   ; qtot  2.000
  3121         CA    292      TYR    CE1   3121    -0.115000    12.0110   ; qtot  1.885
  3122         HP    292      TYR    HE1   3122     0.115000     1.0080   ; qtot  2.000
  3123         CA    292      TYR     CZ   3123     0.110000    12.0110   ; qtot  2.110
  3124        OH1    292      TYR     OH   3124    -0.540000    15.9990   ; qtot  1.570
  3125          H    292      TYR     HH   3125     0.430000     1.0080   ; qtot  2.000
  3126         CA    292      TYR    CD2   3126    -0.115000    12.0110   ; qtot  1.885
  3127         HP    292      TYR    HD2   3127     0.115000     1.0080   ; qtot  2.000
  3128         CA    292      TYR    CE2   3128    -0.115000    12.0110   ; qtot  1.885
  3129         HP    292      TYR    HE2   3129     0.115000     1.0080   ; qtot  2.000
  3130          C    292      TYR      C   3130     0.510000    12.0110   ; qtot  2.510
  3131          O    292      TYR      O   3131    -0.510000    15.9990   ; qtot  2.000
  3132        NH1    293      ALA      N   3132    -0.470000    14.0070   ; qtot  1.530
  3133          H    293      ALA     HN   3133     0.310000     1.0080   ; qtot  1.840
  3134        CT1    293      ALA     CA   3134     0.070000    12.0110   ; qtot  1.910
  3135        HB1    293      ALA     HA   3135     0.090000     1.0080   ; qtot  2.000
  3136        CT3    293      ALA     CB   3136    -0.270000    12.0110   ; qtot  1.730
  3137        HA3    293      ALA    HB1   3137     0.090000     1.0080   ; qtot  1.820
  3138        HA3    293      ALA    HB2   3138     0.090000     1.0080   ; qtot  1.910
  3139        HA3    293      ALA    HB3   3139     0.090000     1.0080   ; qtot  2.000
  3140          C    293      ALA      C   3140     0.510000    12.0110   ; qtot  2.510
  3141          O    293      ALA      O   3141    -0.510000    15.9990   ; qtot  2.000
  3142        NH1    294      TYR      N   3142    -0.470000    14.0070   ; qtot  1.530
  3143          H    294      TYR     HN   3143     0.310000     1.0080   ; qtot  1.840
  3144        CT1    294      TYR     CA   3144     0.070000    12.0110   ; qtot  1.910
  3145        HB1    294      TYR     HA   3145     0.090000     1.0080   ; qtot  2.000
  3146        CT2    294      TYR     CB   3146    -0.180000    12.0110   ; qtot  1.820
  3147        HA2    294      TYR    HB1   3147     0.090000     1.0080   ; qtot  1.910
  3148        HA2    294      TYR    HB2   3148     0.090000     1.0080   ; qtot  2.000
  3149         CA    294      TYR     CG   3149     0.000000    12.0110   ; qtot  2.000
  3150         CA    294      TYR    CD1   3150    -0.115000    12.0110   ; qtot  1.885
  3151         HP    294      TYR    HD1   3151     0.115000     1.0080   ; qtot  2.000
  3152         CA    294      TYR    CE1   3152    -0.115000    12.0110   ; qtot  1.885
  3153         HP    294      TYR    HE1   3153     0.115000     1.0080   ; qtot  2.000
  3154         CA    294      TYR     CZ   3154     0.110000    12.0110   ; qtot  2.110
  3155        OH1    294      TYR     OH   3155    -0.540000    15.9990   ; qtot  1.570
  3156          H    294      TYR     HH   3156     0.430000     1.0080   ; qtot  2.000
  3157         CA    294      TYR    CD2   3157    -0.115000    12.0110   ; qtot  1.885
  3158         HP    294      TYR    HD2   3158     0.115000     1.0080   ; qtot  2.000
  3159         CA    294      TYR    CE2   3159    -0.115000    12.0110   ; qtot  1.885
  3160         HP    294      TYR    HE2   3160     0.115000     1.0080   ; qtot  2.000
  3161          C    294      TYR      C   3161     0.510000    12.0110   ; qtot  2.510
  3162          O    294      TYR      O   3162    -0.510000    15.9990   ; qtot  2.000
  3163        NH1    295      MET      N   3163    -0.470000    14.0070   ; qtot  1.530
  3164          H    295      MET     HN   3164     0.310000     1.0080   ; qtot  1.840
  3165        CT1    295      MET     CA   3165     0.070000    12.0110   ; qtot  1.910
  3166        HB1    295      MET     HA   3166     0.090000     1.0080   ; qtot  2.000
  3167        CT2    295      MET     CB   3167    -0.180000    12.0110   ; qtot  1.820
  3168        HA2    295      MET    HB1   3168     0.090000     1.0080   ; qtot  1.910
  3169        HA2    295      MET    HB2   3169     0.090000     1.0080   ; qtot  2.000
  3170        CT2    295      MET     CG   3170    -0.140000    12.0110   ; qtot  1.860
  3171        HA2    295      MET    HG1   3171     0.090000     1.0080   ; qtot  1.950
  3172        HA2    295      MET    HG2   3172     0.090000     1.0080   ; qtot  2.040
  3173          S    295      MET     SD   3173    -0.090000    32.0600   ; qtot  1.950
  3174        CT3    295      MET     CE   3174    -0.220000    12.0110   ; qtot  1.730
  3175        HA3    295      MET    HE1   3175     0.090000     1.0080   ; qtot  1.820
  3176        HA3    295      MET    HE2   3176     0.090000     1.0080   ; qtot  1.910
  3177        HA3    295      MET    HE3   3177     0.090000     1.0080   ; qtot  2.000
  3178          C    295      MET      C   3178     0.510000    12.0110   ; qtot  2.510
  3179          O    295      MET      O   3179    -0.510000    15.9990   ; qtot  2.000
  3180        NH1    296      TYR      N   3180    -0.470000    14.0070   ; qtot  1.530
  3181          H    296      TYR     HN   3181     0.310000     1.0080   ; qtot  1.840
  3182        CT1    296      TYR     CA   3182     0.070000    12.0110   ; qtot  1.910
  3183        HB1    296      TYR     HA   3183     0.090000     1.0080   ; qtot  2.000
  3184        CT2    296      TYR     CB   3184    -0.180000    12.0110   ; qtot  1.820
  3185        HA2    296      TYR    HB1   3185     0.090000     1.0080   ; qtot  1.910
  3186        HA2    296      TYR    HB2   3186     0.090000     1.0080   ; qtot  2.000
  3187         CA    296      TYR     CG   3187     0.000000    12.0110   ; qtot  2.000
  3188         CA    296      TYR    CD1   3188    -0.115000    12.0110   ; qtot  1.885
  3189         HP    296      TYR    HD1   3189     0.115000     1.0080   ; qtot  2.000
  3190         CA    296      TYR    CE1   3190    -0.115000    12.0110   ; qtot  1.885
  3191         HP    296      TYR    HE1   3191     0.115000     1.0080   ; qtot  2.000
  3192         CA    296      TYR     CZ   3192     0.110000    12.0110   ; qtot  2.110
  3193        OH1    296      TYR     OH   3193    -0.540000    15.9990   ; qtot  1.570
  3194          H    296      TYR     HH   3194     0.430000     1.0080   ; qtot  2.000
  3195         CA    296      TYR    CD2   3195    -0.115000    12.0110   ; qtot  1.885
  3196         HP    296      TYR    HD2   3196     0.115000     1.0080   ; qtot  2.000
  3197         CA    296      TYR    CE2   3197    -0.115000    12.0110   ; qtot  1.885
  3198         HP    296      TYR    HE2   3198     0.115000     1.0080   ; qtot  2.000
  3199          C    296      TYR      C   3199     0.510000    12.0110   ; qtot  2.510
  3200          O    296      TYR      O   3200    -0.510000    15.9990   ; qtot  2.000
  3201        NH1    297      ILE      N   3201    -0.470000    14.0070   ; qtot  1.530
  3202          H    297      ILE     HN   3202     0.310000     1.0080   ; qtot  1.840
  3203        CT1    297      ILE     CA   3203     0.070000    12.0110   ; qtot  1.910
  3204        HB1    297      ILE     HA   3204     0.090000     1.0080   ; qtot  2.000
  3205        CT1    297      ILE     CB   3205    -0.090000    12.0110   ; qtot  1.910
  3206        HA1    297      ILE     HB   3206     0.090000     1.0080   ; qtot  2.000
  3207        CT3    297      ILE    CG2   3207    -0.270000    12.0110   ; qtot  1.730
  3208        HA3    297      ILE   HG21   3208     0.090000     1.0080   ; qtot  1.820
  3209        HA3    297      ILE   HG22   3209     0.090000     1.0080   ; qtot  1.910
  3210        HA3    297      ILE   HG23   3210     0.090000     1.0080   ; qtot  2.000
  3211        CT2    297      ILE    CG1   3211    -0.180000    12.0110   ; qtot  1.820
  3212        HA2    297      ILE   HG11   3212     0.090000     1.0080   ; qtot  1.910
  3213        HA2    297      ILE   HG12   3213     0.090000     1.0080   ; qtot  2.000
  3214        CT3    297      ILE     CD   3214    -0.270000    12.0110   ; qtot  1.730
  3215        HA3    297      ILE    HD1   3215     0.090000     1.0080   ; qtot  1.820
  3216        HA3    297      ILE    HD2   3216     0.090000     1.0080   ; qtot  1.910
  3217        HA3    297      ILE    HD3   3217     0.090000     1.0080   ; qtot  2.000
  3218          C    297      ILE      C   3218     0.510000    12.0110   ; qtot  2.510
  3219          O    297      ILE      O   3219    -0.510000    15.9990   ; qtot  2.000
  3220        NH1    298      LEU      N   3220    -0.470000    14.0070   ; qtot  1.530
  3221          H    298      LEU     HN   3221     0.310000     1.0080   ; qtot  1.840
  3222        CT1    298      LEU     CA   3222     0.070000    12.0110   ; qtot  1.910
  3223        HB1    298      LEU     HA   3223     0.090000     1.0080   ; qtot  2.000
  3224        CT2    298      LEU     CB   3224    -0.180000    12.0110   ; qtot  1.820
  3225        HA2    298      LEU    HB1   3225     0.090000     1.0080   ; qtot  1.910
  3226        HA2    298      LEU    HB2   3226     0.090000     1.0080   ; qtot  2.000
  3227        CT1    298      LEU     CG   3227    -0.090000    12.0110   ; qtot  1.910
  3228        HA1    298      LEU     HG   3228     0.090000     1.0080   ; qtot  2.000
  3229        CT3    298      LEU    CD1   3229    -0.270000    12.0110   ; qtot  1.730
  3230        HA3    298      LEU   HD11   3230     0.090000     1.0080   ; qtot  1.820
  3231        HA3    298      LEU   HD12   3231     0.090000     1.0080   ; qtot  1.910
  3232        HA3    298      LEU   HD13   3232     0.090000     1.0080   ; qtot  2.000
  3233        CT3    298      LEU    CD2   3233    -0.270000    12.0110   ; qtot  1.730
  3234        HA3    298      LEU   HD21   3234     0.090000     1.0080   ; qtot  1.820
  3235        HA3    298      LEU   HD22   3235     0.090000     1.0080   ; qtot  1.910
  3236        HA3    298      LEU   HD23   3236     0.090000     1.0080   ; qtot  2.000
  3237          C    298      LEU      C   3237     0.510000    12.0110   ; qtot  2.510
  3238          O    298      LEU      O   3238    -0.510000    15.9990   ; qtot  2.000
  3239        NH1    299      TRP      N   3239    -0.470000    14.0070   ; qtot  1.530
  3240          H    299      TRP     HN   3240     0.310000     1.0080   ; qtot  1.840
  3241        CT1    299      TRP     CA   3241     0.070000    12.0110   ; qtot  1.910
  3242        HB1    299      TRP     HA   3242     0.090000     1.0080   ; qtot  2.000
  3243        CT2    299      TRP     CB   3243    -0.180000    12.0110   ; qtot  1.820
  3244        HA2    299      TRP    HB1   3244     0.090000     1.0080   ; qtot  1.910
  3245        HA2    299      TRP    HB2   3245     0.090000     1.0080   ; qtot  2.000
  3246         CY    299      TRP     CG   3246    -0.030000    12.0110   ; qtot  1.970
  3247         CA    299      TRP    CD1   3247    -0.150000    12.0110   ; qtot  1.820
  3248         HP    299      TRP    HD1   3248     0.220000     1.0080   ; qtot  2.040
  3249         NY    299      TRP    NE1   3249    -0.510000    14.0070   ; qtot  1.530
  3250          H    299      TRP    HE1   3250     0.370000     1.0080   ; qtot  1.900
  3251        CPT    299      TRP    CE2   3251     0.240000    12.0110   ; qtot  2.140
  3252        CPT    299      TRP    CD2   3252     0.110000    12.0110   ; qtot  2.250
  3253        CAI    299      TRP    CE3   3253    -0.250000    12.0110   ; qtot  2.000
  3254         HP    299      TRP    HE3   3254     0.170000     1.0080   ; qtot  2.170
  3255         CA    299      TRP    CZ3   3255    -0.200000    12.0110   ; qtot  1.970
  3256         HP    299      TRP    HZ3   3256     0.140000     1.0080   ; qtot  2.110
  3257        CAI    299      TRP    CZ2   3257    -0.270000    12.0110   ; qtot  1.840
  3258         HP    299      TRP    HZ2   3258     0.160000     1.0080   ; qtot  2.000
  3259         CA    299      TRP    CH2   3259    -0.140000    12.0110   ; qtot  1.860
  3260         HP    299      TRP    HH2   3260     0.140000     1.0080   ; qtot  2.000
  3261          C    299      TRP      C   3261     0.510000    12.0110   ; qtot  2.510
  3262          O    299      TRP      O   3262    -0.510000    15.9990   ; qtot  2.000
  3263        NH1    300      LYS      N   3263    -0.470000    14.0070   ; qtot  1.530
  3264          H    300      LYS     HN   3264     0.310000     1.0080   ; qtot  1.840
  3265        CT1    300      LYS     CA   3265     0.070000    12.0110   ; qtot  1.910
  3266        HB1    300      LYS     HA   3266     0.090000     1.0080   ; qtot  2.000
  3267        CT2    300      LYS     CB   3267    -0.180000    12.0110   ; qtot  1.820
  3268        HA2    300      LYS    HB1   3268     0.090000     1.0080   ; qtot  1.910
  3269        HA2    300      LYS    HB2   3269     0.090000     1.0080   ; qtot  2.000
  3270        CT2    300      LYS     CG   3270    -0.180000    12.0110   ; qtot  1.820
  3271        HA2    300      LYS    HG1   3271     0.090000     1.0080   ; qtot  1.910
  3272        HA2    300      LYS    HG2   3272     0.090000     1.0080   ; qtot  2.000
  3273        CT2    300      LYS     CD   3273    -0.180000    12.0110   ; qtot  1.820
  3274        HA2    300      LYS    HD1   3274     0.090000     1.0080   ; qtot  1.910
  3275        HA2    300      LYS    HD2   3275     0.090000     1.0080   ; qtot  2.000
  3276        CT2    300      LYS     CE   3276     0.210000    12.0110   ; qtot  2.210
  3277        HA2    300      LYS    HE1   3277     0.050000     1.0080   ; qtot  2.260
  3278        HA2    300      LYS    HE2   3278     0.050000     1.0080   ; qtot  2.310
  3279        NH3    300      LYS     NZ   3279    -0.300000    14.0070   ; qtot  2.010
  3280         HC    300      LYS    HZ1   3280     0.330000     1.0080   ; qtot  2.340
  3281         HC    300      LYS    HZ2   3281     0.330000     1.0080   ; qtot  2.670
  3282         HC    300      LYS    HZ3   3282     0.330000     1.0080   ; qtot  3.000
  3283          C    300      LYS      C   3283     0.510000    12.0110   ; qtot  3.510
  3284          O    300      LYS      O   3284    -0.510000    15.9990   ; qtot  3.000
  3285        NH1    301      ALA      N   3285    -0.470000    14.0070   ; qtot  2.530
  3286          H    301      ALA     HN   3286     0.310000     1.0080   ; qtot  2.840
  3287        CT1    301      ALA     CA   3287     0.070000    12.0110   ; qtot  2.910
  3288        HB1    301      ALA     HA   3288     0.090000     1.0080   ; qtot  3.000
  3289        CT3    301      ALA     CB   3289    -0.270000    12.0110   ; qtot  2.730
  3290        HA3    301      ALA    HB1   3290     0.090000     1.0080   ; qtot  2.820
  3291        HA3    301      ALA    HB2   3291     0.090000     1.0080   ; qtot  2.910
  3292        HA3    301      ALA    HB3   3292     0.090000     1.0080   ; qtot  3.000
  3293          C    301      ALA      C   3293     0.510000    12.0110   ; qtot  3.510
  3294          O    301      ALA      O   3294    -0.510000    15.9990   ; qtot  3.000
  3295        NH1    302      HSD      N   3295    -0.470000    14.0070   ; qtot  2.530
  3296          H    302      HSD     HN   3296     0.310000     1.0080   ; qtot  2.840
  3297        CT1    302      HSD     CA   3297     0.070000    12.0110   ; qtot  2.910
  3298        HB1    302      HSD     HA   3298     0.090000     1.0080   ; qtot  3.000
  3299        CT2    302      HSD     CB   3299    -0.090000    12.0110   ; qtot  2.910
  3300        HA2    302      HSD    HB1   3300     0.090000     1.0080   ; qtot  3.000
  3301        HA2    302      HSD    HB2   3301     0.090000     1.0080   ; qtot  3.090
  3302        NR1    302      HSD    ND1   3302    -0.360000    14.0070   ; qtot  2.730
  3303          H    302      HSD    HD1   3303     0.320000     1.0080   ; qtot  3.050
  3304       CPH1    302      HSD     CG   3304    -0.050000    12.0110   ; qtot  3.000
  3305       CPH2    302      HSD    CE1   3305     0.250000    12.0110   ; qtot  3.250
  3306        HR1    302      HSD    HE1   3306     0.130000     1.0080   ; qtot  3.380
  3307        NR2    302      HSD    NE2   3307    -0.700000    14.0070   ; qtot  2.680
  3308       CPH1    302      HSD    CD2   3308     0.220000    12.0110   ; qtot  2.900
  3309        HR3    302      HSD    HD2   3309     0.100000     1.0080   ; qtot  3.000
  3310          C    302      HSD      C   3310     0.510000    12.0110   ; qtot  3.510
  3311          O    302      HSD      O   3311    -0.510000    15.9990   ; qtot  3.000
  3312        NH1    303      SER      N   3312    -0.470000    14.0070   ; qtot  2.530
  3313          H    303      SER     HN   3313     0.310000     1.0080   ; qtot  2.840
  3314        CT1    303      SER     CA   3314     0.070000    12.0110   ; qtot  2.910
  3315        HB1    303      SER     HA   3315     0.090000     1.0080   ; qtot  3.000
  3316        CT2    303      SER     CB   3316     0.050000    12.0110   ; qtot  3.050
  3317        HA2    303      SER    HB1   3317     0.090000     1.0080   ; qtot  3.140
  3318        HA2    303      SER    HB2   3318     0.090000     1.0080   ; qtot  3.230
  3319        OH1    303      SER     OG   3319    -0.660000    15.9990   ; qtot  2.570
  3320          H    303      SER    HG1   3320     0.430000     1.0080   ; qtot  3.000
  3321          C    303      SER      C   3321     0.510000    12.0110   ; qtot  3.510
  3322          O    303      SER      O   3322    -0.510000    15.9990   ; qtot  3.000
  3323        NH1    304      HSD      N   3323    -0.470000    14.0070   ; qtot  2.530
  3324          H    304      HSD     HN   3324     0.310000     1.0080   ; qtot  2.840
  3325        CT1    304      HSD     CA   3325     0.070000    12.0110   ; qtot  2.910
  3326        HB1    304      HSD     HA   3326     0.090000     1.0080   ; qtot  3.000
  3327        CT2    304      HSD     CB   3327    -0.090000    12.0110   ; qtot  2.910
  3328        HA2    304      HSD    HB1   3328     0.090000     1.0080   ; qtot  3.000
  3329        HA2    304      HSD    HB2   3329     0.090000     1.0080   ; qtot  3.090
  3330        NR1    304      HSD    ND1   3330    -0.360000    14.0070   ; qtot  2.730
  3331          H    304      HSD    HD1   3331     0.320000     1.0080   ; qtot  3.050
  3332       CPH1    304      HSD     CG   3332    -0.050000    12.0110   ; qtot  3.000
  3333       CPH2    304      HSD    CE1   3333     0.250000    12.0110   ; qtot  3.250
  3334        HR1    304      HSD    HE1   3334     0.130000     1.0080   ; qtot  3.380
  3335        NR2    304      HSD    NE2   3335    -0.700000    14.0070   ; qtot  2.680
  3336       CPH1    304      HSD    CD2   3336     0.220000    12.0110   ; qtot  2.900
  3337        HR3    304      HSD    HD2   3337     0.100000     1.0080   ; qtot  3.000
  3338          C    304      HSD      C   3338     0.510000    12.0110   ; qtot  3.510
  3339          O    304      HSD      O   3339    -0.510000    15.9990   ; qtot  3.000
  3340        NH1    305      ALA      N   3340    -0.470000    14.0070   ; qtot  2.530
  3341          H    305      ALA     HN   3341     0.310000     1.0080   ; qtot  2.840
  3342        CT1    305      ALA     CA   3342     0.070000    12.0110   ; qtot  2.910
  3343        HB1    305      ALA     HA   3343     0.090000     1.0080   ; qtot  3.000
  3344        CT3    305      ALA     CB   3344    -0.270000    12.0110   ; qtot  2.730
  3345        HA3    305      ALA    HB1   3345     0.090000     1.0080   ; qtot  2.820
  3346        HA3    305      ALA    HB2   3346     0.090000     1.0080   ; qtot  2.910
  3347        HA3    305      ALA    HB3   3347     0.090000     1.0080   ; qtot  3.000
  3348          C    305      ALA      C   3348     0.510000    12.0110   ; qtot  3.510
  3349          O    305      ALA      O   3349    -0.510000    15.9990   ; qtot  3.000
  3350        NH1    306      VAL      N   3350    -0.470000    14.0070   ; qtot  2.530
  3351          H    306      VAL     HN   3351     0.310000     1.0080   ; qtot  2.840
  3352        CT1    306      VAL     CA   3352     0.070000    12.0110   ; qtot  2.910
  3353        HB1    306      VAL     HA   3353     0.090000     1.0080   ; qtot  3.000
  3354        CT1    306      VAL     CB   3354    -0.090000    12.0110   ; qtot  2.910
  3355        HA1    306      VAL     HB   3355     0.090000     1.0080   ; qtot  3.000
  3356        CT3    306      VAL    CG1   3356    -0.270000    12.0110   ; qtot  2.730
  3357        HA3    306      VAL   HG11   3357     0.090000     1.0080   ; qtot  2.820
  3358        HA3    306      VAL   HG12   3358     0.090000     1.0080   ; qtot  2.910
  3359        HA3    306      VAL   HG13   3359     0.090000     1.0080   ; qtot  3.000
  3360        CT3    306      VAL    CG2   3360    -0.270000    12.0110   ; qtot  2.730
  3361        HA3    306      VAL   HG21   3361     0.090000     1.0080   ; qtot  2.820
  3362        HA3    306      VAL   HG22   3362     0.090000     1.0080   ; qtot  2.910
  3363        HA3    306      VAL   HG23   3363     0.090000     1.0080   ; qtot  3.000
  3364          C    306      VAL      C   3364     0.510000    12.0110   ; qtot  3.510
  3365          O    306      VAL      O   3365    -0.510000    15.9990   ; qtot  3.000
  3366        NH1    307      ARG      N   3366    -0.470000    14.0070   ; qtot  2.530
  3367          H    307      ARG     HN   3367     0.310000     1.0080   ; qtot  2.840
  3368        CT1    307      ARG     CA   3368     0.070000    12.0110   ; qtot  2.910
  3369        HB1    307      ARG     HA   3369     0.090000     1.0080   ; qtot  3.000
  3370        CT2    307      ARG     CB   3370    -0.180000    12.0110   ; qtot  2.820
  3371        HA2    307      ARG    HB1   3371     0.090000     1.0080   ; qtot  2.910
  3372        HA2    307      ARG    HB2   3372     0.090000     1.0080   ; qtot  3.000
  3373        CT2    307      ARG     CG   3373    -0.180000    12.0110   ; qtot  2.820
  3374        HA2    307      ARG    HG1   3374     0.090000     1.0080   ; qtot  2.910
  3375        HA2    307      ARG    HG2   3375     0.090000     1.0080   ; qtot  3.000
  3376        CT2    307      ARG     CD   3376     0.200000    12.0110   ; qtot  3.200
  3377        HA2    307      ARG    HD1   3377     0.090000     1.0080   ; qtot  3.290
  3378        HA2    307      ARG    HD2   3378     0.090000     1.0080   ; qtot  3.380
  3379        NC2    307      ARG     NE   3379    -0.700000    14.0070   ; qtot  2.680
  3380         HC    307      ARG     HE   3380     0.440000     1.0080   ; qtot  3.120
  3381          C    307      ARG     CZ   3381     0.640000    12.0110   ; qtot  3.760
  3382        NC2    307      ARG    NH1   3382    -0.800000    14.0070   ; qtot  2.960
  3383         HC    307      ARG   HH11   3383     0.460000     1.0080   ; qtot  3.420
  3384         HC    307      ARG   HH12   3384     0.460000     1.0080   ; qtot  3.880
  3385        NC2    307      ARG    NH2   3385    -0.800000    14.0070   ; qtot  3.080
  3386         HC    307      ARG   HH21   3386     0.460000     1.0080   ; qtot  3.540
  3387         HC    307      ARG   HH22   3387     0.460000     1.0080   ; qtot  4.000
  3388          C    307      ARG      C   3388     0.510000    12.0110   ; qtot  4.510
  3389          O    307      ARG      O   3389    -0.510000    15.9990   ; qtot  4.000
  3390        NH1    308      MET      N   3390    -0.470000    14.0070   ; qtot  3.530
  3391          H    308      MET     HN   3391     0.310000     1.0080   ; qtot  3.840
  3392        CT1    308      MET     CA   3392     0.070000    12.0110   ; qtot  3.910
  3393        HB1    308      MET     HA   3393     0.090000     1.0080   ; qtot  4.000
  3394        CT2    308      MET     CB   3394    -0.180000    12.0110   ; qtot  3.820
  3395        HA2    308      MET    HB1   3395     0.090000     1.0080   ; qtot  3.910
  3396        HA2    308      MET    HB2   3396     0.090000     1.0080   ; qtot  4.000
  3397        CT2    308      MET     CG   3397    -0.140000    12.0110   ; qtot  3.860
  3398        HA2    308      MET    HG1   3398     0.090000     1.0080   ; qtot  3.950
  3399        HA2    308      MET    HG2   3399     0.090000     1.0080   ; qtot  4.040
  3400          S    308      MET     SD   3400    -0.090000    32.0600   ; qtot  3.950
  3401        CT3    308      MET     CE   3401    -0.220000    12.0110   ; qtot  3.730
  3402        HA3    308      MET    HE1   3402     0.090000     1.0080   ; qtot  3.820
  3403        HA3    308      MET    HE2   3403     0.090000     1.0080   ; qtot  3.910
  3404        HA3    308      MET    HE3   3404     0.090000     1.0080   ; qtot  4.000
  3405          C    308      MET      C   3405     0.510000    12.0110   ; qtot  4.510
  3406          O    308      MET      O   3406    -0.510000    15.9990   ; qtot  4.000
  3407        NH1    309      ILE      N   3407    -0.470000    14.0070   ; qtot  3.530
  3408          H    309      ILE     HN   3408     0.310000     1.0080   ; qtot  3.840
  3409        CT1    309      ILE     CA   3409     0.070000    12.0110   ; qtot  3.910
  3410        HB1    309      ILE     HA   3410     0.090000     1.0080   ; qtot  4.000
  3411        CT1    309      ILE     CB   3411    -0.090000    12.0110   ; qtot  3.910
  3412        HA1    309      ILE     HB   3412     0.090000     1.0080   ; qtot  4.000
  3413        CT3    309      ILE    CG2   3413    -0.270000    12.0110   ; qtot  3.730
  3414        HA3    309      ILE   HG21   3414     0.090000     1.0080   ; qtot  3.820
  3415        HA3    309      ILE   HG22   3415     0.090000     1.0080   ; qtot  3.910
  3416        HA3    309      ILE   HG23   3416     0.090000     1.0080   ; qtot  4.000
  3417        CT2    309      ILE    CG1   3417    -0.180000    12.0110   ; qtot  3.820
  3418        HA2    309      ILE   HG11   3418     0.090000     1.0080   ; qtot  3.910
  3419        HA2    309      ILE   HG12   3419     0.090000     1.0080   ; qtot  4.000
  3420        CT3    309      ILE     CD   3420    -0.270000    12.0110   ; qtot  3.730
  3421        HA3    309      ILE    HD1   3421     0.090000     1.0080   ; qtot  3.820
  3422        HA3    309      ILE    HD2   3422     0.090000     1.0080   ; qtot  3.910
  3423        HA3    309      ILE    HD3   3423     0.090000     1.0080   ; qtot  4.000
  3424          C    309      ILE      C   3424     0.510000    12.0110   ; qtot  4.510
  3425          O    309      ILE      O   3425    -0.510000    15.9990   ; qtot  4.000
  3426        NH1    310      GLN      N   3426    -0.470000    14.0070   ; qtot  3.530
  3427          H    310      GLN     HN   3427     0.310000     1.0080   ; qtot  3.840
  3428        CT1    310      GLN     CA   3428     0.070000    12.0110   ; qtot  3.910
  3429        HB1    310      GLN     HA   3429     0.090000     1.0080   ; qtot  4.000
  3430        CT2    310      GLN     CB   3430    -0.180000    12.0110   ; qtot  3.820
  3431        HA2    310      GLN    HB1   3431     0.090000     1.0080   ; qtot  3.910
  3432        HA2    310      GLN    HB2   3432     0.090000     1.0080   ; qtot  4.000
  3433        CT2    310      GLN     CG   3433    -0.180000    12.0110   ; qtot  3.820
  3434        HA2    310      GLN    HG1   3434     0.090000     1.0080   ; qtot  3.910
  3435        HA2    310      GLN    HG2   3435     0.090000     1.0080   ; qtot  4.000
  3436         CC    310      GLN     CD   3436     0.550000    12.0110   ; qtot  4.550
  3437          O    310      GLN    OE1   3437    -0.550000    15.9990   ; qtot  4.000
  3438        NH2    310      GLN    NE2   3438    -0.620000    14.0070   ; qtot  3.380
  3439          H    310      GLN   HE21   3439     0.320000     1.0080   ; qtot  3.700
  3440          H    310      GLN   HE22   3440     0.300000     1.0080   ; qtot  4.000
  3441          C    310      GLN      C   3441     0.510000    12.0110   ; qtot  4.510
  3442          O    310      GLN      O   3442    -0.510000    15.9990   ; qtot  4.000
  3443        NH1    311      ARG      N   3443    -0.470000    14.0070   ; qtot  3.530
  3444          H    311      ARG     HN   3444     0.310000     1.0080   ; qtot  3.840
  3445        CT1    311      ARG     CA   3445     0.070000    12.0110   ; qtot  3.910
  3446        HB1    311      ARG     HA   3446     0.090000     1.0080   ; qtot  4.000
  3447        CT2    311      ARG     CB   3447    -0.180000    12.0110   ; qtot  3.820
  3448        HA2    311      ARG    HB1   3448     0.090000     1.0080   ; qtot  3.910
  3449        HA2    311      ARG    HB2   3449     0.090000     1.0080   ; qtot  4.000
  3450        CT2    311      ARG     CG   3450    -0.180000    12.0110   ; qtot  3.820
  3451        HA2    311      ARG    HG1   3451     0.090000     1.0080   ; qtot  3.910
  3452        HA2    311      ARG    HG2   3452     0.090000     1.0080   ; qtot  4.000
  3453        CT2    311      ARG     CD   3453     0.200000    12.0110   ; qtot  4.200
  3454        HA2    311      ARG    HD1   3454     0.090000     1.0080   ; qtot  4.290
  3455        HA2    311      ARG    HD2   3455     0.090000     1.0080   ; qtot  4.380
  3456        NC2    311      ARG     NE   3456    -0.700000    14.0070   ; qtot  3.680
  3457         HC    311      ARG     HE   3457     0.440000     1.0080   ; qtot  4.120
  3458          C    311      ARG     CZ   3458     0.640000    12.0110   ; qtot  4.760
  3459        NC2    311      ARG    NH1   3459    -0.800000    14.0070   ; qtot  3.960
  3460         HC    311      ARG   HH11   3460     0.460000     1.0080   ; qtot  4.420
  3461         HC    311      ARG   HH12   3461     0.460000     1.0080   ; qtot  4.880
  3462        NC2    311      ARG    NH2   3462    -0.800000    14.0070   ; qtot  4.080
  3463         HC    311      ARG   HH21   3463     0.460000     1.0080   ; qtot  4.540
  3464         HC    311      ARG   HH22   3464     0.460000     1.0080   ; qtot  5.000
  3465          C    311      ARG      C   3465     0.510000    12.0110   ; qtot  5.510
  3466          O    311      ARG      O   3466    -0.510000    15.9990   ; qtot  5.000
  3467        NH1    312      GLY      N   3467    -0.470000    14.0070   ; qtot  4.530
  3468          H    312      GLY     HN   3468     0.310000     1.0080   ; qtot  4.840
  3469        CT2    312      GLY     CA   3469    -0.020000    12.0110   ; qtot  4.820
  3470        HB2    312      GLY    HA1   3470     0.090000     1.0080   ; qtot  4.910
  3471        HB2    312      GLY    HA2   3471     0.090000     1.0080   ; qtot  5.000
  3472          C    312      GLY      C   3472     0.510000    12.0110   ; qtot  5.510
  3473          O    312      GLY      O   3473    -0.510000    15.9990   ; qtot  5.000
  3474        NH1    313      THR      N   3474    -0.470000    14.0070   ; qtot  4.530
  3475          H    313      THR     HN   3475     0.310000     1.0080   ; qtot  4.840
  3476        CT1    313      THR     CA   3476     0.070000    12.0110   ; qtot  4.910
  3477        HB1    313      THR     HA   3477     0.090000     1.0080   ; qtot  5.000
  3478        CT1    313      THR     CB   3478     0.140000    12.0110   ; qtot  5.140
  3479        HA1    313      THR     HB   3479     0.090000     1.0080   ; qtot  5.230
  3480        OH1    313      THR    OG1   3480    -0.660000    15.9990   ; qtot  4.570
  3481          H    313      THR    HG1   3481     0.430000     1.0080   ; qtot  5.000
  3482        CT3    313      THR    CG2   3482    -0.270000    12.0110   ; qtot  4.730
  3483        HA3    313      THR   HG21   3483     0.090000     1.0080   ; qtot  4.820
  3484        HA3    313      THR   HG22   3484     0.090000     1.0080   ; qtot  4.910
  3485        HA3    313      THR   HG23   3485     0.090000     1.0080   ; qtot  5.000
  3486          C    313      THR      C   3486     0.510000    12.0110   ; qtot  5.510
  3487          O    313      THR      O   3487    -0.510000    15.9990   ; qtot  5.000
  3488        NH1    314      GLN      N   3488    -0.470000    14.0070   ; qtot  4.530
  3489          H    314      GLN     HN   3489     0.310000     1.0080   ; qtot  4.840
  3490        CT1    314      GLN     CA   3490     0.070000    12.0110   ; qtot  4.910
  3491        HB1    314      GLN     HA   3491     0.090000     1.0080   ; qtot  5.000
  3492        CT2    314      GLN     CB   3492    -0.180000    12.0110   ; qtot  4.820
  3493        HA2    314      GLN    HB1   3493     0.090000     1.0080   ; qtot  4.910
  3494        HA2    314      GLN    HB2   3494     0.090000     1.0080   ; qtot  5.000
  3495        CT2    314      GLN     CG   3495    -0.180000    12.0110   ; qtot  4.820
  3496        HA2    314      GLN    HG1   3496     0.090000     1.0080   ; qtot  4.910
  3497        HA2    314      GLN    HG2   3497     0.090000     1.0080   ; qtot  5.000
  3498         CC    314      GLN     CD   3498     0.550000    12.0110   ; qtot  5.550
  3499          O    314      GLN    OE1   3499    -0.550000    15.9990   ; qtot  5.000
  3500        NH2    314      GLN    NE2   3500    -0.620000    14.0070   ; qtot  4.380
  3501          H    314      GLN   HE21   3501     0.320000     1.0080   ; qtot  4.700
  3502          H    314      GLN   HE22   3502     0.300000     1.0080   ; qtot  5.000
  3503          C    314      GLN      C   3503     0.510000    12.0110   ; qtot  5.510
  3504          O    314      GLN      O   3504    -0.510000    15.9990   ; qtot  5.000
  3505        NH1    315      LYS      N   3505    -0.470000    14.0070   ; qtot  4.530
  3506          H    315      LYS     HN   3506     0.310000     1.0080   ; qtot  4.840
  3507        CT1    315      LYS     CA   3507     0.070000    12.0110   ; qtot  4.910
  3508        HB1    315      LYS     HA   3508     0.090000     1.0080   ; qtot  5.000
  3509        CT2    315      LYS     CB   3509    -0.180000    12.0110   ; qtot  4.820
  3510        HA2    315      LYS    HB1   3510     0.090000     1.0080   ; qtot  4.910
  3511        HA2    315      LYS    HB2   3511     0.090000     1.0080   ; qtot  5.000
  3512        CT2    315      LYS     CG   3512    -0.180000    12.0110   ; qtot  4.820
  3513        HA2    315      LYS    HG1   3513     0.090000     1.0080   ; qtot  4.910
  3514        HA2    315      LYS    HG2   3514     0.090000     1.0080   ; qtot  5.000
  3515        CT2    315      LYS     CD   3515    -0.180000    12.0110   ; qtot  4.820
  3516        HA2    315      LYS    HD1   3516     0.090000     1.0080   ; qtot  4.910
  3517        HA2    315      LYS    HD2   3517     0.090000     1.0080   ; qtot  5.000
  3518        CT2    315      LYS     CE   3518     0.210000    12.0110   ; qtot  5.210
  3519        HA2    315      LYS    HE1   3519     0.050000     1.0080   ; qtot  5.260
  3520        HA2    315      LYS    HE2   3520     0.050000     1.0080   ; qtot  5.310
  3521        NH3    315      LYS     NZ   3521    -0.300000    14.0070   ; qtot  5.010
  3522         HC    315      LYS    HZ1   3522     0.330000     1.0080   ; qtot  5.340
  3523         HC    315      LYS    HZ2   3523     0.330000     1.0080   ; qtot  5.670
  3524         HC    315      LYS    HZ3   3524     0.330000     1.0080   ; qtot  6.000
  3525          C    315      LYS      C   3525     0.510000    12.0110   ; qtot  6.510
  3526          O    315      LYS      O   3526    -0.510000    15.9990   ; qtot  6.000
  3527        NH1    316      SER      N   3527    -0.470000    14.0070   ; qtot  5.530
  3528          H    316      SER     HN   3528     0.310000     1.0080   ; qtot  5.840
  3529        CT1    316      SER     CA   3529     0.070000    12.0110   ; qtot  5.910
  3530        HB1    316      SER     HA   3530     0.090000     1.0080   ; qtot  6.000
  3531        CT2    316      SER     CB   3531     0.050000    12.0110   ; qtot  6.050
  3532        HA2    316      SER    HB1   3532     0.090000     1.0080   ; qtot  6.140
  3533        HA2    316      SER    HB2   3533     0.090000     1.0080   ; qtot  6.230
  3534        OH1    316      SER     OG   3534    -0.660000    15.9990   ; qtot  5.570
  3535          H    316      SER    HG1   3535     0.430000     1.0080   ; qtot  6.000
  3536          C    316      SER      C   3536     0.510000    12.0110   ; qtot  6.510
  3537          O    316      SER      O   3537    -0.510000    15.9990   ; qtot  6.000
  3538        NH1    317      ILE      N   3538    -0.470000    14.0070   ; qtot  5.530
  3539          H    317      ILE     HN   3539     0.310000     1.0080   ; qtot  5.840
  3540        CT1    317      ILE     CA   3540     0.070000    12.0110   ; qtot  5.910
  3541        HB1    317      ILE     HA   3541     0.090000     1.0080   ; qtot  6.000
  3542        CT1    317      ILE     CB   3542    -0.090000    12.0110   ; qtot  5.910
  3543        HA1    317      ILE     HB   3543     0.090000     1.0080   ; qtot  6.000
  3544        CT3    317      ILE    CG2   3544    -0.270000    12.0110   ; qtot  5.730
  3545        HA3    317      ILE   HG21   3545     0.090000     1.0080   ; qtot  5.820
  3546        HA3    317      ILE   HG22   3546     0.090000     1.0080   ; qtot  5.910
  3547        HA3    317      ILE   HG23   3547     0.090000     1.0080   ; qtot  6.000
  3548        CT2    317      ILE    CG1   3548    -0.180000    12.0110   ; qtot  5.820
  3549        HA2    317      ILE   HG11   3549     0.090000     1.0080   ; qtot  5.910
  3550        HA2    317      ILE   HG12   3550     0.090000     1.0080   ; qtot  6.000
  3551        CT3    317      ILE     CD   3551    -0.270000    12.0110   ; qtot  5.730
  3552        HA3    317      ILE    HD1   3552     0.090000     1.0080   ; qtot  5.820
  3553        HA3    317      ILE    HD2   3553     0.090000     1.0080   ; qtot  5.910
  3554        HA3    317      ILE    HD3   3554     0.090000     1.0080   ; qtot  6.000
  3555          C    317      ILE      C   3555     0.510000    12.0110   ; qtot  6.510
  3556          O    317      ILE      O   3556    -0.510000    15.9990   ; qtot  6.000
  3557        NH1    327      VAL      N   3557    -0.470000    14.0070   ; qtot  5.530
  3558          H    327      VAL     HN   3558     0.310000     1.0080   ; qtot  5.840
  3559        CT1    327      VAL     CA   3559     0.070000    12.0110   ; qtot  5.910
  3560        HB1    327      VAL     HA   3560     0.090000     1.0080   ; qtot  6.000
  3561        CT1    327      VAL     CB   3561    -0.090000    12.0110   ; qtot  5.910
  3562        HA1    327      VAL     HB   3562     0.090000     1.0080   ; qtot  6.000
  3563        CT3    327      VAL    CG1   3563    -0.270000    12.0110   ; qtot  5.730
  3564        HA3    327      VAL   HG11   3564     0.090000     1.0080   ; qtot  5.820
  3565        HA3    327      VAL   HG12   3565     0.090000     1.0080   ; qtot  5.910
  3566        HA3    327      VAL   HG13   3566     0.090000     1.0080   ; qtot  6.000
  3567        CT3    327      VAL    CG2   3567    -0.270000    12.0110   ; qtot  5.730
  3568        HA3    327      VAL   HG21   3568     0.090000     1.0080   ; qtot  5.820
  3569        HA3    327      VAL   HG22   3569     0.090000     1.0080   ; qtot  5.910
  3570        HA3    327      VAL   HG23   3570     0.090000     1.0080   ; qtot  6.000
  3571          C    327      VAL      C   3571     0.510000    12.0110   ; qtot  6.510
  3572          O    327      VAL      O   3572    -0.510000    15.9990   ; qtot  6.000
  3573        NH1    328      GLN      N   3573    -0.470000    14.0070   ; qtot  5.530
  3574          H    328      GLN     HN   3574     0.310000     1.0080   ; qtot  5.840
  3575        CT1    328      GLN     CA   3575     0.070000    12.0110   ; qtot  5.910
  3576        HB1    328      GLN     HA   3576     0.090000     1.0080   ; qtot  6.000
  3577        CT2    328      GLN     CB   3577    -0.180000    12.0110   ; qtot  5.820
  3578        HA2    328      GLN    HB1   3578     0.090000     1.0080   ; qtot  5.910
  3579        HA2    328      GLN    HB2   3579     0.090000     1.0080   ; qtot  6.000
  3580        CT2    328      GLN     CG   3580    -0.180000    12.0110   ; qtot  5.820
  3581        HA2    328      GLN    HG1   3581     0.090000     1.0080   ; qtot  5.910
  3582        HA2    328      GLN    HG2   3582     0.090000     1.0080   ; qtot  6.000
  3583         CC    328      GLN     CD   3583     0.550000    12.0110   ; qtot  6.550
  3584          O    328      GLN    OE1   3584    -0.550000    15.9990   ; qtot  6.000
  3585        NH2    328      GLN    NE2   3585    -0.620000    14.0070   ; qtot  5.380
  3586          H    328      GLN   HE21   3586     0.320000     1.0080   ; qtot  5.700
  3587          H    328      GLN   HE22   3587     0.300000     1.0080   ; qtot  6.000
  3588          C    328      GLN      C   3588     0.510000    12.0110   ; qtot  6.510
  3589          O    328      GLN      O   3589    -0.510000    15.9990   ; qtot  6.000
  3590        NH1    329      VAL      N   3590    -0.470000    14.0070   ; qtot  5.530
  3591          H    329      VAL     HN   3591     0.310000     1.0080   ; qtot  5.840
  3592        CT1    329      VAL     CA   3592     0.070000    12.0110   ; qtot  5.910
  3593        HB1    329      VAL     HA   3593     0.090000     1.0080   ; qtot  6.000
  3594        CT1    329      VAL     CB   3594    -0.090000    12.0110   ; qtot  5.910
  3595        HA1    329      VAL     HB   3595     0.090000     1.0080   ; qtot  6.000
  3596        CT3    329      VAL    CG1   3596    -0.270000    12.0110   ; qtot  5.730
  3597        HA3    329      VAL   HG11   3597     0.090000     1.0080   ; qtot  5.820
  3598        HA3    329      VAL   HG12   3598     0.090000     1.0080   ; qtot  5.910
  3599        HA3    329      VAL   HG13   3599     0.090000     1.0080   ; qtot  6.000
  3600        CT3    329      VAL    CG2   3600    -0.270000    12.0110   ; qtot  5.730
  3601        HA3    329      VAL   HG21   3601     0.090000     1.0080   ; qtot  5.820
  3602        HA3    329      VAL   HG22   3602     0.090000     1.0080   ; qtot  5.910
  3603        HA3    329      VAL   HG23   3603     0.090000     1.0080   ; qtot  6.000
  3604          C    329      VAL      C   3604     0.510000    12.0110   ; qtot  6.510
  3605          O    329      VAL      O   3605    -0.510000    15.9990   ; qtot  6.000
  3606        NH1    330      THR      N   3606    -0.470000    14.0070   ; qtot  5.530
  3607          H    330      THR     HN   3607     0.310000     1.0080   ; qtot  5.840
  3608        CT1    330      THR     CA   3608     0.070000    12.0110   ; qtot  5.910
  3609        HB1    330      THR     HA   3609     0.090000     1.0080   ; qtot  6.000
  3610        CT1    330      THR     CB   3610     0.140000    12.0110   ; qtot  6.140
  3611        HA1    330      THR     HB   3611     0.090000     1.0080   ; qtot  6.230
  3612        OH1    330      THR    OG1   3612    -0.660000    15.9990   ; qtot  5.570
  3613          H    330      THR    HG1   3613     0.430000     1.0080   ; qtot  6.000
  3614        CT3    330      THR    CG2   3614    -0.270000    12.0110   ; qtot  5.730
  3615        HA3    330      THR   HG21   3615     0.090000     1.0080   ; qtot  5.820
  3616        HA3    330      THR   HG22   3616     0.090000     1.0080   ; qtot  5.910
  3617        HA3    330      THR   HG23   3617     0.090000     1.0080   ; qtot  6.000
  3618          C    330      THR      C   3618     0.510000    12.0110   ; qtot  6.510
  3619          O    330      THR      O   3619    -0.510000    15.9990   ; qtot  6.000
  3620        NH1    331      ARG      N   3620    -0.470000    14.0070   ; qtot  5.530
  3621          H    331      ARG     HN   3621     0.310000     1.0080   ; qtot  5.840
  3622        CT1    331      ARG     CA   3622     0.070000    12.0110   ; qtot  5.910
  3623        HB1    331      ARG     HA   3623     0.090000     1.0080   ; qtot  6.000
  3624        CT2    331      ARG     CB   3624    -0.180000    12.0110   ; qtot  5.820
  3625        HA2    331      ARG    HB1   3625     0.090000     1.0080   ; qtot  5.910
  3626        HA2    331      ARG    HB2   3626     0.090000     1.0080   ; qtot  6.000
  3627        CT2    331      ARG     CG   3627    -0.180000    12.0110   ; qtot  5.820
  3628        HA2    331      ARG    HG1   3628     0.090000     1.0080   ; qtot  5.910
  3629        HA2    331      ARG    HG2   3629     0.090000     1.0080   ; qtot  6.000
  3630        CT2    331      ARG     CD   3630     0.200000    12.0110   ; qtot  6.200
  3631        HA2    331      ARG    HD1   3631     0.090000     1.0080   ; qtot  6.290
  3632        HA2    331      ARG    HD2   3632     0.090000     1.0080   ; qtot  6.380
  3633        NC2    331      ARG     NE   3633    -0.700000    14.0070   ; qtot  5.680
  3634         HC    331      ARG     HE   3634     0.440000     1.0080   ; qtot  6.120
  3635          C    331      ARG     CZ   3635     0.640000    12.0110   ; qtot  6.760
  3636        NC2    331      ARG    NH1   3636    -0.800000    14.0070   ; qtot  5.960
  3637         HC    331      ARG   HH11   3637     0.460000     1.0080   ; qtot  6.420
  3638         HC    331      ARG   HH12   3638     0.460000     1.0080   ; qtot  6.880
  3639        NC2    331      ARG    NH2   3639    -0.800000    14.0070   ; qtot  6.080
  3640         HC    331      ARG   HH21   3640     0.460000     1.0080   ; qtot  6.540
  3641         HC    331      ARG   HH22   3641     0.460000     1.0080   ; qtot  7.000
  3642          C    331      ARG      C   3642     0.510000    12.0110   ; qtot  7.510
  3643          O    331      ARG      O   3643    -0.510000    15.9990   ; qtot  7.000
  3644          N    332      PRO      N   3644    -0.290000    14.0070   ; qtot  6.710
  3645        CP3    332      PRO     CD   3645     0.000000    12.0110   ; qtot  6.710
  3646        HA2    332      PRO    HD1   3646     0.090000     1.0080   ; qtot  6.800
  3647        HA2    332      PRO    HD2   3647     0.090000     1.0080   ; qtot  6.890
  3648        CP1    332      PRO     CA   3648     0.020000    12.0110   ; qtot  6.910
  3649        HB1    332      PRO     HA   3649     0.090000     1.0080   ; qtot  7.000
  3650        CP2    332      PRO     CB   3650    -0.180000    12.0110   ; qtot  6.820
  3651        HA2    332      PRO    HB1   3651     0.090000     1.0080   ; qtot  6.910
  3652        HA2    332      PRO    HB2   3652     0.090000     1.0080   ; qtot  7.000
  3653        CP2    332      PRO     CG   3653    -0.180000    12.0110   ; qtot  6.820
  3654        HA2    332      PRO    HG1   3654     0.090000     1.0080   ; qtot  6.910
  3655        HA2    332      PRO    HG2   3655     0.090000     1.0080   ; qtot  7.000
  3656          C    332      PRO      C   3656     0.510000    12.0110   ; qtot  7.510
  3657          O    332      PRO      O   3657    -0.510000    15.9990   ; qtot  7.000
  3658        NH1    333      ASP      N   3658    -0.470000    14.0070   ; qtot  6.530
  3659          H    333      ASP     HN   3659     0.310000     1.0080   ; qtot  6.840
  3660        CT1    333      ASP     CA   3660     0.070000    12.0110   ; qtot  6.910
  3661        HB1    333      ASP     HA   3661     0.090000     1.0080   ; qtot  7.000
  3662       CT2A    333      ASP     CB   3662    -0.280000    12.0110   ; qtot  6.720
  3663        HA2    333      ASP    HB1   3663     0.090000     1.0080   ; qtot  6.810
  3664        HA2    333      ASP    HB2   3664     0.090000     1.0080   ; qtot  6.900
  3665         CC    333      ASP     CG   3665     0.620000    12.0110   ; qtot  7.520
  3666         OC    333      ASP    OD1   3666    -0.760000    15.9990   ; qtot  6.760
  3667         OC    333      ASP    OD2   3667    -0.760000    15.9990   ; qtot  6.000
  3668          C    333      ASP      C   3668     0.510000    12.0110   ; qtot  6.510
  3669          O    333      ASP      O   3669    -0.510000    15.9990   ; qtot  6.000
  3670        NH1    334      GLN      N   3670    -0.470000    14.0070   ; qtot  5.530
  3671          H    334      GLN     HN   3671     0.310000     1.0080   ; qtot  5.840
  3672        CT1    334      GLN     CA   3672     0.070000    12.0110   ; qtot  5.910
  3673        HB1    334      GLN     HA   3673     0.090000     1.0080   ; qtot  6.000
  3674        CT2    334      GLN     CB   3674    -0.180000    12.0110   ; qtot  5.820
  3675        HA2    334      GLN    HB1   3675     0.090000     1.0080   ; qtot  5.910
  3676        HA2    334      GLN    HB2   3676     0.090000     1.0080   ; qtot  6.000
  3677        CT2    334      GLN     CG   3677    -0.180000    12.0110   ; qtot  5.820
  3678        HA2    334      GLN    HG1   3678     0.090000     1.0080   ; qtot  5.910
  3679        HA2    334      GLN    HG2   3679     0.090000     1.0080   ; qtot  6.000
  3680         CC    334      GLN     CD   3680     0.550000    12.0110   ; qtot  6.550
  3681          O    334      GLN    OE1   3681    -0.550000    15.9990   ; qtot  6.000
  3682        NH2    334      GLN    NE2   3682    -0.620000    14.0070   ; qtot  5.380
  3683          H    334      GLN   HE21   3683     0.320000     1.0080   ; qtot  5.700
  3684          H    334      GLN   HE22   3684     0.300000     1.0080   ; qtot  6.000
  3685          C    334      GLN      C   3685     0.510000    12.0110   ; qtot  6.510
  3686          O    334      GLN      O   3686    -0.510000    15.9990   ; qtot  6.000
  3687        NH1    335      ALA      N   3687    -0.470000    14.0070   ; qtot  5.530
  3688          H    335      ALA     HN   3688     0.310000     1.0080   ; qtot  5.840
  3689        CT1    335      ALA     CA   3689     0.070000    12.0110   ; qtot  5.910
  3690        HB1    335      ALA     HA   3690     0.090000     1.0080   ; qtot  6.000
  3691        CT3    335      ALA     CB   3691    -0.270000    12.0110   ; qtot  5.730
  3692        HA3    335      ALA    HB1   3692     0.090000     1.0080   ; qtot  5.820
  3693        HA3    335      ALA    HB2   3693     0.090000     1.0080   ; qtot  5.910
  3694        HA3    335      ALA    HB3   3694     0.090000     1.0080   ; qtot  6.000
  3695          C    335      ALA      C   3695     0.510000    12.0110   ; qtot  6.510
  3696          O    335      ALA      O   3696    -0.510000    15.9990   ; qtot  6.000
  3697        NH1    336      ARG      N   3697    -0.470000    14.0070   ; qtot  5.530
  3698          H    336      ARG     HN   3698     0.310000     1.0080   ; qtot  5.840
  3699        CT1    336      ARG     CA   3699     0.070000    12.0110   ; qtot  5.910
  3700        HB1    336      ARG     HA   3700     0.090000     1.0080   ; qtot  6.000
  3701        CT2    336      ARG     CB   3701    -0.180000    12.0110   ; qtot  5.820
  3702        HA2    336      ARG    HB1   3702     0.090000     1.0080   ; qtot  5.910
  3703        HA2    336      ARG    HB2   3703     0.090000     1.0080   ; qtot  6.000
  3704        CT2    336      ARG     CG   3704    -0.180000    12.0110   ; qtot  5.820
  3705        HA2    336      ARG    HG1   3705     0.090000     1.0080   ; qtot  5.910
  3706        HA2    336      ARG    HG2   3706     0.090000     1.0080   ; qtot  6.000
  3707        CT2    336      ARG     CD   3707     0.200000    12.0110   ; qtot  6.200
  3708        HA2    336      ARG    HD1   3708     0.090000     1.0080   ; qtot  6.290
  3709        HA2    336      ARG    HD2   3709     0.090000     1.0080   ; qtot  6.380
  3710        NC2    336      ARG     NE   3710    -0.700000    14.0070   ; qtot  5.680
  3711         HC    336      ARG     HE   3711     0.440000     1.0080   ; qtot  6.120
  3712          C    336      ARG     CZ   3712     0.640000    12.0110   ; qtot  6.760
  3713        NC2    336      ARG    NH1   3713    -0.800000    14.0070   ; qtot  5.960
  3714         HC    336      ARG   HH11   3714     0.460000     1.0080   ; qtot  6.420
  3715         HC    336      ARG   HH12   3715     0.460000     1.0080   ; qtot  6.880
  3716        NC2    336      ARG    NH2   3716    -0.800000    14.0070   ; qtot  6.080
  3717         HC    336      ARG   HH21   3717     0.460000     1.0080   ; qtot  6.540
  3718         HC    336      ARG   HH22   3718     0.460000     1.0080   ; qtot  7.000
  3719          C    336      ARG      C   3719     0.510000    12.0110   ; qtot  7.510
  3720          O    336      ARG      O   3720    -0.510000    15.9990   ; qtot  7.000
  3721        NH1    337      MET      N   3721    -0.470000    14.0070   ; qtot  6.530
  3722          H    337      MET     HN   3722     0.310000     1.0080   ; qtot  6.840
  3723        CT1    337      MET     CA   3723     0.070000    12.0110   ; qtot  6.910
  3724        HB1    337      MET     HA   3724     0.090000     1.0080   ; qtot  7.000
  3725        CT2    337      MET     CB   3725    -0.180000    12.0110   ; qtot  6.820
  3726        HA2    337      MET    HB1   3726     0.090000     1.0080   ; qtot  6.910
  3727        HA2    337      MET    HB2   3727     0.090000     1.0080   ; qtot  7.000
  3728        CT2    337      MET     CG   3728    -0.140000    12.0110   ; qtot  6.860
  3729        HA2    337      MET    HG1   3729     0.090000     1.0080   ; qtot  6.950
  3730        HA2    337      MET    HG2   3730     0.090000     1.0080   ; qtot  7.040
  3731          S    337      MET     SD   3731    -0.090000    32.0600   ; qtot  6.950
  3732        CT3    337      MET     CE   3732    -0.220000    12.0110   ; qtot  6.730
  3733        HA3    337      MET    HE1   3733     0.090000     1.0080   ; qtot  6.820
  3734        HA3    337      MET    HE2   3734     0.090000     1.0080   ; qtot  6.910
  3735        HA3    337      MET    HE3   3735     0.090000     1.0080   ; qtot  7.000
  3736          C    337      MET      C   3736     0.510000    12.0110   ; qtot  7.510
  3737          O    337      MET      O   3737    -0.510000    15.9990   ; qtot  7.000
  3738        NH1    338      ASP      N   3738    -0.470000    14.0070   ; qtot  6.530
  3739          H    338      ASP     HN   3739     0.310000     1.0080   ; qtot  6.840
  3740        CT1    338      ASP     CA   3740     0.070000    12.0110   ; qtot  6.910
  3741        HB1    338      ASP     HA   3741     0.090000     1.0080   ; qtot  7.000
  3742       CT2A    338      ASP     CB   3742    -0.280000    12.0110   ; qtot  6.720
  3743        HA2    338      ASP    HB1   3743     0.090000     1.0080   ; qtot  6.810
  3744        HA2    338      ASP    HB2   3744     0.090000     1.0080   ; qtot  6.900
  3745         CC    338      ASP     CG   3745     0.620000    12.0110   ; qtot  7.520
  3746         OC    338      ASP    OD1   3746    -0.760000    15.9990   ; qtot  6.760
  3747         OC    338      ASP    OD2   3747    -0.760000    15.9990   ; qtot  6.000
  3748          C    338      ASP      C   3748     0.510000    12.0110   ; qtot  6.510
  3749          O    338      ASP      O   3749    -0.510000    15.9990   ; qtot  6.000
  3750        NH1    339      ILE      N   3750    -0.470000    14.0070   ; qtot  5.530
  3751          H    339      ILE     HN   3751     0.310000     1.0080   ; qtot  5.840
  3752        CT1    339      ILE     CA   3752     0.070000    12.0110   ; qtot  5.910
  3753        HB1    339      ILE     HA   3753     0.090000     1.0080   ; qtot  6.000
  3754        CT1    339      ILE     CB   3754    -0.090000    12.0110   ; qtot  5.910
  3755        HA1    339      ILE     HB   3755     0.090000     1.0080   ; qtot  6.000
  3756        CT3    339      ILE    CG2   3756    -0.270000    12.0110   ; qtot  5.730
  3757        HA3    339      ILE   HG21   3757     0.090000     1.0080   ; qtot  5.820
  3758        HA3    339      ILE   HG22   3758     0.090000     1.0080   ; qtot  5.910
  3759        HA3    339      ILE   HG23   3759     0.090000     1.0080   ; qtot  6.000
  3760        CT2    339      ILE    CG1   3760    -0.180000    12.0110   ; qtot  5.820
  3761        HA2    339      ILE   HG11   3761     0.090000     1.0080   ; qtot  5.910
  3762        HA2    339      ILE   HG12   3762     0.090000     1.0080   ; qtot  6.000
  3763        CT3    339      ILE     CD   3763    -0.270000    12.0110   ; qtot  5.730
  3764        HA3    339      ILE    HD1   3764     0.090000     1.0080   ; qtot  5.820
  3765        HA3    339      ILE    HD2   3765     0.090000     1.0080   ; qtot  5.910
  3766        HA3    339      ILE    HD3   3766     0.090000     1.0080   ; qtot  6.000
  3767          C    339      ILE      C   3767     0.510000    12.0110   ; qtot  6.510
  3768          O    339      ILE      O   3768    -0.510000    15.9990   ; qtot  6.000
  3769        NH1    340      ARG      N   3769    -0.470000    14.0070   ; qtot  5.530
  3770          H    340      ARG     HN   3770     0.310000     1.0080   ; qtot  5.840
  3771        CT1    340      ARG     CA   3771     0.070000    12.0110   ; qtot  5.910
  3772        HB1    340      ARG     HA   3772     0.090000     1.0080   ; qtot  6.000
  3773        CT2    340      ARG     CB   3773    -0.180000    12.0110   ; qtot  5.820
  3774        HA2    340      ARG    HB1   3774     0.090000     1.0080   ; qtot  5.910
  3775        HA2    340      ARG    HB2   3775     0.090000     1.0080   ; qtot  6.000
  3776        CT2    340      ARG     CG   3776    -0.180000    12.0110   ; qtot  5.820
  3777        HA2    340      ARG    HG1   3777     0.090000     1.0080   ; qtot  5.910
  3778        HA2    340      ARG    HG2   3778     0.090000     1.0080   ; qtot  6.000
  3779        CT2    340      ARG     CD   3779     0.200000    12.0110   ; qtot  6.200
  3780        HA2    340      ARG    HD1   3780     0.090000     1.0080   ; qtot  6.290
  3781        HA2    340      ARG    HD2   3781     0.090000     1.0080   ; qtot  6.380
  3782        NC2    340      ARG     NE   3782    -0.700000    14.0070   ; qtot  5.680
  3783         HC    340      ARG     HE   3783     0.440000     1.0080   ; qtot  6.120
  3784          C    340      ARG     CZ   3784     0.640000    12.0110   ; qtot  6.760
  3785        NC2    340      ARG    NH1   3785    -0.800000    14.0070   ; qtot  5.960
  3786         HC    340      ARG   HH11   3786     0.460000     1.0080   ; qtot  6.420
  3787         HC    340      ARG   HH12   3787     0.460000     1.0080   ; qtot  6.880
  3788        NC2    340      ARG    NH2   3788    -0.800000    14.0070   ; qtot  6.080
  3789         HC    340      ARG   HH21   3789     0.460000     1.0080   ; qtot  6.540
  3790         HC    340      ARG   HH22   3790     0.460000     1.0080   ; qtot  7.000
  3791          C    340      ARG      C   3791     0.510000    12.0110   ; qtot  7.510
  3792          O    340      ARG      O   3792    -0.510000    15.9990   ; qtot  7.000
  3793        NH1    341      LEU      N   3793    -0.470000    14.0070   ; qtot  6.530
  3794          H    341      LEU     HN   3794     0.310000     1.0080   ; qtot  6.840
  3795        CT1    341      LEU     CA   3795     0.070000    12.0110   ; qtot  6.910
  3796        HB1    341      LEU     HA   3796     0.090000     1.0080   ; qtot  7.000
  3797        CT2    341      LEU     CB   3797    -0.180000    12.0110   ; qtot  6.820
  3798        HA2    341      LEU    HB1   3798     0.090000     1.0080   ; qtot  6.910
  3799        HA2    341      LEU    HB2   3799     0.090000     1.0080   ; qtot  7.000
  3800        CT1    341      LEU     CG   3800    -0.090000    12.0110   ; qtot  6.910
  3801        HA1    341      LEU     HG   3801     0.090000     1.0080   ; qtot  7.000
  3802        CT3    341      LEU    CD1   3802    -0.270000    12.0110   ; qtot  6.730
  3803        HA3    341      LEU   HD11   3803     0.090000     1.0080   ; qtot  6.820
  3804        HA3    341      LEU   HD12   3804     0.090000     1.0080   ; qtot  6.910
  3805        HA3    341      LEU   HD13   3805     0.090000     1.0080   ; qtot  7.000
  3806        CT3    341      LEU    CD2   3806    -0.270000    12.0110   ; qtot  6.730
  3807        HA3    341      LEU   HD21   3807     0.090000     1.0080   ; qtot  6.820
  3808        HA3    341      LEU   HD22   3808     0.090000     1.0080   ; qtot  6.910
  3809        HA3    341      LEU   HD23   3809     0.090000     1.0080   ; qtot  7.000
  3810          C    341      LEU      C   3810     0.510000    12.0110   ; qtot  7.510
  3811          O    341      LEU      O   3811    -0.510000    15.9990   ; qtot  7.000
  3812        NH1    342      ALA      N   3812    -0.470000    14.0070   ; qtot  6.530
  3813          H    342      ALA     HN   3813     0.310000     1.0080   ; qtot  6.840
  3814        CT1    342      ALA     CA   3814     0.070000    12.0110   ; qtot  6.910
  3815        HB1    342      ALA     HA   3815     0.090000     1.0080   ; qtot  7.000
  3816        CT3    342      ALA     CB   3816    -0.270000    12.0110   ; qtot  6.730
  3817        HA3    342      ALA    HB1   3817     0.090000     1.0080   ; qtot  6.820
  3818        HA3    342      ALA    HB2   3818     0.090000     1.0080   ; qtot  6.910
  3819        HA3    342      ALA    HB3   3819     0.090000     1.0080   ; qtot  7.000
  3820          C    342      ALA      C   3820     0.510000    12.0110   ; qtot  7.510
  3821          O    342      ALA      O   3821    -0.510000    15.9990   ; qtot  7.000
  3822        NH1    343      LYS      N   3822    -0.470000    14.0070   ; qtot  6.530
  3823          H    343      LYS     HN   3823     0.310000     1.0080   ; qtot  6.840
  3824        CT1    343      LYS     CA   3824     0.070000    12.0110   ; qtot  6.910
  3825        HB1    343      LYS     HA   3825     0.090000     1.0080   ; qtot  7.000
  3826        CT2    343      LYS     CB   3826    -0.180000    12.0110   ; qtot  6.820
  3827        HA2    343      LYS    HB1   3827     0.090000     1.0080   ; qtot  6.910
  3828        HA2    343      LYS    HB2   3828     0.090000     1.0080   ; qtot  7.000
  3829        CT2    343      LYS     CG   3829    -0.180000    12.0110   ; qtot  6.820
  3830        HA2    343      LYS    HG1   3830     0.090000     1.0080   ; qtot  6.910
  3831        HA2    343      LYS    HG2   3831     0.090000     1.0080   ; qtot  7.000
  3832        CT2    343      LYS     CD   3832    -0.180000    12.0110   ; qtot  6.820
  3833        HA2    343      LYS    HD1   3833     0.090000     1.0080   ; qtot  6.910
  3834        HA2    343      LYS    HD2   3834     0.090000     1.0080   ; qtot  7.000
  3835        CT2    343      LYS     CE   3835     0.210000    12.0110   ; qtot  7.210
  3836        HA2    343      LYS    HE1   3836     0.050000     1.0080   ; qtot  7.260
  3837        HA2    343      LYS    HE2   3837     0.050000     1.0080   ; qtot  7.310
  3838        NH3    343      LYS     NZ   3838    -0.300000    14.0070   ; qtot  7.010
  3839         HC    343      LYS    HZ1   3839     0.330000     1.0080   ; qtot  7.340
  3840         HC    343      LYS    HZ2   3840     0.330000     1.0080   ; qtot  7.670
  3841         HC    343      LYS    HZ3   3841     0.330000     1.0080   ; qtot  8.000
  3842          C    343      LYS      C   3842     0.510000    12.0110   ; qtot  8.510
  3843          O    343      LYS      O   3843    -0.510000    15.9990   ; qtot  8.000
  3844        NH1    344      THR      N   3844    -0.470000    14.0070   ; qtot  7.530
  3845          H    344      THR     HN   3845     0.310000     1.0080   ; qtot  7.840
  3846        CT1    344      THR     CA   3846     0.070000    12.0110   ; qtot  7.910
  3847        HB1    344      THR     HA   3847     0.090000     1.0080   ; qtot  8.000
  3848        CT1    344      THR     CB   3848     0.140000    12.0110   ; qtot  8.140
  3849        HA1    344      THR     HB   3849     0.090000     1.0080   ; qtot  8.230
  3850        OH1    344      THR    OG1   3850    -0.660000    15.9990   ; qtot  7.570
  3851          H    344      THR    HG1   3851     0.430000     1.0080   ; qtot  8.000
  3852        CT3    344      THR    CG2   3852    -0.270000    12.0110   ; qtot  7.730
  3853        HA3    344      THR   HG21   3853     0.090000     1.0080   ; qtot  7.820
  3854        HA3    344      THR   HG22   3854     0.090000     1.0080   ; qtot  7.910
  3855        HA3    344      THR   HG23   3855     0.090000     1.0080   ; qtot  8.000
  3856          C    344      THR      C   3856     0.510000    12.0110   ; qtot  8.510
  3857          O    344      THR      O   3857    -0.510000    15.9990   ; qtot  8.000
  3858        NH1    345      LEU      N   3858    -0.470000    14.0070   ; qtot  7.530
  3859          H    345      LEU     HN   3859     0.310000     1.0080   ; qtot  7.840
  3860        CT1    345      LEU     CA   3860     0.070000    12.0110   ; qtot  7.910
  3861        HB1    345      LEU     HA   3861     0.090000     1.0080   ; qtot  8.000
  3862        CT2    345      LEU     CB   3862    -0.180000    12.0110   ; qtot  7.820
  3863        HA2    345      LEU    HB1   3863     0.090000     1.0080   ; qtot  7.910
  3864        HA2    345      LEU    HB2   3864     0.090000     1.0080   ; qtot  8.000
  3865        CT1    345      LEU     CG   3865    -0.090000    12.0110   ; qtot  7.910
  3866        HA1    345      LEU     HG   3866     0.090000     1.0080   ; qtot  8.000
  3867        CT3    345      LEU    CD1   3867    -0.270000    12.0110   ; qtot  7.730
  3868        HA3    345      LEU   HD11   3868     0.090000     1.0080   ; qtot  7.820
  3869        HA3    345      LEU   HD12   3869     0.090000     1.0080   ; qtot  7.910
  3870        HA3    345      LEU   HD13   3870     0.090000     1.0080   ; qtot  8.000
  3871        CT3    345      LEU    CD2   3871    -0.270000    12.0110   ; qtot  7.730
  3872        HA3    345      LEU   HD21   3872     0.090000     1.0080   ; qtot  7.820
  3873        HA3    345      LEU   HD22   3873     0.090000     1.0080   ; qtot  7.910
  3874        HA3    345      LEU   HD23   3874     0.090000     1.0080   ; qtot  8.000
  3875          C    345      LEU      C   3875     0.510000    12.0110   ; qtot  8.510
  3876          O    345      LEU      O   3876    -0.510000    15.9990   ; qtot  8.000
  3877        NH1    346      VAL      N   3877    -0.470000    14.0070   ; qtot  7.530
  3878          H    346      VAL     HN   3878     0.310000     1.0080   ; qtot  7.840
  3879        CT1    346      VAL     CA   3879     0.070000    12.0110   ; qtot  7.910
  3880        HB1    346      VAL     HA   3880     0.090000     1.0080   ; qtot  8.000
  3881        CT1    346      VAL     CB   3881    -0.090000    12.0110   ; qtot  7.910
  3882        HA1    346      VAL     HB   3882     0.090000     1.0080   ; qtot  8.000
  3883        CT3    346      VAL    CG1   3883    -0.270000    12.0110   ; qtot  7.730
  3884        HA3    346      VAL   HG11   3884     0.090000     1.0080   ; qtot  7.820
  3885        HA3    346      VAL   HG12   3885     0.090000     1.0080   ; qtot  7.910
  3886        HA3    346      VAL   HG13   3886     0.090000     1.0080   ; qtot  8.000
  3887        CT3    346      VAL    CG2   3887    -0.270000    12.0110   ; qtot  7.730
  3888        HA3    346      VAL   HG21   3888     0.090000     1.0080   ; qtot  7.820
  3889        HA3    346      VAL   HG22   3889     0.090000     1.0080   ; qtot  7.910
  3890        HA3    346      VAL   HG23   3890     0.090000     1.0080   ; qtot  8.000
  3891          C    346      VAL      C   3891     0.510000    12.0110   ; qtot  8.510
  3892          O    346      VAL      O   3892    -0.510000    15.9990   ; qtot  8.000
  3893        NH1    347      LEU      N   3893    -0.470000    14.0070   ; qtot  7.530
  3894          H    347      LEU     HN   3894     0.310000     1.0080   ; qtot  7.840
  3895        CT1    347      LEU     CA   3895     0.070000    12.0110   ; qtot  7.910
  3896        HB1    347      LEU     HA   3896     0.090000     1.0080   ; qtot  8.000
  3897        CT2    347      LEU     CB   3897    -0.180000    12.0110   ; qtot  7.820
  3898        HA2    347      LEU    HB1   3898     0.090000     1.0080   ; qtot  7.910
  3899        HA2    347      LEU    HB2   3899     0.090000     1.0080   ; qtot  8.000
  3900        CT1    347      LEU     CG   3900    -0.090000    12.0110   ; qtot  7.910
  3901        HA1    347      LEU     HG   3901     0.090000     1.0080   ; qtot  8.000
  3902        CT3    347      LEU    CD1   3902    -0.270000    12.0110   ; qtot  7.730
  3903        HA3    347      LEU   HD11   3903     0.090000     1.0080   ; qtot  7.820
  3904        HA3    347      LEU   HD12   3904     0.090000     1.0080   ; qtot  7.910
  3905        HA3    347      LEU   HD13   3905     0.090000     1.0080   ; qtot  8.000
  3906        CT3    347      LEU    CD2   3906    -0.270000    12.0110   ; qtot  7.730
  3907        HA3    347      LEU   HD21   3907     0.090000     1.0080   ; qtot  7.820
  3908        HA3    347      LEU   HD22   3908     0.090000     1.0080   ; qtot  7.910
  3909        HA3    347      LEU   HD23   3909     0.090000     1.0080   ; qtot  8.000
  3910          C    347      LEU      C   3910     0.510000    12.0110   ; qtot  8.510
  3911          O    347      LEU      O   3911    -0.510000    15.9990   ; qtot  8.000
  3912        NH1    348      ILE      N   3912    -0.470000    14.0070   ; qtot  7.530
  3913          H    348      ILE     HN   3913     0.310000     1.0080   ; qtot  7.840
  3914        CT1    348      ILE     CA   3914     0.070000    12.0110   ; qtot  7.910
  3915        HB1    348      ILE     HA   3915     0.090000     1.0080   ; qtot  8.000
  3916        CT1    348      ILE     CB   3916    -0.090000    12.0110   ; qtot  7.910
  3917        HA1    348      ILE     HB   3917     0.090000     1.0080   ; qtot  8.000
  3918        CT3    348      ILE    CG2   3918    -0.270000    12.0110   ; qtot  7.730
  3919        HA3    348      ILE   HG21   3919     0.090000     1.0080   ; qtot  7.820
  3920        HA3    348      ILE   HG22   3920     0.090000     1.0080   ; qtot  7.910
  3921        HA3    348      ILE   HG23   3921     0.090000     1.0080   ; qtot  8.000
  3922        CT2    348      ILE    CG1   3922    -0.180000    12.0110   ; qtot  7.820
  3923        HA2    348      ILE   HG11   3923     0.090000     1.0080   ; qtot  7.910
  3924        HA2    348      ILE   HG12   3924     0.090000     1.0080   ; qtot  8.000
  3925        CT3    348      ILE     CD   3925    -0.270000    12.0110   ; qtot  7.730
  3926        HA3    348      ILE    HD1   3926     0.090000     1.0080   ; qtot  7.820
  3927        HA3    348      ILE    HD2   3927     0.090000     1.0080   ; qtot  7.910
  3928        HA3    348      ILE    HD3   3928     0.090000     1.0080   ; qtot  8.000
  3929          C    348      ILE      C   3929     0.510000    12.0110   ; qtot  8.510
  3930          O    348      ILE      O   3930    -0.510000    15.9990   ; qtot  8.000
  3931        NH1    349      LEU      N   3931    -0.470000    14.0070   ; qtot  7.530
  3932          H    349      LEU     HN   3932     0.310000     1.0080   ; qtot  7.840
  3933        CT1    349      LEU     CA   3933     0.070000    12.0110   ; qtot  7.910
  3934        HB1    349      LEU     HA   3934     0.090000     1.0080   ; qtot  8.000
  3935        CT2    349      LEU     CB   3935    -0.180000    12.0110   ; qtot  7.820
  3936        HA2    349      LEU    HB1   3936     0.090000     1.0080   ; qtot  7.910
  3937        HA2    349      LEU    HB2   3937     0.090000     1.0080   ; qtot  8.000
  3938        CT1    349      LEU     CG   3938    -0.090000    12.0110   ; qtot  7.910
  3939        HA1    349      LEU     HG   3939     0.090000     1.0080   ; qtot  8.000
  3940        CT3    349      LEU    CD1   3940    -0.270000    12.0110   ; qtot  7.730
  3941        HA3    349      LEU   HD11   3941     0.090000     1.0080   ; qtot  7.820
  3942        HA3    349      LEU   HD12   3942     0.090000     1.0080   ; qtot  7.910
  3943        HA3    349      LEU   HD13   3943     0.090000     1.0080   ; qtot  8.000
  3944        CT3    349      LEU    CD2   3944    -0.270000    12.0110   ; qtot  7.730
  3945        HA3    349      LEU   HD21   3945     0.090000     1.0080   ; qtot  7.820
  3946        HA3    349      LEU   HD22   3946     0.090000     1.0080   ; qtot  7.910
  3947        HA3    349      LEU   HD23   3947     0.090000     1.0080   ; qtot  8.000
  3948          C    349      LEU      C   3948     0.510000    12.0110   ; qtot  8.510
  3949          O    349      LEU      O   3949    -0.510000    15.9990   ; qtot  8.000
  3950        NH1    350      VAL      N   3950    -0.470000    14.0070   ; qtot  7.530
  3951          H    350      VAL     HN   3951     0.310000     1.0080   ; qtot  7.840
  3952        CT1    350      VAL     CA   3952     0.070000    12.0110   ; qtot  7.910
  3953        HB1    350      VAL     HA   3953     0.090000     1.0080   ; qtot  8.000
  3954        CT1    350      VAL     CB   3954    -0.090000    12.0110   ; qtot  7.910
  3955        HA1    350      VAL     HB   3955     0.090000     1.0080   ; qtot  8.000
  3956        CT3    350      VAL    CG1   3956    -0.270000    12.0110   ; qtot  7.730
  3957        HA3    350      VAL   HG11   3957     0.090000     1.0080   ; qtot  7.820
  3958        HA3    350      VAL   HG12   3958     0.090000     1.0080   ; qtot  7.910
  3959        HA3    350      VAL   HG13   3959     0.090000     1.0080   ; qtot  8.000
  3960        CT3    350      VAL    CG2   3960    -0.270000    12.0110   ; qtot  7.730
  3961        HA3    350      VAL   HG21   3961     0.090000     1.0080   ; qtot  7.820
  3962        HA3    350      VAL   HG22   3962     0.090000     1.0080   ; qtot  7.910
  3963        HA3    350      VAL   HG23   3963     0.090000     1.0080   ; qtot  8.000
  3964          C    350      VAL      C   3964     0.510000    12.0110   ; qtot  8.510
  3965          O    350      VAL      O   3965    -0.510000    15.9990   ; qtot  8.000
  3966        NH1    351      VAL      N   3966    -0.470000    14.0070   ; qtot  7.530
  3967          H    351      VAL     HN   3967     0.310000     1.0080   ; qtot  7.840
  3968        CT1    351      VAL     CA   3968     0.070000    12.0110   ; qtot  7.910
  3969        HB1    351      VAL     HA   3969     0.090000     1.0080   ; qtot  8.000
  3970        CT1    351      VAL     CB   3970    -0.090000    12.0110   ; qtot  7.910
  3971        HA1    351      VAL     HB   3971     0.090000     1.0080   ; qtot  8.000
  3972        CT3    351      VAL    CG1   3972    -0.270000    12.0110   ; qtot  7.730
  3973        HA3    351      VAL   HG11   3973     0.090000     1.0080   ; qtot  7.820
  3974        HA3    351      VAL   HG12   3974     0.090000     1.0080   ; qtot  7.910
  3975        HA3    351      VAL   HG13   3975     0.090000     1.0080   ; qtot  8.000
  3976        CT3    351      VAL    CG2   3976    -0.270000    12.0110   ; qtot  7.730
  3977        HA3    351      VAL   HG21   3977     0.090000     1.0080   ; qtot  7.820
  3978        HA3    351      VAL   HG22   3978     0.090000     1.0080   ; qtot  7.910
  3979        HA3    351      VAL   HG23   3979     0.090000     1.0080   ; qtot  8.000
  3980          C    351      VAL      C   3980     0.510000    12.0110   ; qtot  8.510
  3981          O    351      VAL      O   3981    -0.510000    15.9990   ; qtot  8.000
  3982        NH1    352      LEU      N   3982    -0.470000    14.0070   ; qtot  7.530
  3983          H    352      LEU     HN   3983     0.310000     1.0080   ; qtot  7.840
  3984        CT1    352      LEU     CA   3984     0.070000    12.0110   ; qtot  7.910
  3985        HB1    352      LEU     HA   3985     0.090000     1.0080   ; qtot  8.000
  3986        CT2    352      LEU     CB   3986    -0.180000    12.0110   ; qtot  7.820
  3987        HA2    352      LEU    HB1   3987     0.090000     1.0080   ; qtot  7.910
  3988        HA2    352      LEU    HB2   3988     0.090000     1.0080   ; qtot  8.000
  3989        CT1    352      LEU     CG   3989    -0.090000    12.0110   ; qtot  7.910
  3990        HA1    352      LEU     HG   3990     0.090000     1.0080   ; qtot  8.000
  3991        CT3    352      LEU    CD1   3991    -0.270000    12.0110   ; qtot  7.730
  3992        HA3    352      LEU   HD11   3992     0.090000     1.0080   ; qtot  7.820
  3993        HA3    352      LEU   HD12   3993     0.090000     1.0080   ; qtot  7.910
  3994        HA3    352      LEU   HD13   3994     0.090000     1.0080   ; qtot  8.000
  3995        CT3    352      LEU    CD2   3995    -0.270000    12.0110   ; qtot  7.730
  3996        HA3    352      LEU   HD21   3996     0.090000     1.0080   ; qtot  7.820
  3997        HA3    352      LEU   HD22   3997     0.090000     1.0080   ; qtot  7.910
  3998        HA3    352      LEU   HD23   3998     0.090000     1.0080   ; qtot  8.000
  3999          C    352      LEU      C   3999     0.510000    12.0110   ; qtot  8.510
  4000          O    352      LEU      O   4000    -0.510000    15.9990   ; qtot  8.000
  4001        NH1    353      ILE      N   4001    -0.470000    14.0070   ; qtot  7.530
  4002          H    353      ILE     HN   4002     0.310000     1.0080   ; qtot  7.840
  4003        CT1    353      ILE     CA   4003     0.070000    12.0110   ; qtot  7.910
  4004        HB1    353      ILE     HA   4004     0.090000     1.0080   ; qtot  8.000
  4005        CT1    353      ILE     CB   4005    -0.090000    12.0110   ; qtot  7.910
  4006        HA1    353      ILE     HB   4006     0.090000     1.0080   ; qtot  8.000
  4007        CT3    353      ILE    CG2   4007    -0.270000    12.0110   ; qtot  7.730
  4008        HA3    353      ILE   HG21   4008     0.090000     1.0080   ; qtot  7.820
  4009        HA3    353      ILE   HG22   4009     0.090000     1.0080   ; qtot  7.910
  4010        HA3    353      ILE   HG23   4010     0.090000     1.0080   ; qtot  8.000
  4011        CT2    353      ILE    CG1   4011    -0.180000    12.0110   ; qtot  7.820
  4012        HA2    353      ILE   HG11   4012     0.090000     1.0080   ; qtot  7.910
  4013        HA2    353      ILE   HG12   4013     0.090000     1.0080   ; qtot  8.000
  4014        CT3    353      ILE     CD   4014    -0.270000    12.0110   ; qtot  7.730
  4015        HA3    353      ILE    HD1   4015     0.090000     1.0080   ; qtot  7.820
  4016        HA3    353      ILE    HD2   4016     0.090000     1.0080   ; qtot  7.910
  4017        HA3    353      ILE    HD3   4017     0.090000     1.0080   ; qtot  8.000
  4018          C    353      ILE      C   4018     0.510000    12.0110   ; qtot  8.510
  4019          O    353      ILE      O   4019    -0.510000    15.9990   ; qtot  8.000
  4020        NH1    354      ILE      N   4020    -0.470000    14.0070   ; qtot  7.530
  4021          H    354      ILE     HN   4021     0.310000     1.0080   ; qtot  7.840
  4022        CT1    354      ILE     CA   4022     0.070000    12.0110   ; qtot  7.910
  4023        HB1    354      ILE     HA   4023     0.090000     1.0080   ; qtot  8.000
  4024        CT1    354      ILE     CB   4024    -0.090000    12.0110   ; qtot  7.910
  4025        HA1    354      ILE     HB   4025     0.090000     1.0080   ; qtot  8.000
  4026        CT3    354      ILE    CG2   4026    -0.270000    12.0110   ; qtot  7.730
  4027        HA3    354      ILE   HG21   4027     0.090000     1.0080   ; qtot  7.820
  4028        HA3    354      ILE   HG22   4028     0.090000     1.0080   ; qtot  7.910
  4029        HA3    354      ILE   HG23   4029     0.090000     1.0080   ; qtot  8.000
  4030        CT2    354      ILE    CG1   4030    -0.180000    12.0110   ; qtot  7.820
  4031        HA2    354      ILE   HG11   4031     0.090000     1.0080   ; qtot  7.910
  4032        HA2    354      ILE   HG12   4032     0.090000     1.0080   ; qtot  8.000
  4033        CT3    354      ILE     CD   4033    -0.270000    12.0110   ; qtot  7.730
  4034        HA3    354      ILE    HD1   4034     0.090000     1.0080   ; qtot  7.820
  4035        HA3    354      ILE    HD2   4035     0.090000     1.0080   ; qtot  7.910
  4036        HA3    354      ILE    HD3   4036     0.090000     1.0080   ; qtot  8.000
  4037          C    354      ILE      C   4037     0.510000    12.0110   ; qtot  8.510
  4038          O    354      ILE      O   4038    -0.510000    15.9990   ; qtot  8.000
  4039        NH1    355      CYS      N   4039    -0.470000    14.0070   ; qtot  7.530
  4040          H    355      CYS     HN   4040     0.310000     1.0080   ; qtot  7.840
  4041        CT1    355      CYS     CA   4041     0.070000    12.0110   ; qtot  7.910
  4042        HB1    355      CYS     HA   4042     0.090000     1.0080   ; qtot  8.000
  4043        CT2    355      CYS     CB   4043    -0.110000    12.0110   ; qtot  7.890
  4044        HA2    355      CYS    HB1   4044     0.090000     1.0080   ; qtot  7.980
  4045        HA2    355      CYS    HB2   4045     0.090000     1.0080   ; qtot  8.070
  4046          S    355      CYS     SG   4046    -0.230000    32.0600   ; qtot  7.840
  4047         HS    355      CYS    HG1   4047     0.160000     1.0080   ; qtot  8.000
  4048          C    355      CYS      C   4048     0.510000    12.0110   ; qtot  8.510
  4049          O    355      CYS      O   4049    -0.510000    15.9990   ; qtot  8.000
  4050        NH1    356      TRP      N   4050    -0.470000    14.0070   ; qtot  7.530
  4051          H    356      TRP     HN   4051     0.310000     1.0080   ; qtot  7.840
  4052        CT1    356      TRP     CA   4052     0.070000    12.0110   ; qtot  7.910
  4053        HB1    356      TRP     HA   4053     0.090000     1.0080   ; qtot  8.000
  4054        CT2    356      TRP     CB   4054    -0.180000    12.0110   ; qtot  7.820
  4055        HA2    356      TRP    HB1   4055     0.090000     1.0080   ; qtot  7.910
  4056        HA2    356      TRP    HB2   4056     0.090000     1.0080   ; qtot  8.000
  4057         CY    356      TRP     CG   4057    -0.030000    12.0110   ; qtot  7.970
  4058         CA    356      TRP    CD1   4058    -0.150000    12.0110   ; qtot  7.820
  4059         HP    356      TRP    HD1   4059     0.220000     1.0080   ; qtot  8.040
  4060         NY    356      TRP    NE1   4060    -0.510000    14.0070   ; qtot  7.530
  4061          H    356      TRP    HE1   4061     0.370000     1.0080   ; qtot  7.900
  4062        CPT    356      TRP    CE2   4062     0.240000    12.0110   ; qtot  8.140
  4063        CPT    356      TRP    CD2   4063     0.110000    12.0110   ; qtot  8.250
  4064        CAI    356      TRP    CE3   4064    -0.250000    12.0110   ; qtot  8.000
  4065         HP    356      TRP    HE3   4065     0.170000     1.0080   ; qtot  8.170
  4066         CA    356      TRP    CZ3   4066    -0.200000    12.0110   ; qtot  7.970
  4067         HP    356      TRP    HZ3   4067     0.140000     1.0080   ; qtot  8.110
  4068        CAI    356      TRP    CZ2   4068    -0.270000    12.0110   ; qtot  7.840
  4069         HP    356      TRP    HZ2   4069     0.160000     1.0080   ; qtot  8.000
  4070         CA    356      TRP    CH2   4070    -0.140000    12.0110   ; qtot  7.860
  4071         HP    356      TRP    HH2   4071     0.140000     1.0080   ; qtot  8.000
  4072          C    356      TRP      C   4072     0.510000    12.0110   ; qtot  8.510
  4073          O    356      TRP      O   4073    -0.510000    15.9990   ; qtot  8.000
  4074        NH1    357      GLY      N   4074    -0.470000    14.0070   ; qtot  7.530
  4075          H    357      GLY     HN   4075     0.310000     1.0080   ; qtot  7.840
  4076        CT2    357      GLY     CA   4076    -0.020000    12.0110   ; qtot  7.820
  4077        HB2    357      GLY    HA1   4077     0.090000     1.0080   ; qtot  7.910
  4078        HB2    357      GLY    HA2   4078     0.090000     1.0080   ; qtot  8.000
  4079          C    357      GLY      C   4079     0.510000    12.0110   ; qtot  8.510
  4080          O    357      GLY      O   4080    -0.510000    15.9990   ; qtot  8.000
  4081          N    358      PRO      N   4081    -0.290000    14.0070   ; qtot  7.710
  4082        CP3    358      PRO     CD   4082     0.000000    12.0110   ; qtot  7.710
  4083        HA2    358      PRO    HD1   4083     0.090000     1.0080   ; qtot  7.800
  4084        HA2    358      PRO    HD2   4084     0.090000     1.0080   ; qtot  7.890
  4085        CP1    358      PRO     CA   4085     0.020000    12.0110   ; qtot  7.910
  4086        HB1    358      PRO     HA   4086     0.090000     1.0080   ; qtot  8.000
  4087        CP2    358      PRO     CB   4087    -0.180000    12.0110   ; qtot  7.820
  4088        HA2    358      PRO    HB1   4088     0.090000     1.0080   ; qtot  7.910
  4089        HA2    358      PRO    HB2   4089     0.090000     1.0080   ; qtot  8.000
  4090        CP2    358      PRO     CG   4090    -0.180000    12.0110   ; qtot  7.820
  4091        HA2    358      PRO    HG1   4091     0.090000     1.0080   ; qtot  7.910
  4092        HA2    358      PRO    HG2   4092     0.090000     1.0080   ; qtot  8.000
  4093          C    358      PRO      C   4093     0.510000    12.0110   ; qtot  8.510
  4094          O    358      PRO      O   4094    -0.510000    15.9990   ; qtot  8.000
  4095        NH1    359      LEU      N   4095    -0.470000    14.0070   ; qtot  7.530
  4096          H    359      LEU     HN   4096     0.310000     1.0080   ; qtot  7.840
  4097        CT1    359      LEU     CA   4097     0.070000    12.0110   ; qtot  7.910
  4098        HB1    359      LEU     HA   4098     0.090000     1.0080   ; qtot  8.000
  4099        CT2    359      LEU     CB   4099    -0.180000    12.0110   ; qtot  7.820
  4100        HA2    359      LEU    HB1   4100     0.090000     1.0080   ; qtot  7.910
  4101        HA2    359      LEU    HB2   4101     0.090000     1.0080   ; qtot  8.000
  4102        CT1    359      LEU     CG   4102    -0.090000    12.0110   ; qtot  7.910
  4103        HA1    359      LEU     HG   4103     0.090000     1.0080   ; qtot  8.000
  4104        CT3    359      LEU    CD1   4104    -0.270000    12.0110   ; qtot  7.730
  4105        HA3    359      LEU   HD11   4105     0.090000     1.0080   ; qtot  7.820
  4106        HA3    359      LEU   HD12   4106     0.090000     1.0080   ; qtot  7.910
  4107        HA3    359      LEU   HD13   4107     0.090000     1.0080   ; qtot  8.000
  4108        CT3    359      LEU    CD2   4108    -0.270000    12.0110   ; qtot  7.730
  4109        HA3    359      LEU   HD21   4109     0.090000     1.0080   ; qtot  7.820
  4110        HA3    359      LEU   HD22   4110     0.090000     1.0080   ; qtot  7.910
  4111        HA3    359      LEU   HD23   4111     0.090000     1.0080   ; qtot  8.000
  4112          C    359      LEU      C   4112     0.510000    12.0110   ; qtot  8.510
  4113          O    359      LEU      O   4113    -0.510000    15.9990   ; qtot  8.000
  4114        NH1    360      LEU      N   4114    -0.470000    14.0070   ; qtot  7.530
  4115          H    360      LEU     HN   4115     0.310000     1.0080   ; qtot  7.840
  4116        CT1    360      LEU     CA   4116     0.070000    12.0110   ; qtot  7.910
  4117        HB1    360      LEU     HA   4117     0.090000     1.0080   ; qtot  8.000
  4118        CT2    360      LEU     CB   4118    -0.180000    12.0110   ; qtot  7.820
  4119        HA2    360      LEU    HB1   4119     0.090000     1.0080   ; qtot  7.910
  4120        HA2    360      LEU    HB2   4120     0.090000     1.0080   ; qtot  8.000
  4121        CT1    360      LEU     CG   4121    -0.090000    12.0110   ; qtot  7.910
  4122        HA1    360      LEU     HG   4122     0.090000     1.0080   ; qtot  8.000
  4123        CT3    360      LEU    CD1   4123    -0.270000    12.0110   ; qtot  7.730
  4124        HA3    360      LEU   HD11   4124     0.090000     1.0080   ; qtot  7.820
  4125        HA3    360      LEU   HD12   4125     0.090000     1.0080   ; qtot  7.910
  4126        HA3    360      LEU   HD13   4126     0.090000     1.0080   ; qtot  8.000
  4127        CT3    360      LEU    CD2   4127    -0.270000    12.0110   ; qtot  7.730
  4128        HA3    360      LEU   HD21   4128     0.090000     1.0080   ; qtot  7.820
  4129        HA3    360      LEU   HD22   4129     0.090000     1.0080   ; qtot  7.910
  4130        HA3    360      LEU   HD23   4130     0.090000     1.0080   ; qtot  8.000
  4131          C    360      LEU      C   4131     0.510000    12.0110   ; qtot  8.510
  4132          O    360      LEU      O   4132    -0.510000    15.9990   ; qtot  8.000
  4133        NH1    361      ALA      N   4133    -0.470000    14.0070   ; qtot  7.530
  4134          H    361      ALA     HN   4134     0.310000     1.0080   ; qtot  7.840
  4135        CT1    361      ALA     CA   4135     0.070000    12.0110   ; qtot  7.910
  4136        HB1    361      ALA     HA   4136     0.090000     1.0080   ; qtot  8.000
  4137        CT3    361      ALA     CB   4137    -0.270000    12.0110   ; qtot  7.730
  4138        HA3    361      ALA    HB1   4138     0.090000     1.0080   ; qtot  7.820
  4139        HA3    361      ALA    HB2   4139     0.090000     1.0080   ; qtot  7.910
  4140        HA3    361      ALA    HB3   4140     0.090000     1.0080   ; qtot  8.000
  4141          C    361      ALA      C   4141     0.510000    12.0110   ; qtot  8.510
  4142          O    361      ALA      O   4142    -0.510000    15.9990   ; qtot  8.000
  4143        NH1    362      ILE      N   4143    -0.470000    14.0070   ; qtot  7.530
  4144          H    362      ILE     HN   4144     0.310000     1.0080   ; qtot  7.840
  4145        CT1    362      ILE     CA   4145     0.070000    12.0110   ; qtot  7.910
  4146        HB1    362      ILE     HA   4146     0.090000     1.0080   ; qtot  8.000
  4147        CT1    362      ILE     CB   4147    -0.090000    12.0110   ; qtot  7.910
  4148        HA1    362      ILE     HB   4148     0.090000     1.0080   ; qtot  8.000
  4149        CT3    362      ILE    CG2   4149    -0.270000    12.0110   ; qtot  7.730
  4150        HA3    362      ILE   HG21   4150     0.090000     1.0080   ; qtot  7.820
  4151        HA3    362      ILE   HG22   4151     0.090000     1.0080   ; qtot  7.910
  4152        HA3    362      ILE   HG23   4152     0.090000     1.0080   ; qtot  8.000
  4153        CT2    362      ILE    CG1   4153    -0.180000    12.0110   ; qtot  7.820
  4154        HA2    362      ILE   HG11   4154     0.090000     1.0080   ; qtot  7.910
  4155        HA2    362      ILE   HG12   4155     0.090000     1.0080   ; qtot  8.000
  4156        CT3    362      ILE     CD   4156    -0.270000    12.0110   ; qtot  7.730
  4157        HA3    362      ILE    HD1   4157     0.090000     1.0080   ; qtot  7.820
  4158        HA3    362      ILE    HD2   4158     0.090000     1.0080   ; qtot  7.910
  4159        HA3    362      ILE    HD3   4159     0.090000     1.0080   ; qtot  8.000
  4160          C    362      ILE      C   4160     0.510000    12.0110   ; qtot  8.510
  4161          O    362      ILE      O   4161    -0.510000    15.9990   ; qtot  8.000
  4162        NH1    363      MET      N   4162    -0.470000    14.0070   ; qtot  7.530
  4163          H    363      MET     HN   4163     0.310000     1.0080   ; qtot  7.840
  4164        CT1    363      MET     CA   4164     0.070000    12.0110   ; qtot  7.910
  4165        HB1    363      MET     HA   4165     0.090000     1.0080   ; qtot  8.000
  4166        CT2    363      MET     CB   4166    -0.180000    12.0110   ; qtot  7.820
  4167        HA2    363      MET    HB1   4167     0.090000     1.0080   ; qtot  7.910
  4168        HA2    363      MET    HB2   4168     0.090000     1.0080   ; qtot  8.000
  4169        CT2    363      MET     CG   4169    -0.140000    12.0110   ; qtot  7.860
  4170        HA2    363      MET    HG1   4170     0.090000     1.0080   ; qtot  7.950
  4171        HA2    363      MET    HG2   4171     0.090000     1.0080   ; qtot  8.040
  4172          S    363      MET     SD   4172    -0.090000    32.0600   ; qtot  7.950
  4173        CT3    363      MET     CE   4173    -0.220000    12.0110   ; qtot  7.730
  4174        HA3    363      MET    HE1   4174     0.090000     1.0080   ; qtot  7.820
  4175        HA3    363      MET    HE2   4175     0.090000     1.0080   ; qtot  7.910
  4176        HA3    363      MET    HE3   4176     0.090000     1.0080   ; qtot  8.000
  4177          C    363      MET      C   4177     0.510000    12.0110   ; qtot  8.510
  4178          O    363      MET      O   4178    -0.510000    15.9990   ; qtot  8.000
  4179        NH1    364      VAL      N   4179    -0.470000    14.0070   ; qtot  7.530
  4180          H    364      VAL     HN   4180     0.310000     1.0080   ; qtot  7.840
  4181        CT1    364      VAL     CA   4181     0.070000    12.0110   ; qtot  7.910
  4182        HB1    364      VAL     HA   4182     0.090000     1.0080   ; qtot  8.000
  4183        CT1    364      VAL     CB   4183    -0.090000    12.0110   ; qtot  7.910
  4184        HA1    364      VAL     HB   4184     0.090000     1.0080   ; qtot  8.000
  4185        CT3    364      VAL    CG1   4185    -0.270000    12.0110   ; qtot  7.730
  4186        HA3    364      VAL   HG11   4186     0.090000     1.0080   ; qtot  7.820
  4187        HA3    364      VAL   HG12   4187     0.090000     1.0080   ; qtot  7.910
  4188        HA3    364      VAL   HG13   4188     0.090000     1.0080   ; qtot  8.000
  4189        CT3    364      VAL    CG2   4189    -0.270000    12.0110   ; qtot  7.730
  4190        HA3    364      VAL   HG21   4190     0.090000     1.0080   ; qtot  7.820
  4191        HA3    364      VAL   HG22   4191     0.090000     1.0080   ; qtot  7.910
  4192        HA3    364      VAL   HG23   4192     0.090000     1.0080   ; qtot  8.000
  4193          C    364      VAL      C   4193     0.510000    12.0110   ; qtot  8.510
  4194          O    364      VAL      O   4194    -0.510000    15.9990   ; qtot  8.000
  4195        NH1    365      TYR      N   4195    -0.470000    14.0070   ; qtot  7.530
  4196          H    365      TYR     HN   4196     0.310000     1.0080   ; qtot  7.840
  4197        CT1    365      TYR     CA   4197     0.070000    12.0110   ; qtot  7.910
  4198        HB1    365      TYR     HA   4198     0.090000     1.0080   ; qtot  8.000
  4199        CT2    365      TYR     CB   4199    -0.180000    12.0110   ; qtot  7.820
  4200        HA2    365      TYR    HB1   4200     0.090000     1.0080   ; qtot  7.910
  4201        HA2    365      TYR    HB2   4201     0.090000     1.0080   ; qtot  8.000
  4202         CA    365      TYR     CG   4202     0.000000    12.0110   ; qtot  8.000
  4203         CA    365      TYR    CD1   4203    -0.115000    12.0110   ; qtot  7.885
  4204         HP    365      TYR    HD1   4204     0.115000     1.0080   ; qtot  8.000
  4205         CA    365      TYR    CE1   4205    -0.115000    12.0110   ; qtot  7.885
  4206         HP    365      TYR    HE1   4206     0.115000     1.0080   ; qtot  8.000
  4207         CA    365      TYR     CZ   4207     0.110000    12.0110   ; qtot  8.110
  4208        OH1    365      TYR     OH   4208    -0.540000    15.9990   ; qtot  7.570
  4209          H    365      TYR     HH   4209     0.430000     1.0080   ; qtot  8.000
  4210         CA    365      TYR    CD2   4210    -0.115000    12.0110   ; qtot  7.885
  4211         HP    365      TYR    HD2   4211     0.115000     1.0080   ; qtot  8.000
  4212         CA    365      TYR    CE2   4212    -0.115000    12.0110   ; qtot  7.885
  4213         HP    365      TYR    HE2   4213     0.115000     1.0080   ; qtot  8.000
  4214          C    365      TYR      C   4214     0.510000    12.0110   ; qtot  8.510
  4215          O    365      TYR      O   4215    -0.510000    15.9990   ; qtot  8.000
  4216        NH1    366      ASP      N   4216    -0.470000    14.0070   ; qtot  7.530
  4217          H    366      ASP     HN   4217     0.310000     1.0080   ; qtot  7.840
  4218        CT1    366      ASP     CA   4218     0.070000    12.0110   ; qtot  7.910
  4219        HB1    366      ASP     HA   4219     0.090000     1.0080   ; qtot  8.000
  4220       CT2A    366      ASP     CB   4220    -0.280000    12.0110   ; qtot  7.720
  4221        HA2    366      ASP    HB1   4221     0.090000     1.0080   ; qtot  7.810
  4222        HA2    366      ASP    HB2   4222     0.090000     1.0080   ; qtot  7.900
  4223         CC    366      ASP     CG   4223     0.620000    12.0110   ; qtot  8.520
  4224         OC    366      ASP    OD1   4224    -0.760000    15.9990   ; qtot  7.760
  4225         OC    366      ASP    OD2   4225    -0.760000    15.9990   ; qtot  7.000
  4226          C    366      ASP      C   4226     0.510000    12.0110   ; qtot  7.510
  4227          O    366      ASP      O   4227    -0.510000    15.9990   ; qtot  7.000
  4228        NH1    367      VAL      N   4228    -0.470000    14.0070   ; qtot  6.530
  4229          H    367      VAL     HN   4229     0.310000     1.0080   ; qtot  6.840
  4230        CT1    367      VAL     CA   4230     0.070000    12.0110   ; qtot  6.910
  4231        HB1    367      VAL     HA   4231     0.090000     1.0080   ; qtot  7.000
  4232        CT1    367      VAL     CB   4232    -0.090000    12.0110   ; qtot  6.910
  4233        HA1    367      VAL     HB   4233     0.090000     1.0080   ; qtot  7.000
  4234        CT3    367      VAL    CG1   4234    -0.270000    12.0110   ; qtot  6.730
  4235        HA3    367      VAL   HG11   4235     0.090000     1.0080   ; qtot  6.820
  4236        HA3    367      VAL   HG12   4236     0.090000     1.0080   ; qtot  6.910
  4237        HA3    367      VAL   HG13   4237     0.090000     1.0080   ; qtot  7.000
  4238        CT3    367      VAL    CG2   4238    -0.270000    12.0110   ; qtot  6.730
  4239        HA3    367      VAL   HG21   4239     0.090000     1.0080   ; qtot  6.820
  4240        HA3    367      VAL   HG22   4240     0.090000     1.0080   ; qtot  6.910
  4241        HA3    367      VAL   HG23   4241     0.090000     1.0080   ; qtot  7.000
  4242          C    367      VAL      C   4242     0.510000    12.0110   ; qtot  7.510
  4243          O    367      VAL      O   4243    -0.510000    15.9990   ; qtot  7.000
  4244        NH1    368      PHE      N   4244    -0.470000    14.0070   ; qtot  6.530
  4245          H    368      PHE     HN   4245     0.310000     1.0080   ; qtot  6.840
  4246        CT1    368      PHE     CA   4246     0.070000    12.0110   ; qtot  6.910
  4247        HB1    368      PHE     HA   4247     0.090000     1.0080   ; qtot  7.000
  4248        CT2    368      PHE     CB   4248    -0.180000    12.0110   ; qtot  6.820
  4249        HA2    368      PHE    HB1   4249     0.090000     1.0080   ; qtot  6.910
  4250        HA2    368      PHE    HB2   4250     0.090000     1.0080   ; qtot  7.000
  4251         CA    368      PHE     CG   4251     0.000000    12.0110   ; qtot  7.000
  4252         CA    368      PHE    CD1   4252    -0.115000    12.0110   ; qtot  6.885
  4253         HP    368      PHE    HD1   4253     0.115000     1.0080   ; qtot  7.000
  4254         CA    368      PHE    CE1   4254    -0.115000    12.0110   ; qtot  6.885
  4255         HP    368      PHE    HE1   4255     0.115000     1.0080   ; qtot  7.000
  4256         CA    368      PHE     CZ   4256    -0.115000    12.0110   ; qtot  6.885
  4257         HP    368      PHE     HZ   4257     0.115000     1.0080   ; qtot  7.000
  4258         CA    368      PHE    CD2   4258    -0.115000    12.0110   ; qtot  6.885
  4259         HP    368      PHE    HD2   4259     0.115000     1.0080   ; qtot  7.000
  4260         CA    368      PHE    CE2   4260    -0.115000    12.0110   ; qtot  6.885
  4261         HP    368      PHE    HE2   4261     0.115000     1.0080   ; qtot  7.000
  4262          C    368      PHE      C   4262     0.510000    12.0110   ; qtot  7.510
  4263          O    368      PHE      O   4263    -0.510000    15.9990   ; qtot  7.000
  4264        NH1    369      GLY      N   4264    -0.470000    14.0070   ; qtot  6.530
  4265          H    369      GLY     HN   4265     0.310000     1.0080   ; qtot  6.840
  4266        CT2    369      GLY     CA   4266    -0.020000    12.0110   ; qtot  6.820
  4267        HB2    369      GLY    HA1   4267     0.090000     1.0080   ; qtot  6.910
  4268        HB2    369      GLY    HA2   4268     0.090000     1.0080   ; qtot  7.000
  4269          C    369      GLY      C   4269     0.510000    12.0110   ; qtot  7.510
  4270          O    369      GLY      O   4270    -0.510000    15.9990   ; qtot  7.000
  4271        NH1    370      LYS      N   4271    -0.470000    14.0070   ; qtot  6.530
  4272          H    370      LYS     HN   4272     0.310000     1.0080   ; qtot  6.840
  4273        CT1    370      LYS     CA   4273     0.070000    12.0110   ; qtot  6.910
  4274        HB1    370      LYS     HA   4274     0.090000     1.0080   ; qtot  7.000
  4275        CT2    370      LYS     CB   4275    -0.180000    12.0110   ; qtot  6.820
  4276        HA2    370      LYS    HB1   4276     0.090000     1.0080   ; qtot  6.910
  4277        HA2    370      LYS    HB2   4277     0.090000     1.0080   ; qtot  7.000
  4278        CT2    370      LYS     CG   4278    -0.180000    12.0110   ; qtot  6.820
  4279        HA2    370      LYS    HG1   4279     0.090000     1.0080   ; qtot  6.910
  4280        HA2    370      LYS    HG2   4280     0.090000     1.0080   ; qtot  7.000
  4281        CT2    370      LYS     CD   4281    -0.180000    12.0110   ; qtot  6.820
  4282        HA2    370      LYS    HD1   4282     0.090000     1.0080   ; qtot  6.910
  4283        HA2    370      LYS    HD2   4283     0.090000     1.0080   ; qtot  7.000
  4284        CT2    370      LYS     CE   4284     0.210000    12.0110   ; qtot  7.210
  4285        HA2    370      LYS    HE1   4285     0.050000     1.0080   ; qtot  7.260
  4286        HA2    370      LYS    HE2   4286     0.050000     1.0080   ; qtot  7.310
  4287        NH3    370      LYS     NZ   4287    -0.300000    14.0070   ; qtot  7.010
  4288         HC    370      LYS    HZ1   4288     0.330000     1.0080   ; qtot  7.340
  4289         HC    370      LYS    HZ2   4289     0.330000     1.0080   ; qtot  7.670
  4290         HC    370      LYS    HZ3   4290     0.330000     1.0080   ; qtot  8.000
  4291          C    370      LYS      C   4291     0.510000    12.0110   ; qtot  8.510
  4292          O    370      LYS      O   4292    -0.510000    15.9990   ; qtot  8.000
  4293        NH1    371      MET      N   4293    -0.470000    14.0070   ; qtot  7.530
  4294          H    371      MET     HN   4294     0.310000     1.0080   ; qtot  7.840
  4295        CT1    371      MET     CA   4295     0.070000    12.0110   ; qtot  7.910
  4296        HB1    371      MET     HA   4296     0.090000     1.0080   ; qtot  8.000
  4297        CT2    371      MET     CB   4297    -0.180000    12.0110   ; qtot  7.820
  4298        HA2    371      MET    HB1   4298     0.090000     1.0080   ; qtot  7.910
  4299        HA2    371      MET    HB2   4299     0.090000     1.0080   ; qtot  8.000
  4300        CT2    371      MET     CG   4300    -0.140000    12.0110   ; qtot  7.860
  4301        HA2    371      MET    HG1   4301     0.090000     1.0080   ; qtot  7.950
  4302        HA2    371      MET    HG2   4302     0.090000     1.0080   ; qtot  8.040
  4303          S    371      MET     SD   4303    -0.090000    32.0600   ; qtot  7.950
  4304        CT3    371      MET     CE   4304    -0.220000    12.0110   ; qtot  7.730
  4305        HA3    371      MET    HE1   4305     0.090000     1.0080   ; qtot  7.820
  4306        HA3    371      MET    HE2   4306     0.090000     1.0080   ; qtot  7.910
  4307        HA3    371      MET    HE3   4307     0.090000     1.0080   ; qtot  8.000
  4308          C    371      MET      C   4308     0.510000    12.0110   ; qtot  8.510
  4309          O    371      MET      O   4309    -0.510000    15.9990   ; qtot  8.000
  4310        NH1    372      ASN      N   4310    -0.470000    14.0070   ; qtot  7.530
  4311          H    372      ASN     HN   4311     0.310000     1.0080   ; qtot  7.840
  4312        CT1    372      ASN     CA   4312     0.070000    12.0110   ; qtot  7.910
  4313        HB1    372      ASN     HA   4313     0.090000     1.0080   ; qtot  8.000
  4314        CT2    372      ASN     CB   4314    -0.180000    12.0110   ; qtot  7.820
  4315        HA2    372      ASN    HB1   4315     0.090000     1.0080   ; qtot  7.910
  4316        HA2    372      ASN    HB2   4316     0.090000     1.0080   ; qtot  8.000
  4317         CC    372      ASN     CG   4317     0.550000    12.0110   ; qtot  8.550
  4318          O    372      ASN    OD1   4318    -0.550000    15.9990   ; qtot  8.000
  4319        NH2    372      ASN    ND2   4319    -0.620000    14.0070   ; qtot  7.380
  4320          H    372      ASN   HD21   4320     0.320000     1.0080   ; qtot  7.700
  4321          H    372      ASN   HD22   4321     0.300000     1.0080   ; qtot  8.000
  4322          C    372      ASN      C   4322     0.510000    12.0110   ; qtot  8.510
  4323          O    372      ASN      O   4323    -0.510000    15.9990   ; qtot  8.000
  4324        NH1    373      LYS      N   4324    -0.470000    14.0070   ; qtot  7.530
  4325          H    373      LYS     HN   4325     0.310000     1.0080   ; qtot  7.840
  4326        CT1    373      LYS     CA   4326     0.070000    12.0110   ; qtot  7.910
  4327        HB1    373      LYS     HA   4327     0.090000     1.0080   ; qtot  8.000
  4328        CT2    373      LYS     CB   4328    -0.180000    12.0110   ; qtot  7.820
  4329        HA2    373      LYS    HB1   4329     0.090000     1.0080   ; qtot  7.910
  4330        HA2    373      LYS    HB2   4330     0.090000     1.0080   ; qtot  8.000
  4331        CT2    373      LYS     CG   4331    -0.180000    12.0110   ; qtot  7.820
  4332        HA2    373      LYS    HG1   4332     0.090000     1.0080   ; qtot  7.910
  4333        HA2    373      LYS    HG2   4333     0.090000     1.0080   ; qtot  8.000
  4334        CT2    373      LYS     CD   4334    -0.180000    12.0110   ; qtot  7.820
  4335        HA2    373      LYS    HD1   4335     0.090000     1.0080   ; qtot  7.910
  4336        HA2    373      LYS    HD2   4336     0.090000     1.0080   ; qtot  8.000
  4337        CT2    373      LYS     CE   4337     0.210000    12.0110   ; qtot  8.210
  4338        HA2    373      LYS    HE1   4338     0.050000     1.0080   ; qtot  8.260
  4339        HA2    373      LYS    HE2   4339     0.050000     1.0080   ; qtot  8.310
  4340        NH3    373      LYS     NZ   4340    -0.300000    14.0070   ; qtot  8.010
  4341         HC    373      LYS    HZ1   4341     0.330000     1.0080   ; qtot  8.340
  4342         HC    373      LYS    HZ2   4342     0.330000     1.0080   ; qtot  8.670
  4343         HC    373      LYS    HZ3   4343     0.330000     1.0080   ; qtot  9.000
  4344          C    373      LYS      C   4344     0.510000    12.0110   ; qtot  9.510
  4345          O    373      LYS      O   4345    -0.510000    15.9990   ; qtot  9.000
  4346        NH1    374      LEU      N   4346    -0.470000    14.0070   ; qtot  8.530
  4347          H    374      LEU     HN   4347     0.310000     1.0080   ; qtot  8.840
  4348        CT1    374      LEU     CA   4348     0.070000    12.0110   ; qtot  8.910
  4349        HB1    374      LEU     HA   4349     0.090000     1.0080   ; qtot  9.000
  4350        CT2    374      LEU     CB   4350    -0.180000    12.0110   ; qtot  8.820
  4351        HA2    374      LEU    HB1   4351     0.090000     1.0080   ; qtot  8.910
  4352        HA2    374      LEU    HB2   4352     0.090000     1.0080   ; qtot  9.000
  4353        CT1    374      LEU     CG   4353    -0.090000    12.0110   ; qtot  8.910
  4354        HA1    374      LEU     HG   4354     0.090000     1.0080   ; qtot  9.000
  4355        CT3    374      LEU    CD1   4355    -0.270000    12.0110   ; qtot  8.730
  4356        HA3    374      LEU   HD11   4356     0.090000     1.0080   ; qtot  8.820
  4357        HA3    374      LEU   HD12   4357     0.090000     1.0080   ; qtot  8.910
  4358        HA3    374      LEU   HD13   4358     0.090000     1.0080   ; qtot  9.000
  4359        CT3    374      LEU    CD2   4359    -0.270000    12.0110   ; qtot  8.730
  4360        HA3    374      LEU   HD21   4360     0.090000     1.0080   ; qtot  8.820
  4361        HA3    374      LEU   HD22   4361     0.090000     1.0080   ; qtot  8.910
  4362        HA3    374      LEU   HD23   4362     0.090000     1.0080   ; qtot  9.000
  4363          C    374      LEU      C   4363     0.510000    12.0110   ; qtot  9.510
  4364          O    374      LEU      O   4364    -0.510000    15.9990   ; qtot  9.000
  4365        NH1    375      ILE      N   4365    -0.470000    14.0070   ; qtot  8.530
  4366          H    375      ILE     HN   4366     0.310000     1.0080   ; qtot  8.840
  4367        CT1    375      ILE     CA   4367     0.070000    12.0110   ; qtot  8.910
  4368        HB1    375      ILE     HA   4368     0.090000     1.0080   ; qtot  9.000
  4369        CT1    375      ILE     CB   4369    -0.090000    12.0110   ; qtot  8.910
  4370        HA1    375      ILE     HB   4370     0.090000     1.0080   ; qtot  9.000
  4371        CT3    375      ILE    CG2   4371    -0.270000    12.0110   ; qtot  8.730
  4372        HA3    375      ILE   HG21   4372     0.090000     1.0080   ; qtot  8.820
  4373        HA3    375      ILE   HG22   4373     0.090000     1.0080   ; qtot  8.910
  4374        HA3    375      ILE   HG23   4374     0.090000     1.0080   ; qtot  9.000
  4375        CT2    375      ILE    CG1   4375    -0.180000    12.0110   ; qtot  8.820
  4376        HA2    375      ILE   HG11   4376     0.090000     1.0080   ; qtot  8.910
  4377        HA2    375      ILE   HG12   4377     0.090000     1.0080   ; qtot  9.000
  4378        CT3    375      ILE     CD   4378    -0.270000    12.0110   ; qtot  8.730
  4379        HA3    375      ILE    HD1   4379     0.090000     1.0080   ; qtot  8.820
  4380        HA3    375      ILE    HD2   4380     0.090000     1.0080   ; qtot  8.910
  4381        HA3    375      ILE    HD3   4381     0.090000     1.0080   ; qtot  9.000
  4382          C    375      ILE      C   4382     0.510000    12.0110   ; qtot  9.510
  4383          O    375      ILE      O   4383    -0.510000    15.9990   ; qtot  9.000
  4384        NH1    376      LYS      N   4384    -0.470000    14.0070   ; qtot  8.530
  4385          H    376      LYS     HN   4385     0.310000     1.0080   ; qtot  8.840
  4386        CT1    376      LYS     CA   4386     0.070000    12.0110   ; qtot  8.910
  4387        HB1    376      LYS     HA   4387     0.090000     1.0080   ; qtot  9.000
  4388        CT2    376      LYS     CB   4388    -0.180000    12.0110   ; qtot  8.820
  4389        HA2    376      LYS    HB1   4389     0.090000     1.0080   ; qtot  8.910
  4390        HA2    376      LYS    HB2   4390     0.090000     1.0080   ; qtot  9.000
  4391        CT2    376      LYS     CG   4391    -0.180000    12.0110   ; qtot  8.820
  4392        HA2    376      LYS    HG1   4392     0.090000     1.0080   ; qtot  8.910
  4393        HA2    376      LYS    HG2   4393     0.090000     1.0080   ; qtot  9.000
  4394        CT2    376      LYS     CD   4394    -0.180000    12.0110   ; qtot  8.820
  4395        HA2    376      LYS    HD1   4395     0.090000     1.0080   ; qtot  8.910
  4396        HA2    376      LYS    HD2   4396     0.090000     1.0080   ; qtot  9.000
  4397        CT2    376      LYS     CE   4397     0.210000    12.0110   ; qtot  9.210
  4398        HA2    376      LYS    HE1   4398     0.050000     1.0080   ; qtot  9.260
  4399        HA2    376      LYS    HE2   4399     0.050000     1.0080   ; qtot  9.310
  4400        NH3    376      LYS     NZ   4400    -0.300000    14.0070   ; qtot  9.010
  4401         HC    376      LYS    HZ1   4401     0.330000     1.0080   ; qtot  9.340
  4402         HC    376      LYS    HZ2   4402     0.330000     1.0080   ; qtot  9.670
  4403         HC    376      LYS    HZ3   4403     0.330000     1.0080   ; qtot 10.000
  4404          C    376      LYS      C   4404     0.510000    12.0110   ; qtot 10.510
  4405          O    376      LYS      O   4405    -0.510000    15.9990   ; qtot 10.000
  4406        NH1    377      THR      N   4406    -0.470000    14.0070   ; qtot  9.530
  4407          H    377      THR     HN   4407     0.310000     1.0080   ; qtot  9.840
  4408        CT1    377      THR     CA   4408     0.070000    12.0110   ; qtot  9.910
  4409        HB1    377      THR     HA   4409     0.090000     1.0080   ; qtot 10.000
  4410        CT1    377      THR     CB   4410     0.140000    12.0110   ; qtot 10.140
  4411        HA1    377      THR     HB   4411     0.090000     1.0080   ; qtot 10.230
  4412        OH1    377      THR    OG1   4412    -0.660000    15.9990   ; qtot  9.570
  4413          H    377      THR    HG1   4413     0.430000     1.0080   ; qtot 10.000
  4414        CT3    377      THR    CG2   4414    -0.270000    12.0110   ; qtot  9.730
  4415        HA3    377      THR   HG21   4415     0.090000     1.0080   ; qtot  9.820
  4416        HA3    377      THR   HG22   4416     0.090000     1.0080   ; qtot  9.910
  4417        HA3    377      THR   HG23   4417     0.090000     1.0080   ; qtot 10.000
  4418          C    377      THR      C   4418     0.510000    12.0110   ; qtot 10.510
  4419          O    377      THR      O   4419    -0.510000    15.9990   ; qtot 10.000
  4420        NH1    378      VAL      N   4420    -0.470000    14.0070   ; qtot  9.530
  4421          H    378      VAL     HN   4421     0.310000     1.0080   ; qtot  9.840
  4422        CT1    378      VAL     CA   4422     0.070000    12.0110   ; qtot  9.910
  4423        HB1    378      VAL     HA   4423     0.090000     1.0080   ; qtot 10.000
  4424        CT1    378      VAL     CB   4424    -0.090000    12.0110   ; qtot  9.910
  4425        HA1    378      VAL     HB   4425     0.090000     1.0080   ; qtot 10.000
  4426        CT3    378      VAL    CG1   4426    -0.270000    12.0110   ; qtot  9.730
  4427        HA3    378      VAL   HG11   4427     0.090000     1.0080   ; qtot  9.820
  4428        HA3    378      VAL   HG12   4428     0.090000     1.0080   ; qtot  9.910
  4429        HA3    378      VAL   HG13   4429     0.090000     1.0080   ; qtot 10.000
  4430        CT3    378      VAL    CG2   4430    -0.270000    12.0110   ; qtot  9.730
  4431        HA3    378      VAL   HG21   4431     0.090000     1.0080   ; qtot  9.820
  4432        HA3    378      VAL   HG22   4432     0.090000     1.0080   ; qtot  9.910
  4433        HA3    378      VAL   HG23   4433     0.090000     1.0080   ; qtot 10.000
  4434          C    378      VAL      C   4434     0.510000    12.0110   ; qtot 10.510
  4435          O    378      VAL      O   4435    -0.510000    15.9990   ; qtot 10.000
  4436        NH1    379      PHE      N   4436    -0.470000    14.0070   ; qtot  9.530
  4437          H    379      PHE     HN   4437     0.310000     1.0080   ; qtot  9.840
  4438        CT1    379      PHE     CA   4438     0.070000    12.0110   ; qtot  9.910
  4439        HB1    379      PHE     HA   4439     0.090000     1.0080   ; qtot 10.000
  4440        CT2    379      PHE     CB   4440    -0.180000    12.0110   ; qtot  9.820
  4441        HA2    379      PHE    HB1   4441     0.090000     1.0080   ; qtot  9.910
  4442        HA2    379      PHE    HB2   4442     0.090000     1.0080   ; qtot 10.000
  4443         CA    379      PHE     CG   4443     0.000000    12.0110   ; qtot 10.000
  4444         CA    379      PHE    CD1   4444    -0.115000    12.0110   ; qtot  9.885
  4445         HP    379      PHE    HD1   4445     0.115000     1.0080   ; qtot 10.000
  4446         CA    379      PHE    CE1   4446    -0.115000    12.0110   ; qtot  9.885
  4447         HP    379      PHE    HE1   4447     0.115000     1.0080   ; qtot 10.000
  4448         CA    379      PHE     CZ   4448    -0.115000    12.0110   ; qtot  9.885
  4449         HP    379      PHE     HZ   4449     0.115000     1.0080   ; qtot 10.000
  4450         CA    379      PHE    CD2   4450    -0.115000    12.0110   ; qtot  9.885
  4451         HP    379      PHE    HD2   4451     0.115000     1.0080   ; qtot 10.000
  4452         CA    379      PHE    CE2   4452    -0.115000    12.0110   ; qtot  9.885
  4453         HP    379      PHE    HE2   4453     0.115000     1.0080   ; qtot 10.000
  4454          C    379      PHE      C   4454     0.510000    12.0110   ; qtot 10.510
  4455          O    379      PHE      O   4455    -0.510000    15.9990   ; qtot 10.000
  4456        NH1    380      ALA      N   4456    -0.470000    14.0070   ; qtot  9.530
  4457          H    380      ALA     HN   4457     0.310000     1.0080   ; qtot  9.840
  4458        CT1    380      ALA     CA   4458     0.070000    12.0110   ; qtot  9.910
  4459        HB1    380      ALA     HA   4459     0.090000     1.0080   ; qtot 10.000
  4460        CT3    380      ALA     CB   4460    -0.270000    12.0110   ; qtot  9.730
  4461        HA3    380      ALA    HB1   4461     0.090000     1.0080   ; qtot  9.820
  4462        HA3    380      ALA    HB2   4462     0.090000     1.0080   ; qtot  9.910
  4463        HA3    380      ALA    HB3   4463     0.090000     1.0080   ; qtot 10.000
  4464          C    380      ALA      C   4464     0.510000    12.0110   ; qtot 10.510
  4465          O    380      ALA      O   4465    -0.510000    15.9990   ; qtot 10.000
  4466        NH1    381      PHE      N   4466    -0.470000    14.0070   ; qtot  9.530
  4467          H    381      PHE     HN   4467     0.310000     1.0080   ; qtot  9.840
  4468        CT1    381      PHE     CA   4468     0.070000    12.0110   ; qtot  9.910
  4469        HB1    381      PHE     HA   4469     0.090000     1.0080   ; qtot 10.000
  4470        CT2    381      PHE     CB   4470    -0.180000    12.0110   ; qtot  9.820
  4471        HA2    381      PHE    HB1   4471     0.090000     1.0080   ; qtot  9.910
  4472        HA2    381      PHE    HB2   4472     0.090000     1.0080   ; qtot 10.000
  4473         CA    381      PHE     CG   4473     0.000000    12.0110   ; qtot 10.000
  4474         CA    381      PHE    CD1   4474    -0.115000    12.0110   ; qtot  9.885
  4475         HP    381      PHE    HD1   4475     0.115000     1.0080   ; qtot 10.000
  4476         CA    381      PHE    CE1   4476    -0.115000    12.0110   ; qtot  9.885
  4477         HP    381      PHE    HE1   4477     0.115000     1.0080   ; qtot 10.000
  4478         CA    381      PHE     CZ   4478    -0.115000    12.0110   ; qtot  9.885
  4479         HP    381      PHE     HZ   4479     0.115000     1.0080   ; qtot 10.000
  4480         CA    381      PHE    CD2   4480    -0.115000    12.0110   ; qtot  9.885
  4481         HP    381      PHE    HD2   4481     0.115000     1.0080   ; qtot 10.000
  4482         CA    381      PHE    CE2   4482    -0.115000    12.0110   ; qtot  9.885
  4483         HP    381      PHE    HE2   4483     0.115000     1.0080   ; qtot 10.000
  4484          C    381      PHE      C   4484     0.510000    12.0110   ; qtot 10.510
  4485          O    381      PHE      O   4485    -0.510000    15.9990   ; qtot 10.000
  4486        NH1    382      CYS      N   4486    -0.470000    14.0070   ; qtot  9.530
  4487          H    382      CYS     HN   4487     0.310000     1.0080   ; qtot  9.840
  4488        CT1    382      CYS     CA   4488     0.070000    12.0110   ; qtot  9.910
  4489        HB1    382      CYS     HA   4489     0.090000     1.0080   ; qtot 10.000
  4490        CT2    382      CYS     CB   4490    -0.110000    12.0110   ; qtot  9.890
  4491        HA2    382      CYS    HB1   4491     0.090000     1.0080   ; qtot  9.980
  4492        HA2    382      CYS    HB2   4492     0.090000     1.0080   ; qtot 10.070
  4493          S    382      CYS     SG   4493    -0.230000    32.0600   ; qtot  9.840
  4494         HS    382      CYS    HG1   4494     0.160000     1.0080   ; qtot 10.000
  4495          C    382      CYS      C   4495     0.510000    12.0110   ; qtot 10.510
  4496          O    382      CYS      O   4496    -0.510000    15.9990   ; qtot 10.000
  4497        NH1    383      SER      N   4497    -0.470000    14.0070   ; qtot  9.530
  4498          H    383      SER     HN   4498     0.310000     1.0080   ; qtot  9.840
  4499        CT1    383      SER     CA   4499     0.070000    12.0110   ; qtot  9.910
  4500        HB1    383      SER     HA   4500     0.090000     1.0080   ; qtot 10.000
  4501        CT2    383      SER     CB   4501     0.050000    12.0110   ; qtot 10.050
  4502        HA2    383      SER    HB1   4502     0.090000     1.0080   ; qtot 10.140
  4503        HA2    383      SER    HB2   4503     0.090000     1.0080   ; qtot 10.230
  4504        OH1    383      SER     OG   4504    -0.660000    15.9990   ; qtot  9.570
  4505          H    383      SER    HG1   4505     0.430000     1.0080   ; qtot 10.000
  4506          C    383      SER      C   4506     0.510000    12.0110   ; qtot 10.510
  4507          O    383      SER      O   4507    -0.510000    15.9990   ; qtot 10.000
  4508        NH1    384      MET      N   4508    -0.470000    14.0070   ; qtot  9.530
  4509          H    384      MET     HN   4509     0.310000     1.0080   ; qtot  9.840
  4510        CT1    384      MET     CA   4510     0.070000    12.0110   ; qtot  9.910
  4511        HB1    384      MET     HA   4511     0.090000     1.0080   ; qtot 10.000
  4512        CT2    384      MET     CB   4512    -0.180000    12.0110   ; qtot  9.820
  4513        HA2    384      MET    HB1   4513     0.090000     1.0080   ; qtot  9.910
  4514        HA2    384      MET    HB2   4514     0.090000     1.0080   ; qtot 10.000
  4515        CT2    384      MET     CG   4515    -0.140000    12.0110   ; qtot  9.860
  4516        HA2    384      MET    HG1   4516     0.090000     1.0080   ; qtot  9.950
  4517        HA2    384      MET    HG2   4517     0.090000     1.0080   ; qtot 10.040
  4518          S    384      MET     SD   4518    -0.090000    32.0600   ; qtot  9.950
  4519        CT3    384      MET     CE   4519    -0.220000    12.0110   ; qtot  9.730
  4520        HA3    384      MET    HE1   4520     0.090000     1.0080   ; qtot  9.820
  4521        HA3    384      MET    HE2   4521     0.090000     1.0080   ; qtot  9.910
  4522        HA3    384      MET    HE3   4522     0.090000     1.0080   ; qtot 10.000
  4523          C    384      MET      C   4523     0.510000    12.0110   ; qtot 10.510
  4524          O    384      MET      O   4524    -0.510000    15.9990   ; qtot 10.000
  4525        NH1    385      LEU      N   4525    -0.470000    14.0070   ; qtot  9.530
  4526          H    385      LEU     HN   4526     0.310000     1.0080   ; qtot  9.840
  4527        CT1    385      LEU     CA   4527     0.070000    12.0110   ; qtot  9.910
  4528        HB1    385      LEU     HA   4528     0.090000     1.0080   ; qtot 10.000
  4529        CT2    385      LEU     CB   4529    -0.180000    12.0110   ; qtot  9.820
  4530        HA2    385      LEU    HB1   4530     0.090000     1.0080   ; qtot  9.910
  4531        HA2    385      LEU    HB2   4531     0.090000     1.0080   ; qtot 10.000
  4532        CT1    385      LEU     CG   4532    -0.090000    12.0110   ; qtot  9.910
  4533        HA1    385      LEU     HG   4533     0.090000     1.0080   ; qtot 10.000
  4534        CT3    385      LEU    CD1   4534    -0.270000    12.0110   ; qtot  9.730
  4535        HA3    385      LEU   HD11   4535     0.090000     1.0080   ; qtot  9.820
  4536        HA3    385      LEU   HD12   4536     0.090000     1.0080   ; qtot  9.910
  4537        HA3    385      LEU   HD13   4537     0.090000     1.0080   ; qtot 10.000
  4538        CT3    385      LEU    CD2   4538    -0.270000    12.0110   ; qtot  9.730
  4539        HA3    385      LEU   HD21   4539     0.090000     1.0080   ; qtot  9.820
  4540        HA3    385      LEU   HD22   4540     0.090000     1.0080   ; qtot  9.910
  4541        HA3    385      LEU   HD23   4541     0.090000     1.0080   ; qtot 10.000
  4542          C    385      LEU      C   4542     0.510000    12.0110   ; qtot 10.510
  4543          O    385      LEU      O   4543    -0.510000    15.9990   ; qtot 10.000
  4544        NH1    386      CYS      N   4544    -0.470000    14.0070   ; qtot  9.530
[truncated: 1,229,890 more chars]
