# Supplementary material for: pKa Calculations of GPCRs: Understanding Protonation States in Receptor Activation
Source: J Chem Inf Model. 2024 Aug 16;64(17):6850–6. doi: 10.1021/acs.jcim.4c01125 (PMC11388449; doi:10.1021/acs.jcim.4c01125)
Supplement: Supplementary file 2 — ci4c01125_si_002.zip [file ci4c01125_si_002.zip › ITP_FILES/CLA.itp]

[ moleculetype ]
; name	nrexcl
CLA	     1

[ atoms ]
; nr	type	resnr	residu	atom	cgnr	charge	mass
     1        CLA      1      CLA    CLA      1    -1.000000    35.4500   ; qtot -1.000
