# Supplementary material for: pKa Calculations of GPCRs: Understanding Protonation States in Receptor Activation
Source: J Chem Inf Model. 2024 Aug 16;64(17):6850–6. doi: 10.1021/acs.jcim.4c01125 (PMC11388449; doi:10.1021/acs.jcim.4c01125)
Supplement: Supplementary file 2 — ci4c01125_si_002.zip [file ci4c01125_si_002.zip › ITP_FILES/GHSR.itp]

[ moleculetype ]
; name	nrexcl
GHSR	     3

[ atoms ]
; nr	type	resnr	residu	atom	cgnr	charge	mass
     1        CT3     34      LEU    CAY      1    -0.270000    12.0110   ; qtot -0.270
     2        HA3     34      LEU    HY1      2     0.090000     1.0080   ; qtot -0.180
     3        HA3     34      LEU    HY2      3     0.090000     1.0080   ; qtot -0.090
     4        HA3     34      LEU    HY3      4     0.090000     1.0080   ; qtot -0.000
     5          C     34      LEU     CY      5     0.510000    12.0110   ; qtot  0.510
     6          O     34      LEU     OY      6    -0.510000    15.9990   ; qtot  0.000
     7        NH1     34      LEU      N      7    -0.470000    14.0070   ; qtot -0.470
     8          H     34      LEU     HN      8     0.310000     1.0080   ; qtot -0.160
     9        CT1     34      LEU     CA      9     0.070000    12.0110   ; qtot -0.090
    10        HB1     34      LEU     HA     10     0.090000     1.0080   ; qtot  0.000
    11        CT2     34      LEU     CB     11    -0.180000    12.0110   ; qtot -0.180
    12        HA2     34      LEU    HB1     12     0.090000     1.0080   ; qtot -0.090
    13        HA2     34      LEU    HB2     13     0.090000     1.0080   ; qtot  0.000
    14        CT1     34      LEU     CG     14    -0.090000    12.0110   ; qtot -0.090
    15        HA1     34      LEU     HG     15     0.090000     1.0080   ; qtot  0.000
    16        CT3     34      LEU    CD1     16    -0.270000    12.0110   ; qtot -0.270
    17        HA3     34      LEU   HD11     17     0.090000     1.0080   ; qtot -0.180
    18        HA3     34      LEU   HD12     18     0.090000     1.0080   ; qtot -0.090
    19        HA3     34      LEU   HD13     19     0.090000     1.0080   ; qtot -0.000
    20        CT3     34      LEU    CD2     20    -0.270000    12.0110   ; qtot -0.270
    21        HA3     34      LEU   HD21     21     0.090000     1.0080   ; qtot -0.180
    22        HA3     34      LEU   HD22     22     0.090000     1.0080   ; qtot -0.090
    23        HA3     34      LEU   HD23     23     0.090000     1.0080   ; qtot -0.000
    24          C     34      LEU      C     24     0.510000    12.0110   ; qtot  0.510
    25          O     34      LEU      O     25    -0.510000    15.9990   ; qtot  0.000
    26        NH1     35      LEU      N     26    -0.470000    14.0070   ; qtot -0.470
    27          H     35      LEU     HN     27     0.310000     1.0080   ; qtot -0.160
    28        CT1     35      LEU     CA     28     0.070000    12.0110   ; qtot -0.090
    29        HB1     35      LEU     HA     29     0.090000     1.0080   ; qtot  0.000
    30        CT2     35      LEU     CB     30    -0.180000    12.0110   ; qtot -0.180
    31        HA2     35      LEU    HB1     31     0.090000     1.0080   ; qtot -0.090
    32        HA2     35      LEU    HB2     32     0.090000     1.0080   ; qtot  0.000
    33        CT1     35      LEU     CG     33    -0.090000    12.0110   ; qtot -0.090
    34        HA1     35      LEU     HG     34     0.090000     1.0080   ; qtot  0.000
    35        CT3     35      LEU    CD1     35    -0.270000    12.0110   ; qtot -0.270
    36        HA3     35      LEU   HD11     36     0.090000     1.0080   ; qtot -0.180
    37        HA3     35      LEU   HD12     37     0.090000     1.0080   ; qtot -0.090
    38        HA3     35      LEU   HD13     38     0.090000     1.0080   ; qtot -0.000
    39        CT3     35      LEU    CD2     39    -0.270000    12.0110   ; qtot -0.270
    40        HA3     35      LEU   HD21     40     0.090000     1.0080   ; qtot -0.180
    41        HA3     35      LEU   HD22     41     0.090000     1.0080   ; qtot -0.090
    42        HA3     35      LEU   HD23     42     0.090000     1.0080   ; qtot -0.000
    43          C     35      LEU      C     43     0.510000    12.0110   ; qtot  0.510
    44          O     35      LEU      O     44    -0.510000    15.9990   ; qtot  0.000
    45        NH1     36      GLN      N     45    -0.470000    14.0070   ; qtot -0.470
    46          H     36      GLN     HN     46     0.310000     1.0080   ; qtot -0.160
    47        CT1     36      GLN     CA     47     0.070000    12.0110   ; qtot -0.090
    48        HB1     36      GLN     HA     48     0.090000     1.0080   ; qtot  0.000
    49        CT2     36      GLN     CB     49    -0.180000    12.0110   ; qtot -0.180
    50        HA2     36      GLN    HB1     50     0.090000     1.0080   ; qtot -0.090
    51        HA2     36      GLN    HB2     51     0.090000     1.0080   ; qtot  0.000
    52        CT2     36      GLN     CG     52    -0.180000    12.0110   ; qtot -0.180
    53        HA2     36      GLN    HG1     53     0.090000     1.0080   ; qtot -0.090
    54        HA2     36      GLN    HG2     54     0.090000     1.0080   ; qtot  0.000
    55         CC     36      GLN     CD     55     0.550000    12.0110   ; qtot  0.550
    56          O     36      GLN    OE1     56    -0.550000    15.9990   ; qtot  0.000
    57        NH2     36      GLN    NE2     57    -0.620000    14.0070   ; qtot -0.620
    58          H     36      GLN   HE21     58     0.320000     1.0080   ; qtot -0.300
    59          H     36      GLN   HE22     59     0.300000     1.0080   ; qtot  0.000
    60          C     36      GLN      C     60     0.510000    12.0110   ; qtot  0.510
    61          O     36      GLN      O     61    -0.510000    15.9990   ; qtot  0.000
    62        NH1     37      LEU      N     62    -0.470000    14.0070   ; qtot -0.470
    63          H     37      LEU     HN     63     0.310000     1.0080   ; qtot -0.160
    64        CT1     37      LEU     CA     64     0.070000    12.0110   ; qtot -0.090
    65        HB1     37      LEU     HA     65     0.090000     1.0080   ; qtot  0.000
    66        CT2     37      LEU     CB     66    -0.180000    12.0110   ; qtot -0.180
    67        HA2     37      LEU    HB1     67     0.090000     1.0080   ; qtot -0.090
    68        HA2     37      LEU    HB2     68     0.090000     1.0080   ; qtot  0.000
    69        CT1     37      LEU     CG     69    -0.090000    12.0110   ; qtot -0.090
    70        HA1     37      LEU     HG     70     0.090000     1.0080   ; qtot  0.000
    71        CT3     37      LEU    CD1     71    -0.270000    12.0110   ; qtot -0.270
    72        HA3     37      LEU   HD11     72     0.090000     1.0080   ; qtot -0.180
    73        HA3     37      LEU   HD12     73     0.090000     1.0080   ; qtot -0.090
    74        HA3     37      LEU   HD13     74     0.090000     1.0080   ; qtot -0.000
    75        CT3     37      LEU    CD2     75    -0.270000    12.0110   ; qtot -0.270
    76        HA3     37      LEU   HD21     76     0.090000     1.0080   ; qtot -0.180
    77        HA3     37      LEU   HD22     77     0.090000     1.0080   ; qtot -0.090
    78        HA3     37      LEU   HD23     78     0.090000     1.0080   ; qtot -0.000
    79          C     37      LEU      C     79     0.510000    12.0110   ; qtot  0.510
    80          O     37      LEU      O     80    -0.510000    15.9990   ; qtot  0.000
    81        NH1     38      PHE      N     81    -0.470000    14.0070   ; qtot -0.470
    82          H     38      PHE     HN     82     0.310000     1.0080   ; qtot -0.160
    83        CT1     38      PHE     CA     83     0.070000    12.0110   ; qtot -0.090
    84        HB1     38      PHE     HA     84     0.090000     1.0080   ; qtot  0.000
    85        CT2     38      PHE     CB     85    -0.180000    12.0110   ; qtot -0.180
    86        HA2     38      PHE    HB1     86     0.090000     1.0080   ; qtot -0.090
    87        HA2     38      PHE    HB2     87     0.090000     1.0080   ; qtot  0.000
    88         CA     38      PHE     CG     88     0.000000    12.0110   ; qtot  0.000
    89         CA     38      PHE    CD1     89    -0.115000    12.0110   ; qtot -0.115
    90         HP     38      PHE    HD1     90     0.115000     1.0080   ; qtot  0.000
    91         CA     38      PHE    CE1     91    -0.115000    12.0110   ; qtot -0.115
    92         HP     38      PHE    HE1     92     0.115000     1.0080   ; qtot  0.000
    93         CA     38      PHE     CZ     93    -0.115000    12.0110   ; qtot -0.115
    94         HP     38      PHE     HZ     94     0.115000     1.0080   ; qtot  0.000
    95         CA     38      PHE    CD2     95    -0.115000    12.0110   ; qtot -0.115
    96         HP     38      PHE    HD2     96     0.115000     1.0080   ; qtot  0.000
    97         CA     38      PHE    CE2     97    -0.115000    12.0110   ; qtot -0.115
    98         HP     38      PHE    HE2     98     0.115000     1.0080   ; qtot  0.000
    99          C     38      PHE      C     99     0.510000    12.0110   ; qtot  0.510
   100          O     38      PHE      O    100    -0.510000    15.9990   ; qtot  0.000
   101          N     39      PRO      N    101    -0.290000    14.0070   ; qtot -0.290
   102        CP3     39      PRO     CD    102     0.000000    12.0110   ; qtot -0.290
   103        HA2     39      PRO    HD1    103     0.090000     1.0080   ; qtot -0.200
   104        HA2     39      PRO    HD2    104     0.090000     1.0080   ; qtot -0.110
   105        CP1     39      PRO     CA    105     0.020000    12.0110   ; qtot -0.090
   106        HB1     39      PRO     HA    106     0.090000     1.0080   ; qtot  0.000
   107        CP2     39      PRO     CB    107    -0.180000    12.0110   ; qtot -0.180
   108        HA2     39      PRO    HB1    108     0.090000     1.0080   ; qtot -0.090
   109        HA2     39      PRO    HB2    109     0.090000     1.0080   ; qtot  0.000
   110        CP2     39      PRO     CG    110    -0.180000    12.0110   ; qtot -0.180
   111        HA2     39      PRO    HG1    111     0.090000     1.0080   ; qtot -0.090
   112        HA2     39      PRO    HG2    112     0.090000     1.0080   ; qtot  0.000
   113          C     39      PRO      C    113     0.510000    12.0110   ; qtot  0.510
   114          O     39      PRO      O    114    -0.510000    15.9990   ; qtot  0.000
   115        NH1     40      ALA      N    115    -0.470000    14.0070   ; qtot -0.470
   116          H     40      ALA     HN    116     0.310000     1.0080   ; qtot -0.160
   117        CT1     40      ALA     CA    117     0.070000    12.0110   ; qtot -0.090
   118        HB1     40      ALA     HA    118     0.090000     1.0080   ; qtot  0.000
   119        CT3     40      ALA     CB    119    -0.270000    12.0110   ; qtot -0.270
   120        HA3     40      ALA    HB1    120     0.090000     1.0080   ; qtot -0.180
   121        HA3     40      ALA    HB2    121     0.090000     1.0080   ; qtot -0.090
   122        HA3     40      ALA    HB3    122     0.090000     1.0080   ; qtot -0.000
   123          C     40      ALA      C    123     0.510000    12.0110   ; qtot  0.510
   124          O     40      ALA      O    124    -0.510000    15.9990   ; qtot  0.000
   125          N     41      PRO      N    125    -0.290000    14.0070   ; qtot -0.290
   126        CP3     41      PRO     CD    126     0.000000    12.0110   ; qtot -0.290
   127        HA2     41      PRO    HD1    127     0.090000     1.0080   ; qtot -0.200
   128        HA2     41      PRO    HD2    128     0.090000     1.0080   ; qtot -0.110
   129        CP1     41      PRO     CA    129     0.020000    12.0110   ; qtot -0.090
   130        HB1     41      PRO     HA    130     0.090000     1.0080   ; qtot  0.000
   131        CP2     41      PRO     CB    131    -0.180000    12.0110   ; qtot -0.180
   132        HA2     41      PRO    HB1    132     0.090000     1.0080   ; qtot -0.090
   133        HA2     41      PRO    HB2    133     0.090000     1.0080   ; qtot  0.000
   134        CP2     41      PRO     CG    134    -0.180000    12.0110   ; qtot -0.180
   135        HA2     41      PRO    HG1    135     0.090000     1.0080   ; qtot -0.090
   136        HA2     41      PRO    HG2    136     0.090000     1.0080   ; qtot  0.000
   137          C     41      PRO      C    137     0.510000    12.0110   ; qtot  0.510
   138          O     41      PRO      O    138    -0.510000    15.9990   ; qtot  0.000
   139        NH1     42      LEU      N    139    -0.470000    14.0070   ; qtot -0.470
   140          H     42      LEU     HN    140     0.310000     1.0080   ; qtot -0.160
   141        CT1     42      LEU     CA    141     0.070000    12.0110   ; qtot -0.090
   142        HB1     42      LEU     HA    142     0.090000     1.0080   ; qtot  0.000
   143        CT2     42      LEU     CB    143    -0.180000    12.0110   ; qtot -0.180
   144        HA2     42      LEU    HB1    144     0.090000     1.0080   ; qtot -0.090
   145        HA2     42      LEU    HB2    145     0.090000     1.0080   ; qtot  0.000
   146        CT1     42      LEU     CG    146    -0.090000    12.0110   ; qtot -0.090
   147        HA1     42      LEU     HG    147     0.090000     1.0080   ; qtot  0.000
   148        CT3     42      LEU    CD1    148    -0.270000    12.0110   ; qtot -0.270
   149        HA3     42      LEU   HD11    149     0.090000     1.0080   ; qtot -0.180
   150        HA3     42      LEU   HD12    150     0.090000     1.0080   ; qtot -0.090
   151        HA3     42      LEU   HD13    151     0.090000     1.0080   ; qtot -0.000
   152        CT3     42      LEU    CD2    152    -0.270000    12.0110   ; qtot -0.270
   153        HA3     42      LEU   HD21    153     0.090000     1.0080   ; qtot -0.180
   154        HA3     42      LEU   HD22    154     0.090000     1.0080   ; qtot -0.090
   155        HA3     42      LEU   HD23    155     0.090000     1.0080   ; qtot -0.000
   156          C     42      LEU      C    156     0.510000    12.0110   ; qtot  0.510
   157          O     42      LEU      O    157    -0.510000    15.9990   ; qtot  0.000
   158        NH1     43      LEU      N    158    -0.470000    14.0070   ; qtot -0.470
   159          H     43      LEU     HN    159     0.310000     1.0080   ; qtot -0.160
   160        CT1     43      LEU     CA    160     0.070000    12.0110   ; qtot -0.090
   161        HB1     43      LEU     HA    161     0.090000     1.0080   ; qtot  0.000
   162        CT2     43      LEU     CB    162    -0.180000    12.0110   ; qtot -0.180
   163        HA2     43      LEU    HB1    163     0.090000     1.0080   ; qtot -0.090
   164        HA2     43      LEU    HB2    164     0.090000     1.0080   ; qtot  0.000
   165        CT1     43      LEU     CG    165    -0.090000    12.0110   ; qtot -0.090
   166        HA1     43      LEU     HG    166     0.090000     1.0080   ; qtot  0.000
   167        CT3     43      LEU    CD1    167    -0.270000    12.0110   ; qtot -0.270
   168        HA3     43      LEU   HD11    168     0.090000     1.0080   ; qtot -0.180
   169        HA3     43      LEU   HD12    169     0.090000     1.0080   ; qtot -0.090
   170        HA3     43      LEU   HD13    170     0.090000     1.0080   ; qtot -0.000
   171        CT3     43      LEU    CD2    171    -0.270000    12.0110   ; qtot -0.270
   172        HA3     43      LEU   HD21    172     0.090000     1.0080   ; qtot -0.180
   173        HA3     43      LEU   HD22    173     0.090000     1.0080   ; qtot -0.090
   174        HA3     43      LEU   HD23    174     0.090000     1.0080   ; qtot -0.000
   175          C     43      LEU      C    175     0.510000    12.0110   ; qtot  0.510
   176          O     43      LEU      O    176    -0.510000    15.9990   ; qtot  0.000
   177        NH1     44      ALA      N    177    -0.470000    14.0070   ; qtot -0.470
   178          H     44      ALA     HN    178     0.310000     1.0080   ; qtot -0.160
   179        CT1     44      ALA     CA    179     0.070000    12.0110   ; qtot -0.090
   180        HB1     44      ALA     HA    180     0.090000     1.0080   ; qtot  0.000
   181        CT3     44      ALA     CB    181    -0.270000    12.0110   ; qtot -0.270
   182        HA3     44      ALA    HB1    182     0.090000     1.0080   ; qtot -0.180
   183        HA3     44      ALA    HB2    183     0.090000     1.0080   ; qtot -0.090
   184        HA3     44      ALA    HB3    184     0.090000     1.0080   ; qtot -0.000
   185          C     44      ALA      C    185     0.510000    12.0110   ; qtot  0.510
   186          O     44      ALA      O    186    -0.510000    15.9990   ; qtot  0.000
   187        NH1     45      GLY      N    187    -0.470000    14.0070   ; qtot -0.470
   188          H     45      GLY     HN    188     0.310000     1.0080   ; qtot -0.160
   189        CT2     45      GLY     CA    189    -0.020000    12.0110   ; qtot -0.180
   190        HB2     45      GLY    HA1    190     0.090000     1.0080   ; qtot -0.090
   191        HB2     45      GLY    HA2    191     0.090000     1.0080   ; qtot  0.000
   192          C     45      GLY      C    192     0.510000    12.0110   ; qtot  0.510
   193          O     45      GLY      O    193    -0.510000    15.9990   ; qtot  0.000
   194        NH1     46      VAL      N    194    -0.470000    14.0070   ; qtot -0.470
   195          H     46      VAL     HN    195     0.310000     1.0080   ; qtot -0.160
   196        CT1     46      VAL     CA    196     0.070000    12.0110   ; qtot -0.090
   197        HB1     46      VAL     HA    197     0.090000     1.0080   ; qtot  0.000
   198        CT1     46      VAL     CB    198    -0.090000    12.0110   ; qtot -0.090
   199        HA1     46      VAL     HB    199     0.090000     1.0080   ; qtot  0.000
   200        CT3     46      VAL    CG1    200    -0.270000    12.0110   ; qtot -0.270
   201        HA3     46      VAL   HG11    201     0.090000     1.0080   ; qtot -0.180
   202        HA3     46      VAL   HG12    202     0.090000     1.0080   ; qtot -0.090
   203        HA3     46      VAL   HG13    203     0.090000     1.0080   ; qtot -0.000
   204        CT3     46      VAL    CG2    204    -0.270000    12.0110   ; qtot -0.270
   205        HA3     46      VAL   HG21    205     0.090000     1.0080   ; qtot -0.180
   206        HA3     46      VAL   HG22    206     0.090000     1.0080   ; qtot -0.090
   207        HA3     46      VAL   HG23    207     0.090000     1.0080   ; qtot -0.000
   208          C     46      VAL      C    208     0.510000    12.0110   ; qtot  0.510
   209          O     46      VAL      O    209    -0.510000    15.9990   ; qtot  0.000
   210        NH1     47      THR      N    210    -0.470000    14.0070   ; qtot -0.470
   211          H     47      THR     HN    211     0.310000     1.0080   ; qtot -0.160
   212        CT1     47      THR     CA    212     0.070000    12.0110   ; qtot -0.090
   213        HB1     47      THR     HA    213     0.090000     1.0080   ; qtot  0.000
   214        CT1     47      THR     CB    214     0.140000    12.0110   ; qtot  0.140
   215        HA1     47      THR     HB    215     0.090000     1.0080   ; qtot  0.230
   216        OH1     47      THR    OG1    216    -0.660000    15.9990   ; qtot -0.430
   217          H     47      THR    HG1    217     0.430000     1.0080   ; qtot  0.000
   218        CT3     47      THR    CG2    218    -0.270000    12.0110   ; qtot -0.270
   219        HA3     47      THR   HG21    219     0.090000     1.0080   ; qtot -0.180
   220        HA3     47      THR   HG22    220     0.090000     1.0080   ; qtot -0.090
   221        HA3     47      THR   HG23    221     0.090000     1.0080   ; qtot -0.000
   222          C     47      THR      C    222     0.510000    12.0110   ; qtot  0.510
   223          O     47      THR      O    223    -0.510000    15.9990   ; qtot  0.000
   224        NH1     48      ALA      N    224    -0.470000    14.0070   ; qtot -0.470
   225          H     48      ALA     HN    225     0.310000     1.0080   ; qtot -0.160
   226        CT1     48      ALA     CA    226     0.070000    12.0110   ; qtot -0.090
   227        HB1     48      ALA     HA    227     0.090000     1.0080   ; qtot  0.000
   228        CT3     48      ALA     CB    228    -0.270000    12.0110   ; qtot -0.270
   229        HA3     48      ALA    HB1    229     0.090000     1.0080   ; qtot -0.180
   230        HA3     48      ALA    HB2    230     0.090000     1.0080   ; qtot -0.090
   231        HA3     48      ALA    HB3    231     0.090000     1.0080   ; qtot -0.000
   232          C     48      ALA      C    232     0.510000    12.0110   ; qtot  0.510
   233          O     48      ALA      O    233    -0.510000    15.9990   ; qtot  0.000
   234        NH1     49      THR      N    234    -0.470000    14.0070   ; qtot -0.470
   235          H     49      THR     HN    235     0.310000     1.0080   ; qtot -0.160
   236        CT1     49      THR     CA    236     0.070000    12.0110   ; qtot -0.090
   237        HB1     49      THR     HA    237     0.090000     1.0080   ; qtot  0.000
   238        CT1     49      THR     CB    238     0.140000    12.0110   ; qtot  0.140
   239        HA1     49      THR     HB    239     0.090000     1.0080   ; qtot  0.230
   240        OH1     49      THR    OG1    240    -0.660000    15.9990   ; qtot -0.430
   241          H     49      THR    HG1    241     0.430000     1.0080   ; qtot  0.000
   242        CT3     49      THR    CG2    242    -0.270000    12.0110   ; qtot -0.270
   243        HA3     49      THR   HG21    243     0.090000     1.0080   ; qtot -0.180
   244        HA3     49      THR   HG22    244     0.090000     1.0080   ; qtot -0.090
   245        HA3     49      THR   HG23    245     0.090000     1.0080   ; qtot -0.000
   246          C     49      THR      C    246     0.510000    12.0110   ; qtot  0.510
   247          O     49      THR      O    247    -0.510000    15.9990   ; qtot  0.000
   248        NH1     50      CYS      N    248    -0.470000    14.0070   ; qtot -0.470
   249          H     50      CYS     HN    249     0.310000     1.0080   ; qtot -0.160
   250        CT1     50      CYS     CA    250     0.070000    12.0110   ; qtot -0.090
   251        HB1     50      CYS     HA    251     0.090000     1.0080   ; qtot  0.000
   252        CT2     50      CYS     CB    252    -0.110000    12.0110   ; qtot -0.110
   253        HA2     50      CYS    HB1    253     0.090000     1.0080   ; qtot -0.020
   254        HA2     50      CYS    HB2    254     0.090000     1.0080   ; qtot  0.070
   255          S     50      CYS     SG    255    -0.230000    32.0600   ; qtot -0.160
   256         HS     50      CYS    HG1    256     0.160000     1.0080   ; qtot  0.000
   257          C     50      CYS      C    257     0.510000    12.0110   ; qtot  0.510
   258          O     50      CYS      O    258    -0.510000    15.9990   ; qtot  0.000
   259        NH1     51      VAL      N    259    -0.470000    14.0070   ; qtot -0.470
   260          H     51      VAL     HN    260     0.310000     1.0080   ; qtot -0.160
   261        CT1     51      VAL     CA    261     0.070000    12.0110   ; qtot -0.090
   262        HB1     51      VAL     HA    262     0.090000     1.0080   ; qtot  0.000
   263        CT1     51      VAL     CB    263    -0.090000    12.0110   ; qtot -0.090
   264        HA1     51      VAL     HB    264     0.090000     1.0080   ; qtot  0.000
   265        CT3     51      VAL    CG1    265    -0.270000    12.0110   ; qtot -0.270
   266        HA3     51      VAL   HG11    266     0.090000     1.0080   ; qtot -0.180
   267        HA3     51      VAL   HG12    267     0.090000     1.0080   ; qtot -0.090
   268        HA3     51      VAL   HG13    268     0.090000     1.0080   ; qtot -0.000
   269        CT3     51      VAL    CG2    269    -0.270000    12.0110   ; qtot -0.270
   270        HA3     51      VAL   HG21    270     0.090000     1.0080   ; qtot -0.180
   271        HA3     51      VAL   HG22    271     0.090000     1.0080   ; qtot -0.090
   272        HA3     51      VAL   HG23    272     0.090000     1.0080   ; qtot -0.000
   273          C     51      VAL      C    273     0.510000    12.0110   ; qtot  0.510
   274          O     51      VAL      O    274    -0.510000    15.9990   ; qtot  0.000
   275        NH1     52      ALA      N    275    -0.470000    14.0070   ; qtot -0.470
   276          H     52      ALA     HN    276     0.310000     1.0080   ; qtot -0.160
   277        CT1     52      ALA     CA    277     0.070000    12.0110   ; qtot -0.090
   278        HB1     52      ALA     HA    278     0.090000     1.0080   ; qtot  0.000
   279        CT3     52      ALA     CB    279    -0.270000    12.0110   ; qtot -0.270
   280        HA3     52      ALA    HB1    280     0.090000     1.0080   ; qtot -0.180
   281        HA3     52      ALA    HB2    281     0.090000     1.0080   ; qtot -0.090
   282        HA3     52      ALA    HB3    282     0.090000     1.0080   ; qtot -0.000
   283          C     52      ALA      C    283     0.510000    12.0110   ; qtot  0.510
   284          O     52      ALA      O    284    -0.510000    15.9990   ; qtot  0.000
   285        NH1     53      LEU      N    285    -0.470000    14.0070   ; qtot -0.470
   286          H     53      LEU     HN    286     0.310000     1.0080   ; qtot -0.160
   287        CT1     53      LEU     CA    287     0.070000    12.0110   ; qtot -0.090
   288        HB1     53      LEU     HA    288     0.090000     1.0080   ; qtot  0.000
   289        CT2     53      LEU     CB    289    -0.180000    12.0110   ; qtot -0.180
   290        HA2     53      LEU    HB1    290     0.090000     1.0080   ; qtot -0.090
   291        HA2     53      LEU    HB2    291     0.090000     1.0080   ; qtot  0.000
   292        CT1     53      LEU     CG    292    -0.090000    12.0110   ; qtot -0.090
   293        HA1     53      LEU     HG    293     0.090000     1.0080   ; qtot  0.000
   294        CT3     53      LEU    CD1    294    -0.270000    12.0110   ; qtot -0.270
   295        HA3     53      LEU   HD11    295     0.090000     1.0080   ; qtot -0.180
   296        HA3     53      LEU   HD12    296     0.090000     1.0080   ; qtot -0.090
   297        HA3     53      LEU   HD13    297     0.090000     1.0080   ; qtot -0.000
   298        CT3     53      LEU    CD2    298    -0.270000    12.0110   ; qtot -0.270
   299        HA3     53      LEU   HD21    299     0.090000     1.0080   ; qtot -0.180
   300        HA3     53      LEU   HD22    300     0.090000     1.0080   ; qtot -0.090
   301        HA3     53      LEU   HD23    301     0.090000     1.0080   ; qtot -0.000
   302          C     53      LEU      C    302     0.510000    12.0110   ; qtot  0.510
   303          O     53      LEU      O    303    -0.510000    15.9990   ; qtot  0.000
   304        NH1     54      PHE      N    304    -0.470000    14.0070   ; qtot -0.470
   305          H     54      PHE     HN    305     0.310000     1.0080   ; qtot -0.160
   306        CT1     54      PHE     CA    306     0.070000    12.0110   ; qtot -0.090
   307        HB1     54      PHE     HA    307     0.090000     1.0080   ; qtot  0.000
   308        CT2     54      PHE     CB    308    -0.180000    12.0110   ; qtot -0.180
   309        HA2     54      PHE    HB1    309     0.090000     1.0080   ; qtot -0.090
   310        HA2     54      PHE    HB2    310     0.090000     1.0080   ; qtot  0.000
   311         CA     54      PHE     CG    311     0.000000    12.0110   ; qtot  0.000
   312         CA     54      PHE    CD1    312    -0.115000    12.0110   ; qtot -0.115
   313         HP     54      PHE    HD1    313     0.115000     1.0080   ; qtot  0.000
   314         CA     54      PHE    CE1    314    -0.115000    12.0110   ; qtot -0.115
   315         HP     54      PHE    HE1    315     0.115000     1.0080   ; qtot  0.000
   316         CA     54      PHE     CZ    316    -0.115000    12.0110   ; qtot -0.115
   317         HP     54      PHE     HZ    317     0.115000     1.0080   ; qtot  0.000
   318         CA     54      PHE    CD2    318    -0.115000    12.0110   ; qtot -0.115
   319         HP     54      PHE    HD2    319     0.115000     1.0080   ; qtot  0.000
   320         CA     54      PHE    CE2    320    -0.115000    12.0110   ; qtot -0.115
   321         HP     54      PHE    HE2    321     0.115000     1.0080   ; qtot  0.000
   322          C     54      PHE      C    322     0.510000    12.0110   ; qtot  0.510
   323          O     54      PHE      O    323    -0.510000    15.9990   ; qtot  0.000
   324        NH1     55      VAL      N    324    -0.470000    14.0070   ; qtot -0.470
   325          H     55      VAL     HN    325     0.310000     1.0080   ; qtot -0.160
   326        CT1     55      VAL     CA    326     0.070000    12.0110   ; qtot -0.090
   327        HB1     55      VAL     HA    327     0.090000     1.0080   ; qtot  0.000
   328        CT1     55      VAL     CB    328    -0.090000    12.0110   ; qtot -0.090
   329        HA1     55      VAL     HB    329     0.090000     1.0080   ; qtot  0.000
   330        CT3     55      VAL    CG1    330    -0.270000    12.0110   ; qtot -0.270
   331        HA3     55      VAL   HG11    331     0.090000     1.0080   ; qtot -0.180
   332        HA3     55      VAL   HG12    332     0.090000     1.0080   ; qtot -0.090
   333        HA3     55      VAL   HG13    333     0.090000     1.0080   ; qtot -0.000
   334        CT3     55      VAL    CG2    334    -0.270000    12.0110   ; qtot -0.270
   335        HA3     55      VAL   HG21    335     0.090000     1.0080   ; qtot -0.180
   336        HA3     55      VAL   HG22    336     0.090000     1.0080   ; qtot -0.090
   337        HA3     55      VAL   HG23    337     0.090000     1.0080   ; qtot -0.000
   338          C     55      VAL      C    338     0.510000    12.0110   ; qtot  0.510
   339          O     55      VAL      O    339    -0.510000    15.9990   ; qtot  0.000
   340        NH1     56      VAL      N    340    -0.470000    14.0070   ; qtot -0.470
   341          H     56      VAL     HN    341     0.310000     1.0080   ; qtot -0.160
   342        CT1     56      VAL     CA    342     0.070000    12.0110   ; qtot -0.090
   343        HB1     56      VAL     HA    343     0.090000     1.0080   ; qtot  0.000
   344        CT1     56      VAL     CB    344    -0.090000    12.0110   ; qtot -0.090
   345        HA1     56      VAL     HB    345     0.090000     1.0080   ; qtot  0.000
   346        CT3     56      VAL    CG1    346    -0.270000    12.0110   ; qtot -0.270
   347        HA3     56      VAL   HG11    347     0.090000     1.0080   ; qtot -0.180
   348        HA3     56      VAL   HG12    348     0.090000     1.0080   ; qtot -0.090
   349        HA3     56      VAL   HG13    349     0.090000     1.0080   ; qtot -0.000
   350        CT3     56      VAL    CG2    350    -0.270000    12.0110   ; qtot -0.270
   351        HA3     56      VAL   HG21    351     0.090000     1.0080   ; qtot -0.180
   352        HA3     56      VAL   HG22    352     0.090000     1.0080   ; qtot -0.090
   353        HA3     56      VAL   HG23    353     0.090000     1.0080   ; qtot -0.000
   354          C     56      VAL      C    354     0.510000    12.0110   ; qtot  0.510
   355          O     56      VAL      O    355    -0.510000    15.9990   ; qtot  0.000
   356        NH1     57      GLY      N    356    -0.470000    14.0070   ; qtot -0.470
   357          H     57      GLY     HN    357     0.310000     1.0080   ; qtot -0.160
   358        CT2     57      GLY     CA    358    -0.020000    12.0110   ; qtot -0.180
   359        HB2     57      GLY    HA1    359     0.090000     1.0080   ; qtot -0.090
   360        HB2     57      GLY    HA2    360     0.090000     1.0080   ; qtot  0.000
   361          C     57      GLY      C    361     0.510000    12.0110   ; qtot  0.510
   362          O     57      GLY      O    362    -0.510000    15.9990   ; qtot  0.000
   363        NH1     58      ILE      N    363    -0.470000    14.0070   ; qtot -0.470
   364          H     58      ILE     HN    364     0.310000     1.0080   ; qtot -0.160
   365        CT1     58      ILE     CA    365     0.070000    12.0110   ; qtot -0.090
   366        HB1     58      ILE     HA    366     0.090000     1.0080   ; qtot  0.000
   367        CT1     58      ILE     CB    367    -0.090000    12.0110   ; qtot -0.090
   368        HA1     58      ILE     HB    368     0.090000     1.0080   ; qtot  0.000
   369        CT3     58      ILE    CG2    369    -0.270000    12.0110   ; qtot -0.270
   370        HA3     58      ILE   HG21    370     0.090000     1.0080   ; qtot -0.180
   371        HA3     58      ILE   HG22    371     0.090000     1.0080   ; qtot -0.090
   372        HA3     58      ILE   HG23    372     0.090000     1.0080   ; qtot -0.000
   373        CT2     58      ILE    CG1    373    -0.180000    12.0110   ; qtot -0.180
   374        HA2     58      ILE   HG11    374     0.090000     1.0080   ; qtot -0.090
   375        HA2     58      ILE   HG12    375     0.090000     1.0080   ; qtot -0.000
   376        CT3     58      ILE     CD    376    -0.270000    12.0110   ; qtot -0.270
   377        HA3     58      ILE    HD1    377     0.090000     1.0080   ; qtot -0.180
   378        HA3     58      ILE    HD2    378     0.090000     1.0080   ; qtot -0.090
   379        HA3     58      ILE    HD3    379     0.090000     1.0080   ; qtot -0.000
   380          C     58      ILE      C    380     0.510000    12.0110   ; qtot  0.510
   381          O     58      ILE      O    381    -0.510000    15.9990   ; qtot  0.000
   382        NH1     59      ALA      N    382    -0.470000    14.0070   ; qtot -0.470
   383          H     59      ALA     HN    383     0.310000     1.0080   ; qtot -0.160
   384        CT1     59      ALA     CA    384     0.070000    12.0110   ; qtot -0.090
   385        HB1     59      ALA     HA    385     0.090000     1.0080   ; qtot  0.000
   386        CT3     59      ALA     CB    386    -0.270000    12.0110   ; qtot -0.270
   387        HA3     59      ALA    HB1    387     0.090000     1.0080   ; qtot -0.180
   388        HA3     59      ALA    HB2    388     0.090000     1.0080   ; qtot -0.090
   389        HA3     59      ALA    HB3    389     0.090000     1.0080   ; qtot -0.000
   390          C     59      ALA      C    390     0.510000    12.0110   ; qtot  0.510
   391          O     59      ALA      O    391    -0.510000    15.9990   ; qtot  0.000
   392        NH1     60      GLY      N    392    -0.470000    14.0070   ; qtot -0.470
   393          H     60      GLY     HN    393     0.310000     1.0080   ; qtot -0.160
   394        CT2     60      GLY     CA    394    -0.020000    12.0110   ; qtot -0.180
   395        HB2     60      GLY    HA1    395     0.090000     1.0080   ; qtot -0.090
   396        HB2     60      GLY    HA2    396     0.090000     1.0080   ; qtot  0.000
   397          C     60      GLY      C    397     0.510000    12.0110   ; qtot  0.510
   398          O     60      GLY      O    398    -0.510000    15.9990   ; qtot  0.000
   399        NH1     61      ASN      N    399    -0.470000    14.0070   ; qtot -0.470
   400          H     61      ASN     HN    400     0.310000     1.0080   ; qtot -0.160
   401        CT1     61      ASN     CA    401     0.070000    12.0110   ; qtot -0.090
   402        HB1     61      ASN     HA    402     0.090000     1.0080   ; qtot  0.000
   403        CT2     61      ASN     CB    403    -0.180000    12.0110   ; qtot -0.180
   404        HA2     61      ASN    HB1    404     0.090000     1.0080   ; qtot -0.090
   405        HA2     61      ASN    HB2    405     0.090000     1.0080   ; qtot  0.000
   406         CC     61      ASN     CG    406     0.550000    12.0110   ; qtot  0.550
   407          O     61      ASN    OD1    407    -0.550000    15.9990   ; qtot  0.000
   408        NH2     61      ASN    ND2    408    -0.620000    14.0070   ; qtot -0.620
   409          H     61      ASN   HD21    409     0.320000     1.0080   ; qtot -0.300
   410          H     61      ASN   HD22    410     0.300000     1.0080   ; qtot  0.000
   411          C     61      ASN      C    411     0.510000    12.0110   ; qtot  0.510
   412          O     61      ASN      O    412    -0.510000    15.9990   ; qtot  0.000
   413        NH1     62      LEU      N    413    -0.470000    14.0070   ; qtot -0.470
   414          H     62      LEU     HN    414     0.310000     1.0080   ; qtot -0.160
   415        CT1     62      LEU     CA    415     0.070000    12.0110   ; qtot -0.090
   416        HB1     62      LEU     HA    416     0.090000     1.0080   ; qtot  0.000
   417        CT2     62      LEU     CB    417    -0.180000    12.0110   ; qtot -0.180
   418        HA2     62      LEU    HB1    418     0.090000     1.0080   ; qtot -0.090
   419        HA2     62      LEU    HB2    419     0.090000     1.0080   ; qtot  0.000
   420        CT1     62      LEU     CG    420    -0.090000    12.0110   ; qtot -0.090
   421        HA1     62      LEU     HG    421     0.090000     1.0080   ; qtot  0.000
   422        CT3     62      LEU    CD1    422    -0.270000    12.0110   ; qtot -0.270
   423        HA3     62      LEU   HD11    423     0.090000     1.0080   ; qtot -0.180
   424        HA3     62      LEU   HD12    424     0.090000     1.0080   ; qtot -0.090
   425        HA3     62      LEU   HD13    425     0.090000     1.0080   ; qtot -0.000
   426        CT3     62      LEU    CD2    426    -0.270000    12.0110   ; qtot -0.270
   427        HA3     62      LEU   HD21    427     0.090000     1.0080   ; qtot -0.180
   428        HA3     62      LEU   HD22    428     0.090000     1.0080   ; qtot -0.090
   429        HA3     62      LEU   HD23    429     0.090000     1.0080   ; qtot -0.000
   430          C     62      LEU      C    430     0.510000    12.0110   ; qtot  0.510
   431          O     62      LEU      O    431    -0.510000    15.9990   ; qtot  0.000
   432        NH1     63      LEU      N    432    -0.470000    14.0070   ; qtot -0.470
   433          H     63      LEU     HN    433     0.310000     1.0080   ; qtot -0.160
   434        CT1     63      LEU     CA    434     0.070000    12.0110   ; qtot -0.090
   435        HB1     63      LEU     HA    435     0.090000     1.0080   ; qtot  0.000
   436        CT2     63      LEU     CB    436    -0.180000    12.0110   ; qtot -0.180
   437        HA2     63      LEU    HB1    437     0.090000     1.0080   ; qtot -0.090
   438        HA2     63      LEU    HB2    438     0.090000     1.0080   ; qtot  0.000
   439        CT1     63      LEU     CG    439    -0.090000    12.0110   ; qtot -0.090
   440        HA1     63      LEU     HG    440     0.090000     1.0080   ; qtot  0.000
   441        CT3     63      LEU    CD1    441    -0.270000    12.0110   ; qtot -0.270
   442        HA3     63      LEU   HD11    442     0.090000     1.0080   ; qtot -0.180
   443        HA3     63      LEU   HD12    443     0.090000     1.0080   ; qtot -0.090
   444        HA3     63      LEU   HD13    444     0.090000     1.0080   ; qtot -0.000
   445        CT3     63      LEU    CD2    445    -0.270000    12.0110   ; qtot -0.270
   446        HA3     63      LEU   HD21    446     0.090000     1.0080   ; qtot -0.180
   447        HA3     63      LEU   HD22    447     0.090000     1.0080   ; qtot -0.090
   448        HA3     63      LEU   HD23    448     0.090000     1.0080   ; qtot -0.000
   449          C     63      LEU      C    449     0.510000    12.0110   ; qtot  0.510
   450          O     63      LEU      O    450    -0.510000    15.9990   ; qtot  0.000
   451        NH1     64      THR      N    451    -0.470000    14.0070   ; qtot -0.470
   452          H     64      THR     HN    452     0.310000     1.0080   ; qtot -0.160
   453        CT1     64      THR     CA    453     0.070000    12.0110   ; qtot -0.090
   454        HB1     64      THR     HA    454     0.090000     1.0080   ; qtot  0.000
   455        CT1     64      THR     CB    455     0.140000    12.0110   ; qtot  0.140
   456        HA1     64      THR     HB    456     0.090000     1.0080   ; qtot  0.230
   457        OH1     64      THR    OG1    457    -0.660000    15.9990   ; qtot -0.430
   458          H     64      THR    HG1    458     0.430000     1.0080   ; qtot  0.000
   459        CT3     64      THR    CG2    459    -0.270000    12.0110   ; qtot -0.270
   460        HA3     64      THR   HG21    460     0.090000     1.0080   ; qtot -0.180
   461        HA3     64      THR   HG22    461     0.090000     1.0080   ; qtot -0.090
   462        HA3     64      THR   HG23    462     0.090000     1.0080   ; qtot -0.000
   463          C     64      THR      C    463     0.510000    12.0110   ; qtot  0.510
   464          O     64      THR      O    464    -0.510000    15.9990   ; qtot  0.000
   465        NH1     65      MET      N    465    -0.470000    14.0070   ; qtot -0.470
   466          H     65      MET     HN    466     0.310000     1.0080   ; qtot -0.160
   467        CT1     65      MET     CA    467     0.070000    12.0110   ; qtot -0.090
   468        HB1     65      MET     HA    468     0.090000     1.0080   ; qtot  0.000
   469        CT2     65      MET     CB    469    -0.180000    12.0110   ; qtot -0.180
   470        HA2     65      MET    HB1    470     0.090000     1.0080   ; qtot -0.090
   471        HA2     65      MET    HB2    471     0.090000     1.0080   ; qtot  0.000
   472        CT2     65      MET     CG    472    -0.140000    12.0110   ; qtot -0.140
   473        HA2     65      MET    HG1    473     0.090000     1.0080   ; qtot -0.050
   474        HA2     65      MET    HG2    474     0.090000     1.0080   ; qtot  0.040
   475          S     65      MET     SD    475    -0.090000    32.0600   ; qtot -0.050
   476        CT3     65      MET     CE    476    -0.220000    12.0110   ; qtot -0.270
   477        HA3     65      MET    HE1    477     0.090000     1.0080   ; qtot -0.180
   478        HA3     65      MET    HE2    478     0.090000     1.0080   ; qtot -0.090
   479        HA3     65      MET    HE3    479     0.090000     1.0080   ; qtot -0.000
   480          C     65      MET      C    480     0.510000    12.0110   ; qtot  0.510
   481          O     65      MET      O    481    -0.510000    15.9990   ; qtot  0.000
   482        NH1     66      LEU      N    482    -0.470000    14.0070   ; qtot -0.470
   483          H     66      LEU     HN    483     0.310000     1.0080   ; qtot -0.160
   484        CT1     66      LEU     CA    484     0.070000    12.0110   ; qtot -0.090
   485        HB1     66      LEU     HA    485     0.090000     1.0080   ; qtot  0.000
   486        CT2     66      LEU     CB    486    -0.180000    12.0110   ; qtot -0.180
   487        HA2     66      LEU    HB1    487     0.090000     1.0080   ; qtot -0.090
   488        HA2     66      LEU    HB2    488     0.090000     1.0080   ; qtot  0.000
   489        CT1     66      LEU     CG    489    -0.090000    12.0110   ; qtot -0.090
   490        HA1     66      LEU     HG    490     0.090000     1.0080   ; qtot  0.000
   491        CT3     66      LEU    CD1    491    -0.270000    12.0110   ; qtot -0.270
   492        HA3     66      LEU   HD11    492     0.090000     1.0080   ; qtot -0.180
   493        HA3     66      LEU   HD12    493     0.090000     1.0080   ; qtot -0.090
   494        HA3     66      LEU   HD13    494     0.090000     1.0080   ; qtot -0.000
   495        CT3     66      LEU    CD2    495    -0.270000    12.0110   ; qtot -0.270
   496        HA3     66      LEU   HD21    496     0.090000     1.0080   ; qtot -0.180
   497        HA3     66      LEU   HD22    497     0.090000     1.0080   ; qtot -0.090
   498        HA3     66      LEU   HD23    498     0.090000     1.0080   ; qtot -0.000
   499          C     66      LEU      C    499     0.510000    12.0110   ; qtot  0.510
   500          O     66      LEU      O    500    -0.510000    15.9990   ; qtot  0.000
   501        NH1     67      VAL      N    501    -0.470000    14.0070   ; qtot -0.470
   502          H     67      VAL     HN    502     0.310000     1.0080   ; qtot -0.160
   503        CT1     67      VAL     CA    503     0.070000    12.0110   ; qtot -0.090
   504        HB1     67      VAL     HA    504     0.090000     1.0080   ; qtot  0.000
   505        CT1     67      VAL     CB    505    -0.090000    12.0110   ; qtot -0.090
   506        HA1     67      VAL     HB    506     0.090000     1.0080   ; qtot  0.000
   507        CT3     67      VAL    CG1    507    -0.270000    12.0110   ; qtot -0.270
   508        HA3     67      VAL   HG11    508     0.090000     1.0080   ; qtot -0.180
   509        HA3     67      VAL   HG12    509     0.090000     1.0080   ; qtot -0.090
   510        HA3     67      VAL   HG13    510     0.090000     1.0080   ; qtot -0.000
   511        CT3     67      VAL    CG2    511    -0.270000    12.0110   ; qtot -0.270
   512        HA3     67      VAL   HG21    512     0.090000     1.0080   ; qtot -0.180
   513        HA3     67      VAL   HG22    513     0.090000     1.0080   ; qtot -0.090
   514        HA3     67      VAL   HG23    514     0.090000     1.0080   ; qtot -0.000
   515          C     67      VAL      C    515     0.510000    12.0110   ; qtot  0.510
   516          O     67      VAL      O    516    -0.510000    15.9990   ; qtot  0.000
   517        NH1     68      VAL      N    517    -0.470000    14.0070   ; qtot -0.470
   518          H     68      VAL     HN    518     0.310000     1.0080   ; qtot -0.160
   519        CT1     68      VAL     CA    519     0.070000    12.0110   ; qtot -0.090
   520        HB1     68      VAL     HA    520     0.090000     1.0080   ; qtot  0.000
   521        CT1     68      VAL     CB    521    -0.090000    12.0110   ; qtot -0.090
   522        HA1     68      VAL     HB    522     0.090000     1.0080   ; qtot  0.000
   523        CT3     68      VAL    CG1    523    -0.270000    12.0110   ; qtot -0.270
   524        HA3     68      VAL   HG11    524     0.090000     1.0080   ; qtot -0.180
   525        HA3     68      VAL   HG12    525     0.090000     1.0080   ; qtot -0.090
   526        HA3     68      VAL   HG13    526     0.090000     1.0080   ; qtot -0.000
   527        CT3     68      VAL    CG2    527    -0.270000    12.0110   ; qtot -0.270
   528        HA3     68      VAL   HG21    528     0.090000     1.0080   ; qtot -0.180
   529        HA3     68      VAL   HG22    529     0.090000     1.0080   ; qtot -0.090
   530        HA3     68      VAL   HG23    530     0.090000     1.0080   ; qtot -0.000
   531          C     68      VAL      C    531     0.510000    12.0110   ; qtot  0.510
   532          O     68      VAL      O    532    -0.510000    15.9990   ; qtot  0.000
   533        NH1     69      SER      N    533    -0.470000    14.0070   ; qtot -0.470
   534          H     69      SER     HN    534     0.310000     1.0080   ; qtot -0.160
   535        CT1     69      SER     CA    535     0.070000    12.0110   ; qtot -0.090
   536        HB1     69      SER     HA    536     0.090000     1.0080   ; qtot  0.000
   537        CT2     69      SER     CB    537     0.050000    12.0110   ; qtot  0.050
   538        HA2     69      SER    HB1    538     0.090000     1.0080   ; qtot  0.140
   539        HA2     69      SER    HB2    539     0.090000     1.0080   ; qtot  0.230
   540        OH1     69      SER     OG    540    -0.660000    15.9990   ; qtot -0.430
   541          H     69      SER    HG1    541     0.430000     1.0080   ; qtot -0.000
   542          C     69      SER      C    542     0.510000    12.0110   ; qtot  0.510
   543          O     69      SER      O    543    -0.510000    15.9990   ; qtot  0.000
   544        NH1     70      ARG      N    544    -0.470000    14.0070   ; qtot -0.470
   545          H     70      ARG     HN    545     0.310000     1.0080   ; qtot -0.160
   546        CT1     70      ARG     CA    546     0.070000    12.0110   ; qtot -0.090
   547        HB1     70      ARG     HA    547     0.090000     1.0080   ; qtot  0.000
   548        CT2     70      ARG     CB    548    -0.180000    12.0110   ; qtot -0.180
   549        HA2     70      ARG    HB1    549     0.090000     1.0080   ; qtot -0.090
   550        HA2     70      ARG    HB2    550     0.090000     1.0080   ; qtot  0.000
   551        CT2     70      ARG     CG    551    -0.180000    12.0110   ; qtot -0.180
   552        HA2     70      ARG    HG1    552     0.090000     1.0080   ; qtot -0.090
   553        HA2     70      ARG    HG2    553     0.090000     1.0080   ; qtot  0.000
   554        CT2     70      ARG     CD    554     0.200000    12.0110   ; qtot  0.200
   555        HA2     70      ARG    HD1    555     0.090000     1.0080   ; qtot  0.290
   556        HA2     70      ARG    HD2    556     0.090000     1.0080   ; qtot  0.380
   557        NC2     70      ARG     NE    557    -0.700000    14.0070   ; qtot -0.320
   558         HC     70      ARG     HE    558     0.440000     1.0080   ; qtot  0.120
   559          C     70      ARG     CZ    559     0.640000    12.0110   ; qtot  0.760
   560        NC2     70      ARG    NH1    560    -0.800000    14.0070   ; qtot -0.040
   561         HC     70      ARG   HH11    561     0.460000     1.0080   ; qtot  0.420
   562         HC     70      ARG   HH12    562     0.460000     1.0080   ; qtot  0.880
   563        NC2     70      ARG    NH2    563    -0.800000    14.0070   ; qtot  0.080
   564         HC     70      ARG   HH21    564     0.460000     1.0080   ; qtot  0.540
   565         HC     70      ARG   HH22    565     0.460000     1.0080   ; qtot  1.000
   566          C     70      ARG      C    566     0.510000    12.0110   ; qtot  1.510
   567          O     70      ARG      O    567    -0.510000    15.9990   ; qtot  1.000
   568        NH1     71      PHE      N    568    -0.470000    14.0070   ; qtot  0.530
   569          H     71      PHE     HN    569     0.310000     1.0080   ; qtot  0.840
   570        CT1     71      PHE     CA    570     0.070000    12.0110   ; qtot  0.910
   571        HB1     71      PHE     HA    571     0.090000     1.0080   ; qtot  1.000
   572        CT2     71      PHE     CB    572    -0.180000    12.0110   ; qtot  0.820
   573        HA2     71      PHE    HB1    573     0.090000     1.0080   ; qtot  0.910
   574        HA2     71      PHE    HB2    574     0.090000     1.0080   ; qtot  1.000
   575         CA     71      PHE     CG    575     0.000000    12.0110   ; qtot  1.000
   576         CA     71      PHE    CD1    576    -0.115000    12.0110   ; qtot  0.885
   577         HP     71      PHE    HD1    577     0.115000     1.0080   ; qtot  1.000
   578         CA     71      PHE    CE1    578    -0.115000    12.0110   ; qtot  0.885
   579         HP     71      PHE    HE1    579     0.115000     1.0080   ; qtot  1.000
   580         CA     71      PHE     CZ    580    -0.115000    12.0110   ; qtot  0.885
   581         HP     71      PHE     HZ    581     0.115000     1.0080   ; qtot  1.000
   582         CA     71      PHE    CD2    582    -0.115000    12.0110   ; qtot  0.885
   583         HP     71      PHE    HD2    583     0.115000     1.0080   ; qtot  1.000
   584         CA     71      PHE    CE2    584    -0.115000    12.0110   ; qtot  0.885
   585         HP     71      PHE    HE2    585     0.115000     1.0080   ; qtot  1.000
   586          C     71      PHE      C    586     0.510000    12.0110   ; qtot  1.510
   587          O     71      PHE      O    587    -0.510000    15.9990   ; qtot  1.000
   588        NH1     72      ARG      N    588    -0.470000    14.0070   ; qtot  0.530
   589          H     72      ARG     HN    589     0.310000     1.0080   ; qtot  0.840
   590        CT1     72      ARG     CA    590     0.070000    12.0110   ; qtot  0.910
   591        HB1     72      ARG     HA    591     0.090000     1.0080   ; qtot  1.000
   592        CT2     72      ARG     CB    592    -0.180000    12.0110   ; qtot  0.820
   593        HA2     72      ARG    HB1    593     0.090000     1.0080   ; qtot  0.910
   594        HA2     72      ARG    HB2    594     0.090000     1.0080   ; qtot  1.000
   595        CT2     72      ARG     CG    595    -0.180000    12.0110   ; qtot  0.820
   596        HA2     72      ARG    HG1    596     0.090000     1.0080   ; qtot  0.910
   597        HA2     72      ARG    HG2    597     0.090000     1.0080   ; qtot  1.000
   598        CT2     72      ARG     CD    598     0.200000    12.0110   ; qtot  1.200
   599        HA2     72      ARG    HD1    599     0.090000     1.0080   ; qtot  1.290
   600        HA2     72      ARG    HD2    600     0.090000     1.0080   ; qtot  1.380
   601        NC2     72      ARG     NE    601    -0.700000    14.0070   ; qtot  0.680
   602         HC     72      ARG     HE    602     0.440000     1.0080   ; qtot  1.120
   603          C     72      ARG     CZ    603     0.640000    12.0110   ; qtot  1.760
   604        NC2     72      ARG    NH1    604    -0.800000    14.0070   ; qtot  0.960
   605         HC     72      ARG   HH11    605     0.460000     1.0080   ; qtot  1.420
   606         HC     72      ARG   HH12    606     0.460000     1.0080   ; qtot  1.880
   607        NC2     72      ARG    NH2    607    -0.800000    14.0070   ; qtot  1.080
   608         HC     72      ARG   HH21    608     0.460000     1.0080   ; qtot  1.540
   609         HC     72      ARG   HH22    609     0.460000     1.0080   ; qtot  2.000
   610          C     72      ARG      C    610     0.510000    12.0110   ; qtot  2.510
   611          O     72      ARG      O    611    -0.510000    15.9990   ; qtot  2.000
   612        NH1     73      GLU      N    612    -0.470000    14.0070   ; qtot  1.530
   613          H     73      GLU     HN    613     0.310000     1.0080   ; qtot  1.840
   614        CT1     73      GLU     CA    614     0.070000    12.0110   ; qtot  1.910
   615        HB1     73      GLU     HA    615     0.090000     1.0080   ; qtot  2.000
   616       CT2A     73      GLU     CB    616    -0.180000    12.0110   ; qtot  1.820
   617        HA2     73      GLU    HB1    617     0.090000     1.0080   ; qtot  1.910
   618        HA2     73      GLU    HB2    618     0.090000     1.0080   ; qtot  2.000
   619        CT2     73      GLU     CG    619    -0.280000    12.0110   ; qtot  1.720
   620        HA2     73      GLU    HG1    620     0.090000     1.0080   ; qtot  1.810
   621        HA2     73      GLU    HG2    621     0.090000     1.0080   ; qtot  1.900
   622         CC     73      GLU     CD    622     0.620000    12.0110   ; qtot  2.520
   623         OC     73      GLU    OE1    623    -0.760000    15.9990   ; qtot  1.760
   624         OC     73      GLU    OE2    624    -0.760000    15.9990   ; qtot  1.000
   625          C     73      GLU      C    625     0.510000    12.0110   ; qtot  1.510
   626          O     73      GLU      O    626    -0.510000    15.9990   ; qtot  1.000
   627        NH1     74      LEU      N    627    -0.470000    14.0070   ; qtot  0.530
   628          H     74      LEU     HN    628     0.310000     1.0080   ; qtot  0.840
   629        CT1     74      LEU     CA    629     0.070000    12.0110   ; qtot  0.910
   630        HB1     74      LEU     HA    630     0.090000     1.0080   ; qtot  1.000
   631        CT2     74      LEU     CB    631    -0.180000    12.0110   ; qtot  0.820
   632        HA2     74      LEU    HB1    632     0.090000     1.0080   ; qtot  0.910
   633        HA2     74      LEU    HB2    633     0.090000     1.0080   ; qtot  1.000
   634        CT1     74      LEU     CG    634    -0.090000    12.0110   ; qtot  0.910
   635        HA1     74      LEU     HG    635     0.090000     1.0080   ; qtot  1.000
   636        CT3     74      LEU    CD1    636    -0.270000    12.0110   ; qtot  0.730
   637        HA3     74      LEU   HD11    637     0.090000     1.0080   ; qtot  0.820
   638        HA3     74      LEU   HD12    638     0.090000     1.0080   ; qtot  0.910
   639        HA3     74      LEU   HD13    639     0.090000     1.0080   ; qtot  1.000
   640        CT3     74      LEU    CD2    640    -0.270000    12.0110   ; qtot  0.730
   641        HA3     74      LEU   HD21    641     0.090000     1.0080   ; qtot  0.820
   642        HA3     74      LEU   HD22    642     0.090000     1.0080   ; qtot  0.910
   643        HA3     74      LEU   HD23    643     0.090000     1.0080   ; qtot  1.000
   644          C     74      LEU      C    644     0.510000    12.0110   ; qtot  1.510
   645          O     74      LEU      O    645    -0.510000    15.9990   ; qtot  1.000
   646        NH1     75      ARG      N    646    -0.470000    14.0070   ; qtot  0.530
   647          H     75      ARG     HN    647     0.310000     1.0080   ; qtot  0.840
   648        CT1     75      ARG     CA    648     0.070000    12.0110   ; qtot  0.910
   649        HB1     75      ARG     HA    649     0.090000     1.0080   ; qtot  1.000
   650        CT2     75      ARG     CB    650    -0.180000    12.0110   ; qtot  0.820
   651        HA2     75      ARG    HB1    651     0.090000     1.0080   ; qtot  0.910
   652        HA2     75      ARG    HB2    652     0.090000     1.0080   ; qtot  1.000
   653        CT2     75      ARG     CG    653    -0.180000    12.0110   ; qtot  0.820
   654        HA2     75      ARG    HG1    654     0.090000     1.0080   ; qtot  0.910
   655        HA2     75      ARG    HG2    655     0.090000     1.0080   ; qtot  1.000
   656        CT2     75      ARG     CD    656     0.200000    12.0110   ; qtot  1.200
   657        HA2     75      ARG    HD1    657     0.090000     1.0080   ; qtot  1.290
   658        HA2     75      ARG    HD2    658     0.090000     1.0080   ; qtot  1.380
   659        NC2     75      ARG     NE    659    -0.700000    14.0070   ; qtot  0.680
   660         HC     75      ARG     HE    660     0.440000     1.0080   ; qtot  1.120
   661          C     75      ARG     CZ    661     0.640000    12.0110   ; qtot  1.760
   662        NC2     75      ARG    NH1    662    -0.800000    14.0070   ; qtot  0.960
   663         HC     75      ARG   HH11    663     0.460000     1.0080   ; qtot  1.420
   664         HC     75      ARG   HH12    664     0.460000     1.0080   ; qtot  1.880
   665        NC2     75      ARG    NH2    665    -0.800000    14.0070   ; qtot  1.080
   666         HC     75      ARG   HH21    666     0.460000     1.0080   ; qtot  1.540
   667         HC     75      ARG   HH22    667     0.460000     1.0080   ; qtot  2.000
   668          C     75      ARG      C    668     0.510000    12.0110   ; qtot  2.510
   669          O     75      ARG      O    669    -0.510000    15.9990   ; qtot  2.000
   670        NH1     76      THR      N    670    -0.470000    14.0070   ; qtot  1.530
   671          H     76      THR     HN    671     0.310000     1.0080   ; qtot  1.840
   672        CT1     76      THR     CA    672     0.070000    12.0110   ; qtot  1.910
   673        HB1     76      THR     HA    673     0.090000     1.0080   ; qtot  2.000
   674        CT1     76      THR     CB    674     0.140000    12.0110   ; qtot  2.140
   675        HA1     76      THR     HB    675     0.090000     1.0080   ; qtot  2.230
   676        OH1     76      THR    OG1    676    -0.660000    15.9990   ; qtot  1.570
   677          H     76      THR    HG1    677     0.430000     1.0080   ; qtot  2.000
   678        CT3     76      THR    CG2    678    -0.270000    12.0110   ; qtot  1.730
   679        HA3     76      THR   HG21    679     0.090000     1.0080   ; qtot  1.820
   680        HA3     76      THR   HG22    680     0.090000     1.0080   ; qtot  1.910
   681        HA3     76      THR   HG23    681     0.090000     1.0080   ; qtot  2.000
   682          C     76      THR      C    682     0.510000    12.0110   ; qtot  2.510
   683          O     76      THR      O    683    -0.510000    15.9990   ; qtot  2.000
   684        NH1     77      THR      N    684    -0.470000    14.0070   ; qtot  1.530
   685          H     77      THR     HN    685     0.310000     1.0080   ; qtot  1.840
   686        CT1     77      THR     CA    686     0.070000    12.0110   ; qtot  1.910
   687        HB1     77      THR     HA    687     0.090000     1.0080   ; qtot  2.000
   688        CT1     77      THR     CB    688     0.140000    12.0110   ; qtot  2.140
   689        HA1     77      THR     HB    689     0.090000     1.0080   ; qtot  2.230
   690        OH1     77      THR    OG1    690    -0.660000    15.9990   ; qtot  1.570
   691          H     77      THR    HG1    691     0.430000     1.0080   ; qtot  2.000
   692        CT3     77      THR    CG2    692    -0.270000    12.0110   ; qtot  1.730
   693        HA3     77      THR   HG21    693     0.090000     1.0080   ; qtot  1.820
   694        HA3     77      THR   HG22    694     0.090000     1.0080   ; qtot  1.910
   695        HA3     77      THR   HG23    695     0.090000     1.0080   ; qtot  2.000
   696          C     77      THR      C    696     0.510000    12.0110   ; qtot  2.510
   697          O     77      THR      O    697    -0.510000    15.9990   ; qtot  2.000
   698        NH1     78      THR      N    698    -0.470000    14.0070   ; qtot  1.530
   699          H     78      THR     HN    699     0.310000     1.0080   ; qtot  1.840
   700        CT1     78      THR     CA    700     0.070000    12.0110   ; qtot  1.910
   701        HB1     78      THR     HA    701     0.090000     1.0080   ; qtot  2.000
   702        CT1     78      THR     CB    702     0.140000    12.0110   ; qtot  2.140
   703        HA1     78      THR     HB    703     0.090000     1.0080   ; qtot  2.230
   704        OH1     78      THR    OG1    704    -0.660000    15.9990   ; qtot  1.570
   705          H     78      THR    HG1    705     0.430000     1.0080   ; qtot  2.000
   706        CT3     78      THR    CG2    706    -0.270000    12.0110   ; qtot  1.730
   707        HA3     78      THR   HG21    707     0.090000     1.0080   ; qtot  1.820
   708        HA3     78      THR   HG22    708     0.090000     1.0080   ; qtot  1.910
   709        HA3     78      THR   HG23    709     0.090000     1.0080   ; qtot  2.000
   710          C     78      THR      C    710     0.510000    12.0110   ; qtot  2.510
   711          O     78      THR      O    711    -0.510000    15.9990   ; qtot  2.000
   712        NH1     79      ASN      N    712    -0.470000    14.0070   ; qtot  1.530
   713          H     79      ASN     HN    713     0.310000     1.0080   ; qtot  1.840
   714        CT1     79      ASN     CA    714     0.070000    12.0110   ; qtot  1.910
   715        HB1     79      ASN     HA    715     0.090000     1.0080   ; qtot  2.000
   716        CT2     79      ASN     CB    716    -0.180000    12.0110   ; qtot  1.820
   717        HA2     79      ASN    HB1    717     0.090000     1.0080   ; qtot  1.910
   718        HA2     79      ASN    HB2    718     0.090000     1.0080   ; qtot  2.000
   719         CC     79      ASN     CG    719     0.550000    12.0110   ; qtot  2.550
   720          O     79      ASN    OD1    720    -0.550000    15.9990   ; qtot  2.000
   721        NH2     79      ASN    ND2    721    -0.620000    14.0070   ; qtot  1.380
   722          H     79      ASN   HD21    722     0.320000     1.0080   ; qtot  1.700
   723          H     79      ASN   HD22    723     0.300000     1.0080   ; qtot  2.000
   724          C     79      ASN      C    724     0.510000    12.0110   ; qtot  2.510
   725          O     79      ASN      O    725    -0.510000    15.9990   ; qtot  2.000
   726        NH1     80      LEU      N    726    -0.470000    14.0070   ; qtot  1.530
   727          H     80      LEU     HN    727     0.310000     1.0080   ; qtot  1.840
   728        CT1     80      LEU     CA    728     0.070000    12.0110   ; qtot  1.910
   729        HB1     80      LEU     HA    729     0.090000     1.0080   ; qtot  2.000
   730        CT2     80      LEU     CB    730    -0.180000    12.0110   ; qtot  1.820
   731        HA2     80      LEU    HB1    731     0.090000     1.0080   ; qtot  1.910
   732        HA2     80      LEU    HB2    732     0.090000     1.0080   ; qtot  2.000
   733        CT1     80      LEU     CG    733    -0.090000    12.0110   ; qtot  1.910
   734        HA1     80      LEU     HG    734     0.090000     1.0080   ; qtot  2.000
   735        CT3     80      LEU    CD1    735    -0.270000    12.0110   ; qtot  1.730
   736        HA3     80      LEU   HD11    736     0.090000     1.0080   ; qtot  1.820
   737        HA3     80      LEU   HD12    737     0.090000     1.0080   ; qtot  1.910
   738        HA3     80      LEU   HD13    738     0.090000     1.0080   ; qtot  2.000
   739        CT3     80      LEU    CD2    739    -0.270000    12.0110   ; qtot  1.730
   740        HA3     80      LEU   HD21    740     0.090000     1.0080   ; qtot  1.820
   741        HA3     80      LEU   HD22    741     0.090000     1.0080   ; qtot  1.910
   742        HA3     80      LEU   HD23    742     0.090000     1.0080   ; qtot  2.000
   743          C     80      LEU      C    743     0.510000    12.0110   ; qtot  2.510
   744          O     80      LEU      O    744    -0.510000    15.9990   ; qtot  2.000
   745        NH1     81      TYR      N    745    -0.470000    14.0070   ; qtot  1.530
   746          H     81      TYR     HN    746     0.310000     1.0080   ; qtot  1.840
   747        CT1     81      TYR     CA    747     0.070000    12.0110   ; qtot  1.910
   748        HB1     81      TYR     HA    748     0.090000     1.0080   ; qtot  2.000
   749        CT2     81      TYR     CB    749    -0.180000    12.0110   ; qtot  1.820
   750        HA2     81      TYR    HB1    750     0.090000     1.0080   ; qtot  1.910
   751        HA2     81      TYR    HB2    751     0.090000     1.0080   ; qtot  2.000
   752         CA     81      TYR     CG    752     0.000000    12.0110   ; qtot  2.000
   753         CA     81      TYR    CD1    753    -0.115000    12.0110   ; qtot  1.885
   754         HP     81      TYR    HD1    754     0.115000     1.0080   ; qtot  2.000
   755         CA     81      TYR    CE1    755    -0.115000    12.0110   ; qtot  1.885
   756         HP     81      TYR    HE1    756     0.115000     1.0080   ; qtot  2.000
   757         CA     81      TYR     CZ    757     0.110000    12.0110   ; qtot  2.110
   758        OH1     81      TYR     OH    758    -0.540000    15.9990   ; qtot  1.570
   759          H     81      TYR     HH    759     0.430000     1.0080   ; qtot  2.000
   760         CA     81      TYR    CD2    760    -0.115000    12.0110   ; qtot  1.885
   761         HP     81      TYR    HD2    761     0.115000     1.0080   ; qtot  2.000
   762         CA     81      TYR    CE2    762    -0.115000    12.0110   ; qtot  1.885
   763         HP     81      TYR    HE2    763     0.115000     1.0080   ; qtot  2.000
   764          C     81      TYR      C    764     0.510000    12.0110   ; qtot  2.510
   765          O     81      TYR      O    765    -0.510000    15.9990   ; qtot  2.000
   766        NH1     82      LEU      N    766    -0.470000    14.0070   ; qtot  1.530
   767          H     82      LEU     HN    767     0.310000     1.0080   ; qtot  1.840
   768        CT1     82      LEU     CA    768     0.070000    12.0110   ; qtot  1.910
   769        HB1     82      LEU     HA    769     0.090000     1.0080   ; qtot  2.000
   770        CT2     82      LEU     CB    770    -0.180000    12.0110   ; qtot  1.820
   771        HA2     82      LEU    HB1    771     0.090000     1.0080   ; qtot  1.910
   772        HA2     82      LEU    HB2    772     0.090000     1.0080   ; qtot  2.000
   773        CT1     82      LEU     CG    773    -0.090000    12.0110   ; qtot  1.910
   774        HA1     82      LEU     HG    774     0.090000     1.0080   ; qtot  2.000
   775        CT3     82      LEU    CD1    775    -0.270000    12.0110   ; qtot  1.730
   776        HA3     82      LEU   HD11    776     0.090000     1.0080   ; qtot  1.820
   777        HA3     82      LEU   HD12    777     0.090000     1.0080   ; qtot  1.910
   778        HA3     82      LEU   HD13    778     0.090000     1.0080   ; qtot  2.000
   779        CT3     82      LEU    CD2    779    -0.270000    12.0110   ; qtot  1.730
   780        HA3     82      LEU   HD21    780     0.090000     1.0080   ; qtot  1.820
   781        HA3     82      LEU   HD22    781     0.090000     1.0080   ; qtot  1.910
   782        HA3     82      LEU   HD23    782     0.090000     1.0080   ; qtot  2.000
   783          C     82      LEU      C    783     0.510000    12.0110   ; qtot  2.510
   784          O     82      LEU      O    784    -0.510000    15.9990   ; qtot  2.000
   785        NH1     83      SER      N    785    -0.470000    14.0070   ; qtot  1.530
   786          H     83      SER     HN    786     0.310000     1.0080   ; qtot  1.840
   787        CT1     83      SER     CA    787     0.070000    12.0110   ; qtot  1.910
   788        HB1     83      SER     HA    788     0.090000     1.0080   ; qtot  2.000
   789        CT2     83      SER     CB    789     0.050000    12.0110   ; qtot  2.050
   790        HA2     83      SER    HB1    790     0.090000     1.0080   ; qtot  2.140
   791        HA2     83      SER    HB2    791     0.090000     1.0080   ; qtot  2.230
   792        OH1     83      SER     OG    792    -0.660000    15.9990   ; qtot  1.570
   793          H     83      SER    HG1    793     0.430000     1.0080   ; qtot  2.000
   794          C     83      SER      C    794     0.510000    12.0110   ; qtot  2.510
   795          O     83      SER      O    795    -0.510000    15.9990   ; qtot  2.000
   796        NH1     84      SER      N    796    -0.470000    14.0070   ; qtot  1.530
   797          H     84      SER     HN    797     0.310000     1.0080   ; qtot  1.840
   798        CT1     84      SER     CA    798     0.070000    12.0110   ; qtot  1.910
   799        HB1     84      SER     HA    799     0.090000     1.0080   ; qtot  2.000
   800        CT2     84      SER     CB    800     0.050000    12.0110   ; qtot  2.050
   801        HA2     84      SER    HB1    801     0.090000     1.0080   ; qtot  2.140
   802        HA2     84      SER    HB2    802     0.090000     1.0080   ; qtot  2.230
   803        OH1     84      SER     OG    803    -0.660000    15.9990   ; qtot  1.570
   804          H     84      SER    HG1    804     0.430000     1.0080   ; qtot  2.000
   805          C     84      SER      C    805     0.510000    12.0110   ; qtot  2.510
   806          O     84      SER      O    806    -0.510000    15.9990   ; qtot  2.000
   807        NH1     85      MET      N    807    -0.470000    14.0070   ; qtot  1.530
   808          H     85      MET     HN    808     0.310000     1.0080   ; qtot  1.840
   809        CT1     85      MET     CA    809     0.070000    12.0110   ; qtot  1.910
   810        HB1     85      MET     HA    810     0.090000     1.0080   ; qtot  2.000
   811        CT2     85      MET     CB    811    -0.180000    12.0110   ; qtot  1.820
   812        HA2     85      MET    HB1    812     0.090000     1.0080   ; qtot  1.910
   813        HA2     85      MET    HB2    813     0.090000     1.0080   ; qtot  2.000
   814        CT2     85      MET     CG    814    -0.140000    12.0110   ; qtot  1.860
   815        HA2     85      MET    HG1    815     0.090000     1.0080   ; qtot  1.950
   816        HA2     85      MET    HG2    816     0.090000     1.0080   ; qtot  2.040
   817          S     85      MET     SD    817    -0.090000    32.0600   ; qtot  1.950
   818        CT3     85      MET     CE    818    -0.220000    12.0110   ; qtot  1.730
   819        HA3     85      MET    HE1    819     0.090000     1.0080   ; qtot  1.820
   820        HA3     85      MET    HE2    820     0.090000     1.0080   ; qtot  1.910
   821        HA3     85      MET    HE3    821     0.090000     1.0080   ; qtot  2.000
   822          C     85      MET      C    822     0.510000    12.0110   ; qtot  2.510
   823          O     85      MET      O    823    -0.510000    15.9990   ; qtot  2.000
   824        NH1     86      ALA      N    824    -0.470000    14.0070   ; qtot  1.530
   825          H     86      ALA     HN    825     0.310000     1.0080   ; qtot  1.840
   826        CT1     86      ALA     CA    826     0.070000    12.0110   ; qtot  1.910
   827        HB1     86      ALA     HA    827     0.090000     1.0080   ; qtot  2.000
   828        CT3     86      ALA     CB    828    -0.270000    12.0110   ; qtot  1.730
   829        HA3     86      ALA    HB1    829     0.090000     1.0080   ; qtot  1.820
   830        HA3     86      ALA    HB2    830     0.090000     1.0080   ; qtot  1.910
   831        HA3     86      ALA    HB3    831     0.090000     1.0080   ; qtot  2.000
   832          C     86      ALA      C    832     0.510000    12.0110   ; qtot  2.510
   833          O     86      ALA      O    833    -0.510000    15.9990   ; qtot  2.000
   834        NH1     87      PHE      N    834    -0.470000    14.0070   ; qtot  1.530
   835          H     87      PHE     HN    835     0.310000     1.0080   ; qtot  1.840
   836        CT1     87      PHE     CA    836     0.070000    12.0110   ; qtot  1.910
   837        HB1     87      PHE     HA    837     0.090000     1.0080   ; qtot  2.000
   838        CT2     87      PHE     CB    838    -0.180000    12.0110   ; qtot  1.820
   839        HA2     87      PHE    HB1    839     0.090000     1.0080   ; qtot  1.910
   840        HA2     87      PHE    HB2    840     0.090000     1.0080   ; qtot  2.000
   841         CA     87      PHE     CG    841     0.000000    12.0110   ; qtot  2.000
   842         CA     87      PHE    CD1    842    -0.115000    12.0110   ; qtot  1.885
   843         HP     87      PHE    HD1    843     0.115000     1.0080   ; qtot  2.000
   844         CA     87      PHE    CE1    844    -0.115000    12.0110   ; qtot  1.885
   845         HP     87      PHE    HE1    845     0.115000     1.0080   ; qtot  2.000
   846         CA     87      PHE     CZ    846    -0.115000    12.0110   ; qtot  1.885
   847         HP     87      PHE     HZ    847     0.115000     1.0080   ; qtot  2.000
   848         CA     87      PHE    CD2    848    -0.115000    12.0110   ; qtot  1.885
   849         HP     87      PHE    HD2    849     0.115000     1.0080   ; qtot  2.000
   850         CA     87      PHE    CE2    850    -0.115000    12.0110   ; qtot  1.885
   851         HP     87      PHE    HE2    851     0.115000     1.0080   ; qtot  2.000
   852          C     87      PHE      C    852     0.510000    12.0110   ; qtot  2.510
   853          O     87      PHE      O    853    -0.510000    15.9990   ; qtot  2.000
   854        NH1     88      SER      N    854    -0.470000    14.0070   ; qtot  1.530
   855          H     88      SER     HN    855     0.310000     1.0080   ; qtot  1.840
   856        CT1     88      SER     CA    856     0.070000    12.0110   ; qtot  1.910
   857        HB1     88      SER     HA    857     0.090000     1.0080   ; qtot  2.000
   858        CT2     88      SER     CB    858     0.050000    12.0110   ; qtot  2.050
   859        HA2     88      SER    HB1    859     0.090000     1.0080   ; qtot  2.140
   860        HA2     88      SER    HB2    860     0.090000     1.0080   ; qtot  2.230
   861        OH1     88      SER     OG    861    -0.660000    15.9990   ; qtot  1.570
   862          H     88      SER    HG1    862     0.430000     1.0080   ; qtot  2.000
   863          C     88      SER      C    863     0.510000    12.0110   ; qtot  2.510
   864          O     88      SER      O    864    -0.510000    15.9990   ; qtot  2.000
   865        NH1     89      ASP      N    865    -0.470000    14.0070   ; qtot  1.530
   866          H     89      ASP     HN    866     0.310000     1.0080   ; qtot  1.840
   867        CT1     89      ASP     CA    867     0.070000    12.0110   ; qtot  1.910
   868        HB1     89      ASP     HA    868     0.090000     1.0080   ; qtot  2.000
   869       CT2A     89      ASP     CB    869    -0.280000    12.0110   ; qtot  1.720
   870        HA2     89      ASP    HB1    870     0.090000     1.0080   ; qtot  1.810
   871        HA2     89      ASP    HB2    871     0.090000     1.0080   ; qtot  1.900
   872         CC     89      ASP     CG    872     0.620000    12.0110   ; qtot  2.520
   873         OC     89      ASP    OD1    873    -0.760000    15.9990   ; qtot  1.760
   874         OC     89      ASP    OD2    874    -0.760000    15.9990   ; qtot  1.000
   875          C     89      ASP      C    875     0.510000    12.0110   ; qtot  1.510
   876          O     89      ASP      O    876    -0.510000    15.9990   ; qtot  1.000
   877        NH1     90      LEU      N    877    -0.470000    14.0070   ; qtot  0.530
   878          H     90      LEU     HN    878     0.310000     1.0080   ; qtot  0.840
   879        CT1     90      LEU     CA    879     0.070000    12.0110   ; qtot  0.910
   880        HB1     90      LEU     HA    880     0.090000     1.0080   ; qtot  1.000
   881        CT2     90      LEU     CB    881    -0.180000    12.0110   ; qtot  0.820
   882        HA2     90      LEU    HB1    882     0.090000     1.0080   ; qtot  0.910
   883        HA2     90      LEU    HB2    883     0.090000     1.0080   ; qtot  1.000
   884        CT1     90      LEU     CG    884    -0.090000    12.0110   ; qtot  0.910
   885        HA1     90      LEU     HG    885     0.090000     1.0080   ; qtot  1.000
   886        CT3     90      LEU    CD1    886    -0.270000    12.0110   ; qtot  0.730
   887        HA3     90      LEU   HD11    887     0.090000     1.0080   ; qtot  0.820
   888        HA3     90      LEU   HD12    888     0.090000     1.0080   ; qtot  0.910
   889        HA3     90      LEU   HD13    889     0.090000     1.0080   ; qtot  1.000
   890        CT3     90      LEU    CD2    890    -0.270000    12.0110   ; qtot  0.730
   891        HA3     90      LEU   HD21    891     0.090000     1.0080   ; qtot  0.820
   892        HA3     90      LEU   HD22    892     0.090000     1.0080   ; qtot  0.910
   893        HA3     90      LEU   HD23    893     0.090000     1.0080   ; qtot  1.000
   894          C     90      LEU      C    894     0.510000    12.0110   ; qtot  1.510
   895          O     90      LEU      O    895    -0.510000    15.9990   ; qtot  1.000
   896        NH1     91      LEU      N    896    -0.470000    14.0070   ; qtot  0.530
   897          H     91      LEU     HN    897     0.310000     1.0080   ; qtot  0.840
   898        CT1     91      LEU     CA    898     0.070000    12.0110   ; qtot  0.910
   899        HB1     91      LEU     HA    899     0.090000     1.0080   ; qtot  1.000
   900        CT2     91      LEU     CB    900    -0.180000    12.0110   ; qtot  0.820
   901        HA2     91      LEU    HB1    901     0.090000     1.0080   ; qtot  0.910
   902        HA2     91      LEU    HB2    902     0.090000     1.0080   ; qtot  1.000
   903        CT1     91      LEU     CG    903    -0.090000    12.0110   ; qtot  0.910
   904        HA1     91      LEU     HG    904     0.090000     1.0080   ; qtot  1.000
   905        CT3     91      LEU    CD1    905    -0.270000    12.0110   ; qtot  0.730
   906        HA3     91      LEU   HD11    906     0.090000     1.0080   ; qtot  0.820
   907        HA3     91      LEU   HD12    907     0.090000     1.0080   ; qtot  0.910
   908        HA3     91      LEU   HD13    908     0.090000     1.0080   ; qtot  1.000
   909        CT3     91      LEU    CD2    909    -0.270000    12.0110   ; qtot  0.730
   910        HA3     91      LEU   HD21    910     0.090000     1.0080   ; qtot  0.820
   911        HA3     91      LEU   HD22    911     0.090000     1.0080   ; qtot  0.910
   912        HA3     91      LEU   HD23    912     0.090000     1.0080   ; qtot  1.000
   913          C     91      LEU      C    913     0.510000    12.0110   ; qtot  1.510
   914          O     91      LEU      O    914    -0.510000    15.9990   ; qtot  1.000
   915        NH1     92      ILE      N    915    -0.470000    14.0070   ; qtot  0.530
   916          H     92      ILE     HN    916     0.310000     1.0080   ; qtot  0.840
   917        CT1     92      ILE     CA    917     0.070000    12.0110   ; qtot  0.910
   918        HB1     92      ILE     HA    918     0.090000     1.0080   ; qtot  1.000
   919        CT1     92      ILE     CB    919    -0.090000    12.0110   ; qtot  0.910
   920        HA1     92      ILE     HB    920     0.090000     1.0080   ; qtot  1.000
   921        CT3     92      ILE    CG2    921    -0.270000    12.0110   ; qtot  0.730
   922        HA3     92      ILE   HG21    922     0.090000     1.0080   ; qtot  0.820
   923        HA3     92      ILE   HG22    923     0.090000     1.0080   ; qtot  0.910
   924        HA3     92      ILE   HG23    924     0.090000     1.0080   ; qtot  1.000
   925        CT2     92      ILE    CG1    925    -0.180000    12.0110   ; qtot  0.820
   926        HA2     92      ILE   HG11    926     0.090000     1.0080   ; qtot  0.910
   927        HA2     92      ILE   HG12    927     0.090000     1.0080   ; qtot  1.000
   928        CT3     92      ILE     CD    928    -0.270000    12.0110   ; qtot  0.730
   929        HA3     92      ILE    HD1    929     0.090000     1.0080   ; qtot  0.820
   930        HA3     92      ILE    HD2    930     0.090000     1.0080   ; qtot  0.910
   931        HA3     92      ILE    HD3    931     0.090000     1.0080   ; qtot  1.000
   932          C     92      ILE      C    932     0.510000    12.0110   ; qtot  1.510
   933          O     92      ILE      O    933    -0.510000    15.9990   ; qtot  1.000
   934        NH1     93      PHE      N    934    -0.470000    14.0070   ; qtot  0.530
   935          H     93      PHE     HN    935     0.310000     1.0080   ; qtot  0.840
   936        CT1     93      PHE     CA    936     0.070000    12.0110   ; qtot  0.910
   937        HB1     93      PHE     HA    937     0.090000     1.0080   ; qtot  1.000
   938        CT2     93      PHE     CB    938    -0.180000    12.0110   ; qtot  0.820
   939        HA2     93      PHE    HB1    939     0.090000     1.0080   ; qtot  0.910
   940        HA2     93      PHE    HB2    940     0.090000     1.0080   ; qtot  1.000
   941         CA     93      PHE     CG    941     0.000000    12.0110   ; qtot  1.000
   942         CA     93      PHE    CD1    942    -0.115000    12.0110   ; qtot  0.885
   943         HP     93      PHE    HD1    943     0.115000     1.0080   ; qtot  1.000
   944         CA     93      PHE    CE1    944    -0.115000    12.0110   ; qtot  0.885
   945         HP     93      PHE    HE1    945     0.115000     1.0080   ; qtot  1.000
   946         CA     93      PHE     CZ    946    -0.115000    12.0110   ; qtot  0.885
   947         HP     93      PHE     HZ    947     0.115000     1.0080   ; qtot  1.000
   948         CA     93      PHE    CD2    948    -0.115000    12.0110   ; qtot  0.885
   949         HP     93      PHE    HD2    949     0.115000     1.0080   ; qtot  1.000
   950         CA     93      PHE    CE2    950    -0.115000    12.0110   ; qtot  0.885
   951         HP     93      PHE    HE2    951     0.115000     1.0080   ; qtot  1.000
   952          C     93      PHE      C    952     0.510000    12.0110   ; qtot  1.510
   953          O     93      PHE      O    953    -0.510000    15.9990   ; qtot  1.000
   954        NH1     94      LEU      N    954    -0.470000    14.0070   ; qtot  0.530
   955          H     94      LEU     HN    955     0.310000     1.0080   ; qtot  0.840
   956        CT1     94      LEU     CA    956     0.070000    12.0110   ; qtot  0.910
   957        HB1     94      LEU     HA    957     0.090000     1.0080   ; qtot  1.000
   958        CT2     94      LEU     CB    958    -0.180000    12.0110   ; qtot  0.820
   959        HA2     94      LEU    HB1    959     0.090000     1.0080   ; qtot  0.910
   960        HA2     94      LEU    HB2    960     0.090000     1.0080   ; qtot  1.000
   961        CT1     94      LEU     CG    961    -0.090000    12.0110   ; qtot  0.910
   962        HA1     94      LEU     HG    962     0.090000     1.0080   ; qtot  1.000
   963        CT3     94      LEU    CD1    963    -0.270000    12.0110   ; qtot  0.730
   964        HA3     94      LEU   HD11    964     0.090000     1.0080   ; qtot  0.820
   965        HA3     94      LEU   HD12    965     0.090000     1.0080   ; qtot  0.910
   966        HA3     94      LEU   HD13    966     0.090000     1.0080   ; qtot  1.000
   967        CT3     94      LEU    CD2    967    -0.270000    12.0110   ; qtot  0.730
   968        HA3     94      LEU   HD21    968     0.090000     1.0080   ; qtot  0.820
   969        HA3     94      LEU   HD22    969     0.090000     1.0080   ; qtot  0.910
   970        HA3     94      LEU   HD23    970     0.090000     1.0080   ; qtot  1.000
   971          C     94      LEU      C    971     0.510000    12.0110   ; qtot  1.510
   972          O     94      LEU      O    972    -0.510000    15.9990   ; qtot  1.000
   973        NH1     95      CYS      N    973    -0.470000    14.0070   ; qtot  0.530
   974          H     95      CYS     HN    974     0.310000     1.0080   ; qtot  0.840
   975        CT1     95      CYS     CA    975     0.070000    12.0110   ; qtot  0.910
   976        HB1     95      CYS     HA    976     0.090000     1.0080   ; qtot  1.000
   977        CT2     95      CYS     CB    977    -0.110000    12.0110   ; qtot  0.890
   978        HA2     95      CYS    HB1    978     0.090000     1.0080   ; qtot  0.980
   979        HA2     95      CYS    HB2    979     0.090000     1.0080   ; qtot  1.070
   980          S     95      CYS     SG    980    -0.230000    32.0600   ; qtot  0.840
   981         HS     95      CYS    HG1    981     0.160000     1.0080   ; qtot  1.000
   982          C     95      CYS      C    982     0.510000    12.0110   ; qtot  1.510
   983          O     95      CYS      O    983    -0.510000    15.9990   ; qtot  1.000
   984        NH1     96      MET      N    984    -0.470000    14.0070   ; qtot  0.530
   985          H     96      MET     HN    985     0.310000     1.0080   ; qtot  0.840
   986        CT1     96      MET     CA    986     0.070000    12.0110   ; qtot  0.910
   987        HB1     96      MET     HA    987     0.090000     1.0080   ; qtot  1.000
   988        CT2     96      MET     CB    988    -0.180000    12.0110   ; qtot  0.820
   989        HA2     96      MET    HB1    989     0.090000     1.0080   ; qtot  0.910
   990        HA2     96      MET    HB2    990     0.090000     1.0080   ; qtot  1.000
   991        CT2     96      MET     CG    991    -0.140000    12.0110   ; qtot  0.860
   992        HA2     96      MET    HG1    992     0.090000     1.0080   ; qtot  0.950
   993        HA2     96      MET    HG2    993     0.090000     1.0080   ; qtot  1.040
   994          S     96      MET     SD    994    -0.090000    32.0600   ; qtot  0.950
   995        CT3     96      MET     CE    995    -0.220000    12.0110   ; qtot  0.730
   996        HA3     96      MET    HE1    996     0.090000     1.0080   ; qtot  0.820
   997        HA3     96      MET    HE2    997     0.090000     1.0080   ; qtot  0.910
   998        HA3     96      MET    HE3    998     0.090000     1.0080   ; qtot  1.000
   999          C     96      MET      C    999     0.510000    12.0110   ; qtot  1.510
  1000          O     96      MET      O   1000    -0.510000    15.9990   ; qtot  1.000
  1001          N     97      PRO      N   1001    -0.290000    14.0070   ; qtot  0.710
  1002        CP3     97      PRO     CD   1002     0.000000    12.0110   ; qtot  0.710
  1003        HA2     97      PRO    HD1   1003     0.090000     1.0080   ; qtot  0.800
  1004        HA2     97      PRO    HD2   1004     0.090000     1.0080   ; qtot  0.890
  1005        CP1     97      PRO     CA   1005     0.020000    12.0110   ; qtot  0.910
  1006        HB1     97      PRO     HA   1006     0.090000     1.0080   ; qtot  1.000
  1007        CP2     97      PRO     CB   1007    -0.180000    12.0110   ; qtot  0.820
  1008        HA2     97      PRO    HB1   1008     0.090000     1.0080   ; qtot  0.910
  1009        HA2     97      PRO    HB2   1009     0.090000     1.0080   ; qtot  1.000
  1010        CP2     97      PRO     CG   1010    -0.180000    12.0110   ; qtot  0.820
  1011        HA2     97      PRO    HG1   1011     0.090000     1.0080   ; qtot  0.910
  1012        HA2     97      PRO    HG2   1012     0.090000     1.0080   ; qtot  1.000
  1013          C     97      PRO      C   1013     0.510000    12.0110   ; qtot  1.510
  1014          O     97      PRO      O   1014    -0.510000    15.9990   ; qtot  1.000
  1015        NH1     98      LEU      N   1015    -0.470000    14.0070   ; qtot  0.530
  1016          H     98      LEU     HN   1016     0.310000     1.0080   ; qtot  0.840
  1017        CT1     98      LEU     CA   1017     0.070000    12.0110   ; qtot  0.910
  1018        HB1     98      LEU     HA   1018     0.090000     1.0080   ; qtot  1.000
  1019        CT2     98      LEU     CB   1019    -0.180000    12.0110   ; qtot  0.820
  1020        HA2     98      LEU    HB1   1020     0.090000     1.0080   ; qtot  0.910
  1021        HA2     98      LEU    HB2   1021     0.090000     1.0080   ; qtot  1.000
  1022        CT1     98      LEU     CG   1022    -0.090000    12.0110   ; qtot  0.910
  1023        HA1     98      LEU     HG   1023     0.090000     1.0080   ; qtot  1.000
  1024        CT3     98      LEU    CD1   1024    -0.270000    12.0110   ; qtot  0.730
  1025        HA3     98      LEU   HD11   1025     0.090000     1.0080   ; qtot  0.820
  1026        HA3     98      LEU   HD12   1026     0.090000     1.0080   ; qtot  0.910
  1027        HA3     98      LEU   HD13   1027     0.090000     1.0080   ; qtot  1.000
  1028        CT3     98      LEU    CD2   1028    -0.270000    12.0110   ; qtot  0.730
  1029        HA3     98      LEU   HD21   1029     0.090000     1.0080   ; qtot  0.820
  1030        HA3     98      LEU   HD22   1030     0.090000     1.0080   ; qtot  0.910
  1031        HA3     98      LEU   HD23   1031     0.090000     1.0080   ; qtot  1.000
  1032          C     98      LEU      C   1032     0.510000    12.0110   ; qtot  1.510
  1033          O     98      LEU      O   1033    -0.510000    15.9990   ; qtot  1.000
  1034        NH1     99      ASP      N   1034    -0.470000    14.0070   ; qtot  0.530
  1035          H     99      ASP     HN   1035     0.310000     1.0080   ; qtot  0.840
  1036        CT1     99      ASP     CA   1036     0.070000    12.0110   ; qtot  0.910
  1037        HB1     99      ASP     HA   1037     0.090000     1.0080   ; qtot  1.000
  1038       CT2A     99      ASP     CB   1038    -0.280000    12.0110   ; qtot  0.720
  1039        HA2     99      ASP    HB1   1039     0.090000     1.0080   ; qtot  0.810
  1040        HA2     99      ASP    HB2   1040     0.090000     1.0080   ; qtot  0.900
  1041         CC     99      ASP     CG   1041     0.620000    12.0110   ; qtot  1.520
  1042         OC     99      ASP    OD1   1042    -0.760000    15.9990   ; qtot  0.760
  1043         OC     99      ASP    OD2   1043    -0.760000    15.9990   ; qtot  0.000
  1044          C     99      ASP      C   1044     0.510000    12.0110   ; qtot  0.510
  1045          O     99      ASP      O   1045    -0.510000    15.9990   ; qtot  0.000
  1046        NH1    100      LEU      N   1046    -0.470000    14.0070   ; qtot -0.470
  1047          H    100      LEU     HN   1047     0.310000     1.0080   ; qtot -0.160
  1048        CT1    100      LEU     CA   1048     0.070000    12.0110   ; qtot -0.090
  1049        HB1    100      LEU     HA   1049     0.090000     1.0080   ; qtot  0.000
  1050        CT2    100      LEU     CB   1050    -0.180000    12.0110   ; qtot -0.180
  1051        HA2    100      LEU    HB1   1051     0.090000     1.0080   ; qtot -0.090
  1052        HA2    100      LEU    HB2   1052     0.090000     1.0080   ; qtot  0.000
  1053        CT1    100      LEU     CG   1053    -0.090000    12.0110   ; qtot -0.090
  1054        HA1    100      LEU     HG   1054     0.090000     1.0080   ; qtot  0.000
  1055        CT3    100      LEU    CD1   1055    -0.270000    12.0110   ; qtot -0.270
  1056        HA3    100      LEU   HD11   1056     0.090000     1.0080   ; qtot -0.180
  1057        HA3    100      LEU   HD12   1057     0.090000     1.0080   ; qtot -0.090
  1058        HA3    100      LEU   HD13   1058     0.090000     1.0080   ; qtot  0.000
  1059        CT3    100      LEU    CD2   1059    -0.270000    12.0110   ; qtot -0.270
  1060        HA3    100      LEU   HD21   1060     0.090000     1.0080   ; qtot -0.180
  1061        HA3    100      LEU   HD22   1061     0.090000     1.0080   ; qtot -0.090
  1062        HA3    100      LEU   HD23   1062     0.090000     1.0080   ; qtot  0.000
  1063          C    100      LEU      C   1063     0.510000    12.0110   ; qtot  0.510
  1064          O    100      LEU      O   1064    -0.510000    15.9990   ; qtot  0.000
  1065        NH1    101      VAL      N   1065    -0.470000    14.0070   ; qtot -0.470
  1066          H    101      VAL     HN   1066     0.310000     1.0080   ; qtot -0.160
  1067        CT1    101      VAL     CA   1067     0.070000    12.0110   ; qtot -0.090
  1068        HB1    101      VAL     HA   1068     0.090000     1.0080   ; qtot  0.000
  1069        CT1    101      VAL     CB   1069    -0.090000    12.0110   ; qtot -0.090
  1070        HA1    101      VAL     HB   1070     0.090000     1.0080   ; qtot  0.000
  1071        CT3    101      VAL    CG1   1071    -0.270000    12.0110   ; qtot -0.270
  1072        HA3    101      VAL   HG11   1072     0.090000     1.0080   ; qtot -0.180
  1073        HA3    101      VAL   HG12   1073     0.090000     1.0080   ; qtot -0.090
  1074        HA3    101      VAL   HG13   1074     0.090000     1.0080   ; qtot  0.000
  1075        CT3    101      VAL    CG2   1075    -0.270000    12.0110   ; qtot -0.270
  1076        HA3    101      VAL   HG21   1076     0.090000     1.0080   ; qtot -0.180
  1077        HA3    101      VAL   HG22   1077     0.090000     1.0080   ; qtot -0.090
  1078        HA3    101      VAL   HG23   1078     0.090000     1.0080   ; qtot  0.000
  1079          C    101      VAL      C   1079     0.510000    12.0110   ; qtot  0.510
  1080          O    101      VAL      O   1080    -0.510000    15.9990   ; qtot  0.000
  1081        NH1    102      ARG      N   1081    -0.470000    14.0070   ; qtot -0.470
  1082          H    102      ARG     HN   1082     0.310000     1.0080   ; qtot -0.160
  1083        CT1    102      ARG     CA   1083     0.070000    12.0110   ; qtot -0.090
  1084        HB1    102      ARG     HA   1084     0.090000     1.0080   ; qtot  0.000
  1085        CT2    102      ARG     CB   1085    -0.180000    12.0110   ; qtot -0.180
  1086        HA2    102      ARG    HB1   1086     0.090000     1.0080   ; qtot -0.090
  1087        HA2    102      ARG    HB2   1087     0.090000     1.0080   ; qtot  0.000
  1088        CT2    102      ARG     CG   1088    -0.180000    12.0110   ; qtot -0.180
  1089        HA2    102      ARG    HG1   1089     0.090000     1.0080   ; qtot -0.090
  1090        HA2    102      ARG    HG2   1090     0.090000     1.0080   ; qtot  0.000
  1091        CT2    102      ARG     CD   1091     0.200000    12.0110   ; qtot  0.200
  1092        HA2    102      ARG    HD1   1092     0.090000     1.0080   ; qtot  0.290
  1093        HA2    102      ARG    HD2   1093     0.090000     1.0080   ; qtot  0.380
  1094        NC2    102      ARG     NE   1094    -0.700000    14.0070   ; qtot -0.320
  1095         HC    102      ARG     HE   1095     0.440000     1.0080   ; qtot  0.120
  1096          C    102      ARG     CZ   1096     0.640000    12.0110   ; qtot  0.760
  1097        NC2    102      ARG    NH1   1097    -0.800000    14.0070   ; qtot -0.040
  1098         HC    102      ARG   HH11   1098     0.460000     1.0080   ; qtot  0.420
  1099         HC    102      ARG   HH12   1099     0.460000     1.0080   ; qtot  0.880
  1100        NC2    102      ARG    NH2   1100    -0.800000    14.0070   ; qtot  0.080
  1101         HC    102      ARG   HH21   1101     0.460000     1.0080   ; qtot  0.540
  1102         HC    102      ARG   HH22   1102     0.460000     1.0080   ; qtot  1.000
  1103          C    102      ARG      C   1103     0.510000    12.0110   ; qtot  1.510
  1104          O    102      ARG      O   1104    -0.510000    15.9990   ; qtot  1.000
  1105        NH1    103      LEU      N   1105    -0.470000    14.0070   ; qtot  0.530
  1106          H    103      LEU     HN   1106     0.310000     1.0080   ; qtot  0.840
  1107        CT1    103      LEU     CA   1107     0.070000    12.0110   ; qtot  0.910
  1108        HB1    103      LEU     HA   1108     0.090000     1.0080   ; qtot  1.000
  1109        CT2    103      LEU     CB   1109    -0.180000    12.0110   ; qtot  0.820
  1110        HA2    103      LEU    HB1   1110     0.090000     1.0080   ; qtot  0.910
  1111        HA2    103      LEU    HB2   1111     0.090000     1.0080   ; qtot  1.000
  1112        CT1    103      LEU     CG   1112    -0.090000    12.0110   ; qtot  0.910
  1113        HA1    103      LEU     HG   1113     0.090000     1.0080   ; qtot  1.000
  1114        CT3    103      LEU    CD1   1114    -0.270000    12.0110   ; qtot  0.730
  1115        HA3    103      LEU   HD11   1115     0.090000     1.0080   ; qtot  0.820
  1116        HA3    103      LEU   HD12   1116     0.090000     1.0080   ; qtot  0.910
  1117        HA3    103      LEU   HD13   1117     0.090000     1.0080   ; qtot  1.000
  1118        CT3    103      LEU    CD2   1118    -0.270000    12.0110   ; qtot  0.730
  1119        HA3    103      LEU   HD21   1119     0.090000     1.0080   ; qtot  0.820
  1120        HA3    103      LEU   HD22   1120     0.090000     1.0080   ; qtot  0.910
  1121        HA3    103      LEU   HD23   1121     0.090000     1.0080   ; qtot  1.000
  1122          C    103      LEU      C   1122     0.510000    12.0110   ; qtot  1.510
  1123          O    103      LEU      O   1123    -0.510000    15.9990   ; qtot  1.000
  1124        NH1    104      TRP      N   1124    -0.470000    14.0070   ; qtot  0.530
  1125          H    104      TRP     HN   1125     0.310000     1.0080   ; qtot  0.840
  1126        CT1    104      TRP     CA   1126     0.070000    12.0110   ; qtot  0.910
  1127        HB1    104      TRP     HA   1127     0.090000     1.0080   ; qtot  1.000
  1128        CT2    104      TRP     CB   1128    -0.180000    12.0110   ; qtot  0.820
  1129        HA2    104      TRP    HB1   1129     0.090000     1.0080   ; qtot  0.910
  1130        HA2    104      TRP    HB2   1130     0.090000     1.0080   ; qtot  1.000
  1131         CY    104      TRP     CG   1131    -0.030000    12.0110   ; qtot  0.970
  1132         CA    104      TRP    CD1   1132    -0.150000    12.0110   ; qtot  0.820
  1133         HP    104      TRP    HD1   1133     0.220000     1.0080   ; qtot  1.040
  1134         NY    104      TRP    NE1   1134    -0.510000    14.0070   ; qtot  0.530
  1135          H    104      TRP    HE1   1135     0.370000     1.0080   ; qtot  0.900
  1136        CPT    104      TRP    CE2   1136     0.240000    12.0110   ; qtot  1.140
  1137        CPT    104      TRP    CD2   1137     0.110000    12.0110   ; qtot  1.250
  1138        CAI    104      TRP    CE3   1138    -0.250000    12.0110   ; qtot  1.000
  1139         HP    104      TRP    HE3   1139     0.170000     1.0080   ; qtot  1.170
  1140         CA    104      TRP    CZ3   1140    -0.200000    12.0110   ; qtot  0.970
  1141         HP    104      TRP    HZ3   1141     0.140000     1.0080   ; qtot  1.110
  1142        CAI    104      TRP    CZ2   1142    -0.270000    12.0110   ; qtot  0.840
  1143         HP    104      TRP    HZ2   1143     0.160000     1.0080   ; qtot  1.000
  1144         CA    104      TRP    CH2   1144    -0.140000    12.0110   ; qtot  0.860
  1145         HP    104      TRP    HH2   1145     0.140000     1.0080   ; qtot  1.000
  1146          C    104      TRP      C   1146     0.510000    12.0110   ; qtot  1.510
  1147          O    104      TRP      O   1147    -0.510000    15.9990   ; qtot  1.000
  1148        NH1    105      GLN      N   1148    -0.470000    14.0070   ; qtot  0.530
  1149          H    105      GLN     HN   1149     0.310000     1.0080   ; qtot  0.840
  1150        CT1    105      GLN     CA   1150     0.070000    12.0110   ; qtot  0.910
  1151        HB1    105      GLN     HA   1151     0.090000     1.0080   ; qtot  1.000
  1152        CT2    105      GLN     CB   1152    -0.180000    12.0110   ; qtot  0.820
  1153        HA2    105      GLN    HB1   1153     0.090000     1.0080   ; qtot  0.910
  1154        HA2    105      GLN    HB2   1154     0.090000     1.0080   ; qtot  1.000
  1155        CT2    105      GLN     CG   1155    -0.180000    12.0110   ; qtot  0.820
  1156        HA2    105      GLN    HG1   1156     0.090000     1.0080   ; qtot  0.910
  1157        HA2    105      GLN    HG2   1157     0.090000     1.0080   ; qtot  1.000
  1158         CC    105      GLN     CD   1158     0.550000    12.0110   ; qtot  1.550
  1159          O    105      GLN    OE1   1159    -0.550000    15.9990   ; qtot  1.000
  1160        NH2    105      GLN    NE2   1160    -0.620000    14.0070   ; qtot  0.380
  1161          H    105      GLN   HE21   1161     0.320000     1.0080   ; qtot  0.700
  1162          H    105      GLN   HE22   1162     0.300000     1.0080   ; qtot  1.000
  1163          C    105      GLN      C   1163     0.510000    12.0110   ; qtot  1.510
  1164          O    105      GLN      O   1164    -0.510000    15.9990   ; qtot  1.000
  1165        NH1    106      TYR      N   1165    -0.470000    14.0070   ; qtot  0.530
  1166          H    106      TYR     HN   1166     0.310000     1.0080   ; qtot  0.840
  1167        CT1    106      TYR     CA   1167     0.070000    12.0110   ; qtot  0.910
  1168        HB1    106      TYR     HA   1168     0.090000     1.0080   ; qtot  1.000
  1169        CT2    106      TYR     CB   1169    -0.180000    12.0110   ; qtot  0.820
  1170        HA2    106      TYR    HB1   1170     0.090000     1.0080   ; qtot  0.910
  1171        HA2    106      TYR    HB2   1171     0.090000     1.0080   ; qtot  1.000
  1172         CA    106      TYR     CG   1172     0.000000    12.0110   ; qtot  1.000
  1173         CA    106      TYR    CD1   1173    -0.115000    12.0110   ; qtot  0.885
  1174         HP    106      TYR    HD1   1174     0.115000     1.0080   ; qtot  1.000
  1175         CA    106      TYR    CE1   1175    -0.115000    12.0110   ; qtot  0.885
  1176         HP    106      TYR    HE1   1176     0.115000     1.0080   ; qtot  1.000
  1177         CA    106      TYR     CZ   1177     0.110000    12.0110   ; qtot  1.110
  1178        OH1    106      TYR     OH   1178    -0.540000    15.9990   ; qtot  0.570
  1179          H    106      TYR     HH   1179     0.430000     1.0080   ; qtot  1.000
  1180         CA    106      TYR    CD2   1180    -0.115000    12.0110   ; qtot  0.885
  1181         HP    106      TYR    HD2   1181     0.115000     1.0080   ; qtot  1.000
  1182         CA    106      TYR    CE2   1182    -0.115000    12.0110   ; qtot  0.885
  1183         HP    106      TYR    HE2   1183     0.115000     1.0080   ; qtot  1.000
  1184          C    106      TYR      C   1184     0.510000    12.0110   ; qtot  1.510
  1185          O    106      TYR      O   1185    -0.510000    15.9990   ; qtot  1.000
  1186        NH1    107      ARG      N   1186    -0.470000    14.0070   ; qtot  0.530
  1187          H    107      ARG     HN   1187     0.310000     1.0080   ; qtot  0.840
  1188        CT1    107      ARG     CA   1188     0.070000    12.0110   ; qtot  0.910
  1189        HB1    107      ARG     HA   1189     0.090000     1.0080   ; qtot  1.000
  1190        CT2    107      ARG     CB   1190    -0.180000    12.0110   ; qtot  0.820
  1191        HA2    107      ARG    HB1   1191     0.090000     1.0080   ; qtot  0.910
  1192        HA2    107      ARG    HB2   1192     0.090000     1.0080   ; qtot  1.000
  1193        CT2    107      ARG     CG   1193    -0.180000    12.0110   ; qtot  0.820
  1194        HA2    107      ARG    HG1   1194     0.090000     1.0080   ; qtot  0.910
  1195        HA2    107      ARG    HG2   1195     0.090000     1.0080   ; qtot  1.000
  1196        CT2    107      ARG     CD   1196     0.200000    12.0110   ; qtot  1.200
  1197        HA2    107      ARG    HD1   1197     0.090000     1.0080   ; qtot  1.290
  1198        HA2    107      ARG    HD2   1198     0.090000     1.0080   ; qtot  1.380
  1199        NC2    107      ARG     NE   1199    -0.700000    14.0070   ; qtot  0.680
  1200         HC    107      ARG     HE   1200     0.440000     1.0080   ; qtot  1.120
  1201          C    107      ARG     CZ   1201     0.640000    12.0110   ; qtot  1.760
  1202        NC2    107      ARG    NH1   1202    -0.800000    14.0070   ; qtot  0.960
  1203         HC    107      ARG   HH11   1203     0.460000     1.0080   ; qtot  1.420
  1204         HC    107      ARG   HH12   1204     0.460000     1.0080   ; qtot  1.880
  1205        NC2    107      ARG    NH2   1205    -0.800000    14.0070   ; qtot  1.080
  1206         HC    107      ARG   HH21   1206     0.460000     1.0080   ; qtot  1.540
  1207         HC    107      ARG   HH22   1207     0.460000     1.0080   ; qtot  2.000
  1208          C    107      ARG      C   1208     0.510000    12.0110   ; qtot  2.510
  1209          O    107      ARG      O   1209    -0.510000    15.9990   ; qtot  2.000
  1210          N    108      PRO      N   1210    -0.290000    14.0070   ; qtot  1.710
  1211        CP3    108      PRO     CD   1211     0.000000    12.0110   ; qtot  1.710
  1212        HA2    108      PRO    HD1   1212     0.090000     1.0080   ; qtot  1.800
  1213        HA2    108      PRO    HD2   1213     0.090000     1.0080   ; qtot  1.890
  1214        CP1    108      PRO     CA   1214     0.020000    12.0110   ; qtot  1.910
  1215        HB1    108      PRO     HA   1215     0.090000     1.0080   ; qtot  2.000
  1216        CP2    108      PRO     CB   1216    -0.180000    12.0110   ; qtot  1.820
  1217        HA2    108      PRO    HB1   1217     0.090000     1.0080   ; qtot  1.910
  1218        HA2    108      PRO    HB2   1218     0.090000     1.0080   ; qtot  2.000
  1219        CP2    108      PRO     CG   1219    -0.180000    12.0110   ; qtot  1.820
  1220        HA2    108      PRO    HG1   1220     0.090000     1.0080   ; qtot  1.910
  1221        HA2    108      PRO    HG2   1221     0.090000     1.0080   ; qtot  2.000
  1222          C    108      PRO      C   1222     0.510000    12.0110   ; qtot  2.510
  1223          O    108      PRO      O   1223    -0.510000    15.9990   ; qtot  2.000
  1224        NH1    109      TRP      N   1224    -0.470000    14.0070   ; qtot  1.530
  1225          H    109      TRP     HN   1225     0.310000     1.0080   ; qtot  1.840
  1226        CT1    109      TRP     CA   1226     0.070000    12.0110   ; qtot  1.910
  1227        HB1    109      TRP     HA   1227     0.090000     1.0080   ; qtot  2.000
  1228        CT2    109      TRP     CB   1228    -0.180000    12.0110   ; qtot  1.820
  1229        HA2    109      TRP    HB1   1229     0.090000     1.0080   ; qtot  1.910
  1230        HA2    109      TRP    HB2   1230     0.090000     1.0080   ; qtot  2.000
  1231         CY    109      TRP     CG   1231    -0.030000    12.0110   ; qtot  1.970
  1232         CA    109      TRP    CD1   1232    -0.150000    12.0110   ; qtot  1.820
  1233         HP    109      TRP    HD1   1233     0.220000     1.0080   ; qtot  2.040
  1234         NY    109      TRP    NE1   1234    -0.510000    14.0070   ; qtot  1.530
  1235          H    109      TRP    HE1   1235     0.370000     1.0080   ; qtot  1.900
  1236        CPT    109      TRP    CE2   1236     0.240000    12.0110   ; qtot  2.140
  1237        CPT    109      TRP    CD2   1237     0.110000    12.0110   ; qtot  2.250
  1238        CAI    109      TRP    CE3   1238    -0.250000    12.0110   ; qtot  2.000
  1239         HP    109      TRP    HE3   1239     0.170000     1.0080   ; qtot  2.170
  1240         CA    109      TRP    CZ3   1240    -0.200000    12.0110   ; qtot  1.970
  1241         HP    109      TRP    HZ3   1241     0.140000     1.0080   ; qtot  2.110
  1242        CAI    109      TRP    CZ2   1242    -0.270000    12.0110   ; qtot  1.840
  1243         HP    109      TRP    HZ2   1243     0.160000     1.0080   ; qtot  2.000
  1244         CA    109      TRP    CH2   1244    -0.140000    12.0110   ; qtot  1.860
  1245         HP    109      TRP    HH2   1245     0.140000     1.0080   ; qtot  2.000
  1246          C    109      TRP      C   1246     0.510000    12.0110   ; qtot  2.510
  1247          O    109      TRP      O   1247    -0.510000    15.9990   ; qtot  2.000
  1248        NH1    110      ASN      N   1248    -0.470000    14.0070   ; qtot  1.530
  1249          H    110      ASN     HN   1249     0.310000     1.0080   ; qtot  1.840
  1250        CT1    110      ASN     CA   1250     0.070000    12.0110   ; qtot  1.910
  1251        HB1    110      ASN     HA   1251     0.090000     1.0080   ; qtot  2.000
  1252        CT2    110      ASN     CB   1252    -0.180000    12.0110   ; qtot  1.820
  1253        HA2    110      ASN    HB1   1253     0.090000     1.0080   ; qtot  1.910
  1254        HA2    110      ASN    HB2   1254     0.090000     1.0080   ; qtot  2.000
  1255         CC    110      ASN     CG   1255     0.550000    12.0110   ; qtot  2.550
  1256          O    110      ASN    OD1   1256    -0.550000    15.9990   ; qtot  2.000
  1257        NH2    110      ASN    ND2   1257    -0.620000    14.0070   ; qtot  1.380
  1258          H    110      ASN   HD21   1258     0.320000     1.0080   ; qtot  1.700
  1259          H    110      ASN   HD22   1259     0.300000     1.0080   ; qtot  2.000
  1260          C    110      ASN      C   1260     0.510000    12.0110   ; qtot  2.510
  1261          O    110      ASN      O   1261    -0.510000    15.9990   ; qtot  2.000
  1262        NH1    111      PHE      N   1262    -0.470000    14.0070   ; qtot  1.530
  1263          H    111      PHE     HN   1263     0.310000     1.0080   ; qtot  1.840
  1264        CT1    111      PHE     CA   1264     0.070000    12.0110   ; qtot  1.910
  1265        HB1    111      PHE     HA   1265     0.090000     1.0080   ; qtot  2.000
  1266        CT2    111      PHE     CB   1266    -0.180000    12.0110   ; qtot  1.820
  1267        HA2    111      PHE    HB1   1267     0.090000     1.0080   ; qtot  1.910
  1268        HA2    111      PHE    HB2   1268     0.090000     1.0080   ; qtot  2.000
  1269         CA    111      PHE     CG   1269     0.000000    12.0110   ; qtot  2.000
  1270         CA    111      PHE    CD1   1270    -0.115000    12.0110   ; qtot  1.885
  1271         HP    111      PHE    HD1   1271     0.115000     1.0080   ; qtot  2.000
  1272         CA    111      PHE    CE1   1272    -0.115000    12.0110   ; qtot  1.885
  1273         HP    111      PHE    HE1   1273     0.115000     1.0080   ; qtot  2.000
  1274         CA    111      PHE     CZ   1274    -0.115000    12.0110   ; qtot  1.885
  1275         HP    111      PHE     HZ   1275     0.115000     1.0080   ; qtot  2.000
  1276         CA    111      PHE    CD2   1276    -0.115000    12.0110   ; qtot  1.885
  1277         HP    111      PHE    HD2   1277     0.115000     1.0080   ; qtot  2.000
  1278         CA    111      PHE    CE2   1278    -0.115000    12.0110   ; qtot  1.885
  1279         HP    111      PHE    HE2   1279     0.115000     1.0080   ; qtot  2.000
  1280          C    111      PHE      C   1280     0.510000    12.0110   ; qtot  2.510
  1281          O    111      PHE      O   1281    -0.510000    15.9990   ; qtot  2.000
  1282        NH1    112      GLY      N   1282    -0.470000    14.0070   ; qtot  1.530
  1283          H    112      GLY     HN   1283     0.310000     1.0080   ; qtot  1.840
  1284        CT2    112      GLY     CA   1284    -0.020000    12.0110   ; qtot  1.820
  1285        HB2    112      GLY    HA1   1285     0.090000     1.0080   ; qtot  1.910
  1286        HB2    112      GLY    HA2   1286     0.090000     1.0080   ; qtot  2.000
  1287          C    112      GLY      C   1287     0.510000    12.0110   ; qtot  2.510
  1288          O    112      GLY      O   1288    -0.510000    15.9990   ; qtot  2.000
  1289        NH1    113      ASP      N   1289    -0.470000    14.0070   ; qtot  1.530
  1290          H    113      ASP     HN   1290     0.310000     1.0080   ; qtot  1.840
  1291        CT1    113      ASP     CA   1291     0.070000    12.0110   ; qtot  1.910
  1292        HB1    113      ASP     HA   1292     0.090000     1.0080   ; qtot  2.000
  1293       CT2A    113      ASP     CB   1293    -0.280000    12.0110   ; qtot  1.720
  1294        HA2    113      ASP    HB1   1294     0.090000     1.0080   ; qtot  1.810
  1295        HA2    113      ASP    HB2   1295     0.090000     1.0080   ; qtot  1.900
  1296         CC    113      ASP     CG   1296     0.620000    12.0110   ; qtot  2.520
  1297         OC    113      ASP    OD1   1297    -0.760000    15.9990   ; qtot  1.760
  1298         OC    113      ASP    OD2   1298    -0.760000    15.9990   ; qtot  1.000
  1299          C    113      ASP      C   1299     0.510000    12.0110   ; qtot  1.510
  1300          O    113      ASP      O   1300    -0.510000    15.9990   ; qtot  1.000
  1301        NH1    114      LEU      N   1301    -0.470000    14.0070   ; qtot  0.530
  1302          H    114      LEU     HN   1302     0.310000     1.0080   ; qtot  0.840
  1303        CT1    114      LEU     CA   1303     0.070000    12.0110   ; qtot  0.910
  1304        HB1    114      LEU     HA   1304     0.090000     1.0080   ; qtot  1.000
  1305        CT2    114      LEU     CB   1305    -0.180000    12.0110   ; qtot  0.820
  1306        HA2    114      LEU    HB1   1306     0.090000     1.0080   ; qtot  0.910
  1307        HA2    114      LEU    HB2   1307     0.090000     1.0080   ; qtot  1.000
  1308        CT1    114      LEU     CG   1308    -0.090000    12.0110   ; qtot  0.910
  1309        HA1    114      LEU     HG   1309     0.090000     1.0080   ; qtot  1.000
  1310        CT3    114      LEU    CD1   1310    -0.270000    12.0110   ; qtot  0.730
  1311        HA3    114      LEU   HD11   1311     0.090000     1.0080   ; qtot  0.820
  1312        HA3    114      LEU   HD12   1312     0.090000     1.0080   ; qtot  0.910
  1313        HA3    114      LEU   HD13   1313     0.090000     1.0080   ; qtot  1.000
  1314        CT3    114      LEU    CD2   1314    -0.270000    12.0110   ; qtot  0.730
  1315        HA3    114      LEU   HD21   1315     0.090000     1.0080   ; qtot  0.820
  1316        HA3    114      LEU   HD22   1316     0.090000     1.0080   ; qtot  0.910
  1317        HA3    114      LEU   HD23   1317     0.090000     1.0080   ; qtot  1.000
  1318          C    114      LEU      C   1318     0.510000    12.0110   ; qtot  1.510
  1319          O    114      LEU      O   1319    -0.510000    15.9990   ; qtot  1.000
  1320        NH1    115      LEU      N   1320    -0.470000    14.0070   ; qtot  0.530
  1321          H    115      LEU     HN   1321     0.310000     1.0080   ; qtot  0.840
  1322        CT1    115      LEU     CA   1322     0.070000    12.0110   ; qtot  0.910
  1323        HB1    115      LEU     HA   1323     0.090000     1.0080   ; qtot  1.000
  1324        CT2    115      LEU     CB   1324    -0.180000    12.0110   ; qtot  0.820
  1325        HA2    115      LEU    HB1   1325     0.090000     1.0080   ; qtot  0.910
  1326        HA2    115      LEU    HB2   1326     0.090000     1.0080   ; qtot  1.000
  1327        CT1    115      LEU     CG   1327    -0.090000    12.0110   ; qtot  0.910
  1328        HA1    115      LEU     HG   1328     0.090000     1.0080   ; qtot  1.000
  1329        CT3    115      LEU    CD1   1329    -0.270000    12.0110   ; qtot  0.730
  1330        HA3    115      LEU   HD11   1330     0.090000     1.0080   ; qtot  0.820
  1331        HA3    115      LEU   HD12   1331     0.090000     1.0080   ; qtot  0.910
  1332        HA3    115      LEU   HD13   1332     0.090000     1.0080   ; qtot  1.000
  1333        CT3    115      LEU    CD2   1333    -0.270000    12.0110   ; qtot  0.730
  1334        HA3    115      LEU   HD21   1334     0.090000     1.0080   ; qtot  0.820
  1335        HA3    115      LEU   HD22   1335     0.090000     1.0080   ; qtot  0.910
  1336        HA3    115      LEU   HD23   1336     0.090000     1.0080   ; qtot  1.000
  1337          C    115      LEU      C   1337     0.510000    12.0110   ; qtot  1.510
  1338          O    115      LEU      O   1338    -0.510000    15.9990   ; qtot  1.000
  1339        NH1    116      CYS      N   1339    -0.470000    14.0070   ; qtot  0.530
  1340          H    116      CYS     HN   1340     0.310000     1.0080   ; qtot  0.840
  1341        CT1    116      CYS     CA   1341     0.070000    12.0110   ; qtot  0.910
  1342        HB1    116      CYS     HA   1342     0.090000     1.0080   ; qtot  1.000
  1343        CT2    116      CYS     CB   1343    -0.100000    12.0110   ; qtot  0.900
  1344        HA2    116      CYS    HB1   1344     0.090000     1.0080   ; qtot  0.990
  1345        HA2    116      CYS    HB2   1345     0.090000     1.0080   ; qtot  1.080
  1346         SM    116      CYS     SG   1346    -0.080000    32.0600   ; qtot  1.000
  1347          C    116      CYS      C   1347     0.510000    12.0110   ; qtot  1.510
  1348          O    116      CYS      O   1348    -0.510000    15.9990   ; qtot  1.000
  1349        NH1    117      LYS      N   1349    -0.470000    14.0070   ; qtot  0.530
  1350          H    117      LYS     HN   1350     0.310000     1.0080   ; qtot  0.840
  1351        CT1    117      LYS     CA   1351     0.070000    12.0110   ; qtot  0.910
  1352        HB1    117      LYS     HA   1352     0.090000     1.0080   ; qtot  1.000
  1353        CT2    117      LYS     CB   1353    -0.180000    12.0110   ; qtot  0.820
  1354        HA2    117      LYS    HB1   1354     0.090000     1.0080   ; qtot  0.910
  1355        HA2    117      LYS    HB2   1355     0.090000     1.0080   ; qtot  1.000
  1356        CT2    117      LYS     CG   1356    -0.180000    12.0110   ; qtot  0.820
  1357        HA2    117      LYS    HG1   1357     0.090000     1.0080   ; qtot  0.910
  1358        HA2    117      LYS    HG2   1358     0.090000     1.0080   ; qtot  1.000
  1359        CT2    117      LYS     CD   1359    -0.180000    12.0110   ; qtot  0.820
  1360        HA2    117      LYS    HD1   1360     0.090000     1.0080   ; qtot  0.910
  1361        HA2    117      LYS    HD2   1361     0.090000     1.0080   ; qtot  1.000
  1362        CT2    117      LYS     CE   1362     0.210000    12.0110   ; qtot  1.210
  1363        HA2    117      LYS    HE1   1363     0.050000     1.0080   ; qtot  1.260
  1364        HA2    117      LYS    HE2   1364     0.050000     1.0080   ; qtot  1.310
  1365        NH3    117      LYS     NZ   1365    -0.300000    14.0070   ; qtot  1.010
  1366         HC    117      LYS    HZ1   1366     0.330000     1.0080   ; qtot  1.340
  1367         HC    117      LYS    HZ2   1367     0.330000     1.0080   ; qtot  1.670
  1368         HC    117      LYS    HZ3   1368     0.330000     1.0080   ; qtot  2.000
  1369          C    117      LYS      C   1369     0.510000    12.0110   ; qtot  2.510
  1370          O    117      LYS      O   1370    -0.510000    15.9990   ; qtot  2.000
  1371        NH1    118      LEU      N   1371    -0.470000    14.0070   ; qtot  1.530
  1372          H    118      LEU     HN   1372     0.310000     1.0080   ; qtot  1.840
  1373        CT1    118      LEU     CA   1373     0.070000    12.0110   ; qtot  1.910
  1374        HB1    118      LEU     HA   1374     0.090000     1.0080   ; qtot  2.000
  1375        CT2    118      LEU     CB   1375    -0.180000    12.0110   ; qtot  1.820
  1376        HA2    118      LEU    HB1   1376     0.090000     1.0080   ; qtot  1.910
  1377        HA2    118      LEU    HB2   1377     0.090000     1.0080   ; qtot  2.000
  1378        CT1    118      LEU     CG   1378    -0.090000    12.0110   ; qtot  1.910
  1379        HA1    118      LEU     HG   1379     0.090000     1.0080   ; qtot  2.000
  1380        CT3    118      LEU    CD1   1380    -0.270000    12.0110   ; qtot  1.730
  1381        HA3    118      LEU   HD11   1381     0.090000     1.0080   ; qtot  1.820
  1382        HA3    118      LEU   HD12   1382     0.090000     1.0080   ; qtot  1.910
  1383        HA3    118      LEU   HD13   1383     0.090000     1.0080   ; qtot  2.000
  1384        CT3    118      LEU    CD2   1384    -0.270000    12.0110   ; qtot  1.730
  1385        HA3    118      LEU   HD21   1385     0.090000     1.0080   ; qtot  1.820
  1386        HA3    118      LEU   HD22   1386     0.090000     1.0080   ; qtot  1.910
  1387        HA3    118      LEU   HD23   1387     0.090000     1.0080   ; qtot  2.000
  1388          C    118      LEU      C   1388     0.510000    12.0110   ; qtot  2.510
  1389          O    118      LEU      O   1389    -0.510000    15.9990   ; qtot  2.000
  1390        NH1    119      PHE      N   1390    -0.470000    14.0070   ; qtot  1.530
  1391          H    119      PHE     HN   1391     0.310000     1.0080   ; qtot  1.840
  1392        CT1    119      PHE     CA   1392     0.070000    12.0110   ; qtot  1.910
  1393        HB1    119      PHE     HA   1393     0.090000     1.0080   ; qtot  2.000
  1394        CT2    119      PHE     CB   1394    -0.180000    12.0110   ; qtot  1.820
  1395        HA2    119      PHE    HB1   1395     0.090000     1.0080   ; qtot  1.910
  1396        HA2    119      PHE    HB2   1396     0.090000     1.0080   ; qtot  2.000
  1397         CA    119      PHE     CG   1397     0.000000    12.0110   ; qtot  2.000
  1398         CA    119      PHE    CD1   1398    -0.115000    12.0110   ; qtot  1.885
  1399         HP    119      PHE    HD1   1399     0.115000     1.0080   ; qtot  2.000
  1400         CA    119      PHE    CE1   1400    -0.115000    12.0110   ; qtot  1.885
  1401         HP    119      PHE    HE1   1401     0.115000     1.0080   ; qtot  2.000
  1402         CA    119      PHE     CZ   1402    -0.115000    12.0110   ; qtot  1.885
  1403         HP    119      PHE     HZ   1403     0.115000     1.0080   ; qtot  2.000
  1404         CA    119      PHE    CD2   1404    -0.115000    12.0110   ; qtot  1.885
  1405         HP    119      PHE    HD2   1405     0.115000     1.0080   ; qtot  2.000
  1406         CA    119      PHE    CE2   1406    -0.115000    12.0110   ; qtot  1.885
  1407         HP    119      PHE    HE2   1407     0.115000     1.0080   ; qtot  2.000
  1408          C    119      PHE      C   1408     0.510000    12.0110   ; qtot  2.510
  1409          O    119      PHE      O   1409    -0.510000    15.9990   ; qtot  2.000
  1410        NH1    120      GLN      N   1410    -0.470000    14.0070   ; qtot  1.530
  1411          H    120      GLN     HN   1411     0.310000     1.0080   ; qtot  1.840
  1412        CT1    120      GLN     CA   1412     0.070000    12.0110   ; qtot  1.910
  1413        HB1    120      GLN     HA   1413     0.090000     1.0080   ; qtot  2.000
  1414        CT2    120      GLN     CB   1414    -0.180000    12.0110   ; qtot  1.820
  1415        HA2    120      GLN    HB1   1415     0.090000     1.0080   ; qtot  1.910
  1416        HA2    120      GLN    HB2   1416     0.090000     1.0080   ; qtot  2.000
  1417        CT2    120      GLN     CG   1417    -0.180000    12.0110   ; qtot  1.820
  1418        HA2    120      GLN    HG1   1418     0.090000     1.0080   ; qtot  1.910
  1419        HA2    120      GLN    HG2   1419     0.090000     1.0080   ; qtot  2.000
  1420         CC    120      GLN     CD   1420     0.550000    12.0110   ; qtot  2.550
  1421          O    120      GLN    OE1   1421    -0.550000    15.9990   ; qtot  2.000
  1422        NH2    120      GLN    NE2   1422    -0.620000    14.0070   ; qtot  1.380
  1423          H    120      GLN   HE21   1423     0.320000     1.0080   ; qtot  1.700
  1424          H    120      GLN   HE22   1424     0.300000     1.0080   ; qtot  2.000
  1425          C    120      GLN      C   1425     0.510000    12.0110   ; qtot  2.510
  1426          O    120      GLN      O   1426    -0.510000    15.9990   ; qtot  2.000
  1427        NH1    121      PHE      N   1427    -0.470000    14.0070   ; qtot  1.530
  1428          H    121      PHE     HN   1428     0.310000     1.0080   ; qtot  1.840
  1429        CT1    121      PHE     CA   1429     0.070000    12.0110   ; qtot  1.910
  1430        HB1    121      PHE     HA   1430     0.090000     1.0080   ; qtot  2.000
  1431        CT2    121      PHE     CB   1431    -0.180000    12.0110   ; qtot  1.820
  1432        HA2    121      PHE    HB1   1432     0.090000     1.0080   ; qtot  1.910
  1433        HA2    121      PHE    HB2   1433     0.090000     1.0080   ; qtot  2.000
  1434         CA    121      PHE     CG   1434     0.000000    12.0110   ; qtot  2.000
  1435         CA    121      PHE    CD1   1435    -0.115000    12.0110   ; qtot  1.885
  1436         HP    121      PHE    HD1   1436     0.115000     1.0080   ; qtot  2.000
  1437         CA    121      PHE    CE1   1437    -0.115000    12.0110   ; qtot  1.885
  1438         HP    121      PHE    HE1   1438     0.115000     1.0080   ; qtot  2.000
  1439         CA    121      PHE     CZ   1439    -0.115000    12.0110   ; qtot  1.885
  1440         HP    121      PHE     HZ   1440     0.115000     1.0080   ; qtot  2.000
  1441         CA    121      PHE    CD2   1441    -0.115000    12.0110   ; qtot  1.885
  1442         HP    121      PHE    HD2   1442     0.115000     1.0080   ; qtot  2.000
  1443         CA    121      PHE    CE2   1443    -0.115000    12.0110   ; qtot  1.885
  1444         HP    121      PHE    HE2   1444     0.115000     1.0080   ; qtot  2.000
  1445          C    121      PHE      C   1445     0.510000    12.0110   ; qtot  2.510
  1446          O    121      PHE      O   1446    -0.510000    15.9990   ; qtot  2.000
  1447        NH1    122      VAL      N   1447    -0.470000    14.0070   ; qtot  1.530
  1448          H    122      VAL     HN   1448     0.310000     1.0080   ; qtot  1.840
  1449        CT1    122      VAL     CA   1449     0.070000    12.0110   ; qtot  1.910
  1450        HB1    122      VAL     HA   1450     0.090000     1.0080   ; qtot  2.000
  1451        CT1    122      VAL     CB   1451    -0.090000    12.0110   ; qtot  1.910
  1452        HA1    122      VAL     HB   1452     0.090000     1.0080   ; qtot  2.000
  1453        CT3    122      VAL    CG1   1453    -0.270000    12.0110   ; qtot  1.730
  1454        HA3    122      VAL   HG11   1454     0.090000     1.0080   ; qtot  1.820
  1455        HA3    122      VAL   HG12   1455     0.090000     1.0080   ; qtot  1.910
  1456        HA3    122      VAL   HG13   1456     0.090000     1.0080   ; qtot  2.000
  1457        CT3    122      VAL    CG2   1457    -0.270000    12.0110   ; qtot  1.730
  1458        HA3    122      VAL   HG21   1458     0.090000     1.0080   ; qtot  1.820
  1459        HA3    122      VAL   HG22   1459     0.090000     1.0080   ; qtot  1.910
  1460        HA3    122      VAL   HG23   1460     0.090000     1.0080   ; qtot  2.000
  1461          C    122      VAL      C   1461     0.510000    12.0110   ; qtot  2.510
  1462          O    122      VAL      O   1462    -0.510000    15.9990   ; qtot  2.000
  1463        NH1    123      SER      N   1463    -0.470000    14.0070   ; qtot  1.530
  1464          H    123      SER     HN   1464     0.310000     1.0080   ; qtot  1.840
  1465        CT1    123      SER     CA   1465     0.070000    12.0110   ; qtot  1.910
  1466        HB1    123      SER     HA   1466     0.090000     1.0080   ; qtot  2.000
  1467        CT2    123      SER     CB   1467     0.050000    12.0110   ; qtot  2.050
  1468        HA2    123      SER    HB1   1468     0.090000     1.0080   ; qtot  2.140
  1469        HA2    123      SER    HB2   1469     0.090000     1.0080   ; qtot  2.230
  1470        OH1    123      SER     OG   1470    -0.660000    15.9990   ; qtot  1.570
  1471          H    123      SER    HG1   1471     0.430000     1.0080   ; qtot  2.000
  1472          C    123      SER      C   1472     0.510000    12.0110   ; qtot  2.510
  1473          O    123      SER      O   1473    -0.510000    15.9990   ; qtot  2.000
  1474        NH1    124      GLU      N   1474    -0.470000    14.0070   ; qtot  1.530
  1475          H    124      GLU     HN   1475     0.310000     1.0080   ; qtot  1.840
  1476        CT1    124      GLU     CA   1476     0.070000    12.0110   ; qtot  1.910
  1477        HB1    124      GLU     HA   1477     0.090000     1.0080   ; qtot  2.000
  1478       CT2A    124      GLU     CB   1478    -0.180000    12.0110   ; qtot  1.820
  1479        HA2    124      GLU    HB1   1479     0.090000     1.0080   ; qtot  1.910
  1480        HA2    124      GLU    HB2   1480     0.090000     1.0080   ; qtot  2.000
  1481        CT2    124      GLU     CG   1481    -0.280000    12.0110   ; qtot  1.720
  1482        HA2    124      GLU    HG1   1482     0.090000     1.0080   ; qtot  1.810
  1483        HA2    124      GLU    HG2   1483     0.090000     1.0080   ; qtot  1.900
  1484         CC    124      GLU     CD   1484     0.620000    12.0110   ; qtot  2.520
  1485         OC    124      GLU    OE1   1485    -0.760000    15.9990   ; qtot  1.760
  1486         OC    124      GLU    OE2   1486    -0.760000    15.9990   ; qtot  1.000
  1487          C    124      GLU      C   1487     0.510000    12.0110   ; qtot  1.510
  1488          O    124      GLU      O   1488    -0.510000    15.9990   ; qtot  1.000
  1489        NH1    125      SER      N   1489    -0.470000    14.0070   ; qtot  0.530
  1490          H    125      SER     HN   1490     0.310000     1.0080   ; qtot  0.840
  1491        CT1    125      SER     CA   1491     0.070000    12.0110   ; qtot  0.910
  1492        HB1    125      SER     HA   1492     0.090000     1.0080   ; qtot  1.000
  1493        CT2    125      SER     CB   1493     0.050000    12.0110   ; qtot  1.050
  1494        HA2    125      SER    HB1   1494     0.090000     1.0080   ; qtot  1.140
  1495        HA2    125      SER    HB2   1495     0.090000     1.0080   ; qtot  1.230
  1496        OH1    125      SER     OG   1496    -0.660000    15.9990   ; qtot  0.570
  1497          H    125      SER    HG1   1497     0.430000     1.0080   ; qtot  1.000
  1498          C    125      SER      C   1498     0.510000    12.0110   ; qtot  1.510
  1499          O    125      SER      O   1499    -0.510000    15.9990   ; qtot  1.000
  1500        NH1    126      CYS      N   1500    -0.470000    14.0070   ; qtot  0.530
  1501          H    126      CYS     HN   1501     0.310000     1.0080   ; qtot  0.840
  1502        CT1    126      CYS     CA   1502     0.070000    12.0110   ; qtot  0.910
  1503        HB1    126      CYS     HA   1503     0.090000     1.0080   ; qtot  1.000
  1504        CT2    126      CYS     CB   1504    -0.110000    12.0110   ; qtot  0.890
  1505        HA2    126      CYS    HB1   1505     0.090000     1.0080   ; qtot  0.980
  1506        HA2    126      CYS    HB2   1506     0.090000     1.0080   ; qtot  1.070
  1507          S    126      CYS     SG   1507    -0.230000    32.0600   ; qtot  0.840
  1508         HS    126      CYS    HG1   1508     0.160000     1.0080   ; qtot  1.000
  1509          C    126      CYS      C   1509     0.510000    12.0110   ; qtot  1.510
  1510          O    126      CYS      O   1510    -0.510000    15.9990   ; qtot  1.000
  1511        NH1    127      THR      N   1511    -0.470000    14.0070   ; qtot  0.530
  1512          H    127      THR     HN   1512     0.310000     1.0080   ; qtot  0.840
  1513        CT1    127      THR     CA   1513     0.070000    12.0110   ; qtot  0.910
  1514        HB1    127      THR     HA   1514     0.090000     1.0080   ; qtot  1.000
  1515        CT1    127      THR     CB   1515     0.140000    12.0110   ; qtot  1.140
  1516        HA1    127      THR     HB   1516     0.090000     1.0080   ; qtot  1.230
  1517        OH1    127      THR    OG1   1517    -0.660000    15.9990   ; qtot  0.570
  1518          H    127      THR    HG1   1518     0.430000     1.0080   ; qtot  1.000
  1519        CT3    127      THR    CG2   1519    -0.270000    12.0110   ; qtot  0.730
  1520        HA3    127      THR   HG21   1520     0.090000     1.0080   ; qtot  0.820
  1521        HA3    127      THR   HG22   1521     0.090000     1.0080   ; qtot  0.910
  1522        HA3    127      THR   HG23   1522     0.090000     1.0080   ; qtot  1.000
  1523          C    127      THR      C   1523     0.510000    12.0110   ; qtot  1.510
  1524          O    127      THR      O   1524    -0.510000    15.9990   ; qtot  1.000
  1525        NH1    128      TYR      N   1525    -0.470000    14.0070   ; qtot  0.530
  1526          H    128      TYR     HN   1526     0.310000     1.0080   ; qtot  0.840
  1527        CT1    128      TYR     CA   1527     0.070000    12.0110   ; qtot  0.910
  1528        HB1    128      TYR     HA   1528     0.090000     1.0080   ; qtot  1.000
  1529        CT2    128      TYR     CB   1529    -0.180000    12.0110   ; qtot  0.820
  1530        HA2    128      TYR    HB1   1530     0.090000     1.0080   ; qtot  0.910
  1531        HA2    128      TYR    HB2   1531     0.090000     1.0080   ; qtot  1.000
  1532         CA    128      TYR     CG   1532     0.000000    12.0110   ; qtot  1.000
  1533         CA    128      TYR    CD1   1533    -0.115000    12.0110   ; qtot  0.885
  1534         HP    128      TYR    HD1   1534     0.115000     1.0080   ; qtot  1.000
  1535         CA    128      TYR    CE1   1535    -0.115000    12.0110   ; qtot  0.885
  1536         HP    128      TYR    HE1   1536     0.115000     1.0080   ; qtot  1.000
  1537         CA    128      TYR     CZ   1537     0.110000    12.0110   ; qtot  1.110
  1538        OH1    128      TYR     OH   1538    -0.540000    15.9990   ; qtot  0.570
  1539          H    128      TYR     HH   1539     0.430000     1.0080   ; qtot  1.000
  1540         CA    128      TYR    CD2   1540    -0.115000    12.0110   ; qtot  0.885
  1541         HP    128      TYR    HD2   1541     0.115000     1.0080   ; qtot  1.000
  1542         CA    128      TYR    CE2   1542    -0.115000    12.0110   ; qtot  0.885
  1543         HP    128      TYR    HE2   1543     0.115000     1.0080   ; qtot  1.000
  1544          C    128      TYR      C   1544     0.510000    12.0110   ; qtot  1.510
  1545          O    128      TYR      O   1545    -0.510000    15.9990   ; qtot  1.000
  1546        NH1    129      ALA      N   1546    -0.470000    14.0070   ; qtot  0.530
  1547          H    129      ALA     HN   1547     0.310000     1.0080   ; qtot  0.840
  1548        CT1    129      ALA     CA   1548     0.070000    12.0110   ; qtot  0.910
  1549        HB1    129      ALA     HA   1549     0.090000     1.0080   ; qtot  1.000
  1550        CT3    129      ALA     CB   1550    -0.270000    12.0110   ; qtot  0.730
  1551        HA3    129      ALA    HB1   1551     0.090000     1.0080   ; qtot  0.820
  1552        HA3    129      ALA    HB2   1552     0.090000     1.0080   ; qtot  0.910
  1553        HA3    129      ALA    HB3   1553     0.090000     1.0080   ; qtot  1.000
  1554          C    129      ALA      C   1554     0.510000    12.0110   ; qtot  1.510
  1555          O    129      ALA      O   1555    -0.510000    15.9990   ; qtot  1.000
  1556        NH1    130      THR      N   1556    -0.470000    14.0070   ; qtot  0.530
  1557          H    130      THR     HN   1557     0.310000     1.0080   ; qtot  0.840
  1558        CT1    130      THR     CA   1558     0.070000    12.0110   ; qtot  0.910
  1559        HB1    130      THR     HA   1559     0.090000     1.0080   ; qtot  1.000
  1560        CT1    130      THR     CB   1560     0.140000    12.0110   ; qtot  1.140
  1561        HA1    130      THR     HB   1561     0.090000     1.0080   ; qtot  1.230
  1562        OH1    130      THR    OG1   1562    -0.660000    15.9990   ; qtot  0.570
  1563          H    130      THR    HG1   1563     0.430000     1.0080   ; qtot  1.000
  1564        CT3    130      THR    CG2   1564    -0.270000    12.0110   ; qtot  0.730
  1565        HA3    130      THR   HG21   1565     0.090000     1.0080   ; qtot  0.820
  1566        HA3    130      THR   HG22   1566     0.090000     1.0080   ; qtot  0.910
  1567        HA3    130      THR   HG23   1567     0.090000     1.0080   ; qtot  1.000
  1568          C    130      THR      C   1568     0.510000    12.0110   ; qtot  1.510
  1569          O    130      THR      O   1569    -0.510000    15.9990   ; qtot  1.000
  1570        NH1    131      VAL      N   1570    -0.470000    14.0070   ; qtot  0.530
  1571          H    131      VAL     HN   1571     0.310000     1.0080   ; qtot  0.840
  1572        CT1    131      VAL     CA   1572     0.070000    12.0110   ; qtot  0.910
  1573        HB1    131      VAL     HA   1573     0.090000     1.0080   ; qtot  1.000
  1574        CT1    131      VAL     CB   1574    -0.090000    12.0110   ; qtot  0.910
  1575        HA1    131      VAL     HB   1575     0.090000     1.0080   ; qtot  1.000
  1576        CT3    131      VAL    CG1   1576    -0.270000    12.0110   ; qtot  0.730
  1577        HA3    131      VAL   HG11   1577     0.090000     1.0080   ; qtot  0.820
  1578        HA3    131      VAL   HG12   1578     0.090000     1.0080   ; qtot  0.910
  1579        HA3    131      VAL   HG13   1579     0.090000     1.0080   ; qtot  1.000
  1580        CT3    131      VAL    CG2   1580    -0.270000    12.0110   ; qtot  0.730
  1581        HA3    131      VAL   HG21   1581     0.090000     1.0080   ; qtot  0.820
  1582        HA3    131      VAL   HG22   1582     0.090000     1.0080   ; qtot  0.910
  1583        HA3    131      VAL   HG23   1583     0.090000     1.0080   ; qtot  1.000
  1584          C    131      VAL      C   1584     0.510000    12.0110   ; qtot  1.510
  1585          O    131      VAL      O   1585    -0.510000    15.9990   ; qtot  1.000
  1586        NH1    132      LEU      N   1586    -0.470000    14.0070   ; qtot  0.530
  1587          H    132      LEU     HN   1587     0.310000     1.0080   ; qtot  0.840
  1588        CT1    132      LEU     CA   1588     0.070000    12.0110   ; qtot  0.910
  1589        HB1    132      LEU     HA   1589     0.090000     1.0080   ; qtot  1.000
  1590        CT2    132      LEU     CB   1590    -0.180000    12.0110   ; qtot  0.820
  1591        HA2    132      LEU    HB1   1591     0.090000     1.0080   ; qtot  0.910
  1592        HA2    132      LEU    HB2   1592     0.090000     1.0080   ; qtot  1.000
  1593        CT1    132      LEU     CG   1593    -0.090000    12.0110   ; qtot  0.910
  1594        HA1    132      LEU     HG   1594     0.090000     1.0080   ; qtot  1.000
  1595        CT3    132      LEU    CD1   1595    -0.270000    12.0110   ; qtot  0.730
  1596        HA3    132      LEU   HD11   1596     0.090000     1.0080   ; qtot  0.820
  1597        HA3    132      LEU   HD12   1597     0.090000     1.0080   ; qtot  0.910
  1598        HA3    132      LEU   HD13   1598     0.090000     1.0080   ; qtot  1.000
  1599        CT3    132      LEU    CD2   1599    -0.270000    12.0110   ; qtot  0.730
  1600        HA3    132      LEU   HD21   1600     0.090000     1.0080   ; qtot  0.820
  1601        HA3    132      LEU   HD22   1601     0.090000     1.0080   ; qtot  0.910
  1602        HA3    132      LEU   HD23   1602     0.090000     1.0080   ; qtot  1.000
  1603          C    132      LEU      C   1603     0.510000    12.0110   ; qtot  1.510
  1604          O    132      LEU      O   1604    -0.510000    15.9990   ; qtot  1.000
  1605        NH1    133      THR      N   1605    -0.470000    14.0070   ; qtot  0.530
  1606          H    133      THR     HN   1606     0.310000     1.0080   ; qtot  0.840
  1607        CT1    133      THR     CA   1607     0.070000    12.0110   ; qtot  0.910
  1608        HB1    133      THR     HA   1608     0.090000     1.0080   ; qtot  1.000
  1609        CT1    133      THR     CB   1609     0.140000    12.0110   ; qtot  1.140
  1610        HA1    133      THR     HB   1610     0.090000     1.0080   ; qtot  1.230
  1611        OH1    133      THR    OG1   1611    -0.660000    15.9990   ; qtot  0.570
  1612          H    133      THR    HG1   1612     0.430000     1.0080   ; qtot  1.000
  1613        CT3    133      THR    CG2   1613    -0.270000    12.0110   ; qtot  0.730
  1614        HA3    133      THR   HG21   1614     0.090000     1.0080   ; qtot  0.820
  1615        HA3    133      THR   HG22   1615     0.090000     1.0080   ; qtot  0.910
  1616        HA3    133      THR   HG23   1616     0.090000     1.0080   ; qtot  1.000
  1617          C    133      THR      C   1617     0.510000    12.0110   ; qtot  1.510
  1618          O    133      THR      O   1618    -0.510000    15.9990   ; qtot  1.000
  1619        NH1    134      ILE      N   1619    -0.470000    14.0070   ; qtot  0.530
  1620          H    134      ILE     HN   1620     0.310000     1.0080   ; qtot  0.840
  1621        CT1    134      ILE     CA   1621     0.070000    12.0110   ; qtot  0.910
  1622        HB1    134      ILE     HA   1622     0.090000     1.0080   ; qtot  1.000
  1623        CT1    134      ILE     CB   1623    -0.090000    12.0110   ; qtot  0.910
  1624        HA1    134      ILE     HB   1624     0.090000     1.0080   ; qtot  1.000
  1625        CT3    134      ILE    CG2   1625    -0.270000    12.0110   ; qtot  0.730
  1626        HA3    134      ILE   HG21   1626     0.090000     1.0080   ; qtot  0.820
  1627        HA3    134      ILE   HG22   1627     0.090000     1.0080   ; qtot  0.910
  1628        HA3    134      ILE   HG23   1628     0.090000     1.0080   ; qtot  1.000
  1629        CT2    134      ILE    CG1   1629    -0.180000    12.0110   ; qtot  0.820
  1630        HA2    134      ILE   HG11   1630     0.090000     1.0080   ; qtot  0.910
  1631        HA2    134      ILE   HG12   1631     0.090000     1.0080   ; qtot  1.000
  1632        CT3    134      ILE     CD   1632    -0.270000    12.0110   ; qtot  0.730
  1633        HA3    134      ILE    HD1   1633     0.090000     1.0080   ; qtot  0.820
  1634        HA3    134      ILE    HD2   1634     0.090000     1.0080   ; qtot  0.910
  1635        HA3    134      ILE    HD3   1635     0.090000     1.0080   ; qtot  1.000
  1636          C    134      ILE      C   1636     0.510000    12.0110   ; qtot  1.510
  1637          O    134      ILE      O   1637    -0.510000    15.9990   ; qtot  1.000
  1638        NH1    135      THR      N   1638    -0.470000    14.0070   ; qtot  0.530
  1639          H    135      THR     HN   1639     0.310000     1.0080   ; qtot  0.840
  1640        CT1    135      THR     CA   1640     0.070000    12.0110   ; qtot  0.910
  1641        HB1    135      THR     HA   1641     0.090000     1.0080   ; qtot  1.000
  1642        CT1    135      THR     CB   1642     0.140000    12.0110   ; qtot  1.140
  1643        HA1    135      THR     HB   1643     0.090000     1.0080   ; qtot  1.230
  1644        OH1    135      THR    OG1   1644    -0.660000    15.9990   ; qtot  0.570
  1645          H    135      THR    HG1   1645     0.430000     1.0080   ; qtot  1.000
  1646        CT3    135      THR    CG2   1646    -0.270000    12.0110   ; qtot  0.730
  1647        HA3    135      THR   HG21   1647     0.090000     1.0080   ; qtot  0.820
  1648        HA3    135      THR   HG22   1648     0.090000     1.0080   ; qtot  0.910
  1649        HA3    135      THR   HG23   1649     0.090000     1.0080   ; qtot  1.000
  1650          C    135      THR      C   1650     0.510000    12.0110   ; qtot  1.510
  1651          O    135      THR      O   1651    -0.510000    15.9990   ; qtot  1.000
  1652        NH1    136      ALA      N   1652    -0.470000    14.0070   ; qtot  0.530
  1653          H    136      ALA     HN   1653     0.310000     1.0080   ; qtot  0.840
  1654        CT1    136      ALA     CA   1654     0.070000    12.0110   ; qtot  0.910
  1655        HB1    136      ALA     HA   1655     0.090000     1.0080   ; qtot  1.000
  1656        CT3    136      ALA     CB   1656    -0.270000    12.0110   ; qtot  0.730
  1657        HA3    136      ALA    HB1   1657     0.090000     1.0080   ; qtot  0.820
  1658        HA3    136      ALA    HB2   1658     0.090000     1.0080   ; qtot  0.910
  1659        HA3    136      ALA    HB3   1659     0.090000     1.0080   ; qtot  1.000
  1660          C    136      ALA      C   1660     0.510000    12.0110   ; qtot  1.510
  1661          O    136      ALA      O   1661    -0.510000    15.9990   ; qtot  1.000
  1662        NH1    137      LEU      N   1662    -0.470000    14.0070   ; qtot  0.530
  1663          H    137      LEU     HN   1663     0.310000     1.0080   ; qtot  0.840
  1664        CT1    137      LEU     CA   1664     0.070000    12.0110   ; qtot  0.910
  1665        HB1    137      LEU     HA   1665     0.090000     1.0080   ; qtot  1.000
  1666        CT2    137      LEU     CB   1666    -0.180000    12.0110   ; qtot  0.820
  1667        HA2    137      LEU    HB1   1667     0.090000     1.0080   ; qtot  0.910
  1668        HA2    137      LEU    HB2   1668     0.090000     1.0080   ; qtot  1.000
  1669        CT1    137      LEU     CG   1669    -0.090000    12.0110   ; qtot  0.910
  1670        HA1    137      LEU     HG   1670     0.090000     1.0080   ; qtot  1.000
  1671        CT3    137      LEU    CD1   1671    -0.270000    12.0110   ; qtot  0.730
  1672        HA3    137      LEU   HD11   1672     0.090000     1.0080   ; qtot  0.820
  1673        HA3    137      LEU   HD12   1673     0.090000     1.0080   ; qtot  0.910
  1674        HA3    137      LEU   HD13   1674     0.090000     1.0080   ; qtot  1.000
  1675        CT3    137      LEU    CD2   1675    -0.270000    12.0110   ; qtot  0.730
  1676        HA3    137      LEU   HD21   1676     0.090000     1.0080   ; qtot  0.820
  1677        HA3    137      LEU   HD22   1677     0.090000     1.0080   ; qtot  0.910
  1678        HA3    137      LEU   HD23   1678     0.090000     1.0080   ; qtot  1.000
  1679          C    137      LEU      C   1679     0.510000    12.0110   ; qtot  1.510
  1680          O    137      LEU      O   1680    -0.510000    15.9990   ; qtot  1.000
  1681        NH1    138      SER      N   1681    -0.470000    14.0070   ; qtot  0.530
  1682          H    138      SER     HN   1682     0.310000     1.0080   ; qtot  0.840
  1683        CT1    138      SER     CA   1683     0.070000    12.0110   ; qtot  0.910
  1684        HB1    138      SER     HA   1684     0.090000     1.0080   ; qtot  1.000
  1685        CT2    138      SER     CB   1685     0.050000    12.0110   ; qtot  1.050
  1686        HA2    138      SER    HB1   1686     0.090000     1.0080   ; qtot  1.140
  1687        HA2    138      SER    HB2   1687     0.090000     1.0080   ; qtot  1.230
  1688        OH1    138      SER     OG   1688    -0.660000    15.9990   ; qtot  0.570
  1689          H    138      SER    HG1   1689     0.430000     1.0080   ; qtot  1.000
  1690          C    138      SER      C   1690     0.510000    12.0110   ; qtot  1.510
  1691          O    138      SER      O   1691    -0.510000    15.9990   ; qtot  1.000
  1692        NH1    139      VAL      N   1692    -0.470000    14.0070   ; qtot  0.530
  1693          H    139      VAL     HN   1693     0.310000     1.0080   ; qtot  0.840
  1694        CT1    139      VAL     CA   1694     0.070000    12.0110   ; qtot  0.910
  1695        HB1    139      VAL     HA   1695     0.090000     1.0080   ; qtot  1.000
  1696        CT1    139      VAL     CB   1696    -0.090000    12.0110   ; qtot  0.910
  1697        HA1    139      VAL     HB   1697     0.090000     1.0080   ; qtot  1.000
  1698        CT3    139      VAL    CG1   1698    -0.270000    12.0110   ; qtot  0.730
  1699        HA3    139      VAL   HG11   1699     0.090000     1.0080   ; qtot  0.820
  1700        HA3    139      VAL   HG12   1700     0.090000     1.0080   ; qtot  0.910
  1701        HA3    139      VAL   HG13   1701     0.090000     1.0080   ; qtot  1.000
  1702        CT3    139      VAL    CG2   1702    -0.270000    12.0110   ; qtot  0.730
  1703        HA3    139      VAL   HG21   1703     0.090000     1.0080   ; qtot  0.820
  1704        HA3    139      VAL   HG22   1704     0.090000     1.0080   ; qtot  0.910
  1705        HA3    139      VAL   HG23   1705     0.090000     1.0080   ; qtot  1.000
  1706          C    139      VAL      C   1706     0.510000    12.0110   ; qtot  1.510
  1707          O    139      VAL      O   1707    -0.510000    15.9990   ; qtot  1.000
  1708        NH1    140      GLU      N   1708    -0.470000    14.0070   ; qtot  0.530
  1709          H    140      GLU     HN   1709     0.310000     1.0080   ; qtot  0.840
  1710        CT1    140      GLU     CA   1710     0.070000    12.0110   ; qtot  0.910
  1711        HB1    140      GLU     HA   1711     0.090000     1.0080   ; qtot  1.000
  1712       CT2A    140      GLU     CB   1712    -0.180000    12.0110   ; qtot  0.820
  1713        HA2    140      GLU    HB1   1713     0.090000     1.0080   ; qtot  0.910
  1714        HA2    140      GLU    HB2   1714     0.090000     1.0080   ; qtot  1.000
  1715        CT2    140      GLU     CG   1715    -0.280000    12.0110   ; qtot  0.720
  1716        HA2    140      GLU    HG1   1716     0.090000     1.0080   ; qtot  0.810
  1717        HA2    140      GLU    HG2   1717     0.090000     1.0080   ; qtot  0.900
  1718         CC    140      GLU     CD   1718     0.620000    12.0110   ; qtot  1.520
  1719         OC    140      GLU    OE1   1719    -0.760000    15.9990   ; qtot  0.760
  1720         OC    140      GLU    OE2   1720    -0.760000    15.9990   ; qtot  0.000
  1721          C    140      GLU      C   1721     0.510000    12.0110   ; qtot  0.510
  1722          O    140      GLU      O   1722    -0.510000    15.9990   ; qtot  0.000
  1723        NH1    141      ARG      N   1723    -0.470000    14.0070   ; qtot -0.470
  1724          H    141      ARG     HN   1724     0.310000     1.0080   ; qtot -0.160
  1725        CT1    141      ARG     CA   1725     0.070000    12.0110   ; qtot -0.090
  1726        HB1    141      ARG     HA   1726     0.090000     1.0080   ; qtot  0.000
  1727        CT2    141      ARG     CB   1727    -0.180000    12.0110   ; qtot -0.180
  1728        HA2    141      ARG    HB1   1728     0.090000     1.0080   ; qtot -0.090
  1729        HA2    141      ARG    HB2   1729     0.090000     1.0080   ; qtot  0.000
  1730        CT2    141      ARG     CG   1730    -0.180000    12.0110   ; qtot -0.180
  1731        HA2    141      ARG    HG1   1731     0.090000     1.0080   ; qtot -0.090
  1732        HA2    141      ARG    HG2   1732     0.090000     1.0080   ; qtot  0.000
  1733        CT2    141      ARG     CD   1733     0.200000    12.0110   ; qtot  0.200
  1734        HA2    141      ARG    HD1   1734     0.090000     1.0080   ; qtot  0.290
  1735        HA2    141      ARG    HD2   1735     0.090000     1.0080   ; qtot  0.380
  1736        NC2    141      ARG     NE   1736    -0.700000    14.0070   ; qtot -0.320
  1737         HC    141      ARG     HE   1737     0.440000     1.0080   ; qtot  0.120
  1738          C    141      ARG     CZ   1738     0.640000    12.0110   ; qtot  0.760
  1739        NC2    141      ARG    NH1   1739    -0.800000    14.0070   ; qtot -0.040
  1740         HC    141      ARG   HH11   1740     0.460000     1.0080   ; qtot  0.420
  1741         HC    141      ARG   HH12   1741     0.460000     1.0080   ; qtot  0.880
  1742        NC2    141      ARG    NH2   1742    -0.800000    14.0070   ; qtot  0.080
  1743         HC    141      ARG   HH21   1743     0.460000     1.0080   ; qtot  0.540
  1744         HC    141      ARG   HH22   1744     0.460000     1.0080   ; qtot  1.000
  1745          C    141      ARG      C   1745     0.510000    12.0110   ; qtot  1.510
  1746          O    141      ARG      O   1746    -0.510000    15.9990   ; qtot  1.000
  1747        NH1    142      TYR      N   1747    -0.470000    14.0070   ; qtot  0.530
  1748          H    142      TYR     HN   1748     0.310000     1.0080   ; qtot  0.840
  1749        CT1    142      TYR     CA   1749     0.070000    12.0110   ; qtot  0.910
  1750        HB1    142      TYR     HA   1750     0.090000     1.0080   ; qtot  1.000
  1751        CT2    142      TYR     CB   1751    -0.180000    12.0110   ; qtot  0.820
  1752        HA2    142      TYR    HB1   1752     0.090000     1.0080   ; qtot  0.910
  1753        HA2    142      TYR    HB2   1753     0.090000     1.0080   ; qtot  1.000
  1754         CA    142      TYR     CG   1754     0.000000    12.0110   ; qtot  1.000
  1755         CA    142      TYR    CD1   1755    -0.115000    12.0110   ; qtot  0.885
  1756         HP    142      TYR    HD1   1756     0.115000     1.0080   ; qtot  1.000
  1757         CA    142      TYR    CE1   1757    -0.115000    12.0110   ; qtot  0.885
  1758         HP    142      TYR    HE1   1758     0.115000     1.0080   ; qtot  1.000
  1759         CA    142      TYR     CZ   1759     0.110000    12.0110   ; qtot  1.110
  1760        OH1    142      TYR     OH   1760    -0.540000    15.9990   ; qtot  0.570
  1761          H    142      TYR     HH   1761     0.430000     1.0080   ; qtot  1.000
  1762         CA    142      TYR    CD2   1762    -0.115000    12.0110   ; qtot  0.885
  1763         HP    142      TYR    HD2   1763     0.115000     1.0080   ; qtot  1.000
  1764         CA    142      TYR    CE2   1764    -0.115000    12.0110   ; qtot  0.885
  1765         HP    142      TYR    HE2   1765     0.115000     1.0080   ; qtot  1.000
  1766          C    142      TYR      C   1766     0.510000    12.0110   ; qtot  1.510
  1767          O    142      TYR      O   1767    -0.510000    15.9990   ; qtot  1.000
  1768        NH1    143      PHE      N   1768    -0.470000    14.0070   ; qtot  0.530
  1769          H    143      PHE     HN   1769     0.310000     1.0080   ; qtot  0.840
  1770        CT1    143      PHE     CA   1770     0.070000    12.0110   ; qtot  0.910
  1771        HB1    143      PHE     HA   1771     0.090000     1.0080   ; qtot  1.000
  1772        CT2    143      PHE     CB   1772    -0.180000    12.0110   ; qtot  0.820
  1773        HA2    143      PHE    HB1   1773     0.090000     1.0080   ; qtot  0.910
  1774        HA2    143      PHE    HB2   1774     0.090000     1.0080   ; qtot  1.000
  1775         CA    143      PHE     CG   1775     0.000000    12.0110   ; qtot  1.000
  1776         CA    143      PHE    CD1   1776    -0.115000    12.0110   ; qtot  0.885
  1777         HP    143      PHE    HD1   1777     0.115000     1.0080   ; qtot  1.000
  1778         CA    143      PHE    CE1   1778    -0.115000    12.0110   ; qtot  0.885
  1779         HP    143      PHE    HE1   1779     0.115000     1.0080   ; qtot  1.000
  1780         CA    143      PHE     CZ   1780    -0.115000    12.0110   ; qtot  0.885
  1781         HP    143      PHE     HZ   1781     0.115000     1.0080   ; qtot  1.000
  1782         CA    143      PHE    CD2   1782    -0.115000    12.0110   ; qtot  0.885
  1783         HP    143      PHE    HD2   1783     0.115000     1.0080   ; qtot  1.000
  1784         CA    143      PHE    CE2   1784    -0.115000    12.0110   ; qtot  0.885
  1785         HP    143      PHE    HE2   1785     0.115000     1.0080   ; qtot  1.000
  1786          C    143      PHE      C   1786     0.510000    12.0110   ; qtot  1.510
  1787          O    143      PHE      O   1787    -0.510000    15.9990   ; qtot  1.000
  1788        NH1    144      ALA      N   1788    -0.470000    14.0070   ; qtot  0.530
  1789          H    144      ALA     HN   1789     0.310000     1.0080   ; qtot  0.840
  1790        CT1    144      ALA     CA   1790     0.070000    12.0110   ; qtot  0.910
  1791        HB1    144      ALA     HA   1791     0.090000     1.0080   ; qtot  1.000
  1792        CT3    144      ALA     CB   1792    -0.270000    12.0110   ; qtot  0.730
  1793        HA3    144      ALA    HB1   1793     0.090000     1.0080   ; qtot  0.820
  1794        HA3    144      ALA    HB2   1794     0.090000     1.0080   ; qtot  0.910
  1795        HA3    144      ALA    HB3   1795     0.090000     1.0080   ; qtot  1.000
  1796          C    144      ALA      C   1796     0.510000    12.0110   ; qtot  1.510
  1797          O    144      ALA      O   1797    -0.510000    15.9990   ; qtot  1.000
  1798        NH1    145      ILE      N   1798    -0.470000    14.0070   ; qtot  0.530
  1799          H    145      ILE     HN   1799     0.310000     1.0080   ; qtot  0.840
  1800        CT1    145      ILE     CA   1800     0.070000    12.0110   ; qtot  0.910
  1801        HB1    145      ILE     HA   1801     0.090000     1.0080   ; qtot  1.000
  1802        CT1    145      ILE     CB   1802    -0.090000    12.0110   ; qtot  0.910
  1803        HA1    145      ILE     HB   1803     0.090000     1.0080   ; qtot  1.000
  1804        CT3    145      ILE    CG2   1804    -0.270000    12.0110   ; qtot  0.730
  1805        HA3    145      ILE   HG21   1805     0.090000     1.0080   ; qtot  0.820
  1806        HA3    145      ILE   HG22   1806     0.090000     1.0080   ; qtot  0.910
  1807        HA3    145      ILE   HG23   1807     0.090000     1.0080   ; qtot  1.000
  1808        CT2    145      ILE    CG1   1808    -0.180000    12.0110   ; qtot  0.820
  1809        HA2    145      ILE   HG11   1809     0.090000     1.0080   ; qtot  0.910
  1810        HA2    145      ILE   HG12   1810     0.090000     1.0080   ; qtot  1.000
  1811        CT3    145      ILE     CD   1811    -0.270000    12.0110   ; qtot  0.730
  1812        HA3    145      ILE    HD1   1812     0.090000     1.0080   ; qtot  0.820
  1813        HA3    145      ILE    HD2   1813     0.090000     1.0080   ; qtot  0.910
  1814        HA3    145      ILE    HD3   1814     0.090000     1.0080   ; qtot  1.000
  1815          C    145      ILE      C   1815     0.510000    12.0110   ; qtot  1.510
  1816          O    145      ILE      O   1816    -0.510000    15.9990   ; qtot  1.000
  1817        NH1    146      CYS      N   1817    -0.470000    14.0070   ; qtot  0.530
  1818          H    146      CYS     HN   1818     0.310000     1.0080   ; qtot  0.840
  1819        CT1    146      CYS     CA   1819     0.070000    12.0110   ; qtot  0.910
  1820        HB1    146      CYS     HA   1820     0.090000     1.0080   ; qtot  1.000
  1821        CT2    146      CYS     CB   1821    -0.110000    12.0110   ; qtot  0.890
  1822        HA2    146      CYS    HB1   1822     0.090000     1.0080   ; qtot  0.980
  1823        HA2    146      CYS    HB2   1823     0.090000     1.0080   ; qtot  1.070
  1824          S    146      CYS     SG   1824    -0.230000    32.0600   ; qtot  0.840
  1825         HS    146      CYS    HG1   1825     0.160000     1.0080   ; qtot  1.000
  1826          C    146      CYS      C   1826     0.510000    12.0110   ; qtot  1.510
  1827          O    146      CYS      O   1827    -0.510000    15.9990   ; qtot  1.000
  1828        NH1    147      PHE      N   1828    -0.470000    14.0070   ; qtot  0.530
  1829          H    147      PHE     HN   1829     0.310000     1.0080   ; qtot  0.840
  1830        CT1    147      PHE     CA   1830     0.070000    12.0110   ; qtot  0.910
  1831        HB1    147      PHE     HA   1831     0.090000     1.0080   ; qtot  1.000
  1832        CT2    147      PHE     CB   1832    -0.180000    12.0110   ; qtot  0.820
  1833        HA2    147      PHE    HB1   1833     0.090000     1.0080   ; qtot  0.910
  1834        HA2    147      PHE    HB2   1834     0.090000     1.0080   ; qtot  1.000
  1835         CA    147      PHE     CG   1835     0.000000    12.0110   ; qtot  1.000
  1836         CA    147      PHE    CD1   1836    -0.115000    12.0110   ; qtot  0.885
  1837         HP    147      PHE    HD1   1837     0.115000     1.0080   ; qtot  1.000
  1838         CA    147      PHE    CE1   1838    -0.115000    12.0110   ; qtot  0.885
  1839         HP    147      PHE    HE1   1839     0.115000     1.0080   ; qtot  1.000
  1840         CA    147      PHE     CZ   1840    -0.115000    12.0110   ; qtot  0.885
  1841         HP    147      PHE     HZ   1841     0.115000     1.0080   ; qtot  1.000
  1842         CA    147      PHE    CD2   1842    -0.115000    12.0110   ; qtot  0.885
  1843         HP    147      PHE    HD2   1843     0.115000     1.0080   ; qtot  1.000
  1844         CA    147      PHE    CE2   1844    -0.115000    12.0110   ; qtot  0.885
  1845         HP    147      PHE    HE2   1845     0.115000     1.0080   ; qtot  1.000
  1846          C    147      PHE      C   1846     0.510000    12.0110   ; qtot  1.510
  1847          O    147      PHE      O   1847    -0.510000    15.9990   ; qtot  1.000
  1848          N    148      PRO      N   1848    -0.290000    14.0070   ; qtot  0.710
  1849        CP3    148      PRO     CD   1849     0.000000    12.0110   ; qtot  0.710
  1850        HA2    148      PRO    HD1   1850     0.090000     1.0080   ; qtot  0.800
  1851        HA2    148      PRO    HD2   1851     0.090000     1.0080   ; qtot  0.890
  1852        CP1    148      PRO     CA   1852     0.020000    12.0110   ; qtot  0.910
  1853        HB1    148      PRO     HA   1853     0.090000     1.0080   ; qtot  1.000
  1854        CP2    148      PRO     CB   1854    -0.180000    12.0110   ; qtot  0.820
  1855        HA2    148      PRO    HB1   1855     0.090000     1.0080   ; qtot  0.910
  1856        HA2    148      PRO    HB2   1856     0.090000     1.0080   ; qtot  1.000
  1857        CP2    148      PRO     CG   1857    -0.180000    12.0110   ; qtot  0.820
  1858        HA2    148      PRO    HG1   1858     0.090000     1.0080   ; qtot  0.910
  1859        HA2    148      PRO    HG2   1859     0.090000     1.0080   ; qtot  1.000
  1860          C    148      PRO      C   1860     0.510000    12.0110   ; qtot  1.510
  1861          O    148      PRO      O   1861    -0.510000    15.9990   ; qtot  1.000
  1862        NH1    149      LEU      N   1862    -0.470000    14.0070   ; qtot  0.530
  1863          H    149      LEU     HN   1863     0.310000     1.0080   ; qtot  0.840
  1864        CT1    149      LEU     CA   1864     0.070000    12.0110   ; qtot  0.910
  1865        HB1    149      LEU     HA   1865     0.090000     1.0080   ; qtot  1.000
  1866        CT2    149      LEU     CB   1866    -0.180000    12.0110   ; qtot  0.820
  1867        HA2    149      LEU    HB1   1867     0.090000     1.0080   ; qtot  0.910
  1868        HA2    149      LEU    HB2   1868     0.090000     1.0080   ; qtot  1.000
  1869        CT1    149      LEU     CG   1869    -0.090000    12.0110   ; qtot  0.910
  1870        HA1    149      LEU     HG   1870     0.090000     1.0080   ; qtot  1.000
  1871        CT3    149      LEU    CD1   1871    -0.270000    12.0110   ; qtot  0.730
  1872        HA3    149      LEU   HD11   1872     0.090000     1.0080   ; qtot  0.820
  1873        HA3    149      LEU   HD12   1873     0.090000     1.0080   ; qtot  0.910
  1874        HA3    149      LEU   HD13   1874     0.090000     1.0080   ; qtot  1.000
  1875        CT3    149      LEU    CD2   1875    -0.270000    12.0110   ; qtot  0.730
  1876        HA3    149      LEU   HD21   1876     0.090000     1.0080   ; qtot  0.820
  1877        HA3    149      LEU   HD22   1877     0.090000     1.0080   ; qtot  0.910
  1878        HA3    149      LEU   HD23   1878     0.090000     1.0080   ; qtot  1.000
  1879          C    149      LEU      C   1879     0.510000    12.0110   ; qtot  1.510
  1880          O    149      LEU      O   1880    -0.510000    15.9990   ; qtot  1.000
  1881        NH1    150      ARG      N   1881    -0.470000    14.0070   ; qtot  0.530
  1882          H    150      ARG     HN   1882     0.310000     1.0080   ; qtot  0.840
  1883        CT1    150      ARG     CA   1883     0.070000    12.0110   ; qtot  0.910
  1884        HB1    150      ARG     HA   1884     0.090000     1.0080   ; qtot  1.000
  1885        CT2    150      ARG     CB   1885    -0.180000    12.0110   ; qtot  0.820
  1886        HA2    150      ARG    HB1   1886     0.090000     1.0080   ; qtot  0.910
  1887        HA2    150      ARG    HB2   1887     0.090000     1.0080   ; qtot  1.000
  1888        CT2    150      ARG     CG   1888    -0.180000    12.0110   ; qtot  0.820
  1889        HA2    150      ARG    HG1   1889     0.090000     1.0080   ; qtot  0.910
  1890        HA2    150      ARG    HG2   1890     0.090000     1.0080   ; qtot  1.000
  1891        CT2    150      ARG     CD   1891     0.200000    12.0110   ; qtot  1.200
  1892        HA2    150      ARG    HD1   1892     0.090000     1.0080   ; qtot  1.290
  1893        HA2    150      ARG    HD2   1893     0.090000     1.0080   ; qtot  1.380
  1894        NC2    150      ARG     NE   1894    -0.700000    14.0070   ; qtot  0.680
  1895         HC    150      ARG     HE   1895     0.440000     1.0080   ; qtot  1.120
  1896          C    150      ARG     CZ   1896     0.640000    12.0110   ; qtot  1.760
  1897        NC2    150      ARG    NH1   1897    -0.800000    14.0070   ; qtot  0.960
  1898         HC    150      ARG   HH11   1898     0.460000     1.0080   ; qtot  1.420
  1899         HC    150      ARG   HH12   1899     0.460000     1.0080   ; qtot  1.880
  1900        NC2    150      ARG    NH2   1900    -0.800000    14.0070   ; qtot  1.080
  1901         HC    150      ARG   HH21   1901     0.460000     1.0080   ; qtot  1.540
  1902         HC    150      ARG   HH22   1902     0.460000     1.0080   ; qtot  2.000
  1903          C    150      ARG      C   1903     0.510000    12.0110   ; qtot  2.510
  1904          O    150      ARG      O   1904    -0.510000    15.9990   ; qtot  2.000
  1905        NH1    151      ALA      N   1905    -0.470000    14.0070   ; qtot  1.530
  1906          H    151      ALA     HN   1906     0.310000     1.0080   ; qtot  1.840
  1907        CT1    151      ALA     CA   1907     0.070000    12.0110   ; qtot  1.910
  1908        HB1    151      ALA     HA   1908     0.090000     1.0080   ; qtot  2.000
  1909        CT3    151      ALA     CB   1909    -0.270000    12.0110   ; qtot  1.730
  1910        HA3    151      ALA    HB1   1910     0.090000     1.0080   ; qtot  1.820
  1911        HA3    151      ALA    HB2   1911     0.090000     1.0080   ; qtot  1.910
  1912        HA3    151      ALA    HB3   1912     0.090000     1.0080   ; qtot  2.000
  1913          C    151      ALA      C   1913     0.510000    12.0110   ; qtot  2.510
  1914          O    151      ALA      O   1914    -0.510000    15.9990   ; qtot  2.000
  1915        NH1    152      LYS      N   1915    -0.470000    14.0070   ; qtot  1.530
  1916          H    152      LYS     HN   1916     0.310000     1.0080   ; qtot  1.840
  1917        CT1    152      LYS     CA   1917     0.070000    12.0110   ; qtot  1.910
  1918        HB1    152      LYS     HA   1918     0.090000     1.0080   ; qtot  2.000
  1919        CT2    152      LYS     CB   1919    -0.180000    12.0110   ; qtot  1.820
  1920        HA2    152      LYS    HB1   1920     0.090000     1.0080   ; qtot  1.910
  1921        HA2    152      LYS    HB2   1921     0.090000     1.0080   ; qtot  2.000
  1922        CT2    152      LYS     CG   1922    -0.180000    12.0110   ; qtot  1.820
  1923        HA2    152      LYS    HG1   1923     0.090000     1.0080   ; qtot  1.910
  1924        HA2    152      LYS    HG2   1924     0.090000     1.0080   ; qtot  2.000
  1925        CT2    152      LYS     CD   1925    -0.180000    12.0110   ; qtot  1.820
  1926        HA2    152      LYS    HD1   1926     0.090000     1.0080   ; qtot  1.910
  1927        HA2    152      LYS    HD2   1927     0.090000     1.0080   ; qtot  2.000
  1928        CT2    152      LYS     CE   1928     0.210000    12.0110   ; qtot  2.210
  1929        HA2    152      LYS    HE1   1929     0.050000     1.0080   ; qtot  2.260
  1930        HA2    152      LYS    HE2   1930     0.050000     1.0080   ; qtot  2.310
  1931        NH3    152      LYS     NZ   1931    -0.300000    14.0070   ; qtot  2.010
  1932         HC    152      LYS    HZ1   1932     0.330000     1.0080   ; qtot  2.340
  1933         HC    152      LYS    HZ2   1933     0.330000     1.0080   ; qtot  2.670
  1934         HC    152      LYS    HZ3   1934     0.330000     1.0080   ; qtot  3.000
  1935          C    152      LYS      C   1935     0.510000    12.0110   ; qtot  3.510
  1936          O    152      LYS      O   1936    -0.510000    15.9990   ; qtot  3.000
  1937        NH1    153      VAL      N   1937    -0.470000    14.0070   ; qtot  2.530
  1938          H    153      VAL     HN   1938     0.310000     1.0080   ; qtot  2.840
  1939        CT1    153      VAL     CA   1939     0.070000    12.0110   ; qtot  2.910
  1940        HB1    153      VAL     HA   1940     0.090000     1.0080   ; qtot  3.000
  1941        CT1    153      VAL     CB   1941    -0.090000    12.0110   ; qtot  2.910
  1942        HA1    153      VAL     HB   1942     0.090000     1.0080   ; qtot  3.000
  1943        CT3    153      VAL    CG1   1943    -0.270000    12.0110   ; qtot  2.730
  1944        HA3    153      VAL   HG11   1944     0.090000     1.0080   ; qtot  2.820
  1945        HA3    153      VAL   HG12   1945     0.090000     1.0080   ; qtot  2.910
  1946        HA3    153      VAL   HG13   1946     0.090000     1.0080   ; qtot  3.000
  1947        CT3    153      VAL    CG2   1947    -0.270000    12.0110   ; qtot  2.730
  1948        HA3    153      VAL   HG21   1948     0.090000     1.0080   ; qtot  2.820
  1949        HA3    153      VAL   HG22   1949     0.090000     1.0080   ; qtot  2.910
  1950        HA3    153      VAL   HG23   1950     0.090000     1.0080   ; qtot  3.000
  1951          C    153      VAL      C   1951     0.510000    12.0110   ; qtot  3.510
  1952          O    153      VAL      O   1952    -0.510000    15.9990   ; qtot  3.000
  1953        NH1    154      VAL      N   1953    -0.470000    14.0070   ; qtot  2.530
  1954          H    154      VAL     HN   1954     0.310000     1.0080   ; qtot  2.840
  1955        CT1    154      VAL     CA   1955     0.070000    12.0110   ; qtot  2.910
  1956        HB1    154      VAL     HA   1956     0.090000     1.0080   ; qtot  3.000
  1957        CT1    154      VAL     CB   1957    -0.090000    12.0110   ; qtot  2.910
  1958        HA1    154      VAL     HB   1958     0.090000     1.0080   ; qtot  3.000
  1959        CT3    154      VAL    CG1   1959    -0.270000    12.0110   ; qtot  2.730
  1960        HA3    154      VAL   HG11   1960     0.090000     1.0080   ; qtot  2.820
  1961        HA3    154      VAL   HG12   1961     0.090000     1.0080   ; qtot  2.910
  1962        HA3    154      VAL   HG13   1962     0.090000     1.0080   ; qtot  3.000
  1963        CT3    154      VAL    CG2   1963    -0.270000    12.0110   ; qtot  2.730
  1964        HA3    154      VAL   HG21   1964     0.090000     1.0080   ; qtot  2.820
  1965        HA3    154      VAL   HG22   1965     0.090000     1.0080   ; qtot  2.910
  1966        HA3    154      VAL   HG23   1966     0.090000     1.0080   ; qtot  3.000
  1967          C    154      VAL      C   1967     0.510000    12.0110   ; qtot  3.510
  1968          O    154      VAL      O   1968    -0.510000    15.9990   ; qtot  3.000
  1969        NH1    155      VAL      N   1969    -0.470000    14.0070   ; qtot  2.530
  1970          H    155      VAL     HN   1970     0.310000     1.0080   ; qtot  2.840
  1971        CT1    155      VAL     CA   1971     0.070000    12.0110   ; qtot  2.910
  1972        HB1    155      VAL     HA   1972     0.090000     1.0080   ; qtot  3.000
  1973        CT1    155      VAL     CB   1973    -0.090000    12.0110   ; qtot  2.910
  1974        HA1    155      VAL     HB   1974     0.090000     1.0080   ; qtot  3.000
  1975        CT3    155      VAL    CG1   1975    -0.270000    12.0110   ; qtot  2.730
  1976        HA3    155      VAL   HG11   1976     0.090000     1.0080   ; qtot  2.820
  1977        HA3    155      VAL   HG12   1977     0.090000     1.0080   ; qtot  2.910
  1978        HA3    155      VAL   HG13   1978     0.090000     1.0080   ; qtot  3.000
  1979        CT3    155      VAL    CG2   1979    -0.270000    12.0110   ; qtot  2.730
  1980        HA3    155      VAL   HG21   1980     0.090000     1.0080   ; qtot  2.820
  1981        HA3    155      VAL   HG22   1981     0.090000     1.0080   ; qtot  2.910
  1982        HA3    155      VAL   HG23   1982     0.090000     1.0080   ; qtot  3.000
  1983          C    155      VAL      C   1983     0.510000    12.0110   ; qtot  3.510
  1984          O    155      VAL      O   1984    -0.510000    15.9990   ; qtot  3.000
  1985        NH1    156      THR      N   1985    -0.470000    14.0070   ; qtot  2.530
  1986          H    156      THR     HN   1986     0.310000     1.0080   ; qtot  2.840
  1987        CT1    156      THR     CA   1987     0.070000    12.0110   ; qtot  2.910
  1988        HB1    156      THR     HA   1988     0.090000     1.0080   ; qtot  3.000
  1989        CT1    156      THR     CB   1989     0.140000    12.0110   ; qtot  3.140
  1990        HA1    156      THR     HB   1990     0.090000     1.0080   ; qtot  3.230
  1991        OH1    156      THR    OG1   1991    -0.660000    15.9990   ; qtot  2.570
  1992          H    156      THR    HG1   1992     0.430000     1.0080   ; qtot  3.000
  1993        CT3    156      THR    CG2   1993    -0.270000    12.0110   ; qtot  2.730
  1994        HA3    156      THR   HG21   1994     0.090000     1.0080   ; qtot  2.820
  1995        HA3    156      THR   HG22   1995     0.090000     1.0080   ; qtot  2.910
  1996        HA3    156      THR   HG23   1996     0.090000     1.0080   ; qtot  3.000
  1997          C    156      THR      C   1997     0.510000    12.0110   ; qtot  3.510
  1998          O    156      THR      O   1998    -0.510000    15.9990   ; qtot  3.000
  1999        NH1    157      LYS      N   1999    -0.470000    14.0070   ; qtot  2.530
  2000          H    157      LYS     HN   2000     0.310000     1.0080   ; qtot  2.840
  2001        CT1    157      LYS     CA   2001     0.070000    12.0110   ; qtot  2.910
  2002        HB1    157      LYS     HA   2002     0.090000     1.0080   ; qtot  3.000
  2003        CT2    157      LYS     CB   2003    -0.180000    12.0110   ; qtot  2.820
  2004        HA2    157      LYS    HB1   2004     0.090000     1.0080   ; qtot  2.910
  2005        HA2    157      LYS    HB2   2005     0.090000     1.0080   ; qtot  3.000
  2006        CT2    157      LYS     CG   2006    -0.180000    12.0110   ; qtot  2.820
  2007        HA2    157      LYS    HG1   2007     0.090000     1.0080   ; qtot  2.910
  2008        HA2    157      LYS    HG2   2008     0.090000     1.0080   ; qtot  3.000
  2009        CT2    157      LYS     CD   2009    -0.180000    12.0110   ; qtot  2.820
  2010        HA2    157      LYS    HD1   2010     0.090000     1.0080   ; qtot  2.910
  2011        HA2    157      LYS    HD2   2011     0.090000     1.0080   ; qtot  3.000
  2012        CT2    157      LYS     CE   2012     0.210000    12.0110   ; qtot  3.210
  2013        HA2    157      LYS    HE1   2013     0.050000     1.0080   ; qtot  3.260
  2014        HA2    157      LYS    HE2   2014     0.050000     1.0080   ; qtot  3.310
  2015        NH3    157      LYS     NZ   2015    -0.300000    14.0070   ; qtot  3.010
  2016         HC    157      LYS    HZ1   2016     0.330000     1.0080   ; qtot  3.340
  2017         HC    157      LYS    HZ2   2017     0.330000     1.0080   ; qtot  3.670
  2018         HC    157      LYS    HZ3   2018     0.330000     1.0080   ; qtot  4.000
  2019          C    157      LYS      C   2019     0.510000    12.0110   ; qtot  4.510
  2020          O    157      LYS      O   2020    -0.510000    15.9990   ; qtot  4.000
  2021        NH1    158      GLY      N   2021    -0.470000    14.0070   ; qtot  3.530
  2022          H    158      GLY     HN   2022     0.310000     1.0080   ; qtot  3.840
  2023        CT2    158      GLY     CA   2023    -0.020000    12.0110   ; qtot  3.820
  2024        HB2    158      GLY    HA1   2024     0.090000     1.0080   ; qtot  3.910
  2025        HB2    158      GLY    HA2   2025     0.090000     1.0080   ; qtot  4.000
  2026          C    158      GLY      C   2026     0.510000    12.0110   ; qtot  4.510
  2027          O    158      GLY      O   2027    -0.510000    15.9990   ; qtot  4.000
  2028        NH1    159      ARG      N   2028    -0.470000    14.0070   ; qtot  3.530
  2029          H    159      ARG     HN   2029     0.310000     1.0080   ; qtot  3.840
  2030        CT1    159      ARG     CA   2030     0.070000    12.0110   ; qtot  3.910
  2031        HB1    159      ARG     HA   2031     0.090000     1.0080   ; qtot  4.000
  2032        CT2    159      ARG     CB   2032    -0.180000    12.0110   ; qtot  3.820
  2033        HA2    159      ARG    HB1   2033     0.090000     1.0080   ; qtot  3.910
  2034        HA2    159      ARG    HB2   2034     0.090000     1.0080   ; qtot  4.000
  2035        CT2    159      ARG     CG   2035    -0.180000    12.0110   ; qtot  3.820
  2036        HA2    159      ARG    HG1   2036     0.090000     1.0080   ; qtot  3.910
  2037        HA2    159      ARG    HG2   2037     0.090000     1.0080   ; qtot  4.000
  2038        CT2    159      ARG     CD   2038     0.200000    12.0110   ; qtot  4.200
  2039        HA2    159      ARG    HD1   2039     0.090000     1.0080   ; qtot  4.290
  2040        HA2    159      ARG    HD2   2040     0.090000     1.0080   ; qtot  4.380
  2041        NC2    159      ARG     NE   2041    -0.700000    14.0070   ; qtot  3.680
  2042         HC    159      ARG     HE   2042     0.440000     1.0080   ; qtot  4.120
  2043          C    159      ARG     CZ   2043     0.640000    12.0110   ; qtot  4.760
  2044        NC2    159      ARG    NH1   2044    -0.800000    14.0070   ; qtot  3.960
  2045         HC    159      ARG   HH11   2045     0.460000     1.0080   ; qtot  4.420
  2046         HC    159      ARG   HH12   2046     0.460000     1.0080   ; qtot  4.880
  2047        NC2    159      ARG    NH2   2047    -0.800000    14.0070   ; qtot  4.080
  2048         HC    159      ARG   HH21   2048     0.460000     1.0080   ; qtot  4.540
  2049         HC    159      ARG   HH22   2049     0.460000     1.0080   ; qtot  5.000
  2050          C    159      ARG      C   2050     0.510000    12.0110   ; qtot  5.510
  2051          O    159      ARG      O   2051    -0.510000    15.9990   ; qtot  5.000
  2052        NH1    160      VAL      N   2052    -0.470000    14.0070   ; qtot  4.530
  2053          H    160      VAL     HN   2053     0.310000     1.0080   ; qtot  4.840
  2054        CT1    160      VAL     CA   2054     0.070000    12.0110   ; qtot  4.910
  2055        HB1    160      VAL     HA   2055     0.090000     1.0080   ; qtot  5.000
  2056        CT1    160      VAL     CB   2056    -0.090000    12.0110   ; qtot  4.910
  2057        HA1    160      VAL     HB   2057     0.090000     1.0080   ; qtot  5.000
  2058        CT3    160      VAL    CG1   2058    -0.270000    12.0110   ; qtot  4.730
  2059        HA3    160      VAL   HG11   2059     0.090000     1.0080   ; qtot  4.820
  2060        HA3    160      VAL   HG12   2060     0.090000     1.0080   ; qtot  4.910
  2061        HA3    160      VAL   HG13   2061     0.090000     1.0080   ; qtot  5.000
  2062        CT3    160      VAL    CG2   2062    -0.270000    12.0110   ; qtot  4.730
  2063        HA3    160      VAL   HG21   2063     0.090000     1.0080   ; qtot  4.820
  2064        HA3    160      VAL   HG22   2064     0.090000     1.0080   ; qtot  4.910
  2065        HA3    160      VAL   HG23   2065     0.090000     1.0080   ; qtot  5.000
  2066          C    160      VAL      C   2066     0.510000    12.0110   ; qtot  5.510
  2067          O    160      VAL      O   2067    -0.510000    15.9990   ; qtot  5.000
  2068        NH1    161      LYS      N   2068    -0.470000    14.0070   ; qtot  4.530
  2069          H    161      LYS     HN   2069     0.310000     1.0080   ; qtot  4.840
  2070        CT1    161      LYS     CA   2070     0.070000    12.0110   ; qtot  4.910
  2071        HB1    161      LYS     HA   2071     0.090000     1.0080   ; qtot  5.000
  2072        CT2    161      LYS     CB   2072    -0.180000    12.0110   ; qtot  4.820
  2073        HA2    161      LYS    HB1   2073     0.090000     1.0080   ; qtot  4.910
  2074        HA2    161      LYS    HB2   2074     0.090000     1.0080   ; qtot  5.000
  2075        CT2    161      LYS     CG   2075    -0.180000    12.0110   ; qtot  4.820
  2076        HA2    161      LYS    HG1   2076     0.090000     1.0080   ; qtot  4.910
  2077        HA2    161      LYS    HG2   2077     0.090000     1.0080   ; qtot  5.000
  2078        CT2    161      LYS     CD   2078    -0.180000    12.0110   ; qtot  4.820
  2079        HA2    161      LYS    HD1   2079     0.090000     1.0080   ; qtot  4.910
  2080        HA2    161      LYS    HD2   2080     0.090000     1.0080   ; qtot  5.000
  2081        CT2    161      LYS     CE   2081     0.210000    12.0110   ; qtot  5.210
  2082        HA2    161      LYS    HE1   2082     0.050000     1.0080   ; qtot  5.260
  2083        HA2    161      LYS    HE2   2083     0.050000     1.0080   ; qtot  5.310
  2084        NH3    161      LYS     NZ   2084    -0.300000    14.0070   ; qtot  5.010
  2085         HC    161      LYS    HZ1   2085     0.330000     1.0080   ; qtot  5.340
  2086         HC    161      LYS    HZ2   2086     0.330000     1.0080   ; qtot  5.670
  2087         HC    161      LYS    HZ3   2087     0.330000     1.0080   ; qtot  6.000
  2088          C    161      LYS      C   2088     0.510000    12.0110   ; qtot  6.510
  2089          O    161      LYS      O   2089    -0.510000    15.9990   ; qtot  6.000
  2090        NH1    162      LEU      N   2090    -0.470000    14.0070   ; qtot  5.530
  2091          H    162      LEU     HN   2091     0.310000     1.0080   ; qtot  5.840
  2092        CT1    162      LEU     CA   2092     0.070000    12.0110   ; qtot  5.910
  2093        HB1    162      LEU     HA   2093     0.090000     1.0080   ; qtot  6.000
  2094        CT2    162      LEU     CB   2094    -0.180000    12.0110   ; qtot  5.820
  2095        HA2    162      LEU    HB1   2095     0.090000     1.0080   ; qtot  5.910
  2096        HA2    162      LEU    HB2   2096     0.090000     1.0080   ; qtot  6.000
  2097        CT1    162      LEU     CG   2097    -0.090000    12.0110   ; qtot  5.910
  2098        HA1    162      LEU     HG   2098     0.090000     1.0080   ; qtot  6.000
  2099        CT3    162      LEU    CD1   2099    -0.270000    12.0110   ; qtot  5.730
  2100        HA3    162      LEU   HD11   2100     0.090000     1.0080   ; qtot  5.820
  2101        HA3    162      LEU   HD12   2101     0.090000     1.0080   ; qtot  5.910
  2102        HA3    162      LEU   HD13   2102     0.090000     1.0080   ; qtot  6.000
  2103        CT3    162      LEU    CD2   2103    -0.270000    12.0110   ; qtot  5.730
  2104        HA3    162      LEU   HD21   2104     0.090000     1.0080   ; qtot  5.820
  2105        HA3    162      LEU   HD22   2105     0.090000     1.0080   ; qtot  5.910
  2106        HA3    162      LEU   HD23   2106     0.090000     1.0080   ; qtot  6.000
  2107          C    162      LEU      C   2107     0.510000    12.0110   ; qtot  6.510
  2108          O    162      LEU      O   2108    -0.510000    15.9990   ; qtot  6.000
  2109        NH1    163      VAL      N   2109    -0.470000    14.0070   ; qtot  5.530
  2110          H    163      VAL     HN   2110     0.310000     1.0080   ; qtot  5.840
  2111        CT1    163      VAL     CA   2111     0.070000    12.0110   ; qtot  5.910
  2112        HB1    163      VAL     HA   2112     0.090000     1.0080   ; qtot  6.000
  2113        CT1    163      VAL     CB   2113    -0.090000    12.0110   ; qtot  5.910
  2114        HA1    163      VAL     HB   2114     0.090000     1.0080   ; qtot  6.000
  2115        CT3    163      VAL    CG1   2115    -0.270000    12.0110   ; qtot  5.730
  2116        HA3    163      VAL   HG11   2116     0.090000     1.0080   ; qtot  5.820
  2117        HA3    163      VAL   HG12   2117     0.090000     1.0080   ; qtot  5.910
  2118        HA3    163      VAL   HG13   2118     0.090000     1.0080   ; qtot  6.000
  2119        CT3    163      VAL    CG2   2119    -0.270000    12.0110   ; qtot  5.730
  2120        HA3    163      VAL   HG21   2120     0.090000     1.0080   ; qtot  5.820
  2121        HA3    163      VAL   HG22   2121     0.090000     1.0080   ; qtot  5.910
  2122        HA3    163      VAL   HG23   2122     0.090000     1.0080   ; qtot  6.000
  2123          C    163      VAL      C   2123     0.510000    12.0110   ; qtot  6.510
  2124          O    163      VAL      O   2124    -0.510000    15.9990   ; qtot  6.000
  2125        NH1    164      ILE      N   2125    -0.470000    14.0070   ; qtot  5.530
  2126          H    164      ILE     HN   2126     0.310000     1.0080   ; qtot  5.840
  2127        CT1    164      ILE     CA   2127     0.070000    12.0110   ; qtot  5.910
  2128        HB1    164      ILE     HA   2128     0.090000     1.0080   ; qtot  6.000
  2129        CT1    164      ILE     CB   2129    -0.090000    12.0110   ; qtot  5.910
  2130        HA1    164      ILE     HB   2130     0.090000     1.0080   ; qtot  6.000
  2131        CT3    164      ILE    CG2   2131    -0.270000    12.0110   ; qtot  5.730
  2132        HA3    164      ILE   HG21   2132     0.090000     1.0080   ; qtot  5.820
  2133        HA3    164      ILE   HG22   2133     0.090000     1.0080   ; qtot  5.910
  2134        HA3    164      ILE   HG23   2134     0.090000     1.0080   ; qtot  6.000
  2135        CT2    164      ILE    CG1   2135    -0.180000    12.0110   ; qtot  5.820
  2136        HA2    164      ILE   HG11   2136     0.090000     1.0080   ; qtot  5.910
  2137        HA2    164      ILE   HG12   2137     0.090000     1.0080   ; qtot  6.000
  2138        CT3    164      ILE     CD   2138    -0.270000    12.0110   ; qtot  5.730
  2139        HA3    164      ILE    HD1   2139     0.090000     1.0080   ; qtot  5.820
  2140        HA3    164      ILE    HD2   2140     0.090000     1.0080   ; qtot  5.910
  2141        HA3    164      ILE    HD3   2141     0.090000     1.0080   ; qtot  6.000
  2142          C    164      ILE      C   2142     0.510000    12.0110   ; qtot  6.510
  2143          O    164      ILE      O   2143    -0.510000    15.9990   ; qtot  6.000
  2144        NH1    165      PHE      N   2144    -0.470000    14.0070   ; qtot  5.530
  2145          H    165      PHE     HN   2145     0.310000     1.0080   ; qtot  5.840
  2146        CT1    165      PHE     CA   2146     0.070000    12.0110   ; qtot  5.910
  2147        HB1    165      PHE     HA   2147     0.090000     1.0080   ; qtot  6.000
  2148        CT2    165      PHE     CB   2148    -0.180000    12.0110   ; qtot  5.820
  2149        HA2    165      PHE    HB1   2149     0.090000     1.0080   ; qtot  5.910
  2150        HA2    165      PHE    HB2   2150     0.090000     1.0080   ; qtot  6.000
  2151         CA    165      PHE     CG   2151     0.000000    12.0110   ; qtot  6.000
  2152         CA    165      PHE    CD1   2152    -0.115000    12.0110   ; qtot  5.885
  2153         HP    165      PHE    HD1   2153     0.115000     1.0080   ; qtot  6.000
  2154         CA    165      PHE    CE1   2154    -0.115000    12.0110   ; qtot  5.885
  2155         HP    165      PHE    HE1   2155     0.115000     1.0080   ; qtot  6.000
  2156         CA    165      PHE     CZ   2156    -0.115000    12.0110   ; qtot  5.885
  2157         HP    165      PHE     HZ   2157     0.115000     1.0080   ; qtot  6.000
  2158         CA    165      PHE    CD2   2158    -0.115000    12.0110   ; qtot  5.885
  2159         HP    165      PHE    HD2   2159     0.115000     1.0080   ; qtot  6.000
  2160         CA    165      PHE    CE2   2160    -0.115000    12.0110   ; qtot  5.885
  2161         HP    165      PHE    HE2   2161     0.115000     1.0080   ; qtot  6.000
  2162          C    165      PHE      C   2162     0.510000    12.0110   ; qtot  6.510
  2163          O    165      PHE      O   2163    -0.510000    15.9990   ; qtot  6.000
  2164        NH1    166      VAL      N   2164    -0.470000    14.0070   ; qtot  5.530
  2165          H    166      VAL     HN   2165     0.310000     1.0080   ; qtot  5.840
  2166        CT1    166      VAL     CA   2166     0.070000    12.0110   ; qtot  5.910
  2167        HB1    166      VAL     HA   2167     0.090000     1.0080   ; qtot  6.000
  2168        CT1    166      VAL     CB   2168    -0.090000    12.0110   ; qtot  5.910
  2169        HA1    166      VAL     HB   2169     0.090000     1.0080   ; qtot  6.000
  2170        CT3    166      VAL    CG1   2170    -0.270000    12.0110   ; qtot  5.730
  2171        HA3    166      VAL   HG11   2171     0.090000     1.0080   ; qtot  5.820
  2172        HA3    166      VAL   HG12   2172     0.090000     1.0080   ; qtot  5.910
  2173        HA3    166      VAL   HG13   2173     0.090000     1.0080   ; qtot  6.000
  2174        CT3    166      VAL    CG2   2174    -0.270000    12.0110   ; qtot  5.730
  2175        HA3    166      VAL   HG21   2175     0.090000     1.0080   ; qtot  5.820
  2176        HA3    166      VAL   HG22   2176     0.090000     1.0080   ; qtot  5.910
  2177        HA3    166      VAL   HG23   2177     0.090000     1.0080   ; qtot  6.000
  2178          C    166      VAL      C   2178     0.510000    12.0110   ; qtot  6.510
  2179          O    166      VAL      O   2179    -0.510000    15.9990   ; qtot  6.000
  2180        NH1    167      ILE      N   2180    -0.470000    14.0070   ; qtot  5.530
  2181          H    167      ILE     HN   2181     0.310000     1.0080   ; qtot  5.840
  2182        CT1    167      ILE     CA   2182     0.070000    12.0110   ; qtot  5.910
  2183        HB1    167      ILE     HA   2183     0.090000     1.0080   ; qtot  6.000
  2184        CT1    167      ILE     CB   2184    -0.090000    12.0110   ; qtot  5.910
  2185        HA1    167      ILE     HB   2185     0.090000     1.0080   ; qtot  6.000
  2186        CT3    167      ILE    CG2   2186    -0.270000    12.0110   ; qtot  5.730
  2187        HA3    167      ILE   HG21   2187     0.090000     1.0080   ; qtot  5.820
  2188        HA3    167      ILE   HG22   2188     0.090000     1.0080   ; qtot  5.910
  2189        HA3    167      ILE   HG23   2189     0.090000     1.0080   ; qtot  6.000
  2190        CT2    167      ILE    CG1   2190    -0.180000    12.0110   ; qtot  5.820
  2191        HA2    167      ILE   HG11   2191     0.090000     1.0080   ; qtot  5.910
  2192        HA2    167      ILE   HG12   2192     0.090000     1.0080   ; qtot  6.000
  2193        CT3    167      ILE     CD   2193    -0.270000    12.0110   ; qtot  5.730
  2194        HA3    167      ILE    HD1   2194     0.090000     1.0080   ; qtot  5.820
  2195        HA3    167      ILE    HD2   2195     0.090000     1.0080   ; qtot  5.910
  2196        HA3    167      ILE    HD3   2196     0.090000     1.0080   ; qtot  6.000
  2197          C    167      ILE      C   2197     0.510000    12.0110   ; qtot  6.510
  2198          O    167      ILE      O   2198    -0.510000    15.9990   ; qtot  6.000
  2199        NH1    168      TRP      N   2199    -0.470000    14.0070   ; qtot  5.530
  2200          H    168      TRP     HN   2200     0.310000     1.0080   ; qtot  5.840
  2201        CT1    168      TRP     CA   2201     0.070000    12.0110   ; qtot  5.910
  2202        HB1    168      TRP     HA   2202     0.090000     1.0080   ; qtot  6.000
  2203        CT2    168      TRP     CB   2203    -0.180000    12.0110   ; qtot  5.820
  2204        HA2    168      TRP    HB1   2204     0.090000     1.0080   ; qtot  5.910
  2205        HA2    168      TRP    HB2   2205     0.090000     1.0080   ; qtot  6.000
  2206         CY    168      TRP     CG   2206    -0.030000    12.0110   ; qtot  5.970
  2207         CA    168      TRP    CD1   2207    -0.150000    12.0110   ; qtot  5.820
  2208         HP    168      TRP    HD1   2208     0.220000     1.0080   ; qtot  6.040
  2209         NY    168      TRP    NE1   2209    -0.510000    14.0070   ; qtot  5.530
  2210          H    168      TRP    HE1   2210     0.370000     1.0080   ; qtot  5.900
  2211        CPT    168      TRP    CE2   2211     0.240000    12.0110   ; qtot  6.140
  2212        CPT    168      TRP    CD2   2212     0.110000    12.0110   ; qtot  6.250
  2213        CAI    168      TRP    CE3   2213    -0.250000    12.0110   ; qtot  6.000
  2214         HP    168      TRP    HE3   2214     0.170000     1.0080   ; qtot  6.170
  2215         CA    168      TRP    CZ3   2215    -0.200000    12.0110   ; qtot  5.970
  2216         HP    168      TRP    HZ3   2216     0.140000     1.0080   ; qtot  6.110
  2217        CAI    168      TRP    CZ2   2217    -0.270000    12.0110   ; qtot  5.840
  2218         HP    168      TRP    HZ2   2218     0.160000     1.0080   ; qtot  6.000
  2219         CA    168      TRP    CH2   2219    -0.140000    12.0110   ; qtot  5.860
  2220         HP    168      TRP    HH2   2220     0.140000     1.0080   ; qtot  6.000
  2221          C    168      TRP      C   2221     0.510000    12.0110   ; qtot  6.510
  2222          O    168      TRP      O   2222    -0.510000    15.9990   ; qtot  6.000
  2223        NH1    169      ALA      N   2223    -0.470000    14.0070   ; qtot  5.530
  2224          H    169      ALA     HN   2224     0.310000     1.0080   ; qtot  5.840
  2225        CT1    169      ALA     CA   2225     0.070000    12.0110   ; qtot  5.910
  2226        HB1    169      ALA     HA   2226     0.090000     1.0080   ; qtot  6.000
  2227        CT3    169      ALA     CB   2227    -0.270000    12.0110   ; qtot  5.730
  2228        HA3    169      ALA    HB1   2228     0.090000     1.0080   ; qtot  5.820
  2229        HA3    169      ALA    HB2   2229     0.090000     1.0080   ; qtot  5.910
  2230        HA3    169      ALA    HB3   2230     0.090000     1.0080   ; qtot  6.000
  2231          C    169      ALA      C   2231     0.510000    12.0110   ; qtot  6.510
  2232          O    169      ALA      O   2232    -0.510000    15.9990   ; qtot  6.000
  2233        NH1    170      VAL      N   2233    -0.470000    14.0070   ; qtot  5.530
  2234          H    170      VAL     HN   2234     0.310000     1.0080   ; qtot  5.840
  2235        CT1    170      VAL     CA   2235     0.070000    12.0110   ; qtot  5.910
  2236        HB1    170      VAL     HA   2236     0.090000     1.0080   ; qtot  6.000
  2237        CT1    170      VAL     CB   2237    -0.090000    12.0110   ; qtot  5.910
  2238        HA1    170      VAL     HB   2238     0.090000     1.0080   ; qtot  6.000
  2239        CT3    170      VAL    CG1   2239    -0.270000    12.0110   ; qtot  5.730
  2240        HA3    170      VAL   HG11   2240     0.090000     1.0080   ; qtot  5.820
  2241        HA3    170      VAL   HG12   2241     0.090000     1.0080   ; qtot  5.910
  2242        HA3    170      VAL   HG13   2242     0.090000     1.0080   ; qtot  6.000
  2243        CT3    170      VAL    CG2   2243    -0.270000    12.0110   ; qtot  5.730
  2244        HA3    170      VAL   HG21   2244     0.090000     1.0080   ; qtot  5.820
  2245        HA3    170      VAL   HG22   2245     0.090000     1.0080   ; qtot  5.910
  2246        HA3    170      VAL   HG23   2246     0.090000     1.0080   ; qtot  6.000
  2247          C    170      VAL      C   2247     0.510000    12.0110   ; qtot  6.510
  2248          O    170      VAL      O   2248    -0.510000    15.9990   ; qtot  6.000
  2249        NH1    171      ALA      N   2249    -0.470000    14.0070   ; qtot  5.530
  2250          H    171      ALA     HN   2250     0.310000     1.0080   ; qtot  5.840
  2251        CT1    171      ALA     CA   2251     0.070000    12.0110   ; qtot  5.910
  2252        HB1    171      ALA     HA   2252     0.090000     1.0080   ; qtot  6.000
  2253        CT3    171      ALA     CB   2253    -0.270000    12.0110   ; qtot  5.730
  2254        HA3    171      ALA    HB1   2254     0.090000     1.0080   ; qtot  5.820
  2255        HA3    171      ALA    HB2   2255     0.090000     1.0080   ; qtot  5.910
  2256        HA3    171      ALA    HB3   2256     0.090000     1.0080   ; qtot  6.000
  2257          C    171      ALA      C   2257     0.510000    12.0110   ; qtot  6.510
  2258          O    171      ALA      O   2258    -0.510000    15.9990   ; qtot  6.000
  2259        NH1    172      PHE      N   2259    -0.470000    14.0070   ; qtot  5.530
  2260          H    172      PHE     HN   2260     0.310000     1.0080   ; qtot  5.840
  2261        CT1    172      PHE     CA   2261     0.070000    12.0110   ; qtot  5.910
  2262        HB1    172      PHE     HA   2262     0.090000     1.0080   ; qtot  6.000
  2263        CT2    172      PHE     CB   2263    -0.180000    12.0110   ; qtot  5.820
  2264        HA2    172      PHE    HB1   2264     0.090000     1.0080   ; qtot  5.910
  2265        HA2    172      PHE    HB2   2265     0.090000     1.0080   ; qtot  6.000
  2266         CA    172      PHE     CG   2266     0.000000    12.0110   ; qtot  6.000
  2267         CA    172      PHE    CD1   2267    -0.115000    12.0110   ; qtot  5.885
  2268         HP    172      PHE    HD1   2268     0.115000     1.0080   ; qtot  6.000
  2269         CA    172      PHE    CE1   2269    -0.115000    12.0110   ; qtot  5.885
  2270         HP    172      PHE    HE1   2270     0.115000     1.0080   ; qtot  6.000
  2271         CA    172      PHE     CZ   2271    -0.115000    12.0110   ; qtot  5.885
  2272         HP    172      PHE     HZ   2272     0.115000     1.0080   ; qtot  6.000
  2273         CA    172      PHE    CD2   2273    -0.115000    12.0110   ; qtot  5.885
  2274         HP    172      PHE    HD2   2274     0.115000     1.0080   ; qtot  6.000
  2275         CA    172      PHE    CE2   2275    -0.115000    12.0110   ; qtot  5.885
  2276         HP    172      PHE    HE2   2276     0.115000     1.0080   ; qtot  6.000
  2277          C    172      PHE      C   2277     0.510000    12.0110   ; qtot  6.510
  2278          O    172      PHE      O   2278    -0.510000    15.9990   ; qtot  6.000
  2279        NH1    173      CYS      N   2279    -0.470000    14.0070   ; qtot  5.530
  2280          H    173      CYS     HN   2280     0.310000     1.0080   ; qtot  5.840
  2281        CT1    173      CYS     CA   2281     0.070000    12.0110   ; qtot  5.910
  2282        HB1    173      CYS     HA   2282     0.090000     1.0080   ; qtot  6.000
  2283        CT2    173      CYS     CB   2283    -0.110000    12.0110   ; qtot  5.890
  2284        HA2    173      CYS    HB1   2284     0.090000     1.0080   ; qtot  5.980
  2285        HA2    173      CYS    HB2   2285     0.090000     1.0080   ; qtot  6.070
  2286          S    173      CYS     SG   2286    -0.230000    32.0600   ; qtot  5.840
  2287         HS    173      CYS    HG1   2287     0.160000     1.0080   ; qtot  6.000
  2288          C    173      CYS      C   2288     0.510000    12.0110   ; qtot  6.510
  2289          O    173      CYS      O   2289    -0.510000    15.9990   ; qtot  6.000
  2290        NH1    174      SER      N   2290    -0.470000    14.0070   ; qtot  5.530
  2291          H    174      SER     HN   2291     0.310000     1.0080   ; qtot  5.840
  2292        CT1    174      SER     CA   2292     0.070000    12.0110   ; qtot  5.910
  2293        HB1    174      SER     HA   2293     0.090000     1.0080   ; qtot  6.000
  2294        CT2    174      SER     CB   2294     0.050000    12.0110   ; qtot  6.050
  2295        HA2    174      SER    HB1   2295     0.090000     1.0080   ; qtot  6.140
  2296        HA2    174      SER    HB2   2296     0.090000     1.0080   ; qtot  6.230
  2297        OH1    174      SER     OG   2297    -0.660000    15.9990   ; qtot  5.570
  2298          H    174      SER    HG1   2298     0.430000     1.0080   ; qtot  6.000
  2299          C    174      SER      C   2299     0.510000    12.0110   ; qtot  6.510
  2300          O    174      SER      O   2300    -0.510000    15.9990   ; qtot  6.000
  2301        NH1    175      ALA      N   2301    -0.470000    14.0070   ; qtot  5.530
  2302          H    175      ALA     HN   2302     0.310000     1.0080   ; qtot  5.840
  2303        CT1    175      ALA     CA   2303     0.070000    12.0110   ; qtot  5.910
  2304        HB1    175      ALA     HA   2304     0.090000     1.0080   ; qtot  6.000
  2305        CT3    175      ALA     CB   2305    -0.270000    12.0110   ; qtot  5.730
  2306        HA3    175      ALA    HB1   2306     0.090000     1.0080   ; qtot  5.820
  2307        HA3    175      ALA    HB2   2307     0.090000     1.0080   ; qtot  5.910
  2308        HA3    175      ALA    HB3   2308     0.090000     1.0080   ; qtot  6.000
  2309          C    175      ALA      C   2309     0.510000    12.0110   ; qtot  6.510
  2310          O    175      ALA      O   2310    -0.510000    15.9990   ; qtot  6.000
  2311        NH1    176      GLY      N   2311    -0.470000    14.0070   ; qtot  5.530
  2312          H    176      GLY     HN   2312     0.310000     1.0080   ; qtot  5.840
  2313        CT2    176      GLY     CA   2313    -0.020000    12.0110   ; qtot  5.820
  2314        HB2    176      GLY    HA1   2314     0.090000     1.0080   ; qtot  5.910
  2315        HB2    176      GLY    HA2   2315     0.090000     1.0080   ; qtot  6.000
  2316          C    176      GLY      C   2316     0.510000    12.0110   ; qtot  6.510
  2317          O    176      GLY      O   2317    -0.510000    15.9990   ; qtot  6.000
  2318          N    177      PRO      N   2318    -0.290000    14.0070   ; qtot  5.710
  2319        CP3    177      PRO     CD   2319     0.000000    12.0110   ; qtot  5.710
  2320        HA2    177      PRO    HD1   2320     0.090000     1.0080   ; qtot  5.800
  2321        HA2    177      PRO    HD2   2321     0.090000     1.0080   ; qtot  5.890
  2322        CP1    177      PRO     CA   2322     0.020000    12.0110   ; qtot  5.910
  2323        HB1    177      PRO     HA   2323     0.090000     1.0080   ; qtot  6.000
  2324        CP2    177      PRO     CB   2324    -0.180000    12.0110   ; qtot  5.820
  2325        HA2    177      PRO    HB1   2325     0.090000     1.0080   ; qtot  5.910
  2326        HA2    177      PRO    HB2   2326     0.090000     1.0080   ; qtot  6.000
  2327        CP2    177      PRO     CG   2327    -0.180000    12.0110   ; qtot  5.820
  2328        HA2    177      PRO    HG1   2328     0.090000     1.0080   ; qtot  5.910
  2329        HA2    177      PRO    HG2   2329     0.090000     1.0080   ; qtot  6.000
  2330          C    177      PRO      C   2330     0.510000    12.0110   ; qtot  6.510
  2331          O    177      PRO      O   2331    -0.510000    15.9990   ; qtot  6.000
  2332        NH1    178      ILE      N   2332    -0.470000    14.0070   ; qtot  5.530
  2333          H    178      ILE     HN   2333     0.310000     1.0080   ; qtot  5.840
  2334        CT1    178      ILE     CA   2334     0.070000    12.0110   ; qtot  5.910
  2335        HB1    178      ILE     HA   2335     0.090000     1.0080   ; qtot  6.000
  2336        CT1    178      ILE     CB   2336    -0.090000    12.0110   ; qtot  5.910
  2337        HA1    178      ILE     HB   2337     0.090000     1.0080   ; qtot  6.000
  2338        CT3    178      ILE    CG2   2338    -0.270000    12.0110   ; qtot  5.730
  2339        HA3    178      ILE   HG21   2339     0.090000     1.0080   ; qtot  5.820
  2340        HA3    178      ILE   HG22   2340     0.090000     1.0080   ; qtot  5.910
  2341        HA3    178      ILE   HG23   2341     0.090000     1.0080   ; qtot  6.000
  2342        CT2    178      ILE    CG1   2342    -0.180000    12.0110   ; qtot  5.820
  2343        HA2    178      ILE   HG11   2343     0.090000     1.0080   ; qtot  5.910
  2344        HA2    178      ILE   HG12   2344     0.090000     1.0080   ; qtot  6.000
  2345        CT3    178      ILE     CD   2345    -0.270000    12.0110   ; qtot  5.730
  2346        HA3    178      ILE    HD1   2346     0.090000     1.0080   ; qtot  5.820
  2347        HA3    178      ILE    HD2   2347     0.090000     1.0080   ; qtot  5.910
  2348        HA3    178      ILE    HD3   2348     0.090000     1.0080   ; qtot  6.000
  2349          C    178      ILE      C   2349     0.510000    12.0110   ; qtot  6.510
  2350          O    178      ILE      O   2350    -0.510000    15.9990   ; qtot  6.000
  2351        NH1    179      PHE      N   2351    -0.470000    14.0070   ; qtot  5.530
  2352          H    179      PHE     HN   2352     0.310000     1.0080   ; qtot  5.840
  2353        CT1    179      PHE     CA   2353     0.070000    12.0110   ; qtot  5.910
  2354        HB1    179      PHE     HA   2354     0.090000     1.0080   ; qtot  6.000
  2355        CT2    179      PHE     CB   2355    -0.180000    12.0110   ; qtot  5.820
  2356        HA2    179      PHE    HB1   2356     0.090000     1.0080   ; qtot  5.910
  2357        HA2    179      PHE    HB2   2357     0.090000     1.0080   ; qtot  6.000
  2358         CA    179      PHE     CG   2358     0.000000    12.0110   ; qtot  6.000
  2359         CA    179      PHE    CD1   2359    -0.115000    12.0110   ; qtot  5.885
  2360         HP    179      PHE    HD1   2360     0.115000     1.0080   ; qtot  6.000
  2361         CA    179      PHE    CE1   2361    -0.115000    12.0110   ; qtot  5.885
  2362         HP    179      PHE    HE1   2362     0.115000     1.0080   ; qtot  6.000
  2363         CA    179      PHE     CZ   2363    -0.115000    12.0110   ; qtot  5.885
  2364         HP    179      PHE     HZ   2364     0.115000     1.0080   ; qtot  6.000
  2365         CA    179      PHE    CD2   2365    -0.115000    12.0110   ; qtot  5.885
  2366         HP    179      PHE    HD2   2366     0.115000     1.0080   ; qtot  6.000
  2367         CA    179      PHE    CE2   2367    -0.115000    12.0110   ; qtot  5.885
  2368         HP    179      PHE    HE2   2368     0.115000     1.0080   ; qtot  6.000
  2369          C    179      PHE      C   2369     0.510000    12.0110   ; qtot  6.510
  2370          O    179      PHE      O   2370    -0.510000    15.9990   ; qtot  6.000
  2371        NH1    180      VAL      N   2371    -0.470000    14.0070   ; qtot  5.530
  2372          H    180      VAL     HN   2372     0.310000     1.0080   ; qtot  5.840
  2373        CT1    180      VAL     CA   2373     0.070000    12.0110   ; qtot  5.910
  2374        HB1    180      VAL     HA   2374     0.090000     1.0080   ; qtot  6.000
  2375        CT1    180      VAL     CB   2375    -0.090000    12.0110   ; qtot  5.910
  2376        HA1    180      VAL     HB   2376     0.090000     1.0080   ; qtot  6.000
  2377        CT3    180      VAL    CG1   2377    -0.270000    12.0110   ; qtot  5.730
  2378        HA3    180      VAL   HG11   2378     0.090000     1.0080   ; qtot  5.820
  2379        HA3    180      VAL   HG12   2379     0.090000     1.0080   ; qtot  5.910
  2380        HA3    180      VAL   HG13   2380     0.090000     1.0080   ; qtot  6.000
  2381        CT3    180      VAL    CG2   2381    -0.270000    12.0110   ; qtot  5.730
  2382        HA3    180      VAL   HG21   2382     0.090000     1.0080   ; qtot  5.820
  2383        HA3    180      VAL   HG22   2383     0.090000     1.0080   ; qtot  5.910
  2384        HA3    180      VAL   HG23   2384     0.090000     1.0080   ; qtot  6.000
  2385          C    180      VAL      C   2385     0.510000    12.0110   ; qtot  6.510
  2386          O    180      VAL      O   2386    -0.510000    15.9990   ; qtot  6.000
  2387        NH1    181      LEU      N   2387    -0.470000    14.0070   ; qtot  5.530
  2388          H    181      LEU     HN   2388     0.310000     1.0080   ; qtot  5.840
  2389        CT1    181      LEU     CA   2389     0.070000    12.0110   ; qtot  5.910
  2390        HB1    181      LEU     HA   2390     0.090000     1.0080   ; qtot  6.000
  2391        CT2    181      LEU     CB   2391    -0.180000    12.0110   ; qtot  5.820
  2392        HA2    181      LEU    HB1   2392     0.090000     1.0080   ; qtot  5.910
  2393        HA2    181      LEU    HB2   2393     0.090000     1.0080   ; qtot  6.000
  2394        CT1    181      LEU     CG   2394    -0.090000    12.0110   ; qtot  5.910
  2395        HA1    181      LEU     HG   2395     0.090000     1.0080   ; qtot  6.000
  2396        CT3    181      LEU    CD1   2396    -0.270000    12.0110   ; qtot  5.730
  2397        HA3    181      LEU   HD11   2397     0.090000     1.0080   ; qtot  5.820
  2398        HA3    181      LEU   HD12   2398     0.090000     1.0080   ; qtot  5.910
  2399        HA3    181      LEU   HD13   2399     0.090000     1.0080   ; qtot  6.000
  2400        CT3    181      LEU    CD2   2400    -0.270000    12.0110   ; qtot  5.730
  2401        HA3    181      LEU   HD21   2401     0.090000     1.0080   ; qtot  5.820
  2402        HA3    181      LEU   HD22   2402     0.090000     1.0080   ; qtot  5.910
  2403        HA3    181      LEU   HD23   2403     0.090000     1.0080   ; qtot  6.000
  2404          C    181      LEU      C   2404     0.510000    12.0110   ; qtot  6.510
  2405          O    181      LEU      O   2405    -0.510000    15.9990   ; qtot  6.000
  2406        NH1    182      VAL      N   2406    -0.470000    14.0070   ; qtot  5.530
  2407          H    182      VAL     HN   2407     0.310000     1.0080   ; qtot  5.840
  2408        CT1    182      VAL     CA   2408     0.070000    12.0110   ; qtot  5.910
  2409        HB1    182      VAL     HA   2409     0.090000     1.0080   ; qtot  6.000
  2410        CT1    182      VAL     CB   2410    -0.090000    12.0110   ; qtot  5.910
  2411        HA1    182      VAL     HB   2411     0.090000     1.0080   ; qtot  6.000
  2412        CT3    182      VAL    CG1   2412    -0.270000    12.0110   ; qtot  5.730
  2413        HA3    182      VAL   HG11   2413     0.090000     1.0080   ; qtot  5.820
  2414        HA3    182      VAL   HG12   2414     0.090000     1.0080   ; qtot  5.910
  2415        HA3    182      VAL   HG13   2415     0.090000     1.0080   ; qtot  6.000
  2416        CT3    182      VAL    CG2   2416    -0.270000    12.0110   ; qtot  5.730
  2417        HA3    182      VAL   HG21   2417     0.090000     1.0080   ; qtot  5.820
  2418        HA3    182      VAL   HG22   2418     0.090000     1.0080   ; qtot  5.910
  2419        HA3    182      VAL   HG23   2419     0.090000     1.0080   ; qtot  6.000
  2420          C    182      VAL      C   2420     0.510000    12.0110   ; qtot  6.510
  2421          O    182      VAL      O   2421    -0.510000    15.9990   ; qtot  6.000
  2422        NH1    183      GLY      N   2422    -0.470000    14.0070   ; qtot  5.530
  2423          H    183      GLY     HN   2423     0.310000     1.0080   ; qtot  5.840
  2424        CT2    183      GLY     CA   2424    -0.020000    12.0110   ; qtot  5.820
  2425        HB2    183      GLY    HA1   2425     0.090000     1.0080   ; qtot  5.910
  2426        HB2    183      GLY    HA2   2426     0.090000     1.0080   ; qtot  6.000
  2427          C    183      GLY      C   2427     0.510000    12.0110   ; qtot  6.510
  2428          O    183      GLY      O   2428    -0.510000    15.9990   ; qtot  6.000
  2429        NH1    184      VAL      N   2429    -0.470000    14.0070   ; qtot  5.530
  2430          H    184      VAL     HN   2430     0.310000     1.0080   ; qtot  5.840
  2431        CT1    184      VAL     CA   2431     0.070000    12.0110   ; qtot  5.910
  2432        HB1    184      VAL     HA   2432     0.090000     1.0080   ; qtot  6.000
  2433        CT1    184      VAL     CB   2433    -0.090000    12.0110   ; qtot  5.910
  2434        HA1    184      VAL     HB   2434     0.090000     1.0080   ; qtot  6.000
  2435        CT3    184      VAL    CG1   2435    -0.270000    12.0110   ; qtot  5.730
  2436        HA3    184      VAL   HG11   2436     0.090000     1.0080   ; qtot  5.820
  2437        HA3    184      VAL   HG12   2437     0.090000     1.0080   ; qtot  5.910
  2438        HA3    184      VAL   HG13   2438     0.090000     1.0080   ; qtot  6.000
  2439        CT3    184      VAL    CG2   2439    -0.270000    12.0110   ; qtot  5.730
  2440        HA3    184      VAL   HG21   2440     0.090000     1.0080   ; qtot  5.820
  2441        HA3    184      VAL   HG22   2441     0.090000     1.0080   ; qtot  5.910
  2442        HA3    184      VAL   HG23   2442     0.090000     1.0080   ; qtot  6.000
  2443          C    184      VAL      C   2443     0.510000    12.0110   ; qtot  6.510
  2444          O    184      VAL      O   2444    -0.510000    15.9990   ; qtot  6.000
  2445        NH1    185      GLU      N   2445    -0.470000    14.0070   ; qtot  5.530
  2446          H    185      GLU     HN   2446     0.310000     1.0080   ; qtot  5.840
  2447        CT1    185      GLU     CA   2447     0.070000    12.0110   ; qtot  5.910
  2448        HB1    185      GLU     HA   2448     0.090000     1.0080   ; qtot  6.000
  2449       CT2A    185      GLU     CB   2449    -0.180000    12.0110   ; qtot  5.820
  2450        HA2    185      GLU    HB1   2450     0.090000     1.0080   ; qtot  5.910
  2451        HA2    185      GLU    HB2   2451     0.090000     1.0080   ; qtot  6.000
  2452        CT2    185      GLU     CG   2452    -0.280000    12.0110   ; qtot  5.720
  2453        HA2    185      GLU    HG1   2453     0.090000     1.0080   ; qtot  5.810
  2454        HA2    185      GLU    HG2   2454     0.090000     1.0080   ; qtot  5.900
  2455         CC    185      GLU     CD   2455     0.620000    12.0110   ; qtot  6.520
  2456         OC    185      GLU    OE1   2456    -0.760000    15.9990   ; qtot  5.760
  2457         OC    185      GLU    OE2   2457    -0.760000    15.9990   ; qtot  5.000
  2458          C    185      GLU      C   2458     0.510000    12.0110   ; qtot  5.510
  2459          O    185      GLU      O   2459    -0.510000    15.9990   ; qtot  5.000
  2460        NH1    186      HSD      N   2460    -0.470000    14.0070   ; qtot  4.530
  2461          H    186      HSD     HN   2461     0.310000     1.0080   ; qtot  4.840
  2462        CT1    186      HSD     CA   2462     0.070000    12.0110   ; qtot  4.910
  2463        HB1    186      HSD     HA   2463     0.090000     1.0080   ; qtot  5.000
  2464        CT2    186      HSD     CB   2464    -0.090000    12.0110   ; qtot  4.910
  2465        HA2    186      HSD    HB1   2465     0.090000     1.0080   ; qtot  5.000
  2466        HA2    186      HSD    HB2   2466     0.090000     1.0080   ; qtot  5.090
  2467        NR1    186      HSD    ND1   2467    -0.360000    14.0070   ; qtot  4.730
  2468          H    186      HSD    HD1   2468     0.320000     1.0080   ; qtot  5.050
  2469       CPH1    186      HSD     CG   2469    -0.050000    12.0110   ; qtot  5.000
  2470       CPH2    186      HSD    CE1   2470     0.250000    12.0110   ; qtot  5.250
  2471        HR1    186      HSD    HE1   2471     0.130000     1.0080   ; qtot  5.380
  2472        NR2    186      HSD    NE2   2472    -0.700000    14.0070   ; qtot  4.680
  2473       CPH1    186      HSD    CD2   2473     0.220000    12.0110   ; qtot  4.900
  2474        HR3    186      HSD    HD2   2474     0.100000     1.0080   ; qtot  5.000
  2475          C    186      HSD      C   2475     0.510000    12.0110   ; qtot  5.510
  2476          O    186      HSD      O   2476    -0.510000    15.9990   ; qtot  5.000
  2477        NH1    187      GLU      N   2477    -0.470000    14.0070   ; qtot  4.530
  2478          H    187      GLU     HN   2478     0.310000     1.0080   ; qtot  4.840
  2479        CT1    187      GLU     CA   2479     0.070000    12.0110   ; qtot  4.910
  2480        HB1    187      GLU     HA   2480     0.090000     1.0080   ; qtot  5.000
  2481       CT2A    187      GLU     CB   2481    -0.180000    12.0110   ; qtot  4.820
  2482        HA2    187      GLU    HB1   2482     0.090000     1.0080   ; qtot  4.910
  2483        HA2    187      GLU    HB2   2483     0.090000     1.0080   ; qtot  5.000
  2484        CT2    187      GLU     CG   2484    -0.280000    12.0110   ; qtot  4.720
  2485        HA2    187      GLU    HG1   2485     0.090000     1.0080   ; qtot  4.810
  2486        HA2    187      GLU    HG2   2486     0.090000     1.0080   ; qtot  4.900
  2487         CC    187      GLU     CD   2487     0.620000    12.0110   ; qtot  5.520
  2488         OC    187      GLU    OE1   2488    -0.760000    15.9990   ; qtot  4.760
  2489         OC    187      GLU    OE2   2489    -0.760000    15.9990   ; qtot  4.000
  2490          C    187      GLU      C   2490     0.510000    12.0110   ; qtot  4.510
  2491          O    187      GLU      O   2491    -0.510000    15.9990   ; qtot  4.000
  2492        NH1    188      ASN      N   2492    -0.470000    14.0070   ; qtot  3.530
  2493          H    188      ASN     HN   2493     0.310000     1.0080   ; qtot  3.840
  2494        CT1    188      ASN     CA   2494     0.070000    12.0110   ; qtot  3.910
  2495        HB1    188      ASN     HA   2495     0.090000     1.0080   ; qtot  4.000
  2496        CT2    188      ASN     CB   2496    -0.180000    12.0110   ; qtot  3.820
  2497        HA2    188      ASN    HB1   2497     0.090000     1.0080   ; qtot  3.910
  2498        HA2    188      ASN    HB2   2498     0.090000     1.0080   ; qtot  4.000
  2499         CC    188      ASN     CG   2499     0.550000    12.0110   ; qtot  4.550
  2500          O    188      ASN    OD1   2500    -0.550000    15.9990   ; qtot  4.000
  2501        NH2    188      ASN    ND2   2501    -0.620000    14.0070   ; qtot  3.380
  2502          H    188      ASN   HD21   2502     0.320000     1.0080   ; qtot  3.700
  2503          H    188      ASN   HD22   2503     0.300000     1.0080   ; qtot  4.000
  2504          C    188      ASN      C   2504     0.510000    12.0110   ; qtot  4.510
  2505          O    188      ASN      O   2505    -0.510000    15.9990   ; qtot  4.000
  2506        NH1    189      GLY      N   2506    -0.470000    14.0070   ; qtot  3.530
  2507          H    189      GLY     HN   2507     0.310000     1.0080   ; qtot  3.840
  2508        CT2    189      GLY     CA   2508    -0.020000    12.0110   ; qtot  3.820
  2509        HB2    189      GLY    HA1   2509     0.090000     1.0080   ; qtot  3.910
  2510        HB2    189      GLY    HA2   2510     0.090000     1.0080   ; qtot  4.000
  2511          C    189      GLY      C   2511     0.510000    12.0110   ; qtot  4.510
  2512          O    189      GLY      O   2512    -0.510000    15.9990   ; qtot  4.000
  2513        NH1    190      THR      N   2513    -0.470000    14.0070   ; qtot  3.530
  2514          H    190      THR     HN   2514     0.310000     1.0080   ; qtot  3.840
  2515        CT1    190      THR     CA   2515     0.070000    12.0110   ; qtot  3.910
  2516        HB1    190      THR     HA   2516     0.090000     1.0080   ; qtot  4.000
  2517        CT1    190      THR     CB   2517     0.140000    12.0110   ; qtot  4.140
  2518        HA1    190      THR     HB   2518     0.090000     1.0080   ; qtot  4.230
  2519        OH1    190      THR    OG1   2519    -0.660000    15.9990   ; qtot  3.570
  2520          H    190      THR    HG1   2520     0.430000     1.0080   ; qtot  4.000
  2521        CT3    190      THR    CG2   2521    -0.270000    12.0110   ; qtot  3.730
  2522        HA3    190      THR   HG21   2522     0.090000     1.0080   ; qtot  3.820
  2523        HA3    190      THR   HG22   2523     0.090000     1.0080   ; qtot  3.910
  2524        HA3    190      THR   HG23   2524     0.090000     1.0080   ; qtot  4.000
  2525          C    190      THR      C   2525     0.510000    12.0110   ; qtot  4.510
  2526          O    190      THR      O   2526    -0.510000    15.9990   ; qtot  4.000
  2527        NH1    191      ASP      N   2527    -0.470000    14.0070   ; qtot  3.530
  2528          H    191      ASP     HN   2528     0.310000     1.0080   ; qtot  3.840
  2529        CT1    191      ASP     CA   2529     0.070000    12.0110   ; qtot  3.910
  2530        HB1    191      ASP     HA   2530     0.090000     1.0080   ; qtot  4.000
  2531       CT2A    191      ASP     CB   2531    -0.280000    12.0110   ; qtot  3.720
  2532        HA2    191      ASP    HB1   2532     0.090000     1.0080   ; qtot  3.810
  2533        HA2    191      ASP    HB2   2533     0.090000     1.0080   ; qtot  3.900
  2534         CC    191      ASP     CG   2534     0.620000    12.0110   ; qtot  4.520
  2535         OC    191      ASP    OD1   2535    -0.760000    15.9990   ; qtot  3.760
  2536         OC    191      ASP    OD2   2536    -0.760000    15.9990   ; qtot  3.000
  2537          C    191      ASP      C   2537     0.510000    12.0110   ; qtot  3.510
  2538          O    191      ASP      O   2538    -0.510000    15.9990   ; qtot  3.000
  2539          N    192      PRO      N   2539    -0.290000    14.0070   ; qtot  2.710
  2540        CP3    192      PRO     CD   2540     0.000000    12.0110   ; qtot  2.710
  2541        HA2    192      PRO    HD1   2541     0.090000     1.0080   ; qtot  2.800
  2542        HA2    192      PRO    HD2   2542     0.090000     1.0080   ; qtot  2.890
  2543        CP1    192      PRO     CA   2543     0.020000    12.0110   ; qtot  2.910
  2544        HB1    192      PRO     HA   2544     0.090000     1.0080   ; qtot  3.000
  2545        CP2    192      PRO     CB   2545    -0.180000    12.0110   ; qtot  2.820
  2546        HA2    192      PRO    HB1   2546     0.090000     1.0080   ; qtot  2.910
  2547        HA2    192      PRO    HB2   2547     0.090000     1.0080   ; qtot  3.000
  2548        CP2    192      PRO     CG   2548    -0.180000    12.0110   ; qtot  2.820
  2549        HA2    192      PRO    HG1   2549     0.090000     1.0080   ; qtot  2.910
  2550        HA2    192      PRO    HG2   2550     0.090000     1.0080   ; qtot  3.000
  2551          C    192      PRO      C   2551     0.510000    12.0110   ; qtot  3.510
  2552          O    192      PRO      O   2552    -0.510000    15.9990   ; qtot  3.000
  2553        NH1    193      TRP      N   2553    -0.470000    14.0070   ; qtot  2.530
  2554          H    193      TRP     HN   2554     0.310000     1.0080   ; qtot  2.840
  2555        CT1    193      TRP     CA   2555     0.070000    12.0110   ; qtot  2.910
  2556        HB1    193      TRP     HA   2556     0.090000     1.0080   ; qtot  3.000
  2557        CT2    193      TRP     CB   2557    -0.180000    12.0110   ; qtot  2.820
  2558        HA2    193      TRP    HB1   2558     0.090000     1.0080   ; qtot  2.910
  2559        HA2    193      TRP    HB2   2559     0.090000     1.0080   ; qtot  3.000
  2560         CY    193      TRP     CG   2560    -0.030000    12.0110   ; qtot  2.970
  2561         CA    193      TRP    CD1   2561    -0.150000    12.0110   ; qtot  2.820
  2562         HP    193      TRP    HD1   2562     0.220000     1.0080   ; qtot  3.040
  2563         NY    193      TRP    NE1   2563    -0.510000    14.0070   ; qtot  2.530
  2564          H    193      TRP    HE1   2564     0.370000     1.0080   ; qtot  2.900
  2565        CPT    193      TRP    CE2   2565     0.240000    12.0110   ; qtot  3.140
  2566        CPT    193      TRP    CD2   2566     0.110000    12.0110   ; qtot  3.250
  2567        CAI    193      TRP    CE3   2567    -0.250000    12.0110   ; qtot  3.000
  2568         HP    193      TRP    HE3   2568     0.170000     1.0080   ; qtot  3.170
  2569         CA    193      TRP    CZ3   2569    -0.200000    12.0110   ; qtot  2.970
  2570         HP    193      TRP    HZ3   2570     0.140000     1.0080   ; qtot  3.110
  2571        CAI    193      TRP    CZ2   2571    -0.270000    12.0110   ; qtot  2.840
  2572         HP    193      TRP    HZ2   2572     0.160000     1.0080   ; qtot  3.000
  2573         CA    193      TRP    CH2   2573    -0.140000    12.0110   ; qtot  2.860
  2574         HP    193      TRP    HH2   2574     0.140000     1.0080   ; qtot  3.000
  2575          C    193      TRP      C   2575     0.510000    12.0110   ; qtot  3.510
  2576          O    193      TRP      O   2576    -0.510000    15.9990   ; qtot  3.000
  2577        NH1    194      ASP      N   2577    -0.470000    14.0070   ; qtot  2.530
  2578          H    194      ASP     HN   2578     0.310000     1.0080   ; qtot  2.840
  2579        CT1    194      ASP     CA   2579     0.070000    12.0110   ; qtot  2.910
  2580        HB1    194      ASP     HA   2580     0.090000     1.0080   ; qtot  3.000
  2581       CT2A    194      ASP     CB   2581    -0.280000    12.0110   ; qtot  2.720
  2582        HA2    194      ASP    HB1   2582     0.090000     1.0080   ; qtot  2.810
  2583        HA2    194      ASP    HB2   2583     0.090000     1.0080   ; qtot  2.900
  2584         CC    194      ASP     CG   2584     0.620000    12.0110   ; qtot  3.520
  2585         OC    194      ASP    OD1   2585    -0.760000    15.9990   ; qtot  2.760
  2586         OC    194      ASP    OD2   2586    -0.760000    15.9990   ; qtot  2.000
  2587          C    194      ASP      C   2587     0.510000    12.0110   ; qtot  2.510
  2588          O    194      ASP      O   2588    -0.510000    15.9990   ; qtot  2.000
  2589        NH1    195      THR      N   2589    -0.470000    14.0070   ; qtot  1.530
  2590          H    195      THR     HN   2590     0.310000     1.0080   ; qtot  1.840
  2591        CT1    195      THR     CA   2591     0.070000    12.0110   ; qtot  1.910
  2592        HB1    195      THR     HA   2592     0.090000     1.0080   ; qtot  2.000
  2593        CT1    195      THR     CB   2593     0.140000    12.0110   ; qtot  2.140
  2594        HA1    195      THR     HB   2594     0.090000     1.0080   ; qtot  2.230
  2595        OH1    195      THR    OG1   2595    -0.660000    15.9990   ; qtot  1.570
  2596          H    195      THR    HG1   2596     0.430000     1.0080   ; qtot  2.000
  2597        CT3    195      THR    CG2   2597    -0.270000    12.0110   ; qtot  1.730
  2598        HA3    195      THR   HG21   2598     0.090000     1.0080   ; qtot  1.820
  2599        HA3    195      THR   HG22   2599     0.090000     1.0080   ; qtot  1.910
  2600        HA3    195      THR   HG23   2600     0.090000     1.0080   ; qtot  2.000
  2601          C    195      THR      C   2601     0.510000    12.0110   ; qtot  2.510
  2602          O    195      THR      O   2602    -0.510000    15.9990   ; qtot  2.000
  2603        NH1    196      ASN      N   2603    -0.470000    14.0070   ; qtot  1.530
  2604          H    196      ASN     HN   2604     0.310000     1.0080   ; qtot  1.840
  2605        CT1    196      ASN     CA   2605     0.070000    12.0110   ; qtot  1.910
  2606        HB1    196      ASN     HA   2606     0.090000     1.0080   ; qtot  2.000
  2607        CT2    196      ASN     CB   2607    -0.180000    12.0110   ; qtot  1.820
  2608        HA2    196      ASN    HB1   2608     0.090000     1.0080   ; qtot  1.910
  2609        HA2    196      ASN    HB2   2609     0.090000     1.0080   ; qtot  2.000
  2610         CC    196      ASN     CG   2610     0.550000    12.0110   ; qtot  2.550
  2611          O    196      ASN    OD1   2611    -0.550000    15.9990   ; qtot  2.000
  2612        NH2    196      ASN    ND2   2612    -0.620000    14.0070   ; qtot  1.380
  2613          H    196      ASN   HD21   2613     0.320000     1.0080   ; qtot  1.700
  2614          H    196      ASN   HD22   2614     0.300000     1.0080   ; qtot  2.000
  2615          C    196      ASN      C   2615     0.510000    12.0110   ; qtot  2.510
  2616          O    196      ASN      O   2616    -0.510000    15.9990   ; qtot  2.000
  2617        NH1    197      GLU      N   2617    -0.470000    14.0070   ; qtot  1.530
  2618          H    197      GLU     HN   2618     0.310000     1.0080   ; qtot  1.840
  2619        CT1    197      GLU     CA   2619     0.070000    12.0110   ; qtot  1.910
  2620        HB1    197      GLU     HA   2620     0.090000     1.0080   ; qtot  2.000
  2621       CT2A    197      GLU     CB   2621    -0.180000    12.0110   ; qtot  1.820
  2622        HA2    197      GLU    HB1   2622     0.090000     1.0080   ; qtot  1.910
  2623        HA2    197      GLU    HB2   2623     0.090000     1.0080   ; qtot  2.000
  2624        CT2    197      GLU     CG   2624    -0.280000    12.0110   ; qtot  1.720
  2625        HA2    197      GLU    HG1   2625     0.090000     1.0080   ; qtot  1.810
  2626        HA2    197      GLU    HG2   2626     0.090000     1.0080   ; qtot  1.900
  2627         CC    197      GLU     CD   2627     0.620000    12.0110   ; qtot  2.520
  2628         OC    197      GLU    OE1   2628    -0.760000    15.9990   ; qtot  1.760
  2629         OC    197      GLU    OE2   2629    -0.760000    15.9990   ; qtot  1.000
  2630          C    197      GLU      C   2630     0.510000    12.0110   ; qtot  1.510
  2631          O    197      GLU      O   2631    -0.510000    15.9990   ; qtot  1.000
  2632        NH1    198      CYS      N   2632    -0.470000    14.0070   ; qtot  0.530
  2633          H    198      CYS     HN   2633     0.310000     1.0080   ; qtot  0.840
  2634        CT1    198      CYS     CA   2634     0.070000    12.0110   ; qtot  0.910
  2635        HB1    198      CYS     HA   2635     0.090000     1.0080   ; qtot  1.000
  2636        CT2    198      CYS     CB   2636    -0.100000    12.0110   ; qtot  0.900
  2637        HA2    198      CYS    HB1   2637     0.090000     1.0080   ; qtot  0.990
  2638        HA2    198      CYS    HB2   2638     0.090000     1.0080   ; qtot  1.080
  2639         SM    198      CYS     SG   2639    -0.080000    32.0600   ; qtot  1.000
  2640          C    198      CYS      C   2640     0.510000    12.0110   ; qtot  1.510
  2641          O    198      CYS      O   2641    -0.510000    15.9990   ; qtot  1.000
  2642        NH1    199      ARG      N   2642    -0.470000    14.0070   ; qtot  0.530
  2643          H    199      ARG     HN   2643     0.310000     1.0080   ; qtot  0.840
  2644        CT1    199      ARG     CA   2644     0.070000    12.0110   ; qtot  0.910
  2645        HB1    199      ARG     HA   2645     0.090000     1.0080   ; qtot  1.000
  2646        CT2    199      ARG     CB   2646    -0.180000    12.0110   ; qtot  0.820
  2647        HA2    199      ARG    HB1   2647     0.090000     1.0080   ; qtot  0.910
  2648        HA2    199      ARG    HB2   2648     0.090000     1.0080   ; qtot  1.000
  2649        CT2    199      ARG     CG   2649    -0.180000    12.0110   ; qtot  0.820
  2650        HA2    199      ARG    HG1   2650     0.090000     1.0080   ; qtot  0.910
  2651        HA2    199      ARG    HG2   2651     0.090000     1.0080   ; qtot  1.000
  2652        CT2    199      ARG     CD   2652     0.200000    12.0110   ; qtot  1.200
  2653        HA2    199      ARG    HD1   2653     0.090000     1.0080   ; qtot  1.290
  2654        HA2    199      ARG    HD2   2654     0.090000     1.0080   ; qtot  1.380
  2655        NC2    199      ARG     NE   2655    -0.700000    14.0070   ; qtot  0.680
  2656         HC    199      ARG     HE   2656     0.440000     1.0080   ; qtot  1.120
  2657          C    199      ARG     CZ   2657     0.640000    12.0110   ; qtot  1.760
  2658        NC2    199      ARG    NH1   2658    -0.800000    14.0070   ; qtot  0.960
  2659         HC    199      ARG   HH11   2659     0.460000     1.0080   ; qtot  1.420
  2660         HC    199      ARG   HH12   2660     0.460000     1.0080   ; qtot  1.880
  2661        NC2    199      ARG    NH2   2661    -0.800000    14.0070   ; qtot  1.080
  2662         HC    199      ARG   HH21   2662     0.460000     1.0080   ; qtot  1.540
  2663         HC    199      ARG   HH22   2663     0.460000     1.0080   ; qtot  2.000
  2664          C    199      ARG      C   2664     0.510000    12.0110   ; qtot  2.510
  2665          O    199      ARG      O   2665    -0.510000    15.9990   ; qtot  2.000
  2666          N    200      PRO      N   2666    -0.290000    14.0070   ; qtot  1.710
  2667        CP3    200      PRO     CD   2667     0.000000    12.0110   ; qtot  1.710
  2668        HA2    200      PRO    HD1   2668     0.090000     1.0080   ; qtot  1.800
  2669        HA2    200      PRO    HD2   2669     0.090000     1.0080   ; qtot  1.890
  2670        CP1    200      PRO     CA   2670     0.020000    12.0110   ; qtot  1.910
  2671        HB1    200      PRO     HA   2671     0.090000     1.0080   ; qtot  2.000
  2672        CP2    200      PRO     CB   2672    -0.180000    12.0110   ; qtot  1.820
  2673        HA2    200      PRO    HB1   2673     0.090000     1.0080   ; qtot  1.910
  2674        HA2    200      PRO    HB2   2674     0.090000     1.0080   ; qtot  2.000
  2675        CP2    200      PRO     CG   2675    -0.180000    12.0110   ; qtot  1.820
  2676        HA2    200      PRO    HG1   2676     0.090000     1.0080   ; qtot  1.910
  2677        HA2    200      PRO    HG2   2677     0.090000     1.0080   ; qtot  2.000
  2678          C    200      PRO      C   2678     0.510000    12.0110   ; qtot  2.510
  2679          O    200      PRO      O   2679    -0.510000    15.9990   ; qtot  2.000
  2680        NH1    201      THR      N   2680    -0.470000    14.0070   ; qtot  1.530
  2681          H    201      THR     HN   2681     0.310000     1.0080   ; qtot  1.840
  2682        CT1    201      THR     CA   2682     0.070000    12.0110   ; qtot  1.910
  2683        HB1    201      THR     HA   2683     0.090000     1.0080   ; qtot  2.000
  2684        CT1    201      THR     CB   2684     0.140000    12.0110   ; qtot  2.140
  2685        HA1    201      THR     HB   2685     0.090000     1.0080   ; qtot  2.230
  2686        OH1    201      THR    OG1   2686    -0.660000    15.9990   ; qtot  1.570
  2687          H    201      THR    HG1   2687     0.430000     1.0080   ; qtot  2.000
  2688        CT3    201      THR    CG2   2688    -0.270000    12.0110   ; qtot  1.730
  2689        HA3    201      THR   HG21   2689     0.090000     1.0080   ; qtot  1.820
  2690        HA3    201      THR   HG22   2690     0.090000     1.0080   ; qtot  1.910
  2691        HA3    201      THR   HG23   2691     0.090000     1.0080   ; qtot  2.000
  2692          C    201      THR      C   2692     0.510000    12.0110   ; qtot  2.510
  2693          O    201      THR      O   2693    -0.510000    15.9990   ; qtot  2.000
  2694        NH1    202      GLU      N   2694    -0.470000    14.0070   ; qtot  1.530
  2695          H    202      GLU     HN   2695     0.310000     1.0080   ; qtot  1.840
  2696        CT1    202      GLU     CA   2696     0.070000    12.0110   ; qtot  1.910
  2697        HB1    202      GLU     HA   2697     0.090000     1.0080   ; qtot  2.000
  2698       CT2A    202      GLU     CB   2698    -0.180000    12.0110   ; qtot  1.820
  2699        HA2    202      GLU    HB1   2699     0.090000     1.0080   ; qtot  1.910
  2700        HA2    202      GLU    HB2   2700     0.090000     1.0080   ; qtot  2.000
  2701        CT2    202      GLU     CG   2701    -0.280000    12.0110   ; qtot  1.720
  2702        HA2    202      GLU    HG1   2702     0.090000     1.0080   ; qtot  1.810
  2703        HA2    202      GLU    HG2   2703     0.090000     1.0080   ; qtot  1.900
  2704         CC    202      GLU     CD   2704     0.620000    12.0110   ; qtot  2.520
  2705         OC    202      GLU    OE1   2705    -0.760000    15.9990   ; qtot  1.760
  2706         OC    202      GLU    OE2   2706    -0.760000    15.9990   ; qtot  1.000
  2707          C    202      GLU      C   2707     0.510000    12.0110   ; qtot  1.510
  2708          O    202      GLU      O   2708    -0.510000    15.9990   ; qtot  1.000
  2709        NH1    203      PHE      N   2709    -0.470000    14.0070   ; qtot  0.530
  2710          H    203      PHE     HN   2710     0.310000     1.0080   ; qtot  0.840
  2711        CT1    203      PHE     CA   2711     0.070000    12.0110   ; qtot  0.910
  2712        HB1    203      PHE     HA   2712     0.090000     1.0080   ; qtot  1.000
  2713        CT2    203      PHE     CB   2713    -0.180000    12.0110   ; qtot  0.820
  2714        HA2    203      PHE    HB1   2714     0.090000     1.0080   ; qtot  0.910
  2715        HA2    203      PHE    HB2   2715     0.090000     1.0080   ; qtot  1.000
  2716         CA    203      PHE     CG   2716     0.000000    12.0110   ; qtot  1.000
  2717         CA    203      PHE    CD1   2717    -0.115000    12.0110   ; qtot  0.885
  2718         HP    203      PHE    HD1   2718     0.115000     1.0080   ; qtot  1.000
  2719         CA    203      PHE    CE1   2719    -0.115000    12.0110   ; qtot  0.885
  2720         HP    203      PHE    HE1   2720     0.115000     1.0080   ; qtot  1.000
  2721         CA    203      PHE     CZ   2721    -0.115000    12.0110   ; qtot  0.885
  2722         HP    203      PHE     HZ   2722     0.115000     1.0080   ; qtot  1.000
  2723         CA    203      PHE    CD2   2723    -0.115000    12.0110   ; qtot  0.885
  2724         HP    203      PHE    HD2   2724     0.115000     1.0080   ; qtot  1.000
  2725         CA    203      PHE    CE2   2725    -0.115000    12.0110   ; qtot  0.885
  2726         HP    203      PHE    HE2   2726     0.115000     1.0080   ; qtot  1.000
  2727          C    203      PHE      C   2727     0.510000    12.0110   ; qtot  1.510
  2728          O    203      PHE      O   2728    -0.510000    15.9990   ; qtot  1.000
  2729        NH1    204      ALA      N   2729    -0.470000    14.0070   ; qtot  0.530
  2730          H    204      ALA     HN   2730     0.310000     1.0080   ; qtot  0.840
  2731        CT1    204      ALA     CA   2731     0.070000    12.0110   ; qtot  0.910
  2732        HB1    204      ALA     HA   2732     0.090000     1.0080   ; qtot  1.000
  2733        CT3    204      ALA     CB   2733    -0.270000    12.0110   ; qtot  0.730
  2734        HA3    204      ALA    HB1   2734     0.090000     1.0080   ; qtot  0.820
  2735        HA3    204      ALA    HB2   2735     0.090000     1.0080   ; qtot  0.910
  2736        HA3    204      ALA    HB3   2736     0.090000     1.0080   ; qtot  1.000
  2737          C    204      ALA      C   2737     0.510000    12.0110   ; qtot  1.510
  2738          O    204      ALA      O   2738    -0.510000    15.9990   ; qtot  1.000
  2739        NH1    205      VAL      N   2739    -0.470000    14.0070   ; qtot  0.530
  2740          H    205      VAL     HN   2740     0.310000     1.0080   ; qtot  0.840
  2741        CT1    205      VAL     CA   2741     0.070000    12.0110   ; qtot  0.910
  2742        HB1    205      VAL     HA   2742     0.090000     1.0080   ; qtot  1.000
  2743        CT1    205      VAL     CB   2743    -0.090000    12.0110   ; qtot  0.910
  2744        HA1    205      VAL     HB   2744     0.090000     1.0080   ; qtot  1.000
  2745        CT3    205      VAL    CG1   2745    -0.270000    12.0110   ; qtot  0.730
  2746        HA3    205      VAL   HG11   2746     0.090000     1.0080   ; qtot  0.820
  2747        HA3    205      VAL   HG12   2747     0.090000     1.0080   ; qtot  0.910
  2748        HA3    205      VAL   HG13   2748     0.090000     1.0080   ; qtot  1.000
  2749        CT3    205      VAL    CG2   2749    -0.270000    12.0110   ; qtot  0.730
  2750        HA3    205      VAL   HG21   2750     0.090000     1.0080   ; qtot  0.820
  2751        HA3    205      VAL   HG22   2751     0.090000     1.0080   ; qtot  0.910
  2752        HA3    205      VAL   HG23   2752     0.090000     1.0080   ; qtot  1.000
  2753          C    205      VAL      C   2753     0.510000    12.0110   ; qtot  1.510
  2754          O    205      VAL      O   2754    -0.510000    15.9990   ; qtot  1.000
  2755        NH1    206      ARG      N   2755    -0.470000    14.0070   ; qtot  0.530
  2756          H    206      ARG     HN   2756     0.310000     1.0080   ; qtot  0.840
  2757        CT1    206      ARG     CA   2757     0.070000    12.0110   ; qtot  0.910
  2758        HB1    206      ARG     HA   2758     0.090000     1.0080   ; qtot  1.000
  2759        CT2    206      ARG     CB   2759    -0.180000    12.0110   ; qtot  0.820
  2760        HA2    206      ARG    HB1   2760     0.090000     1.0080   ; qtot  0.910
  2761        HA2    206      ARG    HB2   2761     0.090000     1.0080   ; qtot  1.000
  2762        CT2    206      ARG     CG   2762    -0.180000    12.0110   ; qtot  0.820
  2763        HA2    206      ARG    HG1   2763     0.090000     1.0080   ; qtot  0.910
  2764        HA2    206      ARG    HG2   2764     0.090000     1.0080   ; qtot  1.000
  2765        CT2    206      ARG     CD   2765     0.200000    12.0110   ; qtot  1.200
  2766        HA2    206      ARG    HD1   2766     0.090000     1.0080   ; qtot  1.290
  2767        HA2    206      ARG    HD2   2767     0.090000     1.0080   ; qtot  1.380
  2768        NC2    206      ARG     NE   2768    -0.700000    14.0070   ; qtot  0.680
  2769         HC    206      ARG     HE   2769     0.440000     1.0080   ; qtot  1.120
  2770          C    206      ARG     CZ   2770     0.640000    12.0110   ; qtot  1.760
  2771        NC2    206      ARG    NH1   2771    -0.800000    14.0070   ; qtot  0.960
  2772         HC    206      ARG   HH11   2772     0.460000     1.0080   ; qtot  1.420
  2773         HC    206      ARG   HH12   2773     0.460000     1.0080   ; qtot  1.880
  2774        NC2    206      ARG    NH2   2774    -0.800000    14.0070   ; qtot  1.080
  2775         HC    206      ARG   HH21   2775     0.460000     1.0080   ; qtot  1.540
  2776         HC    206      ARG   HH22   2776     0.460000     1.0080   ; qtot  2.000
  2777          C    206      ARG      C   2777     0.510000    12.0110   ; qtot  2.510
  2778          O    206      ARG      O   2778    -0.510000    15.9990   ; qtot  2.000
  2779        NH1    207      SER      N   2779    -0.470000    14.0070   ; qtot  1.530
  2780          H    207      SER     HN   2780     0.310000     1.0080   ; qtot  1.840
  2781        CT1    207      SER     CA   2781     0.070000    12.0110   ; qtot  1.910
  2782        HB1    207      SER     HA   2782     0.090000     1.0080   ; qtot  2.000
  2783        CT2    207      SER     CB   2783     0.050000    12.0110   ; qtot  2.050
  2784        HA2    207      SER    HB1   2784     0.090000     1.0080   ; qtot  2.140
  2785        HA2    207      SER    HB2   2785     0.090000     1.0080   ; qtot  2.230
  2786        OH1    207      SER     OG   2786    -0.660000    15.9990   ; qtot  1.570
  2787          H    207      SER    HG1   2787     0.430000     1.0080   ; qtot  2.000
  2788          C    207      SER      C   2788     0.510000    12.0110   ; qtot  2.510
  2789          O    207      SER      O   2789    -0.510000    15.9990   ; qtot  2.000
  2790        NH1    208      GLY      N   2790    -0.470000    14.0070   ; qtot  1.530
  2791          H    208      GLY     HN   2791     0.310000     1.0080   ; qtot  1.840
  2792        CT2    208      GLY     CA   2792    -0.020000    12.0110   ; qtot  1.820
  2793        HB2    208      GLY    HA1   2793     0.090000     1.0080   ; qtot  1.910
  2794        HB2    208      GLY    HA2   2794     0.090000     1.0080   ; qtot  2.000
  2795          C    208      GLY      C   2795     0.510000    12.0110   ; qtot  2.510
  2796          O    208      GLY      O   2796    -0.510000    15.9990   ; qtot  2.000
  2797        NH1    209      LEU      N   2797    -0.470000    14.0070   ; qtot  1.530
  2798          H    209      LEU     HN   2798     0.310000     1.0080   ; qtot  1.840
  2799        CT1    209      LEU     CA   2799     0.070000    12.0110   ; qtot  1.910
  2800        HB1    209      LEU     HA   2800     0.090000     1.0080   ; qtot  2.000
  2801        CT2    209      LEU     CB   2801    -0.180000    12.0110   ; qtot  1.820
  2802        HA2    209      LEU    HB1   2802     0.090000     1.0080   ; qtot  1.910
  2803        HA2    209      LEU    HB2   2803     0.090000     1.0080   ; qtot  2.000
  2804        CT1    209      LEU     CG   2804    -0.090000    12.0110   ; qtot  1.910
  2805        HA1    209      LEU     HG   2805     0.090000     1.0080   ; qtot  2.000
  2806        CT3    209      LEU    CD1   2806    -0.270000    12.0110   ; qtot  1.730
  2807        HA3    209      LEU   HD11   2807     0.090000     1.0080   ; qtot  1.820
  2808        HA3    209      LEU   HD12   2808     0.090000     1.0080   ; qtot  1.910
  2809        HA3    209      LEU   HD13   2809     0.090000     1.0080   ; qtot  2.000
  2810        CT3    209      LEU    CD2   2810    -0.270000    12.0110   ; qtot  1.730
  2811        HA3    209      LEU   HD21   2811     0.090000     1.0080   ; qtot  1.820
  2812        HA3    209      LEU   HD22   2812     0.090000     1.0080   ; qtot  1.910
  2813        HA3    209      LEU   HD23   2813     0.090000     1.0080   ; qtot  2.000
  2814          C    209      LEU      C   2814     0.510000    12.0110   ; qtot  2.510
  2815          O    209      LEU      O   2815    -0.510000    15.9990   ; qtot  2.000
  2816        NH1    210      LEU      N   2816    -0.470000    14.0070   ; qtot  1.530
  2817          H    210      LEU     HN   2817     0.310000     1.0080   ; qtot  1.840
  2818        CT1    210      LEU     CA   2818     0.070000    12.0110   ; qtot  1.910
  2819        HB1    210      LEU     HA   2819     0.090000     1.0080   ; qtot  2.000
  2820        CT2    210      LEU     CB   2820    -0.180000    12.0110   ; qtot  1.820
  2821        HA2    210      LEU    HB1   2821     0.090000     1.0080   ; qtot  1.910
  2822        HA2    210      LEU    HB2   2822     0.090000     1.0080   ; qtot  2.000
  2823        CT1    210      LEU     CG   2823    -0.090000    12.0110   ; qtot  1.910
  2824        HA1    210      LEU     HG   2824     0.090000     1.0080   ; qtot  2.000
  2825        CT3    210      LEU    CD1   2825    -0.270000    12.0110   ; qtot  1.730
  2826        HA3    210      LEU   HD11   2826     0.090000     1.0080   ; qtot  1.820
  2827        HA3    210      LEU   HD12   2827     0.090000     1.0080   ; qtot  1.910
  2828        HA3    210      LEU   HD13   2828     0.090000     1.0080   ; qtot  2.000
  2829        CT3    210      LEU    CD2   2829    -0.270000    12.0110   ; qtot  1.730
  2830        HA3    210      LEU   HD21   2830     0.090000     1.0080   ; qtot  1.820
  2831        HA3    210      LEU   HD22   2831     0.090000     1.0080   ; qtot  1.910
  2832        HA3    210      LEU   HD23   2832     0.090000     1.0080   ; qtot  2.000
  2833          C    210      LEU      C   2833     0.510000    12.0110   ; qtot  2.510
  2834          O    210      LEU      O   2834    -0.510000    15.9990   ; qtot  2.000
  2835        NH1    211      THR      N   2835    -0.470000    14.0070   ; qtot  1.530
  2836          H    211      THR     HN   2836     0.310000     1.0080   ; qtot  1.840
  2837        CT1    211      THR     CA   2837     0.070000    12.0110   ; qtot  1.910
  2838        HB1    211      THR     HA   2838     0.090000     1.0080   ; qtot  2.000
  2839        CT1    211      THR     CB   2839     0.140000    12.0110   ; qtot  2.140
  2840        HA1    211      THR     HB   2840     0.090000     1.0080   ; qtot  2.230
  2841        OH1    211      THR    OG1   2841    -0.660000    15.9990   ; qtot  1.570
  2842          H    211      THR    HG1   2842     0.430000     1.0080   ; qtot  2.000
  2843        CT3    211      THR    CG2   2843    -0.270000    12.0110   ; qtot  1.730
  2844        HA3    211      THR   HG21   2844     0.090000     1.0080   ; qtot  1.820
  2845        HA3    211      THR   HG22   2845     0.090000     1.0080   ; qtot  1.910
  2846        HA3    211      THR   HG23   2846     0.090000     1.0080   ; qtot  2.000
  2847          C    211      THR      C   2847     0.510000    12.0110   ; qtot  2.510
  2848          O    211      THR      O   2848    -0.510000    15.9990   ; qtot  2.000
  2849        NH1    212      VAL      N   2849    -0.470000    14.0070   ; qtot  1.530
  2850          H    212      VAL     HN   2850     0.310000     1.0080   ; qtot  1.840
  2851        CT1    212      VAL     CA   2851     0.070000    12.0110   ; qtot  1.910
  2852        HB1    212      VAL     HA   2852     0.090000     1.0080   ; qtot  2.000
  2853        CT1    212      VAL     CB   2853    -0.090000    12.0110   ; qtot  1.910
  2854        HA1    212      VAL     HB   2854     0.090000     1.0080   ; qtot  2.000
  2855        CT3    212      VAL    CG1   2855    -0.270000    12.0110   ; qtot  1.730
  2856        HA3    212      VAL   HG11   2856     0.090000     1.0080   ; qtot  1.820
  2857        HA3    212      VAL   HG12   2857     0.090000     1.0080   ; qtot  1.910
  2858        HA3    212      VAL   HG13   2858     0.090000     1.0080   ; qtot  2.000
  2859        CT3    212      VAL    CG2   2859    -0.270000    12.0110   ; qtot  1.730
  2860        HA3    212      VAL   HG21   2860     0.090000     1.0080   ; qtot  1.820
  2861        HA3    212      VAL   HG22   2861     0.090000     1.0080   ; qtot  1.910
  2862        HA3    212      VAL   HG23   2862     0.090000     1.0080   ; qtot  2.000
  2863          C    212      VAL      C   2863     0.510000    12.0110   ; qtot  2.510
  2864          O    212      VAL      O   2864    -0.510000    15.9990   ; qtot  2.000
  2865        NH1    213      MET      N   2865    -0.470000    14.0070   ; qtot  1.530
  2866          H    213      MET     HN   2866     0.310000     1.0080   ; qtot  1.840
  2867        CT1    213      MET     CA   2867     0.070000    12.0110   ; qtot  1.910
  2868        HB1    213      MET     HA   2868     0.090000     1.0080   ; qtot  2.000
  2869        CT2    213      MET     CB   2869    -0.180000    12.0110   ; qtot  1.820
  2870        HA2    213      MET    HB1   2870     0.090000     1.0080   ; qtot  1.910
  2871        HA2    213      MET    HB2   2871     0.090000     1.0080   ; qtot  2.000
  2872        CT2    213      MET     CG   2872    -0.140000    12.0110   ; qtot  1.860
  2873        HA2    213      MET    HG1   2873     0.090000     1.0080   ; qtot  1.950
  2874        HA2    213      MET    HG2   2874     0.090000     1.0080   ; qtot  2.040
  2875          S    213      MET     SD   2875    -0.090000    32.0600   ; qtot  1.950
  2876        CT3    213      MET     CE   2876    -0.220000    12.0110   ; qtot  1.730
  2877        HA3    213      MET    HE1   2877     0.090000     1.0080   ; qtot  1.820
  2878        HA3    213      MET    HE2   2878     0.090000     1.0080   ; qtot  1.910
  2879        HA3    213      MET    HE3   2879     0.090000     1.0080   ; qtot  2.000
  2880          C    213      MET      C   2880     0.510000    12.0110   ; qtot  2.510
  2881          O    213      MET      O   2881    -0.510000    15.9990   ; qtot  2.000
  2882        NH1    214      VAL      N   2882    -0.470000    14.0070   ; qtot  1.530
  2883          H    214      VAL     HN   2883     0.310000     1.0080   ; qtot  1.840
  2884        CT1    214      VAL     CA   2884     0.070000    12.0110   ; qtot  1.910
  2885        HB1    214      VAL     HA   2885     0.090000     1.0080   ; qtot  2.000
  2886        CT1    214      VAL     CB   2886    -0.090000    12.0110   ; qtot  1.910
  2887        HA1    214      VAL     HB   2887     0.090000     1.0080   ; qtot  2.000
  2888        CT3    214      VAL    CG1   2888    -0.270000    12.0110   ; qtot  1.730
  2889        HA3    214      VAL   HG11   2889     0.090000     1.0080   ; qtot  1.820
  2890        HA3    214      VAL   HG12   2890     0.090000     1.0080   ; qtot  1.910
  2891        HA3    214      VAL   HG13   2891     0.090000     1.0080   ; qtot  2.000
  2892        CT3    214      VAL    CG2   2892    -0.270000    12.0110   ; qtot  1.730
  2893        HA3    214      VAL   HG21   2893     0.090000     1.0080   ; qtot  1.820
  2894        HA3    214      VAL   HG22   2894     0.090000     1.0080   ; qtot  1.910
  2895        HA3    214      VAL   HG23   2895     0.090000     1.0080   ; qtot  2.000
  2896          C    214      VAL      C   2896     0.510000    12.0110   ; qtot  2.510
  2897          O    214      VAL      O   2897    -0.510000    15.9990   ; qtot  2.000
  2898        NH1    215      TRP      N   2898    -0.470000    14.0070   ; qtot  1.530
  2899          H    215      TRP     HN   2899     0.310000     1.0080   ; qtot  1.840
  2900        CT1    215      TRP     CA   2900     0.070000    12.0110   ; qtot  1.910
  2901        HB1    215      TRP     HA   2901     0.090000     1.0080   ; qtot  2.000
  2902        CT2    215      TRP     CB   2902    -0.180000    12.0110   ; qtot  1.820
  2903        HA2    215      TRP    HB1   2903     0.090000     1.0080   ; qtot  1.910
  2904        HA2    215      TRP    HB2   2904     0.090000     1.0080   ; qtot  2.000
  2905         CY    215      TRP     CG   2905    -0.030000    12.0110   ; qtot  1.970
  2906         CA    215      TRP    CD1   2906    -0.150000    12.0110   ; qtot  1.820
  2907         HP    215      TRP    HD1   2907     0.220000     1.0080   ; qtot  2.040
  2908         NY    215      TRP    NE1   2908    -0.510000    14.0070   ; qtot  1.530
  2909          H    215      TRP    HE1   2909     0.370000     1.0080   ; qtot  1.900
  2910        CPT    215      TRP    CE2   2910     0.240000    12.0110   ; qtot  2.140
  2911        CPT    215      TRP    CD2   2911     0.110000    12.0110   ; qtot  2.250
  2912        CAI    215      TRP    CE3   2912    -0.250000    12.0110   ; qtot  2.000
  2913         HP    215      TRP    HE3   2913     0.170000     1.0080   ; qtot  2.170
  2914         CA    215      TRP    CZ3   2914    -0.200000    12.0110   ; qtot  1.970
  2915         HP    215      TRP    HZ3   2915     0.140000     1.0080   ; qtot  2.110
  2916        CAI    215      TRP    CZ2   2916    -0.270000    12.0110   ; qtot  1.840
  2917         HP    215      TRP    HZ2   2917     0.160000     1.0080   ; qtot  2.000
  2918         CA    215      TRP    CH2   2918    -0.140000    12.0110   ; qtot  1.860
  2919         HP    215      TRP    HH2   2919     0.140000     1.0080   ; qtot  2.000
  2920          C    215      TRP      C   2920     0.510000    12.0110   ; qtot  2.510
  2921          O    215      TRP      O   2921    -0.510000    15.9990   ; qtot  2.000
  2922        NH1    216      VAL      N   2922    -0.470000    14.0070   ; qtot  1.530
  2923          H    216      VAL     HN   2923     0.310000     1.0080   ; qtot  1.840
  2924        CT1    216      VAL     CA   2924     0.070000    12.0110   ; qtot  1.910
  2925        HB1    216      VAL     HA   2925     0.090000     1.0080   ; qtot  2.000
  2926        CT1    216      VAL     CB   2926    -0.090000    12.0110   ; qtot  1.910
  2927        HA1    216      VAL     HB   2927     0.090000     1.0080   ; qtot  2.000
  2928        CT3    216      VAL    CG1   2928    -0.270000    12.0110   ; qtot  1.730
  2929        HA3    216      VAL   HG11   2929     0.090000     1.0080   ; qtot  1.820
  2930        HA3    216      VAL   HG12   2930     0.090000     1.0080   ; qtot  1.910
  2931        HA3    216      VAL   HG13   2931     0.090000     1.0080   ; qtot  2.000
  2932        CT3    216      VAL    CG2   2932    -0.270000    12.0110   ; qtot  1.730
  2933        HA3    216      VAL   HG21   2933     0.090000     1.0080   ; qtot  1.820
  2934        HA3    216      VAL   HG22   2934     0.090000     1.0080   ; qtot  1.910
  2935        HA3    216      VAL   HG23   2935     0.090000     1.0080   ; qtot  2.000
  2936          C    216      VAL      C   2936     0.510000    12.0110   ; qtot  2.510
  2937          O    216      VAL      O   2937    -0.510000    15.9990   ; qtot  2.000
  2938        NH1    217      SER      N   2938    -0.470000    14.0070   ; qtot  1.530
  2939          H    217      SER     HN   2939     0.310000     1.0080   ; qtot  1.840
  2940        CT1    217      SER     CA   2940     0.070000    12.0110   ; qtot  1.910
  2941        HB1    217      SER     HA   2941     0.090000     1.0080   ; qtot  2.000
  2942        CT2    217      SER     CB   2942     0.050000    12.0110   ; qtot  2.050
  2943        HA2    217      SER    HB1   2943     0.090000     1.0080   ; qtot  2.140
  2944        HA2    217      SER    HB2   2944     0.090000     1.0080   ; qtot  2.230
  2945        OH1    217      SER     OG   2945    -0.660000    15.9990   ; qtot  1.570
  2946          H    217      SER    HG1   2946     0.430000     1.0080   ; qtot  2.000
  2947          C    217      SER      C   2947     0.510000    12.0110   ; qtot  2.510
  2948          O    217      SER      O   2948    -0.510000    15.9990   ; qtot  2.000
  2949        NH1    218      SER      N   2949    -0.470000    14.0070   ; qtot  1.530
  2950          H    218      SER     HN   2950     0.310000     1.0080   ; qtot  1.840
  2951        CT1    218      SER     CA   2951     0.070000    12.0110   ; qtot  1.910
  2952        HB1    218      SER     HA   2952     0.090000     1.0080   ; qtot  2.000
  2953        CT2    218      SER     CB   2953     0.050000    12.0110   ; qtot  2.050
  2954        HA2    218      SER    HB1   2954     0.090000     1.0080   ; qtot  2.140
  2955        HA2    218      SER    HB2   2955     0.090000     1.0080   ; qtot  2.230
  2956        OH1    218      SER     OG   2956    -0.660000    15.9990   ; qtot  1.570
  2957          H    218      SER    HG1   2957     0.430000     1.0080   ; qtot  2.000
  2958          C    218      SER      C   2958     0.510000    12.0110   ; qtot  2.510
  2959          O    218      SER      O   2959    -0.510000    15.9990   ; qtot  2.000
  2960        NH1    219      ILE      N   2960    -0.470000    14.0070   ; qtot  1.530
  2961          H    219      ILE     HN   2961     0.310000     1.0080   ; qtot  1.840
  2962        CT1    219      ILE     CA   2962     0.070000    12.0110   ; qtot  1.910
  2963        HB1    219      ILE     HA   2963     0.090000     1.0080   ; qtot  2.000
  2964        CT1    219      ILE     CB   2964    -0.090000    12.0110   ; qtot  1.910
  2965        HA1    219      ILE     HB   2965     0.090000     1.0080   ; qtot  2.000
  2966        CT3    219      ILE    CG2   2966    -0.270000    12.0110   ; qtot  1.730
  2967        HA3    219      ILE   HG21   2967     0.090000     1.0080   ; qtot  1.820
  2968        HA3    219      ILE   HG22   2968     0.090000     1.0080   ; qtot  1.910
  2969        HA3    219      ILE   HG23   2969     0.090000     1.0080   ; qtot  2.000
  2970        CT2    219      ILE    CG1   2970    -0.180000    12.0110   ; qtot  1.820
  2971        HA2    219      ILE   HG11   2971     0.090000     1.0080   ; qtot  1.910
  2972        HA2    219      ILE   HG12   2972     0.090000     1.0080   ; qtot  2.000
  2973        CT3    219      ILE     CD   2973    -0.270000    12.0110   ; qtot  1.730
  2974        HA3    219      ILE    HD1   2974     0.090000     1.0080   ; qtot  1.820
  2975        HA3    219      ILE    HD2   2975     0.090000     1.0080   ; qtot  1.910
  2976        HA3    219      ILE    HD3   2976     0.090000     1.0080   ; qtot  2.000
  2977          C    219      ILE      C   2977     0.510000    12.0110   ; qtot  2.510
  2978          O    219      ILE      O   2978    -0.510000    15.9990   ; qtot  2.000
  2979        NH1    220      PHE      N   2979    -0.470000    14.0070   ; qtot  1.530
  2980          H    220      PHE     HN   2980     0.310000     1.0080   ; qtot  1.840
  2981        CT1    220      PHE     CA   2981     0.070000    12.0110   ; qtot  1.910
  2982        HB1    220      PHE     HA   2982     0.090000     1.0080   ; qtot  2.000
  2983        CT2    220      PHE     CB   2983    -0.180000    12.0110   ; qtot  1.820
  2984        HA2    220      PHE    HB1   2984     0.090000     1.0080   ; qtot  1.910
  2985        HA2    220      PHE    HB2   2985     0.090000     1.0080   ; qtot  2.000
  2986         CA    220      PHE     CG   2986     0.000000    12.0110   ; qtot  2.000
  2987         CA    220      PHE    CD1   2987    -0.115000    12.0110   ; qtot  1.885
  2988         HP    220      PHE    HD1   2988     0.115000     1.0080   ; qtot  2.000
  2989         CA    220      PHE    CE1   2989    -0.115000    12.0110   ; qtot  1.885
  2990         HP    220      PHE    HE1   2990     0.115000     1.0080   ; qtot  2.000
  2991         CA    220      PHE     CZ   2991    -0.115000    12.0110   ; qtot  1.885
  2992         HP    220      PHE     HZ   2992     0.115000     1.0080   ; qtot  2.000
  2993         CA    220      PHE    CD2   2993    -0.115000    12.0110   ; qtot  1.885
  2994         HP    220      PHE    HD2   2994     0.115000     1.0080   ; qtot  2.000
  2995         CA    220      PHE    CE2   2995    -0.115000    12.0110   ; qtot  1.885
  2996         HP    220      PHE    HE2   2996     0.115000     1.0080   ; qtot  2.000
  2997          C    220      PHE      C   2997     0.510000    12.0110   ; qtot  2.510
  2998          O    220      PHE      O   2998    -0.510000    15.9990   ; qtot  2.000
  2999        NH1    221      PHE      N   2999    -0.470000    14.0070   ; qtot  1.530
  3000          H    221      PHE     HN   3000     0.310000     1.0080   ; qtot  1.840
  3001        CT1    221      PHE     CA   3001     0.070000    12.0110   ; qtot  1.910
  3002        HB1    221      PHE     HA   3002     0.090000     1.0080   ; qtot  2.000
  3003        CT2    221      PHE     CB   3003    -0.180000    12.0110   ; qtot  1.820
  3004        HA2    221      PHE    HB1   3004     0.090000     1.0080   ; qtot  1.910
  3005        HA2    221      PHE    HB2   3005     0.090000     1.0080   ; qtot  2.000
  3006         CA    221      PHE     CG   3006     0.000000    12.0110   ; qtot  2.000
  3007         CA    221      PHE    CD1   3007    -0.115000    12.0110   ; qtot  1.885
  3008         HP    221      PHE    HD1   3008     0.115000     1.0080   ; qtot  2.000
  3009         CA    221      PHE    CE1   3009    -0.115000    12.0110   ; qtot  1.885
  3010         HP    221      PHE    HE1   3010     0.115000     1.0080   ; qtot  2.000
  3011         CA    221      PHE     CZ   3011    -0.115000    12.0110   ; qtot  1.885
  3012         HP    221      PHE     HZ   3012     0.115000     1.0080   ; qtot  2.000
  3013         CA    221      PHE    CD2   3013    -0.115000    12.0110   ; qtot  1.885
  3014         HP    221      PHE    HD2   3014     0.115000     1.0080   ; qtot  2.000
  3015         CA    221      PHE    CE2   3015    -0.115000    12.0110   ; qtot  1.885
  3016         HP    221      PHE    HE2   3016     0.115000     1.0080   ; qtot  2.000
  3017          C    221      PHE      C   3017     0.510000    12.0110   ; qtot  2.510
  3018          O    221      PHE      O   3018    -0.510000    15.9990   ; qtot  2.000
  3019        NH1    222      PHE      N   3019    -0.470000    14.0070   ; qtot  1.530
  3020          H    222      PHE     HN   3020     0.310000     1.0080   ; qtot  1.840
  3021        CT1    222      PHE     CA   3021     0.070000    12.0110   ; qtot  1.910
  3022        HB1    222      PHE     HA   3022     0.090000     1.0080   ; qtot  2.000
  3023        CT2    222      PHE     CB   3023    -0.180000    12.0110   ; qtot  1.820
  3024        HA2    222      PHE    HB1   3024     0.090000     1.0080   ; qtot  1.910
  3025        HA2    222      PHE    HB2   3025     0.090000     1.0080   ; qtot  2.000
  3026         CA    222      PHE     CG   3026     0.000000    12.0110   ; qtot  2.000
  3027         CA    222      PHE    CD1   3027    -0.115000    12.0110   ; qtot  1.885
  3028         HP    222      PHE    HD1   3028     0.115000     1.0080   ; qtot  2.000
  3029         CA    222      PHE    CE1   3029    -0.115000    12.0110   ; qtot  1.885
  3030         HP    222      PHE    HE1   3030     0.115000     1.0080   ; qtot  2.000
  3031         CA    222      PHE     CZ   3031    -0.115000    12.0110   ; qtot  1.885
  3032         HP    222      PHE     HZ   3032     0.115000     1.0080   ; qtot  2.000
  3033         CA    222      PHE    CD2   3033    -0.115000    12.0110   ; qtot  1.885
  3034         HP    222      PHE    HD2   3034     0.115000     1.0080   ; qtot  2.000
  3035         CA    222      PHE    CE2   3035    -0.115000    12.0110   ; qtot  1.885
  3036         HP    222      PHE    HE2   3036     0.115000     1.0080   ; qtot  2.000
  3037          C    222      PHE      C   3037     0.510000    12.0110   ; qtot  2.510
  3038          O    222      PHE      O   3038    -0.510000    15.9990   ; qtot  2.000
  3039        NH1    223      LEU      N   3039    -0.470000    14.0070   ; qtot  1.530
  3040          H    223      LEU     HN   3040     0.310000     1.0080   ; qtot  1.840
  3041        CT1    223      LEU     CA   3041     0.070000    12.0110   ; qtot  1.910
  3042        HB1    223      LEU     HA   3042     0.090000     1.0080   ; qtot  2.000
  3043        CT2    223      LEU     CB   3043    -0.180000    12.0110   ; qtot  1.820
  3044        HA2    223      LEU    HB1   3044     0.090000     1.0080   ; qtot  1.910
  3045        HA2    223      LEU    HB2   3045     0.090000     1.0080   ; qtot  2.000
  3046        CT1    223      LEU     CG   3046    -0.090000    12.0110   ; qtot  1.910
  3047        HA1    223      LEU     HG   3047     0.090000     1.0080   ; qtot  2.000
  3048        CT3    223      LEU    CD1   3048    -0.270000    12.0110   ; qtot  1.730
  3049        HA3    223      LEU   HD11   3049     0.090000     1.0080   ; qtot  1.820
  3050        HA3    223      LEU   HD12   3050     0.090000     1.0080   ; qtot  1.910
  3051        HA3    223      LEU   HD13   3051     0.090000     1.0080   ; qtot  2.000
  3052        CT3    223      LEU    CD2   3052    -0.270000    12.0110   ; qtot  1.730
  3053        HA3    223      LEU   HD21   3053     0.090000     1.0080   ; qtot  1.820
  3054        HA3    223      LEU   HD22   3054     0.090000     1.0080   ; qtot  1.910
  3055        HA3    223      LEU   HD23   3055     0.090000     1.0080   ; qtot  2.000
  3056          C    223      LEU      C   3056     0.510000    12.0110   ; qtot  2.510
  3057          O    223      LEU      O   3057    -0.510000    15.9990   ; qtot  2.000
  3058          N    224      PRO      N   3058    -0.290000    14.0070   ; qtot  1.710
  3059        CP3    224      PRO     CD   3059     0.000000    12.0110   ; qtot  1.710
  3060        HA2    224      PRO    HD1   3060     0.090000     1.0080   ; qtot  1.800
  3061        HA2    224      PRO    HD2   3061     0.090000     1.0080   ; qtot  1.890
  3062        CP1    224      PRO     CA   3062     0.020000    12.0110   ; qtot  1.910
  3063        HB1    224      PRO     HA   3063     0.090000     1.0080   ; qtot  2.000
  3064        CP2    224      PRO     CB   3064    -0.180000    12.0110   ; qtot  1.820
  3065        HA2    224      PRO    HB1   3065     0.090000     1.0080   ; qtot  1.910
  3066        HA2    224      PRO    HB2   3066     0.090000     1.0080   ; qtot  2.000
  3067        CP2    224      PRO     CG   3067    -0.180000    12.0110   ; qtot  1.820
  3068        HA2    224      PRO    HG1   3068     0.090000     1.0080   ; qtot  1.910
  3069        HA2    224      PRO    HG2   3069     0.090000     1.0080   ; qtot  2.000
  3070          C    224      PRO      C   3070     0.510000    12.0110   ; qtot  2.510
  3071          O    224      PRO      O   3071    -0.510000    15.9990   ; qtot  2.000
  3072        NH1    225      VAL      N   3072    -0.470000    14.0070   ; qtot  1.530
  3073          H    225      VAL     HN   3073     0.310000     1.0080   ; qtot  1.840
  3074        CT1    225      VAL     CA   3074     0.070000    12.0110   ; qtot  1.910
  3075        HB1    225      VAL     HA   3075     0.090000     1.0080   ; qtot  2.000
  3076        CT1    225      VAL     CB   3076    -0.090000    12.0110   ; qtot  1.910
  3077        HA1    225      VAL     HB   3077     0.090000     1.0080   ; qtot  2.000
  3078        CT3    225      VAL    CG1   3078    -0.270000    12.0110   ; qtot  1.730
  3079        HA3    225      VAL   HG11   3079     0.090000     1.0080   ; qtot  1.820
  3080        HA3    225      VAL   HG12   3080     0.090000     1.0080   ; qtot  1.910
  3081        HA3    225      VAL   HG13   3081     0.090000     1.0080   ; qtot  2.000
  3082        CT3    225      VAL    CG2   3082    -0.270000    12.0110   ; qtot  1.730
  3083        HA3    225      VAL   HG21   3083     0.090000     1.0080   ; qtot  1.820
  3084        HA3    225      VAL   HG22   3084     0.090000     1.0080   ; qtot  1.910
  3085        HA3    225      VAL   HG23   3085     0.090000     1.0080   ; qtot  2.000
  3086          C    225      VAL      C   3086     0.510000    12.0110   ; qtot  2.510
  3087          O    225      VAL      O   3087    -0.510000    15.9990   ; qtot  2.000
  3088        NH1    226      PHE      N   3088    -0.470000    14.0070   ; qtot  1.530
  3089          H    226      PHE     HN   3089     0.310000     1.0080   ; qtot  1.840
  3090        CT1    226      PHE     CA   3090     0.070000    12.0110   ; qtot  1.910
  3091        HB1    226      PHE     HA   3091     0.090000     1.0080   ; qtot  2.000
  3092        CT2    226      PHE     CB   3092    -0.180000    12.0110   ; qtot  1.820
  3093        HA2    226      PHE    HB1   3093     0.090000     1.0080   ; qtot  1.910
  3094        HA2    226      PHE    HB2   3094     0.090000     1.0080   ; qtot  2.000
  3095         CA    226      PHE     CG   3095     0.000000    12.0110   ; qtot  2.000
  3096         CA    226      PHE    CD1   3096    -0.115000    12.0110   ; qtot  1.885
  3097         HP    226      PHE    HD1   3097     0.115000     1.0080   ; qtot  2.000
  3098         CA    226      PHE    CE1   3098    -0.115000    12.0110   ; qtot  1.885
  3099         HP    226      PHE    HE1   3099     0.115000     1.0080   ; qtot  2.000
  3100         CA    226      PHE     CZ   3100    -0.115000    12.0110   ; qtot  1.885
  3101         HP    226      PHE     HZ   3101     0.115000     1.0080   ; qtot  2.000
  3102         CA    226      PHE    CD2   3102    -0.115000    12.0110   ; qtot  1.885
  3103         HP    226      PHE    HD2   3103     0.115000     1.0080   ; qtot  2.000
  3104         CA    226      PHE    CE2   3104    -0.115000    12.0110   ; qtot  1.885
  3105         HP    226      PHE    HE2   3105     0.115000     1.0080   ; qtot  2.000
  3106          C    226      PHE      C   3106     0.510000    12.0110   ; qtot  2.510
  3107          O    226      PHE      O   3107    -0.510000    15.9990   ; qtot  2.000
  3108        NH1    227      CYS      N   3108    -0.470000    14.0070   ; qtot  1.530
  3109          H    227      CYS     HN   3109     0.310000     1.0080   ; qtot  1.840
  3110        CT1    227      CYS     CA   3110     0.070000    12.0110   ; qtot  1.910
  3111        HB1    227      CYS     HA   3111     0.090000     1.0080   ; qtot  2.000
  3112        CT2    227      CYS     CB   3112    -0.110000    12.0110   ; qtot  1.890
  3113        HA2    227      CYS    HB1   3113     0.090000     1.0080   ; qtot  1.980
  3114        HA2    227      CYS    HB2   3114     0.090000     1.0080   ; qtot  2.070
  3115          S    227      CYS     SG   3115    -0.230000    32.0600   ; qtot  1.840
  3116         HS    227      CYS    HG1   3116     0.160000     1.0080   ; qtot  2.000
  3117          C    227      CYS      C   3117     0.510000    12.0110   ; qtot  2.510
  3118          O    227      CYS      O   3118    -0.510000    15.9990   ; qtot  2.000
  3119        NH1    228      LEU      N   3119    -0.470000    14.0070   ; qtot  1.530
  3120          H    228      LEU     HN   3120     0.310000     1.0080   ; qtot  1.840
  3121        CT1    228      LEU     CA   3121     0.070000    12.0110   ; qtot  1.910
  3122        HB1    228      LEU     HA   3122     0.090000     1.0080   ; qtot  2.000
  3123        CT2    228      LEU     CB   3123    -0.180000    12.0110   ; qtot  1.820
  3124        HA2    228      LEU    HB1   3124     0.090000     1.0080   ; qtot  1.910
  3125        HA2    228      LEU    HB2   3125     0.090000     1.0080   ; qtot  2.000
  3126        CT1    228      LEU     CG   3126    -0.090000    12.0110   ; qtot  1.910
  3127        HA1    228      LEU     HG   3127     0.090000     1.0080   ; qtot  2.000
  3128        CT3    228      LEU    CD1   3128    -0.270000    12.0110   ; qtot  1.730
  3129        HA3    228      LEU   HD11   3129     0.090000     1.0080   ; qtot  1.820
  3130        HA3    228      LEU   HD12   3130     0.090000     1.0080   ; qtot  1.910
  3131        HA3    228      LEU   HD13   3131     0.090000     1.0080   ; qtot  2.000
  3132        CT3    228      LEU    CD2   3132    -0.270000    12.0110   ; qtot  1.730
  3133        HA3    228      LEU   HD21   3133     0.090000     1.0080   ; qtot  1.820
  3134        HA3    228      LEU   HD22   3134     0.090000     1.0080   ; qtot  1.910
  3135        HA3    228      LEU   HD23   3135     0.090000     1.0080   ; qtot  2.000
  3136          C    228      LEU      C   3136     0.510000    12.0110   ; qtot  2.510
  3137          O    228      LEU      O   3137    -0.510000    15.9990   ; qtot  2.000
  3138        NH1    229      THR      N   3138    -0.470000    14.0070   ; qtot  1.530
  3139          H    229      THR     HN   3139     0.310000     1.0080   ; qtot  1.840
  3140        CT1    229      THR     CA   3140     0.070000    12.0110   ; qtot  1.910
  3141        HB1    229      THR     HA   3141     0.090000     1.0080   ; qtot  2.000
  3142        CT1    229      THR     CB   3142     0.140000    12.0110   ; qtot  2.140
  3143        HA1    229      THR     HB   3143     0.090000     1.0080   ; qtot  2.230
  3144        OH1    229      THR    OG1   3144    -0.660000    15.9990   ; qtot  1.570
  3145          H    229      THR    HG1   3145     0.430000     1.0080   ; qtot  2.000
  3146        CT3    229      THR    CG2   3146    -0.270000    12.0110   ; qtot  1.730
  3147        HA3    229      THR   HG21   3147     0.090000     1.0080   ; qtot  1.820
  3148        HA3    229      THR   HG22   3148     0.090000     1.0080   ; qtot  1.910
  3149        HA3    229      THR   HG23   3149     0.090000     1.0080   ; qtot  2.000
  3150          C    229      THR      C   3150     0.510000    12.0110   ; qtot  2.510
  3151          O    229      THR      O   3151    -0.510000    15.9990   ; qtot  2.000
  3152        NH1    230      VAL      N   3152    -0.470000    14.0070   ; qtot  1.530
  3153          H    230      VAL     HN   3153     0.310000     1.0080   ; qtot  1.840
  3154        CT1    230      VAL     CA   3154     0.070000    12.0110   ; qtot  1.910
  3155        HB1    230      VAL     HA   3155     0.090000     1.0080   ; qtot  2.000
  3156        CT1    230      VAL     CB   3156    -0.090000    12.0110   ; qtot  1.910
  3157        HA1    230      VAL     HB   3157     0.090000     1.0080   ; qtot  2.000
  3158        CT3    230      VAL    CG1   3158    -0.270000    12.0110   ; qtot  1.730
  3159        HA3    230      VAL   HG11   3159     0.090000     1.0080   ; qtot  1.820
  3160        HA3    230      VAL   HG12   3160     0.090000     1.0080   ; qtot  1.910
  3161        HA3    230      VAL   HG13   3161     0.090000     1.0080   ; qtot  2.000
  3162        CT3    230      VAL    CG2   3162    -0.270000    12.0110   ; qtot  1.730
  3163        HA3    230      VAL   HG21   3163     0.090000     1.0080   ; qtot  1.820
  3164        HA3    230      VAL   HG22   3164     0.090000     1.0080   ; qtot  1.910
  3165        HA3    230      VAL   HG23   3165     0.090000     1.0080   ; qtot  2.000
  3166          C    230      VAL      C   3166     0.510000    12.0110   ; qtot  2.510
  3167          O    230      VAL      O   3167    -0.510000    15.9990   ; qtot  2.000
  3168        NH1    231      LEU      N   3168    -0.470000    14.0070   ; qtot  1.530
  3169          H    231      LEU     HN   3169     0.310000     1.0080   ; qtot  1.840
  3170        CT1    231      LEU     CA   3170     0.070000    12.0110   ; qtot  1.910
  3171        HB1    231      LEU     HA   3171     0.090000     1.0080   ; qtot  2.000
  3172        CT2    231      LEU     CB   3172    -0.180000    12.0110   ; qtot  1.820
  3173        HA2    231      LEU    HB1   3173     0.090000     1.0080   ; qtot  1.910
  3174        HA2    231      LEU    HB2   3174     0.090000     1.0080   ; qtot  2.000
  3175        CT1    231      LEU     CG   3175    -0.090000    12.0110   ; qtot  1.910
  3176        HA1    231      LEU     HG   3176     0.090000     1.0080   ; qtot  2.000
  3177        CT3    231      LEU    CD1   3177    -0.270000    12.0110   ; qtot  1.730
  3178        HA3    231      LEU   HD11   3178     0.090000     1.0080   ; qtot  1.820
  3179        HA3    231      LEU   HD12   3179     0.090000     1.0080   ; qtot  1.910
  3180        HA3    231      LEU   HD13   3180     0.090000     1.0080   ; qtot  2.000
  3181        CT3    231      LEU    CD2   3181    -0.270000    12.0110   ; qtot  1.730
  3182        HA3    231      LEU   HD21   3182     0.090000     1.0080   ; qtot  1.820
  3183        HA3    231      LEU   HD22   3183     0.090000     1.0080   ; qtot  1.910
  3184        HA3    231      LEU   HD23   3184     0.090000     1.0080   ; qtot  2.000
  3185          C    231      LEU      C   3185     0.510000    12.0110   ; qtot  2.510
  3186          O    231      LEU      O   3186    -0.510000    15.9990   ; qtot  2.000
  3187        NH1    232      TYR      N   3187    -0.470000    14.0070   ; qtot  1.530
  3188          H    232      TYR     HN   3188     0.310000     1.0080   ; qtot  1.840
  3189        CT1    232      TYR     CA   3189     0.070000    12.0110   ; qtot  1.910
  3190        HB1    232      TYR     HA   3190     0.090000     1.0080   ; qtot  2.000
  3191        CT2    232      TYR     CB   3191    -0.180000    12.0110   ; qtot  1.820
  3192        HA2    232      TYR    HB1   3192     0.090000     1.0080   ; qtot  1.910
  3193        HA2    232      TYR    HB2   3193     0.090000     1.0080   ; qtot  2.000
  3194         CA    232      TYR     CG   3194     0.000000    12.0110   ; qtot  2.000
  3195         CA    232      TYR    CD1   3195    -0.115000    12.0110   ; qtot  1.885
  3196         HP    232      TYR    HD1   3196     0.115000     1.0080   ; qtot  2.000
  3197         CA    232      TYR    CE1   3197    -0.115000    12.0110   ; qtot  1.885
  3198         HP    232      TYR    HE1   3198     0.115000     1.0080   ; qtot  2.000
  3199         CA    232      TYR     CZ   3199     0.110000    12.0110   ; qtot  2.110
  3200        OH1    232      TYR     OH   3200    -0.540000    15.9990   ; qtot  1.570
  3201          H    232      TYR     HH   3201     0.430000     1.0080   ; qtot  2.000
  3202         CA    232      TYR    CD2   3202    -0.115000    12.0110   ; qtot  1.885
  3203         HP    232      TYR    HD2   3203     0.115000     1.0080   ; qtot  2.000
  3204         CA    232      TYR    CE2   3204    -0.115000    12.0110   ; qtot  1.885
  3205         HP    232      TYR    HE2   3205     0.115000     1.0080   ; qtot  2.000
  3206          C    232      TYR      C   3206     0.510000    12.0110   ; qtot  2.510
  3207          O    232      TYR      O   3207    -0.510000    15.9990   ; qtot  2.000
  3208        NH1    233      SER      N   3208    -0.470000    14.0070   ; qtot  1.530
  3209          H    233      SER     HN   3209     0.310000     1.0080   ; qtot  1.840
  3210        CT1    233      SER     CA   3210     0.070000    12.0110   ; qtot  1.910
  3211        HB1    233      SER     HA   3211     0.090000     1.0080   ; qtot  2.000
  3212        CT2    233      SER     CB   3212     0.050000    12.0110   ; qtot  2.050
  3213        HA2    233      SER    HB1   3213     0.090000     1.0080   ; qtot  2.140
  3214        HA2    233      SER    HB2   3214     0.090000     1.0080   ; qtot  2.230
  3215        OH1    233      SER     OG   3215    -0.660000    15.9990   ; qtot  1.570
  3216          H    233      SER    HG1   3216     0.430000     1.0080   ; qtot  2.000
  3217          C    233      SER      C   3217     0.510000    12.0110   ; qtot  2.510
  3218          O    233      SER      O   3218    -0.510000    15.9990   ; qtot  2.000
  3219        NH1    234      LEU      N   3219    -0.470000    14.0070   ; qtot  1.530
  3220          H    234      LEU     HN   3220     0.310000     1.0080   ; qtot  1.840
  3221        CT1    234      LEU     CA   3221     0.070000    12.0110   ; qtot  1.910
  3222        HB1    234      LEU     HA   3222     0.090000     1.0080   ; qtot  2.000
  3223        CT2    234      LEU     CB   3223    -0.180000    12.0110   ; qtot  1.820
  3224        HA2    234      LEU    HB1   3224     0.090000     1.0080   ; qtot  1.910
  3225        HA2    234      LEU    HB2   3225     0.090000     1.0080   ; qtot  2.000
  3226        CT1    234      LEU     CG   3226    -0.090000    12.0110   ; qtot  1.910
  3227        HA1    234      LEU     HG   3227     0.090000     1.0080   ; qtot  2.000
  3228        CT3    234      LEU    CD1   3228    -0.270000    12.0110   ; qtot  1.730
  3229        HA3    234      LEU   HD11   3229     0.090000     1.0080   ; qtot  1.820
  3230        HA3    234      LEU   HD12   3230     0.090000     1.0080   ; qtot  1.910
  3231        HA3    234      LEU   HD13   3231     0.090000     1.0080   ; qtot  2.000
  3232        CT3    234      LEU    CD2   3232    -0.270000    12.0110   ; qtot  1.730
  3233        HA3    234      LEU   HD21   3233     0.090000     1.0080   ; qtot  1.820
  3234        HA3    234      LEU   HD22   3234     0.090000     1.0080   ; qtot  1.910
  3235        HA3    234      LEU   HD23   3235     0.090000     1.0080   ; qtot  2.000
  3236          C    234      LEU      C   3236     0.510000    12.0110   ; qtot  2.510
  3237          O    234      LEU      O   3237    -0.510000    15.9990   ; qtot  2.000
  3238        NH1    235      ILE      N   3238    -0.470000    14.0070   ; qtot  1.530
  3239          H    235      ILE     HN   3239     0.310000     1.0080   ; qtot  1.840
  3240        CT1    235      ILE     CA   3240     0.070000    12.0110   ; qtot  1.910
  3241        HB1    235      ILE     HA   3241     0.090000     1.0080   ; qtot  2.000
  3242        CT1    235      ILE     CB   3242    -0.090000    12.0110   ; qtot  1.910
  3243        HA1    235      ILE     HB   3243     0.090000     1.0080   ; qtot  2.000
  3244        CT3    235      ILE    CG2   3244    -0.270000    12.0110   ; qtot  1.730
  3245        HA3    235      ILE   HG21   3245     0.090000     1.0080   ; qtot  1.820
  3246        HA3    235      ILE   HG22   3246     0.090000     1.0080   ; qtot  1.910
  3247        HA3    235      ILE   HG23   3247     0.090000     1.0080   ; qtot  2.000
  3248        CT2    235      ILE    CG1   3248    -0.180000    12.0110   ; qtot  1.820
  3249        HA2    235      ILE   HG11   3249     0.090000     1.0080   ; qtot  1.910
  3250        HA2    235      ILE   HG12   3250     0.090000     1.0080   ; qtot  2.000
  3251        CT3    235      ILE     CD   3251    -0.270000    12.0110   ; qtot  1.730
  3252        HA3    235      ILE    HD1   3252     0.090000     1.0080   ; qtot  1.820
  3253        HA3    235      ILE    HD2   3253     0.090000     1.0080   ; qtot  1.910
  3254        HA3    235      ILE    HD3   3254     0.090000     1.0080   ; qtot  2.000
  3255          C    235      ILE      C   3255     0.510000    12.0110   ; qtot  2.510
  3256          O    235      ILE      O   3256    -0.510000    15.9990   ; qtot  2.000
  3257        NH1    236      GLY      N   3257    -0.470000    14.0070   ; qtot  1.530
  3258          H    236      GLY     HN   3258     0.310000     1.0080   ; qtot  1.840
  3259        CT2    236      GLY     CA   3259    -0.020000    12.0110   ; qtot  1.820
  3260        HB2    236      GLY    HA1   3260     0.090000     1.0080   ; qtot  1.910
  3261        HB2    236      GLY    HA2   3261     0.090000     1.0080   ; qtot  2.000
  3262          C    236      GLY      C   3262     0.510000    12.0110   ; qtot  2.510
  3263          O    236      GLY      O   3263    -0.510000    15.9990   ; qtot  2.000
  3264        NH1    237      ARG      N   3264    -0.470000    14.0070   ; qtot  1.530
  3265          H    237      ARG     HN   3265     0.310000     1.0080   ; qtot  1.840
  3266        CT1    237      ARG     CA   3266     0.070000    12.0110   ; qtot  1.910
  3267        HB1    237      ARG     HA   3267     0.090000     1.0080   ; qtot  2.000
  3268        CT2    237      ARG     CB   3268    -0.180000    12.0110   ; qtot  1.820
  3269        HA2    237      ARG    HB1   3269     0.090000     1.0080   ; qtot  1.910
  3270        HA2    237      ARG    HB2   3270     0.090000     1.0080   ; qtot  2.000
  3271        CT2    237      ARG     CG   3271    -0.180000    12.0110   ; qtot  1.820
  3272        HA2    237      ARG    HG1   3272     0.090000     1.0080   ; qtot  1.910
  3273        HA2    237      ARG    HG2   3273     0.090000     1.0080   ; qtot  2.000
  3274        CT2    237      ARG     CD   3274     0.200000    12.0110   ; qtot  2.200
  3275        HA2    237      ARG    HD1   3275     0.090000     1.0080   ; qtot  2.290
  3276        HA2    237      ARG    HD2   3276     0.090000     1.0080   ; qtot  2.380
  3277        NC2    237      ARG     NE   3277    -0.700000    14.0070   ; qtot  1.680
  3278         HC    237      ARG     HE   3278     0.440000     1.0080   ; qtot  2.120
  3279          C    237      ARG     CZ   3279     0.640000    12.0110   ; qtot  2.760
  3280        NC2    237      ARG    NH1   3280    -0.800000    14.0070   ; qtot  1.960
  3281         HC    237      ARG   HH11   3281     0.460000     1.0080   ; qtot  2.420
  3282         HC    237      ARG   HH12   3282     0.460000     1.0080   ; qtot  2.880
  3283        NC2    237      ARG    NH2   3283    -0.800000    14.0070   ; qtot  2.080
  3284         HC    237      ARG   HH21   3284     0.460000     1.0080   ; qtot  2.540
  3285         HC    237      ARG   HH22   3285     0.460000     1.0080   ; qtot  3.000
  3286          C    237      ARG      C   3286     0.510000    12.0110   ; qtot  3.510
  3287          O    237      ARG      O   3287    -0.510000    15.9990   ; qtot  3.000
  3288        NH1    238      LYS      N   3288    -0.470000    14.0070   ; qtot  2.530
  3289          H    238      LYS     HN   3289     0.310000     1.0080   ; qtot  2.840
  3290        CT1    238      LYS     CA   3290     0.070000    12.0110   ; qtot  2.910
  3291        HB1    238      LYS     HA   3291     0.090000     1.0080   ; qtot  3.000
  3292        CT2    238      LYS     CB   3292    -0.180000    12.0110   ; qtot  2.820
  3293        HA2    238      LYS    HB1   3293     0.090000     1.0080   ; qtot  2.910
  3294        HA2    238      LYS    HB2   3294     0.090000     1.0080   ; qtot  3.000
  3295        CT2    238      LYS     CG   3295    -0.180000    12.0110   ; qtot  2.820
  3296        HA2    238      LYS    HG1   3296     0.090000     1.0080   ; qtot  2.910
  3297        HA2    238      LYS    HG2   3297     0.090000     1.0080   ; qtot  3.000
  3298        CT2    238      LYS     CD   3298    -0.180000    12.0110   ; qtot  2.820
  3299        HA2    238      LYS    HD1   3299     0.090000     1.0080   ; qtot  2.910
  3300        HA2    238      LYS    HD2   3300     0.090000     1.0080   ; qtot  3.000
  3301        CT2    238      LYS     CE   3301     0.210000    12.0110   ; qtot  3.210
  3302        HA2    238      LYS    HE1   3302     0.050000     1.0080   ; qtot  3.260
  3303        HA2    238      LYS    HE2   3303     0.050000     1.0080   ; qtot  3.310
  3304        NH3    238      LYS     NZ   3304    -0.300000    14.0070   ; qtot  3.010
  3305         HC    238      LYS    HZ1   3305     0.330000     1.0080   ; qtot  3.340
  3306         HC    238      LYS    HZ2   3306     0.330000     1.0080   ; qtot  3.670
  3307         HC    238      LYS    HZ3   3307     0.330000     1.0080   ; qtot  4.000
  3308          C    238      LYS      C   3308     0.510000    12.0110   ; qtot  4.510
  3309          O    238      LYS      O   3309    -0.510000    15.9990   ; qtot  4.000
  3310        NH1    239      LEU      N   3310    -0.470000    14.0070   ; qtot  3.530
  3311          H    239      LEU     HN   3311     0.310000     1.0080   ; qtot  3.840
  3312        CT1    239      LEU     CA   3312     0.070000    12.0110   ; qtot  3.910
  3313        HB1    239      LEU     HA   3313     0.090000     1.0080   ; qtot  4.000
  3314        CT2    239      LEU     CB   3314    -0.180000    12.0110   ; qtot  3.820
  3315        HA2    239      LEU    HB1   3315     0.090000     1.0080   ; qtot  3.910
  3316        HA2    239      LEU    HB2   3316     0.090000     1.0080   ; qtot  4.000
  3317        CT1    239      LEU     CG   3317    -0.090000    12.0110   ; qtot  3.910
  3318        HA1    239      LEU     HG   3318     0.090000     1.0080   ; qtot  4.000
  3319        CT3    239      LEU    CD1   3319    -0.270000    12.0110   ; qtot  3.730
  3320        HA3    239      LEU   HD11   3320     0.090000     1.0080   ; qtot  3.820
  3321        HA3    239      LEU   HD12   3321     0.090000     1.0080   ; qtot  3.910
  3322        HA3    239      LEU   HD13   3322     0.090000     1.0080   ; qtot  4.000
  3323        CT3    239      LEU    CD2   3323    -0.270000    12.0110   ; qtot  3.730
  3324        HA3    239      LEU   HD21   3324     0.090000     1.0080   ; qtot  3.820
  3325        HA3    239      LEU   HD22   3325     0.090000     1.0080   ; qtot  3.910
  3326        HA3    239      LEU   HD23   3326     0.090000     1.0080   ; qtot  4.000
  3327          C    239      LEU      C   3327     0.510000    12.0110   ; qtot  4.510
  3328          O    239      LEU      O   3328    -0.510000    15.9990   ; qtot  4.000
  3329        NH1    240      TRP      N   3329    -0.470000    14.0070   ; qtot  3.530
  3330          H    240      TRP     HN   3330     0.310000     1.0080   ; qtot  3.840
  3331        CT1    240      TRP     CA   3331     0.070000    12.0110   ; qtot  3.910
  3332        HB1    240      TRP     HA   3332     0.090000     1.0080   ; qtot  4.000
  3333        CT2    240      TRP     CB   3333    -0.180000    12.0110   ; qtot  3.820
  3334        HA2    240      TRP    HB1   3334     0.090000     1.0080   ; qtot  3.910
  3335        HA2    240      TRP    HB2   3335     0.090000     1.0080   ; qtot  4.000
  3336         CY    240      TRP     CG   3336    -0.030000    12.0110   ; qtot  3.970
  3337         CA    240      TRP    CD1   3337    -0.150000    12.0110   ; qtot  3.820
  3338         HP    240      TRP    HD1   3338     0.220000     1.0080   ; qtot  4.040
  3339         NY    240      TRP    NE1   3339    -0.510000    14.0070   ; qtot  3.530
  3340          H    240      TRP    HE1   3340     0.370000     1.0080   ; qtot  3.900
  3341        CPT    240      TRP    CE2   3341     0.240000    12.0110   ; qtot  4.140
  3342        CPT    240      TRP    CD2   3342     0.110000    12.0110   ; qtot  4.250
  3343        CAI    240      TRP    CE3   3343    -0.250000    12.0110   ; qtot  4.000
  3344         HP    240      TRP    HE3   3344     0.170000     1.0080   ; qtot  4.170
  3345         CA    240      TRP    CZ3   3345    -0.200000    12.0110   ; qtot  3.970
  3346         HP    240      TRP    HZ3   3346     0.140000     1.0080   ; qtot  4.110
  3347        CAI    240      TRP    CZ2   3347    -0.270000    12.0110   ; qtot  3.840
  3348         HP    240      TRP    HZ2   3348     0.160000     1.0080   ; qtot  4.000
  3349         CA    240      TRP    CH2   3349    -0.140000    12.0110   ; qtot  3.860
  3350         HP    240      TRP    HH2   3350     0.140000     1.0080   ; qtot  4.000
  3351          C    240      TRP      C   3351     0.510000    12.0110   ; qtot  4.510
  3352          O    240      TRP      O   3352    -0.510000    15.9990   ; qtot  4.000
  3353        NH1    241      ARG      N   3353    -0.470000    14.0070   ; qtot  3.530
  3354          H    241      ARG     HN   3354     0.310000     1.0080   ; qtot  3.840
  3355        CT1    241      ARG     CA   3355     0.070000    12.0110   ; qtot  3.910
  3356        HB1    241      ARG     HA   3356     0.090000     1.0080   ; qtot  4.000
  3357        CT2    241      ARG     CB   3357    -0.180000    12.0110   ; qtot  3.820
  3358        HA2    241      ARG    HB1   3358     0.090000     1.0080   ; qtot  3.910
  3359        HA2    241      ARG    HB2   3359     0.090000     1.0080   ; qtot  4.000
  3360        CT2    241      ARG     CG   3360    -0.180000    12.0110   ; qtot  3.820
  3361        HA2    241      ARG    HG1   3361     0.090000     1.0080   ; qtot  3.910
  3362        HA2    241      ARG    HG2   3362     0.090000     1.0080   ; qtot  4.000
  3363        CT2    241      ARG     CD   3363     0.200000    12.0110   ; qtot  4.200
  3364        HA2    241      ARG    HD1   3364     0.090000     1.0080   ; qtot  4.290
  3365        HA2    241      ARG    HD2   3365     0.090000     1.0080   ; qtot  4.380
  3366        NC2    241      ARG     NE   3366    -0.700000    14.0070   ; qtot  3.680
  3367         HC    241      ARG     HE   3367     0.440000     1.0080   ; qtot  4.120
  3368          C    241      ARG     CZ   3368     0.640000    12.0110   ; qtot  4.760
  3369        NC2    241      ARG    NH1   3369    -0.800000    14.0070   ; qtot  3.960
  3370         HC    241      ARG   HH11   3370     0.460000     1.0080   ; qtot  4.420
  3371         HC    241      ARG   HH12   3371     0.460000     1.0080   ; qtot  4.880
  3372        NC2    241      ARG    NH2   3372    -0.800000    14.0070   ; qtot  4.080
  3373         HC    241      ARG   HH21   3373     0.460000     1.0080   ; qtot  4.540
  3374         HC    241      ARG   HH22   3374     0.460000     1.0080   ; qtot  5.000
  3375          C    241      ARG      C   3375     0.510000    12.0110   ; qtot  5.510
  3376          O    241      ARG      O   3376    -0.510000    15.9990   ; qtot  5.000
  3377        NH1    242      ARG      N   3377    -0.470000    14.0070   ; qtot  4.530
  3378          H    242      ARG     HN   3378     0.310000     1.0080   ; qtot  4.840
  3379        CT1    242      ARG     CA   3379     0.070000    12.0110   ; qtot  4.910
  3380        HB1    242      ARG     HA   3380     0.090000     1.0080   ; qtot  5.000
  3381        CT2    242      ARG     CB   3381    -0.180000    12.0110   ; qtot  4.820
  3382        HA2    242      ARG    HB1   3382     0.090000     1.0080   ; qtot  4.910
  3383        HA2    242      ARG    HB2   3383     0.090000     1.0080   ; qtot  5.000
  3384        CT2    242      ARG     CG   3384    -0.180000    12.0110   ; qtot  4.820
  3385        HA2    242      ARG    HG1   3385     0.090000     1.0080   ; qtot  4.910
  3386        HA2    242      ARG    HG2   3386     0.090000     1.0080   ; qtot  5.000
  3387        CT2    242      ARG     CD   3387     0.200000    12.0110   ; qtot  5.200
  3388        HA2    242      ARG    HD1   3388     0.090000     1.0080   ; qtot  5.290
  3389        HA2    242      ARG    HD2   3389     0.090000     1.0080   ; qtot  5.380
  3390        NC2    242      ARG     NE   3390    -0.700000    14.0070   ; qtot  4.680
  3391         HC    242      ARG     HE   3391     0.440000     1.0080   ; qtot  5.120
  3392          C    242      ARG     CZ   3392     0.640000    12.0110   ; qtot  5.760
  3393        NC2    242      ARG    NH1   3393    -0.800000    14.0070   ; qtot  4.960
  3394         HC    242      ARG   HH11   3394     0.460000     1.0080   ; qtot  5.420
  3395         HC    242      ARG   HH12   3395     0.460000     1.0080   ; qtot  5.880
  3396        NC2    242      ARG    NH2   3396    -0.800000    14.0070   ; qtot  5.080
  3397         HC    242      ARG   HH21   3397     0.460000     1.0080   ; qtot  5.540
  3398         HC    242      ARG   HH22   3398     0.460000     1.0080   ; qtot  6.000
  3399          C    242      ARG      C   3399     0.510000    12.0110   ; qtot  6.510
  3400          O    242      ARG      O   3400    -0.510000    15.9990   ; qtot  6.000
  3401        NH1    243      ARG      N   3401    -0.470000    14.0070   ; qtot  5.530
  3402          H    243      ARG     HN   3402     0.310000     1.0080   ; qtot  5.840
  3403        CT1    243      ARG     CA   3403     0.070000    12.0110   ; qtot  5.910
  3404        HB1    243      ARG     HA   3404     0.090000     1.0080   ; qtot  6.000
  3405        CT2    243      ARG     CB   3405    -0.180000    12.0110   ; qtot  5.820
  3406        HA2    243      ARG    HB1   3406     0.090000     1.0080   ; qtot  5.910
  3407        HA2    243      ARG    HB2   3407     0.090000     1.0080   ; qtot  6.000
  3408        CT2    243      ARG     CG   3408    -0.180000    12.0110   ; qtot  5.820
  3409        HA2    243      ARG    HG1   3409     0.090000     1.0080   ; qtot  5.910
  3410        HA2    243      ARG    HG2   3410     0.090000     1.0080   ; qtot  6.000
  3411        CT2    243      ARG     CD   3411     0.200000    12.0110   ; qtot  6.200
  3412        HA2    243      ARG    HD1   3412     0.090000     1.0080   ; qtot  6.290
  3413        HA2    243      ARG    HD2   3413     0.090000     1.0080   ; qtot  6.380
  3414        NC2    243      ARG     NE   3414    -0.700000    14.0070   ; qtot  5.680
  3415         HC    243      ARG     HE   3415     0.440000     1.0080   ; qtot  6.120
  3416          C    243      ARG     CZ   3416     0.640000    12.0110   ; qtot  6.760
  3417        NC2    243      ARG    NH1   3417    -0.800000    14.0070   ; qtot  5.960
  3418         HC    243      ARG   HH11   3418     0.460000     1.0080   ; qtot  6.420
  3419         HC    243      ARG   HH12   3419     0.460000     1.0080   ; qtot  6.880
  3420        NC2    243      ARG    NH2   3420    -0.800000    14.0070   ; qtot  6.080
  3421         HC    243      ARG   HH21   3421     0.460000     1.0080   ; qtot  6.540
  3422         HC    243      ARG   HH22   3422     0.460000     1.0080   ; qtot  7.000
  3423          C    243      ARG      C   3423     0.510000    12.0110   ; qtot  7.510
  3424          O    243      ARG      O   3424    -0.510000    15.9990   ; qtot  7.000
  3425        NH1    244      ARG      N   3425    -0.470000    14.0070   ; qtot  6.530
  3426          H    244      ARG     HN   3426     0.310000     1.0080   ; qtot  6.840
  3427        CT1    244      ARG     CA   3427     0.070000    12.0110   ; qtot  6.910
  3428        HB1    244      ARG     HA   3428     0.090000     1.0080   ; qtot  7.000
  3429        CT2    244      ARG     CB   3429    -0.180000    12.0110   ; qtot  6.820
  3430        HA2    244      ARG    HB1   3430     0.090000     1.0080   ; qtot  6.910
  3431        HA2    244      ARG    HB2   3431     0.090000     1.0080   ; qtot  7.000
  3432        CT2    244      ARG     CG   3432    -0.180000    12.0110   ; qtot  6.820
  3433        HA2    244      ARG    HG1   3433     0.090000     1.0080   ; qtot  6.910
  3434        HA2    244      ARG    HG2   3434     0.090000     1.0080   ; qtot  7.000
  3435        CT2    244      ARG     CD   3435     0.200000    12.0110   ; qtot  7.200
  3436        HA2    244      ARG    HD1   3436     0.090000     1.0080   ; qtot  7.290
  3437        HA2    244      ARG    HD2   3437     0.090000     1.0080   ; qtot  7.380
  3438        NC2    244      ARG     NE   3438    -0.700000    14.0070   ; qtot  6.680
  3439         HC    244      ARG     HE   3439     0.440000     1.0080   ; qtot  7.120
  3440          C    244      ARG     CZ   3440     0.640000    12.0110   ; qtot  7.760
  3441        NC2    244      ARG    NH1   3441    -0.800000    14.0070   ; qtot  6.960
  3442         HC    244      ARG   HH11   3442     0.460000     1.0080   ; qtot  7.420
  3443         HC    244      ARG   HH12   3443     0.460000     1.0080   ; qtot  7.880
  3444        NC2    244      ARG    NH2   3444    -0.800000    14.0070   ; qtot  7.080
  3445         HC    244      ARG   HH21   3445     0.460000     1.0080   ; qtot  7.540
  3446         HC    244      ARG   HH22   3446     0.460000     1.0080   ; qtot  8.000
  3447          C    244      ARG      C   3447     0.510000    12.0110   ; qtot  8.510
  3448          O    244      ARG      O   3448    -0.510000    15.9990   ; qtot  8.000
  3449        NH1    245      GLY      N   3449    -0.470000    14.0070   ; qtot  7.530
  3450          H    245      GLY     HN   3450     0.310000     1.0080   ; qtot  7.840
  3451        CT2    245      GLY     CA   3451    -0.020000    12.0110   ; qtot  7.820
  3452        HB2    245      GLY    HA1   3452     0.090000     1.0080   ; qtot  7.910
  3453        HB2    245      GLY    HA2   3453     0.090000     1.0080   ; qtot  8.000
  3454          C    245      GLY      C   3454     0.510000    12.0110   ; qtot  8.510
  3455          O    245      GLY      O   3455    -0.510000    15.9990   ; qtot  8.000
  3456        NH1    246      ASP      N   3456    -0.470000    14.0070   ; qtot  7.530
  3457          H    246      ASP     HN   3457     0.310000     1.0080   ; qtot  7.840
  3458        CT1    246      ASP     CA   3458     0.070000    12.0110   ; qtot  7.910
  3459        HB1    246      ASP     HA   3459     0.090000     1.0080   ; qtot  8.000
  3460       CT2A    246      ASP     CB   3460    -0.280000    12.0110   ; qtot  7.720
  3461        HA2    246      ASP    HB1   3461     0.090000     1.0080   ; qtot  7.810
  3462        HA2    246      ASP    HB2   3462     0.090000     1.0080   ; qtot  7.900
  3463         CC    246      ASP     CG   3463     0.620000    12.0110   ; qtot  8.520
  3464         OC    246      ASP    OD1   3464    -0.760000    15.9990   ; qtot  7.760
  3465         OC    246      ASP    OD2   3465    -0.760000    15.9990   ; qtot  7.000
  3466          C    246      ASP      C   3466     0.510000    12.0110   ; qtot  7.510
  3467          O    246      ASP      O   3467    -0.510000    15.9990   ; qtot  7.000
  3468        NH1    247      ALA      N   3468    -0.470000    14.0070   ; qtot  6.530
  3469          H    247      ALA     HN   3469     0.310000     1.0080   ; qtot  6.840
  3470        CT1    247      ALA     CA   3470     0.070000    12.0110   ; qtot  6.910
  3471        HB1    247      ALA     HA   3471     0.090000     1.0080   ; qtot  7.000
  3472        CT3    247      ALA     CB   3472    -0.270000    12.0110   ; qtot  6.730
  3473        HA3    247      ALA    HB1   3473     0.090000     1.0080   ; qtot  6.820
  3474        HA3    247      ALA    HB2   3474     0.090000     1.0080   ; qtot  6.910
  3475        HA3    247      ALA    HB3   3475     0.090000     1.0080   ; qtot  7.000
  3476          C    247      ALA      C   3476     0.510000    12.0110   ; qtot  7.510
  3477          O    247      ALA      O   3477    -0.510000    15.9990   ; qtot  7.000
  3478        NH1    248      VAL      N   3478    -0.470000    14.0070   ; qtot  6.530
  3479          H    248      VAL     HN   3479     0.310000     1.0080   ; qtot  6.840
  3480        CT1    248      VAL     CA   3480     0.070000    12.0110   ; qtot  6.910
  3481        HB1    248      VAL     HA   3481     0.090000     1.0080   ; qtot  7.000
  3482        CT1    248      VAL     CB   3482    -0.090000    12.0110   ; qtot  6.910
  3483        HA1    248      VAL     HB   3483     0.090000     1.0080   ; qtot  7.000
  3484        CT3    248      VAL    CG1   3484    -0.270000    12.0110   ; qtot  6.730
  3485        HA3    248      VAL   HG11   3485     0.090000     1.0080   ; qtot  6.820
  3486        HA3    248      VAL   HG12   3486     0.090000     1.0080   ; qtot  6.910
  3487        HA3    248      VAL   HG13   3487     0.090000     1.0080   ; qtot  7.000
  3488        CT3    248      VAL    CG2   3488    -0.270000    12.0110   ; qtot  6.730
  3489        HA3    248      VAL   HG21   3489     0.090000     1.0080   ; qtot  6.820
  3490        HA3    248      VAL   HG22   3490     0.090000     1.0080   ; qtot  6.910
  3491        HA3    248      VAL   HG23   3491     0.090000     1.0080   ; qtot  7.000
  3492          C    248      VAL      C   3492     0.510000    12.0110   ; qtot  7.510
  3493          O    248      VAL      O   3493    -0.510000    15.9990   ; qtot  7.000
  3494        NH1    249      VAL      N   3494    -0.470000    14.0070   ; qtot  6.530
  3495          H    249      VAL     HN   3495     0.310000     1.0080   ; qtot  6.840
  3496        CT1    249      VAL     CA   3496     0.070000    12.0110   ; qtot  6.910
  3497        HB1    249      VAL     HA   3497     0.090000     1.0080   ; qtot  7.000
  3498        CT1    249      VAL     CB   3498    -0.090000    12.0110   ; qtot  6.910
  3499        HA1    249      VAL     HB   3499     0.090000     1.0080   ; qtot  7.000
  3500        CT3    249      VAL    CG1   3500    -0.270000    12.0110   ; qtot  6.730
  3501        HA3    249      VAL   HG11   3501     0.090000     1.0080   ; qtot  6.820
  3502        HA3    249      VAL   HG12   3502     0.090000     1.0080   ; qtot  6.910
  3503        HA3    249      VAL   HG13   3503     0.090000     1.0080   ; qtot  7.000
  3504        CT3    249      VAL    CG2   3504    -0.270000    12.0110   ; qtot  6.730
  3505        HA3    249      VAL   HG21   3505     0.090000     1.0080   ; qtot  6.820
  3506        HA3    249      VAL   HG22   3506     0.090000     1.0080   ; qtot  6.910
  3507        HA3    249      VAL   HG23   3507     0.090000     1.0080   ; qtot  7.000
  3508          C    249      VAL      C   3508     0.510000    12.0110   ; qtot  7.510
  3509          O    249      VAL      O   3509    -0.510000    15.9990   ; qtot  7.000
  3510        NH1    250      GLY      N   3510    -0.470000    14.0070   ; qtot  6.530
  3511          H    250      GLY     HN   3511     0.310000     1.0080   ; qtot  6.840
  3512        CT2    250      GLY     CA   3512    -0.020000    12.0110   ; qtot  6.820
  3513        HB2    250      GLY    HA1   3513     0.090000     1.0080   ; qtot  6.910
  3514        HB2    250      GLY    HA2   3514     0.090000     1.0080   ; qtot  7.000
  3515          C    250      GLY      C   3515     0.510000    12.0110   ; qtot  7.510
  3516          O    250      GLY      O   3516    -0.510000    15.9990   ; qtot  7.000
  3517        NH1    251      ALA      N   3517    -0.470000    14.0070   ; qtot  6.530
  3518          H    251      ALA     HN   3518     0.310000     1.0080   ; qtot  6.840
  3519        CT1    251      ALA     CA   3519     0.070000    12.0110   ; qtot  6.910
  3520        HB1    251      ALA     HA   3520     0.090000     1.0080   ; qtot  7.000
  3521        CT3    251      ALA     CB   3521    -0.270000    12.0110   ; qtot  6.730
  3522        HA3    251      ALA    HB1   3522     0.090000     1.0080   ; qtot  6.820
  3523        HA3    251      ALA    HB2   3523     0.090000     1.0080   ; qtot  6.910
  3524        HA3    251      ALA    HB3   3524     0.090000     1.0080   ; qtot  7.000
  3525          C    251      ALA      C   3525     0.510000    12.0110   ; qtot  7.510
  3526          O    251      ALA      O   3526    -0.510000    15.9990   ; qtot  7.000
  3527        NH1    252      SER      N   3527    -0.470000    14.0070   ; qtot  6.530
  3528          H    252      SER     HN   3528     0.310000     1.0080   ; qtot  6.840
  3529        CT1    252      SER     CA   3529     0.070000    12.0110   ; qtot  6.910
  3530        HB1    252      SER     HA   3530     0.090000     1.0080   ; qtot  7.000
  3531        CT2    252      SER     CB   3531     0.050000    12.0110   ; qtot  7.050
  3532        HA2    252      SER    HB1   3532     0.090000     1.0080   ; qtot  7.140
  3533        HA2    252      SER    HB2   3533     0.090000     1.0080   ; qtot  7.230
  3534        OH1    252      SER     OG   3534    -0.660000    15.9990   ; qtot  6.570
  3535          H    252      SER    HG1   3535     0.430000     1.0080   ; qtot  7.000
  3536          C    252      SER      C   3536     0.510000    12.0110   ; qtot  7.510
  3537          O    252      SER      O   3537    -0.510000    15.9990   ; qtot  7.000
  3538        NH1    253      LEU      N   3538    -0.470000    14.0070   ; qtot  6.530
  3539          H    253      LEU     HN   3539     0.310000     1.0080   ; qtot  6.840
  3540        CT1    253      LEU     CA   3540     0.070000    12.0110   ; qtot  6.910
  3541        HB1    253      LEU     HA   3541     0.090000     1.0080   ; qtot  7.000
  3542        CT2    253      LEU     CB   3542    -0.180000    12.0110   ; qtot  6.820
  3543        HA2    253      LEU    HB1   3543     0.090000     1.0080   ; qtot  6.910
  3544        HA2    253      LEU    HB2   3544     0.090000     1.0080   ; qtot  7.000
  3545        CT1    253      LEU     CG   3545    -0.090000    12.0110   ; qtot  6.910
  3546        HA1    253      LEU     HG   3546     0.090000     1.0080   ; qtot  7.000
  3547        CT3    253      LEU    CD1   3547    -0.270000    12.0110   ; qtot  6.730
  3548        HA3    253      LEU   HD11   3548     0.090000     1.0080   ; qtot  6.820
  3549        HA3    253      LEU   HD12   3549     0.090000     1.0080   ; qtot  6.910
  3550        HA3    253      LEU   HD13   3550     0.090000     1.0080   ; qtot  7.000
  3551        CT3    253      LEU    CD2   3551    -0.270000    12.0110   ; qtot  6.730
  3552        HA3    253      LEU   HD21   3552     0.090000     1.0080   ; qtot  6.820
  3553        HA3    253      LEU   HD22   3553     0.090000     1.0080   ; qtot  6.910
  3554        HA3    253      LEU   HD23   3554     0.090000     1.0080   ; qtot  7.000
  3555          C    253      LEU      C   3555     0.510000    12.0110   ; qtot  7.510
  3556          O    253      LEU      O   3556    -0.510000    15.9990   ; qtot  7.000
  3557        NH1    254      ARG      N   3557    -0.470000    14.0070   ; qtot  6.530
  3558          H    254      ARG     HN   3558     0.310000     1.0080   ; qtot  6.840
  3559        CT1    254      ARG     CA   3559     0.070000    12.0110   ; qtot  6.910
  3560        HB1    254      ARG     HA   3560     0.090000     1.0080   ; qtot  7.000
  3561        CT2    254      ARG     CB   3561    -0.180000    12.0110   ; qtot  6.820
  3562        HA2    254      ARG    HB1   3562     0.090000     1.0080   ; qtot  6.910
  3563        HA2    254      ARG    HB2   3563     0.090000     1.0080   ; qtot  7.000
  3564        CT2    254      ARG     CG   3564    -0.180000    12.0110   ; qtot  6.820
  3565        HA2    254      ARG    HG1   3565     0.090000     1.0080   ; qtot  6.910
  3566        HA2    254      ARG    HG2   3566     0.090000     1.0080   ; qtot  7.000
  3567        CT2    254      ARG     CD   3567     0.200000    12.0110   ; qtot  7.200
  3568        HA2    254      ARG    HD1   3568     0.090000     1.0080   ; qtot  7.290
  3569        HA2    254      ARG    HD2   3569     0.090000     1.0080   ; qtot  7.380
  3570        NC2    254      ARG     NE   3570    -0.700000    14.0070   ; qtot  6.680
  3571         HC    254      ARG     HE   3571     0.440000     1.0080   ; qtot  7.120
  3572          C    254      ARG     CZ   3572     0.640000    12.0110   ; qtot  7.760
  3573        NC2    254      ARG    NH1   3573    -0.800000    14.0070   ; qtot  6.960
  3574         HC    254      ARG   HH11   3574     0.460000     1.0080   ; qtot  7.420
  3575         HC    254      ARG   HH12   3575     0.460000     1.0080   ; qtot  7.880
  3576        NC2    254      ARG    NH2   3576    -0.800000    14.0070   ; qtot  7.080
  3577         HC    254      ARG   HH21   3577     0.460000     1.0080   ; qtot  7.540
  3578         HC    254      ARG   HH22   3578     0.460000     1.0080   ; qtot  8.000
  3579          C    254      ARG      C   3579     0.510000    12.0110   ; qtot  8.510
  3580          O    254      ARG      O   3580    -0.510000    15.9990   ; qtot  8.000
  3581        NH1    255      ASP      N   3581    -0.470000    14.0070   ; qtot  7.530
  3582          H    255      ASP     HN   3582     0.310000     1.0080   ; qtot  7.840
  3583        CT1    255      ASP     CA   3583     0.070000    12.0110   ; qtot  7.910
  3584        HB1    255      ASP     HA   3584     0.090000     1.0080   ; qtot  8.000
  3585       CT2A    255      ASP     CB   3585    -0.280000    12.0110   ; qtot  7.720
  3586        HA2    255      ASP    HB1   3586     0.090000     1.0080   ; qtot  7.810
  3587        HA2    255      ASP    HB2   3587     0.090000     1.0080   ; qtot  7.900
  3588         CC    255      ASP     CG   3588     0.620000    12.0110   ; qtot  8.520
  3589         OC    255      ASP    OD1   3589    -0.760000    15.9990   ; qtot  7.760
  3590         OC    255      ASP    OD2   3590    -0.760000    15.9990   ; qtot  7.000
  3591          C    255      ASP      C   3591     0.510000    12.0110   ; qtot  7.510
  3592          O    255      ASP      O   3592    -0.510000    15.9990   ; qtot  7.000
  3593        NH1    256      GLN      N   3593    -0.470000    14.0070   ; qtot  6.530
  3594          H    256      GLN     HN   3594     0.310000     1.0080   ; qtot  6.840
  3595        CT1    256      GLN     CA   3595     0.070000    12.0110   ; qtot  6.910
  3596        HB1    256      GLN     HA   3596     0.090000     1.0080   ; qtot  7.000
  3597        CT2    256      GLN     CB   3597    -0.180000    12.0110   ; qtot  6.820
  3598        HA2    256      GLN    HB1   3598     0.090000     1.0080   ; qtot  6.910
  3599        HA2    256      GLN    HB2   3599     0.090000     1.0080   ; qtot  7.000
  3600        CT2    256      GLN     CG   3600    -0.180000    12.0110   ; qtot  6.820
  3601        HA2    256      GLN    HG1   3601     0.090000     1.0080   ; qtot  6.910
  3602        HA2    256      GLN    HG2   3602     0.090000     1.0080   ; qtot  7.000
  3603         CC    256      GLN     CD   3603     0.550000    12.0110   ; qtot  7.550
  3604          O    256      GLN    OE1   3604    -0.550000    15.9990   ; qtot  7.000
  3605        NH2    256      GLN    NE2   3605    -0.620000    14.0070   ; qtot  6.380
  3606          H    256      GLN   HE21   3606     0.320000     1.0080   ; qtot  6.700
  3607          H    256      GLN   HE22   3607     0.300000     1.0080   ; qtot  7.000
  3608          C    256      GLN      C   3608     0.510000    12.0110   ; qtot  7.510
  3609          O    256      GLN      O   3609    -0.510000    15.9990   ; qtot  7.000
  3610        NH1    257      ASN      N   3610    -0.470000    14.0070   ; qtot  6.530
  3611          H    257      ASN     HN   3611     0.310000     1.0080   ; qtot  6.840
  3612        CT1    257      ASN     CA   3612     0.070000    12.0110   ; qtot  6.910
  3613        HB1    257      ASN     HA   3613     0.090000     1.0080   ; qtot  7.000
  3614        CT2    257      ASN     CB   3614    -0.180000    12.0110   ; qtot  6.820
  3615        HA2    257      ASN    HB1   3615     0.090000     1.0080   ; qtot  6.910
  3616        HA2    257      ASN    HB2   3616     0.090000     1.0080   ; qtot  7.000
  3617         CC    257      ASN     CG   3617     0.550000    12.0110   ; qtot  7.550
  3618          O    257      ASN    OD1   3618    -0.550000    15.9990   ; qtot  7.000
  3619        NH2    257      ASN    ND2   3619    -0.620000    14.0070   ; qtot  6.380
  3620          H    257      ASN   HD21   3620     0.320000     1.0080   ; qtot  6.700
  3621          H    257      ASN   HD22   3621     0.300000     1.0080   ; qtot  7.000
  3622          C    257      ASN      C   3622     0.510000    12.0110   ; qtot  7.510
  3623          O    257      ASN      O   3623    -0.510000    15.9990   ; qtot  7.000
  3624        NH1    258      HSD      N   3624    -0.470000    14.0070   ; qtot  6.530
  3625          H    258      HSD     HN   3625     0.310000     1.0080   ; qtot  6.840
  3626        CT1    258      HSD     CA   3626     0.070000    12.0110   ; qtot  6.910
  3627        HB1    258      HSD     HA   3627     0.090000     1.0080   ; qtot  7.000
  3628        CT2    258      HSD     CB   3628    -0.090000    12.0110   ; qtot  6.910
  3629        HA2    258      HSD    HB1   3629     0.090000     1.0080   ; qtot  7.000
  3630        HA2    258      HSD    HB2   3630     0.090000     1.0080   ; qtot  7.090
  3631        NR1    258      HSD    ND1   3631    -0.360000    14.0070   ; qtot  6.730
  3632          H    258      HSD    HD1   3632     0.320000     1.0080   ; qtot  7.050
  3633       CPH1    258      HSD     CG   3633    -0.050000    12.0110   ; qtot  7.000
  3634       CPH2    258      HSD    CE1   3634     0.250000    12.0110   ; qtot  7.250
  3635        HR1    258      HSD    HE1   3635     0.130000     1.0080   ; qtot  7.380
  3636        NR2    258      HSD    NE2   3636    -0.700000    14.0070   ; qtot  6.680
  3637       CPH1    258      HSD    CD2   3637     0.220000    12.0110   ; qtot  6.900
  3638        HR3    258      HSD    HD2   3638     0.100000     1.0080   ; qtot  7.000
  3639          C    258      HSD      C   3639     0.510000    12.0110   ; qtot  7.510
  3640          O    258      HSD      O   3640    -0.510000    15.9990   ; qtot  7.000
  3641        NH1    259      LYS      N   3641    -0.470000    14.0070   ; qtot  6.530
  3642          H    259      LYS     HN   3642     0.310000     1.0080   ; qtot  6.840
  3643        CT1    259      LYS     CA   3643     0.070000    12.0110   ; qtot  6.910
  3644        HB1    259      LYS     HA   3644     0.090000     1.0080   ; qtot  7.000
  3645        CT2    259      LYS     CB   3645    -0.180000    12.0110   ; qtot  6.820
  3646        HA2    259      LYS    HB1   3646     0.090000     1.0080   ; qtot  6.910
  3647        HA2    259      LYS    HB2   3647     0.090000     1.0080   ; qtot  7.000
  3648        CT2    259      LYS     CG   3648    -0.180000    12.0110   ; qtot  6.820
  3649        HA2    259      LYS    HG1   3649     0.090000     1.0080   ; qtot  6.910
  3650        HA2    259      LYS    HG2   3650     0.090000     1.0080   ; qtot  7.000
  3651        CT2    259      LYS     CD   3651    -0.180000    12.0110   ; qtot  6.820
  3652        HA2    259      LYS    HD1   3652     0.090000     1.0080   ; qtot  6.910
  3653        HA2    259      LYS    HD2   3653     0.090000     1.0080   ; qtot  7.000
  3654        CT2    259      LYS     CE   3654     0.210000    12.0110   ; qtot  7.210
  3655        HA2    259      LYS    HE1   3655     0.050000     1.0080   ; qtot  7.260
  3656        HA2    259      LYS    HE2   3656     0.050000     1.0080   ; qtot  7.310
  3657        NH3    259      LYS     NZ   3657    -0.300000    14.0070   ; qtot  7.010
  3658         HC    259      LYS    HZ1   3658     0.330000     1.0080   ; qtot  7.340
  3659         HC    259      LYS    HZ2   3659     0.330000     1.0080   ; qtot  7.670
  3660         HC    259      LYS    HZ3   3660     0.330000     1.0080   ; qtot  8.000
  3661          C    259      LYS      C   3661     0.510000    12.0110   ; qtot  8.510
  3662          O    259      LYS      O   3662    -0.510000    15.9990   ; qtot  8.000
  3663        NH1    260      GLN      N   3663    -0.470000    14.0070   ; qtot  7.530
  3664          H    260      GLN     HN   3664     0.310000     1.0080   ; qtot  7.840
  3665        CT1    260      GLN     CA   3665     0.070000    12.0110   ; qtot  7.910
  3666        HB1    260      GLN     HA   3666     0.090000     1.0080   ; qtot  8.000
  3667        CT2    260      GLN     CB   3667    -0.180000    12.0110   ; qtot  7.820
  3668        HA2    260      GLN    HB1   3668     0.090000     1.0080   ; qtot  7.910
  3669        HA2    260      GLN    HB2   3669     0.090000     1.0080   ; qtot  8.000
  3670        CT2    260      GLN     CG   3670    -0.180000    12.0110   ; qtot  7.820
  3671        HA2    260      GLN    HG1   3671     0.090000     1.0080   ; qtot  7.910
  3672        HA2    260      GLN    HG2   3672     0.090000     1.0080   ; qtot  8.000
  3673         CC    260      GLN     CD   3673     0.550000    12.0110   ; qtot  8.550
  3674          O    260      GLN    OE1   3674    -0.550000    15.9990   ; qtot  8.000
  3675        NH2    260      GLN    NE2   3675    -0.620000    14.0070   ; qtot  7.380
  3676          H    260      GLN   HE21   3676     0.320000     1.0080   ; qtot  7.700
  3677          H    260      GLN   HE22   3677     0.300000     1.0080   ; qtot  8.000
  3678          C    260      GLN      C   3678     0.510000    12.0110   ; qtot  8.510
  3679          O    260      GLN      O   3679    -0.510000    15.9990   ; qtot  8.000
  3680        NH1    261      THR      N   3680    -0.470000    14.0070   ; qtot  7.530
  3681          H    261      THR     HN   3681     0.310000     1.0080   ; qtot  7.840
  3682        CT1    261      THR     CA   3682     0.070000    12.0110   ; qtot  7.910
  3683        HB1    261      THR     HA   3683     0.090000     1.0080   ; qtot  8.000
  3684        CT1    261      THR     CB   3684     0.140000    12.0110   ; qtot  8.140
  3685        HA1    261      THR     HB   3685     0.090000     1.0080   ; qtot  8.230
  3686        OH1    261      THR    OG1   3686    -0.660000    15.9990   ; qtot  7.570
  3687          H    261      THR    HG1   3687     0.430000     1.0080   ; qtot  8.000
  3688        CT3    261      THR    CG2   3688    -0.270000    12.0110   ; qtot  7.730
  3689        HA3    261      THR   HG21   3689     0.090000     1.0080   ; qtot  7.820
  3690        HA3    261      THR   HG22   3690     0.090000     1.0080   ; qtot  7.910
  3691        HA3    261      THR   HG23   3691     0.090000     1.0080   ; qtot  8.000
  3692          C    261      THR      C   3692     0.510000    12.0110   ; qtot  8.510
  3693          O    261      THR      O   3693    -0.510000    15.9990   ; qtot  8.000
  3694        NH1    262      VAL      N   3694    -0.470000    14.0070   ; qtot  7.530
  3695          H    262      VAL     HN   3695     0.310000     1.0080   ; qtot  7.840
  3696        CT1    262      VAL     CA   3696     0.070000    12.0110   ; qtot  7.910
  3697        HB1    262      VAL     HA   3697     0.090000     1.0080   ; qtot  8.000
  3698        CT1    262      VAL     CB   3698    -0.090000    12.0110   ; qtot  7.910
  3699        HA1    262      VAL     HB   3699     0.090000     1.0080   ; qtot  8.000
  3700        CT3    262      VAL    CG1   3700    -0.270000    12.0110   ; qtot  7.730
  3701        HA3    262      VAL   HG11   3701     0.090000     1.0080   ; qtot  7.820
  3702        HA3    262      VAL   HG12   3702     0.090000     1.0080   ; qtot  7.910
  3703        HA3    262      VAL   HG13   3703     0.090000     1.0080   ; qtot  8.000
  3704        CT3    262      VAL    CG2   3704    -0.270000    12.0110   ; qtot  7.730
  3705        HA3    262      VAL   HG21   3705     0.090000     1.0080   ; qtot  7.820
  3706        HA3    262      VAL   HG22   3706     0.090000     1.0080   ; qtot  7.910
  3707        HA3    262      VAL   HG23   3707     0.090000     1.0080   ; qtot  8.000
  3708          C    262      VAL      C   3708     0.510000    12.0110   ; qtot  8.510
  3709          O    262      VAL      O   3709    -0.510000    15.9990   ; qtot  8.000
  3710        NH1    263      LYS      N   3710    -0.470000    14.0070   ; qtot  7.530
  3711          H    263      LYS     HN   3711     0.310000     1.0080   ; qtot  7.840
  3712        CT1    263      LYS     CA   3712     0.070000    12.0110   ; qtot  7.910
  3713        HB1    263      LYS     HA   3713     0.090000     1.0080   ; qtot  8.000
  3714        CT2    263      LYS     CB   3714    -0.180000    12.0110   ; qtot  7.820
  3715        HA2    263      LYS    HB1   3715     0.090000     1.0080   ; qtot  7.910
  3716        HA2    263      LYS    HB2   3716     0.090000     1.0080   ; qtot  8.000
  3717        CT2    263      LYS     CG   3717    -0.180000    12.0110   ; qtot  7.820
  3718        HA2    263      LYS    HG1   3718     0.090000     1.0080   ; qtot  7.910
  3719        HA2    263      LYS    HG2   3719     0.090000     1.0080   ; qtot  8.000
  3720        CT2    263      LYS     CD   3720    -0.180000    12.0110   ; qtot  7.820
  3721        HA2    263      LYS    HD1   3721     0.090000     1.0080   ; qtot  7.910
  3722        HA2    263      LYS    HD2   3722     0.090000     1.0080   ; qtot  8.000
  3723        CT2    263      LYS     CE   3723     0.210000    12.0110   ; qtot  8.210
  3724        HA2    263      LYS    HE1   3724     0.050000     1.0080   ; qtot  8.260
  3725        HA2    263      LYS    HE2   3725     0.050000     1.0080   ; qtot  8.310
  3726        NH3    263      LYS     NZ   3726    -0.300000    14.0070   ; qtot  8.010
  3727         HC    263      LYS    HZ1   3727     0.330000     1.0080   ; qtot  8.340
  3728         HC    263      LYS    HZ2   3728     0.330000     1.0080   ; qtot  8.670
  3729         HC    263      LYS    HZ3   3729     0.330000     1.0080   ; qtot  9.000
  3730          C    263      LYS      C   3730     0.510000    12.0110   ; qtot  9.510
  3731          O    263      LYS      O   3731    -0.510000    15.9990   ; qtot  9.000
  3732        NH1    264      MET      N   3732    -0.470000    14.0070   ; qtot  8.530
  3733          H    264      MET     HN   3733     0.310000     1.0080   ; qtot  8.840
  3734        CT1    264      MET     CA   3734     0.070000    12.0110   ; qtot  8.910
  3735        HB1    264      MET     HA   3735     0.090000     1.0080   ; qtot  9.000
  3736        CT2    264      MET     CB   3736    -0.180000    12.0110   ; qtot  8.820
  3737        HA2    264      MET    HB1   3737     0.090000     1.0080   ; qtot  8.910
  3738        HA2    264      MET    HB2   3738     0.090000     1.0080   ; qtot  9.000
  3739        CT2    264      MET     CG   3739    -0.140000    12.0110   ; qtot  8.860
  3740        HA2    264      MET    HG1   3740     0.090000     1.0080   ; qtot  8.950
  3741        HA2    264      MET    HG2   3741     0.090000     1.0080   ; qtot  9.040
  3742          S    264      MET     SD   3742    -0.090000    32.0600   ; qtot  8.950
  3743        CT3    264      MET     CE   3743    -0.220000    12.0110   ; qtot  8.730
  3744        HA3    264      MET    HE1   3744     0.090000     1.0080   ; qtot  8.820
  3745        HA3    264      MET    HE2   3745     0.090000     1.0080   ; qtot  8.910
  3746        HA3    264      MET    HE3   3746     0.090000     1.0080   ; qtot  9.000
  3747          C    264      MET      C   3747     0.510000    12.0110   ; qtot  9.510
  3748          O    264      MET      O   3748    -0.510000    15.9990   ; qtot  9.000
  3749        NH1    265      LEU      N   3749    -0.470000    14.0070   ; qtot  8.530
  3750          H    265      LEU     HN   3750     0.310000     1.0080   ; qtot  8.840
  3751        CT1    265      LEU     CA   3751     0.070000    12.0110   ; qtot  8.910
  3752        HB1    265      LEU     HA   3752     0.090000     1.0080   ; qtot  9.000
  3753        CT2    265      LEU     CB   3753    -0.180000    12.0110   ; qtot  8.820
  3754        HA2    265      LEU    HB1   3754     0.090000     1.0080   ; qtot  8.910
  3755        HA2    265      LEU    HB2   3755     0.090000     1.0080   ; qtot  9.000
  3756        CT1    265      LEU     CG   3756    -0.090000    12.0110   ; qtot  8.910
  3757        HA1    265      LEU     HG   3757     0.090000     1.0080   ; qtot  9.000
  3758        CT3    265      LEU    CD1   3758    -0.270000    12.0110   ; qtot  8.730
  3759        HA3    265      LEU   HD11   3759     0.090000     1.0080   ; qtot  8.820
  3760        HA3    265      LEU   HD12   3760     0.090000     1.0080   ; qtot  8.910
  3761        HA3    265      LEU   HD13   3761     0.090000     1.0080   ; qtot  9.000
  3762        CT3    265      LEU    CD2   3762    -0.270000    12.0110   ; qtot  8.730
  3763        HA3    265      LEU   HD21   3763     0.090000     1.0080   ; qtot  8.820
  3764        HA3    265      LEU   HD22   3764     0.090000     1.0080   ; qtot  8.910
  3765        HA3    265      LEU   HD23   3765     0.090000     1.0080   ; qtot  9.000
  3766          C    265      LEU      C   3766     0.510000    12.0110   ; qtot  9.510
  3767          O    265      LEU      O   3767    -0.510000    15.9990   ; qtot  9.000
  3768        NH1    266      ALA      N   3768    -0.470000    14.0070   ; qtot  8.530
  3769          H    266      ALA     HN   3769     0.310000     1.0080   ; qtot  8.840
  3770        CT1    266      ALA     CA   3770     0.070000    12.0110   ; qtot  8.910
  3771        HB1    266      ALA     HA   3771     0.090000     1.0080   ; qtot  9.000
  3772        CT3    266      ALA     CB   3772    -0.270000    12.0110   ; qtot  8.730
  3773        HA3    266      ALA    HB1   3773     0.090000     1.0080   ; qtot  8.820
  3774        HA3    266      ALA    HB2   3774     0.090000     1.0080   ; qtot  8.910
  3775        HA3    266      ALA    HB3   3775     0.090000     1.0080   ; qtot  9.000
  3776          C    266      ALA      C   3776     0.510000    12.0110   ; qtot  9.510
  3777          O    266      ALA      O   3777    -0.510000    15.9990   ; qtot  9.000
  3778        NH1    267      VAL      N   3778    -0.470000    14.0070   ; qtot  8.530
  3779          H    267      VAL     HN   3779     0.310000     1.0080   ; qtot  8.840
  3780        CT1    267      VAL     CA   3780     0.070000    12.0110   ; qtot  8.910
  3781        HB1    267      VAL     HA   3781     0.090000     1.0080   ; qtot  9.000
  3782        CT1    267      VAL     CB   3782    -0.090000    12.0110   ; qtot  8.910
  3783        HA1    267      VAL     HB   3783     0.090000     1.0080   ; qtot  9.000
  3784        CT3    267      VAL    CG1   3784    -0.270000    12.0110   ; qtot  8.730
  3785        HA3    267      VAL   HG11   3785     0.090000     1.0080   ; qtot  8.820
  3786        HA3    267      VAL   HG12   3786     0.090000     1.0080   ; qtot  8.910
  3787        HA3    267      VAL   HG13   3787     0.090000     1.0080   ; qtot  9.000
  3788        CT3    267      VAL    CG2   3788    -0.270000    12.0110   ; qtot  8.730
  3789        HA3    267      VAL   HG21   3789     0.090000     1.0080   ; qtot  8.820
  3790        HA3    267      VAL   HG22   3790     0.090000     1.0080   ; qtot  8.910
  3791        HA3    267      VAL   HG23   3791     0.090000     1.0080   ; qtot  9.000
  3792          C    267      VAL      C   3792     0.510000    12.0110   ; qtot  9.510
  3793          O    267      VAL      O   3793    -0.510000    15.9990   ; qtot  9.000
  3794        NH1    268      VAL      N   3794    -0.470000    14.0070   ; qtot  8.530
  3795          H    268      VAL     HN   3795     0.310000     1.0080   ; qtot  8.840
  3796        CT1    268      VAL     CA   3796     0.070000    12.0110   ; qtot  8.910
  3797        HB1    268      VAL     HA   3797     0.090000     1.0080   ; qtot  9.000
  3798        CT1    268      VAL     CB   3798    -0.090000    12.0110   ; qtot  8.910
  3799        HA1    268      VAL     HB   3799     0.090000     1.0080   ; qtot  9.000
  3800        CT3    268      VAL    CG1   3800    -0.270000    12.0110   ; qtot  8.730
  3801        HA3    268      VAL   HG11   3801     0.090000     1.0080   ; qtot  8.820
  3802        HA3    268      VAL   HG12   3802     0.090000     1.0080   ; qtot  8.910
  3803        HA3    268      VAL   HG13   3803     0.090000     1.0080   ; qtot  9.000
  3804        CT3    268      VAL    CG2   3804    -0.270000    12.0110   ; qtot  8.730
  3805        HA3    268      VAL   HG21   3805     0.090000     1.0080   ; qtot  8.820
  3806        HA3    268      VAL   HG22   3806     0.090000     1.0080   ; qtot  8.910
  3807        HA3    268      VAL   HG23   3807     0.090000     1.0080   ; qtot  9.000
  3808          C    268      VAL      C   3808     0.510000    12.0110   ; qtot  9.510
  3809          O    268      VAL      O   3809    -0.510000    15.9990   ; qtot  9.000
  3810        NH1    269      VAL      N   3810    -0.470000    14.0070   ; qtot  8.530
  3811          H    269      VAL     HN   3811     0.310000     1.0080   ; qtot  8.840
  3812        CT1    269      VAL     CA   3812     0.070000    12.0110   ; qtot  8.910
  3813        HB1    269      VAL     HA   3813     0.090000     1.0080   ; qtot  9.000
  3814        CT1    269      VAL     CB   3814    -0.090000    12.0110   ; qtot  8.910
  3815        HA1    269      VAL     HB   3815     0.090000     1.0080   ; qtot  9.000
  3816        CT3    269      VAL    CG1   3816    -0.270000    12.0110   ; qtot  8.730
  3817        HA3    269      VAL   HG11   3817     0.090000     1.0080   ; qtot  8.820
  3818        HA3    269      VAL   HG12   3818     0.090000     1.0080   ; qtot  8.910
  3819        HA3    269      VAL   HG13   3819     0.090000     1.0080   ; qtot  9.000
  3820        CT3    269      VAL    CG2   3820    -0.270000    12.0110   ; qtot  8.730
  3821        HA3    269      VAL   HG21   3821     0.090000     1.0080   ; qtot  8.820
  3822        HA3    269      VAL   HG22   3822     0.090000     1.0080   ; qtot  8.910
  3823        HA3    269      VAL   HG23   3823     0.090000     1.0080   ; qtot  9.000
  3824          C    269      VAL      C   3824     0.510000    12.0110   ; qtot  9.510
  3825          O    269      VAL      O   3825    -0.510000    15.9990   ; qtot  9.000
  3826        NH1    270      PHE      N   3826    -0.470000    14.0070   ; qtot  8.530
  3827          H    270      PHE     HN   3827     0.310000     1.0080   ; qtot  8.840
  3828        CT1    270      PHE     CA   3828     0.070000    12.0110   ; qtot  8.910
  3829        HB1    270      PHE     HA   3829     0.090000     1.0080   ; qtot  9.000
  3830        CT2    270      PHE     CB   3830    -0.180000    12.0110   ; qtot  8.820
  3831        HA2    270      PHE    HB1   3831     0.090000     1.0080   ; qtot  8.910
  3832        HA2    270      PHE    HB2   3832     0.090000     1.0080   ; qtot  9.000
  3833         CA    270      PHE     CG   3833     0.000000    12.0110   ; qtot  9.000
  3834         CA    270      PHE    CD1   3834    -0.115000    12.0110   ; qtot  8.885
  3835         HP    270      PHE    HD1   3835     0.115000     1.0080   ; qtot  9.000
  3836         CA    270      PHE    CE1   3836    -0.115000    12.0110   ; qtot  8.885
  3837         HP    270      PHE    HE1   3837     0.115000     1.0080   ; qtot  9.000
  3838         CA    270      PHE     CZ   3838    -0.115000    12.0110   ; qtot  8.885
  3839         HP    270      PHE     HZ   3839     0.115000     1.0080   ; qtot  9.000
  3840         CA    270      PHE    CD2   3840    -0.115000    12.0110   ; qtot  8.885
  3841         HP    270      PHE    HD2   3841     0.115000     1.0080   ; qtot  9.000
  3842         CA    270      PHE    CE2   3842    -0.115000    12.0110   ; qtot  8.885
  3843         HP    270      PHE    HE2   3843     0.115000     1.0080   ; qtot  9.000
  3844          C    270      PHE      C   3844     0.510000    12.0110   ; qtot  9.510
  3845          O    270      PHE      O   3845    -0.510000    15.9990   ; qtot  9.000
  3846        NH1    271      ALA      N   3846    -0.470000    14.0070   ; qtot  8.530
  3847          H    271      ALA     HN   3847     0.310000     1.0080   ; qtot  8.840
  3848        CT1    271      ALA     CA   3848     0.070000    12.0110   ; qtot  8.910
  3849        HB1    271      ALA     HA   3849     0.090000     1.0080   ; qtot  9.000
  3850        CT3    271      ALA     CB   3850    -0.270000    12.0110   ; qtot  8.730
  3851        HA3    271      ALA    HB1   3851     0.090000     1.0080   ; qtot  8.820
  3852        HA3    271      ALA    HB2   3852     0.090000     1.0080   ; qtot  8.910
  3853        HA3    271      ALA    HB3   3853     0.090000     1.0080   ; qtot  9.000
  3854          C    271      ALA      C   3854     0.510000    12.0110   ; qtot  9.510
  3855          O    271      ALA      O   3855    -0.510000    15.9990   ; qtot  9.000
  3856        NH1    272      PHE      N   3856    -0.470000    14.0070   ; qtot  8.530
  3857          H    272      PHE     HN   3857     0.310000     1.0080   ; qtot  8.840
  3858        CT1    272      PHE     CA   3858     0.070000    12.0110   ; qtot  8.910
  3859        HB1    272      PHE     HA   3859     0.090000     1.0080   ; qtot  9.000
  3860        CT2    272      PHE     CB   3860    -0.180000    12.0110   ; qtot  8.820
  3861        HA2    272      PHE    HB1   3861     0.090000     1.0080   ; qtot  8.910
  3862        HA2    272      PHE    HB2   3862     0.090000     1.0080   ; qtot  9.000
  3863         CA    272      PHE     CG   3863     0.000000    12.0110   ; qtot  9.000
  3864         CA    272      PHE    CD1   3864    -0.115000    12.0110   ; qtot  8.885
  3865         HP    272      PHE    HD1   3865     0.115000     1.0080   ; qtot  9.000
  3866         CA    272      PHE    CE1   3866    -0.115000    12.0110   ; qtot  8.885
  3867         HP    272      PHE    HE1   3867     0.115000     1.0080   ; qtot  9.000
  3868         CA    272      PHE     CZ   3868    -0.115000    12.0110   ; qtot  8.885
  3869         HP    272      PHE     HZ   3869     0.115000     1.0080   ; qtot  9.000
  3870         CA    272      PHE    CD2   3870    -0.115000    12.0110   ; qtot  8.885
  3871         HP    272      PHE    HD2   3871     0.115000     1.0080   ; qtot  9.000
  3872         CA    272      PHE    CE2   3872    -0.115000    12.0110   ; qtot  8.885
  3873         HP    272      PHE    HE2   3873     0.115000     1.0080   ; qtot  9.000
  3874          C    272      PHE      C   3874     0.510000    12.0110   ; qtot  9.510
  3875          O    272      PHE      O   3875    -0.510000    15.9990   ; qtot  9.000
  3876        NH1    273      ILE      N   3876    -0.470000    14.0070   ; qtot  8.530
  3877          H    273      ILE     HN   3877     0.310000     1.0080   ; qtot  8.840
  3878        CT1    273      ILE     CA   3878     0.070000    12.0110   ; qtot  8.910
  3879        HB1    273      ILE     HA   3879     0.090000     1.0080   ; qtot  9.000
  3880        CT1    273      ILE     CB   3880    -0.090000    12.0110   ; qtot  8.910
  3881        HA1    273      ILE     HB   3881     0.090000     1.0080   ; qtot  9.000
  3882        CT3    273      ILE    CG2   3882    -0.270000    12.0110   ; qtot  8.730
  3883        HA3    273      ILE   HG21   3883     0.090000     1.0080   ; qtot  8.820
  3884        HA3    273      ILE   HG22   3884     0.090000     1.0080   ; qtot  8.910
  3885        HA3    273      ILE   HG23   3885     0.090000     1.0080   ; qtot  9.000
  3886        CT2    273      ILE    CG1   3886    -0.180000    12.0110   ; qtot  8.820
  3887        HA2    273      ILE   HG11   3887     0.090000     1.0080   ; qtot  8.910
  3888        HA2    273      ILE   HG12   3888     0.090000     1.0080   ; qtot  9.000
  3889        CT3    273      ILE     CD   3889    -0.270000    12.0110   ; qtot  8.730
  3890        HA3    273      ILE    HD1   3890     0.090000     1.0080   ; qtot  8.820
  3891        HA3    273      ILE    HD2   3891     0.090000     1.0080   ; qtot  8.910
  3892        HA3    273      ILE    HD3   3892     0.090000     1.0080   ; qtot  9.000
  3893          C    273      ILE      C   3893     0.510000    12.0110   ; qtot  9.510
  3894          O    273      ILE      O   3894    -0.510000    15.9990   ; qtot  9.000
  3895        NH1    274      LEU      N   3895    -0.470000    14.0070   ; qtot  8.530
  3896          H    274      LEU     HN   3896     0.310000     1.0080   ; qtot  8.840
  3897        CT1    274      LEU     CA   3897     0.070000    12.0110   ; qtot  8.910
  3898        HB1    274      LEU     HA   3898     0.090000     1.0080   ; qtot  9.000
  3899        CT2    274      LEU     CB   3899    -0.180000    12.0110   ; qtot  8.820
  3900        HA2    274      LEU    HB1   3900     0.090000     1.0080   ; qtot  8.910
  3901        HA2    274      LEU    HB2   3901     0.090000     1.0080   ; qtot  9.000
  3902        CT1    274      LEU     CG   3902    -0.090000    12.0110   ; qtot  8.910
  3903        HA1    274      LEU     HG   3903     0.090000     1.0080   ; qtot  9.000
  3904        CT3    274      LEU    CD1   3904    -0.270000    12.0110   ; qtot  8.730
  3905        HA3    274      LEU   HD11   3905     0.090000     1.0080   ; qtot  8.820
  3906        HA3    274      LEU   HD12   3906     0.090000     1.0080   ; qtot  8.910
  3907        HA3    274      LEU   HD13   3907     0.090000     1.0080   ; qtot  9.000
  3908        CT3    274      LEU    CD2   3908    -0.270000    12.0110   ; qtot  8.730
  3909        HA3    274      LEU   HD21   3909     0.090000     1.0080   ; qtot  8.820
  3910        HA3    274      LEU   HD22   3910     0.090000     1.0080   ; qtot  8.910
  3911        HA3    274      LEU   HD23   3911     0.090000     1.0080   ; qtot  9.000
  3912          C    274      LEU      C   3912     0.510000    12.0110   ; qtot  9.510
  3913          O    274      LEU      O   3913    -0.510000    15.9990   ; qtot  9.000
  3914        NH1    275      CYS      N   3914    -0.470000    14.0070   ; qtot  8.530
  3915          H    275      CYS     HN   3915     0.310000     1.0080   ; qtot  8.840
  3916        CT1    275      CYS     CA   3916     0.070000    12.0110   ; qtot  8.910
  3917        HB1    275      CYS     HA   3917     0.090000     1.0080   ; qtot  9.000
  3918        CT2    275      CYS     CB   3918    -0.110000    12.0110   ; qtot  8.890
  3919        HA2    275      CYS    HB1   3919     0.090000     1.0080   ; qtot  8.980
  3920        HA2    275      CYS    HB2   3920     0.090000     1.0080   ; qtot  9.070
  3921          S    275      CYS     SG   3921    -0.230000    32.0600   ; qtot  8.840
  3922         HS    275      CYS    HG1   3922     0.160000     1.0080   ; qtot  9.000
  3923          C    275      CYS      C   3923     0.510000    12.0110   ; qtot  9.510
  3924          O    275      CYS      O   3924    -0.510000    15.9990   ; qtot  9.000
  3925        NH1    276      TRP      N   3925    -0.470000    14.0070   ; qtot  8.530
  3926          H    276      TRP     HN   3926     0.310000     1.0080   ; qtot  8.840
  3927        CT1    276      TRP     CA   3927     0.070000    12.0110   ; qtot  8.910
  3928        HB1    276      TRP     HA   3928     0.090000     1.0080   ; qtot  9.000
  3929        CT2    276      TRP     CB   3929    -0.180000    12.0110   ; qtot  8.820
  3930        HA2    276      TRP    HB1   3930     0.090000     1.0080   ; qtot  8.910
  3931        HA2    276      TRP    HB2   3931     0.090000     1.0080   ; qtot  9.000
  3932         CY    276      TRP     CG   3932    -0.030000    12.0110   ; qtot  8.970
  3933         CA    276      TRP    CD1   3933    -0.150000    12.0110   ; qtot  8.820
  3934         HP    276      TRP    HD1   3934     0.220000     1.0080   ; qtot  9.040
  3935         NY    276      TRP    NE1   3935    -0.510000    14.0070   ; qtot  8.530
  3936          H    276      TRP    HE1   3936     0.370000     1.0080   ; qtot  8.900
  3937        CPT    276      TRP    CE2   3937     0.240000    12.0110   ; qtot  9.140
  3938        CPT    276      TRP    CD2   3938     0.110000    12.0110   ; qtot  9.250
  3939        CAI    276      TRP    CE3   3939    -0.250000    12.0110   ; qtot  9.000
  3940         HP    276      TRP    HE3   3940     0.170000     1.0080   ; qtot  9.170
  3941         CA    276      TRP    CZ3   3941    -0.200000    12.0110   ; qtot  8.970
  3942         HP    276      TRP    HZ3   3942     0.140000     1.0080   ; qtot  9.110
  3943        CAI    276      TRP    CZ2   3943    -0.270000    12.0110   ; qtot  8.840
  3944         HP    276      TRP    HZ2   3944     0.160000     1.0080   ; qtot  9.000
  3945         CA    276      TRP    CH2   3945    -0.140000    12.0110   ; qtot  8.860
  3946         HP    276      TRP    HH2   3946     0.140000     1.0080   ; qtot  9.000
  3947          C    276      TRP      C   3947     0.510000    12.0110   ; qtot  9.510
  3948          O    276      TRP      O   3948    -0.510000    15.9990   ; qtot  9.000
  3949        NH1    277      LEU      N   3949    -0.470000    14.0070   ; qtot  8.530
  3950          H    277      LEU     HN   3950     0.310000     1.0080   ; qtot  8.840
  3951        CT1    277      LEU     CA   3951     0.070000    12.0110   ; qtot  8.910
  3952        HB1    277      LEU     HA   3952     0.090000     1.0080   ; qtot  9.000
  3953        CT2    277      LEU     CB   3953    -0.180000    12.0110   ; qtot  8.820
  3954        HA2    277      LEU    HB1   3954     0.090000     1.0080   ; qtot  8.910
  3955        HA2    277      LEU    HB2   3955     0.090000     1.0080   ; qtot  9.000
  3956        CT1    277      LEU     CG   3956    -0.090000    12.0110   ; qtot  8.910
  3957        HA1    277      LEU     HG   3957     0.090000     1.0080   ; qtot  9.000
  3958        CT3    277      LEU    CD1   3958    -0.270000    12.0110   ; qtot  8.730
  3959        HA3    277      LEU   HD11   3959     0.090000     1.0080   ; qtot  8.820
  3960        HA3    277      LEU   HD12   3960     0.090000     1.0080   ; qtot  8.910
  3961        HA3    277      LEU   HD13   3961     0.090000     1.0080   ; qtot  9.000
  3962        CT3    277      LEU    CD2   3962    -0.270000    12.0110   ; qtot  8.730
  3963        HA3    277      LEU   HD21   3963     0.090000     1.0080   ; qtot  8.820
  3964        HA3    277      LEU   HD22   3964     0.090000     1.0080   ; qtot  8.910
  3965        HA3    277      LEU   HD23   3965     0.090000     1.0080   ; qtot  9.000
  3966          C    277      LEU      C   3966     0.510000    12.0110   ; qtot  9.510
  3967          O    277      LEU      O   3967    -0.510000    15.9990   ; qtot  9.000
  3968          N    278      PRO      N   3968    -0.290000    14.0070   ; qtot  8.710
  3969        CP3    278      PRO     CD   3969     0.000000    12.0110   ; qtot  8.710
  3970        HA2    278      PRO    HD1   3970     0.090000     1.0080   ; qtot  8.800
  3971        HA2    278      PRO    HD2   3971     0.090000     1.0080   ; qtot  8.890
  3972        CP1    278      PRO     CA   3972     0.020000    12.0110   ; qtot  8.910
  3973        HB1    278      PRO     HA   3973     0.090000     1.0080   ; qtot  9.000
  3974        CP2    278      PRO     CB   3974    -0.180000    12.0110   ; qtot  8.820
  3975        HA2    278      PRO    HB1   3975     0.090000     1.0080   ; qtot  8.910
  3976        HA2    278      PRO    HB2   3976     0.090000     1.0080   ; qtot  9.000
  3977        CP2    278      PRO     CG   3977    -0.180000    12.0110   ; qtot  8.820
  3978        HA2    278      PRO    HG1   3978     0.090000     1.0080   ; qtot  8.910
  3979        HA2    278      PRO    HG2   3979     0.090000     1.0080   ; qtot  9.000
  3980          C    278      PRO      C   3980     0.510000    12.0110   ; qtot  9.510
  3981          O    278      PRO      O   3981    -0.510000    15.9990   ; qtot  9.000
  3982        NH1    279      PHE      N   3982    -0.470000    14.0070   ; qtot  8.530
  3983          H    279      PHE     HN   3983     0.310000     1.0080   ; qtot  8.840
  3984        CT1    279      PHE     CA   3984     0.070000    12.0110   ; qtot  8.910
  3985        HB1    279      PHE     HA   3985     0.090000     1.0080   ; qtot  9.000
  3986        CT2    279      PHE     CB   3986    -0.180000    12.0110   ; qtot  8.820
  3987        HA2    279      PHE    HB1   3987     0.090000     1.0080   ; qtot  8.910
  3988        HA2    279      PHE    HB2   3988     0.090000     1.0080   ; qtot  9.000
  3989         CA    279      PHE     CG   3989     0.000000    12.0110   ; qtot  9.000
  3990         CA    279      PHE    CD1   3990    -0.115000    12.0110   ; qtot  8.885
  3991         HP    279      PHE    HD1   3991     0.115000     1.0080   ; qtot  9.000
  3992         CA    279      PHE    CE1   3992    -0.115000    12.0110   ; qtot  8.885
  3993         HP    279      PHE    HE1   3993     0.115000     1.0080   ; qtot  9.000
  3994         CA    279      PHE     CZ   3994    -0.115000    12.0110   ; qtot  8.885
  3995         HP    279      PHE     HZ   3995     0.115000     1.0080   ; qtot  9.000
  3996         CA    279      PHE    CD2   3996    -0.115000    12.0110   ; qtot  8.885
  3997         HP    279      PHE    HD2   3997     0.115000     1.0080   ; qtot  9.000
  3998         CA    279      PHE    CE2   3998    -0.115000    12.0110   ; qtot  8.885
  3999         HP    279      PHE    HE2   3999     0.115000     1.0080   ; qtot  9.000
  4000          C    279      PHE      C   4000     0.510000    12.0110   ; qtot  9.510
  4001          O    279      PHE      O   4001    -0.510000    15.9990   ; qtot  9.000
  4002        NH1    280      HSD      N   4002    -0.470000    14.0070   ; qtot  8.530
  4003          H    280      HSD     HN   4003     0.310000     1.0080   ; qtot  8.840
  4004        CT1    280      HSD     CA   4004     0.070000    12.0110   ; qtot  8.910
  4005        HB1    280      HSD     HA   4005     0.090000     1.0080   ; qtot  9.000
  4006        CT2    280      HSD     CB   4006    -0.090000    12.0110   ; qtot  8.910
  4007        HA2    280      HSD    HB1   4007     0.090000     1.0080   ; qtot  9.000
  4008        HA2    280      HSD    HB2   4008     0.090000     1.0080   ; qtot  9.090
  4009        NR1    280      HSD    ND1   4009    -0.360000    14.0070   ; qtot  8.730
  4010          H    280      HSD    HD1   4010     0.320000     1.0080   ; qtot  9.050
  4011       CPH1    280      HSD     CG   4011    -0.050000    12.0110   ; qtot  9.000
  4012       CPH2    280      HSD    CE1   4012     0.250000    12.0110   ; qtot  9.250
  4013        HR1    280      HSD    HE1   4013     0.130000     1.0080   ; qtot  9.380
  4014        NR2    280      HSD    NE2   4014    -0.700000    14.0070   ; qtot  8.680
  4015       CPH1    280      HSD    CD2   4015     0.220000    12.0110   ; qtot  8.900
  4016        HR3    280      HSD    HD2   4016     0.100000     1.0080   ; qtot  9.000
  4017          C    280      HSD      C   4017     0.510000    12.0110   ; qtot  9.510
  4018          O    280      HSD      O   4018    -0.510000    15.9990   ; qtot  9.000
  4019        NH1    281      VAL      N   4019    -0.470000    14.0070   ; qtot  8.530
  4020          H    281      VAL     HN   4020     0.310000     1.0080   ; qtot  8.840
  4021        CT1    281      VAL     CA   4021     0.070000    12.0110   ; qtot  8.910
  4022        HB1    281      VAL     HA   4022     0.090000     1.0080   ; qtot  9.000
  4023        CT1    281      VAL     CB   4023    -0.090000    12.0110   ; qtot  8.910
  4024        HA1    281      VAL     HB   4024     0.090000     1.0080   ; qtot  9.000
  4025        CT3    281      VAL    CG1   4025    -0.270000    12.0110   ; qtot  8.730
  4026        HA3    281      VAL   HG11   4026     0.090000     1.0080   ; qtot  8.820
  4027        HA3    281      VAL   HG12   4027     0.090000     1.0080   ; qtot  8.910
  4028        HA3    281      VAL   HG13   4028     0.090000     1.0080   ; qtot  9.000
  4029        CT3    281      VAL    CG2   4029    -0.270000    12.0110   ; qtot  8.730
  4030        HA3    281      VAL   HG21   4030     0.090000     1.0080   ; qtot  8.820
  4031        HA3    281      VAL   HG22   4031     0.090000     1.0080   ; qtot  8.910
  4032        HA3    281      VAL   HG23   4032     0.090000     1.0080   ; qtot  9.000
  4033          C    281      VAL      C   4033     0.510000    12.0110   ; qtot  9.510
  4034          O    281      VAL      O   4034    -0.510000    15.9990   ; qtot  9.000
  4035        NH1    282      GLY      N   4035    -0.470000    14.0070   ; qtot  8.530
  4036          H    282      GLY     HN   4036     0.310000     1.0080   ; qtot  8.840
  4037        CT2    282      GLY     CA   4037    -0.020000    12.0110   ; qtot  8.820
  4038        HB2    282      GLY    HA1   4038     0.090000     1.0080   ; qtot  8.910
  4039        HB2    282      GLY    HA2   4039     0.090000     1.0080   ; qtot  9.000
  4040          C    282      GLY      C   4040     0.510000    12.0110   ; qtot  9.510
  4041          O    282      GLY      O   4041    -0.510000    15.9990   ; qtot  9.000
  4042        NH1    283      ARG      N   4042    -0.470000    14.0070   ; qtot  8.530
  4043          H    283      ARG     HN   4043     0.310000     1.0080   ; qtot  8.840
  4044        CT1    283      ARG     CA   4044     0.070000    12.0110   ; qtot  8.910
  4045        HB1    283      ARG     HA   4045     0.090000     1.0080   ; qtot  9.000
  4046        CT2    283      ARG     CB   4046    -0.180000    12.0110   ; qtot  8.820
  4047        HA2    283      ARG    HB1   4047     0.090000     1.0080   ; qtot  8.910
  4048        HA2    283      ARG    HB2   4048     0.090000     1.0080   ; qtot  9.000
  4049        CT2    283      ARG     CG   4049    -0.180000    12.0110   ; qtot  8.820
  4050        HA2    283      ARG    HG1   4050     0.090000     1.0080   ; qtot  8.910
  4051        HA2    283      ARG    HG2   4051     0.090000     1.0080   ; qtot  9.000
  4052        CT2    283      ARG     CD   4052     0.200000    12.0110   ; qtot  9.200
  4053        HA2    283      ARG    HD1   4053     0.090000     1.0080   ; qtot  9.290
  4054        HA2    283      ARG    HD2   4054     0.090000     1.0080   ; qtot  9.380
  4055        NC2    283      ARG     NE   4055    -0.700000    14.0070   ; qtot  8.680
  4056         HC    283      ARG     HE   4056     0.440000     1.0080   ; qtot  9.120
  4057          C    283      ARG     CZ   4057     0.640000    12.0110   ; qtot  9.760
  4058        NC2    283      ARG    NH1   4058    -0.800000    14.0070   ; qtot  8.960
  4059         HC    283      ARG   HH11   4059     0.460000     1.0080   ; qtot  9.420
  4060         HC    283      ARG   HH12   4060     0.460000     1.0080   ; qtot  9.880
  4061        NC2    283      ARG    NH2   4061    -0.800000    14.0070   ; qtot  9.080
  4062         HC    283      ARG   HH21   4062     0.460000     1.0080   ; qtot  9.540
  4063         HC    283      ARG   HH22   4063     0.460000     1.0080   ; qtot 10.000
  4064          C    283      ARG      C   4064     0.510000    12.0110   ; qtot 10.510
  4065          O    283      ARG      O   4065    -0.510000    15.9990   ; qtot 10.000
  4066        NH1    284      TYR      N   4066    -0.470000    14.0070   ; qtot  9.530
  4067          H    284      TYR     HN   4067     0.310000     1.0080   ; qtot  9.840
  4068        CT1    284      TYR     CA   4068     0.070000    12.0110   ; qtot  9.910
  4069        HB1    284      TYR     HA   4069     0.090000     1.0080   ; qtot 10.000
  4070        CT2    284      TYR     CB   4070    -0.180000    12.0110   ; qtot  9.820
  4071        HA2    284      TYR    HB1   4071     0.090000     1.0080   ; qtot  9.910
  4072        HA2    284      TYR    HB2   4072     0.090000     1.0080   ; qtot 10.000
  4073         CA    284      TYR     CG   4073     0.000000    12.0110   ; qtot 10.000
  4074         CA    284      TYR    CD1   4074    -0.115000    12.0110   ; qtot  9.885
  4075         HP    284      TYR    HD1   4075     0.115000     1.0080   ; qtot 10.000
  4076         CA    284      TYR    CE1   4076    -0.115000    12.0110   ; qtot  9.885
  4077         HP    284      TYR    HE1   4077     0.115000     1.0080   ; qtot 10.000
  4078         CA    284      TYR     CZ   4078     0.110000    12.0110   ; qtot 10.110
  4079        OH1    284      TYR     OH   4079    -0.540000    15.9990   ; qtot  9.570
  4080          H    284      TYR     HH   4080     0.430000     1.0080   ; qtot 10.000
  4081         CA    284      TYR    CD2   4081    -0.115000    12.0110   ; qtot  9.885
  4082         HP    284      TYR    HD2   4082     0.115000     1.0080   ; qtot 10.000
  4083         CA    284      TYR    CE2   4083    -0.115000    12.0110   ; qtot  9.885
  4084         HP    284      TYR    HE2   4084     0.115000     1.0080   ; qtot 10.000
  4085          C    284      TYR      C   4085     0.510000    12.0110   ; qtot 10.510
  4086          O    284      TYR      O   4086    -0.510000    15.9990   ; qtot 10.000
  4087        NH1    285      LEU      N   4087    -0.470000    14.0070   ; qtot  9.530
  4088          H    285      LEU     HN   4088     0.310000     1.0080   ; qtot  9.840
  4089        CT1    285      LEU     CA   4089     0.070000    12.0110   ; qtot  9.910
  4090        HB1    285      LEU     HA   4090     0.090000     1.0080   ; qtot 10.000
  4091        CT2    285      LEU     CB   4091    -0.180000    12.0110   ; qtot  9.820
  4092        HA2    285      LEU    HB1   4092     0.090000     1.0080   ; qtot  9.910
  4093        HA2    285      LEU    HB2   4093     0.090000     1.0080   ; qtot 10.000
  4094        CT1    285      LEU     CG   4094    -0.090000    12.0110   ; qtot  9.910
  4095        HA1    285      LEU     HG   4095     0.090000     1.0080   ; qtot 10.000
  4096        CT3    285      LEU    CD1   4096    -0.270000    12.0110   ; qtot  9.730
  4097        HA3    285      LEU   HD11   4097     0.090000     1.0080   ; qtot  9.820
  4098        HA3    285      LEU   HD12   4098     0.090000     1.0080   ; qtot  9.910
  4099        HA3    285      LEU   HD13   4099     0.090000     1.0080   ; qtot 10.000
  4100        CT3    285      LEU    CD2   4100    -0.270000    12.0110   ; qtot  9.730
  4101        HA3    285      LEU   HD21   4101     0.090000     1.0080   ; qtot  9.820
  4102        HA3    285      LEU   HD22   4102     0.090000     1.0080   ; qtot  9.910
  4103        HA3    285      LEU   HD23   4103     0.090000     1.0080   ; qtot 10.000
  4104          C    285      LEU      C   4104     0.510000    12.0110   ; qtot 10.510
  4105          O    285      LEU      O   4105    -0.510000    15.9990   ; qtot 10.000
  4106        NH1    286      PHE      N   4106    -0.470000    14.0070   ; qtot  9.530
  4107          H    286      PHE     HN   4107     0.310000     1.0080   ; qtot  9.840
  4108        CT1    286      PHE     CA   4108     0.070000    12.0110   ; qtot  9.910
  4109        HB1    286      PHE     HA   4109     0.090000     1.0080   ; qtot 10.000
  4110        CT2    286      PHE     CB   4110    -0.180000    12.0110   ; qtot  9.820
  4111        HA2    286      PHE    HB1   4111     0.090000     1.0080   ; qtot  9.910
  4112        HA2    286      PHE    HB2   4112     0.090000     1.0080   ; qtot 10.000
  4113         CA    286      PHE     CG   4113     0.000000    12.0110   ; qtot 10.000
  4114         CA    286      PHE    CD1   4114    -0.115000    12.0110   ; qtot  9.885
  4115         HP    286      PHE    HD1   4115     0.115000     1.0080   ; qtot 10.000
  4116         CA    286      PHE    CE1   4116    -0.115000    12.0110   ; qtot  9.885
  4117         HP    286      PHE    HE1   4117     0.115000     1.0080   ; qtot 10.000
  4118         CA    286      PHE     CZ   4118    -0.115000    12.0110   ; qtot  9.885
  4119         HP    286      PHE     HZ   4119     0.115000     1.0080   ; qtot 10.000
  4120         CA    286      PHE    CD2   4120    -0.115000    12.0110   ; qtot  9.885
  4121         HP    286      PHE    HD2   4121     0.115000     1.0080   ; qtot 10.000
  4122         CA    286      PHE    CE2   4122    -0.115000    12.0110   ; qtot  9.885
  4123         HP    286      PHE    HE2   4123     0.115000     1.0080   ; qtot 10.000
  4124          C    286      PHE      C   4124     0.510000    12.0110   ; qtot 10.510
  4125          O    286      PHE      O   4125    -0.510000    15.9990   ; qtot 10.000
  4126        NH1    287      SER      N   4126    -0.470000    14.0070   ; qtot  9.530
  4127          H    287      SER     HN   4127     0.310000     1.0080   ; qtot  9.840
  4128        CT1    287      SER     CA   4128     0.070000    12.0110   ; qtot  9.910
  4129        HB1    287      SER     HA   4129     0.090000     1.0080   ; qtot 10.000
  4130        CT2    287      SER     CB   4130     0.050000    12.0110   ; qtot 10.050
  4131        HA2    287      SER    HB1   4131     0.090000     1.0080   ; qtot 10.140
  4132        HA2    287      SER    HB2   4132     0.090000     1.0080   ; qtot 10.230
  4133        OH1    287      SER     OG   4133    -0.660000    15.9990   ; qtot  9.570
  4134          H    287      SER    HG1   4134     0.430000     1.0080   ; qtot 10.000
  4135          C    287      SER      C   4135     0.510000    12.0110   ; qtot 10.510
  4136          O    287      SER      O   4136    -0.510000    15.9990   ; qtot 10.000
  4137        NH1    288      LYS      N   4137    -0.470000    14.0070   ; qtot  9.530
  4138          H    288      LYS     HN   4138     0.310000     1.0080   ; qtot  9.840
  4139        CT1    288      LYS     CA   4139     0.070000    12.0110   ; qtot  9.910
  4140        HB1    288      LYS     HA   4140     0.090000     1.0080   ; qtot 10.000
  4141        CT2    288      LYS     CB   4141    -0.180000    12.0110   ; qtot  9.820
  4142        HA2    288      LYS    HB1   4142     0.090000     1.0080   ; qtot  9.910
  4143        HA2    288      LYS    HB2   4143     0.090000     1.0080   ; qtot 10.000
  4144        CT2    288      LYS     CG   4144    -0.180000    12.0110   ; qtot  9.820
  4145        HA2    288      LYS    HG1   4145     0.090000     1.0080   ; qtot  9.910
  4146        HA2    288      LYS    HG2   4146     0.090000     1.0080   ; qtot 10.000
  4147        CT2    288      LYS     CD   4147    -0.180000    12.0110   ; qtot  9.820
  4148        HA2    288      LYS    HD1   4148     0.090000     1.0080   ; qtot  9.910
  4149        HA2    288      LYS    HD2   4149     0.090000     1.0080   ; qtot 10.000
  4150        CT2    288      LYS     CE   4150     0.210000    12.0110   ; qtot 10.210
  4151        HA2    288      LYS    HE1   4151     0.050000     1.0080   ; qtot 10.260
  4152        HA2    288      LYS    HE2   4152     0.050000     1.0080   ; qtot 10.310
  4153        NH3    288      LYS     NZ   4153    -0.300000    14.0070   ; qtot 10.010
  4154         HC    288      LYS    HZ1   4154     0.330000     1.0080   ; qtot 10.340
  4155         HC    288      LYS    HZ2   4155     0.330000     1.0080   ; qtot 10.670
  4156         HC    288      LYS    HZ3   4156     0.330000     1.0080   ; qtot 11.000
  4157          C    288      LYS      C   4157     0.510000    12.0110   ; qtot 11.510
  4158          O    288      LYS      O   4158    -0.510000    15.9990   ; qtot 11.000
  4159        NH1    289      SER      N   4159    -0.470000    14.0070   ; qtot 10.530
  4160          H    289      SER     HN   4160     0.310000     1.0080   ; qtot 10.840
  4161        CT1    289      SER     CA   4161     0.070000    12.0110   ; qtot 10.910
  4162        HB1    289      SER     HA   4162     0.090000     1.0080   ; qtot 11.000
  4163        CT2    289      SER     CB   4163     0.050000    12.0110   ; qtot 11.050
  4164        HA2    289      SER    HB1   4164     0.090000     1.0080   ; qtot 11.140
  4165        HA2    289      SER    HB2   4165     0.090000     1.0080   ; qtot 11.230
  4166        OH1    289      SER     OG   4166    -0.660000    15.9990   ; qtot 10.570
  4167          H    289      SER    HG1   4167     0.430000     1.0080   ; qtot 11.000
  4168          C    289      SER      C   4168     0.510000    12.0110   ; qtot 11.510
  4169          O    289      SER      O   4169    -0.510000    15.9990   ; qtot 11.000
  4170        NH1    290      PHE      N   4170    -0.470000    14.0070   ; qtot 10.530
  4171          H    290      PHE     HN   4171     0.310000     1.0080   ; qtot 10.840
  4172        CT1    290      PHE     CA   4172     0.070000    12.0110   ; qtot 10.910
  4173        HB1    290      PHE     HA   4173     0.090000     1.0080   ; qtot 11.000
  4174        CT2    290      PHE     CB   4174    -0.180000    12.0110   ; qtot 10.820
  4175        HA2    290      PHE    HB1   4175     0.090000     1.0080   ; qtot 10.910
  4176        HA2    290      PHE    HB2   4176     0.090000     1.0080   ; qtot 11.000
  4177         CA    290      PHE     CG   4177     0.000000    12.0110   ; qtot 11.000
  4178         CA    290      PHE    CD1   4178    -0.115000    12.0110   ; qtot 10.885
  4179         HP    290      PHE    HD1   4179     0.115000     1.0080   ; qtot 11.000
  4180         CA    290      PHE    CE1   4180    -0.115000    12.0110   ; qtot 10.885
  4181         HP    290      PHE    HE1   4181     0.115000     1.0080   ; qtot 11.000
  4182         CA    290      PHE     CZ   4182    -0.115000    12.0110   ; qtot 10.885
  4183         HP    290      PHE     HZ   4183     0.115000     1.0080   ; qtot 11.000
  4184         CA    290      PHE    CD2   4184    -0.115000    12.0110   ; qtot 10.885
  4185         HP    290      PHE    HD2   4185     0.115000     1.0080   ; qtot 11.000
  4186         CA    290      PHE    CE2   4186    -0.115000    12.0110   ; qtot 10.885
  4187         HP    290      PHE    HE2   4187     0.115000     1.0080   ; qtot 11.000
  4188          C    290      PHE      C   4188     0.510000    12.0110   ; qtot 11.510
  4189          O    290      PHE      O   4189    -0.510000    15.9990   ; qtot 11.000
  4190        NH1    291      GLU      N   4190    -0.470000    14.0070   ; qtot 10.530
  4191          H    291      GLU     HN   4191     0.310000     1.0080   ; qtot 10.840
  4192        CT1    291      GLU     CA   4192     0.070000    12.0110   ; qtot 10.910
  4193        HB1    291      GLU     HA   4193     0.090000     1.0080   ; qtot 11.000
  4194       CT2A    291      GLU     CB   4194    -0.180000    12.0110   ; qtot 10.820
  4195        HA2    291      GLU    HB1   4195     0.090000     1.0080   ; qtot 10.910
  4196        HA2    291      GLU    HB2   4196     0.090000     1.0080   ; qtot 11.000
  4197        CT2    291      GLU     CG   4197    -0.280000    12.0110   ; qtot 10.720
  4198        HA2    291      GLU    HG1   4198     0.090000     1.0080   ; qtot 10.810
  4199        HA2    291      GLU    HG2   4199     0.090000     1.0080   ; qtot 10.900
  4200         CC    291      GLU     CD   4200     0.620000    12.0110   ; qtot 11.520
  4201         OC    291      GLU    OE1   4201    -0.760000    15.9990   ; qtot 10.760
  4202         OC    291      GLU    OE2   4202    -0.760000    15.9990   ; qtot 10.000
  4203          C    291      GLU      C   4203     0.510000    12.0110   ; qtot 10.510
  4204          O    291      GLU      O   4204    -0.510000    15.9990   ; qtot 10.000
  4205          N    292      PRO      N   4205    -0.290000    14.0070   ; qtot  9.710
  4206        CP3    292      PRO     CD   4206     0.000000    12.0110   ; qtot  9.710
  4207        HA2    292      PRO    HD1   4207     0.090000     1.0080   ; qtot  9.800
  4208        HA2    292      PRO    HD2   4208     0.090000     1.0080   ; qtot  9.890
  4209        CP1    292      PRO     CA   4209     0.020000    12.0110   ; qtot  9.910
  4210        HB1    292      PRO     HA   4210     0.090000     1.0080   ; qtot 10.000
  4211        CP2    292      PRO     CB   4211    -0.180000    12.0110   ; qtot  9.820
  4212        HA2    292      PRO    HB1   4212     0.090000     1.0080   ; qtot  9.910
  4213        HA2    292      PRO    HB2   4213     0.090000     1.0080   ; qtot 10.000
  4214        CP2    292      PRO     CG   4214    -0.180000    12.0110   ; qtot  9.820
  4215        HA2    292      PRO    HG1   4215     0.090000     1.0080   ; qtot  9.910
  4216        HA2    292      PRO    HG2   4216     0.090000     1.0080   ; qtot 10.000
  4217          C    292      PRO      C   4217     0.510000    12.0110   ; qtot 10.510
  4218          O    292      PRO      O   4218    -0.510000    15.9990   ; qtot 10.000
  4219        NH1    293      GLY      N   4219    -0.470000    14.0070   ; qtot  9.530
  4220          H    293      GLY     HN   4220     0.310000     1.0080   ; qtot  9.840
  4221        CT2    293      GLY     CA   4221    -0.020000    12.0110   ; qtot  9.820
  4222        HB2    293      GLY    HA1   4222     0.090000     1.0080   ; qtot  9.910
  4223        HB2    293      GLY    HA2   4223     0.090000     1.0080   ; qtot 10.000
  4224          C    293      GLY      C   4224     0.510000    12.0110   ; qtot 10.510
  4225          O    293      GLY      O   4225    -0.510000    15.9990   ; qtot 10.000
  4226        NH1    294      SER      N   4226    -0.470000    14.0070   ; qtot  9.530
  4227          H    294      SER     HN   4227     0.310000     1.0080   ; qtot  9.840
  4228        CT1    294      SER     CA   4228     0.070000    12.0110   ; qtot  9.910
  4229        HB1    294      SER     HA   4229     0.090000     1.0080   ; qtot 10.000
  4230        CT2    294      SER     CB   4230     0.050000    12.0110   ; qtot 10.050
  4231        HA2    294      SER    HB1   4231     0.090000     1.0080   ; qtot 10.140
  4232        HA2    294      SER    HB2   4232     0.090000     1.0080   ; qtot 10.230
  4233        OH1    294      SER     OG   4233    -0.660000    15.9990   ; qtot  9.570
  4234          H    294      SER    HG1   4234     0.430000     1.0080   ; qtot 10.000
  4235          C    294      SER      C   4235     0.510000    12.0110   ; qtot 10.510
  4236          O    294      SER      O   4236    -0.510000    15.9990   ; qtot 10.000
  4237        NH1    295      LEU      N   4237    -0.470000    14.0070   ; qtot  9.530
  4238          H    295      LEU     HN   4238     0.310000     1.0080   ; qtot  9.840
  4239        CT1    295      LEU     CA   4239     0.070000    12.0110   ; qtot  9.910
  4240        HB1    295      LEU     HA   4240     0.090000     1.0080   ; qtot 10.000
  4241        CT2    295      LEU     CB   4241    -0.180000    12.0110   ; qtot  9.820
  4242        HA2    295      LEU    HB1   4242     0.090000     1.0080   ; qtot  9.910
  4243        HA2    295      LEU    HB2   4243     0.090000     1.0080   ; qtot 10.000
  4244        CT1    295      LEU     CG   4244    -0.090000    12.0110   ; qtot  9.910
  4245        HA1    295      LEU     HG   4245     0.090000     1.0080   ; qtot 10.000
  4246        CT3    295      LEU    CD1   4246    -0.270000    12.0110   ; qtot  9.730
  4247        HA3    295      LEU   HD11   4247     0.090000     1.0080   ; qtot  9.820
  4248        HA3    295      LEU   HD12   4248     0.090000     1.0080   ; qtot  9.910
  4249        HA3    295      LEU   HD13   4249     0.090000     1.0080   ; qtot 10.000
  4250        CT3    295      LEU    CD2   4250    -0.270000    12.0110   ; qtot  9.730
  4251        HA3    295      LEU   HD21   4251     0.090000     1.0080   ; qtot  9.820
  4252        HA3    295      LEU   HD22   4252     0.090000     1.0080   ; qtot  9.910
  4253        HA3    295      LEU   HD23   4253     0.090000     1.0080   ; qtot 10.000
  4254          C    295      LEU      C   4254     0.510000    12.0110   ; qtot 10.510
  4255          O    295      LEU      O   4255    -0.510000    15.9990   ; qtot 10.000
  4256        NH1    296      GLU      N   4256    -0.470000    14.0070   ; qtot  9.530
  4257          H    296      GLU     HN   4257     0.310000     1.0080   ; qtot  9.840
  4258        CT1    296      GLU     CA   4258     0.070000    12.0110   ; qtot  9.910
  4259        HB1    296      GLU     HA   4259     0.090000     1.0080   ; qtot 10.000
  4260       CT2A    296      GLU     CB   4260    -0.180000    12.0110   ; qtot  9.820
  4261        HA2    296      GLU    HB1   4261     0.090000     1.0080   ; qtot  9.910
  4262        HA2    296      GLU    HB2   4262     0.090000     1.0080   ; qtot 10.000
  4263        CT2    296      GLU     CG   4263    -0.280000    12.0110   ; qtot  9.720
  4264        HA2    296      GLU    HG1   4264     0.090000     1.0080   ; qtot  9.810
  4265        HA2    296      GLU    HG2   4265     0.090000     1.0080   ; qtot  9.900
  4266         CC    296      GLU     CD   4266     0.620000    12.0110   ; qtot 10.520
  4267         OC    296      GLU    OE1   4267    -0.760000    15.9990   ; qtot  9.760
  4268         OC    296      GLU    OE2   4268    -0.760000    15.9990   ; qtot  9.000
  4269          C    296      GLU      C   4269     0.510000    12.0110   ; qtot  9.510
  4270          O    296      GLU      O   4270    -0.510000    15.9990   ; qtot  9.000
  4271        NH1    297      ILE      N   4271    -0.470000    14.0070   ; qtot  8.530
  4272          H    297      ILE     HN   4272     0.310000     1.0080   ; qtot  8.840
  4273        CT1    297      ILE     CA   4273     0.070000    12.0110   ; qtot  8.910
  4274        HB1    297      ILE     HA   4274     0.090000     1.0080   ; qtot  9.000
  4275        CT1    297      ILE     CB   4275    -0.090000    12.0110   ; qtot  8.910
  4276        HA1    297      ILE     HB   4276     0.090000     1.0080   ; qtot  9.000
  4277        CT3    297      ILE    CG2   4277    -0.270000    12.0110   ; qtot  8.730
  4278        HA3    297      ILE   HG21   4278     0.090000     1.0080   ; qtot  8.820
  4279        HA3    297      ILE   HG22   4279     0.090000     1.0080   ; qtot  8.910
  4280        HA3    297      ILE   HG23   4280     0.090000     1.0080   ; qtot  9.000
  4281        CT2    297      ILE    CG1   4281    -0.180000    12.0110   ; qtot  8.820
  4282        HA2    297      ILE   HG11   4282     0.090000     1.0080   ; qtot  8.910
  4283        HA2    297      ILE   HG12   4283     0.090000     1.0080   ; qtot  9.000
  4284        CT3    297      ILE     CD   4284    -0.270000    12.0110   ; qtot  8.730
  4285        HA3    297      ILE    HD1   4285     0.090000     1.0080   ; qtot  8.820
  4286        HA3    297      ILE    HD2   4286     0.090000     1.0080   ; qtot  8.910
  4287        HA3    297      ILE    HD3   4287     0.090000     1.0080   ; qtot  9.000
  4288          C    297      ILE      C   4288     0.510000    12.0110   ; qtot  9.510
  4289          O    297      ILE      O   4289    -0.510000    15.9990   ; qtot  9.000
  4290        NH1    298      ALA      N   4290    -0.470000    14.0070   ; qtot  8.530
  4291          H    298      ALA     HN   4291     0.310000     1.0080   ; qtot  8.840
  4292        CT1    298      ALA     CA   4292     0.070000    12.0110   ; qtot  8.910
  4293        HB1    298      ALA     HA   4293     0.090000     1.0080   ; qtot  9.000
  4294        CT3    298      ALA     CB   4294    -0.270000    12.0110   ; qtot  8.730
  4295        HA3    298      ALA    HB1   4295     0.090000     1.0080   ; qtot  8.820
  4296        HA3    298      ALA    HB2   4296     0.090000     1.0080   ; qtot  8.910
  4297        HA3    298      ALA    HB3   4297     0.090000     1.0080   ; qtot  9.000
  4298          C    298      ALA      C   4298     0.510000    12.0110   ; qtot  9.510
  4299          O    298      ALA      O   4299    -0.510000    15.9990   ; qtot  9.000
  4300        NH1    299      GLN      N   4300    -0.470000    14.0070   ; qtot  8.530
  4301          H    299      GLN     HN   4301     0.310000     1.0080   ; qtot  8.840
  4302        CT1    299      GLN     CA   4302     0.070000    12.0110   ; qtot  8.910
  4303        HB1    299      GLN     HA   4303     0.090000     1.0080   ; qtot  9.000
  4304        CT2    299      GLN     CB   4304    -0.180000    12.0110   ; qtot  8.820
  4305        HA2    299      GLN    HB1   4305     0.090000     1.0080   ; qtot  8.910
  4306        HA2    299      GLN    HB2   4306     0.090000     1.0080   ; qtot  9.000
  4307        CT2    299      GLN     CG   4307    -0.180000    12.0110   ; qtot  8.820
  4308        HA2    299      GLN    HG1   4308     0.090000     1.0080   ; qtot  8.910
  4309        HA2    299      GLN    HG2   4309     0.090000     1.0080   ; qtot  9.000
  4310         CC    299      GLN     CD   4310     0.550000    12.0110   ; qtot  9.550
  4311          O    299      GLN    OE1   4311    -0.550000    15.9990   ; qtot  9.000
  4312        NH2    299      GLN    NE2   4312    -0.620000    14.0070   ; qtot  8.380
  4313          H    299      GLN   HE21   4313     0.320000     1.0080   ; qtot  8.700
  4314          H    299      GLN   HE22   4314     0.300000     1.0080   ; qtot  9.000
  4315          C    299      GLN      C   4315     0.510000    12.0110   ; qtot  9.510
  4316          O    299      GLN      O   4316    -0.510000    15.9990   ; qtot  9.000
  4317        NH1    300      ILE      N   4317    -0.470000    14.0070   ; qtot  8.530
  4318          H    300      ILE     HN   4318     0.310000     1.0080   ; qtot  8.840
  4319        CT1    300      ILE     CA   4319     0.070000    12.0110   ; qtot  8.910
  4320        HB1    300      ILE     HA   4320     0.090000     1.0080   ; qtot  9.000
  4321        CT1    300      ILE     CB   4321    -0.090000    12.0110   ; qtot  8.910
  4322        HA1    300      ILE     HB   4322     0.090000     1.0080   ; qtot  9.000
  4323        CT3    300      ILE    CG2   4323    -0.270000    12.0110   ; qtot  8.730
  4324        HA3    300      ILE   HG21   4324     0.090000     1.0080   ; qtot  8.820
  4325        HA3    300      ILE   HG22   4325     0.090000     1.0080   ; qtot  8.910
  4326        HA3    300      ILE   HG23   4326     0.090000     1.0080   ; qtot  9.000
  4327        CT2    300      ILE    CG1   4327    -0.180000    12.0110   ; qtot  8.820
  4328        HA2    300      ILE   HG11   4328     0.090000     1.0080   ; qtot  8.910
  4329        HA2    300      ILE   HG12   4329     0.090000     1.0080   ; qtot  9.000
  4330        CT3    300      ILE     CD   4330    -0.270000    12.0110   ; qtot  8.730
  4331        HA3    300      ILE    HD1   4331     0.090000     1.0080   ; qtot  8.820
  4332        HA3    300      ILE    HD2   4332     0.090000     1.0080   ; qtot  8.910
  4333        HA3    300      ILE    HD3   4333     0.090000     1.0080   ; qtot  9.000
  4334          C    300      ILE      C   4334     0.510000    12.0110   ; qtot  9.510
  4335          O    300      ILE      O   4335    -0.510000    15.9990   ; qtot  9.000
  4336        NH1    301      SER      N   4336    -0.470000    14.0070   ; qtot  8.530
  4337          H    301      SER     HN   4337     0.310000     1.0080   ; qtot  8.840
  4338        CT1    301      SER     CA   4338     0.070000    12.0110   ; qtot  8.910
  4339        HB1    301      SER     HA   4339     0.090000     1.0080   ; qtot  9.000
  4340        CT2    301      SER     CB   4340     0.050000    12.0110   ; qtot  9.050
  4341        HA2    301      SER    HB1   4341     0.090000     1.0080   ; qtot  9.140
  4342        HA2    301      SER    HB2   4342     0.090000     1.0080   ; qtot  9.230
  4343        OH1    301      SER     OG   4343    -0.660000    15.9990   ; qtot  8.570
  4344          H    301      SER    HG1   4344     0.430000     1.0080   ; qtot  9.000
  4345          C    301      SER      C   4345     0.510000    12.0110   ; qtot  9.510
  4346          O    301      SER      O   4346    -0.510000    15.9990   ; qtot  9.000
  4347        NH1    302      GLN      N   4347    -0.470000    14.0070   ; qtot  8.530
  4348          H    302      GLN     HN   4348     0.310000     1.0080   ; qtot  8.840
  4349        CT1    302      GLN     CA   4349     0.070000    12.0110   ; qtot  8.910
  4350        HB1    302      GLN     HA   4350     0.090000     1.0080   ; qtot  9.000
  4351        CT2    302      GLN     CB   4351    -0.180000    12.0110   ; qtot  8.820
  4352        HA2    302      GLN    HB1   4352     0.090000     1.0080   ; qtot  8.910
  4353        HA2    302      GLN    HB2   4353     0.090000     1.0080   ; qtot  9.000
  4354        CT2    302      GLN     CG   4354    -0.180000    12.0110   ; qtot  8.820
  4355        HA2    302      GLN    HG1   4355     0.090000     1.0080   ; qtot  8.910
  4356        HA2    302      GLN    HG2   4356     0.090000     1.0080   ; qtot  9.000
  4357         CC    302      GLN     CD   4357     0.550000    12.0110   ; qtot  9.550
  4358          O    302      GLN    OE1   4358    -0.550000    15.9990   ; qtot  9.000
  4359        NH2    302      GLN    NE2   4359    -0.620000    14.0070   ; qtot  8.380
  4360          H    302      GLN   HE21   4360     0.320000     1.0080   ; qtot  8.700
  4361          H    302      GLN   HE22   4361     0.300000     1.0080   ; qtot  9.000
  4362          C    302      GLN      C   4362     0.510000    12.0110   ; qtot  9.510
  4363          O    302      GLN      O   4363    -0.510000    15.9990   ; qtot  9.000
  4364        NH1    303      TYR      N   4364    -0.470000    14.0070   ; qtot  8.530
  4365          H    303      TYR     HN   4365     0.310000     1.0080   ; qtot  8.840
  4366        CT1    303      TYR     CA   4366     0.070000    12.0110   ; qtot  8.910
  4367        HB1    303      TYR     HA   4367     0.090000     1.0080   ; qtot  9.000
  4368        CT2    303      TYR     CB   4368    -0.180000    12.0110   ; qtot  8.820
  4369        HA2    303      TYR    HB1   4369     0.090000     1.0080   ; qtot  8.910
  4370        HA2    303      TYR    HB2   4370     0.090000     1.0080   ; qtot  9.000
  4371         CA    303      TYR     CG   4371     0.000000    12.0110   ; qtot  9.000
  4372         CA    303      TYR    CD1   4372    -0.115000    12.0110   ; qtot  8.885
  4373         HP    303      TYR    HD1   4373     0.115000     1.0080   ; qtot  9.000
  4374         CA    303      TYR    CE1   4374    -0.115000    12.0110   ; qtot  8.885
  4375         HP    303      TYR    HE1   4375     0.115000     1.0080   ; qtot  9.000
  4376         CA    303      TYR     CZ   4376     0.110000    12.0110   ; qtot  9.110
  4377        OH1    303      TYR     OH   4377    -0.540000    15.9990   ; qtot  8.570
  4378          H    303      TYR     HH   4378     0.430000     1.0080   ; qtot  9.000
  4379         CA    303      TYR    CD2   4379    -0.115000    12.0110   ; qtot  8.885
  4380         HP    303      TYR    HD2   4380     0.115000     1.0080   ; qtot  9.000
  4381         CA    303      TYR    CE2   4381    -0.115000    12.0110   ; qtot  8.885
  4382         HP    303      TYR    HE2   4382     0.115000     1.0080   ; qtot  9.000
  4383          C    303      TYR      C   4383     0.510000    12.0110   ; qtot  9.510
  4384          O    303      TYR      O   4384    -0.510000    15.9990   ; qtot  9.000
  4385        NH1    304      CYS      N   4385    -0.470000    14.0070   ; qtot  8.530
  4386          H    304      CYS     HN   4386     0.310000     1.0080   ; qtot  8.840
  4387        CT1    304      CYS     CA   4387     0.070000    12.0110   ; qtot  8.910
  4388        HB1    304      CYS     HA   4388     0.090000     1.0080   ; qtot  9.000
  4389        CT2    304      CYS     CB   4389    -0.110000    12.0110   ; qtot  8.890
  4390        HA2    304      CYS    HB1   4390     0.090000     1.0080   ; qtot  8.980
  4391        HA2    304      CYS    HB2   4391     0.090000     1.0080   ; qtot  9.070
  4392          S    304      CYS     SG   4392    -0.230000    32.0600   ; qtot  8.840
  4393         HS    304      CYS    HG1   4393     0.160000     1.0080   ; qtot  9.000
  4394          C    304      CYS      C   4394     0.510000    12.0110   ; qtot  9.510
  4395          O    304      CYS      O   4395    -0.510000    15.9990   ; qtot  9.000
  4396        NH1    305      ASN      N   4396    -0.470000    14.0070   ; qtot  8.530
  4397          H    305      ASN     HN   4397     0.310000     1.0080   ; qtot  8.840
  4398        CT1    305      ASN     CA   4398     0.070000    12.0110   ; qtot  8.910
  4399        HB1    305      ASN     HA   4399     0.090000     1.0080   ; qtot  9.000
  4400        CT2    305      ASN     CB   4400    -0.180000    12.0110   ; qtot  8.820
  4401        HA2    305      ASN    HB1   4401     0.090000     1.0080   ; qtot  8.910
  4402        HA2    305      ASN    HB2   4402     0.090000     1.0080   ; qtot  9.000
  4403         CC    305      ASN     CG   4403     0.550000    12.0110   ; qtot  9.550
  4404          O    305      ASN    OD1   4404    -0.550000    15.9990   ; qtot  9.000
  4405        NH2    305      ASN    ND2   4405    -0.620000    14.0070   ; qtot  8.380
  4406          H    305      ASN   HD21   4406     0.320000     1.0080   ; qtot  8.700
  4407          H    305      ASN   HD22   4407     0.300000     1.0080   ; qtot  9.000
  4408          C    305      ASN      C   4408     0.510000    12.0110   ; qtot  9.510
  4409          O    305      ASN      O   4409    -0.510000    15.9990   ; qtot  9.000
  4410        NH1    306      LEU      N   4410    -0.470000    14.0070   ; qtot  8.530
  4411          H    306      LEU     HN   4411     0.310000     1.0080   ; qtot  8.840
  4412        CT1    306      LEU     CA   4412     0.070000    12.0110   ; qtot  8.910
  4413        HB1    306      LEU     HA   4413     0.090000     1.0080   ; qtot  9.000
  4414        CT2    306      LEU     CB   4414    -0.180000    12.0110   ; qtot  8.820
  4415        HA2    306      LEU    HB1   4415     0.090000     1.0080   ; qtot  8.910
  4416        HA2    306      LEU    HB2   4416     0.090000     1.0080   ; qtot  9.000
  4417        CT1    306      LEU     CG   4417    -0.090000    12.0110   ; qtot  8.910
  4418        HA1    306      LEU     HG   4418     0.090000     1.0080   ; qtot  9.000
  4419        CT3    306      LEU    CD1   4419    -0.270000    12.0110   ; qtot  8.730
  4420        HA3    306      LEU   HD11   4420     0.090000     1.0080   ; qtot  8.820
  4421        HA3    306      LEU   HD12   4421     0.090000     1.0080   ; qtot  8.910
  4422        HA3    306      LEU   HD13   4422     0.090000     1.0080   ; qtot  9.000
  4423        CT3    306      LEU    CD2   4423    -0.270000    12.0110   ; qtot  8.730
  4424        HA3    306      LEU   HD21   4424     0.090000     1.0080   ; qtot  8.820
  4425        HA3    306      LEU   HD22   4425     0.090000     1.0080   ; qtot  8.910
  4426        HA3    306      LEU   HD23   4426     0.090000     1.0080   ; qtot  9.000
  4427          C    306      LEU      C   4427     0.510000    12.0110   ; qtot  9.510
  4428          O    306      LEU      O   4428    -0.510000    15.9990   ; qtot  9.000
  4429        NH1    307      VAL      N   4429    -0.470000    14.0070   ; qtot  8.530
  4430          H    307      VAL     HN   4430     0.310000     1.0080   ; qtot  8.840
  4431        CT1    307      VAL     CA   4431     0.070000    12.0110   ; qtot  8.910
  4432        HB1    307      VAL     HA   4432     0.090000     1.0080   ; qtot  9.000
  4433        CT1    307      VAL     CB   4433    -0.090000    12.0110   ; qtot  8.910
  4434        HA1    307      VAL     HB   4434     0.090000     1.0080   ; qtot  9.000
  4435        CT3    307      VAL    CG1   4435    -0.270000    12.0110   ; qtot  8.730
  4436        HA3    307      VAL   HG11   4436     0.090000     1.0080   ; qtot  8.820
  4437        HA3    307      VAL   HG12   4437     0.090000     1.0080   ; qtot  8.910
  4438        HA3    307      VAL   HG13   4438     0.090000     1.0080   ; qtot  9.000
  4439        CT3    307      VAL    CG2   4439    -0.270000    12.0110   ; qtot  8.730
  4440        HA3    307      VAL   HG21   4440     0.090000     1.0080   ; qtot  8.820
  4441        HA3    307      VAL   HG22   4441     0.090000     1.0080   ; qtot  8.910
  4442        HA3    307      VAL   HG23   4442     0.090000     1.0080   ; qtot  9.000
  4443          C    307      VAL      C   4443     0.510000    12.0110   ; qtot  9.510
  4444          O    307      VAL      O   4444    -0.510000    15.9990   ; qtot  9.000
  4445        NH1    308      SER      N   4445    -0.470000    14.0070   ; qtot  8.530
  4446          H    308      SER     HN   4446     0.310000     1.0080   ; qtot  8.840
  4447        CT1    308      SER     CA   4447     0.070000    12.0110   ; qtot  8.910
  4448        HB1    308      SER     HA   4448     0.090000     1.0080   ; qtot  9.000
  4449        CT2    308      SER     CB   4449     0.050000    12.0110   ; qtot  9.050
  4450        HA2    308      SER    HB1   4450     0.090000     1.0080   ; qtot  9.140
  4451        HA2    308      SER    HB2   4451     0.090000     1.0080   ; qtot  9.230
  4452        OH1    308      SER     OG   4452    -0.660000    15.9990   ; qtot  8.570
  4453          H    308      SER    HG1   4453     0.430000     1.0080   ; qtot  9.000
  4454          C    308      SER      C   4454     0.510000    12.0110   ; qtot  9.510
  4455          O    308      SER      O   4455    -0.510000    15.9990   ; qtot  9.000
  4456        NH1    309      PHE      N   4456    -0.470000    14.0070   ; qtot  8.530
  4457          H    309      PHE     HN   4457     0.310000     1.0080   ; qtot  8.840
  4458        CT1    309      PHE     CA   4458     0.070000    12.0110   ; qtot  8.910
  4459        HB1    309      PHE     HA   4459     0.090000     1.0080   ; qtot  9.000
  4460        CT2    309      PHE     CB   4460    -0.180000    12.0110   ; qtot  8.820
  4461        HA2    309      PHE    HB1   4461     0.090000     1.0080   ; qtot  8.910
  4462        HA2    309      PHE    HB2   4462     0.090000     1.0080   ; qtot  9.000
  4463         CA    309      PHE     CG   4463     0.000000    12.0110   ; qtot  9.000
  4464         CA    309      PHE    CD1   4464    -0.115000    12.0110   ; qtot  8.885
  4465         HP    309      PHE    HD1   4465     0.115000     1.0080   ; qtot  9.000
  4466         CA    309      PHE    CE1   4466    -0.115000    12.0110   ; qtot  8.885
  4467         HP    309      PHE    HE1   4467     0.115000     1.0080   ; qtot  9.000
  4468         CA    309      PHE     CZ   4468    -0.115000    12.0110   ; qtot  8.885
  4469         HP    309      PHE     HZ   4469     0.115000     1.0080   ; qtot  9.000
  4470         CA    309      PHE    CD2   4470    -0.115000    12.0110   ; qtot  8.885
  4471         HP    309      PHE    HD2   4471     0.115000     1.0080   ; qtot  9.000
  4472         CA    309      PHE    CE2   4472    -0.115000    12.0110   ; qtot  8.885
  4473         HP    309      PHE    HE2   4473     0.115000     1.0080   ; qtot  9.000
  4474          C    309      PHE      C   4474     0.510000    12.0110   ; qtot  9.510
  4475          O    309      PHE      O   4475    -0.510000    15.9990   ; qtot  9.000
  4476        NH1    310      VAL      N   4476    -0.470000    14.0070   ; qtot  8.530
  4477          H    310      VAL     HN   4477     0.310000     1.0080   ; qtot  8.840
  4478        CT1    310      VAL     CA   4478     0.070000    12.0110   ; qtot  8.910
  4479        HB1    310      VAL     HA   4479     0.090000     1.0080   ; qtot  9.000
  4480        CT1    310      VAL     CB   4480    -0.090000    12.0110   ; qtot  8.910
  4481        HA1    310      VAL     HB   4481     0.090000     1.0080   ; qtot  9.000
  4482        CT3    310      VAL    CG1   4482    -0.270000    12.0110   ; qtot  8.730
  4483        HA3    310      VAL   HG11   4483     0.090000     1.0080   ; qtot  8.820
  4484        HA3    310      VAL   HG12   4484     0.090000     1.0080   ; qtot  8.910
  4485        HA3    310      VAL   HG13   4485     0.090000     1.0080   ; qtot  9.000
  4486        CT3    310      VAL    CG2   4486    -0.270000    12.0110   ; qtot  8.730
  4487        HA3    310      VAL   HG21   4487     0.090000     1.0080   ; qtot  8.820
  4488        HA3    310      VAL   HG22   4488     0.090000     1.0080   ; qtot  8.910
  4489        HA3    310      VAL   HG23   4489     0.090000     1.0080   ; qtot  9.000
  4490          C    310      VAL      C   4490     0.510000    12.0110   ; qtot  9.510
  4491          O    310      VAL      O   4491    -0.510000    15.9990   ; qtot  9.000
  4492        NH1    311      LEU      N   4492    -0.470000    14.0070   ; qtot  8.530
  4493          H    311      LEU     HN   4493     0.310000     1.0080   ; qtot  8.840
  4494        CT1    311      LEU     CA   4494     0.070000    12.0110   ; qtot  8.910
  4495        HB1    311      LEU     HA   4495     0.090000     1.0080   ; qtot  9.000
  4496        CT2    311      LEU     CB   4496    -0.180000    12.0110   ; qtot  8.820
  4497        HA2    311      LEU    HB1   4497     0.090000     1.0080   ; qtot  8.910
  4498        HA2    311      LEU    HB2   4498     0.090000     1.0080   ; qtot  9.000
  4499        CT1    311      LEU     CG   4499    -0.090000    12.0110   ; qtot  8.910
  4500        HA1    311      LEU     HG   4500     0.090000     1.0080   ; qtot  9.000
  4501        CT3    311      LEU    CD1   4501    -0.270000    12.0110   ; qtot  8.730
  4502        HA3    311      LEU   HD11   4502     0.090000     1.0080   ; qtot  8.820
  4503        HA3    311      LEU   HD12   4503     0.090000     1.0080   ; qtot  8.910
  4504        HA3    311      LEU   HD13   4504     0.090000     1.0080   ; qtot  9.000
  4505        CT3    311      LEU    CD2   4505    -0.270000    12.0110   ; qtot  8.730
  4506        HA3    311      LEU   HD21   4506     0.090000     1.0080   ; qtot  8.820
  4507        HA3    311      LEU   HD22   4507     0.090000     1.0080   ; qtot  8.910
  4508        HA3    311      LEU   HD23   4508     0.090000     1.0080   ; qtot  9.000
  4509          C    311      LEU      C   4509     0.510000    12.0110   ; qtot  9.510
  4510          O    311      LEU      O   4510    -0.510000    15.9990   ; qtot  9.000
  4511        NH1    312      PHE      N   4511    -0.470000    14.0070   ; qtot  8.530
  4512          H    312      PHE     HN   4512     0.310000     1.0080   ; qtot  8.840
  4513        CT1    312      PHE     CA   4513     0.070000    12.0110   ; qtot  8.910
  4514        HB1    312      PHE     HA   4514     0.090000     1.0080   ; qtot  9.000
  4515        CT2    312      PHE     CB   4515    -0.180000    12.0110   ; qtot  8.820
  4516        HA2    312      PHE    HB1   4516     0.090000     1.0080   ; qtot  8.910
  4517        HA2    312      PHE    HB2   4517     0.090000     1.0080   ; qtot  9.000
  4518         CA    312      PHE     CG   4518     0.000000    12.0110   ; qtot  9.000
  4519         CA    312      PHE    CD1   4519    -0.115000    12.0110   ; qtot  8.885
  4520         HP    312      PHE    HD1   4520     0.115000     1.0080   ; qtot  9.000
  4521         CA    312      PHE    CE1   4521    -0.115000    12.0110   ; qtot  8.885
  4522         HP    312      PHE    HE1   4522     0.115000     1.0080   ; qtot  9.000
  4523         CA    312      PHE     CZ   4523    -0.115000    12.0110   ; qtot  8.885
  4524         HP    312      PHE     HZ   4524     0.115000     1.0080   ; qtot  9.000
  4525         CA    312      PHE    CD2   4525    -0.115000    12.0110   ; qtot  8.885
  4526         HP    312      PHE    HD2   4526     0.115000     1.0080   ; qtot  9.000
  4527         CA    312      PHE    CE2   4527    -0.115000    12.0110   ; qtot  8.885
  4528         HP    312      PHE    HE2   4528     0.115000     1.0080   ; qtot  9.000
  4529          C    312      PHE      C   4529     0.510000    12.0110   ; qtot  9.510
  4530          O    312      PHE      O   4530    -0.510000    15.9990   ; qtot  9.000
  4531        NH1    313      TYR      N   4531    -0.470000    14.0070   ; qtot  8.530
  4532          H    313      TYR     HN   4532     0.310000     1.0080   ; qtot  8.840
  4533        CT1    313      TYR     CA   4533     0.070000    12.0110   ; qtot  8.910
  4534        HB1    313      TYR     HA   4534     0.090000     1.0080   ; qtot  9.000
  4535        CT2    313      TYR     CB   4535    -0.180000    12.0110   ; qtot  8.820
  4536        HA2    313      TYR    HB1   4536     0.090000     1.0080   ; qtot  8.910
  4537        HA2    313      TYR    HB2   4537     0.090000     1.0080   ; qtot  9.000
  4538         CA    313      TYR     CG   4538     0.000000    12.0110   ; qtot  9.000
  4539         CA    313      TYR    CD1   4539    -0.115000    12.0110   ; qtot  8.885
  4540         HP    313      TYR    HD1   4540     0.115000     1.0080   ; qtot  9.000
  4541         CA    313      TYR    CE1   4541    -0.115000    12.0110   ; qtot  8.885
  4542         HP    313      TYR    HE1   4542     0.115000     1.0080   ; qtot  9.000
  4543         CA    313      TYR     CZ   4543     0.110000    12.0110   ; qtot  9.110
  4544        OH1    313      TYR     OH   4544    -0.540000    15.9990   ; qtot  8.570
[truncated: 1,237,875 more chars]
