# Supplementary material for: pKa Calculations of GPCRs: Understanding Protonation States in Receptor Activation
Source: J Chem Inf Model. 2024 Aug 16;64(17):6850–6. doi: 10.1021/acs.jcim.4c01125 (PMC11388449; doi:10.1021/acs.jcim.4c01125)
Supplement: Supplementary file 2 — ci4c01125_si_002.zip [file ci4c01125_si_002.zip › ITP_FILES/NT1R.itp]

[ moleculetype ]
; name	nrexcl
NT1R	     3

[ atoms ]
; nr	type	resnr	residu	atom	cgnr	charge	mass
     1        CT3     52      ASN    CAY      1    -0.270000    12.0110   ; qtot -0.270
     2        HA3     52      ASN    HY1      2     0.090000     1.0080   ; qtot -0.180
     3        HA3     52      ASN    HY2      3     0.090000     1.0080   ; qtot -0.090
     4        HA3     52      ASN    HY3      4     0.090000     1.0080   ; qtot -0.000
     5          C     52      ASN     CY      5     0.510000    12.0110   ; qtot  0.510
     6          O     52      ASN     OY      6    -0.510000    15.9990   ; qtot  0.000
     7        NH1     52      ASN      N      7    -0.470000    14.0070   ; qtot -0.470
     8          H     52      ASN     HN      8     0.310000     1.0080   ; qtot -0.160
     9        CT1     52      ASN     CA      9     0.070000    12.0110   ; qtot -0.090
    10        HB1     52      ASN     HA     10     0.090000     1.0080   ; qtot  0.000
    11        CT2     52      ASN     CB     11    -0.180000    12.0110   ; qtot -0.180
    12        HA2     52      ASN    HB1     12     0.090000     1.0080   ; qtot -0.090
    13        HA2     52      ASN    HB2     13     0.090000     1.0080   ; qtot  0.000
    14         CC     52      ASN     CG     14     0.550000    12.0110   ; qtot  0.550
    15          O     52      ASN    OD1     15    -0.550000    15.9990   ; qtot  0.000
    16        NH2     52      ASN    ND2     16    -0.620000    14.0070   ; qtot -0.620
    17          H     52      ASN   HD21     17     0.320000     1.0080   ; qtot -0.300
    18          H     52      ASN   HD22     18     0.300000     1.0080   ; qtot  0.000
    19          C     52      ASN      C     19     0.510000    12.0110   ; qtot  0.510
    20          O     52      ASN      O     20    -0.510000    15.9990   ; qtot  0.000
    21        NH1     53      SER      N     21    -0.470000    14.0070   ; qtot -0.470
    22          H     53      SER     HN     22     0.310000     1.0080   ; qtot -0.160
    23        CT1     53      SER     CA     23     0.070000    12.0110   ; qtot -0.090
    24        HB1     53      SER     HA     24     0.090000     1.0080   ; qtot  0.000
    25        CT2     53      SER     CB     25     0.050000    12.0110   ; qtot  0.050
    26        HA2     53      SER    HB1     26     0.090000     1.0080   ; qtot  0.140
    27        HA2     53      SER    HB2     27     0.090000     1.0080   ; qtot  0.230
    28        OH1     53      SER     OG     28    -0.660000    15.9990   ; qtot -0.430
    29          H     53      SER    HG1     29     0.430000     1.0080   ; qtot -0.000
    30          C     53      SER      C     30     0.510000    12.0110   ; qtot  0.510
    31          O     53      SER      O     31    -0.510000    15.9990   ; qtot  0.000
    32        NH1     54      ASP      N     32    -0.470000    14.0070   ; qtot -0.470
    33          H     54      ASP     HN     33     0.310000     1.0080   ; qtot -0.160
    34        CT1     54      ASP     CA     34     0.070000    12.0110   ; qtot -0.090
    35        HB1     54      ASP     HA     35     0.090000     1.0080   ; qtot  0.000
    36       CT2A     54      ASP     CB     36    -0.280000    12.0110   ; qtot -0.280
    37        HA2     54      ASP    HB1     37     0.090000     1.0080   ; qtot -0.190
    38        HA2     54      ASP    HB2     38     0.090000     1.0080   ; qtot -0.100
    39         CC     54      ASP     CG     39     0.620000    12.0110   ; qtot  0.520
    40         OC     54      ASP    OD1     40    -0.760000    15.9990   ; qtot -0.240
    41         OC     54      ASP    OD2     41    -0.760000    15.9990   ; qtot -1.000
    42          C     54      ASP      C     42     0.510000    12.0110   ; qtot -0.490
    43          O     54      ASP      O     43    -0.510000    15.9990   ; qtot -1.000
    44        NH1     55      LEU      N     44    -0.470000    14.0070   ; qtot -1.470
    45          H     55      LEU     HN     45     0.310000     1.0080   ; qtot -1.160
    46        CT1     55      LEU     CA     46     0.070000    12.0110   ; qtot -1.090
    47        HB1     55      LEU     HA     47     0.090000     1.0080   ; qtot -1.000
    48        CT2     55      LEU     CB     48    -0.180000    12.0110   ; qtot -1.180
    49        HA2     55      LEU    HB1     49     0.090000     1.0080   ; qtot -1.090
    50        HA2     55      LEU    HB2     50     0.090000     1.0080   ; qtot -1.000
    51        CT1     55      LEU     CG     51    -0.090000    12.0110   ; qtot -1.090
    52        HA1     55      LEU     HG     52     0.090000     1.0080   ; qtot -1.000
    53        CT3     55      LEU    CD1     53    -0.270000    12.0110   ; qtot -1.270
    54        HA3     55      LEU   HD11     54     0.090000     1.0080   ; qtot -1.180
    55        HA3     55      LEU   HD12     55     0.090000     1.0080   ; qtot -1.090
    56        HA3     55      LEU   HD13     56     0.090000     1.0080   ; qtot -1.000
    57        CT3     55      LEU    CD2     57    -0.270000    12.0110   ; qtot -1.270
    58        HA3     55      LEU   HD21     58     0.090000     1.0080   ; qtot -1.180
    59        HA3     55      LEU   HD22     59     0.090000     1.0080   ; qtot -1.090
    60        HA3     55      LEU   HD23     60     0.090000     1.0080   ; qtot -1.000
    61          C     55      LEU      C     61     0.510000    12.0110   ; qtot -0.490
    62          O     55      LEU      O     62    -0.510000    15.9990   ; qtot -1.000
    63        NH1     56      ASP      N     63    -0.470000    14.0070   ; qtot -1.470
    64          H     56      ASP     HN     64     0.310000     1.0080   ; qtot -1.160
    65        CT1     56      ASP     CA     65     0.070000    12.0110   ; qtot -1.090
    66        HB1     56      ASP     HA     66     0.090000     1.0080   ; qtot -1.000
    67       CT2A     56      ASP     CB     67    -0.280000    12.0110   ; qtot -1.280
    68        HA2     56      ASP    HB1     68     0.090000     1.0080   ; qtot -1.190
    69        HA2     56      ASP    HB2     69     0.090000     1.0080   ; qtot -1.100
    70         CC     56      ASP     CG     70     0.620000    12.0110   ; qtot -0.480
    71         OC     56      ASP    OD1     71    -0.760000    15.9990   ; qtot -1.240
    72         OC     56      ASP    OD2     72    -0.760000    15.9990   ; qtot -2.000
    73          C     56      ASP      C     73     0.510000    12.0110   ; qtot -1.490
    74          O     56      ASP      O     74    -0.510000    15.9990   ; qtot -2.000
    75        NH1     57      VAL      N     75    -0.470000    14.0070   ; qtot -2.470
    76          H     57      VAL     HN     76     0.310000     1.0080   ; qtot -2.160
    77        CT1     57      VAL     CA     77     0.070000    12.0110   ; qtot -2.090
    78        HB1     57      VAL     HA     78     0.090000     1.0080   ; qtot -2.000
    79        CT1     57      VAL     CB     79    -0.090000    12.0110   ; qtot -2.090
    80        HA1     57      VAL     HB     80     0.090000     1.0080   ; qtot -2.000
    81        CT3     57      VAL    CG1     81    -0.270000    12.0110   ; qtot -2.270
    82        HA3     57      VAL   HG11     82     0.090000     1.0080   ; qtot -2.180
    83        HA3     57      VAL   HG12     83     0.090000     1.0080   ; qtot -2.090
    84        HA3     57      VAL   HG13     84     0.090000     1.0080   ; qtot -2.000
    85        CT3     57      VAL    CG2     85    -0.270000    12.0110   ; qtot -2.270
    86        HA3     57      VAL   HG21     86     0.090000     1.0080   ; qtot -2.180
    87        HA3     57      VAL   HG22     87     0.090000     1.0080   ; qtot -2.090
    88        HA3     57      VAL   HG23     88     0.090000     1.0080   ; qtot -2.000
    89          C     57      VAL      C     89     0.510000    12.0110   ; qtot -1.490
    90          O     57      VAL      O     90    -0.510000    15.9990   ; qtot -2.000
    91        NH1     58      ASN      N     91    -0.470000    14.0070   ; qtot -2.470
    92          H     58      ASN     HN     92     0.310000     1.0080   ; qtot -2.160
    93        CT1     58      ASN     CA     93     0.070000    12.0110   ; qtot -2.090
    94        HB1     58      ASN     HA     94     0.090000     1.0080   ; qtot -2.000
    95        CT2     58      ASN     CB     95    -0.180000    12.0110   ; qtot -2.180
    96        HA2     58      ASN    HB1     96     0.090000     1.0080   ; qtot -2.090
    97        HA2     58      ASN    HB2     97     0.090000     1.0080   ; qtot -2.000
    98         CC     58      ASN     CG     98     0.550000    12.0110   ; qtot -1.450
    99          O     58      ASN    OD1     99    -0.550000    15.9990   ; qtot -2.000
   100        NH2     58      ASN    ND2    100    -0.620000    14.0070   ; qtot -2.620
   101          H     58      ASN   HD21    101     0.320000     1.0080   ; qtot -2.300
   102          H     58      ASN   HD22    102     0.300000     1.0080   ; qtot -2.000
   103          C     58      ASN      C    103     0.510000    12.0110   ; qtot -1.490
   104          O     58      ASN      O    104    -0.510000    15.9990   ; qtot -2.000
   105        NH1     59      THR      N    105    -0.470000    14.0070   ; qtot -2.470
   106          H     59      THR     HN    106     0.310000     1.0080   ; qtot -2.160
   107        CT1     59      THR     CA    107     0.070000    12.0110   ; qtot -2.090
   108        HB1     59      THR     HA    108     0.090000     1.0080   ; qtot -2.000
   109        CT1     59      THR     CB    109     0.140000    12.0110   ; qtot -1.860
   110        HA1     59      THR     HB    110     0.090000     1.0080   ; qtot -1.770
   111        OH1     59      THR    OG1    111    -0.660000    15.9990   ; qtot -2.430
   112          H     59      THR    HG1    112     0.430000     1.0080   ; qtot -2.000
   113        CT3     59      THR    CG2    113    -0.270000    12.0110   ; qtot -2.270
   114        HA3     59      THR   HG21    114     0.090000     1.0080   ; qtot -2.180
   115        HA3     59      THR   HG22    115     0.090000     1.0080   ; qtot -2.090
   116        HA3     59      THR   HG23    116     0.090000     1.0080   ; qtot -2.000
   117          C     59      THR      C    117     0.510000    12.0110   ; qtot -1.490
   118          O     59      THR      O    118    -0.510000    15.9990   ; qtot -2.000
   119        NH1     60      ASP      N    119    -0.470000    14.0070   ; qtot -2.470
   120          H     60      ASP     HN    120     0.310000     1.0080   ; qtot -2.160
   121        CT1     60      ASP     CA    121     0.070000    12.0110   ; qtot -2.090
   122        HB1     60      ASP     HA    122     0.090000     1.0080   ; qtot -2.000
   123       CT2A     60      ASP     CB    123    -0.280000    12.0110   ; qtot -2.280
   124        HA2     60      ASP    HB1    124     0.090000     1.0080   ; qtot -2.190
   125        HA2     60      ASP    HB2    125     0.090000     1.0080   ; qtot -2.100
   126         CC     60      ASP     CG    126     0.620000    12.0110   ; qtot -1.480
   127         OC     60      ASP    OD1    127    -0.760000    15.9990   ; qtot -2.240
   128         OC     60      ASP    OD2    128    -0.760000    15.9990   ; qtot -3.000
   129          C     60      ASP      C    129     0.510000    12.0110   ; qtot -2.490
   130          O     60      ASP      O    130    -0.510000    15.9990   ; qtot -3.000
   131        NH1     61      ILE      N    131    -0.470000    14.0070   ; qtot -3.470
   132          H     61      ILE     HN    132     0.310000     1.0080   ; qtot -3.160
   133        CT1     61      ILE     CA    133     0.070000    12.0110   ; qtot -3.090
   134        HB1     61      ILE     HA    134     0.090000     1.0080   ; qtot -3.000
   135        CT1     61      ILE     CB    135    -0.090000    12.0110   ; qtot -3.090
   136        HA1     61      ILE     HB    136     0.090000     1.0080   ; qtot -3.000
   137        CT3     61      ILE    CG2    137    -0.270000    12.0110   ; qtot -3.270
   138        HA3     61      ILE   HG21    138     0.090000     1.0080   ; qtot -3.180
   139        HA3     61      ILE   HG22    139     0.090000     1.0080   ; qtot -3.090
   140        HA3     61      ILE   HG23    140     0.090000     1.0080   ; qtot -3.000
   141        CT2     61      ILE    CG1    141    -0.180000    12.0110   ; qtot -3.180
   142        HA2     61      ILE   HG11    142     0.090000     1.0080   ; qtot -3.090
   143        HA2     61      ILE   HG12    143     0.090000     1.0080   ; qtot -3.000
   144        CT3     61      ILE     CD    144    -0.270000    12.0110   ; qtot -3.270
   145        HA3     61      ILE    HD1    145     0.090000     1.0080   ; qtot -3.180
   146        HA3     61      ILE    HD2    146     0.090000     1.0080   ; qtot -3.090
   147        HA3     61      ILE    HD3    147     0.090000     1.0080   ; qtot -3.000
   148          C     61      ILE      C    148     0.510000    12.0110   ; qtot -2.490
   149          O     61      ILE      O    149    -0.510000    15.9990   ; qtot -3.000
   150        NH1     62      TYR      N    150    -0.470000    14.0070   ; qtot -3.470
   151          H     62      TYR     HN    151     0.310000     1.0080   ; qtot -3.160
   152        CT1     62      TYR     CA    152     0.070000    12.0110   ; qtot -3.090
   153        HB1     62      TYR     HA    153     0.090000     1.0080   ; qtot -3.000
   154        CT2     62      TYR     CB    154    -0.180000    12.0110   ; qtot -3.180
   155        HA2     62      TYR    HB1    155     0.090000     1.0080   ; qtot -3.090
   156        HA2     62      TYR    HB2    156     0.090000     1.0080   ; qtot -3.000
   157         CA     62      TYR     CG    157     0.000000    12.0110   ; qtot -3.000
   158         CA     62      TYR    CD1    158    -0.115000    12.0110   ; qtot -3.115
   159         HP     62      TYR    HD1    159     0.115000     1.0080   ; qtot -3.000
   160         CA     62      TYR    CE1    160    -0.115000    12.0110   ; qtot -3.115
   161         HP     62      TYR    HE1    161     0.115000     1.0080   ; qtot -3.000
   162         CA     62      TYR     CZ    162     0.110000    12.0110   ; qtot -2.890
   163        OH1     62      TYR     OH    163    -0.540000    15.9990   ; qtot -3.430
   164          H     62      TYR     HH    164     0.430000     1.0080   ; qtot -3.000
   165         CA     62      TYR    CD2    165    -0.115000    12.0110   ; qtot -3.115
   166         HP     62      TYR    HD2    166     0.115000     1.0080   ; qtot -3.000
   167         CA     62      TYR    CE2    167    -0.115000    12.0110   ; qtot -3.115
   168         HP     62      TYR    HE2    168     0.115000     1.0080   ; qtot -3.000
   169          C     62      TYR      C    169     0.510000    12.0110   ; qtot -2.490
   170          O     62      TYR      O    170    -0.510000    15.9990   ; qtot -3.000
   171        NH1     63      SER      N    171    -0.470000    14.0070   ; qtot -3.470
   172          H     63      SER     HN    172     0.310000     1.0080   ; qtot -3.160
   173        CT1     63      SER     CA    173     0.070000    12.0110   ; qtot -3.090
   174        HB1     63      SER     HA    174     0.090000     1.0080   ; qtot -3.000
   175        CT2     63      SER     CB    175     0.050000    12.0110   ; qtot -2.950
   176        HA2     63      SER    HB1    176     0.090000     1.0080   ; qtot -2.860
   177        HA2     63      SER    HB2    177     0.090000     1.0080   ; qtot -2.770
   178        OH1     63      SER     OG    178    -0.660000    15.9990   ; qtot -3.430
   179          H     63      SER    HG1    179     0.430000     1.0080   ; qtot -3.000
   180          C     63      SER      C    180     0.510000    12.0110   ; qtot -2.490
   181          O     63      SER      O    181    -0.510000    15.9990   ; qtot -3.000
   182        NH1     64      LYS      N    182    -0.470000    14.0070   ; qtot -3.470
   183          H     64      LYS     HN    183     0.310000     1.0080   ; qtot -3.160
   184        CT1     64      LYS     CA    184     0.070000    12.0110   ; qtot -3.090
   185        HB1     64      LYS     HA    185     0.090000     1.0080   ; qtot -3.000
   186        CT2     64      LYS     CB    186    -0.180000    12.0110   ; qtot -3.180
   187        HA2     64      LYS    HB1    187     0.090000     1.0080   ; qtot -3.090
   188        HA2     64      LYS    HB2    188     0.090000     1.0080   ; qtot -3.000
   189        CT2     64      LYS     CG    189    -0.180000    12.0110   ; qtot -3.180
   190        HA2     64      LYS    HG1    190     0.090000     1.0080   ; qtot -3.090
   191        HA2     64      LYS    HG2    191     0.090000     1.0080   ; qtot -3.000
   192        CT2     64      LYS     CD    192    -0.180000    12.0110   ; qtot -3.180
   193        HA2     64      LYS    HD1    193     0.090000     1.0080   ; qtot -3.090
   194        HA2     64      LYS    HD2    194     0.090000     1.0080   ; qtot -3.000
   195        CT2     64      LYS     CE    195     0.210000    12.0110   ; qtot -2.790
   196        HA2     64      LYS    HE1    196     0.050000     1.0080   ; qtot -2.740
   197        HA2     64      LYS    HE2    197     0.050000     1.0080   ; qtot -2.690
   198        NH3     64      LYS     NZ    198    -0.300000    14.0070   ; qtot -2.990
   199         HC     64      LYS    HZ1    199     0.330000     1.0080   ; qtot -2.660
   200         HC     64      LYS    HZ2    200     0.330000     1.0080   ; qtot -2.330
   201         HC     64      LYS    HZ3    201     0.330000     1.0080   ; qtot -2.000
   202          C     64      LYS      C    202     0.510000    12.0110   ; qtot -1.490
   203          O     64      LYS      O    203    -0.510000    15.9990   ; qtot -2.000
   204        NH1     65      VAL      N    204    -0.470000    14.0070   ; qtot -2.470
   205          H     65      VAL     HN    205     0.310000     1.0080   ; qtot -2.160
   206        CT1     65      VAL     CA    206     0.070000    12.0110   ; qtot -2.090
   207        HB1     65      VAL     HA    207     0.090000     1.0080   ; qtot -2.000
   208        CT1     65      VAL     CB    208    -0.090000    12.0110   ; qtot -2.090
   209        HA1     65      VAL     HB    209     0.090000     1.0080   ; qtot -2.000
   210        CT3     65      VAL    CG1    210    -0.270000    12.0110   ; qtot -2.270
   211        HA3     65      VAL   HG11    211     0.090000     1.0080   ; qtot -2.180
   212        HA3     65      VAL   HG12    212     0.090000     1.0080   ; qtot -2.090
   213        HA3     65      VAL   HG13    213     0.090000     1.0080   ; qtot -2.000
   214        CT3     65      VAL    CG2    214    -0.270000    12.0110   ; qtot -2.270
   215        HA3     65      VAL   HG21    215     0.090000     1.0080   ; qtot -2.180
   216        HA3     65      VAL   HG22    216     0.090000     1.0080   ; qtot -2.090
   217        HA3     65      VAL   HG23    217     0.090000     1.0080   ; qtot -2.000
   218          C     65      VAL      C    218     0.510000    12.0110   ; qtot -1.490
   219          O     65      VAL      O    219    -0.510000    15.9990   ; qtot -2.000
   220        NH1     66      LEU      N    220    -0.470000    14.0070   ; qtot -2.470
   221          H     66      LEU     HN    221     0.310000     1.0080   ; qtot -2.160
   222        CT1     66      LEU     CA    222     0.070000    12.0110   ; qtot -2.090
   223        HB1     66      LEU     HA    223     0.090000     1.0080   ; qtot -2.000
   224        CT2     66      LEU     CB    224    -0.180000    12.0110   ; qtot -2.180
   225        HA2     66      LEU    HB1    225     0.090000     1.0080   ; qtot -2.090
   226        HA2     66      LEU    HB2    226     0.090000     1.0080   ; qtot -2.000
   227        CT1     66      LEU     CG    227    -0.090000    12.0110   ; qtot -2.090
   228        HA1     66      LEU     HG    228     0.090000     1.0080   ; qtot -2.000
   229        CT3     66      LEU    CD1    229    -0.270000    12.0110   ; qtot -2.270
   230        HA3     66      LEU   HD11    230     0.090000     1.0080   ; qtot -2.180
   231        HA3     66      LEU   HD12    231     0.090000     1.0080   ; qtot -2.090
   232        HA3     66      LEU   HD13    232     0.090000     1.0080   ; qtot -2.000
   233        CT3     66      LEU    CD2    233    -0.270000    12.0110   ; qtot -2.270
   234        HA3     66      LEU   HD21    234     0.090000     1.0080   ; qtot -2.180
   235        HA3     66      LEU   HD22    235     0.090000     1.0080   ; qtot -2.090
   236        HA3     66      LEU   HD23    236     0.090000     1.0080   ; qtot -2.000
   237          C     66      LEU      C    237     0.510000    12.0110   ; qtot -1.490
   238          O     66      LEU      O    238    -0.510000    15.9990   ; qtot -2.000
   239        NH1     67      VAL      N    239    -0.470000    14.0070   ; qtot -2.470
   240          H     67      VAL     HN    240     0.310000     1.0080   ; qtot -2.160
   241        CT1     67      VAL     CA    241     0.070000    12.0110   ; qtot -2.090
   242        HB1     67      VAL     HA    242     0.090000     1.0080   ; qtot -2.000
   243        CT1     67      VAL     CB    243    -0.090000    12.0110   ; qtot -2.090
   244        HA1     67      VAL     HB    244     0.090000     1.0080   ; qtot -2.000
   245        CT3     67      VAL    CG1    245    -0.270000    12.0110   ; qtot -2.270
   246        HA3     67      VAL   HG11    246     0.090000     1.0080   ; qtot -2.180
   247        HA3     67      VAL   HG12    247     0.090000     1.0080   ; qtot -2.090
   248        HA3     67      VAL   HG13    248     0.090000     1.0080   ; qtot -2.000
   249        CT3     67      VAL    CG2    249    -0.270000    12.0110   ; qtot -2.270
   250        HA3     67      VAL   HG21    250     0.090000     1.0080   ; qtot -2.180
   251        HA3     67      VAL   HG22    251     0.090000     1.0080   ; qtot -2.090
   252        HA3     67      VAL   HG23    252     0.090000     1.0080   ; qtot -2.000
   253          C     67      VAL      C    253     0.510000    12.0110   ; qtot -1.490
   254          O     67      VAL      O    254    -0.510000    15.9990   ; qtot -2.000
   255        NH1     68      THR      N    255    -0.470000    14.0070   ; qtot -2.470
   256          H     68      THR     HN    256     0.310000     1.0080   ; qtot -2.160
   257        CT1     68      THR     CA    257     0.070000    12.0110   ; qtot -2.090
   258        HB1     68      THR     HA    258     0.090000     1.0080   ; qtot -2.000
   259        CT1     68      THR     CB    259     0.140000    12.0110   ; qtot -1.860
   260        HA1     68      THR     HB    260     0.090000     1.0080   ; qtot -1.770
   261        OH1     68      THR    OG1    261    -0.660000    15.9990   ; qtot -2.430
   262          H     68      THR    HG1    262     0.430000     1.0080   ; qtot -2.000
   263        CT3     68      THR    CG2    263    -0.270000    12.0110   ; qtot -2.270
   264        HA3     68      THR   HG21    264     0.090000     1.0080   ; qtot -2.180
   265        HA3     68      THR   HG22    265     0.090000     1.0080   ; qtot -2.090
   266        HA3     68      THR   HG23    266     0.090000     1.0080   ; qtot -2.000
   267          C     68      THR      C    267     0.510000    12.0110   ; qtot -1.490
   268          O     68      THR      O    268    -0.510000    15.9990   ; qtot -2.000
   269        NH1     69      ALA      N    269    -0.470000    14.0070   ; qtot -2.470
   270          H     69      ALA     HN    270     0.310000     1.0080   ; qtot -2.160
   271        CT1     69      ALA     CA    271     0.070000    12.0110   ; qtot -2.090
   272        HB1     69      ALA     HA    272     0.090000     1.0080   ; qtot -2.000
   273        CT3     69      ALA     CB    273    -0.270000    12.0110   ; qtot -2.270
   274        HA3     69      ALA    HB1    274     0.090000     1.0080   ; qtot -2.180
   275        HA3     69      ALA    HB2    275     0.090000     1.0080   ; qtot -2.090
   276        HA3     69      ALA    HB3    276     0.090000     1.0080   ; qtot -2.000
   277          C     69      ALA      C    277     0.510000    12.0110   ; qtot -1.490
   278          O     69      ALA      O    278    -0.510000    15.9990   ; qtot -2.000
   279        NH1     70      ILE      N    279    -0.470000    14.0070   ; qtot -2.470
   280          H     70      ILE     HN    280     0.310000     1.0080   ; qtot -2.160
   281        CT1     70      ILE     CA    281     0.070000    12.0110   ; qtot -2.090
   282        HB1     70      ILE     HA    282     0.090000     1.0080   ; qtot -2.000
   283        CT1     70      ILE     CB    283    -0.090000    12.0110   ; qtot -2.090
   284        HA1     70      ILE     HB    284     0.090000     1.0080   ; qtot -2.000
   285        CT3     70      ILE    CG2    285    -0.270000    12.0110   ; qtot -2.270
   286        HA3     70      ILE   HG21    286     0.090000     1.0080   ; qtot -2.180
   287        HA3     70      ILE   HG22    287     0.090000     1.0080   ; qtot -2.090
   288        HA3     70      ILE   HG23    288     0.090000     1.0080   ; qtot -2.000
   289        CT2     70      ILE    CG1    289    -0.180000    12.0110   ; qtot -2.180
   290        HA2     70      ILE   HG11    290     0.090000     1.0080   ; qtot -2.090
   291        HA2     70      ILE   HG12    291     0.090000     1.0080   ; qtot -2.000
   292        CT3     70      ILE     CD    292    -0.270000    12.0110   ; qtot -2.270
   293        HA3     70      ILE    HD1    293     0.090000     1.0080   ; qtot -2.180
   294        HA3     70      ILE    HD2    294     0.090000     1.0080   ; qtot -2.090
   295        HA3     70      ILE    HD3    295     0.090000     1.0080   ; qtot -2.000
   296          C     70      ILE      C    296     0.510000    12.0110   ; qtot -1.490
   297          O     70      ILE      O    297    -0.510000    15.9990   ; qtot -2.000
   298        NH1     71      TYR      N    298    -0.470000    14.0070   ; qtot -2.470
   299          H     71      TYR     HN    299     0.310000     1.0080   ; qtot -2.160
   300        CT1     71      TYR     CA    300     0.070000    12.0110   ; qtot -2.090
   301        HB1     71      TYR     HA    301     0.090000     1.0080   ; qtot -2.000
   302        CT2     71      TYR     CB    302    -0.180000    12.0110   ; qtot -2.180
   303        HA2     71      TYR    HB1    303     0.090000     1.0080   ; qtot -2.090
   304        HA2     71      TYR    HB2    304     0.090000     1.0080   ; qtot -2.000
   305         CA     71      TYR     CG    305     0.000000    12.0110   ; qtot -2.000
   306         CA     71      TYR    CD1    306    -0.115000    12.0110   ; qtot -2.115
   307         HP     71      TYR    HD1    307     0.115000     1.0080   ; qtot -2.000
   308         CA     71      TYR    CE1    308    -0.115000    12.0110   ; qtot -2.115
   309         HP     71      TYR    HE1    309     0.115000     1.0080   ; qtot -2.000
   310         CA     71      TYR     CZ    310     0.110000    12.0110   ; qtot -1.890
   311        OH1     71      TYR     OH    311    -0.540000    15.9990   ; qtot -2.430
   312          H     71      TYR     HH    312     0.430000     1.0080   ; qtot -2.000
   313         CA     71      TYR    CD2    313    -0.115000    12.0110   ; qtot -2.115
   314         HP     71      TYR    HD2    314     0.115000     1.0080   ; qtot -2.000
   315         CA     71      TYR    CE2    315    -0.115000    12.0110   ; qtot -2.115
   316         HP     71      TYR    HE2    316     0.115000     1.0080   ; qtot -2.000
   317          C     71      TYR      C    317     0.510000    12.0110   ; qtot -1.490
   318          O     71      TYR      O    318    -0.510000    15.9990   ; qtot -2.000
   319        NH1     72      LEU      N    319    -0.470000    14.0070   ; qtot -2.470
   320          H     72      LEU     HN    320     0.310000     1.0080   ; qtot -2.160
   321        CT1     72      LEU     CA    321     0.070000    12.0110   ; qtot -2.090
   322        HB1     72      LEU     HA    322     0.090000     1.0080   ; qtot -2.000
   323        CT2     72      LEU     CB    323    -0.180000    12.0110   ; qtot -2.180
   324        HA2     72      LEU    HB1    324     0.090000     1.0080   ; qtot -2.090
   325        HA2     72      LEU    HB2    325     0.090000     1.0080   ; qtot -2.000
   326        CT1     72      LEU     CG    326    -0.090000    12.0110   ; qtot -2.090
   327        HA1     72      LEU     HG    327     0.090000     1.0080   ; qtot -2.000
   328        CT3     72      LEU    CD1    328    -0.270000    12.0110   ; qtot -2.270
   329        HA3     72      LEU   HD11    329     0.090000     1.0080   ; qtot -2.180
   330        HA3     72      LEU   HD12    330     0.090000     1.0080   ; qtot -2.090
   331        HA3     72      LEU   HD13    331     0.090000     1.0080   ; qtot -2.000
   332        CT3     72      LEU    CD2    332    -0.270000    12.0110   ; qtot -2.270
   333        HA3     72      LEU   HD21    333     0.090000     1.0080   ; qtot -2.180
   334        HA3     72      LEU   HD22    334     0.090000     1.0080   ; qtot -2.090
   335        HA3     72      LEU   HD23    335     0.090000     1.0080   ; qtot -2.000
   336          C     72      LEU      C    336     0.510000    12.0110   ; qtot -1.490
   337          O     72      LEU      O    337    -0.510000    15.9990   ; qtot -2.000
   338        NH1     73      ALA      N    338    -0.470000    14.0070   ; qtot -2.470
   339          H     73      ALA     HN    339     0.310000     1.0080   ; qtot -2.160
   340        CT1     73      ALA     CA    340     0.070000    12.0110   ; qtot -2.090
   341        HB1     73      ALA     HA    341     0.090000     1.0080   ; qtot -2.000
   342        CT3     73      ALA     CB    342    -0.270000    12.0110   ; qtot -2.270
   343        HA3     73      ALA    HB1    343     0.090000     1.0080   ; qtot -2.180
   344        HA3     73      ALA    HB2    344     0.090000     1.0080   ; qtot -2.090
   345        HA3     73      ALA    HB3    345     0.090000     1.0080   ; qtot -2.000
   346          C     73      ALA      C    346     0.510000    12.0110   ; qtot -1.490
   347          O     73      ALA      O    347    -0.510000    15.9990   ; qtot -2.000
   348        NH1     74      LEU      N    348    -0.470000    14.0070   ; qtot -2.470
   349          H     74      LEU     HN    349     0.310000     1.0080   ; qtot -2.160
   350        CT1     74      LEU     CA    350     0.070000    12.0110   ; qtot -2.090
   351        HB1     74      LEU     HA    351     0.090000     1.0080   ; qtot -2.000
   352        CT2     74      LEU     CB    352    -0.180000    12.0110   ; qtot -2.180
   353        HA2     74      LEU    HB1    353     0.090000     1.0080   ; qtot -2.090
   354        HA2     74      LEU    HB2    354     0.090000     1.0080   ; qtot -2.000
   355        CT1     74      LEU     CG    355    -0.090000    12.0110   ; qtot -2.090
   356        HA1     74      LEU     HG    356     0.090000     1.0080   ; qtot -2.000
   357        CT3     74      LEU    CD1    357    -0.270000    12.0110   ; qtot -2.270
   358        HA3     74      LEU   HD11    358     0.090000     1.0080   ; qtot -2.180
   359        HA3     74      LEU   HD12    359     0.090000     1.0080   ; qtot -2.090
   360        HA3     74      LEU   HD13    360     0.090000     1.0080   ; qtot -2.000
   361        CT3     74      LEU    CD2    361    -0.270000    12.0110   ; qtot -2.270
   362        HA3     74      LEU   HD21    362     0.090000     1.0080   ; qtot -2.180
   363        HA3     74      LEU   HD22    363     0.090000     1.0080   ; qtot -2.090
   364        HA3     74      LEU   HD23    364     0.090000     1.0080   ; qtot -2.000
   365          C     74      LEU      C    365     0.510000    12.0110   ; qtot -1.490
   366          O     74      LEU      O    366    -0.510000    15.9990   ; qtot -2.000
   367        NH1     75      PHE      N    367    -0.470000    14.0070   ; qtot -2.470
   368          H     75      PHE     HN    368     0.310000     1.0080   ; qtot -2.160
   369        CT1     75      PHE     CA    369     0.070000    12.0110   ; qtot -2.090
   370        HB1     75      PHE     HA    370     0.090000     1.0080   ; qtot -2.000
   371        CT2     75      PHE     CB    371    -0.180000    12.0110   ; qtot -2.180
   372        HA2     75      PHE    HB1    372     0.090000     1.0080   ; qtot -2.090
   373        HA2     75      PHE    HB2    373     0.090000     1.0080   ; qtot -2.000
   374         CA     75      PHE     CG    374     0.000000    12.0110   ; qtot -2.000
   375         CA     75      PHE    CD1    375    -0.115000    12.0110   ; qtot -2.115
   376         HP     75      PHE    HD1    376     0.115000     1.0080   ; qtot -2.000
   377         CA     75      PHE    CE1    377    -0.115000    12.0110   ; qtot -2.115
   378         HP     75      PHE    HE1    378     0.115000     1.0080   ; qtot -2.000
   379         CA     75      PHE     CZ    379    -0.115000    12.0110   ; qtot -2.115
   380         HP     75      PHE     HZ    380     0.115000     1.0080   ; qtot -2.000
   381         CA     75      PHE    CD2    381    -0.115000    12.0110   ; qtot -2.115
   382         HP     75      PHE    HD2    382     0.115000     1.0080   ; qtot -2.000
   383         CA     75      PHE    CE2    383    -0.115000    12.0110   ; qtot -2.115
   384         HP     75      PHE    HE2    384     0.115000     1.0080   ; qtot -2.000
   385          C     75      PHE      C    385     0.510000    12.0110   ; qtot -1.490
   386          O     75      PHE      O    386    -0.510000    15.9990   ; qtot -2.000
   387        NH1     76      VAL      N    387    -0.470000    14.0070   ; qtot -2.470
   388          H     76      VAL     HN    388     0.310000     1.0080   ; qtot -2.160
   389        CT1     76      VAL     CA    389     0.070000    12.0110   ; qtot -2.090
   390        HB1     76      VAL     HA    390     0.090000     1.0080   ; qtot -2.000
   391        CT1     76      VAL     CB    391    -0.090000    12.0110   ; qtot -2.090
   392        HA1     76      VAL     HB    392     0.090000     1.0080   ; qtot -2.000
   393        CT3     76      VAL    CG1    393    -0.270000    12.0110   ; qtot -2.270
   394        HA3     76      VAL   HG11    394     0.090000     1.0080   ; qtot -2.180
   395        HA3     76      VAL   HG12    395     0.090000     1.0080   ; qtot -2.090
   396        HA3     76      VAL   HG13    396     0.090000     1.0080   ; qtot -2.000
   397        CT3     76      VAL    CG2    397    -0.270000    12.0110   ; qtot -2.270
   398        HA3     76      VAL   HG21    398     0.090000     1.0080   ; qtot -2.180
   399        HA3     76      VAL   HG22    399     0.090000     1.0080   ; qtot -2.090
   400        HA3     76      VAL   HG23    400     0.090000     1.0080   ; qtot -2.000
   401          C     76      VAL      C    401     0.510000    12.0110   ; qtot -1.490
   402          O     76      VAL      O    402    -0.510000    15.9990   ; qtot -2.000
   403        NH1     77      VAL      N    403    -0.470000    14.0070   ; qtot -2.470
   404          H     77      VAL     HN    404     0.310000     1.0080   ; qtot -2.160
   405        CT1     77      VAL     CA    405     0.070000    12.0110   ; qtot -2.090
   406        HB1     77      VAL     HA    406     0.090000     1.0080   ; qtot -2.000
   407        CT1     77      VAL     CB    407    -0.090000    12.0110   ; qtot -2.090
   408        HA1     77      VAL     HB    408     0.090000     1.0080   ; qtot -2.000
   409        CT3     77      VAL    CG1    409    -0.270000    12.0110   ; qtot -2.270
   410        HA3     77      VAL   HG11    410     0.090000     1.0080   ; qtot -2.180
   411        HA3     77      VAL   HG12    411     0.090000     1.0080   ; qtot -2.090
   412        HA3     77      VAL   HG13    412     0.090000     1.0080   ; qtot -2.000
   413        CT3     77      VAL    CG2    413    -0.270000    12.0110   ; qtot -2.270
   414        HA3     77      VAL   HG21    414     0.090000     1.0080   ; qtot -2.180
   415        HA3     77      VAL   HG22    415     0.090000     1.0080   ; qtot -2.090
   416        HA3     77      VAL   HG23    416     0.090000     1.0080   ; qtot -2.000
   417          C     77      VAL      C    417     0.510000    12.0110   ; qtot -1.490
   418          O     77      VAL      O    418    -0.510000    15.9990   ; qtot -2.000
   419        NH1     78      GLY      N    419    -0.470000    14.0070   ; qtot -2.470
   420          H     78      GLY     HN    420     0.310000     1.0080   ; qtot -2.160
   421        CT2     78      GLY     CA    421    -0.020000    12.0110   ; qtot -2.180
   422        HB2     78      GLY    HA1    422     0.090000     1.0080   ; qtot -2.090
   423        HB2     78      GLY    HA2    423     0.090000     1.0080   ; qtot -2.000
   424          C     78      GLY      C    424     0.510000    12.0110   ; qtot -1.490
   425          O     78      GLY      O    425    -0.510000    15.9990   ; qtot -2.000
   426        NH1     79      THR      N    426    -0.470000    14.0070   ; qtot -2.470
   427          H     79      THR     HN    427     0.310000     1.0080   ; qtot -2.160
   428        CT1     79      THR     CA    428     0.070000    12.0110   ; qtot -2.090
   429        HB1     79      THR     HA    429     0.090000     1.0080   ; qtot -2.000
   430        CT1     79      THR     CB    430     0.140000    12.0110   ; qtot -1.860
   431        HA1     79      THR     HB    431     0.090000     1.0080   ; qtot -1.770
   432        OH1     79      THR    OG1    432    -0.660000    15.9990   ; qtot -2.430
   433          H     79      THR    HG1    433     0.430000     1.0080   ; qtot -2.000
   434        CT3     79      THR    CG2    434    -0.270000    12.0110   ; qtot -2.270
   435        HA3     79      THR   HG21    435     0.090000     1.0080   ; qtot -2.180
   436        HA3     79      THR   HG22    436     0.090000     1.0080   ; qtot -2.090
   437        HA3     79      THR   HG23    437     0.090000     1.0080   ; qtot -2.000
   438          C     79      THR      C    438     0.510000    12.0110   ; qtot -1.490
   439          O     79      THR      O    439    -0.510000    15.9990   ; qtot -2.000
   440        NH1     80      VAL      N    440    -0.470000    14.0070   ; qtot -2.470
   441          H     80      VAL     HN    441     0.310000     1.0080   ; qtot -2.160
   442        CT1     80      VAL     CA    442     0.070000    12.0110   ; qtot -2.090
   443        HB1     80      VAL     HA    443     0.090000     1.0080   ; qtot -2.000
   444        CT1     80      VAL     CB    444    -0.090000    12.0110   ; qtot -2.090
   445        HA1     80      VAL     HB    445     0.090000     1.0080   ; qtot -2.000
   446        CT3     80      VAL    CG1    446    -0.270000    12.0110   ; qtot -2.270
   447        HA3     80      VAL   HG11    447     0.090000     1.0080   ; qtot -2.180
   448        HA3     80      VAL   HG12    448     0.090000     1.0080   ; qtot -2.090
   449        HA3     80      VAL   HG13    449     0.090000     1.0080   ; qtot -2.000
   450        CT3     80      VAL    CG2    450    -0.270000    12.0110   ; qtot -2.270
   451        HA3     80      VAL   HG21    451     0.090000     1.0080   ; qtot -2.180
   452        HA3     80      VAL   HG22    452     0.090000     1.0080   ; qtot -2.090
   453        HA3     80      VAL   HG23    453     0.090000     1.0080   ; qtot -2.000
   454          C     80      VAL      C    454     0.510000    12.0110   ; qtot -1.490
   455          O     80      VAL      O    455    -0.510000    15.9990   ; qtot -2.000
   456        NH1     81      GLY      N    456    -0.470000    14.0070   ; qtot -2.470
   457          H     81      GLY     HN    457     0.310000     1.0080   ; qtot -2.160
   458        CT2     81      GLY     CA    458    -0.020000    12.0110   ; qtot -2.180
   459        HB2     81      GLY    HA1    459     0.090000     1.0080   ; qtot -2.090
   460        HB2     81      GLY    HA2    460     0.090000     1.0080   ; qtot -2.000
   461          C     81      GLY      C    461     0.510000    12.0110   ; qtot -1.490
   462          O     81      GLY      O    462    -0.510000    15.9990   ; qtot -2.000
   463        NH1     82      ASN      N    463    -0.470000    14.0070   ; qtot -2.470
   464          H     82      ASN     HN    464     0.310000     1.0080   ; qtot -2.160
   465        CT1     82      ASN     CA    465     0.070000    12.0110   ; qtot -2.090
   466        HB1     82      ASN     HA    466     0.090000     1.0080   ; qtot -2.000
   467        CT2     82      ASN     CB    467    -0.180000    12.0110   ; qtot -2.180
   468        HA2     82      ASN    HB1    468     0.090000     1.0080   ; qtot -2.090
   469        HA2     82      ASN    HB2    469     0.090000     1.0080   ; qtot -2.000
   470         CC     82      ASN     CG    470     0.550000    12.0110   ; qtot -1.450
   471          O     82      ASN    OD1    471    -0.550000    15.9990   ; qtot -2.000
   472        NH2     82      ASN    ND2    472    -0.620000    14.0070   ; qtot -2.620
   473          H     82      ASN   HD21    473     0.320000     1.0080   ; qtot -2.300
   474          H     82      ASN   HD22    474     0.300000     1.0080   ; qtot -2.000
   475          C     82      ASN      C    475     0.510000    12.0110   ; qtot -1.490
   476          O     82      ASN      O    476    -0.510000    15.9990   ; qtot -2.000
   477        NH1     83      SER      N    477    -0.470000    14.0070   ; qtot -2.470
   478          H     83      SER     HN    478     0.310000     1.0080   ; qtot -2.160
   479        CT1     83      SER     CA    479     0.070000    12.0110   ; qtot -2.090
   480        HB1     83      SER     HA    480     0.090000     1.0080   ; qtot -2.000
   481        CT2     83      SER     CB    481     0.050000    12.0110   ; qtot -1.950
   482        HA2     83      SER    HB1    482     0.090000     1.0080   ; qtot -1.860
   483        HA2     83      SER    HB2    483     0.090000     1.0080   ; qtot -1.770
   484        OH1     83      SER     OG    484    -0.660000    15.9990   ; qtot -2.430
   485          H     83      SER    HG1    485     0.430000     1.0080   ; qtot -2.000
   486          C     83      SER      C    486     0.510000    12.0110   ; qtot -1.490
   487          O     83      SER      O    487    -0.510000    15.9990   ; qtot -2.000
   488        NH1     84      VAL      N    488    -0.470000    14.0070   ; qtot -2.470
   489          H     84      VAL     HN    489     0.310000     1.0080   ; qtot -2.160
   490        CT1     84      VAL     CA    490     0.070000    12.0110   ; qtot -2.090
   491        HB1     84      VAL     HA    491     0.090000     1.0080   ; qtot -2.000
   492        CT1     84      VAL     CB    492    -0.090000    12.0110   ; qtot -2.090
   493        HA1     84      VAL     HB    493     0.090000     1.0080   ; qtot -2.000
   494        CT3     84      VAL    CG1    494    -0.270000    12.0110   ; qtot -2.270
   495        HA3     84      VAL   HG11    495     0.090000     1.0080   ; qtot -2.180
   496        HA3     84      VAL   HG12    496     0.090000     1.0080   ; qtot -2.090
   497        HA3     84      VAL   HG13    497     0.090000     1.0080   ; qtot -2.000
   498        CT3     84      VAL    CG2    498    -0.270000    12.0110   ; qtot -2.270
   499        HA3     84      VAL   HG21    499     0.090000     1.0080   ; qtot -2.180
   500        HA3     84      VAL   HG22    500     0.090000     1.0080   ; qtot -2.090
   501        HA3     84      VAL   HG23    501     0.090000     1.0080   ; qtot -2.000
   502          C     84      VAL      C    502     0.510000    12.0110   ; qtot -1.490
   503          O     84      VAL      O    503    -0.510000    15.9990   ; qtot -2.000
   504        NH1     85      THR      N    504    -0.470000    14.0070   ; qtot -2.470
   505          H     85      THR     HN    505     0.310000     1.0080   ; qtot -2.160
   506        CT1     85      THR     CA    506     0.070000    12.0110   ; qtot -2.090
   507        HB1     85      THR     HA    507     0.090000     1.0080   ; qtot -2.000
   508        CT1     85      THR     CB    508     0.140000    12.0110   ; qtot -1.860
   509        HA1     85      THR     HB    509     0.090000     1.0080   ; qtot -1.770
   510        OH1     85      THR    OG1    510    -0.660000    15.9990   ; qtot -2.430
   511          H     85      THR    HG1    511     0.430000     1.0080   ; qtot -2.000
   512        CT3     85      THR    CG2    512    -0.270000    12.0110   ; qtot -2.270
   513        HA3     85      THR   HG21    513     0.090000     1.0080   ; qtot -2.180
   514        HA3     85      THR   HG22    514     0.090000     1.0080   ; qtot -2.090
   515        HA3     85      THR   HG23    515     0.090000     1.0080   ; qtot -2.000
   516          C     85      THR      C    516     0.510000    12.0110   ; qtot -1.490
   517          O     85      THR      O    517    -0.510000    15.9990   ; qtot -2.000
   518        NH1     86      ALA      N    518    -0.470000    14.0070   ; qtot -2.470
   519          H     86      ALA     HN    519     0.310000     1.0080   ; qtot -2.160
   520        CT1     86      ALA     CA    520     0.070000    12.0110   ; qtot -2.090
   521        HB1     86      ALA     HA    521     0.090000     1.0080   ; qtot -2.000
   522        CT3     86      ALA     CB    522    -0.270000    12.0110   ; qtot -2.270
   523        HA3     86      ALA    HB1    523     0.090000     1.0080   ; qtot -2.180
   524        HA3     86      ALA    HB2    524     0.090000     1.0080   ; qtot -2.090
   525        HA3     86      ALA    HB3    525     0.090000     1.0080   ; qtot -2.000
   526          C     86      ALA      C    526     0.510000    12.0110   ; qtot -1.490
   527          O     86      ALA      O    527    -0.510000    15.9990   ; qtot -2.000
   528        NH1     87      PHE      N    528    -0.470000    14.0070   ; qtot -2.470
   529          H     87      PHE     HN    529     0.310000     1.0080   ; qtot -2.160
   530        CT1     87      PHE     CA    530     0.070000    12.0110   ; qtot -2.090
   531        HB1     87      PHE     HA    531     0.090000     1.0080   ; qtot -2.000
   532        CT2     87      PHE     CB    532    -0.180000    12.0110   ; qtot -2.180
   533        HA2     87      PHE    HB1    533     0.090000     1.0080   ; qtot -2.090
   534        HA2     87      PHE    HB2    534     0.090000     1.0080   ; qtot -2.000
   535         CA     87      PHE     CG    535     0.000000    12.0110   ; qtot -2.000
   536         CA     87      PHE    CD1    536    -0.115000    12.0110   ; qtot -2.115
   537         HP     87      PHE    HD1    537     0.115000     1.0080   ; qtot -2.000
   538         CA     87      PHE    CE1    538    -0.115000    12.0110   ; qtot -2.115
   539         HP     87      PHE    HE1    539     0.115000     1.0080   ; qtot -2.000
   540         CA     87      PHE     CZ    540    -0.115000    12.0110   ; qtot -2.115
   541         HP     87      PHE     HZ    541     0.115000     1.0080   ; qtot -2.000
   542         CA     87      PHE    CD2    542    -0.115000    12.0110   ; qtot -2.115
   543         HP     87      PHE    HD2    543     0.115000     1.0080   ; qtot -2.000
   544         CA     87      PHE    CE2    544    -0.115000    12.0110   ; qtot -2.115
   545         HP     87      PHE    HE2    545     0.115000     1.0080   ; qtot -2.000
   546          C     87      PHE      C    546     0.510000    12.0110   ; qtot -1.490
   547          O     87      PHE      O    547    -0.510000    15.9990   ; qtot -2.000
   548        NH1     88      THR      N    548    -0.470000    14.0070   ; qtot -2.470
   549          H     88      THR     HN    549     0.310000     1.0080   ; qtot -2.160
   550        CT1     88      THR     CA    550     0.070000    12.0110   ; qtot -2.090
   551        HB1     88      THR     HA    551     0.090000     1.0080   ; qtot -2.000
   552        CT1     88      THR     CB    552     0.140000    12.0110   ; qtot -1.860
   553        HA1     88      THR     HB    553     0.090000     1.0080   ; qtot -1.770
   554        OH1     88      THR    OG1    554    -0.660000    15.9990   ; qtot -2.430
   555          H     88      THR    HG1    555     0.430000     1.0080   ; qtot -2.000
   556        CT3     88      THR    CG2    556    -0.270000    12.0110   ; qtot -2.270
   557        HA3     88      THR   HG21    557     0.090000     1.0080   ; qtot -2.180
   558        HA3     88      THR   HG22    558     0.090000     1.0080   ; qtot -2.090
   559        HA3     88      THR   HG23    559     0.090000     1.0080   ; qtot -2.000
   560          C     88      THR      C    560     0.510000    12.0110   ; qtot -1.490
   561          O     88      THR      O    561    -0.510000    15.9990   ; qtot -2.000
   562        NH1     89      LEU      N    562    -0.470000    14.0070   ; qtot -2.470
   563          H     89      LEU     HN    563     0.310000     1.0080   ; qtot -2.160
   564        CT1     89      LEU     CA    564     0.070000    12.0110   ; qtot -2.090
   565        HB1     89      LEU     HA    565     0.090000     1.0080   ; qtot -2.000
   566        CT2     89      LEU     CB    566    -0.180000    12.0110   ; qtot -2.180
   567        HA2     89      LEU    HB1    567     0.090000     1.0080   ; qtot -2.090
   568        HA2     89      LEU    HB2    568     0.090000     1.0080   ; qtot -2.000
   569        CT1     89      LEU     CG    569    -0.090000    12.0110   ; qtot -2.090
   570        HA1     89      LEU     HG    570     0.090000     1.0080   ; qtot -2.000
   571        CT3     89      LEU    CD1    571    -0.270000    12.0110   ; qtot -2.270
   572        HA3     89      LEU   HD11    572     0.090000     1.0080   ; qtot -2.180
   573        HA3     89      LEU   HD12    573     0.090000     1.0080   ; qtot -2.090
   574        HA3     89      LEU   HD13    574     0.090000     1.0080   ; qtot -2.000
   575        CT3     89      LEU    CD2    575    -0.270000    12.0110   ; qtot -2.270
   576        HA3     89      LEU   HD21    576     0.090000     1.0080   ; qtot -2.180
   577        HA3     89      LEU   HD22    577     0.090000     1.0080   ; qtot -2.090
   578        HA3     89      LEU   HD23    578     0.090000     1.0080   ; qtot -2.000
   579          C     89      LEU      C    579     0.510000    12.0110   ; qtot -1.490
   580          O     89      LEU      O    580    -0.510000    15.9990   ; qtot -2.000
   581        NH1     90      ALA      N    581    -0.470000    14.0070   ; qtot -2.470
   582          H     90      ALA     HN    582     0.310000     1.0080   ; qtot -2.160
   583        CT1     90      ALA     CA    583     0.070000    12.0110   ; qtot -2.090
   584        HB1     90      ALA     HA    584     0.090000     1.0080   ; qtot -2.000
   585        CT3     90      ALA     CB    585    -0.270000    12.0110   ; qtot -2.270
   586        HA3     90      ALA    HB1    586     0.090000     1.0080   ; qtot -2.180
   587        HA3     90      ALA    HB2    587     0.090000     1.0080   ; qtot -2.090
   588        HA3     90      ALA    HB3    588     0.090000     1.0080   ; qtot -2.000
   589          C     90      ALA      C    589     0.510000    12.0110   ; qtot -1.490
   590          O     90      ALA      O    590    -0.510000    15.9990   ; qtot -2.000
   591        NH1     91      ARG      N    591    -0.470000    14.0070   ; qtot -2.470
   592          H     91      ARG     HN    592     0.310000     1.0080   ; qtot -2.160
   593        CT1     91      ARG     CA    593     0.070000    12.0110   ; qtot -2.090
   594        HB1     91      ARG     HA    594     0.090000     1.0080   ; qtot -2.000
   595        CT2     91      ARG     CB    595    -0.180000    12.0110   ; qtot -2.180
   596        HA2     91      ARG    HB1    596     0.090000     1.0080   ; qtot -2.090
   597        HA2     91      ARG    HB2    597     0.090000     1.0080   ; qtot -2.000
   598        CT2     91      ARG     CG    598    -0.180000    12.0110   ; qtot -2.180
   599        HA2     91      ARG    HG1    599     0.090000     1.0080   ; qtot -2.090
   600        HA2     91      ARG    HG2    600     0.090000     1.0080   ; qtot -2.000
   601        CT2     91      ARG     CD    601     0.200000    12.0110   ; qtot -1.800
   602        HA2     91      ARG    HD1    602     0.090000     1.0080   ; qtot -1.710
   603        HA2     91      ARG    HD2    603     0.090000     1.0080   ; qtot -1.620
   604        NC2     91      ARG     NE    604    -0.700000    14.0070   ; qtot -2.320
   605         HC     91      ARG     HE    605     0.440000     1.0080   ; qtot -1.880
   606          C     91      ARG     CZ    606     0.640000    12.0110   ; qtot -1.240
   607        NC2     91      ARG    NH1    607    -0.800000    14.0070   ; qtot -2.040
   608         HC     91      ARG   HH11    608     0.460000     1.0080   ; qtot -1.580
   609         HC     91      ARG   HH12    609     0.460000     1.0080   ; qtot -1.120
   610        NC2     91      ARG    NH2    610    -0.800000    14.0070   ; qtot -1.920
   611         HC     91      ARG   HH21    611     0.460000     1.0080   ; qtot -1.460
   612         HC     91      ARG   HH22    612     0.460000     1.0080   ; qtot -1.000
   613          C     91      ARG      C    613     0.510000    12.0110   ; qtot -0.490
   614          O     91      ARG      O    614    -0.510000    15.9990   ; qtot -1.000
   615        NH1     92      LYS      N    615    -0.470000    14.0070   ; qtot -1.470
   616          H     92      LYS     HN    616     0.310000     1.0080   ; qtot -1.160
   617        CT1     92      LYS     CA    617     0.070000    12.0110   ; qtot -1.090
   618        HB1     92      LYS     HA    618     0.090000     1.0080   ; qtot -1.000
   619        CT2     92      LYS     CB    619    -0.180000    12.0110   ; qtot -1.180
   620        HA2     92      LYS    HB1    620     0.090000     1.0080   ; qtot -1.090
   621        HA2     92      LYS    HB2    621     0.090000     1.0080   ; qtot -1.000
   622        CT2     92      LYS     CG    622    -0.180000    12.0110   ; qtot -1.180
   623        HA2     92      LYS    HG1    623     0.090000     1.0080   ; qtot -1.090
   624        HA2     92      LYS    HG2    624     0.090000     1.0080   ; qtot -1.000
   625        CT2     92      LYS     CD    625    -0.180000    12.0110   ; qtot -1.180
   626        HA2     92      LYS    HD1    626     0.090000     1.0080   ; qtot -1.090
   627        HA2     92      LYS    HD2    627     0.090000     1.0080   ; qtot -1.000
   628        CT2     92      LYS     CE    628     0.210000    12.0110   ; qtot -0.790
   629        HA2     92      LYS    HE1    629     0.050000     1.0080   ; qtot -0.740
   630        HA2     92      LYS    HE2    630     0.050000     1.0080   ; qtot -0.690
   631        NH3     92      LYS     NZ    631    -0.300000    14.0070   ; qtot -0.990
   632         HC     92      LYS    HZ1    632     0.330000     1.0080   ; qtot -0.660
   633         HC     92      LYS    HZ2    633     0.330000     1.0080   ; qtot -0.330
   634         HC     92      LYS    HZ3    634     0.330000     1.0080   ; qtot -0.000
   635          C     92      LYS      C    635     0.510000    12.0110   ; qtot  0.510
   636          O     92      LYS      O    636    -0.510000    15.9990   ; qtot -0.000
   637        NH1     93      LYS      N    637    -0.470000    14.0070   ; qtot -0.470
   638          H     93      LYS     HN    638     0.310000     1.0080   ; qtot -0.160
   639        CT1     93      LYS     CA    639     0.070000    12.0110   ; qtot -0.090
   640        HB1     93      LYS     HA    640     0.090000     1.0080   ; qtot -0.000
   641        CT2     93      LYS     CB    641    -0.180000    12.0110   ; qtot -0.180
   642        HA2     93      LYS    HB1    642     0.090000     1.0080   ; qtot -0.090
   643        HA2     93      LYS    HB2    643     0.090000     1.0080   ; qtot -0.000
   644        CT2     93      LYS     CG    644    -0.180000    12.0110   ; qtot -0.180
   645        HA2     93      LYS    HG1    645     0.090000     1.0080   ; qtot -0.090
   646        HA2     93      LYS    HG2    646     0.090000     1.0080   ; qtot -0.000
   647        CT2     93      LYS     CD    647    -0.180000    12.0110   ; qtot -0.180
   648        HA2     93      LYS    HD1    648     0.090000     1.0080   ; qtot -0.090
   649        HA2     93      LYS    HD2    649     0.090000     1.0080   ; qtot -0.000
   650        CT2     93      LYS     CE    650     0.210000    12.0110   ; qtot  0.210
   651        HA2     93      LYS    HE1    651     0.050000     1.0080   ; qtot  0.260
   652        HA2     93      LYS    HE2    652     0.050000     1.0080   ; qtot  0.310
   653        NH3     93      LYS     NZ    653    -0.300000    14.0070   ; qtot  0.010
   654         HC     93      LYS    HZ1    654     0.330000     1.0080   ; qtot  0.340
   655         HC     93      LYS    HZ2    655     0.330000     1.0080   ; qtot  0.670
   656         HC     93      LYS    HZ3    656     0.330000     1.0080   ; qtot  1.000
   657          C     93      LYS      C    657     0.510000    12.0110   ; qtot  1.510
   658          O     93      LYS      O    658    -0.510000    15.9990   ; qtot  1.000
   659        NH1     94      SER      N    659    -0.470000    14.0070   ; qtot  0.530
   660          H     94      SER     HN    660     0.310000     1.0080   ; qtot  0.840
   661        CT1     94      SER     CA    661     0.070000    12.0110   ; qtot  0.910
   662        HB1     94      SER     HA    662     0.090000     1.0080   ; qtot  1.000
   663        CT2     94      SER     CB    663     0.050000    12.0110   ; qtot  1.050
   664        HA2     94      SER    HB1    664     0.090000     1.0080   ; qtot  1.140
   665        HA2     94      SER    HB2    665     0.090000     1.0080   ; qtot  1.230
   666        OH1     94      SER     OG    666    -0.660000    15.9990   ; qtot  0.570
   667          H     94      SER    HG1    667     0.430000     1.0080   ; qtot  1.000
   668          C     94      SER      C    668     0.510000    12.0110   ; qtot  1.510
   669          O     94      SER      O    669    -0.510000    15.9990   ; qtot  1.000
   670        NH1     95      LEU      N    670    -0.470000    14.0070   ; qtot  0.530
   671          H     95      LEU     HN    671     0.310000     1.0080   ; qtot  0.840
   672        CT1     95      LEU     CA    672     0.070000    12.0110   ; qtot  0.910
   673        HB1     95      LEU     HA    673     0.090000     1.0080   ; qtot  1.000
   674        CT2     95      LEU     CB    674    -0.180000    12.0110   ; qtot  0.820
   675        HA2     95      LEU    HB1    675     0.090000     1.0080   ; qtot  0.910
   676        HA2     95      LEU    HB2    676     0.090000     1.0080   ; qtot  1.000
   677        CT1     95      LEU     CG    677    -0.090000    12.0110   ; qtot  0.910
   678        HA1     95      LEU     HG    678     0.090000     1.0080   ; qtot  1.000
   679        CT3     95      LEU    CD1    679    -0.270000    12.0110   ; qtot  0.730
   680        HA3     95      LEU   HD11    680     0.090000     1.0080   ; qtot  0.820
   681        HA3     95      LEU   HD12    681     0.090000     1.0080   ; qtot  0.910
   682        HA3     95      LEU   HD13    682     0.090000     1.0080   ; qtot  1.000
   683        CT3     95      LEU    CD2    683    -0.270000    12.0110   ; qtot  0.730
   684        HA3     95      LEU   HD21    684     0.090000     1.0080   ; qtot  0.820
   685        HA3     95      LEU   HD22    685     0.090000     1.0080   ; qtot  0.910
   686        HA3     95      LEU   HD23    686     0.090000     1.0080   ; qtot  1.000
   687          C     95      LEU      C    687     0.510000    12.0110   ; qtot  1.510
   688          O     95      LEU      O    688    -0.510000    15.9990   ; qtot  1.000
   689        NH1     96      GLN      N    689    -0.470000    14.0070   ; qtot  0.530
   690          H     96      GLN     HN    690     0.310000     1.0080   ; qtot  0.840
   691        CT1     96      GLN     CA    691     0.070000    12.0110   ; qtot  0.910
   692        HB1     96      GLN     HA    692     0.090000     1.0080   ; qtot  1.000
   693        CT2     96      GLN     CB    693    -0.180000    12.0110   ; qtot  0.820
   694        HA2     96      GLN    HB1    694     0.090000     1.0080   ; qtot  0.910
   695        HA2     96      GLN    HB2    695     0.090000     1.0080   ; qtot  1.000
   696        CT2     96      GLN     CG    696    -0.180000    12.0110   ; qtot  0.820
   697        HA2     96      GLN    HG1    697     0.090000     1.0080   ; qtot  0.910
   698        HA2     96      GLN    HG2    698     0.090000     1.0080   ; qtot  1.000
   699         CC     96      GLN     CD    699     0.550000    12.0110   ; qtot  1.550
   700          O     96      GLN    OE1    700    -0.550000    15.9990   ; qtot  1.000
   701        NH2     96      GLN    NE2    701    -0.620000    14.0070   ; qtot  0.380
   702          H     96      GLN   HE21    702     0.320000     1.0080   ; qtot  0.700
   703          H     96      GLN   HE22    703     0.300000     1.0080   ; qtot  1.000
   704          C     96      GLN      C    704     0.510000    12.0110   ; qtot  1.510
   705          O     96      GLN      O    705    -0.510000    15.9990   ; qtot  1.000
   706        NH1     97      SER      N    706    -0.470000    14.0070   ; qtot  0.530
   707          H     97      SER     HN    707     0.310000     1.0080   ; qtot  0.840
   708        CT1     97      SER     CA    708     0.070000    12.0110   ; qtot  0.910
   709        HB1     97      SER     HA    709     0.090000     1.0080   ; qtot  1.000
   710        CT2     97      SER     CB    710     0.050000    12.0110   ; qtot  1.050
   711        HA2     97      SER    HB1    711     0.090000     1.0080   ; qtot  1.140
   712        HA2     97      SER    HB2    712     0.090000     1.0080   ; qtot  1.230
   713        OH1     97      SER     OG    713    -0.660000    15.9990   ; qtot  0.570
   714          H     97      SER    HG1    714     0.430000     1.0080   ; qtot  1.000
   715          C     97      SER      C    715     0.510000    12.0110   ; qtot  1.510
   716          O     97      SER      O    716    -0.510000    15.9990   ; qtot  1.000
   717        NH1     98      LEU      N    717    -0.470000    14.0070   ; qtot  0.530
   718          H     98      LEU     HN    718     0.310000     1.0080   ; qtot  0.840
   719        CT1     98      LEU     CA    719     0.070000    12.0110   ; qtot  0.910
   720        HB1     98      LEU     HA    720     0.090000     1.0080   ; qtot  1.000
   721        CT2     98      LEU     CB    721    -0.180000    12.0110   ; qtot  0.820
   722        HA2     98      LEU    HB1    722     0.090000     1.0080   ; qtot  0.910
   723        HA2     98      LEU    HB2    723     0.090000     1.0080   ; qtot  1.000
   724        CT1     98      LEU     CG    724    -0.090000    12.0110   ; qtot  0.910
   725        HA1     98      LEU     HG    725     0.090000     1.0080   ; qtot  1.000
   726        CT3     98      LEU    CD1    726    -0.270000    12.0110   ; qtot  0.730
   727        HA3     98      LEU   HD11    727     0.090000     1.0080   ; qtot  0.820
   728        HA3     98      LEU   HD12    728     0.090000     1.0080   ; qtot  0.910
   729        HA3     98      LEU   HD13    729     0.090000     1.0080   ; qtot  1.000
   730        CT3     98      LEU    CD2    730    -0.270000    12.0110   ; qtot  0.730
   731        HA3     98      LEU   HD21    731     0.090000     1.0080   ; qtot  0.820
   732        HA3     98      LEU   HD22    732     0.090000     1.0080   ; qtot  0.910
   733        HA3     98      LEU   HD23    733     0.090000     1.0080   ; qtot  1.000
   734          C     98      LEU      C    734     0.510000    12.0110   ; qtot  1.510
   735          O     98      LEU      O    735    -0.510000    15.9990   ; qtot  1.000
   736        NH1     99      GLN      N    736    -0.470000    14.0070   ; qtot  0.530
   737          H     99      GLN     HN    737     0.310000     1.0080   ; qtot  0.840
   738        CT1     99      GLN     CA    738     0.070000    12.0110   ; qtot  0.910
   739        HB1     99      GLN     HA    739     0.090000     1.0080   ; qtot  1.000
   740        CT2     99      GLN     CB    740    -0.180000    12.0110   ; qtot  0.820
   741        HA2     99      GLN    HB1    741     0.090000     1.0080   ; qtot  0.910
   742        HA2     99      GLN    HB2    742     0.090000     1.0080   ; qtot  1.000
   743        CT2     99      GLN     CG    743    -0.180000    12.0110   ; qtot  0.820
   744        HA2     99      GLN    HG1    744     0.090000     1.0080   ; qtot  0.910
   745        HA2     99      GLN    HG2    745     0.090000     1.0080   ; qtot  1.000
   746         CC     99      GLN     CD    746     0.550000    12.0110   ; qtot  1.550
   747          O     99      GLN    OE1    747    -0.550000    15.9990   ; qtot  1.000
   748        NH2     99      GLN    NE2    748    -0.620000    14.0070   ; qtot  0.380
   749          H     99      GLN   HE21    749     0.320000     1.0080   ; qtot  0.700
   750          H     99      GLN   HE22    750     0.300000     1.0080   ; qtot  1.000
   751          C     99      GLN      C    751     0.510000    12.0110   ; qtot  1.510
   752          O     99      GLN      O    752    -0.510000    15.9990   ; qtot  1.000
   753        NH1    100      SER      N    753    -0.470000    14.0070   ; qtot  0.530
   754          H    100      SER     HN    754     0.310000     1.0080   ; qtot  0.840
   755        CT1    100      SER     CA    755     0.070000    12.0110   ; qtot  0.910
   756        HB1    100      SER     HA    756     0.090000     1.0080   ; qtot  1.000
   757        CT2    100      SER     CB    757     0.050000    12.0110   ; qtot  1.050
   758        HA2    100      SER    HB1    758     0.090000     1.0080   ; qtot  1.140
   759        HA2    100      SER    HB2    759     0.090000     1.0080   ; qtot  1.230
   760        OH1    100      SER     OG    760    -0.660000    15.9990   ; qtot  0.570
   761          H    100      SER    HG1    761     0.430000     1.0080   ; qtot  1.000
   762          C    100      SER      C    762     0.510000    12.0110   ; qtot  1.510
   763          O    100      SER      O    763    -0.510000    15.9990   ; qtot  1.000
   764        NH1    101      THR      N    764    -0.470000    14.0070   ; qtot  0.530
   765          H    101      THR     HN    765     0.310000     1.0080   ; qtot  0.840
   766        CT1    101      THR     CA    766     0.070000    12.0110   ; qtot  0.910
   767        HB1    101      THR     HA    767     0.090000     1.0080   ; qtot  1.000
   768        CT1    101      THR     CB    768     0.140000    12.0110   ; qtot  1.140
   769        HA1    101      THR     HB    769     0.090000     1.0080   ; qtot  1.230
   770        OH1    101      THR    OG1    770    -0.660000    15.9990   ; qtot  0.570
   771          H    101      THR    HG1    771     0.430000     1.0080   ; qtot  1.000
   772        CT3    101      THR    CG2    772    -0.270000    12.0110   ; qtot  0.730
   773        HA3    101      THR   HG21    773     0.090000     1.0080   ; qtot  0.820
   774        HA3    101      THR   HG22    774     0.090000     1.0080   ; qtot  0.910
   775        HA3    101      THR   HG23    775     0.090000     1.0080   ; qtot  1.000
   776          C    101      THR      C    776     0.510000    12.0110   ; qtot  1.510
   777          O    101      THR      O    777    -0.510000    15.9990   ; qtot  1.000
   778        NH1    102      VAL      N    778    -0.470000    14.0070   ; qtot  0.530
   779          H    102      VAL     HN    779     0.310000     1.0080   ; qtot  0.840
   780        CT1    102      VAL     CA    780     0.070000    12.0110   ; qtot  0.910
   781        HB1    102      VAL     HA    781     0.090000     1.0080   ; qtot  1.000
   782        CT1    102      VAL     CB    782    -0.090000    12.0110   ; qtot  0.910
   783        HA1    102      VAL     HB    783     0.090000     1.0080   ; qtot  1.000
   784        CT3    102      VAL    CG1    784    -0.270000    12.0110   ; qtot  0.730
   785        HA3    102      VAL   HG11    785     0.090000     1.0080   ; qtot  0.820
   786        HA3    102      VAL   HG12    786     0.090000     1.0080   ; qtot  0.910
   787        HA3    102      VAL   HG13    787     0.090000     1.0080   ; qtot  1.000
   788        CT3    102      VAL    CG2    788    -0.270000    12.0110   ; qtot  0.730
   789        HA3    102      VAL   HG21    789     0.090000     1.0080   ; qtot  0.820
   790        HA3    102      VAL   HG22    790     0.090000     1.0080   ; qtot  0.910
   791        HA3    102      VAL   HG23    791     0.090000     1.0080   ; qtot  1.000
   792          C    102      VAL      C    792     0.510000    12.0110   ; qtot  1.510
   793          O    102      VAL      O    793    -0.510000    15.9990   ; qtot  1.000
   794        NH1    103      HSD      N    794    -0.470000    14.0070   ; qtot  0.530
   795          H    103      HSD     HN    795     0.310000     1.0080   ; qtot  0.840
   796        CT1    103      HSD     CA    796     0.070000    12.0110   ; qtot  0.910
   797        HB1    103      HSD     HA    797     0.090000     1.0080   ; qtot  1.000
   798        CT2    103      HSD     CB    798    -0.090000    12.0110   ; qtot  0.910
   799        HA2    103      HSD    HB1    799     0.090000     1.0080   ; qtot  1.000
   800        HA2    103      HSD    HB2    800     0.090000     1.0080   ; qtot  1.090
   801        NR1    103      HSD    ND1    801    -0.360000    14.0070   ; qtot  0.730
   802          H    103      HSD    HD1    802     0.320000     1.0080   ; qtot  1.050
   803       CPH1    103      HSD     CG    803    -0.050000    12.0110   ; qtot  1.000
   804       CPH2    103      HSD    CE1    804     0.250000    12.0110   ; qtot  1.250
   805        HR1    103      HSD    HE1    805     0.130000     1.0080   ; qtot  1.380
   806        NR2    103      HSD    NE2    806    -0.700000    14.0070   ; qtot  0.680
   807       CPH1    103      HSD    CD2    807     0.220000    12.0110   ; qtot  0.900
   808        HR3    103      HSD    HD2    808     0.100000     1.0080   ; qtot  1.000
   809          C    103      HSD      C    809     0.510000    12.0110   ; qtot  1.510
   810          O    103      HSD      O    810    -0.510000    15.9990   ; qtot  1.000
   811        NH1    104      TYR      N    811    -0.470000    14.0070   ; qtot  0.530
   812          H    104      TYR     HN    812     0.310000     1.0080   ; qtot  0.840
   813        CT1    104      TYR     CA    813     0.070000    12.0110   ; qtot  0.910
   814        HB1    104      TYR     HA    814     0.090000     1.0080   ; qtot  1.000
   815        CT2    104      TYR     CB    815    -0.180000    12.0110   ; qtot  0.820
   816        HA2    104      TYR    HB1    816     0.090000     1.0080   ; qtot  0.910
   817        HA2    104      TYR    HB2    817     0.090000     1.0080   ; qtot  1.000
   818         CA    104      TYR     CG    818     0.000000    12.0110   ; qtot  1.000
   819         CA    104      TYR    CD1    819    -0.115000    12.0110   ; qtot  0.885
   820         HP    104      TYR    HD1    820     0.115000     1.0080   ; qtot  1.000
   821         CA    104      TYR    CE1    821    -0.115000    12.0110   ; qtot  0.885
   822         HP    104      TYR    HE1    822     0.115000     1.0080   ; qtot  1.000
   823         CA    104      TYR     CZ    823     0.110000    12.0110   ; qtot  1.110
   824        OH1    104      TYR     OH    824    -0.540000    15.9990   ; qtot  0.570
   825          H    104      TYR     HH    825     0.430000     1.0080   ; qtot  1.000
   826         CA    104      TYR    CD2    826    -0.115000    12.0110   ; qtot  0.885
   827         HP    104      TYR    HD2    827     0.115000     1.0080   ; qtot  1.000
   828         CA    104      TYR    CE2    828    -0.115000    12.0110   ; qtot  0.885
   829         HP    104      TYR    HE2    829     0.115000     1.0080   ; qtot  1.000
   830          C    104      TYR      C    830     0.510000    12.0110   ; qtot  1.510
   831          O    104      TYR      O    831    -0.510000    15.9990   ; qtot  1.000
   832        NH1    105      HSD      N    832    -0.470000    14.0070   ; qtot  0.530
   833          H    105      HSD     HN    833     0.310000     1.0080   ; qtot  0.840
   834        CT1    105      HSD     CA    834     0.070000    12.0110   ; qtot  0.910
   835        HB1    105      HSD     HA    835     0.090000     1.0080   ; qtot  1.000
   836        CT2    105      HSD     CB    836    -0.090000    12.0110   ; qtot  0.910
   837        HA2    105      HSD    HB1    837     0.090000     1.0080   ; qtot  1.000
   838        HA2    105      HSD    HB2    838     0.090000     1.0080   ; qtot  1.090
   839        NR1    105      HSD    ND1    839    -0.360000    14.0070   ; qtot  0.730
   840          H    105      HSD    HD1    840     0.320000     1.0080   ; qtot  1.050
   841       CPH1    105      HSD     CG    841    -0.050000    12.0110   ; qtot  1.000
   842       CPH2    105      HSD    CE1    842     0.250000    12.0110   ; qtot  1.250
   843        HR1    105      HSD    HE1    843     0.130000     1.0080   ; qtot  1.380
   844        NR2    105      HSD    NE2    844    -0.700000    14.0070   ; qtot  0.680
   845       CPH1    105      HSD    CD2    845     0.220000    12.0110   ; qtot  0.900
   846        HR3    105      HSD    HD2    846     0.100000     1.0080   ; qtot  1.000
   847          C    105      HSD      C    847     0.510000    12.0110   ; qtot  1.510
   848          O    105      HSD      O    848    -0.510000    15.9990   ; qtot  1.000
   849        NH1    106      LEU      N    849    -0.470000    14.0070   ; qtot  0.530
   850          H    106      LEU     HN    850     0.310000     1.0080   ; qtot  0.840
   851        CT1    106      LEU     CA    851     0.070000    12.0110   ; qtot  0.910
   852        HB1    106      LEU     HA    852     0.090000     1.0080   ; qtot  1.000
   853        CT2    106      LEU     CB    853    -0.180000    12.0110   ; qtot  0.820
   854        HA2    106      LEU    HB1    854     0.090000     1.0080   ; qtot  0.910
   855        HA2    106      LEU    HB2    855     0.090000     1.0080   ; qtot  1.000
   856        CT1    106      LEU     CG    856    -0.090000    12.0110   ; qtot  0.910
   857        HA1    106      LEU     HG    857     0.090000     1.0080   ; qtot  1.000
   858        CT3    106      LEU    CD1    858    -0.270000    12.0110   ; qtot  0.730
   859        HA3    106      LEU   HD11    859     0.090000     1.0080   ; qtot  0.820
   860        HA3    106      LEU   HD12    860     0.090000     1.0080   ; qtot  0.910
   861        HA3    106      LEU   HD13    861     0.090000     1.0080   ; qtot  1.000
   862        CT3    106      LEU    CD2    862    -0.270000    12.0110   ; qtot  0.730
   863        HA3    106      LEU   HD21    863     0.090000     1.0080   ; qtot  0.820
   864        HA3    106      LEU   HD22    864     0.090000     1.0080   ; qtot  0.910
   865        HA3    106      LEU   HD23    865     0.090000     1.0080   ; qtot  1.000
   866          C    106      LEU      C    866     0.510000    12.0110   ; qtot  1.510
   867          O    106      LEU      O    867    -0.510000    15.9990   ; qtot  1.000
   868        NH1    107      GLY      N    868    -0.470000    14.0070   ; qtot  0.530
   869          H    107      GLY     HN    869     0.310000     1.0080   ; qtot  0.840
   870        CT2    107      GLY     CA    870    -0.020000    12.0110   ; qtot  0.820
   871        HB2    107      GLY    HA1    871     0.090000     1.0080   ; qtot  0.910
   872        HB2    107      GLY    HA2    872     0.090000     1.0080   ; qtot  1.000
   873          C    107      GLY      C    873     0.510000    12.0110   ; qtot  1.510
   874          O    107      GLY      O    874    -0.510000    15.9990   ; qtot  1.000
   875        NH1    108      SER      N    875    -0.470000    14.0070   ; qtot  0.530
   876          H    108      SER     HN    876     0.310000     1.0080   ; qtot  0.840
   877        CT1    108      SER     CA    877     0.070000    12.0110   ; qtot  0.910
   878        HB1    108      SER     HA    878     0.090000     1.0080   ; qtot  1.000
   879        CT2    108      SER     CB    879     0.050000    12.0110   ; qtot  1.050
   880        HA2    108      SER    HB1    880     0.090000     1.0080   ; qtot  1.140
   881        HA2    108      SER    HB2    881     0.090000     1.0080   ; qtot  1.230
   882        OH1    108      SER     OG    882    -0.660000    15.9990   ; qtot  0.570
   883          H    108      SER    HG1    883     0.430000     1.0080   ; qtot  1.000
   884          C    108      SER      C    884     0.510000    12.0110   ; qtot  1.510
   885          O    108      SER      O    885    -0.510000    15.9990   ; qtot  1.000
   886        NH1    109      LEU      N    886    -0.470000    14.0070   ; qtot  0.530
   887          H    109      LEU     HN    887     0.310000     1.0080   ; qtot  0.840
   888        CT1    109      LEU     CA    888     0.070000    12.0110   ; qtot  0.910
   889        HB1    109      LEU     HA    889     0.090000     1.0080   ; qtot  1.000
   890        CT2    109      LEU     CB    890    -0.180000    12.0110   ; qtot  0.820
   891        HA2    109      LEU    HB1    891     0.090000     1.0080   ; qtot  0.910
   892        HA2    109      LEU    HB2    892     0.090000     1.0080   ; qtot  1.000
   893        CT1    109      LEU     CG    893    -0.090000    12.0110   ; qtot  0.910
   894        HA1    109      LEU     HG    894     0.090000     1.0080   ; qtot  1.000
   895        CT3    109      LEU    CD1    895    -0.270000    12.0110   ; qtot  0.730
   896        HA3    109      LEU   HD11    896     0.090000     1.0080   ; qtot  0.820
   897        HA3    109      LEU   HD12    897     0.090000     1.0080   ; qtot  0.910
   898        HA3    109      LEU   HD13    898     0.090000     1.0080   ; qtot  1.000
   899        CT3    109      LEU    CD2    899    -0.270000    12.0110   ; qtot  0.730
   900        HA3    109      LEU   HD21    900     0.090000     1.0080   ; qtot  0.820
   901        HA3    109      LEU   HD22    901     0.090000     1.0080   ; qtot  0.910
   902        HA3    109      LEU   HD23    902     0.090000     1.0080   ; qtot  1.000
   903          C    109      LEU      C    903     0.510000    12.0110   ; qtot  1.510
   904          O    109      LEU      O    904    -0.510000    15.9990   ; qtot  1.000
   905        NH1    110      ALA      N    905    -0.470000    14.0070   ; qtot  0.530
   906          H    110      ALA     HN    906     0.310000     1.0080   ; qtot  0.840
   907        CT1    110      ALA     CA    907     0.070000    12.0110   ; qtot  0.910
   908        HB1    110      ALA     HA    908     0.090000     1.0080   ; qtot  1.000
   909        CT3    110      ALA     CB    909    -0.270000    12.0110   ; qtot  0.730
   910        HA3    110      ALA    HB1    910     0.090000     1.0080   ; qtot  0.820
   911        HA3    110      ALA    HB2    911     0.090000     1.0080   ; qtot  0.910
   912        HA3    110      ALA    HB3    912     0.090000     1.0080   ; qtot  1.000
   913          C    110      ALA      C    913     0.510000    12.0110   ; qtot  1.510
   914          O    110      ALA      O    914    -0.510000    15.9990   ; qtot  1.000
   915        NH1    111      LEU      N    915    -0.470000    14.0070   ; qtot  0.530
   916          H    111      LEU     HN    916     0.310000     1.0080   ; qtot  0.840
   917        CT1    111      LEU     CA    917     0.070000    12.0110   ; qtot  0.910
   918        HB1    111      LEU     HA    918     0.090000     1.0080   ; qtot  1.000
   919        CT2    111      LEU     CB    919    -0.180000    12.0110   ; qtot  0.820
   920        HA2    111      LEU    HB1    920     0.090000     1.0080   ; qtot  0.910
   921        HA2    111      LEU    HB2    921     0.090000     1.0080   ; qtot  1.000
   922        CT1    111      LEU     CG    922    -0.090000    12.0110   ; qtot  0.910
   923        HA1    111      LEU     HG    923     0.090000     1.0080   ; qtot  1.000
   924        CT3    111      LEU    CD1    924    -0.270000    12.0110   ; qtot  0.730
   925        HA3    111      LEU   HD11    925     0.090000     1.0080   ; qtot  0.820
   926        HA3    111      LEU   HD12    926     0.090000     1.0080   ; qtot  0.910
   927        HA3    111      LEU   HD13    927     0.090000     1.0080   ; qtot  1.000
   928        CT3    111      LEU    CD2    928    -0.270000    12.0110   ; qtot  0.730
   929        HA3    111      LEU   HD21    929     0.090000     1.0080   ; qtot  0.820
   930        HA3    111      LEU   HD22    930     0.090000     1.0080   ; qtot  0.910
   931        HA3    111      LEU   HD23    931     0.090000     1.0080   ; qtot  1.000
   932          C    111      LEU      C    932     0.510000    12.0110   ; qtot  1.510
   933          O    111      LEU      O    933    -0.510000    15.9990   ; qtot  1.000
   934        NH1    112      SER      N    934    -0.470000    14.0070   ; qtot  0.530
   935          H    112      SER     HN    935     0.310000     1.0080   ; qtot  0.840
   936        CT1    112      SER     CA    936     0.070000    12.0110   ; qtot  0.910
   937        HB1    112      SER     HA    937     0.090000     1.0080   ; qtot  1.000
   938        CT2    112      SER     CB    938     0.050000    12.0110   ; qtot  1.050
   939        HA2    112      SER    HB1    939     0.090000     1.0080   ; qtot  1.140
   940        HA2    112      SER    HB2    940     0.090000     1.0080   ; qtot  1.230
   941        OH1    112      SER     OG    941    -0.660000    15.9990   ; qtot  0.570
   942          H    112      SER    HG1    942     0.430000     1.0080   ; qtot  1.000
   943          C    112      SER      C    943     0.510000    12.0110   ; qtot  1.510
   944          O    112      SER      O    944    -0.510000    15.9990   ; qtot  1.000
   945        NH1    113      ASP      N    945    -0.470000    14.0070   ; qtot  0.530
   946          H    113      ASP     HN    946     0.310000     1.0080   ; qtot  0.840
   947        CT1    113      ASP     CA    947     0.070000    12.0110   ; qtot  0.910
   948        HB1    113      ASP     HA    948     0.090000     1.0080   ; qtot  1.000
   949       CT2A    113      ASP     CB    949    -0.280000    12.0110   ; qtot  0.720
   950        HA2    113      ASP    HB1    950     0.090000     1.0080   ; qtot  0.810
   951        HA2    113      ASP    HB2    951     0.090000     1.0080   ; qtot  0.900
   952         CC    113      ASP     CG    952     0.620000    12.0110   ; qtot  1.520
   953         OC    113      ASP    OD1    953    -0.760000    15.9990   ; qtot  0.760
   954         OC    113      ASP    OD2    954    -0.760000    15.9990   ; qtot -0.000
   955          C    113      ASP      C    955     0.510000    12.0110   ; qtot  0.510
   956          O    113      ASP      O    956    -0.510000    15.9990   ; qtot -0.000
   957        NH1    114      LEU      N    957    -0.470000    14.0070   ; qtot -0.470
   958          H    114      LEU     HN    958     0.310000     1.0080   ; qtot -0.160
   959        CT1    114      LEU     CA    959     0.070000    12.0110   ; qtot -0.090
   960        HB1    114      LEU     HA    960     0.090000     1.0080   ; qtot -0.000
   961        CT2    114      LEU     CB    961    -0.180000    12.0110   ; qtot -0.180
   962        HA2    114      LEU    HB1    962     0.090000     1.0080   ; qtot -0.090
   963        HA2    114      LEU    HB2    963     0.090000     1.0080   ; qtot -0.000
   964        CT1    114      LEU     CG    964    -0.090000    12.0110   ; qtot -0.090
   965        HA1    114      LEU     HG    965     0.090000     1.0080   ; qtot -0.000
   966        CT3    114      LEU    CD1    966    -0.270000    12.0110   ; qtot -0.270
   967        HA3    114      LEU   HD11    967     0.090000     1.0080   ; qtot -0.180
   968        HA3    114      LEU   HD12    968     0.090000     1.0080   ; qtot -0.090
   969        HA3    114      LEU   HD13    969     0.090000     1.0080   ; qtot -0.000
   970        CT3    114      LEU    CD2    970    -0.270000    12.0110   ; qtot -0.270
   971        HA3    114      LEU   HD21    971     0.090000     1.0080   ; qtot -0.180
   972        HA3    114      LEU   HD22    972     0.090000     1.0080   ; qtot -0.090
   973        HA3    114      LEU   HD23    973     0.090000     1.0080   ; qtot -0.000
   974          C    114      LEU      C    974     0.510000    12.0110   ; qtot  0.510
   975          O    114      LEU      O    975    -0.510000    15.9990   ; qtot -0.000
   976        NH1    115      LEU      N    976    -0.470000    14.0070   ; qtot -0.470
   977          H    115      LEU     HN    977     0.310000     1.0080   ; qtot -0.160
   978        CT1    115      LEU     CA    978     0.070000    12.0110   ; qtot -0.090
   979        HB1    115      LEU     HA    979     0.090000     1.0080   ; qtot -0.000
   980        CT2    115      LEU     CB    980    -0.180000    12.0110   ; qtot -0.180
   981        HA2    115      LEU    HB1    981     0.090000     1.0080   ; qtot -0.090
   982        HA2    115      LEU    HB2    982     0.090000     1.0080   ; qtot -0.000
   983        CT1    115      LEU     CG    983    -0.090000    12.0110   ; qtot -0.090
   984        HA1    115      LEU     HG    984     0.090000     1.0080   ; qtot -0.000
   985        CT3    115      LEU    CD1    985    -0.270000    12.0110   ; qtot -0.270
   986        HA3    115      LEU   HD11    986     0.090000     1.0080   ; qtot -0.180
   987        HA3    115      LEU   HD12    987     0.090000     1.0080   ; qtot -0.090
   988        HA3    115      LEU   HD13    988     0.090000     1.0080   ; qtot -0.000
   989        CT3    115      LEU    CD2    989    -0.270000    12.0110   ; qtot -0.270
   990        HA3    115      LEU   HD21    990     0.090000     1.0080   ; qtot -0.180
   991        HA3    115      LEU   HD22    991     0.090000     1.0080   ; qtot -0.090
   992        HA3    115      LEU   HD23    992     0.090000     1.0080   ; qtot -0.000
   993          C    115      LEU      C    993     0.510000    12.0110   ; qtot  0.510
   994          O    115      LEU      O    994    -0.510000    15.9990   ; qtot -0.000
   995        NH1    116      ILE      N    995    -0.470000    14.0070   ; qtot -0.470
   996          H    116      ILE     HN    996     0.310000     1.0080   ; qtot -0.160
   997        CT1    116      ILE     CA    997     0.070000    12.0110   ; qtot -0.090
   998        HB1    116      ILE     HA    998     0.090000     1.0080   ; qtot -0.000
   999        CT1    116      ILE     CB    999    -0.090000    12.0110   ; qtot -0.090
  1000        HA1    116      ILE     HB   1000     0.090000     1.0080   ; qtot -0.000
  1001        CT3    116      ILE    CG2   1001    -0.270000    12.0110   ; qtot -0.270
  1002        HA3    116      ILE   HG21   1002     0.090000     1.0080   ; qtot -0.180
  1003        HA3    116      ILE   HG22   1003     0.090000     1.0080   ; qtot -0.090
  1004        HA3    116      ILE   HG23   1004     0.090000     1.0080   ; qtot -0.000
  1005        CT2    116      ILE    CG1   1005    -0.180000    12.0110   ; qtot -0.180
  1006        HA2    116      ILE   HG11   1006     0.090000     1.0080   ; qtot -0.090
  1007        HA2    116      ILE   HG12   1007     0.090000     1.0080   ; qtot -0.000
  1008        CT3    116      ILE     CD   1008    -0.270000    12.0110   ; qtot -0.270
  1009        HA3    116      ILE    HD1   1009     0.090000     1.0080   ; qtot -0.180
  1010        HA3    116      ILE    HD2   1010     0.090000     1.0080   ; qtot -0.090
  1011        HA3    116      ILE    HD3   1011     0.090000     1.0080   ; qtot -0.000
  1012          C    116      ILE      C   1012     0.510000    12.0110   ; qtot  0.510
  1013          O    116      ILE      O   1013    -0.510000    15.9990   ; qtot -0.000
  1014        NH1    117      LEU      N   1014    -0.470000    14.0070   ; qtot -0.470
  1015          H    117      LEU     HN   1015     0.310000     1.0080   ; qtot -0.160
  1016        CT1    117      LEU     CA   1016     0.070000    12.0110   ; qtot -0.090
  1017        HB1    117      LEU     HA   1017     0.090000     1.0080   ; qtot -0.000
  1018        CT2    117      LEU     CB   1018    -0.180000    12.0110   ; qtot -0.180
  1019        HA2    117      LEU    HB1   1019     0.090000     1.0080   ; qtot -0.090
  1020        HA2    117      LEU    HB2   1020     0.090000     1.0080   ; qtot -0.000
  1021        CT1    117      LEU     CG   1021    -0.090000    12.0110   ; qtot -0.090
  1022        HA1    117      LEU     HG   1022     0.090000     1.0080   ; qtot -0.000
  1023        CT3    117      LEU    CD1   1023    -0.270000    12.0110   ; qtot -0.270
  1024        HA3    117      LEU   HD11   1024     0.090000     1.0080   ; qtot -0.180
  1025        HA3    117      LEU   HD12   1025     0.090000     1.0080   ; qtot -0.090
  1026        HA3    117      LEU   HD13   1026     0.090000     1.0080   ; qtot -0.000
  1027        CT3    117      LEU    CD2   1027    -0.270000    12.0110   ; qtot -0.270
  1028        HA3    117      LEU   HD21   1028     0.090000     1.0080   ; qtot -0.180
  1029        HA3    117      LEU   HD22   1029     0.090000     1.0080   ; qtot -0.090
  1030        HA3    117      LEU   HD23   1030     0.090000     1.0080   ; qtot -0.000
  1031          C    117      LEU      C   1031     0.510000    12.0110   ; qtot  0.510
  1032          O    117      LEU      O   1032    -0.510000    15.9990   ; qtot -0.000
  1033        NH1    118      LEU      N   1033    -0.470000    14.0070   ; qtot -0.470
  1034          H    118      LEU     HN   1034     0.310000     1.0080   ; qtot -0.160
  1035        CT1    118      LEU     CA   1035     0.070000    12.0110   ; qtot -0.090
  1036        HB1    118      LEU     HA   1036     0.090000     1.0080   ; qtot -0.000
  1037        CT2    118      LEU     CB   1037    -0.180000    12.0110   ; qtot -0.180
  1038        HA2    118      LEU    HB1   1038     0.090000     1.0080   ; qtot -0.090
  1039        HA2    118      LEU    HB2   1039     0.090000     1.0080   ; qtot -0.000
  1040        CT1    118      LEU     CG   1040    -0.090000    12.0110   ; qtot -0.090
  1041        HA1    118      LEU     HG   1041     0.090000     1.0080   ; qtot -0.000
  1042        CT3    118      LEU    CD1   1042    -0.270000    12.0110   ; qtot -0.270
  1043        HA3    118      LEU   HD11   1043     0.090000     1.0080   ; qtot -0.180
  1044        HA3    118      LEU   HD12   1044     0.090000     1.0080   ; qtot -0.090
  1045        HA3    118      LEU   HD13   1045     0.090000     1.0080   ; qtot -0.000
  1046        CT3    118      LEU    CD2   1046    -0.270000    12.0110   ; qtot -0.270
  1047        HA3    118      LEU   HD21   1047     0.090000     1.0080   ; qtot -0.180
  1048        HA3    118      LEU   HD22   1048     0.090000     1.0080   ; qtot -0.090
  1049        HA3    118      LEU   HD23   1049     0.090000     1.0080   ; qtot -0.000
  1050          C    118      LEU      C   1050     0.510000    12.0110   ; qtot  0.510
  1051          O    118      LEU      O   1051    -0.510000    15.9990   ; qtot -0.000
  1052        NH1    119      LEU      N   1052    -0.470000    14.0070   ; qtot -0.470
  1053          H    119      LEU     HN   1053     0.310000     1.0080   ; qtot -0.160
  1054        CT1    119      LEU     CA   1054     0.070000    12.0110   ; qtot -0.090
  1055        HB1    119      LEU     HA   1055     0.090000     1.0080   ; qtot -0.000
  1056        CT2    119      LEU     CB   1056    -0.180000    12.0110   ; qtot -0.180
  1057        HA2    119      LEU    HB1   1057     0.090000     1.0080   ; qtot -0.090
  1058        HA2    119      LEU    HB2   1058     0.090000     1.0080   ; qtot -0.000
  1059        CT1    119      LEU     CG   1059    -0.090000    12.0110   ; qtot -0.090
  1060        HA1    119      LEU     HG   1060     0.090000     1.0080   ; qtot -0.000
  1061        CT3    119      LEU    CD1   1061    -0.270000    12.0110   ; qtot -0.270
  1062        HA3    119      LEU   HD11   1062     0.090000     1.0080   ; qtot -0.180
  1063        HA3    119      LEU   HD12   1063     0.090000     1.0080   ; qtot -0.090
  1064        HA3    119      LEU   HD13   1064     0.090000     1.0080   ; qtot -0.000
  1065        CT3    119      LEU    CD2   1065    -0.270000    12.0110   ; qtot -0.270
  1066        HA3    119      LEU   HD21   1066     0.090000     1.0080   ; qtot -0.180
  1067        HA3    119      LEU   HD22   1067     0.090000     1.0080   ; qtot -0.090
  1068        HA3    119      LEU   HD23   1068     0.090000     1.0080   ; qtot -0.000
  1069          C    119      LEU      C   1069     0.510000    12.0110   ; qtot  0.510
  1070          O    119      LEU      O   1070    -0.510000    15.9990   ; qtot -0.000
  1071        NH1    120      ALA      N   1071    -0.470000    14.0070   ; qtot -0.470
  1072          H    120      ALA     HN   1072     0.310000     1.0080   ; qtot -0.160
  1073        CT1    120      ALA     CA   1073     0.070000    12.0110   ; qtot -0.090
  1074        HB1    120      ALA     HA   1074     0.090000     1.0080   ; qtot -0.000
  1075        CT3    120      ALA     CB   1075    -0.270000    12.0110   ; qtot -0.270
  1076        HA3    120      ALA    HB1   1076     0.090000     1.0080   ; qtot -0.180
  1077        HA3    120      ALA    HB2   1077     0.090000     1.0080   ; qtot -0.090
  1078        HA3    120      ALA    HB3   1078     0.090000     1.0080   ; qtot -0.000
  1079          C    120      ALA      C   1079     0.510000    12.0110   ; qtot  0.510
  1080          O    120      ALA      O   1080    -0.510000    15.9990   ; qtot -0.000
  1081        NH1    121      MET      N   1081    -0.470000    14.0070   ; qtot -0.470
  1082          H    121      MET     HN   1082     0.310000     1.0080   ; qtot -0.160
  1083        CT1    121      MET     CA   1083     0.070000    12.0110   ; qtot -0.090
  1084        HB1    121      MET     HA   1084     0.090000     1.0080   ; qtot -0.000
  1085        CT2    121      MET     CB   1085    -0.180000    12.0110   ; qtot -0.180
  1086        HA2    121      MET    HB1   1086     0.090000     1.0080   ; qtot -0.090
  1087        HA2    121      MET    HB2   1087     0.090000     1.0080   ; qtot -0.000
  1088        CT2    121      MET     CG   1088    -0.140000    12.0110   ; qtot -0.140
  1089        HA2    121      MET    HG1   1089     0.090000     1.0080   ; qtot -0.050
  1090        HA2    121      MET    HG2   1090     0.090000     1.0080   ; qtot  0.040
  1091          S    121      MET     SD   1091    -0.090000    32.0600   ; qtot -0.050
  1092        CT3    121      MET     CE   1092    -0.220000    12.0110   ; qtot -0.270
  1093        HA3    121      MET    HE1   1093     0.090000     1.0080   ; qtot -0.180
  1094        HA3    121      MET    HE2   1094     0.090000     1.0080   ; qtot -0.090
  1095        HA3    121      MET    HE3   1095     0.090000     1.0080   ; qtot -0.000
  1096          C    121      MET      C   1096     0.510000    12.0110   ; qtot  0.510
  1097          O    121      MET      O   1097    -0.510000    15.9990   ; qtot -0.000
  1098          N    122      PRO      N   1098    -0.290000    14.0070   ; qtot -0.290
  1099        CP3    122      PRO     CD   1099     0.000000    12.0110   ; qtot -0.290
  1100        HA2    122      PRO    HD1   1100     0.090000     1.0080   ; qtot -0.200
  1101        HA2    122      PRO    HD2   1101     0.090000     1.0080   ; qtot -0.110
  1102        CP1    122      PRO     CA   1102     0.020000    12.0110   ; qtot -0.090
  1103        HB1    122      PRO     HA   1103     0.090000     1.0080   ; qtot -0.000
  1104        CP2    122      PRO     CB   1104    -0.180000    12.0110   ; qtot -0.180
  1105        HA2    122      PRO    HB1   1105     0.090000     1.0080   ; qtot -0.090
  1106        HA2    122      PRO    HB2   1106     0.090000     1.0080   ; qtot -0.000
  1107        CP2    122      PRO     CG   1107    -0.180000    12.0110   ; qtot -0.180
  1108        HA2    122      PRO    HG1   1108     0.090000     1.0080   ; qtot -0.090
  1109        HA2    122      PRO    HG2   1109     0.090000     1.0080   ; qtot -0.000
  1110          C    122      PRO      C   1110     0.510000    12.0110   ; qtot  0.510
  1111          O    122      PRO      O   1111    -0.510000    15.9990   ; qtot -0.000
  1112        NH1    123      VAL      N   1112    -0.470000    14.0070   ; qtot -0.470
  1113          H    123      VAL     HN   1113     0.310000     1.0080   ; qtot -0.160
  1114        CT1    123      VAL     CA   1114     0.070000    12.0110   ; qtot -0.090
  1115        HB1    123      VAL     HA   1115     0.090000     1.0080   ; qtot -0.000
  1116        CT1    123      VAL     CB   1116    -0.090000    12.0110   ; qtot -0.090
  1117        HA1    123      VAL     HB   1117     0.090000     1.0080   ; qtot -0.000
  1118        CT3    123      VAL    CG1   1118    -0.270000    12.0110   ; qtot -0.270
  1119        HA3    123      VAL   HG11   1119     0.090000     1.0080   ; qtot -0.180
  1120        HA3    123      VAL   HG12   1120     0.090000     1.0080   ; qtot -0.090
  1121        HA3    123      VAL   HG13   1121     0.090000     1.0080   ; qtot -0.000
  1122        CT3    123      VAL    CG2   1122    -0.270000    12.0110   ; qtot -0.270
  1123        HA3    123      VAL   HG21   1123     0.090000     1.0080   ; qtot -0.180
  1124        HA3    123      VAL   HG22   1124     0.090000     1.0080   ; qtot -0.090
  1125        HA3    123      VAL   HG23   1125     0.090000     1.0080   ; qtot -0.000
  1126          C    123      VAL      C   1126     0.510000    12.0110   ; qtot  0.510
  1127          O    123      VAL      O   1127    -0.510000    15.9990   ; qtot -0.000
  1128        NH1    124      GLU      N   1128    -0.470000    14.0070   ; qtot -0.470
  1129          H    124      GLU     HN   1129     0.310000     1.0080   ; qtot -0.160
  1130        CT1    124      GLU     CA   1130     0.070000    12.0110   ; qtot -0.090
  1131        HB1    124      GLU     HA   1131     0.090000     1.0080   ; qtot -0.000
  1132       CT2A    124      GLU     CB   1132    -0.180000    12.0110   ; qtot -0.180
  1133        HA2    124      GLU    HB1   1133     0.090000     1.0080   ; qtot -0.090
  1134        HA2    124      GLU    HB2   1134     0.090000     1.0080   ; qtot -0.000
  1135        CT2    124      GLU     CG   1135    -0.280000    12.0110   ; qtot -0.280
  1136        HA2    124      GLU    HG1   1136     0.090000     1.0080   ; qtot -0.190
  1137        HA2    124      GLU    HG2   1137     0.090000     1.0080   ; qtot -0.100
  1138         CC    124      GLU     CD   1138     0.620000    12.0110   ; qtot  0.520
  1139         OC    124      GLU    OE1   1139    -0.760000    15.9990   ; qtot -0.240
  1140         OC    124      GLU    OE2   1140    -0.760000    15.9990   ; qtot -1.000
  1141          C    124      GLU      C   1141     0.510000    12.0110   ; qtot -0.490
  1142          O    124      GLU      O   1142    -0.510000    15.9990   ; qtot -1.000
  1143        NH1    125      LEU      N   1143    -0.470000    14.0070   ; qtot -1.470
  1144          H    125      LEU     HN   1144     0.310000     1.0080   ; qtot -1.160
  1145        CT1    125      LEU     CA   1145     0.070000    12.0110   ; qtot -1.090
  1146        HB1    125      LEU     HA   1146     0.090000     1.0080   ; qtot -1.000
  1147        CT2    125      LEU     CB   1147    -0.180000    12.0110   ; qtot -1.180
  1148        HA2    125      LEU    HB1   1148     0.090000     1.0080   ; qtot -1.090
  1149        HA2    125      LEU    HB2   1149     0.090000     1.0080   ; qtot -1.000
  1150        CT1    125      LEU     CG   1150    -0.090000    12.0110   ; qtot -1.090
  1151        HA1    125      LEU     HG   1151     0.090000     1.0080   ; qtot -1.000
  1152        CT3    125      LEU    CD1   1152    -0.270000    12.0110   ; qtot -1.270
  1153        HA3    125      LEU   HD11   1153     0.090000     1.0080   ; qtot -1.180
  1154        HA3    125      LEU   HD12   1154     0.090000     1.0080   ; qtot -1.090
  1155        HA3    125      LEU   HD13   1155     0.090000     1.0080   ; qtot -1.000
  1156        CT3    125      LEU    CD2   1156    -0.270000    12.0110   ; qtot -1.270
  1157        HA3    125      LEU   HD21   1157     0.090000     1.0080   ; qtot -1.180
  1158        HA3    125      LEU   HD22   1158     0.090000     1.0080   ; qtot -1.090
  1159        HA3    125      LEU   HD23   1159     0.090000     1.0080   ; qtot -1.000
  1160          C    125      LEU      C   1160     0.510000    12.0110   ; qtot -0.490
  1161          O    125      LEU      O   1161    -0.510000    15.9990   ; qtot -1.000
  1162        NH1    126      TYR      N   1162    -0.470000    14.0070   ; qtot -1.470
  1163          H    126      TYR     HN   1163     0.310000     1.0080   ; qtot -1.160
  1164        CT1    126      TYR     CA   1164     0.070000    12.0110   ; qtot -1.090
  1165        HB1    126      TYR     HA   1165     0.090000     1.0080   ; qtot -1.000
  1166        CT2    126      TYR     CB   1166    -0.180000    12.0110   ; qtot -1.180
  1167        HA2    126      TYR    HB1   1167     0.090000     1.0080   ; qtot -1.090
  1168        HA2    126      TYR    HB2   1168     0.090000     1.0080   ; qtot -1.000
  1169         CA    126      TYR     CG   1169     0.000000    12.0110   ; qtot -1.000
  1170         CA    126      TYR    CD1   1170    -0.115000    12.0110   ; qtot -1.115
  1171         HP    126      TYR    HD1   1171     0.115000     1.0080   ; qtot -1.000
  1172         CA    126      TYR    CE1   1172    -0.115000    12.0110   ; qtot -1.115
  1173         HP    126      TYR    HE1   1173     0.115000     1.0080   ; qtot -1.000
  1174         CA    126      TYR     CZ   1174     0.110000    12.0110   ; qtot -0.890
  1175        OH1    126      TYR     OH   1175    -0.540000    15.9990   ; qtot -1.430
  1176          H    126      TYR     HH   1176     0.430000     1.0080   ; qtot -1.000
  1177         CA    126      TYR    CD2   1177    -0.115000    12.0110   ; qtot -1.115
  1178         HP    126      TYR    HD2   1178     0.115000     1.0080   ; qtot -1.000
  1179         CA    126      TYR    CE2   1179    -0.115000    12.0110   ; qtot -1.115
  1180         HP    126      TYR    HE2   1180     0.115000     1.0080   ; qtot -1.000
  1181          C    126      TYR      C   1181     0.510000    12.0110   ; qtot -0.490
  1182          O    126      TYR      O   1182    -0.510000    15.9990   ; qtot -1.000
  1183        NH1    127      ASN      N   1183    -0.470000    14.0070   ; qtot -1.470
  1184          H    127      ASN     HN   1184     0.310000     1.0080   ; qtot -1.160
  1185        CT1    127      ASN     CA   1185     0.070000    12.0110   ; qtot -1.090
  1186        HB1    127      ASN     HA   1186     0.090000     1.0080   ; qtot -1.000
  1187        CT2    127      ASN     CB   1187    -0.180000    12.0110   ; qtot -1.180
  1188        HA2    127      ASN    HB1   1188     0.090000     1.0080   ; qtot -1.090
  1189        HA2    127      ASN    HB2   1189     0.090000     1.0080   ; qtot -1.000
  1190         CC    127      ASN     CG   1190     0.550000    12.0110   ; qtot -0.450
  1191          O    127      ASN    OD1   1191    -0.550000    15.9990   ; qtot -1.000
  1192        NH2    127      ASN    ND2   1192    -0.620000    14.0070   ; qtot -1.620
  1193          H    127      ASN   HD21   1193     0.320000     1.0080   ; qtot -1.300
  1194          H    127      ASN   HD22   1194     0.300000     1.0080   ; qtot -1.000
  1195          C    127      ASN      C   1195     0.510000    12.0110   ; qtot -0.490
  1196          O    127      ASN      O   1196    -0.510000    15.9990   ; qtot -1.000
  1197        NH1    128      PHE      N   1197    -0.470000    14.0070   ; qtot -1.470
  1198          H    128      PHE     HN   1198     0.310000     1.0080   ; qtot -1.160
  1199        CT1    128      PHE     CA   1199     0.070000    12.0110   ; qtot -1.090
  1200        HB1    128      PHE     HA   1200     0.090000     1.0080   ; qtot -1.000
  1201        CT2    128      PHE     CB   1201    -0.180000    12.0110   ; qtot -1.180
  1202        HA2    128      PHE    HB1   1202     0.090000     1.0080   ; qtot -1.090
  1203        HA2    128      PHE    HB2   1203     0.090000     1.0080   ; qtot -1.000
  1204         CA    128      PHE     CG   1204     0.000000    12.0110   ; qtot -1.000
  1205         CA    128      PHE    CD1   1205    -0.115000    12.0110   ; qtot -1.115
  1206         HP    128      PHE    HD1   1206     0.115000     1.0080   ; qtot -1.000
  1207         CA    128      PHE    CE1   1207    -0.115000    12.0110   ; qtot -1.115
  1208         HP    128      PHE    HE1   1208     0.115000     1.0080   ; qtot -1.000
  1209         CA    128      PHE     CZ   1209    -0.115000    12.0110   ; qtot -1.115
  1210         HP    128      PHE     HZ   1210     0.115000     1.0080   ; qtot -1.000
  1211         CA    128      PHE    CD2   1211    -0.115000    12.0110   ; qtot -1.115
  1212         HP    128      PHE    HD2   1212     0.115000     1.0080   ; qtot -1.000
  1213         CA    128      PHE    CE2   1213    -0.115000    12.0110   ; qtot -1.115
  1214         HP    128      PHE    HE2   1214     0.115000     1.0080   ; qtot -1.000
  1215          C    128      PHE      C   1215     0.510000    12.0110   ; qtot -0.490
  1216          O    128      PHE      O   1216    -0.510000    15.9990   ; qtot -1.000
  1217        NH1    129      ILE      N   1217    -0.470000    14.0070   ; qtot -1.470
  1218          H    129      ILE     HN   1218     0.310000     1.0080   ; qtot -1.160
  1219        CT1    129      ILE     CA   1219     0.070000    12.0110   ; qtot -1.090
  1220        HB1    129      ILE     HA   1220     0.090000     1.0080   ; qtot -1.000
  1221        CT1    129      ILE     CB   1221    -0.090000    12.0110   ; qtot -1.090
  1222        HA1    129      ILE     HB   1222     0.090000     1.0080   ; qtot -1.000
  1223        CT3    129      ILE    CG2   1223    -0.270000    12.0110   ; qtot -1.270
  1224        HA3    129      ILE   HG21   1224     0.090000     1.0080   ; qtot -1.180
  1225        HA3    129      ILE   HG22   1225     0.090000     1.0080   ; qtot -1.090
  1226        HA3    129      ILE   HG23   1226     0.090000     1.0080   ; qtot -1.000
  1227        CT2    129      ILE    CG1   1227    -0.180000    12.0110   ; qtot -1.180
  1228        HA2    129      ILE   HG11   1228     0.090000     1.0080   ; qtot -1.090
  1229        HA2    129      ILE   HG12   1229     0.090000     1.0080   ; qtot -1.000
  1230        CT3    129      ILE     CD   1230    -0.270000    12.0110   ; qtot -1.270
  1231        HA3    129      ILE    HD1   1231     0.090000     1.0080   ; qtot -1.180
  1232        HA3    129      ILE    HD2   1232     0.090000     1.0080   ; qtot -1.090
  1233        HA3    129      ILE    HD3   1233     0.090000     1.0080   ; qtot -1.000
  1234          C    129      ILE      C   1234     0.510000    12.0110   ; qtot -0.490
  1235          O    129      ILE      O   1235    -0.510000    15.9990   ; qtot -1.000
  1236        NH1    130      TRP      N   1236    -0.470000    14.0070   ; qtot -1.470
  1237          H    130      TRP     HN   1237     0.310000     1.0080   ; qtot -1.160
  1238        CT1    130      TRP     CA   1238     0.070000    12.0110   ; qtot -1.090
  1239        HB1    130      TRP     HA   1239     0.090000     1.0080   ; qtot -1.000
  1240        CT2    130      TRP     CB   1240    -0.180000    12.0110   ; qtot -1.180
  1241        HA2    130      TRP    HB1   1241     0.090000     1.0080   ; qtot -1.090
  1242        HA2    130      TRP    HB2   1242     0.090000     1.0080   ; qtot -1.000
  1243         CY    130      TRP     CG   1243    -0.030000    12.0110   ; qtot -1.030
  1244         CA    130      TRP    CD1   1244    -0.150000    12.0110   ; qtot -1.180
  1245         HP    130      TRP    HD1   1245     0.220000     1.0080   ; qtot -0.960
  1246         NY    130      TRP    NE1   1246    -0.510000    14.0070   ; qtot -1.470
  1247          H    130      TRP    HE1   1247     0.370000     1.0080   ; qtot -1.100
  1248        CPT    130      TRP    CE2   1248     0.240000    12.0110   ; qtot -0.860
  1249        CPT    130      TRP    CD2   1249     0.110000    12.0110   ; qtot -0.750
  1250        CAI    130      TRP    CE3   1250    -0.250000    12.0110   ; qtot -1.000
  1251         HP    130      TRP    HE3   1251     0.170000     1.0080   ; qtot -0.830
  1252         CA    130      TRP    CZ3   1252    -0.200000    12.0110   ; qtot -1.030
  1253         HP    130      TRP    HZ3   1253     0.140000     1.0080   ; qtot -0.890
  1254        CAI    130      TRP    CZ2   1254    -0.270000    12.0110   ; qtot -1.160
  1255         HP    130      TRP    HZ2   1255     0.160000     1.0080   ; qtot -1.000
  1256         CA    130      TRP    CH2   1256    -0.140000    12.0110   ; qtot -1.140
  1257         HP    130      TRP    HH2   1257     0.140000     1.0080   ; qtot -1.000
  1258          C    130      TRP      C   1258     0.510000    12.0110   ; qtot -0.490
  1259          O    130      TRP      O   1259    -0.510000    15.9990   ; qtot -1.000
  1260        NH1    131      VAL      N   1260    -0.470000    14.0070   ; qtot -1.470
  1261          H    131      VAL     HN   1261     0.310000     1.0080   ; qtot -1.160
  1262        CT1    131      VAL     CA   1262     0.070000    12.0110   ; qtot -1.090
  1263        HB1    131      VAL     HA   1263     0.090000     1.0080   ; qtot -1.000
  1264        CT1    131      VAL     CB   1264    -0.090000    12.0110   ; qtot -1.090
  1265        HA1    131      VAL     HB   1265     0.090000     1.0080   ; qtot -1.000
  1266        CT3    131      VAL    CG1   1266    -0.270000    12.0110   ; qtot -1.270
  1267        HA3    131      VAL   HG11   1267     0.090000     1.0080   ; qtot -1.180
  1268        HA3    131      VAL   HG12   1268     0.090000     1.0080   ; qtot -1.090
  1269        HA3    131      VAL   HG13   1269     0.090000     1.0080   ; qtot -1.000
  1270        CT3    131      VAL    CG2   1270    -0.270000    12.0110   ; qtot -1.270
  1271        HA3    131      VAL   HG21   1271     0.090000     1.0080   ; qtot -1.180
  1272        HA3    131      VAL   HG22   1272     0.090000     1.0080   ; qtot -1.090
  1273        HA3    131      VAL   HG23   1273     0.090000     1.0080   ; qtot -1.000
  1274          C    131      VAL      C   1274     0.510000    12.0110   ; qtot -0.490
  1275          O    131      VAL      O   1275    -0.510000    15.9990   ; qtot -1.000
  1276        NH1    132      HSD      N   1276    -0.470000    14.0070   ; qtot -1.470
  1277          H    132      HSD     HN   1277     0.310000     1.0080   ; qtot -1.160
  1278        CT1    132      HSD     CA   1278     0.070000    12.0110   ; qtot -1.090
  1279        HB1    132      HSD     HA   1279     0.090000     1.0080   ; qtot -1.000
  1280        CT2    132      HSD     CB   1280    -0.090000    12.0110   ; qtot -1.090
  1281        HA2    132      HSD    HB1   1281     0.090000     1.0080   ; qtot -1.000
  1282        HA2    132      HSD    HB2   1282     0.090000     1.0080   ; qtot -0.910
  1283        NR1    132      HSD    ND1   1283    -0.360000    14.0070   ; qtot -1.270
  1284          H    132      HSD    HD1   1284     0.320000     1.0080   ; qtot -0.950
  1285       CPH1    132      HSD     CG   1285    -0.050000    12.0110   ; qtot -1.000
  1286       CPH2    132      HSD    CE1   1286     0.250000    12.0110   ; qtot -0.750
  1287        HR1    132      HSD    HE1   1287     0.130000     1.0080   ; qtot -0.620
  1288        NR2    132      HSD    NE2   1288    -0.700000    14.0070   ; qtot -1.320
  1289       CPH1    132      HSD    CD2   1289     0.220000    12.0110   ; qtot -1.100
  1290        HR3    132      HSD    HD2   1290     0.100000     1.0080   ; qtot -1.000
  1291          C    132      HSD      C   1291     0.510000    12.0110   ; qtot -0.490
  1292          O    132      HSD      O   1292    -0.510000    15.9990   ; qtot -1.000
  1293        NH1    133      HSD      N   1293    -0.470000    14.0070   ; qtot -1.470
  1294          H    133      HSD     HN   1294     0.310000     1.0080   ; qtot -1.160
  1295        CT1    133      HSD     CA   1295     0.070000    12.0110   ; qtot -1.090
  1296        HB1    133      HSD     HA   1296     0.090000     1.0080   ; qtot -1.000
  1297        CT2    133      HSD     CB   1297    -0.090000    12.0110   ; qtot -1.090
  1298        HA2    133      HSD    HB1   1298     0.090000     1.0080   ; qtot -1.000
  1299        HA2    133      HSD    HB2   1299     0.090000     1.0080   ; qtot -0.910
  1300        NR1    133      HSD    ND1   1300    -0.360000    14.0070   ; qtot -1.270
  1301          H    133      HSD    HD1   1301     0.320000     1.0080   ; qtot -0.950
  1302       CPH1    133      HSD     CG   1302    -0.050000    12.0110   ; qtot -1.000
  1303       CPH2    133      HSD    CE1   1303     0.250000    12.0110   ; qtot -0.750
  1304        HR1    133      HSD    HE1   1304     0.130000     1.0080   ; qtot -0.620
  1305        NR2    133      HSD    NE2   1305    -0.700000    14.0070   ; qtot -1.320
  1306       CPH1    133      HSD    CD2   1306     0.220000    12.0110   ; qtot -1.100
  1307        HR3    133      HSD    HD2   1307     0.100000     1.0080   ; qtot -1.000
  1308          C    133      HSD      C   1308     0.510000    12.0110   ; qtot -0.490
  1309          O    133      HSD      O   1309    -0.510000    15.9990   ; qtot -1.000
  1310          N    134      PRO      N   1310    -0.290000    14.0070   ; qtot -1.290
  1311        CP3    134      PRO     CD   1311     0.000000    12.0110   ; qtot -1.290
  1312        HA2    134      PRO    HD1   1312     0.090000     1.0080   ; qtot -1.200
  1313        HA2    134      PRO    HD2   1313     0.090000     1.0080   ; qtot -1.110
  1314        CP1    134      PRO     CA   1314     0.020000    12.0110   ; qtot -1.090
  1315        HB1    134      PRO     HA   1315     0.090000     1.0080   ; qtot -1.000
  1316        CP2    134      PRO     CB   1316    -0.180000    12.0110   ; qtot -1.180
  1317        HA2    134      PRO    HB1   1317     0.090000     1.0080   ; qtot -1.090
  1318        HA2    134      PRO    HB2   1318     0.090000     1.0080   ; qtot -1.000
  1319        CP2    134      PRO     CG   1319    -0.180000    12.0110   ; qtot -1.180
  1320        HA2    134      PRO    HG1   1320     0.090000     1.0080   ; qtot -1.090
  1321        HA2    134      PRO    HG2   1321     0.090000     1.0080   ; qtot -1.000
  1322          C    134      PRO      C   1322     0.510000    12.0110   ; qtot -0.490
  1323          O    134      PRO      O   1323    -0.510000    15.9990   ; qtot -1.000
  1324        NH1    135      TRP      N   1324    -0.470000    14.0070   ; qtot -1.470
  1325          H    135      TRP     HN   1325     0.310000     1.0080   ; qtot -1.160
  1326        CT1    135      TRP     CA   1326     0.070000    12.0110   ; qtot -1.090
  1327        HB1    135      TRP     HA   1327     0.090000     1.0080   ; qtot -1.000
  1328        CT2    135      TRP     CB   1328    -0.180000    12.0110   ; qtot -1.180
  1329        HA2    135      TRP    HB1   1329     0.090000     1.0080   ; qtot -1.090
  1330        HA2    135      TRP    HB2   1330     0.090000     1.0080   ; qtot -1.000
  1331         CY    135      TRP     CG   1331    -0.030000    12.0110   ; qtot -1.030
  1332         CA    135      TRP    CD1   1332    -0.150000    12.0110   ; qtot -1.180
  1333         HP    135      TRP    HD1   1333     0.220000     1.0080   ; qtot -0.960
  1334         NY    135      TRP    NE1   1334    -0.510000    14.0070   ; qtot -1.470
  1335          H    135      TRP    HE1   1335     0.370000     1.0080   ; qtot -1.100
  1336        CPT    135      TRP    CE2   1336     0.240000    12.0110   ; qtot -0.860
  1337        CPT    135      TRP    CD2   1337     0.110000    12.0110   ; qtot -0.750
  1338        CAI    135      TRP    CE3   1338    -0.250000    12.0110   ; qtot -1.000
  1339         HP    135      TRP    HE3   1339     0.170000     1.0080   ; qtot -0.830
  1340         CA    135      TRP    CZ3   1340    -0.200000    12.0110   ; qtot -1.030
  1341         HP    135      TRP    HZ3   1341     0.140000     1.0080   ; qtot -0.890
  1342        CAI    135      TRP    CZ2   1342    -0.270000    12.0110   ; qtot -1.160
  1343         HP    135      TRP    HZ2   1343     0.160000     1.0080   ; qtot -1.000
  1344         CA    135      TRP    CH2   1344    -0.140000    12.0110   ; qtot -1.140
  1345         HP    135      TRP    HH2   1345     0.140000     1.0080   ; qtot -1.000
  1346          C    135      TRP      C   1346     0.510000    12.0110   ; qtot -0.490
  1347          O    135      TRP      O   1347    -0.510000    15.9990   ; qtot -1.000
  1348        NH1    136      ALA      N   1348    -0.470000    14.0070   ; qtot -1.470
  1349          H    136      ALA     HN   1349     0.310000     1.0080   ; qtot -1.160
  1350        CT1    136      ALA     CA   1350     0.070000    12.0110   ; qtot -1.090
  1351        HB1    136      ALA     HA   1351     0.090000     1.0080   ; qtot -1.000
  1352        CT3    136      ALA     CB   1352    -0.270000    12.0110   ; qtot -1.270
  1353        HA3    136      ALA    HB1   1353     0.090000     1.0080   ; qtot -1.180
  1354        HA3    136      ALA    HB2   1354     0.090000     1.0080   ; qtot -1.090
  1355        HA3    136      ALA    HB3   1355     0.090000     1.0080   ; qtot -1.000
  1356          C    136      ALA      C   1356     0.510000    12.0110   ; qtot -0.490
  1357          O    136      ALA      O   1357    -0.510000    15.9990   ; qtot -1.000
  1358        NH1    137      PHE      N   1358    -0.470000    14.0070   ; qtot -1.470
  1359          H    137      PHE     HN   1359     0.310000     1.0080   ; qtot -1.160
  1360        CT1    137      PHE     CA   1360     0.070000    12.0110   ; qtot -1.090
  1361        HB1    137      PHE     HA   1361     0.090000     1.0080   ; qtot -1.000
  1362        CT2    137      PHE     CB   1362    -0.180000    12.0110   ; qtot -1.180
  1363        HA2    137      PHE    HB1   1363     0.090000     1.0080   ; qtot -1.090
  1364        HA2    137      PHE    HB2   1364     0.090000     1.0080   ; qtot -1.000
  1365         CA    137      PHE     CG   1365     0.000000    12.0110   ; qtot -1.000
  1366         CA    137      PHE    CD1   1366    -0.115000    12.0110   ; qtot -1.115
  1367         HP    137      PHE    HD1   1367     0.115000     1.0080   ; qtot -1.000
  1368         CA    137      PHE    CE1   1368    -0.115000    12.0110   ; qtot -1.115
  1369         HP    137      PHE    HE1   1369     0.115000     1.0080   ; qtot -1.000
  1370         CA    137      PHE     CZ   1370    -0.115000    12.0110   ; qtot -1.115
  1371         HP    137      PHE     HZ   1371     0.115000     1.0080   ; qtot -1.000
  1372         CA    137      PHE    CD2   1372    -0.115000    12.0110   ; qtot -1.115
  1373         HP    137      PHE    HD2   1373     0.115000     1.0080   ; qtot -1.000
  1374         CA    137      PHE    CE2   1374    -0.115000    12.0110   ; qtot -1.115
  1375         HP    137      PHE    HE2   1375     0.115000     1.0080   ; qtot -1.000
  1376          C    137      PHE      C   1376     0.510000    12.0110   ; qtot -0.490
  1377          O    137      PHE      O   1377    -0.510000    15.9990   ; qtot -1.000
  1378        NH1    138      GLY      N   1378    -0.470000    14.0070   ; qtot -1.470
  1379          H    138      GLY     HN   1379     0.310000     1.0080   ; qtot -1.160
  1380        CT2    138      GLY     CA   1380    -0.020000    12.0110   ; qtot -1.180
  1381        HB2    138      GLY    HA1   1381     0.090000     1.0080   ; qtot -1.090
  1382        HB2    138      GLY    HA2   1382     0.090000     1.0080   ; qtot -1.000
  1383          C    138      GLY      C   1383     0.510000    12.0110   ; qtot -0.490
  1384          O    138      GLY      O   1384    -0.510000    15.9990   ; qtot -1.000
  1385        NH1    139      ASP      N   1385    -0.470000    14.0070   ; qtot -1.470
  1386          H    139      ASP     HN   1386     0.310000     1.0080   ; qtot -1.160
  1387        CT1    139      ASP     CA   1387     0.070000    12.0110   ; qtot -1.090
  1388        HB1    139      ASP     HA   1388     0.090000     1.0080   ; qtot -1.000
  1389       CT2A    139      ASP     CB   1389    -0.280000    12.0110   ; qtot -1.280
  1390        HA2    139      ASP    HB1   1390     0.090000     1.0080   ; qtot -1.190
  1391        HA2    139      ASP    HB2   1391     0.090000     1.0080   ; qtot -1.100
  1392         CC    139      ASP     CG   1392     0.620000    12.0110   ; qtot -0.480
  1393         OC    139      ASP    OD1   1393    -0.760000    15.9990   ; qtot -1.240
  1394         OC    139      ASP    OD2   1394    -0.760000    15.9990   ; qtot -2.000
  1395          C    139      ASP      C   1395     0.510000    12.0110   ; qtot -1.490
  1396          O    139      ASP      O   1396    -0.510000    15.9990   ; qtot -2.000
  1397        NH1    140      ALA      N   1397    -0.470000    14.0070   ; qtot -2.470
  1398          H    140      ALA     HN   1398     0.310000     1.0080   ; qtot -2.160
  1399        CT1    140      ALA     CA   1399     0.070000    12.0110   ; qtot -2.090
  1400        HB1    140      ALA     HA   1400     0.090000     1.0080   ; qtot -2.000
  1401        CT3    140      ALA     CB   1401    -0.270000    12.0110   ; qtot -2.270
  1402        HA3    140      ALA    HB1   1402     0.090000     1.0080   ; qtot -2.180
  1403        HA3    140      ALA    HB2   1403     0.090000     1.0080   ; qtot -2.090
  1404        HA3    140      ALA    HB3   1404     0.090000     1.0080   ; qtot -2.000
  1405          C    140      ALA      C   1405     0.510000    12.0110   ; qtot -1.490
  1406          O    140      ALA      O   1406    -0.510000    15.9990   ; qtot -2.000
  1407        NH1    141      GLY      N   1407    -0.470000    14.0070   ; qtot -2.470
  1408          H    141      GLY     HN   1408     0.310000     1.0080   ; qtot -2.160
  1409        CT2    141      GLY     CA   1409    -0.020000    12.0110   ; qtot -2.180
  1410        HB2    141      GLY    HA1   1410     0.090000     1.0080   ; qtot -2.090
  1411        HB2    141      GLY    HA2   1411     0.090000     1.0080   ; qtot -2.000
  1412          C    141      GLY      C   1412     0.510000    12.0110   ; qtot -1.490
  1413          O    141      GLY      O   1413    -0.510000    15.9990   ; qtot -2.000
  1414        NH1    142      CYS      N   1414    -0.470000    14.0070   ; qtot -2.470
  1415          H    142      CYS     HN   1415     0.310000     1.0080   ; qtot -2.160
  1416        CT1    142      CYS     CA   1416     0.070000    12.0110   ; qtot -2.090
  1417        HB1    142      CYS     HA   1417     0.090000     1.0080   ; qtot -2.000
  1418        CT2    142      CYS     CB   1418    -0.100000    12.0110   ; qtot -2.100
  1419        HA2    142      CYS    HB1   1419     0.090000     1.0080   ; qtot -2.010
  1420        HA2    142      CYS    HB2   1420     0.090000     1.0080   ; qtot -1.920
  1421         SM    142      CYS     SG   1421    -0.080000    32.0600   ; qtot -2.000
  1422          C    142      CYS      C   1422     0.510000    12.0110   ; qtot -1.490
  1423          O    142      CYS      O   1423    -0.510000    15.9990   ; qtot -2.000
  1424        NH1    143      ARG      N   1424    -0.470000    14.0070   ; qtot -2.470
  1425          H    143      ARG     HN   1425     0.310000     1.0080   ; qtot -2.160
  1426        CT1    143      ARG     CA   1426     0.070000    12.0110   ; qtot -2.090
  1427        HB1    143      ARG     HA   1427     0.090000     1.0080   ; qtot -2.000
  1428        CT2    143      ARG     CB   1428    -0.180000    12.0110   ; qtot -2.180
  1429        HA2    143      ARG    HB1   1429     0.090000     1.0080   ; qtot -2.090
  1430        HA2    143      ARG    HB2   1430     0.090000     1.0080   ; qtot -2.000
  1431        CT2    143      ARG     CG   1431    -0.180000    12.0110   ; qtot -2.180
  1432        HA2    143      ARG    HG1   1432     0.090000     1.0080   ; qtot -2.090
  1433        HA2    143      ARG    HG2   1433     0.090000     1.0080   ; qtot -2.000
  1434        CT2    143      ARG     CD   1434     0.200000    12.0110   ; qtot -1.800
  1435        HA2    143      ARG    HD1   1435     0.090000     1.0080   ; qtot -1.710
  1436        HA2    143      ARG    HD2   1436     0.090000     1.0080   ; qtot -1.620
  1437        NC2    143      ARG     NE   1437    -0.700000    14.0070   ; qtot -2.320
  1438         HC    143      ARG     HE   1438     0.440000     1.0080   ; qtot -1.880
  1439          C    143      ARG     CZ   1439     0.640000    12.0110   ; qtot -1.240
  1440        NC2    143      ARG    NH1   1440    -0.800000    14.0070   ; qtot -2.040
  1441         HC    143      ARG   HH11   1441     0.460000     1.0080   ; qtot -1.580
  1442         HC    143      ARG   HH12   1442     0.460000     1.0080   ; qtot -1.120
  1443        NC2    143      ARG    NH2   1443    -0.800000    14.0070   ; qtot -1.920
  1444         HC    143      ARG   HH21   1444     0.460000     1.0080   ; qtot -1.460
  1445         HC    143      ARG   HH22   1445     0.460000     1.0080   ; qtot -1.000
  1446          C    143      ARG      C   1446     0.510000    12.0110   ; qtot -0.490
  1447          O    143      ARG      O   1447    -0.510000    15.9990   ; qtot -1.000
  1448        NH1    144      GLY      N   1448    -0.470000    14.0070   ; qtot -1.470
  1449          H    144      GLY     HN   1449     0.310000     1.0080   ; qtot -1.160
  1450        CT2    144      GLY     CA   1450    -0.020000    12.0110   ; qtot -1.180
  1451        HB2    144      GLY    HA1   1451     0.090000     1.0080   ; qtot -1.090
  1452        HB2    144      GLY    HA2   1452     0.090000     1.0080   ; qtot -1.000
  1453          C    144      GLY      C   1453     0.510000    12.0110   ; qtot -0.490
  1454          O    144      GLY      O   1454    -0.510000    15.9990   ; qtot -1.000
  1455        NH1    145      TYR      N   1455    -0.470000    14.0070   ; qtot -1.470
  1456          H    145      TYR     HN   1456     0.310000     1.0080   ; qtot -1.160
  1457        CT1    145      TYR     CA   1457     0.070000    12.0110   ; qtot -1.090
  1458        HB1    145      TYR     HA   1458     0.090000     1.0080   ; qtot -1.000
  1459        CT2    145      TYR     CB   1459    -0.180000    12.0110   ; qtot -1.180
  1460        HA2    145      TYR    HB1   1460     0.090000     1.0080   ; qtot -1.090
  1461        HA2    145      TYR    HB2   1461     0.090000     1.0080   ; qtot -1.000
  1462         CA    145      TYR     CG   1462     0.000000    12.0110   ; qtot -1.000
  1463         CA    145      TYR    CD1   1463    -0.115000    12.0110   ; qtot -1.115
  1464         HP    145      TYR    HD1   1464     0.115000     1.0080   ; qtot -1.000
  1465         CA    145      TYR    CE1   1465    -0.115000    12.0110   ; qtot -1.115
  1466         HP    145      TYR    HE1   1466     0.115000     1.0080   ; qtot -1.000
  1467         CA    145      TYR     CZ   1467     0.110000    12.0110   ; qtot -0.890
  1468        OH1    145      TYR     OH   1468    -0.540000    15.9990   ; qtot -1.430
  1469          H    145      TYR     HH   1469     0.430000     1.0080   ; qtot -1.000
  1470         CA    145      TYR    CD2   1470    -0.115000    12.0110   ; qtot -1.115
  1471         HP    145      TYR    HD2   1471     0.115000     1.0080   ; qtot -1.000
  1472         CA    145      TYR    CE2   1472    -0.115000    12.0110   ; qtot -1.115
  1473         HP    145      TYR    HE2   1473     0.115000     1.0080   ; qtot -1.000
  1474          C    145      TYR      C   1474     0.510000    12.0110   ; qtot -0.490
  1475          O    145      TYR      O   1475    -0.510000    15.9990   ; qtot -1.000
  1476        NH1    146      TYR      N   1476    -0.470000    14.0070   ; qtot -1.470
  1477          H    146      TYR     HN   1477     0.310000     1.0080   ; qtot -1.160
  1478        CT1    146      TYR     CA   1478     0.070000    12.0110   ; qtot -1.090
  1479        HB1    146      TYR     HA   1479     0.090000     1.0080   ; qtot -1.000
  1480        CT2    146      TYR     CB   1480    -0.180000    12.0110   ; qtot -1.180
  1481        HA2    146      TYR    HB1   1481     0.090000     1.0080   ; qtot -1.090
  1482        HA2    146      TYR    HB2   1482     0.090000     1.0080   ; qtot -1.000
  1483         CA    146      TYR     CG   1483     0.000000    12.0110   ; qtot -1.000
  1484         CA    146      TYR    CD1   1484    -0.115000    12.0110   ; qtot -1.115
  1485         HP    146      TYR    HD1   1485     0.115000     1.0080   ; qtot -1.000
  1486         CA    146      TYR    CE1   1486    -0.115000    12.0110   ; qtot -1.115
  1487         HP    146      TYR    HE1   1487     0.115000     1.0080   ; qtot -1.000
  1488         CA    146      TYR     CZ   1488     0.110000    12.0110   ; qtot -0.890
  1489        OH1    146      TYR     OH   1489    -0.540000    15.9990   ; qtot -1.430
  1490          H    146      TYR     HH   1490     0.430000     1.0080   ; qtot -1.000
  1491         CA    146      TYR    CD2   1491    -0.115000    12.0110   ; qtot -1.115
  1492         HP    146      TYR    HD2   1492     0.115000     1.0080   ; qtot -1.000
  1493         CA    146      TYR    CE2   1493    -0.115000    12.0110   ; qtot -1.115
  1494         HP    146      TYR    HE2   1494     0.115000     1.0080   ; qtot -1.000
  1495          C    146      TYR      C   1495     0.510000    12.0110   ; qtot -0.490
  1496          O    146      TYR      O   1496    -0.510000    15.9990   ; qtot -1.000
  1497        NH1    147      PHE      N   1497    -0.470000    14.0070   ; qtot -1.470
  1498          H    147      PHE     HN   1498     0.310000     1.0080   ; qtot -1.160
  1499        CT1    147      PHE     CA   1499     0.070000    12.0110   ; qtot -1.090
  1500        HB1    147      PHE     HA   1500     0.090000     1.0080   ; qtot -1.000
  1501        CT2    147      PHE     CB   1501    -0.180000    12.0110   ; qtot -1.180
  1502        HA2    147      PHE    HB1   1502     0.090000     1.0080   ; qtot -1.090
  1503        HA2    147      PHE    HB2   1503     0.090000     1.0080   ; qtot -1.000
  1504         CA    147      PHE     CG   1504     0.000000    12.0110   ; qtot -1.000
  1505         CA    147      PHE    CD1   1505    -0.115000    12.0110   ; qtot -1.115
  1506         HP    147      PHE    HD1   1506     0.115000     1.0080   ; qtot -1.000
  1507         CA    147      PHE    CE1   1507    -0.115000    12.0110   ; qtot -1.115
  1508         HP    147      PHE    HE1   1508     0.115000     1.0080   ; qtot -1.000
  1509         CA    147      PHE     CZ   1509    -0.115000    12.0110   ; qtot -1.115
  1510         HP    147      PHE     HZ   1510     0.115000     1.0080   ; qtot -1.000
  1511         CA    147      PHE    CD2   1511    -0.115000    12.0110   ; qtot -1.115
  1512         HP    147      PHE    HD2   1512     0.115000     1.0080   ; qtot -1.000
  1513         CA    147      PHE    CE2   1513    -0.115000    12.0110   ; qtot -1.115
  1514         HP    147      PHE    HE2   1514     0.115000     1.0080   ; qtot -1.000
  1515          C    147      PHE      C   1515     0.510000    12.0110   ; qtot -0.490
  1516          O    147      PHE      O   1516    -0.510000    15.9990   ; qtot -1.000
  1517        NH1    148      LEU      N   1517    -0.470000    14.0070   ; qtot -1.470
  1518          H    148      LEU     HN   1518     0.310000     1.0080   ; qtot -1.160
  1519        CT1    148      LEU     CA   1519     0.070000    12.0110   ; qtot -1.090
  1520        HB1    148      LEU     HA   1520     0.090000     1.0080   ; qtot -1.000
  1521        CT2    148      LEU     CB   1521    -0.180000    12.0110   ; qtot -1.180
  1522        HA2    148      LEU    HB1   1522     0.090000     1.0080   ; qtot -1.090
  1523        HA2    148      LEU    HB2   1523     0.090000     1.0080   ; qtot -1.000
  1524        CT1    148      LEU     CG   1524    -0.090000    12.0110   ; qtot -1.090
  1525        HA1    148      LEU     HG   1525     0.090000     1.0080   ; qtot -1.000
  1526        CT3    148      LEU    CD1   1526    -0.270000    12.0110   ; qtot -1.270
  1527        HA3    148      LEU   HD11   1527     0.090000     1.0080   ; qtot -1.180
  1528        HA3    148      LEU   HD12   1528     0.090000     1.0080   ; qtot -1.090
  1529        HA3    148      LEU   HD13   1529     0.090000     1.0080   ; qtot -1.000
  1530        CT3    148      LEU    CD2   1530    -0.270000    12.0110   ; qtot -1.270
  1531        HA3    148      LEU   HD21   1531     0.090000     1.0080   ; qtot -1.180
  1532        HA3    148      LEU   HD22   1532     0.090000     1.0080   ; qtot -1.090
  1533        HA3    148      LEU   HD23   1533     0.090000     1.0080   ; qtot -1.000
  1534          C    148      LEU      C   1534     0.510000    12.0110   ; qtot -0.490
  1535          O    148      LEU      O   1535    -0.510000    15.9990   ; qtot -1.000
  1536        NH1    149      ARG      N   1536    -0.470000    14.0070   ; qtot -1.470
  1537          H    149      ARG     HN   1537     0.310000     1.0080   ; qtot -1.160
  1538        CT1    149      ARG     CA   1538     0.070000    12.0110   ; qtot -1.090
  1539        HB1    149      ARG     HA   1539     0.090000     1.0080   ; qtot -1.000
  1540        CT2    149      ARG     CB   1540    -0.180000    12.0110   ; qtot -1.180
  1541        HA2    149      ARG    HB1   1541     0.090000     1.0080   ; qtot -1.090
  1542        HA2    149      ARG    HB2   1542     0.090000     1.0080   ; qtot -1.000
  1543        CT2    149      ARG     CG   1543    -0.180000    12.0110   ; qtot -1.180
  1544        HA2    149      ARG    HG1   1544     0.090000     1.0080   ; qtot -1.090
  1545        HA2    149      ARG    HG2   1545     0.090000     1.0080   ; qtot -1.000
  1546        CT2    149      ARG     CD   1546     0.200000    12.0110   ; qtot -0.800
  1547        HA2    149      ARG    HD1   1547     0.090000     1.0080   ; qtot -0.710
  1548        HA2    149      ARG    HD2   1548     0.090000     1.0080   ; qtot -0.620
  1549        NC2    149      ARG     NE   1549    -0.700000    14.0070   ; qtot -1.320
  1550         HC    149      ARG     HE   1550     0.440000     1.0080   ; qtot -0.880
  1551          C    149      ARG     CZ   1551     0.640000    12.0110   ; qtot -0.240
  1552        NC2    149      ARG    NH1   1552    -0.800000    14.0070   ; qtot -1.040
  1553         HC    149      ARG   HH11   1553     0.460000     1.0080   ; qtot -0.580
  1554         HC    149      ARG   HH12   1554     0.460000     1.0080   ; qtot -0.120
  1555        NC2    149      ARG    NH2   1555    -0.800000    14.0070   ; qtot -0.920
  1556         HC    149      ARG   HH21   1556     0.460000     1.0080   ; qtot -0.460
  1557         HC    149      ARG   HH22   1557     0.460000     1.0080   ; qtot -0.000
  1558          C    149      ARG      C   1558     0.510000    12.0110   ; qtot  0.510
  1559          O    149      ARG      O   1559    -0.510000    15.9990   ; qtot -0.000
  1560        NH1    150      ASP      N   1560    -0.470000    14.0070   ; qtot -0.470
  1561          H    150      ASP     HN   1561     0.310000     1.0080   ; qtot -0.160
  1562        CT1    150      ASP     CA   1562     0.070000    12.0110   ; qtot -0.090
  1563        HB1    150      ASP     HA   1563     0.090000     1.0080   ; qtot -0.000
  1564       CT2A    150      ASP     CB   1564    -0.280000    12.0110   ; qtot -0.280
  1565        HA2    150      ASP    HB1   1565     0.090000     1.0080   ; qtot -0.190
  1566        HA2    150      ASP    HB2   1566     0.090000     1.0080   ; qtot -0.100
  1567         CC    150      ASP     CG   1567     0.620000    12.0110   ; qtot  0.520
  1568         OC    150      ASP    OD1   1568    -0.760000    15.9990   ; qtot -0.240
  1569         OC    150      ASP    OD2   1569    -0.760000    15.9990   ; qtot -1.000
  1570          C    150      ASP      C   1570     0.510000    12.0110   ; qtot -0.490
  1571          O    150      ASP      O   1571    -0.510000    15.9990   ; qtot -1.000
  1572        NH1    151      ALA      N   1572    -0.470000    14.0070   ; qtot -1.470
  1573          H    151      ALA     HN   1573     0.310000     1.0080   ; qtot -1.160
  1574        CT1    151      ALA     CA   1574     0.070000    12.0110   ; qtot -1.090
  1575        HB1    151      ALA     HA   1575     0.090000     1.0080   ; qtot -1.000
  1576        CT3    151      ALA     CB   1576    -0.270000    12.0110   ; qtot -1.270
  1577        HA3    151      ALA    HB1   1577     0.090000     1.0080   ; qtot -1.180
  1578        HA3    151      ALA    HB2   1578     0.090000     1.0080   ; qtot -1.090
  1579        HA3    151      ALA    HB3   1579     0.090000     1.0080   ; qtot -1.000
  1580          C    151      ALA      C   1580     0.510000    12.0110   ; qtot -0.490
  1581          O    151      ALA      O   1581    -0.510000    15.9990   ; qtot -1.000
  1582        NH1    152      CYS      N   1582    -0.470000    14.0070   ; qtot -1.470
  1583          H    152      CYS     HN   1583     0.310000     1.0080   ; qtot -1.160
  1584        CT1    152      CYS     CA   1584     0.070000    12.0110   ; qtot -1.090
  1585        HB1    152      CYS     HA   1585     0.090000     1.0080   ; qtot -1.000
  1586        CT2    152      CYS     CB   1586    -0.110000    12.0110   ; qtot -1.110
  1587        HA2    152      CYS    HB1   1587     0.090000     1.0080   ; qtot -1.020
  1588        HA2    152      CYS    HB2   1588     0.090000     1.0080   ; qtot -0.930
  1589          S    152      CYS     SG   1589    -0.230000    32.0600   ; qtot -1.160
  1590         HS    152      CYS    HG1   1590     0.160000     1.0080   ; qtot -1.000
  1591          C    152      CYS      C   1591     0.510000    12.0110   ; qtot -0.490
  1592          O    152      CYS      O   1592    -0.510000    15.9990   ; qtot -1.000
  1593        NH1    153      THR      N   1593    -0.470000    14.0070   ; qtot -1.470
  1594          H    153      THR     HN   1594     0.310000     1.0080   ; qtot -1.160
  1595        CT1    153      THR     CA   1595     0.070000    12.0110   ; qtot -1.090
  1596        HB1    153      THR     HA   1596     0.090000     1.0080   ; qtot -1.000
  1597        CT1    153      THR     CB   1597     0.140000    12.0110   ; qtot -0.860
  1598        HA1    153      THR     HB   1598     0.090000     1.0080   ; qtot -0.770
  1599        OH1    153      THR    OG1   1599    -0.660000    15.9990   ; qtot -1.430
  1600          H    153      THR    HG1   1600     0.430000     1.0080   ; qtot -1.000
  1601        CT3    153      THR    CG2   1601    -0.270000    12.0110   ; qtot -1.270
  1602        HA3    153      THR   HG21   1602     0.090000     1.0080   ; qtot -1.180
  1603        HA3    153      THR   HG22   1603     0.090000     1.0080   ; qtot -1.090
  1604        HA3    153      THR   HG23   1604     0.090000     1.0080   ; qtot -1.000
  1605          C    153      THR      C   1605     0.510000    12.0110   ; qtot -0.490
  1606          O    153      THR      O   1606    -0.510000    15.9990   ; qtot -1.000
  1607        NH1    154      TYR      N   1607    -0.470000    14.0070   ; qtot -1.470
  1608          H    154      TYR     HN   1608     0.310000     1.0080   ; qtot -1.160
  1609        CT1    154      TYR     CA   1609     0.070000    12.0110   ; qtot -1.090
  1610        HB1    154      TYR     HA   1610     0.090000     1.0080   ; qtot -1.000
  1611        CT2    154      TYR     CB   1611    -0.180000    12.0110   ; qtot -1.180
  1612        HA2    154      TYR    HB1   1612     0.090000     1.0080   ; qtot -1.090
  1613        HA2    154      TYR    HB2   1613     0.090000     1.0080   ; qtot -1.000
  1614         CA    154      TYR     CG   1614     0.000000    12.0110   ; qtot -1.000
  1615         CA    154      TYR    CD1   1615    -0.115000    12.0110   ; qtot -1.115
  1616         HP    154      TYR    HD1   1616     0.115000     1.0080   ; qtot -1.000
  1617         CA    154      TYR    CE1   1617    -0.115000    12.0110   ; qtot -1.115
  1618         HP    154      TYR    HE1   1618     0.115000     1.0080   ; qtot -1.000
  1619         CA    154      TYR     CZ   1619     0.110000    12.0110   ; qtot -0.890
  1620        OH1    154      TYR     OH   1620    -0.540000    15.9990   ; qtot -1.430
  1621          H    154      TYR     HH   1621     0.430000     1.0080   ; qtot -1.000
  1622         CA    154      TYR    CD2   1622    -0.115000    12.0110   ; qtot -1.115
  1623         HP    154      TYR    HD2   1623     0.115000     1.0080   ; qtot -1.000
  1624         CA    154      TYR    CE2   1624    -0.115000    12.0110   ; qtot -1.115
  1625         HP    154      TYR    HE2   1625     0.115000     1.0080   ; qtot -1.000
  1626          C    154      TYR      C   1626     0.510000    12.0110   ; qtot -0.490
  1627          O    154      TYR      O   1627    -0.510000    15.9990   ; qtot -1.000
  1628        NH1    155      ALA      N   1628    -0.470000    14.0070   ; qtot -1.470
  1629          H    155      ALA     HN   1629     0.310000     1.0080   ; qtot -1.160
  1630        CT1    155      ALA     CA   1630     0.070000    12.0110   ; qtot -1.090
  1631        HB1    155      ALA     HA   1631     0.090000     1.0080   ; qtot -1.000
  1632        CT3    155      ALA     CB   1632    -0.270000    12.0110   ; qtot -1.270
  1633        HA3    155      ALA    HB1   1633     0.090000     1.0080   ; qtot -1.180
  1634        HA3    155      ALA    HB2   1634     0.090000     1.0080   ; qtot -1.090
  1635        HA3    155      ALA    HB3   1635     0.090000     1.0080   ; qtot -1.000
  1636          C    155      ALA      C   1636     0.510000    12.0110   ; qtot -0.490
  1637          O    155      ALA      O   1637    -0.510000    15.9990   ; qtot -1.000
  1638        NH1    156      THR      N   1638    -0.470000    14.0070   ; qtot -1.470
  1639          H    156      THR     HN   1639     0.310000     1.0080   ; qtot -1.160
  1640        CT1    156      THR     CA   1640     0.070000    12.0110   ; qtot -1.090
  1641        HB1    156      THR     HA   1641     0.090000     1.0080   ; qtot -1.000
  1642        CT1    156      THR     CB   1642     0.140000    12.0110   ; qtot -0.860
  1643        HA1    156      THR     HB   1643     0.090000     1.0080   ; qtot -0.770
  1644        OH1    156      THR    OG1   1644    -0.660000    15.9990   ; qtot -1.430
  1645          H    156      THR    HG1   1645     0.430000     1.0080   ; qtot -1.000
  1646        CT3    156      THR    CG2   1646    -0.270000    12.0110   ; qtot -1.270
  1647        HA3    156      THR   HG21   1647     0.090000     1.0080   ; qtot -1.180
  1648        HA3    156      THR   HG22   1648     0.090000     1.0080   ; qtot -1.090
  1649        HA3    156      THR   HG23   1649     0.090000     1.0080   ; qtot -1.000
  1650          C    156      THR      C   1650     0.510000    12.0110   ; qtot -0.490
  1651          O    156      THR      O   1651    -0.510000    15.9990   ; qtot -1.000
  1652        NH1    157      ALA      N   1652    -0.470000    14.0070   ; qtot -1.470
  1653          H    157      ALA     HN   1653     0.310000     1.0080   ; qtot -1.160
  1654        CT1    157      ALA     CA   1654     0.070000    12.0110   ; qtot -1.090
  1655        HB1    157      ALA     HA   1655     0.090000     1.0080   ; qtot -1.000
  1656        CT3    157      ALA     CB   1656    -0.270000    12.0110   ; qtot -1.270
  1657        HA3    157      ALA    HB1   1657     0.090000     1.0080   ; qtot -1.180
  1658        HA3    157      ALA    HB2   1658     0.090000     1.0080   ; qtot -1.090
  1659        HA3    157      ALA    HB3   1659     0.090000     1.0080   ; qtot -1.000
  1660          C    157      ALA      C   1660     0.510000    12.0110   ; qtot -0.490
  1661          O    157      ALA      O   1661    -0.510000    15.9990   ; qtot -1.000
  1662        NH1    158      LEU      N   1662    -0.470000    14.0070   ; qtot -1.470
  1663          H    158      LEU     HN   1663     0.310000     1.0080   ; qtot -1.160
  1664        CT1    158      LEU     CA   1664     0.070000    12.0110   ; qtot -1.090
  1665        HB1    158      LEU     HA   1665     0.090000     1.0080   ; qtot -1.000
  1666        CT2    158      LEU     CB   1666    -0.180000    12.0110   ; qtot -1.180
  1667        HA2    158      LEU    HB1   1667     0.090000     1.0080   ; qtot -1.090
  1668        HA2    158      LEU    HB2   1668     0.090000     1.0080   ; qtot -1.000
  1669        CT1    158      LEU     CG   1669    -0.090000    12.0110   ; qtot -1.090
  1670        HA1    158      LEU     HG   1670     0.090000     1.0080   ; qtot -1.000
  1671        CT3    158      LEU    CD1   1671    -0.270000    12.0110   ; qtot -1.270
  1672        HA3    158      LEU   HD11   1672     0.090000     1.0080   ; qtot -1.180
  1673        HA3    158      LEU   HD12   1673     0.090000     1.0080   ; qtot -1.090
  1674        HA3    158      LEU   HD13   1674     0.090000     1.0080   ; qtot -1.000
  1675        CT3    158      LEU    CD2   1675    -0.270000    12.0110   ; qtot -1.270
  1676        HA3    158      LEU   HD21   1676     0.090000     1.0080   ; qtot -1.180
  1677        HA3    158      LEU   HD22   1677     0.090000     1.0080   ; qtot -1.090
  1678        HA3    158      LEU   HD23   1678     0.090000     1.0080   ; qtot -1.000
  1679          C    158      LEU      C   1679     0.510000    12.0110   ; qtot -0.490
  1680          O    158      LEU      O   1680    -0.510000    15.9990   ; qtot -1.000
  1681        NH1    159      ASN      N   1681    -0.470000    14.0070   ; qtot -1.470
  1682          H    159      ASN     HN   1682     0.310000     1.0080   ; qtot -1.160
  1683        CT1    159      ASN     CA   1683     0.070000    12.0110   ; qtot -1.090
  1684        HB1    159      ASN     HA   1684     0.090000     1.0080   ; qtot -1.000
  1685        CT2    159      ASN     CB   1685    -0.180000    12.0110   ; qtot -1.180
  1686        HA2    159      ASN    HB1   1686     0.090000     1.0080   ; qtot -1.090
  1687        HA2    159      ASN    HB2   1687     0.090000     1.0080   ; qtot -1.000
  1688         CC    159      ASN     CG   1688     0.550000    12.0110   ; qtot -0.450
  1689          O    159      ASN    OD1   1689    -0.550000    15.9990   ; qtot -1.000
  1690        NH2    159      ASN    ND2   1690    -0.620000    14.0070   ; qtot -1.620
  1691          H    159      ASN   HD21   1691     0.320000     1.0080   ; qtot -1.300
  1692          H    159      ASN   HD22   1692     0.300000     1.0080   ; qtot -1.000
  1693          C    159      ASN      C   1693     0.510000    12.0110   ; qtot -0.490
  1694          O    159      ASN      O   1694    -0.510000    15.9990   ; qtot -1.000
  1695        NH1    160      VAL      N   1695    -0.470000    14.0070   ; qtot -1.470
  1696          H    160      VAL     HN   1696     0.310000     1.0080   ; qtot -1.160
  1697        CT1    160      VAL     CA   1697     0.070000    12.0110   ; qtot -1.090
  1698        HB1    160      VAL     HA   1698     0.090000     1.0080   ; qtot -1.000
  1699        CT1    160      VAL     CB   1699    -0.090000    12.0110   ; qtot -1.090
  1700        HA1    160      VAL     HB   1700     0.090000     1.0080   ; qtot -1.000
  1701        CT3    160      VAL    CG1   1701    -0.270000    12.0110   ; qtot -1.270
  1702        HA3    160      VAL   HG11   1702     0.090000     1.0080   ; qtot -1.180
  1703        HA3    160      VAL   HG12   1703     0.090000     1.0080   ; qtot -1.090
  1704        HA3    160      VAL   HG13   1704     0.090000     1.0080   ; qtot -1.000
  1705        CT3    160      VAL    CG2   1705    -0.270000    12.0110   ; qtot -1.270
  1706        HA3    160      VAL   HG21   1706     0.090000     1.0080   ; qtot -1.180
  1707        HA3    160      VAL   HG22   1707     0.090000     1.0080   ; qtot -1.090
  1708        HA3    160      VAL   HG23   1708     0.090000     1.0080   ; qtot -1.000
  1709          C    160      VAL      C   1709     0.510000    12.0110   ; qtot -0.490
  1710          O    160      VAL      O   1710    -0.510000    15.9990   ; qtot -1.000
  1711        NH1    161      ALA      N   1711    -0.470000    14.0070   ; qtot -1.470
  1712          H    161      ALA     HN   1712     0.310000     1.0080   ; qtot -1.160
  1713        CT1    161      ALA     CA   1713     0.070000    12.0110   ; qtot -1.090
  1714        HB1    161      ALA     HA   1714     0.090000     1.0080   ; qtot -1.000
  1715        CT3    161      ALA     CB   1715    -0.270000    12.0110   ; qtot -1.270
  1716        HA3    161      ALA    HB1   1716     0.090000     1.0080   ; qtot -1.180
  1717        HA3    161      ALA    HB2   1717     0.090000     1.0080   ; qtot -1.090
  1718        HA3    161      ALA    HB3   1718     0.090000     1.0080   ; qtot -1.000
  1719          C    161      ALA      C   1719     0.510000    12.0110   ; qtot -0.490
  1720          O    161      ALA      O   1720    -0.510000    15.9990   ; qtot -1.000
  1721        NH1    162      SER      N   1721    -0.470000    14.0070   ; qtot -1.470
  1722          H    162      SER     HN   1722     0.310000     1.0080   ; qtot -1.160
  1723        CT1    162      SER     CA   1723     0.070000    12.0110   ; qtot -1.090
  1724        HB1    162      SER     HA   1724     0.090000     1.0080   ; qtot -1.000
  1725        CT2    162      SER     CB   1725     0.050000    12.0110   ; qtot -0.950
  1726        HA2    162      SER    HB1   1726     0.090000     1.0080   ; qtot -0.860
  1727        HA2    162      SER    HB2   1727     0.090000     1.0080   ; qtot -0.770
  1728        OH1    162      SER     OG   1728    -0.660000    15.9990   ; qtot -1.430
  1729          H    162      SER    HG1   1729     0.430000     1.0080   ; qtot -1.000
  1730          C    162      SER      C   1730     0.510000    12.0110   ; qtot -0.490
  1731          O    162      SER      O   1731    -0.510000    15.9990   ; qtot -1.000
  1732        NH1    163      LEU      N   1732    -0.470000    14.0070   ; qtot -1.470
  1733          H    163      LEU     HN   1733     0.310000     1.0080   ; qtot -1.160
  1734        CT1    163      LEU     CA   1734     0.070000    12.0110   ; qtot -1.090
  1735        HB1    163      LEU     HA   1735     0.090000     1.0080   ; qtot -1.000
  1736        CT2    163      LEU     CB   1736    -0.180000    12.0110   ; qtot -1.180
  1737        HA2    163      LEU    HB1   1737     0.090000     1.0080   ; qtot -1.090
  1738        HA2    163      LEU    HB2   1738     0.090000     1.0080   ; qtot -1.000
  1739        CT1    163      LEU     CG   1739    -0.090000    12.0110   ; qtot -1.090
  1740        HA1    163      LEU     HG   1740     0.090000     1.0080   ; qtot -1.000
  1741        CT3    163      LEU    CD1   1741    -0.270000    12.0110   ; qtot -1.270
  1742        HA3    163      LEU   HD11   1742     0.090000     1.0080   ; qtot -1.180
  1743        HA3    163      LEU   HD12   1743     0.090000     1.0080   ; qtot -1.090
  1744        HA3    163      LEU   HD13   1744     0.090000     1.0080   ; qtot -1.000
  1745        CT3    163      LEU    CD2   1745    -0.270000    12.0110   ; qtot -1.270
  1746        HA3    163      LEU   HD21   1746     0.090000     1.0080   ; qtot -1.180
  1747        HA3    163      LEU   HD22   1747     0.090000     1.0080   ; qtot -1.090
  1748        HA3    163      LEU   HD23   1748     0.090000     1.0080   ; qtot -1.000
  1749          C    163      LEU      C   1749     0.510000    12.0110   ; qtot -0.490
  1750          O    163      LEU      O   1750    -0.510000    15.9990   ; qtot -1.000
  1751        NH1    164      SER      N   1751    -0.470000    14.0070   ; qtot -1.470
  1752          H    164      SER     HN   1752     0.310000     1.0080   ; qtot -1.160
  1753        CT1    164      SER     CA   1753     0.070000    12.0110   ; qtot -1.090
  1754        HB1    164      SER     HA   1754     0.090000     1.0080   ; qtot -1.000
  1755        CT2    164      SER     CB   1755     0.050000    12.0110   ; qtot -0.950
  1756        HA2    164      SER    HB1   1756     0.090000     1.0080   ; qtot -0.860
  1757        HA2    164      SER    HB2   1757     0.090000     1.0080   ; qtot -0.770
  1758        OH1    164      SER     OG   1758    -0.660000    15.9990   ; qtot -1.430
  1759          H    164      SER    HG1   1759     0.430000     1.0080   ; qtot -1.000
  1760          C    164      SER      C   1760     0.510000    12.0110   ; qtot -0.490
  1761          O    164      SER      O   1761    -0.510000    15.9990   ; qtot -1.000
  1762        NH1    165      VAL      N   1762    -0.470000    14.0070   ; qtot -1.470
  1763          H    165      VAL     HN   1763     0.310000     1.0080   ; qtot -1.160
  1764        CT1    165      VAL     CA   1764     0.070000    12.0110   ; qtot -1.090
  1765        HB1    165      VAL     HA   1765     0.090000     1.0080   ; qtot -1.000
  1766        CT1    165      VAL     CB   1766    -0.090000    12.0110   ; qtot -1.090
  1767        HA1    165      VAL     HB   1767     0.090000     1.0080   ; qtot -1.000
  1768        CT3    165      VAL    CG1   1768    -0.270000    12.0110   ; qtot -1.270
  1769        HA3    165      VAL   HG11   1769     0.090000     1.0080   ; qtot -1.180
  1770        HA3    165      VAL   HG12   1770     0.090000     1.0080   ; qtot -1.090
  1771        HA3    165      VAL   HG13   1771     0.090000     1.0080   ; qtot -1.000
  1772        CT3    165      VAL    CG2   1772    -0.270000    12.0110   ; qtot -1.270
  1773        HA3    165      VAL   HG21   1773     0.090000     1.0080   ; qtot -1.180
  1774        HA3    165      VAL   HG22   1774     0.090000     1.0080   ; qtot -1.090
  1775        HA3    165      VAL   HG23   1775     0.090000     1.0080   ; qtot -1.000
  1776          C    165      VAL      C   1776     0.510000    12.0110   ; qtot -0.490
  1777          O    165      VAL      O   1777    -0.510000    15.9990   ; qtot -1.000
  1778        NH1    166      GLU      N   1778    -0.470000    14.0070   ; qtot -1.470
  1779          H    166      GLU     HN   1779     0.310000     1.0080   ; qtot -1.160
  1780        CT1    166      GLU     CA   1780     0.070000    12.0110   ; qtot -1.090
  1781        HB1    166      GLU     HA   1781     0.090000     1.0080   ; qtot -1.000
  1782       CT2A    166      GLU     CB   1782    -0.180000    12.0110   ; qtot -1.180
  1783        HA2    166      GLU    HB1   1783     0.090000     1.0080   ; qtot -1.090
  1784        HA2    166      GLU    HB2   1784     0.090000     1.0080   ; qtot -1.000
  1785        CT2    166      GLU     CG   1785    -0.280000    12.0110   ; qtot -1.280
  1786        HA2    166      GLU    HG1   1786     0.090000     1.0080   ; qtot -1.190
  1787        HA2    166      GLU    HG2   1787     0.090000     1.0080   ; qtot -1.100
  1788         CC    166      GLU     CD   1788     0.620000    12.0110   ; qtot -0.480
  1789         OC    166      GLU    OE1   1789    -0.760000    15.9990   ; qtot -1.240
  1790         OC    166      GLU    OE2   1790    -0.760000    15.9990   ; qtot -2.000
  1791          C    166      GLU      C   1791     0.510000    12.0110   ; qtot -1.490
  1792          O    166      GLU      O   1792    -0.510000    15.9990   ; qtot -2.000
  1793        NH1    167      ARG      N   1793    -0.470000    14.0070   ; qtot -2.470
  1794          H    167      ARG     HN   1794     0.310000     1.0080   ; qtot -2.160
  1795        CT1    167      ARG     CA   1795     0.070000    12.0110   ; qtot -2.090
  1796        HB1    167      ARG     HA   1796     0.090000     1.0080   ; qtot -2.000
  1797        CT2    167      ARG     CB   1797    -0.180000    12.0110   ; qtot -2.180
  1798        HA2    167      ARG    HB1   1798     0.090000     1.0080   ; qtot -2.090
  1799        HA2    167      ARG    HB2   1799     0.090000     1.0080   ; qtot -2.000
  1800        CT2    167      ARG     CG   1800    -0.180000    12.0110   ; qtot -2.180
  1801        HA2    167      ARG    HG1   1801     0.090000     1.0080   ; qtot -2.090
  1802        HA2    167      ARG    HG2   1802     0.090000     1.0080   ; qtot -2.000
  1803        CT2    167      ARG     CD   1803     0.200000    12.0110   ; qtot -1.800
  1804        HA2    167      ARG    HD1   1804     0.090000     1.0080   ; qtot -1.710
  1805        HA2    167      ARG    HD2   1805     0.090000     1.0080   ; qtot -1.620
  1806        NC2    167      ARG     NE   1806    -0.700000    14.0070   ; qtot -2.320
  1807         HC    167      ARG     HE   1807     0.440000     1.0080   ; qtot -1.880
  1808          C    167      ARG     CZ   1808     0.640000    12.0110   ; qtot -1.240
  1809        NC2    167      ARG    NH1   1809    -0.800000    14.0070   ; qtot -2.040
  1810         HC    167      ARG   HH11   1810     0.460000     1.0080   ; qtot -1.580
  1811         HC    167      ARG   HH12   1811     0.460000     1.0080   ; qtot -1.120
  1812        NC2    167      ARG    NH2   1812    -0.800000    14.0070   ; qtot -1.920
  1813         HC    167      ARG   HH21   1813     0.460000     1.0080   ; qtot -1.460
  1814         HC    167      ARG   HH22   1814     0.460000     1.0080   ; qtot -1.000
  1815          C    167      ARG      C   1815     0.510000    12.0110   ; qtot -0.490
  1816          O    167      ARG      O   1816    -0.510000    15.9990   ; qtot -1.000
  1817        NH1    168      TYR      N   1817    -0.470000    14.0070   ; qtot -1.470
  1818          H    168      TYR     HN   1818     0.310000     1.0080   ; qtot -1.160
  1819        CT1    168      TYR     CA   1819     0.070000    12.0110   ; qtot -1.090
  1820        HB1    168      TYR     HA   1820     0.090000     1.0080   ; qtot -1.000
  1821        CT2    168      TYR     CB   1821    -0.180000    12.0110   ; qtot -1.180
  1822        HA2    168      TYR    HB1   1822     0.090000     1.0080   ; qtot -1.090
  1823        HA2    168      TYR    HB2   1823     0.090000     1.0080   ; qtot -1.000
  1824         CA    168      TYR     CG   1824     0.000000    12.0110   ; qtot -1.000
  1825         CA    168      TYR    CD1   1825    -0.115000    12.0110   ; qtot -1.115
  1826         HP    168      TYR    HD1   1826     0.115000     1.0080   ; qtot -1.000
  1827         CA    168      TYR    CE1   1827    -0.115000    12.0110   ; qtot -1.115
  1828         HP    168      TYR    HE1   1828     0.115000     1.0080   ; qtot -1.000
  1829         CA    168      TYR     CZ   1829     0.110000    12.0110   ; qtot -0.890
  1830        OH1    168      TYR     OH   1830    -0.540000    15.9990   ; qtot -1.430
  1831          H    168      TYR     HH   1831     0.430000     1.0080   ; qtot -1.000
  1832         CA    168      TYR    CD2   1832    -0.115000    12.0110   ; qtot -1.115
  1833         HP    168      TYR    HD2   1833     0.115000     1.0080   ; qtot -1.000
  1834         CA    168      TYR    CE2   1834    -0.115000    12.0110   ; qtot -1.115
  1835         HP    168      TYR    HE2   1835     0.115000     1.0080   ; qtot -1.000
  1836          C    168      TYR      C   1836     0.510000    12.0110   ; qtot -0.490
  1837          O    168      TYR      O   1837    -0.510000    15.9990   ; qtot -1.000
  1838        NH1    169      LEU      N   1838    -0.470000    14.0070   ; qtot -1.470
  1839          H    169      LEU     HN   1839     0.310000     1.0080   ; qtot -1.160
  1840        CT1    169      LEU     CA   1840     0.070000    12.0110   ; qtot -1.090
  1841        HB1    169      LEU     HA   1841     0.090000     1.0080   ; qtot -1.000
  1842        CT2    169      LEU     CB   1842    -0.180000    12.0110   ; qtot -1.180
  1843        HA2    169      LEU    HB1   1843     0.090000     1.0080   ; qtot -1.090
  1844        HA2    169      LEU    HB2   1844     0.090000     1.0080   ; qtot -1.000
  1845        CT1    169      LEU     CG   1845    -0.090000    12.0110   ; qtot -1.090
  1846        HA1    169      LEU     HG   1846     0.090000     1.0080   ; qtot -1.000
  1847        CT3    169      LEU    CD1   1847    -0.270000    12.0110   ; qtot -1.270
  1848        HA3    169      LEU   HD11   1848     0.090000     1.0080   ; qtot -1.180
  1849        HA3    169      LEU   HD12   1849     0.090000     1.0080   ; qtot -1.090
  1850        HA3    169      LEU   HD13   1850     0.090000     1.0080   ; qtot -1.000
  1851        CT3    169      LEU    CD2   1851    -0.270000    12.0110   ; qtot -1.270
  1852        HA3    169      LEU   HD21   1852     0.090000     1.0080   ; qtot -1.180
  1853        HA3    169      LEU   HD22   1853     0.090000     1.0080   ; qtot -1.090
  1854        HA3    169      LEU   HD23   1854     0.090000     1.0080   ; qtot -1.000
  1855          C    169      LEU      C   1855     0.510000    12.0110   ; qtot -0.490
  1856          O    169      LEU      O   1856    -0.510000    15.9990   ; qtot -1.000
  1857        NH1    170      ALA      N   1857    -0.470000    14.0070   ; qtot -1.470
  1858          H    170      ALA     HN   1858     0.310000     1.0080   ; qtot -1.160
  1859        CT1    170      ALA     CA   1859     0.070000    12.0110   ; qtot -1.090
  1860        HB1    170      ALA     HA   1860     0.090000     1.0080   ; qtot -1.000
  1861        CT3    170      ALA     CB   1861    -0.270000    12.0110   ; qtot -1.270
  1862        HA3    170      ALA    HB1   1862     0.090000     1.0080   ; qtot -1.180
  1863        HA3    170      ALA    HB2   1863     0.090000     1.0080   ; qtot -1.090
  1864        HA3    170      ALA    HB3   1864     0.090000     1.0080   ; qtot -1.000
  1865          C    170      ALA      C   1865     0.510000    12.0110   ; qtot -0.490
  1866          O    170      ALA      O   1866    -0.510000    15.9990   ; qtot -1.000
  1867        NH1    171      ILE      N   1867    -0.470000    14.0070   ; qtot -1.470
  1868          H    171      ILE     HN   1868     0.310000     1.0080   ; qtot -1.160
  1869        CT1    171      ILE     CA   1869     0.070000    12.0110   ; qtot -1.090
  1870        HB1    171      ILE     HA   1870     0.090000     1.0080   ; qtot -1.000
  1871        CT1    171      ILE     CB   1871    -0.090000    12.0110   ; qtot -1.090
  1872        HA1    171      ILE     HB   1872     0.090000     1.0080   ; qtot -1.000
  1873        CT3    171      ILE    CG2   1873    -0.270000    12.0110   ; qtot -1.270
  1874        HA3    171      ILE   HG21   1874     0.090000     1.0080   ; qtot -1.180
  1875        HA3    171      ILE   HG22   1875     0.090000     1.0080   ; qtot -1.090
  1876        HA3    171      ILE   HG23   1876     0.090000     1.0080   ; qtot -1.000
  1877        CT2    171      ILE    CG1   1877    -0.180000    12.0110   ; qtot -1.180
  1878        HA2    171      ILE   HG11   1878     0.090000     1.0080   ; qtot -1.090
  1879        HA2    171      ILE   HG12   1879     0.090000     1.0080   ; qtot -1.000
  1880        CT3    171      ILE     CD   1880    -0.270000    12.0110   ; qtot -1.270
  1881        HA3    171      ILE    HD1   1881     0.090000     1.0080   ; qtot -1.180
  1882        HA3    171      ILE    HD2   1882     0.090000     1.0080   ; qtot -1.090
  1883        HA3    171      ILE    HD3   1883     0.090000     1.0080   ; qtot -1.000
  1884          C    171      ILE      C   1884     0.510000    12.0110   ; qtot -0.490
  1885          O    171      ILE      O   1885    -0.510000    15.9990   ; qtot -1.000
  1886        NH1    172      CYS      N   1886    -0.470000    14.0070   ; qtot -1.470
  1887          H    172      CYS     HN   1887     0.310000     1.0080   ; qtot -1.160
  1888        CT1    172      CYS     CA   1888     0.070000    12.0110   ; qtot -1.090
  1889        HB1    172      CYS     HA   1889     0.090000     1.0080   ; qtot -1.000
  1890        CT2    172      CYS     CB   1890    -0.110000    12.0110   ; qtot -1.110
  1891        HA2    172      CYS    HB1   1891     0.090000     1.0080   ; qtot -1.020
  1892        HA2    172      CYS    HB2   1892     0.090000     1.0080   ; qtot -0.930
  1893          S    172      CYS     SG   1893    -0.230000    32.0600   ; qtot -1.160
  1894         HS    172      CYS    HG1   1894     0.160000     1.0080   ; qtot -1.000
  1895          C    172      CYS      C   1895     0.510000    12.0110   ; qtot -0.490
  1896          O    172      CYS      O   1896    -0.510000    15.9990   ; qtot -1.000
  1897        NH1    173      HSD      N   1897    -0.470000    14.0070   ; qtot -1.470
  1898          H    173      HSD     HN   1898     0.310000     1.0080   ; qtot -1.160
  1899        CT1    173      HSD     CA   1899     0.070000    12.0110   ; qtot -1.090
  1900        HB1    173      HSD     HA   1900     0.090000     1.0080   ; qtot -1.000
  1901        CT2    173      HSD     CB   1901    -0.090000    12.0110   ; qtot -1.090
  1902        HA2    173      HSD    HB1   1902     0.090000     1.0080   ; qtot -1.000
  1903        HA2    173      HSD    HB2   1903     0.090000     1.0080   ; qtot -0.910
  1904        NR1    173      HSD    ND1   1904    -0.360000    14.0070   ; qtot -1.270
  1905          H    173      HSD    HD1   1905     0.320000     1.0080   ; qtot -0.950
  1906       CPH1    173      HSD     CG   1906    -0.050000    12.0110   ; qtot -1.000
  1907       CPH2    173      HSD    CE1   1907     0.250000    12.0110   ; qtot -0.750
  1908        HR1    173      HSD    HE1   1908     0.130000     1.0080   ; qtot -0.620
  1909        NR2    173      HSD    NE2   1909    -0.700000    14.0070   ; qtot -1.320
  1910       CPH1    173      HSD    CD2   1910     0.220000    12.0110   ; qtot -1.100
  1911        HR3    173      HSD    HD2   1911     0.100000     1.0080   ; qtot -1.000
  1912          C    173      HSD      C   1912     0.510000    12.0110   ; qtot -0.490
  1913          O    173      HSD      O   1913    -0.510000    15.9990   ; qtot -1.000
  1914          N    174      PRO      N   1914    -0.290000    14.0070   ; qtot -1.290
  1915        CP3    174      PRO     CD   1915     0.000000    12.0110   ; qtot -1.290
  1916        HA2    174      PRO    HD1   1916     0.090000     1.0080   ; qtot -1.200
  1917        HA2    174      PRO    HD2   1917     0.090000     1.0080   ; qtot -1.110
  1918        CP1    174      PRO     CA   1918     0.020000    12.0110   ; qtot -1.090
  1919        HB1    174      PRO     HA   1919     0.090000     1.0080   ; qtot -1.000
  1920        CP2    174      PRO     CB   1920    -0.180000    12.0110   ; qtot -1.180
  1921        HA2    174      PRO    HB1   1921     0.090000     1.0080   ; qtot -1.090
  1922        HA2    174      PRO    HB2   1922     0.090000     1.0080   ; qtot -1.000
  1923        CP2    174      PRO     CG   1923    -0.180000    12.0110   ; qtot -1.180
  1924        HA2    174      PRO    HG1   1924     0.090000     1.0080   ; qtot -1.090
  1925        HA2    174      PRO    HG2   1925     0.090000     1.0080   ; qtot -1.000
  1926          C    174      PRO      C   1926     0.510000    12.0110   ; qtot -0.490
  1927          O    174      PRO      O   1927    -0.510000    15.9990   ; qtot -1.000
  1928        NH1    175      PHE      N   1928    -0.470000    14.0070   ; qtot -1.470
  1929          H    175      PHE     HN   1929     0.310000     1.0080   ; qtot -1.160
  1930        CT1    175      PHE     CA   1930     0.070000    12.0110   ; qtot -1.090
  1931        HB1    175      PHE     HA   1931     0.090000     1.0080   ; qtot -1.000
  1932        CT2    175      PHE     CB   1932    -0.180000    12.0110   ; qtot -1.180
  1933        HA2    175      PHE    HB1   1933     0.090000     1.0080   ; qtot -1.090
  1934        HA2    175      PHE    HB2   1934     0.090000     1.0080   ; qtot -1.000
  1935         CA    175      PHE     CG   1935     0.000000    12.0110   ; qtot -1.000
  1936         CA    175      PHE    CD1   1936    -0.115000    12.0110   ; qtot -1.115
  1937         HP    175      PHE    HD1   1937     0.115000     1.0080   ; qtot -1.000
  1938         CA    175      PHE    CE1   1938    -0.115000    12.0110   ; qtot -1.115
  1939         HP    175      PHE    HE1   1939     0.115000     1.0080   ; qtot -1.000
  1940         CA    175      PHE     CZ   1940    -0.115000    12.0110   ; qtot -1.115
  1941         HP    175      PHE     HZ   1941     0.115000     1.0080   ; qtot -1.000
  1942         CA    175      PHE    CD2   1942    -0.115000    12.0110   ; qtot -1.115
  1943         HP    175      PHE    HD2   1943     0.115000     1.0080   ; qtot -1.000
  1944         CA    175      PHE    CE2   1944    -0.115000    12.0110   ; qtot -1.115
  1945         HP    175      PHE    HE2   1945     0.115000     1.0080   ; qtot -1.000
  1946          C    175      PHE      C   1946     0.510000    12.0110   ; qtot -0.490
  1947          O    175      PHE      O   1947    -0.510000    15.9990   ; qtot -1.000
  1948        NH1    176      LYS      N   1948    -0.470000    14.0070   ; qtot -1.470
  1949          H    176      LYS     HN   1949     0.310000     1.0080   ; qtot -1.160
  1950        CT1    176      LYS     CA   1950     0.070000    12.0110   ; qtot -1.090
  1951        HB1    176      LYS     HA   1951     0.090000     1.0080   ; qtot -1.000
  1952        CT2    176      LYS     CB   1952    -0.180000    12.0110   ; qtot -1.180
  1953        HA2    176      LYS    HB1   1953     0.090000     1.0080   ; qtot -1.090
  1954        HA2    176      LYS    HB2   1954     0.090000     1.0080   ; qtot -1.000
  1955        CT2    176      LYS     CG   1955    -0.180000    12.0110   ; qtot -1.180
  1956        HA2    176      LYS    HG1   1956     0.090000     1.0080   ; qtot -1.090
  1957        HA2    176      LYS    HG2   1957     0.090000     1.0080   ; qtot -1.000
  1958        CT2    176      LYS     CD   1958    -0.180000    12.0110   ; qtot -1.180
  1959        HA2    176      LYS    HD1   1959     0.090000     1.0080   ; qtot -1.090
  1960        HA2    176      LYS    HD2   1960     0.090000     1.0080   ; qtot -1.000
  1961        CT2    176      LYS     CE   1961     0.210000    12.0110   ; qtot -0.790
  1962        HA2    176      LYS    HE1   1962     0.050000     1.0080   ; qtot -0.740
  1963        HA2    176      LYS    HE2   1963     0.050000     1.0080   ; qtot -0.690
  1964        NH3    176      LYS     NZ   1964    -0.300000    14.0070   ; qtot -0.990
  1965         HC    176      LYS    HZ1   1965     0.330000     1.0080   ; qtot -0.660
  1966         HC    176      LYS    HZ2   1966     0.330000     1.0080   ; qtot -0.330
  1967         HC    176      LYS    HZ3   1967     0.330000     1.0080   ; qtot -0.000
  1968          C    176      LYS      C   1968     0.510000    12.0110   ; qtot  0.510
  1969          O    176      LYS      O   1969    -0.510000    15.9990   ; qtot -0.000
  1970        NH1    177      ALA      N   1970    -0.470000    14.0070   ; qtot -0.470
  1971          H    177      ALA     HN   1971     0.310000     1.0080   ; qtot -0.160
  1972        CT1    177      ALA     CA   1972     0.070000    12.0110   ; qtot -0.090
  1973        HB1    177      ALA     HA   1973     0.090000     1.0080   ; qtot -0.000
  1974        CT3    177      ALA     CB   1974    -0.270000    12.0110   ; qtot -0.270
  1975        HA3    177      ALA    HB1   1975     0.090000     1.0080   ; qtot -0.180
  1976        HA3    177      ALA    HB2   1976     0.090000     1.0080   ; qtot -0.090
  1977        HA3    177      ALA    HB3   1977     0.090000     1.0080   ; qtot -0.000
  1978          C    177      ALA      C   1978     0.510000    12.0110   ; qtot  0.510
  1979          O    177      ALA      O   1979    -0.510000    15.9990   ; qtot -0.000
  1980        NH1    178      LYS      N   1980    -0.470000    14.0070   ; qtot -0.470
  1981          H    178      LYS     HN   1981     0.310000     1.0080   ; qtot -0.160
  1982        CT1    178      LYS     CA   1982     0.070000    12.0110   ; qtot -0.090
  1983        HB1    178      LYS     HA   1983     0.090000     1.0080   ; qtot -0.000
  1984        CT2    178      LYS     CB   1984    -0.180000    12.0110   ; qtot -0.180
  1985        HA2    178      LYS    HB1   1985     0.090000     1.0080   ; qtot -0.090
  1986        HA2    178      LYS    HB2   1986     0.090000     1.0080   ; qtot -0.000
  1987        CT2    178      LYS     CG   1987    -0.180000    12.0110   ; qtot -0.180
  1988        HA2    178      LYS    HG1   1988     0.090000     1.0080   ; qtot -0.090
  1989        HA2    178      LYS    HG2   1989     0.090000     1.0080   ; qtot -0.000
  1990        CT2    178      LYS     CD   1990    -0.180000    12.0110   ; qtot -0.180
  1991        HA2    178      LYS    HD1   1991     0.090000     1.0080   ; qtot -0.090
  1992        HA2    178      LYS    HD2   1992     0.090000     1.0080   ; qtot -0.000
  1993        CT2    178      LYS     CE   1993     0.210000    12.0110   ; qtot  0.210
  1994        HA2    178      LYS    HE1   1994     0.050000     1.0080   ; qtot  0.260
  1995        HA2    178      LYS    HE2   1995     0.050000     1.0080   ; qtot  0.310
  1996        NH3    178      LYS     NZ   1996    -0.300000    14.0070   ; qtot  0.010
  1997         HC    178      LYS    HZ1   1997     0.330000     1.0080   ; qtot  0.340
  1998         HC    178      LYS    HZ2   1998     0.330000     1.0080   ; qtot  0.670
  1999         HC    178      LYS    HZ3   1999     0.330000     1.0080   ; qtot  1.000
  2000          C    178      LYS      C   2000     0.510000    12.0110   ; qtot  1.510
  2001          O    178      LYS      O   2001    -0.510000    15.9990   ; qtot  1.000
  2002        NH1    179      THR      N   2002    -0.470000    14.0070   ; qtot  0.530
  2003          H    179      THR     HN   2003     0.310000     1.0080   ; qtot  0.840
  2004        CT1    179      THR     CA   2004     0.070000    12.0110   ; qtot  0.910
  2005        HB1    179      THR     HA   2005     0.090000     1.0080   ; qtot  1.000
  2006        CT1    179      THR     CB   2006     0.140000    12.0110   ; qtot  1.140
  2007        HA1    179      THR     HB   2007     0.090000     1.0080   ; qtot  1.230
  2008        OH1    179      THR    OG1   2008    -0.660000    15.9990   ; qtot  0.570
  2009          H    179      THR    HG1   2009     0.430000     1.0080   ; qtot  1.000
  2010        CT3    179      THR    CG2   2010    -0.270000    12.0110   ; qtot  0.730
  2011        HA3    179      THR   HG21   2011     0.090000     1.0080   ; qtot  0.820
  2012        HA3    179      THR   HG22   2012     0.090000     1.0080   ; qtot  0.910
  2013        HA3    179      THR   HG23   2013     0.090000     1.0080   ; qtot  1.000
  2014          C    179      THR      C   2014     0.510000    12.0110   ; qtot  1.510
  2015          O    179      THR      O   2015    -0.510000    15.9990   ; qtot  1.000
  2016        NH1    180      LEU      N   2016    -0.470000    14.0070   ; qtot  0.530
  2017          H    180      LEU     HN   2017     0.310000     1.0080   ; qtot  0.840
  2018        CT1    180      LEU     CA   2018     0.070000    12.0110   ; qtot  0.910
  2019        HB1    180      LEU     HA   2019     0.090000     1.0080   ; qtot  1.000
  2020        CT2    180      LEU     CB   2020    -0.180000    12.0110   ; qtot  0.820
  2021        HA2    180      LEU    HB1   2021     0.090000     1.0080   ; qtot  0.910
  2022        HA2    180      LEU    HB2   2022     0.090000     1.0080   ; qtot  1.000
  2023        CT1    180      LEU     CG   2023    -0.090000    12.0110   ; qtot  0.910
  2024        HA1    180      LEU     HG   2024     0.090000     1.0080   ; qtot  1.000
  2025        CT3    180      LEU    CD1   2025    -0.270000    12.0110   ; qtot  0.730
  2026        HA3    180      LEU   HD11   2026     0.090000     1.0080   ; qtot  0.820
  2027        HA3    180      LEU   HD12   2027     0.090000     1.0080   ; qtot  0.910
  2028        HA3    180      LEU   HD13   2028     0.090000     1.0080   ; qtot  1.000
  2029        CT3    180      LEU    CD2   2029    -0.270000    12.0110   ; qtot  0.730
  2030        HA3    180      LEU   HD21   2030     0.090000     1.0080   ; qtot  0.820
  2031        HA3    180      LEU   HD22   2031     0.090000     1.0080   ; qtot  0.910
  2032        HA3    180      LEU   HD23   2032     0.090000     1.0080   ; qtot  1.000
  2033          C    180      LEU      C   2033     0.510000    12.0110   ; qtot  1.510
  2034          O    180      LEU      O   2034    -0.510000    15.9990   ; qtot  1.000
  2035        NH1    181      MET      N   2035    -0.470000    14.0070   ; qtot  0.530
  2036          H    181      MET     HN   2036     0.310000     1.0080   ; qtot  0.840
  2037        CT1    181      MET     CA   2037     0.070000    12.0110   ; qtot  0.910
  2038        HB1    181      MET     HA   2038     0.090000     1.0080   ; qtot  1.000
  2039        CT2    181      MET     CB   2039    -0.180000    12.0110   ; qtot  0.820
  2040        HA2    181      MET    HB1   2040     0.090000     1.0080   ; qtot  0.910
  2041        HA2    181      MET    HB2   2041     0.090000     1.0080   ; qtot  1.000
  2042        CT2    181      MET     CG   2042    -0.140000    12.0110   ; qtot  0.860
  2043        HA2    181      MET    HG1   2043     0.090000     1.0080   ; qtot  0.950
  2044        HA2    181      MET    HG2   2044     0.090000     1.0080   ; qtot  1.040
  2045          S    181      MET     SD   2045    -0.090000    32.0600   ; qtot  0.950
  2046        CT3    181      MET     CE   2046    -0.220000    12.0110   ; qtot  0.730
  2047        HA3    181      MET    HE1   2047     0.090000     1.0080   ; qtot  0.820
  2048        HA3    181      MET    HE2   2048     0.090000     1.0080   ; qtot  0.910
  2049        HA3    181      MET    HE3   2049     0.090000     1.0080   ; qtot  1.000
  2050          C    181      MET      C   2050     0.510000    12.0110   ; qtot  1.510
  2051          O    181      MET      O   2051    -0.510000    15.9990   ; qtot  1.000
  2052        NH1    182      SER      N   2052    -0.470000    14.0070   ; qtot  0.530
  2053          H    182      SER     HN   2053     0.310000     1.0080   ; qtot  0.840
  2054        CT1    182      SER     CA   2054     0.070000    12.0110   ; qtot  0.910
  2055        HB1    182      SER     HA   2055     0.090000     1.0080   ; qtot  1.000
  2056        CT2    182      SER     CB   2056     0.050000    12.0110   ; qtot  1.050
  2057        HA2    182      SER    HB1   2057     0.090000     1.0080   ; qtot  1.140
  2058        HA2    182      SER    HB2   2058     0.090000     1.0080   ; qtot  1.230
  2059        OH1    182      SER     OG   2059    -0.660000    15.9990   ; qtot  0.570
  2060          H    182      SER    HG1   2060     0.430000     1.0080   ; qtot  1.000
  2061          C    182      SER      C   2061     0.510000    12.0110   ; qtot  1.510
  2062          O    182      SER      O   2062    -0.510000    15.9990   ; qtot  1.000
  2063        NH1    183      ARG      N   2063    -0.470000    14.0070   ; qtot  0.530
  2064          H    183      ARG     HN   2064     0.310000     1.0080   ; qtot  0.840
  2065        CT1    183      ARG     CA   2065     0.070000    12.0110   ; qtot  0.910
  2066        HB1    183      ARG     HA   2066     0.090000     1.0080   ; qtot  1.000
  2067        CT2    183      ARG     CB   2067    -0.180000    12.0110   ; qtot  0.820
  2068        HA2    183      ARG    HB1   2068     0.090000     1.0080   ; qtot  0.910
  2069        HA2    183      ARG    HB2   2069     0.090000     1.0080   ; qtot  1.000
  2070        CT2    183      ARG     CG   2070    -0.180000    12.0110   ; qtot  0.820
  2071        HA2    183      ARG    HG1   2071     0.090000     1.0080   ; qtot  0.910
  2072        HA2    183      ARG    HG2   2072     0.090000     1.0080   ; qtot  1.000
  2073        CT2    183      ARG     CD   2073     0.200000    12.0110   ; qtot  1.200
  2074        HA2    183      ARG    HD1   2074     0.090000     1.0080   ; qtot  1.290
  2075        HA2    183      ARG    HD2   2075     0.090000     1.0080   ; qtot  1.380
  2076        NC2    183      ARG     NE   2076    -0.700000    14.0070   ; qtot  0.680
  2077         HC    183      ARG     HE   2077     0.440000     1.0080   ; qtot  1.120
  2078          C    183      ARG     CZ   2078     0.640000    12.0110   ; qtot  1.760
  2079        NC2    183      ARG    NH1   2079    -0.800000    14.0070   ; qtot  0.960
  2080         HC    183      ARG   HH11   2080     0.460000     1.0080   ; qtot  1.420
  2081         HC    183      ARG   HH12   2081     0.460000     1.0080   ; qtot  1.880
  2082        NC2    183      ARG    NH2   2082    -0.800000    14.0070   ; qtot  1.080
  2083         HC    183      ARG   HH21   2083     0.460000     1.0080   ; qtot  1.540
  2084         HC    183      ARG   HH22   2084     0.460000     1.0080   ; qtot  2.000
  2085          C    183      ARG      C   2085     0.510000    12.0110   ; qtot  2.510
  2086          O    183      ARG      O   2086    -0.510000    15.9990   ; qtot  2.000
  2087        NH1    184      SER      N   2087    -0.470000    14.0070   ; qtot  1.530
  2088          H    184      SER     HN   2088     0.310000     1.0080   ; qtot  1.840
  2089        CT1    184      SER     CA   2089     0.070000    12.0110   ; qtot  1.910
  2090        HB1    184      SER     HA   2090     0.090000     1.0080   ; qtot  2.000
  2091        CT2    184      SER     CB   2091     0.050000    12.0110   ; qtot  2.050
  2092        HA2    184      SER    HB1   2092     0.090000     1.0080   ; qtot  2.140
  2093        HA2    184      SER    HB2   2093     0.090000     1.0080   ; qtot  2.230
  2094        OH1    184      SER     OG   2094    -0.660000    15.9990   ; qtot  1.570
  2095          H    184      SER    HG1   2095     0.430000     1.0080   ; qtot  2.000
  2096          C    184      SER      C   2096     0.510000    12.0110   ; qtot  2.510
  2097          O    184      SER      O   2097    -0.510000    15.9990   ; qtot  2.000
  2098        NH1    185      ARG      N   2098    -0.470000    14.0070   ; qtot  1.530
  2099          H    185      ARG     HN   2099     0.310000     1.0080   ; qtot  1.840
  2100        CT1    185      ARG     CA   2100     0.070000    12.0110   ; qtot  1.910
  2101        HB1    185      ARG     HA   2101     0.090000     1.0080   ; qtot  2.000
  2102        CT2    185      ARG     CB   2102    -0.180000    12.0110   ; qtot  1.820
  2103        HA2    185      ARG    HB1   2103     0.090000     1.0080   ; qtot  1.910
  2104        HA2    185      ARG    HB2   2104     0.090000     1.0080   ; qtot  2.000
  2105        CT2    185      ARG     CG   2105    -0.180000    12.0110   ; qtot  1.820
  2106        HA2    185      ARG    HG1   2106     0.090000     1.0080   ; qtot  1.910
  2107        HA2    185      ARG    HG2   2107     0.090000     1.0080   ; qtot  2.000
  2108        CT2    185      ARG     CD   2108     0.200000    12.0110   ; qtot  2.200
  2109        HA2    185      ARG    HD1   2109     0.090000     1.0080   ; qtot  2.290
  2110        HA2    185      ARG    HD2   2110     0.090000     1.0080   ; qtot  2.380
  2111        NC2    185      ARG     NE   2111    -0.700000    14.0070   ; qtot  1.680
  2112         HC    185      ARG     HE   2112     0.440000     1.0080   ; qtot  2.120
  2113          C    185      ARG     CZ   2113     0.640000    12.0110   ; qtot  2.760
  2114        NC2    185      ARG    NH1   2114    -0.800000    14.0070   ; qtot  1.960
  2115         HC    185      ARG   HH11   2115     0.460000     1.0080   ; qtot  2.420
  2116         HC    185      ARG   HH12   2116     0.460000     1.0080   ; qtot  2.880
  2117        NC2    185      ARG    NH2   2117    -0.800000    14.0070   ; qtot  2.080
  2118         HC    185      ARG   HH21   2118     0.460000     1.0080   ; qtot  2.540
  2119         HC    185      ARG   HH22   2119     0.460000     1.0080   ; qtot  3.000
  2120          C    185      ARG      C   2120     0.510000    12.0110   ; qtot  3.510
  2121          O    185      ARG      O   2121    -0.510000    15.9990   ; qtot  3.000
  2122        NH1    186      THR      N   2122    -0.470000    14.0070   ; qtot  2.530
  2123          H    186      THR     HN   2123     0.310000     1.0080   ; qtot  2.840
  2124        CT1    186      THR     CA   2124     0.070000    12.0110   ; qtot  2.910
  2125        HB1    186      THR     HA   2125     0.090000     1.0080   ; qtot  3.000
  2126        CT1    186      THR     CB   2126     0.140000    12.0110   ; qtot  3.140
  2127        HA1    186      THR     HB   2127     0.090000     1.0080   ; qtot  3.230
  2128        OH1    186      THR    OG1   2128    -0.660000    15.9990   ; qtot  2.570
  2129          H    186      THR    HG1   2129     0.430000     1.0080   ; qtot  3.000
  2130        CT3    186      THR    CG2   2130    -0.270000    12.0110   ; qtot  2.730
  2131        HA3    186      THR   HG21   2131     0.090000     1.0080   ; qtot  2.820
  2132        HA3    186      THR   HG22   2132     0.090000     1.0080   ; qtot  2.910
  2133        HA3    186      THR   HG23   2133     0.090000     1.0080   ; qtot  3.000
  2134          C    186      THR      C   2134     0.510000    12.0110   ; qtot  3.510
  2135          O    186      THR      O   2135    -0.510000    15.9990   ; qtot  3.000
  2136        NH1    187      LYS      N   2136    -0.470000    14.0070   ; qtot  2.530
  2137          H    187      LYS     HN   2137     0.310000     1.0080   ; qtot  2.840
  2138        CT1    187      LYS     CA   2138     0.070000    12.0110   ; qtot  2.910
  2139        HB1    187      LYS     HA   2139     0.090000     1.0080   ; qtot  3.000
  2140        CT2    187      LYS     CB   2140    -0.180000    12.0110   ; qtot  2.820
  2141        HA2    187      LYS    HB1   2141     0.090000     1.0080   ; qtot  2.910
  2142        HA2    187      LYS    HB2   2142     0.090000     1.0080   ; qtot  3.000
  2143        CT2    187      LYS     CG   2143    -0.180000    12.0110   ; qtot  2.820
  2144        HA2    187      LYS    HG1   2144     0.090000     1.0080   ; qtot  2.910
  2145        HA2    187      LYS    HG2   2145     0.090000     1.0080   ; qtot  3.000
  2146        CT2    187      LYS     CD   2146    -0.180000    12.0110   ; qtot  2.820
  2147        HA2    187      LYS    HD1   2147     0.090000     1.0080   ; qtot  2.910
  2148        HA2    187      LYS    HD2   2148     0.090000     1.0080   ; qtot  3.000
  2149        CT2    187      LYS     CE   2149     0.210000    12.0110   ; qtot  3.210
  2150        HA2    187      LYS    HE1   2150     0.050000     1.0080   ; qtot  3.260
  2151        HA2    187      LYS    HE2   2151     0.050000     1.0080   ; qtot  3.310
  2152        NH3    187      LYS     NZ   2152    -0.300000    14.0070   ; qtot  3.010
  2153         HC    187      LYS    HZ1   2153     0.330000     1.0080   ; qtot  3.340
  2154         HC    187      LYS    HZ2   2154     0.330000     1.0080   ; qtot  3.670
  2155         HC    187      LYS    HZ3   2155     0.330000     1.0080   ; qtot  4.000
  2156          C    187      LYS      C   2156     0.510000    12.0110   ; qtot  4.510
  2157          O    187      LYS      O   2157    -0.510000    15.9990   ; qtot  4.000
  2158        NH1    188      LYS      N   2158    -0.470000    14.0070   ; qtot  3.530
  2159          H    188      LYS     HN   2159     0.310000     1.0080   ; qtot  3.840
  2160        CT1    188      LYS     CA   2160     0.070000    12.0110   ; qtot  3.910
  2161        HB1    188      LYS     HA   2161     0.090000     1.0080   ; qtot  4.000
  2162        CT2    188      LYS     CB   2162    -0.180000    12.0110   ; qtot  3.820
  2163        HA2    188      LYS    HB1   2163     0.090000     1.0080   ; qtot  3.910
  2164        HA2    188      LYS    HB2   2164     0.090000     1.0080   ; qtot  4.000
  2165        CT2    188      LYS     CG   2165    -0.180000    12.0110   ; qtot  3.820
  2166        HA2    188      LYS    HG1   2166     0.090000     1.0080   ; qtot  3.910
  2167        HA2    188      LYS    HG2   2167     0.090000     1.0080   ; qtot  4.000
  2168        CT2    188      LYS     CD   2168    -0.180000    12.0110   ; qtot  3.820
  2169        HA2    188      LYS    HD1   2169     0.090000     1.0080   ; qtot  3.910
  2170        HA2    188      LYS    HD2   2170     0.090000     1.0080   ; qtot  4.000
  2171        CT2    188      LYS     CE   2171     0.210000    12.0110   ; qtot  4.210
  2172        HA2    188      LYS    HE1   2172     0.050000     1.0080   ; qtot  4.260
  2173        HA2    188      LYS    HE2   2173     0.050000     1.0080   ; qtot  4.310
  2174        NH3    188      LYS     NZ   2174    -0.300000    14.0070   ; qtot  4.010
  2175         HC    188      LYS    HZ1   2175     0.330000     1.0080   ; qtot  4.340
  2176         HC    188      LYS    HZ2   2176     0.330000     1.0080   ; qtot  4.670
  2177         HC    188      LYS    HZ3   2177     0.330000     1.0080   ; qtot  5.000
  2178          C    188      LYS      C   2178     0.510000    12.0110   ; qtot  5.510
  2179          O    188      LYS      O   2179    -0.510000    15.9990   ; qtot  5.000
  2180        NH1    189      PHE      N   2180    -0.470000    14.0070   ; qtot  4.530
  2181          H    189      PHE     HN   2181     0.310000     1.0080   ; qtot  4.840
  2182        CT1    189      PHE     CA   2182     0.070000    12.0110   ; qtot  4.910
  2183        HB1    189      PHE     HA   2183     0.090000     1.0080   ; qtot  5.000
  2184        CT2    189      PHE     CB   2184    -0.180000    12.0110   ; qtot  4.820
  2185        HA2    189      PHE    HB1   2185     0.090000     1.0080   ; qtot  4.910
  2186        HA2    189      PHE    HB2   2186     0.090000     1.0080   ; qtot  5.000
  2187         CA    189      PHE     CG   2187     0.000000    12.0110   ; qtot  5.000
  2188         CA    189      PHE    CD1   2188    -0.115000    12.0110   ; qtot  4.885
  2189         HP    189      PHE    HD1   2189     0.115000     1.0080   ; qtot  5.000
  2190         CA    189      PHE    CE1   2190    -0.115000    12.0110   ; qtot  4.885
  2191         HP    189      PHE    HE1   2191     0.115000     1.0080   ; qtot  5.000
  2192         CA    189      PHE     CZ   2192    -0.115000    12.0110   ; qtot  4.885
  2193         HP    189      PHE     HZ   2193     0.115000     1.0080   ; qtot  5.000
  2194         CA    189      PHE    CD2   2194    -0.115000    12.0110   ; qtot  4.885
  2195         HP    189      PHE    HD2   2195     0.115000     1.0080   ; qtot  5.000
  2196         CA    189      PHE    CE2   2196    -0.115000    12.0110   ; qtot  4.885
  2197         HP    189      PHE    HE2   2197     0.115000     1.0080   ; qtot  5.000
  2198          C    189      PHE      C   2198     0.510000    12.0110   ; qtot  5.510
  2199          O    189      PHE      O   2199    -0.510000    15.9990   ; qtot  5.000
  2200        NH1    190      ILE      N   2200    -0.470000    14.0070   ; qtot  4.530
  2201          H    190      ILE     HN   2201     0.310000     1.0080   ; qtot  4.840
  2202        CT1    190      ILE     CA   2202     0.070000    12.0110   ; qtot  4.910
  2203        HB1    190      ILE     HA   2203     0.090000     1.0080   ; qtot  5.000
  2204        CT1    190      ILE     CB   2204    -0.090000    12.0110   ; qtot  4.910
  2205        HA1    190      ILE     HB   2205     0.090000     1.0080   ; qtot  5.000
  2206        CT3    190      ILE    CG2   2206    -0.270000    12.0110   ; qtot  4.730
  2207        HA3    190      ILE   HG21   2207     0.090000     1.0080   ; qtot  4.820
  2208        HA3    190      ILE   HG22   2208     0.090000     1.0080   ; qtot  4.910
  2209        HA3    190      ILE   HG23   2209     0.090000     1.0080   ; qtot  5.000
  2210        CT2    190      ILE    CG1   2210    -0.180000    12.0110   ; qtot  4.820
  2211        HA2    190      ILE   HG11   2211     0.090000     1.0080   ; qtot  4.910
  2212        HA2    190      ILE   HG12   2212     0.090000     1.0080   ; qtot  5.000
  2213        CT3    190      ILE     CD   2213    -0.270000    12.0110   ; qtot  4.730
  2214        HA3    190      ILE    HD1   2214     0.090000     1.0080   ; qtot  4.820
  2215        HA3    190      ILE    HD2   2215     0.090000     1.0080   ; qtot  4.910
  2216        HA3    190      ILE    HD3   2216     0.090000     1.0080   ; qtot  5.000
  2217          C    190      ILE      C   2217     0.510000    12.0110   ; qtot  5.510
  2218          O    190      ILE      O   2218    -0.510000    15.9990   ; qtot  5.000
  2219        NH1    191      SER      N   2219    -0.470000    14.0070   ; qtot  4.530
  2220          H    191      SER     HN   2220     0.310000     1.0080   ; qtot  4.840
  2221        CT1    191      SER     CA   2221     0.070000    12.0110   ; qtot  4.910
  2222        HB1    191      SER     HA   2222     0.090000     1.0080   ; qtot  5.000
  2223        CT2    191      SER     CB   2223     0.050000    12.0110   ; qtot  5.050
  2224        HA2    191      SER    HB1   2224     0.090000     1.0080   ; qtot  5.140
  2225        HA2    191      SER    HB2   2225     0.090000     1.0080   ; qtot  5.230
  2226        OH1    191      SER     OG   2226    -0.660000    15.9990   ; qtot  4.570
  2227          H    191      SER    HG1   2227     0.430000     1.0080   ; qtot  5.000
  2228          C    191      SER      C   2228     0.510000    12.0110   ; qtot  5.510
  2229          O    191      SER      O   2229    -0.510000    15.9990   ; qtot  5.000
  2230        NH1    192      ALA      N   2230    -0.470000    14.0070   ; qtot  4.530
  2231          H    192      ALA     HN   2231     0.310000     1.0080   ; qtot  4.840
  2232        CT1    192      ALA     CA   2232     0.070000    12.0110   ; qtot  4.910
  2233        HB1    192      ALA     HA   2233     0.090000     1.0080   ; qtot  5.000
  2234        CT3    192      ALA     CB   2234    -0.270000    12.0110   ; qtot  4.730
  2235        HA3    192      ALA    HB1   2235     0.090000     1.0080   ; qtot  4.820
  2236        HA3    192      ALA    HB2   2236     0.090000     1.0080   ; qtot  4.910
  2237        HA3    192      ALA    HB3   2237     0.090000     1.0080   ; qtot  5.000
  2238          C    192      ALA      C   2238     0.510000    12.0110   ; qtot  5.510
  2239          O    192      ALA      O   2239    -0.510000    15.9990   ; qtot  5.000
  2240        NH1    193      ILE      N   2240    -0.470000    14.0070   ; qtot  4.530
  2241          H    193      ILE     HN   2241     0.310000     1.0080   ; qtot  4.840
  2242        CT1    193      ILE     CA   2242     0.070000    12.0110   ; qtot  4.910
  2243        HB1    193      ILE     HA   2243     0.090000     1.0080   ; qtot  5.000
  2244        CT1    193      ILE     CB   2244    -0.090000    12.0110   ; qtot  4.910
  2245        HA1    193      ILE     HB   2245     0.090000     1.0080   ; qtot  5.000
  2246        CT3    193      ILE    CG2   2246    -0.270000    12.0110   ; qtot  4.730
  2247        HA3    193      ILE   HG21   2247     0.090000     1.0080   ; qtot  4.820
  2248        HA3    193      ILE   HG22   2248     0.090000     1.0080   ; qtot  4.910
  2249        HA3    193      ILE   HG23   2249     0.090000     1.0080   ; qtot  5.000
  2250        CT2    193      ILE    CG1   2250    -0.180000    12.0110   ; qtot  4.820
  2251        HA2    193      ILE   HG11   2251     0.090000     1.0080   ; qtot  4.910
  2252        HA2    193      ILE   HG12   2252     0.090000     1.0080   ; qtot  5.000
  2253        CT3    193      ILE     CD   2253    -0.270000    12.0110   ; qtot  4.730
  2254        HA3    193      ILE    HD1   2254     0.090000     1.0080   ; qtot  4.820
  2255        HA3    193      ILE    HD2   2255     0.090000     1.0080   ; qtot  4.910
  2256        HA3    193      ILE    HD3   2256     0.090000     1.0080   ; qtot  5.000
  2257          C    193      ILE      C   2257     0.510000    12.0110   ; qtot  5.510
  2258          O    193      ILE      O   2258    -0.510000    15.9990   ; qtot  5.000
  2259        NH1    194      TRP      N   2259    -0.470000    14.0070   ; qtot  4.530
  2260          H    194      TRP     HN   2260     0.310000     1.0080   ; qtot  4.840
  2261        CT1    194      TRP     CA   2261     0.070000    12.0110   ; qtot  4.910
  2262        HB1    194      TRP     HA   2262     0.090000     1.0080   ; qtot  5.000
  2263        CT2    194      TRP     CB   2263    -0.180000    12.0110   ; qtot  4.820
  2264        HA2    194      TRP    HB1   2264     0.090000     1.0080   ; qtot  4.910
  2265        HA2    194      TRP    HB2   2265     0.090000     1.0080   ; qtot  5.000
  2266         CY    194      TRP     CG   2266    -0.030000    12.0110   ; qtot  4.970
  2267         CA    194      TRP    CD1   2267    -0.150000    12.0110   ; qtot  4.820
  2268         HP    194      TRP    HD1   2268     0.220000     1.0080   ; qtot  5.040
  2269         NY    194      TRP    NE1   2269    -0.510000    14.0070   ; qtot  4.530
  2270          H    194      TRP    HE1   2270     0.370000     1.0080   ; qtot  4.900
  2271        CPT    194      TRP    CE2   2271     0.240000    12.0110   ; qtot  5.140
  2272        CPT    194      TRP    CD2   2272     0.110000    12.0110   ; qtot  5.250
  2273        CAI    194      TRP    CE3   2273    -0.250000    12.0110   ; qtot  5.000
  2274         HP    194      TRP    HE3   2274     0.170000     1.0080   ; qtot  5.170
  2275         CA    194      TRP    CZ3   2275    -0.200000    12.0110   ; qtot  4.970
  2276         HP    194      TRP    HZ3   2276     0.140000     1.0080   ; qtot  5.110
  2277        CAI    194      TRP    CZ2   2277    -0.270000    12.0110   ; qtot  4.840
  2278         HP    194      TRP    HZ2   2278     0.160000     1.0080   ; qtot  5.000
  2279         CA    194      TRP    CH2   2279    -0.140000    12.0110   ; qtot  4.860
  2280         HP    194      TRP    HH2   2280     0.140000     1.0080   ; qtot  5.000
  2281          C    194      TRP      C   2281     0.510000    12.0110   ; qtot  5.510
  2282          O    194      TRP      O   2282    -0.510000    15.9990   ; qtot  5.000
  2283        NH1    195      LEU      N   2283    -0.470000    14.0070   ; qtot  4.530
  2284          H    195      LEU     HN   2284     0.310000     1.0080   ; qtot  4.840
  2285        CT1    195      LEU     CA   2285     0.070000    12.0110   ; qtot  4.910
  2286        HB1    195      LEU     HA   2286     0.090000     1.0080   ; qtot  5.000
  2287        CT2    195      LEU     CB   2287    -0.180000    12.0110   ; qtot  4.820
  2288        HA2    195      LEU    HB1   2288     0.090000     1.0080   ; qtot  4.910
  2289        HA2    195      LEU    HB2   2289     0.090000     1.0080   ; qtot  5.000
  2290        CT1    195      LEU     CG   2290    -0.090000    12.0110   ; qtot  4.910
  2291        HA1    195      LEU     HG   2291     0.090000     1.0080   ; qtot  5.000
  2292        CT3    195      LEU    CD1   2292    -0.270000    12.0110   ; qtot  4.730
  2293        HA3    195      LEU   HD11   2293     0.090000     1.0080   ; qtot  4.820
  2294        HA3    195      LEU   HD12   2294     0.090000     1.0080   ; qtot  4.910
  2295        HA3    195      LEU   HD13   2295     0.090000     1.0080   ; qtot  5.000
  2296        CT3    195      LEU    CD2   2296    -0.270000    12.0110   ; qtot  4.730
  2297        HA3    195      LEU   HD21   2297     0.090000     1.0080   ; qtot  4.820
  2298        HA3    195      LEU   HD22   2298     0.090000     1.0080   ; qtot  4.910
  2299        HA3    195      LEU   HD23   2299     0.090000     1.0080   ; qtot  5.000
  2300          C    195      LEU      C   2300     0.510000    12.0110   ; qtot  5.510
  2301          O    195      LEU      O   2301    -0.510000    15.9990   ; qtot  5.000
  2302        NH1    196      ALA      N   2302    -0.470000    14.0070   ; qtot  4.530
  2303          H    196      ALA     HN   2303     0.310000     1.0080   ; qtot  4.840
  2304        CT1    196      ALA     CA   2304     0.070000    12.0110   ; qtot  4.910
  2305        HB1    196      ALA     HA   2305     0.090000     1.0080   ; qtot  5.000
  2306        CT3    196      ALA     CB   2306    -0.270000    12.0110   ; qtot  4.730
  2307        HA3    196      ALA    HB1   2307     0.090000     1.0080   ; qtot  4.820
  2308        HA3    196      ALA    HB2   2308     0.090000     1.0080   ; qtot  4.910
  2309        HA3    196      ALA    HB3   2309     0.090000     1.0080   ; qtot  5.000
  2310          C    196      ALA      C   2310     0.510000    12.0110   ; qtot  5.510
  2311          O    196      ALA      O   2311    -0.510000    15.9990   ; qtot  5.000
  2312        NH1    197      SER      N   2312    -0.470000    14.0070   ; qtot  4.530
  2313          H    197      SER     HN   2313     0.310000     1.0080   ; qtot  4.840
  2314        CT1    197      SER     CA   2314     0.070000    12.0110   ; qtot  4.910
  2315        HB1    197      SER     HA   2315     0.090000     1.0080   ; qtot  5.000
  2316        CT2    197      SER     CB   2316     0.050000    12.0110   ; qtot  5.050
  2317        HA2    197      SER    HB1   2317     0.090000     1.0080   ; qtot  5.140
  2318        HA2    197      SER    HB2   2318     0.090000     1.0080   ; qtot  5.230
  2319        OH1    197      SER     OG   2319    -0.660000    15.9990   ; qtot  4.570
  2320          H    197      SER    HG1   2320     0.430000     1.0080   ; qtot  5.000
  2321          C    197      SER      C   2321     0.510000    12.0110   ; qtot  5.510
  2322          O    197      SER      O   2322    -0.510000    15.9990   ; qtot  5.000
  2323        NH1    198      ALA      N   2323    -0.470000    14.0070   ; qtot  4.530
  2324          H    198      ALA     HN   2324     0.310000     1.0080   ; qtot  4.840
  2325        CT1    198      ALA     CA   2325     0.070000    12.0110   ; qtot  4.910
  2326        HB1    198      ALA     HA   2326     0.090000     1.0080   ; qtot  5.000
  2327        CT3    198      ALA     CB   2327    -0.270000    12.0110   ; qtot  4.730
  2328        HA3    198      ALA    HB1   2328     0.090000     1.0080   ; qtot  4.820
  2329        HA3    198      ALA    HB2   2329     0.090000     1.0080   ; qtot  4.910
  2330        HA3    198      ALA    HB3   2330     0.090000     1.0080   ; qtot  5.000
  2331          C    198      ALA      C   2331     0.510000    12.0110   ; qtot  5.510
  2332          O    198      ALA      O   2332    -0.510000    15.9990   ; qtot  5.000
  2333        NH1    199      LEU      N   2333    -0.470000    14.0070   ; qtot  4.530
  2334          H    199      LEU     HN   2334     0.310000     1.0080   ; qtot  4.840
  2335        CT1    199      LEU     CA   2335     0.070000    12.0110   ; qtot  4.910
  2336        HB1    199      LEU     HA   2336     0.090000     1.0080   ; qtot  5.000
  2337        CT2    199      LEU     CB   2337    -0.180000    12.0110   ; qtot  4.820
  2338        HA2    199      LEU    HB1   2338     0.090000     1.0080   ; qtot  4.910
  2339        HA2    199      LEU    HB2   2339     0.090000     1.0080   ; qtot  5.000
  2340        CT1    199      LEU     CG   2340    -0.090000    12.0110   ; qtot  4.910
  2341        HA1    199      LEU     HG   2341     0.090000     1.0080   ; qtot  5.000
  2342        CT3    199      LEU    CD1   2342    -0.270000    12.0110   ; qtot  4.730
  2343        HA3    199      LEU   HD11   2343     0.090000     1.0080   ; qtot  4.820
  2344        HA3    199      LEU   HD12   2344     0.090000     1.0080   ; qtot  4.910
  2345        HA3    199      LEU   HD13   2345     0.090000     1.0080   ; qtot  5.000
  2346        CT3    199      LEU    CD2   2346    -0.270000    12.0110   ; qtot  4.730
  2347        HA3    199      LEU   HD21   2347     0.090000     1.0080   ; qtot  4.820
  2348        HA3    199      LEU   HD22   2348     0.090000     1.0080   ; qtot  4.910
  2349        HA3    199      LEU   HD23   2349     0.090000     1.0080   ; qtot  5.000
  2350          C    199      LEU      C   2350     0.510000    12.0110   ; qtot  5.510
  2351          O    199      LEU      O   2351    -0.510000    15.9990   ; qtot  5.000
  2352        NH1    200      LEU      N   2352    -0.470000    14.0070   ; qtot  4.530
  2353          H    200      LEU     HN   2353     0.310000     1.0080   ; qtot  4.840
  2354        CT1    200      LEU     CA   2354     0.070000    12.0110   ; qtot  4.910
  2355        HB1    200      LEU     HA   2355     0.090000     1.0080   ; qtot  5.000
  2356        CT2    200      LEU     CB   2356    -0.180000    12.0110   ; qtot  4.820
  2357        HA2    200      LEU    HB1   2357     0.090000     1.0080   ; qtot  4.910
  2358        HA2    200      LEU    HB2   2358     0.090000     1.0080   ; qtot  5.000
  2359        CT1    200      LEU     CG   2359    -0.090000    12.0110   ; qtot  4.910
  2360        HA1    200      LEU     HG   2360     0.090000     1.0080   ; qtot  5.000
  2361        CT3    200      LEU    CD1   2361    -0.270000    12.0110   ; qtot  4.730
  2362        HA3    200      LEU   HD11   2362     0.090000     1.0080   ; qtot  4.820
  2363        HA3    200      LEU   HD12   2363     0.090000     1.0080   ; qtot  4.910
  2364        HA3    200      LEU   HD13   2364     0.090000     1.0080   ; qtot  5.000
  2365        CT3    200      LEU    CD2   2365    -0.270000    12.0110   ; qtot  4.730
  2366        HA3    200      LEU   HD21   2366     0.090000     1.0080   ; qtot  4.820
  2367        HA3    200      LEU   HD22   2367     0.090000     1.0080   ; qtot  4.910
  2368        HA3    200      LEU   HD23   2368     0.090000     1.0080   ; qtot  5.000
  2369          C    200      LEU      C   2369     0.510000    12.0110   ; qtot  5.510
  2370          O    200      LEU      O   2370    -0.510000    15.9990   ; qtot  5.000
  2371        NH1    201      ALA      N   2371    -0.470000    14.0070   ; qtot  4.530
  2372          H    201      ALA     HN   2372     0.310000     1.0080   ; qtot  4.840
  2373        CT1    201      ALA     CA   2373     0.070000    12.0110   ; qtot  4.910
  2374        HB1    201      ALA     HA   2374     0.090000     1.0080   ; qtot  5.000
  2375        CT3    201      ALA     CB   2375    -0.270000    12.0110   ; qtot  4.730
  2376        HA3    201      ALA    HB1   2376     0.090000     1.0080   ; qtot  4.820
  2377        HA3    201      ALA    HB2   2377     0.090000     1.0080   ; qtot  4.910
  2378        HA3    201      ALA    HB3   2378     0.090000     1.0080   ; qtot  5.000
  2379          C    201      ALA      C   2379     0.510000    12.0110   ; qtot  5.510
  2380          O    201      ALA      O   2380    -0.510000    15.9990   ; qtot  5.000
  2381        NH1    202      ILE      N   2381    -0.470000    14.0070   ; qtot  4.530
  2382          H    202      ILE     HN   2382     0.310000     1.0080   ; qtot  4.840
  2383        CT1    202      ILE     CA   2383     0.070000    12.0110   ; qtot  4.910
  2384        HB1    202      ILE     HA   2384     0.090000     1.0080   ; qtot  5.000
  2385        CT1    202      ILE     CB   2385    -0.090000    12.0110   ; qtot  4.910
  2386        HA1    202      ILE     HB   2386     0.090000     1.0080   ; qtot  5.000
  2387        CT3    202      ILE    CG2   2387    -0.270000    12.0110   ; qtot  4.730
  2388        HA3    202      ILE   HG21   2388     0.090000     1.0080   ; qtot  4.820
  2389        HA3    202      ILE   HG22   2389     0.090000     1.0080   ; qtot  4.910
  2390        HA3    202      ILE   HG23   2390     0.090000     1.0080   ; qtot  5.000
  2391        CT2    202      ILE    CG1   2391    -0.180000    12.0110   ; qtot  4.820
  2392        HA2    202      ILE   HG11   2392     0.090000     1.0080   ; qtot  4.910
  2393        HA2    202      ILE   HG12   2393     0.090000     1.0080   ; qtot  5.000
  2394        CT3    202      ILE     CD   2394    -0.270000    12.0110   ; qtot  4.730
  2395        HA3    202      ILE    HD1   2395     0.090000     1.0080   ; qtot  4.820
  2396        HA3    202      ILE    HD2   2396     0.090000     1.0080   ; qtot  4.910
  2397        HA3    202      ILE    HD3   2397     0.090000     1.0080   ; qtot  5.000
  2398          C    202      ILE      C   2398     0.510000    12.0110   ; qtot  5.510
  2399          O    202      ILE      O   2399    -0.510000    15.9990   ; qtot  5.000
  2400          N    203      PRO      N   2400    -0.290000    14.0070   ; qtot  4.710
  2401        CP3    203      PRO     CD   2401     0.000000    12.0110   ; qtot  4.710
  2402        HA2    203      PRO    HD1   2402     0.090000     1.0080   ; qtot  4.800
  2403        HA2    203      PRO    HD2   2403     0.090000     1.0080   ; qtot  4.890
  2404        CP1    203      PRO     CA   2404     0.020000    12.0110   ; qtot  4.910
  2405        HB1    203      PRO     HA   2405     0.090000     1.0080   ; qtot  5.000
  2406        CP2    203      PRO     CB   2406    -0.180000    12.0110   ; qtot  4.820
  2407        HA2    203      PRO    HB1   2407     0.090000     1.0080   ; qtot  4.910
  2408        HA2    203      PRO    HB2   2408     0.090000     1.0080   ; qtot  5.000
  2409        CP2    203      PRO     CG   2409    -0.180000    12.0110   ; qtot  4.820
  2410        HA2    203      PRO    HG1   2410     0.090000     1.0080   ; qtot  4.910
  2411        HA2    203      PRO    HG2   2411     0.090000     1.0080   ; qtot  5.000
  2412          C    203      PRO      C   2412     0.510000    12.0110   ; qtot  5.510
  2413          O    203      PRO      O   2413    -0.510000    15.9990   ; qtot  5.000
  2414        NH1    204      MET      N   2414    -0.470000    14.0070   ; qtot  4.530
  2415          H    204      MET     HN   2415     0.310000     1.0080   ; qtot  4.840
  2416        CT1    204      MET     CA   2416     0.070000    12.0110   ; qtot  4.910
  2417        HB1    204      MET     HA   2417     0.090000     1.0080   ; qtot  5.000
  2418        CT2    204      MET     CB   2418    -0.180000    12.0110   ; qtot  4.820
  2419        HA2    204      MET    HB1   2419     0.090000     1.0080   ; qtot  4.910
  2420        HA2    204      MET    HB2   2420     0.090000     1.0080   ; qtot  5.000
  2421        CT2    204      MET     CG   2421    -0.140000    12.0110   ; qtot  4.860
  2422        HA2    204      MET    HG1   2422     0.090000     1.0080   ; qtot  4.950
  2423        HA2    204      MET    HG2   2423     0.090000     1.0080   ; qtot  5.040
  2424          S    204      MET     SD   2424    -0.090000    32.0600   ; qtot  4.950
  2425        CT3    204      MET     CE   2425    -0.220000    12.0110   ; qtot  4.730
  2426        HA3    204      MET    HE1   2426     0.090000     1.0080   ; qtot  4.820
  2427        HA3    204      MET    HE2   2427     0.090000     1.0080   ; qtot  4.910
  2428        HA3    204      MET    HE3   2428     0.090000     1.0080   ; qtot  5.000
  2429          C    204      MET      C   2429     0.510000    12.0110   ; qtot  5.510
  2430          O    204      MET      O   2430    -0.510000    15.9990   ; qtot  5.000
  2431        NH1    205      LEU      N   2431    -0.470000    14.0070   ; qtot  4.530
  2432          H    205      LEU     HN   2432     0.310000     1.0080   ; qtot  4.840
  2433        CT1    205      LEU     CA   2433     0.070000    12.0110   ; qtot  4.910
  2434        HB1    205      LEU     HA   2434     0.090000     1.0080   ; qtot  5.000
  2435        CT2    205      LEU     CB   2435    -0.180000    12.0110   ; qtot  4.820
  2436        HA2    205      LEU    HB1   2436     0.090000     1.0080   ; qtot  4.910
  2437        HA2    205      LEU    HB2   2437     0.090000     1.0080   ; qtot  5.000
  2438        CT1    205      LEU     CG   2438    -0.090000    12.0110   ; qtot  4.910
  2439        HA1    205      LEU     HG   2439     0.090000     1.0080   ; qtot  5.000
  2440        CT3    205      LEU    CD1   2440    -0.270000    12.0110   ; qtot  4.730
  2441        HA3    205      LEU   HD11   2441     0.090000     1.0080   ; qtot  4.820
  2442        HA3    205      LEU   HD12   2442     0.090000     1.0080   ; qtot  4.910
  2443        HA3    205      LEU   HD13   2443     0.090000     1.0080   ; qtot  5.000
  2444        CT3    205      LEU    CD2   2444    -0.270000    12.0110   ; qtot  4.730
  2445        HA3    205      LEU   HD21   2445     0.090000     1.0080   ; qtot  4.820
  2446        HA3    205      LEU   HD22   2446     0.090000     1.0080   ; qtot  4.910
  2447        HA3    205      LEU   HD23   2447     0.090000     1.0080   ; qtot  5.000
  2448          C    205      LEU      C   2448     0.510000    12.0110   ; qtot  5.510
  2449          O    205      LEU      O   2449    -0.510000    15.9990   ; qtot  5.000
  2450        NH1    206      PHE      N   2450    -0.470000    14.0070   ; qtot  4.530
  2451          H    206      PHE     HN   2451     0.310000     1.0080   ; qtot  4.840
  2452        CT1    206      PHE     CA   2452     0.070000    12.0110   ; qtot  4.910
  2453        HB1    206      PHE     HA   2453     0.090000     1.0080   ; qtot  5.000
  2454        CT2    206      PHE     CB   2454    -0.180000    12.0110   ; qtot  4.820
  2455        HA2    206      PHE    HB1   2455     0.090000     1.0080   ; qtot  4.910
  2456        HA2    206      PHE    HB2   2456     0.090000     1.0080   ; qtot  5.000
  2457         CA    206      PHE     CG   2457     0.000000    12.0110   ; qtot  5.000
  2458         CA    206      PHE    CD1   2458    -0.115000    12.0110   ; qtot  4.885
  2459         HP    206      PHE    HD1   2459     0.115000     1.0080   ; qtot  5.000
  2460         CA    206      PHE    CE1   2460    -0.115000    12.0110   ; qtot  4.885
  2461         HP    206      PHE    HE1   2461     0.115000     1.0080   ; qtot  5.000
  2462         CA    206      PHE     CZ   2462    -0.115000    12.0110   ; qtot  4.885
  2463         HP    206      PHE     HZ   2463     0.115000     1.0080   ; qtot  5.000
  2464         CA    206      PHE    CD2   2464    -0.115000    12.0110   ; qtot  4.885
  2465         HP    206      PHE    HD2   2465     0.115000     1.0080   ; qtot  5.000
  2466         CA    206      PHE    CE2   2466    -0.115000    12.0110   ; qtot  4.885
  2467         HP    206      PHE    HE2   2467     0.115000     1.0080   ; qtot  5.000
  2468          C    206      PHE      C   2468     0.510000    12.0110   ; qtot  5.510
  2469          O    206      PHE      O   2469    -0.510000    15.9990   ; qtot  5.000
  2470        NH1    207      THR      N   2470    -0.470000    14.0070   ; qtot  4.530
  2471          H    207      THR     HN   2471     0.310000     1.0080   ; qtot  4.840
  2472        CT1    207      THR     CA   2472     0.070000    12.0110   ; qtot  4.910
  2473        HB1    207      THR     HA   2473     0.090000     1.0080   ; qtot  5.000
  2474        CT1    207      THR     CB   2474     0.140000    12.0110   ; qtot  5.140
  2475        HA1    207      THR     HB   2475     0.090000     1.0080   ; qtot  5.230
  2476        OH1    207      THR    OG1   2476    -0.660000    15.9990   ; qtot  4.570
  2477          H    207      THR    HG1   2477     0.430000     1.0080   ; qtot  5.000
  2478        CT3    207      THR    CG2   2478    -0.270000    12.0110   ; qtot  4.730
  2479        HA3    207      THR   HG21   2479     0.090000     1.0080   ; qtot  4.820
  2480        HA3    207      THR   HG22   2480     0.090000     1.0080   ; qtot  4.910
  2481        HA3    207      THR   HG23   2481     0.090000     1.0080   ; qtot  5.000
  2482          C    207      THR      C   2482     0.510000    12.0110   ; qtot  5.510
  2483          O    207      THR      O   2483    -0.510000    15.9990   ; qtot  5.000
  2484        NH1    208      MET      N   2484    -0.470000    14.0070   ; qtot  4.530
  2485          H    208      MET     HN   2485     0.310000     1.0080   ; qtot  4.840
  2486        CT1    208      MET     CA   2486     0.070000    12.0110   ; qtot  4.910
  2487        HB1    208      MET     HA   2487     0.090000     1.0080   ; qtot  5.000
  2488        CT2    208      MET     CB   2488    -0.180000    12.0110   ; qtot  4.820
  2489        HA2    208      MET    HB1   2489     0.090000     1.0080   ; qtot  4.910
  2490        HA2    208      MET    HB2   2490     0.090000     1.0080   ; qtot  5.000
  2491        CT2    208      MET     CG   2491    -0.140000    12.0110   ; qtot  4.860
  2492        HA2    208      MET    HG1   2492     0.090000     1.0080   ; qtot  4.950
  2493        HA2    208      MET    HG2   2493     0.090000     1.0080   ; qtot  5.040
  2494          S    208      MET     SD   2494    -0.090000    32.0600   ; qtot  4.950
  2495        CT3    208      MET     CE   2495    -0.220000    12.0110   ; qtot  4.730
  2496        HA3    208      MET    HE1   2496     0.090000     1.0080   ; qtot  4.820
  2497        HA3    208      MET    HE2   2497     0.090000     1.0080   ; qtot  4.910
  2498        HA3    208      MET    HE3   2498     0.090000     1.0080   ; qtot  5.000
  2499          C    208      MET      C   2499     0.510000    12.0110   ; qtot  5.510
  2500          O    208      MET      O   2500    -0.510000    15.9990   ; qtot  5.000
  2501        NH1    209      GLY      N   2501    -0.470000    14.0070   ; qtot  4.530
  2502          H    209      GLY     HN   2502     0.310000     1.0080   ; qtot  4.840
  2503        CT2    209      GLY     CA   2503    -0.020000    12.0110   ; qtot  4.820
  2504        HB2    209      GLY    HA1   2504     0.090000     1.0080   ; qtot  4.910
  2505        HB2    209      GLY    HA2   2505     0.090000     1.0080   ; qtot  5.000
  2506          C    209      GLY      C   2506     0.510000    12.0110   ; qtot  5.510
  2507          O    209      GLY      O   2507    -0.510000    15.9990   ; qtot  5.000
  2508        NH1    210      LEU      N   2508    -0.470000    14.0070   ; qtot  4.530
  2509          H    210      LEU     HN   2509     0.310000     1.0080   ; qtot  4.840
  2510        CT1    210      LEU     CA   2510     0.070000    12.0110   ; qtot  4.910
  2511        HB1    210      LEU     HA   2511     0.090000     1.0080   ; qtot  5.000
  2512        CT2    210      LEU     CB   2512    -0.180000    12.0110   ; qtot  4.820
  2513        HA2    210      LEU    HB1   2513     0.090000     1.0080   ; qtot  4.910
  2514        HA2    210      LEU    HB2   2514     0.090000     1.0080   ; qtot  5.000
  2515        CT1    210      LEU     CG   2515    -0.090000    12.0110   ; qtot  4.910
  2516        HA1    210      LEU     HG   2516     0.090000     1.0080   ; qtot  5.000
  2517        CT3    210      LEU    CD1   2517    -0.270000    12.0110   ; qtot  4.730
  2518        HA3    210      LEU   HD11   2518     0.090000     1.0080   ; qtot  4.820
  2519        HA3    210      LEU   HD12   2519     0.090000     1.0080   ; qtot  4.910
  2520        HA3    210      LEU   HD13   2520     0.090000     1.0080   ; qtot  5.000
  2521        CT3    210      LEU    CD2   2521    -0.270000    12.0110   ; qtot  4.730
  2522        HA3    210      LEU   HD21   2522     0.090000     1.0080   ; qtot  4.820
  2523        HA3    210      LEU   HD22   2523     0.090000     1.0080   ; qtot  4.910
  2524        HA3    210      LEU   HD23   2524     0.090000     1.0080   ; qtot  5.000
  2525          C    210      LEU      C   2525     0.510000    12.0110   ; qtot  5.510
  2526          O    210      LEU      O   2526    -0.510000    15.9990   ; qtot  5.000
  2527        NH1    211      GLN      N   2527    -0.470000    14.0070   ; qtot  4.530
  2528          H    211      GLN     HN   2528     0.310000     1.0080   ; qtot  4.840
  2529        CT1    211      GLN     CA   2529     0.070000    12.0110   ; qtot  4.910
  2530        HB1    211      GLN     HA   2530     0.090000     1.0080   ; qtot  5.000
  2531        CT2    211      GLN     CB   2531    -0.180000    12.0110   ; qtot  4.820
  2532        HA2    211      GLN    HB1   2532     0.090000     1.0080   ; qtot  4.910
  2533        HA2    211      GLN    HB2   2533     0.090000     1.0080   ; qtot  5.000
  2534        CT2    211      GLN     CG   2534    -0.180000    12.0110   ; qtot  4.820
  2535        HA2    211      GLN    HG1   2535     0.090000     1.0080   ; qtot  4.910
  2536        HA2    211      GLN    HG2   2536     0.090000     1.0080   ; qtot  5.000
  2537         CC    211      GLN     CD   2537     0.550000    12.0110   ; qtot  5.550
  2538          O    211      GLN    OE1   2538    -0.550000    15.9990   ; qtot  5.000
  2539        NH2    211      GLN    NE2   2539    -0.620000    14.0070   ; qtot  4.380
  2540          H    211      GLN   HE21   2540     0.320000     1.0080   ; qtot  4.700
  2541          H    211      GLN   HE22   2541     0.300000     1.0080   ; qtot  5.000
  2542          C    211      GLN      C   2542     0.510000    12.0110   ; qtot  5.510
  2543          O    211      GLN      O   2543    -0.510000    15.9990   ; qtot  5.000
  2544        NH1    212      ASN      N   2544    -0.470000    14.0070   ; qtot  4.530
  2545          H    212      ASN     HN   2545     0.310000     1.0080   ; qtot  4.840
  2546        CT1    212      ASN     CA   2546     0.070000    12.0110   ; qtot  4.910
  2547        HB1    212      ASN     HA   2547     0.090000     1.0080   ; qtot  5.000
  2548        CT2    212      ASN     CB   2548    -0.180000    12.0110   ; qtot  4.820
  2549        HA2    212      ASN    HB1   2549     0.090000     1.0080   ; qtot  4.910
  2550        HA2    212      ASN    HB2   2550     0.090000     1.0080   ; qtot  5.000
  2551         CC    212      ASN     CG   2551     0.550000    12.0110   ; qtot  5.550
  2552          O    212      ASN    OD1   2552    -0.550000    15.9990   ; qtot  5.000
  2553        NH2    212      ASN    ND2   2553    -0.620000    14.0070   ; qtot  4.380
  2554          H    212      ASN   HD21   2554     0.320000     1.0080   ; qtot  4.700
  2555          H    212      ASN   HD22   2555     0.300000     1.0080   ; qtot  5.000
  2556          C    212      ASN      C   2556     0.510000    12.0110   ; qtot  5.510
  2557          O    212      ASN      O   2557    -0.510000    15.9990   ; qtot  5.000
  2558        NH1    213      ARG      N   2558    -0.470000    14.0070   ; qtot  4.530
  2559          H    213      ARG     HN   2559     0.310000     1.0080   ; qtot  4.840
  2560        CT1    213      ARG     CA   2560     0.070000    12.0110   ; qtot  4.910
  2561        HB1    213      ARG     HA   2561     0.090000     1.0080   ; qtot  5.000
  2562        CT2    213      ARG     CB   2562    -0.180000    12.0110   ; qtot  4.820
  2563        HA2    213      ARG    HB1   2563     0.090000     1.0080   ; qtot  4.910
  2564        HA2    213      ARG    HB2   2564     0.090000     1.0080   ; qtot  5.000
  2565        CT2    213      ARG     CG   2565    -0.180000    12.0110   ; qtot  4.820
  2566        HA2    213      ARG    HG1   2566     0.090000     1.0080   ; qtot  4.910
  2567        HA2    213      ARG    HG2   2567     0.090000     1.0080   ; qtot  5.000
  2568        CT2    213      ARG     CD   2568     0.200000    12.0110   ; qtot  5.200
  2569        HA2    213      ARG    HD1   2569     0.090000     1.0080   ; qtot  5.290
  2570        HA2    213      ARG    HD2   2570     0.090000     1.0080   ; qtot  5.380
  2571        NC2    213      ARG     NE   2571    -0.700000    14.0070   ; qtot  4.680
  2572         HC    213      ARG     HE   2572     0.440000     1.0080   ; qtot  5.120
  2573          C    213      ARG     CZ   2573     0.640000    12.0110   ; qtot  5.760
  2574        NC2    213      ARG    NH1   2574    -0.800000    14.0070   ; qtot  4.960
  2575         HC    213      ARG   HH11   2575     0.460000     1.0080   ; qtot  5.420
  2576         HC    213      ARG   HH12   2576     0.460000     1.0080   ; qtot  5.880
  2577        NC2    213      ARG    NH2   2577    -0.800000    14.0070   ; qtot  5.080
  2578         HC    213      ARG   HH21   2578     0.460000     1.0080   ; qtot  5.540
  2579         HC    213      ARG   HH22   2579     0.460000     1.0080   ; qtot  6.000
  2580          C    213      ARG      C   2580     0.510000    12.0110   ; qtot  6.510
  2581          O    213      ARG      O   2581    -0.510000    15.9990   ; qtot  6.000
  2582        NH1    214      SER      N   2582    -0.470000    14.0070   ; qtot  5.530
  2583          H    214      SER     HN   2583     0.310000     1.0080   ; qtot  5.840
  2584        CT1    214      SER     CA   2584     0.070000    12.0110   ; qtot  5.910
  2585        HB1    214      SER     HA   2585     0.090000     1.0080   ; qtot  6.000
  2586        CT2    214      SER     CB   2586     0.050000    12.0110   ; qtot  6.050
  2587        HA2    214      SER    HB1   2587     0.090000     1.0080   ; qtot  6.140
  2588        HA2    214      SER    HB2   2588     0.090000     1.0080   ; qtot  6.230
  2589        OH1    214      SER     OG   2589    -0.660000    15.9990   ; qtot  5.570
  2590          H    214      SER    HG1   2590     0.430000     1.0080   ; qtot  6.000
  2591          C    214      SER      C   2591     0.510000    12.0110   ; qtot  6.510
  2592          O    214      SER      O   2592    -0.510000    15.9990   ; qtot  6.000
  2593        NH1    215      GLY      N   2593    -0.470000    14.0070   ; qtot  5.530
  2594          H    215      GLY     HN   2594     0.310000     1.0080   ; qtot  5.840
  2595        CT2    215      GLY     CA   2595    -0.020000    12.0110   ; qtot  5.820
  2596        HB2    215      GLY    HA1   2596     0.090000     1.0080   ; qtot  5.910
  2597        HB2    215      GLY    HA2   2597     0.090000     1.0080   ; qtot  6.000
  2598          C    215      GLY      C   2598     0.510000    12.0110   ; qtot  6.510
  2599          O    215      GLY      O   2599    -0.510000    15.9990   ; qtot  6.000
  2600        NH1    216      ASP      N   2600    -0.470000    14.0070   ; qtot  5.530
  2601          H    216      ASP     HN   2601     0.310000     1.0080   ; qtot  5.840
  2602        CT1    216      ASP     CA   2602     0.070000    12.0110   ; qtot  5.910
  2603        HB1    216      ASP     HA   2603     0.090000     1.0080   ; qtot  6.000
  2604       CT2A    216      ASP     CB   2604    -0.280000    12.0110   ; qtot  5.720
  2605        HA2    216      ASP    HB1   2605     0.090000     1.0080   ; qtot  5.810
  2606        HA2    216      ASP    HB2   2606     0.090000     1.0080   ; qtot  5.900
  2607         CC    216      ASP     CG   2607     0.620000    12.0110   ; qtot  6.520
  2608         OC    216      ASP    OD1   2608    -0.760000    15.9990   ; qtot  5.760
  2609         OC    216      ASP    OD2   2609    -0.760000    15.9990   ; qtot  5.000
  2610          C    216      ASP      C   2610     0.510000    12.0110   ; qtot  5.510
  2611          O    216      ASP      O   2611    -0.510000    15.9990   ; qtot  5.000
  2612        NH1    217      GLY      N   2612    -0.470000    14.0070   ; qtot  4.530
  2613          H    217      GLY     HN   2613     0.310000     1.0080   ; qtot  4.840
  2614        CT2    217      GLY     CA   2614    -0.020000    12.0110   ; qtot  4.820
  2615        HB2    217      GLY    HA1   2615     0.090000     1.0080   ; qtot  4.910
  2616        HB2    217      GLY    HA2   2616     0.090000     1.0080   ; qtot  5.000
  2617          C    217      GLY      C   2617     0.510000    12.0110   ; qtot  5.510
  2618          O    217      GLY      O   2618    -0.510000    15.9990   ; qtot  5.000
  2619        NH1    218      THR      N   2619    -0.470000    14.0070   ; qtot  4.530
  2620          H    218      THR     HN   2620     0.310000     1.0080   ; qtot  4.840
  2621        CT1    218      THR     CA   2621     0.070000    12.0110   ; qtot  4.910
  2622        HB1    218      THR     HA   2622     0.090000     1.0080   ; qtot  5.000
  2623        CT1    218      THR     CB   2623     0.140000    12.0110   ; qtot  5.140
  2624        HA1    218      THR     HB   2624     0.090000     1.0080   ; qtot  5.230
  2625        OH1    218      THR    OG1   2625    -0.660000    15.9990   ; qtot  4.570
  2626          H    218      THR    HG1   2626     0.430000     1.0080   ; qtot  5.000
  2627        CT3    218      THR    CG2   2627    -0.270000    12.0110   ; qtot  4.730
  2628        HA3    218      THR   HG21   2628     0.090000     1.0080   ; qtot  4.820
  2629        HA3    218      THR   HG22   2629     0.090000     1.0080   ; qtot  4.910
  2630        HA3    218      THR   HG23   2630     0.090000     1.0080   ; qtot  5.000
  2631          C    218      THR      C   2631     0.510000    12.0110   ; qtot  5.510
  2632          O    218      THR      O   2632    -0.510000    15.9990   ; qtot  5.000
  2633        NH1    219      HSD      N   2633    -0.470000    14.0070   ; qtot  4.530
  2634          H    219      HSD     HN   2634     0.310000     1.0080   ; qtot  4.840
  2635        CT1    219      HSD     CA   2635     0.070000    12.0110   ; qtot  4.910
  2636        HB1    219      HSD     HA   2636     0.090000     1.0080   ; qtot  5.000
  2637        CT2    219      HSD     CB   2637    -0.090000    12.0110   ; qtot  4.910
  2638        HA2    219      HSD    HB1   2638     0.090000     1.0080   ; qtot  5.000
  2639        HA2    219      HSD    HB2   2639     0.090000     1.0080   ; qtot  5.090
  2640        NR1    219      HSD    ND1   2640    -0.360000    14.0070   ; qtot  4.730
  2641          H    219      HSD    HD1   2641     0.320000     1.0080   ; qtot  5.050
  2642       CPH1    219      HSD     CG   2642    -0.050000    12.0110   ; qtot  5.000
  2643       CPH2    219      HSD    CE1   2643     0.250000    12.0110   ; qtot  5.250
  2644        HR1    219      HSD    HE1   2644     0.130000     1.0080   ; qtot  5.380
  2645        NR2    219      HSD    NE2   2645    -0.700000    14.0070   ; qtot  4.680
  2646       CPH1    219      HSD    CD2   2646     0.220000    12.0110   ; qtot  4.900
  2647        HR3    219      HSD    HD2   2647     0.100000     1.0080   ; qtot  5.000
  2648          C    219      HSD      C   2648     0.510000    12.0110   ; qtot  5.510
  2649          O    219      HSD      O   2649    -0.510000    15.9990   ; qtot  5.000
  2650          N    220      PRO      N   2650    -0.290000    14.0070   ; qtot  4.710
  2651        CP3    220      PRO     CD   2651     0.000000    12.0110   ; qtot  4.710
  2652        HA2    220      PRO    HD1   2652     0.090000     1.0080   ; qtot  4.800
  2653        HA2    220      PRO    HD2   2653     0.090000     1.0080   ; qtot  4.890
  2654        CP1    220      PRO     CA   2654     0.020000    12.0110   ; qtot  4.910
  2655        HB1    220      PRO     HA   2655     0.090000     1.0080   ; qtot  5.000
  2656        CP2    220      PRO     CB   2656    -0.180000    12.0110   ; qtot  4.820
  2657        HA2    220      PRO    HB1   2657     0.090000     1.0080   ; qtot  4.910
  2658        HA2    220      PRO    HB2   2658     0.090000     1.0080   ; qtot  5.000
  2659        CP2    220      PRO     CG   2659    -0.180000    12.0110   ; qtot  4.820
  2660        HA2    220      PRO    HG1   2660     0.090000     1.0080   ; qtot  4.910
  2661        HA2    220      PRO    HG2   2661     0.090000     1.0080   ; qtot  5.000
  2662          C    220      PRO      C   2662     0.510000    12.0110   ; qtot  5.510
  2663          O    220      PRO      O   2663    -0.510000    15.9990   ; qtot  5.000
  2664        NH1    221      GLY      N   2664    -0.470000    14.0070   ; qtot  4.530
  2665          H    221      GLY     HN   2665     0.310000     1.0080   ; qtot  4.840
  2666        CT2    221      GLY     CA   2666    -0.020000    12.0110   ; qtot  4.820
  2667        HB2    221      GLY    HA1   2667     0.090000     1.0080   ; qtot  4.910
  2668        HB2    221      GLY    HA2   2668     0.090000     1.0080   ; qtot  5.000
  2669          C    221      GLY      C   2669     0.510000    12.0110   ; qtot  5.510
  2670          O    221      GLY      O   2670    -0.510000    15.9990   ; qtot  5.000
  2671        NH1    222      GLY      N   2671    -0.470000    14.0070   ; qtot  4.530
  2672          H    222      GLY     HN   2672     0.310000     1.0080   ; qtot  4.840
  2673        CT2    222      GLY     CA   2673    -0.020000    12.0110   ; qtot  4.820
  2674        HB2    222      GLY    HA1   2674     0.090000     1.0080   ; qtot  4.910
  2675        HB2    222      GLY    HA2   2675     0.090000     1.0080   ; qtot  5.000
  2676          C    222      GLY      C   2676     0.510000    12.0110   ; qtot  5.510
  2677          O    222      GLY      O   2677    -0.510000    15.9990   ; qtot  5.000
  2678        NH1    223      LEU      N   2678    -0.470000    14.0070   ; qtot  4.530
  2679          H    223      LEU     HN   2679     0.310000     1.0080   ; qtot  4.840
  2680        CT1    223      LEU     CA   2680     0.070000    12.0110   ; qtot  4.910
  2681        HB1    223      LEU     HA   2681     0.090000     1.0080   ; qtot  5.000
  2682        CT2    223      LEU     CB   2682    -0.180000    12.0110   ; qtot  4.820
  2683        HA2    223      LEU    HB1   2683     0.090000     1.0080   ; qtot  4.910
  2684        HA2    223      LEU    HB2   2684     0.090000     1.0080   ; qtot  5.000
  2685        CT1    223      LEU     CG   2685    -0.090000    12.0110   ; qtot  4.910
  2686        HA1    223      LEU     HG   2686     0.090000     1.0080   ; qtot  5.000
  2687        CT3    223      LEU    CD1   2687    -0.270000    12.0110   ; qtot  4.730
  2688        HA3    223      LEU   HD11   2688     0.090000     1.0080   ; qtot  4.820
  2689        HA3    223      LEU   HD12   2689     0.090000     1.0080   ; qtot  4.910
  2690        HA3    223      LEU   HD13   2690     0.090000     1.0080   ; qtot  5.000
  2691        CT3    223      LEU    CD2   2691    -0.270000    12.0110   ; qtot  4.730
  2692        HA3    223      LEU   HD21   2692     0.090000     1.0080   ; qtot  4.820
  2693        HA3    223      LEU   HD22   2693     0.090000     1.0080   ; qtot  4.910
  2694        HA3    223      LEU   HD23   2694     0.090000     1.0080   ; qtot  5.000
  2695          C    223      LEU      C   2695     0.510000    12.0110   ; qtot  5.510
  2696          O    223      LEU      O   2696    -0.510000    15.9990   ; qtot  5.000
  2697        NH1    224      VAL      N   2697    -0.470000    14.0070   ; qtot  4.530
  2698          H    224      VAL     HN   2698     0.310000     1.0080   ; qtot  4.840
  2699        CT1    224      VAL     CA   2699     0.070000    12.0110   ; qtot  4.910
  2700        HB1    224      VAL     HA   2700     0.090000     1.0080   ; qtot  5.000
  2701        CT1    224      VAL     CB   2701    -0.090000    12.0110   ; qtot  4.910
  2702        HA1    224      VAL     HB   2702     0.090000     1.0080   ; qtot  5.000
  2703        CT3    224      VAL    CG1   2703    -0.270000    12.0110   ; qtot  4.730
  2704        HA3    224      VAL   HG11   2704     0.090000     1.0080   ; qtot  4.820
  2705        HA3    224      VAL   HG12   2705     0.090000     1.0080   ; qtot  4.910
  2706        HA3    224      VAL   HG13   2706     0.090000     1.0080   ; qtot  5.000
  2707        CT3    224      VAL    CG2   2707    -0.270000    12.0110   ; qtot  4.730
  2708        HA3    224      VAL   HG21   2708     0.090000     1.0080   ; qtot  4.820
  2709        HA3    224      VAL   HG22   2709     0.090000     1.0080   ; qtot  4.910
  2710        HA3    224      VAL   HG23   2710     0.090000     1.0080   ; qtot  5.000
  2711          C    224      VAL      C   2711     0.510000    12.0110   ; qtot  5.510
  2712          O    224      VAL      O   2712    -0.510000    15.9990   ; qtot  5.000
  2713        NH1    225      CYS      N   2713    -0.470000    14.0070   ; qtot  4.530
  2714          H    225      CYS     HN   2714     0.310000     1.0080   ; qtot  4.840
  2715        CT1    225      CYS     CA   2715     0.070000    12.0110   ; qtot  4.910
  2716        HB1    225      CYS     HA   2716     0.090000     1.0080   ; qtot  5.000
  2717        CT2    225      CYS     CB   2717    -0.100000    12.0110   ; qtot  4.900
  2718        HA2    225      CYS    HB1   2718     0.090000     1.0080   ; qtot  4.990
  2719        HA2    225      CYS    HB2   2719     0.090000     1.0080   ; qtot  5.080
  2720         SM    225      CYS     SG   2720    -0.080000    32.0600   ; qtot  5.000
  2721          C    225      CYS      C   2721     0.510000    12.0110   ; qtot  5.510
  2722          O    225      CYS      O   2722    -0.510000    15.9990   ; qtot  5.000
  2723        NH1    226      THR      N   2723    -0.470000    14.0070   ; qtot  4.530
  2724          H    226      THR     HN   2724     0.310000     1.0080   ; qtot  4.840
  2725        CT1    226      THR     CA   2725     0.070000    12.0110   ; qtot  4.910
  2726        HB1    226      THR     HA   2726     0.090000     1.0080   ; qtot  5.000
  2727        CT1    226      THR     CB   2727     0.140000    12.0110   ; qtot  5.140
  2728        HA1    226      THR     HB   2728     0.090000     1.0080   ; qtot  5.230
  2729        OH1    226      THR    OG1   2729    -0.660000    15.9990   ; qtot  4.570
  2730          H    226      THR    HG1   2730     0.430000     1.0080   ; qtot  5.000
  2731        CT3    226      THR    CG2   2731    -0.270000    12.0110   ; qtot  4.730
  2732        HA3    226      THR   HG21   2732     0.090000     1.0080   ; qtot  4.820
  2733        HA3    226      THR   HG22   2733     0.090000     1.0080   ; qtot  4.910
  2734        HA3    226      THR   HG23   2734     0.090000     1.0080   ; qtot  5.000
  2735          C    226      THR      C   2735     0.510000    12.0110   ; qtot  5.510
  2736          O    226      THR      O   2736    -0.510000    15.9990   ; qtot  5.000
  2737          N    227      PRO      N   2737    -0.290000    14.0070   ; qtot  4.710
  2738        CP3    227      PRO     CD   2738     0.000000    12.0110   ; qtot  4.710
  2739        HA2    227      PRO    HD1   2739     0.090000     1.0080   ; qtot  4.800
  2740        HA2    227      PRO    HD2   2740     0.090000     1.0080   ; qtot  4.890
  2741        CP1    227      PRO     CA   2741     0.020000    12.0110   ; qtot  4.910
  2742        HB1    227      PRO     HA   2742     0.090000     1.0080   ; qtot  5.000
  2743        CP2    227      PRO     CB   2743    -0.180000    12.0110   ; qtot  4.820
  2744        HA2    227      PRO    HB1   2744     0.090000     1.0080   ; qtot  4.910
  2745        HA2    227      PRO    HB2   2745     0.090000     1.0080   ; qtot  5.000
  2746        CP2    227      PRO     CG   2746    -0.180000    12.0110   ; qtot  4.820
  2747        HA2    227      PRO    HG1   2747     0.090000     1.0080   ; qtot  4.910
  2748        HA2    227      PRO    HG2   2748     0.090000     1.0080   ; qtot  5.000
  2749          C    227      PRO      C   2749     0.510000    12.0110   ; qtot  5.510
  2750          O    227      PRO      O   2750    -0.510000    15.9990   ; qtot  5.000
  2751        NH1    228      ILE      N   2751    -0.470000    14.0070   ; qtot  4.530
  2752          H    228      ILE     HN   2752     0.310000     1.0080   ; qtot  4.840
  2753        CT1    228      ILE     CA   2753     0.070000    12.0110   ; qtot  4.910
  2754        HB1    228      ILE     HA   2754     0.090000     1.0080   ; qtot  5.000
  2755        CT1    228      ILE     CB   2755    -0.090000    12.0110   ; qtot  4.910
  2756        HA1    228      ILE     HB   2756     0.090000     1.0080   ; qtot  5.000
  2757        CT3    228      ILE    CG2   2757    -0.270000    12.0110   ; qtot  4.730
  2758        HA3    228      ILE   HG21   2758     0.090000     1.0080   ; qtot  4.820
  2759        HA3    228      ILE   HG22   2759     0.090000     1.0080   ; qtot  4.910
  2760        HA3    228      ILE   HG23   2760     0.090000     1.0080   ; qtot  5.000
  2761        CT2    228      ILE    CG1   2761    -0.180000    12.0110   ; qtot  4.820
  2762        HA2    228      ILE   HG11   2762     0.090000     1.0080   ; qtot  4.910
  2763        HA2    228      ILE   HG12   2763     0.090000     1.0080   ; qtot  5.000
  2764        CT3    228      ILE     CD   2764    -0.270000    12.0110   ; qtot  4.730
  2765        HA3    228      ILE    HD1   2765     0.090000     1.0080   ; qtot  4.820
  2766        HA3    228      ILE    HD2   2766     0.090000     1.0080   ; qtot  4.910
  2767        HA3    228      ILE    HD3   2767     0.090000     1.0080   ; qtot  5.000
  2768          C    228      ILE      C   2768     0.510000    12.0110   ; qtot  5.510
  2769          O    228      ILE      O   2769    -0.510000    15.9990   ; qtot  5.000
  2770        NH1    229      VAL      N   2770    -0.470000    14.0070   ; qtot  4.530
  2771          H    229      VAL     HN   2771     0.310000     1.0080   ; qtot  4.840
  2772        CT1    229      VAL     CA   2772     0.070000    12.0110   ; qtot  4.910
  2773        HB1    229      VAL     HA   2773     0.090000     1.0080   ; qtot  5.000
  2774        CT1    229      VAL     CB   2774    -0.090000    12.0110   ; qtot  4.910
  2775        HA1    229      VAL     HB   2775     0.090000     1.0080   ; qtot  5.000
  2776        CT3    229      VAL    CG1   2776    -0.270000    12.0110   ; qtot  4.730
  2777        HA3    229      VAL   HG11   2777     0.090000     1.0080   ; qtot  4.820
  2778        HA3    229      VAL   HG12   2778     0.090000     1.0080   ; qtot  4.910
  2779        HA3    229      VAL   HG13   2779     0.090000     1.0080   ; qtot  5.000
  2780        CT3    229      VAL    CG2   2780    -0.270000    12.0110   ; qtot  4.730
  2781        HA3    229      VAL   HG21   2781     0.090000     1.0080   ; qtot  4.820
  2782        HA3    229      VAL   HG22   2782     0.090000     1.0080   ; qtot  4.910
  2783        HA3    229      VAL   HG23   2783     0.090000     1.0080   ; qtot  5.000
  2784          C    229      VAL      C   2784     0.510000    12.0110   ; qtot  5.510
  2785          O    229      VAL      O   2785    -0.510000    15.9990   ; qtot  5.000
  2786        NH1    230      ASP      N   2786    -0.470000    14.0070   ; qtot  4.530
  2787          H    230      ASP     HN   2787     0.310000     1.0080   ; qtot  4.840
  2788        CT1    230      ASP     CA   2788     0.070000    12.0110   ; qtot  4.910
  2789        HB1    230      ASP     HA   2789     0.090000     1.0080   ; qtot  5.000
  2790       CT2A    230      ASP     CB   2790    -0.280000    12.0110   ; qtot  4.720
  2791        HA2    230      ASP    HB1   2791     0.090000     1.0080   ; qtot  4.810
  2792        HA2    230      ASP    HB2   2792     0.090000     1.0080   ; qtot  4.900
  2793         CC    230      ASP     CG   2793     0.620000    12.0110   ; qtot  5.520
  2794         OC    230      ASP    OD1   2794    -0.760000    15.9990   ; qtot  4.760
  2795         OC    230      ASP    OD2   2795    -0.760000    15.9990   ; qtot  4.000
  2796          C    230      ASP      C   2796     0.510000    12.0110   ; qtot  4.510
  2797          O    230      ASP      O   2797    -0.510000    15.9990   ; qtot  4.000
  2798        NH1    231      THR      N   2798    -0.470000    14.0070   ; qtot  3.530
  2799          H    231      THR     HN   2799     0.310000     1.0080   ; qtot  3.840
  2800        CT1    231      THR     CA   2800     0.070000    12.0110   ; qtot  3.910
  2801        HB1    231      THR     HA   2801     0.090000     1.0080   ; qtot  4.000
  2802        CT1    231      THR     CB   2802     0.140000    12.0110   ; qtot  4.140
  2803        HA1    231      THR     HB   2803     0.090000     1.0080   ; qtot  4.230
  2804        OH1    231      THR    OG1   2804    -0.660000    15.9990   ; qtot  3.570
  2805          H    231      THR    HG1   2805     0.430000     1.0080   ; qtot  4.000
  2806        CT3    231      THR    CG2   2806    -0.270000    12.0110   ; qtot  3.730
  2807        HA3    231      THR   HG21   2807     0.090000     1.0080   ; qtot  3.820
  2808        HA3    231      THR   HG22   2808     0.090000     1.0080   ; qtot  3.910
  2809        HA3    231      THR   HG23   2809     0.090000     1.0080   ; qtot  4.000
  2810          C    231      THR      C   2810     0.510000    12.0110   ; qtot  4.510
  2811          O    231      THR      O   2811    -0.510000    15.9990   ; qtot  4.000
  2812        NH1    232      ALA      N   2812    -0.470000    14.0070   ; qtot  3.530
  2813          H    232      ALA     HN   2813     0.310000     1.0080   ; qtot  3.840
  2814        CT1    232      ALA     CA   2814     0.070000    12.0110   ; qtot  3.910
  2815        HB1    232      ALA     HA   2815     0.090000     1.0080   ; qtot  4.000
  2816        CT3    232      ALA     CB   2816    -0.270000    12.0110   ; qtot  3.730
  2817        HA3    232      ALA    HB1   2817     0.090000     1.0080   ; qtot  3.820
  2818        HA3    232      ALA    HB2   2818     0.090000     1.0080   ; qtot  3.910
  2819        HA3    232      ALA    HB3   2819     0.090000     1.0080   ; qtot  4.000
  2820          C    232      ALA      C   2820     0.510000    12.0110   ; qtot  4.510
  2821          O    232      ALA      O   2821    -0.510000    15.9990   ; qtot  4.000
  2822        NH1    233      THR      N   2822    -0.470000    14.0070   ; qtot  3.530
  2823          H    233      THR     HN   2823     0.310000     1.0080   ; qtot  3.840
  2824        CT1    233      THR     CA   2824     0.070000    12.0110   ; qtot  3.910
  2825        HB1    233      THR     HA   2825     0.090000     1.0080   ; qtot  4.000
  2826        CT1    233      THR     CB   2826     0.140000    12.0110   ; qtot  4.140
  2827        HA1    233      THR     HB   2827     0.090000     1.0080   ; qtot  4.230
  2828        OH1    233      THR    OG1   2828    -0.660000    15.9990   ; qtot  3.570
  2829          H    233      THR    HG1   2829     0.430000     1.0080   ; qtot  4.000
  2830        CT3    233      THR    CG2   2830    -0.270000    12.0110   ; qtot  3.730
  2831        HA3    233      THR   HG21   2831     0.090000     1.0080   ; qtot  3.820
  2832        HA3    233      THR   HG22   2832     0.090000     1.0080   ; qtot  3.910
  2833        HA3    233      THR   HG23   2833     0.090000     1.0080   ; qtot  4.000
  2834          C    233      THR      C   2834     0.510000    12.0110   ; qtot  4.510
  2835          O    233      THR      O   2835    -0.510000    15.9990   ; qtot  4.000
  2836        NH1    234      VAL      N   2836    -0.470000    14.0070   ; qtot  3.530
  2837          H    234      VAL     HN   2837     0.310000     1.0080   ; qtot  3.840
  2838        CT1    234      VAL     CA   2838     0.070000    12.0110   ; qtot  3.910
  2839        HB1    234      VAL     HA   2839     0.090000     1.0080   ; qtot  4.000
  2840        CT1    234      VAL     CB   2840    -0.090000    12.0110   ; qtot  3.910
  2841        HA1    234      VAL     HB   2841     0.090000     1.0080   ; qtot  4.000
  2842        CT3    234      VAL    CG1   2842    -0.270000    12.0110   ; qtot  3.730
  2843        HA3    234      VAL   HG11   2843     0.090000     1.0080   ; qtot  3.820
  2844        HA3    234      VAL   HG12   2844     0.090000     1.0080   ; qtot  3.910
  2845        HA3    234      VAL   HG13   2845     0.090000     1.0080   ; qtot  4.000
  2846        CT3    234      VAL    CG2   2846    -0.270000    12.0110   ; qtot  3.730
  2847        HA3    234      VAL   HG21   2847     0.090000     1.0080   ; qtot  3.820
  2848        HA3    234      VAL   HG22   2848     0.090000     1.0080   ; qtot  3.910
  2849        HA3    234      VAL   HG23   2849     0.090000     1.0080   ; qtot  4.000
  2850          C    234      VAL      C   2850     0.510000    12.0110   ; qtot  4.510
  2851          O    234      VAL      O   2851    -0.510000    15.9990   ; qtot  4.000
  2852        NH1    235      LYS      N   2852    -0.470000    14.0070   ; qtot  3.530
  2853          H    235      LYS     HN   2853     0.310000     1.0080   ; qtot  3.840
  2854        CT1    235      LYS     CA   2854     0.070000    12.0110   ; qtot  3.910
  2855        HB1    235      LYS     HA   2855     0.090000     1.0080   ; qtot  4.000
  2856        CT2    235      LYS     CB   2856    -0.180000    12.0110   ; qtot  3.820
  2857        HA2    235      LYS    HB1   2857     0.090000     1.0080   ; qtot  3.910
  2858        HA2    235      LYS    HB2   2858     0.090000     1.0080   ; qtot  4.000
  2859        CT2    235      LYS     CG   2859    -0.180000    12.0110   ; qtot  3.820
  2860        HA2    235      LYS    HG1   2860     0.090000     1.0080   ; qtot  3.910
  2861        HA2    235      LYS    HG2   2861     0.090000     1.0080   ; qtot  4.000
  2862        CT2    235      LYS     CD   2862    -0.180000    12.0110   ; qtot  3.820
  2863        HA2    235      LYS    HD1   2863     0.090000     1.0080   ; qtot  3.910
  2864        HA2    235      LYS    HD2   2864     0.090000     1.0080   ; qtot  4.000
  2865        CT2    235      LYS     CE   2865     0.210000    12.0110   ; qtot  4.210
  2866        HA2    235      LYS    HE1   2866     0.050000     1.0080   ; qtot  4.260
  2867        HA2    235      LYS    HE2   2867     0.050000     1.0080   ; qtot  4.310
  2868        NH3    235      LYS     NZ   2868    -0.300000    14.0070   ; qtot  4.010
  2869         HC    235      LYS    HZ1   2869     0.330000     1.0080   ; qtot  4.340
  2870         HC    235      LYS    HZ2   2870     0.330000     1.0080   ; qtot  4.670
  2871         HC    235      LYS    HZ3   2871     0.330000     1.0080   ; qtot  5.000
  2872          C    235      LYS      C   2872     0.510000    12.0110   ; qtot  5.510
  2873          O    235      LYS      O   2873    -0.510000    15.9990   ; qtot  5.000
  2874        NH1    236      VAL      N   2874    -0.470000    14.0070   ; qtot  4.530
  2875          H    236      VAL     HN   2875     0.310000     1.0080   ; qtot  4.840
  2876        CT1    236      VAL     CA   2876     0.070000    12.0110   ; qtot  4.910
  2877        HB1    236      VAL     HA   2877     0.090000     1.0080   ; qtot  5.000
  2878        CT1    236      VAL     CB   2878    -0.090000    12.0110   ; qtot  4.910
  2879        HA1    236      VAL     HB   2879     0.090000     1.0080   ; qtot  5.000
  2880        CT3    236      VAL    CG1   2880    -0.270000    12.0110   ; qtot  4.730
  2881        HA3    236      VAL   HG11   2881     0.090000     1.0080   ; qtot  4.820
  2882        HA3    236      VAL   HG12   2882     0.090000     1.0080   ; qtot  4.910
  2883        HA3    236      VAL   HG13   2883     0.090000     1.0080   ; qtot  5.000
  2884        CT3    236      VAL    CG2   2884    -0.270000    12.0110   ; qtot  4.730
  2885        HA3    236      VAL   HG21   2885     0.090000     1.0080   ; qtot  4.820
  2886        HA3    236      VAL   HG22   2886     0.090000     1.0080   ; qtot  4.910
  2887        HA3    236      VAL   HG23   2887     0.090000     1.0080   ; qtot  5.000
  2888          C    236      VAL      C   2888     0.510000    12.0110   ; qtot  5.510
  2889          O    236      VAL      O   2889    -0.510000    15.9990   ; qtot  5.000
  2890        NH1    237      VAL      N   2890    -0.470000    14.0070   ; qtot  4.530
  2891          H    237      VAL     HN   2891     0.310000     1.0080   ; qtot  4.840
  2892        CT1    237      VAL     CA   2892     0.070000    12.0110   ; qtot  4.910
  2893        HB1    237      VAL     HA   2893     0.090000     1.0080   ; qtot  5.000
  2894        CT1    237      VAL     CB   2894    -0.090000    12.0110   ; qtot  4.910
  2895        HA1    237      VAL     HB   2895     0.090000     1.0080   ; qtot  5.000
  2896        CT3    237      VAL    CG1   2896    -0.270000    12.0110   ; qtot  4.730
  2897        HA3    237      VAL   HG11   2897     0.090000     1.0080   ; qtot  4.820
  2898        HA3    237      VAL   HG12   2898     0.090000     1.0080   ; qtot  4.910
  2899        HA3    237      VAL   HG13   2899     0.090000     1.0080   ; qtot  5.000
  2900        CT3    237      VAL    CG2   2900    -0.270000    12.0110   ; qtot  4.730
  2901        HA3    237      VAL   HG21   2901     0.090000     1.0080   ; qtot  4.820
  2902        HA3    237      VAL   HG22   2902     0.090000     1.0080   ; qtot  4.910
  2903        HA3    237      VAL   HG23   2903     0.090000     1.0080   ; qtot  5.000
  2904          C    237      VAL      C   2904     0.510000    12.0110   ; qtot  5.510
  2905          O    237      VAL      O   2905    -0.510000    15.9990   ; qtot  5.000
  2906        NH1    238      ILE      N   2906    -0.470000    14.0070   ; qtot  4.530
  2907          H    238      ILE     HN   2907     0.310000     1.0080   ; qtot  4.840
  2908        CT1    238      ILE     CA   2908     0.070000    12.0110   ; qtot  4.910
  2909        HB1    238      ILE     HA   2909     0.090000     1.0080   ; qtot  5.000
  2910        CT1    238      ILE     CB   2910    -0.090000    12.0110   ; qtot  4.910
  2911        HA1    238      ILE     HB   2911     0.090000     1.0080   ; qtot  5.000
  2912        CT3    238      ILE    CG2   2912    -0.270000    12.0110   ; qtot  4.730
  2913        HA3    238      ILE   HG21   2913     0.090000     1.0080   ; qtot  4.820
  2914        HA3    238      ILE   HG22   2914     0.090000     1.0080   ; qtot  4.910
  2915        HA3    238      ILE   HG23   2915     0.090000     1.0080   ; qtot  5.000
  2916        CT2    238      ILE    CG1   2916    -0.180000    12.0110   ; qtot  4.820
  2917        HA2    238      ILE   HG11   2917     0.090000     1.0080   ; qtot  4.910
  2918        HA2    238      ILE   HG12   2918     0.090000     1.0080   ; qtot  5.000
  2919        CT3    238      ILE     CD   2919    -0.270000    12.0110   ; qtot  4.730
  2920        HA3    238      ILE    HD1   2920     0.090000     1.0080   ; qtot  4.820
  2921        HA3    238      ILE    HD2   2921     0.090000     1.0080   ; qtot  4.910
  2922        HA3    238      ILE    HD3   2922     0.090000     1.0080   ; qtot  5.000
  2923          C    238      ILE      C   2923     0.510000    12.0110   ; qtot  5.510
  2924          O    238      ILE      O   2924    -0.510000    15.9990   ; qtot  5.000
  2925        NH1    239      GLN      N   2925    -0.470000    14.0070   ; qtot  4.530
  2926          H    239      GLN     HN   2926     0.310000     1.0080   ; qtot  4.840
  2927        CT1    239      GLN     CA   2927     0.070000    12.0110   ; qtot  4.910
  2928        HB1    239      GLN     HA   2928     0.090000     1.0080   ; qtot  5.000
  2929        CT2    239      GLN     CB   2929    -0.180000    12.0110   ; qtot  4.820
  2930        HA2    239      GLN    HB1   2930     0.090000     1.0080   ; qtot  4.910
  2931        HA2    239      GLN    HB2   2931     0.090000     1.0080   ; qtot  5.000
  2932        CT2    239      GLN     CG   2932    -0.180000    12.0110   ; qtot  4.820
  2933        HA2    239      GLN    HG1   2933     0.090000     1.0080   ; qtot  4.910
  2934        HA2    239      GLN    HG2   2934     0.090000     1.0080   ; qtot  5.000
  2935         CC    239      GLN     CD   2935     0.550000    12.0110   ; qtot  5.550
  2936          O    239      GLN    OE1   2936    -0.550000    15.9990   ; qtot  5.000
  2937        NH2    239      GLN    NE2   2937    -0.620000    14.0070   ; qtot  4.380
  2938          H    239      GLN   HE21   2938     0.320000     1.0080   ; qtot  4.700
  2939          H    239      GLN   HE22   2939     0.300000     1.0080   ; qtot  5.000
  2940          C    239      GLN      C   2940     0.510000    12.0110   ; qtot  5.510
  2941          O    239      GLN      O   2941    -0.510000    15.9990   ; qtot  5.000
  2942        NH1    240      VAL      N   2942    -0.470000    14.0070   ; qtot  4.530
  2943          H    240      VAL     HN   2943     0.310000     1.0080   ; qtot  4.840
  2944        CT1    240      VAL     CA   2944     0.070000    12.0110   ; qtot  4.910
  2945        HB1    240      VAL     HA   2945     0.090000     1.0080   ; qtot  5.000
  2946        CT1    240      VAL     CB   2946    -0.090000    12.0110   ; qtot  4.910
  2947        HA1    240      VAL     HB   2947     0.090000     1.0080   ; qtot  5.000
  2948        CT3    240      VAL    CG1   2948    -0.270000    12.0110   ; qtot  4.730
  2949        HA3    240      VAL   HG11   2949     0.090000     1.0080   ; qtot  4.820
  2950        HA3    240      VAL   HG12   2950     0.090000     1.0080   ; qtot  4.910
  2951        HA3    240      VAL   HG13   2951     0.090000     1.0080   ; qtot  5.000
  2952        CT3    240      VAL    CG2   2952    -0.270000    12.0110   ; qtot  4.730
  2953        HA3    240      VAL   HG21   2953     0.090000     1.0080   ; qtot  4.820
  2954        HA3    240      VAL   HG22   2954     0.090000     1.0080   ; qtot  4.910
  2955        HA3    240      VAL   HG23   2955     0.090000     1.0080   ; qtot  5.000
  2956          C    240      VAL      C   2956     0.510000    12.0110   ; qtot  5.510
  2957          O    240      VAL      O   2957    -0.510000    15.9990   ; qtot  5.000
  2958        NH1    241      ASN      N   2958    -0.470000    14.0070   ; qtot  4.530
  2959          H    241      ASN     HN   2959     0.310000     1.0080   ; qtot  4.840
  2960        CT1    241      ASN     CA   2960     0.070000    12.0110   ; qtot  4.910
  2961        HB1    241      ASN     HA   2961     0.090000     1.0080   ; qtot  5.000
  2962        CT2    241      ASN     CB   2962    -0.180000    12.0110   ; qtot  4.820
  2963        HA2    241      ASN    HB1   2963     0.090000     1.0080   ; qtot  4.910
  2964        HA2    241      ASN    HB2   2964     0.090000     1.0080   ; qtot  5.000
  2965         CC    241      ASN     CG   2965     0.550000    12.0110   ; qtot  5.550
  2966          O    241      ASN    OD1   2966    -0.550000    15.9990   ; qtot  5.000
  2967        NH2    241      ASN    ND2   2967    -0.620000    14.0070   ; qtot  4.380
  2968          H    241      ASN   HD21   2968     0.320000     1.0080   ; qtot  4.700
  2969          H    241      ASN   HD22   2969     0.300000     1.0080   ; qtot  5.000
  2970          C    241      ASN      C   2970     0.510000    12.0110   ; qtot  5.510
  2971          O    241      ASN      O   2971    -0.510000    15.9990   ; qtot  5.000
  2972        NH1    242      THR      N   2972    -0.470000    14.0070   ; qtot  4.530
  2973          H    242      THR     HN   2973     0.310000     1.0080   ; qtot  4.840
  2974        CT1    242      THR     CA   2974     0.070000    12.0110   ; qtot  4.910
  2975        HB1    242      THR     HA   2975     0.090000     1.0080   ; qtot  5.000
  2976        CT1    242      THR     CB   2976     0.140000    12.0110   ; qtot  5.140
  2977        HA1    242      THR     HB   2977     0.090000     1.0080   ; qtot  5.230
  2978        OH1    242      THR    OG1   2978    -0.660000    15.9990   ; qtot  4.570
  2979          H    242      THR    HG1   2979     0.430000     1.0080   ; qtot  5.000
  2980        CT3    242      THR    CG2   2980    -0.270000    12.0110   ; qtot  4.730
  2981        HA3    242      THR   HG21   2981     0.090000     1.0080   ; qtot  4.820
  2982        HA3    242      THR   HG22   2982     0.090000     1.0080   ; qtot  4.910
  2983        HA3    242      THR   HG23   2983     0.090000     1.0080   ; qtot  5.000
  2984          C    242      THR      C   2984     0.510000    12.0110   ; qtot  5.510
  2985          O    242      THR      O   2985    -0.510000    15.9990   ; qtot  5.000
  2986        NH1    243      PHE      N   2986    -0.470000    14.0070   ; qtot  4.530
  2987          H    243      PHE     HN   2987     0.310000     1.0080   ; qtot  4.840
  2988        CT1    243      PHE     CA   2988     0.070000    12.0110   ; qtot  4.910
  2989        HB1    243      PHE     HA   2989     0.090000     1.0080   ; qtot  5.000
  2990        CT2    243      PHE     CB   2990    -0.180000    12.0110   ; qtot  4.820
  2991        HA2    243      PHE    HB1   2991     0.090000     1.0080   ; qtot  4.910
  2992        HA2    243      PHE    HB2   2992     0.090000     1.0080   ; qtot  5.000
  2993         CA    243      PHE     CG   2993     0.000000    12.0110   ; qtot  5.000
  2994         CA    243      PHE    CD1   2994    -0.115000    12.0110   ; qtot  4.885
  2995         HP    243      PHE    HD1   2995     0.115000     1.0080   ; qtot  5.000
  2996         CA    243      PHE    CE1   2996    -0.115000    12.0110   ; qtot  4.885
  2997         HP    243      PHE    HE1   2997     0.115000     1.0080   ; qtot  5.000
  2998         CA    243      PHE     CZ   2998    -0.115000    12.0110   ; qtot  4.885
  2999         HP    243      PHE     HZ   2999     0.115000     1.0080   ; qtot  5.000
  3000         CA    243      PHE    CD2   3000    -0.115000    12.0110   ; qtot  4.885
  3001         HP    243      PHE    HD2   3001     0.115000     1.0080   ; qtot  5.000
  3002         CA    243      PHE    CE2   3002    -0.115000    12.0110   ; qtot  4.885
  3003         HP    243      PHE    HE2   3003     0.115000     1.0080   ; qtot  5.000
  3004          C    243      PHE      C   3004     0.510000    12.0110   ; qtot  5.510
  3005          O    243      PHE      O   3005    -0.510000    15.9990   ; qtot  5.000
  3006        NH1    244      MET      N   3006    -0.470000    14.0070   ; qtot  4.530
  3007          H    244      MET     HN   3007     0.310000     1.0080   ; qtot  4.840
  3008        CT1    244      MET     CA   3008     0.070000    12.0110   ; qtot  4.910
  3009        HB1    244      MET     HA   3009     0.090000     1.0080   ; qtot  5.000
  3010        CT2    244      MET     CB   3010    -0.180000    12.0110   ; qtot  4.820
  3011        HA2    244      MET    HB1   3011     0.090000     1.0080   ; qtot  4.910
  3012        HA2    244      MET    HB2   3012     0.090000     1.0080   ; qtot  5.000
  3013        CT2    244      MET     CG   3013    -0.140000    12.0110   ; qtot  4.860
  3014        HA2    244      MET    HG1   3014     0.090000     1.0080   ; qtot  4.950
  3015        HA2    244      MET    HG2   3015     0.090000     1.0080   ; qtot  5.040
  3016          S    244      MET     SD   3016    -0.090000    32.0600   ; qtot  4.950
  3017        CT3    244      MET     CE   3017    -0.220000    12.0110   ; qtot  4.730
  3018        HA3    244      MET    HE1   3018     0.090000     1.0080   ; qtot  4.820
  3019        HA3    244      MET    HE2   3019     0.090000     1.0080   ; qtot  4.910
  3020        HA3    244      MET    HE3   3020     0.090000     1.0080   ; qtot  5.000
  3021          C    244      MET      C   3021     0.510000    12.0110   ; qtot  5.510
  3022          O    244      MET      O   3022    -0.510000    15.9990   ; qtot  5.000
  3023        NH1    245      SER      N   3023    -0.470000    14.0070   ; qtot  4.530
  3024          H    245      SER     HN   3024     0.310000     1.0080   ; qtot  4.840
  3025        CT1    245      SER     CA   3025     0.070000    12.0110   ; qtot  4.910
  3026        HB1    245      SER     HA   3026     0.090000     1.0080   ; qtot  5.000
  3027        CT2    245      SER     CB   3027     0.050000    12.0110   ; qtot  5.050
  3028        HA2    245      SER    HB1   3028     0.090000     1.0080   ; qtot  5.140
  3029        HA2    245      SER    HB2   3029     0.090000     1.0080   ; qtot  5.230
  3030        OH1    245      SER     OG   3030    -0.660000    15.9990   ; qtot  4.570
  3031          H    245      SER    HG1   3031     0.430000     1.0080   ; qtot  5.000
  3032          C    245      SER      C   3032     0.510000    12.0110   ; qtot  5.510
  3033          O    245      SER      O   3033    -0.510000    15.9990   ; qtot  5.000
  3034        NH1    246      PHE      N   3034    -0.470000    14.0070   ; qtot  4.530
  3035          H    246      PHE     HN   3035     0.310000     1.0080   ; qtot  4.840
  3036        CT1    246      PHE     CA   3036     0.070000    12.0110   ; qtot  4.910
  3037        HB1    246      PHE     HA   3037     0.090000     1.0080   ; qtot  5.000
  3038        CT2    246      PHE     CB   3038    -0.180000    12.0110   ; qtot  4.820
  3039        HA2    246      PHE    HB1   3039     0.090000     1.0080   ; qtot  4.910
  3040        HA2    246      PHE    HB2   3040     0.090000     1.0080   ; qtot  5.000
  3041         CA    246      PHE     CG   3041     0.000000    12.0110   ; qtot  5.000
  3042         CA    246      PHE    CD1   3042    -0.115000    12.0110   ; qtot  4.885
  3043         HP    246      PHE    HD1   3043     0.115000     1.0080   ; qtot  5.000
  3044         CA    246      PHE    CE1   3044    -0.115000    12.0110   ; qtot  4.885
  3045         HP    246      PHE    HE1   3045     0.115000     1.0080   ; qtot  5.000
  3046         CA    246      PHE     CZ   3046    -0.115000    12.0110   ; qtot  4.885
  3047         HP    246      PHE     HZ   3047     0.115000     1.0080   ; qtot  5.000
  3048         CA    246      PHE    CD2   3048    -0.115000    12.0110   ; qtot  4.885
  3049         HP    246      PHE    HD2   3049     0.115000     1.0080   ; qtot  5.000
  3050         CA    246      PHE    CE2   3050    -0.115000    12.0110   ; qtot  4.885
  3051         HP    246      PHE    HE2   3051     0.115000     1.0080   ; qtot  5.000
  3052          C    246      PHE      C   3052     0.510000    12.0110   ; qtot  5.510
  3053          O    246      PHE      O   3053    -0.510000    15.9990   ; qtot  5.000
  3054        NH1    247      LEU      N   3054    -0.470000    14.0070   ; qtot  4.530
  3055          H    247      LEU     HN   3055     0.310000     1.0080   ; qtot  4.840
  3056        CT1    247      LEU     CA   3056     0.070000    12.0110   ; qtot  4.910
  3057        HB1    247      LEU     HA   3057     0.090000     1.0080   ; qtot  5.000
  3058        CT2    247      LEU     CB   3058    -0.180000    12.0110   ; qtot  4.820
  3059        HA2    247      LEU    HB1   3059     0.090000     1.0080   ; qtot  4.910
  3060        HA2    247      LEU    HB2   3060     0.090000     1.0080   ; qtot  5.000
  3061        CT1    247      LEU     CG   3061    -0.090000    12.0110   ; qtot  4.910
  3062        HA1    247      LEU     HG   3062     0.090000     1.0080   ; qtot  5.000
  3063        CT3    247      LEU    CD1   3063    -0.270000    12.0110   ; qtot  4.730
  3064        HA3    247      LEU   HD11   3064     0.090000     1.0080   ; qtot  4.820
  3065        HA3    247      LEU   HD12   3065     0.090000     1.0080   ; qtot  4.910
  3066        HA3    247      LEU   HD13   3066     0.090000     1.0080   ; qtot  5.000
  3067        CT3    247      LEU    CD2   3067    -0.270000    12.0110   ; qtot  4.730
  3068        HA3    247      LEU   HD21   3068     0.090000     1.0080   ; qtot  4.820
  3069        HA3    247      LEU   HD22   3069     0.090000     1.0080   ; qtot  4.910
  3070        HA3    247      LEU   HD23   3070     0.090000     1.0080   ; qtot  5.000
  3071          C    247      LEU      C   3071     0.510000    12.0110   ; qtot  5.510
  3072          O    247      LEU      O   3072    -0.510000    15.9990   ; qtot  5.000
  3073        NH1    248      PHE      N   3073    -0.470000    14.0070   ; qtot  4.530
  3074          H    248      PHE     HN   3074     0.310000     1.0080   ; qtot  4.840
  3075        CT1    248      PHE     CA   3075     0.070000    12.0110   ; qtot  4.910
  3076        HB1    248      PHE     HA   3076     0.090000     1.0080   ; qtot  5.000
  3077        CT2    248      PHE     CB   3077    -0.180000    12.0110   ; qtot  4.820
  3078        HA2    248      PHE    HB1   3078     0.090000     1.0080   ; qtot  4.910
  3079        HA2    248      PHE    HB2   3079     0.090000     1.0080   ; qtot  5.000
  3080         CA    248      PHE     CG   3080     0.000000    12.0110   ; qtot  5.000
  3081         CA    248      PHE    CD1   3081    -0.115000    12.0110   ; qtot  4.885
  3082         HP    248      PHE    HD1   3082     0.115000     1.0080   ; qtot  5.000
  3083         CA    248      PHE    CE1   3083    -0.115000    12.0110   ; qtot  4.885
  3084         HP    248      PHE    HE1   3084     0.115000     1.0080   ; qtot  5.000
  3085         CA    248      PHE     CZ   3085    -0.115000    12.0110   ; qtot  4.885
  3086         HP    248      PHE     HZ   3086     0.115000     1.0080   ; qtot  5.000
  3087         CA    248      PHE    CD2   3087    -0.115000    12.0110   ; qtot  4.885
  3088         HP    248      PHE    HD2   3088     0.115000     1.0080   ; qtot  5.000
  3089         CA    248      PHE    CE2   3089    -0.115000    12.0110   ; qtot  4.885
  3090         HP    248      PHE    HE2   3090     0.115000     1.0080   ; qtot  5.000
  3091          C    248      PHE      C   3091     0.510000    12.0110   ; qtot  5.510
  3092          O    248      PHE      O   3092    -0.510000    15.9990   ; qtot  5.000
  3093          N    249      PRO      N   3093    -0.290000    14.0070   ; qtot  4.710
  3094        CP3    249      PRO     CD   3094     0.000000    12.0110   ; qtot  4.710
  3095        HA2    249      PRO    HD1   3095     0.090000     1.0080   ; qtot  4.800
  3096        HA2    249      PRO    HD2   3096     0.090000     1.0080   ; qtot  4.890
  3097        CP1    249      PRO     CA   3097     0.020000    12.0110   ; qtot  4.910
  3098        HB1    249      PRO     HA   3098     0.090000     1.0080   ; qtot  5.000
  3099        CP2    249      PRO     CB   3099    -0.180000    12.0110   ; qtot  4.820
  3100        HA2    249      PRO    HB1   3100     0.090000     1.0080   ; qtot  4.910
  3101        HA2    249      PRO    HB2   3101     0.090000     1.0080   ; qtot  5.000
  3102        CP2    249      PRO     CG   3102    -0.180000    12.0110   ; qtot  4.820
  3103        HA2    249      PRO    HG1   3103     0.090000     1.0080   ; qtot  4.910
  3104        HA2    249      PRO    HG2   3104     0.090000     1.0080   ; qtot  5.000
  3105          C    249      PRO      C   3105     0.510000    12.0110   ; qtot  5.510
  3106          O    249      PRO      O   3106    -0.510000    15.9990   ; qtot  5.000
  3107        NH1    250      MET      N   3107    -0.470000    14.0070   ; qtot  4.530
  3108          H    250      MET     HN   3108     0.310000     1.0080   ; qtot  4.840
  3109        CT1    250      MET     CA   3109     0.070000    12.0110   ; qtot  4.910
  3110        HB1    250      MET     HA   3110     0.090000     1.0080   ; qtot  5.000
  3111        CT2    250      MET     CB   3111    -0.180000    12.0110   ; qtot  4.820
  3112        HA2    250      MET    HB1   3112     0.090000     1.0080   ; qtot  4.910
  3113        HA2    250      MET    HB2   3113     0.090000     1.0080   ; qtot  5.000
  3114        CT2    250      MET     CG   3114    -0.140000    12.0110   ; qtot  4.860
  3115        HA2    250      MET    HG1   3115     0.090000     1.0080   ; qtot  4.950
  3116        HA2    250      MET    HG2   3116     0.090000     1.0080   ; qtot  5.040
  3117          S    250      MET     SD   3117    -0.090000    32.0600   ; qtot  4.950
  3118        CT3    250      MET     CE   3118    -0.220000    12.0110   ; qtot  4.730
  3119        HA3    250      MET    HE1   3119     0.090000     1.0080   ; qtot  4.820
  3120        HA3    250      MET    HE2   3120     0.090000     1.0080   ; qtot  4.910
  3121        HA3    250      MET    HE3   3121     0.090000     1.0080   ; qtot  5.000
  3122          C    250      MET      C   3122     0.510000    12.0110   ; qtot  5.510
  3123          O    250      MET      O   3123    -0.510000    15.9990   ; qtot  5.000
  3124        NH1    251      LEU      N   3124    -0.470000    14.0070   ; qtot  4.530
  3125          H    251      LEU     HN   3125     0.310000     1.0080   ; qtot  4.840
  3126        CT1    251      LEU     CA   3126     0.070000    12.0110   ; qtot  4.910
  3127        HB1    251      LEU     HA   3127     0.090000     1.0080   ; qtot  5.000
  3128        CT2    251      LEU     CB   3128    -0.180000    12.0110   ; qtot  4.820
  3129        HA2    251      LEU    HB1   3129     0.090000     1.0080   ; qtot  4.910
  3130        HA2    251      LEU    HB2   3130     0.090000     1.0080   ; qtot  5.000
  3131        CT1    251      LEU     CG   3131    -0.090000    12.0110   ; qtot  4.910
  3132        HA1    251      LEU     HG   3132     0.090000     1.0080   ; qtot  5.000
  3133        CT3    251      LEU    CD1   3133    -0.270000    12.0110   ; qtot  4.730
  3134        HA3    251      LEU   HD11   3134     0.090000     1.0080   ; qtot  4.820
  3135        HA3    251      LEU   HD12   3135     0.090000     1.0080   ; qtot  4.910
  3136        HA3    251      LEU   HD13   3136     0.090000     1.0080   ; qtot  5.000
  3137        CT3    251      LEU    CD2   3137    -0.270000    12.0110   ; qtot  4.730
  3138        HA3    251      LEU   HD21   3138     0.090000     1.0080   ; qtot  4.820
  3139        HA3    251      LEU   HD22   3139     0.090000     1.0080   ; qtot  4.910
  3140        HA3    251      LEU   HD23   3140     0.090000     1.0080   ; qtot  5.000
  3141          C    251      LEU      C   3141     0.510000    12.0110   ; qtot  5.510
  3142          O    251      LEU      O   3142    -0.510000    15.9990   ; qtot  5.000
  3143        NH1    252      VAL      N   3143    -0.470000    14.0070   ; qtot  4.530
  3144          H    252      VAL     HN   3144     0.310000     1.0080   ; qtot  4.840
  3145        CT1    252      VAL     CA   3145     0.070000    12.0110   ; qtot  4.910
  3146        HB1    252      VAL     HA   3146     0.090000     1.0080   ; qtot  5.000
  3147        CT1    252      VAL     CB   3147    -0.090000    12.0110   ; qtot  4.910
  3148        HA1    252      VAL     HB   3148     0.090000     1.0080   ; qtot  5.000
  3149        CT3    252      VAL    CG1   3149    -0.270000    12.0110   ; qtot  4.730
  3150        HA3    252      VAL   HG11   3150     0.090000     1.0080   ; qtot  4.820
  3151        HA3    252      VAL   HG12   3151     0.090000     1.0080   ; qtot  4.910
  3152        HA3    252      VAL   HG13   3152     0.090000     1.0080   ; qtot  5.000
  3153        CT3    252      VAL    CG2   3153    -0.270000    12.0110   ; qtot  4.730
  3154        HA3    252      VAL   HG21   3154     0.090000     1.0080   ; qtot  4.820
  3155        HA3    252      VAL   HG22   3155     0.090000     1.0080   ; qtot  4.910
  3156        HA3    252      VAL   HG23   3156     0.090000     1.0080   ; qtot  5.000
  3157          C    252      VAL      C   3157     0.510000    12.0110   ; qtot  5.510
  3158          O    252      VAL      O   3158    -0.510000    15.9990   ; qtot  5.000
  3159        NH1    253      ILE      N   3159    -0.470000    14.0070   ; qtot  4.530
  3160          H    253      ILE     HN   3160     0.310000     1.0080   ; qtot  4.840
  3161        CT1    253      ILE     CA   3161     0.070000    12.0110   ; qtot  4.910
  3162        HB1    253      ILE     HA   3162     0.090000     1.0080   ; qtot  5.000
  3163        CT1    253      ILE     CB   3163    -0.090000    12.0110   ; qtot  4.910
  3164        HA1    253      ILE     HB   3164     0.090000     1.0080   ; qtot  5.000
  3165        CT3    253      ILE    CG2   3165    -0.270000    12.0110   ; qtot  4.730
  3166        HA3    253      ILE   HG21   3166     0.090000     1.0080   ; qtot  4.820
  3167        HA3    253      ILE   HG22   3167     0.090000     1.0080   ; qtot  4.910
  3168        HA3    253      ILE   HG23   3168     0.090000     1.0080   ; qtot  5.000
  3169        CT2    253      ILE    CG1   3169    -0.180000    12.0110   ; qtot  4.820
  3170        HA2    253      ILE   HG11   3170     0.090000     1.0080   ; qtot  4.910
  3171        HA2    253      ILE   HG12   3171     0.090000     1.0080   ; qtot  5.000
  3172        CT3    253      ILE     CD   3172    -0.270000    12.0110   ; qtot  4.730
  3173        HA3    253      ILE    HD1   3173     0.090000     1.0080   ; qtot  4.820
  3174        HA3    253      ILE    HD2   3174     0.090000     1.0080   ; qtot  4.910
  3175        HA3    253      ILE    HD3   3175     0.090000     1.0080   ; qtot  5.000
  3176          C    253      ILE      C   3176     0.510000    12.0110   ; qtot  5.510
  3177          O    253      ILE      O   3177    -0.510000    15.9990   ; qtot  5.000
  3178        NH1    254      SER      N   3178    -0.470000    14.0070   ; qtot  4.530
  3179          H    254      SER     HN   3179     0.310000     1.0080   ; qtot  4.840
  3180        CT1    254      SER     CA   3180     0.070000    12.0110   ; qtot  4.910
  3181        HB1    254      SER     HA   3181     0.090000     1.0080   ; qtot  5.000
  3182        CT2    254      SER     CB   3182     0.050000    12.0110   ; qtot  5.050
  3183        HA2    254      SER    HB1   3183     0.090000     1.0080   ; qtot  5.140
  3184        HA2    254      SER    HB2   3184     0.090000     1.0080   ; qtot  5.230
  3185        OH1    254      SER     OG   3185    -0.660000    15.9990   ; qtot  4.570
  3186          H    254      SER    HG1   3186     0.430000     1.0080   ; qtot  5.000
  3187          C    254      SER      C   3187     0.510000    12.0110   ; qtot  5.510
  3188          O    254      SER      O   3188    -0.510000    15.9990   ; qtot  5.000
  3189        NH1    255      ILE      N   3189    -0.470000    14.0070   ; qtot  4.530
  3190          H    255      ILE     HN   3190     0.310000     1.0080   ; qtot  4.840
  3191        CT1    255      ILE     CA   3191     0.070000    12.0110   ; qtot  4.910
  3192        HB1    255      ILE     HA   3192     0.090000     1.0080   ; qtot  5.000
  3193        CT1    255      ILE     CB   3193    -0.090000    12.0110   ; qtot  4.910
  3194        HA1    255      ILE     HB   3194     0.090000     1.0080   ; qtot  5.000
  3195        CT3    255      ILE    CG2   3195    -0.270000    12.0110   ; qtot  4.730
  3196        HA3    255      ILE   HG21   3196     0.090000     1.0080   ; qtot  4.820
  3197        HA3    255      ILE   HG22   3197     0.090000     1.0080   ; qtot  4.910
  3198        HA3    255      ILE   HG23   3198     0.090000     1.0080   ; qtot  5.000
  3199        CT2    255      ILE    CG1   3199    -0.180000    12.0110   ; qtot  4.820
  3200        HA2    255      ILE   HG11   3200     0.090000     1.0080   ; qtot  4.910
  3201        HA2    255      ILE   HG12   3201     0.090000     1.0080   ; qtot  5.000
  3202        CT3    255      ILE     CD   3202    -0.270000    12.0110   ; qtot  4.730
  3203        HA3    255      ILE    HD1   3203     0.090000     1.0080   ; qtot  4.820
  3204        HA3    255      ILE    HD2   3204     0.090000     1.0080   ; qtot  4.910
  3205        HA3    255      ILE    HD3   3205     0.090000     1.0080   ; qtot  5.000
  3206          C    255      ILE      C   3206     0.510000    12.0110   ; qtot  5.510
  3207          O    255      ILE      O   3207    -0.510000    15.9990   ; qtot  5.000
  3208        NH1    256      LEU      N   3208    -0.470000    14.0070   ; qtot  4.530
  3209          H    256      LEU     HN   3209     0.310000     1.0080   ; qtot  4.840
  3210        CT1    256      LEU     CA   3210     0.070000    12.0110   ; qtot  4.910
  3211        HB1    256      LEU     HA   3211     0.090000     1.0080   ; qtot  5.000
  3212        CT2    256      LEU     CB   3212    -0.180000    12.0110   ; qtot  4.820
  3213        HA2    256      LEU    HB1   3213     0.090000     1.0080   ; qtot  4.910
  3214        HA2    256      LEU    HB2   3214     0.090000     1.0080   ; qtot  5.000
  3215        CT1    256      LEU     CG   3215    -0.090000    12.0110   ; qtot  4.910
  3216        HA1    256      LEU     HG   3216     0.090000     1.0080   ; qtot  5.000
  3217        CT3    256      LEU    CD1   3217    -0.270000    12.0110   ; qtot  4.730
  3218        HA3    256      LEU   HD11   3218     0.090000     1.0080   ; qtot  4.820
  3219        HA3    256      LEU   HD12   3219     0.090000     1.0080   ; qtot  4.910
  3220        HA3    256      LEU   HD13   3220     0.090000     1.0080   ; qtot  5.000
  3221        CT3    256      LEU    CD2   3221    -0.270000    12.0110   ; qtot  4.730
  3222        HA3    256      LEU   HD21   3222     0.090000     1.0080   ; qtot  4.820
  3223        HA3    256      LEU   HD22   3223     0.090000     1.0080   ; qtot  4.910
  3224        HA3    256      LEU   HD23   3224     0.090000     1.0080   ; qtot  5.000
  3225          C    256      LEU      C   3225     0.510000    12.0110   ; qtot  5.510
  3226          O    256      LEU      O   3226    -0.510000    15.9990   ; qtot  5.000
  3227        NH1    257      ASN      N   3227    -0.470000    14.0070   ; qtot  4.530
  3228          H    257      ASN     HN   3228     0.310000     1.0080   ; qtot  4.840
  3229        CT1    257      ASN     CA   3229     0.070000    12.0110   ; qtot  4.910
  3230        HB1    257      ASN     HA   3230     0.090000     1.0080   ; qtot  5.000
  3231        CT2    257      ASN     CB   3231    -0.180000    12.0110   ; qtot  4.820
  3232        HA2    257      ASN    HB1   3232     0.090000     1.0080   ; qtot  4.910
  3233        HA2    257      ASN    HB2   3233     0.090000     1.0080   ; qtot  5.000
  3234         CC    257      ASN     CG   3234     0.550000    12.0110   ; qtot  5.550
  3235          O    257      ASN    OD1   3235    -0.550000    15.9990   ; qtot  5.000
  3236        NH2    257      ASN    ND2   3236    -0.620000    14.0070   ; qtot  4.380
  3237          H    257      ASN   HD21   3237     0.320000     1.0080   ; qtot  4.700
  3238          H    257      ASN   HD22   3238     0.300000     1.0080   ; qtot  5.000
  3239          C    257      ASN      C   3239     0.510000    12.0110   ; qtot  5.510
  3240          O    257      ASN      O   3240    -0.510000    15.9990   ; qtot  5.000
  3241        NH1    258      THR      N   3241    -0.470000    14.0070   ; qtot  4.530
  3242          H    258      THR     HN   3242     0.310000     1.0080   ; qtot  4.840
  3243        CT1    258      THR     CA   3243     0.070000    12.0110   ; qtot  4.910
  3244        HB1    258      THR     HA   3244     0.090000     1.0080   ; qtot  5.000
  3245        CT1    258      THR     CB   3245     0.140000    12.0110   ; qtot  5.140
  3246        HA1    258      THR     HB   3246     0.090000     1.0080   ; qtot  5.230
  3247        OH1    258      THR    OG1   3247    -0.660000    15.9990   ; qtot  4.570
  3248          H    258      THR    HG1   3248     0.430000     1.0080   ; qtot  5.000
  3249        CT3    258      THR    CG2   3249    -0.270000    12.0110   ; qtot  4.730
  3250        HA3    258      THR   HG21   3250     0.090000     1.0080   ; qtot  4.820
  3251        HA3    258      THR   HG22   3251     0.090000     1.0080   ; qtot  4.910
  3252        HA3    258      THR   HG23   3252     0.090000     1.0080   ; qtot  5.000
  3253          C    258      THR      C   3253     0.510000    12.0110   ; qtot  5.510
  3254          O    258      THR      O   3254    -0.510000    15.9990   ; qtot  5.000
  3255        NH1    259      VAL      N   3255    -0.470000    14.0070   ; qtot  4.530
  3256          H    259      VAL     HN   3256     0.310000     1.0080   ; qtot  4.840
  3257        CT1    259      VAL     CA   3257     0.070000    12.0110   ; qtot  4.910
  3258        HB1    259      VAL     HA   3258     0.090000     1.0080   ; qtot  5.000
  3259        CT1    259      VAL     CB   3259    -0.090000    12.0110   ; qtot  4.910
  3260        HA1    259      VAL     HB   3260     0.090000     1.0080   ; qtot  5.000
  3261        CT3    259      VAL    CG1   3261    -0.270000    12.0110   ; qtot  4.730
  3262        HA3    259      VAL   HG11   3262     0.090000     1.0080   ; qtot  4.820
  3263        HA3    259      VAL   HG12   3263     0.090000     1.0080   ; qtot  4.910
  3264        HA3    259      VAL   HG13   3264     0.090000     1.0080   ; qtot  5.000
  3265        CT3    259      VAL    CG2   3265    -0.270000    12.0110   ; qtot  4.730
  3266        HA3    259      VAL   HG21   3266     0.090000     1.0080   ; qtot  4.820
  3267        HA3    259      VAL   HG22   3267     0.090000     1.0080   ; qtot  4.910
  3268        HA3    259      VAL   HG23   3268     0.090000     1.0080   ; qtot  5.000
  3269          C    259      VAL      C   3269     0.510000    12.0110   ; qtot  5.510
  3270          O    259      VAL      O   3270    -0.510000    15.9990   ; qtot  5.000
  3271        NH1    260      ILE      N   3271    -0.470000    14.0070   ; qtot  4.530
  3272          H    260      ILE     HN   3272     0.310000     1.0080   ; qtot  4.840
  3273        CT1    260      ILE     CA   3273     0.070000    12.0110   ; qtot  4.910
  3274        HB1    260      ILE     HA   3274     0.090000     1.0080   ; qtot  5.000
  3275        CT1    260      ILE     CB   3275    -0.090000    12.0110   ; qtot  4.910
  3276        HA1    260      ILE     HB   3276     0.090000     1.0080   ; qtot  5.000
  3277        CT3    260      ILE    CG2   3277    -0.270000    12.0110   ; qtot  4.730
  3278        HA3    260      ILE   HG21   3278     0.090000     1.0080   ; qtot  4.820
  3279        HA3    260      ILE   HG22   3279     0.090000     1.0080   ; qtot  4.910
  3280        HA3    260      ILE   HG23   3280     0.090000     1.0080   ; qtot  5.000
  3281        CT2    260      ILE    CG1   3281    -0.180000    12.0110   ; qtot  4.820
  3282        HA2    260      ILE   HG11   3282     0.090000     1.0080   ; qtot  4.910
  3283        HA2    260      ILE   HG12   3283     0.090000     1.0080   ; qtot  5.000
  3284        CT3    260      ILE     CD   3284    -0.270000    12.0110   ; qtot  4.730
  3285        HA3    260      ILE    HD1   3285     0.090000     1.0080   ; qtot  4.820
  3286        HA3    260      ILE    HD2   3286     0.090000     1.0080   ; qtot  4.910
  3287        HA3    260      ILE    HD3   3287     0.090000     1.0080   ; qtot  5.000
  3288          C    260      ILE      C   3288     0.510000    12.0110   ; qtot  5.510
  3289          O    260      ILE      O   3289    -0.510000    15.9990   ; qtot  5.000
  3290        NH1    261      ALA      N   3290    -0.470000    14.0070   ; qtot  4.530
  3291          H    261      ALA     HN   3291     0.310000     1.0080   ; qtot  4.840
  3292        CT1    261      ALA     CA   3292     0.070000    12.0110   ; qtot  4.910
  3293        HB1    261      ALA     HA   3293     0.090000     1.0080   ; qtot  5.000
  3294        CT3    261      ALA     CB   3294    -0.270000    12.0110   ; qtot  4.730
  3295        HA3    261      ALA    HB1   3295     0.090000     1.0080   ; qtot  4.820
  3296        HA3    261      ALA    HB2   3296     0.090000     1.0080   ; qtot  4.910
  3297        HA3    261      ALA    HB3   3297     0.090000     1.0080   ; qtot  5.000
  3298          C    261      ALA      C   3298     0.510000    12.0110   ; qtot  5.510
  3299          O    261      ALA      O   3299    -0.510000    15.9990   ; qtot  5.000
  3300        NH1    262      ASN      N   3300    -0.470000    14.0070   ; qtot  4.530
  3301          H    262      ASN     HN   3301     0.310000     1.0080   ; qtot  4.840
  3302        CT1    262      ASN     CA   3302     0.070000    12.0110   ; qtot  4.910
  3303        HB1    262      ASN     HA   3303     0.090000     1.0080   ; qtot  5.000
  3304        CT2    262      ASN     CB   3304    -0.180000    12.0110   ; qtot  4.820
  3305        HA2    262      ASN    HB1   3305     0.090000     1.0080   ; qtot  4.910
  3306        HA2    262      ASN    HB2   3306     0.090000     1.0080   ; qtot  5.000
  3307         CC    262      ASN     CG   3307     0.550000    12.0110   ; qtot  5.550
  3308          O    262      ASN    OD1   3308    -0.550000    15.9990   ; qtot  5.000
  3309        NH2    262      ASN    ND2   3309    -0.620000    14.0070   ; qtot  4.380
  3310          H    262      ASN   HD21   3310     0.320000     1.0080   ; qtot  4.700
  3311          H    262      ASN   HD22   3311     0.300000     1.0080   ; qtot  5.000
  3312          C    262      ASN      C   3312     0.510000    12.0110   ; qtot  5.510
  3313          O    262      ASN      O   3313    -0.510000    15.9990   ; qtot  5.000
  3314        NH1    263      LYS      N   3314    -0.470000    14.0070   ; qtot  4.530
  3315          H    263      LYS     HN   3315     0.310000     1.0080   ; qtot  4.840
  3316        CT1    263      LYS     CA   3316     0.070000    12.0110   ; qtot  4.910
  3317        HB1    263      LYS     HA   3317     0.090000     1.0080   ; qtot  5.000
  3318        CT2    263      LYS     CB   3318    -0.180000    12.0110   ; qtot  4.820
  3319        HA2    263      LYS    HB1   3319     0.090000     1.0080   ; qtot  4.910
  3320        HA2    263      LYS    HB2   3320     0.090000     1.0080   ; qtot  5.000
  3321        CT2    263      LYS     CG   3321    -0.180000    12.0110   ; qtot  4.820
  3322        HA2    263      LYS    HG1   3322     0.090000     1.0080   ; qtot  4.910
  3323        HA2    263      LYS    HG2   3323     0.090000     1.0080   ; qtot  5.000
  3324        CT2    263      LYS     CD   3324    -0.180000    12.0110   ; qtot  4.820
  3325        HA2    263      LYS    HD1   3325     0.090000     1.0080   ; qtot  4.910
  3326        HA2    263      LYS    HD2   3326     0.090000     1.0080   ; qtot  5.000
  3327        CT2    263      LYS     CE   3327     0.210000    12.0110   ; qtot  5.210
  3328        HA2    263      LYS    HE1   3328     0.050000     1.0080   ; qtot  5.260
  3329        HA2    263      LYS    HE2   3329     0.050000     1.0080   ; qtot  5.310
  3330        NH3    263      LYS     NZ   3330    -0.300000    14.0070   ; qtot  5.010
  3331         HC    263      LYS    HZ1   3331     0.330000     1.0080   ; qtot  5.340
  3332         HC    263      LYS    HZ2   3332     0.330000     1.0080   ; qtot  5.670
  3333         HC    263      LYS    HZ3   3333     0.330000     1.0080   ; qtot  6.000
  3334          C    263      LYS      C   3334     0.510000    12.0110   ; qtot  6.510
  3335          O    263      LYS      O   3335    -0.510000    15.9990   ; qtot  6.000
  3336        NH1    264      LEU      N   3336    -0.470000    14.0070   ; qtot  5.530
  3337          H    264      LEU     HN   3337     0.310000     1.0080   ; qtot  5.840
  3338        CT1    264      LEU     CA   3338     0.070000    12.0110   ; qtot  5.910
  3339        HB1    264      LEU     HA   3339     0.090000     1.0080   ; qtot  6.000
  3340        CT2    264      LEU     CB   3340    -0.180000    12.0110   ; qtot  5.820
  3341        HA2    264      LEU    HB1   3341     0.090000     1.0080   ; qtot  5.910
  3342        HA2    264      LEU    HB2   3342     0.090000     1.0080   ; qtot  6.000
  3343        CT1    264      LEU     CG   3343    -0.090000    12.0110   ; qtot  5.910
  3344        HA1    264      LEU     HG   3344     0.090000     1.0080   ; qtot  6.000
  3345        CT3    264      LEU    CD1   3345    -0.270000    12.0110   ; qtot  5.730
  3346        HA3    264      LEU   HD11   3346     0.090000     1.0080   ; qtot  5.820
  3347        HA3    264      LEU   HD12   3347     0.090000     1.0080   ; qtot  5.910
  3348        HA3    264      LEU   HD13   3348     0.090000     1.0080   ; qtot  6.000
  3349        CT3    264      LEU    CD2   3349    -0.270000    12.0110   ; qtot  5.730
  3350        HA3    264      LEU   HD21   3350     0.090000     1.0080   ; qtot  5.820
  3351        HA3    264      LEU   HD22   3351     0.090000     1.0080   ; qtot  5.910
  3352        HA3    264      LEU   HD23   3352     0.090000     1.0080   ; qtot  6.000
  3353          C    264      LEU      C   3353     0.510000    12.0110   ; qtot  6.510
  3354          O    264      LEU      O   3354    -0.510000    15.9990   ; qtot  6.000
  3355        NH1    265      THR      N   3355    -0.470000    14.0070   ; qtot  5.530
  3356          H    265      THR     HN   3356     0.310000     1.0080   ; qtot  5.840
  3357        CT1    265      THR     CA   3357     0.070000    12.0110   ; qtot  5.910
  3358        HB1    265      THR     HA   3358     0.090000     1.0080   ; qtot  6.000
  3359        CT1    265      THR     CB   3359     0.140000    12.0110   ; qtot  6.140
  3360        HA1    265      THR     HB   3360     0.090000     1.0080   ; qtot  6.230
  3361        OH1    265      THR    OG1   3361    -0.660000    15.9990   ; qtot  5.570
  3362          H    265      THR    HG1   3362     0.430000     1.0080   ; qtot  6.000
  3363        CT3    265      THR    CG2   3363    -0.270000    12.0110   ; qtot  5.730
  3364        HA3    265      THR   HG21   3364     0.090000     1.0080   ; qtot  5.820
  3365        HA3    265      THR   HG22   3365     0.090000     1.0080   ; qtot  5.910
  3366        HA3    265      THR   HG23   3366     0.090000     1.0080   ; qtot  6.000
  3367          C    265      THR      C   3367     0.510000    12.0110   ; qtot  6.510
  3368          O    265      THR      O   3368    -0.510000    15.9990   ; qtot  6.000
  3369        NH1    266      VAL      N   3369    -0.470000    14.0070   ; qtot  5.530
  3370          H    266      VAL     HN   3370     0.310000     1.0080   ; qtot  5.840
  3371        CT1    266      VAL     CA   3371     0.070000    12.0110   ; qtot  5.910
  3372        HB1    266      VAL     HA   3372     0.090000     1.0080   ; qtot  6.000
  3373        CT1    266      VAL     CB   3373    -0.090000    12.0110   ; qtot  5.910
  3374        HA1    266      VAL     HB   3374     0.090000     1.0080   ; qtot  6.000
  3375        CT3    266      VAL    CG1   3375    -0.270000    12.0110   ; qtot  5.730
  3376        HA3    266      VAL   HG11   3376     0.090000     1.0080   ; qtot  5.820
  3377        HA3    266      VAL   HG12   3377     0.090000     1.0080   ; qtot  5.910
  3378        HA3    266      VAL   HG13   3378     0.090000     1.0080   ; qtot  6.000
  3379        CT3    266      VAL    CG2   3379    -0.270000    12.0110   ; qtot  5.730
  3380        HA3    266      VAL   HG21   3380     0.090000     1.0080   ; qtot  5.820
  3381        HA3    266      VAL   HG22   3381     0.090000     1.0080   ; qtot  5.910
  3382        HA3    266      VAL   HG23   3382     0.090000     1.0080   ; qtot  6.000
  3383          C    266      VAL      C   3383     0.510000    12.0110   ; qtot  6.510
  3384          O    266      VAL      O   3384    -0.510000    15.9990   ; qtot  6.000
  3385        NH1    267      MET      N   3385    -0.470000    14.0070   ; qtot  5.530
  3386          H    267      MET     HN   3386     0.310000     1.0080   ; qtot  5.840
  3387        CT1    267      MET     CA   3387     0.070000    12.0110   ; qtot  5.910
  3388        HB1    267      MET     HA   3388     0.090000     1.0080   ; qtot  6.000
  3389        CT2    267      MET     CB   3389    -0.180000    12.0110   ; qtot  5.820
  3390        HA2    267      MET    HB1   3390     0.090000     1.0080   ; qtot  5.910
  3391        HA2    267      MET    HB2   3391     0.090000     1.0080   ; qtot  6.000
  3392        CT2    267      MET     CG   3392    -0.140000    12.0110   ; qtot  5.860
  3393        HA2    267      MET    HG1   3393     0.090000     1.0080   ; qtot  5.950
  3394        HA2    267      MET    HG2   3394     0.090000     1.0080   ; qtot  6.040
  3395          S    267      MET     SD   3395    -0.090000    32.0600   ; qtot  5.950
  3396        CT3    267      MET     CE   3396    -0.220000    12.0110   ; qtot  5.730
  3397        HA3    267      MET    HE1   3397     0.090000     1.0080   ; qtot  5.820
  3398        HA3    267      MET    HE2   3398     0.090000     1.0080   ; qtot  5.910
  3399        HA3    267      MET    HE3   3399     0.090000     1.0080   ; qtot  6.000
  3400          C    267      MET      C   3400     0.510000    12.0110   ; qtot  6.510
  3401          O    267      MET      O   3401    -0.510000    15.9990   ; qtot  6.000
  3402        NH1    268      VAL      N   3402    -0.470000    14.0070   ; qtot  5.530
  3403          H    268      VAL     HN   3403     0.310000     1.0080   ; qtot  5.840
  3404        CT1    268      VAL     CA   3404     0.070000    12.0110   ; qtot  5.910
  3405        HB1    268      VAL     HA   3405     0.090000     1.0080   ; qtot  6.000
  3406        CT1    268      VAL     CB   3406    -0.090000    12.0110   ; qtot  5.910
  3407        HA1    268      VAL     HB   3407     0.090000     1.0080   ; qtot  6.000
  3408        CT3    268      VAL    CG1   3408    -0.270000    12.0110   ; qtot  5.730
  3409        HA3    268      VAL   HG11   3409     0.090000     1.0080   ; qtot  5.820
  3410        HA3    268      VAL   HG12   3410     0.090000     1.0080   ; qtot  5.910
  3411        HA3    268      VAL   HG13   3411     0.090000     1.0080   ; qtot  6.000
  3412        CT3    268      VAL    CG2   3412    -0.270000    12.0110   ; qtot  5.730
  3413        HA3    268      VAL   HG21   3413     0.090000     1.0080   ; qtot  5.820
  3414        HA3    268      VAL   HG22   3414     0.090000     1.0080   ; qtot  5.910
  3415        HA3    268      VAL   HG23   3415     0.090000     1.0080   ; qtot  6.000
  3416          C    268      VAL      C   3416     0.510000    12.0110   ; qtot  6.510
  3417          O    268      VAL      O   3417    -0.510000    15.9990   ; qtot  6.000
  3418        NH1    269      HSD      N   3418    -0.470000    14.0070   ; qtot  5.530
  3419          H    269      HSD     HN   3419     0.310000     1.0080   ; qtot  5.840
  3420        CT1    269      HSD     CA   3420     0.070000    12.0110   ; qtot  5.910
  3421        HB1    269      HSD     HA   3421     0.090000     1.0080   ; qtot  6.000
  3422        CT2    269      HSD     CB   3422    -0.090000    12.0110   ; qtot  5.910
  3423        HA2    269      HSD    HB1   3423     0.090000     1.0080   ; qtot  6.000
  3424        HA2    269      HSD    HB2   3424     0.090000     1.0080   ; qtot  6.090
  3425        NR1    269      HSD    ND1   3425    -0.360000    14.0070   ; qtot  5.730
  3426          H    269      HSD    HD1   3426     0.320000     1.0080   ; qtot  6.050
  3427       CPH1    269      HSD     CG   3427    -0.050000    12.0110   ; qtot  6.000
  3428       CPH2    269      HSD    CE1   3428     0.250000    12.0110   ; qtot  6.250
  3429        HR1    269      HSD    HE1   3429     0.130000     1.0080   ; qtot  6.380
  3430        NR2    269      HSD    NE2   3430    -0.700000    14.0070   ; qtot  5.680
  3431       CPH1    269      HSD    CD2   3431     0.220000    12.0110   ; qtot  5.900
  3432        HR3    269      HSD    HD2   3432     0.100000     1.0080   ; qtot  6.000
  3433          C    269      HSD      C   3433     0.510000    12.0110   ; qtot  6.510
  3434          O    269      HSD      O   3434    -0.510000    15.9990   ; qtot  6.000
  3435        NH1    270      GLN      N   3435    -0.470000    14.0070   ; qtot  5.530
  3436          H    270      GLN     HN   3436     0.310000     1.0080   ; qtot  5.840
  3437        CT1    270      GLN     CA   3437     0.070000    12.0110   ; qtot  5.910
  3438        HB1    270      GLN     HA   3438     0.090000     1.0080   ; qtot  6.000
  3439        CT2    270      GLN     CB   3439    -0.180000    12.0110   ; qtot  5.820
  3440        HA2    270      GLN    HB1   3440     0.090000     1.0080   ; qtot  5.910
  3441        HA2    270      GLN    HB2   3441     0.090000     1.0080   ; qtot  6.000
  3442        CT2    270      GLN     CG   3442    -0.180000    12.0110   ; qtot  5.820
  3443        HA2    270      GLN    HG1   3443     0.090000     1.0080   ; qtot  5.910
  3444        HA2    270      GLN    HG2   3444     0.090000     1.0080   ; qtot  6.000
  3445         CC    270      GLN     CD   3445     0.550000    12.0110   ; qtot  6.550
  3446          O    270      GLN    OE1   3446    -0.550000    15.9990   ; qtot  6.000
  3447        NH2    270      GLN    NE2   3447    -0.620000    14.0070   ; qtot  5.380
  3448          H    270      GLN   HE21   3448     0.320000     1.0080   ; qtot  5.700
  3449          H    270      GLN   HE22   3449     0.300000     1.0080   ; qtot  6.000
  3450          C    270      GLN      C   3450     0.510000    12.0110   ; qtot  6.510
  3451          O    270      GLN      O   3451    -0.510000    15.9990   ; qtot  6.000
  3452        NH1    271      ALA      N   3452    -0.470000    14.0070   ; qtot  5.530
  3453          H    271      ALA     HN   3453     0.310000     1.0080   ; qtot  5.840
  3454        CT1    271      ALA     CA   3454     0.070000    12.0110   ; qtot  5.910
  3455        HB1    271      ALA     HA   3455     0.090000     1.0080   ; qtot  6.000
  3456        CT3    271      ALA     CB   3456    -0.270000    12.0110   ; qtot  5.730
  3457        HA3    271      ALA    HB1   3457     0.090000     1.0080   ; qtot  5.820
  3458        HA3    271      ALA    HB2   3458     0.090000     1.0080   ; qtot  5.910
  3459        HA3    271      ALA    HB3   3459     0.090000     1.0080   ; qtot  6.000
  3460          C    271      ALA      C   3460     0.510000    12.0110   ; qtot  6.510
  3461          O    271      ALA      O   3461    -0.510000    15.9990   ; qtot  6.000
  3462        NH1    272      ALA      N   3462    -0.470000    14.0070   ; qtot  5.530
  3463          H    272      ALA     HN   3463     0.310000     1.0080   ; qtot  5.840
  3464        CT1    272      ALA     CA   3464     0.070000    12.0110   ; qtot  5.910
  3465        HB1    272      ALA     HA   3465     0.090000     1.0080   ; qtot  6.000
  3466        CT3    272      ALA     CB   3466    -0.270000    12.0110   ; qtot  5.730
  3467        HA3    272      ALA    HB1   3467     0.090000     1.0080   ; qtot  5.820
  3468        HA3    272      ALA    HB2   3468     0.090000     1.0080   ; qtot  5.910
  3469        HA3    272      ALA    HB3   3469     0.090000     1.0080   ; qtot  6.000
  3470          C    272      ALA      C   3470     0.510000    12.0110   ; qtot  6.510
  3471          O    272      ALA      O   3471    -0.510000    15.9990   ; qtot  6.000
  3472        NH1    273      GLU      N   3472    -0.470000    14.0070   ; qtot  5.530
  3473          H    273      GLU     HN   3473     0.310000     1.0080   ; qtot  5.840
  3474        CT1    273      GLU     CA   3474     0.070000    12.0110   ; qtot  5.910
  3475        HB1    273      GLU     HA   3475     0.090000     1.0080   ; qtot  6.000
  3476       CT2A    273      GLU     CB   3476    -0.180000    12.0110   ; qtot  5.820
  3477        HA2    273      GLU    HB1   3477     0.090000     1.0080   ; qtot  5.910
  3478        HA2    273      GLU    HB2   3478     0.090000     1.0080   ; qtot  6.000
  3479        CT2    273      GLU     CG   3479    -0.280000    12.0110   ; qtot  5.720
  3480        HA2    273      GLU    HG1   3480     0.090000     1.0080   ; qtot  5.810
  3481        HA2    273      GLU    HG2   3481     0.090000     1.0080   ; qtot  5.900
  3482         CC    273      GLU     CD   3482     0.620000    12.0110   ; qtot  6.520
  3483         OC    273      GLU    OE1   3483    -0.760000    15.9990   ; qtot  5.760
  3484         OC    273      GLU    OE2   3484    -0.760000    15.9990   ; qtot  5.000
  3485          C    273      GLU      C   3485     0.510000    12.0110   ; qtot  5.510
  3486          O    273      GLU      O   3486    -0.510000    15.9990   ; qtot  5.000
  3487        NH1    274      GLN      N   3487    -0.470000    14.0070   ; qtot  4.530
  3488          H    274      GLN     HN   3488     0.310000     1.0080   ; qtot  4.840
  3489        CT1    274      GLN     CA   3489     0.070000    12.0110   ; qtot  4.910
  3490        HB1    274      GLN     HA   3490     0.090000     1.0080   ; qtot  5.000
  3491        CT2    274      GLN     CB   3491    -0.180000    12.0110   ; qtot  4.820
  3492        HA2    274      GLN    HB1   3492     0.090000     1.0080   ; qtot  4.910
  3493        HA2    274      GLN    HB2   3493     0.090000     1.0080   ; qtot  5.000
  3494        CT2    274      GLN     CG   3494    -0.180000    12.0110   ; qtot  4.820
  3495        HA2    274      GLN    HG1   3495     0.090000     1.0080   ; qtot  4.910
  3496        HA2    274      GLN    HG2   3496     0.090000     1.0080   ; qtot  5.000
  3497         CC    274      GLN     CD   3497     0.550000    12.0110   ; qtot  5.550
  3498          O    274      GLN    OE1   3498    -0.550000    15.9990   ; qtot  5.000
  3499        NH2    274      GLN    NE2   3499    -0.620000    14.0070   ; qtot  4.380
  3500          H    274      GLN   HE21   3500     0.320000     1.0080   ; qtot  4.700
  3501          H    274      GLN   HE22   3501     0.300000     1.0080   ; qtot  5.000
  3502          C    274      GLN      C   3502     0.510000    12.0110   ; qtot  5.510
  3503          O    274      GLN      O   3503    -0.510000    15.9990   ; qtot  5.000
  3504        NH1    275      GLY      N   3504    -0.470000    14.0070   ; qtot  4.530
  3505          H    275      GLY     HN   3505     0.310000     1.0080   ; qtot  4.840
  3506        CT2    275      GLY     CA   3506    -0.020000    12.0110   ; qtot  4.820
  3507        HB2    275      GLY    HA1   3507     0.090000     1.0080   ; qtot  4.910
  3508        HB2    275      GLY    HA2   3508     0.090000     1.0080   ; qtot  5.000
  3509          C    275      GLY      C   3509     0.510000    12.0110   ; qtot  5.510
  3510          O    275      GLY      O   3510    -0.510000    15.9990   ; qtot  5.000
  3511        NH1    276      ARG      N   3511    -0.470000    14.0070   ; qtot  4.530
  3512          H    276      ARG     HN   3512     0.310000     1.0080   ; qtot  4.840
  3513        CT1    276      ARG     CA   3513     0.070000    12.0110   ; qtot  4.910
  3514        HB1    276      ARG     HA   3514     0.090000     1.0080   ; qtot  5.000
  3515        CT2    276      ARG     CB   3515    -0.180000    12.0110   ; qtot  4.820
  3516        HA2    276      ARG    HB1   3516     0.090000     1.0080   ; qtot  4.910
  3517        HA2    276      ARG    HB2   3517     0.090000     1.0080   ; qtot  5.000
  3518        CT2    276      ARG     CG   3518    -0.180000    12.0110   ; qtot  4.820
  3519        HA2    276      ARG    HG1   3519     0.090000     1.0080   ; qtot  4.910
  3520        HA2    276      ARG    HG2   3520     0.090000     1.0080   ; qtot  5.000
  3521        CT2    276      ARG     CD   3521     0.200000    12.0110   ; qtot  5.200
  3522        HA2    276      ARG    HD1   3522     0.090000     1.0080   ; qtot  5.290
  3523        HA2    276      ARG    HD2   3523     0.090000     1.0080   ; qtot  5.380
  3524        NC2    276      ARG     NE   3524    -0.700000    14.0070   ; qtot  4.680
  3525         HC    276      ARG     HE   3525     0.440000     1.0080   ; qtot  5.120
  3526          C    276      ARG     CZ   3526     0.640000    12.0110   ; qtot  5.760
  3527        NC2    276      ARG    NH1   3527    -0.800000    14.0070   ; qtot  4.960
  3528         HC    276      ARG   HH11   3528     0.460000     1.0080   ; qtot  5.420
  3529         HC    276      ARG   HH12   3529     0.460000     1.0080   ; qtot  5.880
  3530        NC2    276      ARG    NH2   3530    -0.800000    14.0070   ; qtot  5.080
  3531         HC    276      ARG   HH21   3531     0.460000     1.0080   ; qtot  5.540
  3532         HC    276      ARG   HH22   3532     0.460000     1.0080   ; qtot  6.000
  3533          C    276      ARG      C   3533     0.510000    12.0110   ; qtot  6.510
  3534          O    276      ARG      O   3534    -0.510000    15.9990   ; qtot  6.000
  3535        NH1    277      VAL      N   3535    -0.470000    14.0070   ; qtot  5.530
  3536          H    277      VAL     HN   3536     0.310000     1.0080   ; qtot  5.840
  3537        CT1    277      VAL     CA   3537     0.070000    12.0110   ; qtot  5.910
  3538        HB1    277      VAL     HA   3538     0.090000     1.0080   ; qtot  6.000
  3539        CT1    277      VAL     CB   3539    -0.090000    12.0110   ; qtot  5.910
  3540        HA1    277      VAL     HB   3540     0.090000     1.0080   ; qtot  6.000
  3541        CT3    277      VAL    CG1   3541    -0.270000    12.0110   ; qtot  5.730
  3542        HA3    277      VAL   HG11   3542     0.090000     1.0080   ; qtot  5.820
  3543        HA3    277      VAL   HG12   3543     0.090000     1.0080   ; qtot  5.910
  3544        HA3    277      VAL   HG13   3544     0.090000     1.0080   ; qtot  6.000
  3545        CT3    277      VAL    CG2   3545    -0.270000    12.0110   ; qtot  5.730
  3546        HA3    277      VAL   HG21   3546     0.090000     1.0080   ; qtot  5.820
  3547        HA3    277      VAL   HG22   3547     0.090000     1.0080   ; qtot  5.910
  3548        HA3    277      VAL   HG23   3548     0.090000     1.0080   ; qtot  6.000
  3549          C    277      VAL      C   3549     0.510000    12.0110   ; qtot  6.510
  3550          O    277      VAL      O   3550    -0.510000    15.9990   ; qtot  6.000
  3551        NH1    278      CYS      N   3551    -0.470000    14.0070   ; qtot  5.530
  3552          H    278      CYS     HN   3552     0.310000     1.0080   ; qtot  5.840
  3553        CT1    278      CYS     CA   3553     0.070000    12.0110   ; qtot  5.910
  3554        HB1    278      CYS     HA   3554     0.090000     1.0080   ; qtot  6.000
  3555        CT2    278      CYS     CB   3555    -0.110000    12.0110   ; qtot  5.890
  3556        HA2    278      CYS    HB1   3556     0.090000     1.0080   ; qtot  5.980
  3557        HA2    278      CYS    HB2   3557     0.090000     1.0080   ; qtot  6.070
  3558          S    278      CYS     SG   3558    -0.230000    32.0600   ; qtot  5.840
  3559         HS    278      CYS    HG1   3559     0.160000     1.0080   ; qtot  6.000
  3560          C    278      CYS      C   3560     0.510000    12.0110   ; qtot  6.510
  3561          O    278      CYS      O   3561    -0.510000    15.9990   ; qtot  6.000
  3562        NH1    279      THR      N   3562    -0.470000    14.0070   ; qtot  5.530
  3563          H    279      THR     HN   3563     0.310000     1.0080   ; qtot  5.840
  3564        CT1    279      THR     CA   3564     0.070000    12.0110   ; qtot  5.910
  3565        HB1    279      THR     HA   3565     0.090000     1.0080   ; qtot  6.000
  3566        CT1    279      THR     CB   3566     0.140000    12.0110   ; qtot  6.140
  3567        HA1    279      THR     HB   3567     0.090000     1.0080   ; qtot  6.230
  3568        OH1    279      THR    OG1   3568    -0.660000    15.9990   ; qtot  5.570
  3569          H    279      THR    HG1   3569     0.430000     1.0080   ; qtot  6.000
  3570        CT3    279      THR    CG2   3570    -0.270000    12.0110   ; qtot  5.730
  3571        HA3    279      THR   HG21   3571     0.090000     1.0080   ; qtot  5.820
  3572        HA3    279      THR   HG22   3572     0.090000     1.0080   ; qtot  5.910
  3573        HA3    279      THR   HG23   3573     0.090000     1.0080   ; qtot  6.000
  3574          C    279      THR      C   3574     0.510000    12.0110   ; qtot  6.510
  3575          O    279      THR      O   3575    -0.510000    15.9990   ; qtot  6.000
  3576        NH1    280      VAL      N   3576    -0.470000    14.0070   ; qtot  5.530
  3577          H    280      VAL     HN   3577     0.310000     1.0080   ; qtot  5.840
  3578        CT1    280      VAL     CA   3578     0.070000    12.0110   ; qtot  5.910
  3579        HB1    280      VAL     HA   3579     0.090000     1.0080   ; qtot  6.000
  3580        CT1    280      VAL     CB   3580    -0.090000    12.0110   ; qtot  5.910
  3581        HA1    280      VAL     HB   3581     0.090000     1.0080   ; qtot  6.000
  3582        CT3    280      VAL    CG1   3582    -0.270000    12.0110   ; qtot  5.730
  3583        HA3    280      VAL   HG11   3583     0.090000     1.0080   ; qtot  5.820
  3584        HA3    280      VAL   HG12   3584     0.090000     1.0080   ; qtot  5.910
  3585        HA3    280      VAL   HG13   3585     0.090000     1.0080   ; qtot  6.000
  3586        CT3    280      VAL    CG2   3586    -0.270000    12.0110   ; qtot  5.730
  3587        HA3    280      VAL   HG21   3587     0.090000     1.0080   ; qtot  5.820
  3588        HA3    280      VAL   HG22   3588     0.090000     1.0080   ; qtot  5.910
  3589        HA3    280      VAL   HG23   3589     0.090000     1.0080   ; qtot  6.000
  3590          C    280      VAL      C   3590     0.510000    12.0110   ; qtot  6.510
  3591          O    280      VAL      O   3591    -0.510000    15.9990   ; qtot  6.000
  3592        NH1    292      ASN      N   3592    -0.470000    14.0070   ; qtot  5.530
  3593          H    292      ASN     HN   3593     0.310000     1.0080   ; qtot  5.840
  3594        CT1    292      ASN     CA   3594     0.070000    12.0110   ; qtot  5.910
  3595        HB1    292      ASN     HA   3595     0.090000     1.0080   ; qtot  6.000
  3596        CT2    292      ASN     CB   3596    -0.180000    12.0110   ; qtot  5.820
  3597        HA2    292      ASN    HB1   3597     0.090000     1.0080   ; qtot  5.910
  3598        HA2    292      ASN    HB2   3598     0.090000     1.0080   ; qtot  6.000
  3599         CC    292      ASN     CG   3599     0.550000    12.0110   ; qtot  6.550
  3600          O    292      ASN    OD1   3600    -0.550000    15.9990   ; qtot  6.000
  3601        NH2    292      ASN    ND2   3601    -0.620000    14.0070   ; qtot  5.380
  3602          H    292      ASN   HD21   3602     0.320000     1.0080   ; qtot  5.700
  3603          H    292      ASN   HD22   3603     0.300000     1.0080   ; qtot  6.000
  3604          C    292      ASN      C   3604     0.510000    12.0110   ; qtot  6.510
  3605          O    292      ASN      O   3605    -0.510000    15.9990   ; qtot  6.000
  3606        NH1    293      MET      N   3606    -0.470000    14.0070   ; qtot  5.530
  3607          H    293      MET     HN   3607     0.310000     1.0080   ; qtot  5.840
  3608        CT1    293      MET     CA   3608     0.070000    12.0110   ; qtot  5.910
  3609        HB1    293      MET     HA   3609     0.090000     1.0080   ; qtot  6.000
  3610        CT2    293      MET     CB   3610    -0.180000    12.0110   ; qtot  5.820
  3611        HA2    293      MET    HB1   3611     0.090000     1.0080   ; qtot  5.910
  3612        HA2    293      MET    HB2   3612     0.090000     1.0080   ; qtot  6.000
  3613        CT2    293      MET     CG   3613    -0.140000    12.0110   ; qtot  5.860
  3614        HA2    293      MET    HG1   3614     0.090000     1.0080   ; qtot  5.950
  3615        HA2    293      MET    HG2   3615     0.090000     1.0080   ; qtot  6.040
  3616          S    293      MET     SD   3616    -0.090000    32.0600   ; qtot  5.950
  3617        CT3    293      MET     CE   3617    -0.220000    12.0110   ; qtot  5.730
  3618        HA3    293      MET    HE1   3618     0.090000     1.0080   ; qtot  5.820
  3619        HA3    293      MET    HE2   3619     0.090000     1.0080   ; qtot  5.910
  3620        HA3    293      MET    HE3   3620     0.090000     1.0080   ; qtot  6.000
  3621          C    293      MET      C   3621     0.510000    12.0110   ; qtot  6.510
  3622          O    293      MET      O   3622    -0.510000    15.9990   ; qtot  6.000
  3623        NH1    294      THR      N   3623    -0.470000    14.0070   ; qtot  5.530
  3624          H    294      THR     HN   3624     0.310000     1.0080   ; qtot  5.840
  3625        CT1    294      THR     CA   3625     0.070000    12.0110   ; qtot  5.910
  3626        HB1    294      THR     HA   3626     0.090000     1.0080   ; qtot  6.000
  3627        CT1    294      THR     CB   3627     0.140000    12.0110   ; qtot  6.140
  3628        HA1    294      THR     HB   3628     0.090000     1.0080   ; qtot  6.230
  3629        OH1    294      THR    OG1   3629    -0.660000    15.9990   ; qtot  5.570
  3630          H    294      THR    HG1   3630     0.430000     1.0080   ; qtot  6.000
  3631        CT3    294      THR    CG2   3631    -0.270000    12.0110   ; qtot  5.730
  3632        HA3    294      THR   HG21   3632     0.090000     1.0080   ; qtot  5.820
  3633        HA3    294      THR   HG22   3633     0.090000     1.0080   ; qtot  5.910
  3634        HA3    294      THR   HG23   3634     0.090000     1.0080   ; qtot  6.000
  3635          C    294      THR      C   3635     0.510000    12.0110   ; qtot  6.510
  3636          O    294      THR      O   3636    -0.510000    15.9990   ; qtot  6.000
  3637        NH1    295      ILE      N   3637    -0.470000    14.0070   ; qtot  5.530
  3638          H    295      ILE     HN   3638     0.310000     1.0080   ; qtot  5.840
  3639        CT1    295      ILE     CA   3639     0.070000    12.0110   ; qtot  5.910
  3640        HB1    295      ILE     HA   3640     0.090000     1.0080   ; qtot  6.000
  3641        CT1    295      ILE     CB   3641    -0.090000    12.0110   ; qtot  5.910
  3642        HA1    295      ILE     HB   3642     0.090000     1.0080   ; qtot  6.000
  3643        CT3    295      ILE    CG2   3643    -0.270000    12.0110   ; qtot  5.730
  3644        HA3    295      ILE   HG21   3644     0.090000     1.0080   ; qtot  5.820
  3645        HA3    295      ILE   HG22   3645     0.090000     1.0080   ; qtot  5.910
  3646        HA3    295      ILE   HG23   3646     0.090000     1.0080   ; qtot  6.000
  3647        CT2    295      ILE    CG1   3647    -0.180000    12.0110   ; qtot  5.820
  3648        HA2    295      ILE   HG11   3648     0.090000     1.0080   ; qtot  5.910
  3649        HA2    295      ILE   HG12   3649     0.090000     1.0080   ; qtot  6.000
  3650        CT3    295      ILE     CD   3650    -0.270000    12.0110   ; qtot  5.730
  3651        HA3    295      ILE    HD1   3651     0.090000     1.0080   ; qtot  5.820
  3652        HA3    295      ILE    HD2   3652     0.090000     1.0080   ; qtot  5.910
  3653        HA3    295      ILE    HD3   3653     0.090000     1.0080   ; qtot  6.000
  3654          C    295      ILE      C   3654     0.510000    12.0110   ; qtot  6.510
  3655          O    295      ILE      O   3655    -0.510000    15.9990   ; qtot  6.000
  3656        NH1    296      GLU      N   3656    -0.470000    14.0070   ; qtot  5.530
  3657          H    296      GLU     HN   3657     0.310000     1.0080   ; qtot  5.840
  3658        CT1    296      GLU     CA   3658     0.070000    12.0110   ; qtot  5.910
  3659        HB1    296      GLU     HA   3659     0.090000     1.0080   ; qtot  6.000
  3660       CT2A    296      GLU     CB   3660    -0.180000    12.0110   ; qtot  5.820
  3661        HA2    296      GLU    HB1   3661     0.090000     1.0080   ; qtot  5.910
  3662        HA2    296      GLU    HB2   3662     0.090000     1.0080   ; qtot  6.000
  3663        CT2    296      GLU     CG   3663    -0.280000    12.0110   ; qtot  5.720
  3664        HA2    296      GLU    HG1   3664     0.090000     1.0080   ; qtot  5.810
  3665        HA2    296      GLU    HG2   3665     0.090000     1.0080   ; qtot  5.900
  3666         CC    296      GLU     CD   3666     0.620000    12.0110   ; qtot  6.520
  3667         OC    296      GLU    OE1   3667    -0.760000    15.9990   ; qtot  5.760
  3668         OC    296      GLU    OE2   3668    -0.760000    15.9990   ; qtot  5.000
  3669          C    296      GLU      C   3669     0.510000    12.0110   ; qtot  5.510
  3670          O    296      GLU      O   3670    -0.510000    15.9990   ; qtot  5.000
  3671          N    297      PRO      N   3671    -0.290000    14.0070   ; qtot  4.710
  3672        CP3    297      PRO     CD   3672     0.000000    12.0110   ; qtot  4.710
  3673        HA2    297      PRO    HD1   3673     0.090000     1.0080   ; qtot  4.800
  3674        HA2    297      PRO    HD2   3674     0.090000     1.0080   ; qtot  4.890
  3675        CP1    297      PRO     CA   3675     0.020000    12.0110   ; qtot  4.910
  3676        HB1    297      PRO     HA   3676     0.090000     1.0080   ; qtot  5.000
  3677        CP2    297      PRO     CB   3677    -0.180000    12.0110   ; qtot  4.820
  3678        HA2    297      PRO    HB1   3678     0.090000     1.0080   ; qtot  4.910
  3679        HA2    297      PRO    HB2   3679     0.090000     1.0080   ; qtot  5.000
  3680        CP2    297      PRO     CG   3680    -0.180000    12.0110   ; qtot  4.820
  3681        HA2    297      PRO    HG1   3681     0.090000     1.0080   ; qtot  4.910
  3682        HA2    297      PRO    HG2   3682     0.090000     1.0080   ; qtot  5.000
  3683          C    297      PRO      C   3683     0.510000    12.0110   ; qtot  5.510
  3684          O    297      PRO      O   3684    -0.510000    15.9990   ; qtot  5.000
  3685        NH1    298      GLY      N   3685    -0.470000    14.0070   ; qtot  4.530
  3686          H    298      GLY     HN   3686     0.310000     1.0080   ; qtot  4.840
  3687        CT2    298      GLY     CA   3687    -0.020000    12.0110   ; qtot  4.820
  3688        HB2    298      GLY    HA1   3688     0.090000     1.0080   ; qtot  4.910
  3689        HB2    298      GLY    HA2   3689     0.090000     1.0080   ; qtot  5.000
  3690          C    298      GLY      C   3690     0.510000    12.0110   ; qtot  5.510
  3691          O    298      GLY      O   3691    -0.510000    15.9990   ; qtot  5.000
  3692        NH1    299      ARG      N   3692    -0.470000    14.0070   ; qtot  4.530
  3693          H    299      ARG     HN   3693     0.310000     1.0080   ; qtot  4.840
  3694        CT1    299      ARG     CA   3694     0.070000    12.0110   ; qtot  4.910
  3695        HB1    299      ARG     HA   3695     0.090000     1.0080   ; qtot  5.000
  3696        CT2    299      ARG     CB   3696    -0.180000    12.0110   ; qtot  4.820
  3697        HA2    299      ARG    HB1   3697     0.090000     1.0080   ; qtot  4.910
  3698        HA2    299      ARG    HB2   3698     0.090000     1.0080   ; qtot  5.000
  3699        CT2    299      ARG     CG   3699    -0.180000    12.0110   ; qtot  4.820
  3700        HA2    299      ARG    HG1   3700     0.090000     1.0080   ; qtot  4.910
  3701        HA2    299      ARG    HG2   3701     0.090000     1.0080   ; qtot  5.000
  3702        CT2    299      ARG     CD   3702     0.200000    12.0110   ; qtot  5.200
  3703        HA2    299      ARG    HD1   3703     0.090000     1.0080   ; qtot  5.290
  3704        HA2    299      ARG    HD2   3704     0.090000     1.0080   ; qtot  5.380
  3705        NC2    299      ARG     NE   3705    -0.700000    14.0070   ; qtot  4.680
  3706         HC    299      ARG     HE   3706     0.440000     1.0080   ; qtot  5.120
  3707          C    299      ARG     CZ   3707     0.640000    12.0110   ; qtot  5.760
  3708        NC2    299      ARG    NH1   3708    -0.800000    14.0070   ; qtot  4.960
  3709         HC    299      ARG   HH11   3709     0.460000     1.0080   ; qtot  5.420
  3710         HC    299      ARG   HH12   3710     0.460000     1.0080   ; qtot  5.880
  3711        NC2    299      ARG    NH2   3711    -0.800000    14.0070   ; qtot  5.080
  3712         HC    299      ARG   HH21   3712     0.460000     1.0080   ; qtot  5.540
  3713         HC    299      ARG   HH22   3713     0.460000     1.0080   ; qtot  6.000
  3714          C    299      ARG      C   3714     0.510000    12.0110   ; qtot  6.510
  3715          O    299      ARG      O   3715    -0.510000    15.9990   ; qtot  6.000
  3716        NH1    300      VAL      N   3716    -0.470000    14.0070   ; qtot  5.530
  3717          H    300      VAL     HN   3717     0.310000     1.0080   ; qtot  5.840
  3718        CT1    300      VAL     CA   3718     0.070000    12.0110   ; qtot  5.910
  3719        HB1    300      VAL     HA   3719     0.090000     1.0080   ; qtot  6.000
  3720        CT1    300      VAL     CB   3720    -0.090000    12.0110   ; qtot  5.910
  3721        HA1    300      VAL     HB   3721     0.090000     1.0080   ; qtot  6.000
  3722        CT3    300      VAL    CG1   3722    -0.270000    12.0110   ; qtot  5.730
  3723        HA3    300      VAL   HG11   3723     0.090000     1.0080   ; qtot  5.820
  3724        HA3    300      VAL   HG12   3724     0.090000     1.0080   ; qtot  5.910
  3725        HA3    300      VAL   HG13   3725     0.090000     1.0080   ; qtot  6.000
  3726        CT3    300      VAL    CG2   3726    -0.270000    12.0110   ; qtot  5.730
  3727        HA3    300      VAL   HG21   3727     0.090000     1.0080   ; qtot  5.820
  3728        HA3    300      VAL   HG22   3728     0.090000     1.0080   ; qtot  5.910
  3729        HA3    300      VAL   HG23   3729     0.090000     1.0080   ; qtot  6.000
  3730          C    300      VAL      C   3730     0.510000    12.0110   ; qtot  6.510
  3731          O    300      VAL      O   3731    -0.510000    15.9990   ; qtot  6.000
  3732        NH1    301      GLN      N   3732    -0.470000    14.0070   ; qtot  5.530
  3733          H    301      GLN     HN   3733     0.310000     1.0080   ; qtot  5.840
  3734        CT1    301      GLN     CA   3734     0.070000    12.0110   ; qtot  5.910
  3735        HB1    301      GLN     HA   3735     0.090000     1.0080   ; qtot  6.000
  3736        CT2    301      GLN     CB   3736    -0.180000    12.0110   ; qtot  5.820
  3737        HA2    301      GLN    HB1   3737     0.090000     1.0080   ; qtot  5.910
  3738        HA2    301      GLN    HB2   3738     0.090000     1.0080   ; qtot  6.000
  3739        CT2    301      GLN     CG   3739    -0.180000    12.0110   ; qtot  5.820
  3740        HA2    301      GLN    HG1   3740     0.090000     1.0080   ; qtot  5.910
  3741        HA2    301      GLN    HG2   3741     0.090000     1.0080   ; qtot  6.000
  3742         CC    301      GLN     CD   3742     0.550000    12.0110   ; qtot  6.550
  3743          O    301      GLN    OE1   3743    -0.550000    15.9990   ; qtot  6.000
  3744        NH2    301      GLN    NE2   3744    -0.620000    14.0070   ; qtot  5.380
  3745          H    301      GLN   HE21   3745     0.320000     1.0080   ; qtot  5.700
  3746          H    301      GLN   HE22   3746     0.300000     1.0080   ; qtot  6.000
  3747          C    301      GLN      C   3747     0.510000    12.0110   ; qtot  6.510
  3748          O    301      GLN      O   3748    -0.510000    15.9990   ; qtot  6.000
  3749        NH1    302      ALA      N   3749    -0.470000    14.0070   ; qtot  5.530
  3750          H    302      ALA     HN   3750     0.310000     1.0080   ; qtot  5.840
  3751        CT1    302      ALA     CA   3751     0.070000    12.0110   ; qtot  5.910
  3752        HB1    302      ALA     HA   3752     0.090000     1.0080   ; qtot  6.000
  3753        CT3    302      ALA     CB   3753    -0.270000    12.0110   ; qtot  5.730
  3754        HA3    302      ALA    HB1   3754     0.090000     1.0080   ; qtot  5.820
  3755        HA3    302      ALA    HB2   3755     0.090000     1.0080   ; qtot  5.910
  3756        HA3    302      ALA    HB3   3756     0.090000     1.0080   ; qtot  6.000
  3757          C    302      ALA      C   3757     0.510000    12.0110   ; qtot  6.510
  3758          O    302      ALA      O   3758    -0.510000    15.9990   ; qtot  6.000
  3759        NH1    303      LEU      N   3759    -0.470000    14.0070   ; qtot  5.530
  3760          H    303      LEU     HN   3760     0.310000     1.0080   ; qtot  5.840
  3761        CT1    303      LEU     CA   3761     0.070000    12.0110   ; qtot  5.910
  3762        HB1    303      LEU     HA   3762     0.090000     1.0080   ; qtot  6.000
  3763        CT2    303      LEU     CB   3763    -0.180000    12.0110   ; qtot  5.820
  3764        HA2    303      LEU    HB1   3764     0.090000     1.0080   ; qtot  5.910
  3765        HA2    303      LEU    HB2   3765     0.090000     1.0080   ; qtot  6.000
  3766        CT1    303      LEU     CG   3766    -0.090000    12.0110   ; qtot  5.910
  3767        HA1    303      LEU     HG   3767     0.090000     1.0080   ; qtot  6.000
  3768        CT3    303      LEU    CD1   3768    -0.270000    12.0110   ; qtot  5.730
  3769        HA3    303      LEU   HD11   3769     0.090000     1.0080   ; qtot  5.820
  3770        HA3    303      LEU   HD12   3770     0.090000     1.0080   ; qtot  5.910
  3771        HA3    303      LEU   HD13   3771     0.090000     1.0080   ; qtot  6.000
  3772        CT3    303      LEU    CD2   3772    -0.270000    12.0110   ; qtot  5.730
  3773        HA3    303      LEU   HD21   3773     0.090000     1.0080   ; qtot  5.820
  3774        HA3    303      LEU   HD22   3774     0.090000     1.0080   ; qtot  5.910
  3775        HA3    303      LEU   HD23   3775     0.090000     1.0080   ; qtot  6.000
  3776          C    303      LEU      C   3776     0.510000    12.0110   ; qtot  6.510
  3777          O    303      LEU      O   3777    -0.510000    15.9990   ; qtot  6.000
  3778        NH1    304      ARG      N   3778    -0.470000    14.0070   ; qtot  5.530
  3779          H    304      ARG     HN   3779     0.310000     1.0080   ; qtot  5.840
  3780        CT1    304      ARG     CA   3780     0.070000    12.0110   ; qtot  5.910
  3781        HB1    304      ARG     HA   3781     0.090000     1.0080   ; qtot  6.000
  3782        CT2    304      ARG     CB   3782    -0.180000    12.0110   ; qtot  5.820
  3783        HA2    304      ARG    HB1   3783     0.090000     1.0080   ; qtot  5.910
  3784        HA2    304      ARG    HB2   3784     0.090000     1.0080   ; qtot  6.000
  3785        CT2    304      ARG     CG   3785    -0.180000    12.0110   ; qtot  5.820
  3786        HA2    304      ARG    HG1   3786     0.090000     1.0080   ; qtot  5.910
  3787        HA2    304      ARG    HG2   3787     0.090000     1.0080   ; qtot  6.000
  3788        CT2    304      ARG     CD   3788     0.200000    12.0110   ; qtot  6.200
  3789        HA2    304      ARG    HD1   3789     0.090000     1.0080   ; qtot  6.290
  3790        HA2    304      ARG    HD2   3790     0.090000     1.0080   ; qtot  6.380
  3791        NC2    304      ARG     NE   3791    -0.700000    14.0070   ; qtot  5.680
  3792         HC    304      ARG     HE   3792     0.440000     1.0080   ; qtot  6.120
  3793          C    304      ARG     CZ   3793     0.640000    12.0110   ; qtot  6.760
  3794        NC2    304      ARG    NH1   3794    -0.800000    14.0070   ; qtot  5.960
  3795         HC    304      ARG   HH11   3795     0.460000     1.0080   ; qtot  6.420
  3796         HC    304      ARG   HH12   3796     0.460000     1.0080   ; qtot  6.880
  3797        NC2    304      ARG    NH2   3797    -0.800000    14.0070   ; qtot  6.080
  3798         HC    304      ARG   HH21   3798     0.460000     1.0080   ; qtot  6.540
  3799         HC    304      ARG   HH22   3799     0.460000     1.0080   ; qtot  7.000
  3800          C    304      ARG      C   3800     0.510000    12.0110   ; qtot  7.510
  3801          O    304      ARG      O   3801    -0.510000    15.9990   ; qtot  7.000
  3802        NH1    305      HSD      N   3802    -0.470000    14.0070   ; qtot  6.530
  3803          H    305      HSD     HN   3803     0.310000     1.0080   ; qtot  6.840
  3804        CT1    305      HSD     CA   3804     0.070000    12.0110   ; qtot  6.910
  3805        HB1    305      HSD     HA   3805     0.090000     1.0080   ; qtot  7.000
  3806        CT2    305      HSD     CB   3806    -0.090000    12.0110   ; qtot  6.910
  3807        HA2    305      HSD    HB1   3807     0.090000     1.0080   ; qtot  7.000
  3808        HA2    305      HSD    HB2   3808     0.090000     1.0080   ; qtot  7.090
  3809        NR1    305      HSD    ND1   3809    -0.360000    14.0070   ; qtot  6.730
  3810          H    305      HSD    HD1   3810     0.320000     1.0080   ; qtot  7.050
  3811       CPH1    305      HSD     CG   3811    -0.050000    12.0110   ; qtot  7.000
  3812       CPH2    305      HSD    CE1   3812     0.250000    12.0110   ; qtot  7.250
  3813        HR1    305      HSD    HE1   3813     0.130000     1.0080   ; qtot  7.380
  3814        NR2    305      HSD    NE2   3814    -0.700000    14.0070   ; qtot  6.680
  3815       CPH1    305      HSD    CD2   3815     0.220000    12.0110   ; qtot  6.900
  3816        HR3    305      HSD    HD2   3816     0.100000     1.0080   ; qtot  7.000
  3817          C    305      HSD      C   3817     0.510000    12.0110   ; qtot  7.510
  3818          O    305      HSD      O   3818    -0.510000    15.9990   ; qtot  7.000
  3819        NH1    306      GLY      N   3819    -0.470000    14.0070   ; qtot  6.530
  3820          H    306      GLY     HN   3820     0.310000     1.0080   ; qtot  6.840
  3821        CT2    306      GLY     CA   3821    -0.020000    12.0110   ; qtot  6.820
  3822        HB2    306      GLY    HA1   3822     0.090000     1.0080   ; qtot  6.910
  3823        HB2    306      GLY    HA2   3823     0.090000     1.0080   ; qtot  7.000
  3824          C    306      GLY      C   3824     0.510000    12.0110   ; qtot  7.510
  3825          O    306      GLY      O   3825    -0.510000    15.9990   ; qtot  7.000
  3826        NH1    307      VAL      N   3826    -0.470000    14.0070   ; qtot  6.530
  3827          H    307      VAL     HN   3827     0.310000     1.0080   ; qtot  6.840
  3828        CT1    307      VAL     CA   3828     0.070000    12.0110   ; qtot  6.910
  3829        HB1    307      VAL     HA   3829     0.090000     1.0080   ; qtot  7.000
  3830        CT1    307      VAL     CB   3830    -0.090000    12.0110   ; qtot  6.910
  3831        HA1    307      VAL     HB   3831     0.090000     1.0080   ; qtot  7.000
  3832        CT3    307      VAL    CG1   3832    -0.270000    12.0110   ; qtot  6.730
  3833        HA3    307      VAL   HG11   3833     0.090000     1.0080   ; qtot  6.820
  3834        HA3    307      VAL   HG12   3834     0.090000     1.0080   ; qtot  6.910
  3835        HA3    307      VAL   HG13   3835     0.090000     1.0080   ; qtot  7.000
  3836        CT3    307      VAL    CG2   3836    -0.270000    12.0110   ; qtot  6.730
  3837        HA3    307      VAL   HG21   3837     0.090000     1.0080   ; qtot  6.820
  3838        HA3    307      VAL   HG22   3838     0.090000     1.0080   ; qtot  6.910
  3839        HA3    307      VAL   HG23   3839     0.090000     1.0080   ; qtot  7.000
  3840          C    307      VAL      C   3840     0.510000    12.0110   ; qtot  7.510
  3841          O    307      VAL      O   3841    -0.510000    15.9990   ; qtot  7.000
  3842        NH1    308      LEU      N   3842    -0.470000    14.0070   ; qtot  6.530
  3843          H    308      LEU     HN   3843     0.310000     1.0080   ; qtot  6.840
  3844        CT1    308      LEU     CA   3844     0.070000    12.0110   ; qtot  6.910
  3845        HB1    308      LEU     HA   3845     0.090000     1.0080   ; qtot  7.000
  3846        CT2    308      LEU     CB   3846    -0.180000    12.0110   ; qtot  6.820
  3847        HA2    308      LEU    HB1   3847     0.090000     1.0080   ; qtot  6.910
  3848        HA2    308      LEU    HB2   3848     0.090000     1.0080   ; qtot  7.000
  3849        CT1    308      LEU     CG   3849    -0.090000    12.0110   ; qtot  6.910
  3850        HA1    308      LEU     HG   3850     0.090000     1.0080   ; qtot  7.000
  3851        CT3    308      LEU    CD1   3851    -0.270000    12.0110   ; qtot  6.730
  3852        HA3    308      LEU   HD11   3852     0.090000     1.0080   ; qtot  6.820
  3853        HA3    308      LEU   HD12   3853     0.090000     1.0080   ; qtot  6.910
  3854        HA3    308      LEU   HD13   3854     0.090000     1.0080   ; qtot  7.000
  3855        CT3    308      LEU    CD2   3855    -0.270000    12.0110   ; qtot  6.730
  3856        HA3    308      LEU   HD21   3856     0.090000     1.0080   ; qtot  6.820
  3857        HA3    308      LEU   HD22   3857     0.090000     1.0080   ; qtot  6.910
  3858        HA3    308      LEU   HD23   3858     0.090000     1.0080   ; qtot  7.000
  3859          C    308      LEU      C   3859     0.510000    12.0110   ; qtot  7.510
  3860          O    308      LEU      O   3860    -0.510000    15.9990   ; qtot  7.000
  3861        NH1    309      VAL      N   3861    -0.470000    14.0070   ; qtot  6.530
  3862          H    309      VAL     HN   3862     0.310000     1.0080   ; qtot  6.840
  3863        CT1    309      VAL     CA   3863     0.070000    12.0110   ; qtot  6.910
  3864        HB1    309      VAL     HA   3864     0.090000     1.0080   ; qtot  7.000
  3865        CT1    309      VAL     CB   3865    -0.090000    12.0110   ; qtot  6.910
  3866        HA1    309      VAL     HB   3866     0.090000     1.0080   ; qtot  7.000
  3867        CT3    309      VAL    CG1   3867    -0.270000    12.0110   ; qtot  6.730
  3868        HA3    309      VAL   HG11   3868     0.090000     1.0080   ; qtot  6.820
  3869        HA3    309      VAL   HG12   3869     0.090000     1.0080   ; qtot  6.910
  3870        HA3    309      VAL   HG13   3870     0.090000     1.0080   ; qtot  7.000
  3871        CT3    309      VAL    CG2   3871    -0.270000    12.0110   ; qtot  6.730
  3872        HA3    309      VAL   HG21   3872     0.090000     1.0080   ; qtot  6.820
  3873        HA3    309      VAL   HG22   3873     0.090000     1.0080   ; qtot  6.910
  3874        HA3    309      VAL   HG23   3874     0.090000     1.0080   ; qtot  7.000
  3875          C    309      VAL      C   3875     0.510000    12.0110   ; qtot  7.510
  3876          O    309      VAL      O   3876    -0.510000    15.9990   ; qtot  7.000
  3877        NH1    310      LEU      N   3877    -0.470000    14.0070   ; qtot  6.530
  3878          H    310      LEU     HN   3878     0.310000     1.0080   ; qtot  6.840
  3879        CT1    310      LEU     CA   3879     0.070000    12.0110   ; qtot  6.910
  3880        HB1    310      LEU     HA   3880     0.090000     1.0080   ; qtot  7.000
  3881        CT2    310      LEU     CB   3881    -0.180000    12.0110   ; qtot  6.820
  3882        HA2    310      LEU    HB1   3882     0.090000     1.0080   ; qtot  6.910
  3883        HA2    310      LEU    HB2   3883     0.090000     1.0080   ; qtot  7.000
  3884        CT1    310      LEU     CG   3884    -0.090000    12.0110   ; qtot  6.910
  3885        HA1    310      LEU     HG   3885     0.090000     1.0080   ; qtot  7.000
  3886        CT3    310      LEU    CD1   3886    -0.270000    12.0110   ; qtot  6.730
  3887        HA3    310      LEU   HD11   3887     0.090000     1.0080   ; qtot  6.820
  3888        HA3    310      LEU   HD12   3888     0.090000     1.0080   ; qtot  6.910
  3889        HA3    310      LEU   HD13   3889     0.090000     1.0080   ; qtot  7.000
  3890        CT3    310      LEU    CD2   3890    -0.270000    12.0110   ; qtot  6.730
  3891        HA3    310      LEU   HD21   3891     0.090000     1.0080   ; qtot  6.820
  3892        HA3    310      LEU   HD22   3892     0.090000     1.0080   ; qtot  6.910
  3893        HA3    310      LEU   HD23   3893     0.090000     1.0080   ; qtot  7.000
  3894          C    310      LEU      C   3894     0.510000    12.0110   ; qtot  7.510
  3895          O    310      LEU      O   3895    -0.510000    15.9990   ; qtot  7.000
  3896        NH1    311      ARG      N   3896    -0.470000    14.0070   ; qtot  6.530
  3897          H    311      ARG     HN   3897     0.310000     1.0080   ; qtot  6.840
  3898        CT1    311      ARG     CA   3898     0.070000    12.0110   ; qtot  6.910
  3899        HB1    311      ARG     HA   3899     0.090000     1.0080   ; qtot  7.000
  3900        CT2    311      ARG     CB   3900    -0.180000    12.0110   ; qtot  6.820
  3901        HA2    311      ARG    HB1   3901     0.090000     1.0080   ; qtot  6.910
  3902        HA2    311      ARG    HB2   3902     0.090000     1.0080   ; qtot  7.000
  3903        CT2    311      ARG     CG   3903    -0.180000    12.0110   ; qtot  6.820
  3904        HA2    311      ARG    HG1   3904     0.090000     1.0080   ; qtot  6.910
  3905        HA2    311      ARG    HG2   3905     0.090000     1.0080   ; qtot  7.000
  3906        CT2    311      ARG     CD   3906     0.200000    12.0110   ; qtot  7.200
  3907        HA2    311      ARG    HD1   3907     0.090000     1.0080   ; qtot  7.290
  3908        HA2    311      ARG    HD2   3908     0.090000     1.0080   ; qtot  7.380
  3909        NC2    311      ARG     NE   3909    -0.700000    14.0070   ; qtot  6.680
  3910         HC    311      ARG     HE   3910     0.440000     1.0080   ; qtot  7.120
  3911          C    311      ARG     CZ   3911     0.640000    12.0110   ; qtot  7.760
  3912        NC2    311      ARG    NH1   3912    -0.800000    14.0070   ; qtot  6.960
  3913         HC    311      ARG   HH11   3913     0.460000     1.0080   ; qtot  7.420
  3914         HC    311      ARG   HH12   3914     0.460000     1.0080   ; qtot  7.880
  3915        NC2    311      ARG    NH2   3915    -0.800000    14.0070   ; qtot  7.080
  3916         HC    311      ARG   HH21   3916     0.460000     1.0080   ; qtot  7.540
  3917         HC    311      ARG   HH22   3917     0.460000     1.0080   ; qtot  8.000
  3918          C    311      ARG      C   3918     0.510000    12.0110   ; qtot  8.510
  3919          O    311      ARG      O   3919    -0.510000    15.9990   ; qtot  8.000
  3920        NH1    312      ALA      N   3920    -0.470000    14.0070   ; qtot  7.530
  3921          H    312      ALA     HN   3921     0.310000     1.0080   ; qtot  7.840
  3922        CT1    312      ALA     CA   3922     0.070000    12.0110   ; qtot  7.910
  3923        HB1    312      ALA     HA   3923     0.090000     1.0080   ; qtot  8.000
  3924        CT3    312      ALA     CB   3924    -0.270000    12.0110   ; qtot  7.730
  3925        HA3    312      ALA    HB1   3925     0.090000     1.0080   ; qtot  7.820
  3926        HA3    312      ALA    HB2   3926     0.090000     1.0080   ; qtot  7.910
  3927        HA3    312      ALA    HB3   3927     0.090000     1.0080   ; qtot  8.000
  3928          C    312      ALA      C   3928     0.510000    12.0110   ; qtot  8.510
  3929          O    312      ALA      O   3929    -0.510000    15.9990   ; qtot  8.000
  3930        NH1    313      VAL      N   3930    -0.470000    14.0070   ; qtot  7.530
  3931          H    313      VAL     HN   3931     0.310000     1.0080   ; qtot  7.840
  3932        CT1    313      VAL     CA   3932     0.070000    12.0110   ; qtot  7.910
  3933        HB1    313      VAL     HA   3933     0.090000     1.0080   ; qtot  8.000
  3934        CT1    313      VAL     CB   3934    -0.090000    12.0110   ; qtot  7.910
  3935        HA1    313      VAL     HB   3935     0.090000     1.0080   ; qtot  8.000
  3936        CT3    313      VAL    CG1   3936    -0.270000    12.0110   ; qtot  7.730
  3937        HA3    313      VAL   HG11   3937     0.090000     1.0080   ; qtot  7.820
  3938        HA3    313      VAL   HG12   3938     0.090000     1.0080   ; qtot  7.910
  3939        HA3    313      VAL   HG13   3939     0.090000     1.0080   ; qtot  8.000
  3940        CT3    313      VAL    CG2   3940    -0.270000    12.0110   ; qtot  7.730
  3941        HA3    313      VAL   HG21   3941     0.090000     1.0080   ; qtot  7.820
  3942        HA3    313      VAL   HG22   3942     0.090000     1.0080   ; qtot  7.910
  3943        HA3    313      VAL   HG23   3943     0.090000     1.0080   ; qtot  8.000
  3944          C    313      VAL      C   3944     0.510000    12.0110   ; qtot  8.510
  3945          O    313      VAL      O   3945    -0.510000    15.9990   ; qtot  8.000
  3946        NH1    314      VAL      N   3946    -0.470000    14.0070   ; qtot  7.530
  3947          H    314      VAL     HN   3947     0.310000     1.0080   ; qtot  7.840
  3948        CT1    314      VAL     CA   3948     0.070000    12.0110   ; qtot  7.910
  3949        HB1    314      VAL     HA   3949     0.090000     1.0080   ; qtot  8.000
  3950        CT1    314      VAL     CB   3950    -0.090000    12.0110   ; qtot  7.910
  3951        HA1    314      VAL     HB   3951     0.090000     1.0080   ; qtot  8.000
  3952        CT3    314      VAL    CG1   3952    -0.270000    12.0110   ; qtot  7.730
  3953        HA3    314      VAL   HG11   3953     0.090000     1.0080   ; qtot  7.820
  3954        HA3    314      VAL   HG12   3954     0.090000     1.0080   ; qtot  7.910
  3955        HA3    314      VAL   HG13   3955     0.090000     1.0080   ; qtot  8.000
  3956        CT3    314      VAL    CG2   3956    -0.270000    12.0110   ; qtot  7.730
  3957        HA3    314      VAL   HG21   3957     0.090000     1.0080   ; qtot  7.820
  3958        HA3    314      VAL   HG22   3958     0.090000     1.0080   ; qtot  7.910
  3959        HA3    314      VAL   HG23   3959     0.090000     1.0080   ; qtot  8.000
  3960          C    314      VAL      C   3960     0.510000    12.0110   ; qtot  8.510
  3961          O    314      VAL      O   3961    -0.510000    15.9990   ; qtot  8.000
  3962        NH1    315      ILE      N   3962    -0.470000    14.0070   ; qtot  7.530
  3963          H    315      ILE     HN   3963     0.310000     1.0080   ; qtot  7.840
  3964        CT1    315      ILE     CA   3964     0.070000    12.0110   ; qtot  7.910
  3965        HB1    315      ILE     HA   3965     0.090000     1.0080   ; qtot  8.000
  3966        CT1    315      ILE     CB   3966    -0.090000    12.0110   ; qtot  7.910
  3967        HA1    315      ILE     HB   3967     0.090000     1.0080   ; qtot  8.000
  3968        CT3    315      ILE    CG2   3968    -0.270000    12.0110   ; qtot  7.730
  3969        HA3    315      ILE   HG21   3969     0.090000     1.0080   ; qtot  7.820
  3970        HA3    315      ILE   HG22   3970     0.090000     1.0080   ; qtot  7.910
  3971        HA3    315      ILE   HG23   3971     0.090000     1.0080   ; qtot  8.000
  3972        CT2    315      ILE    CG1   3972    -0.180000    12.0110   ; qtot  7.820
  3973        HA2    315      ILE   HG11   3973     0.090000     1.0080   ; qtot  7.910
  3974        HA2    315      ILE   HG12   3974     0.090000     1.0080   ; qtot  8.000
  3975        CT3    315      ILE     CD   3975    -0.270000    12.0110   ; qtot  7.730
  3976        HA3    315      ILE    HD1   3976     0.090000     1.0080   ; qtot  7.820
  3977        HA3    315      ILE    HD2   3977     0.090000     1.0080   ; qtot  7.910
  3978        HA3    315      ILE    HD3   3978     0.090000     1.0080   ; qtot  8.000
  3979          C    315      ILE      C   3979     0.510000    12.0110   ; qtot  8.510
  3980          O    315      ILE      O   3980    -0.510000    15.9990   ; qtot  8.000
  3981        NH1    316      ALA      N   3981    -0.470000    14.0070   ; qtot  7.530
  3982          H    316      ALA     HN   3982     0.310000     1.0080   ; qtot  7.840
  3983        CT1    316      ALA     CA   3983     0.070000    12.0110   ; qtot  7.910
  3984        HB1    316      ALA     HA   3984     0.090000     1.0080   ; qtot  8.000
  3985        CT3    316      ALA     CB   3985    -0.270000    12.0110   ; qtot  7.730
  3986        HA3    316      ALA    HB1   3986     0.090000     1.0080   ; qtot  7.820
  3987        HA3    316      ALA    HB2   3987     0.090000     1.0080   ; qtot  7.910
  3988        HA3    316      ALA    HB3   3988     0.090000     1.0080   ; qtot  8.000
  3989          C    316      ALA      C   3989     0.510000    12.0110   ; qtot  8.510
  3990          O    316      ALA      O   3990    -0.510000    15.9990   ; qtot  8.000
  3991        NH1    317      PHE      N   3991    -0.470000    14.0070   ; qtot  7.530
  3992          H    317      PHE     HN   3992     0.310000     1.0080   ; qtot  7.840
  3993        CT1    317      PHE     CA   3993     0.070000    12.0110   ; qtot  7.910
  3994        HB1    317      PHE     HA   3994     0.090000     1.0080   ; qtot  8.000
  3995        CT2    317      PHE     CB   3995    -0.180000    12.0110   ; qtot  7.820
  3996        HA2    317      PHE    HB1   3996     0.090000     1.0080   ; qtot  7.910
  3997        HA2    317      PHE    HB2   3997     0.090000     1.0080   ; qtot  8.000
  3998         CA    317      PHE     CG   3998     0.000000    12.0110   ; qtot  8.000
  3999         CA    317      PHE    CD1   3999    -0.115000    12.0110   ; qtot  7.885
  4000         HP    317      PHE    HD1   4000     0.115000     1.0080   ; qtot  8.000
  4001         CA    317      PHE    CE1   4001    -0.115000    12.0110   ; qtot  7.885
  4002         HP    317      PHE    HE1   4002     0.115000     1.0080   ; qtot  8.000
  4003         CA    317      PHE     CZ   4003    -0.115000    12.0110   ; qtot  7.885
  4004         HP    317      PHE     HZ   4004     0.115000     1.0080   ; qtot  8.000
  4005         CA    317      PHE    CD2   4005    -0.115000    12.0110   ; qtot  7.885
  4006         HP    317      PHE    HD2   4006     0.115000     1.0080   ; qtot  8.000
  4007         CA    317      PHE    CE2   4007    -0.115000    12.0110   ; qtot  7.885
  4008         HP    317      PHE    HE2   4008     0.115000     1.0080   ; qtot  8.000
  4009          C    317      PHE      C   4009     0.510000    12.0110   ; qtot  8.510
  4010          O    317      PHE      O   4010    -0.510000    15.9990   ; qtot  8.000
  4011        NH1    318      VAL      N   4011    -0.470000    14.0070   ; qtot  7.530
  4012          H    318      VAL     HN   4012     0.310000     1.0080   ; qtot  7.840
  4013        CT1    318      VAL     CA   4013     0.070000    12.0110   ; qtot  7.910
  4014        HB1    318      VAL     HA   4014     0.090000     1.0080   ; qtot  8.000
  4015        CT1    318      VAL     CB   4015    -0.090000    12.0110   ; qtot  7.910
  4016        HA1    318      VAL     HB   4016     0.090000     1.0080   ; qtot  8.000
  4017        CT3    318      VAL    CG1   4017    -0.270000    12.0110   ; qtot  7.730
  4018        HA3    318      VAL   HG11   4018     0.090000     1.0080   ; qtot  7.820
  4019        HA3    318      VAL   HG12   4019     0.090000     1.0080   ; qtot  7.910
  4020        HA3    318      VAL   HG13   4020     0.090000     1.0080   ; qtot  8.000
  4021        CT3    318      VAL    CG2   4021    -0.270000    12.0110   ; qtot  7.730
  4022        HA3    318      VAL   HG21   4022     0.090000     1.0080   ; qtot  7.820
  4023        HA3    318      VAL   HG22   4023     0.090000     1.0080   ; qtot  7.910
  4024        HA3    318      VAL   HG23   4024     0.090000     1.0080   ; qtot  8.000
  4025          C    318      VAL      C   4025     0.510000    12.0110   ; qtot  8.510
  4026          O    318      VAL      O   4026    -0.510000    15.9990   ; qtot  8.000
  4027        NH1    319      VAL      N   4027    -0.470000    14.0070   ; qtot  7.530
  4028          H    319      VAL     HN   4028     0.310000     1.0080   ; qtot  7.840
  4029        CT1    319      VAL     CA   4029     0.070000    12.0110   ; qtot  7.910
  4030        HB1    319      VAL     HA   4030     0.090000     1.0080   ; qtot  8.000
  4031        CT1    319      VAL     CB   4031    -0.090000    12.0110   ; qtot  7.910
  4032        HA1    319      VAL     HB   4032     0.090000     1.0080   ; qtot  8.000
  4033        CT3    319      VAL    CG1   4033    -0.270000    12.0110   ; qtot  7.730
  4034        HA3    319      VAL   HG11   4034     0.090000     1.0080   ; qtot  7.820
  4035        HA3    319      VAL   HG12   4035     0.090000     1.0080   ; qtot  7.910
  4036        HA3    319      VAL   HG13   4036     0.090000     1.0080   ; qtot  8.000
  4037        CT3    319      VAL    CG2   4037    -0.270000    12.0110   ; qtot  7.730
  4038        HA3    319      VAL   HG21   4038     0.090000     1.0080   ; qtot  7.820
  4039        HA3    319      VAL   HG22   4039     0.090000     1.0080   ; qtot  7.910
  4040        HA3    319      VAL   HG23   4040     0.090000     1.0080   ; qtot  8.000
  4041          C    319      VAL      C   4041     0.510000    12.0110   ; qtot  8.510
  4042          O    319      VAL      O   4042    -0.510000    15.9990   ; qtot  8.000
  4043        NH1    320      CYS      N   4043    -0.470000    14.0070   ; qtot  7.530
  4044          H    320      CYS     HN   4044     0.310000     1.0080   ; qtot  7.840
  4045        CT1    320      CYS     CA   4045     0.070000    12.0110   ; qtot  7.910
  4046        HB1    320      CYS     HA   4046     0.090000     1.0080   ; qtot  8.000
  4047        CT2    320      CYS     CB   4047    -0.110000    12.0110   ; qtot  7.890
  4048        HA2    320      CYS    HB1   4048     0.090000     1.0080   ; qtot  7.980
  4049        HA2    320      CYS    HB2   4049     0.090000     1.0080   ; qtot  8.070
  4050          S    320      CYS     SG   4050    -0.230000    32.0600   ; qtot  7.840
  4051         HS    320      CYS    HG1   4051     0.160000     1.0080   ; qtot  8.000
  4052          C    320      CYS      C   4052     0.510000    12.0110   ; qtot  8.510
  4053          O    320      CYS      O   4053    -0.510000    15.9990   ; qtot  8.000
  4054        NH1    321      TRP      N   4054    -0.470000    14.0070   ; qtot  7.530
  4055          H    321      TRP     HN   4055     0.310000     1.0080   ; qtot  7.840
  4056        CT1    321      TRP     CA   4056     0.070000    12.0110   ; qtot  7.910
  4057        HB1    321      TRP     HA   4057     0.090000     1.0080   ; qtot  8.000
  4058        CT2    321      TRP     CB   4058    -0.180000    12.0110   ; qtot  7.820
  4059        HA2    321      TRP    HB1   4059     0.090000     1.0080   ; qtot  7.910
  4060        HA2    321      TRP    HB2   4060     0.090000     1.0080   ; qtot  8.000
  4061         CY    321      TRP     CG   4061    -0.030000    12.0110   ; qtot  7.970
  4062         CA    321      TRP    CD1   4062    -0.150000    12.0110   ; qtot  7.820
  4063         HP    321      TRP    HD1   4063     0.220000     1.0080   ; qtot  8.040
  4064         NY    321      TRP    NE1   4064    -0.510000    14.0070   ; qtot  7.530
  4065          H    321      TRP    HE1   4065     0.370000     1.0080   ; qtot  7.900
  4066        CPT    321      TRP    CE2   4066     0.240000    12.0110   ; qtot  8.140
  4067        CPT    321      TRP    CD2   4067     0.110000    12.0110   ; qtot  8.250
  4068        CAI    321      TRP    CE3   4068    -0.250000    12.0110   ; qtot  8.000
  4069         HP    321      TRP    HE3   4069     0.170000     1.0080   ; qtot  8.170
  4070         CA    321      TRP    CZ3   4070    -0.200000    12.0110   ; qtot  7.970
  4071         HP    321      TRP    HZ3   4071     0.140000     1.0080   ; qtot  8.110
  4072        CAI    321      TRP    CZ2   4072    -0.270000    12.0110   ; qtot  7.840
  4073         HP    321      TRP    HZ2   4073     0.160000     1.0080   ; qtot  8.000
  4074         CA    321      TRP    CH2   4074    -0.140000    12.0110   ; qtot  7.860
  4075         HP    321      TRP    HH2   4075     0.140000     1.0080   ; qtot  8.000
  4076          C    321      TRP      C   4076     0.510000    12.0110   ; qtot  8.510
  4077          O    321      TRP      O   4077    -0.510000    15.9990   ; qtot  8.000
  4078        NH1    322      LEU      N   4078    -0.470000    14.0070   ; qtot  7.530
  4079          H    322      LEU     HN   4079     0.310000     1.0080   ; qtot  7.840
  4080        CT1    322      LEU     CA   4080     0.070000    12.0110   ; qtot  7.910
  4081        HB1    322      LEU     HA   4081     0.090000     1.0080   ; qtot  8.000
  4082        CT2    322      LEU     CB   4082    -0.180000    12.0110   ; qtot  7.820
  4083        HA2    322      LEU    HB1   4083     0.090000     1.0080   ; qtot  7.910
  4084        HA2    322      LEU    HB2   4084     0.090000     1.0080   ; qtot  8.000
  4085        CT1    322      LEU     CG   4085    -0.090000    12.0110   ; qtot  7.910
  4086        HA1    322      LEU     HG   4086     0.090000     1.0080   ; qtot  8.000
  4087        CT3    322      LEU    CD1   4087    -0.270000    12.0110   ; qtot  7.730
  4088        HA3    322      LEU   HD11   4088     0.090000     1.0080   ; qtot  7.820
  4089        HA3    322      LEU   HD12   4089     0.090000     1.0080   ; qtot  7.910
  4090        HA3    322      LEU   HD13   4090     0.090000     1.0080   ; qtot  8.000
  4091        CT3    322      LEU    CD2   4091    -0.270000    12.0110   ; qtot  7.730
  4092        HA3    322      LEU   HD21   4092     0.090000     1.0080   ; qtot  7.820
  4093        HA3    322      LEU   HD22   4093     0.090000     1.0080   ; qtot  7.910
  4094        HA3    322      LEU   HD23   4094     0.090000     1.0080   ; qtot  8.000
  4095          C    322      LEU      C   4095     0.510000    12.0110   ; qtot  8.510
  4096          O    322      LEU      O   4096    -0.510000    15.9990   ; qtot  8.000
  4097          N    323      PRO      N   4097    -0.290000    14.0070   ; qtot  7.710
  4098        CP3    323      PRO     CD   4098     0.000000    12.0110   ; qtot  7.710
  4099        HA2    323      PRO    HD1   4099     0.090000     1.0080   ; qtot  7.800
  4100        HA2    323      PRO    HD2   4100     0.090000     1.0080   ; qtot  7.890
  4101        CP1    323      PRO     CA   4101     0.020000    12.0110   ; qtot  7.910
  4102        HB1    323      PRO     HA   4102     0.090000     1.0080   ; qtot  8.000
  4103        CP2    323      PRO     CB   4103    -0.180000    12.0110   ; qtot  7.820
  4104        HA2    323      PRO    HB1   4104     0.090000     1.0080   ; qtot  7.910
  4105        HA2    323      PRO    HB2   4105     0.090000     1.0080   ; qtot  8.000
  4106        CP2    323      PRO     CG   4106    -0.180000    12.0110   ; qtot  7.820
  4107        HA2    323      PRO    HG1   4107     0.090000     1.0080   ; qtot  7.910
  4108        HA2    323      PRO    HG2   4108     0.090000     1.0080   ; qtot  8.000
  4109          C    323      PRO      C   4109     0.510000    12.0110   ; qtot  8.510
  4110          O    323      PRO      O   4110    -0.510000    15.9990   ; qtot  8.000
  4111        NH1    324      TYR      N   4111    -0.470000    14.0070   ; qtot  7.530
  4112          H    324      TYR     HN   4112     0.310000     1.0080   ; qtot  7.840
  4113        CT1    324      TYR     CA   4113     0.070000    12.0110   ; qtot  7.910
  4114        HB1    324      TYR     HA   4114     0.090000     1.0080   ; qtot  8.000
  4115        CT2    324      TYR     CB   4115    -0.180000    12.0110   ; qtot  7.820
  4116        HA2    324      TYR    HB1   4116     0.090000     1.0080   ; qtot  7.910
  4117        HA2    324      TYR    HB2   4117     0.090000     1.0080   ; qtot  8.000
  4118         CA    324      TYR     CG   4118     0.000000    12.0110   ; qtot  8.000
  4119         CA    324      TYR    CD1   4119    -0.115000    12.0110   ; qtot  7.885
  4120         HP    324      TYR    HD1   4120     0.115000     1.0080   ; qtot  8.000
  4121         CA    324      TYR    CE1   4121    -0.115000    12.0110   ; qtot  7.885
  4122         HP    324      TYR    HE1   4122     0.115000     1.0080   ; qtot  8.000
  4123         CA    324      TYR     CZ   4123     0.110000    12.0110   ; qtot  8.110
  4124        OH1    324      TYR     OH   4124    -0.540000    15.9990   ; qtot  7.570
  4125          H    324      TYR     HH   4125     0.430000     1.0080   ; qtot  8.000
  4126         CA    324      TYR    CD2   4126    -0.115000    12.0110   ; qtot  7.885
  4127         HP    324      TYR    HD2   4127     0.115000     1.0080   ; qtot  8.000
  4128         CA    324      TYR    CE2   4128    -0.115000    12.0110   ; qtot  7.885
  4129         HP    324      TYR    HE2   4129     0.115000     1.0080   ; qtot  8.000
  4130          C    324      TYR      C   4130     0.510000    12.0110   ; qtot  8.510
  4131          O    324      TYR      O   4131    -0.510000    15.9990   ; qtot  8.000
  4132        NH1    325      HSD      N   4132    -0.470000    14.0070   ; qtot  7.530
  4133          H    325      HSD     HN   4133     0.310000     1.0080   ; qtot  7.840
  4134        CT1    325      HSD     CA   4134     0.070000    12.0110   ; qtot  7.910
  4135        HB1    325      HSD     HA   4135     0.090000     1.0080   ; qtot  8.000
  4136        CT2    325      HSD     CB   4136    -0.090000    12.0110   ; qtot  7.910
  4137        HA2    325      HSD    HB1   4137     0.090000     1.0080   ; qtot  8.000
  4138        HA2    325      HSD    HB2   4138     0.090000     1.0080   ; qtot  8.090
  4139        NR1    325      HSD    ND1   4139    -0.360000    14.0070   ; qtot  7.730
  4140          H    325      HSD    HD1   4140     0.320000     1.0080   ; qtot  8.050
  4141       CPH1    325      HSD     CG   4141    -0.050000    12.0110   ; qtot  8.000
  4142       CPH2    325      HSD    CE1   4142     0.250000    12.0110   ; qtot  8.250
  4143        HR1    325      HSD    HE1   4143     0.130000     1.0080   ; qtot  8.380
  4144        NR2    325      HSD    NE2   4144    -0.700000    14.0070   ; qtot  7.680
  4145       CPH1    325      HSD    CD2   4145     0.220000    12.0110   ; qtot  7.900
  4146        HR3    325      HSD    HD2   4146     0.100000     1.0080   ; qtot  8.000
  4147          C    325      HSD      C   4147     0.510000    12.0110   ; qtot  8.510
  4148          O    325      HSD      O   4148    -0.510000    15.9990   ; qtot  8.000
  4149        NH1    326      VAL      N   4149    -0.470000    14.0070   ; qtot  7.530
  4150          H    326      VAL     HN   4150     0.310000     1.0080   ; qtot  7.840
  4151        CT1    326      VAL     CA   4151     0.070000    12.0110   ; qtot  7.910
  4152        HB1    326      VAL     HA   4152     0.090000     1.0080   ; qtot  8.000
  4153        CT1    326      VAL     CB   4153    -0.090000    12.0110   ; qtot  7.910
  4154        HA1    326      VAL     HB   4154     0.090000     1.0080   ; qtot  8.000
  4155        CT3    326      VAL    CG1   4155    -0.270000    12.0110   ; qtot  7.730
  4156        HA3    326      VAL   HG11   4156     0.090000     1.0080   ; qtot  7.820
  4157        HA3    326      VAL   HG12   4157     0.090000     1.0080   ; qtot  7.910
  4158        HA3    326      VAL   HG13   4158     0.090000     1.0080   ; qtot  8.000
  4159        CT3    326      VAL    CG2   4159    -0.270000    12.0110   ; qtot  7.730
  4160        HA3    326      VAL   HG21   4160     0.090000     1.0080   ; qtot  7.820
  4161        HA3    326      VAL   HG22   4161     0.090000     1.0080   ; qtot  7.910
  4162        HA3    326      VAL   HG23   4162     0.090000     1.0080   ; qtot  8.000
  4163          C    326      VAL      C   4163     0.510000    12.0110   ; qtot  8.510
  4164          O    326      VAL      O   4164    -0.510000    15.9990   ; qtot  8.000
  4165        NH1    327      ARG      N   4165    -0.470000    14.0070   ; qtot  7.530
  4166          H    327      ARG     HN   4166     0.310000     1.0080   ; qtot  7.840
  4167        CT1    327      ARG     CA   4167     0.070000    12.0110   ; qtot  7.910
  4168        HB1    327      ARG     HA   4168     0.090000     1.0080   ; qtot  8.000
  4169        CT2    327      ARG     CB   4169    -0.180000    12.0110   ; qtot  7.820
  4170        HA2    327      ARG    HB1   4170     0.090000     1.0080   ; qtot  7.910
  4171        HA2    327      ARG    HB2   4171     0.090000     1.0080   ; qtot  8.000
  4172        CT2    327      ARG     CG   4172    -0.180000    12.0110   ; qtot  7.820
  4173        HA2    327      ARG    HG1   4173     0.090000     1.0080   ; qtot  7.910
  4174        HA2    327      ARG    HG2   4174     0.090000     1.0080   ; qtot  8.000
  4175        CT2    327      ARG     CD   4175     0.200000    12.0110   ; qtot  8.200
  4176        HA2    327      ARG    HD1   4176     0.090000     1.0080   ; qtot  8.290
  4177        HA2    327      ARG    HD2   4177     0.090000     1.0080   ; qtot  8.380
  4178        NC2    327      ARG     NE   4178    -0.700000    14.0070   ; qtot  7.680
  4179         HC    327      ARG     HE   4179     0.440000     1.0080   ; qtot  8.120
  4180          C    327      ARG     CZ   4180     0.640000    12.0110   ; qtot  8.760
  4181        NC2    327      ARG    NH1   4181    -0.800000    14.0070   ; qtot  7.960
  4182         HC    327      ARG   HH11   4182     0.460000     1.0080   ; qtot  8.420
  4183         HC    327      ARG   HH12   4183     0.460000     1.0080   ; qtot  8.880
  4184        NC2    327      ARG    NH2   4184    -0.800000    14.0070   ; qtot  8.080
  4185         HC    327      ARG   HH21   4185     0.460000     1.0080   ; qtot  8.540
  4186         HC    327      ARG   HH22   4186     0.460000     1.0080   ; qtot  9.000
  4187          C    327      ARG      C   4187     0.510000    12.0110   ; qtot  9.510
  4188          O    327      ARG      O   4188    -0.510000    15.9990   ; qtot  9.000
  4189        NH1    328      ARG      N   4189    -0.470000    14.0070   ; qtot  8.530
  4190          H    328      ARG     HN   4190     0.310000     1.0080   ; qtot  8.840
  4191        CT1    328      ARG     CA   4191     0.070000    12.0110   ; qtot  8.910
  4192        HB1    328      ARG     HA   4192     0.090000     1.0080   ; qtot  9.000
  4193        CT2    328      ARG     CB   4193    -0.180000    12.0110   ; qtot  8.820
  4194        HA2    328      ARG    HB1   4194     0.090000     1.0080   ; qtot  8.910
  4195        HA2    328      ARG    HB2   4195     0.090000     1.0080   ; qtot  9.000
  4196        CT2    328      ARG     CG   4196    -0.180000    12.0110   ; qtot  8.820
  4197        HA2    328      ARG    HG1   4197     0.090000     1.0080   ; qtot  8.910
  4198        HA2    328      ARG    HG2   4198     0.090000     1.0080   ; qtot  9.000
  4199        CT2    328      ARG     CD   4199     0.200000    12.0110   ; qtot  9.200
  4200        HA2    328      ARG    HD1   4200     0.090000     1.0080   ; qtot  9.290
  4201        HA2    328      ARG    HD2   4201     0.090000     1.0080   ; qtot  9.380
  4202        NC2    328      ARG     NE   4202    -0.700000    14.0070   ; qtot  8.680
  4203         HC    328      ARG     HE   4203     0.440000     1.0080   ; qtot  9.120
  4204          C    328      ARG     CZ   4204     0.640000    12.0110   ; qtot  9.760
  4205        NC2    328      ARG    NH1   4205    -0.800000    14.0070   ; qtot  8.960
  4206         HC    328      ARG   HH11   4206     0.460000     1.0080   ; qtot  9.420
  4207         HC    328      ARG   HH12   4207     0.460000     1.0080   ; qtot  9.880
  4208        NC2    328      ARG    NH2   4208    -0.800000    14.0070   ; qtot  9.080
  4209         HC    328      ARG   HH21   4209     0.460000     1.0080   ; qtot  9.540
  4210         HC    328      ARG   HH22   4210     0.460000     1.0080   ; qtot 10.000
  4211          C    328      ARG      C   4211     0.510000    12.0110   ; qtot 10.510
  4212          O    328      ARG      O   4212    -0.510000    15.9990   ; qtot 10.000
  4213        NH1    329      LEU      N   4213    -0.470000    14.0070   ; qtot  9.530
  4214          H    329      LEU     HN   4214     0.310000     1.0080   ; qtot  9.840
  4215        CT1    329      LEU     CA   4215     0.070000    12.0110   ; qtot  9.910
  4216        HB1    329      LEU     HA   4216     0.090000     1.0080   ; qtot 10.000
  4217        CT2    329      LEU     CB   4217    -0.180000    12.0110   ; qtot  9.820
  4218        HA2    329      LEU    HB1   4218     0.090000     1.0080   ; qtot  9.910
  4219        HA2    329      LEU    HB2   4219     0.090000     1.0080   ; qtot 10.000
  4220        CT1    329      LEU     CG   4220    -0.090000    12.0110   ; qtot  9.910
  4221        HA1    329      LEU     HG   4221     0.090000     1.0080   ; qtot 10.000
  4222        CT3    329      LEU    CD1   4222    -0.270000    12.0110   ; qtot  9.730
  4223        HA3    329      LEU   HD11   4223     0.090000     1.0080   ; qtot  9.820
  4224        HA3    329      LEU   HD12   4224     0.090000     1.0080   ; qtot  9.910
  4225        HA3    329      LEU   HD13   4225     0.090000     1.0080   ; qtot 10.000
  4226        CT3    329      LEU    CD2   4226    -0.270000    12.0110   ; qtot  9.730
  4227        HA3    329      LEU   HD21   4227     0.090000     1.0080   ; qtot  9.820
  4228        HA3    329      LEU   HD22   4228     0.090000     1.0080   ; qtot  9.910
  4229        HA3    329      LEU   HD23   4229     0.090000     1.0080   ; qtot 10.000
  4230          C    329      LEU      C   4230     0.510000    12.0110   ; qtot 10.510
  4231          O    329      LEU      O   4231    -0.510000    15.9990   ; qtot 10.000
  4232        NH1    330      MET      N   4232    -0.470000    14.0070   ; qtot  9.530
  4233          H    330      MET     HN   4233     0.310000     1.0080   ; qtot  9.840
  4234        CT1    330      MET     CA   4234     0.070000    12.0110   ; qtot  9.910
  4235        HB1    330      MET     HA   4235     0.090000     1.0080   ; qtot 10.000
  4236        CT2    330      MET     CB   4236    -0.180000    12.0110   ; qtot  9.820
  4237        HA2    330      MET    HB1   4237     0.090000     1.0080   ; qtot  9.910
  4238        HA2    330      MET    HB2   4238     0.090000     1.0080   ; qtot 10.000
  4239        CT2    330      MET     CG   4239    -0.140000    12.0110   ; qtot  9.860
  4240        HA2    330      MET    HG1   4240     0.090000     1.0080   ; qtot  9.950
  4241        HA2    330      MET    HG2   4241     0.090000     1.0080   ; qtot 10.040
  4242          S    330      MET     SD   4242    -0.090000    32.0600   ; qtot  9.950
  4243        CT3    330      MET     CE   4243    -0.220000    12.0110   ; qtot  9.730
  4244        HA3    330      MET    HE1   4244     0.090000     1.0080   ; qtot  9.820
  4245        HA3    330      MET    HE2   4245     0.090000     1.0080   ; qtot  9.910
  4246        HA3    330      MET    HE3   4246     0.090000     1.0080   ; qtot 10.000
  4247          C    330      MET      C   4247     0.510000    12.0110   ; qtot 10.510
  4248          O    330      MET      O   4248    -0.510000    15.9990   ; qtot 10.000
  4249        NH1    331      PHE      N   4249    -0.470000    14.0070   ; qtot  9.530
  4250          H    331      PHE     HN   4250     0.310000     1.0080   ; qtot  9.840
  4251        CT1    331      PHE     CA   4251     0.070000    12.0110   ; qtot  9.910
  4252        HB1    331      PHE     HA   4252     0.090000     1.0080   ; qtot 10.000
  4253        CT2    331      PHE     CB   4253    -0.180000    12.0110   ; qtot  9.820
  4254        HA2    331      PHE    HB1   4254     0.090000     1.0080   ; qtot  9.910
  4255        HA2    331      PHE    HB2   4255     0.090000     1.0080   ; qtot 10.000
  4256         CA    331      PHE     CG   4256     0.000000    12.0110   ; qtot 10.000
  4257         CA    331      PHE    CD1   4257    -0.115000    12.0110   ; qtot  9.885
  4258         HP    331      PHE    HD1   4258     0.115000     1.0080   ; qtot 10.000
  4259         CA    331      PHE    CE1   4259    -0.115000    12.0110   ; qtot  9.885
  4260         HP    331      PHE    HE1   4260     0.115000     1.0080   ; qtot 10.000
  4261         CA    331      PHE     CZ   4261    -0.115000    12.0110   ; qtot  9.885
  4262         HP    331      PHE     HZ   4262     0.115000     1.0080   ; qtot 10.000
  4263         CA    331      PHE    CD2   4263    -0.115000    12.0110   ; qtot  9.885
  4264         HP    331      PHE    HD2   4264     0.115000     1.0080   ; qtot 10.000
  4265         CA    331      PHE    CE2   4265    -0.115000    12.0110   ; qtot  9.885
  4266         HP    331      PHE    HE2   4266     0.115000     1.0080   ; qtot 10.000
  4267          C    331      PHE      C   4267     0.510000    12.0110   ; qtot 10.510
  4268          O    331      PHE      O   4268    -0.510000    15.9990   ; qtot 10.000
  4269        NH1    332      CYS      N   4269    -0.470000    14.0070   ; qtot  9.530
  4270          H    332      CYS     HN   4270     0.310000     1.0080   ; qtot  9.840
  4271        CT1    332      CYS     CA   4271     0.070000    12.0110   ; qtot  9.910
  4272        HB1    332      CYS     HA   4272     0.090000     1.0080   ; qtot 10.000
  4273        CT2    332      CYS     CB   4273    -0.110000    12.0110   ; qtot  9.890
  4274        HA2    332      CYS    HB1   4274     0.090000     1.0080   ; qtot  9.980
  4275        HA2    332      CYS    HB2   4275     0.090000     1.0080   ; qtot 10.070
  4276          S    332      CYS     SG   4276    -0.230000    32.0600   ; qtot  9.840
  4277         HS    332      CYS    HG1   4277     0.160000     1.0080   ; qtot 10.000
  4278          C    332      CYS      C   4278     0.510000    12.0110   ; qtot 10.510
  4279          O    332      CYS      O   4279    -0.510000    15.9990   ; qtot 10.000
  4280        NH1    333      TYR      N   4280    -0.470000    14.0070   ; qtot  9.530
  4281          H    333      TYR     HN   4281     0.310000     1.0080   ; qtot  9.840
  4282        CT1    333      TYR     CA   4282     0.070000    12.0110   ; qtot  9.910
  4283        HB1    333      TYR     HA   4283     0.090000     1.0080   ; qtot 10.000
  4284        CT2    333      TYR     CB   4284    -0.180000    12.0110   ; qtot  9.820
  4285        HA2    333      TYR    HB1   4285     0.090000     1.0080   ; qtot  9.910
  4286        HA2    333      TYR    HB2   4286     0.090000     1.0080   ; qtot 10.000
  4287         CA    333      TYR     CG   4287     0.000000    12.0110   ; qtot 10.000
  4288         CA    333      TYR    CD1   4288    -0.115000    12.0110   ; qtot  9.885
  4289         HP    333      TYR    HD1   4289     0.115000     1.0080   ; qtot 10.000
  4290         CA    333      TYR    CE1   4290    -0.115000    12.0110   ; qtot  9.885
  4291         HP    333      TYR    HE1   4291     0.115000     1.0080   ; qtot 10.000
  4292         CA    333      TYR     CZ   4292     0.110000    12.0110   ; qtot 10.110
  4293        OH1    333      TYR     OH   4293    -0.540000    15.9990   ; qtot  9.570
  4294          H    333      TYR     HH   4294     0.430000     1.0080   ; qtot 10.000
  4295         CA    333      TYR    CD2   4295    -0.115000    12.0110   ; qtot  9.885
  4296         HP    333      TYR    HD2   4296     0.115000     1.0080   ; qtot 10.000
  4297         CA    333      TYR    CE2   4297    -0.115000    12.0110   ; qtot  9.885
  4298         HP    333      TYR    HE2   4298     0.115000     1.0080   ; qtot 10.000
  4299          C    333      TYR      C   4299     0.510000    12.0110   ; qtot 10.510
  4300          O    333      TYR      O   4300    -0.510000    15.9990   ; qtot 10.000
  4301        NH1    334      ILE      N   4301    -0.470000    14.0070   ; qtot  9.530
  4302          H    334      ILE     HN   4302     0.310000     1.0080   ; qtot  9.840
  4303        CT1    334      ILE     CA   4303     0.070000    12.0110   ; qtot  9.910
  4304        HB1    334      ILE     HA   4304     0.090000     1.0080   ; qtot 10.000
  4305        CT1    334      ILE     CB   4305    -0.090000    12.0110   ; qtot  9.910
  4306        HA1    334      ILE     HB   4306     0.090000     1.0080   ; qtot 10.000
  4307        CT3    334      ILE    CG2   4307    -0.270000    12.0110   ; qtot  9.730
  4308        HA3    334      ILE   HG21   4308     0.090000     1.0080   ; qtot  9.820
  4309        HA3    334      ILE   HG22   4309     0.090000     1.0080   ; qtot  9.910
  4310        HA3    334      ILE   HG23   4310     0.090000     1.0080   ; qtot 10.000
  4311        CT2    334      ILE    CG1   4311    -0.180000    12.0110   ; qtot  9.820
  4312        HA2    334      ILE   HG11   4312     0.090000     1.0080   ; qtot  9.910
  4313        HA2    334      ILE   HG12   4313     0.090000     1.0080   ; qtot 10.000
  4314        CT3    334      ILE     CD   4314    -0.270000    12.0110   ; qtot  9.730
  4315        HA3    334      ILE    HD1   4315     0.090000     1.0080   ; qtot  9.820
  4316        HA3    334      ILE    HD2   4316     0.090000     1.0080   ; qtot  9.910
  4317        HA3    334      ILE    HD3   4317     0.090000     1.0080   ; qtot 10.000
  4318          C    334      ILE      C   4318     0.510000    12.0110   ; qtot 10.510
  4319          O    334      ILE      O   4319    -0.510000    15.9990   ; qtot 10.000
  4320        NH1    335      SER      N   4320    -0.470000    14.0070   ; qtot  9.530
  4321          H    335      SER     HN   4321     0.310000     1.0080   ; qtot  9.840
  4322        CT1    335      SER     CA   4322     0.070000    12.0110   ; qtot  9.910
  4323        HB1    335      SER     HA   4323     0.090000     1.0080   ; qtot 10.000
  4324        CT2    335      SER     CB   4324     0.050000    12.0110   ; qtot 10.050
  4325        HA2    335      SER    HB1   4325     0.090000     1.0080   ; qtot 10.140
  4326        HA2    335      SER    HB2   4326     0.090000     1.0080   ; qtot 10.230
  4327        OH1    335      SER     OG   4327    -0.660000    15.9990   ; qtot  9.570
  4328          H    335      SER    HG1   4328     0.430000     1.0080   ; qtot 10.000
  4329          C    335      SER      C   4329     0.510000    12.0110   ; qtot 10.510
  4330          O    335      SER      O   4330    -0.510000    15.9990   ; qtot 10.000
  4331        NH1    336      ASP      N   4331    -0.470000    14.0070   ; qtot  9.530
  4332          H    336      ASP     HN   4332     0.310000     1.0080   ; qtot  9.840
  4333        CT1    336      ASP     CA   4333     0.070000    12.0110   ; qtot  9.910
  4334        HB1    336      ASP     HA   4334     0.090000     1.0080   ; qtot 10.000
  4335       CT2A    336      ASP     CB   4335    -0.280000    12.0110   ; qtot  9.720
  4336        HA2    336      ASP    HB1   4336     0.090000     1.0080   ; qtot  9.810
  4337        HA2    336      ASP    HB2   4337     0.090000     1.0080   ; qtot  9.900
  4338         CC    336      ASP     CG   4338     0.620000    12.0110   ; qtot 10.520
  4339         OC    336      ASP    OD1   4339    -0.760000    15.9990   ; qtot  9.760
  4340         OC    336      ASP    OD2   4340    -0.760000    15.9990   ; qtot  9.000
  4341          C    336      ASP      C   4341     0.510000    12.0110   ; qtot  9.510
  4342          O    336      ASP      O   4342    -0.510000    15.9990   ; qtot  9.000
  4343        NH1    337      GLU      N   4343    -0.470000    14.0070   ; qtot  8.530
  4344          H    337      GLU     HN   4344     0.310000     1.0080   ; qtot  8.840
  4345        CT1    337      GLU     CA   4345     0.070000    12.0110   ; qtot  8.910
  4346        HB1    337      GLU     HA   4346     0.090000     1.0080   ; qtot  9.000
  4347       CT2A    337      GLU     CB   4347    -0.180000    12.0110   ; qtot  8.820
  4348        HA2    337      GLU    HB1   4348     0.090000     1.0080   ; qtot  8.910
  4349        HA2    337      GLU    HB2   4349     0.090000     1.0080   ; qtot  9.000
  4350        CT2    337      GLU     CG   4350    -0.280000    12.0110   ; qtot  8.720
  4351        HA2    337      GLU    HG1   4351     0.090000     1.0080   ; qtot  8.810
  4352        HA2    337      GLU    HG2   4352     0.090000     1.0080   ; qtot  8.900
  4353         CC    337      GLU     CD   4353     0.620000    12.0110   ; qtot  9.520
  4354         OC    337      GLU    OE1   4354    -0.760000    15.9990   ; qtot  8.760
  4355         OC    337      GLU    OE2   4355    -0.760000    15.9990   ; qtot  8.000
  4356          C    337      GLU      C   4356     0.510000    12.0110   ; qtot  8.510
  4357          O    337      GLU      O   4357    -0.510000    15.9990   ; qtot  8.000
  4358        NH1    338      GLN      N   4358    -0.470000    14.0070   ; qtot  7.530
  4359          H    338      GLN     HN   4359     0.310000     1.0080   ; qtot  7.840
  4360        CT1    338      GLN     CA   4360     0.070000    12.0110   ; qtot  7.910
  4361        HB1    338      GLN     HA   4361     0.090000     1.0080   ; qtot  8.000
  4362        CT2    338      GLN     CB   4362    -0.180000    12.0110   ; qtot  7.820
  4363        HA2    338      GLN    HB1   4363     0.090000     1.0080   ; qtot  7.910
  4364        HA2    338      GLN    HB2   4364     0.090000     1.0080   ; qtot  8.000
  4365        CT2    338      GLN     CG   4365    -0.180000    12.0110   ; qtot  7.820
  4366        HA2    338      GLN    HG1   4366     0.090000     1.0080   ; qtot  7.910
  4367        HA2    338      GLN    HG2   4367     0.090000     1.0080   ; qtot  8.000
  4368         CC    338      GLN     CD   4368     0.550000    12.0110   ; qtot  8.550
  4369          O    338      GLN    OE1   4369    -0.550000    15.9990   ; qtot  8.000
  4370        NH2    338      GLN    NE2   4370    -0.620000    14.0070   ; qtot  7.380
  4371          H    338      GLN   HE21   4371     0.320000     1.0080   ; qtot  7.700
  4372          H    338      GLN   HE22   4372     0.300000     1.0080   ; qtot  8.000
  4373          C    338      GLN      C   4373     0.510000    12.0110   ; qtot  8.510
  4374          O    338      GLN      O   4374    -0.510000    15.9990   ; qtot  8.000
  4375        NH1    339      TRP      N   4375    -0.470000    14.0070   ; qtot  7.530
  4376          H    339      TRP     HN   4376     0.310000     1.0080   ; qtot  7.840
  4377        CT1    339      TRP     CA   4377     0.070000    12.0110   ; qtot  7.910
  4378        HB1    339      TRP     HA   4378     0.090000     1.0080   ; qtot  8.000
  4379        CT2    339      TRP     CB   4379    -0.180000    12.0110   ; qtot  7.820
  4380        HA2    339      TRP    HB1   4380     0.090000     1.0080   ; qtot  7.910
  4381        HA2    339      TRP    HB2   4381     0.090000     1.0080   ; qtot  8.000
  4382         CY    339      TRP     CG   4382    -0.030000    12.0110   ; qtot  7.970
  4383         CA    339      TRP    CD1   4383    -0.150000    12.0110   ; qtot  7.820
  4384         HP    339      TRP    HD1   4384     0.220000     1.0080   ; qtot  8.040
  4385         NY    339      TRP    NE1   4385    -0.510000    14.0070   ; qtot  7.530
  4386          H    339      TRP    HE1   4386     0.370000     1.0080   ; qtot  7.900
  4387        CPT    339      TRP    CE2   4387     0.240000    12.0110   ; qtot  8.140
  4388        CPT    339      TRP    CD2   4388     0.110000    12.0110   ; qtot  8.250
  4389        CAI    339      TRP    CE3   4389    -0.250000    12.0110   ; qtot  8.000
  4390         HP    339      TRP    HE3   4390     0.170000     1.0080   ; qtot  8.170
  4391         CA    339      TRP    CZ3   4391    -0.200000    12.0110   ; qtot  7.970
  4392         HP    339      TRP    HZ3   4392     0.140000     1.0080   ; qtot  8.110
  4393        CAI    339      TRP    CZ2   4393    -0.270000    12.0110   ; qtot  7.840
  4394         HP    339      TRP    HZ2   4394     0.160000     1.0080   ; qtot  8.000
  4395         CA    339      TRP    CH2   4395    -0.140000    12.0110   ; qtot  7.860
  4396         HP    339      TRP    HH2   4396     0.140000     1.0080   ; qtot  8.000
  4397          C    339      TRP      C   4397     0.510000    12.0110   ; qtot  8.510
  4398          O    339      TRP      O   4398    -0.510000    15.9990   ; qtot  8.000
  4399        NH1    340      THR      N   4399    -0.470000    14.0070   ; qtot  7.530
  4400          H    340      THR     HN   4400     0.310000     1.0080   ; qtot  7.840
  4401        CT1    340      THR     CA   4401     0.070000    12.0110   ; qtot  7.910
  4402        HB1    340      THR     HA   4402     0.090000     1.0080   ; qtot  8.000
  4403        CT1    340      THR     CB   4403     0.140000    12.0110   ; qtot  8.140
  4404        HA1    340      THR     HB   4404     0.090000     1.0080   ; qtot  8.230
  4405        OH1    340      THR    OG1   4405    -0.660000    15.9990   ; qtot  7.570
  4406          H    340      THR    HG1   4406     0.430000     1.0080   ; qtot  8.000
  4407        CT3    340      THR    CG2   4407    -0.270000    12.0110   ; qtot  7.730
  4408        HA3    340      THR   HG21   4408     0.090000     1.0080   ; qtot  7.820
  4409        HA3    340      THR   HG22   4409     0.090000     1.0080   ; qtot  7.910
  4410        HA3    340      THR   HG23   4410     0.090000     1.0080   ; qtot  8.000
  4411          C    340      THR      C   4411     0.510000    12.0110   ; qtot  8.510
  4412          O    340      THR      O   4412    -0.510000    15.9990   ; qtot  8.000
  4413        NH1    341      THR      N   4413    -0.470000    14.0070   ; qtot  7.530
  4414          H    341      THR     HN   4414     0.310000     1.0080   ; qtot  7.840
  4415        CT1    341      THR     CA   4415     0.070000    12.0110   ; qtot  7.910
  4416        HB1    341      THR     HA   4416     0.090000     1.0080   ; qtot  8.000
  4417        CT1    341      THR     CB   4417     0.140000    12.0110   ; qtot  8.140
  4418        HA1    341      THR     HB   4418     0.090000     1.0080   ; qtot  8.230
  4419        OH1    341      THR    OG1   4419    -0.660000    15.9990   ; qtot  7.570
  4420          H    341      THR    HG1   4420     0.430000     1.0080   ; qtot  8.000
  4421        CT3    341      THR    CG2   4421    -0.270000    12.0110   ; qtot  7.730
  4422        HA3    341      THR   HG21   4422     0.090000     1.0080   ; qtot  7.820
  4423        HA3    341      THR   HG22   4423     0.090000     1.0080   ; qtot  7.910
  4424        HA3    341      THR   HG23   4424     0.090000     1.0080   ; qtot  8.000
  4425          C    341      THR      C   4425     0.510000    12.0110   ; qtot  8.510
  4426          O    341      THR      O   4426    -0.510000    15.9990   ; qtot  8.000
  4427        NH1    342      PHE      N   4427    -0.470000    14.0070   ; qtot  7.530
  4428          H    342      PHE     HN   4428     0.310000     1.0080   ; qtot  7.840
  4429        CT1    342      PHE     CA   4429     0.070000    12.0110   ; qtot  7.910
  4430        HB1    342      PHE     HA   4430     0.090000     1.0080   ; qtot  8.000
  4431        CT2    342      PHE     CB   4431    -0.180000    12.0110   ; qtot  7.820
  4432        HA2    342      PHE    HB1   4432     0.090000     1.0080   ; qtot  7.910
  4433        HA2    342      PHE    HB2   4433     0.090000     1.0080   ; qtot  8.000
  4434         CA    342      PHE     CG   4434     0.000000    12.0110   ; qtot  8.000
  4435         CA    342      PHE    CD1   4435    -0.115000    12.0110   ; qtot  7.885
  4436         HP    342      PHE    HD1   4436     0.115000     1.0080   ; qtot  8.000
  4437         CA    342      PHE    CE1   4437    -0.115000    12.0110   ; qtot  7.885
  4438         HP    342      PHE    HE1   4438     0.115000     1.0080   ; qtot  8.000
  4439         CA    342      PHE     CZ   4439    -0.115000    12.0110   ; qtot  7.885
  4440         HP    342      PHE     HZ   4440     0.115000     1.0080   ; qtot  8.000
  4441         CA    342      PHE    CD2   4441    -0.115000    12.0110   ; qtot  7.885
  4442         HP    342      PHE    HD2   4442     0.115000     1.0080   ; qtot  8.000
  4443         CA    342      PHE    CE2   4443    -0.115000    12.0110   ; qtot  7.885
  4444         HP    342      PHE    HE2   4444     0.115000     1.0080   ; qtot  8.000
  4445          C    342      PHE      C   4445     0.510000    12.0110   ; qtot  8.510
  4446          O    342      PHE      O   4446    -0.510000    15.9990   ; qtot  8.000
  4447        NH1    343      LEU      N   4447    -0.470000    14.0070   ; qtot  7.530
  4448          H    343      LEU     HN   4448     0.310000     1.0080   ; qtot  7.840
  4449        CT1    343      LEU     CA   4449     0.070000    12.0110   ; qtot  7.910
  4450        HB1    343      LEU     HA   4450     0.090000     1.0080   ; qtot  8.000
  4451        CT2    343      LEU     CB   4451    -0.180000    12.0110   ; qtot  7.820
  4452        HA2    343      LEU    HB1   4452     0.090000     1.0080   ; qtot  7.910
  4453        HA2    343      LEU    HB2   4453     0.090000     1.0080   ; qtot  8.000
  4454        CT1    343      LEU     CG   4454    -0.090000    12.0110   ; qtot  7.910
  4455        HA1    343      LEU     HG   4455     0.090000     1.0080   ; qtot  8.000
  4456        CT3    343      LEU    CD1   4456    -0.270000    12.0110   ; qtot  7.730
  4457        HA3    343      LEU   HD11   4457     0.090000     1.0080   ; qtot  7.820
  4458        HA3    343      LEU   HD12   4458     0.090000     1.0080   ; qtot  7.910
  4459        HA3    343      LEU   HD13   4459     0.090000     1.0080   ; qtot  8.000
  4460        CT3    343      LEU    CD2   4460    -0.270000    12.0110   ; qtot  7.730
  4461        HA3    343      LEU   HD21   4461     0.090000     1.0080   ; qtot  7.820
  4462        HA3    343      LEU   HD22   4462     0.090000     1.0080   ; qtot  7.910
  4463        HA3    343      LEU   HD23   4463     0.090000     1.0080   ; qtot  8.000
  4464          C    343      LEU      C   4464     0.510000    12.0110   ; qtot  8.510
  4465          O    343      LEU      O   4465    -0.510000    15.9990   ; qtot  8.000
  4466        NH1    344      PHE      N   4466    -0.470000    14.0070   ; qtot  7.530
  4467          H    344      PHE     HN   4467     0.310000     1.0080   ; qtot  7.840
  4468        CT1    344      PHE     CA   4468     0.070000    12.0110   ; qtot  7.910
  4469        HB1    344      PHE     HA   4469     0.090000     1.0080   ; qtot  8.000
  4470        CT2    344      PHE     CB   4470    -0.180000    12.0110   ; qtot  7.820
  4471        HA2    344      PHE    HB1   4471     0.090000     1.0080   ; qtot  7.910
  4472        HA2    344      PHE    HB2   4472     0.090000     1.0080   ; qtot  8.000
  4473         CA    344      PHE     CG   4473     0.000000    12.0110   ; qtot  8.000
  4474         CA    344      PHE    CD1   4474    -0.115000    12.0110   ; qtot  7.885
  4475         HP    344      PHE    HD1   4475     0.115000     1.0080   ; qtot  8.000
  4476         CA    344      PHE    CE1   4476    -0.115000    12.0110   ; qtot  7.885
  4477         HP    344      PHE    HE1   4477     0.115000     1.0080   ; qtot  8.000
  4478         CA    344      PHE     CZ   4478    -0.115000    12.0110   ; qtot  7.885
  4479         HP    344      PHE     HZ   4479     0.115000     1.0080   ; qtot  8.000
  4480         CA    344      PHE    CD2   4480    -0.115000    12.0110   ; qtot  7.885
  4481         HP    344      PHE    HD2   4481     0.115000     1.0080   ; qtot  8.000
  4482         CA    344      PHE    CE2   4482    -0.115000    12.0110   ; qtot  7.885
  4483         HP    344      PHE    HE2   4483     0.115000     1.0080   ; qtot  8.000
  4484          C    344      PHE      C   4484     0.510000    12.0110   ; qtot  8.510
  4485          O    344      PHE      O   4485    -0.510000    15.9990   ; qtot  8.000
  4486        NH1    345      ASP      N   4486    -0.470000    14.0070   ; qtot  7.530
  4487          H    345      ASP     HN   4487     0.310000     1.0080   ; qtot  7.840
  4488        CT1    345      ASP     CA   4488     0.070000    12.0110   ; qtot  7.910
  4489        HB1    345      ASP     HA   4489     0.090000     1.0080   ; qtot  8.000
  4490       CT2A    345      ASP     CB   4490    -0.280000    12.0110   ; qtot  7.720
  4491        HA2    345      ASP    HB1   4491     0.090000     1.0080   ; qtot  7.810
  4492        HA2    345      ASP    HB2   4492     0.090000     1.0080   ; qtot  7.900
  4493         CC    345      ASP     CG   4493     0.620000    12.0110   ; qtot  8.520
  4494         OC    345      ASP    OD1   4494    -0.760000    15.9990   ; qtot  7.760
  4495         OC    345      ASP    OD2   4495    -0.760000    15.9990   ; qtot  7.000
  4496          C    345      ASP      C   4496     0.510000    12.0110   ; qtot  7.510
  4497          O    345      ASP      O   4497    -0.510000    15.9990   ; qtot  7.000
  4498        NH1    346      PHE      N   4498    -0.470000    14.0070   ; qtot  6.530
  4499          H    346      PHE     HN   4499     0.310000     1.0080   ; qtot  6.840
  4500        CT1    346      PHE     CA   4500     0.070000    12.0110   ; qtot  6.910
  4501        HB1    346      PHE     HA   4501     0.090000     1.0080   ; qtot  7.000
  4502        CT2    346      PHE     CB   4502    -0.180000    12.0110   ; qtot  6.820
  4503        HA2    346      PHE    HB1   4503     0.090000     1.0080   ; qtot  6.910
  4504        HA2    346      PHE    HB2   4504     0.090000     1.0080   ; qtot  7.000
  4505         CA    346      PHE     CG   4505     0.000000    12.0110   ; qtot  7.000
  4506         CA    346      PHE    CD1   4506    -0.115000    12.0110   ; qtot  6.885
  4507         HP    346      PHE    HD1   4507     0.115000     1.0080   ; qtot  7.000
  4508         CA    346      PHE    CE1   4508    -0.115000    12.0110   ; qtot  6.885
  4509         HP    346      PHE    HE1   4509     0.115000     1.0080   ; qtot  7.000
  4510         CA    346      PHE     CZ   4510    -0.115000    12.0110   ; qtot  6.885
  4511         HP    346      PHE     HZ   4511     0.115000     1.0080   ; qtot  7.000
  4512         CA    346      PHE    CD2   4512    -0.115000    12.0110   ; qtot  6.885
  4513         HP    346      PHE    HD2   4513     0.115000     1.0080   ; qtot  7.000
  4514         CA    346      PHE    CE2   4514    -0.115000    12.0110   ; qtot  6.885
  4515         HP    346      PHE    HE2   4515     0.115000     1.0080   ; qtot  7.000
  4516          C    346      PHE      C   4516     0.510000    12.0110   ; qtot  7.510
  4517          O    346      PHE      O   4517    -0.510000    15.9990   ; qtot  7.000
  4518        NH1    347      TYR      N   4518    -0.470000    14.0070   ; qtot  6.530
  4519          H    347      TYR     HN   4519     0.310000     1.0080   ; qtot  6.840
  4520        CT1    347      TYR     CA   4520     0.070000    12.0110   ; qtot  6.910
  4521        HB1    347      TYR     HA   4521     0.090000     1.0080   ; qtot  7.000
  4522        CT2    347      TYR     CB   4522    -0.180000    12.0110   ; qtot  6.820
  4523        HA2    347      TYR    HB1   4523     0.090000     1.0080   ; qtot  6.910
  4524        HA2    347      TYR    HB2   4524     0.090000     1.0080   ; qtot  7.000
  4525         CA    347      TYR     CG   4525     0.000000    12.0110   ; qtot  7.000
  4526         CA    347      TYR    CD1   4526    -0.115000    12.0110   ; qtot  6.885
  4527         HP    347      TYR    HD1   4527     0.115000     1.0080   ; qtot  7.000
  4528         CA    347      TYR    CE1   4528    -0.115000    12.0110   ; qtot  6.885
  4529         HP    347      TYR    HE1   4529     0.115000     1.0080   ; qtot  7.000
  4530         CA    347      TYR     CZ   4530     0.110000    12.0110   ; qtot  7.110
  4531        OH1    347      TYR     OH   4531    -0.540000    15.9990   ; qtot  6.570
  4532          H    347      TYR     HH   4532     0.430000     1.0080   ; qtot  7.000
  4533         CA    347      TYR    CD2   4533    -0.115000    12.0110   ; qtot  6.885
  4534         HP    347      TYR    HD2   4534     0.115000     1.0080   ; qtot  7.000
  4535         CA    347      TYR    CE2   4535    -0.115000    12.0110   ; qtot  6.885
  4536         HP    347      TYR    HE2   4536     0.115000     1.0080   ; qtot  7.000
  4537          C    347      TYR      C   4537     0.510000    12.0110   ; qtot  7.510
  4538          O    347      TYR      O   4538    -0.510000    15.9990   ; qtot  7.000
  4539        NH1    348      HSD      N   4539    -0.470000    14.0070   ; qtot  6.530
  4540          H    348      HSD     HN   4540     0.310000     1.0080   ; qtot  6.840
  4541        CT1    348      HSD     CA   4541     0.070000    12.0110   ; qtot  6.910
  4542        HB1    348      HSD     HA   4542     0.090000     1.0080   ; qtot  7.000
  4543        CT2    348      HSD     CB   4543    -0.090000    12.0110   ; qtot  6.910
  4544        HA2    348      HSD    HB1   4544     0.090000     1.0080   ; qtot  7.000
[truncated: 1,316,524 more chars]
