# Supplementary material for: pKa Calculations of GPCRs: Understanding Protonation States in Receptor Activation
Source: J Chem Inf Model. 2024 Aug 16;64(17):6850–6. doi: 10.1021/acs.jcim.4c01125 (PMC11388449; doi:10.1021/acs.jcim.4c01125)
Supplement: Supplementary file 2 — ci4c01125_si_002.zip [file ci4c01125_si_002.zip › ITP_FILES/POPC.itp]

[ moleculetype ]
; name	nrexcl
POPC	     3

[ atoms ]
; nr	type	resnr	residu	atom	cgnr	charge	mass
     1        NTL     11     POPC      N      1    -0.600000    14.0070   ; qtot -0.600
     2       CTL2     11     POPC    C12      2    -0.100000    12.0110   ; qtot -0.700
     3         HL     11     POPC   H12A      3     0.250000     1.0080   ; qtot -0.450
     4         HL     11     POPC   H12B      4     0.250000     1.0080   ; qtot -0.200
     5       CTL5     11     POPC    C13      5    -0.350000    12.0110   ; qtot -0.550
     6         HL     11     POPC   H13A      6     0.250000     1.0080   ; qtot -0.300
     7         HL     11     POPC   H13B      7     0.250000     1.0080   ; qtot -0.050
     8         HL     11     POPC   H13C      8     0.250000     1.0080   ; qtot  0.200
     9       CTL5     11     POPC    C14      9    -0.350000    12.0110   ; qtot -0.150
    10         HL     11     POPC   H14A     10     0.250000     1.0080   ; qtot  0.100
    11         HL     11     POPC   H14B     11     0.250000     1.0080   ; qtot  0.350
    12         HL     11     POPC   H14C     12     0.250000     1.0080   ; qtot  0.600
    13       CTL5     11     POPC    C15     13    -0.350000    12.0110   ; qtot  0.250
    14         HL     11     POPC   H15A     14     0.250000     1.0080   ; qtot  0.500
    15         HL     11     POPC   H15B     15     0.250000     1.0080   ; qtot  0.750
    16         HL     11     POPC   H15C     16     0.250000     1.0080   ; qtot  1.000
    17       CTL2     11     POPC    C11     17    -0.080000    12.0110   ; qtot  0.920
    18       HAL2     11     POPC   H11A     18     0.090000     1.0080   ; qtot  1.010
    19       HAL2     11     POPC   H11B     19     0.090000     1.0080   ; qtot  1.100
    20         PL     11     POPC      P     20     1.500000    30.9740   ; qtot  2.600
    21        O2L     11     POPC    O13     21    -0.780000    15.9994   ; qtot  1.820
    22        O2L     11     POPC    O14     22    -0.780000    15.9994   ; qtot  1.040
    23       OSLP     11     POPC    O12     23    -0.570000    15.9994   ; qtot  0.470
    24       OSLP     11     POPC    O11     24    -0.570000    15.9994   ; qtot -0.100
    25       CTL2     11     POPC     C1     25    -0.080000    12.0110   ; qtot -0.180
    26       HAL2     11     POPC     HA     26     0.090000     1.0080   ; qtot -0.090
    27       HAL2     11     POPC     HB     27     0.090000     1.0080   ; qtot  0.000
    28       CTL1     11     POPC     C2     28     0.170000    12.0110   ; qtot  0.170
    29       HAL1     11     POPC     HS     29     0.090000     1.0080   ; qtot  0.260
    30        OSL     11     POPC    O21     30    -0.490000    15.9994   ; qtot -0.230
    31         CL     11     POPC    C21     31     0.900000    12.0110   ; qtot  0.670
    32        OBL     11     POPC    O22     32    -0.630000    15.9994   ; qtot  0.040
    33       CTL2     11     POPC    C22     33    -0.220000    12.0110   ; qtot -0.180
    34       HAL2     11     POPC    H2R     34     0.090000     1.0080   ; qtot -0.090
    35       HAL2     11     POPC    H2S     35     0.090000     1.0080   ; qtot  0.000
    36       CTL2     11     POPC     C3     36     0.080000    12.0110   ; qtot  0.080
    37       HAL2     11     POPC     HX     37     0.090000     1.0080   ; qtot  0.170
    38       HAL2     11     POPC     HY     38     0.090000     1.0080   ; qtot  0.260
    39        OSL     11     POPC    O31     39    -0.490000    15.9994   ; qtot -0.230
    40         CL     11     POPC    C31     40     0.900000    12.0110   ; qtot  0.670
    41        OBL     11     POPC    O32     41    -0.630000    15.9994   ; qtot  0.040
    42       CTL2     11     POPC    C32     42    -0.220000    12.0110   ; qtot -0.180
    43       HAL2     11     POPC    H2X     43     0.090000     1.0080   ; qtot -0.090
    44       HAL2     11     POPC    H2Y     44     0.090000     1.0080   ; qtot  0.000
    45       CTL2     11     POPC    C23     45    -0.180000    12.0110   ; qtot -0.180
    46       HAL2     11     POPC    H3R     46     0.090000     1.0080   ; qtot -0.090
    47       HAL2     11     POPC    H3S     47     0.090000     1.0080   ; qtot  0.000
    48       CTL2     11     POPC    C24     48    -0.180000    12.0110   ; qtot -0.180
    49       HAL2     11     POPC    H4R     49     0.090000     1.0080   ; qtot -0.090
    50       HAL2     11     POPC    H4S     50     0.090000     1.0080   ; qtot  0.000
    51       CTL2     11     POPC    C25     51    -0.180000    12.0110   ; qtot -0.180
    52       HAL2     11     POPC    H5R     52     0.090000     1.0080   ; qtot -0.090
    53       HAL2     11     POPC    H5S     53     0.090000     1.0080   ; qtot  0.000
    54       CTL2     11     POPC    C26     54    -0.180000    12.0110   ; qtot -0.180
    55       HAL2     11     POPC    H6R     55     0.090000     1.0080   ; qtot -0.090
    56       HAL2     11     POPC    H6S     56     0.090000     1.0080   ; qtot  0.000
    57       CTL2     11     POPC    C27     57    -0.180000    12.0110   ; qtot -0.180
    58       HAL2     11     POPC    H7R     58     0.090000     1.0080   ; qtot -0.090
    59       HAL2     11     POPC    H7S     59     0.090000     1.0080   ; qtot  0.000
    60       CTL2     11     POPC    C28     60    -0.180000    12.0110   ; qtot -0.180
    61       HAL2     11     POPC    H8R     61     0.090000     1.0080   ; qtot -0.090
    62       HAL2     11     POPC    H8S     62     0.090000     1.0080   ; qtot  0.000
    63       CEL1     11     POPC    C29     63    -0.150000    12.0110   ; qtot -0.150
    64       HEL1     11     POPC    H91     64     0.150000     1.0080   ; qtot  0.000
    65       CEL1     11     POPC   C210     65    -0.150000    12.0110   ; qtot -0.150
    66       HEL1     11     POPC   H101     66     0.150000     1.0080   ; qtot  0.000
    67       CTL2     11     POPC   C211     67    -0.180000    12.0110   ; qtot -0.180
    68       HAL2     11     POPC   H11R     68     0.090000     1.0080   ; qtot -0.090
    69       HAL2     11     POPC   H11S     69     0.090000     1.0080   ; qtot  0.000
    70       CTL2     11     POPC   C212     70    -0.180000    12.0110   ; qtot -0.180
    71       HAL2     11     POPC   H12R     71     0.090000     1.0080   ; qtot -0.090
    72       HAL2     11     POPC   H12S     72     0.090000     1.0080   ; qtot  0.000
    73       CTL2     11     POPC   C213     73    -0.180000    12.0110   ; qtot -0.180
    74       HAL2     11     POPC   H13R     74     0.090000     1.0080   ; qtot -0.090
    75       HAL2     11     POPC   H13S     75     0.090000     1.0080   ; qtot  0.000
    76       CTL2     11     POPC   C214     76    -0.180000    12.0110   ; qtot -0.180
    77       HAL2     11     POPC   H14R     77     0.090000     1.0080   ; qtot -0.090
    78       HAL2     11     POPC   H14S     78     0.090000     1.0080   ; qtot  0.000
    79       CTL2     11     POPC   C215     79    -0.180000    12.0110   ; qtot -0.180
    80       HAL2     11     POPC   H15R     80     0.090000     1.0080   ; qtot -0.090
    81       HAL2     11     POPC   H15S     81     0.090000     1.0080   ; qtot  0.000
    82       CTL2     11     POPC   C216     82    -0.180000    12.0110   ; qtot -0.180
    83       HAL2     11     POPC   H16R     83     0.090000     1.0080   ; qtot -0.090
    84       HAL2     11     POPC   H16S     84     0.090000     1.0080   ; qtot  0.000
    85       CTL2     11     POPC   C217     85    -0.180000    12.0110   ; qtot -0.180
    86       HAL2     11     POPC   H17R     86     0.090000     1.0080   ; qtot -0.090
    87       HAL2     11     POPC   H17S     87     0.090000     1.0080   ; qtot  0.000
    88       CTL3     11     POPC   C218     88    -0.270000    12.0110   ; qtot -0.270
    89       HAL3     11     POPC   H18R     89     0.090000     1.0080   ; qtot -0.180
    90       HAL3     11     POPC   H18S     90     0.090000     1.0080   ; qtot -0.090
    91       HAL3     11     POPC   H18T     91     0.090000     1.0080   ; qtot  0.000
    92       CTL2     11     POPC    C33     92    -0.180000    12.0110   ; qtot -0.180
    93       HAL2     11     POPC    H3X     93     0.090000     1.0080   ; qtot -0.090
    94       HAL2     11     POPC    H3Y     94     0.090000     1.0080   ; qtot  0.000
    95       CTL2     11     POPC    C34     95    -0.180000    12.0110   ; qtot -0.180
    96       HAL2     11     POPC    H4X     96     0.090000     1.0080   ; qtot -0.090
    97       HAL2     11     POPC    H4Y     97     0.090000     1.0080   ; qtot  0.000
    98       CTL2     11     POPC    C35     98    -0.180000    12.0110   ; qtot -0.180
    99       HAL2     11     POPC    H5X     99     0.090000     1.0080   ; qtot -0.090
   100       HAL2     11     POPC    H5Y    100     0.090000     1.0080   ; qtot  0.000
   101       CTL2     11     POPC    C36    101    -0.180000    12.0110   ; qtot -0.180
   102       HAL2     11     POPC    H6X    102     0.090000     1.0080   ; qtot -0.090
   103       HAL2     11     POPC    H6Y    103     0.090000     1.0080   ; qtot  0.000
   104       CTL2     11     POPC    C37    104    -0.180000    12.0110   ; qtot -0.180
   105       HAL2     11     POPC    H7X    105     0.090000     1.0080   ; qtot -0.090
   106       HAL2     11     POPC    H7Y    106     0.090000     1.0080   ; qtot  0.000
   107       CTL2     11     POPC    C38    107    -0.180000    12.0110   ; qtot -0.180
   108       HAL2     11     POPC    H8X    108     0.090000     1.0080   ; qtot -0.090
   109       HAL2     11     POPC    H8Y    109     0.090000     1.0080   ; qtot  0.000
   110       CTL2     11     POPC    C39    110    -0.180000    12.0110   ; qtot -0.180
   111       HAL2     11     POPC    H9X    111     0.090000     1.0080   ; qtot -0.090
   112       HAL2     11     POPC    H9Y    112     0.090000     1.0080   ; qtot  0.000
   113       CTL2     11     POPC   C310    113    -0.180000    12.0110   ; qtot -0.180
   114       HAL2     11     POPC   H10X    114     0.090000     1.0080   ; qtot -0.090
   115       HAL2     11     POPC   H10Y    115     0.090000     1.0080   ; qtot  0.000
   116       CTL2     11     POPC   C311    116    -0.180000    12.0110   ; qtot -0.180
   117       HAL2     11     POPC   H11X    117     0.090000     1.0080   ; qtot -0.090
   118       HAL2     11     POPC   H11Y    118     0.090000     1.0080   ; qtot  0.000
   119       CTL2     11     POPC   C312    119    -0.180000    12.0110   ; qtot -0.180
   120       HAL2     11     POPC   H12X    120     0.090000     1.0080   ; qtot -0.090
   121       HAL2     11     POPC   H12Y    121     0.090000     1.0080   ; qtot  0.000
   122       CTL2     11     POPC   C313    122    -0.180000    12.0110   ; qtot -0.180
   123       HAL2     11     POPC   H13X    123     0.090000     1.0080   ; qtot -0.090
   124       HAL2     11     POPC   H13Y    124     0.090000     1.0080   ; qtot  0.000
   125       CTL2     11     POPC   C314    125    -0.180000    12.0110   ; qtot -0.180
   126       HAL2     11     POPC   H14X    126     0.090000     1.0080   ; qtot -0.090
   127       HAL2     11     POPC   H14Y    127     0.090000     1.0080   ; qtot  0.000
   128       CTL2     11     POPC   C315    128    -0.180000    12.0110   ; qtot -0.180
   129       HAL2     11     POPC   H15X    129     0.090000     1.0080   ; qtot -0.090
   130       HAL2     11     POPC   H15Y    130     0.090000     1.0080   ; qtot  0.000
   131       CTL3     11     POPC   C316    131    -0.270000    12.0110   ; qtot -0.270
   132       HAL3     11     POPC   H16X    132     0.090000     1.0080   ; qtot -0.180
   133       HAL3     11     POPC   H16Y    133     0.090000     1.0080   ; qtot -0.090
   134       HAL3     11     POPC   H16Z    134     0.090000     1.0080   ; qtot  0.000

[ bonds ]
; ai	aj	funct	b0	Kb
    1     2     1
    1     5     1
    1     9     1
    1    13     1
    2     3     1
    2     4     1
    2    17     1
    5     6     1
    5     7     1
    5     8     1
    9    10     1
    9    11     1
    9    12     1
   13    14     1
   13    15     1
   13    16     1
   17    18     1
   17    19     1
   17    23     1
   20    21     1
   20    22     1
   20    23     1
   20    24     1
   24    25     1
   25    26     1
   25    27     1
   25    28     1
   28    29     1
   28    30     1
   28    36     1
   30    31     1
   31    32     1
   31    33     1
   33    34     1
   33    35     1
   33    45     1
   36    37     1
   36    38     1
   36    39     1
   39    40     1
   40    41     1
   40    42     1
   42    43     1
   42    44     1
   42    92     1
   45    46     1
   45    47     1
   45    48     1
   48    49     1
   48    50     1
   48    51     1
   51    52     1
   51    53     1
   51    54     1
   54    55     1
   54    56     1
   54    57     1
   57    58     1
   57    59     1
   57    60     1
   60    61     1
   60    62     1
   60    63     1
   63    64     1
   63    65     1
   65    66     1
   65    67     1
   67    68     1
   67    69     1
   67    70     1
   70    71     1
   70    72     1
   70    73     1
   73    74     1
   73    75     1
   73    76     1
   76    77     1
   76    78     1
   76    79     1
   79    80     1
   79    81     1
   79    82     1
   82    83     1
   82    84     1
   82    85     1
   85    86     1
   85    87     1
   85    88     1
   88    89     1
   88    90     1
   88    91     1
   92    93     1
   92    94     1
   92    95     1
   95    96     1
   95    97     1
   95    98     1
   98    99     1
   98   100     1
   98   101     1
  101   102     1
  101   103     1
  101   104     1
  104   105     1
  104   106     1
  104   107     1
  107   108     1
  107   109     1
  107   110     1
  110   111     1
  110   112     1
  110   113     1
  113   114     1
  113   115     1
  113   116     1
  116   117     1
  116   118     1
  116   119     1
  119   120     1
  119   121     1
  119   122     1
  122   123     1
  122   124     1
  122   125     1
  125   126     1
  125   127     1
  125   128     1
  128   129     1
  128   130     1
  128   131     1
  131   132     1
  131   133     1
  131   134     1

[ pairs ]
; ai	aj	funct	c6	c12
    1    18     1 
    1    19     1 
    1    23     1 
    2     6     1 
    2     7     1 
    2     8     1 
    2    10     1 
    2    11     1 
    2    12     1 
    2    14     1 
    2    15     1 
    2    16     1 
    2    20     1 
    3     5     1 
    3     9     1 
    3    13     1 
    3    18     1 
    3    19     1 
    3    23     1 
    4     5     1 
    4     9     1 
    4    13     1 
    4    18     1 
    4    19     1 
    4    23     1 
    5    10     1 
    5    11     1 
    5    12     1 
    5    14     1 
    5    15     1 
    5    16     1 
    5    17     1 
    6     9     1 
    6    13     1 
    7     9     1 
    7    13     1 
    8     9     1 
    8    13     1 
    9    14     1 
    9    15     1 
    9    16     1 
    9    17     1 
   10    13     1 
   11    13     1 
   12    13     1 
   13    17     1 
   17    21     1 
   17    22     1 
   17    24     1 
   18    20     1 
   19    20     1 
   20    26     1 
   20    27     1 
   20    28     1 
   21    25     1 
   22    25     1 
   23    25     1 
   24    29     1 
   24    30     1 
   24    36     1 
   25    31     1 
   25    37     1 
   25    38     1 
   25    39     1 
   26    29     1 
   26    30     1 
   26    36     1 
   27    29     1 
   27    30     1 
   27    36     1 
   28    32     1 
   28    33     1 
   28    40     1 
   29    31     1 
   29    37     1 
   29    38     1 
   29    39     1 
   30    34     1 
   30    35     1 
   30    37     1 
   30    38     1 
   30    39     1 
   30    45     1 
   31    36     1 
   31    46     1 
   31    47     1 
   31    48     1 
   32    34     1 
   32    35     1 
   32    45     1 
   33    49     1 
   33    50     1 
   33    51     1 
   34    46     1 
   34    47     1 
   34    48     1 
   35    46     1 
   35    47     1 
   35    48     1 
   36    41     1 
   36    42     1 
   37    40     1 
   38    40     1 
   39    43     1 
   39    44     1 
   39    92     1 
   40    93     1 
   40    94     1 
   40    95     1 
   41    43     1 
   41    44     1 
   41    92     1 
   42    96     1 
   42    97     1 
   42    98     1 
   43    93     1 
   43    94     1 
   43    95     1 
   44    93     1 
   44    94     1 
   44    95     1 
   45    52     1 
   45    53     1 
   45    54     1 
   46    49     1 
   46    50     1 
   46    51     1 
   47    49     1 
   47    50     1 
   47    51     1 
   48    55     1 
   48    56     1 
   48    57     1 
   49    52     1 
   49    53     1 
   49    54     1 
   50    52     1 
   50    53     1 
   50    54     1 
   51    58     1 
   51    59     1 
   51    60     1 
   52    55     1 
   52    56     1 
   52    57     1 
   53    55     1 
   53    56     1 
   53    57     1 
   54    61     1 
   54    62     1 
   54    63     1 
   55    58     1 
   55    59     1 
   55    60     1 
   56    58     1 
   56    59     1 
   56    60     1 
   57    64     1 
   57    65     1 
   58    61     1 
   58    62     1 
   58    63     1 
   59    61     1 
   59    62     1 
   59    63     1 
   60    66     1 
   60    67     1 
   61    64     1 
   61    65     1 
   62    64     1 
   62    65     1 
   63    68     1 
   63    69     1 
   63    70     1 
   64    66     1 
   64    67     1 
   65    71     1 
   65    72     1 
   65    73     1 
   66    68     1 
   66    69     1 
   66    70     1 
   67    74     1 
   67    75     1 
   67    76     1 
   68    71     1 
   68    72     1 
   68    73     1 
   69    71     1 
   69    72     1 
   69    73     1 
   70    77     1 
   70    78     1 
   70    79     1 
   71    74     1 
   71    75     1 
   71    76     1 
   72    74     1 
   72    75     1 
   72    76     1 
   73    80     1 
   73    81     1 
   73    82     1 
   74    77     1 
   74    78     1 
   74    79     1 
   75    77     1 
   75    78     1 
   75    79     1 
   76    83     1 
   76    84     1 
   76    85     1 
   77    80     1 
   77    81     1 
   77    82     1 
   78    80     1 
   78    81     1 
   78    82     1 
   79    86     1 
   79    87     1 
   79    88     1 
   80    83     1 
   80    84     1 
   80    85     1 
   81    83     1 
   81    84     1 
   81    85     1 
   82    89     1 
   82    90     1 
   82    91     1 
   83    86     1 
   83    87     1 
   83    88     1 
   84    86     1 
   84    87     1 
   84    88     1 
   86    89     1 
   86    90     1 
   86    91     1 
   87    89     1 
   87    90     1 
   87    91     1 
   92    99     1 
   92   100     1 
   92   101     1 
   93    96     1 
   93    97     1 
   93    98     1 
   94    96     1 
   94    97     1 
   94    98     1 
   95   102     1 
   95   103     1 
   95   104     1 
   96    99     1 
   96   100     1 
   96   101     1 
   97    99     1 
   97   100     1 
   97   101     1 
   98   105     1 
   98   106     1 
   98   107     1 
   99   102     1 
   99   103     1 
   99   104     1 
  100   102     1 
  100   103     1 
  100   104     1 
  101   108     1 
  101   109     1 
  101   110     1 
  102   105     1 
  102   106     1 
  102   107     1 
  103   105     1 
  103   106     1 
  103   107     1 
  104   111     1 
  104   112     1 
  104   113     1 
  105   108     1 
  105   109     1 
  105   110     1 
  106   108     1 
  106   109     1 
  106   110     1 
  107   114     1 
  107   115     1 
  107   116     1 
  108   111     1 
  108   112     1 
  108   113     1 
  109   111     1 
  109   112     1 
  109   113     1 
  110   117     1 
  110   118     1 
  110   119     1 
  111   114     1 
  111   115     1 
  111   116     1 
  112   114     1 
  112   115     1 
  112   116     1 
  113   120     1 
  113   121     1 
  113   122     1 
  114   117     1 
  114   118     1 
  114   119     1 
  115   117     1 
  115   118     1 
  115   119     1 
  116   123     1 
  116   124     1 
  116   125     1 
  117   120     1 
  117   121     1 
  117   122     1 
  118   120     1 
  118   121     1 
  118   122     1 
  119   126     1 
  119   127     1 
  119   128     1 
  120   123     1 
  120   124     1 
  120   125     1 
  121   123     1 
  121   124     1 
  121   125     1 
  122   129     1 
  122   130     1 
  122   131     1 
  123   126     1 
  123   127     1 
  123   128     1 
  124   126     1 
  124   127     1 
  124   128     1 
  125   132     1 
  125   133     1 
  125   134     1 
  126   129     1 
  126   130     1 
  126   131     1 
  127   129     1 
  127   130     1 
  127   131     1 
  129   132     1 
  129   133     1 
  129   134     1 
  130   132     1 
  130   133     1 
  130   134     1 

[ angles ] 
; ai	aj	ak	funct	th0	cth	S0	Kub
    2     1     5     5
    2     1     9     5
    2     1    13     5
    5     1     9     5
    5     1    13     5
    9     1    13     5
    1     2     3     5
    1     2     4     5
    1     2    17     5
    3     2     4     5
    3     2    17     5
    4     2    17     5
    1     5     6     5
    1     5     7     5
    1     5     8     5
    6     5     7     5
    6     5     8     5
    7     5     8     5
    1     9    10     5
    1     9    11     5
    1     9    12     5
   10     9    11     5
   10     9    12     5
   11     9    12     5
    1    13    14     5
    1    13    15     5
    1    13    16     5
   14    13    15     5
   14    13    16     5
   15    13    16     5
    2    17    18     5
    2    17    19     5
    2    17    23     5
   18    17    19     5
   18    17    23     5
   19    17    23     5
   21    20    22     5
   21    20    23     5
   21    20    24     5
   22    20    23     5
   22    20    24     5
   23    20    24     5
   17    23    20     5
   20    24    25     5
   24    25    26     5
   24    25    27     5
   24    25    28     5
   26    25    27     5
   26    25    28     5
   27    25    28     5
   25    28    29     5
   25    28    30     5
   25    28    36     5
   29    28    30     5
   29    28    36     5
   30    28    36     5
   28    30    31     5
   30    31    32     5
   30    31    33     5
   32    31    33     5
   31    33    34     5
   31    33    35     5
   31    33    45     5
   34    33    35     5
   34    33    45     5
   35    33    45     5
   28    36    37     5
   28    36    38     5
   28    36    39     5
   37    36    38     5
   37    36    39     5
   38    36    39     5
   36    39    40     5
   39    40    41     5
   39    40    42     5
   41    40    42     5
   40    42    43     5
   40    42    44     5
   40    42    92     5
   43    42    44     5
   43    42    92     5
   44    42    92     5
   33    45    46     5
   33    45    47     5
   33    45    48     5
   46    45    47     5
   46    45    48     5
   47    45    48     5
   45    48    49     5
   45    48    50     5
   45    48    51     5
   49    48    50     5
   49    48    51     5
   50    48    51     5
   48    51    52     5
   48    51    53     5
   48    51    54     5
   52    51    53     5
   52    51    54     5
   53    51    54     5
   51    54    55     5
   51    54    56     5
   51    54    57     5
   55    54    56     5
   55    54    57     5
   56    54    57     5
   54    57    58     5
   54    57    59     5
   54    57    60     5
   58    57    59     5
   58    57    60     5
   59    57    60     5
   57    60    61     5
   57    60    62     5
   57    60    63     5
   61    60    62     5
   61    60    63     5
   62    60    63     5
   60    63    64     5
   60    63    65     5
   64    63    65     5
   63    65    66     5
   63    65    67     5
   66    65    67     5
   65    67    68     5
   65    67    69     5
   65    67    70     5
   68    67    69     5
   68    67    70     5
   69    67    70     5
   67    70    71     5
   67    70    72     5
   67    70    73     5
   71    70    72     5
   71    70    73     5
   72    70    73     5
   70    73    74     5
   70    73    75     5
   70    73    76     5
   74    73    75     5
   74    73    76     5
   75    73    76     5
   73    76    77     5
   73    76    78     5
   73    76    79     5
   77    76    78     5
   77    76    79     5
   78    76    79     5
   76    79    80     5
   76    79    81     5
   76    79    82     5
   80    79    81     5
   80    79    82     5
   81    79    82     5
   79    82    83     5
   79    82    84     5
   79    82    85     5
   83    82    84     5
   83    82    85     5
   84    82    85     5
   82    85    86     5
   82    85    87     5
   82    85    88     5
   86    85    87     5
   86    85    88     5
   87    85    88     5
   85    88    89     5
   85    88    90     5
   85    88    91     5
   89    88    90     5
   89    88    91     5
   90    88    91     5
   42    92    93     5
   42    92    94     5
   42    92    95     5
   93    92    94     5
   93    92    95     5
   94    92    95     5
   92    95    96     5
   92    95    97     5
   92    95    98     5
   96    95    97     5
   96    95    98     5
   97    95    98     5
   95    98    99     5
   95    98   100     5
   95    98   101     5
   99    98   100     5
   99    98   101     5
  100    98   101     5
   98   101   102     5
   98   101   103     5
   98   101   104     5
  102   101   103     5
  102   101   104     5
  103   101   104     5
  101   104   105     5
  101   104   106     5
  101   104   107     5
  105   104   106     5
  105   104   107     5
  106   104   107     5
  104   107   108     5
  104   107   109     5
  104   107   110     5
  108   107   109     5
  108   107   110     5
  109   107   110     5
  107   110   111     5
  107   110   112     5
  107   110   113     5
  111   110   112     5
  111   110   113     5
  112   110   113     5
  110   113   114     5
  110   113   115     5
  110   113   116     5
  114   113   115     5
  114   113   116     5
  115   113   116     5
  113   116   117     5
  113   116   118     5
  113   116   119     5
  117   116   118     5
  117   116   119     5
  118   116   119     5
  116   119   120     5
  116   119   121     5
  116   119   122     5
  120   119   121     5
  120   119   122     5
  121   119   122     5
  119   122   123     5
  119   122   124     5
  119   122   125     5
  123   122   124     5
  123   122   125     5
  124   122   125     5
  122   125   126     5
  122   125   127     5
  122   125   128     5
  126   125   127     5
  126   125   128     5
  127   125   128     5
  125   128   129     5
  125   128   130     5
  125   128   131     5
  129   128   130     5
  129   128   131     5
  130   128   131     5
  128   131   132     5
  128   131   133     5
  128   131   134     5
  132   131   133     5
  132   131   134     5
  133   131   134     5

[ dihedrals ]
; ai	aj	ak	al	funct	phi0	cp	mult
    5     1     2    17     9
    9     1     2    17     9
   13     1     2    17     9
    2     1     5     6     9
    2     1     5     7     9
    2     1     5     8     9
    2     1     9    10     9
    2     1     9    11     9
    2     1     9    12     9
    5     1     9    10     9
    5     1     9    11     9
    5     1     9    12     9
    2     1    13    14     9
    2     1    13    15     9
    2     1    13    16     9
    5     1    13    14     9
    5     1    13    15     9
    5     1    13    16     9
    9     1    13    14     9
    9     1    13    15     9
    9     1    13    16     9
    3     2     1     5     9
    3     2     1     9     9
    3     2     1    13     9
    4     2     1     5     9
    4     2     1     9     9
    4     2     1    13     9
    1     2    17    18     9
    1     2    17    19     9
    1     2    17    23     9
    3     2    17    18     9
    3     2    17    19     9
    3     2    17    23     9
    4     2    17    18     9
    4     2    17    19     9
    4     2    17    23     9
    6     5     1     9     9
    6     5     1    13     9
    7     5     1     9     9
    7     5     1    13     9
    8     5     1     9     9
    8     5     1    13     9
   10     9     1    13     9
   11     9     1    13     9
   12     9     1    13     9
    2    17    23    20     9
   18    17    23    20     9
   19    17    23    20     9
   21    20    24    25     9
   22    20    24    25     9
   23    20    24    25     9
   17    23    20    21     9
   17    23    20    22     9
   17    23    20    24     9
   20    24    25    26     9
   20    24    25    27     9
   20    24    25    28     9
   24    25    28    29     9
   24    25    28    30     9
   24    25    28    36     9
   26    25    28    29     9
   26    25    28    30     9
   26    25    28    36     9
   27    25    28    29     9
   27    25    28    30     9
   27    25    28    36     9
   25    28    30    31     9
   29    28    30    31     9
   25    28    36    37     9
   25    28    36    38     9
   25    28    36    39     9
   29    28    36    37     9
   29    28    36    38     9
   29    28    36    39     9
   30    28    36    37     9
   30    28    36    38     9
   30    28    36    39     9
   31    30    28    36     9
   28    30    31    32     9
   28    30    31    33     9
   30    31    33    34     9
   30    31    33    35     9
   30    31    33    45     9
   32    31    33    34     9
   32    31    33    35     9
   32    31    33    45     9
   31    33    45    46     9
   31    33    45    47     9
   31    33    45    48     9
   34    33    45    46     9
   34    33    45    47     9
   34    33    45    48     9
   35    33    45    46     9
   35    33    45    47     9
   35    33    45    48     9
   28    36    39    40     9
   37    36    39    40     9
   38    36    39    40     9
   36    39    40    41     9
   36    39    40    42     9
   39    40    42    43     9
   39    40    42    44     9
   39    40    42    92     9
   41    40    42    43     9
   41    40    42    44     9
   41    40    42    92     9
   40    42    92    93     9
   40    42    92    94     9
   40    42    92    95     9
   43    42    92    93     9
   43    42    92    94     9
   43    42    92    95     9
   44    42    92    93     9
   44    42    92    94     9
   44    42    92    95     9
   33    45    48    49     9
   33    45    48    50     9
   33    45    48    51     9
   46    45    48    49     9
   46    45    48    50     9
   46    45    48    51     9
   47    45    48    49     9
   47    45    48    50     9
   47    45    48    51     9
   45    48    51    52     9
   45    48    51    53     9
   45    48    51    54     9
   49    48    51    52     9
   49    48    51    53     9
   49    48    51    54     9
   50    48    51    52     9
   50    48    51    53     9
   50    48    51    54     9
   48    51    54    55     9
   48    51    54    56     9
   48    51    54    57     9
   52    51    54    55     9
   52    51    54    56     9
   52    51    54    57     9
   53    51    54    55     9
   53    51    54    56     9
   53    51    54    57     9
   51    54    57    58     9
   51    54    57    59     9
   51    54    57    60     9
   55    54    57    58     9
   55    54    57    59     9
   55    54    57    60     9
   56    54    57    58     9
   56    54    57    59     9
   56    54    57    60     9
   54    57    60    61     9
   54    57    60    62     9
   54    57    60    63     9
   58    57    60    61     9
   58    57    60    62     9
   58    57    60    63     9
   59    57    60    61     9
   59    57    60    62     9
   59    57    60    63     9
   57    60    63    64     9
   57    60    63    65     9
   61    60    63    64     9
   61    60    63    65     9
   62    60    63    64     9
   62    60    63    65     9
   60    63    65    66     9
   60    63    65    67     9
   64    63    65    66     9
   64    63    65    67     9
   63    65    67    68     9
   63    65    67    69     9
   63    65    67    70     9
   66    65    67    68     9
   66    65    67    69     9
   66    65    67    70     9
   65    67    70    71     9
   65    67    70    72     9
   65    67    70    73     9
   68    67    70    71     9
   68    67    70    72     9
   68    67    70    73     9
   69    67    70    71     9
   69    67    70    72     9
   69    67    70    73     9
   67    70    73    74     9
   67    70    73    75     9
   67    70    73    76     9
   71    70    73    74     9
   71    70    73    75     9
   71    70    73    76     9
   72    70    73    74     9
   72    70    73    75     9
   72    70    73    76     9
   70    73    76    77     9
   70    73    76    78     9
   70    73    76    79     9
   74    73    76    77     9
   74    73    76    78     9
   74    73    76    79     9
   75    73    76    77     9
   75    73    76    78     9
   75    73    76    79     9
   73    76    79    80     9
   73    76    79    81     9
   73    76    79    82     9
   77    76    79    80     9
   77    76    79    81     9
   77    76    79    82     9
   78    76    79    80     9
   78    76    79    81     9
   78    76    79    82     9
   76    79    82    83     9
   76    79    82    84     9
   76    79    82    85     9
   80    79    82    83     9
   80    79    82    84     9
   80    79    82    85     9
   81    79    82    83     9
   81    79    82    84     9
   81    79    82    85     9
   79    82    85    86     9
   79    82    85    87     9
   79    82    85    88     9
   83    82    85    86     9
   83    82    85    87     9
   83    82    85    88     9
   84    82    85    86     9
   84    82    85    87     9
   84    82    85    88     9
   82    85    88    89     9
   82    85    88    90     9
   82    85    88    91     9
   86    85    88    89     9
   86    85    88    90     9
   86    85    88    91     9
   87    85    88    89     9
   87    85    88    90     9
   87    85    88    91     9
   42    92    95    96     9
   42    92    95    97     9
   42    92    95    98     9
   93    92    95    96     9
   93    92    95    97     9
   93    92    95    98     9
   94    92    95    96     9
   94    92    95    97     9
   94    92    95    98     9
   92    95    98    99     9
   92    95    98   100     9
   92    95    98   101     9
   96    95    98    99     9
   96    95    98   100     9
   96    95    98   101     9
   97    95    98    99     9
   97    95    98   100     9
   97    95    98   101     9
   95    98   101   102     9
   95    98   101   103     9
   95    98   101   104     9
   99    98   101   102     9
   99    98   101   103     9
   99    98   101   104     9
  100    98   101   102     9
  100    98   101   103     9
  100    98   101   104     9
   98   101   104   105     9
   98   101   104   106     9
   98   101   104   107     9
  102   101   104   105     9
  102   101   104   106     9
  102   101   104   107     9
  103   101   104   105     9
  103   101   104   106     9
  103   101   104   107     9
  101   104   107   108     9
  101   104   107   109     9
  101   104   107   110     9
  105   104   107   108     9
  105   104   107   109     9
  105   104   107   110     9
  106   104   107   108     9
  106   104   107   109     9
  106   104   107   110     9
  104   107   110   111     9
  104   107   110   112     9
  104   107   110   113     9
  108   107   110   111     9
  108   107   110   112     9
  108   107   110   113     9
  109   107   110   111     9
  109   107   110   112     9
  109   107   110   113     9
  107   110   113   114     9
  107   110   113   115     9
  107   110   113   116     9
  111   110   113   114     9
  111   110   113   115     9
  111   110   113   116     9
  112   110   113   114     9
  112   110   113   115     9
  112   110   113   116     9
  110   113   116   117     9
  110   113   116   118     9
  110   113   116   119     9
  114   113   116   117     9
  114   113   116   118     9
  114   113   116   119     9
  115   113   116   117     9
  115   113   116   118     9
  115   113   116   119     9
  113   116   119   120     9
  113   116   119   121     9
  113   116   119   122     9
  117   116   119   120     9
  117   116   119   121     9
  117   116   119   122     9
  118   116   119   120     9
  118   116   119   121     9
  118   116   119   122     9
  116   119   122   123     9
  116   119   122   124     9
  116   119   122   125     9
  120   119   122   123     9
  120   119   122   124     9
  120   119   122   125     9
  121   119   122   123     9
  121   119   122   124     9
  121   119   122   125     9
  119   122   125   126     9
  119   122   125   127     9
  119   122   125   128     9
  123   122   125   126     9
  123   122   125   127     9
  123   122   125   128     9
  124   122   125   126     9
  124   122   125   127     9
  124   122   125   128     9
  122   125   128   129     9
  122   125   128   130     9
  122   125   128   131     9
  126   125   128   129     9
  126   125   128   130     9
  126   125   128   131     9
  127   125   128   129     9
  127   125   128   130     9
  127   125   128   131     9
  125   128   131   132     9
  125   128   131   133     9
  125   128   131   134     9
  129   128   131   132     9
  129   128   131   133     9
  129   128   131   134     9
  130   128   131   132     9
  130   128   131   133     9
  130   128   131   134     9

[ dihedrals ]
; ai	aj	ak	al	funct	q0	cq
   31    30    33    32     2
   40    39    42    41     2

#ifdef POSRES
[ position_restraints ]
   20     1     0.0             0.0            POSRES_FC_LIPID
#endif

#ifdef DIHRES
[ dihedral_restraints ]
   25    36    28    30     1   -120.0      2.5       DIHRES_FC
   60    63    65    67     1      0.0      0.0       DIHRES_FC
#endif
