# Supplementary material for: pKa Calculations of GPCRs: Understanding Protonation States in Receptor Activation
Source: J Chem Inf Model. 2024 Aug 16;64(17):6850–6. doi: 10.1021/acs.jcim.4c01125 (PMC11388449; doi:10.1021/acs.jcim.4c01125)
Supplement: Supplementary file 2 — ci4c01125_si_002.zip [file ci4c01125_si_002.zip › ITP_FILES/TIP3.itp]

[ moleculetype ]
; name	nrexcl
TIP3	     2

[ atoms ]
; nr	type	resnr	residu	atom	cgnr	charge	mass
     1         OT      1     TIP3    OH2      1    -0.834000    15.9994   ; qtot -0.834
     2         HT      1     TIP3     H1      2     0.417000     1.0080   ; qtot -0.417
     3         HT      1     TIP3     H2      3     0.417000     1.0080   ; qtot  0.000

[ settles ]
; OW	funct	doh	dhh
    1     1  9.572000e-02  1.513900e-01

[ exclusions ]
    1    2    3
    2    1    3
    3    1    2
