# Supplementary material for: pKa Calculations of GPCRs: Understanding Protonation States in Receptor Activation
Source: J Chem Inf Model. 2024 Aug 16;64(17):6850–6. doi: 10.1021/acs.jcim.4c01125 (PMC11388449; doi:10.1021/acs.jcim.4c01125)
Supplement: Supplementary file 2 — ci4c01125_si_002.zip [file ci4c01125_si_002.zip › ITP_FILES/forcefield.itp]

[ defaults ]
; nbfunc	comb-rule	gen-pairs	fudgeLJ	fudgeQQ
1	2	yes	1.0	1.0

[ atomtypes ]
; name	at.num	mass	charge	ptype	sigma	epsilon	;	sigma_14	epsilon_14
       H     1     1.0080      0.310     A    4.00013524445e-02    1.924640e-01 
     HA1     1     1.0080      0.090     A    2.38760856462e-01    1.882800e-01 
     HA2     1     1.0080      0.090     A    2.38760856462e-01    1.422560e-01 
     HA3     1     1.0080      0.090     A    2.38760856462e-01    1.004160e-01 
    HAL1     1     1.0080      0.090     A    2.35197261589e-01    9.204800e-02 
    HAL2     1     1.0080      0.090     A    2.38760856462e-01    1.171520e-01 
    HAL3     1     1.0080      0.090     A    2.38760856462e-01    1.004160e-01 
     HB1     1     1.0080      0.090     A    2.35197261589e-01    9.204800e-02 
     HB2     1     1.0080      0.090     A    2.38760856462e-01    1.171520e-01 
      HC     1     1.0080      0.330     A    4.00013524445e-02    1.924640e-01 
    HEL1     1     1.0080      0.150     A    2.22724679535e-01    1.297040e-01 
    HGA1     1     1.0080      0.090     A    2.38760856462e-01    1.882800e-01 
    HGA2     1     1.0080      0.090     A    2.38760856462e-01    1.464400e-01 
      HL     1     1.0080      0.250     A    1.24725820540e-01    1.924640e-01 
     HOL     1     1.0080      0.430     A    4.00013524445e-02    1.924640e-01 
      HP     1     1.0080      0.115     A    2.42003727796e-01    1.255200e-01 ;   2.42003727796e-01    1.255200e-01 
     HR1     1     1.0080      0.130     A    1.60361769265e-01    1.924640e-01 
     HR3     1     1.0080      0.100     A    2.61567863646e-01    3.263520e-02 
      HS     1     1.0080      0.160     A    8.01808846326e-02    4.184000e-01 
      HT     1     1.0080      0.417     A    4.00013524445e-02    1.924640e-01 
       C     6    12.0110      0.510     A    3.56359487256e-01    4.602400e-01 
      CA     6    12.0110      0.000     A    3.55005321205e-01    2.928800e-01 
     CAI     6    12.0110     -0.250     A    3.54577689820e-01    3.054320e-01 
      CC     6    12.0110      0.550     A    3.56359487256e-01    2.928800e-01 
      CD     6    12.0110      0.630     A    3.56359487256e-01    2.928800e-01 
    CEL1     6    12.0110      0.000     A    3.72395664183e-01    2.845120e-01 
      CL     6    12.0110      0.630     A    3.56359487256e-01    2.928800e-01 
     CP1     6    12.0110      0.020     A    4.05358916754e-01    8.368000e-02 ;   3.38541512893e-01    4.184000e-02 
     CP2     6    12.0110     -0.180     A    3.87540942391e-01    2.301200e-01 ;   3.38541512893e-01    4.184000e-02 
     CP3     6    12.0110      0.000     A    3.87540942391e-01    2.301200e-01 ;   3.38541512893e-01    4.184000e-02 
    CPH1     6    12.0110     -0.050     A    3.20723538531e-01    2.092000e-01 
    CPH2     6    12.0110      0.250     A    3.20723538531e-01    2.092000e-01 
     CPT     6    12.0110      0.240     A    3.31414323148e-01    4.142160e-01 
    CRL1     6    12.0110      0.140     A    3.58141284692e-01    1.506240e-01 ;   3.38541512893e-01    4.184000e-02 
    CRL2     6    12.0110     -0.180     A    3.59923082129e-01    2.510400e-01 ;   3.38541512893e-01    4.184000e-02 
     CT1     6    12.0110      0.070     A    3.56359487256e-01    1.338880e-01 ;   3.38541512893e-01    4.184000e-02 
     CT2     6    12.0110     -0.180     A    3.58141284692e-01    2.343040e-01 ;   3.38541512893e-01    4.184000e-02 
    CT2A     6    12.0110     -0.280     A    3.58141284692e-01    2.343040e-01 ;   3.38541512893e-01    4.184000e-02 
     CT3     6    12.0110     -0.270     A    3.63486677001e-01    3.263520e-01 ;   3.38541512893e-01    4.184000e-02 
    CTL1     6    12.0110     -0.090     A    4.05358916754e-01    8.368000e-02 ;   3.38541512893e-01    4.184000e-02 
    CTL2     6    12.0110     -0.080     A    3.58141284692e-01    2.343040e-01 ;   3.38541512893e-01    4.184000e-02 
    CTL3     6    12.0110     -0.270     A    3.63486677001e-01    3.263520e-01 ;   3.38541512893e-01    4.184000e-02 
    CTL5     6    12.0110     -0.350     A    3.67050271874e-01    3.347200e-01 ;   3.38541512893e-01    4.184000e-02 
      CY     6    12.0110     -0.030     A    3.54577689820e-01    3.054320e-01 
       N     7    14.0070     -0.290     A    3.29632525712e-01    8.368000e-01 ;   3.29632525712e-01    4.184000e-04 
     NC2     7    14.0070     -0.700     A    3.29632525712e-01    8.368000e-01 
     NH1     7    14.0070     -0.470     A    3.29632525712e-01    8.368000e-01 ;   2.76178602624e-01    8.368000e-01 
     NH2     7    14.0070     -0.620     A    3.29632525712e-01    8.368000e-01 
     NH3     7    14.0070     -0.300     A    3.29632525712e-01    8.368000e-01 
     NR1     7    14.0070     -0.360     A    3.29632525712e-01    8.368000e-01 
     NR2     7    14.0070     -0.700     A    3.29632525712e-01    8.368000e-01 
     NTL     7    14.0070     -0.600     A    3.29632525712e-01    8.368000e-01 
      NY     7    14.0070     -0.510     A    3.29632525712e-01    8.368000e-01 
       O     8    15.9990     -0.510     A    3.02905564168e-01    5.020800e-01 ;   2.49451641079e-01    5.020800e-01 
     O2L     8    15.9994     -0.780     A    3.02905564168e-01    5.020800e-01 
      OB     8    15.9990     -0.520     A    3.02905564168e-01    5.020800e-01 ;   2.49451641079e-01    5.020800e-01 
     OBL     8    15.9994     -0.520     A    3.02905564168e-01    5.020800e-01 ;   2.49451641079e-01    5.020800e-01 
      OC     8    15.9990     -0.760     A    3.02905564168e-01    5.020800e-01 
     OH1     8    15.9990     -0.660     A    3.15378146222e-01    6.363864e-01 
     OHL     8    15.9994     -0.660     A    3.15378146222e-01    6.363864e-01 
      OS     8    15.9994     -0.340     A    3.15378146222e-01    6.363864e-01 
     OSL     8    15.9994     -0.490     A    2.93996576986e-01    4.184000e-01 
    OSLP     8    15.9994     -0.570     A    2.93996576986e-01    4.184000e-01 
      OT     8    15.9994     -0.834     A    3.15057422683e-01    6.363864e-01 
     SOD    11    22.9898      1.000     A    2.51367073323e-01    1.962296e-01 
      PL    15    30.9740      1.500     A    3.83086448800e-01    2.447640e+00 
       S    16    32.0600     -0.090     A    3.56359487256e-01    1.882800e+00 
      SM    16    32.0600     -0.080     A    3.51904993665e-01    1.589920e+00 
     CLA    17    35.4500     -1.000     A    4.04468018036e-01    6.276000e-01 

[ nonbond_params ]
; i	j	func	sigma	epsilon
     CA    CTL5     1  3.74836726670e-01  8.70690400000e-01 
     CA     NTL     1  3.42318923458e-01  1.00416000000e+00 
    CAI    CTL5     1  3.74836726670e-01  8.70690400000e-01 
    CAI     NTL     1  3.42318923458e-01  1.00416000000e+00 
    CPT    CTL5     1  3.63041227642e-01  7.24250400000e-02 
    CPT     NTL     1  3.30523424430e-01  4.48106400000e-02 
   CRL1    CTL1     1  3.57250385974e-01  1.15060000000e-01 
   CRL1    HAL1     1  2.98451070577e-01  1.22591200000e-01 
   CRL1    HAL2     1  2.98451070577e-01  1.34306400000e-01 
   CRL2    CTL1     1  3.58141284692e-01  1.48532000000e-01 
   CRL2    HAL1     1  2.99341969295e-01  1.58573600000e-01 
   CRL2    HAL2     1  2.99341969295e-01  1.73636000000e-01 
     CY    CTL5     1  3.84422796878e-01  1.75937200000e-01 
     CY     NTL     1  3.51904993665e-01  4.18400000000e-01 
   HGA1    CTL1     1  2.97560171859e-01  1.28867200000e-01 
   HGA1    HAL1     1  2.38760856462e-01  1.37653600000e-01 
   HGA1    HAL2     1  2.38760856462e-01  1.50205600000e-01 
   HGA2    CTL1     1  2.97560171859e-01  1.13386400000e-01 
   HGA2    HAL1     1  2.38760856462e-01  1.20917600000e-01 
   HGA2    HAL2     1  2.38760856462e-01  1.32632800000e-01 
    NC2      OC     1  3.24019863788e-01  6.48181096000e-01 
     NY    CTL5     1  3.62150328924e-01  3.86643440000e+00 
     NY     NTL     1  3.29632525712e-01  3.34720000000e+00 
    SOD     CLA     1  3.32394311738e-01  3.51037600000e-01 
    SOD     O2L     1  2.81523994932e-01  3.13883680000e-01 
    SOD     OBL     1  2.78851298778e-01  3.13883680000e-01 
    SOD      OC     1  2.87760285959e-01  3.13883680000e-01 
    SOD      OS     1  2.78851298778e-01  3.13883680000e-01 

[ bondtypes ]
; i	j	func	b0	Kb
     CA      CA     1  1.375000e-01  2.552240e+05
     CA     CAI     1  1.375000e-01  2.552240e+05
   CEL1    CEL1     1  1.340000e-01  3.681920e+05
   CEL1    CRL1     1  1.502000e-01  2.008320e+05
   CEL1    CRL2     1  1.502000e-01  3.054320e+05
   CEL1    CTL2     1  1.502000e-01  3.054320e+05
    CP1       C     1  1.490000e-01  2.092000e+05
    CP2     CP1     1  1.527000e-01  1.861880e+05
    CP2     CP2     1  1.537000e-01  1.861880e+05
    CP3     CP2     1  1.537000e-01  1.861880e+05
   CPH1    CPH1     1  1.360000e-01  3.430880e+05
    CPT     CAI     1  1.360000e-01  2.510400e+05
    CPT     CPT     1  1.385000e-01  3.012480e+05
   CRL1    CRL1     1  1.500000e-01  1.861880e+05
   CRL1    CRL2     1  1.538000e-01  1.861880e+05
   CRL1    CTL3     1  1.538000e-01  1.861880e+05
   CRL1    HGA1     1  1.111000e-01  2.585712e+05
   CRL2    CRL2     1  1.530000e-01  1.861880e+05
   CRL2    HGA2     1  1.111000e-01  2.585712e+05
    CT1       C     1  1.490000e-01  2.092000e+05
    CT1      CD     1  1.522000e-01  1.673600e+05
    CT1     CT1     1  1.500000e-01  1.861880e+05
    CT2       C     1  1.490000e-01  2.092000e+05
    CT2      CA     1  1.490000e-01  1.924640e+05
    CT2      CC     1  1.522000e-01  1.673600e+05
    CT2    CPH1     1  1.500000e-01  1.921544e+05
    CT2     CT1     1  1.538000e-01  1.861880e+05
    CT2     CT2     1  1.530000e-01  1.861880e+05
    CT2    CT2A     1  1.530000e-01  1.861880e+05
   CT2A      CC     1  1.522000e-01  1.673600e+05
   CT2A     CT1     1  1.538000e-01  1.861880e+05
   CT2A     HA2     1  1.111000e-01  2.585712e+05
    CT3       C     1  1.490000e-01  2.092000e+05
    CT3     CT1     1  1.538000e-01  1.861880e+05
    CT3     CT2     1  1.528000e-01  1.861880e+05
   CTL1    CRL1     1  1.500000e-01  1.861880e+05
   CTL1    CTL2     1  1.538000e-01  1.861880e+05
   CTL1    CTL3     1  1.538000e-01  1.861880e+05
   CTL1    HAL1     1  1.111000e-01  2.585712e+05
   CTL1     OSL     1  1.430000e-01  2.845120e+05
   CTL2      CL     1  1.522000e-01  1.673600e+05
   CTL2    CTL2     1  1.530000e-01  1.861880e+05
   CTL2    CTL3     1  1.528000e-01  1.861880e+05
   CTL2    HAL2     1  1.111000e-01  2.585712e+05
   CTL2      HL     1  1.080000e-01  2.510400e+05
   CTL2     OSL     1  1.430000e-01  2.845120e+05
   CTL2    OSLP     1  1.430000e-01  2.845120e+05
   CTL3    HAL3     1  1.111000e-01  2.694496e+05
   CTL5      HL     1  1.080000e-01  2.510400e+05
     CY      CA     1  1.365000e-01  2.928800e+05
     CY     CPT     1  1.430000e-01  2.928800e+05
     CY     CT2     1  1.492000e-01  3.138000e+05
    HA1     CT1     1  1.111000e-01  2.585712e+05
    HA2     CP2     1  1.111000e-01  2.585712e+05
    HA2     CP3     1  1.111000e-01  2.585712e+05
    HA2     CT2     1  1.111000e-01  2.585712e+05
    HA3     CT3     1  1.111000e-01  2.694496e+05
    HB1     CP1     1  1.080000e-01  2.761440e+05
    HB1     CT1     1  1.080000e-01  2.761440e+05
    HB2     CT2     1  1.080000e-01  2.761440e+05
   HEL1    CEL1     1  1.100000e-01  3.016664e+05
    HOL     OHL     1  9.600000e-02  4.560560e+05
     HP      CA     1  1.080000e-01  2.845120e+05
     HP     CAI     1  1.080000e-01  2.845120e+05
    HR1    CPH2     1  1.090000e-01  2.845120e+05
    HR3    CPH1     1  1.083000e-01  3.054320e+05
     HT      HT     1  1.513900e-01  0.000000e+00
     HT      OT     1  9.572000e-02  3.765600e+05
      N       C     1  1.300000e-01  2.175680e+05
      N     CP1     1  1.434000e-01  2.677760e+05
      N     CP3     1  1.455000e-01  2.677760e+05
    NC2       C     1  1.365000e-01  3.765600e+05
    NC2     CT2     1  1.490000e-01  3.263520e+05
    NC2      HC     1  1.000000e-01  3.807440e+05
    NH1       C     1  1.345000e-01  3.096160e+05
    NH1     CT1     1  1.430000e-01  2.677760e+05
    NH1     CT2     1  1.430000e-01  2.677760e+05
    NH1       H     1  9.970000e-02  3.681920e+05
    NH2      CC     1  1.360000e-01  3.598240e+05
    NH2       H     1  1.000000e-01  4.016640e+05
    NH3     CT2     1  1.480000e-01  1.673600e+05
    NH3      HC     1  1.040000e-01  3.372304e+05
    NR1    CPH1     1  1.380000e-01  3.347200e+05
    NR1    CPH2     1  1.360000e-01  3.347200e+05
    NR1       H     1  1.000000e-01  3.899488e+05
    NR2    CPH1     1  1.380000e-01  3.347200e+05
    NR2    CPH2     1  1.320000e-01  3.347200e+05
    NTL    CTL2     1  1.510000e-01  1.799120e+05
    NTL    CTL5     1  1.510000e-01  1.799120e+05
     NY      CA     1  1.370000e-01  2.259360e+05
     NY     CPT     1  1.370000e-01  2.259360e+05
     NY       H     1  9.760000e-02  4.497800e+05
      O       C     1  1.230000e-01  5.188160e+05
      O      CC     1  1.230000e-01  5.439200e+05
    O2L      PL     1  1.480000e-01  4.853440e+05
     OB      CD     1  1.220000e-01  6.276000e+05
    OBL      CL     1  1.220000e-01  6.276000e+05
     OC      CC     1  1.260000e-01  4.393200e+05
    OH1      CA     1  1.411000e-01  2.797422e+05
    OH1     CT1     1  1.420000e-01  3.581504e+05
    OH1     CT2     1  1.420000e-01  3.581504e+05
    OH1       H     1  9.600000e-02  4.560560e+05
    OHL    CRL1     1  1.420000e-01  3.581504e+05
     OS      CD     1  1.334000e-01  1.255200e+05
     OS     CT3     1  1.430000e-01  2.845120e+05
    OSL      CL     1  1.334000e-01  1.255200e+05
   OSLP      PL     1  1.600000e-01  2.259360e+05
      S      CL     1  1.816000e-01  2.008320e+05
      S     CT2     1  1.818000e-01  1.656864e+05
      S     CT3     1  1.816000e-01  2.008320e+05
      S      HS     1  1.325000e-01  2.301200e+05
     SM     CT2     1  1.816000e-01  1.790752e+05
     SM      SM     1  2.029000e-01  1.447664e+05

[ pairtypes ]
; i	j	func	sigma1-4	epsilon1-4
      H       H     1  4.00013524445e-02  1.92464000000e-01 
      H     HA1     1  1.39381104453e-01  1.90360505147e-01 
      H     HA2     1  1.39381104453e-01  1.65466488402e-01 
      H     HA3     1  1.39381104453e-01  1.39019656970e-01 
      H    HAL1     1  1.37599307017e-01  1.33101188094e-01 
      H    HAL2     1  1.39381104453e-01  1.50158391467e-01 
      H    HAL3     1  1.39381104453e-01  1.39019656970e-01 
      H     HB1     1  1.37599307017e-01  1.33101188094e-01 
      H     HB2     1  1.39381104453e-01  1.50158391467e-01 
      H      HC     1  4.00013524445e-02  1.92464000000e-01 
      H    HEL1     1  1.31363015990e-01  1.57997945101e-01 
      H    HGA1     1  1.39381104453e-01  1.90360505147e-01 
      H    HGA2     1  1.39381104453e-01  1.67882185356e-01 
      H      HL     1  8.23635864921e-02  1.92464000000e-01 
      H     HOL     1  4.00013524445e-02  1.92464000000e-01 
      H      HP     1  1.41002540120e-01  1.55428701597e-01 
      H     HR1     1  1.00181560855e-01  1.92464000000e-01 
      H     HR3     1  1.50784608045e-01  7.92533982413e-02 
      H      HS     1  6.00911185386e-02  2.83772686494e-01 
      H      HT     1  4.00013524445e-02  1.92464000000e-01 
      H       C     1  1.98180419850e-01  2.97623304464e-01 
      H      CA     1  1.97503336825e-01  2.37421263412e-01 
      H     CAI     1  1.97289521132e-01  2.42455489622e-01 
      H      CC     1  1.98180419850e-01  2.37421263412e-01 
      H      CD     1  1.98180419850e-01  2.37421263412e-01 
      H    CEL1     1  2.06198508314e-01  2.34004952016e-01 
      H      CL     1  1.98180419850e-01  2.37421263412e-01 
      H     CP1     1  1.89271432669e-01  8.97368027066e-02 
      H     CP2     1  1.89271432669e-01  8.97368027066e-02 
      H     CP3     1  1.89271432669e-01  8.97368027066e-02 
      H    CPH1     1  1.80362445488e-01  2.00657590935e-01 
      H    CPH2     1  1.80362445488e-01  2.00657590935e-01 
      H     CPT     1  1.85707837796e-01  2.82350258055e-01 
      H    CRL1     1  1.89271432669e-01  8.97368027066e-02 
      H    CRL2     1  1.89271432669e-01  8.97368027066e-02 
      H     CT1     1  1.89271432669e-01  8.97368027066e-02 
      H     CT2     1  1.89271432669e-01  8.97368027066e-02 
      H    CT2A     1  1.89271432669e-01  8.97368027066e-02 
      H     CT3     1  1.89271432669e-01  8.97368027066e-02 
      H    CTL1     1  1.89271432669e-01  8.97368027066e-02 
      H    CTL2     1  1.89271432669e-01  8.97368027066e-02 
      H    CTL3     1  1.89271432669e-01  8.97368027066e-02 
      H    CTL5     1  1.89271432669e-01  8.97368027066e-02 
      H      CY     1  1.97289521132e-01  2.42455489622e-01 
      H       N     1  1.84816939078e-01  8.97368027066e-03 
      H     NC2     1  1.84816939078e-01  4.01315181871e-01 
      H     NH1     1  1.58089977534e-01  4.01315181871e-01 
      H     NH2     1  1.84816939078e-01  4.01315181871e-01 
      H     NH3     1  1.84816939078e-01  4.01315181871e-01 
      H     NR1     1  1.84816939078e-01  4.01315181871e-01 
      H     NR2     1  1.84816939078e-01  4.01315181871e-01 
      H     NTL     1  1.84816939078e-01  4.01315181871e-01 
      H      NY     1  1.84816939078e-01  4.01315181871e-01 
      H       O     1  1.44726496762e-01  3.10857403193e-01 
      H     O2L     1  1.71453458306e-01  3.10857403193e-01 
      H      OB     1  1.44726496762e-01  3.10857403193e-01 
      H     OBL     1  1.44726496762e-01  3.10857403193e-01 
      H      OC     1  1.71453458306e-01  3.10857403193e-01 
      H     OH1     1  1.77689749333e-01  3.49973530556e-01 
      H     OHL     1  1.77689749333e-01  3.49973530556e-01 
      H      OS     1  1.77689749333e-01  3.49973530556e-01 
      H     OSL     1  1.66998964715e-01  2.83772686494e-01 
      H    OSLP     1  1.66998964715e-01  2.83772686494e-01 
      H      OT     1  1.77529387564e-01  3.49973530556e-01 
      H     SOD     1  1.45684212884e-01  1.94337679657e-01 
      H      PL     1  2.11543900622e-01  6.86354562132e-01 
      H       S     1  1.98180419850e-01  6.01972772806e-01 
      H      SM     1  1.95953173055e-01  5.53174803186e-01 
      H     CLA     1  2.22234685240e-01  3.47549142424e-01 
    HA1     HA1     1  2.38760856462e-01  1.88280000000e-01 
    HA1     HA2     1  2.38760856462e-01  1.63658057180e-01 
    HA1     HA3     1  2.38760856462e-01  1.37500270836e-01 
    HA1    HAL1     1  2.36979059025e-01  1.31646486622e-01 
    HA1    HAL2     1  2.38760856462e-01  1.48517266875e-01 
    HA1    HAL3     1  2.38760856462e-01  1.37500270836e-01 
    HA1     HB1     1  2.36979059025e-01  1.31646486622e-01 
    HA1     HB2     1  2.38760856462e-01  1.48517266875e-01 
    HA1      HC     1  1.39381104453e-01  1.90360505147e-01 
    HA1    HEL1     1  2.30742767998e-01  1.56271139754e-01 
    HA1    HGA1     1  2.38760856462e-01  1.88280000000e-01 
    HA1    HGA2     1  2.38760856462e-01  1.66047352282e-01 
    HA1      HL     1  1.81743338501e-01  1.90360505147e-01 
    HA1     HOL     1  1.39381104453e-01  1.90360505147e-01 
    HA1      HP     1  2.40382292129e-01  1.53729976257e-01 
    HA1     HR1     1  1.99561312863e-01  1.90360505147e-01 
    HA1     HR3     1  2.50164360054e-01  7.83872148759e-02 
    HA1      HS     1  1.59470870547e-01  2.80671252536e-01 
    HA1      HT     1  1.39381104453e-01  1.90360505147e-01 
    HA1       C     1  2.97560171859e-01  2.94370493087e-01 
    HA1      CA     1  2.96883088833e-01  2.34826417594e-01 
    HA1     CAI     1  2.96669273141e-01  2.39805623287e-01 
    HA1      CC     1  2.97560171859e-01  2.34826417594e-01 
    HA1      CD     1  2.97560171859e-01  2.34826417594e-01 
    HA1    CEL1     1  3.05578260322e-01  2.31447444056e-01 
    HA1      CL     1  2.97560171859e-01  2.34826417594e-01 
    HA1     CP1     1  2.88651184677e-01  8.87560431745e-02 
    HA1     CP2     1  2.88651184677e-01  8.87560431745e-02 
    HA1     CP3     1  2.88651184677e-01  8.87560431745e-02 
    HA1    CPH1     1  2.79742197496e-01  1.98464545952e-01 
    HA1    CPH2     1  2.79742197496e-01  1.98464545952e-01 
    HA1     CPT     1  2.85087589805e-01  2.79264370230e-01 
    HA1    CRL1     1  2.88651184677e-01  8.87560431745e-02 
    HA1    CRL2     1  2.88651184677e-01  8.87560431745e-02 
    HA1     CT1     1  2.88651184677e-01  8.87560431745e-02 
    HA1     CT2     1  2.88651184677e-01  8.87560431745e-02 
    HA1    CT2A     1  2.88651184677e-01  8.87560431745e-02 
    HA1     CT3     1  2.88651184677e-01  8.87560431745e-02 
    HA1    CTL1     1  2.88651184677e-01  8.87560431745e-02 
    HA1    CTL2     1  2.88651184677e-01  8.87560431745e-02 
    HA1    CTL3     1  2.88651184677e-01  8.87560431745e-02 
    HA1    CTL5     1  2.88651184677e-01  8.87560431745e-02 
    HA1      CY     1  2.96669273141e-01  2.39805623287e-01 
    HA1       N     1  2.84196691087e-01  8.87560431745e-03 
    HA1     NC2     1  2.84196691087e-01  3.96929091904e-01 
    HA1     NH1     1  2.57469729543e-01  3.96929091904e-01 
    HA1     NH2     1  2.84196691087e-01  3.96929091904e-01 
    HA1     NH3     1  2.84196691087e-01  3.96929091904e-01 
    HA1     NR1     1  2.84196691087e-01  3.96929091904e-01 
    HA1     NR2     1  2.84196691087e-01  3.96929091904e-01 
    HA1     NTL     1  2.84196691087e-01  3.96929091904e-01 
    HA1      NY     1  2.84196691087e-01  3.96929091904e-01 
    HA1       O     1  2.44106248770e-01  3.07459952514e-01 
    HA1     O2L     1  2.70833210315e-01  3.07459952514e-01 
    HA1      OB     1  2.44106248770e-01  3.07459952514e-01 
    HA1     OBL     1  2.44106248770e-01  3.07459952514e-01 
    HA1      OC     1  2.70833210315e-01  3.07459952514e-01 
    HA1     OH1     1  2.77069501342e-01  3.46148568381e-01 
    HA1     OHL     1  2.77069501342e-01  3.46148568381e-01 
    HA1      OS     1  2.77069501342e-01  3.46148568381e-01 
    HA1     OSL     1  2.66378716724e-01  2.80671252536e-01 
    HA1    OSLP     1  2.66378716724e-01  2.80671252536e-01 
    HA1      OT     1  2.76909139572e-01  3.46148568381e-01 
    HA1     SOD     1  2.45063964892e-01  1.92213706816e-01 
    HA1      PL     1  3.10923652631e-01  6.78853194144e-01 
    HA1       S     1  2.97560171859e-01  5.95393637857e-01 
    HA1      SM     1  2.95332925064e-01  5.47128995393e-01 
    HA1     CLA     1  3.21614437249e-01  3.43750677090e-01 
    HA2     HA2     1  2.38760856462e-01  1.42256000000e-01 
    HA2     HA3     1  2.38760856462e-01  1.19518946180e-01 
    HA2    HAL1     1  2.36979059025e-01  1.14430678963e-01 
    HA2    HAL2     1  2.38760856462e-01  1.29095216457e-01 
    HA2    HAL3     1  2.38760856462e-01  1.19518946180e-01 
    HA2     HB1     1  2.36979059025e-01  1.14430678963e-01 
    HA2     HB2     1  2.38760856462e-01  1.29095216457e-01 
    HA2      HC     1  1.39381104453e-01  1.65466488402e-01 
    HA2    HEL1     1  2.30742767998e-01  1.35835092020e-01 
    HA2    HGA1     1  2.38760856462e-01  1.63658057180e-01 
    HA2    HGA2     1  2.38760856462e-01  1.44332839784e-01 
    HA2      HL     1  1.81743338501e-01  1.65466488402e-01 
    HA2     HOL     1  1.39381104453e-01  1.65466488402e-01 
    HA2      HP     1  2.40382292129e-01  1.33626244129e-01 
    HA2     HR1     1  1.99561312863e-01  1.65466488402e-01 
    HA2     HR3     1  2.50164360054e-01  6.81362826341e-02 
    HA2      HS     1  1.59470870547e-01  2.43967027280e-01 
    HA2      HT     1  1.39381104453e-01  1.65466488402e-01 
    HA2       C     1  2.97560171859e-01  2.55874776873e-01 
    HA2      CA     1  2.96883088833e-01  2.04117459518e-01 
    HA2     CAI     1  2.96669273141e-01  2.08445519482e-01 
    HA2      CC     1  2.97560171859e-01  2.04117459518e-01 
    HA2      CD     1  2.97560171859e-01  2.04117459518e-01 
    HA2    CEL1     1  3.05578260322e-01  2.01180364529e-01 
    HA2      CL     1  2.97560171859e-01  2.04117459518e-01 
    HA2     CP1     1  2.88651184677e-01  7.71491480186e-02 
    HA2     CP2     1  2.88651184677e-01  7.71491480186e-02 
    HA2     CP3     1  2.88651184677e-01  7.71491480186e-02 
    HA2    CPH1     1  2.79742197496e-01  1.72510739376e-01 
    HA2    CPH2     1  2.79742197496e-01  1.72510739376e-01 
    HA2     CPT     1  2.85087589805e-01  2.42744127212e-01 
    HA2    CRL1     1  2.88651184677e-01  7.71491480186e-02 
    HA2    CRL2     1  2.88651184677e-01  7.71491480186e-02 
    HA2     CT1     1  2.88651184677e-01  7.71491480186e-02 
    HA2     CT2     1  2.88651184677e-01  7.71491480186e-02 
    HA2    CT2A     1  2.88651184677e-01  7.71491480186e-02 
    HA2     CT3     1  2.88651184677e-01  7.71491480186e-02 
    HA2    CTL1     1  2.88651184677e-01  7.71491480186e-02 
    HA2    CTL2     1  2.88651184677e-01  7.71491480186e-02 
    HA2    CTL3     1  2.88651184677e-01  7.71491480186e-02 
    HA2    CTL5     1  2.88651184677e-01  7.71491480186e-02 
    HA2      CY     1  2.96669273141e-01  2.08445519482e-01 
    HA2       N     1  2.84196691087e-01  7.71491480186e-03 
    HA2     NC2     1  2.84196691087e-01  3.45021478752e-01 
    HA2     NH1     1  2.57469729543e-01  3.45021478752e-01 
    HA2     NH2     1  2.84196691087e-01  3.45021478752e-01 
    HA2     NH3     1  2.84196691087e-01  3.45021478752e-01 
    HA2     NR1     1  2.84196691087e-01  3.45021478752e-01 
    HA2     NR2     1  2.84196691087e-01  3.45021478752e-01 
    HA2     NTL     1  2.84196691087e-01  3.45021478752e-01 
    HA2      NY     1  2.84196691087e-01  3.45021478752e-01 
    HA2       O     1  2.44106248770e-01  2.67252488258e-01 
    HA2     O2L     1  2.70833210315e-01  2.67252488258e-01 
    HA2      OB     1  2.44106248770e-01  2.67252488258e-01 
    HA2     OBL     1  2.44106248770e-01  2.67252488258e-01 
    HA2      OC     1  2.70833210315e-01  2.67252488258e-01 
    HA2     OH1     1  2.77069501342e-01  3.00881677273e-01 
    HA2     OHL     1  2.77069501342e-01  3.00881677273e-01 
    HA2      OS     1  2.77069501342e-01  3.00881677273e-01 
    HA2     OSL     1  2.66378716724e-01  2.43967027280e-01 
    HA2    OSLP     1  2.66378716724e-01  2.43967027280e-01 
    HA2      OT     1  2.76909139572e-01  3.00881677273e-01 
    HA2     SOD     1  2.45063964892e-01  1.67077341305e-01 
    HA2      PL     1  3.10923652631e-01  5.90077516806e-01 
    HA2       S     1  2.97560171859e-01  5.17532218128e-01 
    HA2      SM     1  2.95332925064e-01  4.75579288363e-01 
    HA2     CLA     1  3.21614437249e-01  2.98797365450e-01 
    HA3     HA3     1  2.38760856462e-01  1.00416000000e-01 
    HA3    HAL1     1  2.36979059025e-01  9.61410004525e-02 
    HA3    HAL2     1  2.38760856462e-01  1.08461676329e-01 
    HA3    HAL3     1  2.38760856462e-01  1.00416000000e-01 
    HA3     HB1     1  2.36979059025e-01  9.61410004525e-02 
    HA3     HB2     1  2.38760856462e-01  1.08461676329e-01 
    HA3      HC     1  1.39381104453e-01  1.39019656970e-01 
    HA3    HEL1     1  2.30742767998e-01  1.14124304440e-01 
    HA3    HGA1     1  2.38760856462e-01  1.37500270836e-01 
    HA3    HGA2     1  2.38760856462e-01  1.21263840612e-01 
    HA3      HL     1  1.81743338501e-01  1.39019656970e-01 
    HA3     HOL     1  1.39381104453e-01  1.39019656970e-01 
    HA3      HP     1  2.40382292129e-01  1.12268501014e-01 
    HA3     HR1     1  1.99561312863e-01  1.39019656970e-01 
    HA3     HR3     1  2.50164360054e-01  5.72459277434e-02 
    HA3      HS     1  1.59470870547e-01  2.04973301676e-01 
    HA3      HT     1  1.39381104453e-01  1.39019656970e-01 
    HA3       C     1  2.97560171859e-01  2.14977812437e-01 
    HA3      CA     1  2.96883088833e-01  1.71492968019e-01 
    HA3     CAI     1  2.96669273141e-01  1.75129265721e-01 
    HA3      CC     1  2.97560171859e-01  1.71492968019e-01 
    HA3      CD     1  2.97560171859e-01  1.71492968019e-01 
    HA3    CEL1     1  3.05578260322e-01  1.69025314648e-01 
    HA3      CL     1  2.97560171859e-01  1.71492968019e-01 
    HA3     CP1     1  2.88651184677e-01  6.48182492821e-02 
    HA3     CP2     1  2.88651184677e-01  6.48182492821e-02 
    HA3     CP3     1  2.88651184677e-01  6.48182492821e-02 
    HA3    CPH1     1  2.79742197496e-01  1.44938011577e-01 
    HA3    CPH2     1  2.79742197496e-01  1.44938011577e-01 
    HA3     CPT     1  2.85087589805e-01  2.03945860110e-01 
    HA3    CRL1     1  2.88651184677e-01  6.48182492821e-02 
    HA3    CRL2     1  2.88651184677e-01  6.48182492821e-02 
    HA3     CT1     1  2.88651184677e-01  6.48182492821e-02 
    HA3     CT2     1  2.88651184677e-01  6.48182492821e-02 
    HA3    CT2A     1  2.88651184677e-01  6.48182492821e-02 
    HA3     CT3     1  2.88651184677e-01  6.48182492821e-02 
    HA3    CTL1     1  2.88651184677e-01  6.48182492821e-02 
    HA3    CTL2     1  2.88651184677e-01  6.48182492821e-02 
    HA3    CTL3     1  2.88651184677e-01  6.48182492821e-02 
    HA3    CTL5     1  2.88651184677e-01  6.48182492821e-02 
    HA3      CY     1  2.96669273141e-01  1.75129265721e-01 
    HA3       N     1  2.84196691087e-01  6.48182492821e-03 
    HA3     NC2     1  2.84196691087e-01  2.89876023155e-01 
    HA3     NH1     1  2.57469729543e-01  2.89876023155e-01 
    HA3     NH2     1  2.84196691087e-01  2.89876023155e-01 
    HA3     NH3     1  2.84196691087e-01  2.89876023155e-01 
    HA3     NR1     1  2.84196691087e-01  2.89876023155e-01 
    HA3     NR2     1  2.84196691087e-01  2.89876023155e-01 
    HA3     NTL     1  2.84196691087e-01  2.89876023155e-01 
    HA3      NY     1  2.84196691087e-01  2.89876023155e-01 
    HA3       O     1  2.44106248770e-01  2.24537002029e-01 
    HA3     O2L     1  2.70833210315e-01  2.24537002029e-01 
    HA3      OB     1  2.44106248770e-01  2.24537002029e-01 
    HA3     OBL     1  2.44106248770e-01  2.24537002029e-01 
    HA3      OC     1  2.70833210315e-01  2.24537002029e-01 
    HA3     OH1     1  2.77069501342e-01  2.52791172200e-01 
    HA3     OHL     1  2.77069501342e-01  2.52791172200e-01 
    HA3      OS     1  2.77069501342e-01  2.52791172200e-01 
    HA3     OSL     1  2.66378716724e-01  2.04973301676e-01 
    HA3    OSLP     1  2.66378716724e-01  2.04973301676e-01 
    HA3      OT     1  2.76909139572e-01  2.52791172200e-01 
    HA3     SOD     1  2.45063964892e-01  1.40373044113e-01 
    HA3      PL     1  3.10923652631e-01  4.95764276890e-01 
    HA3       S     1  2.97560171859e-01  4.34814034732e-01 
    HA3      SM     1  2.95332925064e-01  3.99566523523e-01 
    HA3     CLA     1  3.21614437249e-01  2.51040000000e-01 
   HAL1    HAL1     1  2.35197261589e-01  9.20480000000e-02 
   HAL1    HAL2     1  2.36979059025e-01  1.03844149070e-01 
   HAL1    HAL3     1  2.36979059025e-01  9.61410004525e-02 
   HAL1     HB1     1  2.35197261589e-01  9.20480000000e-02 
   HAL1     HB2     1  2.36979059025e-01  1.03844149070e-01 
   HAL1      HC     1  1.37599307017e-01  1.33101188094e-01 
   HAL1    HEL1     1  2.28960970562e-01  1.09265702725e-01 
   HAL1    HGA1     1  2.36979059025e-01  1.31646486622e-01 
   HAL1    HGA2     1  2.36979059025e-01  1.16101288193e-01 
   HAL1      HL     1  1.79961541064e-01  1.33101188094e-01 
   HAL1     HOL     1  1.37599307017e-01  1.33101188094e-01 
   HAL1      HP     1  2.38600494692e-01  1.07488906218e-01 
   HAL1     HR1     1  1.97779515427e-01  1.33101188094e-01 
   HAL1     HR3     1  2.48382562618e-01  5.48088030302e-02 
   HAL1      HS     1  1.57689073111e-01  1.96246995391e-01 
   HAL1      HT     1  1.37599307017e-01  1.33101188094e-01 
   HAL1       C     1  2.95778374423e-01  2.05825585193e-01 
   HAL1      CA     1  2.95101291397e-01  1.64192016371e-01 
   HAL1     CAI     1  2.94887475704e-01  1.67673506363e-01 
   HAL1      CC     1  2.95778374423e-01  1.64192016371e-01 
   HAL1      CD     1  2.95778374423e-01  1.64192016371e-01 
   HAL1    CEL1     1  3.03796462886e-01  1.61829418141e-01 
   HAL1      CL     1  2.95778374423e-01  1.64192016371e-01 
   HAL1     CP1     1  2.86869387241e-01  6.20587489400e-02 
   HAL1     CP2     1  2.86869387241e-01  6.20587489400e-02 
   HAL1     CP3     1  2.86869387241e-01  6.20587489400e-02 
   HAL1    CPH1     1  2.77960400060e-01  1.38767581228e-01 
   HAL1    CPH2     1  2.77960400060e-01  1.38767581228e-01 
   HAL1     CPT     1  2.83305792369e-01  1.95263294984e-01 
   HAL1    CRL1     1  2.86869387241e-01  6.20587489400e-02 
   HAL1    CRL2     1  2.86869387241e-01  6.20587489400e-02 
   HAL1     CT1     1  2.86869387241e-01  6.20587489400e-02 
   HAL1     CT2     1  2.86869387241e-01  6.20587489400e-02 
   HAL1    CT2A     1  2.86869387241e-01  6.20587489400e-02 
   HAL1     CT3     1  2.86869387241e-01  6.20587489400e-02 
   HAL1    CTL1     1  2.86869387241e-01  6.20587489400e-02 
   HAL1    CTL2     1  2.86869387241e-01  6.20587489400e-02 
   HAL1    CTL3     1  2.86869387241e-01  6.20587489400e-02 
   HAL1    CTL5     1  2.86869387241e-01  6.20587489400e-02 
   HAL1      CY     1  2.94887475704e-01  1.67673506363e-01 
   HAL1       N     1  2.82414893650e-01  6.20587489400e-03 
   HAL1     NC2     1  2.82414893650e-01  2.77535162457e-01 
   HAL1     NH1     1  2.55687932106e-01  2.77535162457e-01 
   HAL1     NH2     1  2.82414893650e-01  2.77535162457e-01 
   HAL1     NH3     1  2.82414893650e-01  2.77535162457e-01 
   HAL1     NR1     1  2.82414893650e-01  2.77535162457e-01 
   HAL1     NR2     1  2.82414893650e-01  2.77535162457e-01 
   HAL1     NTL     1  2.82414893650e-01  2.77535162457e-01 
   HAL1      NY     1  2.82414893650e-01  2.77535162457e-01 
   HAL1       O     1  2.42324451334e-01  2.14977812437e-01 
   HAL1     O2L     1  2.69051412878e-01  2.14977812437e-01 
   HAL1      OB     1  2.42324451334e-01  2.14977812437e-01 
   HAL1     OBL     1  2.42324451334e-01  2.14977812437e-01 
   HAL1      OC     1  2.69051412878e-01  2.14977812437e-01 
   HAL1     OH1     1  2.75287703905e-01  2.42029120866e-01 
   HAL1     OHL     1  2.75287703905e-01  2.42029120866e-01 
   HAL1      OS     1  2.75287703905e-01  2.42029120866e-01 
   HAL1     OSL     1  2.64596919288e-01  1.96246995391e-01 
   HAL1    OSLP     1  2.64596919288e-01  1.96246995391e-01 
   HAL1      OT     1  2.75127342136e-01  2.42029120866e-01 
   HAL1     SOD     1  2.43282167456e-01  1.34396957632e-01 
   HAL1      PL     1  3.09141855195e-01  4.74658157751e-01 
   HAL1       S     1  2.95778374423e-01  4.16302743685e-01 
   HAL1      SM     1  2.93551127627e-01  3.82555820973e-01 
   HAL1     CLA     1  3.19832639812e-01  2.40352501131e-01 
   HAL2    HAL2     1  2.38760856462e-01  1.17152000000e-01 
   HAL2    HAL3     1  2.38760856462e-01  1.08461676329e-01 
   HAL2     HB1     1  2.36979059025e-01  1.03844149070e-01 
   HAL2     HB2     1  2.38760856462e-01  1.17152000000e-01 
   HAL2      HC     1  1.39381104453e-01  1.50158391467e-01 
   HAL2    HEL1     1  2.30742767998e-01  1.23268337411e-01 
   HAL2    HGA1     1  2.38760856462e-01  1.48517266875e-01 
   HAL2    HGA2     1  2.38760856462e-01  1.30979917850e-01 
   HAL2      HL     1  1.81743338501e-01  1.50158391467e-01 
   HAL2     HOL     1  1.39381104453e-01  1.50158391467e-01 
   HAL2      HP     1  2.40382292129e-01  1.21263840612e-01 
   HAL2     HR1     1  1.99561312863e-01  1.50158391467e-01 
   HAL2     HR3     1  2.50164360054e-01  6.18326689574e-02 
   HAL2      HS     1  1.59470870547e-01  2.21396469710e-01 
   HAL2      HT     1  1.39381104453e-01  1.50158391467e-01 
   HAL2       C     1  2.97560171859e-01  2.32202576385e-01 
   HAL2      CA     1  2.96883088833e-01  1.85233576222e-01 
   HAL2     CAI     1  2.96669273141e-01  1.89161226640e-01 
   HAL2      CC     1  2.97560171859e-01  1.85233576222e-01 
   HAL2      CD     1  2.97560171859e-01  1.85233576222e-01 
   HAL2    CEL1     1  3.05578260322e-01  1.82568205951e-01 
   HAL2      CL     1  2.97560171859e-01  1.85233576222e-01 
   HAL2     CP1     1  2.88651184677e-01  7.00117110204e-02 
   HAL2     CP2     1  2.88651184677e-01  7.00117110204e-02 
   HAL2     CP3     1  2.88651184677e-01  7.00117110204e-02 
   HAL2    CPH1     1  2.79742197496e-01  1.56550945063e-01 
   HAL2    CPH2     1  2.79742197496e-01  1.56550945063e-01 
   HAL2     CPT     1  2.85087589805e-01  2.20286705981e-01 
   HAL2    CRL1     1  2.88651184677e-01  7.00117110204e-02 
   HAL2    CRL2     1  2.88651184677e-01  7.00117110204e-02 
   HAL2     CT1     1  2.88651184677e-01  7.00117110204e-02 
   HAL2     CT2     1  2.88651184677e-01  7.00117110204e-02 
   HAL2    CT2A     1  2.88651184677e-01  7.00117110204e-02 
   HAL2     CT3     1  2.88651184677e-01  7.00117110204e-02 
   HAL2    CTL1     1  2.88651184677e-01  7.00117110204e-02 
   HAL2    CTL2     1  2.88651184677e-01  7.00117110204e-02 
   HAL2    CTL3     1  2.88651184677e-01  7.00117110204e-02 
   HAL2    CTL5     1  2.88651184677e-01  7.00117110204e-02 
   HAL2      CY     1  2.96669273141e-01  1.89161226640e-01 
   HAL2       N     1  2.84196691087e-01  7.00117110204e-03 
   HAL2     NC2     1  2.84196691087e-01  3.13101890125e-01 
   HAL2     NH1     1  2.57469729543e-01  3.13101890125e-01 
   HAL2     NH2     1  2.84196691087e-01  3.13101890125e-01 
   HAL2     NH3     1  2.84196691087e-01  3.13101890125e-01 
   HAL2     NR1     1  2.84196691087e-01  3.13101890125e-01 
   HAL2     NR2     1  2.84196691087e-01  3.13101890125e-01 
   HAL2     NTL     1  2.84196691087e-01  3.13101890125e-01 
   HAL2      NY     1  2.84196691087e-01  3.13101890125e-01 
   HAL2       O     1  2.44106248770e-01  2.42527681224e-01 
   HAL2     O2L     1  2.70833210315e-01  2.42527681224e-01 
   HAL2      OB     1  2.44106248770e-01  2.42527681224e-01 
   HAL2     OBL     1  2.44106248770e-01  2.42527681224e-01 
   HAL2      OC     1  2.70833210315e-01  2.42527681224e-01 
   HAL2     OH1     1  2.77069501342e-01  2.73045672979e-01 
   HAL2     OHL     1  2.77069501342e-01  2.73045672979e-01 
   HAL2      OS     1  2.77069501342e-01  2.73045672979e-01 
   HAL2     OSL     1  2.66378716724e-01  2.21396469710e-01 
   HAL2    OSLP     1  2.66378716724e-01  2.21396469710e-01 
   HAL2      OT     1  2.76909139572e-01  2.73045672979e-01 
   HAL2     SOD     1  2.45063964892e-01  1.51620216657e-01 
   HAL2      PL     1  3.10923652631e-01  5.35486621009e-01 
   HAL2       S     1  2.97560171859e-01  4.69652835188e-01 
   HAL2      SM     1  2.95332925064e-01  4.31581171786e-01 
   HAL2     CLA     1  3.21614437249e-01  2.71154190821e-01 
   HAL3    HAL3     1  2.38760856462e-01  1.00416000000e-01 
   HAL3     HB1     1  2.36979059025e-01  9.61410004525e-02 
   HAL3     HB2     1  2.38760856462e-01  1.08461676329e-01 
   HAL3      HC     1  1.39381104453e-01  1.39019656970e-01 
   HAL3    HEL1     1  2.30742767998e-01  1.14124304440e-01 
   HAL3    HGA1     1  2.38760856462e-01  1.37500270836e-01 
   HAL3    HGA2     1  2.38760856462e-01  1.21263840612e-01 
   HAL3      HL     1  1.81743338501e-01  1.39019656970e-01 
   HAL3     HOL     1  1.39381104453e-01  1.39019656970e-01 
   HAL3      HP     1  2.40382292129e-01  1.12268501014e-01 
   HAL3     HR1     1  1.99561312863e-01  1.39019656970e-01 
   HAL3     HR3     1  2.50164360054e-01  5.72459277434e-02 
   HAL3      HS     1  1.59470870547e-01  2.04973301676e-01 
   HAL3      HT     1  1.39381104453e-01  1.39019656970e-01 
   HAL3       C     1  2.97560171859e-01  2.14977812437e-01 
   HAL3      CA     1  2.96883088833e-01  1.71492968019e-01 
   HAL3     CAI     1  2.96669273141e-01  1.75129265721e-01 
   HAL3      CC     1  2.97560171859e-01  1.71492968019e-01 
   HAL3      CD     1  2.97560171859e-01  1.71492968019e-01 
   HAL3    CEL1     1  3.05578260322e-01  1.69025314648e-01 
   HAL3      CL     1  2.97560171859e-01  1.71492968019e-01 
   HAL3     CP1     1  2.88651184677e-01  6.48182492821e-02 
   HAL3     CP2     1  2.88651184677e-01  6.48182492821e-02 
   HAL3     CP3     1  2.88651184677e-01  6.48182492821e-02 
   HAL3    CPH1     1  2.79742197496e-01  1.44938011577e-01 
   HAL3    CPH2     1  2.79742197496e-01  1.44938011577e-01 
   HAL3     CPT     1  2.85087589805e-01  2.03945860110e-01 
   HAL3    CRL1     1  2.88651184677e-01  6.48182492821e-02 
   HAL3    CRL2     1  2.88651184677e-01  6.48182492821e-02 
   HAL3     CT1     1  2.88651184677e-01  6.48182492821e-02 
   HAL3     CT2     1  2.88651184677e-01  6.48182492821e-02 
   HAL3    CT2A     1  2.88651184677e-01  6.48182492821e-02 
   HAL3     CT3     1  2.88651184677e-01  6.48182492821e-02 
   HAL3    CTL1     1  2.88651184677e-01  6.48182492821e-02 
   HAL3    CTL2     1  2.88651184677e-01  6.48182492821e-02 
   HAL3    CTL3     1  2.88651184677e-01  6.48182492821e-02 
   HAL3    CTL5     1  2.88651184677e-01  6.48182492821e-02 
   HAL3      CY     1  2.96669273141e-01  1.75129265721e-01 
   HAL3       N     1  2.84196691087e-01  6.48182492821e-03 
   HAL3     NC2     1  2.84196691087e-01  2.89876023155e-01 
   HAL3     NH1     1  2.57469729543e-01  2.89876023155e-01 
   HAL3     NH2     1  2.84196691087e-01  2.89876023155e-01 
   HAL3     NH3     1  2.84196691087e-01  2.89876023155e-01 
   HAL3     NR1     1  2.84196691087e-01  2.89876023155e-01 
   HAL3     NR2     1  2.84196691087e-01  2.89876023155e-01 
   HAL3     NTL     1  2.84196691087e-01  2.89876023155e-01 
   HAL3      NY     1  2.84196691087e-01  2.89876023155e-01 
   HAL3       O     1  2.44106248770e-01  2.24537002029e-01 
   HAL3     O2L     1  2.70833210315e-01  2.24537002029e-01 
   HAL3      OB     1  2.44106248770e-01  2.24537002029e-01 
   HAL3     OBL     1  2.44106248770e-01  2.24537002029e-01 
   HAL3      OC     1  2.70833210315e-01  2.24537002029e-01 
   HAL3     OH1     1  2.77069501342e-01  2.52791172200e-01 
   HAL3     OHL     1  2.77069501342e-01  2.52791172200e-01 
   HAL3      OS     1  2.77069501342e-01  2.52791172200e-01 
   HAL3     OSL     1  2.66378716724e-01  2.04973301676e-01 
   HAL3    OSLP     1  2.66378716724e-01  2.04973301676e-01 
   HAL3      OT     1  2.76909139572e-01  2.52791172200e-01 
   HAL3     SOD     1  2.45063964892e-01  1.40373044113e-01 
   HAL3      PL     1  3.10923652631e-01  4.95764276890e-01 
   HAL3       S     1  2.97560171859e-01  4.34814034732e-01 
   HAL3      SM     1  2.95332925064e-01  3.99566523523e-01 
   HAL3     CLA     1  3.21614437249e-01  2.51040000000e-01 
    HB1     HB1     1  2.35197261589e-01  9.20480000000e-02 
    HB1     HB2     1  2.36979059025e-01  1.03844149070e-01 
    HB1      HC     1  1.37599307017e-01  1.33101188094e-01 
    HB1    HEL1     1  2.28960970562e-01  1.09265702725e-01 
    HB1    HGA1     1  2.36979059025e-01  1.31646486622e-01 
    HB1    HGA2     1  2.36979059025e-01  1.16101288193e-01 
    HB1      HL     1  1.79961541064e-01  1.33101188094e-01 
    HB1     HOL     1  1.37599307017e-01  1.33101188094e-01 
    HB1      HP     1  2.38600494692e-01  1.07488906218e-01 
    HB1     HR1     1  1.97779515427e-01  1.33101188094e-01 
    HB1     HR3     1  2.48382562618e-01  5.48088030302e-02 
    HB1      HS     1  1.57689073111e-01  1.96246995391e-01 
    HB1      HT     1  1.37599307017e-01  1.33101188094e-01 
    HB1       C     1  2.95778374423e-01  2.05825585193e-01 
    HB1      CA     1  2.95101291397e-01  1.64192016371e-01 
    HB1     CAI     1  2.94887475704e-01  1.67673506363e-01 
    HB1      CC     1  2.95778374423e-01  1.64192016371e-01 
    HB1      CD     1  2.95778374423e-01  1.64192016371e-01 
    HB1    CEL1     1  3.03796462886e-01  1.61829418141e-01 
    HB1      CL     1  2.95778374423e-01  1.64192016371e-01 
    HB1     CP1     1  2.86869387241e-01  6.20587489400e-02 
    HB1     CP2     1  2.86869387241e-01  6.20587489400e-02 
    HB1     CP3     1  2.86869387241e-01  6.20587489400e-02 
    HB1    CPH1     1  2.77960400060e-01  1.38767581228e-01 
    HB1    CPH2     1  2.77960400060e-01  1.38767581228e-01 
    HB1     CPT     1  2.83305792369e-01  1.95263294984e-01 
    HB1    CRL1     1  2.86869387241e-01  6.20587489400e-02 
    HB1    CRL2     1  2.86869387241e-01  6.20587489400e-02 
    HB1     CT1     1  2.86869387241e-01  6.20587489400e-02 
    HB1     CT2     1  2.86869387241e-01  6.20587489400e-02 
    HB1    CT2A     1  2.86869387241e-01  6.20587489400e-02 
    HB1     CT3     1  2.86869387241e-01  6.20587489400e-02 
    HB1    CTL1     1  2.86869387241e-01  6.20587489400e-02 
    HB1    CTL2     1  2.86869387241e-01  6.20587489400e-02 
    HB1    CTL3     1  2.86869387241e-01  6.20587489400e-02 
    HB1    CTL5     1  2.86869387241e-01  6.20587489400e-02 
    HB1      CY     1  2.94887475704e-01  1.67673506363e-01 
    HB1       N     1  2.82414893650e-01  6.20587489400e-03 
    HB1     NC2     1  2.82414893650e-01  2.77535162457e-01 
    HB1     NH1     1  2.55687932106e-01  2.77535162457e-01 
    HB1     NH2     1  2.82414893650e-01  2.77535162457e-01 
    HB1     NH3     1  2.82414893650e-01  2.77535162457e-01 
    HB1     NR1     1  2.82414893650e-01  2.77535162457e-01 
    HB1     NR2     1  2.82414893650e-01  2.77535162457e-01 
    HB1     NTL     1  2.82414893650e-01  2.77535162457e-01 
    HB1      NY     1  2.82414893650e-01  2.77535162457e-01 
    HB1       O     1  2.42324451334e-01  2.14977812437e-01 
    HB1     O2L     1  2.69051412878e-01  2.14977812437e-01 
    HB1      OB     1  2.42324451334e-01  2.14977812437e-01 
    HB1     OBL     1  2.42324451334e-01  2.14977812437e-01 
    HB1      OC     1  2.69051412878e-01  2.14977812437e-01 
    HB1     OH1     1  2.75287703905e-01  2.42029120866e-01 
    HB1     OHL     1  2.75287703905e-01  2.42029120866e-01 
    HB1      OS     1  2.75287703905e-01  2.42029120866e-01 
    HB1     OSL     1  2.64596919288e-01  1.96246995391e-01 
    HB1    OSLP     1  2.64596919288e-01  1.96246995391e-01 
    HB1      OT     1  2.75127342136e-01  2.42029120866e-01 
    HB1     SOD     1  2.43282167456e-01  1.34396957632e-01 
    HB1      PL     1  3.09141855195e-01  4.74658157751e-01 
    HB1       S     1  2.95778374423e-01  4.16302743685e-01 
    HB1      SM     1  2.93551127627e-01  3.82555820973e-01 
    HB1     CLA     1  3.19832639812e-01  2.40352501131e-01 
    HB2     HB2     1  2.38760856462e-01  1.17152000000e-01 
    HB2      HC     1  1.39381104453e-01  1.50158391467e-01 
    HB2    HEL1     1  2.30742767998e-01  1.23268337411e-01 
    HB2    HGA1     1  2.38760856462e-01  1.48517266875e-01 
    HB2    HGA2     1  2.38760856462e-01  1.30979917850e-01 
    HB2      HL     1  1.81743338501e-01  1.50158391467e-01 
    HB2     HOL     1  1.39381104453e-01  1.50158391467e-01 
    HB2      HP     1  2.40382292129e-01  1.21263840612e-01 
    HB2     HR1     1  1.99561312863e-01  1.50158391467e-01 
    HB2     HR3     1  2.50164360054e-01  6.18326689574e-02 
    HB2      HS     1  1.59470870547e-01  2.21396469710e-01 
    HB2      HT     1  1.39381104453e-01  1.50158391467e-01 
    HB2       C     1  2.97560171859e-01  2.32202576385e-01 
    HB2      CA     1  2.96883088833e-01  1.85233576222e-01 
    HB2     CAI     1  2.96669273141e-01  1.89161226640e-01 
    HB2      CC     1  2.97560171859e-01  1.85233576222e-01 
    HB2      CD     1  2.97560171859e-01  1.85233576222e-01 
    HB2    CEL1     1  3.05578260322e-01  1.82568205951e-01 
    HB2      CL     1  2.97560171859e-01  1.85233576222e-01 
    HB2     CP1     1  2.88651184677e-01  7.00117110204e-02 
    HB2     CP2     1  2.88651184677e-01  7.00117110204e-02 
    HB2     CP3     1  2.88651184677e-01  7.00117110204e-02 
    HB2    CPH1     1  2.79742197496e-01  1.56550945063e-01 
    HB2    CPH2     1  2.79742197496e-01  1.56550945063e-01 
    HB2     CPT     1  2.85087589805e-01  2.20286705981e-01 
    HB2    CRL1     1  2.88651184677e-01  7.00117110204e-02 
    HB2    CRL2     1  2.88651184677e-01  7.00117110204e-02 
    HB2     CT1     1  2.88651184677e-01  7.00117110204e-02 
    HB2     CT2     1  2.88651184677e-01  7.00117110204e-02 
    HB2    CT2A     1  2.88651184677e-01  7.00117110204e-02 
    HB2     CT3     1  2.88651184677e-01  7.00117110204e-02 
    HB2    CTL1     1  2.88651184677e-01  7.00117110204e-02 
    HB2    CTL2     1  2.88651184677e-01  7.00117110204e-02 
    HB2    CTL3     1  2.88651184677e-01  7.00117110204e-02 
    HB2    CTL5     1  2.88651184677e-01  7.00117110204e-02 
    HB2      CY     1  2.96669273141e-01  1.89161226640e-01 
    HB2       N     1  2.84196691087e-01  7.00117110204e-03 
    HB2     NC2     1  2.84196691087e-01  3.13101890125e-01 
    HB2     NH1     1  2.57469729543e-01  3.13101890125e-01 
    HB2     NH2     1  2.84196691087e-01  3.13101890125e-01 
    HB2     NH3     1  2.84196691087e-01  3.13101890125e-01 
    HB2     NR1     1  2.84196691087e-01  3.13101890125e-01 
    HB2     NR2     1  2.84196691087e-01  3.13101890125e-01 
    HB2     NTL     1  2.84196691087e-01  3.13101890125e-01 
    HB2      NY     1  2.84196691087e-01  3.13101890125e-01 
    HB2       O     1  2.44106248770e-01  2.42527681224e-01 
    HB2     O2L     1  2.70833210315e-01  2.42527681224e-01 
    HB2      OB     1  2.44106248770e-01  2.42527681224e-01 
    HB2     OBL     1  2.44106248770e-01  2.42527681224e-01 
    HB2      OC     1  2.70833210315e-01  2.42527681224e-01 
    HB2     OH1     1  2.77069501342e-01  2.73045672979e-01 
    HB2     OHL     1  2.77069501342e-01  2.73045672979e-01 
    HB2      OS     1  2.77069501342e-01  2.73045672979e-01 
    HB2     OSL     1  2.66378716724e-01  2.21396469710e-01 
    HB2    OSLP     1  2.66378716724e-01  2.21396469710e-01 
    HB2      OT     1  2.76909139572e-01  2.73045672979e-01 
    HB2     SOD     1  2.45063964892e-01  1.51620216657e-01 
    HB2      PL     1  3.10923652631e-01  5.35486621009e-01 
    HB2       S     1  2.97560171859e-01  4.69652835188e-01 
    HB2      SM     1  2.95332925064e-01  4.31581171786e-01 
    HB2     CLA     1  3.21614437249e-01  2.71154190821e-01 
     HC      HC     1  4.00013524445e-02  1.92464000000e-01 
     HC    HEL1     1  1.31363015990e-01  1.57997945101e-01 
     HC    HGA1     1  1.39381104453e-01  1.90360505147e-01 
     HC    HGA2     1  1.39381104453e-01  1.67882185356e-01 
     HC      HL     1  8.23635864921e-02  1.92464000000e-01 
     HC     HOL     1  4.00013524445e-02  1.92464000000e-01 
     HC      HP     1  1.41002540120e-01  1.55428701597e-01 
     HC     HR1     1  1.00181560855e-01  1.92464000000e-01 
     HC     HR3     1  1.50784608045e-01  7.92533982413e-02 
     HC      HS     1  6.00911185386e-02  2.83772686494e-01 
     HC      HT     1  4.00013524445e-02  1.92464000000e-01 
     HC       C     1  1.98180419850e-01  2.97623304464e-01 
     HC      CA     1  1.97503336825e-01  2.37421263412e-01 
     HC     CAI     1  1.97289521132e-01  2.42455489622e-01 
     HC      CC     1  1.98180419850e-01  2.37421263412e-01 
     HC      CD     1  1.98180419850e-01  2.37421263412e-01 
     HC    CEL1     1  2.06198508314e-01  2.34004952016e-01 
     HC      CL     1  1.98180419850e-01  2.37421263412e-01 
     HC     CP1     1  1.89271432669e-01  8.97368027066e-02 
     HC     CP2     1  1.89271432669e-01  8.97368027066e-02 
     HC     CP3     1  1.89271432669e-01  8.97368027066e-02 
     HC    CPH1     1  1.80362445488e-01  2.00657590935e-01 
     HC    CPH2     1  1.80362445488e-01  2.00657590935e-01 
     HC     CPT     1  1.85707837796e-01  2.82350258055e-01 
     HC    CRL1     1  1.89271432669e-01  8.97368027066e-02 
     HC    CRL2     1  1.89271432669e-01  8.97368027066e-02 
     HC     CT1     1  1.89271432669e-01  8.97368027066e-02 
     HC     CT2     1  1.89271432669e-01  8.97368027066e-02 
     HC    CT2A     1  1.89271432669e-01  8.97368027066e-02 
     HC     CT3     1  1.89271432669e-01  8.97368027066e-02 
     HC    CTL1     1  1.89271432669e-01  8.97368027066e-02 
     HC    CTL2     1  1.89271432669e-01  8.97368027066e-02 
     HC    CTL3     1  1.89271432669e-01  8.97368027066e-02 
     HC    CTL5     1  1.89271432669e-01  8.97368027066e-02 
     HC      CY     1  1.97289521132e-01  2.42455489622e-01 
     HC       N     1  1.84816939078e-01  8.97368027066e-03 
     HC     NC2     1  1.84816939078e-01  4.01315181871e-01 
     HC     NH1     1  1.58089977534e-01  4.01315181871e-01 
     HC     NH2     1  1.84816939078e-01  4.01315181871e-01 
     HC     NH3     1  1.84816939078e-01  4.01315181871e-01 
     HC     NR1     1  1.84816939078e-01  4.01315181871e-01 
     HC     NR2     1  1.84816939078e-01  4.01315181871e-01 
     HC     NTL     1  1.84816939078e-01  4.01315181871e-01 
     HC      NY     1  1.84816939078e-01  4.01315181871e-01 
     HC       O     1  1.44726496762e-01  3.10857403193e-01 
     HC     O2L     1  1.71453458306e-01  3.10857403193e-01 
     HC      OB     1  1.44726496762e-01  3.10857403193e-01 
     HC     OBL     1  1.44726496762e-01  3.10857403193e-01 
     HC      OC     1  1.71453458306e-01  3.10857403193e-01 
     HC     OH1     1  1.77689749333e-01  3.49973530556e-01 
     HC     OHL     1  1.77689749333e-01  3.49973530556e-01 
     HC      OS     1  1.77689749333e-01  3.49973530556e-01 
     HC     OSL     1  1.66998964715e-01  2.83772686494e-01 
     HC    OSLP     1  1.66998964715e-01  2.83772686494e-01 
     HC      OT     1  1.77529387564e-01  3.49973530556e-01 
     HC     SOD     1  1.45684212884e-01  1.94337679657e-01 
     HC      PL     1  2.11543900622e-01  6.86354562132e-01 
     HC       S     1  1.98180419850e-01  6.01972772806e-01 
     HC      SM     1  1.95953173055e-01  5.53174803186e-01 
     HC     CLA     1  2.22234685240e-01  3.47549142424e-01 
   HEL1    HEL1     1  2.22724679535e-01  1.29704000000e-01 
   HEL1    HGA1     1  2.30742767998e-01  1.56271139754e-01 
   HEL1    HGA2     1  2.30742767998e-01  1.37818190962e-01 
   HEL1      HL     1  1.73725250037e-01  1.57997945101e-01 
   HEL1     HOL     1  1.31363015990e-01  1.57997945101e-01 
   HEL1      HP     1  2.32364203665e-01  1.27594851307e-01 
   HEL1     HR1     1  1.91543224400e-01  1.57997945101e-01 
   HEL1     HR3     1  2.42146271591e-01  6.50608636647e-02 
   HEL1      HS     1  1.51452782084e-01  2.32955260941e-01 
   HEL1      HT     1  1.31363015990e-01  1.57997945101e-01 
   HEL1       C     1  2.89542083396e-01  2.44325538903e-01 
   HEL1      CA     1  2.88865000370e-01  1.94904354800e-01 
   HEL1     CAI     1  2.88651184677e-01  1.99037062197e-01 
   HEL1      CC     1  2.89542083396e-01  1.94904354800e-01 
   HEL1      CD     1  2.89542083396e-01  1.94904354800e-01 
   HEL1    CEL1     1  2.97560171859e-01  1.92099829380e-01 
   HEL1      CL     1  2.89542083396e-01  1.94904354800e-01 
   HEL1     CP1     1  2.80633096214e-01  7.36669217492e-02 
   HEL1     CP2     1  2.80633096214e-01  7.36669217492e-02 
   HEL1     CP3     1  2.80633096214e-01  7.36669217492e-02 
   HEL1    CPH1     1  2.71724109033e-01  1.64724244724e-01 
   HEL1    CPH2     1  2.71724109033e-01  1.64724244724e-01 
   HEL1     CPT     1  2.77069501342e-01  2.31787558044e-01 
   HEL1    CRL1     1  2.80633096214e-01  7.36669217492e-02 
   HEL1    CRL2     1  2.80633096214e-01  7.36669217492e-02 
   HEL1     CT1     1  2.80633096214e-01  7.36669217492e-02 
   HEL1     CT2     1  2.80633096214e-01  7.36669217492e-02 
   HEL1    CT2A     1  2.80633096214e-01  7.36669217492e-02 
   HEL1     CT3     1  2.80633096214e-01  7.36669217492e-02 
   HEL1    CTL1     1  2.80633096214e-01  7.36669217492e-02 
   HEL1    CTL2     1  2.80633096214e-01  7.36669217492e-02 
   HEL1    CTL3     1  2.80633096214e-01  7.36669217492e-02 
   HEL1    CTL5     1  2.80633096214e-01  7.36669217492e-02 
   HEL1      CY     1  2.88651184677e-01  1.99037062197e-01 
   HEL1       N     1  2.76178602624e-01  7.36669217492e-03 
   HEL1     NC2     1  2.76178602624e-01  3.29448489449e-01 
   HEL1     NH1     1  2.49451641079e-01  3.29448489449e-01 
   HEL1     NH2     1  2.76178602624e-01  3.29448489449e-01 
   HEL1     NH3     1  2.76178602624e-01  3.29448489449e-01 
   HEL1     NR1     1  2.76178602624e-01  3.29448489449e-01 
   HEL1     NR2     1  2.76178602624e-01  3.29448489449e-01 
   HEL1     NTL     1  2.76178602624e-01  3.29448489449e-01 
   HEL1      NY     1  2.76178602624e-01  3.29448489449e-01 
   HEL1       O     1  2.36088160307e-01  2.55189702614e-01 
   HEL1     O2L     1  2.62815121851e-01  2.55189702614e-01 
   HEL1      OB     1  2.36088160307e-01  2.55189702614e-01 
   HEL1     OBL     1  2.36088160307e-01  2.55189702614e-01 
   HEL1      OC     1  2.62815121851e-01  2.55189702614e-01 
   HEL1     OH1     1  2.69051412878e-01  2.87300994822e-01 
   HEL1     OHL     1  2.69051412878e-01  2.87300994822e-01 
   HEL1      OS     1  2.69051412878e-01  2.87300994822e-01 
   HEL1     OSL     1  2.58360628261e-01  2.32955260941e-01 
   HEL1    OSLP     1  2.58360628261e-01  2.32955260941e-01 
   HEL1      OT     1  2.68891051109e-01  2.87300994822e-01 
   HEL1     SOD     1  2.37045876429e-01  1.59536090081e-01 
   HEL1      PL     1  3.02905564168e-01  5.63443607258e-01 
   HEL1       S     1  2.89542083396e-01  4.94172734173e-01 
   HEL1      SM     1  2.87314836600e-01  4.54113403986e-01 
   HEL1     CLA     1  3.13596348785e-01  2.85310761101e-01 
   HGA1    HGA1     1  2.38760856462e-01  1.88280000000e-01 
   HGA1    HGA2     1  2.38760856462e-01  1.66047352282e-01 
   HGA1      HL     1  1.81743338501e-01  1.90360505147e-01 
   HGA1     HOL     1  1.39381104453e-01  1.90360505147e-01 
   HGA1      HP     1  2.40382292129e-01  1.53729976257e-01 
   HGA1     HR1     1  1.99561312863e-01  1.90360505147e-01 
   HGA1     HR3     1  2.50164360054e-01  7.83872148759e-02 
   HGA1      HS     1  1.59470870547e-01  2.80671252536e-01 
   HGA1      HT     1  1.39381104453e-01  1.90360505147e-01 
   HGA1       C     1  2.97560171859e-01  2.94370493087e-01 
   HGA1      CA     1  2.96883088833e-01  2.34826417594e-01 
   HGA1     CAI     1  2.96669273141e-01  2.39805623287e-01 
   HGA1      CC     1  2.97560171859e-01  2.34826417594e-01 
   HGA1      CD     1  2.97560171859e-01  2.34826417594e-01 
   HGA1    CEL1     1  3.05578260322e-01  2.31447444056e-01 
   HGA1      CL     1  2.97560171859e-01  2.34826417594e-01 
   HGA1     CP1     1  2.88651184677e-01  8.87560431745e-02 
   HGA1     CP2     1  2.88651184677e-01  8.87560431745e-02 
   HGA1     CP3     1  2.88651184677e-01  8.87560431745e-02 
   HGA1    CPH1     1  2.79742197496e-01  1.98464545952e-01 
   HGA1    CPH2     1  2.79742197496e-01  1.98464545952e-01 
   HGA1     CPT     1  2.85087589805e-01  2.79264370230e-01 
   HGA1    CRL1     1  2.88651184677e-01  8.87560431745e-02 
   HGA1    CRL2     1  2.88651184677e-01  8.87560431745e-02 
   HGA1     CT1     1  2.88651184677e-01  8.87560431745e-02 
   HGA1     CT2     1  2.88651184677e-01  8.87560431745e-02 
   HGA1    CT2A     1  2.88651184677e-01  8.87560431745e-02 
   HGA1     CT3     1  2.88651184677e-01  8.87560431745e-02 
   HGA1    CTL1     1  2.88651184677e-01  8.87560431745e-02 
   HGA1    CTL2     1  2.88651184677e-01  8.87560431745e-02 
   HGA1    CTL3     1  2.88651184677e-01  8.87560431745e-02 
   HGA1    CTL5     1  2.88651184677e-01  8.87560431745e-02 
   HGA1      CY     1  2.96669273141e-01  2.39805623287e-01 
   HGA1       N     1  2.84196691087e-01  8.87560431745e-03 
   HGA1     NC2     1  2.84196691087e-01  3.96929091904e-01 
   HGA1     NH1     1  2.57469729543e-01  3.96929091904e-01 
   HGA1     NH2     1  2.84196691087e-01  3.96929091904e-01 
   HGA1     NH3     1  2.84196691087e-01  3.96929091904e-01 
   HGA1     NR1     1  2.84196691087e-01  3.96929091904e-01 
   HGA1     NR2     1  2.84196691087e-01  3.96929091904e-01 
   HGA1     NTL     1  2.84196691087e-01  3.96929091904e-01 
   HGA1      NY     1  2.84196691087e-01  3.96929091904e-01 
   HGA1       O     1  2.44106248770e-01  3.07459952514e-01 
   HGA1     O2L     1  2.70833210315e-01  3.07459952514e-01 
   HGA1      OB     1  2.44106248770e-01  3.07459952514e-01 
   HGA1     OBL     1  2.44106248770e-01  3.07459952514e-01 
   HGA1      OC     1  2.70833210315e-01  3.07459952514e-01 
   HGA1     OH1     1  2.77069501342e-01  3.46148568381e-01 
   HGA1     OHL     1  2.77069501342e-01  3.46148568381e-01 
   HGA1      OS     1  2.77069501342e-01  3.46148568381e-01 
   HGA1     OSL     1  2.66378716724e-01  2.80671252536e-01 
   HGA1    OSLP     1  2.66378716724e-01  2.80671252536e-01 
   HGA1      OT     1  2.76909139572e-01  3.46148568381e-01 
   HGA1     SOD     1  2.45063964892e-01  1.92213706816e-01 
   HGA1      PL     1  3.10923652631e-01  6.78853194144e-01 
   HGA1       S     1  2.97560171859e-01  5.95393637857e-01 
   HGA1      SM     1  2.95332925064e-01  5.47128995393e-01 
   HGA1     CLA     1  3.21614437249e-01  3.43750677090e-01 
   HGA2    HGA2     1  2.38760856462e-01  1.46440000000e-01 
   HGA2      HL     1  1.81743338501e-01  1.67882185356e-01 
   HGA2     HOL     1  1.39381104453e-01  1.67882185356e-01 
   HGA2      HP     1  2.40382292129e-01  1.35577095411e-01 
   HGA2     HR1     1  1.99561312863e-01  1.67882185356e-01 
   HGA2     HR3     1  2.50164360054e-01  6.91310255095e-02 
   HGA2      HS     1  1.59470870547e-01  2.47528778125e-01 
   HGA2      HT     1  1.39381104453e-01  1.67882185356e-01 
   HGA2       C     1  2.97560171859e-01  2.59610372674e-01 
   HGA2      CA     1  2.96883088833e-01  2.07097434074e-01 
   HGA2     CAI     1  2.96669273141e-01  2.11488680737e-01 
   HGA2      CC     1  2.97560171859e-01  2.07097434074e-01 
   HGA2      CD     1  2.97560171859e-01  2.07097434074e-01 
   HGA2    CEL1     1  3.05578260322e-01  2.04117459518e-01 
   HGA2      CL     1  2.97560171859e-01  2.07097434074e-01 
   HGA2     CP1     1  2.88651184677e-01  7.82754725313e-02 
   HGA2     CP2     1  2.88651184677e-01  7.82754725313e-02 
   HGA2     CP3     1  2.88651184677e-01  7.82754725313e-02 
   HGA2    CPH1     1  2.79742197496e-01  1.75029277551e-01 
   HGA2    CPH2     1  2.79742197496e-01  1.75029277551e-01 
   HGA2     CPT     1  2.85087589805e-01  2.46288024557e-01 
   HGA2    CRL1     1  2.88651184677e-01  7.82754725313e-02 
   HGA2    CRL2     1  2.88651184677e-01  7.82754725313e-02 
   HGA2     CT1     1  2.88651184677e-01  7.82754725313e-02 
   HGA2     CT2     1  2.88651184677e-01  7.82754725313e-02 
   HGA2    CT2A     1  2.88651184677e-01  7.82754725313e-02 
   HGA2     CT3     1  2.88651184677e-01  7.82754725313e-02 
   HGA2    CTL1     1  2.88651184677e-01  7.82754725313e-02 
   HGA2    CTL2     1  2.88651184677e-01  7.82754725313e-02 
   HGA2    CTL3     1  2.88651184677e-01  7.82754725313e-02 
   HGA2    CTL5     1  2.88651184677e-01  7.82754725313e-02 
   HGA2      CY     1  2.96669273141e-01  2.11488680737e-01 
   HGA2       N     1  2.84196691087e-01  7.82754725313e-03 
   HGA2     NC2     1  2.84196691087e-01  3.50058555102e-01 
   HGA2     NH1     1  2.57469729543e-01  3.50058555102e-01 
   HGA2     NH2     1  2.84196691087e-01  3.50058555102e-01 
   HGA2     NH3     1  2.84196691087e-01  3.50058555102e-01 
   HGA2     NR1     1  2.84196691087e-01  3.50058555102e-01 
   HGA2     NR2     1  2.84196691087e-01  3.50058555102e-01 
   HGA2     NTL     1  2.84196691087e-01  3.50058555102e-01 
   HGA2      NY     1  2.84196691087e-01  3.50058555102e-01 
   HGA2       O     1  2.44106248770e-01  2.71154190821e-01 
   HGA2     O2L     1  2.70833210315e-01  2.71154190821e-01 
   HGA2      OB     1  2.44106248770e-01  2.71154190821e-01 
   HGA2     OBL     1  2.44106248770e-01  2.71154190821e-01 
   HGA2      OC     1  2.70833210315e-01  2.71154190821e-01 
   HGA2     OH1     1  2.77069501342e-01  3.05274342872e-01 
   HGA2     OHL     1  2.77069501342e-01  3.05274342872e-01 
   HGA2      OS     1  2.77069501342e-01  3.05274342872e-01 
   HGA2     OSL     1  2.66378716724e-01  2.47528778125e-01 
   HGA2    OSLP     1  2.66378716724e-01  2.47528778125e-01 
   HGA2      OT     1  2.76909139572e-01  3.05274342872e-01 
   HGA2     SOD     1  2.45063964892e-01  1.69516555604e-01 
   HGA2      PL     1  3.10923652631e-01  5.98692242809e-01 
   HGA2       S     1  2.97560171859e-01  5.25087832653e-01 
   HGA2      SM     1  2.95332925064e-01  4.82522418961e-01 
   HGA2     CLA     1  3.21614437249e-01  3.03159601530e-01 
     HL      HL     1  1.24725820540e-01  1.92464000000e-01 
     HL     HOL     1  8.23635864921e-02  1.92464000000e-01 
     HL      HP     1  1.83364774168e-01  1.55428701597e-01 
     HL     HR1     1  1.42543794902e-01  1.92464000000e-01 
     HL     HR3     1  1.93146842093e-01  7.92533982413e-02 
     HL      HS     1  1.02453352586e-01  2.83772686494e-01 
     HL      HT     1  8.23635864921e-02  1.92464000000e-01 
     HL       C     1  2.40542653898e-01  2.97623304464e-01 
     HL      CA     1  2.39865570872e-01  2.37421263412e-01 
     HL     CAI     1  2.39651755180e-01  2.42455489622e-01 
     HL      CC     1  2.40542653898e-01  2.37421263412e-01 
     HL      CD     1  2.40542653898e-01  2.37421263412e-01 
     HL    CEL1     1  2.48560742361e-01  2.34004952016e-01 
     HL      CL     1  2.40542653898e-01  2.37421263412e-01 
     HL     CP1     1  2.31633666716e-01  8.97368027066e-02 
     HL     CP2     1  2.31633666716e-01  8.97368027066e-02 
     HL     CP3     1  2.31633666716e-01  8.97368027066e-02 
     HL    CPH1     1  2.22724679535e-01  2.00657590935e-01 
     HL    CPH2     1  2.22724679535e-01  2.00657590935e-01 
     HL     CPT     1  2.28070071844e-01  2.82350258055e-01 
     HL    CRL1     1  2.31633666716e-01  8.97368027066e-02 
     HL    CRL2     1  2.31633666716e-01  8.97368027066e-02 
     HL     CT1     1  2.31633666716e-01  8.97368027066e-02 
     HL     CT2     1  2.31633666716e-01  8.97368027066e-02 
     HL    CT2A     1  2.31633666716e-01  8.97368027066e-02 
     HL     CT3     1  2.31633666716e-01  8.97368027066e-02 
     HL    CTL1     1  2.31633666716e-01  8.97368027066e-02 
     HL    CTL2     1  2.31633666716e-01  8.97368027066e-02 
     HL    CTL3     1  2.31633666716e-01  8.97368027066e-02 
     HL    CTL5     1  2.31633666716e-01  8.97368027066e-02 
     HL      CY     1  2.39651755180e-01  2.42455489622e-01 
     HL       N     1  2.27179173126e-01  8.97368027066e-03 
     HL     NC2     1  2.27179173126e-01  4.01315181871e-01 
     HL     NH1     1  2.00452211582e-01  4.01315181871e-01 
     HL     NH2     1  2.27179173126e-01  4.01315181871e-01 
     HL     NH3     1  2.27179173126e-01  4.01315181871e-01 
     HL     NR1     1  2.27179173126e-01  4.01315181871e-01 
     HL     NR2     1  2.27179173126e-01  4.01315181871e-01 
     HL     NTL     1  2.27179173126e-01  4.01315181871e-01 
     HL      NY     1  2.27179173126e-01  4.01315181871e-01 
     HL       O     1  1.87088730809e-01  3.10857403193e-01 
     HL     O2L     1  2.13815692354e-01  3.10857403193e-01 
     HL      OB     1  1.87088730809e-01  3.10857403193e-01 
     HL     OBL     1  1.87088730809e-01  3.10857403193e-01 
     HL      OC     1  2.13815692354e-01  3.10857403193e-01 
     HL     OH1     1  2.20051983381e-01  3.49973530556e-01 
     HL     OHL     1  2.20051983381e-01  3.49973530556e-01 
     HL      OS     1  2.20051983381e-01  3.49973530556e-01 
     HL     OSL     1  2.09361198763e-01  2.83772686494e-01 
     HL    OSLP     1  2.09361198763e-01  2.83772686494e-01 
     HL      OT     1  2.19891621611e-01  3.49973530556e-01 
     HL     SOD     1  1.88046446931e-01  1.94337679657e-01 
     HL      PL     1  2.53906134670e-01  6.86354562132e-01 
     HL       S     1  2.40542653898e-01  6.01972772806e-01 
     HL      SM     1  2.38315407103e-01  5.53174803186e-01 
     HL     CLA     1  2.64596919288e-01  3.47549142424e-01 
    HOL     HOL     1  4.00013524445e-02  1.92464000000e-01 
    HOL      HP     1  1.41002540120e-01  1.55428701597e-01 
    HOL     HR1     1  1.00181560855e-01  1.92464000000e-01 
    HOL     HR3     1  1.50784608045e-01  7.92533982413e-02 
    HOL      HS     1  6.00911185386e-02  2.83772686494e-01 
    HOL      HT     1  4.00013524445e-02  1.92464000000e-01 
    HOL       C     1  1.98180419850e-01  2.97623304464e-01 
    HOL      CA     1  1.97503336825e-01  2.37421263412e-01 
    HOL     CAI     1  1.97289521132e-01  2.42455489622e-01 
    HOL      CC     1  1.98180419850e-01  2.37421263412e-01 
    HOL      CD     1  1.98180419850e-01  2.37421263412e-01 
    HOL    CEL1     1  2.06198508314e-01  2.34004952016e-01 
    HOL      CL     1  1.98180419850e-01  2.37421263412e-01 
    HOL     CP1     1  1.89271432669e-01  8.97368027066e-02 
    HOL     CP2     1  1.89271432669e-01  8.97368027066e-02 
    HOL     CP3     1  1.89271432669e-01  8.97368027066e-02 
    HOL    CPH1     1  1.80362445488e-01  2.00657590935e-01 
    HOL    CPH2     1  1.80362445488e-01  2.00657590935e-01 
    HOL     CPT     1  1.85707837796e-01  2.82350258055e-01 
    HOL    CRL1     1  1.89271432669e-01  8.97368027066e-02 
    HOL    CRL2     1  1.89271432669e-01  8.97368027066e-02 
    HOL     CT1     1  1.89271432669e-01  8.97368027066e-02 
    HOL     CT2     1  1.89271432669e-01  8.97368027066e-02 
    HOL    CT2A     1  1.89271432669e-01  8.97368027066e-02 
    HOL     CT3     1  1.89271432669e-01  8.97368027066e-02 
    HOL    CTL1     1  1.89271432669e-01  8.97368027066e-02 
    HOL    CTL2     1  1.89271432669e-01  8.97368027066e-02 
    HOL    CTL3     1  1.89271432669e-01  8.97368027066e-02 
    HOL    CTL5     1  1.89271432669e-01  8.97368027066e-02 
    HOL      CY     1  1.97289521132e-01  2.42455489622e-01 
    HOL       N     1  1.84816939078e-01  8.97368027066e-03 
    HOL     NC2     1  1.84816939078e-01  4.01315181871e-01 
    HOL     NH1     1  1.58089977534e-01  4.01315181871e-01 
    HOL     NH2     1  1.84816939078e-01  4.01315181871e-01 
    HOL     NH3     1  1.84816939078e-01  4.01315181871e-01 
    HOL     NR1     1  1.84816939078e-01  4.01315181871e-01 
    HOL     NR2     1  1.84816939078e-01  4.01315181871e-01 
    HOL     NTL     1  1.84816939078e-01  4.01315181871e-01 
    HOL      NY     1  1.84816939078e-01  4.01315181871e-01 
    HOL       O     1  1.44726496762e-01  3.10857403193e-01 
    HOL     O2L     1  1.71453458306e-01  3.10857403193e-01 
    HOL      OB     1  1.44726496762e-01  3.10857403193e-01 
    HOL     OBL     1  1.44726496762e-01  3.10857403193e-01 
    HOL      OC     1  1.71453458306e-01  3.10857403193e-01 
    HOL     OH1     1  1.77689749333e-01  3.49973530556e-01 
    HOL     OHL     1  1.77689749333e-01  3.49973530556e-01 
    HOL      OS     1  1.77689749333e-01  3.49973530556e-01 
    HOL     OSL     1  1.66998964715e-01  2.83772686494e-01 
    HOL    OSLP     1  1.66998964715e-01  2.83772686494e-01 
    HOL      OT     1  1.77529387564e-01  3.49973530556e-01 
    HOL     SOD     1  1.45684212884e-01  1.94337679657e-01 
    HOL      PL     1  2.11543900622e-01  6.86354562132e-01 
    HOL       S     1  1.98180419850e-01  6.01972772806e-01 
    HOL      SM     1  1.95953173055e-01  5.53174803186e-01 
    HOL     CLA     1  2.22234685240e-01  3.47549142424e-01 
     HP      HP     1  2.42003727796e-01  1.25520000000e-01 
     HP     HR1     1  2.01182748530e-01  1.55428701597e-01 
     HP     HR3     1  2.51785795721e-01  6.40028929346e-02 
     HP      HS     1  1.61092306214e-01  2.29167118060e-01 
     HP      HT     1  1.41002540120e-01  1.55428701597e-01 
     HP       C     1  2.99181607526e-01  2.40352501131e-01 
     HP      CA     1  2.98504524500e-01  1.91734967077e-01 
     HP     CAI     1  2.98290708808e-01  1.95800471501e-01 
     HP      CC     1  2.99181607526e-01  1.91734967077e-01 
     HP      CD     1  2.99181607526e-01  1.91734967077e-01 
     HP    CEL1     1  3.07199695989e-01  1.88976046736e-01 
     HP      CL     1  2.99181607526e-01  1.91734967077e-01 
     HP     CP1     1  2.90272620344e-01  7.24690057887e-02 
     HP     CP2     1  2.90272620344e-01  7.24690057887e-02 
     HP     CP3     1  2.90272620344e-01  7.24690057887e-02 
     HP    CPH1     1  2.81363633163e-01  1.62045623205e-01 
     HP    CPH2     1  2.81363633163e-01  1.62045623205e-01 
     HP     CPT     1  2.86709025472e-01  2.28018403468e-01 
     HP    CRL1     1  2.90272620344e-01  7.24690057887e-02 
     HP    CRL2     1  2.90272620344e-01  7.24690057887e-02 
     HP     CT1     1  2.90272620344e-01  7.24690057887e-02 
     HP     CT2     1  2.90272620344e-01  7.24690057887e-02 
     HP    CT2A     1  2.90272620344e-01  7.24690057887e-02 
     HP     CT3     1  2.90272620344e-01  7.24690057887e-02 
     HP    CTL1     1  2.90272620344e-01  7.24690057887e-02 
     HP    CTL2     1  2.90272620344e-01  7.24690057887e-02 
     HP    CTL3     1  2.90272620344e-01  7.24690057887e-02 
     HP    CTL5     1  2.90272620344e-01  7.24690057887e-02 
     HP      CY     1  2.98290708808e-01  1.95800471501e-01 
     HP       N     1  2.85818126754e-01  7.24690057887e-03 
     HP     NC2     1  2.85818126754e-01  3.24091246411e-01 
     HP     NH1     1  2.59091165210e-01  3.24091246411e-01 
     HP     NH2     1  2.85818126754e-01  3.24091246411e-01 
     HP     NH3     1  2.85818126754e-01  3.24091246411e-01 
     HP     NR1     1  2.85818126754e-01  3.24091246411e-01 
     HP     NR2     1  2.85818126754e-01  3.24091246411e-01 
     HP     NTL     1  2.85818126754e-01  3.24091246411e-01 
     HP      NY     1  2.85818126754e-01  3.24091246411e-01 
     HP       O     1  2.45727684437e-01  2.51040000000e-01 
     HP     O2L     1  2.72454645982e-01  2.51040000000e-01 
     HP      OB     1  2.45727684437e-01  2.51040000000e-01 
     HP     OBL     1  2.45727684437e-01  2.51040000000e-01 
     HP      OC     1  2.72454645982e-01  2.51040000000e-01 
     HP     OH1     1  2.78690937009e-01  2.82629122576e-01 
     HP     OHL     1  2.78690937009e-01  2.82629122576e-01 
     HP      OS     1  2.78690937009e-01  2.82629122576e-01 
     HP     OSL     1  2.68000152391e-01  2.29167118060e-01 
     HP    OSLP     1  2.68000152391e-01  2.29167118060e-01 
     HP      OT     1  2.78530575239e-01  2.82629122576e-01 
     HP     SOD     1  2.46685400559e-01  1.56941834423e-01 
     HP      PL     1  3.12545088298e-01  5.54281311971e-01 
     HP       S     1  2.99181607526e-01  4.86136869616e-01 
     HP      SM     1  2.96954360731e-01  4.46728954065e-01 
     HP     CLA     1  3.23235872916e-01  2.80671252536e-01 
    HR1     HR1     1  1.60361769265e-01  1.92464000000e-01 
    HR1     HR3     1  2.10964816456e-01  7.92533982413e-02 
    HR1      HS     1  1.20271326949e-01  2.83772686494e-01 
    HR1      HT     1  1.00181560855e-01  1.92464000000e-01 
    HR1       C     1  2.58360628261e-01  2.97623304464e-01 
    HR1      CA     1  2.57683545235e-01  2.37421263412e-01 
    HR1     CAI     1  2.57469729543e-01  2.42455489622e-01 
    HR1      CC     1  2.58360628261e-01  2.37421263412e-01 
    HR1      CD     1  2.58360628261e-01  2.37421263412e-01 
    HR1    CEL1     1  2.66378716724e-01  2.34004952016e-01 
    HR1      CL     1  2.58360628261e-01  2.37421263412e-01 
    HR1     CP1     1  2.49451641079e-01  8.97368027066e-02 
    HR1     CP2     1  2.49451641079e-01  8.97368027066e-02 
    HR1     CP3     1  2.49451641079e-01  8.97368027066e-02 
    HR1    CPH1     1  2.40542653898e-01  2.00657590935e-01 
    HR1    CPH2     1  2.40542653898e-01  2.00657590935e-01 
    HR1     CPT     1  2.45888046207e-01  2.82350258055e-01 
    HR1    CRL1     1  2.49451641079e-01  8.97368027066e-02 
    HR1    CRL2     1  2.49451641079e-01  8.97368027066e-02 
    HR1     CT1     1  2.49451641079e-01  8.97368027066e-02 
    HR1     CT2     1  2.49451641079e-01  8.97368027066e-02 
    HR1    CT2A     1  2.49451641079e-01  8.97368027066e-02 
    HR1     CT3     1  2.49451641079e-01  8.97368027066e-02 
    HR1    CTL1     1  2.49451641079e-01  8.97368027066e-02 
    HR1    CTL2     1  2.49451641079e-01  8.97368027066e-02 
    HR1    CTL3     1  2.49451641079e-01  8.97368027066e-02 
    HR1    CTL5     1  2.49451641079e-01  8.97368027066e-02 
    HR1      CY     1  2.57469729543e-01  2.42455489622e-01 
    HR1       N     1  2.44997147489e-01  8.97368027066e-03 
    HR1     NC2     1  2.44997147489e-01  4.01315181871e-01 
    HR1     NH1     1  2.18270185944e-01  4.01315181871e-01 
    HR1     NH2     1  2.44997147489e-01  4.01315181871e-01 
    HR1     NH3     1  2.44997147489e-01  4.01315181871e-01 
    HR1     NR1     1  2.44997147489e-01  4.01315181871e-01 
    HR1     NR2     1  2.44997147489e-01  4.01315181871e-01 
    HR1     NTL     1  2.44997147489e-01  4.01315181871e-01 
    HR1      NY     1  2.44997147489e-01  4.01315181871e-01 
    HR1       O     1  2.04906705172e-01  3.10857403193e-01 
    HR1     O2L     1  2.31633666716e-01  3.10857403193e-01 
    HR1      OB     1  2.04906705172e-01  3.10857403193e-01 
    HR1     OBL     1  2.04906705172e-01  3.10857403193e-01 
    HR1      OC     1  2.31633666716e-01  3.10857403193e-01 
    HR1     OH1     1  2.37869957743e-01  3.49973530556e-01 
    HR1     OHL     1  2.37869957743e-01  3.49973530556e-01 
    HR1      OS     1  2.37869957743e-01  3.49973530556e-01 
    HR1     OSL     1  2.27179173126e-01  2.83772686494e-01 
    HR1    OSLP     1  2.27179173126e-01  2.83772686494e-01 
    HR1      OT     1  2.37709595974e-01  3.49973530556e-01 
    HR1     SOD     1  2.05864421294e-01  1.94337679657e-01 
    HR1      PL     1  2.71724109033e-01  6.86354562132e-01 
    HR1       S     1  2.58360628261e-01  6.01972772806e-01 
    HR1      SM     1  2.56133381465e-01  5.53174803186e-01 
    HR1     CLA     1  2.82414893650e-01  3.47549142424e-01 
    HR3     HR3     1  2.61567863646e-01  3.26352000000e-02 
    HR3      HS     1  1.70874374139e-01  1.16852760686e-01 
    HR3      HT     1  1.50784608045e-01  7.92533982413e-02 
    HR3       C     1  3.08963675451e-01  1.22556209341e-01 
    HR3      CA     1  3.08286592425e-01  9.77660338563e-02 
    HR3     CAI     1  3.08072776733e-01  9.98390424954e-02 
    HR3      CC     1  3.08963675451e-01  9.77660338563e-02 
    HR3      CD     1  3.08963675451e-01  9.77660338563e-02 
    HR3    CEL1     1  3.16981763914e-01  9.63592549909e-02 
    HR3      CL     1  3.08963675451e-01  9.77660338563e-02 
    HR3     CP1     1  3.00054688270e-01  3.69520874647e-02 
    HR3     CP2     1  3.00054688270e-01  3.69520874647e-02 
    HR3     CP3     1  3.00054688270e-01  3.69520874647e-02 
    HR3    CPH1     1  2.91145701088e-01  8.26273794816e-02 
    HR3    CPH2     1  2.91145701088e-01  8.26273794816e-02 
    HR3     CPT     1  2.96491093397e-01  1.16267028874e-01 
    HR3    CRL1     1  3.00054688270e-01  3.69520874647e-02 
    HR3    CRL2     1  3.00054688270e-01  3.69520874647e-02 
    HR3     CT1     1  3.00054688270e-01  3.69520874647e-02 
    HR3     CT2     1  3.00054688270e-01  3.69520874647e-02 
    HR3    CT2A     1  3.00054688270e-01  3.69520874647e-02 
    HR3     CT3     1  3.00054688270e-01  3.69520874647e-02 
    HR3    CTL1     1  3.00054688270e-01  3.69520874647e-02 
    HR3    CTL2     1  3.00054688270e-01  3.69520874647e-02 
    HR3    CTL3     1  3.00054688270e-01  3.69520874647e-02 
    HR3    CTL5     1  3.00054688270e-01  3.69520874647e-02 
    HR3      CY     1  3.08072776733e-01  9.98390424954e-02 
    HR3       N     1  2.95600194679e-01  3.69520874647e-03 
    HR3     NC2     1  2.95600194679e-01  1.65254758963e-01 
    HR3     NH1     1  2.68873233135e-01  1.65254758963e-01 
    HR3     NH2     1  2.95600194679e-01  1.65254758963e-01 
    HR3     NH3     1  2.95600194679e-01  1.65254758963e-01 
    HR3     NR1     1  2.95600194679e-01  1.65254758963e-01 
    HR3     NR2     1  2.95600194679e-01  1.65254758963e-01 
    HR3     NTL     1  2.95600194679e-01  1.65254758963e-01 
    HR3      NY     1  2.95600194679e-01  1.65254758963e-01 
    HR3       O     1  2.55509752363e-01  1.28005785869e-01 
    HR3     O2L     1  2.82236713907e-01  1.28005785869e-01 
    HR3      OB     1  2.55509752363e-01  1.28005785869e-01 
    HR3     OBL     1  2.55509752363e-01  1.28005785869e-01 
    HR3      OC     1  2.82236713907e-01  1.28005785869e-01 
    HR3     OH1     1  2.88473004934e-01  1.44113141112e-01 
    HR3     OHL     1  2.88473004934e-01  1.44113141112e-01 
    HR3      OS     1  2.88473004934e-01  1.44113141112e-01 
    HR3     OSL     1  2.77782220316e-01  1.16852760686e-01 
    HR3    OSLP     1  2.77782220316e-01  1.16852760686e-01 
    HR3      OT     1  2.88312643165e-01  1.44113141112e-01 
    HR3     SOD     1  2.56467468485e-01  8.00249476221e-02 
    HR3      PL     1  3.22327156223e-01  2.82629122576e-01 
    HR3       S     1  3.08963675451e-01  2.47882138445e-01 
    HR3      SM     1  3.06736428656e-01  2.27787965406e-01 
    HR3     CLA     1  3.33017940841e-01  1.43114819358e-01 
     HS      HS     1  8.01808846326e-02  4.18400000000e-01 
     HS      HT     1  6.00911185386e-02  2.83772686494e-01 
     HS       C     1  2.18270185944e-01  4.38821622074e-01 
     HS      CA     1  2.17593102919e-01  3.50058555102e-01 
     HS     CAI     1  2.17379287226e-01  3.57481116704e-01 
     HS      CC     1  2.18270185944e-01  3.50058555102e-01 
     HS      CD     1  2.18270185944e-01  3.50058555102e-01 
     HS    CEL1     1  2.26288274408e-01  3.45021478752e-01 
     HS      CL     1  2.18270185944e-01  3.50058555102e-01 
     HS     CP1     1  2.09361198763e-01  1.32309697301e-01 
     HS     CP2     1  2.09361198763e-01  1.32309697301e-01 
     HS     CP3     1  2.09361198763e-01  1.32309697301e-01 
     HS    CPH1     1  2.00452211582e-01  2.95853477248e-01 
     HS    CPH2     1  2.00452211582e-01  2.95853477248e-01 
     HS     CPT     1  2.05797603890e-01  4.16302743685e-01 
     HS    CRL1     1  2.09361198763e-01  1.32309697301e-01 
     HS    CRL2     1  2.09361198763e-01  1.32309697301e-01 
     HS     CT1     1  2.09361198763e-01  1.32309697301e-01 
     HS     CT2     1  2.09361198763e-01  1.32309697301e-01 
     HS    CT2A     1  2.09361198763e-01  1.32309697301e-01 
     HS     CT3     1  2.09361198763e-01  1.32309697301e-01 
     HS    CTL1     1  2.09361198763e-01  1.32309697301e-01 
     HS    CTL2     1  2.09361198763e-01  1.32309697301e-01 
     HS    CTL3     1  2.09361198763e-01  1.32309697301e-01 
     HS    CTL5     1  2.09361198763e-01  1.32309697301e-01 
     HS      CY     1  2.17379287226e-01  3.57481116704e-01 
     HS       N     1  2.04906705172e-01  1.32309697301e-02 
     HS     NC2     1  2.04906705172e-01  5.91706954497e-01 
     HS     NH1     1  1.78179743628e-01  5.91706954497e-01 
     HS     NH2     1  2.04906705172e-01  5.91706954497e-01 
     HS     NH3     1  2.04906705172e-01  5.91706954497e-01 
     HS     NR1     1  2.04906705172e-01  5.91706954497e-01 
     HS     NR2     1  2.04906705172e-01  5.91706954497e-01 
     HS     NTL     1  2.04906705172e-01  5.91706954497e-01 
     HS      NY     1  2.04906705172e-01  5.91706954497e-01 
     HS       O     1  1.64816262856e-01  4.58334236120e-01 
     HS     O2L     1  1.91543224400e-01  4.58334236120e-01 
     HS      OB     1  1.64816262856e-01  4.58334236120e-01 
     HS     OBL     1  1.64816262856e-01  4.58334236120e-01 
     HS      OC     1  1.91543224400e-01  4.58334236120e-01 
     HS     OH1     1  1.97779515427e-01  5.16007819476e-01 
     HS     OHL     1  1.97779515427e-01  5.16007819476e-01 
     HS      OS     1  1.97779515427e-01  5.16007819476e-01 
     HS     OSL     1  1.87088730809e-01  4.18400000000e-01 
     HS    OSLP     1  1.87088730809e-01  4.18400000000e-01 
     HS      OT     1  1.97619153658e-01  5.16007819476e-01 
     HS     SOD     1  1.65773978978e-01  2.86535276432e-01 
     HS      PL     1  2.31633666716e-01  1.01197459257e+00 
     HS       S     1  2.18270185944e-01  8.87560431745e-01 
     HS      SM     1  2.16042939149e-01  8.15611750774e-01 
     HS     CLA     1  2.42324451334e-01  5.12433254190e-01 
     HT      HT     1  4.00013524445e-02  1.92464000000e-01 
     HT       C     1  1.98180419850e-01  2.97623304464e-01 
     HT      CA     1  1.97503336825e-01  2.37421263412e-01 
     HT     CAI     1  1.97289521132e-01  2.42455489622e-01 
     HT      CC     1  1.98180419850e-01  2.37421263412e-01 
     HT      CD     1  1.98180419850e-01  2.37421263412e-01 
     HT    CEL1     1  2.06198508314e-01  2.34004952016e-01 
     HT      CL     1  1.98180419850e-01  2.37421263412e-01 
     HT     CP1     1  1.89271432669e-01  8.97368027066e-02 
     HT     CP2     1  1.89271432669e-01  8.97368027066e-02 
     HT     CP3     1  1.89271432669e-01  8.97368027066e-02 
     HT    CPH1     1  1.80362445488e-01  2.00657590935e-01 
     HT    CPH2     1  1.80362445488e-01  2.00657590935e-01 
     HT     CPT     1  1.85707837796e-01  2.82350258055e-01 
     HT    CRL1     1  1.89271432669e-01  8.97368027066e-02 
     HT    CRL2     1  1.89271432669e-01  8.97368027066e-02 
     HT     CT1     1  1.89271432669e-01  8.97368027066e-02 
     HT     CT2     1  1.89271432669e-01  8.97368027066e-02 
     HT    CT2A     1  1.89271432669e-01  8.97368027066e-02 
     HT     CT3     1  1.89271432669e-01  8.97368027066e-02 
     HT    CTL1     1  1.89271432669e-01  8.97368027066e-02 
     HT    CTL2     1  1.89271432669e-01  8.97368027066e-02 
     HT    CTL3     1  1.89271432669e-01  8.97368027066e-02 
     HT    CTL5     1  1.89271432669e-01  8.97368027066e-02 
     HT      CY     1  1.97289521132e-01  2.42455489622e-01 
     HT       N     1  1.84816939078e-01  8.97368027066e-03 
     HT     NC2     1  1.84816939078e-01  4.01315181871e-01 
     HT     NH1     1  1.58089977534e-01  4.01315181871e-01 
     HT     NH2     1  1.84816939078e-01  4.01315181871e-01 
     HT     NH3     1  1.84816939078e-01  4.01315181871e-01 
     HT     NR1     1  1.84816939078e-01  4.01315181871e-01 
     HT     NR2     1  1.84816939078e-01  4.01315181871e-01 
     HT     NTL     1  1.84816939078e-01  4.01315181871e-01 
     HT      NY     1  1.84816939078e-01  4.01315181871e-01 
     HT       O     1  1.44726496762e-01  3.10857403193e-01 
     HT     O2L     1  1.71453458306e-01  3.10857403193e-01 
     HT      OB     1  1.44726496762e-01  3.10857403193e-01 
     HT     OBL     1  1.44726496762e-01  3.10857403193e-01 
     HT      OC     1  1.71453458306e-01  3.10857403193e-01 
     HT     OH1     1  1.77689749333e-01  3.49973530556e-01 
     HT     OHL     1  1.77689749333e-01  3.49973530556e-01 
     HT      OS     1  1.77689749333e-01  3.49973530556e-01 
     HT     OSL     1  1.66998964715e-01  2.83772686494e-01 
     HT    OSLP     1  1.66998964715e-01  2.83772686494e-01 
     HT      OT     1  1.77529387564e-01  3.49973530556e-01 
     HT     SOD     1  1.45684212884e-01  1.94337679657e-01 
     HT      PL     1  2.11543900622e-01  6.86354562132e-01 
     HT       S     1  1.98180419850e-01  6.01972772806e-01 
     HT      SM     1  1.95953173055e-01  5.53174803186e-01 
     HT     CLA     1  2.22234685240e-01  3.47549142424e-01 
      C       C     1  3.56359487256e-01  4.60240000000e-01 
      C      CA     1  3.55682404230e-01  3.67144509968e-01 
      C     CAI     1  3.55468588538e-01  3.74929358253e-01 
      C      CC     1  3.56359487256e-01  3.67144509968e-01 
      C      CD     1  3.56359487256e-01  3.67144509968e-01 
      C    CEL1     1  3.64377575719e-01  3.61861579724e-01 
      C      CL     1  3.56359487256e-01  3.67144509968e-01 
      C     CP1     1  3.47450500075e-01  1.38767581228e-01 
      C     CP2     1  3.47450500075e-01  1.38767581228e-01 
      C     CP3     1  3.47450500075e-01  1.38767581228e-01 
      C    CPH1     1  3.38541512893e-01  3.10293744700e-01 
      C    CPH2     1  3.38541512893e-01  3.10293744700e-01 
      C     CPT     1  3.43886905202e-01  4.36622001095e-01 
      C    CRL1     1  3.47450500075e-01  1.38767581228e-01 
      C    CRL2     1  3.47450500075e-01  1.38767581228e-01 
      C     CT1     1  3.47450500075e-01  1.38767581228e-01 
      C     CT2     1  3.47450500075e-01  1.38767581228e-01 
      C    CT2A     1  3.47450500075e-01  1.38767581228e-01 
      C     CT3     1  3.47450500075e-01  1.38767581228e-01 
      C    CTL1     1  3.47450500075e-01  1.38767581228e-01 
      C    CTL2     1  3.47450500075e-01  1.38767581228e-01 
      C    CTL3     1  3.47450500075e-01  1.38767581228e-01 
      C    CTL5     1  3.47450500075e-01  1.38767581228e-01 
      C      CY     1  3.55468588538e-01  3.74929358253e-01 
      C       N     1  3.42996006484e-01  1.38767581228e-02 
      C     NC2     1  3.42996006484e-01  6.20587489400e-01 
      C     NH1     1  3.16269044940e-01  6.20587489400e-01 
      C     NH2     1  3.42996006484e-01  6.20587489400e-01 
      C     NH3     1  3.42996006484e-01  6.20587489400e-01 
      C     NR1     1  3.42996006484e-01  6.20587489400e-01 
      C     NR2     1  3.42996006484e-01  6.20587489400e-01 
      C     NTL     1  3.42996006484e-01  6.20587489400e-01 
      C      NY     1  3.42996006484e-01  6.20587489400e-01 
      C       O     1  3.02905564168e-01  4.80705002262e-01 
      C     O2L     1  3.29632525712e-01  4.80705002262e-01 
      C      OB     1  3.02905564168e-01  4.80705002262e-01 
      C     OBL     1  3.02905564168e-01  4.80705002262e-01 
      C      OC     1  3.29632525712e-01  4.80705002262e-01 
      C     OH1     1  3.35868816739e-01  5.41193566791e-01 
      C     OHL     1  3.35868816739e-01  5.41193566791e-01 
      C      OS     1  3.35868816739e-01  5.41193566791e-01 
      C     OSL     1  3.25178032121e-01  4.38821622074e-01 
      C    OSLP     1  3.25178032121e-01  4.38821622074e-01 
      C      OT     1  3.35708454970e-01  5.41193566791e-01 
      C     SOD     1  3.03863280290e-01  3.00520733235e-01 
      C      PL     1  3.69722968028e-01  1.06136790681e+00 
      C       S     1  3.56359487256e-01  9.30881234100e-01 
      C      SM     1  3.54132240461e-01  8.55420820883e-01 
      C     CLA     1  3.80413752646e-01  5.37444531091e-01 
     CA      CA     1  3.55005321205e-01  2.92880000000e-01 
     CA     CAI     1  3.54791505512e-01  2.99090160587e-01 
     CA      CC     1  3.55682404230e-01  2.92880000000e-01 
     CA      CD     1  3.55682404230e-01  2.92880000000e-01 
     CA    CEL1     1  3.63700492694e-01  2.88665679567e-01 
     CA      CL     1  3.55682404230e-01  2.92880000000e-01 
     CA     CP1     1  3.46773417049e-01  1.10698234855e-01 
     CA     CP2     1  3.46773417049e-01  1.10698234855e-01 
     CA     CP3     1  3.46773417049e-01  1.10698234855e-01 
     CA    CPH1     1  3.37864429868e-01  2.47528778125e-01 
     CA    CPH2     1  3.37864429868e-01  2.47528778125e-01 
     CA     CPT     1  3.43209822176e-01  3.48303864578e-01 
     CA    CRL1     1  3.46773417049e-01  1.10698234855e-01 
     CA    CRL2     1  3.46773417049e-01  1.10698234855e-01 
     CA     CT1     1  3.46773417049e-01  1.10698234855e-01 
     CA     CT2     1  3.46773417049e-01  1.10698234855e-01 
     CA    CT2A     1  3.46773417049e-01  1.10698234855e-01 
     CA     CT3     1  3.46773417049e-01  1.10698234855e-01 
     CA    CTL1     1  3.46773417049e-01  1.10698234855e-01 
     CA    CTL2     1  3.46773417049e-01  1.10698234855e-01 
     CA    CTL3     1  3.46773417049e-01  1.10698234855e-01 
     CA    CTL5     1  3.46773417049e-01  1.10698234855e-01 
     CA      CY     1  3.54791505512e-01  2.99090160587e-01 
     CA       N     1  3.42318923458e-01  1.10698234855e-02 
     CA     NC2     1  3.42318923458e-01  4.95057556250e-01 
     CA     NH1     1  3.15591961914e-01  4.95057556250e-01 
     CA     NH2     1  3.42318923458e-01  4.95057556250e-01 
     CA     NH3     1  3.42318923458e-01  4.95057556250e-01 
     CA     NR1     1  3.42318923458e-01  4.95057556250e-01 
     CA     NR2     1  3.42318923458e-01  4.95057556250e-01 
     CA     NTL     1  3.42318923458e-01  4.95057556250e-01 
     CA      NY     1  3.42318923458e-01  4.95057556250e-01 
     CA       O     1  3.02228481142e-01  3.83469934154e-01 
     CA     O2L     1  3.28955442686e-01  3.83469934154e-01 
     CA      OB     1  3.02228481142e-01  3.83469934154e-01 
     CA     OBL     1  3.02228481142e-01  3.83469934154e-01 
     CA      OC     1  3.28955442686e-01  3.83469934154e-01 
     CA     OH1     1  3.35191733713e-01  4.31723115934e-01 
     CA     OHL     1  3.35191733713e-01  4.31723115934e-01 
     CA      OS     1  3.35191733713e-01  4.31723115934e-01 
     CA     OSL     1  3.24500949095e-01  3.50058555102e-01 
     CA    OSLP     1  3.24500949095e-01  3.50058555102e-01 
     CA      OT     1  3.35031371944e-01  4.31723115934e-01 
     CA     SOD     1  3.03186197264e-01  2.39732611983e-01 
     CA      PL     1  3.69045885002e-01  8.46678689468e-01 
     CA       S     1  3.55682404230e-01  7.42586334375e-01 
     CA      SM     1  3.53455157435e-01  6.82389749044e-01 
     CA     CLA     1  3.79736669620e-01  4.28732420048e-01 
    CAI     CAI     1  3.54577689820e-01  3.05432000000e-01 
    CAI      CC     1  3.55468588538e-01  2.99090160587e-01 
    CAI      CD     1  3.55468588538e-01  2.99090160587e-01 
    CAI    CEL1     1  3.63486677001e-01  2.94786480667e-01 
    CAI      CL     1  3.55468588538e-01  2.99090160587e-01 
    CAI     CP1     1  3.46559601357e-01  1.13045454929e-01 
    CAI     CP2     1  3.46559601357e-01  1.13045454929e-01 
    CAI     CP3     1  3.46559601357e-01  1.13045454929e-01 
    CAI    CPH1     1  3.37650614175e-01  2.52777321768e-01 
    CAI    CPH2     1  3.37650614175e-01  2.52777321768e-01 
    CAI     CPT     1  3.42996006484e-01  3.55689220123e-01 
    CAI    CRL1     1  3.46559601357e-01  1.13045454929e-01 
    CAI    CRL2     1  3.46559601357e-01  1.13045454929e-01 
    CAI     CT1     1  3.46559601357e-01  1.13045454929e-01 
    CAI     CT2     1  3.46559601357e-01  1.13045454929e-01 
    CAI    CT2A     1  3.46559601357e-01  1.13045454929e-01 
    CAI     CT3     1  3.46559601357e-01  1.13045454929e-01 
    CAI    CTL1     1  3.46559601357e-01  1.13045454929e-01 
    CAI    CTL2     1  3.46559601357e-01  1.13045454929e-01 
    CAI    CTL3     1  3.46559601357e-01  1.13045454929e-01 
    CAI    CTL5     1  3.46559601357e-01  1.13045454929e-01 
    CAI      CY     1  3.54577689820e-01  3.05432000000e-01 
    CAI       N     1  3.42105107766e-01  1.13045454929e-02 
    CAI     NC2     1  3.42105107766e-01  5.05554643535e-01 
    CAI     NH1     1  3.15378146222e-01  5.05554643535e-01 
    CAI     NH2     1  3.42105107766e-01  5.05554643535e-01 
    CAI     NH3     1  3.42105107766e-01  5.05554643535e-01 
    CAI     NR1     1  3.42105107766e-01  5.05554643535e-01 
    CAI     NR2     1  3.42105107766e-01  5.05554643535e-01 
    CAI     NTL     1  3.42105107766e-01  5.05554643535e-01 
    CAI      NY     1  3.42105107766e-01  5.05554643535e-01 
    CAI       O     1  3.02014665450e-01  3.91600943002e-01 
    CAI     O2L     1  3.28741626994e-01  3.91600943002e-01 
    CAI      OB     1  3.02014665450e-01  3.91600943002e-01 
    CAI     OBL     1  3.02014665450e-01  3.91600943002e-01 
    CAI      OC     1  3.28741626994e-01  3.91600943002e-01 
    CAI     OH1     1  3.34977918021e-01  4.40877274221e-01 
    CAI     OHL     1  3.34977918021e-01  4.40877274221e-01 
    CAI      OS     1  3.34977918021e-01  4.40877274221e-01 
    CAI     OSL     1  3.24287133403e-01  3.57481116704e-01 
    CAI    OSLP     1  3.24287133403e-01  3.57481116704e-01 
    CAI      OT     1  3.34817556252e-01  4.40877274221e-01 
    CAI     SOD     1  3.02972381572e-01  2.44815847500e-01 
    CAI      PL     1  3.68832069310e-01  8.64631470905e-01 
    CAI       S     1  3.55468588538e-01  7.58331965303e-01 
    CAI      SM     1  3.53241341743e-01  6.96858985333e-01 
    CAI     CLA     1  3.79522853928e-01  4.37823164303e-01 
     CC      CC     1  3.56359487256e-01  2.92880000000e-01 
     CC      CD     1  3.56359487256e-01  2.92880000000e-01 
     CC    CEL1     1  3.64377575719e-01  2.88665679567e-01 
     CC      CL     1  3.56359487256e-01  2.92880000000e-01 
     CC     CP1     1  3.47450500075e-01  1.10698234855e-01 
     CC     CP2     1  3.47450500075e-01  1.10698234855e-01 
     CC     CP3     1  3.47450500075e-01  1.10698234855e-01 
     CC    CPH1     1  3.38541512893e-01  2.47528778125e-01 
     CC    CPH2     1  3.38541512893e-01  2.47528778125e-01 
     CC     CPT     1  3.43886905202e-01  3.48303864578e-01 
     CC    CRL1     1  3.47450500075e-01  1.10698234855e-01 
     CC    CRL2     1  3.47450500075e-01  1.10698234855e-01 
     CC     CT1     1  3.47450500075e-01  1.10698234855e-01 
     CC     CT2     1  3.47450500075e-01  1.10698234855e-01 
     CC    CT2A     1  3.47450500075e-01  1.10698234855e-01 
     CC     CT3     1  3.47450500075e-01  1.10698234855e-01 
     CC    CTL1     1  3.47450500075e-01  1.10698234855e-01 
     CC    CTL2     1  3.47450500075e-01  1.10698234855e-01 
     CC    CTL3     1  3.47450500075e-01  1.10698234855e-01 
     CC    CTL5     1  3.47450500075e-01  1.10698234855e-01 
     CC      CY     1  3.55468588538e-01  2.99090160587e-01 
     CC       N     1  3.42996006484e-01  1.10698234855e-02 
     CC     NC2     1  3.42996006484e-01  4.95057556250e-01 
     CC     NH1     1  3.16269044940e-01  4.95057556250e-01 
     CC     NH2     1  3.42996006484e-01  4.95057556250e-01 
     CC     NH3     1  3.42996006484e-01  4.95057556250e-01 
     CC     NR1     1  3.42996006484e-01  4.95057556250e-01 
     CC     NR2     1  3.42996006484e-01  4.95057556250e-01 
     CC     NTL     1  3.42996006484e-01  4.95057556250e-01 
     CC      NY     1  3.42996006484e-01  4.95057556250e-01 
     CC       O     1  3.02905564168e-01  3.83469934154e-01 
     CC     O2L     1  3.29632525712e-01  3.83469934154e-01 
     CC      OB     1  3.02905564168e-01  3.83469934154e-01 
     CC     OBL     1  3.02905564168e-01  3.83469934154e-01 
     CC      OC     1  3.29632525712e-01  3.83469934154e-01 
     CC     OH1     1  3.35868816739e-01  4.31723115934e-01 
     CC     OHL     1  3.35868816739e-01  4.31723115934e-01 
     CC      OS     1  3.35868816739e-01  4.31723115934e-01 
     CC     OSL     1  3.25178032121e-01  3.50058555102e-01 
     CC    OSLP     1  3.25178032121e-01  3.50058555102e-01 
     CC      OT     1  3.35708454970e-01  4.31723115934e-01 
     CC     SOD     1  3.03863280290e-01  2.39732611983e-01 
     CC      PL     1  3.69722968028e-01  8.46678689468e-01 
     CC       S     1  3.56359487256e-01  7.42586334375e-01 
     CC      SM     1  3.54132240461e-01  6.82389749044e-01 
     CC     CLA     1  3.80413752646e-01  4.28732420048e-01 
     CD      CD     1  3.56359487256e-01  2.92880000000e-01 
     CD    CEL1     1  3.64377575719e-01  2.88665679567e-01 
     CD      CL     1  3.56359487256e-01  2.92880000000e-01 
     CD     CP1     1  3.47450500075e-01  1.10698234855e-01 
     CD     CP2     1  3.47450500075e-01  1.10698234855e-01 
     CD     CP3     1  3.47450500075e-01  1.10698234855e-01 
     CD    CPH1     1  3.38541512893e-01  2.47528778125e-01 
     CD    CPH2     1  3.38541512893e-01  2.47528778125e-01 
     CD     CPT     1  3.43886905202e-01  3.48303864578e-01 
     CD    CRL1     1  3.47450500075e-01  1.10698234855e-01 
     CD    CRL2     1  3.47450500075e-01  1.10698234855e-01 
     CD     CT1     1  3.47450500075e-01  1.10698234855e-01 
     CD     CT2     1  3.47450500075e-01  1.10698234855e-01 
     CD    CT2A     1  3.47450500075e-01  1.10698234855e-01 
     CD     CT3     1  3.47450500075e-01  1.10698234855e-01 
     CD    CTL1     1  3.47450500075e-01  1.10698234855e-01 
     CD    CTL2     1  3.47450500075e-01  1.10698234855e-01 
     CD    CTL3     1  3.47450500075e-01  1.10698234855e-01 
     CD    CTL5     1  3.47450500075e-01  1.10698234855e-01 
     CD      CY     1  3.55468588538e-01  2.99090160587e-01 
     CD       N     1  3.42996006484e-01  1.10698234855e-02 
     CD     NC2     1  3.42996006484e-01  4.95057556250e-01 
     CD     NH1     1  3.16269044940e-01  4.95057556250e-01 
     CD     NH2     1  3.42996006484e-01  4.95057556250e-01 
     CD     NH3     1  3.42996006484e-01  4.95057556250e-01 
     CD     NR1     1  3.42996006484e-01  4.95057556250e-01 
     CD     NR2     1  3.42996006484e-01  4.95057556250e-01 
     CD     NTL     1  3.42996006484e-01  4.95057556250e-01 
     CD      NY     1  3.42996006484e-01  4.95057556250e-01 
     CD       O     1  3.02905564168e-01  3.83469934154e-01 
     CD     O2L     1  3.29632525712e-01  3.83469934154e-01 
     CD      OB     1  3.02905564168e-01  3.83469934154e-01 
     CD     OBL     1  3.02905564168e-01  3.83469934154e-01 
     CD      OC     1  3.29632525712e-01  3.83469934154e-01 
     CD     OH1     1  3.35868816739e-01  4.31723115934e-01 
     CD     OHL     1  3.35868816739e-01  4.31723115934e-01 
     CD      OS     1  3.35868816739e-01  4.31723115934e-01 
     CD     OSL     1  3.25178032121e-01  3.50058555102e-01 
     CD    OSLP     1  3.25178032121e-01  3.50058555102e-01 
     CD      OT     1  3.35708454970e-01  4.31723115934e-01 
     CD     SOD     1  3.03863280290e-01  2.39732611983e-01 
     CD      PL     1  3.69722968028e-01  8.46678689468e-01 
     CD       S     1  3.56359487256e-01  7.42586334375e-01 
     CD      SM     1  3.54132240461e-01  6.82389749044e-01 
     CD     CLA     1  3.80413752646e-01  4.28732420048e-01 
   CEL1    CEL1     1  3.72395664183e-01  2.84512000000e-01 
   CEL1      CL     1  3.64377575719e-01  2.88665679567e-01 
   CEL1     CP1     1  3.55468588538e-01  1.09105371453e-01 
   CEL1     CP2     1  3.55468588538e-01  1.09105371453e-01 
   CEL1     CP3     1  3.55468588538e-01  1.09105371453e-01 
   CEL1    CPH1     1  3.46559601357e-01  2.43967027280e-01 
   CEL1    CPH2     1  3.46559601357e-01  2.43967027280e-01 
   CEL1     CPT     1  3.51904993665e-01  3.43292036890e-01 
   CEL1    CRL1     1  3.55468588538e-01  1.09105371453e-01 
   CEL1    CRL2     1  3.55468588538e-01  1.09105371453e-01 
   CEL1     CT1     1  3.55468588538e-01  1.09105371453e-01 
   CEL1     CT2     1  3.55468588538e-01  1.09105371453e-01 
   CEL1    CT2A     1  3.55468588538e-01  1.09105371453e-01 
   CEL1     CT3     1  3.55468588538e-01  1.09105371453e-01 
   CEL1    CTL1     1  3.55468588538e-01  1.09105371453e-01 
   CEL1    CTL2     1  3.55468588538e-01  1.09105371453e-01 
   CEL1    CTL3     1  3.55468588538e-01  1.09105371453e-01 
   CEL1    CTL5     1  3.55468588538e-01  1.09105371453e-01 
   CEL1      CY     1  3.63486677001e-01  2.94786480667e-01 
   CEL1       N     1  3.51014094947e-01  1.09105371453e-02 
   CEL1     NC2     1  3.51014094947e-01  4.87934054561e-01 
   CEL1     NH1     1  3.24287133403e-01  4.87934054561e-01 
   CEL1     NH2     1  3.51014094947e-01  4.87934054561e-01 
   CEL1     NH3     1  3.51014094947e-01  4.87934054561e-01 
   CEL1     NR1     1  3.51014094947e-01  4.87934054561e-01 
   CEL1     NR2     1  3.51014094947e-01  4.87934054561e-01 
   CEL1     NTL     1  3.51014094947e-01  4.87934054561e-01 
   CEL1      NY     1  3.51014094947e-01  4.87934054561e-01 
   CEL1       O     1  3.10923652631e-01  3.77952093472e-01 
   CEL1     O2L     1  3.37650614175e-01  3.77952093472e-01 
   CEL1      OB     1  3.10923652631e-01  3.77952093472e-01 
   CEL1     OBL     1  3.10923652631e-01  3.77952093472e-01 
   CEL1      OC     1  3.37650614175e-01  3.77952093472e-01 
   CEL1     OH1     1  3.43886905202e-01  4.25510948669e-01 
   CEL1     OHL     1  3.43886905202e-01  4.25510948669e-01 
   CEL1      OS     1  3.43886905202e-01  4.25510948669e-01 
   CEL1     OSL     1  3.33196120584e-01  3.45021478752e-01 
   CEL1    OSLP     1  3.33196120584e-01  3.45021478752e-01 
   CEL1      OT     1  3.43726543433e-01  4.25510948669e-01 
   CEL1     SOD     1  3.11881368753e-01  2.36283042039e-01 
   CEL1      PL     1  3.77741056492e-01  8.34495627119e-01 
   CEL1       S     1  3.64377575719e-01  7.31901081841e-01 
   CEL1      SM     1  3.62150328924e-01  6.72570679587e-01 
   CEL1     CLA     1  3.88431841109e-01  4.22563286621e-01 
     CL      CL     1  3.56359487256e-01  2.92880000000e-01 
     CL     CP1     1  3.47450500075e-01  1.10698234855e-01 
     CL     CP2     1  3.47450500075e-01  1.10698234855e-01 
     CL     CP3     1  3.47450500075e-01  1.10698234855e-01 
     CL    CPH1     1  3.38541512893e-01  2.47528778125e-01 
     CL    CPH2     1  3.38541512893e-01  2.47528778125e-01 
     CL     CPT     1  3.43886905202e-01  3.48303864578e-01 
     CL    CRL1     1  3.47450500075e-01  1.10698234855e-01 
     CL    CRL2     1  3.47450500075e-01  1.10698234855e-01 
     CL     CT1     1  3.47450500075e-01  1.10698234855e-01 
     CL     CT2     1  3.47450500075e-01  1.10698234855e-01 
     CL    CT2A     1  3.47450500075e-01  1.10698234855e-01 
     CL     CT3     1  3.47450500075e-01  1.10698234855e-01 
     CL    CTL1     1  3.47450500075e-01  1.10698234855e-01 
     CL    CTL2     1  3.47450500075e-01  1.10698234855e-01 
     CL    CTL3     1  3.47450500075e-01  1.10698234855e-01 
     CL    CTL5     1  3.47450500075e-01  1.10698234855e-01 
     CL      CY     1  3.55468588538e-01  2.99090160587e-01 
     CL       N     1  3.42996006484e-01  1.10698234855e-02 
     CL     NC2     1  3.42996006484e-01  4.95057556250e-01 
     CL     NH1     1  3.16269044940e-01  4.95057556250e-01 
     CL     NH2     1  3.42996006484e-01  4.95057556250e-01 
     CL     NH3     1  3.42996006484e-01  4.95057556250e-01 
     CL     NR1     1  3.42996006484e-01  4.95057556250e-01 
     CL     NR2     1  3.42996006484e-01  4.95057556250e-01 
     CL     NTL     1  3.42996006484e-01  4.95057556250e-01 
     CL      NY     1  3.42996006484e-01  4.95057556250e-01 
     CL       O     1  3.02905564168e-01  3.83469934154e-01 
     CL     O2L     1  3.29632525712e-01  3.83469934154e-01 
     CL      OB     1  3.02905564168e-01  3.83469934154e-01 
     CL     OBL     1  3.02905564168e-01  3.83469934154e-01 
     CL      OC     1  3.29632525712e-01  3.83469934154e-01 
     CL     OH1     1  3.35868816739e-01  4.31723115934e-01 
     CL     OHL     1  3.35868816739e-01  4.31723115934e-01 
     CL      OS     1  3.35868816739e-01  4.31723115934e-01 
     CL     OSL     1  3.25178032121e-01  3.50058555102e-01 
     CL    OSLP     1  3.25178032121e-01  3.50058555102e-01 
     CL      OT     1  3.35708454970e-01  4.31723115934e-01 
     CL     SOD     1  3.03863280290e-01  2.39732611983e-01 
     CL      PL     1  3.69722968028e-01  8.46678689468e-01 
     CL       S     1  3.56359487256e-01  7.42586334375e-01 
     CL      SM     1  3.54132240461e-01  6.82389749044e-01 
     CL     CLA     1  3.80413752646e-01  4.28732420048e-01 
    CP1     CP1     1  3.38541512893e-01  4.18400000000e-02 
    CP1     CP2     1  3.38541512893e-01  4.18400000000e-02 
    CP1     CP3     1  3.38541512893e-01  4.18400000000e-02 
    CP1    CPH1     1  3.29632525712e-01  9.35570841786e-02 
    CP1    CPH2     1  3.29632525712e-01  9.35570841786e-02 
    CP1     CPT     1  3.34977918021e-01  1.31646486622e-01 
    CP1    CRL1     1  3.38541512893e-01  4.18400000000e-02 
    CP1    CRL2     1  3.38541512893e-01  4.18400000000e-02 
    CP1     CT1     1  3.38541512893e-01  4.18400000000e-02 
    CP1     CT2     1  3.38541512893e-01  4.18400000000e-02 
    CP1    CT2A     1  3.38541512893e-01  4.18400000000e-02 
    CP1     CT3     1  3.38541512893e-01  4.18400000000e-02 
    CP1    CTL1     1  3.38541512893e-01  4.18400000000e-02 
    CP1    CTL2     1  3.38541512893e-01  4.18400000000e-02 
    CP1    CTL3     1  3.38541512893e-01  4.18400000000e-02 
    CP1    CTL5     1  3.38541512893e-01  4.18400000000e-02 
    CP1      CY     1  3.46559601357e-01  1.13045454929e-01 
    CP1       N     1  3.34087019303e-01  4.18400000000e-03 
    CP1     NC2     1  3.34087019303e-01  1.87114168357e-01 
    CP1     NH1     1  3.07360057758e-01  1.87114168357e-01 
    CP1     NH2     1  3.34087019303e-01  1.87114168357e-01 
    CP1     NH3     1  3.34087019303e-01  1.87114168357e-01 
    CP1     NR1     1  3.34087019303e-01  1.87114168357e-01 
    CP1     NR2     1  3.34087019303e-01  1.87114168357e-01 
    CP1     NTL     1  3.34087019303e-01  1.87114168357e-01 
    CP1      NY     1  3.34087019303e-01  1.87114168357e-01 
    CP1       O     1  2.93996576986e-01  1.44938011577e-01 
    CP1     O2L     1  3.20723538531e-01  1.44938011577e-01 
    CP1      OB     1  2.93996576986e-01  1.44938011577e-01 
    CP1     OBL     1  2.93996576986e-01  1.44938011577e-01 
    CP1      OC     1  3.20723538531e-01  1.44938011577e-01 
    CP1     OH1     1  3.26959829558e-01  1.63176000000e-01 
    CP1     OHL     1  3.26959829558e-01  1.63176000000e-01 
    CP1      OS     1  3.26959829558e-01  1.63176000000e-01 
    CP1     OSL     1  3.16269044940e-01  1.32309697301e-01 
    CP1    OSLP     1  3.16269044940e-01  1.32309697301e-01 
    CP1      OT     1  3.26799467788e-01  1.63176000000e-01 
    CP1     SOD     1  2.94954293108e-01  9.06104103511e-02 
    CP1      PL     1  3.60813980847e-01  3.20014464673e-01 
    CP1       S     1  3.47450500075e-01  2.80671252536e-01 
    CP1      SM     1  3.45223253279e-01  2.57919081884e-01 
    CP1     CLA     1  3.71504765465e-01  1.62045623205e-01 
    CP2     CP2     1  3.38541512893e-01  4.18400000000e-02 
    CP2     CP3     1  3.38541512893e-01  4.18400000000e-02 
    CP2    CPH1     1  3.29632525712e-01  9.35570841786e-02 
    CP2    CPH2     1  3.29632525712e-01  9.35570841786e-02 
    CP2     CPT     1  3.34977918021e-01  1.31646486622e-01 
    CP2    CRL1     1  3.38541512893e-01  4.18400000000e-02 
    CP2    CRL2     1  3.38541512893e-01  4.18400000000e-02 
    CP2     CT1     1  3.38541512893e-01  4.18400000000e-02 
    CP2     CT2     1  3.38541512893e-01  4.18400000000e-02 
    CP2    CT2A     1  3.38541512893e-01  4.18400000000e-02 
    CP2     CT3     1  3.38541512893e-01  4.18400000000e-02 
    CP2    CTL1     1  3.38541512893e-01  4.18400000000e-02 
    CP2    CTL2     1  3.38541512893e-01  4.18400000000e-02 
    CP2    CTL3     1  3.38541512893e-01  4.18400000000e-02 
    CP2    CTL5     1  3.38541512893e-01  4.18400000000e-02 
    CP2      CY     1  3.46559601357e-01  1.13045454929e-01 
    CP2       N     1  3.34087019303e-01  4.18400000000e-03 
    CP2     NC2     1  3.34087019303e-01  1.87114168357e-01 
    CP2     NH1     1  3.07360057758e-01  1.87114168357e-01 
    CP2     NH2     1  3.34087019303e-01  1.87114168357e-01 
    CP2     NH3     1  3.34087019303e-01  1.87114168357e-01 
    CP2     NR1     1  3.34087019303e-01  1.87114168357e-01 
    CP2     NR2     1  3.34087019303e-01  1.87114168357e-01 
    CP2     NTL     1  3.34087019303e-01  1.87114168357e-01 
    CP2      NY     1  3.34087019303e-01  1.87114168357e-01 
    CP2       O     1  2.93996576986e-01  1.44938011577e-01 
    CP2     O2L     1  3.20723538531e-01  1.44938011577e-01 
    CP2      OB     1  2.93996576986e-01  1.44938011577e-01 
    CP2     OBL     1  2.93996576986e-01  1.44938011577e-01 
    CP2      OC     1  3.20723538531e-01  1.44938011577e-01 
    CP2     OH1     1  3.26959829558e-01  1.63176000000e-01 
    CP2     OHL     1  3.26959829558e-01  1.63176000000e-01 
    CP2      OS     1  3.26959829558e-01  1.63176000000e-01 
    CP2     OSL     1  3.16269044940e-01  1.32309697301e-01 
    CP2    OSLP     1  3.16269044940e-01  1.32309697301e-01 
    CP2      OT     1  3.26799467788e-01  1.63176000000e-01 
    CP2     SOD     1  2.94954293108e-01  9.06104103511e-02 
    CP2      PL     1  3.60813980847e-01  3.20014464673e-01 
    CP2       S     1  3.47450500075e-01  2.80671252536e-01 
    CP2      SM     1  3.45223253279e-01  2.57919081884e-01 
    CP2     CLA     1  3.71504765465e-01  1.62045623205e-01 
    CP3     CP3     1  3.38541512893e-01  4.18400000000e-02 
    CP3    CPH1     1  3.29632525712e-01  9.35570841786e-02 
    CP3    CPH2     1  3.29632525712e-01  9.35570841786e-02 
    CP3     CPT     1  3.34977918021e-01  1.31646486622e-01 
    CP3    CRL1     1  3.38541512893e-01  4.18400000000e-02 
    CP3    CRL2     1  3.38541512893e-01  4.18400000000e-02 
    CP3     CT1     1  3.38541512893e-01  4.18400000000e-02 
    CP3     CT2     1  3.38541512893e-01  4.18400000000e-02 
    CP3    CT2A     1  3.38541512893e-01  4.18400000000e-02 
    CP3     CT3     1  3.38541512893e-01  4.18400000000e-02 
    CP3    CTL1     1  3.38541512893e-01  4.18400000000e-02 
    CP3    CTL2     1  3.38541512893e-01  4.18400000000e-02 
    CP3    CTL3     1  3.38541512893e-01  4.18400000000e-02 
    CP3    CTL5     1  3.38541512893e-01  4.18400000000e-02 
    CP3      CY     1  3.46559601357e-01  1.13045454929e-01 
    CP3       N     1  3.34087019303e-01  4.18400000000e-03 
    CP3     NC2     1  3.34087019303e-01  1.87114168357e-01 
    CP3     NH1     1  3.07360057758e-01  1.87114168357e-01 
    CP3     NH2     1  3.34087019303e-01  1.87114168357e-01 
    CP3     NH3     1  3.34087019303e-01  1.87114168357e-01 
    CP3     NR1     1  3.34087019303e-01  1.87114168357e-01 
    CP3     NR2     1  3.34087019303e-01  1.87114168357e-01 
    CP3     NTL     1  3.34087019303e-01  1.87114168357e-01 
    CP3      NY     1  3.34087019303e-01  1.87114168357e-01 
    CP3       O     1  2.93996576986e-01  1.44938011577e-01 
    CP3     O2L     1  3.20723538531e-01  1.44938011577e-01 
    CP3      OB     1  2.93996576986e-01  1.44938011577e-01 
    CP3     OBL     1  2.93996576986e-01  1.44938011577e-01 
    CP3      OC     1  3.20723538531e-01  1.44938011577e-01 
    CP3     OH1     1  3.26959829558e-01  1.63176000000e-01 
    CP3     OHL     1  3.26959829558e-01  1.63176000000e-01 
    CP3      OS     1  3.26959829558e-01  1.63176000000e-01 
    CP3     OSL     1  3.16269044940e-01  1.32309697301e-01 
    CP3    OSLP     1  3.16269044940e-01  1.32309697301e-01 
    CP3      OT     1  3.26799467788e-01  1.63176000000e-01 
    CP3     SOD     1  2.94954293108e-01  9.06104103511e-02 
    CP3      PL     1  3.60813980847e-01  3.20014464673e-01 
    CP3       S     1  3.47450500075e-01  2.80671252536e-01 
    CP3      SM     1  3.45223253279e-01  2.57919081884e-01 
    CP3     CLA     1  3.71504765465e-01  1.62045623205e-01 
   CPH1    CPH1     1  3.20723538531e-01  2.09200000000e-01 
   CPH1    CPH2     1  3.20723538531e-01  2.09200000000e-01 
   CPH1     CPT     1  3.26068930839e-01  2.94370493087e-01 
   CPH1    CRL1     1  3.29632525712e-01  9.35570841786e-02 
   CPH1    CRL2     1  3.29632525712e-01  9.35570841786e-02 
   CPH1     CT1     1  3.29632525712e-01  9.35570841786e-02 
   CPH1     CT2     1  3.29632525712e-01  9.35570841786e-02 
   CPH1    CT2A     1  3.29632525712e-01  9.35570841786e-02 
   CPH1     CT3     1  3.29632525712e-01  9.35570841786e-02 
   CPH1    CTL1     1  3.29632525712e-01  9.35570841786e-02 
   CPH1    CTL2     1  3.29632525712e-01  9.35570841786e-02 
   CPH1    CTL3     1  3.29632525712e-01  9.35570841786e-02 
   CPH1    CTL5     1  3.29632525712e-01  9.35570841786e-02 
   CPH1      CY     1  3.37650614175e-01  2.52777321768e-01 
   CPH1       N     1  3.25178032121e-01  9.35570841786e-03 
   CPH1     NC2     1  3.25178032121e-01  4.18400000000e-01 
   CPH1     NH1     1  2.98451070577e-01  4.18400000000e-01 
   CPH1     NH2     1  3.25178032121e-01  4.18400000000e-01 
   CPH1     NH3     1  3.25178032121e-01  4.18400000000e-01 
   CPH1     NR1     1  3.25178032121e-01  4.18400000000e-01 
   CPH1     NR2     1  3.25178032121e-01  4.18400000000e-01 
   CPH1     NTL     1  3.25178032121e-01  4.18400000000e-01 
   CPH1      NY     1  3.25178032121e-01  4.18400000000e-01 
   CPH1       O     1  2.85087589805e-01  3.24091246411e-01 
   CPH1     O2L     1  3.11814551349e-01  3.24091246411e-01 
   CPH1      OB     1  2.85087589805e-01  3.24091246411e-01 
   CPH1     OBL     1  2.85087589805e-01  3.24091246411e-01 
   CPH1      OC     1  3.11814551349e-01  3.24091246411e-01 
   CPH1     OH1     1  3.18050842376e-01  3.64872628297e-01 
   CPH1     OHL     1  3.18050842376e-01  3.64872628297e-01 
   CPH1      OS     1  3.18050842376e-01  3.64872628297e-01 
   CPH1     OSL     1  3.07360057758e-01  2.95853477248e-01 
   CPH1    OSLP     1  3.07360057758e-01  2.95853477248e-01 
   CPH1      OT     1  3.17890480607e-01  3.64872628297e-01 
   CPH1     SOD     1  2.86045305927e-01  2.02611037014e-01 
   CPH1      PL     1  3.51904993665e-01  7.15574096792e-01 
   CPH1       S     1  3.38541512893e-01  6.27600000000e-01 
   CPH1      SM     1  3.36314266098e-01  5.76724599787e-01 
   CPH1     CLA     1  3.62595778283e-01  3.62345028943e-01 
   CPH2    CPH2     1  3.20723538531e-01  2.09200000000e-01 
   CPH2     CPT     1  3.26068930839e-01  2.94370493087e-01 
   CPH2    CRL1     1  3.29632525712e-01  9.35570841786e-02 
   CPH2    CRL2     1  3.29632525712e-01  9.35570841786e-02 
   CPH2     CT1     1  3.29632525712e-01  9.35570841786e-02 
   CPH2     CT2     1  3.29632525712e-01  9.35570841786e-02 
   CPH2    CT2A     1  3.29632525712e-01  9.35570841786e-02 
   CPH2     CT3     1  3.29632525712e-01  9.35570841786e-02 
   CPH2    CTL1     1  3.29632525712e-01  9.35570841786e-02 
   CPH2    CTL2     1  3.29632525712e-01  9.35570841786e-02 
   CPH2    CTL3     1  3.29632525712e-01  9.35570841786e-02 
   CPH2    CTL5     1  3.29632525712e-01  9.35570841786e-02 
   CPH2      CY     1  3.37650614175e-01  2.52777321768e-01 
   CPH2       N     1  3.25178032121e-01  9.35570841786e-03 
   CPH2     NC2     1  3.25178032121e-01  4.18400000000e-01 
   CPH2     NH1     1  2.98451070577e-01  4.18400000000e-01 
   CPH2     NH2     1  3.25178032121e-01  4.18400000000e-01 
   CPH2     NH3     1  3.25178032121e-01  4.18400000000e-01 
   CPH2     NR1     1  3.25178032121e-01  4.18400000000e-01 
   CPH2     NR2     1  3.25178032121e-01  4.18400000000e-01 
   CPH2     NTL     1  3.25178032121e-01  4.18400000000e-01 
   CPH2      NY     1  3.25178032121e-01  4.18400000000e-01 
   CPH2       O     1  2.85087589805e-01  3.24091246411e-01 
   CPH2     O2L     1  3.11814551349e-01  3.24091246411e-01 
   CPH2      OB     1  2.85087589805e-01  3.24091246411e-01 
   CPH2     OBL     1  2.85087589805e-01  3.24091246411e-01 
   CPH2      OC     1  3.11814551349e-01  3.24091246411e-01 
   CPH2     OH1     1  3.18050842376e-01  3.64872628297e-01 
   CPH2     OHL     1  3.18050842376e-01  3.64872628297e-01 
   CPH2      OS     1  3.18050842376e-01  3.64872628297e-01 
   CPH2     OSL     1  3.07360057758e-01  2.95853477248e-01 
   CPH2    OSLP     1  3.07360057758e-01  2.95853477248e-01 
   CPH2      OT     1  3.17890480607e-01  3.64872628297e-01 
   CPH2     SOD     1  2.86045305927e-01  2.02611037014e-01 
   CPH2      PL     1  3.51904993665e-01  7.15574096792e-01 
   CPH2       S     1  3.38541512893e-01  6.27600000000e-01 
   CPH2      SM     1  3.36314266098e-01  5.76724599787e-01 
   CPH2     CLA     1  3.62595778283e-01  3.62345028943e-01 
    CPT     CPT     1  3.31414323148e-01  4.14216000000e-01 
    CPT    CRL1     1  3.34977918021e-01  1.31646486622e-01 
    CPT    CRL2     1  3.34977918021e-01  1.31646486622e-01 
    CPT     CT1     1  3.34977918021e-01  1.31646486622e-01 
    CPT     CT2     1  3.34977918021e-01  1.31646486622e-01 
    CPT    CT2A     1  3.34977918021e-01  1.31646486622e-01 
    CPT     CT3     1  3.34977918021e-01  1.31646486622e-01 
    CPT    CTL1     1  3.34977918021e-01  1.31646486622e-01 
    CPT    CTL2     1  3.34977918021e-01  1.31646486622e-01 
    CPT    CTL3     1  3.34977918021e-01  1.31646486622e-01 
    CPT    CTL5     1  3.34977918021e-01  1.31646486622e-01 
    CPT      CY     1  3.42996006484e-01  3.55689220123e-01 
    CPT       N     1  3.30523424430e-01  1.31646486622e-02 
    CPT     NC2     1  3.30523424430e-01  5.88740986173e-01 
    CPT     NH1     1  3.03796462886e-01  5.88740986173e-01 
    CPT     NH2     1  3.30523424430e-01  5.88740986173e-01 
    CPT     NH3     1  3.30523424430e-01  5.88740986173e-01 
    CPT     NR1     1  3.30523424430e-01  5.88740986173e-01 
    CPT     NR2     1  3.30523424430e-01  5.88740986173e-01 
    CPT     NTL     1  3.30523424430e-01  5.88740986173e-01 
    CPT      NY     1  3.30523424430e-01  5.88740986173e-01 
    CPT       O     1  2.90432982114e-01  4.56036806936e-01 
    CPT     O2L     1  3.17159943658e-01  4.56036806936e-01 
    CPT      OB     1  2.90432982114e-01  4.56036806936e-01 
    CPT     OBL     1  2.90432982114e-01  4.56036806936e-01 
    CPT      OC     1  3.17159943658e-01  4.56036806936e-01 
    CPT     OH1     1  3.23396234685e-01  5.13421297827e-01 
    CPT     OHL     1  3.23396234685e-01  5.13421297827e-01 
    CPT      OS     1  3.23396234685e-01  5.13421297827e-01 
    CPT     OSL     1  3.12705450067e-01  4.16302743685e-01 
    CPT    OSLP     1  3.12705450067e-01  4.16302743685e-01 
    CPT      OT     1  3.23235872916e-01  5.13421297827e-01 
    CPT     SOD     1  2.91390698236e-01  2.85099000338e-01 
    CPT      PL     1  3.57250385974e-01  1.00690200627e+00 
    CPT       S     1  3.43886905202e-01  8.83111479260e-01 
    CPT      SM     1  3.41659658407e-01  8.11523445576e-01 
    CPT     CLA     1  3.67941170592e-01  5.09864650275e-01 
   CRL1    CRL1     1  3.38541512893e-01  4.18400000000e-02 
   CRL1    CRL2     1  3.38541512893e-01  4.18400000000e-02 
   CRL1     CT1     1  3.38541512893e-01  4.18400000000e-02 
   CRL1     CT2     1  3.38541512893e-01  4.18400000000e-02 
   CRL1    CT2A     1  3.38541512893e-01  4.18400000000e-02 
   CRL1     CT3     1  3.38541512893e-01  4.18400000000e-02 
   CRL1    CTL1     1  3.38541512893e-01  4.18400000000e-02 
   CRL1    CTL2     1  3.38541512893e-01  4.18400000000e-02 
   CRL1    CTL3     1  3.38541512893e-01  4.18400000000e-02 
   CRL1    CTL5     1  3.38541512893e-01  4.18400000000e-02 
   CRL1      CY     1  3.46559601357e-01  1.13045454929e-01 
   CRL1       N     1  3.34087019303e-01  4.18400000000e-03 
   CRL1     NC2     1  3.34087019303e-01  1.87114168357e-01 
   CRL1     NH1     1  3.07360057758e-01  1.87114168357e-01 
   CRL1     NH2     1  3.34087019303e-01  1.87114168357e-01 
   CRL1     NH3     1  3.34087019303e-01  1.87114168357e-01 
   CRL1     NR1     1  3.34087019303e-01  1.87114168357e-01 
   CRL1     NR2     1  3.34087019303e-01  1.87114168357e-01 
   CRL1     NTL     1  3.34087019303e-01  1.87114168357e-01 
   CRL1      NY     1  3.34087019303e-01  1.87114168357e-01 
   CRL1       O     1  2.93996576986e-01  1.44938011577e-01 
   CRL1     O2L     1  3.20723538531e-01  1.44938011577e-01 
   CRL1      OB     1  2.93996576986e-01  1.44938011577e-01 
   CRL1     OBL     1  2.93996576986e-01  1.44938011577e-01 
   CRL1      OC     1  3.20723538531e-01  1.44938011577e-01 
   CRL1     OH1     1  3.26959829558e-01  1.63176000000e-01 
   CRL1     OHL     1  3.26959829558e-01  1.63176000000e-01 
   CRL1      OS     1  3.26959829558e-01  1.63176000000e-01 
   CRL1     OSL     1  3.16269044940e-01  1.32309697301e-01 
   CRL1    OSLP     1  3.16269044940e-01  1.32309697301e-01 
   CRL1      OT     1  3.26799467788e-01  1.63176000000e-01 
   CRL1     SOD     1  2.94954293108e-01  9.06104103511e-02 
   CRL1      PL     1  3.60813980847e-01  3.20014464673e-01 
   CRL1       S     1  3.47450500075e-01  2.80671252536e-01 
   CRL1      SM     1  3.45223253279e-01  2.57919081884e-01 
   CRL1     CLA     1  3.71504765465e-01  1.62045623205e-01 
   CRL2    CRL2     1  3.38541512893e-01  4.18400000000e-02 
   CRL2     CT1     1  3.38541512893e-01  4.18400000000e-02 
   CRL2     CT2     1  3.38541512893e-01  4.18400000000e-02 
   CRL2    CT2A     1  3.38541512893e-01  4.18400000000e-02 
   CRL2     CT3     1  3.38541512893e-01  4.18400000000e-02 
   CRL2    CTL1     1  3.38541512893e-01  4.18400000000e-02 
   CRL2    CTL2     1  3.38541512893e-01  4.18400000000e-02 
   CRL2    CTL3     1  3.38541512893e-01  4.18400000000e-02 
   CRL2    CTL5     1  3.38541512893e-01  4.18400000000e-02 
   CRL2      CY     1  3.46559601357e-01  1.13045454929e-01 
   CRL2       N     1  3.34087019303e-01  4.18400000000e-03 
   CRL2     NC2     1  3.34087019303e-01  1.87114168357e-01 
   CRL2     NH1     1  3.07360057758e-01  1.87114168357e-01 
   CRL2     NH2     1  3.34087019303e-01  1.87114168357e-01 
   CRL2     NH3     1  3.34087019303e-01  1.87114168357e-01 
   CRL2     NR1     1  3.34087019303e-01  1.87114168357e-01 
   CRL2     NR2     1  3.34087019303e-01  1.87114168357e-01 
   CRL2     NTL     1  3.34087019303e-01  1.87114168357e-01 
   CRL2      NY     1  3.34087019303e-01  1.87114168357e-01 
   CRL2       O     1  2.93996576986e-01  1.44938011577e-01 
   CRL2     O2L     1  3.20723538531e-01  1.44938011577e-01 
   CRL2      OB     1  2.93996576986e-01  1.44938011577e-01 
   CRL2     OBL     1  2.93996576986e-01  1.44938011577e-01 
   CRL2      OC     1  3.20723538531e-01  1.44938011577e-01 
   CRL2     OH1     1  3.26959829558e-01  1.63176000000e-01 
   CRL2     OHL     1  3.26959829558e-01  1.63176000000e-01 
   CRL2      OS     1  3.26959829558e-01  1.63176000000e-01 
   CRL2     OSL     1  3.16269044940e-01  1.32309697301e-01 
   CRL2    OSLP     1  3.16269044940e-01  1.32309697301e-01 
   CRL2      OT     1  3.26799467788e-01  1.63176000000e-01 
   CRL2     SOD     1  2.94954293108e-01  9.06104103511e-02 
   CRL2      PL     1  3.60813980847e-01  3.20014464673e-01 
   CRL2       S     1  3.47450500075e-01  2.80671252536e-01 
   CRL2      SM     1  3.45223253279e-01  2.57919081884e-01 
   CRL2     CLA     1  3.71504765465e-01  1.62045623205e-01 
    CT1     CT1     1  3.38541512893e-01  4.18400000000e-02 
    CT1     CT2     1  3.38541512893e-01  4.18400000000e-02 
    CT1    CT2A     1  3.38541512893e-01  4.18400000000e-02 
    CT1     CT3     1  3.38541512893e-01  4.18400000000e-02 
    CT1    CTL1     1  3.38541512893e-01  4.18400000000e-02 
    CT1    CTL2     1  3.38541512893e-01  4.18400000000e-02 
    CT1    CTL3     1  3.38541512893e-01  4.18400000000e-02 
    CT1    CTL5     1  3.38541512893e-01  4.18400000000e-02 
    CT1      CY     1  3.46559601357e-01  1.13045454929e-01 
    CT1       N     1  3.34087019303e-01  4.18400000000e-03 
    CT1     NC2     1  3.34087019303e-01  1.87114168357e-01 
    CT1     NH1     1  3.07360057758e-01  1.87114168357e-01 
    CT1     NH2     1  3.34087019303e-01  1.87114168357e-01 
    CT1     NH3     1  3.34087019303e-01  1.87114168357e-01 
    CT1     NR1     1  3.34087019303e-01  1.87114168357e-01 
    CT1     NR2     1  3.34087019303e-01  1.87114168357e-01 
    CT1     NTL     1  3.34087019303e-01  1.87114168357e-01 
    CT1      NY     1  3.34087019303e-01  1.87114168357e-01 
    CT1       O     1  2.93996576986e-01  1.44938011577e-01 
    CT1     O2L     1  3.20723538531e-01  1.44938011577e-01 
    CT1      OB     1  2.93996576986e-01  1.44938011577e-01 
    CT1     OBL     1  2.93996576986e-01  1.44938011577e-01 
    CT1      OC     1  3.20723538531e-01  1.44938011577e-01 
    CT1     OH1     1  3.26959829558e-01  1.63176000000e-01 
    CT1     OHL     1  3.26959829558e-01  1.63176000000e-01 
    CT1      OS     1  3.26959829558e-01  1.63176000000e-01 
    CT1     OSL     1  3.16269044940e-01  1.32309697301e-01 
    CT1    OSLP     1  3.16269044940e-01  1.32309697301e-01 
    CT1      OT     1  3.26799467788e-01  1.63176000000e-01 
    CT1     SOD     1  2.94954293108e-01  9.06104103511e-02 
    CT1      PL     1  3.60813980847e-01  3.20014464673e-01 
    CT1       S     1  3.47450500075e-01  2.80671252536e-01 
    CT1      SM     1  3.45223253279e-01  2.57919081884e-01 
    CT1     CLA     1  3.71504765465e-01  1.62045623205e-01 
    CT2     CT2     1  3.38541512893e-01  4.18400000000e-02 
    CT2    CT2A     1  3.38541512893e-01  4.18400000000e-02 
    CT2     CT3     1  3.38541512893e-01  4.18400000000e-02 
    CT2    CTL1     1  3.38541512893e-01  4.18400000000e-02 
    CT2    CTL2     1  3.38541512893e-01  4.18400000000e-02 
    CT2    CTL3     1  3.38541512893e-01  4.18400000000e-02 
    CT2    CTL5     1  3.38541512893e-01  4.18400000000e-02 
    CT2      CY     1  3.46559601357e-01  1.13045454929e-01 
    CT2       N     1  3.34087019303e-01  4.18400000000e-03 
    CT2     NC2     1  3.34087019303e-01  1.87114168357e-01 
    CT2     NH1     1  3.07360057758e-01  1.87114168357e-01 
    CT2     NH2     1  3.34087019303e-01  1.87114168357e-01 
    CT2     NH3     1  3.34087019303e-01  1.87114168357e-01 
    CT2     NR1     1  3.34087019303e-01  1.87114168357e-01 
    CT2     NR2     1  3.34087019303e-01  1.87114168357e-01 
    CT2     NTL     1  3.34087019303e-01  1.87114168357e-01 
    CT2      NY     1  3.34087019303e-01  1.87114168357e-01 
    CT2       O     1  2.93996576986e-01  1.44938011577e-01 
    CT2     O2L     1  3.20723538531e-01  1.44938011577e-01 
    CT2      OB     1  2.93996576986e-01  1.44938011577e-01 
    CT2     OBL     1  2.93996576986e-01  1.44938011577e-01 
    CT2      OC     1  3.20723538531e-01  1.44938011577e-01 
    CT2     OH1     1  3.26959829558e-01  1.63176000000e-01 
    CT2     OHL     1  3.26959829558e-01  1.63176000000e-01 
    CT2      OS     1  3.26959829558e-01  1.63176000000e-01 
    CT2     OSL     1  3.16269044940e-01  1.32309697301e-01 
    CT2    OSLP     1  3.16269044940e-01  1.32309697301e-01 
    CT2      OT     1  3.26799467788e-01  1.63176000000e-01 
    CT2     SOD     1  2.94954293108e-01  9.06104103511e-02 
    CT2      PL     1  3.60813980847e-01  3.20014464673e-01 
    CT2       S     1  3.47450500075e-01  2.80671252536e-01 
    CT2      SM     1  3.45223253279e-01  2.57919081884e-01 
    CT2     CLA     1  3.71504765465e-01  1.62045623205e-01 
   CT2A    CT2A     1  3.38541512893e-01  4.18400000000e-02 
   CT2A     CT3     1  3.38541512893e-01  4.18400000000e-02 
   CT2A    CTL1     1  3.38541512893e-01  4.18400000000e-02 
   CT2A    CTL2     1  3.38541512893e-01  4.18400000000e-02 
   CT2A    CTL3     1  3.38541512893e-01  4.18400000000e-02 
   CT2A    CTL5     1  3.38541512893e-01  4.18400000000e-02 
   CT2A      CY     1  3.46559601357e-01  1.13045454929e-01 
   CT2A       N     1  3.34087019303e-01  4.18400000000e-03 
   CT2A     NC2     1  3.34087019303e-01  1.87114168357e-01 
   CT2A     NH1     1  3.07360057758e-01  1.87114168357e-01 
   CT2A     NH2     1  3.34087019303e-01  1.87114168357e-01 
   CT2A     NH3     1  3.34087019303e-01  1.87114168357e-01 
   CT2A     NR1     1  3.34087019303e-01  1.87114168357e-01 
   CT2A     NR2     1  3.34087019303e-01  1.87114168357e-01 
   CT2A     NTL     1  3.34087019303e-01  1.87114168357e-01 
   CT2A      NY     1  3.34087019303e-01  1.87114168357e-01 
   CT2A       O     1  2.93996576986e-01  1.44938011577e-01 
   CT2A     O2L     1  3.20723538531e-01  1.44938011577e-01 
   CT2A      OB     1  2.93996576986e-01  1.44938011577e-01 
   CT2A     OBL     1  2.93996576986e-01  1.44938011577e-01 
   CT2A      OC     1  3.20723538531e-01  1.44938011577e-01 
   CT2A     OH1     1  3.26959829558e-01  1.63176000000e-01 
   CT2A     OHL     1  3.26959829558e-01  1.63176000000e-01 
   CT2A      OS     1  3.26959829558e-01  1.63176000000e-01 
   CT2A     OSL     1  3.16269044940e-01  1.32309697301e-01 
   CT2A    OSLP     1  3.16269044940e-01  1.32309697301e-01 
   CT2A      OT     1  3.26799467788e-01  1.63176000000e-01 
   CT2A     SOD     1  2.94954293108e-01  9.06104103511e-02 
   CT2A      PL     1  3.60813980847e-01  3.20014464673e-01 
   CT2A       S     1  3.47450500075e-01  2.80671252536e-01 
   CT2A      SM     1  3.45223253279e-01  2.57919081884e-01 
   CT2A     CLA     1  3.71504765465e-01  1.62045623205e-01 
    CT3     CT3     1  3.38541512893e-01  4.18400000000e-02 
    CT3    CTL1     1  3.38541512893e-01  4.18400000000e-02 
    CT3    CTL2     1  3.38541512893e-01  4.18400000000e-02 
    CT3    CTL3     1  3.38541512893e-01  4.18400000000e-02 
    CT3    CTL5     1  3.38541512893e-01  4.18400000000e-02 
    CT3      CY     1  3.46559601357e-01  1.13045454929e-01 
    CT3       N     1  3.34087019303e-01  4.18400000000e-03 
    CT3     NC2     1  3.34087019303e-01  1.87114168357e-01 
    CT3     NH1     1  3.07360057758e-01  1.87114168357e-01 
    CT3     NH2     1  3.34087019303e-01  1.87114168357e-01 
    CT3     NH3     1  3.34087019303e-01  1.87114168357e-01 
    CT3     NR1     1  3.34087019303e-01  1.87114168357e-01 
    CT3     NR2     1  3.34087019303e-01  1.87114168357e-01 
    CT3     NTL     1  3.34087019303e-01  1.87114168357e-01 
    CT3      NY     1  3.34087019303e-01  1.87114168357e-01 
    CT3       O     1  2.93996576986e-01  1.44938011577e-01 
    CT3     O2L     1  3.20723538531e-01  1.44938011577e-01 
    CT3      OB     1  2.93996576986e-01  1.44938011577e-01 
    CT3     OBL     1  2.93996576986e-01  1.44938011577e-01 
    CT3      OC     1  3.20723538531e-01  1.44938011577e-01 
    CT3     OH1     1  3.26959829558e-01  1.63176000000e-01 
    CT3     OHL     1  3.26959829558e-01  1.63176000000e-01 
    CT3      OS     1  3.26959829558e-01  1.63176000000e-01 
    CT3     OSL     1  3.16269044940e-01  1.32309697301e-01 
    CT3    OSLP     1  3.16269044940e-01  1.32309697301e-01 
    CT3      OT     1  3.26799467788e-01  1.63176000000e-01 
    CT3     SOD     1  2.94954293108e-01  9.06104103511e-02 
    CT3      PL     1  3.60813980847e-01  3.20014464673e-01 
    CT3       S     1  3.47450500075e-01  2.80671252536e-01 
    CT3      SM     1  3.45223253279e-01  2.57919081884e-01 
    CT3     CLA     1  3.71504765465e-01  1.62045623205e-01 
   CTL1    CTL1     1  3.38541512893e-01  4.18400000000e-02 
   CTL1    CTL2     1  3.38541512893e-01  4.18400000000e-02 
   CTL1    CTL3     1  3.38541512893e-01  4.18400000000e-02 
   CTL1    CTL5     1  3.38541512893e-01  4.18400000000e-02 
   CTL1      CY     1  3.46559601357e-01  1.13045454929e-01 
   CTL1       N     1  3.34087019303e-01  4.18400000000e-03 
   CTL1     NC2     1  3.34087019303e-01  1.87114168357e-01 
   CTL1     NH1     1  3.07360057758e-01  1.87114168357e-01 
   CTL1     NH2     1  3.34087019303e-01  1.87114168357e-01 
   CTL1     NH3     1  3.34087019303e-01  1.87114168357e-01 
   CTL1     NR1     1  3.34087019303e-01  1.87114168357e-01 
   CTL1     NR2     1  3.34087019303e-01  1.87114168357e-01 
   CTL1     NTL     1  3.34087019303e-01  1.87114168357e-01 
   CTL1      NY     1  3.34087019303e-01  1.87114168357e-01 
   CTL1       O     1  2.93996576986e-01  1.44938011577e-01 
   CTL1     O2L     1  3.20723538531e-01  1.44938011577e-01 
   CTL1      OB     1  2.93996576986e-01  1.44938011577e-01 
   CTL1     OBL     1  2.93996576986e-01  1.44938011577e-01 
   CTL1      OC     1  3.20723538531e-01  1.44938011577e-01 
   CTL1     OH1     1  3.26959829558e-01  1.63176000000e-01 
   CTL1     OHL     1  3.26959829558e-01  1.63176000000e-01 
   CTL1      OS     1  3.26959829558e-01  1.63176000000e-01 
   CTL1     OSL     1  3.16269044940e-01  1.32309697301e-01 
   CTL1    OSLP     1  3.16269044940e-01  1.32309697301e-01 
   CTL1      OT     1  3.26799467788e-01  1.63176000000e-01 
   CTL1     SOD     1  2.94954293108e-01  9.06104103511e-02 
   CTL1      PL     1  3.60813980847e-01  3.20014464673e-01 
   CTL1       S     1  3.47450500075e-01  2.80671252536e-01 
   CTL1      SM     1  3.45223253279e-01  2.57919081884e-01 
   CTL1     CLA     1  3.71504765465e-01  1.62045623205e-01 
   CTL2    CTL2     1  3.38541512893e-01  4.18400000000e-02 
   CTL2    CTL3     1  3.38541512893e-01  4.18400000000e-02 
   CTL2    CTL5     1  3.38541512893e-01  4.18400000000e-02 
   CTL2      CY     1  3.46559601357e-01  1.13045454929e-01 
   CTL2       N     1  3.34087019303e-01  4.18400000000e-03 
   CTL2     NC2     1  3.34087019303e-01  1.87114168357e-01 
   CTL2     NH1     1  3.07360057758e-01  1.87114168357e-01 
   CTL2     NH2     1  3.34087019303e-01  1.87114168357e-01 
   CTL2     NH3     1  3.34087019303e-01  1.87114168357e-01 
   CTL2     NR1     1  3.34087019303e-01  1.87114168357e-01 
   CTL2     NR2     1  3.34087019303e-01  1.87114168357e-01 
   CTL2     NTL     1  3.34087019303e-01  1.87114168357e-01 
   CTL2      NY     1  3.34087019303e-01  1.87114168357e-01 
   CTL2       O     1  2.93996576986e-01  1.44938011577e-01 
   CTL2     O2L     1  3.20723538531e-01  1.44938011577e-01 
   CTL2      OB     1  2.93996576986e-01  1.44938011577e-01 
   CTL2     OBL     1  2.93996576986e-01  1.44938011577e-01 
   CTL2      OC     1  3.20723538531e-01  1.44938011577e-01 
   CTL2     OH1     1  3.26959829558e-01  1.63176000000e-01 
   CTL2     OHL     1  3.26959829558e-01  1.63176000000e-01 
   CTL2      OS     1  3.26959829558e-01  1.63176000000e-01 
   CTL2     OSL     1  3.16269044940e-01  1.32309697301e-01 
   CTL2    OSLP     1  3.16269044940e-01  1.32309697301e-01 
   CTL2      OT     1  3.26799467788e-01  1.63176000000e-01 
   CTL2     SOD     1  2.94954293108e-01  9.06104103511e-02 
   CTL2      PL     1  3.60813980847e-01  3.20014464673e-01 
   CTL2       S     1  3.47450500075e-01  2.80671252536e-01 
   CTL2      SM     1  3.45223253279e-01  2.57919081884e-01 
   CTL2     CLA     1  3.71504765465e-01  1.62045623205e-01 
   CTL3    CTL3     1  3.38541512893e-01  4.18400000000e-02 
   CTL3    CTL5     1  3.38541512893e-01  4.18400000000e-02 
   CTL3      CY     1  3.46559601357e-01  1.13045454929e-01 
   CTL3       N     1  3.34087019303e-01  4.18400000000e-03 
   CTL3     NC2     1  3.34087019303e-01  1.87114168357e-01 
   CTL3     NH1     1  3.07360057758e-01  1.87114168357e-01 
   CTL3     NH2     1  3.34087019303e-01  1.87114168357e-01 
   CTL3     NH3     1  3.34087019303e-01  1.87114168357e-01 
   CTL3     NR1     1  3.34087019303e-01  1.87114168357e-01 
   CTL3     NR2     1  3.34087019303e-01  1.87114168357e-01 
   CTL3     NTL     1  3.34087019303e-01  1.87114168357e-01 
   CTL3      NY     1  3.34087019303e-01  1.87114168357e-01 
   CTL3       O     1  2.93996576986e-01  1.44938011577e-01 
   CTL3     O2L     1  3.20723538531e-01  1.44938011577e-01 
   CTL3      OB     1  2.93996576986e-01  1.44938011577e-01 
   CTL3     OBL     1  2.93996576986e-01  1.44938011577e-01 
   CTL3      OC     1  3.20723538531e-01  1.44938011577e-01 
   CTL3     OH1     1  3.26959829558e-01  1.63176000000e-01 
   CTL3     OHL     1  3.26959829558e-01  1.63176000000e-01 
   CTL3      OS     1  3.26959829558e-01  1.63176000000e-01 
   CTL3     OSL     1  3.16269044940e-01  1.32309697301e-01 
   CTL3    OSLP     1  3.16269044940e-01  1.32309697301e-01 
   CTL3      OT     1  3.26799467788e-01  1.63176000000e-01 
   CTL3     SOD     1  2.94954293108e-01  9.06104103511e-02 
   CTL3      PL     1  3.60813980847e-01  3.20014464673e-01 
   CTL3       S     1  3.47450500075e-01  2.80671252536e-01 
   CTL3      SM     1  3.45223253279e-01  2.57919081884e-01 
   CTL3     CLA     1  3.71504765465e-01  1.62045623205e-01 
   CTL5    CTL5     1  3.38541512893e-01  4.18400000000e-02 
   CTL5      CY     1  3.46559601357e-01  1.13045454929e-01 
   CTL5       N     1  3.34087019303e-01  4.18400000000e-03 
   CTL5     NC2     1  3.34087019303e-01  1.87114168357e-01 
   CTL5     NH1     1  3.07360057758e-01  1.87114168357e-01 
   CTL5     NH2     1  3.34087019303e-01  1.87114168357e-01 
   CTL5     NH3     1  3.34087019303e-01  1.87114168357e-01 
   CTL5     NR1     1  3.34087019303e-01  1.87114168357e-01 
   CTL5     NR2     1  3.34087019303e-01  1.87114168357e-01 
   CTL5     NTL     1  3.34087019303e-01  1.87114168357e-01 
   CTL5      NY     1  3.34087019303e-01  1.87114168357e-01 
   CTL5       O     1  2.93996576986e-01  1.44938011577e-01 
   CTL5     O2L     1  3.20723538531e-01  1.44938011577e-01 
   CTL5      OB     1  2.93996576986e-01  1.44938011577e-01 
   CTL5     OBL     1  2.93996576986e-01  1.44938011577e-01 
   CTL5      OC     1  3.20723538531e-01  1.44938011577e-01 
   CTL5     OH1     1  3.26959829558e-01  1.63176000000e-01 
   CTL5     OHL     1  3.26959829558e-01  1.63176000000e-01 
   CTL5      OS     1  3.26959829558e-01  1.63176000000e-01 
   CTL5     OSL     1  3.16269044940e-01  1.32309697301e-01 
   CTL5    OSLP     1  3.16269044940e-01  1.32309697301e-01 
   CTL5      OT     1  3.26799467788e-01  1.63176000000e-01 
   CTL5     SOD     1  2.94954293108e-01  9.06104103511e-02 
   CTL5      PL     1  3.60813980847e-01  3.20014464673e-01 
   CTL5       S     1  3.47450500075e-01  2.80671252536e-01 
   CTL5      SM     1  3.45223253279e-01  2.57919081884e-01 
   CTL5     CLA     1  3.71504765465e-01  1.62045623205e-01 
     CY      CY     1  3.54577689820e-01  3.05432000000e-01 
     CY       N     1  3.42105107766e-01  1.13045454929e-02 
     CY     NC2     1  3.42105107766e-01  5.05554643535e-01 
     CY     NH1     1  3.15378146222e-01  5.05554643535e-01 
     CY     NH2     1  3.42105107766e-01  5.05554643535e-01 
     CY     NH3     1  3.42105107766e-01  5.05554643535e-01 
     CY     NR1     1  3.42105107766e-01  5.05554643535e-01 
     CY     NR2     1  3.42105107766e-01  5.05554643535e-01 
     CY     NTL     1  3.42105107766e-01  5.05554643535e-01 
     CY      NY     1  3.42105107766e-01  5.05554643535e-01 
     CY       O     1  3.02014665450e-01  3.91600943002e-01 
     CY     O2L     1  3.28741626994e-01  3.91600943002e-01 
     CY      OB     1  3.02014665450e-01  3.91600943002e-01 
     CY     OBL     1  3.02014665450e-01  3.91600943002e-01 
     CY      OC     1  3.28741626994e-01  3.91600943002e-01 
     CY     OH1     1  3.34977918021e-01  4.40877274221e-01 
     CY     OHL     1  3.34977918021e-01  4.40877274221e-01 
     CY      OS     1  3.34977918021e-01  4.40877274221e-01 
     CY     OSL     1  3.24287133403e-01  3.57481116704e-01 
     CY    OSLP     1  3.24287133403e-01  3.57481116704e-01 
     CY      OT     1  3.34817556252e-01  4.40877274221e-01 
     CY     SOD     1  3.02972381572e-01  2.44815847500e-01 
     CY      PL     1  3.68832069310e-01  8.64631470905e-01 
     CY       S     1  3.55468588538e-01  7.58331965303e-01 
     CY      SM     1  3.53241341743e-01  6.96858985333e-01 
     CY     CLA     1  3.79522853928e-01  4.37823164303e-01 
      N       N     1  3.29632525712e-01  4.18400000000e-04 
      N     NC2     1  3.29632525712e-01  1.87114168357e-02 
      N     NH1     1  3.02905564168e-01  1.87114168357e-02 
      N     NH2     1  3.29632525712e-01  1.87114168357e-02 
      N     NH3     1  3.29632525712e-01  1.87114168357e-02 
      N     NR1     1  3.29632525712e-01  1.87114168357e-02 
      N     NR2     1  3.29632525712e-01  1.87114168357e-02 
      N     NTL     1  3.29632525712e-01  1.87114168357e-02 
      N      NY     1  3.29632525712e-01  1.87114168357e-02 
      N       O     1  2.89542083396e-01  1.44938011577e-02 
      N     O2L     1  3.16269044940e-01  1.44938011577e-02 
      N      OB     1  2.89542083396e-01  1.44938011577e-02 
      N     OBL     1  2.89542083396e-01  1.44938011577e-02 
      N      OC     1  3.16269044940e-01  1.44938011577e-02 
      N     OH1     1  3.22505335967e-01  1.63176000000e-02 
      N     OHL     1  3.22505335967e-01  1.63176000000e-02 
      N      OS     1  3.22505335967e-01  1.63176000000e-02 
      N     OSL     1  3.11814551349e-01  1.32309697301e-02 
      N    OSLP     1  3.11814551349e-01  1.32309697301e-02 
      N      OT     1  3.22344974198e-01  1.63176000000e-02 
      N     SOD     1  2.90499799518e-01  9.06104103511e-03 
      N      PL     1  3.56359487256e-01  3.20014464673e-02 
      N       S     1  3.42996006484e-01  2.80671252536e-02 
      N      SM     1  3.40768759689e-01  2.57919081884e-02 
      N     CLA     1  3.67050271874e-01  1.62045623205e-02 
    NC2     NC2     1  3.29632525712e-01  8.36800000000e-01 
    NC2     NH1     1  3.02905564168e-01  8.36800000000e-01 
    NC2     NH2     1  3.29632525712e-01  8.36800000000e-01 
    NC2     NH3     1  3.29632525712e-01  8.36800000000e-01 
    NC2     NR1     1  3.29632525712e-01  8.36800000000e-01 
    NC2     NR2     1  3.29632525712e-01  8.36800000000e-01 
    NC2     NTL     1  3.29632525712e-01  8.36800000000e-01 
    NC2      NY     1  3.29632525712e-01  8.36800000000e-01 
    NC2       O     1  2.89542083396e-01  6.48182492821e-01 
    NC2     O2L     1  3.16269044940e-01  6.48182492821e-01 
    NC2      OB     1  2.89542083396e-01  6.48182492821e-01 
    NC2     OBL     1  2.89542083396e-01  6.48182492821e-01 
    NC2      OC     1  3.16269044940e-01  6.48182492821e-01 
    NC2     OH1     1  3.22505335967e-01  7.29745256593e-01 
    NC2     OHL     1  3.22505335967e-01  7.29745256593e-01 
    NC2      OS     1  3.22505335967e-01  7.29745256593e-01 
    NC2     OSL     1  3.11814551349e-01  5.91706954497e-01 
    NC2    OSLP     1  3.11814551349e-01  5.91706954497e-01 
    NC2      OT     1  3.22344974198e-01  7.29745256593e-01 
    NC2     SOD     1  2.90499799518e-01  4.05222074029e-01 
    NC2      PL     1  3.56359487256e-01  1.43114819358e+00 
    NC2       S     1  3.42996006484e-01  1.25520000000e+00 
    NC2      SM     1  3.40768759689e-01  1.15344919957e+00 
    NC2     CLA     1  3.67050271874e-01  7.24690057887e-01 
    NH1     NH1     1  2.76178602624e-01  8.36800000000e-01 
    NH1     NH2     1  3.02905564168e-01  8.36800000000e-01 
    NH1     NH3     1  3.02905564168e-01  8.36800000000e-01 
    NH1     NR1     1  3.02905564168e-01  8.36800000000e-01 
    NH1     NR2     1  3.02905564168e-01  8.36800000000e-01 
    NH1     NTL     1  3.02905564168e-01  8.36800000000e-01 
    NH1      NY     1  3.02905564168e-01  8.36800000000e-01 
    NH1       O     1  2.62815121851e-01  6.48182492821e-01 
    NH1     O2L     1  2.89542083396e-01  6.48182492821e-01 
    NH1      OB     1  2.62815121851e-01  6.48182492821e-01 
    NH1     OBL     1  2.62815121851e-01  6.48182492821e-01 
    NH1      OC     1  2.89542083396e-01  6.48182492821e-01 
    NH1     OH1     1  2.95778374423e-01  7.29745256593e-01 
    NH1     OHL     1  2.95778374423e-01  7.29745256593e-01 
    NH1      OS     1  2.95778374423e-01  7.29745256593e-01 
    NH1     OSL     1  2.85087589805e-01  5.91706954497e-01 
    NH1    OSLP     1  2.85087589805e-01  5.91706954497e-01 
    NH1      OT     1  2.95618012653e-01  7.29745256593e-01 
    NH1     SOD     1  2.63772837973e-01  4.05222074029e-01 
    NH1      PL     1  3.29632525712e-01  1.43114819358e+00 
    NH1       S     1  3.16269044940e-01  1.25520000000e+00 
    NH1      SM     1  3.14041798144e-01  1.15344919957e+00 
    NH1     CLA     1  3.40323310330e-01  7.24690057887e-01 
    NH2     NH2     1  3.29632525712e-01  8.36800000000e-01 
    NH2     NH3     1  3.29632525712e-01  8.36800000000e-01 
    NH2     NR1     1  3.29632525712e-01  8.36800000000e-01 
    NH2     NR2     1  3.29632525712e-01  8.36800000000e-01 
    NH2     NTL     1  3.29632525712e-01  8.36800000000e-01 
    NH2      NY     1  3.29632525712e-01  8.36800000000e-01 
    NH2       O     1  2.89542083396e-01  6.48182492821e-01 
    NH2     O2L     1  3.16269044940e-01  6.48182492821e-01 
    NH2      OB     1  2.89542083396e-01  6.48182492821e-01 
    NH2     OBL     1  2.89542083396e-01  6.48182492821e-01 
    NH2      OC     1  3.16269044940e-01  6.48182492821e-01 
    NH2     OH1     1  3.22505335967e-01  7.29745256593e-01 
    NH2     OHL     1  3.22505335967e-01  7.29745256593e-01 
    NH2      OS     1  3.22505335967e-01  7.29745256593e-01 
    NH2     OSL     1  3.11814551349e-01  5.91706954497e-01 
    NH2    OSLP     1  3.11814551349e-01  5.91706954497e-01 
    NH2      OT     1  3.22344974198e-01  7.29745256593e-01 
    NH2     SOD     1  2.90499799518e-01  4.05222074029e-01 
    NH2      PL     1  3.56359487256e-01  1.43114819358e+00 
    NH2       S     1  3.42996006484e-01  1.25520000000e+00 
    NH2      SM     1  3.40768759689e-01  1.15344919957e+00 
    NH2     CLA     1  3.67050271874e-01  7.24690057887e-01 
    NH3     NH3     1  3.29632525712e-01  8.36800000000e-01 
    NH3     NR1     1  3.29632525712e-01  8.36800000000e-01 
    NH3     NR2     1  3.29632525712e-01  8.36800000000e-01 
    NH3     NTL     1  3.29632525712e-01  8.36800000000e-01 
    NH3      NY     1  3.29632525712e-01  8.36800000000e-01 
    NH3       O     1  2.89542083396e-01  6.48182492821e-01 
    NH3     O2L     1  3.16269044940e-01  6.48182492821e-01 
    NH3      OB     1  2.89542083396e-01  6.48182492821e-01 
    NH3     OBL     1  2.89542083396e-01  6.48182492821e-01 
    NH3      OC     1  3.16269044940e-01  6.48182492821e-01 
    NH3     OH1     1  3.22505335967e-01  7.29745256593e-01 
    NH3     OHL     1  3.22505335967e-01  7.29745256593e-01 
    NH3      OS     1  3.22505335967e-01  7.29745256593e-01 
    NH3     OSL     1  3.11814551349e-01  5.91706954497e-01 
    NH3    OSLP     1  3.11814551349e-01  5.91706954497e-01 
    NH3      OT     1  3.22344974198e-01  7.29745256593e-01 
    NH3     SOD     1  2.90499799518e-01  4.05222074029e-01 
    NH3      PL     1  3.56359487256e-01  1.43114819358e+00 
    NH3       S     1  3.42996006484e-01  1.25520000000e+00 
    NH3      SM     1  3.40768759689e-01  1.15344919957e+00 
    NH3     CLA     1  3.67050271874e-01  7.24690057887e-01 
    NR1     NR1     1  3.29632525712e-01  8.36800000000e-01 
    NR1     NR2     1  3.29632525712e-01  8.36800000000e-01 
    NR1     NTL     1  3.29632525712e-01  8.36800000000e-01 
    NR1      NY     1  3.29632525712e-01  8.36800000000e-01 
    NR1       O     1  2.89542083396e-01  6.48182492821e-01 
    NR1     O2L     1  3.16269044940e-01  6.48182492821e-01 
    NR1      OB     1  2.89542083396e-01  6.48182492821e-01 
    NR1     OBL     1  2.89542083396e-01  6.48182492821e-01 
    NR1      OC     1  3.16269044940e-01  6.48182492821e-01 
    NR1     OH1     1  3.22505335967e-01  7.29745256593e-01 
    NR1     OHL     1  3.22505335967e-01  7.29745256593e-01 
    NR1      OS     1  3.22505335967e-01  7.29745256593e-01 
    NR1     OSL     1  3.11814551349e-01  5.91706954497e-01 
    NR1    OSLP     1  3.11814551349e-01  5.91706954497e-01 
    NR1      OT     1  3.22344974198e-01  7.29745256593e-01 
    NR1     SOD     1  2.90499799518e-01  4.05222074029e-01 
    NR1      PL     1  3.56359487256e-01  1.43114819358e+00 
    NR1       S     1  3.42996006484e-01  1.25520000000e+00 
    NR1      SM     1  3.40768759689e-01  1.15344919957e+00 
    NR1     CLA     1  3.67050271874e-01  7.24690057887e-01 
    NR2     NR2     1  3.29632525712e-01  8.36800000000e-01 
    NR2     NTL     1  3.29632525712e-01  8.36800000000e-01 
    NR2      NY     1  3.29632525712e-01  8.36800000000e-01 
    NR2       O     1  2.89542083396e-01  6.48182492821e-01 
    NR2     O2L     1  3.16269044940e-01  6.48182492821e-01 
    NR2      OB     1  2.89542083396e-01  6.48182492821e-01 
    NR2     OBL     1  2.89542083396e-01  6.48182492821e-01 
    NR2      OC     1  3.16269044940e-01  6.48182492821e-01 
    NR2     OH1     1  3.22505335967e-01  7.29745256593e-01 
    NR2     OHL     1  3.22505335967e-01  7.29745256593e-01 
    NR2      OS     1  3.22505335967e-01  7.29745256593e-01 
    NR2     OSL     1  3.11814551349e-01  5.91706954497e-01 
    NR2    OSLP     1  3.11814551349e-01  5.91706954497e-01 
    NR2      OT     1  3.22344974198e-01  7.29745256593e-01 
    NR2     SOD     1  2.90499799518e-01  4.05222074029e-01 
    NR2      PL     1  3.56359487256e-01  1.43114819358e+00 
    NR2       S     1  3.42996006484e-01  1.25520000000e+00 
    NR2      SM     1  3.40768759689e-01  1.15344919957e+00 
    NR2     CLA     1  3.67050271874e-01  7.24690057887e-01 
    NTL     NTL     1  3.29632525712e-01  8.36800000000e-01 
    NTL      NY     1  3.29632525712e-01  8.36800000000e-01 
    NTL       O     1  2.89542083396e-01  6.48182492821e-01 
    NTL     O2L     1  3.16269044940e-01  6.48182492821e-01 
    NTL      OB     1  2.89542083396e-01  6.48182492821e-01 
    NTL     OBL     1  2.89542083396e-01  6.48182492821e-01 
    NTL      OC     1  3.16269044940e-01  6.48182492821e-01 
    NTL     OH1     1  3.22505335967e-01  7.29745256593e-01 
    NTL     OHL     1  3.22505335967e-01  7.29745256593e-01 
    NTL      OS     1  3.22505335967e-01  7.29745256593e-01 
    NTL     OSL     1  3.11814551349e-01  5.91706954497e-01 
    NTL    OSLP     1  3.11814551349e-01  5.91706954497e-01 
    NTL      OT     1  3.22344974198e-01  7.29745256593e-01 
    NTL     SOD     1  2.90499799518e-01  4.05222074029e-01 
    NTL      PL     1  3.56359487256e-01  1.43114819358e+00 
    NTL       S     1  3.42996006484e-01  1.25520000000e+00 
    NTL      SM     1  3.40768759689e-01  1.15344919957e+00 
    NTL     CLA     1  3.67050271874e-01  7.24690057887e-01 
     NY      NY     1  3.29632525712e-01  8.36800000000e-01 
     NY       O     1  2.89542083396e-01  6.48182492821e-01 
     NY     O2L     1  3.16269044940e-01  6.48182492821e-01 
     NY      OB     1  2.89542083396e-01  6.48182492821e-01 
     NY     OBL     1  2.89542083396e-01  6.48182492821e-01 
     NY      OC     1  3.16269044940e-01  6.48182492821e-01 
     NY     OH1     1  3.22505335967e-01  7.29745256593e-01 
     NY     OHL     1  3.22505335967e-01  7.29745256593e-01 
     NY      OS     1  3.22505335967e-01  7.29745256593e-01 
     NY     OSL     1  3.11814551349e-01  5.91706954497e-01 
     NY    OSLP     1  3.11814551349e-01  5.91706954497e-01 
     NY      OT     1  3.22344974198e-01  7.29745256593e-01 
     NY     SOD     1  2.90499799518e-01  4.05222074029e-01 
     NY      PL     1  3.56359487256e-01  1.43114819358e+00 
     NY       S     1  3.42996006484e-01  1.25520000000e+00 
     NY      SM     1  3.40768759689e-01  1.15344919957e+00 
     NY     CLA     1  3.67050271874e-01  7.24690057887e-01 
      O       O     1  2.49451641079e-01  5.02080000000e-01 
      O     O2L     1  2.76178602624e-01  5.02080000000e-01 
      O      OB     1  2.49451641079e-01  5.02080000000e-01 
      O     OBL     1  2.49451641079e-01  5.02080000000e-01 
      O      OC     1  2.76178602624e-01  5.02080000000e-01 
      O     OH1     1  2.82414893650e-01  5.65258245152e-01 
      O     OHL     1  2.82414893650e-01  5.65258245152e-01 
      O      OS     1  2.82414893650e-01  5.65258245152e-01 
      O     OSL     1  2.71724109033e-01  4.58334236120e-01 
      O    OSLP     1  2.71724109033e-01  4.58334236120e-01 
      O      OT     1  2.82254531881e-01  5.65258245152e-01 
      O     SOD     1  2.50409357201e-01  3.13883668846e-01 
      O      PL     1  3.16269044940e-01  1.10856262394e+00 
      O       S     1  3.02905564168e-01  9.72273739232e-01 
      O      SM     1  3.00678317372e-01  8.93457908130e-01 
      O     CLA     1  3.26959829558e-01  5.61342505072e-01 
    O2L     O2L     1  3.02905564168e-01  5.02080000000e-01 
    O2L      OB     1  2.76178602624e-01  5.02080000000e-01 
    O2L     OBL     1  2.76178602624e-01  5.02080000000e-01 
    O2L      OC     1  3.02905564168e-01  5.02080000000e-01 
    O2L     OH1     1  3.09141855195e-01  5.65258245152e-01 
    O2L     OHL     1  3.09141855195e-01  5.65258245152e-01 
    O2L      OS     1  3.09141855195e-01  5.65258245152e-01 
    O2L     OSL     1  2.98451070577e-01  4.58334236120e-01 
    O2L    OSLP     1  2.98451070577e-01  4.58334236120e-01 
    O2L      OT     1  3.08981493425e-01  5.65258245152e-01 
    O2L     SOD     1  2.77136318746e-01  3.13883668846e-01 
    O2L      PL     1  3.42996006484e-01  1.10856262394e+00 
    O2L       S     1  3.29632525712e-01  9.72273739232e-01 
    O2L      SM     1  3.27405278917e-01  8.93457908130e-01 
    O2L     CLA     1  3.53686791102e-01  5.61342505072e-01 
     OB      OB     1  2.49451641079e-01  5.02080000000e-01 
     OB     OBL     1  2.49451641079e-01  5.02080000000e-01 
     OB      OC     1  2.76178602624e-01  5.02080000000e-01 
     OB     OH1     1  2.82414893650e-01  5.65258245152e-01 
     OB     OHL     1  2.82414893650e-01  5.65258245152e-01 
     OB      OS     1  2.82414893650e-01  5.65258245152e-01 
     OB     OSL     1  2.71724109033e-01  4.58334236120e-01 
     OB    OSLP     1  2.71724109033e-01  4.58334236120e-01 
     OB      OT     1  2.82254531881e-01  5.65258245152e-01 
     OB     SOD     1  2.50409357201e-01  3.13883668846e-01 
     OB      PL     1  3.16269044940e-01  1.10856262394e+00 
     OB       S     1  3.02905564168e-01  9.72273739232e-01 
     OB      SM     1  3.00678317372e-01  8.93457908130e-01 
     OB     CLA     1  3.26959829558e-01  5.61342505072e-01 
    OBL     OBL     1  2.49451641079e-01  5.02080000000e-01 
    OBL      OC     1  2.76178602624e-01  5.02080000000e-01 
    OBL     OH1     1  2.82414893650e-01  5.65258245152e-01 
    OBL     OHL     1  2.82414893650e-01  5.65258245152e-01 
    OBL      OS     1  2.82414893650e-01  5.65258245152e-01 
    OBL     OSL     1  2.71724109033e-01  4.58334236120e-01 
    OBL    OSLP     1  2.71724109033e-01  4.58334236120e-01 
    OBL      OT     1  2.82254531881e-01  5.65258245152e-01 
    OBL     SOD     1  2.50409357201e-01  3.13883668846e-01 
    OBL      PL     1  3.16269044940e-01  1.10856262394e+00 
    OBL       S     1  3.02905564168e-01  9.72273739232e-01 
    OBL      SM     1  3.00678317372e-01  8.93457908130e-01 
    OBL     CLA     1  3.26959829558e-01  5.61342505072e-01 
     OC      OC     1  3.02905564168e-01  5.02080000000e-01 
     OC     OH1     1  3.09141855195e-01  5.65258245152e-01 
     OC     OHL     1  3.09141855195e-01  5.65258245152e-01 
     OC      OS     1  3.09141855195e-01  5.65258245152e-01 
     OC     OSL     1  2.98451070577e-01  4.58334236120e-01 
     OC    OSLP     1  2.98451070577e-01  4.58334236120e-01 
     OC      OT     1  3.08981493425e-01  5.65258245152e-01 
     OC     SOD     1  2.77136318746e-01  3.13883668846e-01 
     OC      PL     1  3.42996006484e-01  1.10856262394e+00 
     OC       S     1  3.29632525712e-01  9.72273739232e-01 
     OC      SM     1  3.27405278917e-01  8.93457908130e-01 
     OC     CLA     1  3.53686791102e-01  5.61342505072e-01 
    OH1     OH1     1  3.15378146222e-01  6.36386400000e-01 
    OH1     OHL     1  3.15378146222e-01  6.36386400000e-01 
    OH1      OS     1  3.15378146222e-01  6.36386400000e-01 
    OH1     OSL     1  3.04687361604e-01  5.16007819476e-01 
    OH1    OSLP     1  3.04687361604e-01  5.16007819476e-01 
    OH1      OT     1  3.15217784452e-01  6.36386400000e-01 
    OH1     SOD     1  2.83372609772e-01  3.53380600369e-01 
    OH1      PL     1  3.49232297511e-01  1.24805641223e+00 
    OH1       S     1  3.35868816739e-01  1.09461788489e+00 
    OH1      SM     1  3.33641569944e-01  1.00588441935e+00 
    OH1     CLA     1  3.59923082129e-01  6.31977930501e-01 
    OHL     OHL     1  3.15378146222e-01  6.36386400000e-01 
    OHL      OS     1  3.15378146222e-01  6.36386400000e-01 
    OHL     OSL     1  3.04687361604e-01  5.16007819476e-01 
    OHL    OSLP     1  3.04687361604e-01  5.16007819476e-01 
    OHL      OT     1  3.15217784452e-01  6.36386400000e-01 
    OHL     SOD     1  2.83372609772e-01  3.53380600369e-01 
    OHL      PL     1  3.49232297511e-01  1.24805641223e+00 
    OHL       S     1  3.35868816739e-01  1.09461788489e+00 
    OHL      SM     1  3.33641569944e-01  1.00588441935e+00 
    OHL     CLA     1  3.59923082129e-01  6.31977930501e-01 
     OS      OS     1  3.15378146222e-01  6.36386400000e-01 
     OS     OSL     1  3.04687361604e-01  5.16007819476e-01 
     OS    OSLP     1  3.04687361604e-01  5.16007819476e-01 
     OS      OT     1  3.15217784452e-01  6.36386400000e-01 
     OS     SOD     1  2.83372609772e-01  3.53380600369e-01 
     OS      PL     1  3.49232297511e-01  1.24805641223e+00 
     OS       S     1  3.35868816739e-01  1.09461788489e+00 
     OS      SM     1  3.33641569944e-01  1.00588441935e+00 
     OS     CLA     1  3.59923082129e-01  6.31977930501e-01 
    OSL     OSL     1  2.93996576986e-01  4.18400000000e-01 
    OSL    OSLP     1  2.93996576986e-01  4.18400000000e-01 
    OSL      OT     1  3.04526999835e-01  5.16007819476e-01 
    OSL     SOD     1  2.72681825155e-01  2.86535276432e-01 
    OSL      PL     1  3.38541512893e-01  1.01197459257e+00 
    OSL       S     1  3.25178032121e-01  8.87560431745e-01 
    OSL      SM     1  3.22950785326e-01  8.15611750774e-01 
    OSL     CLA     1  3.49232297511e-01  5.12433254190e-01 
   OSLP    OSLP     1  2.93996576986e-01  4.18400000000e-01 
   OSLP      OT     1  3.04526999835e-01  5.16007819476e-01 
   OSLP     SOD     1  2.72681825155e-01  2.86535276432e-01 
   OSLP      PL     1  3.38541512893e-01  1.01197459257e+00 
   OSLP       S     1  3.25178032121e-01  8.87560431745e-01 
   OSLP      SM     1  3.22950785326e-01  8.15611750774e-01 
   OSLP     CLA     1  3.49232297511e-01  5.12433254190e-01 
     OT      OT     1  3.15057422683e-01  6.36386400000e-01 
     OT     SOD     1  2.83212248003e-01  3.53380600369e-01 
     OT      PL     1  3.49071935742e-01  1.24805641223e+00 
     OT       S     1  3.35708454970e-01  1.09461788489e+00 
     OT      SM     1  3.33481208174e-01  1.00588441935e+00 
     OT     CLA     1  3.59762720359e-01  6.31977930501e-01 
    SOD     SOD     1  2.51367073323e-01  1.96229600000e-01 
    SOD      PL     1  3.17226761062e-01  6.93036375773e-01 
    SOD       S     1  3.03863280290e-01  6.07833111043e-01 
    SOD      SM     1  3.01636033494e-01  5.58560082383e-01 
    SOD     CLA     1  3.27917545680e-01  3.50932610283e-01 
     PL      PL     1  3.83086448800e-01  2.44764000000e+00 
     PL       S     1  3.69722968028e-01  2.14672229038e+00 
     PL      SM     1  3.67495721233e-01  1.97270164718e+00 
     PL     CLA     1  3.93777233418e-01  1.23941069222e+00 
      S       S     1  3.56359487256e-01  1.88280000000e+00 
      S      SM     1  3.54132240461e-01  1.73017379936e+00 
      S     CLA     1  3.80413752646e-01  1.08703508683e+00 
     SM      SM     1  3.51904993665e-01  1.58992000000e+00 
     SM     CLA     1  3.78186505851e-01  9.98916308807e-01 
    CLA     CLA     1  4.04468018036e-01  6.27600000000e-01 

[ angletypes ]
; i	j	k	func	th0	Kth	s0	Kub
     CA      CA      CA     5  1.2000000e+02  3.3472000e+02  2.4162000e-01  2.9288000e+04
    CAI      CA      CA     5  1.2000000e+02  3.3472000e+02  2.4162000e-01  2.9288000e+04
   CEL1    CEL1    CRL1     5  1.2350000e+02  4.0166400e+02  0.0000000e+00  0.0000000e+00
   CEL1    CEL1    CRL2     5  1.2350000e+02  4.0166400e+02  0.0000000e+00  0.0000000e+00
   CEL1    CEL1    CTL2     5  1.2350000e+02  4.0166400e+02  0.0000000e+00  0.0000000e+00
   CEL1    CTL2    CTL2     5  1.1220000e+02  2.6777600e+02  0.0000000e+00  0.0000000e+00
     CL     OSL    CTL1     5  1.0960000e+02  3.3472000e+02  2.2651000e-01  2.5104000e+04
     CL     OSL    CTL2     5  1.0960000e+02  3.3472000e+02  2.2651000e-01  2.5104000e+04
    CP1       N       C     5  1.1700000e+02  5.0208000e+02  0.0000000e+00  0.0000000e+00
    CP2     CP1       C     5  1.1230000e+02  4.3513600e+02  0.0000000e+00  0.0000000e+00
    CP2     CP2     CP1     5  1.0850000e+02  5.8576000e+02  0.0000000e+00  0.0000000e+00
    CP3     CP2     CP2     5  1.0850000e+02  5.8576000e+02  0.0000000e+00  0.0000000e+00
    CP3       N       C     5  1.1700000e+02  5.0208000e+02  0.0000000e+00  0.0000000e+00
    CP3       N     CP1     5  1.1420000e+02  8.3680000e+02  0.0000000e+00  0.0000000e+00
   CPH2     NR1    CPH1     5  1.0750000e+02  1.0878400e+03  0.0000000e+00  0.0000000e+00
   CPH2     NR2    CPH1     5  1.0400000e+02  1.0878400e+03  0.0000000e+00  0.0000000e+00
    CPT     CAI      CA     5  1.1320000e+02  4.1840000e+02  0.0000000e+00  0.0000000e+00
    CPT     CPT     CAI     5  1.1000000e+02  4.1840000e+02  0.0000000e+00  0.0000000e+00
    CPT      CY      CA     5  1.0640000e+02  7.1128000e+02  2.2610000e-01  2.0920000e+04
    CPT      NY      CA     5  1.1200000e+02  7.1128000e+02  0.0000000e+00  0.0000000e+00
   CRL1    CEL1    CRL2     5  1.1300000e+02  4.1840000e+02  0.0000000e+00  0.0000000e+00
   CRL1    CRL1    CEL1     5  1.1220000e+02  2.6777600e+02  0.0000000e+00  0.0000000e+00
   CRL1    CRL1    CRL1     5  1.1100000e+02  4.4643280e+02  2.5610000e-01  6.6944000e+03
   CRL1    CRL1    CRL2     5  1.1350000e+02  4.8827280e+02  2.5610000e-01  9.3386880e+03
   CRL1    CRL1    CTL3     5  1.0850000e+02  4.4643280e+02  2.5610000e-01  6.6944000e+03
   CRL1    CRL2    CEL1     5  1.1220000e+02  2.6777600e+02  0.0000000e+00  0.0000000e+00
   CRL1    CRL2    CRL2     5  1.1350000e+02  4.8827280e+02  2.5610000e-01  9.3386880e+03
   CRL1    CTL1    CTL2     5  1.1350000e+02  4.8827280e+02  2.5610000e-01  9.3386880e+03
   CRL1    CTL1    CTL3     5  1.0850000e+02  4.4643280e+02  2.5610000e-01  6.6944000e+03
   CRL2    CRL1    CEL1     5  1.1220000e+02  2.6777600e+02  0.0000000e+00  0.0000000e+00
   CRL2    CRL1    CRL2     5  1.1350000e+02  4.8827280e+02  2.5610000e-01  9.3386880e+03
   CRL2    CRL1    CTL3     5  1.1350000e+02  4.8827280e+02  2.5610000e-01  9.3386880e+03
    CT1     CT1       C     5  1.0800000e+02  4.3513600e+02  0.0000000e+00  0.0000000e+00
    CT1     CT2      CA     5  1.0750000e+02  4.3346240e+02  0.0000000e+00  0.0000000e+00
    CT1     CT2      CC     5  1.0800000e+02  4.3513600e+02  0.0000000e+00  0.0000000e+00
    CT1     CT2    CPH1     5  1.1300000e+02  4.8827280e+02  0.0000000e+00  0.0000000e+00
    CT1     CT2     CT1     5  1.1350000e+02  4.8827280e+02  2.5610000e-01  9.3386880e+03
    CT1    CT2A      CC     5  1.0800000e+02  4.3513600e+02  0.0000000e+00  0.0000000e+00
    CT1    CT2A     CT2     5  1.1350000e+02  4.8827280e+02  2.5610000e-01  9.3386880e+03
    CT1    CT2A     HA2     5  1.1010000e+02  2.2175200e+02  2.1790000e-01  1.8853104e+04
    CT1     NH1       C     5  1.2000000e+02  4.1840000e+02  0.0000000e+00  0.0000000e+00
    CT2      CA      CA     5  1.2230000e+02  3.8325440e+02  0.0000000e+00  0.0000000e+00
    CT2    CPH1    CPH1     5  1.3000000e+02  3.8325440e+02  0.0000000e+00  0.0000000e+00
    CT2     CT1       C     5  1.0800000e+02  4.3513600e+02  0.0000000e+00  0.0000000e+00
    CT2     CT1      CD     5  1.0800000e+02  4.3513600e+02  0.0000000e+00  0.0000000e+00
    CT2     CT1     CT1     5  1.1100000e+02  4.4643280e+02  2.5610000e-01  6.6944000e+03
    CT2     CT2      CC     5  1.0800000e+02  4.3513600e+02  0.0000000e+00  0.0000000e+00
    CT2     CT2     CT1     5  1.1350000e+02  4.8827280e+02  2.5610000e-01  9.3386880e+03
    CT2     CT2     CT2     5  1.1360000e+02  4.8827280e+02  2.5610000e-01  9.3386880e+03
    CT2      CY      CA     5  1.2700000e+02  2.5104000e+02  0.0000000e+00  0.0000000e+00
    CT2      CY     CPT     5  1.2670000e+02  2.5104000e+02  0.0000000e+00  0.0000000e+00
    CT2     NC2       C     5  1.2000000e+02  5.2132640e+02  0.0000000e+00  0.0000000e+00
    CT2     NH1       C     5  1.2000000e+02  4.1840000e+02  0.0000000e+00  0.0000000e+00
    CT2       S      CL     5  9.5000000e+01  2.8451200e+02  0.0000000e+00  0.0000000e+00
   CT2A     CT1       C     5  1.0800000e+02  4.3513600e+02  0.0000000e+00  0.0000000e+00
   CT2A     CT2      CC     5  1.0800000e+02  4.3513600e+02  0.0000000e+00  0.0000000e+00
   CT2A     CT2     HA2     5  1.1010000e+02  2.2175200e+02  2.1790000e-01  1.8853104e+04
    CT3     CT1       C     5  1.0800000e+02  4.3513600e+02  0.0000000e+00  0.0000000e+00
    CT3     CT1     CT1     5  1.0850000e+02  4.4643280e+02  2.5610000e-01  6.6944000e+03
    CT3     CT1     CT2     5  1.1400000e+02  4.4643280e+02  2.5610000e-01  6.6944000e+03
    CT3     CT1     CT3     5  1.1400000e+02  4.4643280e+02  2.5610000e-01  6.6944000e+03
    CT3     CT2     CT1     5  1.1350000e+02  4.8827280e+02  2.5610000e-01  9.3386880e+03
    CT3      OS      CD     5  1.0960000e+02  3.3472000e+02  2.2651000e-01  2.5104000e+04
    CT3       S     CT2     5  9.5000000e+01  2.8451200e+02  0.0000000e+00  0.0000000e+00
   CTL1    CRL1    CRL1     5  1.1100000e+02  4.4643280e+02  2.5610000e-01  6.6944000e+03
   CTL1    CRL1    CRL2     5  1.1350000e+02  4.8827280e+02  2.5610000e-01  9.3386880e+03
   CTL1    CTL2    CTL2     5  1.1350000e+02  4.8827280e+02  2.5610000e-01  9.3386880e+03
   CTL2      CL       S     5  1.1450000e+02  4.8534400e+02  0.0000000e+00  0.0000000e+00
   CTL2    CTL1    CTL2     5  1.1350000e+02  4.8827280e+02  2.5610000e-01  9.3386880e+03
   CTL2    CTL1    CTL3     5  1.1350000e+02  4.8827280e+02  2.5610000e-01  9.3386880e+03
   CTL2    CTL2      CL     5  1.0800000e+02  4.3513600e+02  0.0000000e+00  0.0000000e+00
   CTL2    CTL2    CTL2     5  1.1360000e+02  4.8827280e+02  2.5610000e-01  9.3386880e+03
   CTL2    CTL2    CTL3     5  1.1500000e+02  4.8534400e+02  2.5610000e-01  6.6944000e+03
   CTL2    OSLP      PL     5  1.2000000e+02  1.6736000e+02  2.3300000e-01  2.9288000e+04
   CTL3    CRL1    CEL1     5  1.1220000e+02  2.6777600e+02  0.0000000e+00  0.0000000e+00
   CTL3    CTL1    CTL3     5  1.1350000e+02  4.8827280e+02  2.5610000e-01  9.3386880e+03
   CTL5     NTL    CTL2     5  1.0950000e+02  5.0208000e+02  2.4660000e-01  2.1756800e+04
   CTL5     NTL    CTL5     5  1.0950000e+02  5.0208000e+02  2.4660000e-01  2.1756800e+04
     CY     CPT     CAI     5  1.3350000e+02  1.0878400e+03  0.0000000e+00  0.0000000e+00
     CY     CPT     CPT     5  1.0800000e+02  7.1128000e+02  0.0000000e+00  0.0000000e+00
     CY     CT2     CT1     5  1.1400000e+02  4.8827280e+02  0.0000000e+00  0.0000000e+00
      H     NH1       C     5  1.2300000e+02  2.8451200e+02  0.0000000e+00  0.0000000e+00
      H     NH1     CT1     5  1.1700000e+02  2.9288000e+02  0.0000000e+00  0.0000000e+00
      H     NH1     CT2     5  1.1700000e+02  2.9288000e+02  0.0000000e+00  0.0000000e+00
      H     NH2      CC     5  1.2000000e+02  4.1840000e+02  0.0000000e+00  0.0000000e+00
      H     NH2       H     5  1.2000000e+02  1.9246400e+02  0.0000000e+00  0.0000000e+00
      H     NR1    CPH1     5  1.2550000e+02  2.5104000e+02  2.1500000e-01  1.6736000e+04
      H     NR1    CPH2     5  1.2700000e+02  2.5104000e+02  2.1400000e-01  1.6736000e+04
      H      NY      CA     5  1.2600000e+02  2.3430400e+02  0.0000000e+00  0.0000000e+00
      H      NY     CPT     5  1.2600000e+02  2.3430400e+02  0.0000000e+00  0.0000000e+00
      H     OH1      CA     5  1.0800000e+02  5.4392000e+02  0.0000000e+00  0.0000000e+00
      H     OH1     CT1     5  1.0600000e+02  4.8116000e+02  0.0000000e+00  0.0000000e+00
      H     OH1     CT2     5  1.0600000e+02  4.8116000e+02  0.0000000e+00  0.0000000e+00
    HA1     CT1     CT1     5  1.1010000e+02  2.8869600e+02  2.1790000e-01  1.8853104e+04
    HA1     CT1     CT2     5  1.1010000e+02  2.8869600e+02  2.1790000e-01  1.8853104e+04
    HA1     CT1     CT3     5  1.1010000e+02  2.8869600e+02  2.1790000e-01  1.8853104e+04
    HA2     CP2     CP1     5  1.1010000e+02  2.7974224e+02  2.1790000e-01  1.8853104e+04
    HA2     CP2     CP2     5  1.1010000e+02  2.2175200e+02  2.1790000e-01  1.8853104e+04
    HA2     CP2     CP3     5  1.1010000e+02  2.2175200e+02  2.1790000e-01  1.8853104e+04
    HA2     CP2     HA2     5  1.0900000e+02  2.9706400e+02  1.8020000e-01  4.5187200e+03
    HA2     CP3     CP2     5  1.1010000e+02  2.2175200e+02  2.1790000e-01  1.8853104e+04
    HA2     CP3     HA2     5  1.0900000e+02  2.9706400e+02  1.8020000e-01  4.5187200e+03
    HA2     CT2      CA     5  1.0750000e+02  4.1254240e+02  0.0000000e+00  0.0000000e+00
    HA2     CT2      CC     5  1.0950000e+02  2.7614400e+02  2.1630000e-01  2.5104000e+04
    HA2     CT2    CPH1     5  1.0950000e+02  2.7974224e+02  0.0000000e+00  0.0000000e+00
    HA2     CT2     CT1     5  1.1010000e+02  2.2175200e+02  2.1790000e-01  1.8853104e+04
    HA2     CT2     CT2     5  1.1010000e+02  2.2175200e+02  2.1790000e-01  1.8853104e+04
    HA2     CT2     CT3     5  1.1010000e+02  2.8953280e+02  2.1790000e-01  1.8853104e+04
    HA2     CT2      CY     5  1.0950000e+02  4.6024000e+02  0.0000000e+00  0.0000000e+00
    HA2     CT2     HA2     5  1.0900000e+02  2.9706400e+02  1.8020000e-01  4.5187200e+03
    HA2    CT2A      CC     5  1.0950000e+02  2.7614400e+02  2.1630000e-01  2.5104000e+04
    HA2    CT2A     CT2     5  1.1010000e+02  2.2175200e+02  2.1790000e-01  1.8853104e+04
    HA2    CT2A     HA2     5  1.0900000e+02  2.9706400e+02  1.8020000e-01  4.5187200e+03
    HA3     CT3       C     5  1.0950000e+02  2.7614400e+02  2.1630000e-01  2.5104000e+04
    HA3     CT3     CT1     5  1.1010000e+02  2.7974224e+02  2.1790000e-01  1.8853104e+04
    HA3     CT3     CT2     5  1.1010000e+02  2.8953280e+02  2.1790000e-01  1.8853104e+04
    HA3     CT3     HA3     5  1.0840000e+02  2.9706400e+02  1.8020000e-01  4.5187200e+03
   HAL1    CTL1    CRL1     5  1.1010000e+02  2.8869600e+02  2.1790000e-01  1.8853104e+04
   HAL1    CTL1    CTL2     5  1.1010000e+02  2.8869600e+02  2.1790000e-01  1.8853104e+04
   HAL1    CTL1    CTL3     5  1.1010000e+02  2.8869600e+02  2.1790000e-01  1.8853104e+04
   HAL1    CTL1     OSL     5  1.0950000e+02  5.0208000e+02  0.0000000e+00  0.0000000e+00
   HAL2    CTL2    CEL1     5  1.1150000e+02  3.7656000e+02  0.0000000e+00  0.0000000e+00
   HAL2    CTL2      CL     5  1.0950000e+02  2.7614400e+02  2.1630000e-01  2.5104000e+04
   HAL2    CTL2    CTL1     5  1.1010000e+02  2.2175200e+02  2.1790000e-01  1.8853104e+04
   HAL2    CTL2    CTL2     5  1.1010000e+02  2.2175200e+02  2.1790000e-01  1.8853104e+04
   HAL2    CTL2    CTL3     5  1.1010000e+02  2.8953280e+02  2.1790000e-01  1.8853104e+04
   HAL2    CTL2    HAL2     5  1.0900000e+02  2.9706400e+02  1.8020000e-01  4.5187200e+03
   HAL2    CTL2     OSL     5  1.0950000e+02  5.0208000e+02  0.0000000e+00  0.0000000e+00
   HAL2    CTL2    OSLP     5  1.0950000e+02  5.0208000e+02  0.0000000e+00  0.0000000e+00
   HAL3    CTL3    CRL1     5  1.1010000e+02  2.7974224e+02  2.1790000e-01  1.8853104e+04
   HAL3    CTL3    CTL1     5  1.1010000e+02  2.7974224e+02  2.1790000e-01  1.8853104e+04
   HAL3    CTL3    CTL2     5  1.1010000e+02  2.8953280e+02  2.1790000e-01  1.8853104e+04
   HAL3    CTL3    HAL3     5  1.0840000e+02  2.9706400e+02  1.8020000e-01  4.5187200e+03
    HB1     CP1       C     5  1.1200000e+02  4.1840000e+02  0.0000000e+00  0.0000000e+00
    HB1     CP1     CP2     5  1.1800000e+02  2.9288000e+02  0.0000000e+00  0.0000000e+00
    HB1     CT1       C     5  1.0950000e+02  4.1840000e+02  0.0000000e+00  0.0000000e+00
    HB1     CT1      CD     5  1.0950000e+02  4.1840000e+02  0.0000000e+00  0.0000000e+00
    HB1     CT1     CT1     5  1.1100000e+02  2.9288000e+02  0.0000000e+00  0.0000000e+00
    HB1     CT1     CT2     5  1.1100000e+02  2.9288000e+02  0.0000000e+00  0.0000000e+00
    HB1     CT1    CT2A     5  1.1100000e+02  2.9288000e+02  0.0000000e+00  0.0000000e+00
    HB1     CT1     CT3     5  1.1100000e+02  2.9288000e+02  0.0000000e+00  0.0000000e+00
    HB2     CT2       C     5  1.0950000e+02  4.1840000e+02  0.0000000e+00  0.0000000e+00
    HB2     CT2     HB2     5  1.1500000e+02  3.0124800e+02  0.0000000e+00  0.0000000e+00
     HC     NC2       C     5  1.2000000e+02  4.1003200e+02  0.0000000e+00  0.0000000e+00
     HC     NC2     CT2     5  1.2000000e+02  3.3806720e+02  0.0000000e+00  0.0000000e+00
     HC     NC2      HC     5  1.2000000e+02  2.0920000e+02  0.0000000e+00  0.0000000e+00
     HC     NH3     CT2     5  1.0950000e+02  2.5104000e+02  2.0740000e-01  1.6736000e+04
     HC     NH3      HC     5  1.0950000e+02  3.6819200e+02  0.0000000e+00  0.0000000e+00
   HEL1    CEL1    CEL1     5  1.1950000e+02  4.3513600e+02  0.0000000e+00  0.0000000e+00
   HEL1    CEL1    CRL2     5  1.1600000e+02  3.3472000e+02  0.0000000e+00  0.0000000e+00
   HEL1    CEL1    CTL2     5  1.1600000e+02  3.3472000e+02  0.0000000e+00  0.0000000e+00
   HGA1    CRL1    CRL1     5  1.1010000e+02  2.8869600e+02  2.1790000e-01  1.8853104e+04
   HGA1    CRL1    CRL2     5  1.1010000e+02  2.8869600e+02  2.1790000e-01  1.8853104e+04
   HGA1    CRL1    CTL1     5  1.1010000e+02  2.8869600e+02  2.1790000e-01  1.8853104e+04
   HGA2    CRL2    CEL1     5  1.1150000e+02  3.7656000e+02  0.0000000e+00  0.0000000e+00
   HGA2    CRL2    CRL1     5  1.1010000e+02  2.2175200e+02  2.1790000e-01  1.8853104e+04
   HGA2    CRL2    CRL2     5  1.1010000e+02  2.2175200e+02  2.1790000e-01  1.8853104e+04
   HGA2    CRL2    HGA2     5  1.0900000e+02  2.9706400e+02  1.8020000e-01  4.5187200e+03
     HL    CTL2    CTL2     5  1.1010000e+02  2.7974224e+02  2.1790000e-01  1.8853104e+04
     HL    CTL2      HL     5  1.0950000e+02  2.0083200e+02  1.7670000e-01  2.3430400e+04
     HL    CTL5      HL     5  1.0950000e+02  2.0083200e+02  1.7670000e-01  2.3430400e+04
    HOL     OHL    CRL1     5  1.0600000e+02  4.8116000e+02  0.0000000e+00  0.0000000e+00
     HP      CA      CA     5  1.2000000e+02  2.5104000e+02  2.1525000e-01  1.8409600e+04
     HP      CA     CAI     5  1.2000000e+02  2.5104000e+02  2.1525000e-01  1.8409600e+04
     HP      CA      CY     5  1.2500000e+02  2.6777600e+02  2.1730000e-01  2.0920000e+04
     HP     CAI      CA     5  1.2000000e+02  2.5104000e+02  2.1525000e-01  1.8409600e+04
     HP     CAI     CPT     5  1.2200000e+02  2.5104000e+02  2.1460000e-01  1.8409600e+04
    HR3    CPH1    CPH1     5  1.3000000e+02  2.0920000e+02  2.2000000e-01  1.6736000e+04
     HS       S     CT2     5  9.5000000e+01  3.2467840e+02  0.0000000e+00  0.0000000e+00
     HT      OT      HT     5  1.0452000e+02  4.6024000e+02  0.0000000e+00  0.0000000e+00
      N       C     CT1     5  1.1250000e+02  1.6736000e+02  0.0000000e+00  0.0000000e+00
      N     CP1       C     5  1.0820000e+02  4.1840000e+02  0.0000000e+00  0.0000000e+00
      N     CP1     CP2     5  1.1080000e+02  5.8576000e+02  0.0000000e+00  0.0000000e+00
      N     CP1     HB1     5  1.1200000e+02  4.0166400e+02  0.0000000e+00  0.0000000e+00
      N     CP3     CP2     5  1.1050000e+02  5.8576000e+02  0.0000000e+00  0.0000000e+00
      N     CP3     HA2     5  1.0800000e+02  4.0166400e+02  0.0000000e+00  0.0000000e+00
    NC2       C     NC2     5  1.2000000e+02  3.3472000e+02  2.3100000e-01  5.8576000e+04
    NC2     CT2     CT2     5  1.0750000e+02  5.6651360e+02  0.0000000e+00  0.0000000e+00
    NC2     CT2     HA2     5  1.0750000e+02  4.7279200e+02  0.0000000e+00  0.0000000e+00
    NH1       C     CP1     5  1.1650000e+02  6.6944000e+02  0.0000000e+00  0.0000000e+00
    NH1       C     CT1     5  1.1650000e+02  6.6944000e+02  0.0000000e+00  0.0000000e+00
    NH1       C     CT2     5  1.1650000e+02  6.6944000e+02  0.0000000e+00  0.0000000e+00
    NH1       C     CT3     5  1.1650000e+02  6.6944000e+02  0.0000000e+00  0.0000000e+00
    NH1     CT1       C     5  1.0700000e+02  4.1840000e+02  0.0000000e+00  0.0000000e+00
    NH1     CT1      CD     5  1.0700000e+02  4.1840000e+02  0.0000000e+00  0.0000000e+00
    NH1     CT1     CT1     5  1.1350000e+02  5.8576000e+02  0.0000000e+00  0.0000000e+00
    NH1     CT1     CT2     5  1.1350000e+02  5.8576000e+02  0.0000000e+00  0.0000000e+00
    NH1     CT1    CT2A     5  1.1350000e+02  5.8576000e+02  0.0000000e+00  0.0000000e+00
    NH1     CT1     CT3     5  1.1350000e+02  5.8576000e+02  0.0000000e+00  0.0000000e+00
    NH1     CT1     HB1     5  1.0800000e+02  4.0166400e+02  0.0000000e+00  0.0000000e+00
    NH1     CT2       C     5  1.0700000e+02  4.1840000e+02  0.0000000e+00  0.0000000e+00
    NH1     CT2     HB2     5  1.0800000e+02  4.0166400e+02  0.0000000e+00  0.0000000e+00
    NH2      CC     CT2     5  1.1650000e+02  4.1840000e+02  2.4500000e-01  4.1840000e+04
    NH3     CT2     CT2     5  1.1000000e+02  5.6651360e+02  0.0000000e+00  0.0000000e+00
    NH3     CT2     HA2     5  1.0750000e+02  3.7656000e+02  2.1010000e-01  2.9288000e+04
    NR1    CPH1    CPH1     5  1.0600000e+02  1.0878400e+03  0.0000000e+00  0.0000000e+00
    NR1    CPH1     CT2     5  1.2400000e+02  3.8325440e+02  0.0000000e+00  0.0000000e+00
    NR1    CPH2     HR1     5  1.2250000e+02  2.0920000e+02  2.1400000e-01  1.6736000e+04
    NR2    CPH1    CPH1     5  1.1000000e+02  1.0878400e+03  0.0000000e+00  0.0000000e+00
    NR2    CPH1     HR3     5  1.2000000e+02  2.0920000e+02  2.1400000e-01  1.6736000e+04
    NR2    CPH2     HR1     5  1.2500000e+02  2.0920000e+02  2.1200000e-01  1.6736000e+04
    NR2    CPH2     NR1     5  1.1250000e+02  1.0878400e+03  0.0000000e+00  0.0000000e+00
    NTL    CTL2    CTL2     5  1.1500000e+02  5.6651360e+02  0.0000000e+00  0.0000000e+00
    NTL    CTL2      HL     5  1.0950000e+02  3.3472000e+02  2.1300000e-01  2.2593600e+04
    NTL    CTL5      HL     5  1.0950000e+02  3.3472000e+02  2.1300000e-01  2.2593600e+04
     NY      CA      CY     5  1.1050000e+02  7.1128000e+02  2.2400000e-01  2.0920000e+04
     NY      CA      HP     5  1.2500000e+02  2.6777600e+02  2.1770000e-01  2.0920000e+04
     NY     CPT     CAI     5  1.2950000e+02  1.0878400e+03  0.0000000e+00  0.0000000e+00
     NY     CPT     CPT     5  1.0740000e+02  7.9496000e+02  0.0000000e+00  0.0000000e+00
      O       C     CP1     5  1.1800000e+02  6.6944000e+02  0.0000000e+00  0.0000000e+00
      O       C     CT1     5  1.2100000e+02  6.6944000e+02  0.0000000e+00  0.0000000e+00
      O       C     CT2     5  1.2100000e+02  6.6944000e+02  0.0000000e+00  0.0000000e+00
      O       C     CT3     5  1.2100000e+02  6.6944000e+02  0.0000000e+00  0.0000000e+00
      O       C       N     5  1.2250000e+02  6.6944000e+02  0.0000000e+00  0.0000000e+00
      O       C     NH1     5  1.2250000e+02  6.6944000e+02  0.0000000e+00  0.0000000e+00
      O      CC     CT2     5  1.2100000e+02  1.2552000e+02  2.4400000e-01  4.1840000e+04
      O      CC     NH2     5  1.2250000e+02  6.2760000e+02  2.3700000e-01  4.1840000e+04
    O2L      PL     O2L     5  1.2000000e+02  1.0041600e+03  0.0000000e+00  0.0000000e+00
     OB      CD     CT1     5  1.2500000e+02  5.8576000e+02  2.4420000e-01  1.6736000e+04
    OBL      CL    CTL2     5  1.2500000e+02  5.8576000e+02  2.4420000e-01  1.6736000e+04
    OBL      CL       S     5  1.2220000e+02  6.2760000e+02  0.0000000e+00  0.0000000e+00
     OC      CC     CT2     5  1.1800000e+02  3.3472000e+02  2.3880000e-01  4.1840000e+04
     OC      CC    CT2A     5  1.1800000e+02  3.3472000e+02  2.3880000e-01  4.1840000e+04
     OC      CC      OC     5  1.2400000e+02  8.3680000e+02  2.2250000e-01  5.8576000e+04
    OH1      CA      CA     5  1.2000000e+02  3.7823360e+02  0.0000000e+00  0.0000000e+00
    OH1     CT1     CT1     5  1.1010000e+02  6.3345760e+02  0.0000000e+00  0.0000000e+00
    OH1     CT1     CT3     5  1.1010000e+02  6.3345760e+02  0.0000000e+00  0.0000000e+00
    OH1     CT1     HA1     5  1.0889000e+02  3.8409120e+02  0.0000000e+00  0.0000000e+00
    OH1     CT2     CT1     5  1.1010000e+02  6.3345760e+02  0.0000000e+00  0.0000000e+00
    OH1     CT2     HA2     5  1.0889000e+02  3.8409120e+02  0.0000000e+00  0.0000000e+00
    OHL    CRL1    CRL2     5  1.1010000e+02  6.3345760e+02  0.0000000e+00  0.0000000e+00
    OHL    CRL1    HGA1     5  1.0889000e+02  3.8409120e+02  0.0000000e+00  0.0000000e+00
     OS      CD     CT1     5  1.0900000e+02  4.6024000e+02  2.3260000e-01  1.6736000e+04
     OS      CD      OB     5  1.2590000e+02  7.5312000e+02  2.2576000e-01  1.3388800e+05
     OS     CT3     HA3     5  1.0950000e+02  5.0208000e+02  0.0000000e+00  0.0000000e+00
    OSL      CL    CTL2     5  1.0900000e+02  4.6024000e+02  2.3260000e-01  1.6736000e+04
    OSL      CL     OBL     5  1.2590000e+02  7.5312000e+02  2.2576000e-01  1.3388800e+05
    OSL    CTL1    CTL2     5  1.1010000e+02  6.3345760e+02  0.0000000e+00  0.0000000e+00
    OSL    CTL2    CTL1     5  1.1010000e+02  6.3345760e+02  0.0000000e+00  0.0000000e+00
   OSLP    CTL2    CTL1     5  1.1010000e+02  6.3345760e+02  0.0000000e+00  0.0000000e+00
   OSLP    CTL2    CTL2     5  1.1010000e+02  6.3345760e+02  0.0000000e+00  0.0000000e+00
   OSLP      PL     O2L     5  1.1160000e+02  8.2759520e+02  0.0000000e+00  0.0000000e+00
   OSLP      PL    OSLP     5  1.0430000e+02  6.6944000e+02  0.0000000e+00  0.0000000e+00
      S     CT2     CT1     5  1.1250000e+02  4.8534400e+02  0.0000000e+00  0.0000000e+00
      S     CT2     CT2     5  1.1450000e+02  4.8534400e+02  0.0000000e+00  0.0000000e+00
      S     CT2     HA2     5  1.1130000e+02  3.8576480e+02  0.0000000e+00  0.0000000e+00
      S     CT3     HA3     5  1.1130000e+02  3.8576480e+02  0.0000000e+00  0.0000000e+00
     SM     CT2     CT1     5  1.1250000e+02  4.8534400e+02  0.0000000e+00  0.0000000e+00
     SM     CT2     HA2     5  1.1100000e+02  3.1798400e+02  0.0000000e+00  0.0000000e+00
     SM      SM     CT2     5  1.0330000e+02  6.0668000e+02  0.0000000e+00  0.0000000e+00

[ dihedraltypes ]
; i	j	k	l	func	phi0	Kphi	mult
      C     CT1     CT1     CT2     9  1.800000e+02  4.184000e-01      1
      C     CT1     CT1     CT2     9  1.800000e+02  2.175680e+00      2
      C     CT1     CT1     CT2     9  1.800000e+02  1.213360e+00      3
      C     CT1     CT1     CT3     9  1.800000e+02  5.857600e-01      1
      C     CT1     CT1     CT3     9  1.800000e+02  1.087840e+00      2
      C     CT1     CT1     CT3     9  1.800000e+02  1.380720e+00      3
      C     CT1     CT1     OH1     9  1.800000e+02  3.305360e+00      1
      C     CT1     CT1     OH1     9  1.800000e+02  1.631760e+00      2
      C     CT1     CT1     OH1     9  1.800000e+02  4.142160e+00      3
      C     CT1     CT2      CA     9  1.800000e+02  5.355520e+00      1
      C     CT1     CT2      CA     9  1.800000e+02  3.932960e+00      2
      C     CT1     CT2      CA     9  1.800000e+02  6.568880e+00      3
      C     CT1     CT2      CC     9  1.800000e+02  5.899440e+00      1
      C     CT1     CT2      CC     9  1.800000e+02  5.397360e+00      2
      C     CT1     CT2      CC     9  1.800000e+02  2.468560e+00      3
      C     CT1     CT2    CPH1     9  1.800000e+02  7.531200e-01      1
      C     CT1     CT2    CPH1     9  1.800000e+02  2.677760e+00      2
      C     CT1     CT2    CPH1     9  1.800000e+02  3.640080e+00      3
      C     CT1     CT2     CT1     9  1.800000e+02  1.338880e+00      1
      C     CT1     CT2     CT1     9  1.800000e+02  2.552240e+00      2
      C     CT1     CT2     CT1     9  1.800000e+02  3.012480e+00      3
      C     CT1     CT2     CT2     9  1.800000e+02  1.464400e+00      1
      C     CT1     CT2     CT2     9  1.800000e+02  1.757280e+00      2
      C     CT1     CT2     CT2     9  1.800000e+02  7.991440e+00      3
      C     CT1     CT2      CY     9  1.800000e+02  4.560560e+00      1
      C     CT1     CT2      CY     9  1.800000e+02  2.092000e+00      2
      C     CT1     CT2      CY     9  1.800000e+02  4.895280e+00      3
      C     CT1     CT2     OH1     9  1.800000e+02  2.719600e+00      1
      C     CT1     CT2     OH1     9  1.800000e+02  1.046000e+00      2
      C     CT1     CT2     OH1     9  1.800000e+02  4.895280e+00      3
      C     CT1     CT2       S     9  1.800000e+02  1.004160e+00      1
      C     CT1     CT2       S     9  1.800000e+02  3.138000e+00      2
      C     CT1     CT2       S     9  1.800000e+02  5.648400e+00      3
      C     CT1    CT2A      CC     9  1.800000e+02  6.736240e+00      1
      C     CT1    CT2A      CC     9  1.800000e+02  5.397360e+00      2
      C     CT1    CT2A      CC     9  1.800000e+02  2.468560e+00      3
      C     CT1    CT2A     CT2     9  0.000000e+00  4.602400e-01      1
      C     CT1    CT2A     CT2     9  1.800000e+02  4.100320e+00      2
      C     CT1    CT2A     CT2     9  1.800000e+02  6.694400e+00      3
      C     CT1     NH1       C     9  1.800000e+02  8.368000e-01      1
      C     CT2     NH1       C     9  1.800000e+02  8.368000e-01      1
      C       N     CP1       C     9  0.000000e+00  3.347200e+00      3
      C     NH1     CT1    CT2A     9  0.000000e+00  7.531200e+00      1
     CA      CA      CA      CA     9  1.800000e+02  1.297040e+01      2
     CA      CA     CT2     CT1     9  0.000000e+00  4.476880e+00      1
     CA      CA     CT2     CT1     9  1.800000e+02  1.004160e+00      2
     CA      CA     CT2     CT1     9  1.800000e+02  7.112800e-01      3
     CA     CT2     CT1     NH1     9  1.800000e+02  2.175680e+00      1
     CA     CT2     CT1     NH1     9  1.800000e+02  2.594080e+00      2
     CA     CT2     CT1     NH1     9  0.000000e+00  6.610720e+00      3
     CA      CY     CPT     CAI     9  1.800000e+02  1.255200e+01      2
     CA      CY     CT2     CT1     9  0.000000e+00  1.255200e-01      1
     CA      CY     CT2     CT1     9  0.000000e+00  2.301200e+00      2
     CA      CY     CT2     CT1     9  1.800000e+02  1.631760e+00      3
     CA      NY     CPT     CAI     9  1.800000e+02  1.255200e+01      2
    CAI      CA      CA     CAI     9  1.800000e+02  1.297040e+01      2
    CAI     CPT     CPT     CAI     9  1.800000e+02  1.255200e+01      2
     CC     CT2     CT1     NH1     9  1.800000e+02  1.171520e+00      1
     CC     CT2     CT1     NH1     9  1.800000e+02  2.092000e+00      2
     CC     CT2     CT1     NH1     9  0.000000e+00  1.589920e+00      3
     CC     CT2     CT2     CT1     9  1.800000e+02  7.698560e+00      1
     CC     CT2     CT2     CT1     9  1.800000e+02  3.514560e+00      2
     CC     CT2     CT2     CT1     9  1.800000e+02  1.631760e+00      3
     CC     CT2    CT2A     CT1     9  1.800000e+02  0.000000e+00      1
     CC     CT2    CT2A     CT1     9  1.800000e+02  1.589920e+00      2
     CC     CT2    CT2A     CT1     9  1.800000e+02  2.468560e+00      3
     CC    CT2A     CT1     NH1     9  1.800000e+02  2.845120e+00      1
     CC    CT2A     CT1     NH1     9  1.800000e+02  4.184000e-01      2
     CC    CT2A     CT1     NH1     9  0.000000e+00  1.589920e+00      3
     CD     CT1     NH1       C     9  1.800000e+02  8.368000e-01      1
   CEL1    CEL1    CRL1    CRL1     9  1.800000e+02  2.092000e+00      1
   CEL1    CEL1    CRL1    CRL1     9  1.800000e+02  5.439200e+00      3
   CEL1    CEL1    CRL1    CRL2     9  1.800000e+02  2.092000e+00      1
   CEL1    CEL1    CRL1    CRL2     9  1.800000e+02  5.439200e+00      3
   CEL1    CEL1    CRL1    CTL3     9  1.800000e+02  2.092000e+00      1
   CEL1    CEL1    CRL1    CTL3     9  1.800000e+02  5.439200e+00      3
   CEL1    CEL1    CRL2    CRL1     9  1.800000e+02  2.092000e+00      1
   CEL1    CEL1    CRL2    CRL1     9  1.800000e+02  5.439200e+00      3
   CEL1    CEL1    CRL2    HGA2     9  1.800000e+02  1.255200e+00      3
   CEL1    CEL1    CTL2    CTL2     9  1.800000e+02  3.807440e+00      1
   CEL1    CEL1    CTL2    CTL2     9  1.800000e+02  7.531200e-01      2
   CEL1    CEL1    CTL2    CTL2     9  1.800000e+02  7.112800e-01      3
   CEL1    CEL1    CTL2    HAL2     9  1.800000e+02  1.255200e+00      3
   CEL1    CTL2    CTL2    CTL2     9  1.800000e+02  5.857600e-01      1
   CEL1    CTL2    CTL2    CTL2     9  0.000000e+00  7.112800e-01      2
   CEL1    CTL2    CTL2    CTL2     9  1.800000e+02  2.092000e-01      3
     CL     OSL    CTL1    CTL2     9  0.000000e+00  0.000000e+00      4
     CL     OSL    CTL1    CTL2     9  1.800000e+02  6.276000e-01      3
     CL     OSL    CTL1    CTL2     9  1.800000e+02  6.079352e+00      2
     CL     OSL    CTL1    CTL2     9  1.800000e+02  3.502008e+00      1
     CL     OSL    CTL2    CTL1     9  1.800000e+02  1.117128e+00      3
     CL     OSL    CTL2    CTL1     9  0.000000e+00  7.238320e-01      2
     CL     OSL    CTL2    CTL1     9  1.800000e+02  3.267704e+00      1
     CL       S     CT2     CT1     9  1.800000e+02  1.004160e+00      1
     CL       S     CT2     CT1     9  0.000000e+00  1.548080e+00      3
    CP2     CP1       N       C     9  0.000000e+00  3.347200e+00      3
    CP2     CP3       N       C     9  1.800000e+02  0.000000e+00      3
    CP2     CP3       N     CP1     9  0.000000e+00  4.184000e-01      3
    CP3       N     CP1       C     9  0.000000e+00  4.184000e-01      3
    CP3       N     CP1     CP2     9  0.000000e+00  4.184000e-01      3
   CPH1    CPH1     CT2     CT1     9  0.000000e+00  7.280160e+00      1
   CPH1    CPH1     CT2     CT1     9  0.000000e+00  6.276000e-01      2
   CPH1    CPH1     CT2     CT1     9  1.800000e+02  3.221680e+00      3
   CPH1     CT2     CT1     NH1     9  0.000000e+00  0.000000e+00      1
   CPH1     CT2     CT1     NH1     9  1.800000e+02  0.000000e+00      2
   CPH1     CT2     CT1     NH1     9  0.000000e+00  3.765600e+00      3
   CPH2     NR1    CPH1    CPH1     9  1.800000e+02  5.857600e+01      2
   CPH2     NR2    CPH1    CPH1     9  1.800000e+02  5.857600e+01      2
    CPT     CAI      CA      CA     9  1.800000e+02  1.255200e+01      2
    CPT     CPT     CAI      CA     9  1.800000e+02  1.255200e+01      2
    CPT     CPT      CY      CA     9  1.800000e+02  2.092000e+01      2
    CPT     CPT      NY      CA     9  1.800000e+02  2.719600e+01      2
    CPT      CY     CT2     CT1     9  1.800000e+02  1.506240e+00      1
    CPT      CY     CT2     CT1     9  0.000000e+00  2.092000e-01      2
    CPT      CY     CT2     CT1     9  1.800000e+02  7.949600e-01      3
   CRL1    CRL1    CTL1    CTL2     9  0.000000e+00  0.000000e+00      3
   CRL1    CRL2    CEL1    CRL1     9  1.800000e+02  1.255200e+00      3
   CRL1    CTL1    CTL2    CTL2     9  1.800000e+02  5.096112e-01      3
   CRL1    CTL1    CTL2    CTL2     9  1.800000e+02  9.100200e-01      2
   CRL1    CTL1    CTL2    CTL2     9  1.800000e+02  1.003323e+00      1
   CRL2    CEL1    CRL1    CRL1     9  1.800000e+02  0.000000e+00      3
   CRL2    CEL1    CRL1    CRL2     9  1.800000e+02  1.255200e+00      3
   CRL2    CEL1    CRL1    CTL3     9  1.800000e+02  0.000000e+00      3
    CT1       C       N     CP1     9  1.800000e+02  1.150600e+01      2
    CT1       C       N     CP1     9  0.000000e+00  1.255200e+00      4
    CT1       C       N     CP3     9  1.800000e+02  1.150600e+01      2
    CT1       C       N     CP3     9  0.000000e+00  1.255200e+00      4
    CT1       C     NH1     CT1     9  0.000000e+00  6.694400e+00      1
    CT1       C     NH1     CT1     9  1.800000e+02  1.046000e+01      2
    CT1     CT1     CT2     CT3     9  1.800000e+02  1.589920e+00      1
    CT1     CT1     CT2     CT3     9  1.800000e+02  5.439200e-01      2
    CT1     CT1     CT2     CT3     9  1.800000e+02  1.213360e+00      3
    CT1     CT1     CT2     HA2     9  0.000000e+00  8.368000e-01      3
    CT1     CT1     CT3     HA3     9  0.000000e+00  8.368000e-01      3
    CT1     CT1     NH1       C     9  0.000000e+00  7.531200e+00      1
    CT1     CT1     OH1       H     9  0.000000e+00  7.531200e-01      1
    CT1     CT1     OH1       H     9  0.000000e+00  2.510400e-01      2
    CT1     CT1     OH1       H     9  0.000000e+00  1.046000e+00      3
    CT1     CT2      CC     NH2     9  1.800000e+02  2.594080e+00      1
    CT1     CT2      CC     NH2     9  1.800000e+02  2.761440e+00      2
    CT1     CT2      CC     NH2     9  1.800000e+02  3.012480e+00      3
    CT1     CT2      CC       O     9  1.800000e+02  1.757280e+00      1
    CT1     CT2      CC       O     9  1.800000e+02  6.276000e-01      2
    CT1     CT2      CC       O     9  1.800000e+02  3.974800e+00      3
    CT1     CT2    CPH1     NR1     9  0.000000e+00  6.234160e+00      1
    CT1     CT2    CPH1     NR1     9  1.800000e+02  3.765600e-01      2
    CT1     CT2    CPH1     NR1     9  1.800000e+02  3.305360e+00      3
    CT1     CT2     CT1     CT3     9  0.000000e+00  2.092000e-01      1
    CT1     CT2     CT1     CT3     9  1.800000e+02  4.184000e-01      2
    CT1     CT2     CT1     CT3     9  1.800000e+02  4.184000e-02      3
    CT1     CT2     CT1     HA1     9  0.000000e+00  8.368000e-01      3
    CT1     CT2     CT1     NH1     9  1.800000e+02  2.008320e+00      1
    CT1     CT2     CT1     NH1     9  1.800000e+02  1.757280e+00      2
    CT1     CT2     CT1     NH1     9  0.000000e+00  2.719600e+00      3
    CT1     CT2     CT2     CT2     9  1.800000e+02  2.635920e+00      1
    CT1     CT2     CT2     CT2     9  0.000000e+00  4.184000e-02      2
    CT1     CT2     CT2     CT2     9  0.000000e+00  6.276000e-01      3
    CT1     CT2     CT2     HA2     9  0.000000e+00  7.949600e-01      3
    CT1     CT2     CT2       S     9  1.800000e+02  5.857600e-01      1
    CT1     CT2     CT2       S     9  0.000000e+00  2.259360e+00      2
    CT1     CT2     CT2       S     9  0.000000e+00  2.886960e+00      3
    CT1     CT2     CT3     HA3     9  0.000000e+00  6.694400e-01      3
    CT1     CT2     OH1       H     9  0.000000e+00  8.368000e-02      1
    CT1     CT2     OH1       H     9  0.000000e+00  2.343040e+00      2
    CT1     CT2     OH1       H     9  0.000000e+00  2.050160e+00      3
    CT1     CT2       S      HS     9  0.000000e+00  8.368000e-01      1
    CT1     CT2       S      HS     9  0.000000e+00  2.719600e+00      2
    CT1     CT2       S      HS     9  0.000000e+00  9.204800e-01      3
    CT1    CT2A      CC      OC     9  0.000000e+00  3.514560e+00      1
    CT1    CT2A      CC      OC     9  1.800000e+02  4.100320e+00      2
    CT1    CT2A      CC      OC     9  0.000000e+00  6.108640e+00      3
    CT1    CT2A     CT2     HA2     9  0.000000e+00  7.949600e-01      3
    CT1     NH1       C     CP1     9  0.000000e+00  6.694400e+00      1
    CT1     NH1       C     CP1     9  1.800000e+02  1.046000e+01      2
    CT2       C     NH1     CT1     9  0.000000e+00  6.694400e+00      1
    CT2       C     NH1     CT1     9  1.800000e+02  1.046000e+01      2
    CT2       C     NH1     CT2     9  0.000000e+00  6.694400e+00      1
    CT2       C     NH1     CT2     9  1.800000e+02  1.046000e+01      2
    CT2      CA      CA      CA     9  1.800000e+02  1.297040e+01      2
    CT2    CPH1     NR1    CPH2     9  1.800000e+02  1.255200e+01      2
    CT2     CT1     CT1     NH1     9  1.800000e+02  5.020800e-01      1
    CT2     CT1     CT1     NH1     9  1.800000e+02  1.506240e+00      2
    CT2     CT1     CT1     NH1     9  0.000000e+00  1.715440e+00      3
    CT2     CT1     NH1       C     9  0.000000e+00  7.531200e+00      1
    CT2     CT2      CC     NH2     9  1.800000e+02  2.092000e-01      6
    CT2     CT2      CC       O     9  1.800000e+02  2.092000e-01      6
    CT2     CT2     CT1     NH1     9  1.800000e+02  3.681920e+00      1
    CT2     CT2     CT1     NH1     9  1.800000e+02  0.000000e+00      2
    CT2     CT2     CT1     NH1     9  0.000000e+00  7.949600e+00      3
    CT2     CT2     CT2     CT2     9  1.800000e+02  4.184000e-01      2
    CT2     CT2     CT2     CT2     9  0.000000e+00  6.276000e-01      4
    CT2     CT2     CT2     CT2     9  1.800000e+02  4.184000e-01      6
    CT2     CT2     CT2     HA2     9  0.000000e+00  7.949600e-01      3
    CT2     CT2     CT2     NC2     9  0.000000e+00  7.949600e-01      3
    CT2     CT2     CT2     NH3     9  0.000000e+00  7.949600e-01      3
    CT2     CT2     NC2       C     9  1.800000e+02  0.000000e+00      6
    CT2     CT2     NC2      HC     9  1.800000e+02  0.000000e+00      6
    CT2     CT2     NH3      HC     9  0.000000e+00  4.184000e-01      3
    CT2    CT2A     CT1     NH1     9  0.000000e+00  1.255200e+00      1
    CT2    CT2A     CT1     NH1     9  0.000000e+00  1.464400e+00      2
    CT2    CT2A     CT1     NH1     9  0.000000e+00  7.363840e+00      3
    CT2      CY     CPT     CAI     9  1.800000e+02  1.046000e+01      2
    CT2      CY     CPT     CPT     9  1.800000e+02  1.255200e+01      2
    CT2     NC2       C     NC2     9  1.800000e+02  9.414000e+00      2
    CT2     NH1       C     CP1     9  0.000000e+00  6.694400e+00      1
    CT2     NH1       C     CP1     9  1.800000e+02  1.046000e+01      2
    CT2     NH1       C     CT1     9  0.000000e+00  6.694400e+00      1
    CT2     NH1       C     CT1     9  1.800000e+02  1.046000e+01      2
    CT2       S      CL    CTL2     9  1.800000e+02  1.004160e+00      1
    CT2       S      CL    CTL2     9  0.000000e+00  1.548080e+00      3
    CT2       S      CL     OBL     9  1.800000e+02  8.577200e+00      2
    CT2      SM      SM     CT2     9  0.000000e+00  4.184000e+00      1
    CT2      SM      SM     CT2     9  0.000000e+00  1.715440e+01      2
    CT2      SM      SM     CT2     9  0.000000e+00  3.765600e+00      3
   CT2A     CT1       C       N     9  0.000000e+00  0.000000e+00      1
   CT2A     CT1       C     NH1     9  0.000000e+00  0.000000e+00      1
   CT2A     CT1       C       O     9  0.000000e+00  5.857600e+00      1
    CT3       C     NH1     CT1     9  0.000000e+00  6.694400e+00      1
    CT3       C     NH1     CT1     9  1.800000e+02  1.046000e+01      2
    CT3     CT1     CT1     NH1     9  0.000000e+00  7.531200e-01      1
    CT3     CT1     CT1     NH1     9  0.000000e+00  2.510400e-01      2
    CT3     CT1     CT1     NH1     9  0.000000e+00  2.468560e+00      3
    CT3     CT1     CT2     CT3     9  0.000000e+00  8.368000e-01      3
    CT3     CT1     CT2     HA2     9  0.000000e+00  8.368000e-01      3
    CT3     CT1     CT3     HA3     9  0.000000e+00  8.368000e-01      3
    CT3     CT1     NH1       C     9  0.000000e+00  7.531200e+00      1
    CT3       S     CT2     CT2     9  1.800000e+02  1.004160e+00      1
    CT3       S     CT2     CT2     9  0.000000e+00  1.548080e+00      3
   CTL2    CEL1    CEL1    HEL1     9  1.800000e+02  2.510400e+01      2
   CTL2    CTL1    CTL2     OSL     9  0.000000e+00  0.000000e+00      3
   CTL2    CTL2      CL     OSL     9  0.000000e+00  0.000000e+00      6
   CTL2    CTL2      CL     OSL     9  1.800000e+02  1.255200e-01      3
   CTL2    CTL2      CL     OSL     9  1.800000e+02  1.807488e+00      2
   CTL2    CTL2      CL     OSL     9  0.000000e+00  1.389088e+00      1
   CTL2    CTL2    CTL2      CL     9  1.800000e+02  0.000000e+00      5
   CTL2    CTL2    CTL2      CL     9  1.800000e+02  1.326328e+00      3
   CTL2    CTL2    CTL2      CL     9  0.000000e+00  2.330488e+00      2
   CTL2    CTL2    CTL2      CL     9  0.000000e+00  3.150552e+00      1
   CTL2    CTL2    CTL2    CTL2     9  0.000000e+00  4.225840e-01      2
   CTL2    CTL2    CTL2    CTL2     9  1.800000e+02  5.941280e-01      3
   CTL2    CTL2    CTL2    CTL2     9  0.000000e+00  3.096160e-01      4
   CTL2    CTL2    CTL2    CTL2     9  0.000000e+00  4.058480e-01      5
   CTL2    CTL2    CTL2    CTL3     9  0.000000e+00  6.778080e-01      2
   CTL2    CTL2    CTL2    CTL3     9  1.800000e+02  1.966480e-01      3
   CTL2    CTL2    CTL2    CTL3     9  0.000000e+00  4.393200e-01      4
   CTL2    CTL2    CTL2    CTL3     9  0.000000e+00  7.405680e-01      5
     CY      CA      NY     CPT     9  1.800000e+02  2.510400e+01      2
     CY     CPT     CAI      CA     9  1.800000e+02  1.673600e+01      2
     CY     CPT     CPT     CAI     9  1.800000e+02  1.673600e+01      2
     CY     CT2     CT1     NH1     9  1.800000e+02  1.213360e+00      1
     CY     CT2     CT1     NH1     9  1.800000e+02  2.761440e+00      2
     CY     CT2     CT1     NH1     9  0.000000e+00  4.895280e+00      3
      H     NH1       C     CP1     9  1.800000e+02  1.046000e+01      2
      H     NH1       C     CT1     9  1.800000e+02  1.046000e+01      2
      H     NH1       C     CT2     9  1.800000e+02  1.046000e+01      2
      H     NH1       C     CT3     9  1.800000e+02  1.046000e+01      2
      H     NH1     CT1       C     9  0.000000e+00  0.000000e+00      1
      H     NH1     CT1      CD     9  0.000000e+00  0.000000e+00      1
      H     NH1     CT1     CT1     9  0.000000e+00  0.000000e+00      1
      H     NH1     CT1     CT2     9  0.000000e+00  0.000000e+00      1
      H     NH1     CT1    CT2A     9  0.000000e+00  0.000000e+00      1
      H     NH1     CT1     CT3     9  0.000000e+00  0.000000e+00      1
      H     NH1     CT2       C     9  0.000000e+00  0.000000e+00      1
      H     NH2      CC     CT2     9  1.800000e+02  5.857600e+00      2
      H     NR1    CPH1    CPH1     9  1.800000e+02  4.184000e+00      2
      H     NR1    CPH1     CT2     9  1.800000e+02  4.184000e+00      2
      H      NY      CA      CY     9  1.800000e+02  2.092000e-01      2
      H      NY     CPT     CAI     9  1.800000e+02  8.368000e-01      2
      H      NY     CPT     CPT     9  1.800000e+02  3.556400e+00      2
      H     OH1      CA      CA     9  1.800000e+02  4.142160e+00      2
      H     OH1     CT1     CT3     9  0.000000e+00  5.564720e+00      1
      H     OH1     CT1     CT3     9  0.000000e+00  7.531200e-01      2
      H     OH1     CT1     CT3     9  0.000000e+00  1.338880e+00      3
    HA1     CT1     CT1       C     9  0.000000e+00  8.368000e-01      3
    HA1     CT1     CT2     CT3     9  0.000000e+00  8.368000e-01      3
    HA1     CT1     CT2     HA2     9  0.000000e+00  8.368000e-01      3
    HA1     CT1     CT3     HA3     9  0.000000e+00  8.368000e-01      3
    HA1     CT1     OH1       H     9  0.000000e+00  5.857600e-01      3
    HA2     CP3       N       C     9  1.800000e+02  0.000000e+00      3
    HA2     CP3       N     CP1     9  0.000000e+00  4.184000e-01      3
    HA2     CT2      CA      CA     9  0.000000e+00  0.000000e+00      6
    HA2     CT2      CC      OC     9  1.800000e+02  2.092000e-01      6
    HA2     CT2    CPH1    CPH1     9  0.000000e+00  0.000000e+00      3
    HA2     CT2     CT1       C     9  0.000000e+00  8.368000e-01      3
    HA2     CT2     CT2      CC     9  0.000000e+00  7.949600e-01      3
    HA2     CT2     CT2     HA2     9  0.000000e+00  7.949600e-01      3
    HA2     CT2     CT2     NC2     9  0.000000e+00  7.949600e-01      3
    HA2     CT2     CT2     NH3     9  0.000000e+00  7.949600e-01      3
    HA2     CT2     CT3     HA3     9  0.000000e+00  6.694400e-01      3
    HA2     CT2      CY      CA     9  0.000000e+00  4.184000e-02      3
    HA2     CT2      CY     CPT     9  0.000000e+00  8.368000e-01      3
    HA2     CT2     NC2       C     9  1.800000e+02  0.000000e+00      6
    HA2     CT2     NC2      HC     9  1.800000e+02  0.000000e+00      6
    HA2     CT2     NH3      HC     9  0.000000e+00  4.184000e-01      3
    HA2     CT2     OH1       H     9  0.000000e+00  5.857600e-01      3
    HA2     CT2       S      CL     9  0.000000e+00  1.171520e+00      3
    HA2     CT2       S     CT3     9  0.000000e+00  1.171520e+00      3
    HA2    CT2A      CC      OC     9  1.800000e+02  2.092000e-01      6
    HA2    CT2A     CT1       C     9  0.000000e+00  8.368000e-01      3
    HA2    CT2A     CT2      CC     9  0.000000e+00  7.949600e-01      3
    HA2    CT2A     CT2     HA2     9  0.000000e+00  7.949600e-01      3
    HA3     CT3     CT1     CT2     9  0.000000e+00  8.368000e-01      3
    HA3     CT3       S     CT2     9  0.000000e+00  1.171520e+00      3
    HB1     CP1       N       C     9  0.000000e+00  3.347200e+00      3
    HB1     CP1       N     CP3     9  0.000000e+00  4.184000e-01      3
    HB1     CT1     CT1     CT2     9  0.000000e+00  8.368000e-01      3
    HB1     CT1     CT1     CT3     9  0.000000e+00  8.368000e-01      3
    HB1     CT1     CT1     HA1     9  0.000000e+00  8.368000e-01      3
    HB1     CT1     CT1     OH1     9  0.000000e+00  8.368000e-01      3
    HB1     CT1     CT2      CA     9  0.000000e+00  8.368000e-01      3
    HB1     CT1     CT2      CC     9  0.000000e+00  8.368000e-01      3
    HB1     CT1     CT2    CPH1     9  0.000000e+00  8.368000e-01      3
    HB1     CT1     CT2     CT1     9  0.000000e+00  8.368000e-01      3
    HB1     CT1     CT2     CT2     9  0.000000e+00  8.368000e-01      3
    HB1     CT1     CT2      CY     9  0.000000e+00  8.368000e-01      3
    HB1     CT1     CT2     HA2     9  0.000000e+00  8.368000e-01      3
    HB1     CT1     CT2     OH1     9  0.000000e+00  8.368000e-01      3
    HB1     CT1     CT2       S     9  0.000000e+00  8.368000e-01      3
    HB1     CT1    CT2A      CC     9  0.000000e+00  8.368000e-01      3
    HB1     CT1    CT2A     CT2     9  0.000000e+00  8.368000e-01      3
    HB1     CT1    CT2A     HA2     9  0.000000e+00  8.368000e-01      3
    HB1     CT1     NH1       C     9  0.000000e+00  0.000000e+00      1
    HB1     CT1     NH1       H     9  0.000000e+00  0.000000e+00      1
    HB2     CT2     NH1       C     9  0.000000e+00  0.000000e+00      1
    HB2     CT2     NH1       H     9  0.000000e+00  0.000000e+00      1
   HEL1    CEL1    CEL1    HEL1     9  1.800000e+02  4.184000e+00      2
   HEL1    CEL1    CRL2    CRL1     9  0.000000e+00  0.000000e+00      3
   HEL1    CEL1    CRL2    HGA2     9  0.000000e+00  0.000000e+00      3
   HEL1    CEL1    CTL2    CTL2     9  0.000000e+00  5.020800e-01      3
   HEL1    CEL1    CTL2    HAL2     9  0.000000e+00  0.000000e+00      3
   HGA2    CRL2    CEL1    CRL1     9  0.000000e+00  1.255200e-01      3
     HP      CA      CA      CA     9  1.800000e+02  1.757280e+01      2
     HP      CA      CA     CAI     9  1.800000e+02  1.757280e+01      2
     HP      CA      CA     CT2     9  1.800000e+02  1.757280e+01      2
     HP      CA      CA      HP     9  1.800000e+02  1.004160e+01      2
     HP      CA     CAI     CPT     9  1.800000e+02  1.255200e+01      2
     HP      CA      CY     CPT     9  1.800000e+02  1.171520e+01      2
     HP      CA      CY     CT2     9  1.800000e+02  5.020800e+00      2
     HP      CA      NY     CPT     9  1.800000e+02  1.087840e+01      2
     HP      CA      NY       H     9  1.800000e+02  1.673600e+00      2
     HP     CAI      CA      CA     9  1.800000e+02  1.757280e+01      2
     HP     CAI      CA      HP     9  1.800000e+02  1.004160e+01      2
     HP     CAI     CPT     CPT     9  1.800000e+02  1.255200e+01      2
     HP     CAI     CPT      CY     9  1.800000e+02  1.673600e+01      2
    HR1    CPH2     NR1    CPH1     9  1.800000e+02  1.255200e+01      2
    HR1    CPH2     NR1       H     9  1.800000e+02  4.184000e+00      2
    HR1    CPH2     NR2    CPH1     9  1.800000e+02  1.255200e+01      2
    HR3    CPH1    CPH1     CT2     9  1.800000e+02  8.368000e+00      2
    HR3    CPH1     NR2    CPH2     9  1.800000e+02  1.255200e+01      2
     HS       S     CT2     HA2     9  0.000000e+00  8.368000e-01      3
      N       C     CT1     CT1     9  0.000000e+00  0.000000e+00      1
      N       C     CT1     CT2     9  0.000000e+00  0.000000e+00      1
      N       C     CT1     HB1     9  0.000000e+00  0.000000e+00      1
    NC2       C     NC2      HC     9  1.800000e+02  9.414000e+00      2
    NH1       C     CP1     CP2     9  0.000000e+00  1.673600e+00      1
    NH1       C     CP1     CP2     9  0.000000e+00  2.510400e+00      2
    NH1       C     CP1     HB1     9  1.800000e+02  1.673600e+00      1
    NH1       C     CP1     HB1     9  0.000000e+00  2.510400e+00      2
    NH1       C     CP1       N     9  0.000000e+00  1.255200e+00      1
    NH1       C     CP1       N     9  0.000000e+00 -1.255200e+00      4
    NH1       C     CT1     CT1     9  0.000000e+00  0.000000e+00      1
    NH1       C     CT1     CT2     9  0.000000e+00  0.000000e+00      1
    NH1       C     CT1     CT3     9  0.000000e+00  0.000000e+00      1
    NH1       C     CT1     HB1     9  0.000000e+00  0.000000e+00      1
    NH1       C     CT1     NH1     9  0.000000e+00  2.510400e+00      1
    NH1       C     CT2     HB2     9  0.000000e+00  0.000000e+00      1
    NH1       C     CT2     NH1     9  0.000000e+00  2.510400e+00      1
    NH1       C     CT3     HA3     9  0.000000e+00  0.000000e+00      3
    NH1     CT1       C       N     9  0.000000e+00  1.673600e+00      1
    NH1     CT1     CT1     HA1     9  0.000000e+00  8.368000e-01      3
    NH1     CT1     CT1     OH1     9  0.000000e+00  3.765600e-01      1
    NH1     CT1     CT1     OH1     9  1.800000e+02  7.949600e-01      2
    NH1     CT1     CT1     OH1     9  0.000000e+00  7.112800e-01      3
    NH1     CT1     CT2     HA2     9  0.000000e+00  8.368000e-01      3
    NH1     CT1     CT2     OH1     9  1.800000e+02  7.531200e-01      1
    NH1     CT1     CT2     OH1     9  1.800000e+02  7.949600e-01      2
    NH1     CT1     CT2     OH1     9  0.000000e+00  6.108640e+00      3
    NH1     CT1     CT2       S     9  0.000000e+00  1.422560e+00      1
    NH1     CT1     CT2       S     9  1.800000e+02  2.092000e+00      2
    NH1     CT1     CT2       S     9  0.000000e+00  5.983120e+00      3
    NH1     CT1    CT2A     HA2     9  0.000000e+00  8.368000e-01      3
    NH2      CC     CT2     HA2     9  1.800000e+02  0.000000e+00      3
    NR1    CPH1    CPH1     HR3     9  1.800000e+02  1.255200e+01      2
    NR1    CPH1     CT2     HA2     9  0.000000e+00  7.949600e-01      3
    NR1    CPH2     NR2    CPH1     9  1.800000e+02  5.857600e+01      2
    NR2    CPH1    CPH1     CT2     9  1.800000e+02  1.255200e+01      2
    NR2    CPH1    CPH1     NR1     9  1.800000e+02  5.857600e+01      2
    NR2    CPH2     NR1    CPH1     9  1.800000e+02  5.857600e+01      2
    NR2    CPH2     NR1       H     9  1.800000e+02  4.184000e+00      2
    NTL    CTL2    CTL2    OSLP     9  1.800000e+02  1.380720e+01      1
    NTL    CTL2    CTL2    OSLP     9  1.800000e+02 -1.673600e+00      3
     NY      CA      CY     CPT     9  1.800000e+02  2.092000e+01      2
     NY      CA      CY     CT2     9  1.800000e+02  1.046000e+01      2
     NY     CPT     CAI      CA     9  1.800000e+02  1.255200e+01      2
     NY     CPT     CAI      HP     9  1.800000e+02  1.255200e+01      2
     NY     CPT     CPT     CAI     9  1.800000e+02  1.673600e+01      2
     NY     CPT     CPT      CY     9  1.800000e+02  2.719600e+01      2
      O       C     CP1     CP2     9  1.800000e+02  1.673600e+00      1
      O       C     CP1     CP2     9  0.000000e+00  2.510400e+00      2
      O       C     CP1     HB1     9  0.000000e+00  1.673600e+00      1
      O       C     CP1     HB1     9  0.000000e+00  2.510400e+00      2
      O       C     CP1       N     9  0.000000e+00 -1.255200e+00      4
      O       C     CT1     CT1     9  0.000000e+00  5.857600e+00      1
      O       C     CT1     CT2     9  0.000000e+00  5.857600e+00      1
      O       C     CT1     CT3     9  0.000000e+00  5.857600e+00      1
      O       C     CT1     HB1     9  0.000000e+00  0.000000e+00      1
      O       C     CT1     NH1     9  0.000000e+00  0.000000e+00      1
      O       C     CT2     HB2     9  0.000000e+00  0.000000e+00      1
      O       C     CT2     NH1     9  0.000000e+00  0.000000e+00      1
      O       C     CT3     HA3     9  1.800000e+02  0.000000e+00      3
      O       C       N     CP1     9  1.800000e+02  1.150600e+01      2
      O       C       N     CP1     9  0.000000e+00  1.255200e+00      4
      O       C       N     CP3     9  1.800000e+02  1.150600e+01      2
      O       C       N     CP3     9  0.000000e+00  1.255200e+00      4
      O       C     NH1     CT1     9  1.800000e+02  1.046000e+01      2
      O       C     NH1     CT2     9  1.800000e+02  1.046000e+01      2
      O       C     NH1       H     9  1.800000e+02  1.046000e+01      2
      O      CC     CT2     HA2     9  1.800000e+02  0.000000e+00      3
      O      CC     NH2       H     9  1.800000e+02  5.857600e+00      2
    O2L      PL    OSLP    CTL2     9  0.000000e+00  4.184000e-01      3
     OB      CD      OS     CT3     9  1.800000e+02  4.037560e+00      1
     OB      CD      OS     CT3     9  1.800000e+02  1.610840e+01      2
    OBL      CL    CTL2    HAL2     9  1.800000e+02  0.000000e+00      6
    OBL      CL     OSL    CTL1     9  1.800000e+02  4.037560e+00      1
    OBL      CL     OSL    CTL1     9  1.800000e+02  1.610840e+01      2
    OBL      CL     OSL    CTL2     9  1.800000e+02  4.037560e+00      1
    OBL      CL     OSL    CTL2     9  1.800000e+02  1.610840e+01      2
    OH1      CA      CA      CA     9  1.800000e+02  1.297040e+01      2
    OH1      CA      CA      HP     9  1.800000e+02  1.757280e+01      2
    OH1     CT1     CT3     HA3     9  0.000000e+00  8.368000e-01      3
    OSL      CL    CTL2    HAL2     9  1.800000e+02  0.000000e+00      6
    OSL    CTL2    CTL1     OSL     9  6.000000e+01 -1.794936e+00      4
    OSL    CTL2    CTL1     OSL     9  0.000000e+00  2.568976e+00      3
    OSL    CTL2    CTL1     OSL     9  6.000000e+01 -4.811600e-01      2
    OSL    CTL2    CTL1     OSL     9  1.800000e+02  2.941352e+00      1
   OSLP    CTL2    CTL1     OSL     9  0.000000e+00  0.000000e+00      4
   OSLP    CTL2    CTL1     OSL     9  1.800000e+02  2.539688e+00      3
   OSLP    CTL2    CTL1     OSL     9  6.000000e+01  1.062736e+00      2
   OSLP    CTL2    CTL1     OSL     9  1.800000e+02  8.434944e+00      1
   OSLP      PL    OSLP    CTL2     9  1.800000e+02  5.020800e+00      1
   OSLP      PL    OSLP    CTL2     9  1.800000e+02  4.184000e-01      2
   OSLP      PL    OSLP    CTL2     9  1.800000e+02  4.184000e-01      3
     PL    OSLP    CTL2    CTL1     9  0.000000e+00  1.702888e+00      2
     PL    OSLP    CTL2    CTL1     9  1.800000e+02  1.008344e+00      1
     PL    OSLP    CTL2    CTL2     9  0.000000e+00  1.702888e+00      2
     PL    OSLP    CTL2    CTL2     9  1.800000e+02  1.008344e+00      1
      S     CT2     CT2     HA2     9  0.000000e+00  4.184000e-02      3
     SM     CT2     CT1       C     9  0.000000e+00  9.748720e-01      1
     SM     CT2     CT1       C     9  0.000000e+00 -2.092000e-02      2
     SM     CT2     CT1       C     9  0.000000e+00  6.234160e-01      3
     SM     CT2     CT1     HB1     9  0.000000e+00  2.677760e-01      3
     SM     CT2     CT1     NH1     9  0.000000e+00 -2.761440e-01      1
     SM     CT2     CT1     NH1     9  0.000000e+00  2.217520e-01      2
     SM     CT2     CT1     NH1     9  0.000000e+00  9.916080e-01      3
     SM      SM     CT2     CT1     9  0.000000e+00  1.297040e+00      3
     SM      SM     CT2     HA2     9  0.000000e+00  6.610720e-01      3
      X      CD      OS       X     9  1.800000e+02  8.577200e+00      2
      X    CEL1    CEL1       X     9  1.800000e+02  1.882800e+00      1
      X    CEL1    CEL1       X     9  1.800000e+02  3.556400e+01      2
      X      CL     OSL       X     9  1.800000e+02  8.577200e+00      2
      X     CP1     CP2       X     9  0.000000e+00  5.857600e-01      3
      X     CP2     CP2       X     9  0.000000e+00  6.694400e-01      3
      X     CP3     CP2       X     9  0.000000e+00  5.857600e-01      3
      X    CRL1    CRL1       X     9  0.000000e+00  8.368000e-01      3
      X    CRL1    CRL2       X     9  0.000000e+00  8.368000e-01      3
      X    CRL1    CTL1       X     9  0.000000e+00  8.368000e-01      3
      X    CRL1    CTL3       X     9  0.000000e+00  8.368000e-01      3
      X    CRL1     OHL       X     9  0.000000e+00  5.857600e-01      3
      X    CRL2    CRL2       X     9  0.000000e+00  7.949600e-01      3
      X     CT1      CD       X     9  1.800000e+02  0.000000e+00      6
      X     CT1     CT2       X     9  0.000000e+00  8.368000e-01      3
      X     CT1     CT3       X     9  0.000000e+00  8.368000e-01      3
      X     CT2      CC       X     9  1.800000e+02  2.092000e-01      6
      X     CT3      OS       X     9  0.000000e+00 -4.184000e-01      3
      X    CTL1    CTL2       X     9  0.000000e+00  8.368000e-01      3
      X    CTL1    CTL3       X     9  0.000000e+00  8.368000e-01      3
      X    CTL1     OSL       X     9  0.000000e+00  0.000000e+00      3
      X    CTL2      CL       X     9  1.800000e+02  2.092000e-01      6
      X    CTL2    CTL2       X     9  0.000000e+00  7.949600e-01      3
      X    CTL2    CTL3       X     9  0.000000e+00  6.694400e-01      3
      X    CTL2     NTL       X     9  0.000000e+00  1.087840e+00      3
      X    CTL2     OSL       X     9  0.000000e+00  0.000000e+00      3
      X    CTL2    OSLP       X     9  0.000000e+00  0.000000e+00      3
      X    CTL5     NTL       X     9  0.000000e+00  9.623200e-01      3

[ dihedraltypes ]
; i	j	k	l	func	q0	Kq
      C      HC      HC     NC2     2  0.000000e+00  0.000000e+00
    HR1     NR1     NR2    CPH2     2  0.000000e+00  4.184000e+00
    HR1     NR2     NR1    CPH2     2  0.000000e+00  4.184000e+00
    HR3    CPH1     NR2    CPH1     2  0.000000e+00  4.184000e+00
    HR3     NR2    CPH1    CPH1     2  0.000000e+00  4.184000e+00
      N       C     CP1     CP3     2  0.000000e+00  0.000000e+00
    NR1    CPH1    CPH2       H     2  0.000000e+00  3.765600e+00
    NR1    CPH2    CPH1       H     2  0.000000e+00  3.765600e+00
      O     CT2     NH2      CC     2  0.000000e+00  3.765600e+02
      O     NH2     CT2      CC     2  0.000000e+00  3.765600e+02
     CL       X       X    CTL2     2  0.000000e+00  8.033280e+02
    NC2       X       X       C     2  0.000000e+00  3.765600e+02
    NH1       X       X       H     2  0.000000e+00  1.673600e+02
    NH2       X       X       H     2  0.000000e+00  3.347200e+01
      O       X       X       C     2  0.000000e+00  1.004160e+03
     OB       X       X      CD     2  0.000000e+00  8.368000e+02
    OBL       X       X      CL     2  0.000000e+00  8.368000e+02
     OC       X       X      CC     2  0.000000e+00  8.033280e+02

[ cmaptypes ]
; i j k l m
C NH1 CT1 C NH1 1 24 24\
0.543920 3.221680 4.058480 5.230000 8.870080 11.380480 8.744560 7.489360 3.263520 -2.886960\
4.184000 -9.204800 -20.208720 -20.166880 -20.543440 -15.020560 -11.589680 -11.631520 -10.250800 -9.832400\
-9.790560 -6.359680 -3.974800 -0.167360 -0.543920 5.773920 6.610720 7.824080 10.041600 10.418160\
10.208960 8.075120 4.560560 2.677760 1.087840 -11.715200 -16.777840 -17.321760 -14.309280 -10.878400\
-9.623200 -6.276000 -4.602400 -3.598240 -2.677760 -0.878640 -4.518720 -4.686080 0.334720 5.941280\
6.778080 8.577200 11.087600 11.380480 9.706880 8.326160 6.527040 10.292640 -0.962320 -7.614880\
-10.794720 -12.593840 -10.669200 -7.907760 -5.648400 -3.054320 0.292880 -0.962320 -3.221680 -5.355520\
-5.397360 -3.430880 3.891120 6.359680 9.372160 10.669200 13.012240 12.217280 10.292640 9.162960\
8.619040 7.740400 0.502080 -4.937120 -8.368000 -9.539520 -8.200640 -5.606560 -3.891120 0.083680\
1.297040 -2.175680 -4.811600 -4.100320 -2.384880 -1.840960 5.690240 8.200640 11.296800 12.719360\
15.480800 14.895040 11.045760 11.589680 11.380480 6.819920 2.970640 -3.305360 -8.870080 -11.003920\
-7.531200 -1.799120 -0.251040 1.840960 3.807440 -2.301200 -4.058480 -3.598240 -1.046000 1.882800\
8.577200 10.627360 11.798880 12.928560 14.100080 14.853200 12.844880 12.133600 12.384640 8.870080\
3.807440 -3.430880 -8.744560 -9.372160 -6.108640 0.878640 0.334720 3.221680 4.351360 -0.502080\
-1.338880 -0.669440 1.297040 3.054320 6.066800 11.506000 11.464160 13.221440 14.434800 13.974560\
13.305120 16.317600 13.974560 10.208960 3.807440 -2.552240 -6.317840 -6.778080 -4.016640 -0.083680\
1.757280 3.807440 1.924640 0.627600 -0.292880 0.083680 1.171520 3.138000 5.773920 14.016400\
9.832400 12.803040 15.941040 15.480800 14.978720 17.614640 14.811360 7.070960 0.418400 -2.845120\
-0.502080 -1.799120 -2.510400 0.962320 1.757280 1.255200 2.301200 0.794960 -1.046000 -0.794960\
-1.046000 1.966480 1.004160 5.146320 7.196480 13.263280 17.614640 18.367760 17.907520 15.355280\
9.497680 -2.008320 -1.715440 -0.167360 -1.506240 -3.430880 -0.711280 0.585760 1.129680 1.338880\
1.297040 -2.803280 -3.974800 -6.401520 -6.192320 -0.836800 -4.937120 0.334720 9.832400 17.614640\
22.509920 22.551760 18.325920 10.292640 4.686080 0.460240 0.041840 -0.627600 -3.347200 -2.426720\
0.334720 1.129680 -0.209200 1.589920 1.046000 -3.723760 -6.610720 -8.158800 -8.284320 -8.368000\
-4.895280 4.476880 17.489120 28.200160 25.396880 20.125040 11.631520 5.522880 3.221680 -0.041840\
1.171520 -2.970640 5.481040 6.359680 8.033280 9.288480 0.794960 2.217520 1.380720 -6.694400\
-11.924400 -14.853200 -13.723520 -11.129440 1.213360 23.388560 15.606320 13.472480 13.681680 10.543680\
6.652560 5.773920 3.598240 2.761440 6.778080 3.556400 2.133840 3.096160 4.267680 6.778080\
-1.422560 0.753120 -2.552240 -10.711040 -15.857360 -15.941040 -13.221440 -7.322000 11.840720 3.305360\
1.338880 2.008320 2.635920 4.100320 5.188160 6.987280 6.903600 10.543680 6.736240 3.263520\
0.502080 0.292880 0.502080 -6.568880 -5.062640 -8.075120 -10.878400 -15.857360 -16.443120 -15.146080\
-11.213120 -3.849280 -3.263520 -7.991440 -8.577200 -7.740400 -4.393200 0.753120 7.029120 9.288480\
5.690240 10.250800 6.024960 2.845120 -1.004160 -2.259360 -3.305360 -9.121120 -13.430640 -18.200400\
-16.484960 -16.359440 -14.476640 -11.589680 7.363840 1.297040 -12.384640 -14.560320 -14.392960 -10.041600\
-4.727920 1.422560 5.983120 5.815760 4.058480 10.292640 6.359680 2.301200 -1.715440 -6.192320\
-14.978720 -17.279920 -19.079040 -18.576960 -14.978720 -12.384640 -8.200640 -4.476880 -6.694400 -10.250800\
-16.819680 -16.066560 -14.100080 -9.748720 -4.100320 1.506240 3.389040 3.138000 2.092000 7.949600\
3.221680 -1.757280 -13.765360 -16.359440 -18.911680 -20.459760 -16.108400 -17.363600 -11.171280 -9.916080\
-11.966240 -14.309280 -15.355280 -15.062400 -14.016400 -12.468320 -9.706880 -5.188160 -1.087840 3.012480\
2.803280 1.840960 10.041600 6.819920 -8.409840 -13.849040 -16.694160 -18.953520 -20.292400 -15.773680\
-16.484960 -16.275760 -10.920240 -14.685840 -15.731840 -15.229760 -14.434800 -13.974560 -9.414000 -6.861760\
-4.225840 0.167360 2.677760 3.430880 2.175680 -0.041840 -1.548080 -4.978960 -9.999760 -14.141920\
-18.828000 -23.388560 -23.053840 -20.668960 -16.024720 -16.066560 -15.480800 -17.363600 -17.447280 -15.606320\
-15.648160 -10.962080 -7.196480 -4.937120 -1.799120 1.171520 3.389040 3.347200 2.008320 -1.422560\
-3.305360 -7.405680 -11.757040 -15.899200 -21.840480 -26.275520 -27.530720 -23.597760 -21.171040 -16.819680\
-17.363600 -18.702480 -17.154400 -15.773680 -13.221440 -11.087600 -7.740400 -4.560560 -1.882800 0.543920\
4.225840 3.681920 2.050160 -0.920480 -3.598240 -7.029120 -12.593840 -17.279920 -25.062160 -28.702240\
-28.576720 -24.476400 -16.150240 -20.334240 -20.543440 -19.748480 -19.246400 -17.112560 -13.681680 -10.083440\
-8.242480 -4.686080 -2.259360 -0.627600 3.179840 4.351360 3.179840 1.297040 -1.380720 -7.824080\
-14.100080 -20.961840 -25.606080 -29.497200 -29.204320 -15.480800 -18.869840 -21.296560 -22.677280 -20.292400\
-18.576960 -16.736000 -14.309280 -11.506000 -8.828240 -4.895280 -1.338880 -0.041840 1.338880 4.560560\
3.932960 2.635920 -0.711280 -7.656720 -14.518480 -20.710800 -25.564240 -8.033280 -16.945200 -20.920000\
-20.920000 -20.250560 -20.459760 -17.991200 -18.786160 -18.576960 -17.405440 -13.305120 -7.363840 -1.673600\
0.083680 1.506240 2.635920 5.271840 5.690240 3.974800 -0.292880 -6.192320 -13.179600 7.698560\
-7.363840 -21.296560 -24.016160 -22.551760 -19.999520 -17.530960 -17.238080 -16.903360 -17.279920 -16.861520\
-16.861520 -12.300960 -3.389040 -0.292880 1.589920 2.259360 5.355520 6.861760 7.112800 6.359680\
2.635920 -4.560560 -11.464160 -3.096160 -19.079040 -26.819440 -24.643760 -21.505760 -17.530960 -15.355280\
-16.066560 -14.895040 -14.853200 -13.598000 -11.506000 -7.573040

C NH1 CT2 C NH1 1 24 24\
0.984704 0.762743 0.741405 1.660211 3.595730 6.232905 8.755020 9.613577 7.567182 2.912901\
-2.356847 -5.994417 -4.247178 5.967639 -2.361031 2.912901 7.565509 9.630313 8.755438 6.230394\
3.596148 1.660630 0.740150 0.763162 0.084098 -0.852699 -1.128425 0.059413 2.597427 5.825802\
8.561301 9.155429 7.045438 2.880684 -1.563561 -2.943444 3.505355 15.497536 -3.054738 2.485714\
7.167610 9.229067 8.478458 6.400683 4.298642 2.609979 1.457706 0.764835 -2.232582 -3.378162\
-3.366446 -1.589083 1.528415 4.886912 6.865944 6.770130 5.448405 2.573578 0.274889 3.089884\
12.382548 -8.521134 -3.910366 1.706654 6.347128 8.304403 7.669690 6.004877 4.165590 2.352245\
0.630110 -0.874456 -5.056364 -5.980610 -5.519533 -3.420420 -0.470282 1.901210 3.086118 3.678991\
3.556818 2.804535 3.947604 -11.092621 -11.838210 -9.201034 -4.458889 1.169846 5.531248 6.980167\
6.365119 4.995278 3.202015 1.029264 -1.320052 -3.444269 -7.485594 -8.223652 -7.785169 -6.058014\
-3.750956 -1.677784 -0.063178 1.344319 2.655166 4.084839 -8.273860 -12.063309 -11.918124 -8.944974\
-4.017895 1.291601 4.594450 5.210335 4.742982 3.689451 1.875269 -0.643918 -3.446361 -5.875591\
-9.400193 -10.405608 -10.349961 -8.935350 -6.601097 -4.102830 -1.795354 0.605425 3.071056 -3.842167\
-9.619853 -12.059125 -11.165422 -7.728266 -3.011643 0.447688 2.075264 2.315844 2.444711 2.066896\
0.411287 -2.216683 -5.179374 -7.698978 -11.929002 -13.309722 -13.386708 -11.653695 -8.595191 -5.200294\
-1.993676 1.205410 -0.189535 -6.152990 -10.706019 -12.005570 -10.252055 -6.619925 -3.894467 -1.784058\
-0.094977 0.000000 -0.407522 -0.569442 -1.839286 -4.345502 -7.284344 -9.929469 -16.576171 -17.858149\
-17.192056 -14.077905 -9.423205 -4.771434 -0.877803 2.038863 -3.122101 -8.902297 -12.267906 -12.127324\
-9.405214 -7.239994 -4.925405 -1.875269 0.146022 -0.306687 -2.224214 -3.904927 -5.693169 -8.406493\
-11.488009 -14.329782 -22.627072 -22.405738 -19.414178 -13.736909 -7.155477 -1.773179 1.482810 -0.433881\
-6.601097 -11.833607 -13.184621 -11.084253 -9.133672 -7.368861 -4.107433 -0.730945 1.098718 0.164013\
-2.773992 -6.404449 -10.368789 -14.500070 -18.134293 -20.966861 -25.493949 -22.168506 -15.968738 -8.043866\
-0.820733 3.214149 2.378604 -3.478159 -9.806878 -12.707226 -11.144921 -9.167562 -8.463814 -6.018684\
-2.715416 0.322168 1.847236 1.077380 -2.054762 -7.617390 -14.531450 -20.481517 -24.228289 -25.965486\
-22.000413 -15.379526 -6.824564 1.799476 6.261230 1.331349 -2.322538 -7.093972 -10.184693 -9.173838\
-7.076399 -7.907760 -7.148364 -5.047159 -2.374002 0.227191 2.080285 2.508726 -0.715464 -8.943718\
-17.727608 -23.363874 -25.669258 -25.384328 -13.229055 -3.774303 5.993371 -6.078871 -6.530304 -6.968870\
-7.460490 -7.343338 -5.561791 -3.058922 -5.510328 -6.957155 -6.699421 -5.417862 -3.419583 -0.824666\
2.299108 3.558074 -2.885705 -11.798462 -18.380312 -21.386516 -21.780607 -19.475620 0.142402 -9.831814\
-14.276080 -15.146373 -14.438775 -12.031720 -7.480155 -2.264590 1.717323 -1.558540 -4.714740 -6.269515\
-6.730801 -6.269515 -4.714740 -1.558540 1.717323 -2.264590 -7.480155 -12.031720 -14.438775 -15.146373\
-14.276080 -9.831814 -13.231251 -19.475620 -21.780607 -21.386516 -18.380312 -11.798462 -2.885705 3.558074\
2.299108 -0.824666 -3.419583 -5.417862 -6.699421 -6.957155 -5.510328 -3.058922 -5.561791 -7.343338\
-7.460490 -6.968870 -6.530304 -6.078871 5.993371 -3.774303 -22.000392 -25.384328 -25.669258 -23.363874\
-17.727608 -8.943718 -0.715464 2.508726 2.080285 0.227191 -2.374002 -5.047159 -7.148364 -7.907760\
-7.076399 -9.173838 -10.184693 -7.093972 -2.322538 1.331349 6.261230 1.799476 -6.824564 -15.379526\
-25.494367 -25.965486 -24.228289 -20.481517 -14.531450 -7.617390 -2.054762 1.077380 1.847236 0.322168\
-2.715416 -6.018684 -8.463814 -9.167562 -11.144921 -12.707226 -9.806878 -3.478159 2.378604 3.214149\
-0.820733 -8.043866 -15.968738 -22.168506 -22.624980 -20.966861 -18.134293 -14.500070 -10.368789 -6.404449\
-2.773992 0.164013 1.098718 -0.730945 -4.107433 -7.368861 -9.133672 -11.084253 -13.184621 -11.833607\
-6.601097 -0.433881 1.482810 -1.773179 -7.155477 -13.736909 -19.414178 -22.405738 -16.576590 -14.329782\
-11.488009 -8.406493 -5.693169 -3.904927 -2.224214 -0.306687 0.146022 -1.875269 -4.925405 -7.239994\
-9.405214 -12.127324 -12.267906 -8.902297 -3.122101 2.038863 -0.877803 -4.771434 -9.423205 -14.077905\
-17.192056 -17.858149 -11.943228 -9.929469 -7.284344 -4.345502 -1.839286 -0.569442 -0.407522 0.000000\
-0.094977 -1.784058 -3.894467 -6.619925 -10.252055 -12.005570 -10.706019 -6.152990 -0.189535 1.205410\
-1.993676 -5.200294 -8.595191 -11.653695 -13.386708 -13.309722 -9.398938 -7.698978 -5.179374 -2.216683\
0.411287 2.066896 2.444711 2.315844 2.075264 0.447688 -3.011643 -7.728266 -11.165422 -12.059125\
-9.619853 -3.842167 3.071056 0.605425 -1.795354 -4.102830 -6.601097 -8.935350 -10.349961 -10.405608\
-7.484339 -5.875591 -3.446361 -0.643918 1.875269 3.689451 4.742982 5.210335 4.594450 1.291601\
-4.017895 -8.944974 -11.918124 -12.063309 -8.273860 4.084839 2.655166 1.344319 -0.063178 -1.677784\
-3.750956 -6.058014 -7.785169 -8.223652 -5.058038 -3.444269 -1.320052 1.029264 3.202015 4.995278\
6.365119 6.980167 5.531248 1.169846 -4.458889 -9.201034 -11.838210 -11.092621 3.947604 2.804535\
3.556818 3.678991 3.086118 1.901210 -0.470282 -3.420420 -5.519533 -5.980610 -2.231746 -0.874456\
0.630110 2.352245 4.165590 6.004877 7.669690 8.304403 6.347128 1.706654 -3.910366 -8.521134\
12.382548 3.089884 0.274889 2.573578 5.448405 6.770130 6.865944 4.886912 1.528415 -1.589083\
-3.366446 -3.378162 0.083262 0.764835 1.457706 2.609979 4.298642 6.400683 8.478458 9.229067\
7.167610 2.485714 -3.054738 15.497536 3.505355 -2.943444 -1.563561 2.880684 7.045438 9.155429\
8.561301 5.825802 2.597427 0.059413 -1.128425 -0.852699

C NH1 CT1 C N 1 24 24\
0.543920 3.221680 4.058480 5.230000 8.870080 11.380480 8.744560 7.489360 3.263520 -2.886960\
4.184000 -9.204800 -20.208720 -20.166880 -20.543440 -15.020560 -11.589680 -11.631520 -10.250800 -9.832400\
-9.790560 -6.359680 -3.974800 -0.167360 -0.543920 5.773920 6.610720 7.824080 10.041600 10.418160\
10.208960 8.075120 4.560560 2.677760 1.087840 -11.715200 -16.777840 -17.321760 -14.309280 -10.878400\
-9.623200 -6.276000 -4.602400 -3.598240 -2.677760 -0.878640 -4.518720 -4.686080 0.334720 5.941280\
6.778080 8.577200 11.087600 11.380480 9.706880 8.326160 6.527040 10.292640 -0.962320 -7.614880\
-10.794720 -12.593840 -10.669200 -7.907760 -5.648400 -3.054320 0.292880 -0.962320 -3.221680 -5.355520\
-5.397360 -3.430880 3.891120 6.359680 9.372160 10.669200 13.012240 12.217280 10.292640 9.162960\
8.619040 7.740400 0.502080 -4.937120 -8.368000 -9.539520 -8.200640 -5.606560 -3.891120 0.083680\
1.297040 -2.175680 -4.811600 -4.100320 -2.384880 -1.840960 5.690240 8.200640 11.296800 12.719360\
15.480800 14.895040 11.045760 11.589680 11.380480 6.819920 2.970640 -3.305360 -8.870080 -11.003920\
-7.531200 -1.799120 -0.251040 1.840960 3.807440 -2.301200 -4.058480 -3.598240 -1.046000 1.882800\
8.577200 10.627360 11.798880 12.928560 14.100080 14.853200 12.844880 12.133600 12.384640 8.870080\
3.807440 -3.430880 -8.744560 -9.372160 -6.108640 0.878640 0.334720 3.221680 4.351360 -0.502080\
-1.338880 -0.669440 1.297040 3.054320 6.066800 11.506000 11.464160 13.221440 14.434800 13.974560\
13.305120 16.317600 13.974560 10.208960 3.807440 -2.552240 -6.317840 -6.778080 -4.016640 -0.083680\
1.757280 3.807440 1.924640 0.627600 -0.292880 0.083680 1.171520 3.138000 5.773920 14.016400\
9.832400 12.803040 15.941040 15.480800 14.978720 17.614640 14.811360 7.070960 0.418400 -2.845120\
-0.502080 -1.799120 -2.510400 0.962320 1.757280 1.255200 2.301200 0.794960 -1.046000 -0.794960\
-1.046000 1.966480 1.004160 5.146320 7.196480 13.263280 17.614640 18.367760 17.907520 15.355280\
9.497680 -2.008320 -1.715440 -0.167360 -1.506240 -3.430880 -0.711280 0.585760 1.129680 1.338880\
1.297040 -2.803280 -3.974800 -6.401520 -6.192320 -0.836800 -4.937120 0.334720 9.832400 17.614640\
22.509920 22.551760 18.325920 10.292640 4.686080 0.460240 0.041840 -0.627600 -3.347200 -2.426720\
0.334720 1.129680 -0.209200 1.589920 1.046000 -3.723760 -6.610720 -8.158800 -8.284320 -8.368000\
-4.895280 4.476880 17.489120 28.200160 25.396880 20.125040 11.631520 5.522880 3.221680 -0.041840\
1.171520 -2.970640 5.481040 6.359680 8.033280 9.288480 0.794960 2.217520 1.380720 -6.694400\
-11.924400 -14.853200 -13.723520 -11.129440 1.213360 23.388560 15.606320 13.472480 13.681680 10.543680\
6.652560 5.773920 3.598240 2.761440 6.778080 3.556400 2.133840 3.096160 4.267680 6.778080\
-1.422560 0.753120 -2.552240 -10.711040 -15.857360 -15.941040 -13.221440 -7.322000 11.840720 3.305360\
1.338880 2.008320 2.635920 4.100320 5.188160 6.987280 6.903600 10.543680 6.736240 3.263520\
0.502080 0.292880 0.502080 -6.568880 -5.062640 -8.075120 -10.878400 -15.857360 -16.443120 -15.146080\
-11.213120 -3.849280 -3.263520 -7.991440 -8.577200 -7.740400 -4.393200 0.753120 7.029120 9.288480\
5.690240 10.250800 6.024960 2.845120 -1.004160 -2.259360 -3.305360 -9.121120 -13.430640 -18.200400\
-16.484960 -16.359440 -14.476640 -11.589680 7.363840 1.297040 -12.384640 -14.560320 -14.392960 -10.041600\
-4.727920 1.422560 5.983120 5.815760 4.058480 10.292640 6.359680 2.301200 -1.715440 -6.192320\
-14.978720 -17.279920 -19.079040 -18.576960 -14.978720 -12.384640 -8.200640 -4.476880 -6.694400 -10.250800\
-16.819680 -16.066560 -14.100080 -9.748720 -4.100320 1.506240 3.389040 3.138000 2.092000 7.949600\
3.221680 -1.757280 -13.765360 -16.359440 -18.911680 -20.459760 -16.108400 -17.363600 -11.171280 -9.916080\
-11.966240 -14.309280 -15.355280 -15.062400 -14.016400 -12.468320 -9.706880 -5.188160 -1.087840 3.012480\
2.803280 1.840960 10.041600 6.819920 -8.409840 -13.849040 -16.694160 -18.953520 -20.292400 -15.773680\
-16.484960 -16.275760 -10.920240 -14.685840 -15.731840 -15.229760 -14.434800 -13.974560 -9.414000 -6.861760\
-4.225840 0.167360 2.677760 3.430880 2.175680 -0.041840 -1.548080 -4.978960 -9.999760 -14.141920\
-18.828000 -23.388560 -23.053840 -20.668960 -16.024720 -16.066560 -15.480800 -17.363600 -17.447280 -15.606320\
-15.648160 -10.962080 -7.196480 -4.937120 -1.799120 1.171520 3.389040 3.347200 2.008320 -1.422560\
-3.305360 -7.405680 -11.757040 -15.899200 -21.840480 -26.275520 -27.530720 -23.597760 -21.171040 -16.819680\
-17.363600 -18.702480 -17.154400 -15.773680 -13.221440 -11.087600 -7.740400 -4.560560 -1.882800 0.543920\
4.225840 3.681920 2.050160 -0.920480 -3.598240 -7.029120 -12.593840 -17.279920 -25.062160 -28.702240\
-28.576720 -24.476400 -16.150240 -20.334240 -20.543440 -19.748480 -19.246400 -17.112560 -13.681680 -10.083440\
-8.242480 -4.686080 -2.259360 -0.627600 3.179840 4.351360 3.179840 1.297040 -1.380720 -7.824080\
-14.100080 -20.961840 -25.606080 -29.497200 -29.204320 -15.480800 -18.869840 -21.296560 -22.677280 -20.292400\
-18.576960 -16.736000 -14.309280 -11.506000 -8.828240 -4.895280 -1.338880 -0.041840 1.338880 4.560560\
3.932960 2.635920 -0.711280 -7.656720 -14.518480 -20.710800 -25.564240 -8.033280 -16.945200 -20.920000\
-20.920000 -20.250560 -20.459760 -17.991200 -18.786160 -18.576960 -17.405440 -13.305120 -7.363840 -1.673600\
0.083680 1.506240 2.635920 5.271840 5.690240 3.974800 -0.292880 -6.192320 -13.179600 7.698560\
-7.363840 -21.296560 -24.016160 -22.551760 -19.999520 -17.530960 -17.238080 -16.903360 -17.279920 -16.861520\
-16.861520 -12.300960 -3.389040 -0.292880 1.589920 2.259360 5.355520 6.861760 7.112800 6.359680\
2.635920 -4.560560 -11.464160 -3.096160 -19.079040 -26.819440 -24.643760 -21.505760 -17.530960 -15.355280\
-16.066560 -14.895040 -14.853200 -13.598000 -11.506000 -7.573040

C N CP1 C NH1 1 24 24\
12.441124 14.008869 12.815174 8.842466 4.353452 3.224190 3.285277 1.101647 -2.004136 -2.439272\
-1.940539 -1.224238 0.000000 1.084074 0.740986 -0.632621 -0.725924 0.885753 1.459798 -0.567350\
-3.974800 -5.257614 -1.225075 6.527040 23.740434 25.151698 23.274337 18.691183 14.187107 12.588819\
11.918542 9.670061 6.951298 6.143786 4.781057 6.014082 8.841629 11.713108 12.506394 12.003896\
12.619362 13.926444 13.526454 10.659158 6.891885 5.952577 10.531546 18.157723 28.253715 29.175869\
26.962951 22.550923 18.571102 16.928464 16.036435 14.403002 13.821844 12.593840 11.874610 13.230645\
15.808407 18.253955 19.261462 19.021301 19.673586 20.238845 19.035108 16.106726 12.967053 12.685051\
16.987877 23.534163 31.914715 34.113826 30.721020 24.658404 20.079853 18.549346 19.043476 18.588675\
9.297685 3.248039 3.305360 9.005223 16.455254 22.070182 24.396067 25.056302 23.382284 21.802824\
20.576912 17.958146 14.625172 14.433963 19.320457 26.408153 33.955670 35.468605 32.443991 27.551640\
23.170574 20.770631 20.622936 18.498301 9.774242 5.262635 7.402751 14.057822 20.995312 25.336212\
26.014438 23.958002 23.063045 24.351717 23.918673 20.385703 17.015491 17.131806 22.112022 29.001396\
38.700745 39.676872 36.269004 31.485855 29.301389 28.595966 28.543666 22.123318 13.893390 11.047015\
14.496723 21.339655 27.353318 28.809350 24.442928 21.960561 23.180197 27.833642 30.110993 27.720674\
23.891058 23.353833 27.829876 34.278675 39.060150 38.526272 35.834286 33.514677 32.991258 34.359845\
36.556026 35.267354 30.570396 27.088053 27.829039 31.315985 34.289135 34.706280 30.991725 27.321102\
26.116528 26.055860 26.557103 26.985545 26.797265 27.527791 30.926873 35.859809 45.836557 47.929394\
46.749087 43.633681 42.101082 42.026188 38.825846 29.141978 22.432516 21.349697 26.223638 32.934774\
33.513003 29.725228 27.683018 28.173801 31.396736 36.253105 38.839235 36.802046 32.938540 31.850282\
35.556050 41.396496 35.241414 35.686173 36.017964 38.937978 42.841650 46.132366 48.161187 38.842164\
31.656144 27.717326 29.449921 34.402522 36.762298 35.614208 33.905044 33.422629 34.279094 34.689544\
33.704630 31.115571 27.831131 26.430328 28.461660 32.410519 28.924829 33.210082 36.027587 38.980654\
39.281484 39.364746 36.939699 30.534414 22.829578 19.843457 24.238330 29.785059 31.653634 31.792124\
31.123521 31.432300 32.961970 33.815925 31.977057 26.444972 19.582794 16.026812 17.638907 22.740877\
22.872673 29.773344 37.274419 34.924685 31.018084 29.484648 25.236214 17.543930 11.191363 12.651161\
18.766495 22.809913 26.003142 26.872158 26.063391 25.903562 27.149558 27.808538 24.406946 15.695439\
7.195643 4.455542 8.183067 16.153587 12.809316 23.446299 50.959028 26.339117 22.273106 20.194076\
15.504230 10.298916 9.588054 13.162446 14.903826 18.592022 22.332100 23.969299 23.827043 23.604454\
24.866767 25.811096 19.913748 10.750370 5.678106 6.986443 13.440263 21.053470 33.831406 33.685802\
21.018742 14.438147 11.866242 9.173420 6.552981 6.093159 8.532431 8.138717 9.156266 12.222719\
14.508020 14.826004 14.118908 14.528103 17.028462 15.127670 8.711925 4.010782 3.316238 6.251733\
11.693862 20.305370 27.779668 21.662242 13.607623 8.170097 4.512026 3.716647 6.298594 10.218583\
9.115262 6.604862 7.436642 10.022354 11.799717 11.695117 11.139482 12.205146 10.719826 6.518254\
5.532503 6.825778 8.582221 10.692630 12.715594 20.564360 31.584179 21.319572 11.493448 3.996557\
1.859788 5.517441 11.436127 13.485869 10.734052 8.999366 10.018170 12.298031 13.664944 13.430640\
13.026466 10.423599 4.093207 3.411215 6.370977 8.600630 9.204382 9.738678 14.536053 33.379115\
0.000000 0.000000 0.000000 0.000000 0.000000 0.000000 0.000000 0.000000 0.000000 0.000000\
0.000000 0.000000 0.000000 0.000000 0.000000 0.000000 0.000000 0.000000 0.000000 0.000000\
0.000000 0.000000 0.000000 0.000000 0.000000 0.000000 0.000000 0.000000 0.000000 0.000000\
0.000000 0.000000 0.000000 0.000000 0.000000 0.000000 0.000000 0.000000 0.000000 0.000000\
0.000000 0.000000 0.000000 0.000000 0.000000 0.000000 0.000000 0.000000 0.000000 0.000000\
0.000000 0.000000 0.000000 0.000000 0.000000 0.000000 0.000000 0.000000 0.000000 0.000000\
0.000000 0.000000 0.000000 0.000000 0.000000 0.000000 0.000000 0.000000 0.000000 0.000000\
0.000000 0.000000 0.000000 0.000000 0.000000 0.000000 0.000000 0.000000 0.000000 0.000000\
0.000000 0.000000 0.000000 0.000000 0.000000 0.000000 0.000000 0.000000 0.000000 0.000000\
0.000000 0.000000 0.000000 0.000000 0.000000 0.000000 0.000000 0.000000 0.000000 0.000000\
0.000000 0.000000 0.000000 0.000000 0.000000 0.000000 0.000000 0.000000 0.000000 0.000000\
0.000000 0.000000 0.000000 0.000000 0.000000 0.000000 0.000000 0.000000 0.000000 0.000000\
0.000000 0.000000 0.000000 0.000000 0.000000 0.000000 0.000000 0.000000 0.000000 0.000000\
0.000000 0.000000 0.000000 0.000000 0.000000 0.000000 0.000000 0.000000 0.000000 0.000000\
0.000000 0.000000 0.000000 0.000000 0.000000 0.000000 0.000000 0.000000 0.000000 0.000000\
0.000000 0.000000 0.000000 0.000000 0.000000 0.000000 0.000000 0.000000 0.000000 0.000000\
0.000000 0.000000 0.000000 0.000000 0.000000 0.000000 0.000000 0.000000 0.000000 0.000000\
0.000000 0.000000 0.000000 0.000000 0.000000 0.000000 0.000000 0.000000 0.000000 0.000000\
0.000000 0.000000 0.000000 0.000000 0.000000 0.000000 0.000000 0.000000 0.000000 0.000000\
0.000000 0.000000 0.000000 0.000000 0.000000 0.000000 0.000000 0.000000 0.000000 0.000000\
0.000000 0.000000 0.000000 0.000000 0.000000 0.000000 0.000000 0.000000 0.000000 0.000000\
0.000000 0.000000 0.000000 0.000000 0.000000 0.000000
