# Supplementary material for: pKa Calculations of GPCRs: Understanding Protonation States in Receptor Activation
Source: J Chem Inf Model. 2024 Aug 16;64(17):6850–6. doi: 10.1021/acs.jcim.4c01125 (PMC11388449; doi:10.1021/acs.jcim.4c01125)
Supplement: Supplementary file 2 — ci4c01125_si_002.zip [file ci4c01125_si_002.zip › a2ar_active_deprot_first.gro]

A2AR ActDeprot in POPC:CHL Membrane
90773
    1MET    CAY    1   6.250   2.909   8.155  0.1041 -0.2432  0.0065
    1MET    HY1    2   6.271   2.809   8.199  1.1781 -0.6813 -1.4148
    1MET    HY2    3   6.211   2.979   8.232 -0.0778  0.7224 -0.9450
    1MET    HY3    4   6.336   2.948   8.097  2.1034  0.9192  3.4821
    1MET     CY    5   6.136   2.908   8.059  0.1518  0.0981 -0.0542
    1MET     OY    6   6.156   2.943   7.943 -0.1753  0.3285 -0.0417
    1MET      N    7   6.017   2.862   8.101  0.2385  0.0070  0.0918
    1MET     HN    8   6.005   2.816   8.189 -2.7674 -1.1315 -0.7864
    1MET     CA    9   5.900   2.868   8.018 -0.0011  0.1371  0.4358
    1MET     HA   10   5.925   2.802   7.936 -0.7107 -1.2700  1.3212
    1MET     CB   11   5.776   2.814   8.091  0.2123 -0.3132  0.4648
    1MET    HB1   12   5.685   2.830   8.029  1.8909 -0.2572 -2.1258
    1MET    HB2   13   5.764   2.871   8.185  1.0579 -1.9815  1.6298
    1MET     CG   14   5.769   2.663   8.117  0.1754 -0.2942  0.5642
    1MET    HG1   15   5.676   2.654   8.176 -0.6114  1.6221 -0.2817
    1MET    HG2   16   5.858   2.648   8.182  1.2977  3.0366  0.0382
    1MET     SD   17   5.761   2.548   7.976 -0.1234  0.1246  0.2350
    1MET     CE   18   5.763   2.405   8.088 -0.6612  0.0842  0.1945
    1MET    HE1   19   5.659   2.380   8.116 -1.2341  1.7278 -0.3500
    1MET    HE2   20   5.810   2.425   8.187 -3.6967 -2.0840  2.2515
    1MET    HE3   21   5.819   2.319   8.045  3.1399  1.4361  1.9602
    1MET      C   22   5.871   2.995   7.946 -0.7438 -0.0107  0.4692
    1MET      O   23   5.863   2.996   7.823  0.1202 -0.7752  0.4002
    2PRO      N   24   5.864   3.108   8.010  0.6454 -0.0639  0.7543
    2PRO     CD   25   5.846   3.130   8.152  0.8656  0.2255  0.7387
    2PRO    HD1   26   5.924   3.088   8.219 -0.7520 -0.1874  2.4857
    2PRO    HD2   27   5.750   3.085   8.188  1.9336 -0.6301  2.6985
    2PRO     CA   28   5.821   3.225   7.938  0.3562 -0.8073 -0.3014
    2PRO     HA   29   5.741   3.207   7.868 -0.9284  0.6268  0.7481
    2PRO     CB   30   5.778   3.328   8.041  0.5837 -0.3406 -0.6691
    2PRO    HB1   31   5.668   3.336   8.054  0.7819  0.3376  0.9550
    2PRO    HB2   32   5.808   3.434   8.024  4.2761 -1.1340  0.0312
    2PRO     CG   33   5.826   3.280   8.179 -0.4033  0.2254 -0.1180
    2PRO    HG1   34   5.925   3.322   8.209 -0.8754  1.4141 -0.1543
    2PRO    HG2   35   5.750   3.310   8.255  2.1439  3.7292  1.3225
    2PRO      C   36   5.933   3.282   7.858  0.0008  0.2350 -0.0628
    2PRO      O   37   5.906   3.357   7.763 -0.0620  0.2462 -0.0358
    3ILE      N   38   6.059   3.249   7.892 -0.0919 -0.3018 -0.2371
    3ILE     HN   39   6.065   3.190   7.972 -0.9535 -2.2916 -1.5683
    3ILE     CA   40   6.175   3.301   7.828 -0.1036  0.2157  0.1578
    3ILE     HA   41   6.154   3.407   7.816 -0.5692 -0.0196 -1.3540
    3ILE     CB   42   6.305   3.278   7.899 -0.0981  0.1039  0.1102
    3ILE     HB   43   6.337   3.172   7.888 -1.2830 -0.3488  0.8745
    3ILE    CG2   44   6.405   3.381   7.843  0.7898 -0.4899  0.5769
    3ILE   HG21   45   6.505   3.345   7.875 -0.2809 -3.5499  0.7575
    3ILE   HG22   46   6.388   3.481   7.889 -0.1662 -1.0312  1.4345
    3ILE   HG23   47   6.398   3.388   7.733 -1.3495 -0.9193  0.6425
    3ILE    CG1   48   6.293   3.306   8.049  0.2914  0.4249  0.0849
    3ILE   HG11   49   6.198   3.265   8.092 -0.8791  2.7778 -0.0982
    3ILE   HG12   50   6.266   3.414   8.060  2.7251  1.1578 -0.6429
    3ILE     CD   51   6.412   3.257   8.132  0.2966 -0.2565 -0.3233
    3ILE    HD1   52   6.464   3.166   8.095  1.8840 -0.3420  1.9847
    3ILE    HD2   53   6.369   3.254   8.234 -0.2922 -0.2167 -0.5637
    3ILE    HD3   54   6.491   3.334   8.130  0.3472 -0.3105 -1.9723
    3ILE      C   55   6.185   3.247   7.689 -0.4784  0.1994  0.1366
    3ILE      O   56   6.210   3.310   7.586 -0.5236 -0.3049 -0.1806
    4MET      N   57   6.161   3.115   7.683  0.2697  0.0686 -0.0365
    4MET     HN   58   6.141   3.069   7.769  1.2704  1.7888  1.1809
    4MET     CA   59   6.129   3.036   7.569 -0.3731  0.1715  0.0694
    4MET     HA   60   6.214   3.038   7.502  0.2075  0.5701  0.8031
    4MET     CB   61   6.120   2.888   7.608  0.0365  0.2147  0.3276
    4MET    HB1   62   6.071   2.888   7.707 -0.4977  1.2810  0.0773
    4MET    HB2   63   6.223   2.851   7.627  0.0622  0.1283  0.0254
    4MET     CG   64   6.050   2.791   7.512  0.1422  0.2840  0.1807
    4MET    HG1   65   6.086   2.826   7.413 -2.4954 -2.1380 -1.7838
    4MET    HG2   66   5.940   2.806   7.509  0.2131  1.1352  1.3150
    4MET     SD   67   6.079   2.616   7.549  0.2755  0.1842 -0.3931
    4MET     CE   68   5.970   2.614   7.694  0.1664  0.1861 -0.4756
    4MET    HE1   69   6.009   2.672   7.780  0.3101  1.4866 -1.3951
    4MET    HE2   70   5.960   2.508   7.726  2.5346  0.0618  0.0053
    4MET    HE3   71   5.867   2.649   7.673  1.8055  5.4772 -1.1026
    4MET      C   72   6.006   3.072   7.493 -0.1694 -0.3254 -0.5016
    4MET      O   73   6.013   3.069   7.370 -0.1323 -0.3043 -0.4992
    5GLY      N   74   5.896   3.119   7.555  0.3495 -0.0534  0.2142
    5GLY     HN   75   5.889   3.121   7.654 -1.4931  0.2708  0.1152
    5GLY     CA   76   5.786   3.186   7.493  0.1493  0.0064  0.6312
    5GLY    HA1   77   5.725   3.226   7.572 -0.4150 -0.1183  0.2622
    5GLY    HA2   78   5.733   3.130   7.417  1.0621  3.9538 -3.3804
    5GLY      C   79   5.830   3.308   7.419  0.3388 -0.1547  0.4767
    5GLY      O   80   5.813   3.322   7.298  0.6256 -0.3826  0.4088
    6SER      N   81   5.897   3.405   7.484  0.1254  0.1211  0.2826
    6SER     HN   82   5.896   3.398   7.583  0.3672 -2.5611  0.1489
    6SER     CA   83   5.940   3.527   7.423 -0.5539  0.2851  0.1269
    6SER     HA   84   5.859   3.579   7.373 -1.6126  0.5449  2.0416
    6SER     CB   85   5.989   3.638   7.517  0.1914  0.2901 -0.2620
    6SER    HB1   86   5.905   3.682   7.575 -0.4421 -1.4404  0.1929
    6SER    HB2   87   6.031   3.722   7.458  2.2009 -0.7260 -0.3850
    6SER     OG   88   6.080   3.591   7.617  0.1467  0.2868 -0.2235
    6SER    HG1   89   6.168   3.587   7.579 -0.0548 -0.9254 -0.6272
    6SER      C   90   6.037   3.508   7.312 -0.5937 -0.1096  0.1602
    6SER      O   91   6.033   3.587   7.218  0.5283  0.2752  0.4215
    7SER      N   92   6.118   3.400   7.314  0.4999  0.6995  0.3584
    7SER     HN   93   6.140   3.349   7.396 -1.9948 -1.0728  0.0299
    7SER     CA   94   6.212   3.384   7.207  0.0843 -0.1919  0.1162
    7SER     HA   95   6.275   3.472   7.196 -0.2440 -0.0469 -0.6808
    7SER     CB   96   6.294   3.257   7.237 -0.3068 -0.3473  0.5416
    7SER    HB1   97   6.361   3.242   7.150  0.9091  0.6174  1.2776
    7SER    HB2   98   6.232   3.167   7.251 -3.0595  1.7125  2.8459
    7SER     OG   99   6.387   3.272   7.343 -0.0656 -0.4589  0.3464
    7SER    HG1  100   6.336   3.311   7.414 -0.3907  0.2623 -0.2649
    7SER      C  101   6.143   3.353   7.079 -0.1940  0.3957  0.1185
    7SER      O  102   6.167   3.417   6.977 -0.7039  0.3002 -0.0673
    8VAL      N  103   6.049   3.256   7.083  0.3305 -0.1325 -0.2546
    8VAL     HN  104   6.050   3.218   7.175  1.0485  0.0057 -0.1965
    8VAL     CA  105   5.959   3.218   6.978 -0.4213 -0.1552  0.3933
    8VAL     HA  106   6.012   3.175   6.895  0.0246  1.4599 -0.2015
    8VAL     CB  107   5.881   3.097   7.019 -0.0826 -0.5677 -0.1779
    8VAL     HB  108   5.847   3.106   7.124  0.9578  0.7681  0.0753
    8VAL    CG1  109   5.763   3.058   6.928  0.0666 -0.2289 -0.5188
    8VAL   HG11  110   5.722   2.964   6.971  1.0874 -1.2187 -1.6309
    8VAL   HG12  111   5.797   3.027   6.827  1.4567  0.6228 -0.3366
    8VAL   HG13  112   5.687   3.139   6.926  0.7506  0.4237 -2.8371
    8VAL    CG2  113   5.982   2.982   7.035 -0.0492 -0.4511  0.4576
    8VAL   HG21  114   5.921   2.897   7.072 -1.7501  1.2770  1.8090
    8VAL   HG22  115   6.054   2.993   7.120 -0.1011 -0.8285  0.5529
    8VAL   HG23  116   6.038   2.955   6.944  0.7474 -1.2164  1.1560
    8VAL      C  117   5.873   3.330   6.930  0.1231  0.0490 -0.1142
    8VAL      O  118   5.851   3.357   6.812  0.4452  0.5405 -0.0630
    9TYR      N  119   5.817   3.404   7.027  0.0393 -0.0676 -0.0727
    9TYR     HN  120   5.841   3.378   7.120  0.0844 -0.3297 -0.1579
    9TYR     CA  121   5.741   3.522   6.998 -0.3666 -0.4281 -0.4766
    9TYR     HA  122   5.662   3.491   6.931 -1.6779  0.0609  0.7923
    9TYR     CB  123   5.666   3.571   7.123  0.3326 -0.1829 -0.1522
    9TYR    HB1  124   5.735   3.565   7.210  2.6570  0.8519 -1.8108
    9TYR    HB2  125   5.579   3.506   7.140 -1.3936  1.9512 -0.3622
    9TYR     CG  126   5.619   3.713   7.122  0.3094 -0.1919 -0.3698
    9TYR    CD1  127   5.543   3.760   7.018  0.5438  0.1776 -0.3750
    9TYR    HD1  128   5.492   3.692   6.951  0.3180 -0.1600  0.1345
    9TYR    CE1  129   5.514   3.894   7.003 -0.5045 -0.0470 -0.4116
    9TYR    HE1  130   5.444   3.929   6.929 -1.4968  0.5386  0.7718
    9TYR     CZ  131   5.566   3.982   7.095 -0.4391 -0.1492 -0.3505
    9TYR     OH  132   5.553   4.122   7.082 -0.2533 -0.0867  0.1349
    9TYR     HH  133   5.524   4.138   6.992 -0.1105 -2.0277 -0.3056
    9TYR    CD2  134   5.679   3.803   7.207 -0.3852 -0.4230  0.3774
    9TYR    HD2  135   5.758   3.773   7.274 -0.0329 -0.8415 -0.2196
    9TYR    CE2  136   5.649   3.937   7.194 -0.6350 -0.5448 -0.3660
    9TYR    HE2  137   5.685   4.009   7.266  0.4478 -0.6710 -0.7505
    9TYR      C  138   5.814   3.631   6.927 -0.4794  0.4703  0.7678
    9TYR      O  139   5.779   3.670   6.816  0.0209  0.1042  0.4794
   10ILE      N  140   5.931   3.678   6.974  0.0768 -0.3484  0.2219
   10ILE     HN  141   5.969   3.649   7.062  0.0587 -0.4431  0.1982
   10ILE     CA  142   6.003   3.789   6.919 -0.0918 -0.5153 -0.3450
   10ILE     HA  143   5.937   3.873   6.905 -0.8816 -1.0625  0.0272
   10ILE     CB  144   6.109   3.834   7.015 -0.1484  0.5116 -0.7528
   10ILE     HB  145   6.153   3.739   7.053 -0.6754  0.9808  1.1293
   10ILE    CG2  146   6.217   3.919   6.946  0.6434 -0.2110 -0.4284
   10ILE   HG21  147   6.284   3.854   6.886  1.0805 -1.2217  1.0776
   10ILE   HG22  148   6.274   3.985   7.016 -0.1587  2.0931 -1.8128
   10ILE   HG23  149   6.166   3.991   6.878 -0.3932  1.8783  2.3317
   10ILE    CG1  150   6.042   3.922   7.122  0.1752 -0.1959  0.0542
   10ILE   HG11  151   5.947   3.872   7.150  0.0207  0.6321  1.0885
   10ILE   HG12  152   6.004   4.014   7.071 -1.1523 -0.8232 -0.1274
   10ILE     CD  153   6.125   3.956   7.245 -0.1499  1.0113 -0.0467
   10ILE    HD1  154   6.170   3.860   7.277 -3.7251 -0.6300  0.4222
   10ILE    HD2  155   6.077   3.999   7.335  0.6153  0.3072  0.7100
   10ILE    HD3  156   6.210   4.027   7.233 -0.6069  1.6025  0.1759
   10ILE      C  157   6.053   3.766   6.781  0.8892 -0.3713 -0.0261
   10ILE      O  158   6.041   3.843   6.685 -0.6477 -0.6865 -0.1065
   11THR      N  159   6.101   3.642   6.763  0.2450 -0.6398  0.0714
   11THR     HN  160   6.108   3.581   6.842 -0.5671  0.3264  0.9128
   11THR     CA  161   6.154   3.592   6.639  0.3643  0.4305 -0.3183
   11THR     HA  162   6.229   3.656   6.596  0.3931 -0.3894 -1.5232
   11THR     CB  163   6.230   3.465   6.665 -0.3731  0.1083  0.3126
   11THR     HB  164   6.174   3.373   6.693  0.6172 -0.3561  0.7968
   11THR    OG1  165   6.317   3.500   6.771  0.4112  0.2125 -0.3598
   11THR    HG1  166   6.278   3.462   6.850 -0.6139  0.3993 -0.7687
   11THR    CG2  167   6.330   3.432   6.552 -0.9610 -0.3692 -0.0752
   11THR   HG21  168   6.288   3.431   6.449 -0.9751 -3.4153 -0.1292
   11THR   HG22  169   6.390   3.340   6.571 -0.7223  0.0631  1.3967
   11THR   HG23  170   6.401   3.516   6.538  0.8175 -1.5489  1.3041
   11THR      C  171   6.047   3.574   6.538  0.1433 -0.2954  0.0364
   11THR      O  172   6.065   3.620   6.425  0.0268 -0.3401 -0.0007
   12VAL      N  173   5.931   3.513   6.571 -0.0417  0.1420  0.1990
   12VAL     HN  174   5.917   3.482   6.665  2.4224  1.6184  1.1757
   12VAL     CA  175   5.820   3.503   6.482 -0.0007 -0.4693  0.2136
   12VAL     HA  176   5.860   3.465   6.389 -0.4599  0.2708 -0.3020
   12VAL     CB  177   5.712   3.410   6.529 -0.3607 -0.1900 -0.0607
   12VAL     HB  178   5.705   3.433   6.637  3.7083 -1.3673  0.6336
   12VAL    CG1  179   5.572   3.430   6.468 -0.1018  0.1475 -0.5574
   12VAL   HG11  180   5.574   3.412   6.359 -0.5404  0.1916 -0.5756
   12VAL   HG12  181   5.532   3.533   6.486 -0.7288 -0.4223  1.6139
   12VAL   HG13  182   5.495   3.361   6.509  0.9612 -2.3156 -2.4778
   12VAL    CG2  183   5.759   3.266   6.505 -0.4375 -0.0887 -0.8710
   12VAL   HG21  184   5.859   3.241   6.546 -0.3248 -0.0021 -1.0927
   12VAL   HG22  185   5.763   3.246   6.396 -2.7020 -1.4013 -0.7778
   12VAL   HG23  186   5.683   3.197   6.549 -0.2729 -0.1969 -0.7557
   12VAL      C  187   5.770   3.638   6.442 -0.3823 -0.4863  0.6288
   12VAL      O  188   5.753   3.667   6.324  0.2341  0.1835  0.6990
   13GLU      N  189   5.749   3.726   6.541 -0.7507 -0.4150  0.4886
   13GLU     HN  190   5.763   3.704   6.638 -0.1531 -0.0975  0.4749
   13GLU     CA  191   5.694   3.856   6.521  0.3329  0.0273  0.3033
   13GLU     HA  192   5.602   3.835   6.467  1.3069 -0.2779 -1.3110
   13GLU     CB  193   5.642   3.919   6.651 -0.2238 -0.2204  0.2024
   13GLU    HB1  194   5.737   3.935   6.706  0.1834  2.3997 -1.1315
   13GLU    HB2  195   5.568   3.848   6.695 -1.7803  0.7548 -0.7202
   13GLU     CG  196   5.585   4.060   6.636 -0.0820 -0.2223 -0.3721
   13GLU    HG1  197   5.532   4.074   6.540 -2.3305 -1.4105  0.6337
   13GLU    HG2  198   5.668   4.135   6.635  0.8553 -1.2441 -1.3604
   13GLU     CD  199   5.471   4.085   6.733 -0.1001 -0.2105 -0.3970
   13GLU    OE1  200   5.359   4.033   6.705 -0.4487  0.2644  0.0826
   13GLU    OE2  201   5.493   4.156   6.834 -0.0230  0.0106 -0.5708
   13GLU      C  202   5.777   3.949   6.439 -0.3596  0.3492 -0.0421
   13GLU      O  203   5.726   4.026   6.357  0.0683  0.1154 -0.5296
   14LEU      N  204   5.910   3.954   6.454 -0.3396 -0.2829  0.0039
   14LEU     HN  205   5.948   3.905   6.532 -1.3451 -3.2077 -1.1980
   14LEU     CA  206   5.994   4.039   6.375 -0.1892 -0.0837  0.3779
   14LEU     HA  207   5.946   4.135   6.379 -0.8908 -0.3544 -1.0725
   14LEU     CB  208   6.136   4.060   6.430  0.0612  0.3051 -0.4127
   14LEU    HB1  209   6.206   4.111   6.359  2.1919 -0.9731  0.6840
   14LEU    HB2  210   6.194   3.966   6.434  0.7573  0.6234 -2.1496
   14LEU     CG  211   6.149   4.142   6.560  0.4592  0.2834 -0.4375
   14LEU     HG  212   6.100   4.086   6.642  1.4099  0.6119  0.3724
   14LEU    CD1  213   6.299   4.138   6.595  0.2665  0.0490  0.3706
   14LEU   HD11  214   6.323   4.194   6.687  1.2586 -0.3240  0.3471
   14LEU   HD12  215   6.353   4.199   6.519 -0.6432 -1.6905 -1.7980
   14LEU   HD13  216   6.342   4.036   6.604  0.1560 -0.1259 -0.9439
   14LEU    CD2  217   6.091   4.284   6.550 -0.0221  0.1167 -0.0593
   14LEU   HD21  218   6.117   4.332   6.647 -0.1914  1.0106 -0.4464
   14LEU   HD22  219   5.980   4.287   6.544  0.0663  1.5105 -2.0182
   14LEU   HD23  220   6.142   4.325   6.460 -1.5134  1.0243 -0.5177
   14LEU      C  221   5.994   4.005   6.230  0.0008 -0.3251  0.4329
   14LEU      O  222   5.979   4.093   6.145 -0.7390 -0.5290  0.3439
   15ALA      N  223   6.003   3.874   6.200  0.4920 -0.2418  0.1971
   15ALA     HN  224   6.016   3.804   6.270  1.6840  0.6480  0.8972
   15ALA     CA  225   5.994   3.824   6.067 -0.1065  0.1943  0.0634
   15ALA     HA  226   6.070   3.872   6.007  1.0301 -2.7559 -1.0946
   15ALA     CB  227   6.061   3.685   6.064  0.7105  0.5807  0.2367
   15ALA    HB1  228   6.042   3.644   5.963  0.5573  0.9821  0.0992
   15ALA    HB2  229   6.002   3.625   6.137 -2.7577  2.3686 -0.8769
   15ALA    HB3  230   6.164   3.684   6.108  1.1120 -0.9062 -0.6867
   15ALA      C  231   5.859   3.839   6.006  0.0303  0.4227 -0.1839
   15ALA      O  232   5.851   3.858   5.885 -0.0363  0.1902 -0.2152
   16ILE      N  233   5.751   3.857   6.084 -0.0999 -0.4584 -0.1585
   16ILE     HN  234   5.753   3.843   6.182  1.3818 -0.8324 -0.2283
   16ILE     CA  235   5.628   3.912   6.035  0.1089  0.1152 -0.0343
   16ILE     HA  236   5.598   3.868   5.941  2.2803  0.4423 -0.9309
   16ILE     CB  237   5.519   3.899   6.137 -0.0856 -0.0888 -0.2675
   16ILE     HB  238   5.561   3.919   6.238 -0.7566  4.1649 -0.6490
   16ILE    CG2  239   5.397   3.992   6.127 -0.1393 -0.1744 -0.4080
   16ILE   HG21  240   5.433   4.087   6.172 -0.9583 -0.6332  1.3294
   16ILE   HG22  241   5.314   3.967   6.197 -1.7802 -2.3574 -2.9682
   16ILE   HG23  242   5.370   4.010   6.021  4.1247  0.6442 -1.5358
   16ILE    CG1  243   5.485   3.749   6.144  0.4544 -0.1904  0.2557
   16ILE   HG11  244   5.556   3.703   6.216  1.6440  0.0293 -0.7651
   16ILE   HG12  245   5.478   3.705   6.043 -0.0077 -0.9043  0.5901
   16ILE     CD  246   5.355   3.712   6.215  0.4067 -0.3316  0.0933
   16ILE    HD1  247   5.344   3.744   6.321 -0.2398 -1.5005  0.4058
   16ILE    HD2  248   5.329   3.604   6.226 -0.9198  0.1084  1.9261
   16ILE    HD3  249   5.271   3.765   6.166 -0.6568 -0.2335  1.9153
   16ILE      C  250   5.645   4.056   6.000 -0.1131  0.1186 -0.1282
   16ILE      O  251   5.601   4.094   5.892 -0.0723 -0.1740 -0.2473
   17ALA      N  252   5.708   4.141   6.084 -0.1043  0.1041 -0.1200
   17ALA     HN  253   5.751   4.112   6.168 -0.1500  0.8974  0.1882
   17ALA     CA  254   5.719   4.280   6.050 -0.6925  0.2636  0.3345
   17ALA     HA  255   5.622   4.320   6.026 -0.7145  1.3460  2.0364
   17ALA     CB  256   5.775   4.367   6.164 -0.5661  0.5921  0.0219
   17ALA    HB1  257   5.695   4.428   6.210  0.3254  1.8310 -0.0286
   17ALA    HB2  258   5.855   4.439   6.134  0.4735 -0.2264  0.7215
   17ALA    HB3  259   5.815   4.298   6.242 -4.7073 -1.9412  0.1677
   17ALA      C  260   5.792   4.312   5.924 -0.0355  0.1113  0.6736
   17ALA      O  261   5.740   4.392   5.847  0.1213 -0.0198  0.4324
   18VAL      N  262   5.906   4.247   5.893  0.0520  0.5860 -0.0111
   18VAL     HN  263   5.938   4.187   5.966 -1.2158 -1.2532 -0.9118
   18VAL     CA  264   5.976   4.248   5.769  0.2416 -0.1181  0.0873
   18VAL     HA  265   6.003   4.349   5.743 -0.6307 -0.0603 -0.6484
   18VAL     CB  266   6.102   4.168   5.787 -0.0202 -0.5110  0.1672
   18VAL     HB  267   6.074   4.061   5.798  0.0655 -0.6473 -0.7976
   18VAL    CG1  268   6.189   4.172   5.660 -0.1561  0.3481  0.0925
   18VAL   HG11  269   6.204   4.279   5.638 -2.1280  1.1912  2.3447
   18VAL   HG12  270   6.140   4.135   5.568  0.9694 -0.7267 -0.1018
   18VAL   HG13  271   6.285   4.118   5.679  0.5940  0.3143 -3.2788
   18VAL    CG2  272   6.185   4.217   5.906  0.0994  0.2568 -0.2233
   18VAL   HG21  273   6.282   4.163   5.917 -0.1151 -0.1307 -0.2092
   18VAL   HG22  274   6.139   4.209   6.007  0.9874 -0.0159  0.1739
   18VAL   HG23  275   6.201   4.324   5.883 -0.1803  0.0951 -1.2046
   18VAL      C  276   5.890   4.211   5.653  0.0559 -0.0493  0.2026
   18VAL      O  277   5.888   4.281   5.552  0.4068  0.1161  0.3083
   19LEU      N  278   5.814   4.102   5.670 -0.6569  0.4293  0.1191
   19LEU     HN  279   5.806   4.052   5.757 -0.0990 -3.0567 -1.6406
   19LEU     CA  280   5.727   4.047   5.570 -0.2667  0.1294 -0.0579
   19LEU     HA  281   5.791   4.056   5.483  2.1616 -1.8662  1.3572
   19LEU     CB  282   5.693   3.900   5.598  0.1252 -0.0787 -0.6732
   19LEU    HB1  283   5.616   3.873   5.522  0.0042  0.0478 -0.5955
   19LEU    HB2  284   5.639   3.890   5.694 -0.1749 -0.3206 -0.8668
   19LEU     CG  285   5.807   3.797   5.583 -0.0288 -0.3014 -0.3211
   19LEU     HG  286   5.893   3.834   5.643  1.2641 -0.5973 -1.9287
   19LEU    CD1  287   5.754   3.658   5.620  0.0549 -0.2883 -0.1561
   19LEU   HD11  288   5.655   3.641   5.573 -1.0578 -1.8998  2.5386
   19LEU   HD12  289   5.739   3.655   5.730  0.6738 -0.5323 -0.0709
   19LEU   HD13  290   5.831   3.584   5.589  2.0019  0.8843  1.5690
   19LEU    CD2  291   5.861   3.782   5.439 -0.0645 -0.4992 -0.3140
   19LEU   HD21  292   5.793   3.728   5.370  1.1951  1.1517 -2.9833
   19LEU   HD22  293   5.950   3.719   5.458  0.6501  0.7292  0.6120
   19LEU   HD23  294   5.888   3.880   5.394  1.2072  0.2730  1.9745
   19LEU      C  295   5.607   4.129   5.540 -0.3711 -0.1646 -0.4384
   19LEU      O  296   5.570   4.132   5.422  0.3212  0.3796 -0.6516
   20ALA      N  297   5.542   4.197   5.636  0.2453 -0.0841 -0.0758
   20ALA     HN  298   5.570   4.168   5.728  3.0925  0.7205 -0.5858
   20ALA     CA  299   5.438   4.293   5.619 -0.0237 -0.4437 -0.4864
   20ALA     HA  300   5.351   4.251   5.571 -1.2624  2.0317 -0.5903
   20ALA     CB  301   5.392   4.346   5.756  0.5206 -0.0878 -0.4359
   20ALA    HB1  302   5.300   4.406   5.737 -0.9904 -2.3459 -0.6376
   20ALA    HB2  303   5.471   4.410   5.799  0.5496  0.2321 -0.9565
   20ALA    HB3  304   5.353   4.263   5.819 -2.7270  2.5603  1.3721
   20ALA      C  305   5.480   4.407   5.533 -1.0751  0.6820  0.4542
   20ALA      O  306   5.409   4.439   5.438 -0.3246  0.3687 -0.2215
   21ILE      N  307   5.600   4.460   5.561 -0.5842 -0.0726 -0.1960
   21ILE     HN  308   5.657   4.414   5.628 -0.1198 -0.8090 -1.0719
   21ILE     CA  309   5.674   4.561   5.490 -0.3435 -0.1360 -0.0361
   21ILE     HA  310   5.600   4.639   5.483 -1.3048 -1.0071  0.1600
   21ILE     CB  311   5.799   4.611   5.556 -0.3368 -0.4238  0.1756
   21ILE     HB  312   5.883   4.538   5.563  0.2653  0.0953 -1.1525
   21ILE    CG2  313   5.849   4.732   5.475 -0.7028  0.1314  0.7762
   21ILE   HG21  314   5.765   4.805   5.480 -0.2571  0.9851 -2.2551
   21ILE   HG22  315   5.871   4.706   5.370  1.9532 -0.5211  1.4222
   21ILE   HG23  316   5.944   4.773   5.517 -1.1504  0.2205  1.7318
   21ILE    CG1  317   5.777   4.665   5.698  0.0796 -0.4672  0.2575
   21ILE   HG11  318   5.703   4.599   5.747 -0.0023 -2.3852 -2.2430
   21ILE   HG12  319   5.735   4.768   5.687  0.5804 -0.2556  0.3031
   21ILE     CD  320   5.902   4.668   5.786  0.2560  0.4837 -0.0090
   21ILE    HD1  321   5.946   4.566   5.778 -0.7250  0.1181 -1.0375
   21ILE    HD2  322   5.883   4.701   5.890 -0.7188  1.2879 -0.4267
   21ILE    HD3  323   5.970   4.745   5.744 -1.2278  1.8676  0.0509
   21ILE      C  324   5.698   4.516   5.350  0.0907  0.5243 -0.1752
   21ILE      O  325   5.649   4.576   5.256 -0.2235  0.2909 -0.1608
   22LEU      N  326   5.770   4.407   5.317 -0.3558  0.2588 -0.2818
   22LEU     HN  327   5.801   4.354   5.395  0.5989  1.9097  0.5229
   22LEU     CA  328   5.821   4.364   5.190  0.6179  0.4697  0.0232
   22LEU     HA  329   5.882   4.442   5.149  2.4769 -0.7176  0.4389
   22LEU     CB  330   5.920   4.247   5.195 -0.6820 -0.6485  0.2379
   22LEU    HB1  331   5.935   4.205   5.093 -3.3585 -2.0209  0.3172
   22LEU    HB2  332   5.873   4.166   5.256  0.3278 -1.3449  0.1205
   22LEU     CG  333   6.056   4.281   5.259 -0.6564 -0.1343 -0.0881
   22LEU     HG  334   6.031   4.334   5.353 -3.2152 -0.5587 -0.4470
   22LEU    CD1  335   6.140   4.157   5.295 -0.4620 -0.0025 -0.0910
   22LEU   HD11  336   6.162   4.107   5.199  1.5982  0.3053  0.1884
   22LEU   HD12  337   6.088   4.076   5.352  2.3070 -1.9525 -0.1631
   22LEU   HD13  338   6.234   4.185   5.348  0.3280 -1.2069 -0.8287
   22LEU    CD2  339   6.139   4.378   5.173  0.0687  0.0714  0.8338
   22LEU   HD21  340   6.089   4.477   5.167 -1.2328 -0.5436  1.1235
   22LEU   HD22  341   6.174   4.324   5.083 -0.9999  1.8257 -0.6958
   22LEU   HD23  342   6.233   4.413   5.222 -0.9058  2.2841  1.2598
   22LEU      C  343   5.720   4.339   5.083  0.2965 -0.1614  0.4706
   22LEU      O  344   5.731   4.377   4.967 -0.4609  0.2070  0.5095
   23GLY      N  345   5.612   4.269   5.126  0.2576 -0.1334  0.4171
   23GLY     HN  346   5.620   4.227   5.215 -2.4549 -0.2929  0.6576
   23GLY     CA  347   5.496   4.246   5.046  0.2086 -0.0100  0.4533
   23GLY    HA1  348   5.429   4.203   5.119  1.9193 -1.0676  1.4713
   23GLY    HA2  349   5.520   4.176   4.968  0.0736 -0.5291  0.8734
   23GLY      C  350   5.433   4.367   4.986 -0.4066 -0.4050  0.2943
   23GLY      O  351   5.382   4.370   4.874 -0.0393 -0.4556  0.1249
   24ASN      N  352   5.436   4.471   5.071 -0.2830  0.1787 -0.4156
   24ASN     HN  353   5.486   4.460   5.157  1.0999 -2.1884 -1.4274
   24ASN     CA  354   5.358   4.588   5.042 -0.4455  0.0142 -0.6415
   24ASN     HA  355   5.274   4.572   4.976 -1.5552  1.8111  0.2904
   24ASN     CB  356   5.285   4.634   5.169  0.1300  0.3464 -0.4274
   24ASN    HB1  357   5.257   4.741   5.174  0.5966  0.4217  0.6557
   24ASN    HB2  358   5.353   4.623   5.256  2.2082  1.8383 -1.7595
   24ASN     CG  359   5.152   4.559   5.171  0.2292  0.1835  0.0550
   24ASN    OD1  360   5.068   4.573   5.083  0.2585  0.0077  0.0006
   24ASN    ND2  361   5.133   4.487   5.284  0.1949 -0.2701 -0.2389
   24ASN   HD21  362   5.041   4.458   5.311  0.8373 -0.0125  2.6366
   24ASN   HD22  363   5.212   4.474   5.344  0.9366 -2.3782 -1.5684
   24ASN      C  364   5.431   4.698   4.972 -0.1204  0.1961 -0.0189
   24ASN      O  365   5.384   4.775   4.889  0.0238  0.7246  0.3829
   25VAL      N  366   5.562   4.695   5.004 -0.0465 -0.4809 -0.3713
   25VAL     HN  367   5.588   4.662   5.094 -0.1287 -0.4977 -0.3540
   25VAL     CA  368   5.658   4.765   4.926 -0.0225  0.0943  0.1716
   25VAL     HA  369   5.632   4.869   4.912 -0.2969 -0.1697 -1.5304
   25VAL     CB  370   5.790   4.764   4.998 -0.1047  0.3189  0.3265
   25VAL     HB  371   5.816   4.666   5.041  0.9281  0.8022  0.8280
   25VAL    CG1  372   5.903   4.815   4.906 -0.5194  0.5496 -0.0600
   25VAL   HG11  373   5.998   4.803   4.963 -0.9055  1.9050  0.9292
   25VAL   HG12  374   5.884   4.922   4.882 -0.4161  1.0833  1.9850
   25VAL   HG13  375   5.919   4.755   4.815 -0.6459  0.8202 -0.2625
   25VAL    CG2  376   5.776   4.856   5.120  0.0385 -0.7197  1.1346
   25VAL   HG21  377   5.875   4.870   5.169 -0.5103 -0.7426  2.2892
   25VAL   HG22  378   5.702   4.829   5.198 -0.1607 -1.2965  0.7455
   25VAL   HG23  379   5.745   4.956   5.084  0.0658 -1.0808  0.0851
   25VAL      C  380   5.664   4.720   4.784 -0.0552  0.1899  0.1405
   25VAL      O  381   5.676   4.799   4.690  0.6384  0.0552  0.1095
   26LEU      N  382   5.647   4.590   4.756  0.7597  0.0268  0.3851
   26LEU     HN  383   5.649   4.528   4.835 -0.2349  0.3499  0.6869
   26LEU     CA  384   5.631   4.550   4.620 -0.0114 -0.3454  0.5740
   26LEU     HA  385   5.701   4.596   4.551  0.5709  0.7332  1.8336
   26LEU     CB  386   5.642   4.397   4.616 -0.0212 -0.3521  0.8183
   26LEU    HB1  387   5.572   4.351   4.688  0.6467  0.2703  1.8963
   26LEU    HB2  388   5.747   4.382   4.649  0.5801  2.2369  0.2863
   26LEU     CG  389   5.634   4.330   4.478  0.0181  0.8686  0.2067
   26LEU     HG  390   5.527   4.342   4.450 -0.5662 -0.5545  1.6869
   26LEU    CD1  391   5.729   4.379   4.367 -0.4619  0.3013 -0.4614
   26LEU   HD11  392   5.695   4.482   4.345  0.0677  0.5419 -0.1551
   26LEU   HD12  393   5.737   4.318   4.274  2.0930  0.3942 -0.3670
   26LEU   HD13  394   5.832   4.376   4.408 -0.2317  0.7691 -0.9954
   26LEU    CD2  395   5.659   4.178   4.488 -0.7596  0.6537 -0.9637
   26LEU   HD21  396   5.757   4.152   4.532 -0.3795  3.0658 -0.2515
   26LEU   HD22  397   5.651   4.129   4.388  0.3552 -1.0628 -0.2534
   26LEU   HD23  398   5.576   4.120   4.534  1.6166 -2.6163 -0.4872
   26LEU      C  399   5.504   4.594   4.555  0.2063  0.8289  0.9211
   26LEU      O  400   5.501   4.625   4.436 -0.0589 -0.8272  0.4747
   27VAL      N  401   5.394   4.605   4.632  0.0310  0.1802  0.7670
   27VAL     HN  402   5.400   4.563   4.723  2.3625 -1.0276  0.1364
   27VAL     CA  403   5.272   4.667   4.590  0.1923 -0.0827 -0.1108
   27VAL     HA  404   5.248   4.622   4.495  0.1996  0.3286 -0.3082
   27VAL     CB  405   5.166   4.631   4.690 -0.1556 -0.0119 -0.4563
   27VAL     HB  406   5.216   4.639   4.788 -0.6281  1.0896 -0.2957
   27VAL    CG1  407   5.045   4.726   4.685  0.0833  0.3067 -0.0802
   27VAL   HG11  408   4.978   4.708   4.772 -0.4187 -0.5255 -0.6314
   27VAL   HG12  409   4.981   4.709   4.596  0.3306 -1.8967  0.1229
   27VAL   HG13  410   5.071   4.834   4.679  2.1005 -0.1816 -1.1199
   27VAL    CG2  411   5.135   4.483   4.660 -0.3085 -0.0366 -0.1760
   27VAL   HG21  412   5.093   4.468   4.558 -3.0633 -0.2143  0.8882
   27VAL   HG22  413   5.054   4.450   4.728 -1.2826  0.7152 -0.9514
   27VAL   HG23  414   5.224   4.421   4.684 -0.1309  0.1007 -0.4845
   27VAL      C  415   5.290   4.812   4.564 -0.9501  0.1153  0.1542
   27VAL      O  416   5.248   4.861   4.459 -0.7131  0.1835  0.0891
   28CYS      N  417   5.365   4.890   4.644 -0.6775 -0.2259  0.2300
   28CYS     HN  418   5.407   4.858   4.729  0.2504 -2.2334 -0.8999
   28CYS     CA  419   5.391   5.027   4.614  0.0606 -0.3753  0.1852
   28CYS     HA  420   5.292   5.065   4.597 -1.3355 -3.8389 -0.1915
   28CYS     CB  421   5.458   5.109   4.726 -0.2437 -0.0854  0.1562
   28CYS    HB1  422   5.467   5.217   4.704  1.3090 -0.2018  0.1330
   28CYS    HB2  423   5.558   5.062   4.742  0.1548 -0.0505 -1.8655
   28CYS     SG  424   5.364   5.097   4.881 -0.1068  0.1960  0.2611
   28CYS    HG1  425   5.367   4.964   4.875 -0.9935  0.2314 -1.9199
   28CYS      C  426   5.466   5.050   4.487 -0.2357 -0.6105 -0.0318
   28CYS      O  427   5.440   5.142   4.410 -0.2217 -0.6739 -0.1130
   29TRP      N  428   5.568   4.965   4.465  0.3707  0.0742  0.1027
   29TRP     HN  429   5.600   4.909   4.541  1.2292 -2.2137 -1.8318
   29TRP     CA  430   5.644   4.955   4.345  0.0071  0.4161 -0.1561
   29TRP     HA  431   5.681   5.056   4.333 -0.1868  0.5256  0.1537
   29TRP     CB  432   5.742   4.839   4.363 -0.0595  0.4458  0.4202
   29TRP    HB1  433   5.706   4.738   4.332 -3.8245  0.9465  2.5894
   29TRP    HB2  434   5.752   4.834   4.473  0.2436  0.6306  0.4028
   29TRP     CG  435   5.882   4.864   4.316 -0.0712 -0.3288 -0.0649
   29TRP    CD1  436   5.929   4.832   4.193 -0.4110 -0.3512 -0.1905
   29TRP    HD1  437   5.866   4.784   4.119 -0.5233 -0.4408 -0.0351
   29TRP    NE1  438   6.066   4.843   4.188 -0.4710  0.5408 -0.0750
   29TRP    HE1  439   6.118   4.840   4.105 -1.2730  1.5730 -0.6401
   29TRP    CE2  440   6.110   4.879   4.312 -0.1973  0.2526 -0.0878
   29TRP    CD2  441   5.999   4.891   4.394 -0.2113  0.5718 -0.1526
   29TRP    CE3  442   6.023   4.927   4.523 -0.4199  0.7427 -0.1611
   29TRP    HE3  443   5.935   4.932   4.585 -0.6505  1.4467 -0.5368
   29TRP    CZ3  444   6.150   4.934   4.575 -0.3963 -0.1420 -0.0738
   29TRP    HZ3  445   6.172   4.953   4.679  1.1030 -2.2207  0.0508
   29TRP    CZ2  446   6.238   4.894   4.357 -0.1903 -0.2464  0.0611
   29TRP    HZ2  447   6.316   4.885   4.283 -0.7364 -3.8078 -0.2664
   29TRP    CH2  448   6.257   4.919   4.491 -0.2929 -0.2368  0.0742
   29TRP    HH2  449   6.358   4.924   4.531 -1.2195 -3.7030  3.3591
   29TRP      C  450   5.566   4.935   4.219 -1.0439  1.0444  0.3825
   29TRP      O  451   5.588   5.004   4.120  0.3870  0.1473  0.0447
   30ALA      N  452   5.466   4.845   4.218  0.3114 -0.5114 -0.7585
   30ALA     HN  453   5.461   4.795   4.304 -0.9963  0.7733 -0.0307
   30ALA     CA  454   5.378   4.812   4.110  0.0513 -0.2957 -0.6158
   30ALA     HA  455   5.441   4.777   4.029  0.2681  1.1558 -1.1015
   30ALA     CB  456   5.284   4.704   4.167 -0.1207 -0.1523 -0.6322
   30ALA    HB1  457   5.216   4.743   4.246 -1.4357  0.7889 -2.1597
   30ALA    HB2  458   5.349   4.621   4.201 -1.2373  0.2751  2.8753
   30ALA    HB3  459   5.216   4.670   4.085 -0.5638 -1.2568  0.1770
   30ALA      C  460   5.309   4.937   4.068  0.0269 -0.2357 -0.3955
   30ALA      O  461   5.298   4.962   3.948 -0.0165 -0.1149 -0.3663
   31VAL      N  462   5.256   5.020   4.160 -0.2152  0.0340 -0.7793
   31VAL     HN  463   5.268   4.999   4.256 -0.7214 -0.4934 -0.8282
   31VAL     CA  464   5.181   5.138   4.127 -0.4914 -0.0931 -0.6076
   31VAL     HA  465   5.117   5.119   4.042  0.7738 -0.3237 -1.5392
   31VAL     CB  466   5.099   5.160   4.251 -0.3937 -0.0087 -0.5580
   31VAL     HB  467   5.172   5.162   4.335 -1.7265 -3.4137  0.8549
   31VAL    CG1  468   5.035   5.299   4.252  0.0111  0.1784 -0.3523
   31VAL   HG11  469   4.951   5.304   4.325  0.0371  1.6148 -0.3787
   31VAL   HG12  470   4.981   5.313   4.156  0.5532 -0.7673 -0.8079
   31VAL   HG13  471   5.102   5.386   4.271  0.7195 -0.0153 -1.8288
   31VAL    CG2  472   5.002   5.041   4.261 -0.5942  0.1912 -0.0962
   31VAL   HG21  473   4.991   5.021   4.369  0.9639 -1.5020 -0.2010
   31VAL   HG22  474   5.038   4.945   4.217  2.1688  1.3786 -0.6288
   31VAL   HG23  475   4.907   5.064   4.208  0.3892  0.9921 -1.6093
   31VAL      C  476   5.264   5.252   4.080  0.3001 -0.4318 -0.0590
   31VAL      O  477   5.224   5.322   3.987 -0.2413 -0.0611  0.4484
   32TRP      N  478   5.390   5.260   4.128  0.3548  0.1513 -0.2946
   32TRP     HN  479   5.415   5.195   4.199 -2.3764  0.4470  1.0803
   32TRP     CA  480   5.489   5.360   4.100  0.0177  0.6653  0.3253
   32TRP     HA  481   5.449   5.457   4.127  2.2674  1.9960 -0.8592
   32TRP     CB  482   5.597   5.331   4.206  0.2798 -0.0718 -0.1360
   32TRP    HB1  483   5.648   5.235   4.187  1.2852  0.4720 -0.2806
   32TRP    HB2  484   5.544   5.323   4.303 -1.0961 -0.6380 -0.9038
   32TRP     CG  485   5.713   5.425   4.211 -0.1302  0.4135  0.2940
   32TRP    CD1  486   5.806   5.446   4.113  0.0552 -0.3594  0.3028
   32TRP    HD1  487   5.815   5.391   4.021  0.4621  1.1533 -0.5909
   32TRP    NE1  488   5.902   5.533   4.156 -0.2744  0.0581  0.2029
   32TRP    HE1  489   5.971   5.580   4.105  0.4808 -0.6752  0.5067
   32TRP    CE2  490   5.869   5.575   4.282  0.4171  0.1015  0.3763
   32TRP    CD2  491   5.753   5.510   4.320 -0.0635  0.7405  0.0162
   32TRP    CE3  492   5.704   5.534   4.444 -0.5775  0.1571 -0.0656
   32TRP    HE3  493   5.617   5.488   4.488  0.1384  1.2607  2.7760
   32TRP    CZ3  494   5.768   5.626   4.524  0.3325 -0.1478 -0.4246
   32TRP    HZ3  495   5.741   5.652   4.626 -0.4729 -1.8159 -0.1846
   32TRP    CZ2  496   5.945   5.650   4.367  0.8321 -0.0974  0.1819
   32TRP    HZ2  497   6.033   5.699   4.329  0.5944  1.2669  1.3097
   32TRP    CH2  498   5.883   5.689   4.483  0.0842  0.3582 -0.3602
   32TRP    HH2  499   5.941   5.753   4.548  0.9535 -0.2008 -0.5783
   32TRP      C  500   5.534   5.357   3.959  0.3141  0.0415  0.4286
   32TRP      O  501   5.532   5.454   3.882  0.1722 -0.3205 -0.0309
   33LEU      N  502   5.550   5.235   3.904  0.1921  0.1080  0.2471
   33LEU     HN  503   5.538   5.160   3.968  1.0151  0.9880  1.4673
   33LEU     CA  504   5.609   5.205   3.777 -0.2555 -0.3755  0.1515
   33LEU     HA  505   5.669   5.290   3.747  1.4714 -0.5330  2.8145
   33LEU     CB  506   5.691   5.075   3.784  0.1972 -0.1042 -0.1035
   33LEU    HB1  507   5.722   5.032   3.686 -0.1185  1.4434 -0.9167
   33LEU    HB2  508   5.634   4.996   3.837 -1.1093  0.7944 -0.1392
   33LEU     CG  509   5.822   5.097   3.861 -0.2376 -0.3788  0.7160
   33LEU     HG  510   5.801   5.156   3.953  1.4140  2.0143 -0.3513
   33LEU    CD1  511   5.893   4.961   3.876  0.6576  0.0487  0.4070
   33LEU   HD11  512   5.905   4.918   3.774  0.8288 -1.6540  1.1017
   33LEU   HD12  513   5.822   4.896   3.931  2.1568 -1.6489  0.4204
   33LEU   HD13  514   5.991   4.971   3.927  1.6990 -0.7652 -1.3110
   33LEU    CD2  515   5.915   5.178   3.770 -0.8977  0.1884  0.5427
   33LEU   HD21  516   5.876   5.280   3.749 -0.6993  0.1226 -0.1850
   33LEU   HD22  517   5.929   5.131   3.670 -0.1381 -0.5166  0.9744
   33LEU   HD23  518   6.017   5.172   3.814 -0.1465 -0.4751 -1.1919
   33LEU      C  519   5.508   5.176   3.672 -0.1103  0.5482 -0.2513
   33LEU      O  520   5.533   5.114   3.569  0.1587  0.3395 -0.0613
   34ASN      N  521   5.379   5.204   3.698 -0.1759  0.0968 -0.0908
   34ASN     HN  522   5.331   5.227   3.782 -2.0742 -2.7864 -0.2173
   34ASN     CA  523   5.274   5.165   3.608 -0.1050 -0.2494 -0.0265
   34ASN     HA  524   5.315   5.157   3.509  2.1245 -1.4828  0.9169
   34ASN     CB  525   5.218   5.031   3.658 -0.2585 -0.0234  0.4185
   34ASN    HB1  526   5.187   5.053   3.762 -0.2853  4.1571 -0.2972
   34ASN    HB2  527   5.310   4.967   3.656  0.7635  1.3164 -2.9794
   34ASN     CG  528   5.114   4.961   3.572  0.2512 -0.0161 -0.2112
   34ASN    OD1  529   5.030   5.018   3.503 -0.3817 -0.2355  0.3682
   34ASN    ND2  530   5.119   4.825   3.569 -0.0773 -0.0326  0.0469
   34ASN   HD21  531   5.035   4.790   3.529 -0.1883 -2.2065  1.9632
   34ASN   HD22  532   5.179   4.772   3.629 -0.2943 -0.3029  0.0249
   34ASN      C  533   5.167   5.269   3.615  0.5880  0.4883 -0.2308
   34ASN      O  534   5.110   5.313   3.715  0.2149 -0.4075 -0.0427
   35SER      N  535   5.117   5.307   3.496 -0.2709  0.0557 -0.0154
   35SER     HN  536   5.147   5.261   3.413  1.3250 -0.9847  1.0802
   35SER     CA  537   5.018   5.408   3.474 -0.3262 -0.0442 -0.2160
   35SER     HA  538   5.030   5.487   3.546 -0.4761 -0.2822  0.0738
   35SER     CB  539   5.027   5.478   3.337  0.1643 -0.1189 -0.2225
   35SER    HB1  540   5.106   5.555   3.329  0.6104 -0.5392  0.0873
   35SER    HB2  541   4.931   5.531   3.321  0.3349  0.8994  1.7872
   35SER     OG  542   5.044   5.384   3.232 -0.4516  0.0590 -0.4836
   35SER    HG1  543   4.996   5.406   3.152  0.3071 -0.2224 -1.0319
   35SER      C  544   4.882   5.353   3.499 -0.2221 -0.1155  0.1962
   35SER      O  545   4.797   5.434   3.538 -0.2328  0.1352 -0.3344
   36ASN      N  546   4.854   5.222   3.482  0.1027 -0.1100 -0.4207
   36ASN     HN  547   4.923   5.151   3.473  0.4602  0.1077  0.4926
   36ASN     CA  548   4.722   5.166   3.485  0.0322  0.0772  0.2096
   36ASN     HA  549   4.651   5.230   3.436  2.3911  2.3535 -0.4887
   36ASN     CB  550   4.722   5.032   3.409  0.0781  0.2181 -0.0373
   36ASN    HB1  551   4.616   5.000   3.399 -0.2428  0.5356  1.9441
   36ASN    HB2  552   4.773   4.946   3.458 -1.8585 -1.2127 -0.4247
   36ASN     CG  553   4.784   5.039   3.270 -0.0045  0.3110 -0.0691
   36ASN    OD1  554   4.795   5.144   3.207  0.0485 -0.0925 -0.7457
   36ASN    ND2  555   4.828   4.922   3.215 -0.4889 -0.0178  0.2288
   36ASN   HD21  556   4.901   4.922   3.147 -0.5564  1.9649  0.0814
   36ASN   HD22  557   4.816   4.843   3.275  0.6919 -0.5699 -0.2340
   36ASN      C  558   4.678   5.139   3.625 -0.1542  0.1471  0.1640
   36ASN      O  559   4.561   5.121   3.658 -0.2291 -0.3096 -0.3287
   37LEU      N  560   4.773   5.133   3.720  0.0756 -0.3034 -0.0874
   37LEU     HN  561   4.867   5.154   3.694  0.6225  1.0684  2.5937
   37LEU     CA  562   4.747   5.118   3.860  0.6061 -0.0329  0.0434
   37LEU     HA  563   4.647   5.080   3.874 -0.1338  0.8473 -2.3289
   37LEU     CB  564   4.848   5.022   3.925  0.6688  0.1019  0.1446
   37LEU    HB1  565   4.822   5.013   4.033  2.0180 -1.3547  0.3932
   37LEU    HB2  566   4.952   5.058   3.908  0.0998  0.3811 -3.5555
   37LEU     CG  567   4.834   4.877   3.875  0.1292  0.1742  0.0819
   37LEU     HG  568   4.865   4.888   3.769  1.8716 -1.0167  0.4263
   37LEU    CD1  569   4.935   4.790   3.951 -0.9154 -0.4233  0.7962
   37LEU   HD11  570   4.944   4.699   3.888  1.2190 -0.3767  0.9723
   37LEU   HD12  571   4.904   4.763   4.055 -3.7650 -1.8225 -0.3251
   37LEU   HD13  572   5.035   4.837   3.953 -1.4576  0.7558  2.0279
   37LEU    CD2  573   4.697   4.808   3.886  0.1683 -0.0380 -0.7181
   37LEU   HD21  574   4.625   4.871   3.831 -0.5816 -0.7605 -0.5783
   37LEU   HD22  575   4.675   4.808   3.995  0.3842 -1.7642 -0.6381
   37LEU   HD23  576   4.687   4.701   3.855 -0.3838 -0.6174  1.3447
   37LEU      C  577   4.741   5.246   3.936 -0.6022  0.1313 -0.3033
   37LEU      O  578   4.699   5.250   4.051 -0.0790  0.7924 -0.1321
   38GLN      N  579   4.780   5.361   3.879 -0.1307 -0.1441 -0.5514
   38GLN     HN  580   4.829   5.362   3.792 -0.0842  0.2530 -0.5225
   38GLN     CA  581   4.756   5.491   3.934  0.2139 -0.4744  0.3897
   38GLN     HA  582   4.768   5.503   4.041 -2.4687 -0.1060  0.7119
   38GLN     CB  583   4.859   5.592   3.882 -0.6446  0.0772 -0.2655
   38GLN    HB1  584   4.845   5.697   3.917  0.5193 -0.1814  1.0581
   38GLN    HB2  585   4.865   5.582   3.771  0.0957 -1.1216 -0.1280
   38GLN     CG  586   4.996   5.552   3.937 -0.3156  0.6906 -0.6316
   38GLN    HG1  587   5.023   5.449   3.906 -0.1842  0.3097  0.6968
   38GLN    HG2  588   5.005   5.558   4.047 -1.1900  1.0090 -0.5723
   38GLN     CD  589   5.102   5.654   3.895  0.3465  0.4918  0.5101
   38GLN    OE1  590   5.093   5.776   3.903 -0.3118  0.4556  0.4253
   38GLN    NE2  591   5.207   5.601   3.828 -0.0301 -0.1365  0.4059
   38GLN   HE21  592   5.203   5.504   3.803 -1.8040 -0.3924  1.5473
   38GLN   HE22  593   5.264   5.661   3.772 -0.3351  0.1253  0.3783
   38GLN      C  594   4.618   5.537   3.901  0.2696 -0.5781  0.0166
   38GLN      O  595   4.598   5.613   3.806 -0.2992 -0.5772  0.1333
   39ASN      N  596   4.516   5.488   3.974 -0.3470  0.2525 -0.2682
   39ASN     HN  597   4.543   5.451   4.063  2.5276 -0.4161 -1.3078
   39ASN     CA  598   4.380   5.528   3.962 -0.5921 -0.5287 -0.1601
   39ASN     HA  599   4.377   5.634   3.940 -0.8806 -0.1566  1.5391
   39ASN     CB  600   4.317   5.461   3.839 -0.0595 -0.4845 -0.4586
   39ASN    HB1  601   4.381   5.481   3.750 -1.6871 -0.6682 -1.7220
   39ASN    HB2  602   4.212   5.489   3.813  0.2457  0.1118 -1.0886
   39ASN     CG  603   4.316   5.310   3.857  0.3358 -0.4629 -0.2571
   39ASN    OD1  604   4.332   5.256   3.966  0.0891 -0.4451 -0.2122
   39ASN    ND2  605   4.284   5.238   3.747  0.1660 -0.2247 -0.3644
   39ASN   HD21  606   4.226   5.156   3.755  0.4494 -0.5055 -1.1022
   39ASN   HD22  607   4.278   5.295   3.665  0.9691  0.8782  0.3291
   39ASN      C  608   4.309   5.510   4.092 -0.0259 -0.6923  0.1265
   39ASN      O  609   4.370   5.467   4.190 -0.5691 -0.9077  0.3706
   40VAL      N  610   4.186   5.564   4.101  0.2210 -0.1928  0.5580
   40VAL     HN  611   4.161   5.603   4.013 -1.1298 -1.8395  0.1587
   40VAL     CA  612   4.102   5.592   4.213 -0.4060  0.5094 -0.0819
   40VAL     HA  613   4.156   5.648   4.289 -0.0578  0.2310 -0.1218
   40VAL     CB  614   3.982   5.671   4.170 -0.4816  0.5235  0.1541
   40VAL     HB  615   3.930   5.614   4.090 -1.4630  0.8108  0.5718
   40VAL    CG1  616   3.878   5.691   4.282 -0.6802  0.2267  0.0227
   40VAL   HG11  617   3.790   5.748   4.244 -0.4142 -0.8975 -2.5516
   40VAL   HG12  618   3.930   5.741   4.365 -0.8645 -1.8067  1.4371
   40VAL   HG13  619   3.828   5.606   4.332 -0.6711  0.6291  0.7182
   40VAL    CG2  620   4.027   5.802   4.105  0.4436 -0.3117 -0.9240
   40VAL   HG21  621   4.101   5.793   4.022 -0.2278 -0.6117 -1.5033
   40VAL   HG22  622   4.075   5.859   4.188  0.7356 -1.7253 -0.0999
   40VAL   HG23  623   3.942   5.864   4.070  0.6052  0.1699 -0.4853
   40VAL      C  624   4.068   5.477   4.301 -0.4322  0.2909 -0.3752
   40VAL      O  625   4.066   5.474   4.424 -0.2900 -0.0581 -0.3819
   41THR      N  626   4.042   5.359   4.241  0.3585 -0.1630  0.1594
   41THR     HN  627   4.041   5.363   4.142  1.3801 -2.1911  0.0152
   41THR     CA  628   4.025   5.233   4.306  0.3064  0.0967  0.6556
   41THR     HA  629   3.951   5.252   4.383 -0.2812  0.9747 -0.1110
   41THR     CB  630   3.969   5.143   4.200  0.0066  0.0126  0.8843
   41THR     HB  631   3.872   5.189   4.170  0.3290 -2.3747 -5.1930
   41THR    OG1  632   3.938   5.010   4.238 -0.9985  0.0262  0.1686
   41THR    HG1  633   3.870   5.014   4.306  0.3374  0.8036  1.5362
   41THR    CG2  634   4.053   5.127   4.072 -0.9534  0.2329  0.2143
   41THR   HG21  635   4.133   5.053   4.094  0.4408  1.8389  0.7624
   41THR   HG22  636   4.120   5.210   4.042 -1.2621  0.5969  0.5203
   41THR   HG23  637   4.000   5.078   3.988  0.7541 -4.2893  1.4393
   41THR      C  638   4.153   5.180   4.360  0.5764  0.2229  0.1411
   41THR      O  639   4.158   5.103   4.456 -0.6241 -0.1884 -0.1128
   42ASN      N  640   4.269   5.220   4.304  0.2959 -0.0302 -0.6224
   42ASN     HN  641   4.265   5.274   4.220 -0.7572  0.1939 -0.4432
   42ASN     CA  642   4.396   5.185   4.358 -0.0425 -0.1835  0.0749
   42ASN     HA  643   4.395   5.096   4.419  1.9792  0.1716  0.7070
   42ASN     CB  644   4.482   5.146   4.237  0.0458 -0.2464  0.1583
   42ASN    HB1  645   4.586   5.142   4.275  0.7061 -0.6172 -1.6125
   42ASN    HB2  646   4.474   5.225   4.160 -0.4375 -0.2025  0.2506
   42ASN     CG  647   4.446   5.007   4.188  0.4979 -0.1945 -0.3256
   42ASN    OD1  648   4.461   4.906   4.257 -0.0446  0.0242  0.1207
   42ASN    ND2  649   4.389   4.998   4.064 -0.2144 -1.1366  0.0513
   42ASN   HD21  650   4.358   4.907   4.039 -0.0284 -1.7630  1.9270
   42ASN   HD22  651   4.382   5.083   4.012 -1.7473 -0.3426  1.4512
   42ASN      C  652   4.462   5.279   4.453 -0.3319  0.0156  0.0809
   42ASN      O  653   4.573   5.259   4.502  0.0534  0.2036 -0.7089
   43TYR      N  654   4.398   5.385   4.505 -0.0029  0.2824 -0.0554
   43TYR     HN  655   4.323   5.425   4.451 -0.0134 -0.2521 -0.4442
   43TYR     CA  656   4.435   5.472   4.612 -0.7737  0.2564  0.2433
   43TYR     HA  657   4.540   5.492   4.594 -1.0441  0.3902 -1.3189
   43TYR     CB  658   4.359   5.605   4.610 -0.4945  0.4291  0.7845
   43TYR    HB1  659   4.397   5.666   4.695  0.7217 -1.6576  1.8013
   43TYR    HB2  660   4.251   5.584   4.625  0.0421 -1.6326  2.0571
   43TYR     CG  661   4.371   5.695   4.491 -0.1009 -0.0443  0.4634
   43TYR    CD1  662   4.467   5.686   4.393 -0.7349  0.4514 -0.2167
   43TYR    HD1  663   4.533   5.602   4.409 -0.0260  1.3028  1.6365
   43TYR    CE1  664   4.475   5.783   4.296  0.2817  0.7989  0.2014
   43TYR    HE1  665   4.546   5.782   4.216  0.6894  0.5744  0.5625
   43TYR     CZ  666   4.390   5.891   4.297 -0.1823  0.4336  0.3647
   43TYR     OH  667   4.405   5.996   4.204 -0.5409  0.1978  0.0395
   43TYR     HH  668   4.479   5.975   4.145 -0.1427  2.3428 -0.3008
   43TYR    CD2  669   4.277   5.795   4.485 -0.7028 -0.5866  0.7269
   43TYR    HD2  670   4.191   5.794   4.551 -0.2476 -0.5377  1.3266
   43TYR    CE2  671   4.286   5.891   4.387  0.2078 -0.5574  0.8306
   43TYR    HE2  672   4.208   5.966   4.385  0.3157 -0.4447  0.8842
   43TYR      C  673   4.425   5.404   4.744  0.1121  0.4026  0.3954
   43TYR      O  674   4.517   5.411   4.825 -0.1015 -0.5405  0.7298
   44PHE      N  675   4.314   5.330   4.763  0.1687  0.1780 -0.1409
   44PHE     HN  676   4.244   5.329   4.691  1.2587 -1.7104 -1.2587
   44PHE     CA  677   4.282   5.241   4.869  0.0435 -0.1891 -0.4851
   44PHE     HA  678   4.286   5.292   4.964 -0.8192  0.3164 -0.7136
   44PHE     CB  679   4.143   5.177   4.851 -0.1145  0.0193 -0.0138
   44PHE    HB1  680   4.111   5.109   4.933  0.9132 -3.3468 -2.1991
   44PHE    HB2  681   4.143   5.113   4.760 -1.7594  0.0331 -0.0516
   44PHE     CG  682   4.043   5.286   4.829 -0.3267 -0.1212  0.2463
   44PHE    CD1  683   3.999   5.373   4.925 -0.3808  0.0416  0.0728
   44PHE    HD1  684   4.038   5.368   5.026  0.6554  2.4565 -0.1331
   44PHE    CE1  685   3.915   5.477   4.890  0.1724  0.5475  0.2351
   44PHE    HE1  686   3.877   5.549   4.960 -0.8783  0.4057 -0.1798
   44PHE     CZ  687   3.862   5.483   4.764  0.5328  0.2558  0.0649
   44PHE     HZ  688   3.791   5.563   4.747 -1.7467 -1.3213  1.5603
   44PHE    CD2  689   3.986   5.292   4.705 -0.5144  0.4494  0.3579
   44PHE    HD2  690   4.011   5.212   4.636  0.4620  1.3356 -0.3502
   44PHE    CE2  691   3.898   5.391   4.669 -0.2074  0.4475 -0.4114
   44PHE    HE2  692   3.860   5.412   4.570 -0.7782 -0.0158 -0.2887
   44PHE      C  693   4.378   5.128   4.880  0.3269  0.0874 -0.0857
   44PHE      O  694   4.436   5.103   4.985  0.3980  0.2815 -0.0793
   45VAL      N  695   4.415   5.061   4.769  0.3118 -0.1173  0.0327
   45VAL     HN  696   4.349   5.074   4.695 -1.7303  0.8531  1.9138
   45VAL     CA  697   4.517   4.961   4.757  0.4961  0.0912 -0.1487
   45VAL     HA  698   4.495   4.880   4.825 -0.8640 -0.9210 -1.7234
   45VAL     CB  699   4.521   4.906   4.618  0.0115  0.1985 -0.2065
   45VAL     HB  700   4.543   4.989   4.547  2.1834 -0.9975 -1.0185
   45VAL    CG1  701   4.633   4.801   4.606  0.1203  0.2988 -0.0543
   45VAL   HG11  702   4.725   4.856   4.574 -1.5598  1.0492 -4.2123
   45VAL   HG12  703   4.612   4.721   4.533 -0.7007  0.5908 -0.1441
   45VAL   HG13  704   4.640   4.744   4.701 -1.5603 -1.3911 -0.8881
   45VAL    CG2  705   4.391   4.834   4.579 -0.2559  0.5227  0.0805
   45VAL   HG21  706   4.396   4.798   4.474 -2.5794 -0.5574  0.2842
   45VAL   HG22  707   4.304   4.902   4.576 -2.2443 -1.7494  1.7409
   45VAL   HG23  708   4.362   4.742   4.635 -0.0508  0.2628 -0.2342
   45VAL      C  709   4.652   5.008   4.799  0.0287  0.8070  0.5703
   45VAL      O  710   4.726   4.946   4.875  0.2515  0.4132  0.0292
   46VAL      N  711   4.686   5.134   4.764 -0.3220  0.6815 -0.2269
   46VAL     HN  712   4.626   5.177   4.697 -1.0096  0.6022  0.3374
   46VAL     CA  713   4.797   5.209   4.814  0.1773 -0.1597 -0.0365
   46VAL     HA  714   4.888   5.154   4.797  0.2187 -0.2432  0.4576
   46VAL     CB  715   4.829   5.332   4.734  0.0692 -0.0389  0.1044
   46VAL     HB  716   4.733   5.382   4.711 -0.0855  0.8283  2.3916
   46VAL    CG1  717   4.916   5.439   4.802  0.0141  0.1963 -0.1943
   46VAL   HG11  718   4.869   5.476   4.896  0.0382 -0.0625 -0.0807
   46VAL   HG12  719   4.949   5.523   4.737 -0.0715  2.0779  2.0339
   46VAL   HG13  720   5.010   5.396   4.844  1.1941  1.0603 -1.8544
   46VAL    CG2  721   4.900   5.289   4.604  0.2619  0.4385  0.0507
   46VAL   HG21  722   4.906   5.379   4.539  0.8035 -0.8924 -1.8344
   46VAL   HG22  723   4.839   5.210   4.557 -0.9057  0.5073  1.4019
   46VAL   HG23  724   5.002   5.248   4.620  0.0086 -0.9517 -1.6531
   46VAL      C  725   4.796   5.236   4.960 -0.4030 -0.0374 -0.0586
   46VAL      O  726   4.899   5.233   5.028 -0.6955  0.3671  0.4123
   47SER      N  727   4.676   5.266   5.013 -0.2264  0.2475  0.1850
   47SER     HN  728   4.603   5.269   4.944  0.3466  2.0579 -0.4108
   47SER     CA  729   4.647   5.306   5.147 -0.1732 -0.4743  0.4127
   47SER     HA  730   4.718   5.383   5.174 -1.1433 -0.5634  3.6931
   47SER     CB  731   4.508   5.373   5.155  0.0868  0.0893  0.2139
   47SER    HB1  732   4.430   5.297   5.137  0.4138 -0.4234  0.9182
   47SER    HB2  733   4.503   5.454   5.079 -1.1676  1.3960  1.6063
   47SER     OG  734   4.478   5.420   5.286  0.0001 -0.0331  0.2371
   47SER    HG1  735   4.467   5.341   5.339  0.7268 -1.1922 -1.2574
   47SER      C  736   4.676   5.186   5.231  0.9204 -0.4020  0.1490
   47SER      O  737   4.737   5.196   5.337 -0.0346  0.3746  0.6418
   48LEU      N  738   4.633   5.066   5.189 -0.0227 -0.1144  0.2476
   48LEU     HN  739   4.578   5.062   5.106 -1.2549  0.0584  1.0456
   48LEU     CA  740   4.652   4.943   5.261  0.1745  0.0729  0.5140
   48LEU     HA  741   4.605   4.968   5.355  0.2765 -0.5662  0.7390
   48LEU     CB  742   4.574   4.826   5.200  0.1014  0.3615  0.0494
   48LEU    HB1  743   4.626   4.804   5.104  3.1311  1.3812  1.3200
   48LEU    HB2  744   4.472   4.866   5.183  0.2344  0.3982 -0.7002
   48LEU     CG  745   4.573   4.703   5.292 -0.3419  0.2761 -0.0702
   48LEU     HG  746   4.672   4.655   5.307 -0.6244  0.2395  1.9960
   48LEU    CD1  747   4.531   4.730   5.438  0.0980 -0.1930  0.1481
   48LEU   HD11  748   4.548   4.635   5.493  3.2089 -0.3775 -0.9364
   48LEU   HD12  749   4.424   4.760   5.431  0.1061 -0.4992 -3.0123
   48LEU   HD13  750   4.584   4.818   5.480 -0.2504  0.5847 -0.9662
   48LEU    CD2  751   4.479   4.594   5.237 -0.3859  0.0815  0.3799
   48LEU   HD21  752   4.514   4.558   5.137  0.8225 -1.5383  1.3382
   48LEU   HD22  753   4.377   4.638   5.235  1.0189  3.8832  1.7542
   48LEU   HD23  754   4.478   4.516   5.316  0.0522 -0.2846  0.0312
   48LEU      C  755   4.796   4.908   5.271  0.2275  0.0597 -0.2262
   48LEU      O  756   4.843   4.873   5.379 -0.2866 -0.1411 -0.0666
   49ALA      N  757   4.877   4.938   5.168  0.4226 -0.0632 -0.1103
   49ALA     HN  758   4.837   4.970   5.082  0.6138  1.8285  0.4761
   49ALA     CA  759   5.019   4.924   5.161  0.4468  0.0894  0.0859
   49ALA     HA  760   5.034   4.818   5.179 -0.0113 -0.3342 -1.8153
   49ALA     CB  761   5.071   4.934   5.016 -1.0045  0.1929 -0.4428
   49ALA    HB1  762   5.167   4.880   5.001  0.1858  2.4159 -1.2371
   49ALA    HB2  763   5.089   5.039   4.985  0.8034  0.7515  2.1609
   49ALA    HB3  764   5.006   4.890   4.938 -0.1370  0.0104 -1.0727
   49ALA      C  765   5.090   5.010   5.260  0.0697 -0.1496  0.5664
   49ALA      O  766   5.179   4.972   5.335  0.1547 -0.6708  0.2127
   50ALA      N  767   5.042   5.135   5.265 -0.1153 -0.2077  0.3110
   50ALA     HN  768   4.971   5.168   5.204  0.8132 -0.8519 -1.1693
   50ALA     CA  769   5.087   5.228   5.365 -0.2053  0.1486  0.0225
   50ALA     HA  770   5.192   5.233   5.340 -0.5741  0.9516 -1.5135
   50ALA     CB  771   5.017   5.364   5.346  0.0824  0.3113  0.1235
   50ALA    HB1  772   5.075   5.439   5.404 -2.3572 -0.9067  4.6154
   50ALA    HB2  773   4.914   5.372   5.387  0.4028  0.4623  0.9215
   50ALA    HB3  774   5.031   5.384   5.238  1.4299  0.7732  0.3609
   50ALA      C  775   5.064   5.185   5.505 -0.2169  0.5150  0.1337
   50ALA      O  776   5.159   5.173   5.583  0.0833  0.0741 -0.2956
   51ALA      N  777   4.938   5.153   5.541 -0.1672  0.5246  0.3198
   51ALA     HN  778   4.864   5.162   5.475  0.9519 -0.7985 -1.2208
   51ALA     CA  779   4.914   5.097   5.670  0.3465  0.2832  0.3159
   51ALA     HA  780   4.946   5.176   5.736 -0.3925  0.0803  0.9419
   51ALA     CB  781   4.760   5.091   5.681  0.2960  0.2830 -0.3823
   51ALA    HB1  782   4.708   4.997   5.653 -1.1196  1.1265 -0.6758
   51ALA    HB2  783   4.712   5.167   5.616 -2.5574 -1.9367 -1.0914
   51ALA    HB3  784   4.732   5.122   5.784  4.3052 -0.4704  1.1470
   51ALA      C  785   4.982   4.973   5.717 -0.1352 -0.2115 -0.2747
   51ALA      O  786   5.016   4.974   5.835  0.4163 -0.1404 -0.4294
   52ASP      N  787   5.001   4.870   5.633 -0.3144 -0.3467 -0.1486
   52ASP     HN  788   4.968   4.866   5.539 -0.2174 -2.6086 -0.1475
   52ASP     CA  789   5.077   4.750   5.652 -0.4871 -0.4494 -0.1041
   52ASP     HA  790   5.046   4.718   5.751 -3.7235 -1.4612 -1.3259
   52ASP     CB  791   5.031   4.647   5.548 -0.3504 -0.1663 -0.4484
   52ASP    HB1  792   5.092   4.555   5.563 -0.4394 -0.3544 -1.1917
   52ASP    HB2  793   5.040   4.685   5.444 -2.6900 -0.7685 -0.9452
   52ASP     CG  794   4.886   4.604   5.569 -0.2606 -0.1088  0.3346
   52ASP    OD1  795   4.827   4.621   5.678 -0.1114 -0.1763  0.4248
   52ASP    OD2  796   4.853   4.519   5.481  0.5414  0.0623 -0.1410
   52ASP      C  797   5.225   4.767   5.662 -0.6233  0.5013  0.4819
   52ASP      O  798   5.289   4.699   5.742  0.1226  0.1014 -0.4359
   53ILE      N  799   5.284   4.858   5.583 -0.2005 -0.2988 -0.1505
   53ILE     HN  800   5.226   4.897   5.512 -0.0168 -0.0669 -0.1739
   53ILE     CA  801   5.413   4.915   5.608 -0.1196 -0.6177  0.1572
   53ILE     HA  802   5.484   4.833   5.610  0.9009  0.1622 -1.5872
   53ILE     CB  803   5.454   5.009   5.499  0.1726 -0.0723  0.7323
   53ILE     HB  804   5.370   5.080   5.487  1.6492  1.6581  0.2204
   53ILE    CG2  805   5.580   5.091   5.529 -0.0176  0.7546 -0.6194
   53ILE   HG21  806   5.556   5.156   5.616 -0.9031  0.3773 -0.5712
   53ILE   HG22  807   5.623   5.154   5.448 -0.4137 -0.0004 -1.4293
   53ILE   HG23  808   5.655   5.017   5.566  0.0083  0.9684 -0.2324
   53ILE    CG1  809   5.479   4.938   5.364  0.1797  0.2601  0.5582
   53ILE   HG11  810   5.392   4.874   5.339  0.8781 -0.2174 -0.7152
   53ILE   HG12  811   5.567   4.873   5.379 -1.1833 -1.3571  1.9827
   53ILE     CD  812   5.499   5.032   5.245 -0.4119 -0.4427 -0.1040
   53ILE    HD1  813   5.421   5.111   5.236  1.0765  0.9905 -0.9755
   53ILE    HD2  814   5.498   4.992   5.141 -1.2242  0.8424 -0.6094
   53ILE    HD3  815   5.599   5.079   5.261 -0.4933 -0.2140 -0.2576
   53ILE      C  816   5.429   4.980   5.740  0.4015  0.5741 -0.4808
   53ILE      O  817   5.527   4.956   5.810 -0.1003 -0.4831 -0.1254
   54ALA      N  818   5.330   5.061   5.783 -0.1451 -0.3403  0.0009
   54ALA     HN  819   5.255   5.085   5.722  0.7784  0.1406 -0.9665
   54ALA     CA  820   5.316   5.116   5.915  0.0134 -0.2678 -0.0122
   54ALA     HA  821   5.407   5.172   5.926  0.4423 -0.9411 -0.0825
   54ALA     CB  822   5.204   5.220   5.928 -0.0994 -0.4500  0.4929
   54ALA    HB1  823   5.237   5.294   5.852  0.7648 -0.5258  0.7929
   54ALA    HB2  824   5.224   5.267   6.027  0.2768  1.3999 -0.4171
   54ALA    HB3  825   5.100   5.183   5.915 -0.2414 -0.1650  0.7964
   54ALA      C  826   5.306   5.017   6.026 -0.3412 -0.2046  0.0141
   54ALA      O  827   5.383   5.034   6.120 -0.3741  0.1151 -0.0172
   55VAL      N  828   5.233   4.904   6.017 -0.3145 -0.2315  0.1432
   55VAL     HN  829   5.164   4.891   5.946  0.8950  2.1416 -1.6393
   55VAL     CA  830   5.232   4.793   6.107 -0.1192 -0.6360 -0.3501
   55VAL     HA  831   5.212   4.831   6.206 -2.2685  0.7906 -1.2565
   55VAL     CB  832   5.119   4.696   6.091 -0.2313 -0.5520 -0.0663
   55VAL     HB  833   5.105   4.654   5.989  0.7116 -4.0955  1.1261
   55VAL    CG1  834   5.126   4.581   6.193  0.3117 -0.1519  0.3512
   55VAL   HG11  835   5.143   4.624   6.294  1.1323  0.4429 -0.0283
   55VAL   HG12  836   5.216   4.518   6.178  1.1364  0.7424  1.3460
   55VAL   HG13  837   5.034   4.520   6.178  1.6347 -1.4355 -3.8553
   55VAL    CG2  838   4.988   4.769   6.122  0.2239  0.3561 -0.2637
   55VAL   HG21  839   4.995   4.836   6.211 -0.3647 -0.3964  0.3645
   55VAL   HG22  840   4.903   4.701   6.144  0.1415  1.1255  2.0127
   55VAL   HG23  841   4.960   4.840   6.041  0.8221 -0.4894 -1.2210
   55VAL      C  842   5.363   4.727   6.134 -0.1540 -0.5821 -0.0505
   55VAL      O  843   5.404   4.710   6.248  0.0225  0.2383  0.0163
   56GLY      N  844   5.445   4.705   6.029  0.4032  0.4906  0.1497
   56GLY     HN  845   5.405   4.723   5.940 -1.0431  2.6385  1.1314
   56GLY     CA  846   5.578   4.660   6.054  0.2482  0.0580  0.1935
   56GLY    HA1  847   5.625   4.612   5.969  2.4770  0.4301  1.1313
   56GLY    HA2  848   5.580   4.587   6.134 -1.6829 -1.9140 -1.4222
   56GLY      C  849   5.676   4.766   6.092  0.5028  0.0684 -0.4774
   56GLY      O  850   5.767   4.739   6.170 -0.0035  0.6961  0.3510
   57VAL      N  851   5.670   4.889   6.038  0.3646  0.0539 -0.4959
   57VAL     HN  852   5.604   4.909   5.966 -2.0777 -1.5874  1.0954
   57VAL     CA  853   5.773   4.983   6.068  0.3090 -0.1562  0.3898
   57VAL     HA  854   5.877   4.951   6.069  0.1322 -0.7546  1.6516
   57VAL     CB  855   5.784   5.077   5.952  0.0710 -0.6701 -0.0579
   57VAL     HB  856   5.687   5.117   5.917  0.8013  0.8311 -0.4757
   57VAL    CG1  857   5.866   5.202   5.989 -0.7576  0.0356 -0.5762
   57VAL   HG11  858   5.886   5.254   5.893 -0.6765 -0.0364 -0.5984
   57VAL   HG12  859   5.967   5.176   6.029 -1.4263  1.0123  1.9748
   57VAL   HG13  860   5.816   5.265   6.065 -2.2501  1.5542 -2.6957
   57VAL    CG2  861   5.849   5.007   5.832  0.6010 -0.1827 -0.0608
   57VAL   HG21  862   5.870   5.073   5.745  0.7258  0.7198  0.6387
   57VAL   HG22  863   5.779   4.931   5.792 -0.7366  1.5706 -1.2077
   57VAL   HG23  864   5.945   4.961   5.863  0.7633  1.4054  2.0026
   57VAL      C  865   5.756   5.049   6.200 -0.1567  0.1650  0.1705
   57VAL      O  866   5.852   5.083   6.269 -0.3143 -0.4784  0.7189
   58LEU      N  867   5.632   5.069   6.248 -0.1958 -0.5198  0.3658
   58LEU     HN  868   5.552   5.040   6.197  0.8466 -1.5607 -0.7432
   58LEU     CA  869   5.611   5.142   6.369 -0.0232 -0.1428  0.1717
   58LEU     HA  870   5.696   5.181   6.423 -1.1017  2.8900 -0.1216
   58LEU     CB  871   5.526   5.266   6.338  0.1821 -0.0678 -0.0902
   58LEU    HB1  872   5.509   5.331   6.426  0.7131 -0.4532  0.3001
   58LEU    HB2  873   5.423   5.249   6.301  0.5617  2.5073 -2.7470
   58LEU     CG  874   5.587   5.373   6.245 -0.5023  0.3430 -0.0802
   58LEU     HG  875   5.597   5.320   6.148  0.4414 -1.0151  0.7053
   58LEU    CD1  876   5.481   5.480   6.218 -0.2136  0.5623 -0.3448
   58LEU   HD11  877   5.450   5.542   6.304  2.2184 -0.8646  1.6727
   58LEU   HD12  878   5.393   5.420   6.185  1.4246 -1.6338 -0.9184
   58LEU   HD13  879   5.518   5.547   6.137  0.0918  0.0787 -0.6092
   58LEU    CD2  880   5.723   5.427   6.294  0.0659 -0.7423 -0.4302
   58LEU   HD21  881   5.718   5.467   6.397  0.6611  0.2752 -0.7865
   58LEU   HD22  882   5.748   5.515   6.231  0.3630  0.2639  1.0564
   58LEU   HD23  883   5.807   5.355   6.285  1.5334  0.9965 -1.2999
   58LEU      C  884   5.544   5.062   6.476 -0.3082  0.0857  0.1663
   58LEU      O  885   5.590   5.062   6.590  0.4620 -0.3416 -0.1349
   59ALA      N  886   5.435   4.989   6.445 -0.0869 -0.1090 -0.1604
   59ALA     HN  887   5.404   4.965   6.354  1.0598 -0.6667 -0.4237
   59ALA     CA  888   5.374   4.912   6.549 -0.0949 -0.1251 -0.1770
   59ALA     HA  889   5.347   4.971   6.636 -4.6079 -1.3468 -0.5140
   59ALA     CB  890   5.234   4.869   6.502  0.0994 -0.0657 -0.8111
   59ALA    HB1  891   5.179   4.817   6.583  2.5739 -0.4278  0.7369
   59ALA    HB2  892   5.253   4.793   6.423 -1.3750 -0.3932 -0.8727
   59ALA    HB3  893   5.174   4.953   6.462 -0.8175  0.2314  1.1032
   59ALA      C  894   5.433   4.793   6.616  0.2306  0.2216  0.1658
   59ALA      O  895   5.435   4.788   6.739 -0.2261  0.3943  0.1838
   60ILE      N  896   5.481   4.691   6.543  0.2089  0.0973  0.3236
   60ILE     HN  897   5.466   4.688   6.444 -0.6738 -1.5375  0.4611
   60ILE     CA  898   5.557   4.579   6.589  0.0460 -0.1243  0.0582
   60ILE     HA  899   5.494   4.539   6.666 -1.6544  0.1531 -1.1292
   60ILE     CB  900   5.576   4.478   6.480 -0.0785  0.0302 -0.1071
   60ILE     HB  901   5.605   4.532   6.387 -0.0165  0.4597  0.1588
   60ILE    CG2  902   5.690   4.385   6.526 -0.5002 -0.2925  0.2938
   60ILE   HG21  903   5.677   4.344   6.628  0.5890 -2.1891 -0.2769
   60ILE   HG22  904   5.788   4.436   6.516  0.0438 -1.0809  1.4132
   60ILE   HG23  905   5.684   4.296   6.460 -2.2756 -1.1598  1.5675
   60ILE    CG1  906   5.440   4.408   6.464 -0.1405  0.1659 -0.1705
   60ILE   HG11  907   5.356   4.479   6.450 -0.1065  0.2134 -0.1280
   60ILE   HG12  908   5.415   4.370   6.565  2.7007  2.4905  1.5637
   60ILE     CD  909   5.421   4.307   6.350  0.4105 -0.3558  0.1930
   60ILE    HD1  910   5.451   4.349   6.252  3.8792 -3.0214 -0.0450
   60ILE    HD2  911   5.316   4.271   6.343 -0.2707  1.6181 -0.5800
   60ILE    HD3  912   5.491   4.224   6.369  1.2725  0.2366 -0.3383
   60ILE      C  913   5.679   4.615   6.667  0.0927  0.2870 -0.2006
   60ILE      O  914   5.699   4.542   6.764 -0.1843  0.1443 -0.2495
   61PRO      N  915   5.767   4.708   6.646  0.0472  0.3238 -0.2288
   61PRO     CD  916   5.797   4.768   6.517  0.0626  0.2592 -0.2556
   61PRO    HD1  917   5.732   4.857   6.501  1.3268  1.7086  2.0445
   61PRO    HD2  918   5.781   4.703   6.429  1.6033 -1.0484  0.3820
   61PRO     CA  919   5.870   4.746   6.738 -0.4096  0.5075  0.2094
   61PRO     HA  920   5.929   4.657   6.756 -0.9832 -0.1448 -1.0158
   61PRO     CB  921   5.958   4.855   6.675  0.5580 -0.1413  0.4136
   61PRO    HB1  922   6.067   4.852   6.697  0.5259 -0.8491  0.5018
   61PRO    HB2  923   5.911   4.953   6.699  0.1539 -0.3541  0.5054
   61PRO     CG  924   5.939   4.826   6.526  0.1880 -0.1476  0.4607
   61PRO    HG1  925   5.954   4.913   6.458 -0.0672 -0.1522  0.3948
   61PRO    HG2  926   6.014   4.752   6.489 -1.3205 -1.6783  0.3442
   61PRO      C  927   5.817   4.781   6.873  0.4411  0.5213  0.5468
   61PRO      O  928   5.867   4.737   6.977 -0.1745 -0.8334  0.2869
   62PHE      N  929   5.715   4.868   6.875  0.0600  0.1082 -0.4001
   62PHE     HN  930   5.691   4.902   6.785 -1.4440 -0.2699 -0.1852
   62PHE     CA  931   5.641   4.912   6.990  0.3503  0.0268 -0.1819
   62PHE     HA  932   5.719   4.947   7.056  0.2522 -2.7464  1.5745
   62PHE     CB  933   5.543   5.021   6.944 -0.2124 -0.4050 -0.0114
   62PHE    HB1  934   5.444   5.018   6.994 -0.9286 -0.0460 -1.3411
   62PHE    HB2  935   5.503   4.990   6.845 -1.8068 -0.9970  0.7764
   62PHE     CG  936   5.607   5.155   6.948 -0.5295 -0.2416 -0.4078
   62PHE    CD1  937   5.542   5.254   7.018 -0.3301  0.2430 -0.8967
   62PHE    HD1  938   5.460   5.220   7.079  1.1884 -2.7275 -0.3451
   62PHE    CE1  939   5.580   5.386   7.007  0.6501  0.1199  0.7080
   62PHE    HE1  940   5.512   5.456   7.053  2.4990  1.0599  2.1703
   62PHE     CZ  941   5.675   5.426   6.917 -0.1470 -0.0501 -0.2255
   62PHE     HZ  942   5.701   5.529   6.899 -1.2423  0.0064 -1.6975
   62PHE    CD2  943   5.709   5.194   6.865  0.1049  0.2268  0.5772
   62PHE    HD2  944   5.748   5.127   6.790 -0.6934  1.5062 -1.0507
   62PHE    CE2  945   5.744   5.326   6.851 -0.0134  0.1650 -0.4138
   62PHE    HE2  946   5.808   5.363   6.772 -0.3382  1.3871 -0.1370
   62PHE      C  947   5.573   4.802   7.064  0.8576 -0.1666  0.0014
   62PHE      O  948   5.592   4.782   7.184  0.1473  0.0655  0.1589
   63ALA      N  949   5.510   4.711   6.989  0.7423  0.0822 -0.2046
   63ALA     HN  950   5.487   4.726   6.893 -2.7871  2.3590  0.8120
   63ALA     CA  951   5.453   4.589   7.037  0.5491  0.1024 -0.3815
   63ALA     HA  952   5.381   4.611   7.114 -0.9876 -1.7720 -1.2032
   63ALA     CB  953   5.382   4.511   6.925 -0.2947  0.8763 -0.3908
   63ALA    HB1  954   5.470   4.466   6.875  2.7590  4.6212  1.0970
   63ALA    HB2  955   5.318   4.576   6.861 -0.6200 -0.4391 -1.4533
   63ALA    HB3  956   5.317   4.431   6.965  2.1588 -1.5262 -0.9037
   63ALA      C  957   5.538   4.496   7.117  0.6178  0.7800  0.3436
   63ALA      O  958   5.495   4.449   7.222 -0.4439  0.1194 -0.3694
   64ILE      N  959   5.660   4.461   7.071  0.0596 -0.2421 -0.4231
   64ILE     HN  960   5.696   4.501   6.987  0.5596  2.3530  0.8926
   64ILE     CA  961   5.757   4.399   7.155  0.1788  0.2657 -0.1766
   64ILE     HA  962   5.718   4.304   7.191 -0.0709  0.2028 -0.6130
   64ILE     CB  963   5.874   4.361   7.069  0.2393 -0.7340  0.3318
   64ILE     HB  964   5.915   4.451   7.019 -2.7242  0.3791 -0.3311
   64ILE    CG2  965   5.980   4.292   7.157  1.0174 -0.0890 -0.0925
   64ILE   HG21  966   6.034   4.362   7.224  0.6011  0.0329  0.1196
   64ILE   HG22  967   6.070   4.257   7.102  1.9356  0.5497  0.9624
   64ILE   HG23  968   5.941   4.213   7.224  1.2085  0.8470  1.1549
   64ILE    CG1  969   5.826   4.266   6.958  0.2054 -0.0322 -0.2607
   64ILE   HG11  970   5.740   4.307   6.901  0.2435  0.2815 -0.0906
   64ILE   HG12  971   5.797   4.172   7.010 -1.4435 -0.7737 -2.3470
   64ILE     CD  972   5.919   4.234   6.841  0.7613 -0.1000  0.1953
   64ILE    HD1  973   5.869   4.166   6.769 -0.0613  0.4660  0.2153
   64ILE    HD2  974   6.019   4.195   6.869 -0.0609 -1.5152  1.2489
   64ILE    HD3  975   5.940   4.331   6.790 -1.8056  0.3189 -0.2077
   64ILE      C  976   5.795   4.477   7.276 -0.1136  0.2169 -0.0538
   64ILE      O  977   5.830   4.419   7.378 -0.6359 -0.2358 -0.1293
   65THR      N  978   5.793   4.612   7.271 -0.3026  0.2034 -0.3563
   65THR     HN  979   5.773   4.658   7.185  1.6964  0.7632 -0.5779
   65THR     CA  980   5.825   4.698   7.380  0.2711 -0.4485 -0.0005
   65THR     HA  981   5.922   4.667   7.417  1.1598  0.9475 -1.0391
   65THR     CB  982   5.836   4.843   7.341 -0.0963 -0.3943  0.0979
   65THR     HB  983   5.746   4.902   7.314  0.8627  1.7371  1.2948
   65THR    OG1  984   5.924   4.865   7.231 -0.2326  0.2687  0.1173
   65THR    HG1  985   5.874   4.831   7.156  1.0156 -2.5747  0.4575
   65THR    CG2  986   5.899   4.924   7.455 -0.3177 -0.1513  0.0468
   65THR   HG21  987   5.845   4.919   7.552 -0.0857  1.4136  0.2854
   65THR   HG22  988   5.914   5.029   7.421 -0.0874  0.0854  0.8406
   65THR   HG23  989   5.996   4.875   7.477 -0.1113 -0.4064 -1.3356
   65THR      C  990   5.745   4.678   7.504 -0.0451  0.2850 -0.0806
   65THR      O  991   5.791   4.653   7.615 -0.0786 -0.3383 -0.2048
   66ILE      N  992   5.612   4.667   7.487 -0.0684  0.6565 -0.1481
   66ILE     HN  993   5.579   4.670   7.393  1.6164  0.4620 -0.7857
   66ILE     CA  994   5.508   4.647   7.583 -0.1198  0.4294 -0.2501
   66ILE     HA  995   5.533   4.692   7.678  0.0659 -1.9895  0.9184
   66ILE     CB  996   5.383   4.724   7.554 -0.4383 -0.0321 -0.1152
   66ILE     HB  997   5.424   4.825   7.532  0.4855 -0.1913  0.8256
   66ILE    CG2  998   5.310   4.673   7.428  0.1233  0.1915 -0.5385
   66ILE   HG21  999   5.375   4.681   7.339  3.3567  0.1619  1.6415
   66ILE   HG22 1000   5.215   4.726   7.404 -0.5253 -0.9107 -0.4588
   66ILE   HG23 1001   5.283   4.566   7.442 -1.2388  0.6743  0.9135
   66ILE    CG1 1002   5.288   4.732   7.674  0.2682 -0.3814  0.4731
   66ILE   HG11 1003   5.327   4.725   7.778 -0.2960  0.3040  0.7433
   66ILE   HG12 1004   5.221   4.643   7.674  2.7739 -2.4003  1.3025
   66ILE     CD 1005   5.196   4.854   7.668  0.7455 -0.0332  0.1971
   66ILE    HD1 1006   5.252   4.950   7.669 -1.5024  1.3636 -0.3093
   66ILE    HD2 1007   5.130   4.842   7.756  0.2877 -2.2120 -0.3707
   66ILE    HD3 1008   5.150   4.863   7.567  0.7951  1.5754  0.2939
   66ILE      C 1009   5.492   4.503   7.620  0.4150  0.4768  0.1659
   66ILE      O 1010   5.402   4.469   7.696  0.3614 -1.0569 -0.5522
   67SER      N 1011   5.583   4.413   7.577  0.1087  0.0937  0.3209
   67SER     HN 1012   5.658   4.441   7.519 -0.8127  0.6580 -0.6345
   67SER     CA 1013   5.583   4.283   7.637 -0.2232  0.0656  0.2637
   67SER     HA 1014   5.481   4.255   7.656 -0.6438  0.3723 -1.3478
   67SER     CB 1015   5.642   4.177   7.542  0.1156 -0.0690  0.6247
   67SER    HB1 1016   5.583   4.180   7.448  2.4032 -1.3361 -0.9457
   67SER    HB2 1017   5.610   4.078   7.582 -3.4496  0.6325 -0.1140
   67SER     OG 1018   5.780   4.178   7.511 -0.0680  0.0828 -0.2056
   67SER    HG1 1019   5.798   4.252   7.452  1.2453 -0.4772 -0.5399
   67SER      C 1020   5.658   4.279   7.765  0.2918 -0.2097 -0.0426
   67SER      O 1021   5.656   4.180   7.838  0.0527 -0.3769 -0.2759
   68THR      N 1022   5.728   4.390   7.796  0.4801 -0.2419 -0.3500
   68THR     HN 1023   5.746   4.465   7.732  0.4419  0.7981  0.8229
   68THR     CA 1024   5.810   4.412   7.911  0.2666  0.5922 -0.3490
   68THR     HA 1025   5.787   4.342   7.990  1.4957 -1.3446 -1.6015
   68THR     CB 1026   5.958   4.405   7.888  0.2187 -0.7297 -0.3501
   68THR     HB 1027   6.006   4.430   7.986  1.1521  1.5481 -1.3012
   68THR    OG1 1028   5.998   4.487   7.779  0.2883  0.0620  0.2575
   68THR    HG1 1029   5.982   4.431   7.703 -2.1213 -1.5589  1.7946
   68THR    CG2 1030   5.998   4.259   7.862  0.4513 -0.7607  0.1615
   68THR   HG21 1031   6.107   4.259   7.841 -0.0578  2.4106 -3.5840
   68THR   HG22 1032   5.946   4.222   7.771  0.2397  0.5279 -0.2657
   68THR   HG23 1033   5.957   4.203   7.949 -2.4233  0.9182  0.0169
   68THR      C 1034   5.774   4.539   7.980 -0.1982  0.3975 -0.2296
   68THR      O 1035   5.731   4.550   8.094 -0.0218 -0.3206 -0.0889
   69GLY      N 1036   5.783   4.651   7.905 -0.0332  0.5303 -0.0126
   69GLY     HN 1037   5.830   4.645   7.818  0.8803  0.7069  0.4534
   69GLY     CA 1038   5.736   4.779   7.947  0.0195  0.5939 -0.1486
   69GLY    HA1 1039   5.629   4.769   7.952  0.2727 -3.2142  0.2647
   69GLY    HA2 1040   5.765   4.856   7.878  1.4991 -1.9870 -2.6255
   69GLY      C 1041   5.784   4.828   8.080  0.0711 -0.0647  0.0818
   69GLY      O 1042   5.892   4.793   8.126  0.2066 -0.1273 -0.2844
   70PHE      N 1043   5.718   4.935   8.129  0.2591  0.0983 -0.0195
   70PHE     HN 1044   5.628   4.964   8.096 -0.9270 -0.7140  2.3108
   70PHE     CA 1045   5.756   5.015   8.241 -0.3448 -0.5362  0.6472
   70PHE     HA 1046   5.798   4.956   8.320 -1.8629 -1.9322  0.4867
   70PHE     CB 1047   5.848   5.131   8.199 -1.1429  0.0343  0.4367
   70PHE    HB1 1048   5.954   5.099   8.206 -0.6951  1.8392  3.6795
   70PHE    HB2 1049   5.839   5.219   8.266 -3.1434  3.2122 -3.5389
   70PHE     CG 1050   5.822   5.188   8.064  0.2745 -0.1574  0.0651
   70PHE    CD1 1051   5.868   5.131   7.947  0.1429 -0.3104  0.0864
   70PHE    HD1 1052   5.921   5.038   7.958  0.7785 -0.0209 -0.4411
   70PHE    CE1 1053   5.863   5.195   7.826 -0.3222 -0.4604  0.0281
   70PHE    HE1 1054   5.916   5.164   7.737 -0.0530  1.4577 -0.5084
   70PHE     CZ 1055   5.806   5.320   7.822  0.2230 -0.2083  0.0962
   70PHE     HZ 1056   5.807   5.374   7.728 -0.4678 -0.0286  0.1828
   70PHE    CD2 1057   5.755   5.307   8.048  0.4811 -0.1035 -0.4158
   70PHE    HD2 1058   5.717   5.355   8.137 -2.1430 -0.4152 -1.2642
   70PHE    CE2 1059   5.754   5.382   7.933  0.0610  0.2077 -0.2107
   70PHE    HE2 1060   5.701   5.476   7.935  0.1214  0.2605  2.7941
   70PHE      C 1061   5.631   5.074   8.298 -0.2592  0.3950 -0.1042
   70PHE      O 1062   5.544   5.126   8.229 -0.1414  0.4315 -0.2257
   71CYS      N 1063   5.623   5.063   8.432 -0.7666 -0.1279 -0.1763
   71CYS     HN 1064   5.707   5.030   8.475 -1.9879 -2.0432  0.8976
   71CYS     CA 1065   5.512   5.103   8.513 -0.4976  0.1132  0.0739
   71CYS     HA 1066   5.433   5.061   8.453 -0.0639  1.5011 -1.5559
   71CYS     CB 1067   5.498   5.027   8.646 -0.0422 -0.0730  0.0177
   71CYS    HB1 1068   5.573   5.065   8.720  0.6297 -2.6330  0.7349
   71CYS    HB2 1069   5.512   4.917   8.637 -2.1044 -0.4538  0.9610
   71CYS     SG 1070   5.329   5.032   8.711 -0.0567 -0.0568 -0.0225
   71CYS      C 1071   5.492   5.250   8.518  0.2708  0.2216  0.0939
   71CYS      O 1072   5.585   5.331   8.517  0.5477 -0.0987 -0.1857
   72ALA      N 1073   5.364   5.291   8.528  0.1601 -0.0512 -0.1896
   72ALA     HN 1074   5.303   5.224   8.570 -1.6024  1.2938 -0.4981
   72ALA     CA 1075   5.320   5.426   8.514 -0.0127 -0.0691  0.1599
   72ALA     HA 1076   5.389   5.498   8.556 -0.4050  0.6192 -0.3524
   72ALA     CB 1077   5.297   5.452   8.364 -0.2985  0.4401  0.2892
   72ALA    HB1 1078   5.212   5.388   8.332  1.2914 -2.5865  1.6593
   72ALA    HB2 1079   5.378   5.433   8.291 -0.9828  1.4880 -0.7765
   72ALA    HB3 1080   5.269   5.559   8.352 -1.7268 -0.0789 -1.4834
   72ALA      C 1081   5.195   5.441   8.593 -0.0981  0.4911 -0.0746
   72ALA      O 1082   5.126   5.342   8.620  0.3135  0.2798  0.2135
   73ALA      N 1083   5.157   5.561   8.640 -0.2126  0.4866 -0.1562
   73ALA     HN 1084   5.215   5.639   8.618  0.0339  0.2785 -0.2536
   73ALA     CA 1085   5.032   5.585   8.705 -0.1399 -0.5102  0.3709
   73ALA     HA 1086   5.020   5.501   8.773  0.2834 -0.7428  0.1620
   73ALA     CB 1087   5.043   5.723   8.771  0.1291 -0.5446  0.3991
   73ALA    HB1 1088   5.138   5.745   8.824  0.8921 -2.0376 -0.2923
   73ALA    HB2 1089   4.960   5.735   8.843 -1.5100 -0.1615 -1.4670
   73ALA    HB3 1090   5.035   5.797   8.689  0.3033 -0.1387  0.7431
   73ALA      C 1091   4.912   5.569   8.619 -0.3270  0.0528  0.5235
   73ALA      O 1092   4.827   5.488   8.656 -0.7459  0.0577 -0.4000
   74CYS      N 1093   4.900   5.635   8.502  0.0048 -0.4701  0.1887
   74CYS     HN 1094   4.969   5.704   8.483  0.5888 -0.4686  2.0626
   74CYS     CA 1095   4.788   5.605   8.418  0.1854  0.0882 -0.2549
   74CYS     HA 1096   4.787   5.497   8.409 -0.7652  0.2090 -2.1478
   74CYS     CB 1097   4.652   5.653   8.470  0.1370  0.0437 -0.3419
   74CYS    HB1 1098   4.576   5.600   8.408  1.3062 -0.5838 -1.2691
   74CYS    HB2 1099   4.656   5.616   8.575  2.9027 -0.3903 -0.5268
   74CYS     SG 1100   4.618   5.831   8.476 -0.0662 -0.0010 -0.1661
   74CYS      C 1101   4.814   5.657   8.281 -0.3478  0.8203 -0.0867
   74CYS      O 1102   4.725   5.652   8.196 -0.2982 -0.2860 -0.0948
   75HSD      N 1103   4.935   5.707   8.250  0.2805 -0.3257  0.4340
   75HSD     HN 1104   5.011   5.731   8.310  0.4174 -1.3562  0.6854
   75HSD     CA 1105   4.967   5.734   8.113  0.7743  0.1087  0.6290
   75HSD     HA 1106   4.889   5.706   8.044  0.4003 -3.4757  2.2575
   75HSD     CB 1107   5.008   5.881   8.099  0.4126  0.1905  0.4285
   75HSD    HB1 1108   5.016   5.903   7.990 -1.8033  0.6206  0.2930
   75HSD    HB2 1109   5.103   5.901   8.153  0.6954 -0.0898  0.0402
   75HSD    ND1 1110   4.938   6.097   8.210 -0.2133  0.0457  0.3457
   75HSD    HD1 1111   5.029   6.132   8.230 -0.6290  0.7046  1.1743
   75HSD     CG 1112   4.905   5.976   8.153  0.1523 -0.1006  0.4435
   75HSD    CE1 1113   4.821   6.164   8.229 -0.2557 -0.1252  0.7015
   75HSD    HE1 1114   4.811   6.262   8.275 -0.0084  0.8838 -1.2694
   75HSD    NE2 1115   4.716   6.098   8.182 -0.3138  0.6359 -0.2629
   75HSD    CD2 1116   4.771   5.982   8.131  0.2322  0.7052  0.1599
   75HSD    HD2 1117   4.689   5.923   8.093 -0.4068  1.7267 -0.0960
   75HSD      C 1118   5.082   5.644   8.085  0.4715 -0.0884  0.0148
   75HSD      O 1119   5.085   5.527   8.123 -0.0711  0.0084  0.3544
   76GLY      N 1120   5.187   5.691   8.015 -0.0149  0.1263 -0.5784
   76GLY     HN 1121   5.180   5.778   7.966  1.9655  0.3491 -0.5628
   76GLY     CA 1122   5.312   5.621   8.012  0.0323  0.1518  0.4190
   76GLY    HA1 1123   5.327   5.575   8.108  1.8328 -1.9825 -0.7756
   76GLY    HA2 1124   5.387   5.695   7.993 -1.1862  0.9894 -1.4153
   76GLY      C 1125   5.328   5.506   7.918 -0.1775  0.0756  0.4743
   76GLY      O 1126   5.329   5.523   7.796 -0.7300  0.1917  0.4847
   77CYS      N 1127   5.325   5.378   7.957  0.1802  0.0412  0.3920
   77CYS     HN 1128   5.329   5.366   8.056  3.1283  1.4206  0.5367
   77CYS     CA 1129   5.311   5.265   7.870 -0.0679  0.2999  0.0973
   77CYS     HA 1130   5.385   5.280   7.792 -2.5033 -0.8983 -2.5909
   77CYS     CB 1131   5.349   5.133   7.939  0.0986  0.3602  0.1207
   77CYS    HB1 1132   5.453   5.127   7.977 -0.6206 -0.0013  2.1366
   77CYS    HB2 1133   5.328   5.044   7.875  3.6098 -0.8211  0.3944
   77CYS     SG 1134   5.249   5.111   8.089  0.3009 -0.1149  0.1882
   77CYS      C 1135   5.178   5.258   7.804  0.0795 -0.0097 -0.1689
   77CYS      O 1136   5.168   5.193   7.700  0.5391 -0.3138 -0.0276
   78LEU      N 1137   5.072   5.328   7.849 -0.1367 -0.5217  0.1316
   78LEU     HN 1138   5.082   5.364   7.941  1.3423 -0.0601 -0.1719
   78LEU     CA 1139   4.955   5.355   7.771 -0.0619 -0.7602 -0.0672
   78LEU     HA 1140   4.917   5.261   7.735 -0.1486 -0.5308 -0.5707
   78LEU     CB 1141   4.849   5.429   7.856 -0.2379 -0.6053 -0.4219
   78LEU    HB1 1142   4.883   5.533   7.873  1.1926 -1.0094 -0.6519
   78LEU    HB2 1143   4.827   5.375   7.951 -0.7578 -0.8780 -0.6898
   78LEU     CG 1144   4.712   5.445   7.789 -0.2904  0.0041 -0.1660
   78LEU     HG 1145   4.723   5.501   7.694  1.9497  2.3966  1.3802
   78LEU    CD1 1146   4.650   5.305   7.771 -0.1005 -0.0913 -0.0742
   78LEU   HD11 1147   4.695   5.232   7.700  0.2659 -0.3449  0.4144
   78LEU   HD12 1148   4.543   5.324   7.748 -0.4845 -0.6206  1.2289
   78LEU   HD13 1149   4.652   5.267   7.875  1.2785  1.9334  0.7196
   78LEU    CD2 1150   4.612   5.531   7.869 -0.3289  0.0235 -0.2342
   78LEU   HD21 1151   4.511   5.545   7.824 -0.3711  1.5755  0.3166
   78LEU   HD22 1152   4.653   5.632   7.886  0.5223 -0.0301 -1.7428
   78LEU   HD23 1153   4.607   5.487   7.971 -0.0425 -0.2822 -0.3498
   78LEU      C 1154   4.968   5.415   7.635  0.2457  0.0569  0.3124
   78LEU      O 1155   4.895   5.381   7.542  0.2142 -0.5283  0.5443
   79PHE      N 1156   5.073   5.496   7.614 -0.1439  0.3519 -0.5305
   79PHE     HN 1157   5.134   5.525   7.687 -0.8967 -0.3706  0.4071
   79PHE     CA 1158   5.110   5.546   7.485 -0.2105  0.2701 -0.5805
   79PHE     HA 1159   5.028   5.598   7.439 -0.4750 -0.6264 -1.1564
   79PHE     CB 1160   5.228   5.639   7.516  0.0429 -0.0896 -0.4529
   79PHE    HB1 1161   5.320   5.587   7.551  0.7758  0.8229 -0.9621
   79PHE    HB2 1162   5.195   5.716   7.589 -0.7950  1.1335 -2.0487
   79PHE     CG 1163   5.258   5.710   7.388 -0.3367  0.4771 -0.2290
   79PHE    CD1 1164   5.370   5.681   7.314 -0.3647 -0.2021 -0.0092
   79PHE    HD1 1165   5.449   5.613   7.342 -0.2923 -0.8172 -1.6271
   79PHE    CE1 1166   5.403   5.745   7.197  0.5520  0.2792  0.5001
   79PHE    HE1 1167   5.491   5.721   7.140  1.9874 -0.3930  2.8525
   79PHE     CZ 1168   5.318   5.844   7.155 -0.1711 -0.6064 -0.1627
   79PHE     HZ 1169   5.340   5.896   7.062 -0.3525 -0.2319  0.0005
   79PHE    CD2 1170   5.166   5.795   7.330 -0.1436  0.6643 -0.2596
   79PHE    HD2 1171   5.075   5.813   7.385 -0.2708  0.9891 -0.5751
   79PHE    CE2 1172   5.197   5.867   7.217  0.0252  0.6633 -0.2144
   79PHE    HE2 1173   5.123   5.937   7.181 -1.3383  0.6392  2.2981
   79PHE      C 1174   5.142   5.434   7.392  0.2442  0.1878 -0.3282
   79PHE      O 1175   5.099   5.435   7.276 -0.7960  0.1272  0.0413
   80ILE      N 1176   5.219   5.333   7.436  0.0310  0.0216 -0.3321
   80ILE     HN 1177   5.230   5.320   7.534 -2.4152 -2.8164 -0.3073
   80ILE     CA 1178   5.256   5.223   7.352 -0.2623 -0.1757 -0.2031
   80ILE     HA 1179   5.297   5.270   7.264  2.6283 -0.4424  0.8608
   80ILE     CB 1180   5.349   5.128   7.423  0.3911  0.5212 -0.1196
   80ILE     HB 1181   5.303   5.101   7.520 -1.1408 -1.7620 -1.3955
   80ILE    CG2 1182   5.378   5.007   7.333  0.3549  0.4203  0.0054
   80ILE   HG21 1183   5.474   4.953   7.348  0.1663 -0.7380 -2.4392
   80ILE   HG22 1184   5.368   5.030   7.225 -0.4148 -0.0669 -0.0282
   80ILE   HG23 1185   5.300   4.931   7.355  0.6634  0.5845  1.7800
   80ILE    CG1 1186   5.484   5.194   7.458  0.1376  0.6260  0.6678
   80ILE   HG11 1187   5.458   5.278   7.527  0.4951  1.1879  0.1322
   80ILE   HG12 1188   5.530   5.231   7.364  0.9914  0.8856  1.1743
   80ILE     CD 1189   5.582   5.106   7.534  0.4235  0.0418 -0.3609
   80ILE    HD1 1190   5.683   5.152   7.543  1.1873 -1.6075 -0.0805
   80ILE    HD2 1191   5.614   5.016   7.476  0.7612 -1.1587  1.5738
   80ILE    HD3 1192   5.565   5.074   7.640  2.3649  0.2108  0.0386
   80ILE      C 1193   5.135   5.144   7.316  0.0596 -0.8112  0.0793
   80ILE      O 1194   5.121   5.095   7.204  0.3876 -0.4819 -0.1095
   81ALA      N 1195   5.049   5.122   7.417 -0.3437 -0.0093 -0.0803
   81ALA     HN 1196   5.062   5.177   7.499  1.9667  0.4597 -0.6988
   81ALA     CA 1197   4.928   5.047   7.407 -0.0906 -0.3960 -0.2483
   81ALA     HA 1198   4.959   4.953   7.363  0.7533 -0.0450 -0.4072
   81ALA     CB 1199   4.859   5.051   7.545 -0.0300  0.2678 -0.2361
   81ALA    HB1 1200   4.922   5.007   7.624 -0.1301 -0.4292 -0.5359
   81ALA    HB2 1201   4.759   5.005   7.532 -0.2402  0.5742  0.2732
   81ALA    HB3 1202   4.845   5.158   7.571  0.7966  0.9049 -2.1731
   81ALA      C 1203   4.839   5.106   7.303  0.3952 -0.0728 -0.4825
   81ALA      O 1204   4.783   5.038   7.218 -0.5934 -0.0154  0.1019
   82CYS      N 1205   4.826   5.240   7.312  0.0665 -0.1271 -0.0898
   82CYS     HN 1206   4.865   5.297   7.384 -0.0848  0.2222 -0.2845
   82CYS     CA 1207   4.744   5.312   7.220 -0.1198  0.0818  0.2433
   82CYS     HA 1208   4.653   5.254   7.222 -0.5047  0.6690  0.0476
   82CYS     CB 1209   4.693   5.448   7.271  0.4415  0.4043 -0.0488
   82CYS    HB1 1210   4.618   5.491   7.201  0.9553  2.4563  0.5879
   82CYS    HB2 1211   4.775   5.523   7.278  0.0943  0.7780  0.0682
   82CYS     SG 1212   4.612   5.439   7.434  0.2902  0.2014 -0.1355
   82CYS    HG1 1213   4.720   5.417   7.506 -0.3851  0.0518  0.8495
   82CYS      C 1214   4.794   5.308   7.080 -0.1447 -0.2276  0.2433
   82CYS      O 1215   4.715   5.298   6.987 -0.2256  0.4770  0.2321
   83PHE      N 1216   4.926   5.327   7.059 -0.2961  0.0365 -0.4852
   83PHE     HN 1217   4.984   5.329   7.140 -0.3354  1.8817 -0.4563
   83PHE     CA 1218   4.979   5.343   6.927 -0.0041 -0.2270 -0.3997
   83PHE     HA 1219   4.937   5.425   6.871  0.0647 -1.5630 -2.5152
   83PHE     CB 1220   5.126   5.370   6.961 -0.2716  0.2251  0.4255
   83PHE    HB1 1221   5.165   5.283   7.019  0.0968 -0.8165 -1.3137
   83PHE    HB2 1222   5.131   5.457   7.030  3.5287 -0.0788  0.7711
   83PHE     CG 1223   5.211   5.420   6.849 -0.3564 -0.3299  0.1124
   83PHE    CD1 1224   5.312   5.339   6.801 -0.0384 -0.1386  0.4575
   83PHE    HD1 1225   5.322   5.236   6.828  1.4214 -0.5176 -1.3263
   83PHE    CE1 1226   5.393   5.387   6.701 -0.3322 -0.4369  0.0729
   83PHE    HE1 1227   5.474   5.324   6.667  1.6978  0.8114  2.2972
   83PHE     CZ 1228   5.382   5.514   6.648 -0.3721 -0.4444  0.0651
   83PHE     HZ 1229   5.445   5.551   6.568 -1.9591 -0.9323 -1.4836
   83PHE    CD2 1230   5.198   5.547   6.798  0.9328  0.2705  1.2373
   83PHE    HD2 1231   5.115   5.603   6.838  1.0025 -0.2645  2.1430
   83PHE    CE2 1232   5.283   5.593   6.700  0.0208 -0.0847  0.2695
   83PHE    HE2 1233   5.271   5.685   6.644  1.5234 -1.7125 -3.0513
   83PHE      C 1234   4.971   5.222   6.840 -0.4914 -0.2631 -0.3088
   83PHE      O 1235   4.945   5.236   6.721  0.4481  0.0007 -0.4908
   84VAL      N 1236   4.994   5.105   6.904  0.4114  0.1435  0.1344
   84VAL     HN 1237   5.034   5.100   6.995  0.2632  0.0721  0.1951
   84VAL     CA 1238   4.974   4.981   6.835 -0.1878  0.2144  0.1765
   84VAL     HA 1239   5.040   4.977   6.750 -1.3929  1.0232 -0.8271
   84VAL     CB 1240   5.026   4.864   6.914  0.0812  0.1312 -0.1265
   84VAL     HB 1241   4.979   4.857   7.014  0.0863  1.4693 -0.0146
   84VAL    CG1 1242   5.013   4.732   6.836  0.1954 -0.2966  0.5751
   84VAL   HG11 1243   5.031   4.751   6.728  1.9010 -1.2519  0.6655
   84VAL   HG12 1244   4.910   4.690   6.834  0.3688 -0.6957 -0.5325
   84VAL   HG13 1245   5.078   4.644   6.853  1.9066  0.1528 -2.8789
   84VAL    CG2 1246   5.179   4.873   6.927  0.0224  0.3301  0.4363
   84VAL   HG21 1247   5.221   4.781   6.972  1.7336  0.3728 -0.9735
   84VAL   HG22 1248   5.216   4.951   6.997  1.0550 -1.1681  1.6284
   84VAL   HG23 1249   5.218   4.889   6.824  0.3719 -0.9011  0.3679
   84VAL      C 1250   4.834   4.966   6.786 -0.0749  0.5484 -0.2487
   84VAL      O 1251   4.820   4.937   6.667  0.6735 -0.3666 -0.1298
   85LEU      N 1252   4.725   4.993   6.860  0.1943  0.2343  0.2708
   85LEU     HN 1253   4.734   5.014   6.957 -1.3863  2.8859 -0.0586
   85LEU     CA 1254   4.589   4.997   6.816  0.3339 -0.0883 -0.1972
   85LEU     HA 1255   4.567   4.902   6.768 -1.3390 -0.6170  1.5139
   85LEU     CB 1256   4.495   5.037   6.931  0.5662 -0.0599 -0.0143
   85LEU    HB1 1257   4.388   5.044   6.900  0.1072 -1.5405  1.1343
   85LEU    HB2 1258   4.514   5.141   6.964 -2.1194  0.7783 -0.8258
   85LEU     CG 1259   4.497   4.951   7.058  0.6424 -0.0085  0.0185
   85LEU     HG 1260   4.601   4.969   7.093  1.6473 -0.3726 -2.5770
   85LEU    CD1 1261   4.390   5.003   7.155  0.2529  0.1284 -0.4830
   85LEU   HD11 1262   4.402   5.112   7.175 -1.9827  0.7143 -1.9203
   85LEU   HD12 1263   4.396   4.944   7.249 -0.2044 -0.9039 -1.0770
   85LEU   HD13 1264   4.296   4.999   7.096  0.6491 -0.7177 -1.0832
   85LEU    CD2 1265   4.477   4.802   7.026  0.2394  0.0707 -0.0972
   85LEU   HD21 1266   4.549   4.752   6.958 -1.6067 -2.0211 -0.6641
   85LEU   HD22 1267   4.372   4.770   7.007  0.6476 -1.3106 -0.1381
   85LEU   HD23 1268   4.500   4.745   7.118 -0.3602 -2.1613 -1.2445
   85LEU      C 1269   4.560   5.093   6.706 -0.0848  0.3535  0.2971
   85LEU      O 1270   4.500   5.050   6.608  0.0468  0.5060  0.1507
   86VAL      N 1271   4.619   5.214   6.708  0.4300  0.1169 -0.2508
   86VAL     HN 1272   4.675   5.237   6.787  0.6137 -0.2886 -0.2659
   86VAL     CA 1273   4.585   5.315   6.612 -0.3230  0.0530 -0.0594
   86VAL     HA 1274   4.477   5.326   6.613 -0.3840 -0.2174  1.9304
   86VAL     CB 1275   4.657   5.442   6.648  0.4714 -0.5178  0.3817
   86VAL     HB 1276   4.758   5.421   6.690  1.4066 -0.1251 -1.5300
   86VAL    CG1 1277   4.655   5.544   6.533  0.1370 -0.6857  0.2376
   86VAL   HG11 1278   4.705   5.495   6.446 -0.7471 -2.5379  0.7371
   86VAL   HG12 1279   4.704   5.641   6.555 -1.0147  0.1081 -0.5662
   86VAL   HG13 1280   4.550   5.554   6.498 -0.1446 -2.3180  0.5239
   86VAL    CG2 1281   4.585   5.507   6.767  0.7041 -0.4742  0.4999
   86VAL   HG21 1282   4.490   5.544   6.723  1.5468  1.5709  0.2565
   86VAL   HG22 1283   4.639   5.596   6.806 -1.4043  2.1392 -2.0171
   86VAL   HG23 1284   4.556   5.437   6.848  0.7907 -0.5703  0.4476
   86VAL      C 1285   4.627   5.262   6.480 -0.1406 -0.5895  0.2528
   86VAL      O 1286   4.553   5.266   6.382  0.3221 -0.2159 -0.0840
   87LEU      N 1287   4.751   5.210   6.475 -0.0670 -0.4301  0.4219
   87LEU     HN 1288   4.812   5.185   6.550  2.3581 -2.3451 -1.9900
   87LEU     CA 1289   4.795   5.173   6.344 -0.1558 -0.2719  0.3487
   87LEU     HA 1290   4.768   5.244   6.267 -2.7132 -2.2407 -0.7228
   87LEU     CB 1291   4.948   5.174   6.344 -0.1558  0.0609  0.0912
   87LEU    HB1 1292   4.977   5.129   6.247  0.6904 -0.8461  0.7397
   87LEU    HB2 1293   4.990   5.112   6.426  1.7817  1.1132 -0.0391
   87LEU     CG 1294   5.017   5.310   6.365  0.0297 -0.0384  0.1272
   87LEU     HG 1295   4.979   5.358   6.457 -1.1048 -0.1942 -0.2484
   87LEU    CD1 1296   5.167   5.280   6.384  0.1993  0.1729 -0.8015
   87LEU   HD11 1297   5.173   5.223   6.480  0.4245 -2.5372 -2.3204
   87LEU   HD12 1298   5.225   5.375   6.386 -1.4626  1.2795  2.0032
   87LEU   HD13 1299   5.218   5.212   6.313  2.3518 -0.9603  1.6580
   87LEU    CD2 1300   5.005   5.400   6.241 -0.2825  0.2697  0.3803
   87LEU   HD21 1301   4.901   5.431   6.219  0.5786  2.0135 -1.6963
   87LEU   HD22 1302   5.038   5.328   6.163 -3.1301 -1.6001  0.7807
   87LEU   HD23 1303   5.070   5.489   6.256  1.6803 -1.0316  0.0777
   87LEU      C 1304   4.736   5.050   6.285 -0.2128 -0.3005  0.4662
   87LEU      O 1305   4.692   5.053   6.170  0.1041 -0.4605  0.3426
   88THR      N 1306   4.725   4.941   6.364 -0.6517 -0.3500  0.3429
   88THR     HN 1307   4.759   4.931   6.457 -1.5408 -0.2966  0.6789
   88THR     CA 1308   4.671   4.815   6.324 -0.0263 -0.2800 -0.7790
   88THR     HA 1309   4.731   4.776   6.243 -0.2135 -0.8276 -0.6568
   88THR     CB 1310   4.673   4.696   6.415 -0.5016  0.3055  0.0063
   88THR     HB 1311   4.626   4.613   6.359 -0.4460  1.3497 -1.6488
   88THR    OG1 1312   4.619   4.718   6.545 -0.5881 -0.1503  0.0485
   88THR    HG1 1313   4.523   4.718   6.542 -0.6780  1.1162  1.6130
   88THR    CG2 1314   4.819   4.648   6.427 -0.7192 -0.3507  0.0657
   88THR   HG21 1315   4.876   4.721   6.489 -1.1206 -1.0070  1.2393
   88THR   HG22 1316   4.863   4.628   6.328  2.7150  0.8941  1.1949
   88THR   HG23 1317   4.816   4.559   6.493  1.6576 -0.1428  0.5689
   88THR      C 1318   4.532   4.831   6.273 -0.3137 -0.0518  0.0582
   88THR      O 1319   4.488   4.776   6.172  0.4863  0.6762 -0.7070
   89GLN      N 1320   4.455   4.926   6.330 -0.2848  0.2031 -0.3228
   89GLN     HN 1321   4.496   4.965   6.412  1.8068 -0.3648 -1.0258
   89GLN     CA 1322   4.325   4.971   6.291 -0.3781 -0.0736 -0.3316
   89GLN     HA 1323   4.265   4.881   6.281 -0.4640 -0.1250  0.6017
   89GLN     CB 1324   4.259   5.052   6.403  0.1085  0.1185 -0.1820
   89GLN    HB1 1325   4.163   5.100   6.375 -0.3632  0.8512  2.3967
   89GLN    HB2 1326   4.328   5.133   6.436  0.0150 -1.0047  3.1836
   89GLN     CG 1327   4.233   4.963   6.525 -0.0220  0.1671 -0.1744
   89GLN    HG1 1328   4.326   4.921   6.569  0.4833  3.2971  2.1206
   89GLN    HG2 1329   4.163   4.880   6.506  2.1564 -1.9508  0.5295
   89GLN     CD 1330   4.185   5.035   6.650 -0.0676 -0.1598 -0.0030
   89GLN    OE1 1331   4.106   4.994   6.735 -0.4698  0.0027 -0.2959
   89GLN    NE2 1332   4.253   5.150   6.677  0.0761 -0.2375 -0.0337
   89GLN   HE21 1333   4.223   5.196   6.761  1.2513  1.0258 -0.2718
   89GLN   HE22 1334   4.334   5.165   6.620 -1.5811 -1.5745 -2.9849
   89GLN      C 1335   4.309   5.048   6.165 -0.3961 -0.0923 -0.3401
   89GLN      O 1336   4.211   5.041   6.091 -0.4111  0.0254 -0.3309
   90SER      N 1337   4.418   5.118   6.128  0.0579 -0.7834 -0.3175
   90SER     HN 1338   4.504   5.109   6.178 -1.4969 -0.2625  2.6377
   90SER     CA 1339   4.432   5.191   6.006  0.0025 -0.3088 -0.0394
   90SER     HA 1340   4.346   5.254   5.990  0.7223  1.1033  1.3792
   90SER     CB 1341   4.556   5.283   6.005 -0.0591 -0.2273 -0.3225
   90SER    HB1 1342   4.551   5.348   5.916 -2.5296  0.3457  0.1674
   90SER    HB2 1343   4.651   5.226   6.007 -1.5068 -2.8451 -1.2391
   90SER     OG 1344   4.549   5.359   6.125 -0.0186  0.5916 -0.8385
   90SER    HG1 1345   4.592   5.310   6.194 -1.1049  0.7014 -0.0595
   90SER      C 1346   4.427   5.105   5.884  0.2816 -0.1169 -0.1884
   90SER      O 1347   4.366   5.133   5.781 -0.1124  0.2411  0.1370
   91SER      N 1348   4.488   4.986   5.897 -0.0919 -0.2519  0.3363
   91SER     HN 1349   4.534   4.978   5.986  0.7284  0.6868  0.0220
   91SER     CA 1350   4.493   4.874   5.809 -0.2604  0.1042 -0.1333
   91SER     HA 1351   4.518   4.902   5.708 -0.1964  1.4406  0.2385
   91SER     CB 1352   4.595   4.765   5.851 -0.0968  0.0606 -0.6353
   91SER    HB1 1353   4.570   4.731   5.954  1.6238  1.8977  0.4667
   91SER    HB2 1354   4.694   4.814   5.847  0.7732 -1.5965 -0.0953
   91SER     OG 1355   4.596   4.648   5.771  0.2415 -0.0869 -0.4170
   91SER    HG1 1356   4.678   4.640   5.723 -0.2535  0.1275 -1.3222
   91SER      C 1357   4.357   4.817   5.792 -0.3029  0.1856 -0.0594
   91SER      O 1358   4.312   4.801   5.679 -0.6490 -0.1496  0.1240
   92ILE      N 1359   4.283   4.807   5.905  0.1176 -0.7479  0.1429
   92ILE     HN 1360   4.319   4.835   5.993  0.2334  0.8322 -0.3788
   92ILE     CA 1361   4.149   4.758   5.899  0.0762 -0.6156 -0.0432
   92ILE     HA 1362   4.164   4.667   5.843 -0.2689 -0.5898 -0.1781
   92ILE     CB 1363   4.090   4.722   6.033  0.3021 -0.0371  0.2123
   92ILE     HB 1364   4.097   4.811   6.099 -0.0767 -0.7665  1.2592
   92ILE    CG2 1365   3.940   4.693   6.029  0.4105 -0.6644  0.7297
   92ILE   HG21 1366   3.886   4.790   6.028 -2.8434 -2.3027 -0.3800
   92ILE   HG22 1367   3.906   4.633   6.117  1.9662  0.6862  2.3158
   92ILE   HG23 1368   3.901   4.645   5.937  0.2768  0.6714  0.0705
   92ILE    CG1 1369   4.175   4.605   6.083  0.3545 -0.3076 -0.4934
   92ILE   HG11 1370   4.280   4.639   6.100 -0.1255  0.5124  0.9904
   92ILE   HG12 1371   4.172   4.519   6.012 -1.0780 -1.3741  0.7719
   92ILE     CD 1372   4.122   4.551   6.216 -0.2473  0.0409 -0.5903
   92ILE    HD1 1373   4.037   4.480   6.207 -1.2879  1.3203 -1.2085
   92ILE    HD2 1374   4.090   4.634   6.283  2.2077  0.4560  0.1790
   92ILE    HD3 1375   4.199   4.490   6.269 -0.2081  1.4604  1.0851
   92ILE      C 1376   4.052   4.839   5.821  0.0030 -0.6097  0.0563
   92ILE      O 1377   3.975   4.798   5.735  0.7040 -0.2727 -0.7385
   93PHE      N 1378   4.046   4.972   5.842  0.3528 -0.4781 -0.6911
   93PHE     HN 1379   4.099   5.020   5.911 -0.5325  3.3980 -2.4579
   93PHE     CA 1380   3.963   5.064   5.770  0.0577 -0.4077 -0.2630
   93PHE     HA 1381   3.862   5.029   5.757 -0.9243  2.7936 -2.5562
   93PHE     CB 1382   3.942   5.199   5.839  0.2925 -0.4059 -0.1956
   93PHE    HB1 1383   3.882   5.270   5.779 -0.4650 -0.0246  0.9742
   93PHE    HB2 1384   4.042   5.244   5.861 -0.7055  2.2295 -0.6497
   93PHE     CG 1385   3.862   5.180   5.963  0.0916 -0.6183 -0.3583
   93PHE    CD1 1386   3.726   5.158   5.961 -0.1263  0.6059 -0.0817
   93PHE    HD1 1387   3.679   5.143   5.865  2.5225 -0.1666 -1.3720
   93PHE    CE1 1388   3.655   5.145   6.078  0.1938  0.3415  0.0862
   93PHE    HE1 1389   3.550   5.122   6.072 -0.1685  2.1112 -0.9442
   93PHE     CZ 1390   3.721   5.159   6.198  0.0169  0.5435  0.1593
   93PHE     HZ 1391   3.671   5.162   6.294 -0.7790 -0.5909 -0.2034
   93PHE    CD2 1392   3.928   5.190   6.084 -0.8118 -0.2005  0.1078
   93PHE    HD2 1393   4.031   5.219   6.075 -0.2881 -1.6958  0.9968
   93PHE    CE2 1394   3.855   5.188   6.201  0.3120 -0.8284  0.8059
   93PHE    HE2 1395   3.904   5.219   6.292 -0.4333  2.0367  0.3307
   93PHE      C 1396   4.004   5.076   5.627 -0.1180 -0.6126 -0.3305
   93PHE      O 1397   3.923   5.073   5.535 -0.2569 -0.0469 -0.2275
   94SER      N 1398   4.135   5.088   5.596 -0.2786  0.5319 -0.6063
   94SER     HN 1399   4.201   5.080   5.670 -1.2782 -0.9598  0.1807
   94SER     CA 1400   4.185   5.067   5.463 -0.4728  0.2408 -0.6352
   94SER     HA 1401   4.146   5.150   5.407 -1.9548  0.5268  0.7221
   94SER     CB 1402   4.337   5.087   5.467 -0.3890 -0.4671  0.0046
   94SER    HB1 1403   4.398   5.053   5.380  0.8310 -0.8920  0.9924
   94SER    HB2 1404   4.373   5.024   5.551  2.5520 -0.8187 -1.3748
   94SER     OG 1405   4.377   5.220   5.496  0.1945 -0.5160 -0.5556
   94SER    HG1 1406   4.386   5.227   5.591  0.4444  1.2239 -0.6713
   94SER      C 1407   4.154   4.944   5.385  0.2076 -0.3436  0.0008
   94SER      O 1408   4.117   4.946   5.268  0.8881  0.6814 -0.2100
   95LEU      N 1409   4.155   4.827   5.451  0.3814 -0.2064  0.2422
   95LEU     HN 1410   4.176   4.822   5.548 -3.5479 -0.6829  1.2337
   95LEU     CA 1411   4.097   4.707   5.400  0.5613  0.0224 -0.5099
   95LEU     HA 1412   4.154   4.690   5.309  1.5014 -1.4295  0.3011
   95LEU     CB 1413   4.127   4.602   5.509 -0.0887  0.3372 -0.0265
   95LEU    HB1 1414   4.108   4.642   5.611  2.4516 -0.3444  0.7792
   95LEU    HB2 1415   4.236   4.583   5.502  0.0393  0.3817  1.5893
   95LEU     CG 1416   4.054   4.467   5.500  0.2179  0.1657  0.0635
   95LEU     HG 1417   4.036   4.444   5.393 -1.2207 -0.1405  0.3584
   95LEU    CD1 1418   4.154   4.361   5.549  0.1364  0.1624  0.2191
   95LEU   HD11 1419   4.246   4.344   5.489 -2.2211 -4.0684 -2.7286
   95LEU   HD12 1420   4.102   4.263   5.545  1.1631 -0.3531 -0.9792
   95LEU   HD13 1421   4.179   4.379   5.656  2.5684  0.4004 -0.3311
   95LEU    CD2 1422   3.925   4.466   5.584  0.0627  0.1345 -0.1742
   95LEU   HD21 1423   3.902   4.357   5.583 -0.6421  0.2837 -0.1171
   95LEU   HD22 1424   3.839   4.524   5.545  0.0672  1.5663  1.7905
   95LEU   HD23 1425   3.936   4.496   5.691  0.6060 -0.7317  0.0305
   95LEU      C 1426   3.954   4.708   5.359  0.2896 -0.0138  0.4212
   95LEU      O 1427   3.916   4.651   5.257  0.9203  0.3509 -0.0237
   96LEU      N 1428   3.879   4.775   5.449  0.0111  0.1369  0.0803
   96LEU     HN 1429   3.919   4.805   5.536 -0.9099  0.4601  0.3986
   96LEU     CA 1430   3.737   4.783   5.434 -0.0279 -0.2162  0.2600
   96LEU     HA 1431   3.694   4.694   5.390 -0.5962  0.4975 -0.6740
   96LEU     CB 1432   3.671   4.815   5.569  0.1494 -0.3347  0.3744
   96LEU    HB1 1433   3.724   4.905   5.608 -0.9653  0.9258 -0.9188
   96LEU    HB2 1434   3.691   4.733   5.642  2.8992  1.1351  1.4589
   96LEU     CG 1435   3.523   4.855   5.560  0.3434  0.2749 -0.1239
   96LEU     HG 1436   3.524   4.941   5.490  2.8588 -0.2465 -0.8568
   96LEU    CD1 1437   3.431   4.752   5.494 -0.0246  0.5049  0.0295
   96LEU   HD11 1438   3.475   4.718   5.398  0.3118 -1.3922  0.8058
   96LEU   HD12 1439   3.325   4.784   5.480 -1.4380 -3.8737 -1.1234
   96LEU   HD13 1440   3.424   4.659   5.555 -0.4461  0.1776 -0.5003
   96LEU    CD2 1441   3.474   4.900   5.698  0.1912  1.0087 -0.4093
   96LEU   HD21 1442   3.377   4.954   5.692  0.3510  1.3391  0.0069
   96LEU   HD22 1443   3.538   4.955   5.770  2.5915 -0.5737 -1.2177
   96LEU   HD23 1444   3.459   4.807   5.758 -2.1618  0.7564 -1.2446
   96LEU      C 1445   3.711   4.881   5.325  0.3486 -0.4578 -0.0533
   96LEU      O 1446   3.612   4.876   5.253  0.5212  0.4799 -0.3745
   97ALA      N 1447   3.803   4.978   5.306 -0.0847 -0.0976 -0.3485
   97ALA     HN 1448   3.882   4.978   5.366 -1.0399 -1.3256  0.9922
   97ALA     CA 1449   3.800   5.076   5.203  0.4803  0.3570  0.0598
   97ALA     HA 1450   3.709   5.133   5.216 -0.5186 -0.6290 -2.0438
   97ALA     CB 1451   3.906   5.184   5.229 -0.0286  0.7529  0.5176
   97ALA    HB1 1452   4.007   5.149   5.200 -0.0751 -0.0293  1.2443
   97ALA    HB2 1453   3.913   5.201   5.339  2.7062 -0.1026  0.5663
   97ALA    HB3 1454   3.883   5.277   5.174  0.5464 -0.5487 -2.1133
   97ALA      C 1455   3.809   5.023   5.064 -0.1505  0.2853  0.0430
   97ALA      O 1456   3.739   5.066   4.973  0.3785  0.5420 -0.2475
   98ILE      N 1457   3.896   4.923   5.040 -0.2808  0.1691  0.0567
   98ILE     HN 1458   3.963   4.909   5.113 -0.2963  2.1686  0.5178
   98ILE     CA 1459   3.898   4.848   4.919 -0.2132 -0.0838  0.2123
   98ILE     HA 1460   3.910   4.915   4.835 -0.9661  1.6321  1.4070
   98ILE     CB 1461   4.010   4.748   4.926  0.4583  0.6613  0.2466
   98ILE     HB 1462   3.997   4.687   5.017  1.4602  0.7389  0.4496
   98ILE    CG2 1463   4.021   4.660   4.800  0.0508 -0.1751  0.7923
   98ILE   HG21 1464   4.102   4.585   4.811 -0.9260 -1.5831 -1.0774
   98ILE   HG22 1465   4.041   4.712   4.704 -2.9990 -0.9971 -0.4282
   98ILE   HG23 1466   3.932   4.593   4.791 -0.3109  0.3847  0.1282
   98ILE    CG1 1467   4.141   4.824   4.947  0.7595  0.1284  0.2975
   98ILE   HG11 1468   4.132   4.870   5.048 -0.4501 -2.3448  1.3995
   98ILE   HG12 1469   4.153   4.901   4.867 -1.0718  0.4622  0.3148
   98ILE     CD 1470   4.269   4.743   4.965  0.7999  0.1402  0.0594
   98ILE    HD1 1471   4.260   4.680   5.056 -2.2146 -0.8356 -0.8184
   98ILE    HD2 1472   4.355   4.810   4.986  2.1489 -2.0030  1.8631
   98ILE    HD3 1473   4.297   4.681   4.876  0.2158 -2.4891  1.6219
   98ILE      C 1474   3.768   4.779   4.891 -0.2938  0.1275  0.0596
   98ILE      O 1475   3.715   4.776   4.780  0.2389  0.2950 -0.2070
   99ALA      N 1476   3.709   4.718   4.995  0.6739 -0.8417  0.0628
   99ALA     HN 1477   3.749   4.705   5.085 -3.7398 -1.6935  2.2169
   99ALA     CA 1478   3.583   4.650   4.983  0.3085 -0.1414 -0.1061
   99ALA     HA 1479   3.584   4.581   4.900 -0.6070  1.3265 -1.3988
   99ALA     CB 1480   3.564   4.573   5.115 -0.4220  0.7406  0.3150
   99ALA    HB1 1481   3.557   4.640   5.203  1.2619  1.3626  0.0060
   99ALA    HB2 1482   3.642   4.497   5.133 -0.5047  0.7710  0.8200
   99ALA    HB3 1483   3.470   4.516   5.100 -0.3044  0.7568 -0.5132
   99ALA      C 1484   3.464   4.736   4.955  0.3938  0.0825  0.2005
   99ALA      O 1485   3.373   4.701   4.880  0.1932 -0.0897  0.5209
  100ILE      N 1486   3.460   4.855   5.017 -0.2440 -0.2352  0.7847
  100ILE     HN 1487   3.521   4.867   5.095  3.6348  0.3621 -1.9978
  100ILE     CA 1488   3.364   4.957   4.989  0.3649  0.0978 -0.1543
  100ILE     HA 1489   3.266   4.912   4.989  1.2382 -1.9059 -0.7671
  100ILE     CB 1490   3.363   5.071   5.086  0.4107  0.0539 -0.1013
  100ILE     HB 1491   3.462   5.120   5.091 -0.6808  2.5213 -1.0270
  100ILE    CG2 1492   3.272   5.184   5.035  0.2907 -0.2169 -0.4899
  100ILE   HG21 1493   3.302   5.224   4.936 -2.7022  0.5407 -1.1952
  100ILE   HG22 1494   3.274   5.272   5.103  1.2060 -0.9264  0.4336
  100ILE   HG23 1495   3.163   5.164   5.021  0.6678 -1.8949 -1.3002
  100ILE    CG1 1496   3.315   5.018   5.223  0.3370 -0.1216 -0.1954
  100ILE   HG11 1497   3.321   5.104   5.293  2.3805  0.0388 -0.5154
  100ILE   HG12 1498   3.385   4.938   5.256  1.9225  1.8344  1.4025
  100ILE     CD 1499   3.169   4.971   5.229  0.4615 -0.4166  0.6633
  100ILE    HD1 1500   3.155   4.878   5.169  2.2062 -0.5926  0.4737
  100ILE    HD2 1501   3.096   5.048   5.197 -0.6628 -1.4115  0.7821
  100ILE    HD3 1502   3.149   4.936   5.332  0.2483 -0.1874  0.6993
  100ILE      C 1503   3.373   5.008   4.849  0.0619 -0.3382 -0.3355
  100ILE      O 1504   3.270   5.019   4.784 -0.3945  0.2372  0.4606
  101ASP      N 1505   3.497   5.036   4.806 -0.0641  0.1691 -0.3709
  101ASP     HN 1506   3.574   5.044   4.868  0.4557  0.1570 -1.0050
  101ASP     CA 1507   3.527   5.073   4.671 -0.3519  0.7010 -0.2917
  101ASP     HA 1508   3.476   5.167   4.653 -2.5339 -0.1139  1.3272
  101ASP     CB 1509   3.677   5.107   4.662 -0.2839  0.5503  0.2560
  101ASP    HB1 1510   3.732   5.017   4.697 -0.1959  0.4597 -0.1050
  101ASP    HB2 1511   3.702   5.189   4.732 -0.9127 -0.3207  1.5346
  101ASP     CG 1512   3.715   5.148   4.520 -0.2493 -0.3563 -0.0020
  101ASP    OD1 1513   3.791   5.066   4.461  0.2804  0.1257  0.0068
  101ASP    OD2 1514   3.670   5.255   4.471 -0.4387 -0.3376  0.2087
  101ASP      C 1515   3.471   4.976   4.573  0.0530 -0.1034  0.2622
  101ASP      O 1516   3.387   5.008   4.488  0.1149  0.1016  0.2791
  102ARG      N 1517   3.503   4.847   4.590 -0.0689 -0.2095 -0.2997
  102ARG     HN 1518   3.567   4.829   4.664 -3.6168  2.0700  3.7298
  102ARG     CA 1519   3.442   4.742   4.514  0.1138 -0.3255 -0.2858
  102ARG     HA 1520   3.466   4.757   4.410 -1.0472 -2.0455 -0.8401
  102ARG     CB 1521   3.501   4.606   4.557  0.0634 -0.2856 -0.0941
  102ARG    HB1 1522   3.441   4.527   4.508 -0.0593  0.5666 -1.3631
  102ARG    HB2 1523   3.502   4.598   4.668  0.8909  0.5307 -0.0306
  102ARG     CG 1524   3.648   4.585   4.524  0.2234 -0.1840  0.5433
  102ARG    HG1 1525   3.718   4.653   4.577  0.3553 -0.0935  0.2547
  102ARG    HG2 1526   3.661   4.606   4.416  0.1395 -1.2323  0.3202
  102ARG     CD 1527   3.686   4.437   4.536  0.2856 -0.2482 -0.3863
  102ARG    HD1 1528   3.623   4.371   4.473 -1.1663 -2.2283  2.8491
  102ARG    HD2 1529   3.669   4.396   4.638  0.5125 -1.1178 -0.6932
  102ARG     NE 1530   3.831   4.418   4.510  0.5350  0.1290  0.6808
  102ARG     HE 1531   3.888   4.499   4.492  2.1238 -1.0990 -0.0317
  102ARG     CZ 1532   3.892   4.297   4.521  0.1426 -0.1368 -0.0286
  102ARG    NH1 1533   3.822   4.183   4.548  0.4806 -0.3150  0.0970
  102ARG   HH11 1534   3.731   4.182   4.506  0.4126  1.8276  0.1329
  102ARG   HH12 1535   3.865   4.098   4.580 -0.5213  0.0544  2.7465
  102ARG    NH2 1536   4.026   4.277   4.506  0.1946  0.1121  0.1073
  102ARG   HH21 1537   4.086   4.349   4.471  0.1253 -0.3427 -0.9866
  102ARG   HH22 1538   4.050   4.180   4.514  0.3536  0.0962 -0.5535
  102ARG      C 1539   3.294   4.731   4.519  0.0912  0.0368 -0.1453
  102ARG      O 1540   3.231   4.711   4.415  0.1044 -0.1513 -0.1182
  103TYR      N 1541   3.225   4.745   4.634  0.4591  0.3453  0.0382
  103TYR     HN 1542   3.271   4.769   4.719  2.2256 -0.3119 -0.6772
  103TYR     CA 1543   3.083   4.742   4.648  0.4456 -0.2142 -0.1803
  103TYR     HA 1544   3.044   4.649   4.610  0.7663  0.6811 -2.9853
  103TYR     CB 1545   3.048   4.746   4.797  0.0732  0.3569 -0.2811
  103TYR    HB1 1546   3.097   4.825   4.858  0.2506  0.6523 -0.8002
  103TYR    HB2 1547   3.082   4.652   4.846 -0.2462  0.0523 -0.6373
  103TYR     CG 1548   2.900   4.731   4.814  0.1224  0.0611 -0.1217
  103TYR    CD1 1549   2.829   4.614   4.796  0.1182 -0.0021  0.2995
  103TYR    HD1 1550   2.874   4.518   4.776 -0.9734 -0.1834 -1.4473
  103TYR    CE1 1551   2.696   4.615   4.829  0.1157 -0.1917  0.2933
  103TYR    HE1 1552   2.647   4.522   4.805 -0.5023  0.2899 -0.3530
  103TYR     CZ 1553   2.630   4.726   4.877 -0.0969 -0.0931 -0.2212
  103TYR     OH 1554   2.495   4.714   4.915  0.1316 -0.3465  0.5373
  103TYR     HH 1555   2.467   4.801   4.943 -1.1101 -0.3053 -0.7369
  103TYR    CD2 1556   2.841   4.845   4.861  0.1024  0.1152 -0.2809
  103TYR    HD2 1557   2.890   4.941   4.865  0.6147 -0.1297 -0.6552
  103TYR    CE2 1558   2.705   4.841   4.884  0.1158 -0.2286 -0.2602
  103TYR    HE2 1559   2.660   4.934   4.917  1.0352 -0.2135  1.0188
  103TYR      C 1560   3.021   4.858   4.578 -0.3673 -0.2795  0.4289
  103TYR      O 1561   2.935   4.836   4.493  0.1570 -0.2043 -0.1286
  104ILE      N 1562   3.055   4.987   4.598 -0.5753 -0.2906  0.8638
  104ILE     HN 1563   3.128   5.005   4.663  0.2560 -1.9552  0.4292
  104ILE     CA 1564   3.011   5.098   4.519  0.1874 -0.2400  0.5116
  104ILE     HA 1565   2.904   5.104   4.531  0.2360 -0.9029  1.4100
  104ILE     CB 1566   3.072   5.225   4.570 -0.1122 -0.1419  0.6234
  104ILE     HB 1567   3.183   5.227   4.572 -0.0390  2.8995 -0.9568
  104ILE    CG2 1568   3.033   5.348   4.487 -0.1423 -0.7644 -0.3049
  104ILE   HG21 1569   3.032   5.443   4.546  0.2457  0.7966 -2.6662
  104ILE   HG22 1570   2.925   5.332   4.467  0.1613 -1.6021 -1.3365
  104ILE   HG23 1571   3.088   5.356   4.391  3.0648  1.0949  1.4919
  104ILE    CG1 1572   3.033   5.236   4.719 -0.0469 -0.3638  0.6570
  104ILE   HG11 1573   3.066   5.147   4.775  4.2544  0.1566 -0.7164
  104ILE   HG12 1574   2.925   5.252   4.742  0.4314  0.8788  2.1440
  104ILE     CD 1575   3.105   5.353   4.785  0.5567 -0.3696  0.0167
  104ILE    HD1 1576   3.208   5.365   4.744  0.8386  1.9646  1.2526
  104ILE    HD2 1577   3.108   5.340   4.895 -2.7488  1.3198  0.4419
  104ILE    HD3 1578   3.067   5.454   4.758  2.4023  0.5843  0.7934
  104ILE      C 1579   3.037   5.082   4.373 -0.1172 -0.0807  0.4406
  104ILE      O 1580   2.957   5.123   4.289  0.1039  0.1358  0.3350
  105ALA      N 1581   3.139   5.009   4.323 -0.4047 -0.3635  0.2645
  105ALA     HN 1582   3.210   4.969   4.380  0.0912 -0.9062 -0.7157
  105ALA     CA 1583   3.168   4.994   4.184  0.3931 -0.1487  0.4026
  105ALA     HA 1584   3.156   5.092   4.140 -1.0891 -0.3265  0.3489
  105ALA     CB 1585   3.312   4.942   4.171  0.3272 -0.2499  0.0504
  105ALA    HB1 1586   3.364   4.955   4.074  0.1879  1.6937  0.1999
  105ALA    HB2 1587   3.312   4.835   4.201  1.3611 -0.6768 -1.3794
  105ALA    HB3 1588   3.377   5.003   4.238  2.2532 -1.0135 -1.0522
  105ALA      C 1589   3.077   4.903   4.108 -0.3013  0.6350  0.2850
  105ALA      O 1590   3.062   4.903   3.986 -0.2392  0.0978  0.2760
  106ILE      N 1591   3.011   4.816   4.187  0.2860 -0.3500 -0.2848
  106ILE     HN 1592   3.001   4.837   4.284 -1.5338  1.8866 -0.8612
  106ILE     CA 1593   2.939   4.700   4.146 -0.2076  0.0946 -0.7003
  106ILE     HA 1594   2.944   4.692   4.038 -2.4033 -0.8635 -0.7904
  106ILE     CB 1595   3.005   4.584   4.214  0.0033  0.8940  0.4763
  106ILE     HB 1596   3.047   4.617   4.311  0.1587  0.2225  0.6405
  106ILE    CG2 1597   2.910   4.465   4.236 -0.2747  0.9857 -0.2021
  106ILE   HG21 1598   2.964   4.391   4.300 -1.6340  0.7089  0.6544
  106ILE   HG22 1599   2.884   4.428   4.135  0.1111  1.6201 -0.5389
  106ILE   HG23 1600   2.814   4.492   4.283 -0.9615  0.0509 -1.0194
  106ILE    CG1 1601   3.135   4.551   4.138 -0.1214  0.8015  0.3022
  106ILE   HG11 1602   3.199   4.640   4.118  1.8544 -0.1110  2.1948
  106ILE   HG12 1603   3.109   4.515   4.036  0.5329  2.6363 -0.5514
  106ILE     CD 1604   3.235   4.456   4.204 -0.1691  0.1558 -0.5490
  106ILE    HD1 1605   3.198   4.351   4.212  0.9042 -0.1864  0.1165
  106ILE    HD2 1606   3.246   4.493   4.308  0.0033  0.3596 -0.6412
  106ILE    HD3 1607   3.341   4.460   4.171  0.0364 -1.0789 -0.1156
  106ILE      C 1608   2.792   4.713   4.165 -0.1276 -0.4317  0.3252
  106ILE      O 1609   2.716   4.665   4.081 -0.0282  0.1967 -0.1331
  107ARG      N 1610   2.751   4.787   4.270  0.1202 -0.3798  0.3863
  107ARG     HN 1611   2.822   4.822   4.330 -0.1302  1.1070 -0.1444
  107ARG     CA 1612   2.622   4.828   4.316  0.0857  0.0849 -0.1094
  107ARG     HA 1613   2.574   4.733   4.335  2.1932 -0.5498  2.7497
  107ARG     CB 1614   2.651   4.908   4.444  0.3649  0.0862 -0.1737
  107ARG    HB1 1615   2.718   4.994   4.425  3.3862 -1.5294  2.1432
  107ARG    HB2 1616   2.706   4.839   4.511 -1.0245  0.3568  1.3192
  107ARG     CG 1617   2.531   4.959   4.524  0.3625 -0.0064 -0.1192
  107ARG    HG1 1618   2.487   5.045   4.469 -1.5174 -0.4775  0.5584
  107ARG    HG2 1619   2.566   4.992   4.624 -0.6600 -0.4232  0.4017
  107ARG     CD 1620   2.413   4.865   4.551  0.5219 -0.0316  0.4950
  107ARG    HD1 1621   2.442   4.769   4.598 -0.3787 -0.5644 -0.0000
  107ARG    HD2 1622   2.370   4.843   4.451  2.4500  2.1881 -0.9293
  107ARG     NE 1623   2.307   4.937   4.628 -0.0176 -0.1717 -0.1115
  107ARG     HE 1624   2.310   5.036   4.620 -1.6643 -0.1546 -0.9708
  107ARG     CZ 1625   2.199   4.888   4.697 -0.2084 -0.0694 -0.3380
  107ARG    NH1 1626   2.180   4.757   4.730  0.0274 -0.2200 -0.7938
  107ARG   HH11 1627   2.231   4.683   4.686 -0.9553 -1.3428 -0.1120
  107ARG   HH12 1628   2.094   4.738   4.776 -0.1732  1.0562 -0.6005
  107ARG    NH2 1629   2.122   4.981   4.761 -0.1224 -0.2205 -0.0133
  107ARG   HH21 1630   2.151   5.076   4.753 -2.6415  0.5602 -1.1109
  107ARG   HH22 1631   2.055   4.954   4.830 -0.2182 -1.2731 -0.4816
  107ARG      C 1632   2.556   4.907   4.209 -0.4101 -0.2380 -0.0446
  107ARG      O 1633   2.436   4.894   4.181 -0.3218 -0.0437 -0.5285
  108ILE      N 1634   2.627   5.008   4.156 -0.3654 -0.3075 -0.1165
  108ILE     HN 1635   2.725   5.024   4.165 -0.3726 -0.1570 -0.3093
  108ILE     CA 1636   2.581   5.084   4.044 -0.0779 -0.2214 -0.1773
  108ILE     HA 1637   2.502   5.037   3.986  1.0298 -1.7642 -0.5011
  108ILE     CB 1638   2.523   5.220   4.068 -0.1755 -0.2038 -0.5042
  108ILE     HB 1639   2.595   5.266   4.140 -0.5767  1.5662 -1.1841
  108ILE    CG2 1640   2.504   5.311   3.946 -0.5642  0.5863  0.1347
  108ILE   HG21 1641   2.596   5.329   3.887 -2.0836  2.0616 -1.9323
  108ILE   HG22 1642   2.448   5.404   3.970  1.1294  1.3027  1.4298
  108ILE   HG23 1643   2.434   5.249   3.886 -0.6508 -0.5042  1.3191
  108ILE    CG1 1644   2.399   5.208   4.159  0.1429  0.2711 -0.0041
  108ILE   HG11 1645   2.442   5.181   4.258 -0.3797 -4.1181 -0.7809
  108ILE   HG12 1646   2.342   5.115   4.140 -1.3622  1.2841 -0.5793
  108ILE     CD 1647   2.308   5.329   4.179  0.4962  0.6013 -0.3658
  108ILE    HD1 1648   2.367   5.412   4.222  0.0164  0.7898 -0.0628
  108ILE    HD2 1649   2.231   5.305   4.256  1.3662 -0.9489  0.0657
  108ILE    HD3 1650   2.252   5.352   4.086 -0.4454 -0.3228 -0.0620
  108ILE      C 1651   2.701   5.100   3.958  0.1224 -0.2046  0.1045
  108ILE      O 1652   2.778   5.188   3.995  0.0288 -0.1769  0.2298
  109PRO      N 1653   2.735   5.036   3.849  0.5072  0.2120 -0.0228
  109PRO     CD 1654   2.672   4.914   3.801  0.4314  0.1855  0.1450
  109PRO    HD1 1655   2.603   4.930   3.716 -0.9693 -0.3911  1.1350
  109PRO    HD2 1656   2.617   4.849   3.873  1.7396 -1.4550 -0.2842
  109PRO     CA 1657   2.850   5.073   3.772  0.3365  0.0943 -0.3359
  109PRO     HA 1658   2.937   5.075   3.837 -0.4123 -0.4278  0.7226
  109PRO     CB 1659   2.857   4.956   3.675  0.3062 -0.2670  0.0935
  109PRO    HB1 1660   2.954   4.933   3.625  0.3749  0.9519 -0.3652
  109PRO    HB2 1661   2.798   4.975   3.582  1.5181  0.6031 -0.5305
  109PRO     CG 1662   2.788   4.835   3.739  0.0109 -0.2184 -0.1309
  109PRO    HG1 1663   2.770   4.757   3.661 -1.4990  0.3660 -0.3913
  109PRO    HG2 1664   2.854   4.795   3.819  0.2364 -0.4840 -0.4467
  109PRO      C 1665   2.839   5.205   3.704  0.2078 -0.1274 -0.7446
  109PRO      O 1666   2.936   5.281   3.700  0.1760 -0.0185  0.2932
  110LEU      N 1667   2.722   5.247   3.655 -0.0971  0.1834  0.2389
  110LEU     HN 1668   2.646   5.183   3.647 -0.4883  0.7663 -1.0726
  110LEU     CA 1669   2.696   5.365   3.578 -0.3777  0.2138  0.3778
  110LEU     HA 1670   2.753   5.361   3.486  0.1991  0.9244  0.6864
  110LEU     CB 1671   2.550   5.343   3.537 -0.3845  0.1417  0.4437
  110LEU    HB1 1672   2.527   5.416   3.456  2.7959  2.2711  1.2871
  110LEU    HB2 1673   2.481   5.360   3.623  1.1644  1.2858  1.4985
  110LEU     CG 1674   2.511   5.205   3.481  0.0228  0.5043 -0.7624
  110LEU     HG 1675   2.515   5.119   3.552 -0.5125  0.3735 -0.8907
  110LEU    CD1 1676   2.368   5.216   3.427 -0.3224 -0.2814 -0.0357
  110LEU   HD11 1677   2.304   5.257   3.507  0.2249  0.3816  0.0661
  110LEU   HD12 1678   2.319   5.130   3.376 -0.0427 -1.7513  2.0435
  110LEU   HD13 1679   2.373   5.295   3.350 -1.3480 -1.0035 -0.8788
  110LEU    CD2 1680   2.607   5.168   3.367 -0.3008 -0.4855 -0.7223
  110LEU   HD21 1681   2.582   5.224   3.275  1.2419 -0.4726 -1.1746
  110LEU   HD22 1682   2.593   5.061   3.341 -0.6892 -0.8480  0.8567
  110LEU   HD23 1683   2.712   5.184   3.401 -0.2437  0.8795 -1.4711
  110LEU      C 1684   2.710   5.506   3.625 -0.1761  0.2604  0.1773
  110LEU      O 1685   2.710   5.603   3.549  0.6012 -0.0108 -0.1904
  111ARG      N 1686   2.728   5.523   3.757 -0.6842 -0.2045  0.3065
  111ARG     HN 1687   2.726   5.450   3.824  2.5469  0.1614  0.9288
  111ARG     CA 1688   2.766   5.647   3.818  0.3095 -0.1497 -0.4113
  111ARG     HA 1689   2.803   5.719   3.747  1.3841  1.0312  1.2705
  111ARG     CB 1690   2.650   5.714   3.893  0.0640 -0.5560 -0.4271
  111ARG    HB1 1691   2.691   5.791   3.961  0.0667  1.2096 -2.3407
  111ARG    HB2 1692   2.608   5.638   3.963  3.5425 -1.3378  1.0344
  111ARG     CG 1693   2.538   5.781   3.813 -0.2051  0.2577  0.6158
  111ARG    HG1 1694   2.603   5.826   3.735  1.0245 -1.0373  0.8504
  111ARG    HG2 1695   2.490   5.872   3.855 -1.2195  0.8830 -1.7402
  111ARG     CD 1696   2.431   5.690   3.753 -0.0127  0.1093  0.4986
  111ARG    HD1 1697   2.466   5.603   3.694  0.9953  0.9487 -0.1706
  111ARG    HD2 1698   2.367   5.757   3.692 -1.4488  0.0872  1.9163
  111ARG     NE 1699   2.352   5.647   3.872  0.0452 -0.1203  0.4538
  111ARG     HE 1700   2.354   5.705   3.953  0.9920  0.7698 -0.1668
  111ARG     CZ 1701   2.246   5.562   3.867  0.3318 -0.4696  0.2692
  111ARG    NH1 1702   2.210   5.479   3.764 -0.0494 -0.1946  0.1797
  111ARG   HH11 1703   2.251   5.492   3.674  0.6680 -0.9001  0.3978
  111ARG   HH12 1704   2.153   5.399   3.784 -0.0504 -0.3582 -0.4612
  111ARG    NH2 1705   2.164   5.571   3.975  0.3835 -0.7933  0.3360
  111ARG   HH21 1706   2.179   5.635   4.051 -0.3666 -1.3871  0.9964
  111ARG   HH22 1707   2.091   5.504   3.989  0.4917 -1.1401 -0.7083
  111ARG      C 1708   2.891   5.634   3.898 -0.3550 -0.5002  0.5923
  111ARG      O 1709   2.917   5.715   3.987 -0.0272  0.6716 -0.5399
  112TYR      N 1710   2.976   5.531   3.878 -0.0825 -0.2185  0.2952
  112TYR     HN 1711   2.968   5.477   3.795 -1.6036 -0.0008  0.2773
  112TYR     CA 1712   3.086   5.509   3.966 -0.1228 -0.6463  0.2390
  112TYR     HA 1713   3.052   5.517   4.068 -1.6852  2.0495 -0.3878
  112TYR     CB 1714   3.131   5.365   3.935 -0.1263 -0.4968 -0.4807
  112TYR    HB1 1715   3.153   5.355   3.827 -2.6825  0.4208 -1.1565
  112TYR    HB2 1716   3.040   5.303   3.954 -1.3820  1.1107 -1.0453
  112TYR     CG 1717   3.253   5.320   4.007 -0.0695  0.1114 -0.1893
  112TYR    CD1 1718   3.276   5.353   4.139  0.7911 -0.0206 -0.2951
  112TYR    HD1 1719   3.193   5.406   4.184  1.3517  0.4352  0.2053
  112TYR    CE1 1720   3.392   5.317   4.202  0.3510 -0.5081  0.2466
  112TYR    HE1 1721   3.402   5.347   4.305 -0.4425 -0.6347  0.3687
  112TYR     CZ 1722   3.493   5.254   4.132  0.5089  0.3103 -0.2750
  112TYR     OH 1723   3.597   5.197   4.209 -0.1629 -0.2074  0.2618
  112TYR     HH 1724   3.586   5.235   4.297 -0.2626 -1.4048  0.7844
  112TYR    CD2 1725   3.354   5.258   3.937  0.3646  0.6248 -0.0196
  112TYR    HD2 1726   3.346   5.228   3.834 -1.0230 -0.3054  0.3376
  112TYR    CE2 1727   3.472   5.222   4.000  0.1909 -0.1372 -0.1192
  112TYR    HE2 1728   3.534   5.146   3.956 -0.0363 -1.3044  1.4821
  112TYR      C 1729   3.197   5.608   3.956 -0.6782 -0.0545 -0.1508
  112TYR      O 1730   3.258   5.644   4.057 -0.0395  0.3639 -0.6759
  113ASN      N 1731   3.233   5.653   3.835  0.2359 -0.0574  0.1092
  113ASN     HN 1732   3.183   5.620   3.755 -0.7576 -0.5826  0.9301
  113ASN     CA 1733   3.335   5.754   3.828  0.4173 -0.2196  0.4080
  113ASN     HA 1734   3.404   5.748   3.911 -1.6444  1.6689  2.4219
  113ASN     CB 1735   3.417   5.742   3.699  0.6594 -0.1949  0.5604
  113ASN    HB1 1736   3.500   5.814   3.687 -1.2982  1.9540 -1.0026
  113ASN    HB2 1737   3.352   5.772   3.614 -1.5528  0.3239  2.3211
  113ASN     CG 1738   3.457   5.599   3.664  0.4590 -0.0101 -0.4714
  113ASN    OD1 1739   3.421   5.553   3.556  0.1053 -0.6337 -0.0982
  113ASN    ND2 1740   3.541   5.544   3.756  0.3367  0.6313  0.0356
  113ASN   HD21 1741   3.559   5.446   3.748 -2.9802 -0.1701  0.8580
  113ASN   HD22 1742   3.573   5.594   3.837 -4.4294  0.9707  2.0131
  113ASN      C 1743   3.282   5.893   3.833  0.2496 -0.2987  0.9473
  113ASN      O 1744   3.361   5.987   3.837 -0.0235  0.0281 -0.5687
  114GLY      N 1745   3.148   5.905   3.830  0.2855 -0.0639 -0.3141
  114GLY     HN 1746   3.084   5.828   3.822 -1.3762  1.3075 -0.9172
  114GLY     CA 1747   3.078   6.030   3.826  0.6145  0.1345  0.1403
  114GLY    HA1 1748   2.974   6.016   3.799  0.4512 -0.2527  0.9081
  114GLY    HA2 1749   3.136   6.095   3.763 -0.2158  1.6519  0.9014
  114GLY      C 1750   3.070   6.086   3.964  0.6849 -0.1807  0.2738
  114GLY      O 1751   3.092   6.204   3.989  0.2493 -0.2247  0.9100
  115LEU      N 1752   3.045   5.994   4.059 -0.3185 -0.3770 -0.1606
  115LEU     HN 1753   3.047   5.896   4.041 -0.3881 -0.1430 -1.5418
  115LEU     CA 1754   3.017   6.021   4.197  0.0851 -0.2524 -0.1012
  115LEU     HA 1755   3.003   6.127   4.213 -1.7691 -0.1099 -2.1116
  115LEU     CB 1756   2.880   5.965   4.239 -0.0089 -0.0779 -0.1730
  115LEU    HB1 1757   2.865   5.978   4.348  1.8129  1.8423 -0.0828
  115LEU    HB2 1758   2.870   5.854   4.235  3.6988 -0.5454 -0.3435
  115LEU     CG 1759   2.762   6.037   4.171 -0.3548 -0.1632  0.3306
  115LEU     HG 1760   2.770   6.033   4.060 -0.6292  1.5829  0.2325
  115LEU    CD1 1761   2.634   5.959   4.205 -0.3436 -0.4100 -0.1789
  115LEU   HD11 1762   2.549   6.021   4.169  0.4131  1.4112  1.0309
  115LEU   HD12 1763   2.621   5.952   4.315  0.6406 -0.8946 -0.0798
  115LEU   HD13 1764   2.621   5.861   4.154 -0.2805 -0.6194  0.2033
  115LEU    CD2 1765   2.748   6.180   4.225 -0.2566 -0.2235  0.5130
  115LEU   HD21 1766   2.764   6.185   4.335  1.6076  0.8984  0.2312
  115LEU   HD22 1767   2.651   6.218   4.189 -0.5349 -1.9787 -0.6958
  115LEU   HD23 1768   2.822   6.250   4.181  0.0914 -0.1377  1.2043
  115LEU      C 1769   3.123   5.984   4.294 -0.2212 -0.8168  0.0244
  115LEU      O 1770   3.124   6.007   4.415 -0.4984  0.0392 -0.1299
  116VAL      N 1771   3.228   5.919   4.241 -0.1149 -0.5566 -0.0888
  116VAL     HN 1772   3.215   5.862   4.160 -2.1578  0.0140 -0.2114
  116VAL     CA 1773   3.352   5.903   4.310 -0.1416 -0.0821  0.0675
  116VAL     HA 1774   3.337   5.952   4.405 -0.6001 -0.1825  0.0474
  116VAL     CB 1775   3.392   5.763   4.346  0.3269  0.0717  0.1492
  116VAL     HB 1776   3.424   5.703   4.258  0.7705  0.7960 -0.1964
  116VAL    CG1 1777   3.517   5.785   4.433  0.3206 -0.0186  0.1811
  116VAL   HG11 1778   3.602   5.835   4.381 -0.6973  0.2783 -1.2586
  116VAL   HG12 1779   3.556   5.686   4.464  0.4617  0.6374  2.2516
  116VAL   HG13 1780   3.489   5.845   4.522  2.1274 -0.1809  0.9092
  116VAL    CG2 1781   3.276   5.690   4.416  0.0870  0.5339  0.2400
  116VAL   HG21 1782   3.306   5.596   4.467 -0.0108  0.3290 -0.0733
  116VAL   HG22 1783   3.193   5.673   4.344 -1.4908  0.1582  2.0888
  116VAL   HG23 1784   3.243   5.747   4.505 -1.1038 -0.0537  0.1906
  116VAL      C 1785   3.446   5.985   4.228  0.2105 -0.4725  0.0778
  116VAL      O 1786   3.501   5.940   4.127  0.4129 -0.7291  0.3017
  117THR      N 1787   3.483   6.103   4.280  0.2016 -0.1469 -0.6481
  117THR     HN 1788   3.414   6.137   4.343 -1.2854 -1.4033 -1.5345
  117THR     CA 1789   3.589   6.190   4.240  0.3324 -0.0722 -0.1364
  117THR     HA 1790   3.591   6.197   4.133  0.5985  0.0746 -0.1249
  117THR     CB 1791   3.547   6.331   4.270  0.2358 -0.0780 -0.2464
  117THR     HB 1792   3.616   6.403   4.223  0.9548 -0.7092 -0.1691
  117THR    OG1 1793   3.539   6.347   4.411  0.1092 -0.4657 -0.2089
  117THR    HG1 1794   3.523   6.440   4.431 -0.0979 -0.4711 -0.3445
  117THR    CG2 1795   3.400   6.358   4.233 -0.0059 -0.4619  0.4039
  117THR   HG21 1796   3.337   6.287   4.290  1.7020  0.3298  3.5106
  117THR   HG22 1797   3.389   6.342   4.123 -0.2491  1.0821  0.1783
  117THR   HG23 1798   3.368   6.462   4.258  0.0381 -0.3496  0.0015
  117THR      C 1799   3.714   6.140   4.304  0.0255 -0.1003  0.4483
  117THR      O 1800   3.695   6.074   4.406 -0.2597  0.3206  0.6671
  118GLY      N 1801   3.837   6.163   4.254 -0.0008 -0.1378  0.3672
  118GLY     HN 1802   3.856   6.189   4.159  1.5303 -0.5614  0.5322
  118GLY     CA 1803   3.957   6.130   4.325  0.2949 -0.3251 -0.2102
  118GLY    HA1 1804   4.037   6.156   4.258 -1.0834  0.5607 -1.5952
  118GLY    HA2 1805   3.954   6.029   4.362 -0.0821  0.2362  1.3477
  118GLY      C 1806   3.985   6.205   4.450 -0.6088  0.0081 -0.1965
  118GLY      O 1807   4.041   6.152   4.546 -0.8231 -0.0147 -0.0828
  119THR      N 1808   3.936   6.330   4.457  0.0121  0.2439 -0.0063
  119THR     HN 1809   3.908   6.376   4.374  1.2298  0.1040 -0.5191
  119THR     CA 1810   3.914   6.409   4.575 -0.0069 -0.0564  0.1935
  119THR     HA 1811   4.014   6.410   4.615 -0.7135 -2.8727  2.3398
  119THR     CB 1812   3.855   6.543   4.540 -0.2964 -0.1018  0.4979
  119THR     HB 1813   3.747   6.543   4.515  0.2088  0.4991 -2.0777
  119THR    OG1 1814   3.922   6.597   4.426  0.3404 -0.1954  0.8258
  119THR    HG1 1815   4.018   6.602   4.428  0.4460  3.5947 -2.1481
  119THR    CG2 1816   3.866   6.652   4.647  0.0265  0.1191  0.2438
  119THR   HG21 1817   3.972   6.674   4.675 -0.0958 -1.6019  2.3048
  119THR   HG22 1818   3.835   6.626   4.750  1.7107 -0.5864  0.6154
  119THR   HG23 1819   3.822   6.745   4.606 -2.5541 -2.0171 -2.1934
  119THR      C 1820   3.831   6.349   4.683 -0.0088  0.2052  0.3385
  119THR      O 1821   3.862   6.359   4.802 -0.1276  0.2051  0.3690
  120ARG      N 1822   3.717   6.285   4.652 -0.0252  0.1191  0.5738
  120ARG     HN 1823   3.681   6.289   4.559  0.6377 -0.5947  0.2798
  120ARG     CA 1824   3.639   6.201   4.738  0.0384 -0.2613  0.2610
  120ARG     HA 1825   3.620   6.256   4.829  1.0393  1.0685 -0.2811
  120ARG     CB 1826   3.496   6.170   4.691 -0.1414 -0.5028  0.9723
  120ARG    HB1 1827   3.447   6.097   4.760 -0.2588  0.2183  1.6593
  120ARG    HB2 1828   3.500   6.126   4.589 -0.3459 -0.0427  0.7649
  120ARG     CG 1829   3.421   6.303   4.698  0.2545 -0.1402 -1.0491
  120ARG    HG1 1830   3.459   6.393   4.646 -3.8216  1.9513 -0.8476
  120ARG    HG2 1831   3.417   6.329   4.806  0.0221  1.0766 -1.3405
  120ARG     CD 1832   3.276   6.273   4.658  0.1303  0.1564 -0.8217
  120ARG    HD1 1833   3.215   6.228   4.740 -1.6676  0.9917 -1.6406
  120ARG    HD2 1834   3.266   6.216   4.564  0.2805  0.2695 -0.9068
  120ARG     NE 1835   3.205   6.404   4.646 -0.6588 -0.1931 -0.0918
  120ARG     HE 1836   3.246   6.488   4.679  0.5538  0.2152 -2.4367
  120ARG     CZ 1837   3.092   6.423   4.571 -0.1086  0.0737 -0.8652
  120ARG    NH1 1838   3.010   6.318   4.544 -0.6381  0.1392  0.4403
  120ARG   HH11 1839   3.020   6.231   4.594 -0.6682  0.1561  0.4759
  120ARG   HH12 1840   2.912   6.335   4.532 -0.3441  1.5822 -0.0621
  120ARG    NH2 1841   3.061   6.545   4.520 -0.2574  0.3108 -0.2099
  120ARG   HH21 1842   3.129   6.618   4.517  0.0088  0.0338 -2.7874
  120ARG   HH22 1843   2.994   6.540   4.446 -0.4609 -0.1343  0.0011
  120ARG      C 1844   3.703   6.077   4.788 -0.1273 -0.5121 -0.1488
  120ARG      O 1845   3.683   6.044   4.905 -0.5196  0.2241 -0.0082
  121ALA      N 1846   3.777   6.000   4.707 -0.2518 -0.4426 -0.3298
  121ALA     HN 1847   3.796   6.007   4.609  2.1061 -3.4377 -0.2550
  121ALA     CA 1848   3.845   5.882   4.752 -0.5206 -0.4997 -0.0765
  121ALA     HA 1849   3.781   5.808   4.797 -0.8454  0.4547  1.0952
  121ALA     CB 1850   3.906   5.811   4.630 -0.6418 -0.4524 -0.1645
  121ALA    HB1 1851   3.968   5.879   4.568 -2.1757 -1.2658 -2.7290
  121ALA    HB2 1852   3.827   5.776   4.560 -1.7150 -0.6320  1.0858
  121ALA    HB3 1853   3.971   5.725   4.657  1.5461  1.3595  0.6941
  121ALA      C 1854   3.959   5.907   4.845 -0.2847 -0.4894 -0.3707
  121ALA      O 1855   3.973   5.841   4.948 -0.3635  0.1237  0.0368
  122LYS      N 1856   4.050   6.001   4.812 -0.4424 -0.3238 -0.3354
  122LYS     HN 1857   4.048   6.031   4.717  1.6854 -0.4532 -0.4899
  122LYS     CA 1858   4.149   6.059   4.897 -0.5915  0.0968 -0.4472
  122LYS     HA 1859   4.202   5.978   4.945  0.2665  1.0447  0.2580
  122LYS     CB 1860   4.247   6.150   4.821  0.5014 -0.1543  0.6318
  122LYS    HB1 1861   4.328   6.178   4.892  2.5052 -0.5920 -1.3611
  122LYS    HB2 1862   4.193   6.237   4.780  0.3619 -0.3361  0.4262
  122LYS     CG 1863   4.323   6.068   4.716 -0.0476 -0.0818  0.1739
  122LYS    HG1 1864   4.257   6.020   4.640 -1.8662 -0.6258  2.0058
  122LYS    HG2 1865   4.380   5.999   4.782  2.7084  0.2481 -1.6914
  122LYS     CD 1866   4.431   6.145   4.639  0.0230  0.1313  0.4824
  122LYS    HD1 1867   4.490   6.074   4.578 -0.8497 -0.0169 -0.2116
  122LYS    HD2 1868   4.498   6.188   4.716  0.3202  0.6986 -0.0870
  122LYS     CE 1869   4.377   6.257   4.550  0.5225 -0.1946 -0.2411
  122LYS    HE1 1870   4.333   6.337   4.613  0.6432 -1.3097  1.3188
  122LYS    HE2 1871   4.292   6.230   4.484 -1.4019  0.7782  1.6909
  122LYS     NZ 1872   4.476   6.328   4.467  0.3194  0.8047  0.3563
  122LYS    HZ1 1873   4.454   6.430   4.463  0.3141  0.7790 -0.6999
  122LYS    HZ2 1874   4.482   6.282   4.374 -0.2537 -0.2075  0.8096
  122LYS    HZ3 1875   4.573   6.327   4.504 -0.2042  0.4100  1.7632
  122LYS      C 1876   4.090   6.119   5.020  0.3684 -0.0154  0.0817
  122LYS      O 1877   4.135   6.094   5.131 -0.5427  0.0182  0.4614
  123GLY      N 1878   3.971   6.180   5.009  0.3885 -0.0504 -0.3814
  123GLY     HN 1879   3.932   6.197   4.919  0.1211 -3.4063 -1.0133
  123GLY     CA 1880   3.898   6.209   5.129  1.1781 -0.1160  0.1171
  123GLY    HA1 1881   3.803   6.251   5.102 -0.3886 -1.4583  3.0962
  123GLY    HA2 1882   3.963   6.272   5.188 -0.0658 -0.4974  1.9670
  123GLY      C 1883   3.849   6.098   5.216  0.1590  0.0676 -0.2132
  123GLY      O 1884   3.857   6.106   5.338 -0.2120  0.3884 -0.2105
  124ILE      N 1885   3.796   5.986   5.163  0.7102 -0.2762 -0.0492
  124ILE     HN 1886   3.775   5.985   5.066  1.9897  1.0025 -0.3711
  124ILE     CA 1887   3.758   5.865   5.230  0.2006 -0.0975 -0.0086
  124ILE     HA 1888   3.688   5.891   5.308  1.7044  0.6440  1.1423
  124ILE     CB 1889   3.683   5.779   5.132 -0.3269  0.2394  0.1010
  124ILE     HB 1890   3.740   5.794   5.038  1.2874  1.8176  1.2471
  124ILE    CG2 1891   3.691   5.631   5.170  1.0267  0.2622 -0.0672
  124ILE   HG21 1892   3.654   5.614   5.273  0.2000 -4.8157 -0.9157
  124ILE   HG22 1893   3.797   5.599   5.154  1.2778  0.1178  1.6714
  124ILE   HG23 1894   3.630   5.561   5.108  0.3126  0.4651  0.3948
  124ILE    CG1 1895   3.538   5.831   5.124 -0.3386  0.1480 -0.2657
  124ILE   HG11 1896   3.541   5.941   5.110 -0.6312  0.2009  0.0881
  124ILE   HG12 1897   3.487   5.798   5.217  1.2191 -0.2805  0.4768
  124ILE     CD 1898   3.460   5.765   5.010  0.4202 -1.0607 -0.1013
  124ILE    HD1 1899   3.521   5.757   4.917 -0.1389  0.1492 -0.5849
  124ILE    HD2 1900   3.359   5.808   4.995  0.8082  0.5469  1.5037
  124ILE    HD3 1901   3.439   5.659   5.038 -0.2122 -0.9765 -0.2454
  124ILE      C 1902   3.866   5.792   5.302  0.1302 -0.4345 -0.2420
  124ILE      O 1903   3.852   5.759   5.420 -0.3950  0.6950  0.0233
  125ILE      N 1904   3.982   5.789   5.235  0.0312  0.1296 -0.4374
  125ILE     HN 1905   3.984   5.824   5.141 -0.3897  0.8027 -0.2017
  125ILE     CA 1906   4.101   5.739   5.297 -0.4601 -0.5218 -0.0267
  125ILE     HA 1907   4.079   5.637   5.327 -2.5605  0.3466  1.6177
  125ILE     CB 1908   4.205   5.735   5.190 -0.6435 -0.1111 -0.2185
  125ILE     HB 1909   4.191   5.813   5.111  2.6402 -1.4408 -2.3205
  125ILE    CG2 1910   4.348   5.750   5.243 -0.8384  0.2411  0.2150
  125ILE   HG21 1911   4.371   5.664   5.310 -1.7135 -0.1606  0.0114
  125ILE   HG22 1912   4.372   5.844   5.298  0.8748 -0.2484  0.3815
  125ILE   HG23 1913   4.420   5.741   5.158  0.3617  2.3960  0.9187
  125ILE    CG1 1914   4.200   5.604   5.109  0.5459 -0.3213  0.0409
  125ILE   HG11 1915   4.099   5.560   5.114  1.4870 -2.8051 -1.0700
  125ILE   HG12 1916   4.269   5.532   5.158  1.0158  0.4313  0.5161
  125ILE     CD 1917   4.237   5.620   4.962  0.4440  0.2695  0.0780
  125ILE    HD1 1918   4.177   5.696   4.907  0.2154  1.2607  1.6209
  125ILE    HD2 1919   4.236   5.520   4.914 -1.3737 -0.2409  1.0801
  125ILE    HD3 1920   4.342   5.655   4.952  0.8592 -0.4779  1.5350
  125ILE      C 1921   4.140   5.826   5.412  0.9336 -0.4422 -0.5433
  125ILE      O 1922   4.171   5.774   5.519  0.2072  0.0994 -0.0567
  126ALA      N 1923   4.131   5.960   5.404  0.2735 -0.4477  0.0310
  126ALA     HN 1924   4.106   6.002   5.317 -0.5879 -0.3473  0.3127
  126ALA     CA 1925   4.154   6.052   5.510 -0.2422 -0.7199  0.3863
  126ALA     HA 1926   4.257   6.029   5.534  1.1440  0.0781 -3.9188
  126ALA     CB 1927   4.147   6.197   5.458 -0.3360 -0.8327  0.0863
  126ALA    HB1 1928   4.044   6.229   5.432 -0.0063  0.0863 -0.1285
  126ALA    HB2 1929   4.217   6.217   5.374 -1.5726 -3.1172 -1.6116
  126ALA    HB3 1930   4.174   6.265   5.542 -2.0302  0.0270 -0.0329
  126ALA      C 1931   4.060   6.027   5.623 -0.7247  0.6501  0.3051
  126ALA      O 1932   4.095   6.022   5.741  0.5890 -0.0670 -0.0964
  127ILE      N 1933   3.934   5.997   5.587 -0.2534 -0.5170 -0.4352
  127ILE     HN 1934   3.912   6.016   5.492  1.5240  0.2341 -0.7303
  127ILE     CA 1935   3.836   5.960   5.685  0.0054 -0.4902 -0.1633
  127ILE     HA 1936   3.841   6.033   5.765  1.6038 -2.3844  1.5681
  127ILE     CB 1937   3.694   5.969   5.635 -0.0991  0.3099  0.2555
  127ILE     HB 1938   3.696   5.901   5.547  3.0537  2.5078 -1.5726
  127ILE    CG2 1939   3.592   5.922   5.740  0.0356  0.3552  0.4082
  127ILE   HG21 1940   3.614   5.952   5.845 -0.0239  1.6497  0.0680
  127ILE   HG22 1941   3.572   5.812   5.737 -0.5410  0.4459  0.8179
  127ILE   HG23 1942   3.505   5.984   5.710  0.2604  0.2635 -0.4617
  127ILE    CG1 1943   3.659   6.110   5.587  0.0958  0.3996  0.3749
  127ILE   HG11 1944   3.751   6.151   5.541  0.4589  0.3805  1.0877
  127ILE   HG12 1945   3.637   6.169   5.678  0.4449  0.5826  0.3416
  127ILE     CD 1946   3.551   6.110   5.478  0.6364 -0.2987 -0.1710
  127ILE    HD1 1947   3.451   6.097   5.525  1.1570  0.1607  1.1221
  127ILE    HD2 1948   3.581   6.026   5.412  1.1390  0.0292 -0.3584
  127ILE    HD3 1949   3.554   6.198   5.411  0.6063 -0.5739 -0.5375
  127ILE      C 1950   3.855   5.836   5.765 -0.2540 -0.5227 -0.1524
  127ILE      O 1951   3.837   5.830   5.886 -0.6711  0.3195 -0.1622
  128CYS      N 1952   3.910   5.734   5.697 -0.0224 -0.3477 -0.2306
  128CYS     HN 1953   3.909   5.744   5.598 -1.7505  1.0780 -0.1215
  128CYS     CA 1954   3.950   5.607   5.750  0.2397 -0.3066 -0.3342
  128CYS     HA 1955   3.863   5.560   5.791  0.1866 -0.7076 -0.8936
  128CYS     CB 1956   4.002   5.507   5.644  0.2829 -0.7507  0.1033
  128CYS    HB1 1957   4.057   5.418   5.679  3.4847  0.9097 -0.3767
  128CYS    HB2 1958   4.085   5.556   5.589  0.8363 -1.1362  0.5790
  128CYS     SG 1959   3.859   5.460   5.542 -0.0555  0.0530  0.1976
  128CYS    HG1 1960   3.844   5.585   5.501  0.1479  0.4983  1.4264
  128CYS      C 1961   4.052   5.619   5.858 -0.5238  0.5905  0.3025
  128CYS      O 1962   4.030   5.578   5.971 -0.3557 -0.2445  0.0375
  129TRP      N 1963   4.163   5.690   5.830 -0.1508 -0.0032  0.2437
  129TRP     HN 1964   4.177   5.721   5.736 -0.7960  1.9952  0.7574
  129TRP     CA 1965   4.265   5.730   5.921  0.1703 -0.0320 -0.1033
  129TRP     HA 1966   4.289   5.644   5.983  1.0451  1.6124  1.9787
  129TRP     CB 1967   4.388   5.772   5.839 -0.1284 -0.1500 -0.6128
  129TRP    HB1 1968   4.465   5.814   5.908  0.5414  0.2868 -1.6006
  129TRP    HB2 1969   4.348   5.846   5.766  0.2014 -0.7922 -1.4720
  129TRP     CG 1970   4.452   5.661   5.763  0.3832 -0.3145  0.0519
  129TRP    CD1 1971   4.426   5.603   5.642 -0.5569  0.3029 -0.0521
  129TRP    HD1 1972   4.332   5.616   5.591 -0.8664 -0.3956  0.3156
  129TRP    NE1 1973   4.528   5.515   5.614 -0.0642  0.9660 -0.3619
  129TRP    HE1 1974   4.537   5.464   5.531  0.1361  0.7068 -0.1813
  129TRP    CE2 1975   4.624   5.519   5.712 -0.1332  0.0791 -0.2468
  129TRP    CD2 1976   4.577   5.608   5.808  0.4849 -0.0045  0.1317
  129TRP    CE3 1977   4.657   5.630   5.916  0.1761 -0.3373  0.4279
  129TRP    HE3 1978   4.631   5.707   5.988 -0.1868  0.8148 -0.8818
  129TRP    CZ3 1979   4.780   5.572   5.933  0.1598 -0.3179  0.6128
  129TRP    HZ3 1980   4.833   5.583   6.027  0.1559 -1.5246  0.7721
  129TRP    CZ2 1981   4.746   5.461   5.723 -0.0327  0.4153  0.4631
  129TRP    HZ2 1982   4.777   5.392   5.646  0.0020  0.0572  0.7961
  129TRP    CH2 1983   4.823   5.488   5.834  0.4081  0.3091  0.1834
  129TRP    HH2 1984   4.904   5.420   5.855  0.2867 -0.1369 -0.7042
  129TRP      C 1985   4.228   5.823   6.031  0.3706  0.0582 -0.1109
  129TRP      O 1986   4.271   5.801   6.144  0.5408  0.7333 -0.0442
  130VAL      N 1987   4.142   5.925   6.017  1.0428  0.6568  0.0663
  130VAL     HN 1988   4.116   5.970   5.932  2.2771  1.7347  0.2416
  130VAL     CA 1989   4.083   5.996   6.127 -0.3484 -0.0280 -0.2176
  130VAL     HA 1990   4.166   6.037   6.182  1.0185  0.5953 -2.5800
  130VAL     CB 1991   4.003   6.116   6.088  0.1793  0.3250 -0.2111
  130VAL     HB 1992   3.939   6.104   5.998 -2.7075 -0.8087  1.8375
  130VAL    CG1 1993   3.905   6.171   6.193 -0.5845 -0.4424 -0.5204
  130VAL   HG11 1994   3.957   6.199   6.287  0.4043  0.7426 -1.3866
  130VAL   HG12 1995   3.835   6.093   6.233  2.8627 -1.3740  4.6176
  130VAL   HG13 1996   3.843   6.259   6.167  0.6122  0.9195  1.0997
  130VAL    CG2 1997   4.101   6.230   6.054 -0.1321  0.5706 -0.2838
  130VAL   HG21 1998   4.173   6.200   5.975  0.8305  1.7078  0.1386
  130VAL   HG22 1999   4.155   6.270   6.142 -0.3160  0.9057 -0.3198
  130VAL   HG23 2000   4.038   6.317   6.024 -2.7206 -0.9565  0.3941
  130VAL      C 2001   4.001   5.904   6.212 -0.4428  0.3976  0.1507
  130VAL      O 2002   4.016   5.907   6.334  0.4475  0.0856  0.0560
  131LEU      N 2003   3.922   5.814   6.153  0.3691 -0.4955  0.4028
  131LEU     HN 2004   3.911   5.815   6.054 -0.5748 -1.0020  0.4840
  131LEU     CA 2005   3.849   5.717   6.228 -0.3527  0.0155  0.3727
  131LEU     HA 2006   3.788   5.776   6.295  1.6696  3.9315 -0.9730
  131LEU     CB 2007   3.753   5.643   6.133  0.0675 -0.1223  0.0548
  131LEU    HB1 2008   3.807   5.577   6.062  0.6787 -2.0156  2.1882
  131LEU    HB2 2009   3.694   5.720   6.079 -1.0629 -0.7639  0.3441
  131LEU     CG 2010   3.659   5.539   6.196  0.5662 -0.5623  0.0825
  131LEU     HG 2011   3.717   5.459   6.246 -1.0018 -1.8541 -0.1061
  131LEU    CD1 2012   3.562   5.609   6.293 -0.4876 -0.6373 -0.8895
  131LEU   HD11 2013   3.619   5.645   6.382  1.9831 -0.9542 -2.2434
  131LEU   HD12 2014   3.481   5.537   6.318 -1.3931  0.3578 -0.8894
  131LEU   HD13 2015   3.514   5.701   6.253 -0.8004 -0.1337  0.5671
  131LEU    CD2 2016   3.569   5.473   6.091 -0.1494  0.4589  0.0359
  131LEU   HD21 2017   3.508   5.550   6.039  0.3207  0.6044 -0.3088
  131LEU   HD22 2018   3.526   5.377   6.128 -0.1805 -0.1656 -1.5216
  131LEU   HD23 2019   3.635   5.422   6.018  1.5455 -0.6906  2.2372
  131LEU      C 2020   3.923   5.627   6.321 -0.2765 -0.1976  0.1052
  131LEU      O 2021   3.887   5.620   6.438 -0.2791  0.1123  0.1217
  132SER      N 2022   4.032   5.565   6.270  0.0983  0.3889  0.1871
  132SER     HN 2023   4.059   5.581   6.176 -0.1770 -3.1361 -0.6108
  132SER     CA 2024   4.106   5.468   6.344 -0.1905 -0.0932 -0.1534
  132SER     HA 2025   4.033   5.397   6.381 -0.4461  0.6468  0.8002
  132SER     CB 2026   4.212   5.401   6.255  0.4124  0.2898  0.2685
  132SER    HB1 2027   4.164   5.343   6.173  0.6024 -0.0410  0.3897
  132SER    HB2 2028   4.274   5.331   6.315 -0.4552  0.5830  1.5430
  132SER     OG 2029   4.295   5.494   6.186 -0.0144  0.0702 -0.5603
  132SER    HG1 2030   4.367   5.449   6.141 -0.6004 -1.2687 -0.2314
  132SER      C 2031   4.178   5.526   6.461  0.0084  0.0713 -0.3586
  132SER      O 2032   4.177   5.475   6.573  0.3430  0.3691 -0.2181
  133PHE      N 2033   4.241   5.644   6.442 -0.3188  0.3536  0.3061
  133PHE     HN 2034   4.251   5.674   6.348  3.2028 -0.6254  0.2363
  133PHE     CA 2035   4.293   5.729   6.544  0.1035 -0.1238  0.4927
  133PHE     HA 2036   4.372   5.675   6.595 -1.9839 -0.8290  3.1511
  133PHE     CB 2037   4.346   5.854   6.472  0.4945 -0.2622  0.5384
  133PHE    HB1 2038   4.337   5.939   6.543  1.6219  1.0236 -0.7601
  133PHE    HB2 2039   4.277   5.890   6.392  2.1820  3.0074  0.3621
  133PHE     CG 2040   4.486   5.840   6.422  0.4165  0.4778  0.0839
  133PHE    CD1 2041   4.512   5.748   6.323 -0.2354  0.2903  0.0831
  133PHE    HD1 2042   4.433   5.683   6.288 -0.0607 -1.4415  2.6340
  133PHE    CE1 2043   4.639   5.744   6.271 -0.1735  0.1932  0.2425
  133PHE    HE1 2044   4.660   5.671   6.194 -0.7040  0.9923 -0.6844
  133PHE     CZ 2045   4.738   5.832   6.307  0.3277  0.0476 -0.7401
  133PHE     HZ 2046   4.835   5.835   6.259  0.5350 -2.8532 -0.6835
  133PHE    CD2 2047   4.583   5.925   6.469  0.8007 -0.3461  0.8221
  133PHE    HD2 2048   4.565   6.018   6.520 -0.6063  0.5496 -1.1695
  133PHE    CE2 2049   4.702   5.927   6.400  0.4736 -0.8252  0.2336
  133PHE    HE2 2050   4.770   6.007   6.427 -1.1347  0.4671  0.6202
  133PHE      C 2051   4.205   5.777   6.653  0.2188  0.6649  0.2475
  133PHE      O 2052   4.249   5.775   6.768  0.9611 -0.0381 -0.0433
  134ALA      N 2053   4.084   5.822   6.616 -0.3727 -0.5771  0.6247
  134ALA     HN 2054   4.064   5.831   6.519  1.2330 -0.2802  0.3024
  134ALA     CA 2055   3.984   5.862   6.711 -0.6353  0.2562  0.0096
  134ALA     HA 2056   4.017   5.955   6.755  0.2615  1.8082 -3.5159
  134ALA     CB 2057   3.858   5.895   6.630 -0.6511  0.7673  0.2366
  134ALA    HB1 2058   3.805   5.803   6.596  1.3345  0.3265 -1.9218
  134ALA    HB2 2059   3.878   5.949   6.535  1.8528 -0.0857  0.1963
  134ALA    HB3 2060   3.794   5.967   6.685  0.5155  2.3590 -0.4451
  134ALA      C 2061   3.955   5.760   6.816  0.4042  0.1768  0.2346
  134ALA      O 2062   3.955   5.781   6.937 -0.5049 -0.2099  0.3089
  135ILE      N 2063   3.929   5.638   6.766  0.0519  0.5592 -0.5451
  135ILE     HN 2064   3.940   5.620   6.669  0.9710 -0.6062 -0.2531
  135ILE     CA 2065   3.908   5.518   6.840  0.5387  0.2365 -0.9220
  135ILE     HA 2066   3.827   5.544   6.907  2.4334  2.0175  0.7778
  135ILE     CB 2067   3.846   5.411   6.754  0.2530 -0.1340 -0.2657
  135ILE     HB 2068   3.925   5.393   6.678  1.7195 -2.0407  1.5946
  135ILE    CG2 2069   3.830   5.276   6.827  0.7294  0.0021  0.0968
  135ILE   HG21 2070   3.923   5.224   6.856  2.2660  2.0137 -0.9397
  135ILE   HG22 2071   3.755   5.211   6.778 -0.4152  2.1439 -1.1913
  135ILE   HG23 2072   3.780   5.294   6.924 -1.3573  1.2122 -1.1232
  135ILE    CG1 2073   3.719   5.461   6.683  0.3088  0.0367 -0.2427
  135ILE   HG11 2074   3.731   5.567   6.651 -0.3608 -0.0988 -0.9511
  135ILE   HG12 2075   3.631   5.466   6.750 -0.2860  0.3252 -1.0374
  135ILE     CD 2076   3.677   5.371   6.567  0.1007 -0.1948  0.0119
  135ILE    HD1 2077   3.586   5.411   6.516  0.2436  0.1913  0.0509
  135ILE    HD2 2078   3.654   5.269   6.604  0.9886 -0.7861 -1.0213
  135ILE    HD3 2079   3.764   5.367   6.499  0.9003  0.2554  0.9714
  135ILE      C 2080   4.026   5.478   6.921 -0.1869  0.0557  0.0703
  135ILE      O 2081   4.014   5.457   7.042  0.6894 -0.2308  0.1136
  136GLY      N 2082   4.147   5.465   6.864 -0.1570  0.2207  0.0972
  136GLY     HN 2083   4.149   5.470   6.764  1.2744 -1.3162 -0.0163
  136GLY     CA 2084   4.272   5.430   6.924 -0.0119  0.6750  0.0580
  136GLY    HA1 2085   4.347   5.440   6.848  0.5077 -0.4362  0.4155
  136GLY    HA2 2086   4.274   5.327   6.956 -1.9381  0.1630 -1.2993
  136GLY      C 2087   4.321   5.519   7.033  0.0614  0.4742  0.1884
  136GLY      O 2088   4.382   5.479   7.133 -0.3446  0.3687  0.3951
  137LEU      N 2089   4.303   5.651   7.013  0.5621  0.5056 -0.0718
  137LEU     HN 2090   4.258   5.691   6.934  0.4007  1.1084  0.3128
  137LEU     CA 2091   4.367   5.743   7.102  0.2727  0.4249  0.2212
  137LEU     HA 2092   4.446   5.705   7.165  0.7943  3.2022  1.4132
  137LEU     CB 2093   4.412   5.872   7.031 -0.1421  0.5533  0.1911
  137LEU    HB1 2094   4.440   5.943   7.112 -1.2963  0.3047  0.8301
  137LEU    HB2 2095   4.320   5.910   6.981 -0.0287  0.3311 -0.1840
  137LEU     CG 2096   4.519   5.867   6.922 -0.6632 -0.0119 -0.3026
  137LEU     HG 2097   4.498   5.805   6.832  1.6150 -0.4016 -0.6309
  137LEU    CD1 2098   4.543   6.013   6.877 -0.2233  0.0320  0.0688
  137LEU   HD11 2099   4.609   6.074   6.942 -0.3347 -0.6579  0.8579
  137LEU   HD12 2100   4.449   6.070   6.858 -0.0783  0.3654  0.3478
  137LEU   HD13 2101   4.603   6.005   6.784  3.4121 -0.4632  2.2667
  137LEU    CD2 2102   4.649   5.804   6.977 -0.5907  0.0054 -0.4534
  137LEU   HD21 2103   4.615   5.711   7.027 -3.3340  0.1326 -1.8583
  137LEU   HD22 2104   4.700   5.877   7.043 -0.2727 -0.2981 -0.3664
  137LEU   HD23 2105   4.707   5.775   6.887 -0.9148  0.1675 -0.7183
  137LEU      C 2106   4.273   5.784   7.210 -0.0717 -0.1153  0.1291
  137LEU      O 2107   4.306   5.852   7.307 -0.3849  0.3688 -0.1025
  138THR      N 2108   4.152   5.726   7.214  0.0199 -0.3030  0.1959
  138THR     HN 2109   4.124   5.661   7.143 -0.5783 -0.2703  0.3959
  138THR     CA 2110   4.050   5.749   7.312 -0.0008  0.1455  0.0672
  138THR     HA 2111   4.035   5.856   7.299  0.9804  0.3435  0.4579
  138THR     CB 2112   3.921   5.681   7.279  0.0877 -0.1438  0.3191
  138THR     HB 2113   3.943   5.579   7.240 -2.9075 -0.2121 -1.5128
  138THR    OG1 2114   3.845   5.748   7.180 -0.0051  0.4070  0.7630
  138THR    HG1 2115   3.884   5.754   7.092  0.1246  3.3964  0.9327
  138THR    CG2 2116   3.829   5.669   7.401  0.1150 -0.1161  0.3420
  138THR   HG21 2117   3.806   5.762   7.457  0.0618  1.5076 -2.2197
  138THR   HG22 2118   3.861   5.592   7.474  0.8425 -0.7069 -0.5821
  138THR   HG23 2119   3.731   5.646   7.354 -0.5461  3.0774 -0.0283
  138THR      C 2120   4.089   5.730   7.455 -0.0434  0.1511  0.0786
  138THR      O 2121   4.045   5.820   7.526 -0.1167  0.5476 -0.4576
  139PRO      N 2122   4.161   5.638   7.510  0.4603  0.3176 -0.2984
  139PRO     CD 2123   4.180   5.507   7.448 -0.0731  0.1128 -0.0364
  139PRO    HD1 2124   4.275   5.510   7.390 -0.4902  0.5929 -0.7038
  139PRO    HD2 2125   4.099   5.468   7.384 -0.7782  1.5633 -0.0618
  139PRO     CA 2126   4.215   5.643   7.643 -0.6382  0.1912  0.1561
  139PRO     HA 2127   4.137   5.646   7.718 -0.1570 -0.5001  0.6868
  139PRO     CB 2128   4.288   5.510   7.657 -0.6170  0.1210 -0.5729
  139PRO    HB1 2129   4.293   5.481   7.765  0.2664  1.6165 -0.1944
  139PRO    HB2 2130   4.389   5.505   7.613 -0.6376 -0.5352 -0.5507
  139PRO     CG 2131   4.213   5.412   7.565  0.2227 -0.4956 -0.6096
  139PRO    HG1 2132   4.270   5.322   7.535 -1.6491 -1.3921 -1.5933
  139PRO    HG2 2133   4.123   5.380   7.621  0.6079  1.2722  1.1363
  139PRO      C 2134   4.306   5.756   7.678  0.0851 -0.3046 -0.1172
  139PRO      O 2135   4.309   5.776   7.799  0.7871 -0.5249 -0.0958
  140MET      N 2136   4.377   5.815   7.581 -0.2714  0.2059 -0.0731
  140MET     HN 2137   4.363   5.785   7.487 -0.6580 -2.7851  0.8351
  140MET     CA 2138   4.470   5.920   7.609  0.1099 -0.1050 -0.1530
  140MET     HA 2139   4.488   5.927   7.715  1.6831  0.3780 -0.4227
  140MET     CB 2140   4.603   5.900   7.534  0.0602  0.3400 -0.3670
  140MET    HB1 2141   4.665   5.990   7.512  1.4671 -0.7027 -0.7634
  140MET    HB2 2142   4.582   5.858   7.434 -2.0993  1.6797 -0.5333
  140MET     CG 2143   4.682   5.793   7.610 -0.4511  0.1878 -0.0475
  140MET    HG1 2144   4.757   5.759   7.536 -0.1702 -0.7975  0.6767
  140MET    HG2 2145   4.620   5.706   7.640  0.4767 -0.4150  0.1502
  140MET     SD 2146   4.776   5.868   7.747  0.1988  0.3714 -0.5924
  140MET     CE 2147   4.938   5.876   7.665  0.3268 -1.2451 -0.5316
  140MET    HE1 2148   4.937   5.956   7.588 -1.5007 -1.2033 -0.4952
  140MET    HE2 2149   4.979   5.786   7.615  0.6338 -3.0824  2.7204
  140MET    HE3 2150   5.013   5.918   7.736  0.3773 -1.6442 -0.3458
  140MET      C 2151   4.420   6.059   7.584  0.6882  0.0920 -0.2347
  140MET      O 2152   4.467   6.155   7.644  0.4674  0.2132 -0.2581
  141LEU      N 2153   4.320   6.070   7.495  0.2062 -0.4032  0.2371
  141LEU     HN 2154   4.262   5.996   7.461  0.2915 -0.0897 -0.6162
  141LEU     CA 2155   4.259   6.197   7.468  0.0335 -0.6015 -0.3204
  141LEU     HA 2156   4.334   6.274   7.474 -0.2810 -0.3648  0.7285
  141LEU     CB 2157   4.200   6.176   7.327  0.4320  0.2671 -0.6222
  141LEU    HB1 2158   4.139   6.084   7.320  1.5042 -0.6718  1.5167
  141LEU    HB2 2159   4.289   6.167   7.261 -0.7852 -0.0692 -2.2786
  141LEU     CG 2160   4.112   6.290   7.275 -0.4759 -0.1478 -0.0156
  141LEU     HG 2161   4.029   6.314   7.345  1.4489  0.0797  2.3212
  141LEU    CD1 2162   4.189   6.421   7.251  0.2512 -0.5516  0.0941
  141LEU   HD11 2163   4.217   6.463   7.350  0.6424  2.3654 -1.1493
  141LEU   HD12 2164   4.116   6.492   7.206 -0.7301 -0.4377  1.7477
  141LEU   HD13 2165   4.275   6.405   7.183 -2.1680 -1.8644 -2.8850
  141LEU    CD2 2166   4.055   6.250   7.138  0.3523 -0.4222 -0.2806
  141LEU   HD21 2167   4.134   6.207   7.072 -0.2087 -3.0476  0.6310
  141LEU   HD22 2168   3.997   6.335   7.096 -2.0076 -0.4679  2.5672
  141LEU   HD23 2169   3.981   6.168   7.154  0.5333 -0.1985  1.8638
  141LEU      C 2170   4.161   6.229   7.575  0.2086 -0.2589 -0.2624
  141LEU      O 2171   4.089   6.142   7.623  0.6512 -0.4483  0.0689
  142GLY      N 2172   4.152   6.358   7.613  0.0237 -0.1872 -0.5429
  142GLY     HN 2173   4.214   6.415   7.560  0.9363 -3.3160 -3.1280
  142GLY     CA 2174   4.059   6.419   7.703  0.5206 -0.1840 -0.0228
  142GLY    HA1 2175   3.961   6.381   7.677  0.3963  0.0406  0.1171
  142GLY    HA2 2176   4.082   6.524   7.703  0.8391 -0.2519 -0.1541
  142GLY      C 2177   4.076   6.370   7.843  0.2924  0.2832  0.1688
  142GLY      O 2178   4.186   6.341   7.890  0.0623  0.3106  0.7288
  143TRP      N 2179   3.966   6.374   7.920  0.1311  0.0353 -0.0509
  143TRP     HN 2180   3.890   6.425   7.880 -0.9963 -1.3832  0.1942
  143TRP     CA 2181   3.948   6.303   8.043  0.8022 -0.1433 -0.0512
  143TRP     HA 2182   4.044   6.269   8.078  0.5621 -0.1570  0.6046
  143TRP     CB 2183   3.875   6.384   8.151  0.3985 -0.6542  0.0630
  143TRP    HB1 2184   3.771   6.407   8.120 -0.0880  0.8623  2.4802
  143TRP    HB2 2185   3.929   6.481   8.150 -1.8329  0.6853  1.1815
  143TRP     CG 2186   3.872   6.316   8.284  0.6036 -0.2902  0.2593
  143TRP    CD1 2187   3.970   6.334   8.377  0.2364  0.1036  0.5698
  143TRP    HD1 2188   4.050   6.406   8.375  0.1416  0.2176  0.8904
  143TRP    NE1 2189   3.945   6.257   8.487 -0.1415  0.1998  0.5535
  143TRP    HE1 2190   4.012   6.221   8.548  0.0610 -0.8209 -0.2175
  143TRP    CE2 2191   3.825   6.193   8.467  0.2191 -0.2812 -0.1454
  143TRP    CD2 2192   3.774   6.230   8.344  0.0742  0.1623  0.0459
  143TRP    CE3 2193   3.654   6.181   8.304  0.2835 -0.3550  0.0537
  143TRP    HE3 2194   3.604   6.216   8.215  1.4694  0.5767 -0.2739
  143TRP    CZ3 2195   3.587   6.097   8.391  0.3699  0.2644  0.7295
  143TRP    HZ3 2196   3.487   6.064   8.370  0.3566  1.3855 -1.2244
  143TRP    CZ2 2197   3.770   6.096   8.545  0.0387  0.0835  0.1883
  143TRP    HZ2 2198   3.817   6.051   8.631  0.2075 -0.9438 -0.4324
  143TRP    CH2 2199   3.647   6.049   8.505  0.4166 -0.9597  0.2145
  143TRP    HH2 2200   3.581   5.987   8.563 -1.8035 -1.4856 -2.6260
  143TRP      C 2201   3.864   6.183   8.018  0.0440  0.2765  0.4472
  143TRP      O 2202   3.758   6.189   7.955  0.7000  0.0696 -0.7005
  144ASN      N 2203   3.911   6.064   8.060  0.0961  0.1326 -0.0122
  144ASN     HN 2204   3.985   6.071   8.125 -0.7113  1.5484  0.8147
  144ASN     CA 2205   3.866   5.931   8.031  0.4882  0.0236 -0.1142
  144ASN     HA 2206   3.759   5.927   8.037  0.5742 -3.2883  0.7741
  144ASN     CB 2207   3.915   5.884   7.893  0.2147  0.0443 -0.2195
  144ASN    HB1 2208   4.021   5.850   7.880  0.2637  0.8465 -2.2831
  144ASN    HB2 2209   3.891   5.966   7.823  0.6997 -0.8973 -1.5362
  144ASN     CG 2210   3.831   5.761   7.861  0.2717 -0.0118 -0.1535
  144ASN    OD1 2211   3.752   5.707   7.938  0.5909 -0.0310  0.1590
  144ASN    ND2 2212   3.835   5.722   7.731  0.1886 -1.3599  0.2329
  144ASN   HD21 2213   3.895   5.772   7.668  0.4526 -1.8744  0.0782
  144ASN   HD22 2214   3.767   5.663   7.688  0.8207 -0.6016 -1.9456
  144ASN      C 2215   3.913   5.848   8.145 -0.1665 -0.0660  0.0931
  144ASN      O 2216   4.005   5.766   8.135 -0.3180 -0.2711  0.3661
  145ASN      N 2217   3.856   5.874   8.264 -0.0125  0.3553  0.0759
  145ASN     HN 2218   3.785   5.943   8.271 -2.1821 -1.6881 -0.5560
  145ASN     CA 2219   3.880   5.816   8.392  0.0285  0.2665  0.0280
  145ASN     HA 2220   3.809   5.864   8.459  0.2175  1.2016 -0.4265
  145ASN     CB 2221   3.844   5.666   8.392 -0.1622  0.3123 -0.5779
  145ASN    HB1 2222   3.863   5.614   8.488 -0.6977  0.4041 -0.4230
  145ASN    HB2 2223   3.889   5.605   8.311 -0.2814 -1.1988  0.4687
  145ASN     CG 2224   3.693   5.655   8.379 -0.2229 -0.2467  0.5631
  145ASN    OD1 2225   3.641   5.615   8.275  0.0413  0.5780  0.1115
  145ASN    ND2 2226   3.617   5.693   8.485 -0.0799  0.4540  0.4178
  145ASN   HD21 2227   3.520   5.672   8.500  0.2896 -0.6161  1.4789
  145ASN   HD22 2228   3.665   5.704   8.572 -0.3364  1.0523  0.4868
  145ASN      C 2229   4.015   5.848   8.447  0.0525 -0.4102  0.3781
  145ASN      O 2230   4.068   5.955   8.418 -0.6229 -0.2178 -0.1841
  146CYS      N 2231   4.071   5.753   8.524  0.0942 -0.4067  0.3511
  146CYS     HN 2232   4.016   5.670   8.523 -2.9026  1.3488 -3.2188
  146CYS     CA 2233   4.188   5.763   8.606  0.3048 -0.2492  0.0350
  146CYS     HA 2234   4.220   5.660   8.616  0.1432 -0.5516 -2.0368
  146CYS     CB 2235   4.300   5.846   8.542  0.3616 -0.0772  0.3548
  146CYS    HB1 2236   4.269   5.952   8.530 -1.0227 -0.4318  0.7047
  146CYS    HB2 2237   4.318   5.807   8.439  0.0407 -0.2118  0.3515
  146CYS     SG 2238   4.468   5.845   8.612  0.3939  0.5650  0.2914
  146CYS      C 2239   4.146   5.805   8.742 -0.6217  0.2073 -0.3850
  146CYS      O 2240   4.216   5.863   8.825  0.2221 -0.1311 -0.8452
  147GLY      N 2241   4.020   5.775   8.779 -0.0434 -0.6742  0.9811
  147GLY     HN 2242   3.967   5.706   8.732 -1.9866  1.7850 -0.7324
  147GLY     CA 2243   3.953   5.836   8.890 -0.0697  0.2220  0.4807
  147GLY    HA1 2244   3.981   5.941   8.896  0.8571 -0.0727  1.4738
  147GLY    HA2 2245   3.973   5.782   8.980 -0.8212 -0.7807  0.0703
  147GLY      C 2246   3.808   5.821   8.855  0.0696  0.2499 -0.1307
  147GLY      O 2247   3.777   5.814   8.737  0.2175 -0.2545 -0.1390
  148GLN      N 2248   3.715   5.813   8.952  0.0492 -0.0205 -0.1749
  148GLN     HN 2249   3.726   5.846   9.045 -1.8482 -1.9754  0.8386
  148GLN     CA 2250   3.579   5.777   8.926 -0.0563  0.2662 -0.0224
  148GLN     HA 2251   3.527   5.790   9.019  2.2787  2.1994  1.1177
  148GLN     CB 2252   3.507   5.862   8.821 -0.4023 -0.0908 -0.0779
  148GLN    HB1 2253   3.398   5.846   8.830 -0.4017 -0.9753 -1.3407
  148GLN    HB2 2254   3.540   5.828   8.720  0.5863 -0.3297  0.3207
  148GLN     CG 2255   3.526   6.013   8.837  0.3712 -0.1964  0.0526
  148GLN    HG1 2256   3.448   6.069   8.780  0.8137  0.3783  0.0029
  148GLN    HG2 2257   3.623   6.040   8.791 -0.3610  0.5721 -1.1142
  148GLN     CD 2258   3.526   6.059   8.982  0.2179 -0.2034  0.0553
  148GLN    OE1 2259   3.636   6.099   9.022  0.2589 -0.2164 -0.0466
  148GLN    NE2 2260   3.415   6.046   9.059  0.4128 -0.8469  0.2287
  148GLN   HE21 2261   3.423   6.072   9.156 -0.9342  0.3603  0.0333
  148GLN   HE22 2262   3.334   6.022   9.006 -0.3143  2.3495 -0.2930
  148GLN      C 2263   3.563   5.630   8.907 -0.0258  0.2665 -0.0470
  148GLN      O 2264   3.657   5.554   8.930 -0.2968  0.0596  0.3884
  149PRO      N 2265   3.450   5.571   8.879  0.1191  0.1621 -0.4106
  149PRO     CD 2266   3.322   5.617   8.929  0.1999 -0.3491  0.2709
  149PRO    HD1 2267   3.277   5.685   8.854 -0.1084  0.5683  1.2545
  149PRO    HD2 2268   3.328   5.649   9.036  1.5855 -0.6064  0.2881
  149PRO     CA 2269   3.445   5.430   8.856 -0.3487  0.1341 -0.1375
  149PRO     HA 2270   3.481   5.381   8.945 -0.9629  1.2148  0.7323
  149PRO     CB 2271   3.298   5.390   8.841 -0.2342 -0.3060 -0.1037
  149PRO    HB1 2272   3.276   5.287   8.877  2.2839 -0.3546  1.5892
  149PRO    HB2 2273   3.264   5.412   8.738  1.7898  0.5263 -0.6431
  149PRO     CG 2274   3.229   5.494   8.930  0.1314 -0.2978  0.1705
  149PRO    HG1 2275   3.127   5.528   8.901  0.1806  0.5010  0.8791
  149PRO    HG2 2276   3.221   5.454   9.034  2.0791 -0.7804  0.1814
  149PRO      C 2277   3.532   5.371   8.750 -0.3336 -0.2173  0.0695
  149PRO      O 2278   3.538   5.427   8.641 -0.0811 -0.5221 -0.0732
  150LYS      N 2279   3.594   5.253   8.769 -0.0474 -0.0959 -0.1121
  150LYS     HN 2280   3.578   5.202   8.853  2.4475  1.7775  1.6136
  150LYS     CA 2281   3.689   5.190   8.683 -0.1763 -0.3121 -0.0972
  150LYS     HA 2282   3.768   5.263   8.686  0.7336 -1.2866  0.4358
  150LYS     CB 2283   3.737   5.067   8.763 -0.2966 -0.3148 -0.0309
  150LYS    HB1 2284   3.822   5.023   8.707  0.6891 -0.1605  1.3168
  150LYS    HB2 2285   3.658   4.989   8.761 -0.3092 -0.3993  1.9785
  150LYS     CG 2286   3.774   5.088   8.910 -0.9558  1.1511 -0.0545
  150LYS    HG1 2287   3.796   4.988   8.953  2.5142  2.5790  1.8843
  150LYS    HG2 2288   3.692   5.133   8.970 -0.3278  2.0399  0.1422
  150LYS     CD 2289   3.891   5.185   8.927  0.0372 -0.0771  0.2698
  150LYS    HD1 2290   3.885   5.284   8.877 -1.9398 -1.0069 -1.5277
  150LYS    HD2 2291   3.982   5.133   8.889 -0.5239 -0.5312 -0.4880
  150LYS     CE 2292   3.906   5.235   9.071  0.2341  0.0508  0.2061
  150LYS    HE1 2293   3.815   5.295   9.091 -0.0441  0.1507 -1.2191
  150LYS    HE2 2294   3.990   5.305   9.086 -0.2224  0.9689 -1.2954
  150LYS     NZ 2295   3.904   5.123   9.167 -0.1219 -0.1797 -0.0656
  150LYS    HZ1 2296   3.807   5.097   9.193  0.2788 -0.0077  1.7201
  150LYS    HZ2 2297   3.961   5.145   9.251  1.9741 -0.5532 -1.3051
  150LYS    HZ3 2298   3.948   5.035   9.132 -0.7261  0.4232 -2.5284
  150LYS      C 2299   3.655   5.155   8.543 -0.0078 -0.1354 -0.1821
  150LYS      O 2300   3.580   5.064   8.507 -0.6797  0.2457  0.2285
  151GLU      N 2301   3.704   5.235   8.446 -0.3178  0.0533 -0.1833
  151GLU     HN 2302   3.776   5.298   8.473  0.2472 -0.4296 -0.5695
  151GLU     CA 2303   3.688   5.223   8.304  0.1343 -0.7863 -0.1643
  151GLU     HA 2304   3.699   5.117   8.288  1.8980 -1.1753  2.7831
  151GLU     CB 2305   3.559   5.285   8.250  0.3913 -0.0972  0.0023
  151GLU    HB1 2306   3.555   5.298   8.140  0.4798  0.8985  0.1086
  151GLU    HB2 2307   3.545   5.388   8.289 -0.0040 -0.0283 -0.3138
  151GLU     CG 2308   3.428   5.217   8.291  0.5029 -0.1827  0.2181
  151GLU    HG1 2309   3.405   5.233   8.398 -0.3689  0.0376  0.0099
  151GLU    HG2 2310   3.435   5.112   8.255  0.3642  0.4539 -1.7884
  151GLU     CD 2311   3.304   5.270   8.221  0.5630  0.0042  0.2532
  151GLU    OE1 2312   3.236   5.187   8.154  0.5116  0.2551 -0.0076
  151GLU    OE2 2313   3.275   5.392   8.225 -0.1372 -0.1483  0.0295
  151GLU      C 2314   3.803   5.294   8.240  0.2815 -0.6798  0.2134
  151GLU      O 2315   3.881   5.352   8.314  0.3277 -0.9636  0.3885
  152GLY      N 2316   3.821   5.290   8.107 -0.2030  0.1230  0.1141
  152GLY     HN 2317   3.752   5.242   8.054  0.5305  0.7817 -1.5204
  152GLY     CA 2318   3.905   5.374   8.027  0.1437 -0.2580  0.0747
  152GLY    HA1 2319   3.885   5.467   8.078  0.7789 -0.3784  0.5685
  152GLY    HA2 2320   3.868   5.372   7.926 -0.4050 -2.0056  0.2662
  152GLY      C 2321   4.051   5.343   8.025  0.2867  0.4311 -0.2612
  152GLY      O 2322   4.109   5.301   7.925  0.1051  0.3091 -0.3162
  153LYS      N 2323   4.121   5.380   8.134 -0.2942  0.5304  0.0803
  153LYS     HN 2324   4.084   5.427   8.214  0.4792 -0.3353  0.9626
  153LYS     CA 2325   4.258   5.349   8.161 -0.2793  0.4619 -0.0768
  153LYS     HA 2326   4.280   5.255   8.112  0.2745 -0.3292  1.6256
  153LYS     CB 2327   4.351   5.461   8.112  0.0157  0.2869  0.0863
  153LYS    HB1 2328   4.349   5.453   8.001 -0.6094 -0.2886  0.1305
  153LYS    HB2 2329   4.455   5.447   8.149  0.9353 -1.8282 -2.8862
  153LYS     CG 2330   4.298   5.599   8.152 -0.4957  0.1188 -0.0032
  153LYS    HG1 2331   4.291   5.634   8.257 -0.9928  1.8714 -0.5892
  153LYS    HG2 2332   4.198   5.614   8.107  0.7997 -1.8841 -4.0439
  153LYS     CD 2333   4.397   5.695   8.085  0.2025 -0.3692  0.3147
  153LYS    HD1 2334   4.403   5.662   7.979 -2.6315 -1.3301  0.3762
  153LYS    HD2 2335   4.495   5.687   8.136  0.1921 -2.7129  0.0874
  153LYS     CE 2336   4.348   5.838   8.108 -0.0059 -0.2814 -0.6068
  153LYS    HE1 2337   4.431   5.907   8.083  2.1306 -2.0297  1.1656
  153LYS    HE2 2338   4.316   5.847   8.214 -1.1729 -0.8073 -0.9017
  153LYS     NZ 2339   4.231   5.874   8.026 -0.5671 -0.2639  0.1852
  153LYS    HZ1 2340   4.141   5.842   8.067 -0.3172 -1.7612 -0.3900
  153LYS    HZ2 2341   4.250   5.843   7.928  0.5970  2.2007 -0.4605
  153LYS    HZ3 2342   4.225   5.978   8.025 -2.8215 -0.3044  1.8582
  153LYS      C 2343   4.271   5.314   8.305 -0.7700 -0.7406 -0.3098
  153LYS      O 2344   4.206   5.380   8.387  0.1965  0.1016 -0.1879
  154ASN      N 2345   4.359   5.219   8.342 -0.0506 -0.0317 -0.1691
  154ASN     HN 2346   4.402   5.172   8.266  0.0937 -0.1664 -0.0056
  154ASN     CA 2347   4.371   5.168   8.475 -0.2524 -0.2887 -0.2488
  154ASN     HA 2348   4.274   5.173   8.523  0.4959  3.0451  1.2697
  154ASN     CB 2349   4.434   5.028   8.481 -0.3346 -0.3127  0.0252
  154ASN    HB1 2350   4.447   4.979   8.580 -0.7270  0.3427  0.4148
  154ASN    HB2 2351   4.536   5.030   8.439 -0.3030  2.7072  0.0178
  154ASN     CG 2352   4.345   4.926   8.412 -0.1635 -0.3354 -0.1614
  154ASN    OD1 2353   4.224   4.940   8.397 -0.1225  0.2106  0.0089
  154ASN    ND2 2354   4.413   4.819   8.363  0.7555 -0.1413  0.6594
  154ASN   HD21 2355   4.511   4.817   8.384  0.9149 -1.4103 -0.1141
  154ASN   HD22 2356   4.373   4.766   8.288  0.7379 -0.5769  0.9704
  154ASN      C 2357   4.450   5.268   8.553 -0.6945  0.0275 -0.1983
  154ASN      O 2358   4.508   5.361   8.496 -0.8078 -0.3730 -0.9810
  155HSD      N 2359   4.466   5.253   8.685 -0.0632  0.2975 -0.2385
  155HSD     HN 2360   4.404   5.194   8.736 -0.2727  2.1032  1.7330
  155HSD     CA 2361   4.542   5.346   8.764  0.0791 -0.1379  0.1424
  155HSD     HA 2362   4.645   5.349   8.733  1.0576  0.2194  3.1635
  155HSD     CB 2363   4.477   5.485   8.764  0.8072  0.2071 -0.5940
  155HSD    HB1 2364   4.370   5.457   8.769  1.1895 -1.6418 -1.7187
  155HSD    HB2 2365   4.492   5.524   8.661 -0.0734  0.4803 -0.6300
  155HSD    ND1 2366   4.659   5.633   8.869  0.1228  0.7277  0.0213
  155HSD    HD1 2367   4.728   5.597   8.807  0.8543  1.2562  0.4999
  155HSD     CG 2368   4.529   5.587   8.860  0.2685  0.4159 -0.5186
  155HSD    CE1 2369   4.657   5.729   8.966 -0.3278  0.6198  0.1194
  155HSD    HE1 2370   4.749   5.780   8.996 -1.4419  1.5259  2.2533
  155HSD    NE2 2371   4.539   5.742   9.024 -0.3659  0.1956  0.1444
  155HSD    CD2 2372   4.458   5.653   8.956  0.2388 -0.1045 -0.1836
  155HSD    HD2 2373   4.352   5.649   8.977  0.8360 -0.9478  3.5253
  155HSD      C 2374   4.560   5.311   8.908 -0.0628  0.2102  0.2446
  155HSD      O 2375   4.670   5.323   8.961 -0.2086  0.1002  0.5715
  156SER      N 2376   4.451   5.274   8.978 -0.2449 -0.0756 -0.1837
  156SER     HN 2377   4.368   5.249   8.929 -0.5543 -0.8481  0.6854
  156SER     CA 2378   4.433   5.267   9.120  0.1528  0.4683 -0.1060
  156SER     HA 2379   4.484   5.357   9.154  0.3456  0.1495  0.4561
  156SER     CB 2380   4.288   5.272   9.170  0.0412  0.1830 -0.4010
  156SER    HB1 2381   4.237   5.367   9.143 -1.4379  0.2687  2.3707
  156SER    HB2 2382   4.277   5.267   9.280  0.8730  2.2624 -0.1802
  156SER     OG 2383   4.223   5.167   9.100 -0.1985 -0.0175  0.1218
  156SER    HG1 2384   4.240   5.087   9.151 -1.9181  0.1712  1.0543
  156SER      C 2385   4.501   5.147   9.177 -0.5225  0.2202  0.1759
  156SER      O 2386   4.548   5.151   9.291 -0.5476  0.2277  0.1854
  157GLN      N 2387   4.523   5.042   9.097  0.3588  0.1934  0.4456
  157GLN     HN 2388   4.482   5.034   9.006  0.4681  0.7655  0.3447
  157GLN     CA 2389   4.598   4.929   9.144  0.3365 -0.0039  0.0158
  157GLN     HA 2390   4.621   4.923   9.249  0.5095  1.0653  0.0541
  157GLN     CB 2391   4.515   4.802   9.119  0.0965  0.1113  0.2165
  157GLN    HB1 2392   4.555   4.720   9.182 -0.1915  0.4774  0.8767
  157GLN    HB2 2393   4.532   4.771   9.013 -1.0761 -1.7435  0.5210
  157GLN     CG 2394   4.368   4.813   9.158 -0.1642  0.9047 -0.9296
  157GLN    HG1 2395   4.320   4.714   9.151 -1.5059  1.6023 -2.0049
  157GLN    HG2 2396   4.311   4.865   9.079 -2.3308 -2.2596 -1.6101
  157GLN     CD 2397   4.339   4.880   9.292 -0.4749 -0.9161 -0.0653
  157GLN    OE1 2398   4.267   4.979   9.300  0.7630  0.0462 -0.5203
  157GLN    NE2 2399   4.396   4.833   9.407 -0.0906  0.5401  0.3585
  157GLN   HE21 2400   4.370   4.883   9.489 -0.4383  1.9302 -0.5571
  157GLN   HE22 2401   4.432   4.740   9.404 -0.4261  0.4131  0.2484
  157GLN      C 2402   4.724   4.916   9.066 -0.0862 -0.2680 -0.6290
  157GLN      O 2403   4.799   4.819   9.077  0.5435  0.2739 -0.0962
  158GLY      N 2404   4.767   5.007   8.977 -0.0522  0.2881 -0.0424
  158GLY     HN 2405   4.708   5.086   8.962  0.4106  0.3008 -2.0415
  158GLY     CA 2406   4.893   5.008   8.909 -0.1545 -0.2427 -0.2388
  158GLY    HA1 2407   4.895   5.093   8.843  0.5761 -1.7203 -2.2297
  158GLY    HA2 2408   4.911   4.907   8.874 -0.2377 -1.1044  2.0322
  158GLY      C 2409   5.016   5.022   8.991 -0.7294 -0.9653  0.7758
  158GLY      O 2410   5.021   5.101   9.086  0.0867 -0.1928  0.1098
  159CYS      N 2411   5.125   4.951   8.959  0.1672  0.7015  0.0344
  159CYS     HN 2412   5.124   4.901   8.873  0.0375 -0.1740  0.5388
  159CYS     CA 2413   5.259   4.952   9.011  0.2660 -0.3508 -0.1940
  159CYS     HA 2414   5.312   4.880   8.950  0.0300  0.1379 -0.9856
  159CYS     CB 2415   5.335   5.085   9.017 -0.0710 -0.1301 -0.7233
  159CYS    HB1 2416   5.432   5.068   9.068  0.0202  1.0952 -0.4575
  159CYS    HB2 2417   5.281   5.154   9.085  1.6780 -0.8860  1.5721
  159CYS     SG 2418   5.341   5.171   8.857 -0.0059  0.3823 -0.4449
  159CYS      C 2419   5.256   4.885   9.144  0.6066 -0.3499 -0.1851
  159CYS      O 2420   5.310   4.932   9.244  0.2556 -0.0203 -0.1500
  160GLY      N 2421   5.183   4.772   9.155  0.2341 -0.0944 -0.0066
  160GLY     HN 2422   5.130   4.751   9.073 -2.2194  2.4755  0.7850
  160GLY     CA 2423   5.165   4.699   9.277  0.2313 -0.2195 -0.0826
  160GLY    HA1 2424   5.074   4.641   9.274  0.6604 -0.8710 -0.9887
  160GLY    HA2 2425   5.172   4.764   9.363 -1.7710 -1.8647  1.4263
  160GLY      C 2426   5.268   4.592   9.292  0.0128 -0.3333  0.6275
  160GLY      O 2427   5.384   4.625   9.316  0.1870  0.0710 -0.7023
  161GLU      N 2428   5.233   4.464   9.271 -0.8587 -0.0394  0.1943
  161GLU     HN 2429   5.136   4.450   9.256 -0.7876  1.0972 -1.6148
  161GLU     CA 2430   5.323   4.352   9.273 -0.3121  0.3907 -0.0810
  161GLU     HA 2431   5.392   4.367   9.355 -1.6385  0.8163  0.9976
  161GLU     CB 2432   5.240   4.223   9.281  0.2757 -0.0073 -0.3421
  161GLU    HB1 2433   5.299   4.132   9.257 -3.1951 -1.9877 -2.1630
  161GLU    HB2 2434   5.169   4.232   9.196  0.8426  0.0927 -0.8094
  161GLU     CG 2435   5.167   4.187   9.410 -0.0251  0.3476 -0.4129
  161GLU    HG1 2436   5.141   4.275   9.474  1.3135  0.3661  0.1379
  161GLU    HG2 2437   5.229   4.127   9.480  0.0890  1.6981  0.7113
  161GLU     CD 2438   5.038   4.112   9.383 -0.1667  0.3013  0.3675
  161GLU    OE1 2439   4.952   4.157   9.302 -0.0329  0.1435  0.1366
  161GLU    OE2 2440   5.023   3.997   9.433  0.1194 -0.0169 -0.2790
  161GLU      C 2441   5.411   4.343   9.154 -0.1451  0.9028 -0.0026
  161GLU      O 2442   5.530   4.312   9.170 -0.2318  0.4558 -0.1788
  162GLY      N 2443   5.354   4.358   9.033 -0.1281 -0.4035 -0.1913
  162GLY     HN 2444   5.255   4.366   9.025 -0.1360 -0.2665  0.0423
  162GLY     CA 2445   5.426   4.339   8.911  0.0506 -0.5522 -0.0626
  162GLY    HA1 2446   5.361   4.343   8.825  0.7794  1.3320 -0.5727
  162GLY    HA2 2447   5.478   4.245   8.922 -0.0492 -0.7869 -1.4155
  162GLY      C 2448   5.535   4.440   8.900 -0.4487 -0.0736 -0.7332
  162GLY      O 2449   5.651   4.417   8.864 -0.1621  0.0518  0.0752
  163GLN      N 2450   5.499   4.562   8.941  0.1015 -0.2883  0.4424
  163GLN     HN 2451   5.404   4.586   8.959 -0.0921 -0.1789 -0.6423
  163GLN     CA 2452   5.597   4.654   8.991  0.3801 -0.2214 -0.2218
  163GLN     HA 2453   5.537   4.734   9.032  0.8166 -0.2916  0.5789
  163GLN     CB 2454   5.670   4.607   9.117 -0.2581  0.2262  0.3224
  163GLN    HB1 2455   5.728   4.515   9.094 -1.6417 -0.8000  0.8112
  163GLN    HB2 2456   5.596   4.567   9.189 -3.4141 -2.1089 -3.7983
  163GLN     CG 2457   5.758   4.708   9.193 -0.2115  0.0414  0.5143
  163GLN    HG1 2458   5.842   4.731   9.125  1.0339  0.7157  2.2209
  163GLN    HG2 2459   5.800   4.661   9.285  1.5950  0.3126 -0.1413
  163GLN     CD 2460   5.694   4.839   9.237 -0.5832 -0.0279  0.1820
  163GLN    OE1 2461   5.753   4.946   9.225 -0.4114 -0.0946  0.4269
  163GLN    NE2 2462   5.567   4.829   9.283 -0.6631 -0.1796 -0.0680
  163GLN   HE21 2463   5.522   4.918   9.289 -0.6385 -0.0157 -1.8932
  163GLN   HE22 2464   5.524   4.741   9.306  0.6976 -1.7782 -3.0738
  163GLN      C 2465   5.683   4.720   8.888 -0.0879  0.4631 -0.1864
  163GLN      O 2466   5.670   4.841   8.876  0.7104  0.5925  0.2116
  164VAL      N 2467   5.768   4.651   8.810 -0.0769  0.1379  0.1069
  164VAL     HN 2468   5.783   4.554   8.826  4.3795 -0.0430 -3.0655
  164VAL     CA 2469   5.870   4.697   8.720  0.0252 -0.4647 -0.0866
  164VAL     HA 2470   5.884   4.803   8.734  0.7220 -0.4716 -0.6647
  164VAL     CB 2471   5.994   4.618   8.748  0.2314  0.0132  0.3533
  164VAL     HB 2472   6.072   4.646   8.674  1.0485 -3.1308 -0.1372
  164VAL    CG1 2473   6.053   4.652   8.886  0.5826 -0.3544  0.2942
  164VAL   HG11 2474   5.990   4.598   8.960  0.3319  1.0919  1.1707
  164VAL   HG12 2475   6.056   4.762   8.897  0.8422 -0.0723 -2.2220
  164VAL   HG13 2476   6.161   4.626   8.891  1.3090  2.4800  0.9361
  164VAL    CG2 2477   5.984   4.465   8.739  0.0220  0.0248  0.4004
  164VAL   HG21 2478   5.926   4.415   8.820 -1.2968  0.1269 -0.4521
  164VAL   HG22 2479   6.081   4.411   8.740  0.0876  0.1401  0.0944
  164VAL   HG23 2480   5.925   4.441   8.648 -0.7495 -0.0099  0.8979
  164VAL      C 2481   5.838   4.689   8.574  0.3230  0.0979 -0.1848
  164VAL      O 2482   5.922   4.720   8.490 -0.0423 -0.3061 -0.7027
  165ALA      N 2483   5.713   4.649   8.545  0.1953  0.6504 -0.3899
  165ALA     HN 2484   5.658   4.620   8.623  2.6159  0.5679  1.4196
  165ALA     CA 2485   5.676   4.614   8.412  0.4147  0.5396 -0.4213
  165ALA     HA 2486   5.753   4.636   8.339  2.9423 -1.5257  1.4114
  165ALA     CB 2487   5.656   4.463   8.427 -0.2754  0.6494 -0.2523
  165ALA    HB1 2488   5.755   4.415   8.441 -0.7551  0.2075  2.0928
  165ALA    HB2 2489   5.611   4.422   8.334 -0.1227 -0.1146  0.0005
  165ALA    HB3 2490   5.586   4.445   8.512  0.5603  2.4232  0.8763
  165ALA      C 2491   5.550   4.685   8.376 -0.0803 -0.0924  0.0440
  165ALA      O 2492   5.474   4.737   8.457 -0.2196  0.0788 -0.1958
  166CYS      N 2493   5.517   4.681   8.246 -0.1786 -0.1720  0.0728
  166CYS     HN 2494   5.586   4.637   8.190  0.3805 -0.0325  0.6510
  166CYS     CA 2495   5.386   4.707   8.194 -0.1728  0.4129  0.3527
  166CYS     HA 2496   5.310   4.690   8.270  2.0565  2.2540  3.2405
  166CYS     CB 2497   5.369   4.858   8.167 -0.1485  0.3889  0.2046
  166CYS    HB1 2498   5.465   4.879   8.115  0.0174 -1.1987 -0.1778
  166CYS    HB2 2499   5.379   4.910   8.264 -0.9642 -1.8747  1.5829
  166CYS     SG 2500   5.213   4.911   8.092 -0.2767 -0.0103  0.1872
  166CYS      C 2501   5.356   4.618   8.079 -0.5226  0.9573  0.0154
  166CYS      O 2502   5.414   4.622   7.971 -0.0395 -0.2009  0.2167
  167LEU      N 2503   5.254   4.533   8.102  0.0368  0.1406 -0.4460
  167LEU     HN 2504   5.216   4.523   8.194 -0.8514 -1.2435 -0.9407
  167LEU     CA 2505   5.178   4.471   7.998  0.1322 -0.0979 -0.3730
  167LEU     HA 2506   5.243   4.447   7.915  2.9881 -0.6484  1.8185
  167LEU     CB 2507   5.133   4.338   8.059  0.5114  0.0616  0.2695
  167LEU    HB1 2508   5.042   4.307   8.002 -0.0049  1.0078  0.5595
  167LEU    HB2 2509   5.087   4.362   8.158 -1.5459 -0.3059 -0.5340
  167LEU     CG 2510   5.235   4.225   8.080  0.1096 -0.4338 -0.3796
  167LEU     HG 2511   5.311   4.256   8.156 -1.5634  1.4698  0.6016
  167LEU    CD1 2512   5.159   4.104   8.138 -0.4388  0.3910  0.6677
  167LEU   HD11 2513   5.085   4.057   8.070 -1.4902  2.3196  0.4222
  167LEU   HD12 2514   5.104   4.130   8.231  0.3361  0.9702  0.9801
  167LEU   HD13 2515   5.230   4.023   8.167  0.0155 -0.0161 -1.4096
  167LEU    CD2 2516   5.294   4.186   7.944  0.4726 -0.5635 -0.1879
  167LEU   HD21 2517   5.336   4.264   7.876  0.1188  2.8803  3.2224
  167LEU   HD22 2518   5.225   4.131   7.877  0.4588  0.1481 -0.7740
  167LEU   HD23 2519   5.381   4.120   7.962  0.0648 -1.2527 -0.7081
  167LEU      C 2520   5.063   4.554   7.954  0.0562  0.2366  0.4364
  167LEU      O 2521   5.022   4.658   8.006  0.0200  0.4180  0.0475
  168PHE      N 2522   4.992   4.518   7.845 -0.5612  0.0392  0.8991
  168PHE     HN 2523   5.017   4.433   7.800  0.0065  1.2462 -1.1609
  168PHE     CA 2524   4.881   4.581   7.781 -0.0187  0.0715 -0.0287
  168PHE     HA 2525   4.914   4.681   7.757 -0.2738 -0.1951 -1.5950
  168PHE     CB 2526   4.847   4.508   7.650 -0.1699  0.3724 -0.1577
  168PHE    HB1 2527   4.806   4.406   7.665 -1.5368  0.0713 -4.5269
  168PHE    HB2 2528   4.938   4.506   7.586 -0.1986  2.0566 -0.2972
  168PHE     CG 2529   4.749   4.581   7.565 -0.2146  0.2097 -0.2450
  168PHE    CD1 2530   4.616   4.550   7.573 -0.2461  0.4448  0.2144
  168PHE    HD1 2531   4.581   4.471   7.637 -1.1879 -0.2344 -1.0802
  168PHE    CE1 2532   4.523   4.613   7.493 -0.3728 -0.0710 -0.0550
  168PHE    HE1 2533   4.427   4.568   7.477  0.6735 -1.5936 -2.5884
  168PHE     CZ 2534   4.573   4.703   7.402  0.2322  0.2707  0.6012
  168PHE     HZ 2535   4.497   4.729   7.330 -0.3253 -1.9495  0.3270
  168PHE    CD2 2536   4.789   4.679   7.477  0.2119  0.0820 -0.1963
  168PHE    HD2 2537   4.894   4.699   7.465  0.9745 -2.9714  0.6767
  168PHE    CE2 2538   4.705   4.738   7.385  0.1201  0.4760  0.1322
  168PHE    HE2 2539   4.726   4.813   7.310 -1.4407  1.1290  0.3118
  168PHE      C 2540   4.764   4.597   7.872 -0.2623 -0.1869 -0.2949
  168PHE      O 2541   4.710   4.706   7.889  0.5712  0.2261 -0.2205
  169GLU      N 2542   4.725   4.488   7.940 -0.1587  0.1065  0.2456
  169GLU     HN 2543   4.772   4.405   7.910  0.1535  1.4893 -3.7095
  169GLU     CA 2544   4.631   4.471   8.045 -0.3923 -0.1383 -0.0026
  169GLU     HA 2545   4.535   4.512   8.018  0.4486  3.3061  1.6853
  169GLU     CB 2546   4.624   4.319   8.069 -0.1247 -0.2128 -0.4066
  169GLU    HB1 2547   4.598   4.279   7.968  2.0105 -2.0863 -0.2881
  169GLU    HB2 2548   4.552   4.298   8.151  2.5537  1.2983  2.5251
  169GLU     CG 2549   4.752   4.247   8.113  0.1284  0.1493 -0.5494
  169GLU    HG1 2550   4.812   4.323   8.167 -2.0241  2.3815 -1.1106
  169GLU    HG2 2551   4.814   4.214   8.028 -1.2143  1.9521 -2.3320
  169GLU     CD 2552   4.735   4.131   8.210 -0.6323  0.6996 -0.0080
  169GLU    OE1 2553   4.650   4.039   8.188  0.5074 -0.3652 -0.0562
  169GLU    OE2 2554   4.803   4.128   8.315  0.1702  0.1381 -0.5311
  169GLU      C 2555   4.658   4.539   8.175 -0.1245  0.4160 -0.3498
  169GLU      O 2556   4.562   4.551   8.251  0.4356  0.1284  0.4058
  170ASP      N 2557   4.779   4.585   8.210 -0.0386 -0.4630  0.5387
  170ASP     HN 2558   4.850   4.578   8.140 -0.2945  0.3273  0.1875
  170ASP     CA 2559   4.815   4.672   8.317  0.2466  0.4303 -0.2653
  170ASP     HA 2560   4.772   4.629   8.407  1.4904  0.1517  0.2102
  170ASP     CB 2561   4.965   4.684   8.348  0.3027  0.0219 -0.3835
  170ASP    HB1 2562   4.987   4.765   8.421  0.3578  0.8001 -1.2480
  170ASP    HB2 2563   5.026   4.700   8.256  0.5377 -1.8546 -0.5835
  170ASP     CG 2564   5.033   4.559   8.403 -0.1873 -0.1454 -0.1581
  170ASP    OD1 2565   4.982   4.503   8.504 -0.4777 -0.3449 -0.4137
  170ASP    OD2 2566   5.152   4.538   8.369 -0.1848 -0.2963 -0.0575
  170ASP      C 2567   4.758   4.810   8.305 -0.0192  0.3675  0.2504
  170ASP      O 2568   4.713   4.869   8.403 -0.1583  0.4703  0.1256
  171VAL      N 2569   4.749   4.862   8.182 -0.0645 -0.0762  0.0648
  171VAL     HN 2570   4.777   4.825   8.093  0.7203  1.6642 -0.4598
  171VAL     CA 2571   4.698   4.993   8.159 -0.3236 -0.2646 -0.4535
  171VAL     HA 2572   4.682   5.046   8.252  0.5887 -0.1906 -0.3307
  171VAL     CB 2573   4.795   5.079   8.084 -0.4343  0.0747 -0.2130
  171VAL     HB 2574   4.753   5.172   8.040  1.4514  1.2132  0.2774
  171VAL    CG1 2575   4.905   5.124   8.181 -0.2017 -0.4495 -0.2321
  171VAL   HG11 2576   4.962   5.035   8.215  3.0100  1.2114 -0.8232
  171VAL   HG12 2577   4.876   5.180   8.273 -1.3809 -0.0791 -0.8173
  171VAL   HG13 2578   4.965   5.200   8.126 -3.0278  1.9047 -0.2685
  171VAL    CG2 2579   4.862   5.017   7.960  0.2502 -0.2433  0.3138
  171VAL   HG21 2580   4.788   5.002   7.879  0.7716  0.5850 -0.3344
  171VAL   HG22 2581   4.910   4.921   7.990 -1.7379 -0.9377  1.4599
  171VAL   HG23 2582   4.936   5.092   7.925  0.0994  0.2764  1.0759
  171VAL      C 2583   4.564   4.999   8.093 -0.4977 -0.1402 -0.0925
  171VAL      O 2584   4.496   5.098   8.116  0.1525  0.2287  0.2786
  172VAL      N 2585   4.514   4.895   8.024 -0.8409 -0.3828  0.5154
  172VAL     HN 2586   4.570   4.817   7.997  1.8653  1.8795 -0.8913
  172VAL     CA 2587   4.391   4.900   7.950 -0.6436  0.6085  0.2468
  172VAL     HA 2588   4.357   5.002   7.940 -2.7395 -0.1111 -0.5148
  172VAL     CB 2589   4.417   4.856   7.809 -0.3689  0.5977  0.2993
  172VAL     HB 2590   4.452   4.751   7.806 -0.4631  0.5647 -2.7875
  172VAL    CG1 2591   4.282   4.866   7.736 -0.2269 -0.7831 -0.1720
  172VAL   HG11 2592   4.205   4.793   7.768 -0.9002 -1.8403 -3.7489
  172VAL   HG12 2593   4.294   4.852   7.626  0.1094  0.5326 -0.3184
  172VAL   HG13 2594   4.257   4.973   7.755  0.4023 -1.0420  2.4724
  172VAL    CG2 2595   4.516   4.956   7.747 -0.1973  0.0087 -0.3898
  172VAL   HG21 2596   4.618   4.942   7.790 -0.8597 -3.8780  0.2761
  172VAL   HG22 2597   4.487   5.061   7.769 -0.5531 -0.4525  1.5667
  172VAL   HG23 2598   4.537   4.950   7.638 -2.8859  0.6944 -1.0199
  172VAL      C 2599   4.298   4.808   8.020 -0.4225  0.1603 -0.0477
  172VAL      O 2600   4.328   4.689   8.027  0.3571  0.3588  0.0500
  173PRO      N 2601   4.184   4.840   8.074 -0.1647  0.1428  0.5175
  173PRO     CD 2602   4.127   4.974   8.077 -0.0001  0.2197  0.2303
  173PRO    HD1 2603   4.133   5.025   7.978  0.4765  1.0902  0.6975
  173PRO    HD2 2604   4.184   5.026   8.157  1.3327  0.2326 -0.6949
  173PRO     CA 2605   4.084   4.745   8.111 -0.1380 -0.0077  0.2002
  173PRO     HA 2606   4.130   4.662   8.162 -3.3781 -1.5547  0.8668
  173PRO     CB 2607   3.989   4.835   8.190 -0.3339 -0.1074  0.0777
  173PRO    HB1 2608   4.022   4.848   8.295 -2.2060  2.6454  0.4446
  173PRO    HB2 2609   3.886   4.793   8.196 -0.0984 -0.8030 -0.5226
  173PRO     CG 2610   3.982   4.976   8.129 -0.1579 -0.2121 -0.1852
  173PRO    HG1 2611   3.917   4.986   8.040 -0.8045 -0.0843  0.2963
  173PRO    HG2 2612   3.989   5.070   8.187  2.0316 -0.0140 -0.6870
  173PRO      C 2613   4.025   4.688   7.986  0.6830 -0.0513 -0.1686
  173PRO      O 2614   4.009   4.755   7.884  0.6105 -0.9901 -0.7861
  174MET      N 2615   3.985   4.560   7.990 -0.5503  0.2991 -0.8404
  174MET     HN 2616   4.020   4.522   8.075 -0.0932 -0.1917 -1.2466
  174MET     CA 2617   3.914   4.485   7.892 -0.0897 -0.6950 -0.4306
  174MET     HA 2618   3.957   4.506   7.795 -2.6308 -0.4976 -1.6105
  174MET     CB 2619   3.932   4.334   7.916 -0.0745 -0.5780  0.3071
  174MET    HB1 2620   3.885   4.270   7.839  0.3392 -1.9023  1.1289
  174MET    HB2 2621   3.894   4.312   8.018 -0.2851  2.2069  0.9132
  174MET     CG 2622   4.079   4.293   7.930  0.2033  0.3469  0.1594
  174MET    HG1 2623   4.074   4.183   7.942 -1.3040  0.3117 -0.4700
  174MET    HG2 2624   4.125   4.346   8.016 -0.4424  0.0700  0.6828
  174MET     SD 2625   4.164   4.333   7.774  0.1601  0.0207  0.0525
  174MET     CE 2626   4.325   4.365   7.850  0.3512 -1.1226  0.1429
  174MET    HE1 2627   4.385   4.431   7.784 -0.9525  1.6560  1.5768
  174MET    HE2 2628   4.374   4.266   7.864  0.2072 -1.3401 -0.8636
  174MET    HE3 2629   4.311   4.414   7.949 -0.4098 -0.6221 -0.2019
  174MET      C 2630   3.773   4.530   7.869 -0.0398 -0.2232  0.1834
  174MET      O 2631   3.724   4.494   7.762  0.5232 -0.4876  0.0108
  175ASN      N 2632   3.712   4.619   7.949  0.3050 -0.0245  0.2281
  175ASN     HN 2633   3.750   4.640   8.039  1.1278 -2.5704  0.5698
  175ASN     CA 2634   3.595   4.696   7.919  0.7138  0.6850  0.4287
  175ASN     HA 2635   3.508   4.633   7.912 -0.2466  1.9520  0.6781
  175ASN     CB 2636   3.567   4.803   8.026 -0.3917  0.3855  0.4502
  175ASN    HB1 2637   3.476   4.865   8.016 -0.5327  0.3401  1.4317
  175ASN    HB2 2638   3.647   4.880   8.023  1.5729 -1.5636 -0.2501
  175ASN     CG 2639   3.571   4.748   8.168  0.3140 -0.3860  0.1428
  175ASN    OD1 2640   3.657   4.674   8.214  0.2485 -0.6502 -0.1555
  175ASN    ND2 2641   3.462   4.784   8.241  0.5374  0.3489  0.1291
  175ASN   HD21 2642   3.447   4.751   8.334 -2.7619 -1.9787 -1.0115
  175ASN   HD22 2643   3.379   4.824   8.201 -1.5801 -1.7185  2.1397
  175ASN      C 2644   3.609   4.770   7.791 -0.0510 -0.3630 -0.2795
  175ASN      O 2645   3.516   4.779   7.711 -0.2623  0.6206  0.0667
  176TYR      N 2646   3.724   4.836   7.767 -0.1228 -0.2026 -0.1852
  176TYR     HN 2647   3.804   4.814   7.823 -1.3323  0.3989  1.8632
  176TYR     CA 2648   3.752   4.911   7.649  0.3403  0.1120  0.1226
  176TYR     HA 2649   3.667   4.975   7.630 -0.4956 -0.1883  2.5776
  176TYR     CB 2650   3.875   5.001   7.676  0.0864  0.2896  0.6971
  176TYR    HB1 2651   3.966   4.949   7.713  1.4309  0.7154 -1.7961
  176TYR    HB2 2652   3.825   5.073   7.744 -2.2128 -1.4814  1.0247
  176TYR     CG 2653   3.926   5.067   7.553 -0.0669 -0.0511  0.4477
  176TYR    CD1 2654   3.870   5.182   7.502  0.0909 -0.3240 -0.3673
  176TYR    HD1 2655   3.790   5.224   7.563 -0.7040 -0.2599 -1.4257
  176TYR    CE1 2656   3.902   5.234   7.379 -0.4113 -0.7293 -0.6756
  176TYR    HE1 2657   3.853   5.318   7.334  0.3831  1.1087  1.6848
  176TYR     CZ 2658   3.999   5.168   7.307  0.2313 -0.1615 -0.3465
  176TYR     OH 2659   4.023   5.204   7.173 -0.7235  0.3885 -0.3821
  176TYR     HH 2660   3.997   5.294   7.152  3.9413  1.8133 -1.3178
  176TYR    CD2 2661   4.033   5.013   7.485 -0.5338 -0.1434 -0.2313
  176TYR    HD2 2662   4.082   4.929   7.532 -0.2138  0.7968  1.1993
  176TYR    CE2 2663   4.065   5.060   7.360 -0.4541 -0.6094 -0.3876
  176TYR    HE2 2664   4.137   5.014   7.293  0.2547 -0.5984  0.3449
  176TYR      C 2665   3.760   4.824   7.528  0.1214 -0.4390  0.5053
  176TYR      O 2666   3.705   4.852   7.422  0.2009 -0.2788  0.5063
  177MET      N 2667   3.826   4.707   7.541 -0.0567 -0.6161 -0.1731
  177MET     HN 2668   3.858   4.695   7.634  0.0493  1.4332  0.1027
  177MET     CA 2669   3.843   4.612   7.435  0.1551 -0.5288 -0.2177
  177MET     HA 2670   3.878   4.659   7.345  1.9486 -0.8650  0.2587
  177MET     CB 2671   3.950   4.507   7.470  0.7996  0.1785 -0.0252
  177MET    HB1 2672   3.955   4.441   7.380 -1.2367 -0.6291  0.3972
  177MET    HB2 2673   3.924   4.455   7.565  1.1041  1.6476  0.8837
  177MET     CG 2674   4.095   4.551   7.487  0.8036  0.1246  0.0797
  177MET    HG1 2675   4.164   4.464   7.494  0.1337 -0.7882 -3.1048
  177MET    HG2 2676   4.098   4.598   7.587  0.0531 -0.4243  0.3646
  177MET     SD 2677   4.162   4.666   7.362 -0.1642  0.2700 -0.3079
  177MET     CE 2678   4.184   4.532   7.242  0.3870  0.1967 -0.1269
  177MET    HE1 2679   4.218   4.574   7.145  5.6554  1.6727  2.0123
  177MET    HE2 2680   4.107   4.454   7.226  0.9557 -0.5101  0.5352
  177MET    HE3 2681   4.274   4.475   7.272  0.7126  0.5873 -0.3496
  177MET      C 2682   3.719   4.549   7.381 -0.2994  0.2796 -0.1266
  177MET      O 2683   3.696   4.553   7.261 -0.0541 -0.2088 -0.1930
  178VAL      N 2684   3.624   4.509   7.467 -0.0421  0.0508  0.0503
  178VAL     HN 2685   3.645   4.524   7.564  0.7136  1.1693 -0.2675
  178VAL     CA 2686   3.510   4.427   7.442 -0.1734  0.2570 -0.0237
  178VAL     HA 2687   3.537   4.369   7.355 -0.2560  2.8062 -1.8419
  178VAL     CB 2688   3.466   4.340   7.557 -0.2251  0.1879 -0.0963
  178VAL     HB 2689   3.449   4.400   7.649  0.2396  1.1434 -0.6173
  178VAL    CG1 2690   3.344   4.258   7.513 -0.3609  0.3040  0.0676
  178VAL   HG11 2691   3.327   4.166   7.573 -1.5366 -1.1732 -2.3585
  178VAL   HG12 2692   3.340   4.227   7.406 -3.5634  0.2258  0.0937
  178VAL   HG13 2693   3.247   4.310   7.531 -1.1907 -1.2431  0.2414
  178VAL    CG2 2694   3.589   4.254   7.591  0.0380  0.3558 -0.6069
  178VAL   HG21 2695   3.558   4.193   7.678 -2.5292  1.2738 -0.7945
  178VAL   HG22 2696   3.682   4.309   7.618 -0.2250  0.9093 -0.8088
  178VAL   HG23 2697   3.616   4.186   7.508 -2.9115  0.7544 -2.0080
  178VAL      C 2698   3.400   4.519   7.403 -0.0092  0.4677  0.0122
  178VAL      O 2699   3.341   4.502   7.297 -0.1390 -0.1278  0.1785
  179TYR      N 2700   3.361   4.620   7.484 -0.2767  0.5061 -0.1616
  179TYR     HN 2701   3.401   4.629   7.575  2.1723 -1.7467 -0.8599
  179TYR     CA 2702   3.246   4.702   7.463 -0.6067 -0.0112 -0.3978
  179TYR     HA 2703   3.169   4.645   7.414 -0.6891  0.5516 -0.9373
  179TYR     CB 2704   3.193   4.756   7.597 -0.0658 -0.2254 -0.0926
  179TYR    HB1 2705   3.120   4.836   7.570 -1.8300 -2.0223 -0.8393
  179TYR    HB2 2706   3.276   4.807   7.650  0.4192  1.4208 -2.2765
  179TYR     CG 2707   3.121   4.662   7.687 -0.0784  0.0319  0.1657
  179TYR    CD1 2708   3.049   4.554   7.642  0.7902 -0.2389 -0.6102
  179TYR    HD1 2709   3.062   4.536   7.537  1.0244 -1.8917 -0.3391
  179TYR    CE1 2710   2.967   4.483   7.727  0.6419  0.6596  0.0034
  179TYR    HE1 2711   2.912   4.401   7.684  2.3357 -0.1759 -0.6459
  179TYR     CZ 2712   2.963   4.516   7.861  0.2419 -0.4183  0.2609
  179TYR     OH 2713   2.866   4.451   7.941  0.0308 -0.6024 -0.1395
  179TYR     HH 2714   2.810   4.410   7.875 -0.5673  0.5999 -0.3974
  179TYR    CD2 2715   3.120   4.694   7.821 -0.8265  0.3596  0.0869
  179TYR    HD2 2716   3.169   4.778   7.865 -1.9912  1.1519 -0.0800
  179TYR    CE2 2717   3.037   4.623   7.905 -0.1467 -0.1714  0.3175
  179TYR    HE2 2718   3.037   4.646   8.010  0.4522 -0.0574  0.2984
  179TYR      C 2719   3.267   4.806   7.358 -0.3701  0.1466 -0.1948
  179TYR      O 2720   3.173   4.849   7.290 -0.7268 -0.4024 -0.0518
  180PHE      N 2721   3.390   4.856   7.340 -0.3858  0.1544 -0.2734
  180PHE     HN 2722   3.464   4.824   7.399 -1.9204 -1.5144  0.8297
  180PHE     CA 2723   3.419   4.951   7.237  0.0958  0.2405 -0.0601
  180PHE     HA 2724   3.329   4.981   7.185 -0.7378 -3.3739 -1.0156
  180PHE     CB 2725   3.474   5.080   7.300 -0.2926  0.3521  0.0476
  180PHE    HB1 2726   3.564   5.064   7.364 -0.9923 -0.4134  0.8729
  180PHE    HB2 2727   3.391   5.118   7.364 -1.5573  0.7886 -1.7835
  180PHE     CG 2728   3.498   5.188   7.201  0.5464 -0.0323 -0.1721
  180PHE    CD1 2729   3.435   5.210   7.081  0.5500  0.3513 -0.1058
  180PHE    HD1 2730   3.378   5.129   7.039  0.6040  0.2769 -0.0357
  180PHE    CE1 2731   3.445   5.326   7.008  0.8414  0.5809  0.2973
  180PHE    HE1 2732   3.385   5.359   6.924 -0.4648 -0.6698  0.7027
  180PHE     CZ 2733   3.535   5.418   7.057  0.5712  0.8936  0.2116
  180PHE     HZ 2734   3.563   5.503   6.996  0.1991  0.2863 -0.8214
  180PHE    CD2 2735   3.583   5.285   7.250  0.0140  0.2640  0.1745
  180PHE    HD2 2736   3.633   5.276   7.345  0.2623 -0.9990 -0.0506
  180PHE    CE2 2737   3.607   5.396   7.173  0.2642  0.2923  0.2917
  180PHE    HE2 2738   3.691   5.460   7.196  1.4134 -0.8046 -0.6951
  180PHE      C 2739   3.505   4.891   7.131 -0.1201  0.1375 -0.1776
  180PHE      O 2740   3.461   4.867   7.019 -0.0850 -0.1519 -0.1307
  181ASN      N 2741   3.637   4.870   7.147 -0.0277  0.6530 -0.2588
  181ASN     HN 2742   3.672   4.887   7.239 -0.4322 -0.0812  0.0352
  181ASN     CA 2743   3.723   4.839   7.038  0.0100  0.1548 -0.0893
  181ASN     HA 2744   3.733   4.931   6.982  1.9407 -1.0220 -1.8787
  181ASN     CB 2745   3.860   4.802   7.098  0.1199  0.5477 -0.0979
  181ASN    HB1 2746   3.851   4.704   7.148  0.0735  0.5864 -0.0292
  181ASN    HB2 2747   3.890   4.875   7.177 -1.0025  0.4338  0.4548
  181ASN     CG 2748   3.972   4.795   6.995  0.0856  0.0959 -0.1059
  181ASN    OD1 2749   3.994   4.710   6.909  0.5126  0.0380  0.0586
  181ASN    ND2 2750   4.058   4.901   7.000  0.1062  0.0624  0.3177
  181ASN   HD21 2751   4.048   4.982   7.057 -1.2373  0.1703 -0.0427
  181ASN   HD22 2752   4.128   4.897   6.929  1.1373 -2.2075  1.3494
  181ASN      C 2753   3.690   4.731   6.940 -0.0966  0.3935 -0.3178
  181ASN      O 2754   3.690   4.738   6.818 -0.5901  0.2529 -0.3278
  182PHE      N 2755   3.647   4.619   7.000  0.6301  0.0677 -0.3956
  182PHE     HN 2756   3.651   4.606   7.099  0.6507 -1.8552 -0.5985
  182PHE     CA 2757   3.614   4.499   6.929 -0.0384  0.0884 -0.1278
  182PHE     HA 2758   3.697   4.488   6.861 -0.5769  1.0234 -0.9558
  182PHE     CB 2759   3.590   4.386   7.030 -0.6604  0.8067  0.5381
  182PHE    HB1 2760   3.523   4.425   7.110  0.3493 -0.6084  2.1596
  182PHE    HB2 2761   3.679   4.365   7.092 -0.1019 -2.0751 -1.0434
  182PHE     CG 2762   3.536   4.257   6.979  0.1191  0.4439  0.6150
  182PHE    CD1 2763   3.581   4.197   6.864 -0.1251 -0.0522  0.7744
  182PHE    HD1 2764   3.646   4.250   6.796 -0.9299 -1.9822 -1.6447
  182PHE    CE1 2765   3.535   4.074   6.824 -0.0941  0.1092  0.2356
  182PHE    HE1 2766   3.562   4.032   6.728 -0.2246  0.5403  0.0109
  182PHE     CZ 2767   3.448   4.002   6.903  0.2629 -0.3909  0.1808
  182PHE     HZ 2768   3.415   3.905   6.871  2.1851 -0.7867 -0.7350
  182PHE    CD2 2769   3.451   4.183   7.058 -0.1627  0.0119 -0.0825
  182PHE    HD2 2770   3.421   4.230   7.150  2.1434  2.5960 -0.5209
  182PHE    CE2 2771   3.409   4.056   7.023 -0.1248  0.0107 -0.1222
  182PHE    HE2 2772   3.344   3.997   7.086 -1.5466  1.5557 -0.0560
  182PHE      C 2773   3.493   4.523   6.845  0.2870  0.7075 -0.4246
  182PHE      O 2774   3.498   4.490   6.727 -0.1909  0.4832 -0.3820
  183PHE      N 2775   3.387   4.592   6.891  0.1086  0.1004  0.0838
  183PHE     HN 2776   3.378   4.633   6.982 -1.2008 -0.0850  0.0646
  183PHE     CA 2777   3.271   4.616   6.811 -0.1060 -0.0843  0.3378
  183PHE     HA 2778   3.239   4.527   6.760  2.9052 -0.0435 -1.8748
  183PHE     CB 2779   3.153   4.671   6.893 -0.1149  0.2912  0.0731
  183PHE    HB1 2780   3.204   4.745   6.958  1.3095  0.1476 -0.8466
  183PHE    HB2 2781   3.121   4.601   6.973 -0.4569  0.9778  0.5483
  183PHE     CG 2782   3.036   4.732   6.822 -0.3501 -0.0610  0.1549
  183PHE    CD1 2783   2.955   4.658   6.741 -0.2831 -0.3459  0.3469
  183PHE    HD1 2784   2.997   4.564   6.708  1.3871  1.0070 -1.6551
  183PHE    CE1 2785   2.842   4.716   6.688 -0.2434 -0.0581  0.5779
  183PHE    HE1 2786   2.770   4.654   6.637  0.5132 -1.8463  1.5997
  183PHE     CZ 2787   2.818   4.849   6.711  0.0393  0.0241  0.3989
  183PHE     HZ 2788   2.725   4.893   6.677  1.3500  0.6568 -2.7153
  183PHE    CD2 2789   3.009   4.864   6.848  0.1774  0.2740 -0.9598
  183PHE    HD2 2790   3.065   4.920   6.922 -1.2392  1.5903 -0.8311
  183PHE    CE2 2791   2.904   4.926   6.785  0.2539  0.7690 -0.6069
  183PHE    HE2 2792   2.884   5.032   6.791  1.4495  1.0320 -0.8787
  183PHE      C 2793   3.299   4.700   6.691  0.0209 -0.4099  0.1379
  183PHE      O 2794   3.268   4.668   6.577 -0.2509  0.3885 -0.0201
  184ALA      N 2795   3.349   4.821   6.720  0.5640 -0.5676 -0.1437
  184ALA     HN 2796   3.365   4.845   6.816  0.0128  0.9934 -0.4008
  184ALA     CA 2797   3.383   4.912   6.615 -0.4334 -0.0475 -0.0275
  184ALA     HA 2798   3.294   4.957   6.573  0.1752 -0.0522 -1.3730
  184ALA     CB 2799   3.441   5.029   6.695 -0.1423 -0.2013 -0.0121
  184ALA    HB1 2800   3.530   5.007   6.757 -0.4816  2.1012  1.4208
  184ALA    HB2 2801   3.364   5.079   6.758 -0.4507 -1.0620  0.3019
  184ALA    HB3 2802   3.479   5.104   6.622  0.6082 -2.1020 -1.6669
  184ALA      C 2803   3.481   4.861   6.515 -0.5816 -0.5291  0.0690
  184ALA      O 2804   3.461   4.895   6.398 -0.2680 -0.1998  0.1076
  185CYS      N 2805   3.588   4.789   6.551 -0.1331 -0.0773 -0.3352
  185CYS     HN 2806   3.599   4.778   6.650 -3.0896 -3.6812 -0.1739
  185CYS     CA 2807   3.699   4.775   6.462  0.3466  0.1332  0.2237
  185CYS     HA 2808   3.686   4.825   6.368 -0.5681 -0.1054  0.2128
  185CYS     CB 2809   3.836   4.819   6.516  0.2398  0.1972  0.4426
  185CYS    HB1 2810   3.919   4.801   6.445  0.3485 -0.6284  0.7672
  185CYS    HB2 2811   3.865   4.782   6.617 -1.2479  1.6857  1.4587
  185CYS     SG 2812   3.844   4.999   6.542  0.1303  0.2385  0.1853
  185CYS    HG1 2813   3.943   5.002   6.629 -0.9417  0.1051  1.4417
  185CYS      C 2814   3.717   4.634   6.418 -0.1454  0.1381  0.0078
  185CYS      O 2815   3.786   4.618   6.317 -0.3616 -0.1467 -0.0954
  186VAL      N 2816   3.652   4.535   6.481  0.3377 -0.4783 -0.4466
  186VAL     HN 2817   3.605   4.565   6.563 -1.5740 -3.9452 -0.0466
  186VAL     CA 2818   3.647   4.403   6.426  0.0097 -0.5128 -0.3340
  186VAL     HA 2819   3.715   4.394   6.342  0.0650 -0.1296 -0.3303
  186VAL     CB 2820   3.686   4.299   6.527 -0.3855  0.0841  0.4447
  186VAL     HB 2821   3.604   4.299   6.602 -1.5589  1.3076 -0.7820
  186VAL    CG1 2822   3.705   4.162   6.458  0.0309  0.4740 -0.2299
  186VAL   HG11 2823   3.609   4.115   6.430  0.5431 -0.3259 -0.6622
  186VAL   HG12 2824   3.762   4.085   6.515 -0.7552 -0.1938 -0.3374
  186VAL   HG13 2825   3.759   4.175   6.362 -1.4005 -1.2241 -1.3102
  186VAL    CG2 2826   3.819   4.340   6.594 -0.0624 -0.1250 -0.0630
  186VAL   HG21 2827   3.878   4.252   6.628 -2.3360 -1.5118  0.5671
  186VAL   HG22 2828   3.791   4.394   6.687 -0.9247 -0.2965 -0.2135
  186VAL   HG23 2829   3.886   4.409   6.539 -0.9516  0.2717 -0.6782
  186VAL      C 2830   3.511   4.372   6.372  0.0172 -0.4601 -0.3816
  186VAL      O 2831   3.492   4.314   6.265  0.3566 -0.2501 -0.5595
  187LEU      N 2832   3.405   4.383   6.453  0.0747 -0.4658 -0.3055
  187LEU     HN 2833   3.407   4.429   6.541 -0.2838 -2.6302  0.9138
  187LEU     CA 2834   3.282   4.319   6.416 -0.0854 -0.2126 -0.2170
  187LEU     HA 2835   3.306   4.220   6.378  1.0646 -0.8737  2.0715
  187LEU     CB 2836   3.196   4.300   6.541 -0.1087  0.3069 -0.1511
  187LEU    HB1 2837   3.104   4.244   6.512  0.3384  1.0182 -3.3342
  187LEU    HB2 2838   3.166   4.396   6.588 -0.9274  1.3657 -2.6655
  187LEU     CG 2839   3.262   4.208   6.645 -0.0992 -0.1040 -0.5177
  187LEU     HG 2840   3.345   4.261   6.696 -0.7001  0.3712 -0.0208
  187LEU    CD1 2841   3.157   4.194   6.757  0.6364 -0.2639  0.1630
  187LEU   HD11 2842   3.072   4.137   6.713  1.0746  1.0437 -2.5952
  187LEU   HD12 2843   3.118   4.295   6.782 -0.9640 -0.1099 -2.5476
  187LEU   HD13 2844   3.215   4.159   6.845 -1.2364  1.5164  2.2203
  187LEU    CD2 2845   3.299   4.070   6.588 -0.0329 -0.4264  0.2841
  187LEU   HD21 2846   3.316   3.996   6.668  0.2534 -0.8834 -0.1923
  187LEU   HD22 2847   3.385   4.084   6.519 -1.3477  1.2286 -1.1272
  187LEU   HD23 2848   3.217   4.045   6.516  0.2573 -1.8883  0.4312
  187LEU      C 2849   3.202   4.381   6.306  0.0280 -0.1561 -0.2679
  187LEU      O 2850   3.151   4.313   6.217  0.0885 -0.0184 -0.4086
  188VAL      N 2851   3.192   4.515   6.312  0.4335 -0.1254 -0.2746
  188VAL     HN 2852   3.221   4.566   6.392 -1.6064  1.9337 -0.7642
  188VAL     CA 2853   3.128   4.599   6.216 -0.2859  0.1810  0.4632
  188VAL     HA 2854   3.026   4.565   6.202 -1.1735  2.2049  1.6908
  188VAL     CB 2855   3.113   4.739   6.266  0.4779  0.4412 -0.0119
  188VAL     HB 2856   3.204   4.783   6.312  0.8472 -1.2573  0.9746
  188VAL    CG1 2857   3.045   4.832   6.164 -0.5103 -0.3443 -0.0899
  188VAL   HG11 2858   2.975   4.771   6.104 -0.4249 -1.4861  0.9400
  188VAL   HG12 2859   3.122   4.884   6.103  1.3676 -0.1146  2.2814
  188VAL   HG13 2860   2.993   4.919   6.211  0.7067  1.1291 -1.3618
  188VAL    CG2 2861   3.006   4.731   6.376  0.7069  0.0864  0.1841
  188VAL   HG21 2862   2.915   4.690   6.327  0.9256  1.7511 -1.6939
  188VAL   HG22 2863   2.965   4.824   6.421 -0.3279  0.7264 -1.9557
  188VAL   HG23 2864   3.036   4.653   6.450  0.6986  1.5333  1.7882
  188VAL      C 2865   3.202   4.591   6.086 -0.3919  0.2609  0.3977
  188VAL      O 2866   3.127   4.568   5.992 -0.0504 -0.2056  0.2374
  189PRO      N 2867   3.330   4.609   6.071 -0.3826 -0.1402 -0.0092
  189PRO     CD 2868   3.424   4.674   6.160 -0.0351 -0.7315  0.0566
  189PRO    HD1 2869   3.441   4.607   6.247  1.6309  1.8709  1.8987
  189PRO    HD2 2870   3.388   4.769   6.206 -0.8193 -1.9613  2.1522
  189PRO     CA 2871   3.400   4.567   5.953 -0.1851  0.2070 -0.0185
  189PRO     HA 2872   3.391   4.636   5.871  2.5995  0.3833 -0.2464
  189PRO     CB 2873   3.549   4.579   5.983 -0.1818 -0.1696  0.1184
  189PRO    HB1 2874   3.626   4.585   5.904  1.3206  2.9163  1.6670
  189PRO    HB2 2875   3.573   4.495   6.052 -1.6276 -0.5047  0.2521
  189PRO     CG 2876   3.551   4.699   6.078 -0.0748 -0.2020  0.1558
  189PRO    HG1 2877   3.636   4.702   6.150 -0.5715  0.7499  0.7209
  189PRO    HG2 2878   3.545   4.790   6.015 -1.2328  1.3233  2.3305
  189PRO      C 2879   3.365   4.434   5.894 -0.2246  0.2223 -0.0300
  189PRO      O 2880   3.329   4.427   5.777 -0.5900  0.4626  0.0661
  190LEU      N 2881   3.363   4.327   5.975  0.5472  0.1122 -0.1465
  190LEU     HN 2882   3.402   4.327   6.067  2.3276  2.4940 -0.8007
  190LEU     CA 2883   3.333   4.194   5.933  0.0041  0.1650  0.0610
  190LEU     HA 2884   3.395   4.176   5.846  1.3735  0.7538  0.8876
  190LEU     CB 2885   3.375   4.097   6.045  0.0674  0.4718  0.3036
  190LEU    HB1 2886   3.320   4.115   6.139  0.2819  1.6396  0.2184
  190LEU    HB2 2887   3.482   4.118   6.068  0.6506  0.0639 -1.7763
  190LEU     CG 2888   3.356   3.948   6.012 -0.1821  0.5594  0.0486
  190LEU     HG 2889   3.246   3.931   6.014  0.1702 -2.1864 -0.1523
  190LEU    CD1 2890   3.411   3.904   5.875 -0.1539 -0.4707  0.3786
  190LEU   HD11 2891   3.413   3.794   5.868 -1.0921 -0.4844  0.1666
  190LEU   HD12 2892   3.514   3.945   5.872  0.0377 -0.8880  1.1622
  190LEU   HD13 2893   3.337   3.943   5.802  0.4672 -0.4243 -0.2360
  190LEU    CD2 2894   3.422   3.862   6.121  0.0732  0.2500 -0.3470
  190LEU   HD21 2895   3.532   3.855   6.125 -0.0089 -0.7027  1.0371
  190LEU   HD22 2896   3.384   3.758   6.110 -0.1826  0.5533 -3.1347
  190LEU   HD23 2897   3.389   3.898   6.221  0.6582 -0.8261  0.2515
  190LEU      C 2898   3.191   4.178   5.890 -0.0098 -0.0039  0.1683
  190LEU      O 2899   3.161   4.125   5.784 -0.1491  0.4254 -0.0095
  191LEU      N 2900   3.089   4.233   5.958 -0.2873  0.1095 -0.3333
  191LEU     HN 2901   3.108   4.272   6.048 -0.5797  1.4002 -0.8089
  191LEU     CA 2902   2.953   4.246   5.916 -0.4691  0.1857  0.2660
  191LEU     HA 2903   2.922   4.147   5.888  2.1364 -0.1558 -1.7745
  191LEU     CB 2904   2.864   4.301   6.029 -0.5801  0.4885  0.0346
  191LEU    HB1 2905   2.763   4.300   5.983 -1.1567  2.7274  1.1128
  191LEU    HB2 2906   2.884   4.406   6.058 -0.7598  0.3130  0.8230
  191LEU     CG 2907   2.855   4.211   6.154 -0.0251  0.0446 -0.2425
  191LEU     HG 2908   2.956   4.176   6.186  0.4654  1.3714 -0.2795
  191LEU    CD1 2909   2.800   4.280   6.280 -1.0140 -0.3514 -0.4495
  191LEU   HD11 2910   2.873   4.362   6.297  0.0085 -1.2309 -0.4827
  191LEU   HD12 2911   2.799   4.203   6.360 -0.7330 -2.2498 -2.1839
  191LEU   HD13 2912   2.696   4.317   6.271 -0.7518  0.4038 -0.4528
  191LEU    CD2 2913   2.765   4.090   6.125 -0.6875  0.6792 -0.8866
  191LEU   HD21 2914   2.776   4.009   6.200 -0.5919  0.8737 -0.6909
  191LEU   HD22 2915   2.779   4.041   6.026 -1.3366 -0.6882 -0.3288
  191LEU   HD23 2916   2.655   4.106   6.128 -1.1524 -1.9344 -1.1944
  191LEU      C 2917   2.923   4.326   5.794 -0.0984 -0.0135  0.0445
  191LEU      O 2918   2.850   4.281   5.705  0.0127 -0.2924  0.0922
  192LEU      N 2919   2.985   4.443   5.773  0.2196 -0.1550  0.2003
  192LEU     HN 2920   3.036   4.482   5.850 -0.1438  1.5981 -0.3895
  192LEU     CA 2921   2.979   4.515   5.650  0.1796  0.0700  0.3319
  192LEU     HA 2922   2.876   4.534   5.627 -1.3511 -5.4943  1.0855
  192LEU     CB 2923   3.046   4.653   5.659 -0.0156  0.2808 -1.1206
  192LEU    HB1 2924   3.074   4.686   5.557  2.4530 -0.1854 -0.6669
  192LEU    HB2 2925   3.147   4.633   5.702 -0.6657 -1.0939 -0.1457
  192LEU     CG 2926   2.978   4.752   5.755  0.3560 -0.3253 -0.2063
  192LEU     HG 2927   2.930   4.707   5.844 -0.5938  1.0217  0.0053
  192LEU    CD1 2928   3.091   4.838   5.814  0.0267 -0.1891  0.2254
  192LEU   HD11 2929   3.154   4.788   5.891 -0.6622 -1.3236  0.0770
  192LEU   HD12 2930   3.050   4.933   5.856 -1.4520 -0.5480 -0.3336
  192LEU   HD13 2931   3.148   4.865   5.723 -1.4889 -1.4402 -1.1439
  192LEU    CD2 2932   2.886   4.846   5.674  0.3121  0.0297  0.2529
  192LEU   HD21 2933   2.795   4.795   5.635 -0.5241  0.8991  1.0177
  192LEU   HD22 2934   2.956   4.889   5.600 -0.0666  1.2486  0.5831
  192LEU   HD23 2935   2.853   4.928   5.741  1.0251  0.1442  0.4634
  192LEU      C 2936   3.032   4.438   5.534  0.1783  0.2088  0.2401
  192LEU      O 2937   2.957   4.419   5.438  0.2514  0.4429  0.1357
  193MET      N 2938   3.154   4.383   5.546  0.2449  0.2667 -0.1426
  193MET     HN 2939   3.214   4.406   5.623  0.6500  1.1292 -0.6988
  193MET     CA 2940   3.209   4.297   5.446  0.2451 -0.3789  0.4038
  193MET     HA 2941   3.209   4.355   5.355  0.3248 -0.8711  0.0919
  193MET     CB 2942   3.353   4.255   5.480  0.4793 -0.3829 -0.5755
  193MET    HB1 2943   3.384   4.161   5.429  0.3441 -1.3544  1.0624
  193MET    HB2 2944   3.345   4.228   5.587  3.6309  1.6955  0.3145
  193MET     CG 2945   3.455   4.366   5.454  0.1929 -0.0780 -0.4121
  193MET    HG1 2946   3.415   4.448   5.516  0.5116 -1.0096  1.0687
  193MET    HG2 2947   3.442   4.420   5.358  1.0995  2.4284  0.7977
  193MET     SD 2948   3.633   4.340   5.480  0.1797  0.5953  0.3806
  193MET     CE 2949   3.638   4.278   5.650 -0.4109 -0.1614  0.1258
  193MET    HE1 2950   3.650   4.167   5.653 -1.0872 -0.2531 -0.3656
  193MET    HE2 2951   3.555   4.319   5.712 -0.7932  2.3178 -1.9097
  193MET    HE3 2952   3.738   4.302   5.692 -0.3105 -0.6037  0.1476
  193MET      C 2953   3.131   4.176   5.408 -0.1672 -0.1289  0.4487
  193MET      O 2954   3.129   4.143   5.289  0.1367  0.0238  0.4002
  194LEU      N 2955   3.069   4.115   5.510 -0.2753 -0.5239  0.1465
  194LEU     HN 2956   3.080   4.136   5.606  0.8414 -3.0476  0.6393
  194LEU     CA 2957   2.983   4.002   5.493 -0.4446 -0.3610 -0.0834
  194LEU     HA 2958   3.041   3.932   5.434 -1.3093  0.2258 -1.6866
  194LEU     CB 2959   2.942   3.935   5.626  0.3141  0.4401  0.5581
  194LEU    HB1 2960   2.865   3.861   5.597  2.7563 -1.3471 -1.9089
  194LEU    HB2 2961   2.900   4.015   5.691 -1.3307 -1.4588  1.9322
  194LEU     CG 2962   3.058   3.853   5.685  0.2738  0.2833  0.4188
  194LEU     HG 2963   3.146   3.918   5.670 -0.7293  2.0702  1.8448
  194LEU    CD1 2964   3.054   3.819   5.835 -0.0630 -0.6049  0.2191
  194LEU   HD11 2965   3.155   3.791   5.871 -0.2098 -1.4730 -0.0434
  194LEU   HD12 2966   2.990   3.730   5.851  0.3931 -0.7980  1.0373
  194LEU   HD13 2967   3.018   3.896   5.907 -0.5742  0.0487 -0.7094
  194LEU    CD2 2968   3.091   3.728   5.602 -0.1447  0.4955 -0.0717
  194LEU   HD21 2969   3.096   3.750   5.493  0.3695  1.1056  0.0736
  194LEU   HD22 2970   3.017   3.647   5.622  1.4497 -0.9339  0.3242
  194LEU   HD23 2971   3.189   3.689   5.637 -1.9358 -2.7126  1.8766
  194LEU      C 2972   2.865   4.029   5.405 -0.6257 -0.4437  0.1333
  194LEU      O 2973   2.832   3.963   5.308 -0.1233 -0.4221 -0.0560
  195GLY      N 2974   2.809   4.150   5.426 -0.1769 -0.1987 -0.0764
  195GLY     HN 2975   2.841   4.208   5.501 -1.5711  0.3978  0.0886
  195GLY     CA 2976   2.694   4.207   5.363 -0.2771 -0.0361  0.2525
  195GLY    HA1 2977   2.664   4.295   5.417  0.4700  0.2509  0.2145
  195GLY    HA2 2978   2.621   4.128   5.351 -1.8783  1.4357 -0.0352
  195GLY      C 2979   2.722   4.247   5.222 -0.0599  0.6424  0.4856
  195GLY      O 2980   2.653   4.221   5.124  0.2617  0.5714  0.2771
  196VAL      N 2981   2.836   4.317   5.213  0.3764 -0.1791 -0.5816
  196VAL     HN 2982   2.876   4.355   5.297 -1.1128 -0.8623  0.4755
  196VAL     CA 2983   2.900   4.354   5.091  0.3837  0.3960 -0.4065
  196VAL     HA 2984   2.826   4.417   5.043 -0.1385  1.2557  1.4476
  196VAL     CB 2985   3.022   4.438   5.117  0.1839  0.4503  0.3771
  196VAL     HB 2986   3.083   4.398   5.201 -0.5343 -0.7360  0.3465
  196VAL    CG1 2987   3.117   4.450   4.996 -0.7466 -0.0694 -0.4206
  196VAL   HG11 2988   3.166   4.358   4.959  1.0542  1.0027 -0.8211
  196VAL   HG12 2989   3.191   4.526   5.027  0.4392 -1.3182 -0.0974
  196VAL   HG13 2990   3.043   4.474   4.917 -0.8290  0.2973 -0.2337
  196VAL    CG2 2991   2.978   4.581   5.153  0.0004  0.4368  0.2072
  196VAL   HG21 2992   2.925   4.623   5.065 -0.5517  0.7351  0.6738
  196VAL   HG22 2993   3.073   4.638   5.165  0.2300  0.3502 -1.0715
  196VAL   HG23 2994   2.920   4.591   5.247 -0.9689 -1.2380 -0.1726
  196VAL      C 2995   2.926   4.242   4.996  0.6510  0.0825  0.0309
  196VAL      O 2996   2.879   4.233   4.882 -0.0462  0.0477  0.3157
  197TYR      N 2997   3.001   4.142   5.044  0.2463 -0.3897 -0.3014
  197TYR     HN 2998   3.043   4.166   5.132  0.2106  2.4127 -0.9623
  197TYR     CA 2999   3.044   4.029   4.968  0.0442 -0.0571 -0.9150
  197TYR     HA 3000   3.060   4.061   4.866 -0.5941  1.5125 -0.5520
  197TYR     CB 3001   3.175   3.966   5.019 -0.4251  0.1372  0.5799
  197TYR    HB1 3002   3.202   3.875   4.962 -1.5090  0.3874 -0.3711
  197TYR    HB2 3003   3.171   3.945   5.128  1.5592  0.6764  0.8031
  197TYR     CG 3004   3.285   4.063   4.990  0.1083 -0.6575 -0.0978
  197TYR    CD1 3005   3.312   4.090   4.857  0.1250 -0.2366 -0.0114
  197TYR    HD1 3006   3.250   4.051   4.778 -2.5954 -1.8268  2.6774
  197TYR    CE1 3007   3.421   4.167   4.825 -0.0639  0.2550  0.5125
  197TYR    HE1 3008   3.435   4.189   4.720 -0.6425 -1.6469 -0.0033
  197TYR     CZ 3009   3.500   4.223   4.922  0.6637 -0.4911  0.3579
  197TYR     OH 3010   3.604   4.312   4.889 -0.0414 -0.0429 -0.7173
  197TYR     HH 3011   3.669   4.306   4.960 -0.1606 -0.6086 -0.6551
  197TYR    CD2 3012   3.370   4.114   5.085 -0.3319  0.4702 -0.2895
  197TYR    HD2 3013   3.364   4.088   5.190 -0.5985 -1.5251 -0.7490
  197TYR    CE2 3014   3.480   4.189   5.054  0.2288 -0.0539  0.4089
  197TYR    HE2 3015   3.537   4.232   5.135 -1.2269 -2.1427  2.6739
  197TYR      C 3016   2.936   3.931   4.939 -0.0804 -0.1417 -0.1869
  197TYR      O 3017   2.932   3.863   4.836 -0.1425 -0.1117 -0.2040
  198LEU      N 3018   2.837   3.914   5.027 -0.0370  0.2245 -0.0691
  198LEU     HN 3019   2.827   3.957   5.117 -0.7316  1.6424 -0.7892
  198LEU     CA 3020   2.721   3.843   4.983  0.0128  0.1178 -0.0252
  198LEU     HA 3021   2.755   3.748   4.942 -0.5106  1.2332 -3.3512
  198LEU     CB 3022   2.639   3.810   5.109  0.1248  0.1788  0.0627
  198LEU    HB1 3023   2.609   3.906   5.157  0.5692  0.6436 -0.5677
  198LEU    HB2 3024   2.698   3.754   5.184  0.5010 -0.9512 -1.0351
  198LEU     CG 3025   2.508   3.734   5.081  0.3696 -0.0824 -0.3897
  198LEU     HG 3026   2.435   3.801   5.031 -1.5327 -0.9013  1.1430
  198LEU    CD1 3027   2.512   3.611   4.990  0.1046  0.2815 -0.8927
  198LEU   HD11 3028   2.581   3.620   4.903 -2.6006  0.0659 -3.2240
  198LEU   HD12 3029   2.415   3.593   4.937  0.4753  1.3919 -1.9960
  198LEU   HD13 3030   2.545   3.519   5.044 -1.6178 -0.6722 -1.3832
  198LEU    CD2 3031   2.429   3.698   5.208  0.1403  0.0645 -0.4911
  198LEU   HD21 3032   2.458   3.771   5.287  2.2849 -0.7848 -0.4205
  198LEU   HD22 3033   2.457   3.601   5.255 -1.3577 -0.6615 -1.0159
  198LEU   HD23 3034   2.318   3.692   5.198 -0.2228  2.3812  1.1930
  198LEU      C 3035   2.641   3.901   4.872 -0.4445 -0.2492  0.1083
  198LEU      O 3036   2.611   3.844   4.767 -0.4542  0.0413 -0.0501
  199ARG      N 3037   2.613   4.033   4.878 -0.4208 -0.2242 -0.2774
  199ARG     HN 3038   2.642   4.087   4.957  0.9591  1.3717 -1.7776
  199ARG     CA 3039   2.553   4.104   4.770  0.0715  0.1817 -0.2920
  199ARG     HA 3040   2.457   4.056   4.753 -0.8013  1.5728  0.5333
  199ARG     CB 3041   2.513   4.249   4.801  0.1196  0.2099 -0.3669
  199ARG    HB1 3042   2.502   4.308   4.708  1.3058 -0.5604 -1.0321
  199ARG    HB2 3043   2.604   4.298   4.842  1.2195 -0.2742 -2.1034
  199ARG     CG 3044   2.393   4.263   4.894  0.2849  0.1238 -0.1396
  199ARG    HG1 3045   2.424   4.202   4.981  0.5161 -0.0997 -0.3792
  199ARG    HG2 3046   2.305   4.215   4.847  0.4637  0.0894 -0.4362
  199ARG     CD 3047   2.378   4.410   4.934 -0.1113 -0.0109  0.2151
  199ARG    HD1 3048   2.367   4.474   4.844 -0.0489 -0.4094 -0.0749
  199ARG    HD2 3049   2.462   4.454   4.992  1.0345  1.5912 -2.4350
  199ARG     NE 3050   2.254   4.422   5.016  0.1715  0.4157  0.5853
  199ARG     HE 3051   2.219   4.338   5.058 -0.6280 -0.4547 -1.6927
  199ARG     CZ 3052   2.198   4.532   5.073 -0.1153  0.3294  0.4693
  199ARG    NH1 3053   2.231   4.663   5.051  0.2435  0.1023 -0.3967
  199ARG   HH11 3054   2.300   4.693   4.985  3.9336 -1.7947  2.2046
  199ARG   HH12 3055   2.184   4.735   5.102 -0.6011 -0.2387 -0.6731
  199ARG    NH2 3056   2.084   4.509   5.144 -0.2823  0.0661  0.1192
  199ARG   HH21 3057   2.051   4.414   5.151  0.9614 -0.4467 -0.7312
  199ARG   HH22 3058   2.019   4.584   5.157 -1.4605 -1.0052  0.6100
  199ARG      C 3059   2.625   4.101   4.640  0.2159 -0.3818 -0.2039
  199ARG      O 3060   2.555   4.093   4.539 -0.4500  0.7451  0.1527
  200ILE      N 3061   2.758   4.122   4.646  0.0917  0.4383 -0.1810
  200ILE     HN 3062   2.805   4.144   4.731  0.6384 -1.1588 -0.0447
  200ILE     CA 3063   2.850   4.110   4.537 -0.0594  0.0945 -0.2698
  200ILE     HA 3064   2.820   4.181   4.462  0.4386  1.0221  0.3869
  200ILE     CB 3065   2.990   4.147   4.576 -0.0363 -0.1103 -0.1549
  200ILE     HB 3066   3.017   4.109   4.677  0.4303  0.4819 -0.0475
  200ILE    CG2 3067   3.101   4.105   4.479  0.4853  0.2553  0.2792
  200ILE   HG21 3068   3.114   3.995   4.472 -3.1001 -0.4118  2.0770
  200ILE   HG22 3069   3.200   4.147   4.510  0.0838  0.2371  1.6424
  200ILE   HG23 3070   3.088   4.122   4.370  2.9565 -1.0598 -0.2898
  200ILE    CG1 3071   2.991   4.300   4.595  0.2195 -0.2570  1.0711
  200ILE   HG11 3072   2.905   4.316   4.664 -0.1947 -1.5273  0.8639
  200ILE   HG12 3073   2.944   4.352   4.509  0.1226  1.4185  2.0805
  200ILE     CD 3074   3.116   4.365   4.655  0.2392  0.4100  0.3150
  200ILE    HD1 3075   3.088   4.462   4.703  0.3640  1.0704 -0.9072
  200ILE    HD2 3076   3.183   4.395   4.571 -0.0781 -1.4235 -0.6420
  200ILE    HD3 3077   3.152   4.298   4.735 -0.1557  2.6804  2.5186
  200ILE      C 3078   2.851   3.978   4.467  0.4704 -0.1128  0.1194
  200ILE      O 3079   2.858   3.971   4.344 -0.5844  1.1608 -0.0311
  201PHE      N 3080   2.834   3.869   4.543 -0.1419  0.0115  0.1585
  201PHE     HN 3081   2.825   3.887   4.641  1.7106  1.2317  0.1459
  201PHE     CA 3082   2.815   3.735   4.498  0.0324  0.0837 -0.1255
  201PHE     HA 3083   2.897   3.721   4.428 -0.8489  0.0662 -1.1799
  201PHE     CB 3084   2.840   3.638   4.614  0.1300  0.4025  0.1192
  201PHE    HB1 3085   2.773   3.666   4.699 -1.9445 -3.2252 -0.1043
  201PHE    HB2 3086   2.946   3.635   4.648  0.6927 -0.4079 -1.6224
  201PHE     CG 3087   2.824   3.494   4.580 -0.3638  0.5301 -0.1955
  201PHE    CD1 3088   2.893   3.441   4.473  0.3724 -0.0251  0.5425
  201PHE    HD1 3089   2.954   3.498   4.406  1.2481 -0.3318  1.0708
  201PHE    CE1 3090   2.875   3.309   4.439  0.3274 -0.0796  0.7771
  201PHE    HE1 3091   2.923   3.266   4.352 -2.5752  1.9082 -2.0256
  201PHE     CZ 3092   2.792   3.232   4.517  0.0374 -0.1815  0.3730
  201PHE     HZ 3093   2.784   3.127   4.491  0.2642  0.2592 -1.6442
  201PHE    CD2 3094   2.729   3.420   4.646 -0.4361  0.5264 -0.3053
  201PHE    HD2 3095   2.673   3.462   4.728  0.8025 -0.7319  1.2222
  201PHE    CE2 3096   2.720   3.285   4.621  1.0196  0.1946  0.8704
  201PHE    HE2 3097   2.645   3.222   4.667  0.8575 -0.1519  0.1298
  201PHE      C 3098   2.681   3.709   4.437  0.0362  0.4606 -0.2950
  201PHE      O 3099   2.672   3.631   4.343  0.3239 -0.0195  0.0740
  202LEU      N 3100   2.573   3.775   4.481 -0.5005 -0.4403 -0.2473
  202LEU     HN 3101   2.566   3.824   4.568  0.0893 -0.6106 -0.1016
  202LEU     CA 3102   2.447   3.775   4.414 -0.5841 -0.2964 -0.0911
  202LEU     HA 3103   2.427   3.672   4.390 -1.2386 -0.3411  0.6031
  202LEU     CB 3104   2.334   3.819   4.509  0.2554  0.6221  0.5071
  202LEU    HB1 3105   2.235   3.819   4.457 -0.3071 -0.5615  1.5281
  202LEU    HB2 3106   2.359   3.920   4.546 -0.4609  1.9825 -2.3993
  202LEU     CG 3107   2.317   3.729   4.633 -0.5140  0.0707  0.0117
  202LEU     HG 3108   2.412   3.739   4.690 -1.8625  1.9320  2.0773
  202LEU    CD1 3109   2.219   3.785   4.737 -0.1534 -0.0552  0.4189
  202LEU   HD11 3110   2.265   3.872   4.788  1.6066 -0.6876 -0.0243
  202LEU   HD12 3111   2.218   3.709   4.818  0.9952  1.4969  1.9571
  202LEU   HD13 3112   2.115   3.791   4.699 -1.0435 -1.2934  2.4945
  202LEU    CD2 3113   2.274   3.587   4.591  0.5649 -0.2696  0.0309
  202LEU   HD21 3114   2.187   3.586   4.522  1.6035  0.6507 -1.3459
  202LEU   HD22 3115   2.246   3.533   4.684 -0.8022  1.6030  0.7682
  202LEU   HD23 3116   2.361   3.527   4.557  0.5721 -0.1965 -0.0797
  202LEU      C 3117   2.454   3.846   4.283  0.2192 -0.5659 -0.1966
  202LEU      O 3118   2.409   3.792   4.182 -0.6423 -0.5283  0.1594
  203ALA      N 3119   2.502   3.972   4.277  0.1369 -0.4972  0.4660
  203ALA     HN 3120   2.529   4.018   4.361  2.4186  0.8926 -0.9075
  203ALA     CA 3121   2.539   4.041   4.157  0.4149 -0.5919  0.4974
  203ALA     HA 3122   2.445   4.034   4.106  0.1198 -1.7612  1.1664
  203ALA     CB 3123   2.607   4.178   4.166  0.3099 -0.4936 -0.2083
  203ALA    HB1 3124   2.554   4.254   4.227  1.1728 -0.1261  0.0942
  203ALA    HB2 3125   2.612   4.230   4.067  2.3881  0.9198  0.5675
  203ALA    HB3 3126   2.704   4.182   4.221 -0.9828  0.8845  2.1314
  203ALA      C 3127   2.626   3.960   4.067  0.1096 -0.0475 -0.2951
  203ALA      O 3128   2.598   3.953   3.948 -0.0112  0.0818 -0.2741
  204ALA      N 3129   2.734   3.891   4.110  0.0640  0.1937  0.2097
  204ALA     HN 3130   2.768   3.902   4.203 -0.3816 -1.2879  0.5612
  204ALA     CA 3131   2.822   3.820   4.023 -0.0676  0.3178 -0.0275
  204ALA     HA 3132   2.858   3.885   3.945 -2.1920  0.6566 -0.7813
  204ALA     CB 3133   2.934   3.745   4.097  0.0721  0.0100 -0.5432
  204ALA    HB1 3134   3.005   3.710   4.019 -0.9200  1.4702 -2.1570
  204ALA    HB2 3135   2.904   3.668   4.171 -2.9604 -1.0323 -2.6945
  204ALA    HB3 3136   2.996   3.821   4.150 -1.0609  0.0682  0.7599
  204ALA      C 3137   2.751   3.706   3.959  0.0616  0.3216 -0.1777
  204ALA      O 3138   2.763   3.681   3.839  0.3906  0.4470 -0.1692
  205ARG      N 3139   2.659   3.635   4.027  0.2464 -0.1548 -0.4238
  205ARG     HN 3140   2.640   3.658   4.122 -0.1641  0.6376 -0.6896
  205ARG     CA 3141   2.584   3.526   3.973  0.2310 -0.1721 -0.3660
  205ARG     HA 3142   2.644   3.450   3.926  0.3144  1.0525 -2.3601
  205ARG     CB 3143   2.508   3.464   4.092  0.0545  0.3662 -0.1950
  205ARG    HB1 3144   2.445   3.536   4.148  0.2564  0.9203 -0.6650
  205ARG    HB2 3145   2.587   3.431   4.163  2.1338  1.1399 -2.0241
  205ARG     CG 3146   2.420   3.344   4.059 -0.1102  0.4283  0.0193
  205ARG    HG1 3147   2.429   3.264   4.136 -1.8560 -1.1178 -1.2809
  205ARG    HG2 3148   2.451   3.293   3.965 -1.9885  1.1631 -1.0645
  205ARG     CD 3149   2.274   3.388   4.050 -0.3195 -0.3036 -0.2119
  205ARG    HD1 3150   2.215   3.306   4.001 -2.0290  2.0756 -2.4112
  205ARG    HD2 3151   2.258   3.478   3.987  1.2812  0.7770  0.8753
  205ARG     NE 3152   2.226   3.409   4.189 -0.6516 -0.5063 -0.2937
  205ARG     HE 3153   2.295   3.393   4.260  1.1699  1.3264 -1.5252
  205ARG     CZ 3154   2.103   3.460   4.220 -0.2343  0.1167  0.3544
  205ARG    NH1 3155   2.023   3.520   4.128  0.5951  0.3452 -0.2350
  205ARG   HH11 3156   2.040   3.524   4.030 -1.2025 -1.0314 -0.6623
  205ARG   HH12 3157   1.931   3.537   4.165  0.0031 -0.8417 -1.0777
  205ARG    NH2 3158   2.054   3.459   4.347 -0.2730 -0.5916  0.3332
  205ARG   HH21 3159   2.100   3.394   4.408  0.9393 -0.8929 -0.8735
  205ARG   HH22 3160   1.960   3.487   4.368 -0.2768 -1.5343  1.7145
  205ARG      C 3161   2.482   3.563   3.872  0.1076  0.4554 -0.0176
  205ARG      O 3162   2.461   3.498   3.769  0.2719  0.3822 -0.0046
  206ARG      N 3163   2.420   3.682   3.887 -0.0900  0.3390  0.0897
  206ARG     HN 3164   2.443   3.743   3.961  0.3643  1.3198 -0.8404
  206ARG     CA 3165   2.341   3.745   3.786 -0.2879 -0.2575 -0.1357
  206ARG     HA 3166   2.279   3.663   3.754  2.3462 -2.1769 -0.6178
  206ARG     CB 3167   2.256   3.855   3.852 -0.2086 -0.0592 -0.3632
  206ARG    HB1 3168   2.204   3.912   3.773  0.0947  0.8489  0.0746
  206ARG    HB2 3169   2.334   3.915   3.905  1.7415 -3.6293  1.1581
  206ARG     CG 3170   2.152   3.811   3.956 -0.2597 -0.2082 -0.4789
  206ARG    HG1 3171   2.186   3.714   3.997 -0.9485 -0.7103 -1.0606
  206ARG    HG2 3172   2.054   3.797   3.905 -0.3699 -0.0963 -0.2962
  206ARG     CD 3173   2.126   3.914   4.065 -0.3296 -0.2246 -0.4802
  206ARG    HD1 3174   2.119   4.016   4.023  0.4861 -0.3205 -0.8729
  206ARG    HD2 3175   2.216   3.922   4.130  0.7780 -1.8024 -1.7430
  206ARG     NE 3176   1.999   3.876   4.134 -0.2563  0.2390 -0.0870
  206ARG     HE 3177   1.945   3.801   4.096  0.0572 -0.6120  1.0752
  206ARG     CZ 3178   1.969   3.902   4.265 -0.9401  0.8609 -0.3645
  206ARG    NH1 3179   2.044   3.989   4.337 -0.1035 -0.0838 -0.0772
  206ARG   HH11 3180   2.116   4.043   4.292 -1.4186  1.2023 -0.7212
  206ARG   HH12 3181   2.006   4.019   4.424 -0.3176  0.2301 -0.2775
  206ARG    NH2 3182   1.865   3.834   4.323 -0.1351 -0.2006 -0.1382
  206ARG   HH21 3183   1.817   3.758   4.281 -1.1927  0.3756  0.0030
  206ARG   HH22 3184   1.839   3.860   4.416 -1.7053 -2.3260  0.0899
  206ARG      C 3185   2.412   3.773   3.658 -0.2182 -0.7240 -0.2000
  206ARG      O 3186   2.353   3.771   3.550  0.3243 -0.3473 -0.5051
  207GLN      N 3187   2.542   3.806   3.662 -0.5967  0.8537 -0.2596
  207GLN     HN 3188   2.583   3.820   3.752 -1.3499  0.1782  0.1997
  207GLN     CA 3189   2.625   3.820   3.547 -0.1268  0.3747  0.0141
  207GLN     HA 3190   2.581   3.887   3.474  1.4237  0.6149 -0.7500
  207GLN     CB 3191   2.765   3.881   3.566  0.0184 -0.0333  0.2623
  207GLN    HB1 3192   2.832   3.876   3.477 -1.1486  1.1353 -0.7206
  207GLN    HB2 3193   2.817   3.820   3.643  0.0968 -2.7153 -1.7718
  207GLN     CG 3194   2.762   4.021   3.628 -0.7691 -0.0230  0.2105
  207GLN    HG1 3195   2.708   4.031   3.725 -2.6745 -1.2538 -0.6613
  207GLN    HG2 3196   2.709   4.088   3.557  1.1564  0.2412 -1.0589
  207GLN     CD 3197   2.899   4.084   3.643 -0.4686 -0.5142 -0.4285
  207GLN    OE1 3198   2.980   4.046   3.728 -0.6566  0.5264  0.2401
  207GLN    NE2 3199   2.939   4.179   3.554 -0.1048 -0.1064  0.1633
  207GLN   HE21 3200   3.010   4.238   3.594  0.4982  0.0863 -1.1328
  207GLN   HE22 3201   2.872   4.215   3.489  0.4512  0.0695 -0.3205
  207GLN      C 3202   2.640   3.695   3.467  0.4743  0.3739  0.1209
  207GLN      O 3203   2.633   3.693   3.344 -0.3182  0.4384  0.1594
  208LEU      N 3204   2.659   3.584   3.540 -0.2156  0.1460 -0.0281
  208LEU     HN 3205   2.660   3.595   3.640  2.6242  1.8931 -0.1116
  208LEU     CA 3206   2.679   3.451   3.493  0.0829  0.0813  0.2787
  208LEU     HA 3207   2.743   3.456   3.406  0.5518 -0.4014  0.5874
  208LEU     CB 3208   2.720   3.364   3.613  0.2871 -0.1278  0.0586
  208LEU    HB1 3209   2.720   3.257   3.584  0.1359 -0.1125  0.0037
  208LEU    HB2 3210   2.648   3.379   3.697 -0.2257 -2.6658  0.1613
  208LEU     CG 3211   2.863   3.396   3.659  0.0782  0.5158  0.2685
  208LEU     HG 3212   2.868   3.499   3.701 -0.8660 -0.3800  2.7042
  208LEU    CD1 3213   2.920   3.308   3.771  0.2376 -0.0161 -0.2245
  208LEU   HD11 3214   3.014   3.350   3.813 -0.6139  2.1139 -0.3578
  208LEU   HD12 3215   2.927   3.201   3.742 -1.5855 -0.9545  2.4430
  208LEU   HD13 3216   2.839   3.298   3.846  0.3604 -0.4974 -0.1482
  208LEU    CD2 3217   2.965   3.389   3.544  0.3352  0.1213  0.5188
  208LEU   HD21 3218   2.948   3.293   3.490 -2.1586 -1.2140  3.3975
  208LEU   HD22 3219   3.068   3.392   3.586  0.5338  1.9509 -0.0254
  208LEU   HD23 3220   2.949   3.471   3.470 -2.5736 -1.2623 -0.5360
  208LEU      C 3221   2.553   3.392   3.439 -0.0262 -0.0700  0.6950
  208LEU      O 3222   2.560   3.308   3.350  0.2851 -0.0188  0.6675
  209LYS      N 3223   2.435   3.429   3.492 -0.1632  0.3475  0.1012
  209LYS     HN 3224   2.423   3.486   3.573 -1.2115  1.0750 -0.5365
  209LYS     CA 3225   2.312   3.373   3.444  0.0091  0.1500 -0.1106
  209LYS     HA 3226   2.339   3.270   3.429 -0.6434 -0.2384  1.2216
  209LYS     CB 3227   2.204   3.377   3.553 -0.2110 -0.4660 -0.3017
  209LYS    HB1 3228   2.100   3.353   3.521 -0.0372  1.3794 -2.5651
  209LYS    HB2 3229   2.196   3.480   3.595  0.9947 -0.1712 -0.7371
  209LYS     CG 3230   2.235   3.278   3.665  0.1712 -0.2739 -0.2364
  209LYS    HG1 3231   2.135   3.277   3.713  0.5220  1.8930  0.6612
  209LYS    HG2 3232   2.315   3.325   3.727  0.0428  1.4676 -1.3123
  209LYS     CD 3233   2.282   3.135   3.640 -0.0724 -0.4228  0.1508
  209LYS    HD1 3234   2.386   3.142   3.600 -0.1344  0.3251  0.1023
  209LYS    HD2 3235   2.224   3.093   3.556 -1.7578  0.7094  0.7049
  209LYS     CE 3236   2.280   3.047   3.766  0.1271 -0.1400  0.3532
  209LYS    HE1 3237   2.181   3.040   3.816 -0.3060  0.2677 -0.4277
  209LYS    HE2 3238   2.347   3.092   3.842  1.2460 -1.3552  0.1250
  209LYS     NZ 3239   2.345   2.919   3.731 -0.0403 -0.1068 -0.0900
  209LYS    HZ1 3240   2.439   2.933   3.773  1.6346 -3.6629 -2.1622
  209LYS    HZ2 3241   2.350   2.906   3.628 -0.3190 -0.6357 -0.0414
  209LYS    HZ3 3242   2.301   2.840   3.783 -0.5753  0.5154  0.4200
  209LYS      C 3243   2.278   3.429   3.310  0.1443 -0.2167 -0.2992
  209LYS      O 3244   2.212   3.358   3.234 -0.4233  0.1202 -0.1264
  210GLN      N 3245   2.320   3.549   3.267  0.5284 -0.3356 -0.2550
  210GLN     HN 3246   2.365   3.604   3.337  1.9324 -1.3610 -0.3026
  210GLN     CA 3247   2.310   3.602   3.135 -0.1135 -0.0021 -0.0777
  210GLN     HA 3248   2.214   3.602   3.086 -0.3097 -1.0101  0.2756
  210GLN     CB 3249   2.345   3.751   3.145  0.0303 -0.0772  0.5465
  210GLN    HB1 3250   2.358   3.787   3.041  1.2390  1.4545  1.1909
  210GLN    HB2 3251   2.440   3.760   3.201  1.5680  0.2281 -1.9521
  210GLN     CG 3252   2.245   3.849   3.208  0.3906  0.6049  0.0668
  210GLN    HG1 3253   2.233   3.934   3.137  1.6576 -0.0849 -1.0316
  210GLN    HG2 3254   2.291   3.870   3.307  0.0287 -1.8492  0.8315
  210GLN     CD 3255   2.107   3.789   3.230  0.5014  0.2573 -0.1780
  210GLN    OE1 3256   2.059   3.768   3.341  0.2756 -0.5573 -0.4245
  210GLN    NE2 3257   2.025   3.772   3.123  0.3634  0.8728 -0.1713
  210GLN   HE21 3258   1.931   3.752   3.149  1.3296 -2.2715  1.3268
  210GLN   HE22 3259   2.039   3.807   3.030 -0.3639  1.0079 -0.2288
  210GLN      C 3260   2.405   3.536   3.040  0.0292  0.2568 -0.1133
  210GLN      O 3261   2.371   3.514   2.924  0.1060 -0.7168  0.0419
  211MET      N 3262   2.527   3.506   3.087  0.1666  0.8806 -0.0562
  211MET     HN 3263   2.559   3.540   3.175  2.5610 -3.0877  0.8801
  211MET     CA 3264   2.622   3.424   3.018 -0.0198 -0.0862  0.8080
  211MET     HA 3265   2.640   3.480   2.927 -2.4656  0.9182  0.8660
  211MET     CB 3266   2.759   3.423   3.088  0.4029 -0.1549 -0.0080
  211MET    HB1 3267   2.829   3.358   3.032 -1.8592 -0.6669 -2.4591
  211MET    HB2 3268   2.738   3.396   3.193 -0.8794  3.3352  0.7599
  211MET     CG 3269   2.833   3.556   3.100 -0.0599  0.0877  0.1857
  211MET    HG1 3270   2.752   3.630   3.114 -2.0186 -2.1412  1.3779
  211MET    HG2 3271   2.874   3.573   2.998 -1.0235  0.5891 -0.1337
  211MET     SD 3272   2.976   3.582   3.209  0.0313 -0.3655  0.1752
  211MET     CE 3273   2.961   3.763   3.218  0.1177 -0.3435 -0.1273
  211MET    HE1 3274   3.045   3.804   3.277  0.2976 -0.6377 -0.1777
  211MET    HE2 3275   2.868   3.791   3.273  0.2140  1.0262 -0.6255
  211MET    HE3 3276   2.966   3.818   3.122  1.5431 -1.1707 -0.5477
  211MET      C 3277   2.582   3.284   2.984 -0.5545  0.2993 -0.1976
  211MET      O 3278   2.589   3.247   2.867 -0.2976  0.4737 -0.2392
  212GLU      N 3279   2.529   3.210   3.083 -0.3707  0.2595 -0.1290
  212GLU     HN 3280   2.539   3.248   3.174 -1.1319  0.5809 -0.1729
  212GLU     CA 3281   2.479   3.076   3.090 -0.4775  0.3162  0.2226
  212GLU     HA 3282   2.559   3.015   3.050 -0.6308  0.7415 -0.7503
  212GLU     CB 3283   2.442   3.050   3.237  0.3612  0.2685  0.4315
  212GLU    HB1 3284   2.371   3.132   3.260  0.2640  0.3513 -0.1554
  212GLU    HB2 3285   2.534   3.058   3.299 -0.0853 -0.1922  1.1585
  212GLU     CG 3286   2.383   2.910   3.259  0.5793  0.0836 -0.1442
  212GLU    HG1 3287   2.439   2.833   3.201  2.2008  0.5425  0.7416
  212GLU    HG2 3288   2.275   2.906   3.237 -0.0012 -0.5749  2.5868
  212GLU     CD 3289   2.385   2.862   3.403  0.4302  0.2144 -0.0986
  212GLU    OE1 3290   2.502   2.832   3.439  0.3207 -0.3973 -0.2307
  212GLU    OE2 3291   2.280   2.858   3.472  0.1902  0.2022 -0.4587
  212GLU      C 3292   2.365   3.048   2.999 -0.1080 -0.3750 -0.0362
  212GLU      O 3293   2.351   2.938   2.946 -0.2035 -0.3060 -0.1540
  213SER      N 3294   2.283   3.150   2.966  0.0218 -0.0476  0.6457
  213SER     HN 3295   2.304   3.234   3.015  0.0760 -1.1220  2.6047
  213SER     CA 3296   2.167   3.143   2.883  0.2553  0.2205  0.2950
  213SER     HA 3297   2.109   3.054   2.903 -0.8969  1.0133  0.5983
  213SER     CB 3298   2.071   3.260   2.911 -0.2649  0.0161 -0.6124
  213SER    HB1 3299   2.047   3.264   3.019 -1.5136 -1.2491 -0.7934
  213SER    HB2 3300   1.969   3.241   2.870 -0.5773 -2.2443  0.9982
  213SER     OG 3301   2.113   3.384   2.858 -0.4797  0.3401 -0.0292
  213SER    HG1 3302   2.205   3.405   2.877 -0.8865  2.8678 -0.5189
  213SER      C 3303   2.196   3.138   2.737 -0.5998  1.0783  0.0886
  213SER      O 3304   2.117   3.075   2.667  0.6016  0.3187 -0.6260
  214GLN      N 3305   2.314   3.186   2.694 -0.4983  0.7938  0.0521
  214GLN     HN 3306   2.382   3.232   2.751 -0.5732  3.3970 -1.7948
  214GLN     CA 3307   2.361   3.164   2.561  0.7703 -0.4220  0.6756
  214GLN     HA 3308   2.284   3.205   2.499 -0.4383 -1.0148  1.7440
  214GLN     CB 3309   2.484   3.254   2.539  0.3350 -0.0824 -0.3949
  214GLN    HB1 3310   2.535   3.223   2.445 -1.4081 -1.2349 -1.0216
  214GLN    HB2 3311   2.556   3.238   2.621 -2.1095 -0.5945  1.7761
  214GLN     CG 3312   2.444   3.402   2.537 -0.0225 -0.1591  0.6686
  214GLN    HG1 3313   2.385   3.423   2.629  0.4840  0.2790  0.8984
  214GLN    HG2 3314   2.374   3.428   2.455  0.3405  0.5665  0.5811
  214GLN     CD 3315   2.569   3.488   2.540 -0.0466 -0.0870 -0.2102
  214GLN    OE1 3316   2.683   3.445   2.523  0.1546  0.1598  0.4905
  214GLN    NE2 3317   2.557   3.618   2.580  0.2212 -0.2238  0.3127
  214GLN   HE21 3318   2.640   3.670   2.602  0.9425 -0.9572 -0.5622
  214GLN   HE22 3319   2.467   3.640   2.617  0.0927 -0.2327 -0.0005
  214GLN      C 3320   2.372   3.025   2.509  0.4832 -0.1558 -0.1110
  214GLN      O 3321   2.310   2.992   2.408 -0.1034 -0.1812  0.2481
  215PRO      N 3322   2.431   2.925   2.568 -0.1178 -0.2071  0.4125
  215PRO     CD 3323   2.546   2.946   2.653  0.0663 -0.0524  0.1243
  215PRO    HD1 3324   2.542   3.022   2.734 -1.3996 -0.2333  0.2371
  215PRO    HD2 3325   2.641   2.962   2.597  1.1982 -0.8822  1.7098
  215PRO     CA 3326   2.429   2.788   2.525  0.1861 -0.2184  0.4348
  215PRO     HA 3327   2.439   2.781   2.418 -0.1925  0.0041  0.3815
  215PRO     CB 3328   2.541   2.717   2.601  0.5418 -0.1900 -0.0613
  215PRO    HB1 3329   2.630   2.705   2.536  0.1388  2.0947 -1.1339
  215PRO    HB2 3330   2.506   2.616   2.632 -0.0534  0.5428  1.7944
  215PRO     CG 3331   2.570   2.809   2.720  0.5709 -0.0984 -0.1400
  215PRO    HG1 3332   2.495   2.799   2.801 -0.4520  0.3793 -1.0015
  215PRO    HG2 3333   2.668   2.777   2.760  0.4819  0.2030  0.3256
  215PRO      C 3334   2.298   2.723   2.558  0.1665 -0.3323  0.1339
  215PRO      O 3335   2.266   2.622   2.496 -0.4861 -0.2552  0.3331
  216LEU      N 3336   2.231   2.775   2.662  0.3560  0.0287  0.0777
  216LEU     HN 3337   2.274   2.854   2.705  0.5663  0.1228 -0.2995
  216LEU     CA 3338   2.129   2.716   2.743  0.0514 -0.1039 -0.3985
  216LEU     HA 3339   2.097   2.806   2.793 -1.0713 -0.3863 -0.5828
  216LEU     CB 3340   2.015   2.651   2.664 -0.0223 -0.1123 -0.2853
  216LEU    HB1 3341   1.939   2.606   2.731 -0.3652 -1.6814 -1.6488
  216LEU    HB2 3342   2.058   2.575   2.595 -1.5227 -0.0055 -1.3847
  216LEU     CG 3343   1.934   2.751   2.580 -0.4811  0.0636  0.3569
  216LEU     HG 3344   2.002   2.801   2.507  0.4356 -0.7697  0.6254
  216LEU    CD1 3345   1.832   2.680   2.490 -0.6251 -0.0506  0.6135
  216LEU   HD11 3346   1.788   2.751   2.417 -0.2670  0.2327  0.6731
  216LEU   HD12 3347   1.750   2.637   2.553 -0.0236 -1.1349  0.6782
  216LEU   HD13 3348   1.877   2.592   2.440 -1.8986 -1.1442  1.3008
  216LEU    CD2 3349   1.859   2.860   2.659  0.6081  1.1321 -0.0366
  216LEU   HD21 3350   1.783   2.914   2.599 -1.0487  0.0364  0.9729
  216LEU   HD22 3351   1.935   2.929   2.700  1.8981 -1.0942  1.5816
  216LEU   HD23 3352   1.805   2.824   2.749 -1.4062  0.8734 -1.2902
  216LEU      C 3353   2.178   2.627   2.852  0.4160  0.3733 -0.1699
  216LEU      O 3354   2.271   2.554   2.819  0.6347  0.6676 -0.2112
  217PRO      N 3355   2.130   2.620   2.973  0.6426  0.6183 -0.0648
  217PRO     CD 3356   2.024   2.708   3.020  0.0674 -0.0762 -0.0380
  217PRO    HD1 3357   1.936   2.731   2.956  1.2846  1.5330 -1.2267
  217PRO    HD2 3358   2.066   2.810   3.035 -0.8519  0.3337 -0.1908
  217PRO     CA 3359   2.179   2.532   3.075 -0.0889  0.1616 -0.1020
  217PRO     HA 3360   2.282   2.562   3.082 -0.4322  1.1516  0.9539
  217PRO     CB 3361   2.111   2.579   3.204  0.3202 -0.0390  0.1866
  217PRO    HB1 3362   2.170   2.662   3.247  2.4526 -0.9828 -0.7665
  217PRO    HB2 3363   2.097   2.502   3.283  2.1320 -1.5692 -0.8825
  217PRO     CG 3364   1.980   2.639   3.150  0.4985  0.6207  0.4863
  217PRO    HG1 3365   1.906   2.559   3.133  0.2220  0.8584  0.5642
  217PRO    HG2 3366   1.926   2.699   3.226  0.4382 -0.4481  1.2992
  217PRO      C 3367   2.183   2.385   3.055 -0.2871  0.1318  0.0751
  217PRO      O 3368   2.107   2.340   2.968  0.3412  0.2282 -0.5285
  218GLY      N 3369   2.271   2.312   3.125  0.1505  0.5220 -0.0676
  218GLY     HN 3370   2.335   2.355   3.187  0.0762  1.8545 -0.8741
  218GLY     CA 3371   2.289   2.174   3.091 -0.0288  0.5590 -0.3101
  218GLY    HA1 3372   2.275   2.169   2.984  0.1006  3.9106 -0.5871
  218GLY    HA2 3373   2.233   2.111   3.158  0.0190  1.8136  0.9375
  218GLY      C 3374   2.433   2.144   3.114 -0.0625  0.1587 -0.6242
  218GLY      O 3375   2.497   2.213   3.192 -0.5108 -0.3908  0.2386
  219GLU      N 3376   2.494   2.050   3.039  0.0761 -0.0156 -0.2902
  219GLU     HN 3377   2.444   1.988   2.980 -0.3960 -1.2731  1.3480
  219GLU     CA 3378   2.635   2.026   3.046  0.0625  0.0431  0.2528
  219GLU     HA 3379   2.673   1.993   3.141  1.8812 -0.1677 -0.4979
  219GLU     CB 3380   2.681   1.924   2.940 -0.5063  0.3466 -0.2946
  219GLU    HB1 3381   2.792   1.920   2.932 -0.3768 -0.9702  1.4438
  219GLU    HB2 3382   2.649   1.951   2.837  0.7488  0.8478 -0.5677
  219GLU     CG 3383   2.637   1.784   2.982 -0.2471  0.4553  0.3476
  219GLU    HG1 3384   2.526   1.782   2.975 -0.1497 -0.2560 -1.4066
  219GLU    HG2 3385   2.666   1.755   3.086 -0.7038 -2.1158 -0.1654
  219GLU     CD 3386   2.692   1.673   2.893 -0.0673  0.9351 -0.1400
  219GLU    OE1 3387   2.609   1.594   2.842  0.6302  0.1730 -0.1102
  219GLU    OE2 3388   2.813   1.679   2.861 -0.1365 -0.0019 -0.6036
  219GLU      C 3389   2.724   2.144   3.027  0.7145 -0.5385 -0.3914
  219GLU      O 3390   2.827   2.165   3.091  0.1364  0.3165  0.2958
  220ARG      N 3391   2.686   2.237   2.938 -0.1176 -0.3191  0.1818
  220ARG     HN 3392   2.591   2.237   2.906 -0.9919 -2.7218  2.4784
  220ARG     CA 3393   2.760   2.357   2.912 -0.5236 -0.0748  0.1441
  220ARG     HA 3394   2.863   2.324   2.909 -0.5178 -0.0205 -1.2361
  220ARG     CB 3395   2.738   2.425   2.775  0.0056 -0.2880 -0.0500
  220ARG    HB1 3396   2.788   2.524   2.775 -0.8317  0.1442 -0.1821
  220ARG    HB2 3397   2.630   2.448   2.765 -0.1272 -0.4679  0.8262
  220ARG     CG 3398   2.787   2.345   2.655 -0.9490 -0.8733 -0.0573
  220ARG    HG1 3399   2.756   2.238   2.658 -1.7152 -0.6834 -0.8076
  220ARG    HG2 3400   2.898   2.348   2.657 -0.9373 -0.8692 -0.5099
  220ARG     CD 3401   2.749   2.397   2.516 -0.0902 -0.2816 -0.0785
  220ARG    HD1 3402   2.812   2.344   2.442  1.2674  0.9064  0.1750
  220ARG    HD2 3403   2.778   2.504   2.512 -1.6883  0.1797  0.0430
  220ARG     NE 3404   2.604   2.372   2.490 -0.1544  0.2644 -0.2543
  220ARG     HE 3405   2.559   2.295   2.535 -2.0857  1.0447 -0.7344
  220ARG     CZ 3406   2.540   2.398   2.373  0.4084 -0.4051 -0.7142
  220ARG    NH1 3407   2.607   2.462   2.272  0.7377 -0.2084 -0.3702
  220ARG   HH11 3408   2.686   2.521   2.292  0.1064  0.3073  0.7116
  220ARG   HH12 3409   2.559   2.457   2.185 -0.8594 -1.8704  0.5543
  220ARG    NH2 3410   2.416   2.350   2.342  0.2700 -0.3577 -0.2337
  220ARG   HH21 3411   2.382   2.364   2.249  1.4397  0.0083 -0.6296
  220ARG   HH22 3412   2.359   2.338   2.423  1.1510 -1.8967  0.1937
  220ARG      C 3413   2.754   2.461   3.018 -0.5686 -0.0141  0.0812
  220ARG      O 3414   2.811   2.570   3.005 -0.6483  0.0184  0.0001
  221ALA      N 3415   2.672   2.437   3.122 -0.5331  0.5866  0.2509
  221ALA     HN 3416   2.612   2.358   3.121  0.6710 -0.3455 -0.2003
  221ALA     CA 3417   2.659   2.520   3.237  0.1875  0.4826  0.4108
  221ALA     HA 3418   2.711   2.613   3.216  3.5812 -1.5942 -1.3175
  221ALA     CB 3419   2.510   2.548   3.264 -0.0972 -0.1077 -0.5130
  221ALA    HB1 3420   2.438   2.465   3.277  2.8541 -2.6437  1.1416
  221ALA    HB2 3421   2.461   2.608   3.184 -1.8608 -0.7896  0.0155
  221ALA    HB3 3422   2.506   2.605   3.360 -2.2312 -1.9582  0.5823
  221ALA      C 3423   2.724   2.450   3.352  0.2155  0.2973  0.2817
  221ALA      O 3424   2.706   2.492   3.466  1.0523  0.1208  0.4912
  222ARG      N 3425   2.800   2.342   3.328  0.7098  0.7286 -0.1519
  222ARG     HN 3426   2.798   2.302   3.237 -1.5240 -1.6032  0.7870
  222ARG     CA 3427   2.898   2.292   3.420  0.1912 -0.0650 -0.0124
  222ARG     HA 3428   2.844   2.296   3.513  0.1375 -3.6888  0.2438
  222ARG     CB 3429   2.963   2.155   3.393 -0.0270 -0.0903 -0.4116
  222ARG    HB1 3430   3.057   2.140   3.450  0.4047  1.0566 -0.7764
  222ARG    HB2 3431   2.983   2.159   3.284 -1.0320  0.8019 -0.5845
  222ARG     CG 3432   2.862   2.044   3.419  0.4077 -0.3633  0.1239
  222ARG    HG1 3433   2.780   2.053   3.345 -0.9566 -0.2788  1.5919
  222ARG    HG2 3434   2.813   2.058   3.518 -0.9708 -0.2550 -0.5451
  222ARG     CD 3435   2.933   1.908   3.416  0.4019 -0.3661  0.1512
  222ARG    HD1 3436   3.008   1.914   3.498  0.8479 -0.8816 -0.2188
  222ARG    HD2 3437   2.973   1.889   3.315 -2.2590  0.5795 -1.1818
  222ARG     NE 3438   2.839   1.798   3.453  0.1310 -0.2810 -0.2832
  222ARG     HE 3439   2.752   1.812   3.498 -0.3923  0.4175 -1.4632
  222ARG     CZ 3440   2.868   1.665   3.438  0.1215 -0.3136 -0.0048
  222ARG    NH1 3441   2.992   1.628   3.396  0.2137 -0.0605  0.0418
  222ARG   HH11 3442   3.055   1.694   3.356  1.2312 -1.3610 -0.5959
  222ARG   HH12 3443   3.008   1.534   3.365  2.0369  0.4052 -0.5420
  222ARG    NH2 3444   2.776   1.571   3.475 -0.4051  0.1253 -0.1886
  222ARG   HH21 3445   2.688   1.593   3.517 -2.0874 -4.9583 -0.3637
  222ARG   HH22 3446   2.798   1.478   3.448 -0.0740 -0.2548  1.3121
  222ARG      C 3447   3.008   2.389   3.450  0.3965 -0.3014  0.0011
  222ARG      O 3448   3.037   2.418   3.565  0.1028  0.0464 -0.0115
  223SER      N 3449   3.057   2.448   3.339 -0.0276 -0.0101 -0.0344
  223SER     HN 3450   3.042   2.398   3.254  0.5162 -1.0304  0.4432
  223SER     CA 3451   3.150   2.557   3.345  0.1711 -0.1690 -0.2176
  223SER     HA 3452   3.236   2.522   3.399  0.1784 -1.8699 -1.2644
  223SER     CB 3453   3.208   2.596   3.208  0.4711  0.0203 -0.0362
  223SER    HB1 3454   3.265   2.510   3.167  0.3045 -0.5505  0.9095
  223SER    HB2 3455   3.268   2.690   3.204 -1.0363  0.9800 -1.1693
  223SER     OG 3456   3.099   2.619   3.120  0.1512 -0.0041  0.3534
  223SER    HG1 3457   3.064   2.534   3.091 -1.6481  0.5032  0.8724
  223SER      C 3458   3.111   2.679   3.421 -0.0054 -0.3896  0.0459
  223SER      O 3459   3.178   2.721   3.515 -0.0550  0.0888 -0.1336
  224THR      N 3460   2.993   2.736   3.391  0.2235  0.2636  0.3735
  224THR     HN 3461   2.942   2.710   3.310  2.4400  1.3901 -1.4714
  224THR     CA 3462   2.939   2.846   3.465 -0.1825  0.6002 -0.4209
  224THR     HA 3463   3.016   2.920   3.478 -0.5656  1.2150 -1.5495
  224THR     CB 3464   2.822   2.913   3.398 -0.9325 -0.0664  0.1986
  224THR     HB 3465   2.763   2.971   3.471  1.2454  2.3792  0.1758
  224THR    OG1 3466   2.736   2.822   3.331 -0.8801 -0.3475  0.5127
  224THR    HG1 3467   2.647   2.831   3.367 -1.3922 -4.0454  0.6078
  224THR    CG2 3468   2.879   3.013   3.296 -0.7122  0.0784  0.4620
  224THR   HG21 3469   2.933   3.096   3.345  0.2387 -0.7006  0.7745
  224THR   HG22 3470   2.790   3.038   3.235 -1.5486  0.3092  1.7518
  224THR   HG23 3471   2.954   2.968   3.226 -0.6604  0.8738 -0.0120
  224THR      C 3472   2.907   2.813   3.607  0.2694 -0.2640 -0.5169
  224THR      O 3473   2.934   2.892   3.697 -0.0888  0.1007 -0.7282
  225LEU      N 3474   2.870   2.687   3.634 -0.4916  0.1098  0.1797
  225LEU     HN 3475   2.857   2.618   3.563  0.6948 -0.2851  0.3316
  225LEU     CA 3476   2.863   2.641   3.770 -0.4579  0.1062  0.1800
  225LEU     HA 3477   2.804   2.711   3.827  0.8109  1.9031 -0.6411
  225LEU     CB 3478   2.806   2.498   3.779  0.0022 -0.0884  0.0167
  225LEU    HB1 3479   2.836   2.436   3.692 -2.3712  0.3998 -1.2447
  225LEU    HB2 3480   2.695   2.501   3.773 -0.0917 -1.6182  0.6187
  225LEU     CG 3481   2.821   2.406   3.901 -0.1292 -0.3033 -0.1294
  225LEU     HG 3482   2.925   2.398   3.940 -1.1645  0.3634  3.0570
  225LEU    CD1 3483   2.750   2.479   4.016  0.3062 -0.1324  0.0313
  225LEU   HD11 3484   2.779   2.587   4.019 -1.7757  0.5688 -2.0494
  225LEU   HD12 3485   2.764   2.434   4.116  0.2971 -0.0976  0.0484
  225LEU   HD13 3486   2.641   2.475   3.993  0.1564 -3.2200  0.9097
  225LEU    CD2 3487   2.768   2.262   3.887 -0.3825 -0.1856 -0.3897
  225LEU   HD21 3488   2.657   2.255   3.891 -0.5803  2.2506  2.4940
  225LEU   HD22 3489   2.823   2.201   3.962  0.5970 -1.7936 -2.3411
  225LEU   HD23 3490   2.807   2.223   3.791 -1.8805 -0.7405 -0.8034
  225LEU      C 3491   2.990   2.659   3.845 -0.0060  0.1561 -0.5830
  225LEU      O 3492   2.995   2.723   3.950  0.1820 -0.3862 -0.2569
  226GLN      N 3493   3.103   2.614   3.789  0.0424 -0.2260 -0.1816
  226GLN     HN 3494   3.107   2.554   3.710  2.6499 -0.6141  0.1519
  226GLN     CA 3495   3.235   2.622   3.843 -0.1135 -0.5880  0.2599
  226GLN     HA 3496   3.236   2.588   3.946 -1.7374  0.4267  0.6338
  226GLN     CB 3497   3.349   2.548   3.771 -0.0199 -0.1356 -0.0558
  226GLN    HB1 3498   3.437   2.570   3.835 -0.6590 -0.7177  1.0572
  226GLN    HB2 3499   3.381   2.595   3.675 -0.4316  1.7877  0.6969
  226GLN     CG 3500   3.322   2.400   3.745  0.1865 -0.1198 -0.3750
  226GLN    HG1 3501   3.411   2.349   3.703 -0.4910 -1.0293 -0.7506
  226GLN    HG2 3502   3.245   2.389   3.665 -1.3097  0.6269  0.8996
  226GLN     CD 3503   3.277   2.317   3.865 -0.2679 -0.3650 -0.7134
  226GLN    OE1 3504   3.361   2.276   3.944 -0.6273 -0.0756 -0.1793
  226GLN    NE2 3505   3.143   2.295   3.877 -0.1784 -0.4834  0.1173
  226GLN   HE21 3506   3.107   2.257   3.962 -1.8801  3.5213  1.4578
  226GLN   HE22 3507   3.077   2.315   3.805 -1.2435 -0.9147  0.9572
  226GLN      C 3508   3.277   2.764   3.858  0.1799 -0.6574  0.0974
  226GLN      O 3509   3.338   2.800   3.959  0.1637  0.2331 -0.1996
  227LYS      N 3510   3.246   2.855   3.763 -0.1992 -0.2562  0.6025
  227LYS     HN 3511   3.206   2.824   3.677  0.4745 -2.2140  0.9374
  227LYS     CA 3512   3.248   2.997   3.777 -1.1722 -0.1668 -0.0443
  227LYS     HA 3513   3.354   3.018   3.784 -0.6487 -2.3090 -0.7607
  227LYS     CB 3514   3.203   3.059   3.643 -0.1300  0.1813 -0.2454
  227LYS    HB1 3515   3.202   3.170   3.647 -0.5630  0.1726 -0.0370
  227LYS    HB2 3516   3.102   3.030   3.609  0.7317 -1.1140 -1.8247
  227LYS     CG 3517   3.307   3.037   3.533 -0.2118 -0.1598 -0.2553
  227LYS    HG1 3518   3.263   2.962   3.464  0.7588 -2.1727  1.1942
  227LYS    HG2 3519   3.401   2.992   3.573 -1.1763 -2.4897 -0.4355
  227LYS     CD 3520   3.328   3.161   3.447 -0.0704  0.0025  0.0108
  227LYS    HD1 3521   3.354   3.246   3.513  1.5030 -0.4605  0.0140
  227LYS    HD2 3522   3.234   3.192   3.395 -0.0426  0.1761  0.0639
  227LYS     CE 3523   3.434   3.132   3.340 -0.2414  0.0802 -0.1799
  227LYS    HE1 3524   3.423   3.039   3.280 -1.5952  0.1148 -0.0316
  227LYS    HE2 3525   3.530   3.123   3.394 -0.3596  0.4424  0.0956
  227LYS     NZ 3526   3.448   3.244   3.244 -0.0763  0.3917  0.2049
  227LYS    HZ1 3527   3.351   3.266   3.213 -0.8596 -1.4531  1.1239
  227LYS    HZ2 3528   3.507   3.207   3.167 -1.6500 -2.0393  0.0448
  227LYS    HZ3 3529   3.503   3.321   3.287  3.3295 -2.0602  0.6550
  227LYS      C 3530   3.181   3.057   3.895  0.3144  0.1116  0.6777
  227LYS      O 3531   3.247   3.135   3.965  0.9132  0.1338  0.1012
  228GLU      N 3532   3.057   3.021   3.931 -0.1508  0.6757 -0.3300
  228GLU     HN 3533   2.994   2.972   3.872  2.2133 -1.0096 -1.5699
  228GLU     CA 3534   2.996   3.062   4.055  0.3820  0.4264  0.0154
  228GLU     HA 3535   3.013   3.168   4.062  5.4764 -0.0813 -0.4180
  228GLU     CB 3536   2.850   3.016   4.069  0.8230 -0.9267  0.3706
  228GLU    HB1 3537   2.803   3.049   4.164 -2.1228 -3.1161 -0.1993
  228GLU    HB2 3538   2.847   2.905   4.070 -0.2095 -0.9172 -0.3659
  228GLU     CG 3539   2.765   3.057   3.949  0.3147 -0.0977  1.0065
  228GLU    HG1 3540   2.811   3.039   3.850  0.2228 -0.3006  1.0012
  228GLU    HG2 3541   2.747   3.165   3.970 -1.3457 -0.0374 -0.4625
  228GLU     CD 3542   2.630   2.988   3.934  0.3356  0.0081  0.3189
  228GLU    OE1 3543   2.557   2.966   4.034 -0.0958 -0.2812 -0.0531
  228GLU    OE2 3544   2.590   2.960   3.817 -0.1267 -0.0013  0.4770
  228GLU      C 3545   3.065   3.005   4.174 -0.3612  0.2478  0.3603
  228GLU      O 3546   3.071   3.064   4.282  0.2065  0.3018  0.3016
  229VAL      N 3547   3.119   2.882   4.161 -0.3790  0.3071 -0.2752
  229VAL     HN 3548   3.105   2.835   4.074  2.1082  1.2730 -1.2951
  229VAL     CA 3549   3.192   2.820   4.267  0.2022  0.1094 -0.7849
  229VAL     HA 3550   3.137   2.832   4.359  0.2407 -0.6858 -0.6553
  229VAL     CB 3551   3.216   2.673   4.246 -0.0752  0.0032 -0.3657
  229VAL     HB 3552   3.265   2.648   4.150  0.4368 -1.6250  0.2935
  229VAL    CG1 3553   3.307   2.615   4.355 -0.3798 -0.2656 -0.2537
  229VAL   HG11 3554   3.301   2.505   4.344  0.2924 -0.2031 -1.3966
  229VAL   HG12 3555   3.271   2.659   4.451 -0.0061  0.4133 -0.4184
  229VAL   HG13 3556   3.411   2.644   4.330 -0.3745  1.0059  1.1148
  229VAL    CG2 3557   3.080   2.602   4.254 -0.0944  0.0659 -0.1035
  229VAL   HG21 3558   3.046   2.597   4.359 -0.2451 -0.1888 -0.1642
  229VAL   HG22 3559   3.089   2.495   4.224  0.0612  0.5155 -1.7835
  229VAL   HG23 3560   2.999   2.644   4.190  0.5585  1.0283 -0.3204
  229VAL      C 3561   3.318   2.894   4.293 -0.1752  0.5637 -0.2310
  229VAL      O 3562   3.358   2.919   4.407 -0.4021  0.9103 -0.2261
  230HSD      N 3563   3.397   2.932   4.191  0.2791 -0.1744 -0.1566
  230HSD     HN 3564   3.370   2.897   4.102  0.2602 -1.3913  0.3008
  230HSD     CA 3565   3.520   3.002   4.213  0.0630  0.0485  0.3662
  230HSD     HA 3566   3.580   2.947   4.284 -1.5681 -1.1221  0.8921
  230HSD     CB 3567   3.615   3.003   4.092 -0.1345 -0.0487  0.2102
  230HSD    HB1 3568   3.568   3.066   4.014 -3.9430 -0.8561  1.6404
  230HSD    HB2 3569   3.626   2.900   4.052  1.0107 -1.2660  3.3814
  230HSD    ND1 3570   3.826   2.995   4.234  0.1959  0.5888 -0.2137
  230HSD    HD1 3571   3.800   2.917   4.291 -0.4832  0.9683  0.0105
  230HSD     CG 3572   3.751   3.052   4.133  0.0439  0.0034 -0.4347
  230HSD    CE1 3573   3.935   3.073   4.254  0.7485 -0.1818 -0.2088
  230HSD    HE1 3574   3.997   3.058   4.343 -0.6962 -0.0546  0.8412
  230HSD    NE2 3575   3.942   3.168   4.163 -0.7775  0.4081  0.2736
  230HSD    CD2 3576   3.828   3.154   4.087 -0.6872  0.7920  0.0663
  230HSD    HD2 3577   3.811   3.224   4.006 -1.2816 -1.4679 -1.8795
  230HSD      C 3578   3.499   3.141   4.262 -0.0140 -0.0518  0.6163
  230HSD      O 3579   3.578   3.190   4.343  0.5697 -0.0494  0.0527
  231ALA      N 3580   3.395   3.213   4.217 -0.1175 -0.3492  0.3785
  231ALA     HN 3581   3.339   3.192   4.137  1.3513 -1.0274 -0.5064
  231ALA     CA 3582   3.360   3.333   4.286  0.3544 -0.0903  0.1657
  231ALA     HA 3583   3.442   3.404   4.285 -0.7774  1.2541 -0.1588
  231ALA     CB 3584   3.247   3.404   4.210  0.3940  0.3953  0.5530
  231ALA    HB1 3585   3.204   3.496   4.254 -1.2619  2.1351 -4.0734
  231ALA    HB2 3586   3.163   3.334   4.190  1.1484 -0.5764  0.7024
  231ALA    HB3 3587   3.286   3.436   4.111  0.8058  0.8793  0.8700
  231ALA      C 3588   3.326   3.323   4.431 -0.0120  0.3336  0.1131
  231ALA      O 3589   3.365   3.407   4.511 -0.1200 -0.3417  0.8826
  232ALA      N 3590   3.247   3.222   4.472  0.3036  0.1214  0.2079
  232ALA     HN 3591   3.190   3.177   4.404  1.0252  0.1565 -0.4342
  232ALA     CA 3592   3.204   3.200   4.606 -0.4499  0.4656  0.0270
  232ALA     HA 3593   3.152   3.292   4.632  1.4075  0.9862  2.2157
  232ALA     CB 3594   3.110   3.078   4.610 -0.2579  0.2852 -0.9164
  232ALA    HB1 3595   3.054   3.072   4.705  0.7630  0.9567 -0.2531
  232ALA    HB2 3596   3.171   2.988   4.584  0.9718  1.4227 -2.1396
  232ALA    HB3 3597   3.034   3.086   4.530 -2.2113  0.6143  0.9062
  232ALA      C 3598   3.319   3.175   4.697 -0.7448 -0.0102  0.2721
  232ALA      O 3599   3.332   3.234   4.805  0.0958  0.1048  0.1128
  233LYS      N 3600   3.410   3.091   4.647 -0.3495  0.3552  0.3745
  233LYS     HN 3601   3.372   3.037   4.572 -2.6938 -0.8064  2.2750
  233LYS     CA 3602   3.535   3.052   4.706  0.2077  0.2593 -0.8308
  233LYS     HA 3603   3.512   3.025   4.808 -0.9888  1.2006 -0.8183
  233LYS     CB 3604   3.603   2.931   4.642  0.1256 -0.2036 -0.0545
  233LYS    HB1 3605   3.710   2.921   4.671  0.1054  0.1988  0.1638
  233LYS    HB2 3606   3.605   2.954   4.533  1.1656 -0.8034 -0.1778
  233LYS     CG 3607   3.527   2.801   4.668 -0.0679 -0.2114 -0.6346
  233LYS    HG1 3608   3.420   2.807   4.638 -0.6885 -2.6424  0.7344
  233LYS    HG2 3609   3.524   2.787   4.779  0.1708 -0.3538 -0.6459
  233LYS     CD 3610   3.608   2.682   4.616 -0.0526 -0.0226 -1.0366
  233LYS    HD1 3611   3.715   2.689   4.647  0.1756 -1.9028 -1.3046
  233LYS    HD2 3612   3.607   2.690   4.505 -1.2537 -0.8422 -1.1011
  233LYS     CE 3613   3.553   2.546   4.657  0.5308  0.0384 -0.0354
  233LYS    HE1 3614   3.454   2.541   4.607  1.4922 -0.0357 -1.9844
  233LYS    HE2 3615   3.542   2.540   4.768 -0.2403  0.1156 -0.1043
  233LYS     NZ 3616   3.634   2.429   4.617 -0.1814 -0.3075 -0.4790
  233LYS    HZ1 3617   3.571   2.347   4.626 -1.6398  0.8056 -0.1497
  233LYS    HZ2 3618   3.710   2.434   4.687 -0.1566 -1.0404 -0.4391
  233LYS    HZ3 3619   3.674   2.435   4.521  0.0001  0.4072 -0.3613
  233LYS      C 3620   3.628   3.168   4.723 -0.6557  0.8330  0.1535
  233LYS      O 3621   3.693   3.185   4.826 -0.2421 -0.2350  0.0807
  234SER      N 3622   3.637   3.249   4.616 -0.5617  0.3867 -0.1834
  234SER     HN 3623   3.584   3.229   4.534 -1.6990  0.7758  0.4331
  234SER     CA 3624   3.722   3.364   4.628  0.0605 -0.0756 -0.1078
  234SER     HA 3625   3.814   3.321   4.666  0.5075 -0.0216 -1.0994
  234SER     CB 3626   3.765   3.420   4.492 -0.1065  0.0621 -0.1028
  234SER    HB1 3627   3.848   3.490   4.515  1.0053 -1.7366  1.6750
  234SER    HB2 3628   3.680   3.465   4.435 -0.8750 -1.5944 -0.3402
  234SER     OG 3629   3.826   3.317   4.416 -0.2546  0.1611 -0.3578
  234SER    HG1 3630   3.757   3.262   4.377 -0.6371  0.0416  0.4641
  234SER      C 3631   3.682   3.472   4.722  0.2233  0.1047 -0.2454
  234SER      O 3632   3.763   3.532   4.793 -0.0981 -0.1820  0.3731
  235LEU      N 3633   3.551   3.494   4.744  0.1903 -0.1503 -0.1892
  235LEU     HN 3634   3.482   3.453   4.685  1.3379  0.7154 -2.2551
  235LEU     CA 3635   3.515   3.600   4.833  0.0728 -0.1415 -0.2486
  235LEU     HA 3636   3.591   3.676   4.835 -0.7473  0.6763  1.5324
  235LEU     CB 3637   3.374   3.651   4.798  0.0222  0.2297  0.4945
  235LEU    HB1 3638   3.333   3.717   4.878  1.1403  0.7068  0.6878
  235LEU    HB2 3639   3.302   3.567   4.792  0.7633 -0.3529 -0.3734
  235LEU     CG 3640   3.356   3.730   4.667  0.4624 -0.1006  0.2339
  235LEU     HG 3641   3.380   3.664   4.582 -0.9196  1.7246 -1.6685
  235LEU    CD1 3642   3.211   3.778   4.650  0.2794 -0.5118  0.5978
  235LEU   HD11 3643   3.174   3.836   4.737  1.2760 -0.6679  1.1470
  235LEU   HD12 3644   3.157   3.681   4.653 -0.1883 -0.2907 -0.2664
  235LEU   HD13 3645   3.189   3.834   4.556 -0.6144  1.3684  1.8790
  235LEU    CD2 3646   3.460   3.844   4.661 -0.3257  0.6198  0.1797
  235LEU   HD21 3647   3.450   3.914   4.575  1.0048  1.3158  0.5690
  235LEU   HD22 3648   3.555   3.788   4.650 -1.1387 -0.5945 -0.9949
  235LEU   HD23 3649   3.451   3.896   4.759  0.1971  0.1157  0.5003
  235LEU      C 3650   3.520   3.555   4.975 -0.5229 -0.2252 -0.2518
  235LEU      O 3651   3.536   3.631   5.071 -0.0635 -0.1726 -0.3679
  236ALA      N 3652   3.502   3.423   4.993 -0.4835 -0.1743  0.1636
  236ALA     HN 3653   3.465   3.372   4.916 -0.1202 -2.2674  1.2961
  236ALA     CA 3654   3.497   3.371   5.126 -0.4705  0.3936  0.3906
  236ALA     HA 3655   3.433   3.429   5.191  1.1589  1.7769  0.8390
  236ALA     CB 3656   3.439   3.229   5.120 -0.2673  0.3267 -0.0090
  236ALA    HB1 3657   3.455   3.183   5.220  1.4198 -0.5273 -0.6321
  236ALA    HB2 3658   3.493   3.165   5.047 -0.7976  0.1260 -0.2277
  236ALA    HB3 3659   3.331   3.237   5.094  0.0081  0.1737 -1.2747
  236ALA      C 3660   3.621   3.374   5.209 -0.4880  0.9243  0.3992
  236ALA      O 3661   3.623   3.375   5.332  0.4620  0.0937  0.4030
  237ILE      N 3662   3.740   3.380   5.145 -0.2924 -0.4990  0.5911
  237ILE     HN 3663   3.741   3.362   5.047  2.1767 -1.6875  0.7781
  237ILE     CA 3664   3.871   3.399   5.199 -0.0505  0.1997 -0.2148
  237ILE     HA 3665   3.888   3.328   5.278  2.4007  0.8270 -0.0972
  237ILE     CB 3666   3.968   3.369   5.089  0.0659 -0.6156  0.0989
  237ILE     HB 3667   3.943   3.420   4.993  1.0429 -0.0431  0.1299
  237ILE    CG2 3668   4.114   3.407   5.121 -0.1825  0.1291  0.3802
  237ILE   HG21 3669   4.161   3.345   5.200 -1.0133  0.4752  1.1603
  237ILE   HG22 3670   4.121   3.512   5.155  0.6333  0.1654  0.1297
  237ILE   HG23 3671   4.173   3.397   5.027  0.1835  0.6755  0.5528
  237ILE    CG1 3672   3.960   3.220   5.054 -0.8569 -0.3815 -0.7401
  237ILE   HG11 3673   3.856   3.195   5.022 -2.1477  0.7477  2.1961
  237ILE   HG12 3674   3.993   3.153   5.137 -1.3604 -0.3262 -0.4912
  237ILE     CD 3675   4.041   3.186   4.929  0.3453  0.8533 -0.3152
  237ILE    HD1 3676   4.010   3.082   4.905  0.8816  0.8025 -0.7894
  237ILE    HD2 3677   4.152   3.194   4.932  0.3809  0.2034  0.4098
  237ILE    HD3 3678   4.009   3.254   4.848  1.2087  0.6726 -0.8220
  237ILE      C 3679   3.890   3.534   5.259  0.1872  0.1422 -0.1590
  237ILE      O 3680   3.967   3.554   5.352 -0.0188 -0.0289  0.0488
  238ILE      N 3681   3.830   3.636   5.194 -0.5480  0.2374  0.6582
  238ILE     HN 3682   3.764   3.609   5.124 -0.8597  0.4742  0.8571
  238ILE     CA 3683   3.846   3.773   5.231 -0.1976  0.3868 -0.0392
  238ILE     HA 3684   3.953   3.790   5.234 -0.4888  2.3950  0.5266
  238ILE     CB 3685   3.775   3.861   5.133  0.0391  0.0074 -0.5547
  238ILE     HB 3686   3.665   3.846   5.133  0.1437 -1.0188  1.0900
  238ILE    CG2 3687   3.806   4.009   5.157  0.8749 -0.2462 -0.0302
  238ILE   HG21 3688   3.914   4.035   5.169  0.3998  1.3166  1.2541
  238ILE   HG22 3689   3.757   4.039   5.252 -1.4818 -0.8822 -0.9635
  238ILE   HG23 3690   3.751   4.063   5.077 -0.3634  1.3337  1.7908
  238ILE    CG1 3691   3.822   3.821   4.992 -0.5349 -0.1408 -0.7088
  238ILE   HG11 3692   3.781   3.725   4.954  1.1912 -0.5832 -1.5643
  238ILE   HG12 3693   3.933   3.814   4.994 -0.4425  1.0788 -1.0593
  238ILE     CD 3694   3.789   3.913   4.875 -0.4524  0.7696 -0.0252
  238ILE    HD1 3695   3.861   3.998   4.880  0.0548  0.3264  0.2878
  238ILE    HD2 3696   3.689   3.961   4.885 -0.7344  0.1307  0.3161
  238ILE    HD3 3697   3.805   3.866   4.776 -0.4169  1.3214 -0.2849
  238ILE      C 3698   3.805   3.807   5.370  0.0719 -0.0133  0.1427
  238ILE      O 3699   3.884   3.861   5.448  0.2758  0.4551 -0.3810
  239VAL      N 3700   3.683   3.765   5.407 -0.0815  0.5070  0.2382
  239VAL     HN 3701   3.623   3.723   5.339  2.3610 -5.2157  1.0594
  239VAL     CA 3702   3.626   3.767   5.538 -0.0806  0.0026  0.2470
  239VAL     HA 3703   3.644   3.861   5.587  0.3128 -0.8174  1.7421
  239VAL     CB 3704   3.481   3.754   5.503 -0.2418  0.4766  0.7252
  239VAL     HB 3705   3.424   3.752   5.598  2.4538  1.6225  2.4513
  239VAL    CG1 3706   3.434   3.874   5.418 -1.2058 -0.2266  0.2459
  239VAL   HG11 3707   3.493   3.964   5.444  1.2828 -1.2700 -1.4421
  239VAL   HG12 3708   3.324   3.889   5.430 -0.9845  1.3265  0.4405
  239VAL   HG13 3709   3.461   3.858   5.311 -1.2244  3.3392 -0.4148
  239VAL    CG2 3710   3.441   3.630   5.421 -0.3742  0.8108  0.2783
  239VAL   HG21 3711   3.343   3.634   5.370 -0.1552 -2.7872 -0.7111
  239VAL   HG22 3712   3.435   3.538   5.482 -2.7507  1.1922  0.7140
  239VAL   HG23 3713   3.502   3.629   5.328  1.8546 -2.2555  1.5845
  239VAL      C 3714   3.669   3.656   5.628  0.8349  0.4433  0.3598
  239VAL      O 3715   3.657   3.661   5.750  0.4217  0.3317  0.3234
  240GLY      N 3716   3.720   3.550   5.563 -0.2888  0.0507  0.0897
  240GLY     HN 3717   3.732   3.556   5.464 -0.2926  2.5855  0.1706
  240GLY     CA 3718   3.756   3.426   5.624  0.3764  0.2422  0.0981
  240GLY    HA1 3719   3.785   3.364   5.541 -1.5047  0.2378 -0.5929
  240GLY    HA2 3720   3.678   3.375   5.679  2.8339 -2.6813  1.1753
  240GLY      C 3721   3.877   3.438   5.710  0.2793  0.3097  0.2255
  240GLY      O 3722   3.886   3.393   5.824  0.1484 -0.1961  0.0408
  241LEU      N 3723   3.979   3.496   5.644  0.3365 -0.5070 -0.4295
  241LEU     HN 3724   3.969   3.523   5.549  0.5619 -0.3059 -0.3976
  241LEU     CA 3725   4.099   3.544   5.705 -0.0856  0.3155 -0.2209
  241LEU     HA 3726   4.123   3.462   5.772 -2.0882  1.0548  1.5191
  241LEU     CB 3727   4.218   3.565   5.610 -0.1405  0.2546 -0.3020
  241LEU    HB1 3728   4.302   3.595   5.676 -1.0982  1.8637  0.2124
  241LEU    HB2 3729   4.178   3.645   5.545 -3.1865 -0.7933  0.0969
  241LEU     CG 3730   4.258   3.448   5.517 -0.1553  0.0174 -0.0103
  241LEU     HG 3731   4.172   3.390   5.477  1.4580 -3.3693  1.0621
  241LEU    CD1 3732   4.336   3.515   5.403 -0.1231 -0.0318 -0.0172
  241LEU   HD11 3733   4.430   3.543   5.454 -1.0013  2.3145  0.4538
  241LEU   HD12 3734   4.294   3.613   5.370  0.6102 -0.2543 -1.7105
  241LEU   HD13 3735   4.355   3.451   5.314 -1.0894 -0.7081  0.2545
  241LEU    CD2 3736   4.351   3.349   5.589  0.4558  0.4959 -0.1232
  241LEU   HD21 3737   4.375   3.257   5.531 -3.0976 -0.3837 -0.4727
  241LEU   HD22 3738   4.292   3.318   5.679 -0.6563 -0.9039 -1.2870
  241LEU   HD23 3739   4.435   3.410   5.629 -0.0717  1.9581 -1.1763
  241LEU      C 3740   4.079   3.664   5.791  0.5204  0.1902  0.1049
  241LEU      O 3741   4.147   3.669   5.894  0.9614  0.6994 -0.2054
  242PHE      N 3742   3.990   3.758   5.755  0.6484  0.1241 -0.3828
  242PHE     HN 3743   3.955   3.756   5.661 -1.6934 -0.8597  0.4541
  242PHE     CA 3744   3.961   3.862   5.848  0.1381 -0.1979 -0.1787
  242PHE     HA 3745   4.048   3.923   5.868  0.5172 -0.1647 -1.7898
  242PHE     CB 3746   3.853   3.959   5.795 -0.1281 -0.3381  0.1034
  242PHE    HB1 3747   3.756   3.905   5.784 -0.5356 -0.1133  2.1870
  242PHE    HB2 3748   3.881   3.985   5.690  0.5499  0.2097  0.4097
  242PHE     CG 3749   3.848   4.085   5.874  0.2827 -0.1714 -0.1314
  242PHE    CD1 3750   3.937   4.189   5.863 -0.2058  0.2522 -0.1028
  242PHE    HD1 3751   4.021   4.170   5.798  1.0044  2.2355  0.7997
  242PHE    CE1 3752   3.932   4.300   5.944 -0.8415  0.5017 -0.4778
  242PHE    HE1 3753   4.000   4.384   5.938 -2.4041  1.9309  0.8948
  242PHE     CZ 3754   3.834   4.304   6.040  0.0713  0.1968  0.4793
  242PHE     HZ 3755   3.831   4.392   6.102  1.3360  1.1648 -0.7782
  242PHE    CD2 3756   3.746   4.095   5.966  0.3133 -0.3091 -0.0831
  242PHE    HD2 3757   3.666   4.022   5.973 -1.0031  0.9931 -0.9049
  242PHE    CE2 3758   3.739   4.204   6.048  0.0257  0.1289 -0.6759
  242PHE    HE2 3759   3.666   4.213   6.127  0.9302  1.4655  0.0522
  242PHE      C 3760   3.915   3.814   5.981  0.3031 -0.3529 -0.1787
  242PHE      O 3761   3.960   3.855   6.088 -0.1228  0.4280 -0.2927
  243ALA      N 3762   3.820   3.719   5.977  0.1805 -0.2282 -0.1901
  243ALA     HN 3763   3.783   3.696   5.887 -0.9724  0.6271  0.0408
  243ALA     CA 3764   3.773   3.645   6.090 -0.0191  0.3017  0.0776
  243ALA     HA 3765   3.718   3.715   6.151  0.9059  0.4326  0.7923
  243ALA     CB 3766   3.666   3.544   6.048  0.1260  0.1704  0.0262
  243ALA    HB1 3767   3.594   3.599   5.984  1.6100  0.1474 -1.7358
  243ALA    HB2 3768   3.615   3.500   6.137 -0.2039 -0.1300 -0.3097
  243ALA    HB3 3769   3.707   3.459   5.989 -2.0428  0.7227 -2.4390
  243ALA      C 3770   3.868   3.567   6.174  0.5742  0.6996 -0.2109
  243ALA      O 3771   3.861   3.565   6.297  0.7557  0.4365 -0.2022
  244LEU      N 3772   3.964   3.502   6.106 -0.0152 -0.2672 -0.1339
  244LEU     HN 3773   3.967   3.523   6.009 -0.6138  3.4147  0.4972
  244LEU     CA 3774   4.072   3.423   6.157  0.0201 -0.1311  0.0023
  244LEU     HA 3775   4.037   3.352   6.231  1.6137 -1.4977 -0.4747
  244LEU     CB 3776   4.150   3.351   6.046 -0.0407 -0.0839 -0.0701
  244LEU    HB1 3777   4.218   3.427   6.001  0.6866 -0.7723 -0.1620
  244LEU    HB2 3778   4.078   3.304   5.976 -0.4180 -0.3553  0.4988
  244LEU     CG 3779   4.244   3.234   6.079  0.3391  0.0890 -0.5153
  244LEU     HG 3780   4.329   3.270   6.140 -0.5330  0.7009  0.3689
  244LEU    CD1 3781   4.182   3.129   6.174 -0.0729  0.3789 -0.4602
  244LEU   HD11 3782   4.097   3.074   6.129  0.4531 -0.1121 -0.8727
  244LEU   HD12 3783   4.144   3.169   6.270  1.0663 -0.4724  0.3794
  244LEU   HD13 3784   4.252   3.044   6.187 -0.0407  0.3403 -0.8578
  244LEU    CD2 3785   4.307   3.162   5.959  1.5736  0.1041  0.1051
  244LEU   HD21 3786   4.225   3.116   5.899  0.9857  1.8970 -0.5418
  244LEU   HD22 3787   4.372   3.076   5.985 -2.5213 -4.4778 -3.0098
  244LEU   HD23 3788   4.363   3.230   5.892  1.1484 -2.2414 -2.8556
  244LEU      C 3789   4.169   3.505   6.235  0.1465  0.1665 -0.4651
  244LEU      O 3790   4.222   3.461   6.337  0.1873  0.3523 -0.4063
  245CYS      N 3791   4.197   3.627   6.187  0.0894  0.4593  0.2313
  245CYS     HN 3792   4.155   3.653   6.100 -4.0648 -3.1500  0.7965
  245CYS     CA 3793   4.290   3.717   6.248  0.2433  0.3393  0.1737
  245CYS     HA 3794   4.376   3.659   6.278  1.0152  2.1247  1.6003
  245CYS     CB 3795   4.338   3.814   6.139  0.0068  0.0015 -0.2341
  245CYS    HB1 3796   4.398   3.895   6.186 -0.4581  0.9816 -1.2814
  245CYS    HB2 3797   4.253   3.866   6.090  0.5667  1.3113  0.1633
  245CYS     SG 3798   4.438   3.730   6.012  0.0828 -0.1258 -0.0906
  245CYS    HG1 3799   4.345   3.700   5.922 -0.0093 -0.2058  0.0315
  245CYS      C 3800   4.239   3.793   6.366 -0.5730  0.4020 -0.2151
  245CYS      O 3801   4.311   3.815   6.463 -0.1837  0.0726 -0.4265
  246TRP      N 3802   4.114   3.841   6.356 -0.6052  0.3325 -0.1441
  246TRP     HN 3803   4.053   3.821   6.279 -0.1828  2.4666 -1.1175
  246TRP     CA 3804   4.063   3.938   6.448 -0.1364  0.1490  0.3115
  246TRP     HA 3805   4.147   3.974   6.506  0.8289  0.6761 -1.3489
  246TRP     CB 3806   4.002   4.057   6.372  0.0478 -0.2677 -0.4975
  246TRP    HB1 3807   3.963   4.125   6.451  2.1802  1.1693 -0.5931
  246TRP    HB2 3808   3.915   4.031   6.308 -2.2122  1.0446  1.8541
  246TRP     CG 3809   4.105   4.143   6.306  0.0079  0.1477 -0.0236
  246TRP    CD1 3810   4.147   4.131   6.177  0.0993  0.7110 -0.0480
  246TRP    HD1 3811   4.081   4.082   6.107 -1.5151 -0.1584  1.9925
  246TRP    NE1 3812   4.260   4.206   6.157  0.0862  0.8010  0.2094
  246TRP    HE1 3813   4.290   4.234   6.068 -2.5050 -2.1735 -1.8302
  246TRP    CE2 3814   4.298   4.257   6.278  0.3528  0.2950  0.3430
  246TRP    CD2 3815   4.204   4.222   6.373  0.1614 -0.0790  0.0188
  246TRP    CE3 3816   4.222   4.252   6.505  0.2738  0.6165 -0.1516
  246TRP    HE3 3817   4.145   4.230   6.577 -0.5408 -1.6046 -1.5891
  246TRP    CZ3 3818   4.339   4.314   6.541  0.5516  0.0404 -0.0443
  246TRP    HZ3 3819   4.360   4.327   6.646 -0.2025 -1.3106  0.2920
  246TRP    CZ2 3820   4.408   4.329   6.312  0.3588  0.5698 -0.2542
  246TRP    HZ2 3821   4.488   4.350   6.242  0.4419 -1.3489 -0.8121
  246TRP    CH2 3822   4.431   4.352   6.445  0.5110 -0.1376 -0.1534
  246TRP    HH2 3823   4.526   4.389   6.480 -0.3241 -0.3445  2.6242
  246TRP      C 3824   3.963   3.893   6.549 -0.4140  0.2182  0.0696
  246TRP      O 3825   3.963   3.942   6.662  0.5723 -0.2987  0.3075
  247LEU      N 3826   3.882   3.789   6.522 -0.1786 -0.0329  0.3171
  247LEU     HN 3827   3.876   3.745   6.432 -0.6699 -2.1761  1.3512
  247LEU     CA 3828   3.814   3.717   6.625 -0.0164 -0.2953  0.2409
  247LEU     HA 3829   3.751   3.792   6.669  1.5584  0.7277  0.8199
  247LEU     CB 3830   3.724   3.605   6.568  0.1416 -0.1208 -0.3647
  247LEU    HB1 3831   3.663   3.566   6.653  0.3119  1.5667  0.5935
  247LEU    HB2 3832   3.790   3.529   6.521  0.2451  0.4711 -1.2102
  247LEU     CG 3833   3.617   3.660   6.472  0.0990 -0.3534 -0.4500
  247LEU     HG 3834   3.676   3.688   6.382 -0.0207 -2.4849 -1.2437
  247LEU    CD1 3835   3.515   3.550   6.439  0.3097 -0.7623  0.2340
  247LEU   HD11 3836   3.438   3.596   6.373  3.0457  2.0779 -1.2162
  247LEU   HD12 3837   3.477   3.512   6.536 -1.3518 -1.5160 -0.6771
  247LEU   HD13 3838   3.554   3.463   6.383 -3.5013 -1.8304 -1.0472
  247LEU    CD2 3839   3.532   3.777   6.524  0.1983 -0.3229 -0.3578
  247LEU   HD21 3840   3.441   3.797   6.464 -1.0069 -0.0175  1.4833
  247LEU   HD22 3841   3.598   3.867   6.524 -0.6103  0.3459  1.9207
  247LEU   HD23 3842   3.487   3.754   6.624 -0.9911  0.3957 -0.7128
  247LEU      C 3843   3.894   3.665   6.739  0.0229 -0.4334  0.1504
  247LEU      O 3844   3.860   3.712   6.847  0.0220  0.0143 -0.0454
  248PRO      N 3845   3.991   3.578   6.741  0.2673 -0.1555  0.2785
  248PRO     CD 3846   4.076   3.542   6.629 -0.4726 -0.7244 -0.1101
  248PRO    HD1 3847   4.137   3.635   6.615 -3.5446  1.4459 -0.0185
  248PRO    HD2 3848   4.022   3.510   6.538 -0.1510 -0.8569 -0.2572
  248PRO     CA 3849   4.025   3.508   6.862  0.4527 -0.2469  0.1725
  248PRO     HA 3850   3.940   3.468   6.915  0.9624 -2.3349 -0.4822
  248PRO     CB 3851   4.100   3.384   6.814  0.3027 -0.3423  0.1844
  248PRO    HB1 3852   4.029   3.298   6.816 -0.3559  0.2085  1.4606
  248PRO    HB2 3853   4.179   3.344   6.881  3.4787  1.3725 -2.2737
  248PRO     CG 3854   4.159   3.422   6.677  0.1328 -0.2121  0.1471
  248PRO    HG1 3855   4.268   3.445   6.675 -0.0145  0.5603  0.6477
  248PRO    HG2 3856   4.137   3.339   6.606 -0.4458 -1.1284  1.3724
  248PRO      C 3857   4.099   3.590   6.961  0.1497  0.3350 -0.0803
  248PRO      O 3858   4.081   3.566   7.080  0.9018 -0.8519 -0.1942
  249LEU      N 3859   4.182   3.687   6.918 -0.2936  0.5739 -0.4063
  249LEU     HN 3860   4.189   3.704   6.820  0.9092  0.6474 -0.3189
  249LEU     CA 3861   4.247   3.776   7.009  0.0806 -0.3071  0.2007
  249LEU     HA 3862   4.311   3.717   7.073  1.6789  0.4886 -0.6144
  249LEU     CB 3863   4.349   3.873   6.948 -0.1013 -0.2000  0.0695
  249LEU    HB1 3864   4.294   3.941   6.878 -2.5839 -1.4443  0.6907
  249LEU    HB2 3865   4.423   3.818   6.886 -1.9350 -2.6620 -0.1112
  249LEU     CG 3866   4.427   3.967   7.041 -0.0815  0.0945 -0.2425
  249LEU     HG 3867   4.361   4.035   7.099  0.5364 -0.4296  1.1205
  249LEU    CD1 3868   4.507   3.884   7.142 -0.2624 -0.4641 -0.5563
  249LEU   HD11 3869   4.433   3.829   7.204 -0.0814  0.6176  0.6529
  249LEU   HD12 3870   4.563   3.951   7.210  1.5693 -0.2983 -2.1554
  249LEU   HD13 3871   4.576   3.816   7.088 -0.4726 -0.8541 -0.3399
  249LEU    CD2 3872   4.534   4.044   6.961  0.2908 -0.4321 -0.2536
  249LEU   HD21 3873   4.592   3.984   6.888  0.6995  0.7981 -0.9652
  249LEU   HD22 3874   4.601   4.098   7.030  0.3702 -1.8629  0.8436
  249LEU   HD23 3875   4.489   4.123   6.898 -0.5615 -0.4416  0.3204
  249LEU      C 3876   4.153   3.855   7.093  0.4159  0.3386 -0.0302
  249LEU      O 3877   4.174   3.858   7.214 -0.0175  0.0774  0.0521
  250HSD      N 3878   4.044   3.908   7.035  0.3683  0.4782  0.1860
  250HSD     HN 3879   4.027   3.914   6.937 -1.0192  1.7082  0.4585
  250HSD     CA 3880   3.932   3.963   7.106 -0.5972 -0.2896 -0.7044
  250HSD     HA 3881   3.990   4.013   7.182 -0.0388  0.4385 -1.5872
  250HSD     CB 3882   3.852   4.060   7.018 -0.6599  0.4205  0.1294
  250HSD    HB1 3883   3.758   4.102   7.062 -0.8083 -0.9682  1.2230
  250HSD    HB2 3884   3.810   4.002   6.934  0.8428 -2.7995  1.4349
  250HSD    ND1 3885   3.939   4.296   7.032 -0.7258  0.0736 -0.3769
  250HSD    HD1 3886   3.894   4.307   7.121 -1.6977 -2.8515 -0.3947
  250HSD     CG 3887   3.933   4.175   6.966 -0.6118  0.1177 -0.4676
  250HSD    CE1 3888   4.020   4.374   6.956 -1.0140  0.2471 -0.5066
  250HSD    HE1 3889   4.041   4.480   6.970  1.2188 -0.0321 -1.3237
  250HSD    NE2 3890   4.066   4.315   6.847  0.0495  0.1433 -0.0152
  250HSD    CD2 3891   4.010   4.189   6.855  0.0207  0.1557 -0.0257
  250HSD    HD2 3892   4.041   4.113   6.785 -0.0680 -0.5883  0.7223
  250HSD      C 3893   3.842   3.875   7.186 -0.0302 -0.2214  0.0184
  250HSD      O 3894   3.804   3.913   7.297  0.0300  0.2914 -0.1338
  251ILE      N 3895   3.811   3.754   7.136 -0.1030 -0.0487 -0.3598
  251ILE     HN 3896   3.840   3.725   7.045  2.7784 -2.2434  1.0847
  251ILE     CA 3897   3.737   3.660   7.215 -0.3158  0.3546 -0.0742
  251ILE     HA 3898   3.645   3.708   7.245 -1.3280 -0.2670 -2.0004
  251ILE     CB 3899   3.696   3.548   7.123  0.3504  0.2910 -0.3004
  251ILE     HB 3900   3.784   3.509   7.067  0.0752 -2.4549  1.0189
  251ILE    CG2 3901   3.645   3.426   7.202  0.4132  0.2157 -0.3765
  251ILE   HG21 3902   3.723   3.367   7.254  1.3977  0.1438 -1.8845
  251ILE   HG22 3903   3.591   3.368   7.125 -0.4017  1.3211 -0.6705
  251ILE   HG23 3904   3.570   3.456   7.279  0.1535 -2.5264  0.5408
  251ILE    CG1 3905   3.587   3.600   7.028  0.0433  0.1547 -0.0253
  251ILE   HG11 3906   3.570   3.522   6.951 -0.7282 -1.8209  2.0394
  251ILE   HG12 3907   3.623   3.679   6.959 -1.7683  1.2110  0.1816
  251ILE     CD 3908   3.453   3.639   7.089  0.3305  0.0272  0.7030
  251ILE    HD1 3909   3.425   3.560   7.163 -0.5388  0.2575  0.6382
  251ILE    HD2 3910   3.373   3.645   7.011  2.7099 -0.5837 -1.9368
  251ILE    HD3 3911   3.460   3.733   7.148 -0.9936  0.4739  0.1917
  251ILE      C 3912   3.805   3.615   7.339 -0.1175  0.0787 -0.2791
  251ILE      O 3913   3.741   3.607   7.444  0.7012  0.2099  0.2425
  252ILE      N 3914   3.939   3.600   7.335 -0.0653  0.4517 -0.0395
  252ILE     HN 3915   3.982   3.622   7.247 -0.0269 -2.0243 -0.7259
  252ILE     CA 3916   4.014   3.587   7.456  0.3402  0.5343 -0.2783
  252ILE     HA 3917   3.981   3.495   7.501  3.2824  0.4352  1.9447
  252ILE     CB 3918   4.158   3.559   7.429  0.3031  0.3073 -0.2416
  252ILE     HB 3919   4.190   3.627   7.347  0.8024  1.4170  0.8409
  252ILE    CG2 3920   4.248   3.588   7.550  0.1907 -0.4022  0.0143
  252ILE   HG21 3921   4.214   3.515   7.626  2.3767 -0.0677  1.4260
  252ILE   HG22 3922   4.228   3.691   7.586  0.2961 -0.3031 -0.2075
  252ILE   HG23 3923   4.357   3.577   7.529  0.4373  2.0340 -0.2844
  252ILE    CG1 3924   4.193   3.418   7.380  0.1667  0.1952 -0.0145
  252ILE   HG11 3925   4.104   3.370   7.332 -0.5894 -1.1475  2.5436
  252ILE   HG12 3926   4.205   3.352   7.468 -1.0640  0.4808  0.3850
  252ILE     CD 3927   4.317   3.417   7.291  0.1877 -0.2186  0.0163
  252ILE    HD1 3928   4.338   3.325   7.233 -1.1382  0.1455 -1.0784
  252ILE    HD2 3929   4.421   3.437   7.327  0.7943  0.8720 -2.1718
  252ILE    HD3 3930   4.294   3.489   7.210 -1.2571  0.3523  0.8971
  252ILE      C 3931   3.993   3.695   7.558  0.2652 -0.1083  0.3937
  252ILE      O 3932   3.974   3.665   7.675  0.1870 -0.0701  0.3907
  253ASN      N 3933   3.990   3.823   7.517  0.4173 -0.3566 -0.4119
  253ASN     HN 3934   4.006   3.839   7.420 -0.5710 -0.1042 -0.5394
  253ASN     CA 3935   3.961   3.937   7.598 -0.5174 -0.5026 -0.5352
  253ASN     HA 3936   4.031   3.934   7.680  0.1109 -0.9486 -1.0815
  253ASN     CB 3937   3.973   4.078   7.539  0.5303 -0.2916  0.1594
  253ASN    HB1 3938   3.956   4.153   7.620  0.5011 -0.4295  0.2791
  253ASN    HB2 3939   3.895   4.093   7.461  0.1042  1.6339  0.8806
  253ASN     CG 3940   4.107   4.115   7.478  0.1270  0.5490 -0.2429
  253ASN    OD1 3941   4.106   4.188   7.379  0.0507 -0.2760 -0.8666
  253ASN    ND2 3942   4.222   4.067   7.533 -0.3876  0.1706  0.5204
  253ASN   HD21 3943   4.300   4.116   7.494 -0.5885 -1.3961 -2.0991
  253ASN   HD22 3944   4.217   4.003   7.609 -0.6669 -1.0853 -0.5297
  253ASN      C 3945   3.823   3.929   7.655 -0.3143  0.4038  0.1037
  253ASN      O 3946   3.803   3.965   7.770 -0.1738  0.0970  0.2269
  254CYS      N 3947   3.723   3.891   7.573 -0.2276 -0.6708  0.4729
  254CYS     HN 3948   3.744   3.877   7.476 -0.4316  0.8866  0.1765
  254CYS     CA 3949   3.586   3.876   7.608 -0.3559  0.3341  0.4357
  254CYS     HA 3950   3.555   3.973   7.646 -0.8363 -0.4890  2.2638
  254CYS     CB 3951   3.498   3.830   7.491 -0.2339  0.5567  0.2571
  254CYS    HB1 3952   3.396   3.801   7.525 -0.4589 -0.8325 -1.4232
  254CYS    HB2 3953   3.545   3.739   7.448 -0.0383  1.5297 -1.6976
  254CYS     SG 3954   3.479   3.964   7.370 -0.1563  0.1904 -0.1647
  254CYS    HG1 3955   3.593   3.922   7.319  1.0355 -0.2787  2.7075
  254CYS      C 3956   3.562   3.778   7.718  0.1316  0.2713  0.4875
  254CYS      O 3957   3.489   3.806   7.813 -0.3908  0.0798  0.1442
  255PHE      N 3958   3.629   3.662   7.708 -0.6061 -0.1122 -0.0756
  255PHE     HN 3959   3.681   3.647   7.624 -0.3842 -0.5770  0.1412
  255PHE     CA 3960   3.618   3.560   7.808 -0.7066 -0.4480 -0.4285
  255PHE     HA 3961   3.512   3.538   7.811 -0.9197  0.2331 -1.9053
  255PHE     CB 3962   3.680   3.430   7.754 -0.3322 -0.2665 -0.4396
  255PHE    HB1 3963   3.756   3.465   7.682 -1.3670 -0.9908 -1.9464
  255PHE    HB2 3964   3.600   3.371   7.703  0.1081 -0.8731 -0.4376
  255PHE     CG 3965   3.731   3.332   7.854 -0.1134  0.0778 -0.2125
  255PHE    CD1 3966   3.652   3.248   7.929  0.2697 -0.1066 -0.0165
  255PHE    HD1 3967   3.546   3.246   7.910  0.2927  1.0749 -0.3282
  255PHE    CE1 3968   3.710   3.161   8.019  0.2715 -0.0649  0.0217
  255PHE    HE1 3969   3.643   3.106   8.083 -0.5111 -1.3543 -1.8465
  255PHE     CZ 3970   3.847   3.162   8.038  0.2715  0.7287  0.0319
  255PHE     HZ 3971   3.895   3.101   8.113  0.2151  4.5529  3.5192
  255PHE    CD2 3972   3.868   3.325   7.867 -0.0944 -0.1285 -0.5248
  255PHE    HD2 3973   3.932   3.372   7.795  0.2589  1.2139  0.6244
  255PHE    CE2 3974   3.927   3.242   7.959  0.3382 -0.1979 -0.8621
  255PHE    HE2 3975   4.034   3.246   7.972  0.2071  0.7365  0.0762
  255PHE      C 3976   3.655   3.605   7.945  0.0051 -0.5357 -0.5902
  255PHE      O 3977   3.585   3.572   8.040 -0.2905  0.1732 -0.5533
  256THR      N 3978   3.767   3.678   7.957 -0.5065  0.1248  0.3021
  256THR     HN 3979   3.821   3.703   7.876 -0.2941 -1.2650 -0.0045
  256THR     CA 3980   3.818   3.733   8.079 -0.3054 -0.2422  0.3851
  256THR     HA 3981   3.815   3.658   8.156  1.6000 -0.5781  0.1702
  256THR     CB 3982   3.966   3.753   8.087 -0.3259  0.1474 -0.1401
  256THR     HB 3983   4.026   3.661   8.066  1.0225  0.1894  2.9792
  256THR    OG1 3984   4.005   3.810   8.211 -0.4127 -0.0621 -0.0175
  256THR    HG1 3985   4.005   3.741   8.278  1.0050 -0.3107 -0.2464
  256THR    CG2 3986   4.007   3.853   7.978 -0.1517 -0.3900 -0.5775
  256THR   HG21 3987   3.983   3.815   7.876 -0.4839  1.9198 -1.4342
  256THR   HG22 3988   4.113   3.886   7.981 -0.2585 -0.1210  1.1482
  256THR   HG23 3989   3.955   3.952   7.975 -0.9866 -0.8268 -1.0015
  256THR      C 3990   3.729   3.841   8.130 -0.2325 -0.0994  0.2093
  256THR      O 3991   3.712   3.850   8.251 -0.2149  0.2500  0.1860
  257PHE      N 3992   3.676   3.931   8.045  0.5964 -0.0958 -0.3136
  257PHE     HN 3993   3.704   3.927   7.949  0.0486  0.4862 -0.5016
  257PHE     CA 3994   3.581   4.032   8.082  0.4710 -0.2942 -0.0913
  257PHE     HA 3995   3.630   4.084   8.163  0.3404 -0.2767 -0.0251
  257PHE     CB 3996   3.574   4.136   7.969 -0.6080 -0.1787  0.0791
  257PHE    HB1 3997   3.557   4.077   7.876  1.3920 -0.8389  0.0829
  257PHE    HB2 3998   3.668   4.193   7.960 -1.6605  1.4840 -1.0042
  257PHE     CG 3999   3.475   4.245   7.990 -0.6327 -0.1938  0.0413
  257PHE    CD1 4000   3.490   4.334   8.094 -0.6856  0.1508 -0.2446
  257PHE    HD1 4001   3.569   4.321   8.166 -1.0336  0.6854  0.2424
  257PHE    CE1 4002   3.411   4.447   8.104  0.1839  0.7986 -0.6087
  257PHE    HE1 4003   3.414   4.506   8.194  1.8350 -1.6747  1.0975
  257PHE     CZ 4004   3.310   4.476   8.015 -0.1034  0.4655 -0.3914
  257PHE     HZ 4005   3.242   4.559   8.023 -0.6066  0.3616 -2.9977
  257PHE    CD2 4006   3.374   4.273   7.901 -0.5682 -0.2185 -0.0399
  257PHE    HD2 4007   3.362   4.205   7.818  0.4649 -0.5363  0.0551
  257PHE    CE2 4008   3.296   4.385   7.913 -0.0848  0.1266 -0.0961
  257PHE    HE2 4009   3.225   4.404   7.833  0.0728  0.6085 -0.1212
  257PHE      C 4010   3.451   3.988   8.139  0.1994  0.2975 -0.2537
  257PHE      O 4011   3.402   4.037   8.241  0.4027 -0.3069  0.1437
  258PHE      N 4012   3.392   3.881   8.083 -0.0101  0.1695  0.2085
  258PHE     HN 4013   3.426   3.866   7.991  0.3579  1.1578  0.1695
  258PHE     CA 4014   3.261   3.837   8.119 -0.0165  0.0749  0.0653
  258PHE     HA 4015   3.207   3.917   8.166  0.8639  0.4484  0.4598
  258PHE     CB 4016   3.187   3.783   7.995  0.4748 -0.5074  0.0186
  258PHE    HB1 4017   3.092   3.733   8.024  0.7973 -1.7580 -1.0000
  258PHE    HB2 4018   3.248   3.697   7.960  1.3367 -0.2207  0.7899
  258PHE     CG 4019   3.164   3.887   7.890 -0.3214 -0.8741 -0.1801
  258PHE    CD1 4020   3.091   3.996   7.929 -0.1994 -0.4216 -1.1877
  258PHE    HD1 4021   3.050   4.002   8.029 -0.6993 -0.2336 -1.3986
  258PHE    CE1 4022   3.069   4.104   7.848 -0.4464  0.0151 -0.5525
  258PHE    HE1 4023   3.019   4.198   7.867  0.3306  0.7597 -1.9338
  258PHE     CZ 4024   3.099   4.087   7.714  0.2060  0.4527 -0.4668
  258PHE     HZ 4025   3.085   4.171   7.647  0.5739  0.5742 -0.3957
  258PHE    CD2 4026   3.198   3.874   7.757 -0.4070  0.2361 -0.3161
  258PHE    HD2 4027   3.244   3.780   7.733  1.7892  0.7303  1.5675
  258PHE    CE2 4028   3.157   3.971   7.669 -0.4368  0.1149 -0.4356
  258PHE    HE2 4029   3.182   3.955   7.565 -2.5781 -0.9026 -0.8307
  258PHE      C 4030   3.275   3.731   8.223 -0.4316  0.1766  0.2287
  258PHE      O 4031   3.176   3.663   8.250 -0.5556  0.3198  0.1298
  259CYS      N 4032   3.397   3.715   8.277 -0.4830  0.2458  0.3631
  259CYS     HN 4033   3.468   3.781   8.254 -2.0362  1.8724  0.0941
  259CYS     CA 4034   3.432   3.623   8.381  0.3369 -0.0627 -0.1750
  259CYS     HA 4035   3.345   3.631   8.445 -0.0513  1.0756 -0.8108
  259CYS     CB 4036   3.438   3.475   8.338  0.3249 -0.1571  0.1463
  259CYS    HB1 4037   3.508   3.466   8.252  0.7257  1.8372  0.2063
  259CYS    HB2 4038   3.340   3.459   8.287 -0.0959 -1.5772  1.3236
  259CYS     SG 4039   3.443   3.351   8.470  0.0645  0.0158  0.3198
  259CYS      C 4040   3.555   3.658   8.457 -0.0621  0.3291  0.3019
  259CYS      O 4041   3.656   3.598   8.421 -0.1833  0.4857 -0.3067
  260PRO      N 4042   3.558   3.741   8.556  0.1336 -0.1659  0.7187
  260PRO     CD 4043   3.456   3.841   8.585 -0.0504 -0.1883  0.1673
  260PRO    HD1 4044   3.355   3.795   8.593 -1.9325  3.3248 -1.1370
  260PRO    HD2 4045   3.462   3.913   8.501 -0.9830 -0.7511 -0.4053
  260PRO     CA 4046   3.684   3.772   8.617  0.4622  0.1650 -0.1051
  260PRO     HA 4047   3.757   3.799   8.542 -1.2826  0.6093 -1.7144
  260PRO     CB 4048   3.649   3.900   8.693 -0.3392  0.1476 -0.4336
  260PRO    HB1 4049   3.656   3.990   8.629  1.0912  0.8071  0.5849
  260PRO    HB2 4050   3.710   3.927   8.782 -1.3722 -1.6212  0.8900
  260PRO     CG 4051   3.499   3.892   8.724 -0.2324  0.1456  0.1006
  260PRO    HG1 4052   3.478   3.811   8.796 -0.2138 -1.7544 -1.9280
  260PRO    HG2 4053   3.460   3.995   8.742 -0.1335  0.0221  1.0377
  260PRO      C 4054   3.727   3.659   8.704 -0.1941  0.2618  0.3535
  260PRO      O 4055   3.843   3.653   8.743  0.1072  1.1113 -0.3803
  261ASP      N 4056   3.639   3.564   8.741  0.1819 -0.3317 -0.2527
  261ASP     HN 4057   3.544   3.561   8.713  0.6382 -0.5126 -1.8657
  261ASP     CA 4058   3.671   3.464   8.838  0.3026 -0.1506 -0.1055
  261ASP     HA 4059   3.742   3.514   8.902 -1.0015  2.1285 -0.3104
  261ASP     CB 4060   3.547   3.429   8.923  0.4971  0.2583  0.3570
  261ASP    HB1 4061   3.571   3.333   8.974 -0.4315  0.3023  0.8943
  261ASP    HB2 4062   3.462   3.412   8.853 -0.1492 -1.4934  1.5096
  261ASP     CG 4063   3.513   3.533   9.028 -0.6190  0.1027  0.1621
  261ASP    OD1 4064   3.609   3.562   9.104 -0.4311 -0.1483  0.0200
  261ASP    OD2 4065   3.392   3.563   9.049 -0.7035  0.0659 -0.2680
  261ASP      C 4066   3.738   3.349   8.773 -0.1850 -0.2251 -0.4782
  261ASP      O 4067   3.801   3.261   8.832 -0.6355 -0.5039 -0.4088
  262CYS      N 4068   3.729   3.346   8.638 -0.0528  0.4361 -0.5038
  262CYS     HN 4069   3.681   3.427   8.605  0.6573  0.2883 -1.9326
  262CYS     CA 4070   3.786   3.246   8.555  0.0570  0.1221 -0.0547
  262CYS     HA 4071   3.777   3.148   8.601  1.9710  0.1169  0.3941
  262CYS     CB 4072   3.727   3.250   8.413  0.1658 -0.2077 -0.1108
  262CYS    HB1 4073   3.775   3.169   8.354 -1.9707 -1.9495  0.3844
  262CYS    HB2 4074   3.745   3.352   8.375 -1.3554  1.0231  2.2286
  262CYS     SG 4075   3.554   3.211   8.373  0.0307  0.0679  0.2072
  262CYS      C 4076   3.932   3.266   8.531  0.2161 -0.0268  0.7684
  262CYS      O 4077   3.975   3.381   8.522  0.2594 -0.0969  0.0031
  263SER      N 4078   4.008   3.156   8.519 -0.6021 -0.4428 -0.8856
  263SER     HN 4079   3.965   3.067   8.525  1.6494 -1.7288 -2.3188
  263SER     CA 4080   4.149   3.153   8.497 -0.4344  0.1177  0.0355
  263SER     HA 4081   4.197   3.226   8.561 -0.6054 -1.4549  2.0574
  263SER     CB 4082   4.197   3.009   8.521  0.0688  0.2668 -0.0606
  263SER    HB1 4083   4.169   2.950   8.432 -1.9576  1.3532 -0.2075
  263SER    HB2 4084   4.138   2.966   8.605 -1.2073  0.0429 -1.0425
  263SER     OG 4085   4.337   3.007   8.548  0.2309  0.2256 -0.8923
  263SER    HG1 4086   4.337   2.932   8.608 -1.8464  0.8871  0.0142
  263SER      C 4087   4.187   3.199   8.360 -0.0700 -0.2389  0.0144
  263SER      O 4088   4.125   3.156   8.262 -0.3402 -0.8318  0.4377
  264HSD      N 4089   4.273   3.302   8.354 -0.0826 -0.2462 -0.2868
  264HSD     HN 4090   4.308   3.327   8.443 -3.2061 -0.8076  1.2294
  264HSD     CA 4091   4.304   3.375   8.235  0.3498 -0.3437 -0.2368
  264HSD     HA 4092   4.214   3.414   8.189  1.5034  1.6924 -0.9298
  264HSD     CB 4093   4.377   3.505   8.273  0.0424 -0.3039  0.2297
  264HSD    HB1 4094   4.480   3.479   8.307 -0.2036 -0.5402  0.7986
  264HSD    HB2 4095   4.325   3.552   8.358  1.4368 -0.1462  1.0312
  264HSD    ND1 4096   4.479   3.598   8.057 -0.2147  0.3662 -0.0596
  264HSD    HD1 4097   4.528   3.516   8.028  2.1318  1.7966 -0.4102
  264HSD     CG 4098   4.390   3.606   8.162 -0.3451 -0.5952 -0.0853
  264HSD    CE1 4099   4.451   3.701   7.972 -0.5164  0.1022 -0.2840
  264HSD    HE1 4100   4.506   3.730   7.882 -1.7004 -0.9096 -1.3659
  264HSD    NE2 4101   4.355   3.780   8.017 -0.4502  0.1806 -0.2827
  264HSD    CD2 4102   4.319   3.718   8.135  0.7670  0.1806  0.1107
  264HSD    HD2 4103   4.231   3.744   8.194 -0.2814  0.4674 -1.5146
  264HSD      C 4104   4.387   3.296   8.140  0.3910 -0.4076 -0.1468
  264HSD      O 4105   4.473   3.221   8.186  0.4427 -0.1079  0.2548
  265ALA      N 4106   4.369   3.318   8.009 -0.2629  0.1491  0.0293
  265ALA     HN 4107   4.300   3.383   7.976 -1.2646 -0.1692  1.4009
  265ALA     CA 4108   4.434   3.252   7.900  0.0690  0.2242  0.1841
  265ALA     HA 4109   4.391   3.154   7.891  0.6507  0.0955 -1.5799
  265ALA     CB 4110   4.405   3.325   7.768 -0.0880  0.1310  0.1679
  265ALA    HB1 4111   4.430   3.433   7.775  0.7196 -0.0604  0.2456
  265ALA    HB2 4112   4.295   3.316   7.754 -0.0356 -1.6544  0.6223
  265ALA    HB3 4113   4.443   3.277   7.675 -1.5021  1.6374 -1.2673
  265ALA      C 4114   4.581   3.239   7.919  0.1459  0.3059 -0.3328
  265ALA      O 4115   4.643   3.337   7.961 -0.2042  0.3953 -0.0204
  266PRO      N 4116   4.651   3.130   7.907 -0.1066  0.0701  0.2824
  266PRO     CD 4117   4.587   3.006   7.865  0.1322 -0.2469  0.8453
  266PRO    HD1 4118   4.509   3.020   7.787  3.1537  0.6748 -2.2402
  266PRO    HD2 4119   4.540   2.960   7.954  0.4167  0.0076  1.1286
  266PRO     CA 4120   4.793   3.117   7.920 -0.0075  0.0316 -0.7381
  266PRO     HA 4121   4.820   3.153   8.018  0.4820  0.9396 -1.1859
  266PRO     CB 4122   4.818   2.969   7.894  0.3488 -0.0029 -0.2113
  266PRO    HB1 4123   4.827   2.917   7.992  2.0182 -0.7906 -0.7387
  266PRO    HB2 4124   4.916   2.955   7.842  0.1995  0.7064 -0.7059
  266PRO     CG 4125   4.702   2.926   7.803  0.1121  0.4632 -0.1322
  266PRO    HG1 4126   4.714   2.957   7.697 -0.8644  1.1006 -0.0668
  266PRO    HG2 4127   4.685   2.817   7.815  1.6096  0.2218 -0.0197
  266PRO      C 4128   4.870   3.203   7.826  0.3733  0.1055 -0.3628
  266PRO      O 4129   4.821   3.236   7.717 -0.3775 -0.3007 -0.1529
  267LEU      N 4130   4.999   3.225   7.858  0.3023  0.1927 -0.1422
  267LEU     HN 4131   5.036   3.192   7.944  3.8943  1.0440 -1.2028
  267LEU     CA 4132   5.090   3.305   7.783  0.6480 -0.2224 -0.1625
  267LEU     HA 4133   5.066   3.409   7.800  1.4112  0.0606 -0.7408
  267LEU     CB 4134   5.228   3.314   7.851  0.4052 -0.3157  0.3427
  267LEU    HB1 4135   5.264   3.210   7.871 -2.4364 -2.1201 -2.7160
  267LEU    HB2 4136   5.200   3.361   7.948 -0.4557  2.1700 -1.0322
  267LEU     CG 4137   5.330   3.410   7.789 -0.1668 -0.1624 -0.3743
  267LEU     HG 4138   5.368   3.367   7.693  0.7526  0.9873 -0.5480
  267LEU    CD1 4139   5.266   3.548   7.765  0.4017  0.1730  0.0201
  267LEU   HD11 4140   5.223   3.588   7.860  1.6206 -0.3307  0.8155
  267LEU   HD12 4141   5.193   3.540   7.683 -0.9411 -0.3004  1.2211
  267LEU   HD13 4142   5.335   3.628   7.731  0.0930  0.3931 -0.0902
  267LEU    CD2 4143   5.449   3.438   7.883  0.2203 -1.3291 -0.5000
  267LEU   HD21 4144   5.512   3.347   7.880  0.5858 -1.0723 -3.2084
  267LEU   HD22 4145   5.413   3.463   7.985  1.6045  1.1230 -0.5403
  267LEU   HD23 4146   5.508   3.526   7.849 -1.4857  0.1371  0.1691
  267LEU      C 4147   5.105   3.271   7.638  0.3544 -0.2034 -0.1966
  267LEU      O 4148   5.101   3.356   7.550 -0.5706 -0.0878 -0.0607
  268TRP      N 4149   5.124   3.142   7.603 -0.0763 -0.2926 -0.1159
  268TRP     HN 4150   5.123   3.072   7.673  0.6773 -1.6027 -1.3592
  268TRP     CA 4151   5.140   3.102   7.467  0.1366 -0.0546 -0.1625
  268TRP     HA 4152   5.226   3.151   7.423  0.1584  0.6439  0.6542
  268TRP     CB 4153   5.171   2.951   7.468  0.0472 -0.0687  0.3493
  268TRP    HB1 4154   5.263   2.935   7.530  0.6282 -0.6779 -0.6394
  268TRP    HB2 4155   5.195   2.919   7.364  3.2191 -0.2446  1.0163
  268TRP     CG 4156   5.068   2.856   7.519 -0.0169 -0.1318  0.1020
  268TRP    CD1 4157   5.065   2.808   7.647 -0.1021 -0.0702  0.1232
  268TRP    HD1 4158   5.145   2.838   7.712  0.7249  1.4609 -1.5202
  268TRP    NE1 4159   4.951   2.734   7.666 -0.0930 -0.0846  0.1197
  268TRP    HE1 4160   4.915   2.691   7.746 -2.0252 -1.2580 -1.2876
  268TRP    CE2 4161   4.882   2.719   7.548 -0.0207  0.5755 -0.0115
  268TRP    CD2 4162   4.957   2.792   7.457  0.3298 -0.2524 -0.3988
  268TRP    CE3 4163   4.906   2.803   7.332 -0.3886  0.4994 -0.0483
  268TRP    HE3 4164   4.969   2.839   7.252  1.3782 -0.8072  0.7102
  268TRP    CZ3 4165   4.795   2.728   7.300  0.1749 -0.2002 -0.3849
  268TRP    HZ3 4166   4.767   2.742   7.197  0.2752  0.0443 -0.3794
  268TRP    CZ2 4167   4.768   2.651   7.520  0.1949  0.2132 -0.0320
  268TRP    HZ2 4168   4.705   2.607   7.595  0.1397  3.6179  2.1456
  268TRP    CH2 4169   4.718   2.660   7.392  0.2917  0.0787 -0.0781
  268TRP    HH2 4170   4.634   2.597   7.369  1.8466 -1.0534 -3.3380
  268TRP      C 4171   5.031   3.141   7.373  0.0722  0.4224  0.1090
  268TRP      O 4172   5.052   3.158   7.253 -0.0681  0.1897  0.0509
  269LEU      N 4173   4.908   3.128   7.425  0.0275  0.3630 -0.0147
  269LEU     HN 4174   4.895   3.105   7.521 -0.9627  0.1104 -0.1953
  269LEU     CA 4175   4.787   3.141   7.349  0.1757  0.4628 -0.2362
  269LEU     HA 4176   4.796   3.085   7.258 -0.8610 -0.5086  0.2266
  269LEU     CB 4177   4.667   3.078   7.423 -0.0085  0.1705 -0.7771
  269LEU    HB1 4178   4.673   3.110   7.529  0.8705  1.2916 -1.1365
  269LEU    HB2 4179   4.688   2.970   7.440 -1.7392  0.3362  4.1869
  269LEU     CG 4180   4.529   3.092   7.356 -0.2490  0.2832 -0.2612
  269LEU     HG 4181   4.515   3.200   7.331  1.6255  0.0993 -2.4384
  269LEU    CD1 4182   4.513   3.020   7.221 -0.7206 -0.2960  0.1010
  269LEU   HD11 4183   4.523   2.911   7.239 -0.6687 -0.3203 -0.0778
  269LEU   HD12 4184   4.598   3.046   7.155 -0.2714 -1.5195  0.1802
  269LEU   HD13 4185   4.414   3.037   7.174  0.0010  1.0237 -1.0083
  269LEU    CD2 4186   4.414   3.046   7.447  0.7966 -0.6335  0.6228
  269LEU   HD21 4187   4.424   3.110   7.537 -0.5705  0.0742  0.2904
  269LEU   HD22 4188   4.431   2.939   7.472 -0.2329 -0.5533  1.7492
  269LEU   HD23 4189   4.317   3.073   7.401  1.6480  1.0898 -0.2522
  269LEU      C 4190   4.763   3.286   7.322  0.1163  0.3947 -0.5416
  269LEU      O 4191   4.718   3.322   7.213  0.1683  0.1222 -0.6551
  270MET      N 4192   4.801   3.382   7.407  1.0166 -0.3641 -0.0699
  270MET     HN 4193   4.827   3.364   7.502  1.3194 -0.0346 -0.0857
  270MET     CA 4194   4.816   3.520   7.374  0.7421 -0.3130  0.0241
  270MET     HA 4195   4.713   3.548   7.352  0.0970 -1.5414  1.3585
  270MET     CB 4196   4.863   3.601   7.496 -0.2116 -0.0076  0.2040
  270MET    HB1 4197   4.856   3.708   7.469  0.3297  0.4444  1.7517
  270MET    HB2 4198   4.973   3.585   7.509 -0.0948 -1.0536 -1.6041
  270MET     CG 4199   4.797   3.575   7.631 -0.0647  0.1247  0.3003
  270MET    HG1 4200   4.841   3.630   7.717 -0.7626 -1.3030  1.6083
  270MET    HG2 4201   4.802   3.467   7.657  0.2794  0.4229  1.5535
  270MET     SD 4202   4.621   3.621   7.624 -0.0656  0.0804  0.0310
  270MET     CE 4203   4.652   3.799   7.606 -0.4284  0.1130 -0.2706
  270MET    HE1 4204   4.759   3.823   7.594 -0.3795 -0.3918 -0.8603
  270MET    HE2 4205   4.628   3.854   7.700 -0.3202 -0.4040  0.0584
  270MET    HE3 4206   4.596   3.847   7.522 -2.6015 -0.8236  0.5608
  270MET      C 4207   4.904   3.547   7.257  0.3413 -0.1199 -0.2378
  270MET      O 4208   4.873   3.627   7.168 -0.0453 -0.1298 -0.1139
  271TYR      N 4209   5.021   3.480   7.252  0.3168 -0.1310 -0.6667
  271TYR     HN 4210   5.049   3.419   7.325  2.5259  0.1802 -1.1928
  271TYR     CA 4211   5.118   3.498   7.149  0.7850  0.1845 -0.1757
  271TYR     HA 4212   5.129   3.604   7.134  2.0195 -0.1430 -1.9454
  271TYR     CB 4213   5.256   3.435   7.177  0.6213 -0.1293 -0.0703
  271TYR    HB1 4214   5.324   3.439   7.089  2.2248 -2.5924  0.9529
  271TYR    HB2 4215   5.234   3.329   7.202 -1.4057 -0.2175 -1.8725
  271TYR     CG 4216   5.326   3.494   7.294  0.1261 -0.0093  0.1678
  271TYR    CD1 4217   5.325   3.629   7.320 -0.3326  0.0996 -0.3896
  271TYR    HD1 4218   5.262   3.697   7.265 -1.0081  0.2010  0.4820
  271TYR    CE1 4219   5.399   3.674   7.427 -0.7296 -0.1616 -0.0053
  271TYR    HE1 4220   5.409   3.779   7.448  2.2693 -0.7860  2.3577
  271TYR     CZ 4221   5.478   3.594   7.507 -0.1919  0.1398 -0.2324
  271TYR     OH 4222   5.574   3.653   7.592 -0.1184 -0.1758 -0.0931
  271TYR     HH 4223   5.520   3.726   7.624 -1.0337 -0.1283 -1.6034
  271TYR    CD2 4224   5.414   3.414   7.363  0.0893 -0.0316  0.1884
  271TYR    HD2 4225   5.424   3.312   7.328  0.4372 -0.6095  1.8938
  271TYR    CE2 4226   5.487   3.462   7.469  0.2922  0.1106 -0.0152
  271TYR    HE2 4227   5.566   3.396   7.503  0.0714 -0.6196 -0.8865
  271TYR      C 4228   5.063   3.454   7.017  0.0326  0.1526  0.1438
  271TYR      O 4229   5.069   3.526   6.918 -0.1937 -0.0463 -0.0138
  272LEU      N 4230   4.996   3.338   7.014  0.6307 -0.1940 -0.0897
  272LEU     HN 4231   4.991   3.275   7.091 -1.4178  0.8513  0.7213
  272LEU     CA 4232   4.921   3.293   6.901  0.1211 -0.0252  0.1747
  272LEU     HA 4233   4.985   3.282   6.815  3.0736  0.5616  2.1375
  272LEU     CB 4234   4.862   3.154   6.929  0.5549 -0.2297  0.0890
  272LEU    HB1 4235   4.790   3.155   7.014  0.4532  0.6565  0.0053
  272LEU    HB2 4236   4.948   3.096   6.967  1.0243  0.2986 -0.1606
  272LEU     CG 4237   4.794   3.088   6.807  0.1798 -0.4600  0.4219
  272LEU     HG 4238   4.711   3.155   6.776  0.7575 -0.1567 -0.4932
  272LEU    CD1 4239   4.885   3.063   6.686  0.1269 -0.5278  0.3969
  272LEU   HD11 4240   4.825   2.998   6.619 -0.3687 -0.0551  0.3811
  272LEU   HD12 4241   4.978   3.009   6.715  1.1429  0.3892 -1.0859
  272LEU   HD13 4242   4.920   3.155   6.636  3.1161 -1.8165 -0.1221
  272LEU    CD2 4243   4.725   2.961   6.859 -0.4462 -0.3668 -0.1644
  272LEU   HD21 4244   4.669   2.979   6.954  1.7579 -0.6575  1.2758
  272LEU   HD22 4245   4.807   2.894   6.893 -0.0530  0.6569  0.9917
  272LEU   HD23 4246   4.680   2.904   6.775  1.4399  2.4540 -3.3538
  272LEU      C 4247   4.815   3.384   6.850 -0.0511 -0.2671  0.1016
  272LEU      O 4248   4.819   3.422   6.733  0.6178  0.2967  0.3066
  273ALA      N 4249   4.724   3.429   6.938  0.1050  0.2268  0.0158
  273ALA     HN 4250   4.734   3.386   7.028 -1.1365 -2.0804 -0.8593
  273ALA     CA 4251   4.628   3.530   6.907  0.0034  0.1136 -0.0404
  273ALA     HA 4252   4.562   3.484   6.835 -1.3704  0.3822  0.9883
  273ALA     CB 4253   4.522   3.542   7.018 -0.7301 -0.4064 -0.6753
  273ALA    HB1 4254   4.552   3.605   7.105  0.1797  0.0023 -1.2704
  273ALA    HB2 4255   4.500   3.440   7.057 -3.3429  0.7302  1.1474
  273ALA    HB3 4256   4.419   3.566   6.984 -1.9181 -1.2217  2.0699
  273ALA      C 4257   4.681   3.661   6.860  0.2985 -0.1275 -0.3856
  273ALA      O 4258   4.629   3.720   6.766 -0.5274  0.3719  0.3672
  274ILE      N 4259   4.789   3.718   6.917  0.0343  0.0575 -0.0657
  274ILE     HN 4260   4.815   3.681   7.005 -1.2110  0.4564  0.4947
  274ILE     CA 4261   4.863   3.833   6.872  0.6701 -0.1324  0.4802
  274ILE     HA 4262   4.796   3.918   6.868  0.8429 -0.0399 -1.2958
  274ILE     CB 4263   4.967   3.878   6.970  0.6864  0.0090  0.3961
  274ILE     HB 4264   5.023   3.794   7.016 -0.6688 -0.1967  1.7495
  274ILE    CG2 4265   5.070   3.967   6.899  0.3178 -0.1520 -0.3496
  274ILE   HG21 4266   5.030   4.061   6.854 -0.8206 -0.7949 -0.7337
  274ILE   HG22 4267   5.122   3.905   6.823  2.9444  0.9609  0.4452
  274ILE   HG23 4268   5.149   4.001   6.969  1.7647 -0.1139 -1.9370
  274ILE    CG1 4269   4.892   3.959   7.077  0.3778  0.8473 -0.4431
  274ILE   HG11 4270   4.806   3.904   7.123  0.8174  2.1973  2.1709
  274ILE   HG12 4271   4.850   4.050   7.027 -1.8548 -1.0346 -2.2923
  274ILE     CD 4272   4.981   4.007   7.191  0.4925  0.0871 -0.2067
  274ILE    HD1 4273   5.068   3.940   7.205  0.0760  0.0932  3.0093
  274ILE    HD2 4274   4.925   4.009   7.287 -0.0902  0.3980 -0.5441
  274ILE    HD3 4275   5.016   4.109   7.164 -2.0893  1.3198  0.8220
  274ILE      C 4276   4.916   3.806   6.735 -0.1793 -0.1511  0.1452
  274ILE      O 4277   4.915   3.895   6.650  0.4943 -0.4295 -0.1644
  275VAL      N 4278   4.980   3.690   6.709 -0.2376 -0.1312 -0.0855
  275VAL     HN 4279   4.997   3.634   6.790 -0.2239 -0.8327 -0.5731
  275VAL     CA 4280   5.040   3.654   6.585  0.0601 -0.6029  0.1967
  275VAL     HA 4281   5.103   3.735   6.553 -1.5164  0.1939 -1.0016
  275VAL     CB 4282   5.132   3.535   6.598  0.3495 -0.3842  0.1682
  275VAL     HB 4283   5.084   3.456   6.659 -0.4625 -1.7237 -2.1041
  275VAL    CG1 4284   5.163   3.464   6.466 -0.0246  0.2688 -0.2799
  275VAL   HG11 4285   5.085   3.404   6.415  0.1476  1.6954 -2.3366
  275VAL   HG12 4286   5.255   3.405   6.491 -1.3531 -0.9138  2.1978
  275VAL   HG13 4287   5.197   3.539   6.392 -0.1120  1.5308  0.9387
  275VAL    CG2 4288   5.264   3.585   6.660  0.2095 -0.0067  0.1645
  275VAL   HG21 4289   5.304   3.665   6.594  1.0436 -0.0718  0.5857
  275VAL   HG22 4290   5.334   3.499   6.655 -0.2621 -0.3409 -2.0899
  275VAL   HG23 4291   5.256   3.624   6.763  1.2983  1.1546 -0.1736
  275VAL      C 4292   4.939   3.635   6.478  0.1554  0.2259 -0.0413
  275VAL      O 4293   4.961   3.673   6.363 -0.3961  0.5344 -0.0496
  276LEU      N 4294   4.821   3.576   6.503  0.4965 -0.4204  0.0483
  276LEU     HN 4295   4.806   3.530   6.591 -1.2434  2.7053  1.5541
  276LEU     CA 4296   4.705   3.594   6.422  0.5138  0.0577  0.1304
  276LEU     HA 4297   4.725   3.546   6.328 -1.8010  0.2172 -0.4994
  276LEU     CB 4298   4.578   3.529   6.481  0.0799  0.3305 -0.4910
  276LEU    HB1 4299   4.484   3.558   6.429  1.0917  1.2321 -1.9118
  276LEU    HB2 4300   4.564   3.557   6.587  0.9832 -3.7264  0.8609
  276LEU     CG 4301   4.580   3.376   6.466  0.4824  0.3042 -0.1936
  276LEU     HG 4302   4.671   3.334   6.513  0.3862  0.7862  0.4304
  276LEU    CD1 4303   4.465   3.314   6.548  1.2761 -0.2055  0.5465
  276LEU   HD11 4304   4.458   3.343   6.655  0.4630 -1.3068  0.8031
  276LEU   HD12 4305   4.475   3.204   6.547  0.6136 -0.2650  0.4435
  276LEU   HD13 4306   4.374   3.351   6.496  0.4918 -2.2246  0.4245
  276LEU    CD2 4307   4.571   3.337   6.317  0.5464  0.7263 -0.3118
  276LEU   HD21 4308   4.500   3.400   6.261 -0.7720 -1.4852 -1.2807
  276LEU   HD22 4309   4.531   3.235   6.298  0.6070  0.8025 -0.8603
  276LEU   HD23 4310   4.664   3.348   6.257  0.8531 -1.9417 -0.4883
  276LEU      C 4311   4.666   3.736   6.394  0.1331 -0.0562  0.0773
  276LEU      O 4312   4.635   3.767   6.280  0.1764 -0.1466  0.0407
  277SER      N 4313   4.674   3.824   6.496  0.1840 -0.3453  0.3264
  277SER     HN 4314   4.685   3.794   6.590 -2.6506 -2.5306  0.0874
  277SER     CA 4315   4.631   3.957   6.466  0.3098 -0.4092 -0.1492
  277SER     HA 4316   4.534   3.955   6.418  0.2767 -0.9419 -0.0660
  277SER     CB 4317   4.600   4.049   6.586  0.5954  0.3833 -0.6758
  277SER    HB1 4318   4.524   3.993   6.644  0.0657  1.4272 -0.3499
  277SER    HB2 4319   4.566   4.146   6.546  2.2857  0.9358 -0.8793
  277SER     OG 4320   4.709   4.076   6.673  0.3135  0.0121 -0.2082
  277SER    HG1 4321   4.741   3.988   6.697 -0.0084 -0.4518 -1.4263
  277SER      C 4322   4.720   4.039   6.380  0.0374 -0.4762 -0.4962
  277SER      O 4323   4.683   4.132   6.307 -0.5765  0.2201  0.6795
  278HSD      N 4324   4.849   4.001   6.377  0.0326 -0.5427  0.1130
  278HSD     HN 4325   4.888   3.932   6.437  0.6332 -0.1248  0.2124
  278HSD     CA 4326   4.944   4.056   6.286 -0.1445 -0.1248  0.1800
  278HSD     HA 4327   4.906   4.155   6.265  0.4766 -0.1673 -1.2758
  278HSD     CB 4328   5.077   4.070   6.362 -0.0098 -0.4896  0.0115
  278HSD    HB1 4329   5.161   4.085   6.290 -0.1624 -0.5526 -0.1803
  278HSD    HB2 4330   5.111   3.975   6.408 -1.8377 -0.6783  1.0519
  278HSD    ND1 4331   5.177   4.195   6.554 -0.5983  0.1755  0.0884
  278HSD    HD1 4332   5.257   4.137   6.571  0.4067  0.8219 -2.0251
  278HSD     CG 4333   5.071   4.175   6.468 -0.2366 -0.2099 -0.2777
  278HSD    CE1 4334   5.148   4.306   6.626 -0.0059  0.4801 -0.1372
  278HSD    HE1 4335   5.202   4.328   6.718  0.3846  1.1506 -0.5161
  278HSD    NE2 4336   5.036   4.365   6.589 -0.0433  0.4593 -0.0538
  278HSD    CD2 4337   4.990   4.282   6.488  0.3083  0.1483  0.0380
  278HSD    HD2 4338   4.905   4.309   6.426  1.2129  0.0053 -1.2861
  278HSD      C 4339   4.953   3.982   6.157 -0.3767  0.3591 -0.1177
  278HSD      O 4340   5.036   4.025   6.077  0.1430  0.3969  0.4334
  279THR      N 4341   4.874   3.875   6.137  0.2242 -0.1130  0.0321
  279THR     HN 4342   4.817   3.848   6.214 -0.4447  2.5131  0.5216
  279THR     CA 4343   4.879   3.797   6.017  0.0173 -0.1681  0.0593
  279THR     HA 4344   4.984   3.785   5.994  0.3492  1.1378  0.7630
  279THR     CB 4345   4.823   3.659   6.030 -0.0058 -0.1483  0.1597
  279THR     HB 4346   4.724   3.658   6.082  0.9354 -0.3956  2.0371
  279THR    OG1 4347   4.913   3.580   6.107  0.3272 -0.2202 -0.3006
  279THR    HG1 4348   4.932   3.633   6.185  1.9274 -0.4860 -0.4915
  279THR    CG2 4349   4.803   3.584   5.898  0.0309 -0.5173  0.3620
  279THR   HG21 4350   4.763   3.480   5.908 -3.3548  0.7389  1.4004
  279THR   HG22 4351   4.902   3.581   5.848 -0.2921  2.5225 -0.6789
  279THR   HG23 4352   4.735   3.637   5.828  0.6662 -0.5623 -0.2988
  279THR      C 4353   4.817   3.874   5.906  0.0524  0.4029  0.4313
  279THR      O 4354   4.872   3.867   5.796 -0.5504 -0.4789  0.1771
  280ASN      N 4355   4.717   3.955   5.945  0.1571  0.4013  0.7000
  280ASN     HN 4356   4.678   3.947   6.036 -2.5908 -0.0022 -0.4269
  280ASN     CA 4357   4.648   4.059   5.874 -0.5928 -0.4065  0.2327
  280ASN     HA 4358   4.573   4.010   5.814  0.3142 -1.6450  0.0609
  280ASN     CB 4359   4.586   4.157   5.975 -0.3684 -0.1143  0.0871
  280ASN    HB1 4360   4.655   4.206   6.046  0.1602  0.8989 -1.1015
  280ASN    HB2 4361   4.514   4.100   6.039 -0.4211  0.3211  0.4187
  280ASN     CG 4362   4.505   4.272   5.919 -0.4720 -0.2619 -0.0671
  280ASN    OD1 4363   4.382   4.269   5.921 -0.4649 -0.2350  0.3353
  280ASN    ND2 4364   4.569   4.383   5.871 -0.0361 -0.4255  0.1280
  280ASN   HD21 4365   4.504   4.457   5.852  0.2483  0.6247  2.8375
  280ASN   HD22 4366   4.663   4.398   5.900  0.3640 -1.7511 -0.4360
  280ASN      C 4367   4.730   4.128   5.771 -0.1503 -0.9055  0.2412
  280ASN      O 4368   4.690   4.139   5.655 -0.0546 -0.1979  0.2700
  281SER      N 4369   4.848   4.180   5.809 -0.1995 -0.0699 -0.7031
  281SER     HN 4370   4.875   4.161   5.903 -0.2385  0.8926 -0.4884
  281SER     CA 4371   4.934   4.269   5.738  0.3286  0.1537  0.1970
  281SER     HA 4372   4.883   4.334   5.668  2.4195  0.2899 -1.2993
  281SER     CB 4373   5.009   4.371   5.825 -0.2927  0.1700  0.7155
  281SER    HB1 4374   5.079   4.434   5.766 -3.6141  2.1671 -1.4477
  281SER    HB2 4375   5.070   4.318   5.901 -0.3081 -0.3350  0.3760
  281SER     OG 4376   4.914   4.460   5.883 -0.2517  0.3527  0.5039
  281SER    HG1 4377   4.879   4.516   5.814 -0.4542  1.4957  1.4999
  281SER      C 4378   5.029   4.192   5.653  0.0325 -0.0608  0.0577
  281SER      O 4379   5.113   4.250   5.584 -0.0207  0.3181  0.3082
  282VAL      N 4380   5.023   4.058   5.651  0.5090 -0.0791 -0.3893
  282VAL     HN 4381   4.958   4.018   5.715  1.1375  0.5662  0.6753
  282VAL     CA 4382   5.098   3.974   5.563  0.4459  0.2254 -0.7328
  282VAL     HA 4383   5.173   4.034   5.514  1.4298 -0.8626 -0.5883
  282VAL     CB 4384   5.168   3.864   5.637  0.5276  0.6276 -0.2088
  282VAL     HB 4385   5.100   3.792   5.687 -0.5210  1.9783  0.4037
  282VAL    CG1 4386   5.253   3.786   5.536  0.2020 -0.1919  0.1434
  282VAL   HG11 4387   5.320   3.853   5.478 -0.3518  0.7674  0.6004
  282VAL   HG12 4388   5.186   3.731   5.466  0.3943 -2.4838  1.6650
  282VAL   HG13 4389   5.313   3.707   5.587  0.8146 -0.2194 -0.6004
  282VAL    CG2 4390   5.261   3.923   5.744  0.5250  0.3584 -0.0570
  282VAL   HG21 4391   5.200   3.982   5.815  0.6522  1.5582 -0.9005
  282VAL   HG22 4392   5.336   3.992   5.698  0.3587 -0.5710 -1.8128
  282VAL   HG23 4393   5.322   3.847   5.798  0.2052  0.4773  0.4758
  282VAL      C 4394   5.004   3.919   5.460 -0.4087  0.5880 -0.1608
  282VAL      O 4395   5.045   3.898   5.346 -0.1178 -0.2781  0.0927
  283VAL      N 4396   4.876   3.892   5.491 -0.0865 -0.5972  0.1673
  283VAL     HN 4397   4.838   3.916   5.580 -0.8303  1.2454 -0.6111
  283VAL     CA 4398   4.777   3.835   5.406  0.0756 -0.2271 -0.2719
  283VAL     HA 4399   4.829   3.760   5.347  0.4938 -0.0061 -0.1865
  283VAL     CB 4400   4.678   3.744   5.473  0.2837  0.2801  0.7341
  283VAL     HB 4401   4.602   3.709   5.400 -0.5062  1.9729  0.7104
  283VAL    CG1 4402   4.747   3.620   5.533  0.3631 -0.1597 -0.2445
  283VAL   HG11 4403   4.806   3.564   5.458 -0.0783 -1.7302  0.5454
  283VAL   HG12 4404   4.661   3.566   5.577 -0.1731  0.1309 -0.9242
  283VAL   HG13 4405   4.821   3.649   5.611  0.3334  1.0447 -0.6334
  283VAL    CG2 4406   4.591   3.829   5.567 -0.5829  0.0725  0.1320
  283VAL   HG21 4407   4.539   3.903   5.504 -0.8267  0.0616  0.3169
  283VAL   HG22 4408   4.656   3.874   5.646 -1.4224  0.1957  0.7632
  283VAL   HG23 4409   4.519   3.765   5.623  1.1417 -1.0403  1.2093
  283VAL      C 4410   4.718   3.926   5.304 -0.0111  0.0761  0.0502
  283VAL      O 4411   4.669   3.881   5.201  0.4810 -0.6044  0.1078
  284ASN      N 4412   4.723   4.059   5.327 -0.2051  0.0688  0.1343
  284ASN     HN 4413   4.752   4.084   5.419 -0.8818 -0.0124  0.3762
  284ASN     CA 4414   4.654   4.155   5.248  0.4767  0.2892 -0.2066
  284ASN     HA 4415   4.552   4.120   5.239  0.8667 -0.3515 -3.5628
  284ASN     CB 4416   4.660   4.298   5.304 -0.0730  0.1765  0.1534
  284ASN    HB1 4417   4.639   4.373   5.225 -0.9282 -1.2446 -1.0153
  284ASN    HB2 4418   4.764   4.320   5.338  1.0022 -1.8902 -1.5503
  284ASN     CG 4419   4.570   4.316   5.425  0.0572  0.3597  0.2241
  284ASN    OD1 4420   4.461   4.261   5.406  0.2569 -0.0071  0.1467
  284ASN    ND2 4421   4.606   4.385   5.536 -0.0524 -0.5811  0.8507
  284ASN   HD21 4422   4.551   4.386   5.620 -0.3834 -1.9653  0.6729
  284ASN   HD22 4423   4.687   4.443   5.540 -1.2648  1.4738 -1.6826
  284ASN      C 4424   4.692   4.156   5.104  0.0903  0.5984 -0.3105
  284ASN      O 4425   4.606   4.159   5.016 -0.0203  0.4005 -0.2115
  285PRO      N 4426   4.814   4.139   5.061  0.1486 -0.4383  0.2280
  285PRO     CD 4427   4.932   4.184   5.133 -0.0433  0.0981  0.2130
  285PRO    HD1 4428   4.979   4.097   5.183  0.6357 -0.7172 -1.7321
  285PRO    HD2 4429   4.911   4.259   5.212 -0.0083  1.8417 -1.3672
  285PRO     CA 4430   4.844   4.126   4.921  0.2988  0.0939  0.2060
  285PRO     HA 4431   4.796   4.210   4.874 -0.0477  2.3204  4.0879
  285PRO     CB 4432   4.995   4.138   4.906  0.2553  0.3136 -0.0523
  285PRO    HB1 4433   5.017   4.177   4.804 -2.0499 -0.1480 -0.7816
  285PRO    HB2 4434   5.052   4.046   4.934  1.2937  1.5969  2.3337
  285PRO     CG 4435   5.025   4.234   5.021 -0.1121  0.1515  0.1800
  285PRO    HG1 4436   5.132   4.245   5.047  0.3147  0.0468 -1.4377
  285PRO    HG2 4437   4.994   4.337   4.992 -2.7681 -0.9270 -1.1294
  285PRO      C 4438   4.796   3.996   4.865  0.0321  0.1692  0.2614
  285PRO      O 4439   4.780   3.992   4.743  0.0051  0.4557  0.2538
  286PHE      N 4440   4.784   3.886   4.942 -0.0628  0.1289  0.1887
  286PHE     HN 4441   4.802   3.901   5.039 -1.8570 -0.1287  0.5959
  286PHE     CA 4442   4.732   3.759   4.903 -0.6887  0.2789  0.5105
  286PHE     HA 4443   4.794   3.719   4.823  0.0977  0.0533  1.2138
  286PHE     CB 4444   4.750   3.647   5.007  0.1030 -0.6305 -0.5766
  286PHE    HB1 4445   4.699   3.552   4.978 -0.2542 -0.9041  0.8929
  286PHE    HB2 4446   4.705   3.673   5.105  0.3753  0.6499 -0.7807
  286PHE     CG 4447   4.893   3.610   5.025  0.2056 -0.0394 -0.1993
  286PHE    CD1 4448   4.947   3.499   4.965 -0.4111 -0.3253 -0.2325
  286PHE    HD1 4449   4.888   3.435   4.901  1.0678 -1.0049 -0.9779
  286PHE    CE1 4450   5.072   3.460   5.005 -0.3504 -0.2363 -0.3365
  286PHE    HE1 4451   5.106   3.369   4.957 -0.0889  0.4420 -1.4562
  286PHE     CZ 4452   5.150   3.536   5.089 -0.2321 -0.8357  0.1072
  286PHE     HZ 4453   5.242   3.498   5.130  0.4457  0.3471 -0.2596
  286PHE    CD2 4454   4.968   3.685   5.113 -0.2958 -0.3499  0.5038
  286PHE    HD2 4455   4.938   3.787   5.131  2.4859  0.6345  0.1027
  286PHE    CE2 4456   5.098   3.651   5.145  0.2652  0.0683 -1.2410
  286PHE    HE2 4457   5.155   3.700   5.222 -1.5328 -1.9742  1.5932
  286PHE      C 4458   4.593   3.758   4.850 -0.4071 -0.6287 -0.2484
  286PHE      O 4459   4.560   3.698   4.748 -0.2284 -0.3989 -0.4444
  287ILE      N 4460   4.506   3.834   4.919  0.1610 -0.3850  0.2029
  287ILE     HN 4461   4.534   3.881   5.003  2.6864  0.8579 -1.2314
  287ILE     CA 4462   4.366   3.846   4.893  0.1676 -0.1830  0.2652
  287ILE     HA 4463   4.336   3.750   4.854 -1.2805 -0.5199  2.0807
  287ILE     CB 4464   4.290   3.859   5.022 -0.4689 -0.0474 -0.1201
  287ILE     HB 4465   4.183   3.888   5.016 -0.8202 -0.9937  1.0962
  287ILE    CG2 4466   4.282   3.715   5.076  0.1388  0.1411  0.4881
  287ILE   HG21 4467   4.243   3.650   4.994  0.0440  0.9760 -0.1438
  287ILE   HG22 4468   4.216   3.717   5.165  1.2718 -1.4861  1.4218
  287ILE   HG23 4469   4.377   3.676   5.117 -0.4349 -3.0505 -0.9287
  287ILE    CG1 4470   4.352   3.963   5.117  0.0668 -0.3225 -0.1668
  287ILE   HG11 4471   4.350   4.062   5.069  0.9167 -0.5251 -0.6414
  287ILE   HG12 4472   4.462   3.951   5.133  0.7321  3.0264 -1.4785
  287ILE     CD 4473   4.293   3.975   5.257 -0.3715  0.1541 -0.3930
  287ILE    HD1 4474   4.183   3.962   5.247 -0.3681  0.0445 -0.2889
  287ILE    HD2 4475   4.317   4.075   5.299 -2.0280  0.0222  0.9980
  287ILE    HD3 4476   4.345   3.904   5.325 -1.8739 -0.4984  0.1261
  287ILE      C 4477   4.330   3.958   4.802  0.3017 -0.2424  0.1406
  287ILE      O 4478   4.231   3.943   4.730  0.0853 -0.2409  0.4371
  288TYR      N 4479   4.407   4.068   4.794 -0.5009  0.3314  0.2738
  288TYR     HN 4480   4.495   4.080   4.839  1.3240 -0.8139 -2.7022
  288TYR     CA 4481   4.357   4.183   4.725 -0.7549 -0.0066 -0.1145
  288TYR     HA 4482   4.267   4.160   4.671  0.6220 -2.3301 -1.5460
  288TYR     CB 4483   4.351   4.300   4.826  0.2051  0.5259 -0.6540
  288TYR    HB1 4484   4.357   4.396   4.771  2.6934  1.4596  1.0993
  288TYR    HB2 4485   4.446   4.301   4.883  0.6898 -1.7772 -1.3062
  288TYR     CG 4486   4.230   4.314   4.911  0.3583  0.6470 -0.4574
  288TYR    CD1 4487   4.237   4.354   5.043 -0.1362 -0.3689 -0.1172
  288TYR    HD1 4488   4.337   4.372   5.076 -0.5209  1.8026 -0.0272
  288TYR    CE1 4489   4.123   4.383   5.114  0.0660  0.2963 -0.0584
  288TYR    HE1 4490   4.121   4.413   5.217  1.9208 -1.0682  0.4281
  288TYR     CZ 4491   4.000   4.372   5.052 -0.1514  0.3961  0.3530
  288TYR     OH 4492   3.884   4.422   5.115 -0.4329  0.1108  0.0610
  288TYR     HH 4493   3.908   4.498   5.167  0.1138  0.7036 -1.0305
  288TYR    CD2 4494   4.106   4.294   4.854  0.2664 -0.0405 -0.0172
  288TYR    HD2 4495   4.110   4.252   4.755  0.1270 -1.1765  0.4326
  288TYR    CE2 4496   3.991   4.325   4.923  0.5584  0.1472  0.3894
  288TYR    HE2 4497   3.894   4.332   4.876  0.9587  0.8169 -0.3567
  288TYR      C 4498   4.452   4.217   4.615 -0.2022  0.0110  0.3582
  288TYR      O 4499   4.415   4.215   4.497  0.2363  0.0448  0.2182
  289ALA      N 4500   4.577   4.258   4.643 -0.2911  0.0909  0.6355
  289ALA     HN 4501   4.616   4.264   4.734  1.5075 -0.9716 -0.0294
  289ALA     CA 4502   4.665   4.298   4.538 -0.4513 -0.5449  0.2520
  289ALA     HA 4503   4.630   4.389   4.492  1.1809  1.0012  1.8970
  289ALA     CB 4504   4.795   4.338   4.610 -0.5209  0.0587  0.0510
  289ALA    HB1 4505   4.838   4.250   4.663 -1.0589 -0.0149  0.3755
  289ALA    HB2 4506   4.783   4.425   4.678  1.8121 -0.5749  1.4003
  289ALA    HB3 4507   4.864   4.374   4.530 -0.0893 -2.1916 -0.6680
  289ALA      C 4508   4.699   4.196   4.435  0.1556  0.0678 -0.1604
  289ALA      O 4509   4.701   4.223   4.315 -0.5570  0.0988 -0.1662
  290TYR      N 4510   4.719   4.071   4.479  0.8135  0.0767 -0.4134
  290TYR     HN 4511   4.722   4.046   4.575  0.7323 -0.3583 -0.5182
  290TYR     CA 4512   4.767   3.971   4.388  0.0857 -0.5720 -0.1069
  290TYR     HA 4513   4.826   4.023   4.314 -2.4981 -0.3360 -2.1271
  290TYR     CB 4514   4.863   3.884   4.471  0.2457 -0.2427  0.0557
  290TYR    HB1 4515   4.798   3.829   4.543  0.4508  0.4878  0.8088
  290TYR    HB2 4516   4.923   3.952   4.535 -0.7443 -0.1521  0.9234
  290TYR     CG 4517   4.949   3.782   4.406  0.5356  0.1218 -0.1374
  290TYR    CD1 4518   5.019   3.812   4.292  0.0375  0.0694 -0.4602
  290TYR    HD1 4519   5.007   3.910   4.247 -2.2572  0.5335  1.0193
  290TYR    CE1 4520   5.114   3.722   4.250  0.3853 -0.0064  0.4524
  290TYR    HE1 4521   5.156   3.736   4.151 -0.8668 -1.7509 -0.3785
  290TYR     CZ 4522   5.129   3.600   4.311 -0.4610 -0.8459 -0.9598
  290TYR     OH 4523   5.214   3.501   4.256  0.8626 -0.1626 -0.2072
  290TYR     HH 4524   5.223   3.426   4.315 -1.7849  0.1494  0.7471
  290TYR    CD2 4525   4.973   3.666   4.476  0.2273  0.2503  0.1825
  290TYR    HD2 4526   4.910   3.654   4.563 -2.7492  0.7349 -1.7458
  290TYR    CE2 4527   5.061   3.572   4.426 -0.4569  0.0809 -0.7275
  290TYR    HE2 4528   5.086   3.484   4.484  0.8762  0.0191 -1.3735
  290TYR      C 4529   4.668   3.898   4.305 -0.2596  0.3106 -0.4813
  290TYR      O 4530   4.701   3.816   4.220  0.0226 -0.0457 -0.0320
  291ARG      N 4531   4.537   3.921   4.327 -0.2077 -0.1267  0.3236
  291ARG     HN 4532   4.513   3.991   4.394  1.9164  0.0331  1.0007
  291ARG     CA 4533   4.430   3.864   4.251 -0.3222  0.1231  0.2959
  291ARG     HA 4534   4.452   3.759   4.240 -0.7856  0.2676 -2.7267
  291ARG     CB 4535   4.305   3.877   4.339 -0.3406 -0.1670  0.3112
  291ARG    HB1 4536   4.302   3.978   4.386 -2.7449  0.1262 -0.3291
  291ARG    HB2 4537   4.309   3.798   4.417  0.3889 -1.7722 -1.2969
  291ARG     CG 4538   4.171   3.847   4.271 -0.0621  0.1112 -0.3548
  291ARG    HG1 4539   4.141   3.920   4.193  0.2267  0.9347  0.2922
  291ARG    HG2 4540   4.097   3.862   4.351 -0.9288 -0.3524 -1.0578
  291ARG     CD 4541   4.157   3.706   4.214  0.3939 -0.3871  0.7505
  291ARG    HD1 4542   4.185   3.637   4.296  2.0624 -0.2926  0.2934
  291ARG    HD2 4543   4.212   3.689   4.119 -0.5402  4.4144 -0.8995
  291ARG     NE 4544   4.012   3.693   4.183  0.4784 -0.0646  0.2091
  291ARG     HE 4545   3.953   3.771   4.164  1.6913  0.4450 -1.6523
  291ARG     CZ 4546   3.947   3.573   4.190  0.1061  0.1308  0.1181
  291ARG    NH1 4547   4.014   3.457   4.218  0.2539 -0.0176 -0.8011
  291ARG   HH11 4548   4.113   3.469   4.229 -0.2571  4.0477  1.9254
  291ARG   HH12 4549   3.966   3.373   4.241  0.7479 -0.4024 -1.1650
  291ARG    NH2 4550   3.813   3.573   4.166  0.0475  0.1547  0.4395
  291ARG   HH21 4551   3.769   3.656   4.131 -0.3690 -0.4733 -0.5717
  291ARG   HH22 4552   3.769   3.487   4.142 -0.7001  0.7562 -0.4470
  291ARG      C 4553   4.413   3.934   4.121  0.6467 -0.8233 -0.3560
  291ARG      O 4554   4.346   3.886   4.029 -0.5237 -0.0176  0.0473
  292ILE      N 4555   4.472   4.053   4.101 -0.6963 -0.1123 -0.2546
  292ILE     HN 4556   4.540   4.079   4.170 -2.8230 -0.2273  2.0269
  292ILE     CA 4557   4.452   4.140   3.989 -0.3300  0.0971 -0.1602
  292ILE     HA 4558   4.365   4.108   3.935 -0.5284 -1.4637  0.9997
  292ILE     CB 4559   4.447   4.284   4.031 -0.2986  0.0032  0.1730
  292ILE     HB 4560   4.542   4.298   4.087 -0.2584 -1.4707  0.5219
  292ILE    CG2 4561   4.441   4.388   3.918 -0.1294  0.5415  0.6590
  292ILE   HG21 4562   4.423   4.493   3.950 -0.0785  1.5162 -2.1907
  292ILE   HG22 4563   4.376   4.361   3.832 -0.3804  1.0812  0.6719
  292ILE   HG23 4564   4.536   4.388   3.861 -0.2921  1.7668  0.3479
  292ILE    CG1 4565   4.349   4.310   4.146 -0.3419 -0.1795  0.1784
  292ILE   HG11 4566   4.349   4.418   4.172 -1.2800 -0.1104 -0.0868
  292ILE   HG12 4567   4.373   4.247   4.234  0.5013 -0.3707 -0.1801
  292ILE     CD 4568   4.203   4.273   4.124 -0.0629 -0.5741 -1.0728
  292ILE    HD1 4569   4.161   4.319   4.032 -1.1994 -2.4671 -1.5577
  292ILE    HD2 4570   4.138   4.318   4.203 -1.3712 -0.3975 -2.1985
  292ILE    HD3 4571   4.167   4.168   4.124  0.5197 -0.8147  1.3757
  292ILE      C 4572   4.563   4.121   3.892 -0.0543  0.1226  0.1486
  292ILE      O 4573   4.680   4.143   3.924 -0.0954  0.2474  0.2099
  293ARG      N 4574   4.528   4.096   3.764  0.1326  0.0985  0.1016
  293ARG     HN 4575   4.436   4.109   3.728  0.1633  0.6195  0.1991
  293ARG     CA 4576   4.624   4.066   3.662  0.3175  0.4686  0.1658
  293ARG     HA 4577   4.681   3.982   3.700  0.1023 -0.6324 -1.8410
  293ARG     CB 4578   4.550   4.023   3.534  0.2158  0.9825  0.0494
  293ARG    HB1 4579   4.481   4.099   3.493 -1.1339 -1.5971 -2.8240
  293ARG    HB2 4580   4.478   3.941   3.556 -0.4827  1.9921  1.7582
  293ARG     CG 4581   4.634   3.960   3.423  0.4603  0.6611  0.4160
  293ARG    HG1 4582   4.687   3.872   3.468 -0.6992 -1.1021 -1.4858
  293ARG    HG2 4583   4.709   4.033   3.387  1.7751 -0.4723  0.7573
  293ARG     CD 4584   4.547   3.911   3.308  0.6195 -0.1415  0.6288
  293ARG    HD1 4585   4.475   3.988   3.274  1.9190  0.0760 -1.8615
  293ARG    HD2 4586   4.480   3.826   3.333 -1.4040  1.4387  0.8178
  293ARG     NE 4587   4.631   3.885   3.188  0.3457  0.9899  0.1786
  293ARG     HE 4588   4.687   3.802   3.193  1.3553  1.7165  1.6214
  293ARG     CZ 4589   4.629   3.947   3.066  0.1631  0.3654 -0.1408
  293ARG    NH1 4590   4.534   4.040   3.036 -0.4517  0.1162  0.9803
  293ARG   HH11 4591   4.482   4.077   3.113 -1.8444  0.0277  0.1045
  293ARG   HH12 4592   4.527   4.079   2.944  2.8190  0.6151  0.8205
  293ARG    NH2 4593   4.709   3.924   2.958  0.4260  0.4070  0.0444
  293ARG   HH21 4594   4.779   3.852   2.958  1.0147  0.9314 -1.2982
  293ARG   HH22 4595   4.676   3.950   2.867 -0.2840 -0.7739 -0.0519
  293ARG      C 4596   4.726   4.173   3.639  0.1740  0.6391  0.3179
  293ARG      O 4597   4.839   4.132   3.615 -0.3265 -0.6279  0.0401
  294GLU      N 4598   4.682   4.300   3.638 -0.3792  0.4482  0.2255
  294GLU     HN 4599   4.584   4.319   3.637 -0.8561 -1.7498 -0.9328
  294GLU     CA 4600   4.767   4.413   3.623 -0.0413  0.2513  0.6612
  294GLU     HA 4601   4.821   4.409   3.529 -1.2836  3.5273 -0.3524
  294GLU     CB 4602   4.690   4.545   3.605  0.4295  0.4493  0.0279
  294GLU    HB1 4603   4.623   4.561   3.692 -0.2032 -1.2971 -0.1095
  294GLU    HB2 4604   4.618   4.523   3.524 -0.8135 -1.6354  1.6028
  294GLU     CG 4605   4.767   4.676   3.588  0.3292  0.5081  0.0337
  294GLU    HG1 4606   4.857   4.675   3.653 -0.7309 -1.2373  1.5683
  294GLU    HG2 4607   4.695   4.758   3.608 -0.1112  0.0288  0.4514
  294GLU     CD 4608   4.811   4.695   3.444  0.4894 -0.4406 -0.0498
  294GLU    OE1 4609   4.722   4.708   3.356  0.3380  0.1217  0.1834
  294GLU    OE2 4610   4.932   4.678   3.414  0.7362  0.4574  0.3803
  294GLU      C 4611   4.875   4.422   3.726  0.3063  0.2396  0.3027
  294GLU      O 4612   4.985   4.459   3.687  0.3629 -0.2310  0.0118
  295PHE      N 4613   4.852   4.387   3.854 -0.1408 -0.0717  0.1426
  295PHE     HN 4614   4.754   4.372   3.866 -0.3534  1.3957  0.4784
  295PHE     CA 4615   4.945   4.365   3.960 -0.1472  0.3981  0.2483
  295PHE     HA 4616   4.988   4.464   3.968 -1.0623  0.6712  2.5046
  295PHE     CB 4617   4.873   4.356   4.095 -0.5568 -0.2185 -0.0108
  295PHE    HB1 4618   4.934   4.288   4.159 -0.8342  1.4136  2.1022
  295PHE    HB2 4619   4.782   4.292   4.089  0.9922 -2.6792  1.0848
  295PHE     CG 4620   4.852   4.485   4.167 -0.2305 -0.1094 -0.1105
  295PHE    CD1 4621   4.950   4.558   4.230 -0.6250  0.2065  0.1422
  295PHE    HD1 4622   5.053   4.525   4.223 -1.0527 -0.8466 -3.5291
  295PHE    CE1 4623   4.920   4.676   4.292  0.5305  0.5755  0.0164
  295PHE    HE1 4624   5.004   4.727   4.337  1.2793 -0.0250 -0.6791
  295PHE     CZ 4625   4.791   4.724   4.289  0.0453 -0.6828  0.4113
  295PHE     HZ 4626   4.765   4.818   4.335  2.4159  0.8110 -1.1144
  295PHE    CD2 4627   4.722   4.531   4.164  0.0701  0.7054 -0.9814
  295PHE    HD2 4628   4.641   4.480   4.114 -0.4658 -0.1399  0.6793
  295PHE    CE2 4629   4.693   4.646   4.232 -0.3074  0.0024  0.0766
  295PHE    HE2 4630   4.591   4.681   4.244  0.6220  2.7356  0.6749
  295PHE      C 4631   5.036   4.249   3.937 -0.0334  0.4112  0.6226
  295PHE      O 4632   5.157   4.269   3.947  0.0445  0.2408  0.0814
  296ARG      N 4633   4.983   4.134   3.891  0.3001  0.3484  0.3925
  296ARG     HN 4634   4.886   4.126   3.868  0.9701  0.0105 -2.6913
  296ARG     CA 4635   5.057   4.013   3.874  0.0097  0.1666  0.4171
  296ARG     HA 4636   5.100   3.989   3.971 -0.7167 -1.4867  0.3620
  296ARG     CB 4637   4.955   3.902   3.846  0.3514  0.0991 -0.5700
  296ARG    HB1 4638   4.891   3.926   3.759  0.3073 -1.1193 -0.9028
  296ARG    HB2 4639   4.886   3.877   3.929 -0.6089 -0.9368 -1.6325
  296ARG     CG 4640   5.019   3.765   3.818 -0.1146 -0.1293 -0.5321
  296ARG    HG1 4641   5.083   3.722   3.898  0.9707 -1.3165 -1.9726
  296ARG    HG2 4642   5.095   3.762   3.736 -1.0806 -1.8205 -1.4158
  296ARG     CD 4643   4.927   3.651   3.775 -0.3737 -0.1579  0.0965
  296ARG    HD1 4644   4.981   3.569   3.725 -1.3204  0.6561 -2.3885
  296ARG    HD2 4645   4.845   3.684   3.708  0.4094 -1.4217 -1.5582
  296ARG     NE 4646   4.858   3.606   3.899 -0.3506 -0.2681  0.0693
  296ARG     HE 4647   4.761   3.629   3.909  0.1901  2.2134  0.4817
  296ARG     CZ 4648   4.907   3.537   4.006 -0.0523 -0.2143 -0.0340
  296ARG    NH1 4649   5.024   3.467   4.000 -0.0349 -0.1899  0.0263
  296ARG   HH11 4650   5.084   3.475   3.920 -1.5849 -0.8672 -1.2488
  296ARG   HH12 4651   5.039   3.403   4.076 -3.4101 -0.6581  0.4612
  296ARG    NH2 4652   4.841   3.516   4.124 -0.4927 -0.1265 -0.2645
  296ARG   HH21 4653   4.745   3.542   4.130 -0.7332 -0.9584 -0.3891
  296ARG   HH22 4654   4.869   3.440   4.182 -0.5934 -0.5344 -0.7415
  296ARG      C 4655   5.164   4.017   3.771  0.0571  0.9915  0.4910
  296ARG      O 4656   5.280   3.986   3.798 -0.1143 -0.5426 -0.4175
  297GLN      N 4657   5.130   4.064   3.649  0.2760 -0.5061 -0.1658
  297GLN     HN 4658   5.034   4.087   3.635  0.0689 -1.8475 -1.2032
  297GLN     CA 4659   5.214   4.090   3.537  0.3503  0.0138  0.0120
  297GLN     HA 4660   5.256   3.995   3.508  2.2227  1.2151 -1.4125
  297GLN     CB 4661   5.131   4.128   3.414  0.4168 -0.3583 -0.1480
  297GLN    HB1 4662   5.202   4.158   3.334  1.8707 -2.7476  0.1639
  297GLN    HB2 4663   5.062   4.214   3.433 -0.7741 -1.2548 -0.2801
  297GLN     CG 4664   5.044   4.017   3.354  0.3023 -0.3728  0.0462
  297GLN    HG1 4665   4.994   4.058   3.264  1.2118  0.5125 -0.0759
  297GLN    HG2 4666   4.960   4.005   3.426  0.3796 -2.9434 -0.2139
  297GLN     CD 4667   5.113   3.886   3.319  0.6252 -0.1829 -0.0294
  297GLN    OE1 4668   5.233   3.892   3.293  0.5323 -0.2333 -0.4636
  297GLN    NE2 4669   5.035   3.776   3.302  0.7322 -0.2093 -0.3435
  297GLN   HE21 4670   5.088   3.693   3.282 -1.1336 -1.9920  1.6774
  297GLN   HE22 4671   4.936   3.783   3.312  0.7892  1.6218 -0.7305
  297GLN      C 4672   5.320   4.189   3.573  0.0848  0.3698 -0.1770
  297GLN      O 4673   5.439   4.174   3.545  0.0313  0.0791 -0.2464
  298THR      N 4674   5.288   4.297   3.646 -0.0182 -0.0471  0.4069
  298THR     HN 4675   5.189   4.304   3.659 -0.0696  1.8355 -0.5747
  298THR     CA 4676   5.374   4.393   3.708 -0.1658 -0.1770  0.8146
  298THR     HA 4677   5.430   4.425   3.621 -0.1317 -0.3392  0.7757
  298THR     CB 4678   5.302   4.520   3.742  0.3052  0.3937 -0.2555
  298THR     HB 4679   5.240   4.490   3.829 -0.4953 -2.3501 -1.6680
  298THR    OG1 4680   5.221   4.560   3.633  0.1036 -0.1485 -0.3048
  298THR    HG1 4681   5.141   4.508   3.642  0.6274 -0.6656  2.5526
  298THR    CG2 4682   5.401   4.633   3.774  0.2698  0.4474 -0.3359
  298THR   HG21 4683   5.471   4.620   3.860  0.0754 -0.6076 -0.3250
  298THR   HG22 4684   5.349   4.731   3.783 -0.0707  0.1060  2.2772
  298THR   HG23 4685   5.476   4.640   3.693  0.3009  0.2432 -0.3234
  298THR      C 4686   5.484   4.343   3.795  0.3205  0.0462  0.3398
  298THR      O 4687   5.603   4.367   3.776  0.1754  0.1839 -0.4061
  299PHE      N 4688   5.451   4.265   3.900 -0.1310  0.1077  0.2450
  299PHE     HN 4689   5.353   4.252   3.918 -0.3227 -2.9441 -2.3074
  299PHE     CA 4690   5.534   4.195   3.993  0.2045  0.2259  0.0353
  299PHE     HA 4691   5.598   4.258   4.053 -1.7076  1.0118  1.3873
  299PHE     CB 4692   5.451   4.110   4.091  0.1449  0.3312  0.0764
  299PHE    HB1 4693   5.505   4.056   4.172 -1.0721  0.4473  0.9920
  299PHE    HB2 4694   5.406   4.032   4.027  0.5109 -0.1006  0.3365
  299PHE     CG 4695   5.349   4.178   4.175  0.0956  0.5921 -0.1965
  299PHE    CD1 4696   5.372   4.302   4.228  0.2117  0.4562  0.0672
  299PHE    HD1 4697   5.460   4.361   4.207  0.0339  0.2631 -1.2835
  299PHE    CE1 4698   5.275   4.361   4.306 -0.0819  0.1612 -0.0753
  299PHE    HE1 4699   5.287   4.462   4.344  1.3840  1.5236 -3.7023
  299PHE     CZ 4700   5.164   4.290   4.344  0.3519 -0.4508  0.0450
  299PHE     HZ 4701   5.090   4.341   4.403 -1.7247 -1.6416 -1.3868
  299PHE    CD2 4702   5.238   4.107   4.215  0.3002  0.4612  0.1419
  299PHE    HD2 4703   5.223   4.008   4.174 -0.3408  1.0014 -0.9822
  299PHE    CE2 4704   5.148   4.159   4.305 -0.5670 -0.2285 -0.3165
  299PHE    HE2 4705   5.064   4.104   4.346 -0.0965 -1.0423 -0.4272
  299PHE      C 4706   5.634   4.109   3.925  0.0755  0.2119 -0.1363
  299PHE      O 4707   5.753   4.116   3.954  0.0602 -1.0873  0.3149
  300ARG      N 4708   5.588   4.031   3.825 -0.0290 -0.3376  0.3373
  300ARG     HN 4709   5.491   4.018   3.807 -0.4143 -0.0130  1.9669
  300ARG     CA 4710   5.673   3.949   3.745  0.4220  0.0170  0.4477
  300ARG     HA 4711   5.716   3.878   3.813  3.4628  0.8178 -0.4818
  300ARG     CB 4712   5.576   3.873   3.652  0.5161  0.0874  0.2918
  300ARG    HB1 4713   5.637   3.819   3.577  0.3540  0.1670  0.1039
  300ARG    HB2 4714   5.511   3.942   3.594  1.2203  1.6768  1.3266
  300ARG     CG 4715   5.479   3.773   3.714 -0.2954  0.4408 -0.3979
  300ARG    HG1 4716   5.389   3.777   3.648  0.1098  1.4607 -0.8991
  300ARG    HG2 4717   5.464   3.822   3.812 -0.0055  1.0200 -0.6424
  300ARG     CD 4718   5.525   3.630   3.743  0.1892  0.5566 -0.6000
  300ARG    HD1 4719   5.463   3.584   3.823 -2.8257  2.4147 -1.7188
  300ARG    HD2 4720   5.631   3.627   3.778 -0.1698  1.8558  0.7031
  300ARG     NE 4721   5.524   3.565   3.609 -0.0204 -0.1430 -0.2614
  300ARG     HE 4722   5.504   3.622   3.530  0.2831 -0.9781 -0.9679
  300ARG     CZ 4723   5.560   3.435   3.586 -0.4247 -0.3722  0.3779
  300ARG    NH1 4724   5.590   3.346   3.685  0.2962 -0.0326  0.4719
  300ARG   HH11 4725   5.605   3.378   3.779  0.1038 -0.2908  0.5951
  300ARG   HH12 4726   5.560   3.253   3.662  2.2447 -0.9864  1.4933
  300ARG    NH2 4727   5.556   3.386   3.459 -0.1994  0.4430  0.0542
  300ARG   HH21 4728   5.542   3.453   3.386  1.6577  0.1397 -0.6281
  300ARG   HH22 4729   5.541   3.288   3.465 -0.6387  0.5662  1.1428
  300ARG      C 4730   5.783   4.022   3.676  0.1792  0.2904  0.3450
  300ARG      O 4731   5.896   3.973   3.676  0.1454  0.2158  0.1403
  301LYS      N 4732   5.753   4.140   3.620  0.2220 -0.1180 -0.5611
  301LYS     HN 4733   5.659   4.172   3.619 -0.2112 -1.2086  1.0220
  301LYS     CA 4734   5.856   4.215   3.554  0.6219 -0.0741  0.0977
  301LYS     HA 4735   5.897   4.150   3.477  1.1900 -0.5712  0.8026
  301LYS     CB 4736   5.794   4.332   3.477 -0.5446 -0.2458  0.7626
  301LYS    HB1 4737   5.872   4.391   3.424 -0.1553 -1.4517 -0.0335
  301LYS    HB2 4738   5.746   4.402   3.549 -2.3838 -0.8297  0.1642
  301LYS     CG 4739   5.692   4.299   3.368 -0.0302 -0.1151  0.2396
  301LYS    HG1 4740   5.628   4.217   3.408  1.6391 -1.2905  0.5899
  301LYS    HG2 4741   5.735   4.254   3.276  0.3506  0.8096 -0.0467
  301LYS     CD 4742   5.624   4.419   3.302  0.3384 -0.2792 -0.4415
  301LYS    HD1 4743   5.694   4.495   3.259  0.5905  0.0766  0.5701
  301LYS    HD2 4744   5.579   4.473   3.388  1.7273  0.2317 -0.0093
  301LYS     CE 4745   5.516   4.372   3.205  0.0529  0.1220 -0.3204
  301LYS    HE1 4746   5.442   4.310   3.261  1.6361  1.3142  3.3797
  301LYS    HE2 4747   5.565   4.324   3.118  0.5370  2.5596 -1.4659
  301LYS     NZ 4748   5.445   4.495   3.163 -0.1658  0.3007  0.5473
  301LYS    HZ1 4749   5.393   4.548   3.236 -0.6894  2.8603 -1.5344
  301LYS    HZ2 4750   5.376   4.478   3.086 -1.3979  1.2637  1.3917
  301LYS    HZ3 4751   5.510   4.568   3.128 -1.5506  2.0278  1.4164
  301LYS      C 4752   5.969   4.264   3.637  0.3232  0.4860  0.1755
  301LYS      O 4753   6.089   4.259   3.609  0.1473  0.5656 -0.6101
  302ILE      N 4754   5.929   4.309   3.757 -0.1971  0.4950  0.0002
  302ILE     HN 4755   5.833   4.305   3.783 -0.0913  0.1681  0.3446
  302ILE     CA 4756   6.010   4.373   3.856 -0.0443 -0.3104  0.4028
  302ILE     HA 4757   6.073   4.448   3.811 -0.2970  0.7370  1.7187
  302ILE     CB 4758   5.941   4.445   3.968 -0.0156 -0.0819  0.2738
  302ILE     HB 4759   5.878   4.370   4.020  1.0579 -0.3913  1.1755
  302ILE    CG2 4760   6.031   4.506   4.077 -0.0477 -0.1360  0.3311
  302ILE   HG21 4761   6.102   4.425   4.104 -0.1627 -1.9767 -4.0634
  302ILE   HG22 4762   5.973   4.551   4.159 -0.3209  2.4491 -1.1816
  302ILE   HG23 4763   6.098   4.586   4.040  0.1635  0.2263  1.4842
  302ILE    CG1 4764   5.847   4.556   3.917  0.3603  0.3532  0.5212
  302ILE   HG11 4765   5.813   4.545   3.812 -0.7837 -1.1487  1.0044
  302ILE   HG12 4766   5.907   4.649   3.911  2.1884 -0.6868  1.6517
  302ILE     CD 4767   5.717   4.576   3.995 -0.0878 -0.4087 -0.0150
  302ILE    HD1 4768   5.649   4.488   3.999 -1.9483  0.9374 -0.5728
  302ILE    HD2 4769   5.659   4.661   3.954 -0.2322 -0.8833 -0.8091
  302ILE    HD3 4770   5.750   4.598   4.099  0.4212 -0.5185 -0.1486
  302ILE      C 4771   6.105   4.275   3.915 -0.2005 -0.2471  0.7658
  302ILE      O 4772   6.225   4.302   3.927 -0.1397 -0.3995  0.5303
  303ILE      N 4773   6.064   4.150   3.945 -0.0417 -0.3983  0.3639
  303ILE     HN 4774   5.967   4.130   3.956 -0.1902  0.5176  0.8193
  303ILE     CA 4775   6.154   4.041   3.966  0.5812  0.1383  0.5023
  303ILE     HA 4776   6.226   4.081   4.037 -0.6183  0.2070  1.7381
  303ILE     CB 4777   6.086   3.928   4.037  0.2673  0.1063  0.1466
  303ILE     HB 4778   6.018   3.872   3.968 -0.2964  0.6706  0.2387
  303ILE    CG2 4779   6.191   3.820   4.071  1.1268  0.8387 -0.1513
  303ILE   HG21 4780   6.289   3.859   4.106  2.2834 -1.0364 -1.1175
  303ILE   HG22 4781   6.217   3.770   3.975 -2.1499  0.2107 -0.8280
  303ILE   HG23 4782   6.155   3.747   4.146 -0.3336  0.2068 -1.4107
  303ILE    CG1 4783   6.008   3.967   4.163 -0.0167  0.5712 -0.1717
  303ILE   HG11 4784   5.969   3.871   4.201  0.5166 -0.4996 -2.1655
  303ILE   HG12 4785   5.922   4.034   4.140  1.1390  1.9994 -0.5148
  303ILE     CD 4786   6.096   4.038   4.266  0.3432 -0.2531  0.0921
  303ILE    HD1 4787   6.188   3.990   4.307  1.6459  0.9659 -1.2871
  303ILE    HD2 4788   6.024   4.053   4.350 -1.0342 -0.5470 -1.0035
  303ILE    HD3 4789   6.132   4.133   4.222  0.5107 -0.8902 -1.1955
  303ILE      C 4790   6.235   3.997   3.850 -0.2123 -0.1665  0.0621
  303ILE      O 4791   6.355   3.975   3.869 -0.1962 -0.1211  0.0089
  304ARG      N 4792   6.184   3.991   3.725  0.2184  0.1557 -0.1314
  304ARG     HN 4793   6.087   4.000   3.704  0.2285 -1.1644 -0.7826
  304ARG     CA 4794   6.266   3.943   3.619  0.2215  0.1033 -0.1046
  304ARG     HA 4795   6.323   3.859   3.656  1.3835  1.2250  0.7201
  304ARG     CB 4796   6.178   3.889   3.504 -0.1972  0.1834  0.1765
  304ARG    HB1 4797   6.251   3.870   3.422 -0.2914 -0.0506  0.1477
  304ARG    HB2 4798   6.101   3.963   3.475  0.5348  1.3732  1.1839
  304ARG     CG 4799   6.112   3.754   3.535 -0.2083  0.1299 -0.0833
  304ARG    HG1 4800   6.057   3.759   3.631 -0.3692 -0.0767 -0.1641
  304ARG    HG2 4801   6.189   3.675   3.543 -1.3884 -1.0800 -0.3211
  304ARG     CD 4802   6.010   3.702   3.433 -0.5967  0.6911  0.0108
  304ARG    HD1 4803   6.057   3.693   3.333  0.3514 -2.0947  0.6032
  304ARG    HD2 4804   5.931   3.779   3.422 -0.0048  1.2337 -0.5118
  304ARG     NE 4805   5.957   3.571   3.480 -0.0117  0.2339 -0.5884
  304ARG     HE 4806   5.919   3.566   3.572  2.5629 -1.6649  0.5066
  304ARG     CZ 4807   5.960   3.448   3.419  0.0830 -0.2561  0.3915
  304ARG    NH1 4808   6.014   3.427   3.296  0.1428  0.0852  0.3597
  304ARG   HH11 4809   6.047   3.502   3.238 -0.6842 -1.5595 -2.3997
  304ARG   HH12 4810   6.032   3.332   3.271  0.4073 -1.0211  4.1131
  304ARG    NH2 4811   5.891   3.348   3.481 -0.0596 -0.1488  0.4056
  304ARG   HH21 4812   5.843   3.353   3.569  0.2340 -0.6681  0.5958
  304ARG   HH22 4813   5.897   3.254   3.449 -0.5294  0.3737 -1.2866
  304ARG      C 4814   6.377   4.033   3.578  0.1239  0.2371 -0.0700
  304ARG      O 4815   6.486   3.981   3.554 -0.1557 -0.4087  0.0367
  305SER      N 4816   6.357   4.166   3.586 -0.1319  0.1820  0.2102
  305SER     HN 4817   6.260   4.186   3.597 -0.8897 -3.3307  1.0902
  305SER     CA 4818   6.459   4.266   3.583  0.4394 -0.4135 -0.5525
  305SER     HA 4819   6.519   4.249   3.495 -0.0417 -1.1639 -0.7440
  305SER     CB 4820   6.405   4.407   3.560  0.3339 -0.3983 -0.2199
  305SER    HB1 4821   6.483   4.484   3.541  0.1294 -0.2015 -0.2645
  305SER    HB2 4822   6.335   4.434   3.642 -0.1710  1.7391 -1.2685
  305SER     OG 4823   6.337   4.417   3.435  0.3088  0.6333 -0.1353
  305SER    HG1 4824   6.386   4.465   3.368 -0.2621 -0.8859 -1.7292
  305SER      C 4825   6.564   4.263   3.689 -0.1254 -0.4950  0.0078
  305SER      O 4826   6.685   4.263   3.667 -0.0264 -0.2292  0.5491
  306HSD      N 4827   6.532   4.232   3.817 -0.0411  0.0601  0.1632
  306HSD     HN 4828   6.437   4.242   3.843  0.0058  0.4260  0.2053
  306HSD     CA 4829   6.627   4.202   3.920 -0.1293  0.2829  0.3084
  306HSD     HA 4830   6.694   4.287   3.924 -0.3710  0.6383 -1.9828
  306HSD     CB 4831   6.562   4.194   4.059 -0.1771 -0.6192  0.2387
  306HSD    HB1 4832   6.479   4.120   4.058 -1.3895  0.6402 -2.2284
  306HSD    HB2 4833   6.510   4.292   4.071  2.8373  1.9232 -4.2328
  306HSD    ND1 4834   6.746   4.246   4.229  0.1841 -0.2856  0.2516
  306HSD    HD1 4835   6.765   4.339   4.197 -0.9452 -1.1802 -3.4956
  306HSD     CG 4836   6.657   4.159   4.169  0.8625 -0.4065 -0.5831
  306HSD    CE1 4837   6.800   4.183   4.337  0.2992  0.1432  0.4451
  306HSD    HE1 4838   6.882   4.226   4.395  1.9093 -1.8493 -0.2679
  306HSD    NE2 4839   6.755   4.059   4.348 -0.3794  0.4223  0.8934
  306HSD    CD2 4840   6.664   4.047   4.246  0.2393  0.1934  0.3666
  306HSD    HD2 4841   6.596   3.963   4.235  0.9428 -0.0714 -3.0994
  306HSD      C 4842   6.705   4.079   3.891 -0.6407  0.0938 -0.2967
  306HSD      O 4843   6.828   4.083   3.893 -0.6189 -0.5333 -0.0328
  307VAL      N 4844   6.642   3.972   3.840 -0.1562 -0.2897 -0.0913
  307VAL     HN 4845   6.544   3.982   3.831  0.1102  0.5163 -3.1802
  307VAL     CA 4846   6.702   3.850   3.795 -0.0746 -0.3309  0.1281
  307VAL     HA 4847   6.767   3.807   3.870  1.0773  0.4105 -0.4140
  307VAL     CB 4848   6.600   3.743   3.768 -0.3557 -0.0181 -0.0531
  307VAL     HB 4849   6.518   3.785   3.706  0.1419  0.7455 -0.2091
  307VAL    CG1 4850   6.670   3.633   3.687  0.0817  0.2168 -0.0003
  307VAL   HG11 4851   6.764   3.602   3.738  1.0382  2.7122 -0.1423
  307VAL   HG12 4852   6.699   3.671   3.587  2.0039  0.0142  0.4457
  307VAL   HG13 4853   6.600   3.548   3.671 -2.8303  2.6185 -0.9617
  307VAL    CG2 4854   6.545   3.686   3.900  0.6448  0.0272  0.3961
  307VAL   HG21 4855   6.470   3.609   3.873 -1.3857  1.4925  1.5530
  307VAL   HG22 4856   6.502   3.767   3.963  0.4553 -2.0215  3.0686
  307VAL   HG23 4857   6.629   3.643   3.959  0.6956 -1.5595 -0.7951
  307VAL      C 4858   6.798   3.883   3.685  0.0115 -0.1578  0.2548
  307VAL      O 4859   6.913   3.840   3.683  0.0854  0.0423  0.2464
  308LEU      N 4860   6.760   3.972   3.592  0.1205 -0.4030 -0.0278
  308LEU     HN 4861   6.662   3.987   3.577  0.4496 -0.0081 -1.9713
  308LEU     CA 4862   6.841   4.020   3.485  0.0630  0.1279  0.1598
  308LEU     HA 4863   6.881   3.934   3.432  1.3405  0.5222  0.4541
  308LEU     CB 4864   6.750   4.097   3.388  0.0474  0.2136  0.2434
  308LEU    HB1 4865   6.704   4.182   3.442  0.6772  2.0708 -1.9534
  308LEU    HB2 4866   6.673   4.033   3.340 -0.5410  0.9115  0.2424
  308LEU     CG 4867   6.817   4.163   3.265 -0.5931  0.5416  0.0648
  308LEU     HG 4868   6.899   4.231   3.298  0.2832  0.5481 -2.0100
  308LEU    CD1 4869   6.879   4.073   3.156 -0.1409  0.8505  0.0655
  308LEU   HD11 4870   6.890   4.130   3.062  1.7207 -1.4525 -1.1960
  308LEU   HD12 4871   6.815   3.988   3.124  1.3907 -0.3891  0.2096
  308LEU   HD13 4872   6.978   4.032   3.184  0.3333  2.2462  0.5216
  308LEU    CD2 4873   6.710   4.250   3.199 -0.8561 -0.0685 -0.3271
  308LEU   HD21 4874   6.681   4.333   3.268 -1.3239  0.8026 -1.5204
  308LEU   HD22 4875   6.612   4.210   3.164 -1.5479  0.2993  1.0945
  308LEU   HD23 4876   6.761   4.300   3.114 -0.5532  0.0937 -0.0509
  308LEU      C 4877   6.968   4.088   3.521 -0.0744  0.3112  0.2975
  308LEU      O 4878   7.072   4.067   3.458 -0.0161  0.5998  0.2974
  309ARG      N 4879   6.965   4.181   3.618 -0.9293  0.4157  0.1783
  309ARG     HN 4880   6.881   4.218   3.657 -0.2285  1.0620  1.1228
  309ARG     CA 4881   7.080   4.256   3.657 -0.2378 -0.6237  0.1760
  309ARG     HA 4882   7.135   4.292   3.571 -1.5684 -0.0843 -0.4605
  309ARG     CB 4883   7.031   4.378   3.737  0.2334 -0.1568 -0.2434
  309ARG    HB1 4884   7.112   4.413   3.805  2.1033 -3.7253 -0.4053
  309ARG    HB2 4885   6.956   4.327   3.800 -0.7075 -0.3424 -1.4846
  309ARG     CG 4886   6.959   4.481   3.649  0.5130  0.4298  0.2063
  309ARG    HG1 4887   6.900   4.439   3.565  0.0416 -0.6199  1.0279
  309ARG    HG2 4888   7.037   4.547   3.607 -0.4215 -0.1874 -2.6716
  309ARG     CD 4889   6.865   4.565   3.736 -0.2720 -0.4141  0.1887
  309ARG    HD1 4890   6.920   4.622   3.813  0.9598  1.3134 -1.8563
  309ARG    HD2 4891   6.787   4.492   3.767  0.7730 -1.1424  1.1833
  309ARG     NE 4892   6.805   4.661   3.639  0.6548 -0.0756 -0.0604
  309ARG     HE 4893   6.845   4.684   3.551 -2.7995 -4.0961 -3.1143
  309ARG     CZ 4894   6.676   4.706   3.647  0.4815 -0.5806  0.0334
  309ARG    NH1 4895   6.594   4.693   3.755  0.5462  0.2596  0.1930
  309ARG   HH11 4896   6.632   4.644   3.833  2.1226 -2.2551 -1.9723
  309ARG   HH12 4897   6.500   4.728   3.750  0.6325  0.5698  0.7105
  309ARG    NH2 4898   6.631   4.762   3.531  0.6143 -0.1726  0.1776
  309ARG   HH21 4899   6.686   4.758   3.447 -1.0901  1.2030 -1.0646
  309ARG   HH22 4900   6.551   4.822   3.522  0.6921 -0.2311 -1.1033
  309ARG      C 4901   7.174   4.177   3.743  0.2614 -0.3741 -0.1365
  309ARG      O 4902   7.296   4.188   3.744  0.2253  0.0253  0.5732
  310GLN      N 4903   7.118   4.082   3.820 -0.0226 -0.4887 -0.4805
  310GLN     HN 4904   7.021   4.062   3.828  0.2687 -1.1390  3.9600
  310GLN     CA 4905   7.201   4.009   3.910  0.1625 -0.1056 -0.3403
  310GLN     HA 4906   7.293   4.061   3.937  1.5951 -1.7757 -1.7777
  310GLN     CB 4907   7.113   3.968   4.029 -0.2606  0.3353 -0.5006
  310GLN    HB1 4908   7.175   3.909   4.100 -1.7273  2.2516  2.6294
  310GLN    HB2 4909   7.032   3.906   3.985 -1.1652  0.9676  0.2202
  310GLN     CG 4910   7.068   4.078   4.126 -0.2398  0.0410 -0.1543
  310GLN    HG1 4911   7.044   4.042   4.227  2.4897 -1.0092  0.2134
  310GLN    HG2 4912   6.983   4.135   4.083  1.8897  1.4834 -2.8858
  310GLN     CD 4913   7.182   4.177   4.147  0.4675 -0.6366 -0.7033
  310GLN    OE1 4914   7.186   4.281   4.081  0.0119 -0.4017 -0.3734
  310GLN    NE2 4915   7.267   4.155   4.251 -0.1224 -0.4862 -0.1846
  310GLN   HE21 4916   7.332   4.227   4.276 -3.1842  1.9091  1.7080
  310GLN   HE22 4917   7.237   4.094   4.324  3.0598 -0.1580  1.5801
  310GLN      C 4918   7.265   3.888   3.853  0.4912 -0.1447  0.1072
  310GLN      O 4919   7.361   3.841   3.915  0.6166  0.2746  0.2271
  311GLN      N 4920   7.226   3.845   3.732 -0.3285  0.5697  0.1126
  311GLN     HN 4921   7.136   3.865   3.694 -0.9477  0.1822  1.3229
  311GLN     CA 4922   7.297   3.747   3.656 -0.2439  0.6871  0.0405
  311GLN     HA 4923   7.365   3.698   3.724 -1.8103  0.4396  1.4966
  311GLN     CB 4924   7.196   3.643   3.605  0.3924  0.0511  0.0534
  311GLN    HB1 4925   7.235   3.580   3.523  0.2472  0.0891 -0.0445
  311GLN    HB2 4926   7.110   3.683   3.546  0.5319  0.1967 -0.0496
  311GLN     CG 4927   7.141   3.553   3.717  0.1769 -0.2876 -0.3237
  311GLN    HG1 4928   7.077   3.472   3.675  1.4087 -1.1368 -0.6114
  311GLN    HG2 4929   7.076   3.613   3.785  0.3545 -0.1004 -0.3195
  311GLN     CD 4930   7.259   3.490   3.789 -0.0291 -0.0156  0.2547
  311GLN    OE1 4931   7.359   3.438   3.740  0.2957  0.1513  0.7292
  311GLN    NE2 4932   7.244   3.487   3.924 -0.1869 -0.4353  0.2296
  311GLN   HE21 4933   7.312   3.433   3.974 -0.5140 -0.4519  0.6563
  311GLN   HE22 4934   7.168   3.529   3.974 -0.1230 -1.1487  0.9399
  311GLN      C 4935   7.376   3.807   3.545  0.1351  0.1569  0.0217
  311GLN      O 4936   7.458   3.737   3.485 -0.2490  0.4724 -0.8733
  312GLU      N 4937   7.364   3.938   3.517 -0.5836 -0.0442 -0.6161
  312GLU     HN 4938   7.287   3.983   3.561 -1.4718 -1.5734 -0.5155
  312GLU     CA 4939   7.440   4.003   3.415 -0.1525  0.1618 -0.1650
  312GLU     HA 4940   7.422   3.940   3.329  0.5077  0.1569 -0.3008
  312GLU     CB 4941   7.386   4.140   3.371 -0.1255  0.4730  0.7426
  312GLU    HB1 4942   7.336   4.200   3.450 -3.0502  1.2216 -1.5069
  312GLU    HB2 4943   7.302   4.107   3.307  0.2060 -2.8668  1.8804
  312GLU     CG 4944   7.473   4.219   3.272 -0.3614  0.0179  0.1695
  312GLU    HG1 4945   7.534   4.144   3.217  0.3428 -2.3818  3.8375
  312GLU    HG2 4946   7.563   4.272   3.309 -0.1756  0.6286 -1.1136
  312GLU     CD 4947   7.389   4.309   3.183 -0.0300 -0.1532 -0.3251
  312GLU    OE1 4948   7.420   4.431   3.177 -0.3339 -0.0746 -0.2922
  312GLU    OE2 4949   7.294   4.260   3.117 -0.4175 -0.4298  0.4298
  312GLU      C 4950   7.587   4.003   3.438 -0.0866 -0.3238 -0.5829
  312GLU      O 4951   7.647   3.964   3.338  0.0536 -0.6519 -0.3710
  313PRO      N 4952   7.653   4.035   3.545 -0.4397 -0.8176 -0.2136
  313PRO     CD 4953   7.606   4.146   3.627  0.2278 -0.4224 -0.3523
  313PRO    HD1 4954   7.503   4.139   3.670  0.1912 -0.8612 -0.5083
  313PRO    HD2 4955   7.611   4.245   3.579 -1.3681 -0.3961 -0.5118
  313PRO     CA 4956   7.796   4.025   3.553 -0.4581 -0.2715  1.0890
  313PRO     HA 4957   7.851   4.065   3.470  0.5258  0.3569  2.0247
  313PRO     CB 4958   7.839   4.115   3.668  0.4062  0.3110  0.3234
  313PRO    HB1 4959   7.868   4.213   3.627 -1.2482  1.5047  1.8334
  313PRO    HB2 4960   7.920   4.071   3.730 -1.1317  0.0151  2.2345
  313PRO     CG 4961   7.707   4.143   3.743  0.0365 -0.0844 -0.1747
  313PRO    HG1 4962   7.675   4.058   3.806  2.1617  0.2801  1.5470
  313PRO    HG2 4963   7.705   4.235   3.805  3.3416  0.7039 -0.9999
  313PRO      C 4964   7.840   3.883   3.567  0.2543 -0.2244 -0.4648
  313PRO      O 4965   7.959   3.862   3.589  0.1682 -0.1772  0.0456
  314PHE      N 4966   7.755   3.779   3.553  0.1183 -0.1796  0.0238
  314PHE     HN 4967   7.658   3.794   3.535 -0.1860 -1.5599  0.3878
  314PHE     CA 4968   7.782   3.643   3.589  0.1962 -0.0867  0.3171
  314PHE     HA 4969   7.872   3.652   3.648  1.5358  0.8945 -1.7834
  314PHE     CB 4970   7.685   3.590   3.696 -0.7212  0.5957 -0.1576
  314PHE    HB1 4971   7.668   3.481   3.695  0.9141  0.2620  1.4389
  314PHE    HB2 4972   7.582   3.623   3.674 -0.8449 -0.1813 -0.7560
  314PHE     CG 4973   7.721   3.632   3.835 -0.4025 -0.0038 -0.0547
  314PHE    CD1 4974   7.800   3.566   3.926  0.6279  0.4561 -0.5923
  314PHE    HD1 4975   7.841   3.468   3.904  1.3894  0.1048  2.0415
  314PHE    CE1 4976   7.815   3.609   4.056  0.4580 -0.0840 -0.3906
  314PHE    HE1 4977   7.870   3.554   4.131 -0.2277  0.2037  0.3200
  314PHE     CZ 4978   7.772   3.735   4.086  0.7151 -0.0176 -0.3002
  314PHE     HZ 4979   7.782   3.773   4.187 -0.4403 -2.0850  0.6640
  314PHE    CD2 4980   7.674   3.756   3.873  0.4302  0.2229  0.2672
  314PHE    HD2 4981   7.620   3.804   3.793  0.9405  0.6969  0.2012
  314PHE    CE2 4982   7.701   3.811   3.996  0.0805  0.1909  0.3600
  314PHE    HE2 4983   7.666   3.909   4.022  0.1759  0.9440 -2.0431
  314PHE      C 4984   7.806   3.546   3.479  0.8448  0.5752 -0.1388
  314PHE      O 4985   7.848   3.433   3.506  0.3132  0.4602  0.2183
  315LYS      N 4986   7.796   3.600   3.357 -0.1885  0.0339 -0.3057
  315LYS     HN 4987   7.771   3.695   3.335  1.1961  0.1797 -1.4274
  315LYS     CA 4988   7.838   3.532   3.238 -0.0617  0.1992 -0.3557
  315LYS     HA 4989   7.933   3.484   3.256 -0.2367 -0.2991 -0.7374
  315LYS     CB 4990   7.747   3.421   3.183  0.6281 -0.5573  0.0069
  315LYS    HB1 4991   7.746   3.337   3.256 -0.5924  1.1434  2.0671
  315LYS    HB2 4992   7.792   3.377   3.092  2.9905  1.3172  0.1787
  315LYS     CG 4993   7.608   3.465   3.136  0.7679  0.2881  0.3671
  315LYS    HG1 4994   7.566   3.386   3.071  0.6868  0.2645  0.4489
  315LYS    HG2 4995   7.623   3.553   3.069 -0.6739  1.3558  1.3919
  315LYS     CD 4996   7.501   3.511   3.236  0.5037  0.3736  0.0473
  315LYS    HD1 4997   7.551   3.586   3.301  1.7765 -0.2991 -0.0995
  315LYS    HD2 4998   7.466   3.425   3.297  0.7094  0.8203  0.8014
  315LYS     CE 4999   7.377   3.580   3.179  0.0067 -0.3100  0.2861
  315LYS    HE1 5000   7.413   3.676   3.137  0.3661  0.7126  2.7172
  315LYS    HE2 5001   7.308   3.605   3.263 -2.4490 -1.3932 -1.3068
  315LYS     NZ 5002   7.294   3.492   3.095 -0.1702  0.2129 -0.0916
  315LYS    HZ1 5003   7.223   3.449   3.159  0.5718 -1.0295 -0.0832
  315LYS    HZ2 5004   7.346   3.433   3.027  1.0679  1.7527 -0.5390
  315LYS    HZ3 5005   7.244   3.560   3.034  0.7330 -0.3166 -1.4734
  315LYS      C 5006   7.869   3.636   3.136  0.2677  0.4694  0.0177
  315LYS      O 5007   7.824   3.751   3.145 -0.0996  0.3757 -0.5932
  316ALA      N 5008   7.960   3.603   3.042 -0.2787 -0.3321 -0.2343
  316ALA     HN 5009   7.999   3.513   3.028  2.3132  0.3922  1.6221
  316ALA     CA 5010   7.999   3.697   2.942 -0.6303 -0.2069 -0.2548
  316ALA     HA 5011   8.034   3.788   2.986  0.1045  0.0878 -1.4131
  316ALA     CB 5012   8.115   3.636   2.862  0.0850  0.0765  0.5530
  316ALA    HB1 5013   8.124   3.693   2.767  0.1728 -2.9798 -1.4346
  316ALA    HB2 5014   8.103   3.530   2.830  1.1931  0.4341 -1.1965
  316ALA    HB3 5015   8.210   3.641   2.918  0.3127 -0.5088  0.2370
  316ALA      C 5016   7.888   3.725   2.846 -0.8502  0.1343  0.0989
  316ALA      O 5017   7.825   3.642   2.781 -1.0489 -0.0975  0.5820
  317ALA      N 5018   7.867   3.857   2.834 -0.2128  0.2269 -0.0389
  317ALA     HN 5019   7.926   3.916   2.888 -2.1329  0.1195  2.3052
  317ALA     CA 5020   7.788   3.920   2.732 -0.1658 -0.2629 -0.3822
  317ALA     HA 5021   7.688   3.882   2.743 -0.0656 -0.3468  0.3186
  317ALA     CB 5022   7.758   4.069   2.756  0.3971 -0.2072 -0.0194
  317ALA    HB1 5023   7.753   4.078   2.867  4.2536  0.4174  0.2610
  317ALA    HB2 5024   7.682   4.114   2.689  4.2497  1.5964 -3.6048
  317ALA    HB3 5025   7.851   4.127   2.737 -0.5990  1.2082 -0.8001
  317ALA      C 5026   7.835   3.896   2.593  0.0088  0.4740 -0.4576
  317ALA      O 5027   7.953   3.908   2.559  0.2252  0.0546  0.1182
  318GLY      N 5028   7.742   3.854   2.505  0.2697 -0.2140 -0.4156
  318GLY     HN 5029   7.648   3.875   2.530  0.0983 -0.5442 -0.7756
  318GLY     CA 5030   7.759   3.802   2.373  0.0162 -0.0808 -0.5017
  318GLY    HA1 5031   7.817   3.876   2.320  2.6994 -0.8289  1.1970
  318GLY    HA2 5032   7.658   3.777   2.343 -0.0535 -3.1710  1.8312
  318GLY      C 5033   7.843   3.681   2.350  0.3047 -0.0072  0.1336
  318GLY      O 5034   7.867   3.595   2.434  0.1530 -0.3695 -0.1900
  319THR      N 5035   7.897   3.662   2.228  0.2126  0.1476  0.0689
  319THR     HN 5036   7.857   3.717   2.155 -0.0540  1.4419  1.1395
  319THR     CA 5037   7.988   3.556   2.198  0.1738 -0.0193  0.5373
  319THR     HA 5038   7.956   3.468   2.253  0.2426 -1.4285 -1.5815
  319THR     CB 5039   7.997   3.516   2.054  0.3772 -0.0287  0.5530
  319THR     HB 5040   8.062   3.428   2.034 -0.4447 -0.3303 -0.9497
  319THR    OG1 5041   8.040   3.624   1.973 -0.0395 -0.3137 -0.0572
  319THR    HG1 5042   8.131   3.598   1.953  0.0104  0.3509 -0.7724
  319THR    CG2 5043   7.856   3.488   2.000  0.3305  0.3709  0.4607
  319THR   HG21 5044   7.799   3.411   2.057 -2.8912  2.7185  0.6720
  319THR   HG22 5045   7.873   3.464   1.893 -1.2942  2.8865 -0.4394
  319THR   HG23 5046   7.789   3.576   2.008  0.0234  0.1040  0.8896
  319THR      C 5047   8.128   3.598   2.240  0.2008  0.1709  0.2597
  319THR    OT1 5048   8.164   3.713   2.262  0.0634  0.2473  0.0835
  319THR    OT2 5049   8.206   3.490   2.240  0.2056  0.1712 -0.7517
  319THR     CT 5050   8.343   3.529   2.246  0.1066  0.4635 -0.3678
  319THR    HT1 5051   8.385   3.565   2.149 -0.7687 -0.3105 -1.0484
  319THR    HT2 5052   8.393   3.438   2.286 -0.0684  0.5508  0.0503
  319THR    HT3 5053   8.364   3.610   2.319  1.3487  0.7234 -0.9851
  320CHL1    C3 5054   1.472   5.060   7.877 -0.3106  0.0288 -0.0448
  320CHL1    H3 5055   1.376   5.094   7.921 -1.0070  0.1662 -1.6106
  320CHL1    O3 5056   1.585   5.068   7.963 -0.1227 -0.2900 -0.2572
  320CHL1   H3' 5057   1.591   4.991   8.021 -0.3886  0.8290  1.3460
  320CHL1    C4 5058   1.438   4.917   7.832 -0.2919 -0.0989  0.3471
  320CHL1   H4A 5059   1.535   4.871   7.803 -1.1749 -3.4618  2.1375
  320CHL1   H4B 5060   1.412   4.860   7.925  0.7915 -1.0882  0.0735
  320CHL1    C5 5061   1.342   4.903   7.717  0.0844  0.2897 -0.0136
  320CHL1    C6 5062   1.228   4.836   7.736 -0.2474  0.6513 -0.6935
  320CHL1    H6 5063   1.201   4.791   7.833 -1.5220  0.1400 -1.2584
  320CHL1    C7 5064   1.133   4.810   7.623 -0.3018  0.3552 -0.5812
  320CHL1   H7A 5065   1.103   4.703   7.619 -1.9726  0.8212 -1.8977
  320CHL1   H7B 5066   1.044   4.869   7.653 -2.7228 -3.0405 -0.4613
  320CHL1    C8 5067   1.191   4.843   7.484  0.4397  0.1166 -0.3359
  320CHL1    H8 5068   1.264   4.763   7.459  2.4497  2.0910 -1.0888
  320CHL1   C14 5069   1.082   4.843   7.380  0.0027 -0.1116  0.1180
  320CHL1   H14 5070   1.023   4.927   7.423  0.0050 -0.0143 -0.0687
  320CHL1   C15 5071   0.984   4.726   7.364  0.3771 -0.4211  0.0835
  320CHL1  H15A 5072   1.038   4.630   7.376  1.0265 -0.1481 -0.5774
  320CHL1  H15B 5073   0.902   4.739   7.438  0.6289 -0.6423  0.4017
  320CHL1   C16 5074   0.927   4.751   7.224 -0.2619 -0.2690  0.3651
  320CHL1  H16A 5075   0.947   4.655   7.171 -1.9387 -0.6575  0.3817
  320CHL1  H16B 5076   0.817   4.758   7.231 -0.6218 -3.8993  0.7079
  320CHL1   C17 5077   0.987   4.881   7.167  0.0038 -0.4684  0.1858
  320CHL1   H17 5078   0.924   4.964   7.205  0.9748  1.2554 -1.8277
  320CHL1   C13 5079   1.117   4.886   7.241  0.0454 -0.2268  0.0933
  320CHL1   C18 5080   1.221   4.790   7.181  0.1915  0.3423 -0.5836
  320CHL1  H18A 5081   1.229   4.806   7.072 -1.0314 -0.6935 -0.8450
  320CHL1  H18B 5082   1.323   4.787   7.225 -0.3006 -0.6891  0.5569
  320CHL1  H18C 5083   1.186   4.685   7.188  0.7172  0.2551  1.3384
  320CHL1   C12 5084   1.183   5.025   7.252 -0.1135 -0.1322 -0.1480
  320CHL1  H12A 5085   1.219   5.067   7.155 -1.9966  2.5002  0.1878
  320CHL1  H12B 5086   1.102   5.094   7.282  0.1334  0.3810 -0.6403
  320CHL1   C11 5087   1.301   5.023   7.350 -0.1619 -0.2851 -0.0929
  320CHL1  H11A 5088   1.388   4.969   7.309 -0.9522  0.4569 -3.0013
  320CHL1  H11B 5089   1.335   5.126   7.374  1.7548 -0.4329 -1.9147
  320CHL1    C9 5090   1.271   4.970   7.491  0.2369  0.2177  0.1873
  320CHL1    H9 5091   1.202   5.046   7.532  0.0531 -0.1757  0.6180
  320CHL1   C10 5092   1.382   4.974   7.591  0.3295  0.3158  0.0792
  320CHL1   C19 5093   1.512   4.924   7.525  0.4574 -0.3961  0.8488
  320CHL1  H19A 5094   1.497   4.822   7.485 -3.5858  1.0597 -2.0039
  320CHL1  H19B 5095   1.542   4.998   7.447  0.3849 -0.2285  0.9784
  320CHL1  H19C 5096   1.601   4.925   7.592  2.7951  0.9485 -2.0304
  320CHL1    C1 5097   1.394   5.118   7.644  0.0639  0.3100  0.1525
  320CHL1   H1A 5098   1.431   5.160   7.548  0.9616 -1.7691 -0.4609
  320CHL1   H1B 5099   1.293   5.157   7.670 -0.6305 -1.0192 -0.4173
  320CHL1    C2 5100   1.495   5.149   7.754  0.5790 -0.3109 -0.1352
  320CHL1   H2A 5101   1.491   5.258   7.779  2.0307 -0.1471 -0.5042
  320CHL1   H2B 5102   1.594   5.117   7.715 -0.0200 -0.9546 -1.1585
  320CHL1   C20 5103   0.977   4.877   7.018  0.0614 -0.2576  0.1770
  320CHL1   H20 5104   1.057   4.812   6.976 -1.1245 -1.1928 -0.6796
  320CHL1   C21 5105   0.996   5.020   6.964 -0.2864 -0.4097 -0.3526
  320CHL1  H21A 5106   0.969   5.022   6.856 -1.9516  3.5850 -0.0228
  320CHL1  H21B 5107   1.102   5.052   6.973  0.0460 -1.3830 -0.6388
  320CHL1  H21C 5108   0.935   5.097   7.016  0.8126 -1.7803  3.3042
  320CHL1   C22 5109   0.858   4.804   6.955  0.0966 -0.0470 -0.1356
  320CHL1  H22A 5110   0.827   4.706   6.997 -2.7495  0.9825  0.4081
  320CHL1  H22B 5111   0.764   4.862   6.968 -1.2778 -1.3763 -3.1693
  320CHL1   C23 5112   0.873   4.788   6.803  0.2524  0.1135 -0.1360
  320CHL1  H23A 5113   0.856   4.887   6.757 -2.4542 -1.2798 -2.4339
  320CHL1  H23B 5114   0.969   4.736   6.780  1.5499  1.4655  1.8901
  320CHL1   C24 5115   0.752   4.706   6.759 -0.1708  0.6580 -0.0005
  320CHL1  H24A 5116   0.740   4.618   6.825  3.3548  0.3551  0.4412
  320CHL1  H24B 5117   0.665   4.766   6.793 -0.5028  0.0741  0.1933
  320CHL1   C25 5118   0.746   4.671   6.609 -0.1341 -0.7518  0.3109
  320CHL1   H25 5119   0.768   4.761   6.547  0.1096 -1.1892 -0.2489
  320CHL1   C26 5120   0.849   4.559   6.582  0.5553  0.0189 -0.3136
  320CHL1  H26A 5121   0.827   4.477   6.654 -0.0528 -1.9173 -2.5850
  320CHL1  H26B 5122   0.832   4.530   6.477  1.1560 -1.1088 -0.1071
  320CHL1  H26C 5123   0.952   4.596   6.597  0.4936  0.2393 -0.4315
  320CHL1   C27 5124   0.614   4.610   6.561 -0.7206  0.6243  0.1315
  320CHL1  H27A 5125   0.533   4.682   6.586 -0.4416  1.4205 -1.1860
  320CHL1  H27B 5126   0.615   4.607   6.450  0.0269  1.2661  0.1172
  320CHL1  H27C 5127   0.604   4.502   6.588 -2.7374  0.6830 -0.2180
  321CHL1    C3 5128   3.208   2.888   7.818 -0.0878  0.1292  0.0205
  321CHL1    H3 5129   3.133   2.823   7.766 -0.6316  1.0897 -0.4291
  321CHL1    O3 5130   3.205   2.885   7.960  0.4225 -0.0067  0.0293
  321CHL1   H3' 5131   3.194   2.796   7.995  0.7292 -1.2051 -2.6116
  321CHL1    C4 5132   3.347   2.844   7.771 -0.2259  0.0501 -0.3176
  321CHL1   H4A 5133   3.419   2.908   7.826  0.2812 -0.2319 -0.6410
  321CHL1   H4B 5134   3.371   2.742   7.807 -1.0209 -0.3683 -0.9469
  321CHL1    C5 5135   3.367   2.838   7.622  0.4339 -0.1984 -0.2261
  321CHL1    C6 5136   3.406   2.722   7.567 -0.2032 -0.5482  0.0476
  321CHL1    H6 5137   3.433   2.635   7.627  0.7850 -1.2210 -1.3122
  321CHL1    C7 5138   3.434   2.710   7.420 -0.1644 -0.4699  0.0479
  321CHL1   H7A 5139   3.540   2.675   7.408 -0.2565 -0.7697  0.0962
  321CHL1   H7B 5140   3.370   2.625   7.388 -0.6957 -0.4365  0.9926
  321CHL1    C8 5141   3.403   2.834   7.336 -1.0056 -0.4694  0.3583
  321CHL1    H8 5142   3.494   2.897   7.328 -2.3296  1.5012  0.0561
  321CHL1   C14 5143   3.356   2.802   7.197  0.0889  0.2048 -0.1826
  321CHL1   H14 5144   3.257   2.754   7.213 -0.0228  0.3810 -0.3470
  321CHL1   C15 5145   3.444   2.697   7.126  0.2539  0.0879  0.1928
  321CHL1  H15A 5146   3.551   2.724   7.124  0.5106 -0.9409 -0.4572
  321CHL1  H15B 5147   3.422   2.590   7.149 -0.3484  0.5401  1.9388
  321CHL1   C16 5148   3.399   2.708   6.980  0.8345 -0.2222 -0.0115
  321CHL1  H16A 5149   3.487   2.713   6.912  0.2630 -1.2835 -0.8631
  321CHL1  H16B 5150   3.344   2.621   6.939 -0.5692  0.1548  0.9969
  321CHL1   C17 5151   3.306   2.831   6.978  0.5495 -0.4367  0.0437
  321CHL1   H17 5152   3.206   2.787   6.999 -0.0757  1.6512  1.8212
  321CHL1   C13 5153   3.350   2.912   7.096  0.4958  0.1099 -0.3120
  321CHL1   C18 5154   3.482   2.989   7.074  0.2280  0.7037  0.1495
  321CHL1  H18A 5155   3.566   2.931   7.032 -0.6450  0.7628 -1.7501
  321CHL1  H18B 5156   3.466   3.078   7.009  0.7850  0.9669  0.3703
  321CHL1  H18C 5157   3.517   3.030   7.171  0.7793 -0.1462  0.3171
  321CHL1   C12 5158   3.235   2.996   7.154  0.2609 -0.3941 -0.0451
  321CHL1  H12A 5159   3.209   3.089   7.098  0.5093  2.2900  3.8658
  321CHL1  H12B 5160   3.144   2.934   7.145  1.2275 -1.6154 -2.0900
  321CHL1   C11 5161   3.262   3.038   7.299 -0.4980 -0.1554  0.0312
  321CHL1  H11A 5162   3.333   3.123   7.300  1.2428 -1.5346  1.3329
  321CHL1  H11B 5163   3.172   3.095   7.331 -0.7368 -0.5610  0.0826
  321CHL1    C9 5164   3.298   2.924   7.396 -0.4313  0.1799  0.4049
  321CHL1    H9 5165   3.205   2.863   7.391 -0.5922  0.5020 -0.8274
  321CHL1   C10 5166   3.317   2.955   7.541 -0.0869  0.0147  0.3967
  321CHL1   C19 5167   3.414   3.073   7.556 -0.0623  0.0201  0.1887
  321CHL1  H19A 5168   3.371   3.165   7.511 -1.1100 -1.6896 -2.5562
  321CHL1  H19B 5169   3.433   3.093   7.664  1.8294  2.0010 -0.4322
  321CHL1  H19C 5170   3.508   3.050   7.502 -1.2238 -1.4832 -1.2948
  321CHL1    C1 5171   3.186   3.006   7.604 -0.0779  0.2323  0.2371
  321CHL1   H1A 5172   3.140   3.100   7.566  0.9567 -0.0704 -1.9387
  321CHL1   H1B 5173   3.104   2.936   7.582 -0.0782 -0.0684  1.1460
  321CHL1    C2 5174   3.189   3.027   7.756 -0.1930  0.2128  0.2417
  321CHL1   H2A 5175   3.092   3.066   7.795  0.3883  1.6212  0.3198
  321CHL1   H2B 5176   3.266   3.101   7.788  1.7228 -1.6211  0.0551
  321CHL1   C20 5177   3.289   2.893   6.843 -0.1287 -0.5629  0.0693
  321CHL1   H20 5178   3.346   2.988   6.843  2.0568 -1.7338 -2.5003
  321CHL1   C21 5179   3.143   2.938   6.824 -0.0510 -0.1167  0.5223
  321CHL1  H21A 5180   3.123   3.000   6.914 -1.3456 -0.6663  0.6334
  321CHL1  H21B 5181   3.076   2.850   6.810 -1.1062  0.8095 -0.4464
  321CHL1  H21C 5182   3.135   3.007   6.737 -0.4577  0.3094  0.8956
  321CHL1   C22 5183   3.341   2.819   6.718 -0.0014  0.0578 -0.2470
  321CHL1  H22A 5184   3.451   2.825   6.727  0.0021  0.8046 -0.6743
  321CHL1  H22B 5185   3.316   2.711   6.725 -0.0794  0.1013  0.1732
  321CHL1   C23 5186   3.291   2.860   6.579  0.0758 -0.4006 -0.4092
  321CHL1  H23A 5187   3.191   2.816   6.560 -0.5596  0.8218 -0.0054
  321CHL1  H23B 5188   3.278   2.970   6.570  2.3532  0.1693  1.8329
  321CHL1   C24 5189   3.397   2.831   6.472  0.3032 -0.4473 -0.1716
  321CHL1  H24A 5190   3.485   2.896   6.494 -1.9979  2.1732  2.0287
  321CHL1  H24B 5191   3.423   2.723   6.470 -0.0180 -0.5128 -1.0073
  321CHL1   C25 5192   3.352   2.871   6.331  0.3604  0.5087  0.0714
  321CHL1   H25 5193   3.438   2.845   6.265  0.3704 -1.4423  0.7672
  321CHL1   C26 5194   3.229   2.792   6.284  0.5762 -0.0808  0.4803
  321CHL1  H26A 5195   3.222   2.818   6.176  0.8868 -1.1680  0.1944
  321CHL1  H26B 5196   3.241   2.682   6.285  0.1530 -0.1696 -1.2231
  321CHL1  H26C 5197   3.134   2.825   6.333 -0.6445 -0.6929 -1.3557
  321CHL1   C27 5198   3.328   3.023   6.327  0.0019  0.4430 -0.3819
  321CHL1  H27A 5199   3.232   3.054   6.372 -0.3229 -0.2590 -0.5864
  321CHL1  H27B 5200   3.406   3.089   6.371 -1.3195  3.4886 -2.2901
  321CHL1  H27C 5201   3.322   3.046   6.219 -0.2533  1.1491 -0.2205
  322CHL1    C3 5202   8.246   3.220   7.910  0.2238  0.5463  0.4171
  322CHL1    H3 5203   8.298   3.317   7.895  0.5844  0.3167  0.1485
  322CHL1    O3 5204   8.208   3.213   8.046 -0.0169  0.6163  0.3531
  322CHL1   H3' 5205   8.162   3.129   8.044 -1.3896  1.3137 -2.4256
  322CHL1    C4 5206   8.123   3.229   7.818  0.2606 -0.0815  0.3018
  322CHL1   H4A 5207   8.057   3.142   7.833  1.3803 -1.0021  0.0509
  322CHL1   H4B 5208   8.064   3.320   7.845  0.5745 -0.8390  4.0908
  322CHL1    C5 5209   8.152   3.232   7.670  0.2345 -0.0777  0.2965
  322CHL1    C6 5210   8.102   3.328   7.592  1.0260  0.0868 -0.0109
  322CHL1    H6 5211   8.035   3.398   7.643  1.4961  0.8492 -0.4193
  322CHL1    C7 5212   8.110   3.326   7.442 -0.1647 -0.3854 -0.0753
  322CHL1   H7A 5213   8.005   3.324   7.404 -0.0712 -1.6982 -0.3166
  322CHL1   H7B 5214   8.166   3.414   7.404 -0.8236  0.1533  0.1961
  322CHL1    C8 5215   8.178   3.197   7.392 -0.1982 -0.3759 -0.1450
  322CHL1    H8 5216   8.104   3.116   7.383  1.4482 -2.2278  1.8745
  322CHL1   C14 5217   8.248   3.223   7.262 -0.3609  0.2951 -0.1037
  322CHL1   H14 5218   8.323   3.296   7.300 -0.8419  0.4998  0.4712
  322CHL1   C15 5219   8.167   3.298   7.155  0.0432  0.5950 -0.2056
  322CHL1  H15A 5220   8.071   3.241   7.159 -0.8910  1.7356 -3.3605
  322CHL1  H15B 5221   8.153   3.402   7.189 -1.8105 -0.1236  1.4422
  322CHL1   C16 5222   8.240   3.270   7.024 -0.2198 -0.2183 -0.1861
  322CHL1  H16A 5223   8.169   3.229   6.949 -1.3213  0.1415  0.6334
  322CHL1  H16B 5224   8.273   3.367   6.981 -0.3585  0.3738  0.9971
  322CHL1   C17 5225   8.354   3.173   7.062 -0.2304 -0.2359 -0.2020
  322CHL1   H17 5226   8.440   3.235   7.095  0.8342 -1.7835  0.0288
  322CHL1   C13 5227   8.309   3.107   7.188 -0.2140  0.2632  0.0670
  322CHL1   C18 5228   8.199   3.003   7.159 -0.0488  0.0635  0.1586
  322CHL1  H18A 5229   8.141   2.957   7.242  0.9608  0.5198  1.1511
  322CHL1  H18B 5230   8.120   3.051   7.098  0.1840  2.5332  1.6564
  322CHL1  H18C 5231   8.241   2.924   7.093 -0.0796  1.2640 -1.3330
  322CHL1   C12 5232   8.415   3.045   7.281 -0.2473  0.2268  0.0807
  322CHL1  H12A 5233   8.472   2.954   7.252 -0.5352 -0.5201  1.7819
  322CHL1  H12B 5234   8.491   3.125   7.294 -0.7040  0.6559  0.1406
  322CHL1   C11 5235   8.356   3.025   7.421  0.0307  0.0352  0.1703
  322CHL1  H11A 5236   8.275   2.950   7.412 -1.4329  1.7375 -1.7401
  322CHL1  H11B 5237   8.437   2.991   7.489  1.6979  0.6870 -1.4109
  322CHL1    C9 5238   8.283   3.144   7.485 -0.4708 -0.2918  0.2120
  322CHL1    H9 5239   8.359   3.225   7.492 -0.5989 -0.1880  0.4091
  322CHL1   C10 5240   8.249   3.125   7.630  0.2067 -0.1399  0.3965
  322CHL1   C19 5241   8.161   2.999   7.644  0.0234  0.0629  1.0822
  322CHL1  H19A 5242   8.131   2.971   7.747  0.5913  0.0706  1.2547
  322CHL1  H19B 5243   8.074   2.996   7.576  2.3912 -1.0187 -2.1520
  322CHL1  H19C 5244   8.228   2.917   7.610 -0.0328  1.4774 -2.9741
  322CHL1    C1 5245   8.374   3.121   7.719  0.3379 -0.3900  0.2045
  322CHL1   H1A 5246   8.452   3.048   7.689  1.7399  0.8690  0.6369
  322CHL1   H1B 5247   8.425   3.219   7.708 -2.4079  0.8309 -4.2191
  322CHL1    C2 5248   8.348   3.112   7.870  0.2696  0.6455  0.2649
  322CHL1   H2A 5249   8.447   3.116   7.920 -0.2039 -0.5621  1.3531
  322CHL1   H2B 5250   8.318   3.007   7.892 -0.7201  0.5505 -1.3763
  322CHL1   C20 5251   8.383   3.090   6.940 -0.5903 -0.5289 -0.0908
  322CHL1   H20 5252   8.298   3.023   6.916 -1.5997  1.4070 -2.2508
  322CHL1   C21 5253   8.508   3.005   6.971 -0.5930 -0.3068  0.5499
  322CHL1  H21A 5254   8.540   2.952   6.878 -1.4838  0.0289  0.0388
  322CHL1  H21B 5255   8.483   2.929   7.048 -2.4540 -0.6299 -0.3090
  322CHL1  H21C 5256   8.589   3.066   7.016 -0.4362  0.1744 -0.3523
  322CHL1   C22 5257   8.408   3.164   6.808  0.4909 -0.3721  0.1899
  322CHL1  H22A 5258   8.319   3.224   6.780  0.3967  1.0709  3.2628
  322CHL1  H22B 5259   8.497   3.228   6.825  2.5351 -2.0772 -2.8980
  322CHL1   C23 5260   8.441   3.076   6.686  0.0073 -0.0132 -0.2034
  322CHL1  H23A 5261   8.535   3.018   6.693  0.1850 -0.0287 -2.2782
  322CHL1  H23B 5262   8.352   3.010   6.679 -0.8987  0.9321  1.5728
  322CHL1   C24 5263   8.440   3.157   6.556 -0.6190  0.1559 -0.0997
  322CHL1  H24A 5264   8.335   3.172   6.526 -0.8296  1.4459  1.1626
  322CHL1  H24B 5265   8.479   3.258   6.581  1.7635 -0.1409 -2.2613
  322CHL1   C25 5266   8.528   3.108   6.440 -0.4309 -0.4481  0.2879
  322CHL1   H25 5267   8.509   3.000   6.423  0.6195 -0.8555  1.5860
  322CHL1   C26 5268   8.483   3.164   6.303  0.3961  0.4117  0.3577
  322CHL1  H26A 5269   8.495   3.274   6.314 -2.7283  0.6515  2.5149
  322CHL1  H26B 5270   8.542   3.125   6.217 -1.1132  2.0237 -1.4752
  322CHL1  H26C 5271   8.374   3.148   6.295  0.3587  0.9470 -0.2656
  322CHL1   C27 5272   8.674   3.135   6.478 -0.3709 -0.3359 -0.0163
  322CHL1  H27A 5273   8.739   3.084   6.404  0.9731  0.8816  0.2801
  322CHL1  H27B 5274   8.700   3.243   6.471 -2.3283  0.1659 -0.1731
  322CHL1  H27C 5275   8.694   3.100   6.582 -0.8510 -2.8151 -0.7059
  323CHL1    C3 5276   7.567   6.175   7.808  0.1718  0.2073  0.0669
  323CHL1    H3 5277   7.466   6.132   7.827 -0.1521  2.0798  3.3772
  323CHL1    O3 5278   7.610   6.201   7.941 -0.0998  0.5115  0.0967
  323CHL1   H3' 5279   7.561   6.135   7.990  1.9818 -0.7354  0.6226
  323CHL1    C4 5280   7.651   6.061   7.748  0.2756  0.4537 -0.2540
  323CHL1   H4A 5281   7.761   6.079   7.748  0.2285  0.9360  1.4536
  323CHL1   H4B 5282   7.638   5.966   7.803  0.3979  1.7060  2.0407
  323CHL1    C5 5283   7.617   6.034   7.604 -0.8480  0.5021 -0.0005
  323CHL1    C6 5284   7.580   5.911   7.567  0.4634  0.0661  0.1218
  323CHL1    H6 5285   7.590   5.830   7.642  1.7227 -0.2278 -0.3326
  323CHL1    C7 5286   7.561   5.879   7.421  0.6082  0.2774  0.0557
  323CHL1   H7A 5287   7.606   5.780   7.396  0.1324  0.2488 -0.6943
  323CHL1   H7B 5288   7.452   5.864   7.406  1.0577 -1.1038 -2.1641
  323CHL1    C8 5289   7.618   5.985   7.326  0.5891  0.0246 -0.2380
  323CHL1    H8 5290   7.728   5.983   7.340  0.3017 -1.4596  2.4269
  323CHL1   C14 5291   7.570   5.968   7.185  0.4444 -0.4341 -0.1338
  323CHL1   H14 5292   7.461   5.985   7.183  0.0843 -2.4753 -0.4706
  323CHL1   C15 5293   7.586   5.826   7.127 -0.7386 -0.3995 -0.5594
  323CHL1  H15A 5294   7.689   5.792   7.151 -0.8961 -0.9454 -0.6369
  323CHL1  H15B 5295   7.509   5.756   7.168 -0.9692 -1.5361 -2.7689
  323CHL1   C16 5296   7.579   5.851   6.976  0.0930 -0.2998 -0.5862
  323CHL1  H16A 5297   7.672   5.807   6.934  0.0769 -0.5180 -0.3971
  323CHL1  H16B 5298   7.491   5.794   6.939 -0.8715  0.2678  0.7544
  323CHL1   C17 5299   7.576   6.003   6.953  0.1377 -0.1640  0.2855
  323CHL1   H17 5300   7.470   6.029   6.934  0.2430 -0.2259 -0.4275
  323CHL1   C13 5301   7.622   6.064   7.082  0.4912 -0.1517  0.1547
  323CHL1   C18 5302   7.775   6.074   7.087  0.5206 -0.5474  0.0496
  323CHL1  H18A 5303   7.809   5.971   7.061 -0.3794 -0.4867 -1.4266
  323CHL1  H18B 5304   7.822   6.151   7.022  1.5197 -0.8231  0.4301
  323CHL1  H18C 5305   7.810   6.106   7.188  0.1787  0.4247 -0.1384
  323CHL1   C12 5306   7.559   6.198   7.124 -0.7099 -0.7705  0.3784
  323CHL1  H12A 5307   7.600   6.277   7.058 -2.1308 -1.2029 -1.0553
  323CHL1  H12B 5308   7.450   6.189   7.105 -0.7399 -1.1664  0.7181
  323CHL1   C11 5309   7.596   6.234   7.269  0.8851 -0.4728 -0.0823
  323CHL1  H11A 5310   7.702   6.264   7.255  0.8250 -0.7001 -1.1283
  323CHL1  H11B 5311   7.536   6.323   7.295  1.3947  0.1332 -0.9203
  323CHL1    C9 5312   7.583   6.122   7.374 -0.2673 -0.2728 -0.0052
  323CHL1    H9 5313   7.473   6.106   7.383 -0.3403  0.2087  0.0261
  323CHL1   C10 5314   7.636   6.151   7.512  0.1653  0.1453 -0.2547
  323CHL1   C19 5315   7.779   6.206   7.506 -0.0177  0.6360 -0.1230
  323CHL1  H19A 5316   7.828   6.229   7.603  0.2051  1.6935 -0.4674
  323CHL1  H19B 5317   7.847   6.130   7.463  1.2342  1.3680  0.5002
  323CHL1  H19C 5318   7.787   6.296   7.442 -3.0542  1.2878  0.2658
  323CHL1    C1 5319   7.556   6.267   7.574 -0.0561  0.0388 -0.3383
  323CHL1   H1A 5320   7.570   6.350   7.501  0.0527 -0.9306 -1.4509
  323CHL1   H1B 5321   7.450   6.234   7.572 -0.3835  1.0115  0.4366
  323CHL1    C2 5322   7.573   6.302   7.722  0.0463 -0.0528 -0.3283
  323CHL1   H2A 5323   7.488   6.365   7.754  0.5412  0.1754  0.5712
  323CHL1   H2B 5324   7.670   6.352   7.744 -0.8785 -0.0775  4.9979
  323CHL1   C20 5325   7.641   6.042   6.823  0.1296 -0.8317  0.0767
  323CHL1   H20 5326   7.748   6.015   6.832  0.6188  1.2722  1.2707
  323CHL1   C21 5327   7.622   6.193   6.801  0.4071 -0.7828  0.1801
  323CHL1  H21A 5328   7.658   6.204   6.696  1.1905  0.3058  0.5410
  323CHL1  H21B 5329   7.690   6.256   6.862 -0.6886  1.1831 -0.5419
  323CHL1  H21C 5330   7.515   6.219   6.816  0.3429 -0.0181 -1.4297
  323CHL1   C22 5331   7.597   5.950   6.709 -0.0449 -0.3518 -0.2462
  323CHL1  H22A 5332   7.674   5.961   6.630  0.3783 -1.1540  0.0398
  323CHL1  H22B 5333   7.610   5.842   6.735  0.4477 -0.3202 -0.3506
  323CHL1   C23 5334   7.470   5.990   6.632  0.1374  0.6430 -0.0381
  323CHL1  H23A 5335   7.393   5.965   6.708  0.1878  0.7175  0.0379
  323CHL1  H23B 5336   7.465   6.099   6.612  2.3251  0.2095 -3.8812
  323CHL1   C24 5337   7.458   5.916   6.498 -0.1133 -0.1408  0.4076
  323CHL1  H24A 5338   7.553   5.921   6.441 -0.9457 -0.8703 -1.0917
  323CHL1  H24B 5339   7.443   5.811   6.530 -0.7988 -0.7017 -1.6699
  323CHL1   C25 5340   7.344   5.952   6.401 -0.0625  0.2046  0.4738
  323CHL1   H25 5341   7.254   5.965   6.465  0.8615 -0.4006  1.9654
  323CHL1   C26 5342   7.383   6.079   6.324 -0.1178  0.2351  0.4978
  323CHL1  H26A 5343   7.461   6.062   6.247 -1.9392  1.4720 -1.7388
  323CHL1  H26B 5344   7.299   6.114   6.261 -0.1153 -2.4332 -1.1426
  323CHL1  H26C 5345   7.416   6.155   6.399  0.6696 -0.6819  1.1038
  323CHL1   C27 5346   7.333   5.833   6.305  1.0300  0.5611 -0.1152
  323CHL1  H27A 5347   7.268   5.851   6.217 -1.0836 -1.0085  1.0081
  323CHL1  H27B 5348   7.433   5.821   6.260  1.0916 -0.0942  0.1785
  323CHL1  H27C 5349   7.304   5.741   6.362 -1.3105  1.5883  0.4931
  324CHL1    C3 5350   6.643   5.660   7.607 -0.0928  0.1336  0.0090
  324CHL1    H3 5351   6.535   5.684   7.593 -0.2691  1.0687  2.3984
  324CHL1    O3 5352   6.668   5.645   7.746 -0.0706 -0.4386 -0.0565
  324CHL1   H3' 5353   6.763   5.658   7.750 -0.0832 -0.5998  1.0932
  324CHL1    C4 5354   6.662   5.521   7.544 -0.0378  0.2892 -0.3221
  324CHL1   H4A 5355   6.766   5.486   7.562 -0.3034 -0.7576 -0.7394
  324CHL1   H4B 5356   6.592   5.449   7.593  0.6075  0.3689  0.7594
  324CHL1    C5 5357   6.627   5.532   7.399  0.0829 -0.1795 -0.3884
  324CHL1    C6 5358   6.542   5.443   7.346 -0.6099  0.1985  0.0893
  324CHL1    H6 5359   6.500   5.363   7.409  0.7799  0.3061  1.2008
  324CHL1    C7 5360   6.495   5.449   7.203 -0.2436  0.4000 -0.0245
  324CHL1   H7A 5361   6.487   5.346   7.163  0.7813  0.2970 -0.0004
  324CHL1   H7B 5362   6.392   5.490   7.203  0.3372  1.9303  0.6426
  324CHL1    C8 5363   6.587   5.540   7.121 -0.1041 -0.1248 -0.4587
  324CHL1    H8 5364   6.682   5.489   7.095  0.6929  0.6718  0.7604
  324CHL1   C14 5365   6.526   5.556   6.985  0.0658  0.7006 -0.4463
  324CHL1   H14 5366   6.431   5.607   7.010 -0.3538 -1.4554  3.0458
  324CHL1   C15 5367   6.503   5.430   6.899  0.4952  0.4286 -0.1664
  324CHL1  H15A 5368   6.578   5.349   6.908  0.7609  0.4408 -2.0113
  324CHL1  H15B 5369   6.402   5.386   6.914  0.9410 -0.1916  1.2312
  324CHL1   C16 5370   6.489   5.489   6.759 -0.5051 -0.1214 -0.3012
  324CHL1  H16A 5371   6.560   5.438   6.690 -0.8143  0.1306 -0.8091
  324CHL1  H16B 5372   6.387   5.466   6.719  0.2601 -0.5561 -2.1167
  324CHL1   C17 5373   6.520   5.638   6.776 -0.3801 -0.1676 -0.1326
  324CHL1   H17 5374   6.420   5.683   6.795 -0.7641 -0.4702 -1.3756
  324CHL1   C13 5375   6.607   5.647   6.898  0.2377  0.3926 -0.6110
  324CHL1   C18 5376   6.743   5.586   6.860  0.5261  0.2771  0.5796
  324CHL1  H18A 5377   6.736   5.499   6.791  0.5078 -1.1861  2.3469
  324CHL1  H18B 5378   6.807   5.666   6.817 -0.6428  1.8621  1.7018
  324CHL1  H18C 5379   6.799   5.539   6.944 -1.0487 -3.7942 -0.4004
  324CHL1   C12 5380   6.633   5.783   6.966  0.0953  0.2006 -0.1753
  324CHL1  H12A 5381   6.708   5.836   6.904  1.4025 -1.3395  0.0057
  324CHL1  H12B 5382   6.537   5.837   6.974  0.0629  0.5523 -2.2811
  324CHL1   C11 5383   6.702   5.763   7.101 -0.2475  0.1734 -0.0029
  324CHL1  H11A 5384   6.803   5.721   7.078 -0.1497  0.1493  0.4664
  324CHL1  H11B 5385   6.711   5.861   7.152 -0.7448 -0.0465  0.5116
  324CHL1    C9 5386   6.625   5.666   7.193 -0.4069 -0.0720 -0.3917
  324CHL1    H9 5387   6.526   5.714   7.206  0.2273  1.5732 -1.3007
  324CHL1   C10 5388   6.694   5.644   7.324 -0.4608  0.1938 -0.3179
  324CHL1   C19 5389   6.839   5.597   7.308 -0.4281 -0.0606  0.6595
  324CHL1  H19A 5390   6.854   5.500   7.255  0.3990 -0.4529  1.5600
  324CHL1  H19B 5391   6.912   5.665   7.260  0.4778 -0.6834  1.1074
  324CHL1  H19C 5392   6.898   5.584   7.402  0.0256 -1.5685  0.2040
  324CHL1    C1 5393   6.698   5.779   7.399 -0.2566  0.2236 -0.3831
  324CHL1   H1A 5394   6.781   5.842   7.360 -0.9248  1.4031  0.0615
  324CHL1   H1B 5395   6.604   5.837   7.400 -2.2239 -2.6376  2.7960
  324CHL1    C2 5396   6.737   5.765   7.546 -0.3858  0.1892 -0.3519
  324CHL1   H2A 5397   6.751   5.854   7.611  1.6277 -0.0856 -0.3284
  324CHL1   H2B 5398   6.840   5.722   7.550 -0.6458 -0.3641  1.1327
  324CHL1   C20 5399   6.561   5.715   6.654 -0.0190 -0.3779 -0.1429
  324CHL1   H20 5400   6.671   5.729   6.649  0.0611 -1.2847 -2.0677
  324CHL1   C21 5401   6.495   5.853   6.663 -0.0648 -0.3930 -0.2515
  324CHL1  H21A 5402   6.536   5.931   6.595  1.7320 -1.1363 -0.0668
  324CHL1  H21B 5403   6.495   5.904   6.762 -1.2601  3.5170 -2.0469
  324CHL1  H21C 5404   6.391   5.833   6.628  0.2657 -1.2513 -0.7578
  324CHL1   C22 5405   6.518   5.651   6.521  0.1537 -0.4532 -0.1627
  324CHL1  H22A 5406   6.569   5.552   6.519  0.0540 -0.5001 -2.4182
  324CHL1  H22B 5407   6.414   5.611   6.518 -0.2611  0.5314  0.4582
  324CHL1   C23 5408   6.549   5.737   6.398 -0.2146  0.2272  0.2145
  324CHL1  H23A 5409   6.533   5.679   6.304  1.7254  1.5540 -0.9946
  324CHL1  H23B 5410   6.485   5.828   6.399 -1.1264 -0.4006  0.2019
  324CHL1   C24 5411   6.693   5.785   6.383 -0.1942  0.0226 -0.2719
  324CHL1  H24A 5412   6.723   5.862   6.458  2.6735  1.5790 -2.8181
  324CHL1  H24B 5413   6.744   5.695   6.423  0.6461  0.3771 -0.5146
  324CHL1   C25 5414   6.738   5.826   6.242 -0.2629  0.0467 -0.2861
  324CHL1   H25 5415   6.729   5.740   6.172 -0.1771  0.7506 -1.1697
  324CHL1   C26 5416   6.653   5.938   6.179  0.4828  0.5187 -0.4665
  324CHL1  H26A 5417   6.550   5.900   6.163  0.5164  0.2668 -0.1049
  324CHL1  H26B 5418   6.664   6.025   6.247 -2.3550 -0.3934  1.3361
  324CHL1  H26C 5419   6.694   5.970   6.081  1.4985  0.1478 -0.1810
  324CHL1   C27 5420   6.885   5.872   6.241 -0.3495  0.3105 -0.8921
  324CHL1  H27A 5421   6.903   5.954   6.314 -2.1708  0.7834 -0.9119
  324CHL1  H27B 5422   6.958   5.790   6.256 -0.8495 -0.6011 -3.0895
  324CHL1  H27C 5423   6.907   5.913   6.140 -1.0032  0.2558 -1.0654
  325CHL1    C3 5424   1.603   0.457   7.766 -0.0385  0.5184  0.1425
  325CHL1    H3 5425   1.632   0.350   7.760  0.8951  0.7902 -0.2922
  325CHL1    O3 5426   1.629   0.505   7.897 -0.4277 -0.0889  0.4491
  325CHL1   H3' 5427   1.714   0.468   7.920 -0.2014  1.2931  2.0127
  325CHL1    C4 5428   1.693   0.530   7.665  0.0351  0.2498  0.0131
  325CHL1   H4A 5429   1.698   0.639   7.683 -1.0247  0.8326 -2.7991
  325CHL1   H4B 5430   1.792   0.486   7.689  0.8734  0.7544 -2.2613
  325CHL1    C5 5431   1.659   0.504   7.521 -0.0272  0.2758  0.0233
  325CHL1    C6 5432   1.759   0.478   7.435 -0.0576  0.1587  0.0242
  325CHL1    H6 5433   1.862   0.462   7.468 -0.6565 -2.4177  0.9140
  325CHL1    C7 5434   1.733   0.449   7.290  0.0180  0.2115  0.0006
  325CHL1   H7A 5435   1.794   0.509   7.219 -1.4395  1.6707 -0.0587
  325CHL1   H7B 5436   1.748   0.342   7.263 -1.6612 -0.0282 -0.0733
  325CHL1    C8 5437   1.590   0.482   7.245 -0.1957 -0.3629  0.2448
  325CHL1    H8 5438   1.602   0.591   7.227  3.2511 -0.6072  0.4122
  325CHL1   C14 5439   1.556   0.419   7.114  0.2727  0.3840 -0.2419
  325CHL1   H14 5440   1.538   0.312   7.137  0.1882  0.0988 -1.5226
  325CHL1   C15 5441   1.662   0.421   7.002  0.3854 -0.0673 -0.1439
  325CHL1  H15A 5442   1.706   0.523   6.998 -1.8358  1.0200  0.7318
  325CHL1  H15B 5443   1.748   0.351   7.005  0.9302  0.6200  0.8821
  325CHL1   C16 5444   1.581   0.413   6.873  0.3200 -0.2587 -0.0909
  325CHL1  H16A 5445   1.590   0.500   6.805  1.1570  1.2389  1.8600
  325CHL1  H16B 5446   1.605   0.322   6.813  1.5134 -1.1603  1.6694
  325CHL1   C17 5447   1.435   0.404   6.921  0.1901  0.1370 -0.4101
  325CHL1   H17 5448   1.416   0.297   6.944 -2.3162  0.3038 -1.4637
  325CHL1   C13 5449   1.424   0.466   7.057 -0.0034 -0.3442 -0.2068
  325CHL1   C18 5450   1.428   0.619   7.041 -0.3301 -0.3625 -0.4634
  325CHL1  H18A 5451   1.331   0.647   6.996 -1.7577 -4.8137 -0.6407
  325CHL1  H18B 5452   1.422   0.672   7.138  0.0518  1.6040 -1.4788
  325CHL1  H18C 5453   1.509   0.643   6.969  1.1766 -3.0742  0.1706
  325CHL1   C12 5454   1.317   0.419   7.157 -0.1529  0.1948 -0.1119
  325CHL1  H12A 5455   1.221   0.452   7.111 -1.4804 -1.8263  1.0555
  325CHL1  H12B 5456   1.312   0.308   7.153 -0.7702  0.2409 -2.5970
  325CHL1   C11 5457   1.344   0.472   7.298  0.0258 -0.4357  0.0935
  325CHL1  H11A 5458   1.318   0.579   7.289  0.1099 -0.4599 -0.4660
  325CHL1  H11B 5459   1.269   0.418   7.360  1.0774 -2.2230 -0.1298
  325CHL1    C9 5460   1.487   0.458   7.351 -0.0707 -0.4924  0.3369
  325CHL1    H9 5461   1.494   0.349   7.370  0.5322 -0.6049 -0.4973
  325CHL1   C10 5462   1.515   0.522   7.484 -0.0009  0.3132 -0.0587
  325CHL1   C19 5463   1.493   0.674   7.482  0.2778  0.3603  0.3461
  325CHL1  H19A 5464   1.537   0.732   7.398 -2.0723  0.1519 -1.1162
  325CHL1  H19B 5465   1.386   0.704   7.489  0.7438  2.0588  0.7255
  325CHL1  H19C 5466   1.549   0.712   7.570  1.1507  1.1147 -0.5090
  325CHL1    C1 5467   1.424   0.450   7.585 -0.1678  0.1305 -0.3384
  325CHL1   H1A 5468   1.321   0.481   7.559 -0.2578  1.5223  1.4384
  325CHL1   H1B 5469   1.441   0.342   7.565 -1.3614  0.1557 -1.6079
  325CHL1    C2 5470   1.454   0.478   7.733 -0.0274 -0.0950 -0.3231
  325CHL1   H2A 5471   1.394   0.416   7.802 -2.2238  0.7505 -1.3652
  325CHL1   H2B 5472   1.440   0.586   7.758  1.1059 -0.1417  0.5780
  325CHL1   C20 5473   1.327   0.422   6.819  0.0200 -0.2386 -0.2958
  325CHL1   H20 5474   1.228   0.431   6.869 -1.0351  2.0842 -2.5667
  325CHL1   C21 5475   1.326   0.292   6.736 -0.2247 -0.2271 -0.3100
  325CHL1  H21A 5476   1.253   0.307   6.653  0.4962 -0.5961 -1.0205
  325CHL1  H21B 5477   1.284   0.203   6.788 -1.1174  0.5691  0.3862
  325CHL1  H21C 5478   1.423   0.266   6.688  0.0530  0.6684 -0.2459
  325CHL1   C22 5479   1.341   0.540   6.721 -0.1397  0.0032 -0.0264
  325CHL1  H22A 5480   1.358   0.630   6.784  2.3466 -0.7719  0.5405
  325CHL1  H22B 5481   1.438   0.518   6.671  0.3273 -0.3445  0.9917
  325CHL1   C23 5482   1.235   0.562   6.613 -0.0241 -0.3132 -0.2046
  325CHL1  H23A 5483   1.224   0.472   6.549 -1.5356 -0.7222  0.5862
  325CHL1  H23B 5484   1.138   0.584   6.662  0.0173 -2.8673  1.1777
  325CHL1   C24 5485   1.270   0.684   6.527  0.0359 -0.0983  0.1229
  325CHL1  H24A 5486   1.299   0.772   6.588 -0.8963  1.0407 -1.0280
  325CHL1  H24B 5487   1.347   0.656   6.452 -1.1101  1.5156 -1.7339
  325CHL1   C25 5488   1.159   0.734   6.434  0.4051 -0.2974 -0.4310
  325CHL1   H25 5489   1.070   0.728   6.501  0.9126  1.3198  0.4475
  325CHL1   C26 5490   1.190   0.881   6.401  0.1949 -0.2982 -0.6365
  325CHL1  H26A 5491   1.196   0.939   6.496  0.3953  1.3194 -1.5977
  325CHL1  H26B 5492   1.288   0.895   6.350 -0.5056  2.9951 -1.2779
  325CHL1  H26C 5493   1.112   0.925   6.335  0.4455 -1.0919 -1.4925
  325CHL1   C27 5494   1.146   0.652   6.305 -0.2955 -0.4863 -0.2456
  325CHL1  H27A 5495   1.046   0.660   6.255 -1.5905 -0.4437  2.2001
  325CHL1  H27B 5496   1.225   0.669   6.229 -1.0272  0.2284 -0.8792
  325CHL1  H27C 5497   1.146   0.546   6.336  0.3900  0.0496  1.6959
  326CHL1    C3 5498   7.790   2.075   7.747 -0.9622  0.1610 -0.0192
  326CHL1    H3 5499   7.680   2.069   7.731 -0.6884  1.8446 -3.4773
  326CHL1    O3 5500   7.830   2.056   7.882 -0.2380 -0.0562 -0.2600
  326CHL1   H3' 5501   7.863   1.967   7.896 -1.5750 -0.2039  2.7797
  326CHL1    C4 5502   7.858   1.969   7.659  0.0639  1.0572 -0.3237
  326CHL1   H4A 5503   7.969   1.972   7.665 -0.0283  1.9862  1.4180
  326CHL1   H4B 5504   7.827   1.870   7.699  2.2635  0.8464  1.0377
  326CHL1    C5 5505   7.830   1.980   7.512  0.2026  0.2106 -0.4136
  326CHL1    C6 5506   7.781   1.877   7.441 -0.1482  0.2254 -0.1934
  326CHL1    H6 5507   7.763   1.784   7.496 -0.3170 -0.0507 -0.7041
  326CHL1    C7 5508   7.749   1.890   7.295  0.0094  0.5980 -0.1958
  326CHL1   H7A 5509   7.793   1.799   7.248 -0.0742 -1.0384  2.6709
  326CHL1   H7B 5510   7.640   1.889   7.279  0.1858  0.7235 -1.5237
  326CHL1    C8 5511   7.804   2.020   7.234  0.3201  0.3876 -0.3743
  326CHL1    H8 5512   7.910   2.004   7.208  0.4248 -1.8452  1.1847
  326CHL1   C14 5513   7.738   2.052   7.104 -0.2016  0.0638 -0.1925
  326CHL1   H14 5514   7.630   2.065   7.126 -0.6268  1.0167 -2.4717
  326CHL1   C15 5515   7.747   1.950   6.989 -0.1098 -0.1205 -0.0219
  326CHL1  H15A 5516   7.850   1.926   6.956 -0.1282  1.5593 -1.4736
  326CHL1  H15B 5517   7.686   1.862   7.019  1.7722 -1.0872  1.1204
  326CHL1   C16 5518   7.673   2.026   6.878  0.4396  0.1807 -0.1851
  326CHL1  H16A 5519   7.696   1.999   6.773 -0.4843 -2.0897  0.1505
  326CHL1  H16B 5520   7.571   1.987   6.895  0.5311 -1.2189 -2.4136
  326CHL1   C17 5521   7.676   2.174   6.918 -0.2289  0.1277  0.0684
  326CHL1   H17 5522   7.577   2.202   6.959  0.5824  0.9777  1.5884
  326CHL1   C13 5523   7.771   2.181   7.035 -0.1465  0.1517  0.0003
  326CHL1   C18 5524   7.920   2.186   6.999 -0.0263 -0.0723  0.4635
  326CHL1  H18A 5525   7.983   2.156   7.085  1.0624 -0.9351 -0.5925
  326CHL1  H18B 5526   7.950   2.118   6.916  1.4827  2.6391 -1.3678
  326CHL1  H18C 5527   7.959   2.285   6.969  0.0753 -0.6563 -1.4679
  326CHL1   C12 5528   7.727   2.296   7.128 -0.5844  0.2081 -0.2706
  326CHL1  H12A 5529   7.755   2.396   7.090  0.4726  0.5790  1.3630
  326CHL1  H12B 5530   7.617   2.284   7.140 -0.5062 -2.3434 -1.3396
  326CHL1   C11 5531   7.801   2.276   7.261 -0.0986 -0.4665 -0.6363
  326CHL1  H11A 5532   7.910   2.286   7.242 -0.0504 -0.3553 -0.2937
  326CHL1  H11B 5533   7.762   2.359   7.323  1.5617 -0.6725  0.7459
  326CHL1    C9 5534   7.779   2.137   7.325 -0.2161 -0.1016  0.1220
  326CHL1    H9 5535   7.669   2.129   7.334 -0.3498  1.2930 -0.0610
  326CHL1   C10 5536   7.842   2.120   7.460  0.4246  0.2997 -0.1204
  326CHL1   C19 5537   7.994   2.144   7.446  0.4026  0.4696 -0.0726
  326CHL1  H19A 5538   8.034   2.056   7.390 -1.9934  0.5088 -2.0665
  326CHL1  H19B 5539   8.020   2.239   7.395 -1.4052 -0.0009 -2.0277
  326CHL1  H19C 5540   8.047   2.133   7.542  0.3242  1.4205  0.0889
  326CHL1    C1 5541   7.790   2.227   7.557  0.0507  0.1684 -0.1774
  326CHL1   H1A 5542   7.806   2.329   7.515 -2.4690  1.5905  1.9980
  326CHL1   H1B 5543   7.679   2.227   7.553 -0.0465  1.8489  1.0653
  326CHL1    C2 5544   7.839   2.214   7.702 -0.6522  0.0778  0.0582
  326CHL1   H2A 5545   7.792   2.293   7.763 -1.4546 -0.0830 -0.3346
  326CHL1   H2B 5546   7.949   2.219   7.718 -0.7802  2.2274  0.4594
  326CHL1   C20 5547   7.692   2.281   6.814  0.2889  0.1775  0.1961
  326CHL1   H20 5548   7.677   2.381   6.860 -1.5354  0.2393 -0.4661
  326CHL1   C21 5549   7.564   2.259   6.733  0.2779  0.1550  0.2206
  326CHL1  H21A 5550   7.474   2.220   6.785  1.0679  0.0844  1.5636
  326CHL1  H21B 5551   7.586   2.193   6.646  1.2305 -0.2859  0.7859
  326CHL1  H21C 5552   7.537   2.356   6.685 -0.4312 -0.6251 -1.0175
  326CHL1   C22 5553   7.819   2.283   6.727  0.1534  0.0394 -0.0070
  326CHL1  H22A 5554   7.910   2.317   6.781  0.8925 -2.5388  0.5218
  326CHL1  H22B 5555   7.845   2.176   6.716 -1.7081 -0.2801 -1.6830
  326CHL1   C23 5556   7.818   2.359   6.595  0.1853  0.2348  0.1040
  326CHL1  H23A 5557   7.738   2.326   6.524  2.7088 -1.8430 -1.9935
  326CHL1  H23B 5558   7.799   2.467   6.612  0.3042  0.4990 -1.3058
  326CHL1   C24 5559   7.957   2.343   6.534 -0.1613  0.0312 -0.6525
  326CHL1  H24A 5560   8.026   2.423   6.570 -0.8200 -0.0063  0.7757
  326CHL1  H24B 5561   7.997   2.241   6.553  1.8281  1.1679  1.8854
  326CHL1   C25 5562   7.968   2.364   6.382  0.1956 -0.0609 -0.6410
  326CHL1   H25 5563   7.913   2.281   6.332  2.2007 -1.1386 -1.1752
  326CHL1   C26 5564   7.898   2.493   6.337 -0.2513  0.1241  0.5458
  326CHL1  H26A 5565   7.808   2.504   6.402 -1.4380 -1.0687 -0.8279
  326CHL1  H26B 5566   7.966   2.581   6.347  0.9937 -0.6155 -1.0430
  326CHL1  H26C 5567   7.859   2.487   6.233 -2.5048  0.8437  1.2964
  326CHL1   C27 5568   8.113   2.358   6.333  0.5663  0.0873  0.4039
  326CHL1  H27A 5569   8.133   2.332   6.226  1.3433  3.0653 -0.2591
  326CHL1  H27B 5570   8.159   2.457   6.353  0.6572  0.6581 -2.2422
  326CHL1  H27C 5571   8.168   2.281   6.392 -1.6053 -1.5580  0.4045
  327CHL1    C3 5572   4.102   0.676   7.664  0.4540 -0.3345 -0.0892
  327CHL1    H3 5573   4.143   0.777   7.685 -0.4474  0.4178 -1.7689
  327CHL1    O3 5574   4.073   0.624   7.793 -0.0427  0.2416  0.0342
  327CHL1   H3' 5575   4.003   0.686   7.816 -2.6754 -0.5164 -4.5342
  327CHL1    C4 5576   3.964   0.687   7.598  0.2277 -0.0308  0.4325
  327CHL1   H4A 5577   3.924   0.583   7.599 -0.7178  0.3258  1.1307
  327CHL1   H4B 5578   3.892   0.750   7.655 -0.0318  0.5965 -0.5622
  327CHL1    C5 5579   3.972   0.726   7.453  0.0533 -0.0923  0.4053
  327CHL1    C6 5580   3.899   0.828   7.405  0.1488 -0.5491 -0.7524
  327CHL1    H6 5581   3.831   0.879   7.475 -0.2027  1.3081 -2.3625
  327CHL1    C7 5582   3.893   0.871   7.262 -1.0574  0.3174 -0.4600
  327CHL1   H7A 5583   3.796   0.861   7.208 -0.2186 -3.0152 -1.5994
  327CHL1   H7B 5584   3.913   0.980   7.250  0.2280  0.0318 -1.0582
  327CHL1    C8 5585   3.980   0.779   7.175  0.1184  0.7902  0.2002
  327CHL1    H8 5586   3.914   0.690   7.165  0.4896  0.3925  1.2189
  327CHL1   C14 5587   4.013   0.849   7.046  0.5393  0.4171  0.1002
  327CHL1   H14 5588   4.075   0.937   7.075  0.1083  0.7688 -0.0265
  327CHL1   C15 5589   3.903   0.912   6.959 -0.2092 -0.8269  0.1208
  327CHL1  H15A 5590   3.827   0.831   6.964 -1.5921  0.5204  2.4135
  327CHL1  H15B 5591   3.867   1.008   7.001 -0.8242 -0.5912 -0.9042
  327CHL1   C16 5592   3.973   0.934   6.825 -0.1558 -0.7986  0.1534
  327CHL1  H16A 5593   3.917   0.873   6.751 -0.0287 -0.7698  0.0335
  327CHL1  H16B 5594   3.981   1.036   6.779 -1.3182 -0.0897  1.4580
  327CHL1   C17 5595   4.108   0.861   6.831  0.1443 -0.2309  0.3909
  327CHL1   H17 5596   4.186   0.930   6.870  0.3228 -0.5097  0.5236
  327CHL1   C13 5597   4.093   0.769   6.948  0.4481 -0.1549  0.4906
  327CHL1   C18 5598   4.009   0.647   6.906  0.1833  0.1298  0.1920
  327CHL1  H18A 5599   4.083   0.580   6.858  0.9396 -0.0602  1.5590
  327CHL1  H18B 5600   3.963   0.595   6.993 -2.0309  1.6211  0.0192
  327CHL1  H18C 5601   3.932   0.673   6.831 -0.1639 -0.5322  0.3081
  327CHL1   C12 5602   4.227   0.744   7.019  0.4829  0.0125  0.4846
  327CHL1  H12A 5603   4.296   0.683   6.956 -0.8757 -2.1769  0.9958
  327CHL1  H12B 5604   4.281   0.839   7.037  1.9013 -0.9289  1.3947
  327CHL1   C11 5605   4.210   0.675   7.155 -0.0268 -0.2537  0.2875
  327CHL1  H11A 5606   4.178   0.569   7.143 -0.9567  0.1080 -0.6723
  327CHL1  H11B 5607   4.310   0.666   7.201  0.5416 -1.8031 -1.1528
  327CHL1    C9 5608   4.106   0.741   7.247 -0.1388 -0.2171  0.1357
  327CHL1    H9 5609   4.157   0.832   7.287  0.3987 -0.7095  0.5937
  327CHL1   C10 5610   4.079   0.660   7.370 -0.0276 -0.0518  0.2684
  327CHL1   C19 5611   4.021   0.522   7.337 -0.2631  0.0718  0.1662
  327CHL1  H19A 5612   3.977   0.474   7.427 -1.4617 -0.5758 -0.7269
  327CHL1  H19B 5613   3.948   0.529   7.253  0.6202 -0.4549 -0.6673
  327CHL1  H19C 5614   4.106   0.460   7.301  0.4033  1.0141  0.0879
  327CHL1    C1 5615   4.213   0.653   7.446 -0.0134  0.9000  0.3507
  327CHL1   H1A 5616   4.285   0.582   7.400 -2.0562 -0.9539 -0.1410
  327CHL1   H1B 5617   4.258   0.754   7.439  0.6429  0.5757 -0.2965
  327CHL1    C2 5618   4.207   0.594   7.587  0.4031 -0.3521 -0.1389
  327CHL1   H2A 5619   4.297   0.596   7.652  0.8912 -0.4425 -0.7943
  327CHL1   H2B 5620   4.167   0.491   7.587  0.7696 -0.5085  0.9249
  327CHL1   C20 5621   4.141   0.802   6.697  0.3588 -0.0836  0.3782
  327CHL1   H20 5622   4.071   0.729   6.651  1.2714  1.5639 -4.2071
  327CHL1   C21 5623   4.276   0.728   6.691  0.3519 -0.0535 -0.2121
  327CHL1  H21A 5624   4.351   0.792   6.744  1.6036 -0.6117 -1.2621
  327CHL1  H21B 5625   4.331   0.711   6.596  5.1177 -2.2477  2.5524
  327CHL1  H21C 5626   4.284   0.625   6.732  2.4278  0.3060  0.3956
  327CHL1   C22 5627   4.146   0.911   6.589 -0.2866 -0.2544  0.1731
  327CHL1  H22A 5628   4.186   0.858   6.500  0.2736 -0.7068  0.6918
  327CHL1  H22B 5629   4.046   0.957   6.574  0.1650  0.5287 -0.5096
  327CHL1   C23 5630   4.232   1.037   6.598 -0.2310 -0.2684 -0.1756
  327CHL1  H23A 5631   4.194   1.093   6.686 -1.4568 -0.9407 -0.2640
  327CHL1  H23B 5632   4.337   1.010   6.620 -0.7463  0.0051  3.0804
  327CHL1   C24 5633   4.238   1.130   6.476 -0.1649 -0.1872 -0.1111
  327CHL1  H24A 5634   4.286   1.221   6.517 -0.8966 -1.6557  4.5919
  327CHL1  H24B 5635   4.307   1.101   6.393  0.6478  1.8667 -0.1945
  327CHL1   C25 5636   4.100   1.170   6.420 -0.1437  0.2593  0.1538
  327CHL1   H25 5637   4.052   1.072   6.399 -0.9740  0.5667  0.5901
  327CHL1   C26 5638   4.012   1.256   6.512  0.1658  0.3419  0.3737
  327CHL1  H26A 5639   3.913   1.276   6.465  0.8408  0.0321 -1.2781
  327CHL1  H26B 5640   3.983   1.207   6.607  0.3782 -0.9479 -0.1991
  327CHL1  H26C 5641   4.066   1.352   6.529 -0.6308  1.4095 -2.4153
  327CHL1   C27 5642   4.121   1.239   6.284 -0.0289 -0.5686 -0.2610
  327CHL1  H27A 5643   4.168   1.337   6.310  0.8380 -1.0843  0.1413
  327CHL1  H27B 5644   4.184   1.170   6.225 -0.9840 -1.8513  0.1752
  327CHL1  H27C 5645   4.024   1.260   6.233 -0.2971 -2.3396 -0.5335
  328CHL1    C3 5646   2.052   2.103   7.872  0.1459 -0.7216 -0.1690
  328CHL1    H3 5647   2.076   2.027   7.795 -0.8332 -0.4381 -0.7816
  328CHL1    O3 5648   2.088   2.066   8.005 -0.2718 -0.2544  0.0772
  328CHL1   H3' 5649   2.040   2.132   8.056 -1.3181 -1.7360  1.0992
  328CHL1    C4 5650   2.143   2.216   7.823 -0.1629 -0.2188  0.4040
  328CHL1   H4A 5651   2.166   2.292   7.901 -0.4970  0.5910 -0.2757
  328CHL1   H4B 5652   2.245   2.173   7.817  0.1015  0.0469  2.3145
  328CHL1    C5 5653   2.095   2.288   7.700  0.0980 -0.2763  0.2674
  328CHL1    C6 5654   2.185   2.306   7.603 -0.2738  0.7619  0.0958
  328CHL1    H6 5655   2.285   2.265   7.625 -0.6899  0.3560  1.3225
  328CHL1    C7 5656   2.161   2.361   7.465 -0.4600  0.1629 -0.1155
  328CHL1   H7A 5657   2.241   2.428   7.428 -0.1273  1.0291  1.9825
  328CHL1   H7B 5658   2.151   2.285   7.385  1.1450  1.2807 -1.4555
  328CHL1    C8 5659   2.028   2.437   7.471 -0.0759  0.8017  0.4733
  328CHL1    H8 5660   2.053   2.535   7.517  3.7208 -0.9140  2.5190
  328CHL1   C14 5661   1.981   2.452   7.329  0.4240  0.5784  0.2832
  328CHL1   H14 5662   1.965   2.344   7.308  0.4282  0.4186  1.0485
  328CHL1   C15 5663   2.084   2.499   7.226 -0.0711 -0.0371 -0.5031
  328CHL1  H15A 5664   2.147   2.575   7.278  0.4892 -0.1856 -0.9444
  328CHL1  H15B 5665   2.144   2.413   7.191 -0.1632  0.1378 -1.1076
  328CHL1   C16 5666   2.001   2.558   7.111 -0.6578 -0.6211 -0.3789
  328CHL1  H16A 5667   2.025   2.666   7.117  1.1999 -1.0002 -0.5118
  328CHL1  H16B 5668   2.031   2.521   7.011  0.6419 -1.8929  0.4301
  328CHL1   C17 5669   1.853   2.541   7.151 -0.5729  0.2412  0.3416
  328CHL1   H17 5670   1.834   2.436   7.118  1.0460  0.4454 -1.4458
  328CHL1   C13 5671   1.858   2.533   7.300  0.1944  0.2456  0.3190
  328CHL1   C18 5672   1.879   2.672   7.364 -0.1920  0.5278 -0.1636
  328CHL1  H18A 5673   1.944   2.673   7.454 -1.3756 -3.5836  0.9656
  328CHL1  H18B 5674   1.923   2.744   7.291  5.9204 -2.2286  0.1232
  328CHL1  H18C 5675   1.783   2.697   7.413  0.7115  0.4585  1.7139
  328CHL1   C12 5676   1.745   2.457   7.371  0.1437 -0.5167 -0.5638
  328CHL1  H12A 5677   1.654   2.520   7.357  1.9242  1.9455 -1.7342
  328CHL1  H12B 5678   1.722   2.365   7.313  0.8034 -1.7101  0.9810
  328CHL1   C11 5679   1.779   2.432   7.518  0.2810 -0.5933 -0.6091
  328CHL1  H11A 5680   1.784   2.531   7.567  2.1870 -0.7770 -0.3661
  328CHL1  H11B 5681   1.703   2.369   7.569 -0.4814  1.4273  0.8473
  328CHL1    C9 5682   1.917   2.371   7.547  0.3670  0.1170  0.5244
  328CHL1    H9 5683   1.916   2.276   7.489  1.3158  1.4783 -1.8443
  328CHL1   C10 5684   1.951   2.328   7.687  0.1857  0.1463  0.5762
  328CHL1   C19 5685   1.931   2.440   7.791 -0.3444  0.1330  0.4914
  328CHL1  H19A 5686   1.968   2.422   7.894  1.0435  1.3138  0.2395
  328CHL1  H19B 5687   1.976   2.529   7.742  0.0103 -0.4754 -0.2908
  328CHL1  H19C 5688   1.823   2.467   7.798 -0.6355 -0.7017 -0.6067
  328CHL1    C1 5689   1.868   2.209   7.739 -0.3701  0.0658 -0.4714
  328CHL1   H1A 5690   1.759   2.229   7.747 -1.2704 -4.2621  0.3378
  328CHL1   H1B 5691   1.873   2.124   7.668  0.6910  0.8438 -1.3620
  328CHL1    C2 5692   1.903   2.142   7.872  0.3238 -0.0390 -0.7044
  328CHL1   H2A 5693   1.844   2.050   7.889  0.7880 -0.5852 -1.9098
  328CHL1   H2B 5694   1.886   2.213   7.955 -0.5485  0.7061 -1.4961
  328CHL1   C20 5695   1.753   2.625   7.077 -0.4977  0.2729  0.2773
  328CHL1   H20 5696   1.753   2.728   7.119 -1.0182  0.7622 -0.8829
  328CHL1   C21 5697   1.615   2.558   7.081 -0.4853  0.2036 -0.2877
  328CHL1  H21A 5698   1.550   2.585   6.995  0.3188  0.4219 -0.8338
  328CHL1  H21B 5699   1.563   2.590   7.174  0.6575  2.5237 -0.3880
  328CHL1  H21C 5700   1.616   2.447   7.085 -0.9436  0.2160  2.6339
  328CHL1   C22 5701   1.809   2.645   6.934  0.3130 -1.1670  0.3646
  328CHL1  H22A 5702   1.906   2.699   6.937 -0.6620  0.8702 -1.4584
  328CHL1  H22B 5703   1.817   2.540   6.901  1.4076 -0.7168 -0.8451
  328CHL1   C23 5704   1.721   2.721   6.835  0.5631 -0.3406  0.7647
  328CHL1  H23A 5705   1.770   2.722   6.736 -1.7435 -0.5742 -0.4653
  328CHL1  H23B 5706   1.628   2.661   6.821 -1.3207  2.4245  0.4158
  328CHL1   C24 5707   1.685   2.865   6.873  0.3020 -0.2174  0.0681
  328CHL1  H24A 5708   1.632   2.861   6.970 -1.4493 -0.0965 -0.8400
  328CHL1  H24B 5709   1.784   2.917   6.872 -0.6637  1.7304  0.6581
  328CHL1   C25 5710   1.588   2.936   6.777  0.2886 -0.1728  0.1153
  328CHL1   H25 5711   1.510   2.858   6.760 -0.6719  0.5647  1.0257
  328CHL1   C26 5712   1.519   3.052   6.851 -0.1828 -0.2770 -0.1562
  328CHL1  H26A 5713   1.597   3.118   6.894 -0.3961 -0.4086  0.4335
  328CHL1  H26B 5714   1.457   3.113   6.782  0.1604 -0.0633 -0.2768
  328CHL1  H26C 5715   1.457   3.011   6.933  0.2516  0.1371  0.3806
  328CHL1   C27 5716   1.656   2.984   6.648 -0.3019  0.0934 -0.1000
  328CHL1  H27A 5717   1.583   3.032   6.579 -0.3058 -1.0861 -0.9410
  328CHL1  H27B 5718   1.727   3.059   6.691  0.6561 -0.3784 -0.8240
  328CHL1  H27C 5719   1.715   2.904   6.599 -0.5053 -0.1926  0.1248
  329CHL1    C3 5720   0.256   7.339   7.789  0.2004  0.6092 -0.1163
  329CHL1    H3 5721   0.256   7.241   7.736 -2.3414  0.1723  0.5458
  329CHL1    O3 5722   0.335   7.332   7.906 -0.5107  0.2378  0.3491
  329CHL1   H3' 5723   0.291   7.269   7.964 -0.6573 -0.3902 -0.4368
  329CHL1    C4 5724   0.305   7.457   7.704 -0.0301  0.9915  0.2804
  329CHL1   H4A 5725   0.300   7.537   7.781 -2.1560 -1.9482  3.4915
  329CHL1   H4B 5726   0.408   7.440   7.667 -0.1579 -2.0472  1.0900
  329CHL1    C5 5727   0.218   7.493   7.587 -0.2728  0.0881  0.1825
  329CHL1    C6 5728   0.269   7.518   7.466 -0.3818  1.0245  0.3233
  329CHL1    H6 5729   0.378   7.510   7.460 -0.4284  0.3264  0.3449
  329CHL1    C7 5730   0.194   7.566   7.344  0.3475  0.6918 -0.2652
  329CHL1   H7A 5731   0.233   7.659   7.299  0.2217  1.9426  2.0491
  329CHL1   H7B 5732   0.191   7.493   7.261  0.9391  1.5050 -1.0121
  329CHL1    C8 5733   0.045   7.587   7.375  0.2351 -0.3200 -0.0767
  329CHL1    H8 5734   0.033   7.693   7.406 -1.7540 -1.2156  2.6306
  329CHL1   C14 5735  -0.032   7.576   7.246  0.1774 -0.0895 -0.0623
  329CHL1   H14 5736   0.001   7.475   7.214  0.8565 -0.0149  0.3801
  329CHL1   C15 5737   0.009   7.673   7.135 -0.1462  0.2030  0.0717
  329CHL1  H15A 5738   0.055   7.770   7.164  3.7967 -1.3849 -0.3046
  329CHL1  H15B 5739   0.093   7.631   7.075  1.2096  1.2522  1.1613
  329CHL1   C16 5740  -0.118   7.685   7.051 -0.0013  0.0754 -0.1659
  329CHL1  H16A 5741  -0.150   7.791   7.055  1.1485  0.3999  1.5282
  329CHL1  H16B 5742  -0.107   7.664   6.943 -0.5866  1.7986 -0.5951
  329CHL1   C17 5743  -0.220   7.592   7.120 -0.4140  0.9467  0.4200
  329CHL1   H17 5744  -0.207   7.489   7.081 -1.8172  0.8617  0.1307
  329CHL1   C13 5745  -0.180   7.591   7.265  0.2492  0.2428  0.2423
  329CHL1   C18 5746  -0.225   7.725   7.327 -0.2224 -0.1303  0.7249
  329CHL1  H18A 5747  -0.184   7.741   7.429 -0.9801  2.7017  0.6672
  329CHL1  H18B 5748  -0.195   7.809   7.261  1.6941 -1.1184  0.2556
  329CHL1  H18C 5749  -0.335   7.712   7.332 -0.4069  0.6456 -0.7731
  329CHL1   C12 5750  -0.237   7.481   7.356 -0.1159  0.1837 -0.0546
  329CHL1  H12A 5751  -0.341   7.509   7.381  0.7616  2.5361  1.2529
  329CHL1  H12B 5752  -0.230   7.379   7.312  0.4000 -0.3390  1.1839
  329CHL1   C11 5753  -0.159   7.476   7.488  0.1579 -0.4250 -0.2356
  329CHL1  H11A 5754  -0.197   7.566   7.541  0.2613 -0.6373  0.2007
  329CHL1  H11B 5755  -0.185   7.387   7.548  0.7581 -0.7587 -0.4629
  329CHL1    C9 5756  -0.006   7.489   7.477  0.1553 -0.2604 -0.0596
  329CHL1    H9 5757   0.005   7.388   7.433 -2.5404 -0.7787  0.2719
  329CHL1   C10 5758   0.069   7.499   7.606 -0.2671  0.3345  0.1435
  329CHL1   C19 5759   0.035   7.632   7.676  0.0213  0.2580  0.4315
  329CHL1  H19A 5760   0.078   7.633   7.778 -1.4569 -0.8445  1.0970
  329CHL1  H19B 5761   0.079   7.719   7.623 -1.1971 -0.7255 -2.3603
  329CHL1  H19C 5762  -0.074   7.643   7.693 -0.1139  0.4863 -0.5386
  329CHL1    C1 5763   0.026   7.378   7.691 -0.2202 -0.1113 -0.4613
  329CHL1   H1A 5764  -0.075   7.397   7.732  0.1953 -1.0615  1.1015
  329CHL1   H1B 5765   0.032   7.281   7.638 -2.2739  0.7611 -2.4495
  329CHL1    C2 5766   0.107   7.363   7.820  0.0010  0.0089 -0.5861
  329CHL1   H2A 5767   0.069   7.279   7.883 -1.0884 -0.0547 -1.3069
  329CHL1   H2B 5768   0.108   7.461   7.873 -1.2386 -0.0334 -0.4746
  329CHL1   C20 5769  -0.363   7.618   7.084 -0.5822 -0.0456  0.3442
  329CHL1   H20 5770  -0.404   7.708   7.135 -0.6249  0.3460 -0.3728
  329CHL1   C21 5771  -0.445   7.491   7.113 -0.2444 -0.3549 -0.0412
  329CHL1  H21A 5772  -0.482   7.496   7.218 -0.6802  0.2816 -0.2182
  329CHL1  H21B 5773  -0.380   7.402   7.102 -1.4271 -1.3406  0.7157
  329CHL1  H21C 5774  -0.530   7.474   7.044 -1.7080  1.5503  1.1772
  329CHL1   C22 5775  -0.393   7.654   6.938 -0.0720 -0.4220  0.1409
  329CHL1  H22A 5776  -0.312   7.716   6.894  0.4679 -1.6788 -0.7034
  329CHL1  H22B 5777  -0.383   7.562   6.877  3.0864  0.3358 -0.6321
  329CHL1   C23 5778  -0.528   7.722   6.909  0.1687 -0.0084 -0.0197
  329CHL1  H23A 5779  -0.607   7.652   6.874 -0.9173  1.8438 -1.4244
  329CHL1  H23B 5780  -0.562   7.763   7.006  1.6045 -0.7462  0.8371
  329CHL1   C24 5781  -0.504   7.822   6.796  0.0890 -0.1919 -0.2006
  329CHL1  H24A 5782  -0.428   7.892   6.836 -0.6752  0.6204 -0.1238
  329CHL1  H24B 5783  -0.466   7.778   6.702  1.2931 -1.2821  0.7562
  329CHL1   C25 5784  -0.630   7.903   6.760  0.3119 -0.0071 -0.5695
  329CHL1   H25 5785  -0.645   7.954   6.857 -1.1132  0.7852 -1.1765
  329CHL1   C26 5786  -0.597   8.015   6.660 -0.5122  0.4384 -0.3553
  329CHL1  H26A 5787  -0.679   8.089   6.651  0.0222  1.0798 -0.0476
  329CHL1  H26B 5788  -0.503   8.069   6.687 -0.1915  0.2507 -1.0914
  329CHL1  H26C 5789  -0.585   7.957   6.566 -0.7437 -1.2542  0.6210
  329CHL1   C27 5790  -0.742   7.808   6.713 -0.3807  0.2446  0.5206
  329CHL1  H27A 5791  -0.827   7.855   6.660  0.8213 -0.0250 -1.7767
  329CHL1  H27B 5792  -0.704   7.738   6.635 -0.5678  0.8211 -0.1025
  329CHL1  H27C 5793  -0.770   7.739   6.795  1.2418 -0.0046  0.8907
  330CHL1    C3 5794   1.990   3.458   4.872  0.0855 -0.3875 -0.3171
  330CHL1    H3 5795   2.031   3.561   4.867 -0.0879 -0.2623  0.5880
  330CHL1    O3 5796   1.964   3.430   4.735  0.0476  0.0645 -0.4033
[truncated: 5,863,445 more chars]
