# Supplementary material for: pKa Calculations of GPCRs: Understanding Protonation States in Receptor Activation
Source: J Chem Inf Model. 2024 Aug 16;64(17):6850–6. doi: 10.1021/acs.jcim.4c01125 (PMC11388449; doi:10.1021/acs.jcim.4c01125)
Supplement: Supplementary file 2 — ci4c01125_si_002.zip [file ci4c01125_si_002.zip › a2ar_active_deprot_last.gro]

A2AR ActDeprot in POPC:CHL Membrane
90773
    1MET    CAY    1   3.830   4.756   6.795  0.1250 -0.3743 -0.2233
    1MET    HY1    2   3.795   4.678   6.866 -1.3507  0.8178  0.4184
    1MET    HY2    3   3.847   4.838   6.868  1.3490 -0.9480  0.1662
    1MET    HY3    4   3.926   4.719   6.751  1.1668 -0.5068  2.0244
    1MET     CY    5   3.723   4.796   6.700 -0.4817  0.2902  0.7273
    1MET     OY    6   3.714   4.910   6.656 -0.4388  0.0832  0.1689
    1MET      N    7   3.638   4.697   6.665  0.2673  0.1123 -0.6786
    1MET     HN    8   3.643   4.611   6.715 -0.6465 -0.2003 -1.0978
    1MET     CA    9   3.535   4.713   6.567 -0.1995 -0.3410 -0.2725
    1MET     HA   10   3.591   4.745   6.480  1.0666 -1.3549  0.1405
    1MET     CB   11   3.465   4.580   6.535 -0.2580 -0.5391  0.6567
    1MET    HB1   12   3.377   4.602   6.470 -0.6908 -2.3915  0.5612
    1MET    HB2   13   3.430   4.531   6.628  0.7608 -1.3409  0.6380
    1MET     CG   14   3.546   4.483   6.449 -0.3595  0.1872 -0.2682
    1MET    HG1   15   3.475   4.405   6.415  0.6121  0.1449 -2.3850
    1MET    HG2   16   3.620   4.437   6.519 -1.3275 -1.8083 -0.4900
    1MET     SD   17   3.629   4.551   6.301 -0.0603  0.1978 -0.0957
    1MET     CE   18   3.739   4.412   6.264 -0.4165  0.0297 -0.5264
    1MET    HE1   19   3.831   4.448   6.213  0.1584  1.8829  1.6587
    1MET    HE2   20   3.686   4.327   6.215 -0.1483 -0.3428 -0.1747
    1MET    HE3   21   3.766   4.351   6.353 -3.0444 -2.4898 -1.2879
    1MET      C   22   3.440   4.824   6.595  0.5368  0.1839  0.1740
    1MET      O   23   3.419   4.897   6.498  0.2851  0.0069  0.0958
    2PRO      N   24   3.387   4.854   6.710 -0.0733  0.0353 -0.0640
    2PRO     CD   25   3.372   4.766   6.825  0.1275  0.2928  0.1599
    2PRO    HD1   26   3.467   4.715   6.854  0.6657  1.2963  0.2249
    2PRO    HD2   27   3.293   4.692   6.800  0.3478  0.9688 -2.8701
    2PRO     CA   28   3.308   4.973   6.724 -0.1202  0.0690 -0.6056
    2PRO     HA   29   3.226   4.963   6.655 -0.5326  0.4150 -0.1662
    2PRO     CB   30   3.243   4.962   6.861  0.2612 -0.6484 -0.4749
    2PRO    HB1   31   3.139   4.922   6.853 -0.7013 -0.0568  5.0946
    2PRO    HB2   32   3.241   5.057   6.918 -0.9683 -1.4122  0.8319
    2PRO     CG   33   3.327   4.859   6.939 -0.0550 -0.1912  0.4890
    2PRO    HG1   34   3.409   4.921   6.982 -1.0005  1.6241 -0.2164
    2PRO    HG2   35   3.259   4.810   7.011 -1.1954  0.3857 -0.1660
    2PRO      C   36   3.386   5.099   6.709  0.0725  0.0290  0.0129
    2PRO      O   37   3.320   5.189   6.656 -0.7463 -0.4572  0.1794
    3ILE      N   38   3.507   5.115   6.764  0.1261 -0.2279 -0.0269
    3ILE     HN   39   3.543   5.051   6.831  1.6142  0.2949 -0.2829
    3ILE     CA   40   3.589   5.231   6.742 -0.4813  0.0775 -0.7437
    3ILE     HA   41   3.537   5.321   6.772  2.3780  2.0426 -1.2831
    3ILE     CB   42   3.714   5.222   6.824 -0.6601 -0.0919 -0.4872
    3ILE     HB   43   3.760   5.123   6.803 -0.3686  0.1836 -1.1422
    3ILE    CG2   44   3.828   5.322   6.795 -0.0812 -0.5843  0.0440
    3ILE   HG21   45   3.785   5.424   6.809  0.4388 -0.6451  2.5905
    3ILE   HG22   46   3.867   5.299   6.694  2.4047  0.9688  0.5818
    3ILE   HG23   47   3.922   5.312   6.853  0.1376 -0.3058 -0.2636
    3ILE    CG1   48   3.690   5.230   6.976  1.0142 -0.0921 -0.2041
    3ILE   HG11   49   3.587   5.199   7.003  1.6380 -2.0465  0.1263
    3ILE   HG12   50   3.696   5.336   7.009 -0.8550 -0.2070  0.5952
    3ILE     CD   51   3.781   5.138   7.058  0.2812 -0.3107  0.3712
    3ILE    HD1   52   3.776   5.030   7.029  4.1103 -1.4657  3.2590
    3ILE    HD2   53   3.760   5.151   7.166 -1.4012 -0.3645  0.0870
    3ILE    HD3   54   3.888   5.162   7.045  0.3416  1.6723  3.4849
    3ILE      C   55   3.619   5.251   6.598  0.4618 -0.2959 -0.6060
    3ILE      O   56   3.607   5.361   6.546  0.0670  0.0728  0.2481
    4MET      N   57   3.643   5.142   6.523 -0.0770 -0.7226 -0.1718
    4MET     HN   58   3.650   5.050   6.561 -1.3858 -0.7470  0.0293
    4MET     CA   59   3.658   5.141   6.380  0.2928 -0.1010 -0.1422
    4MET     HA   60   3.735   5.210   6.350  0.7236 -0.0652  0.9834
    4MET     CB   61   3.710   5.004   6.334 -0.2531 -0.3106 -0.1493
    4MET    HB1   62   3.624   4.933   6.340  0.4461 -1.1732 -0.1140
    4MET    HB2   63   3.793   4.972   6.401 -1.9107 -1.3661  1.5134
    4MET     CG   64   3.753   5.000   6.187  0.4767 -0.7008  0.0672
    4MET    HG1   65   3.660   5.008   6.127 -0.6439 -1.1080  1.6760
    4MET    HG2   66   3.802   4.904   6.162 -0.0605 -1.4123  1.5943
    4MET     SD   67   3.875   5.122   6.131 -0.1414 -0.1118 -0.0190
    4MET     CE   68   3.789   5.175   5.980 -0.1871 -0.3793 -0.0868
    4MET    HE1   69   3.828   5.269   5.936  2.2995 -1.0896  0.4727
    4MET    HE2   70   3.680   5.186   6.003 -0.3796 -0.6816 -0.8289
    4MET    HE3   71   3.801   5.098   5.900  1.6753  1.7962 -2.0367
    4MET      C   72   3.536   5.183   6.306  0.4232 -0.5420 -0.6091
    4MET      O   73   3.547   5.257   6.209  0.4235  0.1124 -0.1139
    5GLY      N   74   3.411   5.150   6.344  0.3076  0.3687 -0.1831
    5GLY     HN   75   3.410   5.088   6.422  2.5473  1.0757  0.4760
    5GLY     CA   76   3.292   5.199   6.282  0.3528  0.4307 -0.2210
    5GLY    HA1   77   3.210   5.144   6.326  0.6036  0.0579 -0.2176
    5GLY    HA2   78   3.292   5.184   6.175 -4.1323  0.1746 -0.3872
    5GLY      C   79   3.269   5.344   6.311 -0.2586  0.2231  0.3692
    5GLY      O   80   3.230   5.421   6.223 -0.6830 -0.6772 -0.2468
    6SER      N   81   3.293   5.383   6.437  0.1139 -0.1194  0.4082
    6SER     HN   82   3.302   5.319   6.513  0.8261 -1.3764 -0.6926
    6SER     CA   83   3.273   5.515   6.489  0.7000  0.1207  0.0302
    6SER     HA   84   3.167   5.534   6.481  0.1177 -1.9739  1.8191
    6SER     CB   85   3.297   5.514   6.641  0.3646  0.1259  0.0839
    6SER    HB1   86   3.405   5.498   6.663  0.3820  1.5462  1.1764
    6SER    HB2   87   3.236   5.434   6.688  0.7354 -0.0852  0.2111
    6SER     OG   88   3.266   5.639   6.701 -0.2100 -0.2573  0.5881
    6SER    HG1   89   3.171   5.651   6.712 -0.5035  0.2951 -2.0399
    6SER      C   90   3.357   5.621   6.426  0.4833  0.3880  0.1922
    6SER      O   91   3.309   5.727   6.384 -0.0426 -0.1524 -0.6040
    7SER      N   92   3.485   5.588   6.402  0.2519 -0.6271  0.3390
    7SER     HN   93   3.519   5.503   6.443  1.5069  0.2099  1.0727
    7SER     CA   94   3.576   5.663   6.322 -0.2762 -0.4164 -0.0683
    7SER     HA   95   3.596   5.762   6.358  0.7758  0.1793 -2.1594
    7SER     CB   96   3.711   5.591   6.304 -0.0660  0.0824 -0.5187
    7SER    HB1   97   3.778   5.657   6.245  0.8419 -1.3914 -1.2213
    7SER    HB2   98   3.714   5.491   6.255 -1.0620 -1.8574  3.0488
    7SER     OG   99   3.775   5.572   6.429  0.1266  0.0463 -0.6229
    7SER    HG1  100   3.734   5.501   6.480  0.1841  1.1093  0.9673
    7SER      C  101   3.541   5.688   6.179 -0.0014  0.4315  0.0120
    7SER      O  102   3.569   5.796   6.127 -0.4546  0.3846 -0.3370
    8VAL      N  103   3.470   5.601   6.106  1.4121 -0.4175 -0.3767
    8VAL     HN  104   3.453   5.512   6.148 -0.3000 -0.3451 -0.8297
    8VAL     CA  105   3.421   5.617   5.973 -0.1345  0.1648  0.2387
    8VAL     HA  106   3.488   5.687   5.926 -1.3044  1.8582  1.0226
    8VAL     CB  107   3.415   5.487   5.898  0.4730  0.1507  0.2088
    8VAL     HB  108   3.352   5.414   5.954  1.3040  0.8013  2.0628
    8VAL    CG1  109   3.357   5.501   5.756 -0.0775 -0.1504  0.4007
    8VAL   HG11  110   3.246   5.505   5.763 -0.2405 -1.6137 -0.9404
    8VAL   HG12  111   3.370   5.405   5.702 -0.3585 -0.5119  0.9654
    8VAL   HG13  112   3.407   5.586   5.705  0.6225 -1.3578 -0.9900
    8VAL    CG2  113   3.560   5.435   5.891  0.3897 -0.0416 -0.1359
    8VAL   HG21  114   3.547   5.336   5.843 -0.7618 -0.1746  0.4019
    8VAL   HG22  115   3.611   5.409   5.986  0.0683 -0.4648 -0.0753
    8VAL   HG23  116   3.629   5.492   5.825  0.5396 -2.0470 -1.8196
    8VAL      C  117   3.291   5.690   5.978 -0.2727 -0.0441 -0.2211
    8VAL      O  118   3.273   5.775   5.891 -0.4355 -0.1842 -0.3263
    9TYR      N  119   3.208   5.670   6.082 -0.1215  0.7263  0.0487
    9TYR     HN  120   3.233   5.606   6.154  0.4706  0.5500 -0.3080
    9TYR     CA  121   3.088   5.743   6.108 -0.4379  0.2922 -0.1872
    9TYR     HA  122   3.025   5.738   6.021  0.5605  2.8084 -1.1338
    9TYR     CB  123   3.023   5.666   6.224  0.6845 -0.0010  0.2639
    9TYR    HB1  124   3.107   5.637   6.290  0.7975 -0.8955 -0.2546
    9TYR    HB2  125   2.986   5.574   6.173  2.7615 -1.1948  0.8143
    9TYR     CG  126   2.912   5.733   6.298  0.4529  0.1500 -0.2181
    9TYR    CD1  127   2.819   5.817   6.240  0.1299 -0.0252  0.0427
    9TYR    HD1  128   2.830   5.845   6.137  2.1238  0.0206  0.2260
    9TYR    CE1  129   2.718   5.871   6.316  0.0034 -0.3505  0.1103
    9TYR    HE1  130   2.642   5.925   6.261  1.1591 -0.7667 -2.0261
    9TYR     CZ  131   2.704   5.834   6.447  0.2736 -0.9222 -0.0216
    9TYR     OH  132   2.594   5.884   6.520  0.5014  0.0058 -0.3047
    9TYR     HH  133   2.574   5.971   6.484  2.4497  0.2768 -0.8655
    9TYR    CD2  134   2.892   5.693   6.428  0.4116  0.0921 -0.2416
    9TYR    HD2  135   2.959   5.616   6.464  0.5336 -0.0163 -0.6987
    9TYR    CE2  136   2.795   5.750   6.507  0.2357 -0.8081  0.1976
    9TYR    HE2  137   2.778   5.717   6.608  2.4945  0.7178  1.1511
    9TYR      C  138   3.111   5.889   6.128 -0.5491  0.2597  0.1859
    9TYR      O  139   3.058   5.966   6.049  0.1034  0.4221 -0.1035
   10ILE      N  140   3.199   5.935   6.219 -0.5158  0.4031  0.0797
   10ILE     HN  141   3.250   5.873   6.278  0.8046 -0.5749 -1.9312
   10ILE     CA  142   3.235   6.072   6.237  0.0806  0.2723 -0.0931
   10ILE     HA  143   3.136   6.111   6.251  0.0851  0.1606  0.2520
   10ILE     CB  144   3.308   6.101   6.364 -0.6387  0.1234  0.3552
   10ILE     HB  145   3.249   6.070   6.453 -3.0460  0.1810 -1.1392
   10ILE    CG2  146   3.447   6.039   6.386 -0.4594  0.5063  0.3197
   10ILE   HG21  147   3.479   6.041   6.492  1.9817 -2.2282 -0.2306
   10ILE   HG22  148   3.524   6.099   6.334 -0.8079 -0.1538 -1.0026
   10ILE   HG23  149   3.464   5.936   6.346 -1.6929  0.4379 -0.0826
   10ILE    CG1  150   3.328   6.253   6.384 -0.2611  0.1389 -0.1227
   10ILE   HG11  151   3.371   6.311   6.300 -4.0432  0.8643 -1.7694
   10ILE   HG12  152   3.406   6.260   6.462 -0.4841 -2.2285  0.3879
   10ILE     CD  153   3.200   6.324   6.427  0.0699  0.8461 -0.2948
   10ILE    HD1  154   3.124   6.317   6.346  0.6945 -1.6906 -0.7500
   10ILE    HD2  155   3.226   6.430   6.445 -0.0565  1.0942 -1.4869
   10ILE    HD3  156   3.158   6.290   6.524  0.2997  1.3996 -0.0001
   10ILE      C  157   3.288   6.140   6.115  0.0609  0.3771 -0.0442
   10ILE      O  158   3.251   6.250   6.075 -0.0983  0.3322 -0.0198
   11THR      N  159   3.370   6.067   6.037 -0.1893  0.0825 -0.0337
   11THR     HN  160   3.402   5.976   6.063  0.9772  0.4012 -0.2907
   11THR     CA  161   3.417   6.104   5.907  0.0210  0.1219  0.0528
   11THR     HA  162   3.462   6.202   5.915  3.1162 -1.2946  1.8887
   11THR     CB  163   3.515   6.000   5.861  0.2023  0.1990  0.2595
   11THR     HB  164   3.469   5.899   5.865  1.2942 -0.4464 -1.9104
   11THR    OG1  165   3.634   5.996   5.938  0.0191  0.5636  0.5673
   11THR    HG1  166   3.625   5.933   6.010  2.2111  0.1873  0.5756
   11THR    CG2  167   3.556   6.027   5.715 -0.4000 -0.1622  0.0184
   11THR   HG21  168   3.573   6.137   5.705  0.9198 -0.3651 -0.0988
   11THR   HG22  169   3.474   5.999   5.646 -2.1179  1.5614  1.2502
   11THR   HG23  170   3.644   5.968   5.683 -0.6950  0.0397 -1.2211
   11THR      C  171   3.311   6.129   5.805  0.2001 -0.0296 -0.1700
   11THR      O  172   3.301   6.232   5.739  0.1733 -0.1174 -0.3030
   12VAL      N  173   3.212   6.039   5.798  0.0778  0.0719  0.2480
   12VAL     HN  174   3.204   5.953   5.849  0.9548 -1.3699 -1.8871
   12VAL     CA  175   3.095   6.054   5.717 -0.0714 -0.2391  0.4033
   12VAL     HA  176   3.124   6.076   5.615 -1.5052 -1.1590 -0.2485
   12VAL     CB  177   3.005   5.934   5.713 -0.0174 -0.2708  0.0988
   12VAL     HB  178   2.989   5.897   5.816 -1.7506 -0.2790 -0.1495
   12VAL    CG1  179   2.859   5.962   5.672 -0.1081 -0.0659  0.5558
   12VAL   HG11  180   2.810   5.863   5.679  0.1309 -0.4222 -1.7625
   12VAL   HG12  181   2.862   5.984   5.563  0.5118 -0.9516  0.3838
   12VAL   HG13  182   2.800   6.038   5.728 -0.9706 -0.7888  0.6383
   12VAL    CG2  183   3.071   5.831   5.619 -0.1643  0.0879 -0.4026
   12VAL   HG21  184   3.013   5.737   5.620 -2.6051  1.4573  1.9377
   12VAL   HG22  185   3.175   5.807   5.651 -0.5833 -1.7217 -0.3324
   12VAL   HG23  186   3.069   5.873   5.516 -1.8903  1.0359 -0.0157
   12VAL      C  187   3.018   6.172   5.765  0.4916  0.2907  0.0107
   12VAL      O  188   2.962   6.239   5.679 -0.3455 -0.0486  0.2834
   13GLU      N  189   3.002   6.202   5.895  0.1848  0.2320 -0.0118
   13GLU     HN  190   3.027   6.130   5.960  0.8008  0.2602 -0.2102
   13GLU     CA  191   2.930   6.316   5.942 -0.4514 -0.1974  0.0595
   13GLU     HA  192   2.827   6.314   5.909 -0.5947 -1.6843  0.5126
   13GLU     CB  193   2.915   6.325   6.095  0.7086 -0.3388  0.1886
   13GLU    HB1  194   2.872   6.427   6.107  4.2653  1.3889 -0.4167
   13GLU    HB2  195   3.014   6.323   6.146  0.4432 -0.3539  0.7115
   13GLU     CG  196   2.814   6.231   6.160  0.5411 -0.1010  0.2740
   13GLU    HG1  197   2.864   6.134   6.176  0.3514 -0.1572  0.5305
   13GLU    HG2  198   2.714   6.223   6.110  0.8373 -0.2743 -0.3009
   13GLU     CD  199   2.779   6.287   6.297  0.1846 -0.0606  0.1692
   13GLU    OE1  200   2.868   6.314   6.382  0.1403  0.2832  0.1059
   13GLU    OE2  201   2.657   6.307   6.319  0.1705 -0.0114  0.0452
   13GLU      C  202   2.982   6.447   5.896 -0.0645 -0.2074  0.4613
   13GLU      O  203   2.910   6.535   5.849 -0.3250 -0.4188  0.4663
   14LEU      N  204   3.115   6.465   5.895 -0.0441 -0.3555 -0.2779
   14LEU     HN  205   3.169   6.401   5.949 -0.2105 -0.5606 -0.3570
   14LEU     CA  206   3.190   6.569   5.830 -0.1140 -0.1011  0.0456
   14LEU     HA  207   3.159   6.658   5.883 -1.9100 -1.4527  1.3994
   14LEU     CB  208   3.342   6.552   5.843 -0.1690 -0.3635  0.3529
   14LEU    HB1  209   3.374   6.455   5.800 -0.5902 -1.2506  1.9297
   14LEU    HB2  210   3.357   6.526   5.950 -0.4035  2.0448  1.0205
   14LEU     CG  211   3.437   6.668   5.811 -0.0270 -0.4136  0.5870
   14LEU     HG  212   3.418   6.700   5.706 -0.0569 -1.3871  0.2845
   14LEU    CD1  213   3.422   6.803   5.884  0.8273 -0.0110  0.0395
   14LEU   HD11  214   3.499   6.874   5.849  0.0200  0.9839  0.2392
   14LEU   HD12  215   3.415   6.798   5.994 -0.3370  3.1248  0.2026
   14LEU   HD13  216   3.327   6.841   5.840  2.4723  0.2113 -3.6987
   14LEU    CD2  217   3.584   6.622   5.823  0.1457 -0.0216  0.0167
   14LEU   HD21  218   3.647   6.697   5.770 -0.7128 -0.0027 -1.0195
   14LEU   HD22  219   3.606   6.532   5.763  0.5859 -1.2619  1.9586
   14LEU   HD23  220   3.608   6.606   5.930 -0.3541 -3.2191 -0.2516
   14LEU      C  221   3.152   6.577   5.686 -0.0962 -0.2001  0.0355
   14LEU      O  222   3.107   6.680   5.638 -0.0001 -0.3761 -0.4351
   15ALA      N  223   3.166   6.464   5.615 -0.5734 -0.2940  0.0872
   15ALA     HN  224   3.197   6.381   5.662 -0.7444 -0.6121 -0.3536
   15ALA     CA  225   3.157   6.459   5.472  0.4049  0.3687 -0.0044
   15ALA     HA  226   3.222   6.544   5.455 -0.4227  1.1183  0.4913
   15ALA     CB  227   3.213   6.322   5.430 -0.2059  0.0640  0.1727
   15ALA    HB1  228   3.195   6.298   5.323 -2.6790 -3.3774  1.1819
   15ALA    HB2  229   3.157   6.242   5.483 -0.0300 -0.2718 -0.1418
   15ALA    HB3  230   3.323   6.323   5.443 -0.2027 -0.5897  0.2393
   15ALA      C  231   3.019   6.492   5.429  0.1053 -0.3896  0.3639
   15ALA      O  232   3.012   6.555   5.323  0.2826 -0.0153  0.5740
   16ILE      N  233   2.907   6.460   5.498 -0.2163 -0.6058 -0.2498
   16ILE     HN  234   2.914   6.409   5.583 -1.4700  0.5432  0.5752
   16ILE     CA  235   2.771   6.499   5.479 -0.0735  0.0127 -0.0274
   16ILE     HA  236   2.744   6.475   5.377 -2.6563  1.8321  0.1290
   16ILE     CB  237   2.676   6.442   5.580 -0.2633  0.0869 -0.1639
   16ILE     HB  238   2.715   6.446   5.684 -1.5426 -1.6451  0.4320
   16ILE    CG2  239   2.541   6.515   5.590 -0.4606 -0.3575  0.4713
   16ILE   HG21  240   2.552   6.613   5.643 -0.5655 -0.3845  0.5437
   16ILE   HG22  241   2.465   6.461   5.651 -0.3109 -0.4996  0.5330
   16ILE   HG23  242   2.501   6.530   5.488  1.6725 -1.2913 -0.5565
   16ILE    CG1  243   2.652   6.292   5.552  0.5551 -0.1246  0.2585
   16ILE   HG11  244   2.751   6.242   5.542  1.2877  1.4843 -1.1456
   16ILE   HG12  245   2.599   6.278   5.456 -0.5854 -0.3159  0.9034
   16ILE     CD  246   2.569   6.213   5.652  0.1415 -0.1175 -0.0780
   16ILE    HD1  247   2.598   6.248   5.754  0.5742  2.6270 -1.0537
   16ILE    HD2  248   2.598   6.106   5.655  1.2360  0.1828  0.4882
   16ILE    HD3  249   2.460   6.227   5.633 -0.2493 -0.8645  1.4336
   16ILE      C  250   2.762   6.648   5.476 -0.5575 -0.0067  0.2829
   16ILE      O  251   2.701   6.698   5.382  0.0759 -0.1392 -0.2055
   17ALA      N  252   2.827   6.718   5.571 -0.3672 -0.1640  0.2693
   17ALA     HN  253   2.887   6.671   5.635  0.6493  0.2655 -0.3317
   17ALA     CA  254   2.812   6.860   5.576 -0.0481 -0.1101 -0.1227
   17ALA     HA  255   2.705   6.879   5.583 -0.6758 -3.4819  2.1413
   17ALA     CB  256   2.879   6.919   5.702 -0.0993 -0.5793  0.1262
   17ALA    HB1  257   2.988   6.903   5.693  0.6794  3.9390 -0.8900
   17ALA    HB2  258   2.847   6.887   5.803  1.7714 -0.7321  0.7041
   17ALA    HB3  259   2.872   7.030   5.698  2.0281 -0.3854  0.5811
   17ALA      C  260   2.858   6.937   5.457 -0.1314 -0.3629 -0.3191
   17ALA      O  261   2.792   7.031   5.411 -0.3937 -0.3553  0.0653
   18VAL      N  262   2.976   6.901   5.405 -0.1043 -0.1364 -0.4184
   18VAL     HN  263   3.017   6.818   5.443 -1.2430 -0.6478 -0.2496
   18VAL     CA  264   3.033   6.952   5.285  0.0265  0.4380 -0.1134
   18VAL     HA  265   3.065   7.056   5.286  0.8263  0.2606 -2.1581
   18VAL     CB  266   3.162   6.883   5.254 -0.1706  0.0073  0.0300
   18VAL     HB  267   3.147   6.780   5.214  0.3746 -0.4017  0.8429
   18VAL    CG1  268   3.233   6.962   5.143 -0.0983 -0.3843 -0.2050
   18VAL   HG11  269   3.189   6.967   5.041 -0.3881 -0.9377 -0.1097
   18VAL   HG12  270   3.329   6.910   5.121  0.0981 -0.1829  0.1785
   18VAL   HG13  271   3.256   7.067   5.171  0.9958 -0.0901 -2.0435
   18VAL    CG2  272   3.249   6.869   5.380  0.3245  0.0511 -0.3058
   18VAL   HG21  273   3.217   6.797   5.458  0.0734  0.7508  0.2462
   18VAL   HG22  274   3.268   6.971   5.420  0.3675 -0.4329  0.9232
   18VAL   HG23  275   3.351   6.842   5.346  0.7482 -0.2752  1.1597
   18VAL      C  276   2.951   6.938   5.161  0.8496 -0.1531 -0.6012
   18VAL      O  277   2.925   7.041   5.098  0.2532  0.0157 -0.0893
   19LEU      N  278   2.904   6.815   5.135  0.7029 -0.2426  0.0653
   19LEU     HN  279   2.922   6.734   5.190 -2.1737 -1.5225 -0.6693
   19LEU     CA  280   2.817   6.786   5.025  0.0967  0.3398  0.3811
   19LEU     HA  281   2.849   6.825   4.929 -1.1058  0.7404  0.1245
   19LEU     CB  282   2.787   6.636   5.035 -0.1396  0.3737  0.1880
   19LEU    HB1  283   2.729   6.592   4.951  0.2792  0.7152 -0.2896
   19LEU    HB2  284   2.735   6.614   5.130 -0.3510  0.7082  0.1496
   19LEU     CG  285   2.905   6.537   5.024 -0.6580 -0.2010 -0.2699
   19LEU     HG  286   2.982   6.579   5.092 -1.5908  0.5442  0.3510
   19LEU    CD1  287   2.878   6.392   5.066  0.6099 -0.3327  0.1307
   19LEU   HD11  288   2.839   6.383   5.170  0.0586 -3.3177 -0.2151
   19LEU   HD12  289   2.959   6.318   5.046  0.6550  0.0018 -0.9789
   19LEU   HD13  290   2.797   6.366   4.994  0.7800 -0.5159  0.0034
   19LEU    CD2  291   2.957   6.533   4.879 -0.0290 -0.3764 -0.0418
   19LEU   HD21  292   2.990   6.635   4.850 -1.0101 -0.3109 -0.9967
   19LEU   HD22  293   2.883   6.481   4.814  0.4165 -1.0230 -0.0429
   19LEU   HD23  294   3.044   6.463   4.879  0.3559  0.0910  0.7493
   19LEU      C  295   2.689   6.861   5.036 -0.3033 -0.2538 -0.1823
   19LEU      O  296   2.645   6.918   4.936  0.0833  0.2703 -0.0575
   20ALA      N  297   2.629   6.864   5.156  0.0613 -0.1938 -0.0007
   20ALA     HN  298   2.673   6.823   5.236 -2.4061 -0.4159  1.3472
   20ALA     CA  299   2.515   6.946   5.181  0.0700 -0.0605 -0.3894
   20ALA     HA  300   2.437   6.910   5.116 -2.1626  2.0520  0.9660
   20ALA     CB  301   2.473   6.933   5.329 -0.3562 -0.5670 -0.5521
   20ALA    HB1  302   2.537   6.980   5.407 -0.3055 -1.8396  0.1933
   20ALA    HB2  303   2.469   6.824   5.347 -0.9370 -0.1727  2.1615
   20ALA    HB3  304   2.370   6.974   5.333 -0.2358 -0.3544  0.6178
   20ALA      C  305   2.522   7.093   5.157  0.3764 -0.0893 -0.4730
   20ALA      O  306   2.434   7.151   5.095  0.3049 -0.1775 -0.4538
   21ILE      N  307   2.632   7.154   5.207  0.3464 -0.0694 -0.4315
   21ILE     HN  308   2.695   7.103   5.265 -1.6464 -3.5397 -0.9992
   21ILE     CA  309   2.654   7.291   5.172  0.0351  0.0425 -0.1995
   21ILE     HA  310   2.563   7.345   5.189 -0.8653 -1.6328  0.5422
   21ILE     CB  311   2.758   7.352   5.262 -0.0373 -0.0696 -0.0391
   21ILE     HB  312   2.854   7.298   5.244  0.7799  2.3482 -4.2482
   21ILE    CG2  313   2.781   7.499   5.226  0.1692 -0.0420  0.1983
   21ILE   HG21  314   2.811   7.504   5.119  1.1235 -2.4622  0.2921
   21ILE   HG22  315   2.856   7.552   5.289 -0.3164 -1.9785  2.5226
   21ILE   HG23  316   2.690   7.563   5.230  1.4354  2.0729 -1.8784
   21ILE    CG1  317   2.715   7.347   5.409 -0.1703 -0.3073 -0.0852
   21ILE   HG11  318   2.671   7.247   5.428 -0.5964 -0.4375 -1.6468
   21ILE   HG12  319   2.632   7.420   5.424  0.3879  0.1522  0.8886
   21ILE     CD  320   2.829   7.356   5.510 -0.1120  0.3848 -0.2090
   21ILE    HD1  321   2.782   7.327   5.607 -1.3015 -1.3194 -1.2447
   21ILE    HD2  322   2.877   7.456   5.520  2.7291 -0.9281  0.2937
   21ILE    HD3  323   2.902   7.278   5.482 -0.3209  0.7820 -1.9296
   21ILE      C  324   2.688   7.318   5.030  0.2242  0.4999 -0.0709
   21ILE      O  325   2.634   7.412   4.971 -0.2564  0.5334  0.4153
   22LEU      N  326   2.780   7.243   4.965 -0.3844 -0.2062 -0.1341
   22LEU     HN  327   2.808   7.164   5.018 -2.2472 -1.1104 -0.4121
   22LEU     CA  328   2.847   7.264   4.841  0.2780 -0.2129  0.2189
   22LEU     HA  329   2.880   7.367   4.837 -2.2012  0.6343 -2.7063
   22LEU     CB  330   2.953   7.155   4.819  0.0063 -0.4642  0.1555
   22LEU    HB1  331   2.905   7.056   4.838 -1.3423 -0.2488 -1.8832
   22LEU    HB2  332   3.032   7.161   4.897 -1.3930  1.6355  1.5253
   22LEU     CG  333   3.031   7.146   4.687 -0.3383 -0.1450 -0.0701
   22LEU     HG  334   2.958   7.135   4.604  0.6962  0.3891 -1.0748
   22LEU    CD1  335   3.107   7.276   4.656 -0.0050 -0.2982  0.1000
   22LEU   HD11  336   3.181   7.259   4.574 -1.1642  1.6144 -1.4495
   22LEU   HD12  337   3.167   7.303   4.745 -2.1267 -1.7881  2.1054
   22LEU   HD13  338   3.043   7.361   4.623  0.3062  0.1935  0.7453
   22LEU    CD2  339   3.125   7.025   4.684  0.3835  0.4278 -0.8730
   22LEU   HD21  340   3.205   7.025   4.607  2.0044  0.0793  0.7479
   22LEU   HD22  341   3.065   6.932   4.684 -1.2613  1.3317  2.7569
   22LEU   HD23  342   3.184   7.020   4.778 -0.9843 -1.3793 -0.0576
   22LEU      C  343   2.762   7.259   4.719  0.0765 -0.0905  0.3532
   22LEU      O  344   2.775   7.349   4.635 -0.1776 -0.5469 -0.1852
   23GLY      N  345   2.667   7.165   4.712  0.2909 -0.2987  0.2282
   23GLY     HN  346   2.661   7.107   4.793 -0.0315  0.9087  1.0903
   23GLY     CA  347   2.582   7.142   4.599  0.6305  0.3120 -0.1567
   23GLY    HA1  348   2.537   7.046   4.622  0.9220  0.4746  1.1471
   23GLY    HA2  349   2.635   7.147   4.505  1.1800 -0.9073  0.0631
   23GLY      C  350   2.466   7.236   4.602  0.4226  0.0501  0.0612
   23GLY      O  351   2.412   7.273   4.497  0.1561  0.0244  0.1882
   24ASN      N  352   2.422   7.288   4.718 -0.2833  0.0686 -0.2061
   24ASN     HN  353   2.466   7.262   4.804 -0.2292  1.2374  0.1321
   24ASN     CA  354   2.330   7.396   4.733  0.3135  0.5079  0.3747
   24ASN     HA  355   2.248   7.379   4.665  1.9804 -0.4544 -1.5033
   24ASN     CB  356   2.259   7.395   4.869  0.0089 -0.1780  0.2138
   24ASN    HB1  357   2.195   7.485   4.884  0.0332  0.0036 -0.7335
   24ASN    HB2  358   2.329   7.390   4.955  0.6017  1.9208 -0.1015
   24ASN     CG  359   2.155   7.283   4.869 -0.2125  0.0238 -0.2047
   24ASN    OD1  360   2.056   7.279   4.797  0.2767 -0.2373 -0.8698
   24ASN    ND2  361   2.177   7.186   4.962  0.6521  0.1210 -0.3030
   24ASN   HD21  362   2.105   7.119   4.976  0.3297  0.0107 -2.1903
   24ASN   HD22  363   2.256   7.185   5.023 -1.1420  2.6639  2.3401
   24ASN      C  364   2.376   7.533   4.696  0.1053  0.4866  0.0256
   24ASN      O  365   2.298   7.603   4.634  0.2768  0.5498 -0.1191
   25VAL      N  366   2.507   7.554   4.718  0.1911 -0.0413  0.0419
   25VAL     HN  367   2.551   7.497   4.787 -0.6800  1.8673  2.2773
   25VAL     CA  368   2.570   7.676   4.678 -0.3146  0.2243  0.0540
   25VAL     HA  369   2.508   7.761   4.705 -1.1565 -0.4713  0.3465
   25VAL     CB  370   2.704   7.695   4.743  0.0113  0.2896 -0.6310
   25VAL     HB  371   2.757   7.598   4.737 -3.9493 -2.0024 -2.4893
   25VAL    CG1  372   2.781   7.818   4.692  0.6809  0.1113 -0.0604
   25VAL   HG11  373   2.739   7.913   4.732  0.2487  0.0561 -0.3893
   25VAL   HG12  374   2.786   7.822   4.581  0.0511 -3.2525 -0.3195
   25VAL   HG13  375   2.888   7.824   4.724  2.0111 -3.3383 -3.1385
   25VAL    CG2  376   2.677   7.727   4.891  0.5628 -0.4009 -0.3763
   25VAL   HG21  377   2.647   7.636   4.947  0.6448 -1.0538 -1.3683
   25VAL   HG22  378   2.596   7.802   4.900  0.9296 -0.0429 -0.0279
   25VAL   HG23  379   2.774   7.752   4.940  0.7480 -3.1363  0.8348
   25VAL      C  380   2.582   7.672   4.530 -0.3021 -0.4140  0.0717
   25VAL      O  381   2.566   7.775   4.464  0.1398 -0.2370  0.2401
   26LEU      N  382   2.589   7.551   4.471 -0.2785 -0.2271 -0.3092
   26LEU     HN  383   2.597   7.462   4.514 -2.4055 -0.0142  0.6364
   26LEU     CA  384   2.599   7.549   4.328  0.0105  1.0687 -0.3201
   26LEU     HA  385   2.659   7.630   4.288  0.5628  1.0050  0.3710
   26LEU     CB  386   2.672   7.422   4.281 -0.0649  0.9120 -0.0116
   26LEU    HB1  387   2.634   7.392   4.181  0.8779  0.5040 -0.2530
   26LEU    HB2  388   2.639   7.341   4.350  2.2963  0.4548  0.6803
   26LEU     CG  389   2.825   7.418   4.293 -0.0287  0.2081 -0.6551
   26LEU     HG  390   2.843   7.464   4.392  0.4405  0.5881 -0.9121
   26LEU    CD1  391   2.874   7.272   4.299 -0.1889  0.1689 -0.2716
   26LEU   HD11  392   2.826   7.213   4.218  3.1167 -1.8215 -0.9645
   26LEU   HD12  393   2.860   7.217   4.394 -1.2023  0.3271 -0.3190
   26LEU   HD13  394   2.983   7.280   4.278  0.0953  1.1890  1.3840
   26LEU    CD2  395   2.896   7.503   4.186 -0.3047  1.0295 -0.1955
   26LEU   HD21  396   3.006   7.496   4.196 -0.3930 -1.6019 -0.4644
   26LEU   HD22  397   2.880   7.613   4.182  0.8230  1.2572  0.9600
   26LEU   HD23  398   2.864   7.466   4.086  0.9822 -1.3032  0.1908
   26LEU      C  399   2.468   7.566   4.258 -0.3216  0.5832  0.1812
   26LEU      O  400   2.462   7.629   4.153  0.8815 -0.2682 -0.4284
   27VAL      N  401   2.358   7.529   4.326 -0.1400 -0.1025  0.1109
   27VAL     HN  402   2.351   7.479   4.412 -0.6494 -1.3706 -0.6372
   27VAL     CA  403   2.229   7.572   4.280 -0.0166 -0.0353 -0.1726
   27VAL     HA  404   2.210   7.556   4.175 -0.1730  3.0829 -0.7209
   27VAL     CB  405   2.128   7.497   4.361 -0.0327 -0.0416 -0.1988
   27VAL     HB  406   2.155   7.483   4.468  1.7820 -4.3380 -0.9721
   27VAL    CG1  407   1.985   7.554   4.359  0.0819  0.2699  0.4378
   27VAL   HG11  408   1.917   7.498   4.427  0.5785 -0.2435  0.5240
   27VAL   HG12  409   1.946   7.541   4.257  1.8420 -0.0219 -0.2367
   27VAL   HG13  410   1.982   7.661   4.390 -0.0874  0.0776  1.1182
   27VAL    CG2  411   2.124   7.354   4.304 -0.3786 -0.2495  0.3374
   27VAL   HG21  412   2.217   7.294   4.301 -0.7318 -0.8023  0.3575
   27VAL   HG22  413   2.084   7.358   4.200 -1.5325  0.0919  0.7792
   27VAL   HG23  414   2.049   7.304   4.369  0.2590 -0.7652  0.6794
   27VAL      C  415   2.212   7.720   4.286 -0.4166 -0.0810 -0.1611
   27VAL      O  416   2.165   7.785   4.193 -0.0090  0.7509  0.2036
   28CYS      N  417   2.258   7.791   4.390 -0.2364 -0.0952 -0.2295
   28CYS     HN  418   2.290   7.740   4.470 -2.3396 -2.1649 -0.6068
   28CYS     CA  419   2.267   7.934   4.391  0.0008 -0.1104 -0.0826
   28CYS     HA  420   2.167   7.972   4.378  0.2540  0.0381 -1.7352
   28CYS     CB  421   2.280   7.982   4.537 -0.3398 -0.0100 -0.0843
   28CYS    HB1  422   2.268   8.091   4.557 -2.4961 -0.2967  0.3944
   28CYS    HB2  423   2.384   7.961   4.569 -0.4870  0.1648  0.5076
   28CYS     SG  424   2.163   7.905   4.653  0.2493  0.4043  0.7962
   28CYS    HG1  425   2.204   7.780   4.636  1.1253  0.7515  0.2308
   28CYS      C  426   2.352   8.003   4.291 -0.3777 -0.2689 -0.5170
   28CYS      O  427   2.308   8.096   4.224 -0.4247  0.5872  0.6714
   29TRP      N  428   2.474   7.949   4.272 -0.3775 -0.4174 -0.0964
   29TRP     HN  429   2.489   7.868   4.329 -0.2313 -0.7243 -0.5674
   29TRP     CA  430   2.573   7.988   4.176 -0.2157 -0.0794  0.2040
   29TRP     HA  431   2.602   8.091   4.195  1.7056 -0.6648  0.6232
   29TRP     CB  432   2.703   7.907   4.184  0.1470  0.5386  0.6412
   29TRP    HB1  433   2.679   7.804   4.152 -0.5778  1.1614 -0.9665
   29TRP    HB2  434   2.743   7.906   4.288 -1.3055 -0.9809  1.2309
   29TRP     CG  435   2.816   7.955   4.100 -0.1751  0.1328 -0.0313
   29TRP    CD1  436   2.859   7.902   3.982  0.3167 -0.1556  0.2725
   29TRP    HD1  437   2.791   7.837   3.928  0.5716  0.7996 -1.2820
   29TRP    NE1  438   2.971   7.969   3.940  0.2334 -0.1754  0.0136
   29TRP    HE1  439   3.010   7.982   3.851  0.6934  1.7873  0.4717
   29TRP    CE2  440   3.004   8.065   4.032 -0.3707  0.2984 -0.2576
   29TRP    CD2  441   2.916   8.051   4.138 -0.1312  0.1064 -0.0806
   29TRP    CE3  442   2.933   8.127   4.249  0.0858 -0.1498  0.0628
   29TRP    HE3  443   2.877   8.111   4.340  1.1051 -1.4520  0.4767
   29TRP    CZ3  444   3.029   8.225   4.244  0.2741 -0.3471 -0.2167
   29TRP    HZ3  445   3.026   8.299   4.323  0.9117 -1.1289  0.5501
   29TRP    CZ2  446   3.096   8.165   4.026 -0.2955  0.2171 -0.4813
   29TRP    HZ2  447   3.165   8.181   3.945 -1.7127  1.1849 -1.5450
   29TRP    CH2  448   3.116   8.241   4.139 -0.3224  0.4126 -0.6088
   29TRP    HH2  449   3.182   8.327   4.139  1.2564 -0.7478 -1.7315
   29TRP      C  450   2.514   7.979   4.039  0.0078  0.5366  0.0626
   29TRP      O  451   2.536   8.074   3.964  0.3721  0.2260 -0.2276
   30ALA      N  452   2.440   7.873   4.003  0.2513  0.4230 -0.1070
   30ALA     HN  453   2.432   7.790   4.059 -1.5742 -0.1924 -1.2140
   30ALA     CA  454   2.370   7.855   3.880  0.3313 -0.8467  0.0123
   30ALA     HA  455   2.446   7.852   3.803 -0.2523 -1.0417 -0.5614
   30ALA     CB  456   2.295   7.721   3.884 -0.5524 -0.3584  0.0856
   30ALA    HB1  457   2.209   7.716   3.953 -1.2885  0.6047 -0.7325
   30ALA    HB2  458   2.368   7.641   3.909 -0.4987 -0.2182  0.3872
   30ALA    HB3  459   2.250   7.697   3.785 -2.7438  0.1027  0.9214
   30ALA      C  460   2.275   7.965   3.847  0.2256 -0.8813  0.2022
   30ALA      O  461   2.273   8.024   3.739 -0.3992 -0.9710  0.1611
   31VAL      N  462   2.186   7.999   3.943  0.1599  0.0019 -0.1658
   31VAL     HN  463   2.190   7.959   4.034 -0.0666  1.2172  0.3958
   31VAL     CA  464   2.090   8.104   3.933 -0.0120 -0.1236  0.2086
   31VAL     HA  465   2.050   8.091   3.834  0.2249 -0.8854  0.2067
   31VAL     CB  466   1.972   8.092   4.026  0.0541 -0.3825  0.2599
   31VAL     HB  467   2.015   8.096   4.128 -2.5507 -2.2583  1.5446
   31VAL    CG1  468   1.856   8.191   4.007  0.2802 -0.3067 -0.7705
   31VAL   HG11  469   1.816   8.182   3.903  1.2575  1.5766 -1.3753
   31VAL   HG12  470   1.893   8.296   4.007  1.0447 -0.5429 -2.1551
   31VAL   HG13  471   1.767   8.185   4.072 -1.4801  0.3223 -2.9830
   31VAL    CG2  472   1.912   7.950   4.019  0.3899 -0.5006 -0.3018
   31VAL   HG21  473   1.899   7.927   3.911 -0.6796 -2.2513  0.1747
   31VAL   HG22  474   1.806   7.940   4.051  0.8239  0.6585  1.7373
   31VAL   HG23  475   1.986   7.884   4.070  0.1449 -0.0115  0.7131
   31VAL      C  476   2.155   8.238   3.929  0.0451 -0.1571  0.0106
   31VAL      O  477   2.101   8.331   3.870  0.3754 -0.0035 -0.0478
   32TRP      N  478   2.277   8.263   3.979  0.1786 -0.3129 -0.2307
   32TRP     HN  479   2.330   8.194   4.027  0.7046  0.8099  0.8694
   32TRP     CA  480   2.351   8.383   3.951 -0.0191 -0.1504 -0.0626
   32TRP     HA  481   2.284   8.467   3.945  2.3601  2.1223  2.5068
   32TRP     CB  482   2.457   8.408   4.059  0.0739  0.1036 -0.2140
   32TRP    HB1  483   2.516   8.316   4.078 -0.4772 -0.7439 -2.3063
   32TRP    HB2  484   2.399   8.423   4.152 -1.7530 -1.6572 -1.0057
   32TRP     CG  485   2.556   8.520   4.047 -0.2499  0.4114 -0.0104
   32TRP    CD1  486   2.514   8.649   4.065  0.0936  0.5002  0.1530
   32TRP    HD1  487   2.411   8.671   4.087 -0.5342 -1.6557 -0.4160
   32TRP    NE1  488   2.618   8.734   4.042  0.5965 -0.0111  0.4965
   32TRP    HE1  489   2.619   8.828   4.069 -0.8216 -0.3491  1.8226
   32TRP    CE2  490   2.728   8.662   4.004  0.0694 -0.4098 -0.2881
   32TRP    CD2  491   2.691   8.529   4.002 -0.2837 -0.3129 -0.2631
   32TRP    CE3  492   2.777   8.433   3.956  0.1454 -0.1025  0.0973
   32TRP    HE3  493   2.749   8.329   3.964 -0.6056  0.1688  1.5578
   32TRP    CZ3  494   2.902   8.479   3.925 -0.0486  0.2010 -0.2436
   32TRP    HZ3  495   2.970   8.400   3.896 -0.2030  0.7304 -2.1879
   32TRP    CZ2  496   2.854   8.705   3.973  0.3007 -0.7536  0.1690
   32TRP    HZ2  497   2.888   8.807   3.970 -0.0646 -0.6477 -0.5477
   32TRP    CH2  498   2.947   8.608   3.945  0.8374 -0.0701 -0.4447
   32TRP    HH2  499   3.052   8.625   3.927  1.2061 -3.0242 -1.6970
   32TRP      C  500   2.419   8.392   3.819 -0.1573  0.1607 -0.1124
   32TRP      O  501   2.422   8.495   3.751 -0.5128  0.1546 -0.1384
   33LEU      N  502   2.471   8.276   3.776 -0.2609  0.1848 -0.3018
   33LEU     HN  503   2.474   8.199   3.839  2.2456  0.4353  0.0200
   33LEU     CA  504   2.543   8.268   3.652  0.3003 -0.0810  0.0380
   33LEU     HA  505   2.600   8.358   3.633 -1.8239  1.0114 -1.5006
   33LEU     CB  506   2.644   8.153   3.671 -0.1021 -0.3867  0.3285
   33LEU    HB1  507   2.594   8.056   3.694  1.8967 -1.3320  0.8367
   33LEU    HB2  508   2.715   8.176   3.753 -0.1230  0.9192  0.0088
   33LEU     CG  509   2.732   8.120   3.550 -0.4816  0.2285 -0.1169
   33LEU     HG  510   2.661   8.102   3.466 -0.5703 -2.4408  0.4555
   33LEU    CD1  511   2.821   8.241   3.515  0.5025 -0.2435  0.7091
   33LEU   HD11  512   2.864   8.289   3.605  1.1243  1.4979 -0.4508
   33LEU   HD12  513   2.758   8.320   3.469  0.7680 -0.8259 -0.7126
   33LEU   HD13  514   2.902   8.208   3.447  0.6047  3.2667 -1.0887
   33LEU    CD2  515   2.818   7.994   3.566 -0.5318  0.2222  0.0922
   33LEU   HD21  516   2.865   7.972   3.468  0.4378 -0.8619  0.7712
   33LEU   HD22  517   2.767   7.900   3.595  0.4987  0.2887  2.3827
   33LEU   HD23  518   2.895   8.001   3.646 -0.1729 -0.7007 -0.1675
   33LEU      C  519   2.457   8.262   3.531 -0.0513  0.0275  0.2817
   33LEU      O  520   2.495   8.289   3.417 -0.0805 -0.0147  0.2620
   34ASN      N  521   2.331   8.216   3.540  0.1069 -0.4869 -0.0914
   34ASN     HN  522   2.298   8.199   3.633  1.8663  0.6733  0.7832
   34ASN     CA  523   2.243   8.205   3.427  0.0235 -0.4096 -0.0338
   34ASN     HA  524   2.292   8.260   3.348 -2.2344  1.8434  0.0106
   34ASN     CB  525   2.210   8.059   3.392 -0.4088 -0.4690  0.6140
   34ASN    HB1  526   2.142   8.019   3.471 -3.0775 -0.7372 -1.6811
   34ASN    HB2  527   2.309   8.008   3.397 -1.4212 -2.4160  3.3318
   34ASN     CG  528   2.158   8.035   3.251  0.9404  0.0121  0.0186
   34ASN    OD1  529   2.130   8.132   3.182 -0.3997 -0.2674  0.1420
   34ASN    ND2  530   2.152   7.908   3.204  0.1574 -0.1067  0.4312
   34ASN   HD21  531   2.121   7.902   3.109  2.2695 -0.3175 -0.2774
   34ASN   HD22  532   2.180   7.830   3.260  2.4561  0.1353 -0.2939
   34ASN      C  533   2.121   8.287   3.455  0.1175 -0.4465  0.4935
   34ASN      O  534   2.028   8.243   3.521 -0.4568 -0.0983 -0.0729
   35SER      N  535   2.114   8.406   3.393  0.1060 -0.4947  0.3991
   35SER     HN  536   2.187   8.439   3.334  0.0769 -1.1457 -0.0002
   35SER     CA  537   1.989   8.475   3.389  0.0340 -0.6496  0.0141
   35SER     HA  538   1.956   8.488   3.491 -1.8055 -0.7571 -0.5309
   35SER     CB  539   1.993   8.620   3.337  0.5148 -0.3838  0.7852
   35SER    HB1  540   2.053   8.674   3.413  0.1731 -1.1057  1.5891
   35SER    HB2  541   1.899   8.678   3.336  0.6243 -0.1929  1.2944
   35SER     OG  542   2.055   8.637   3.211  0.3004 -0.4781  0.6667
   35SER    HG1  543   2.136   8.586   3.214  0.2831 -0.4496  1.6505
   35SER      C  544   1.865   8.415   3.330 -0.0858 -0.3675 -0.0244
   35SER      O  545   1.760   8.479   3.333  0.0950 -0.0738  0.1627
   36ASN      N  546   1.869   8.296   3.268  0.0551  0.1863 -1.0877
   36ASN     HN  547   1.957   8.251   3.252 -0.6704 -0.9707 -1.9919
   36ASN     CA  548   1.751   8.229   3.223 -0.0652 -0.3051 -0.0743
   36ASN     HA  549   1.679   8.305   3.196 -0.9357 -0.4382  1.7658
   36ASN     CB  550   1.791   8.139   3.105 -0.5019 -0.7581  0.1223
   36ASN    HB1  551   1.713   8.062   3.082  0.2480 -1.6211  0.4101
   36ASN    HB2  552   1.874   8.075   3.142  0.2033  0.4933  0.7690
   36ASN     CG  553   1.831   8.209   2.976  0.0894  0.3979  0.9153
   36ASN    OD1  554   1.808   8.326   2.948  0.0994  0.1429 -0.1977
   36ASN    ND2  555   1.911   8.132   2.897 -0.1292  0.5895  0.5055
   36ASN   HD21  556   1.934   8.037   2.917 -0.6595  0.5353  0.8777
   36ASN   HD22  557   1.959   8.170   2.817 -0.0647  2.5308  1.3921
   36ASN      C  558   1.698   8.142   3.332  0.5003 -0.2097  0.2791
   36ASN      O  559   1.585   8.095   3.329  0.6197 -0.4831  0.0197
   37LEU      N  560   1.776   8.123   3.440  0.4747 -0.4499  0.2565
   37LEU     HN  561   1.866   8.164   3.454  0.8586 -0.4969 -1.6864
   37LEU     CA  562   1.732   8.037   3.544 -0.3730 -0.1409  0.1651
   37LEU     HA  563   1.681   7.954   3.497  0.9582 -1.1135  0.3573
   37LEU     CB  564   1.852   7.973   3.616  0.2003  0.2213 -0.4568
   37LEU    HB1  565   1.813   7.922   3.707 -0.3488  2.3779  0.5689
   37LEU    HB2  566   1.936   8.042   3.639 -0.0170  0.7128 -1.1251
   37LEU     CG  567   1.921   7.863   3.533  0.4123 -0.0392  0.0539
   37LEU     HG  568   1.937   7.895   3.428  1.4430 -1.9704 -0.4168
   37LEU    CD1  569   2.048   7.807   3.599 -0.2303 -0.3269  1.0526
   37LEU   HD11  570   2.122   7.889   3.602 -0.4016  0.1242 -2.9013
   37LEU   HD12  571   2.092   7.722   3.542 -1.0258 -0.3479  0.4473
   37LEU   HD13  572   2.032   7.774   3.704 -0.1332 -0.2303  1.0977
   37LEU    CD2  573   1.828   7.741   3.524  0.0322  0.2851 -0.4921
   37LEU   HD21  574   1.860   7.655   3.461 -0.8636 -0.1355 -0.3959
   37LEU   HD22  575   1.733   7.760   3.470  0.2402 -2.0243 -1.8105
   37LEU   HD23  576   1.806   7.710   3.628  1.2286  3.1338  0.6980
   37LEU      C  577   1.654   8.110   3.648 -0.3985 -0.1848  0.1763
   37LEU      O  578   1.601   8.049   3.741 -0.0155  0.3603  0.7582
   38GLN      N  579   1.645   8.244   3.645 -0.0319 -0.1593  0.2565
   38GLN     HN  580   1.688   8.301   3.575 -1.7104  0.9026  0.0295
   38GLN     CA  581   1.572   8.327   3.736  0.1664 -0.2197  0.4716
   38GLN     HA  582   1.585   8.275   3.830  0.6645 -2.3730 -0.7105
   38GLN     CB  583   1.644   8.463   3.733 -0.1657 -0.0483  0.3271
   38GLN    HB1  584   1.588   8.551   3.773 -3.4479 -1.3355 -1.0739
   38GLN    HB2  585   1.670   8.488   3.628  0.8036  1.1387  0.8267
   38GLN     CG  586   1.783   8.454   3.797  0.2521  0.4845 -0.4916
   38GLN    HG1  587   1.836   8.380   3.734  0.8286 -0.9200  1.5692
   38GLN    HG2  588   1.781   8.423   3.903  4.1253 -3.7647 -1.3501
   38GLN     CD  589   1.860   8.584   3.814 -0.0502  0.5694  0.2638
   38GLN    OE1  590   1.801   8.692   3.801 -0.4360  0.3584  0.2316
   38GLN    NE2  591   1.995   8.580   3.821 -0.0490 -0.1163 -0.0605
   38GLN   HE21  592   2.033   8.490   3.801  0.0605  0.0226 -0.4825
   38GLN   HE22  593   2.045   8.666   3.832 -0.9634  0.3922  0.2252
   38GLN      C  594   1.429   8.351   3.701  0.0932 -0.0115  0.9018
   38GLN      O  595   1.398   8.453   3.639  0.1436 -0.7048 -0.2928
   39ASN      N  596   1.339   8.256   3.730 -0.4983  0.2677  0.0230
   39ASN     HN  597   1.372   8.172   3.772 -0.2008  1.1094  1.5705
   39ASN     CA  598   1.198   8.274   3.715 -0.4923  0.1650 -0.1538
   39ASN     HA  599   1.177   8.380   3.717 -2.0087 -0.0982 -0.5631
   39ASN     CB  600   1.161   8.225   3.574  0.1086 -0.2255 -0.1750
   39ASN    HB1  601   1.212   8.300   3.509  0.7550  1.8624  2.5677
   39ASN    HB2  602   1.051   8.216   3.566  0.0357  1.5463 -2.1154
   39ASN     CG  603   1.211   8.086   3.535  0.3322 -0.0072 -0.6749
   39ASN    OD1  604   1.229   7.998   3.619 -0.3595  0.5687  0.0943
   39ASN    ND2  605   1.219   8.061   3.401 -0.1263 -0.3248 -0.6449
   39ASN   HD21  606   1.265   7.974   3.384 -1.3804 -1.2317  0.4241
   39ASN   HD22  607   1.223   8.134   3.333 -4.4139  1.5340  0.7800
   39ASN      C  608   1.140   8.206   3.834  0.1517  0.2278  0.1996
   39ASN      O  609   1.208   8.142   3.914  0.3057  0.2593  0.0950
   40VAL      N  610   1.013   8.237   3.865  0.1295 -0.0110  0.3503
   40VAL     HN  611   0.956   8.298   3.811 -0.4604 -0.1776  0.7720
   40VAL     CA  612   0.946   8.188   3.982 -0.0443 -0.1688  0.1835
   40VAL     HA  613   1.000   8.233   4.064 -0.3719 -2.4665  1.7546
   40VAL     CB  614   0.807   8.243   3.990  0.1371  0.3222 -0.0173
   40VAL     HB  615   0.761   8.259   3.890  2.7870  0.6212 -1.2772
   40VAL    CG1  616   0.704   8.156   4.065 -0.1217 -0.1282 -0.8815
   40VAL   HG11  617   0.609   8.214   4.057  0.4545  1.0000  0.1259
   40VAL   HG12  618   0.737   8.148   4.170  0.3750  2.2846 -0.7876
   40VAL   HG13  619   0.676   8.061   4.016 -2.8648  0.7600 -1.2315
   40VAL    CG2  620   0.821   8.382   4.053  0.2759  0.2710  0.0656
   40VAL   HG21  621   0.875   8.388   4.150  0.7820  2.3520 -0.2876
   40VAL   HG22  622   0.722   8.432   4.061  0.2478  0.2934 -0.4486
   40VAL   HG23  623   0.888   8.445   3.991  0.2715 -0.9060 -1.1768
   40VAL      C  624   0.945   8.041   4.007  0.3280 -0.2889 -0.4608
   40VAL      O  625   0.959   7.995   4.121 -0.5917  0.6374  0.0423
   41THR      N  626   0.928   7.960   3.901  0.0450  0.0118 -0.6463
   41THR     HN  627   0.905   7.984   3.807 -1.3447 -1.3456 -0.6829
   41THR     CA  628   0.939   7.819   3.918 -0.5771 -0.0184 -0.4985
   41THR     HA  629   0.870   7.781   3.992 -0.8946 -1.4391 -1.4724
   41THR     CB  630   0.912   7.754   3.786 -0.1421 -0.7292 -0.2454
   41THR     HB  631   0.815   7.791   3.745 -0.7105 -2.0415 -0.1274
   41THR    OG1  632   0.917   7.613   3.800  0.3683 -0.7274 -0.3762
   41THR    HG1  633   0.846   7.590   3.861 -0.6289 -1.3592 -1.7116
   41THR    CG2  634   1.015   7.787   3.676  0.4661 -0.5380  0.3789
   41THR   HG21  635   1.116   7.742   3.693  1.2271  0.4062 -1.3886
   41THR   HG22  636   1.020   7.897   3.669 -1.0160 -0.5450 -1.4107
   41THR   HG23  637   0.979   7.746   3.580 -3.9896  2.4007  0.5385
   41THR      C  638   1.068   7.768   3.973 -0.3267  1.0438 -0.0866
   41THR      O  639   1.073   7.678   4.056  0.0538  0.3088 -0.9009
   42ASN      N  640   1.180   7.829   3.929  0.3499 -0.0476  0.0988
   42ASN     HN  641   1.187   7.905   3.865 -2.4595 -0.7372 -1.1872
   42ASN     CA  642   1.307   7.799   3.987  0.3081 -0.4036  0.0091
   42ASN     HA  643   1.309   7.695   4.016 -0.4070 -1.3121 -2.8853
   42ASN     CB  644   1.413   7.839   3.883  0.0057  0.0800 -0.1138
   42ASN    HB1  645   1.514   7.850   3.928 -0.7735  0.1623  1.7452
   42ASN    HB2  646   1.392   7.942   3.846 -2.3979 -0.7735 -1.3554
   42ASN     CG  647   1.419   7.746   3.763 -0.0189  0.0304 -0.0770
   42ASN    OD1  648   1.374   7.632   3.765 -0.6082  0.2547 -0.3032
   42ASN    ND2  649   1.479   7.795   3.651  0.0086  0.1311 -0.0188
   42ASN   HD21  650   1.455   7.757   3.562  2.7796 -0.9492 -0.4027
   42ASN   HD22  651   1.522   7.885   3.652 -0.2721  0.2918  1.8873
   42ASN      C  652   1.344   7.875   4.110  0.5660 -0.0942 -0.2582
   42ASN      O  653   1.435   7.842   4.186 -0.3614 -0.8571  0.5449
   43TYR      N  654   1.270   7.979   4.149  0.2683 -0.5309  0.3621
   43TYR     HN  655   1.191   8.005   4.094  0.0492  0.3941  1.0716
   43TYR     CA  656   1.292   8.042   4.276 -0.5682  0.6711 -0.0708
   43TYR     HA  657   1.399   8.047   4.285 -0.2910  0.6080 -2.6266
   43TYR     CB  658   1.222   8.176   4.308 -1.1563  0.3853 -0.1493
   43TYR    HB1  659   1.252   8.227   4.402  3.7120 -1.2088 -0.5727
   43TYR    HB2  660   1.112   8.157   4.313 -1.4185  1.1761 -2.1609
   43TYR     CG  661   1.246   8.279   4.204  0.0766  0.4330  0.1618
   43TYR    CD1  662   1.365   8.287   4.135 -0.0518 -0.3180 -0.1578
   43TYR    HD1  663   1.443   8.213   4.141 -1.4948 -2.2375 -2.8755
   43TYR    CE1  664   1.385   8.391   4.048 -0.2806  0.0515  0.2223
   43TYR    HE1  665   1.480   8.393   3.997 -0.0235 -0.1980  0.6879
   43TYR     CZ  666   1.292   8.490   4.028 -0.7229 -0.4738 -0.3944
   43TYR     OH  667   1.315   8.595   3.936 -0.1180 -0.2072  0.0560
   43TYR     HH  668   1.242   8.657   3.927 -0.6252 -0.7257  0.4985
   43TYR    CD2  669   1.161   8.388   4.199  0.4843  0.7788  0.7339
   43TYR    HD2  670   1.077   8.384   4.267  0.9142  0.3979  1.2559
   43TYR    CE2  671   1.182   8.490   4.111 -0.2212  0.5490  0.2935
   43TYR    HE2  672   1.102   8.562   4.101  0.1506  1.0763  1.0495
   43TYR      C  673   1.257   7.956   4.393 -0.3954 -0.1204 -0.5942
   43TYR      O  674   1.327   7.954   4.494 -0.8704  0.5066 -0.2403
   44PHE      N  675   1.153   7.873   4.377 -0.5266 -0.1199  0.2208
   44PHE     HN  676   1.086   7.887   4.304 -0.1764 -1.0134 -0.2857
   44PHE     CA  677   1.124   7.766   4.467 -0.6943 -0.1688  0.1107
   44PHE     HA  678   1.099   7.820   4.557 -1.0498 -2.2644  1.3163
   44PHE     CB  679   1.010   7.676   4.417 -0.1945 -0.5868 -0.2815
   44PHE    HB1  680   0.981   7.593   4.486 -1.7440  0.4133  0.3137
   44PHE    HB2  681   1.025   7.637   4.314  0.2847  0.2249 -0.5304
   44PHE     CG  682   0.894   7.764   4.390  0.0855 -0.1112  0.0501
   44PHE    CD1  683   0.842   7.828   4.500  0.1594  0.1264 -0.0522
   44PHE    HD1  684   0.889   7.812   4.595 -1.5584 -0.8063  0.6899
   44PHE    CE1  685   0.717   7.886   4.496 -0.0664 -0.3544 -0.0393
   44PHE    HE1  686   0.684   7.947   4.578  2.2465  2.4955 -1.0353
   44PHE     CZ  687   0.636   7.872   4.385  0.0524  0.2002 -0.2010
   44PHE     HZ  688   0.542   7.923   4.371 -0.1222  1.0771  3.2194
   44PHE    CD2  689   0.814   7.754   4.279  0.0099 -0.0436  0.0978
   44PHE    HD2  690   0.853   7.706   4.190 -1.5807  0.0487 -0.6886
   44PHE    CE2  691   0.687   7.807   4.276 -0.1003 -0.3082  0.0275
   44PHE    HE2  692   0.627   7.802   4.186  0.5410  0.5088 -0.4610
   44PHE      C  693   1.243   7.678   4.486 -0.9165 -0.4209  0.3323
   44PHE      O  694   1.284   7.646   4.598 -0.1714  0.4818  0.3277
   45VAL      N  695   1.316   7.643   4.380 -0.3726  0.1402  0.5153
   45VAL     HN  696   1.290   7.668   4.287 -2.1269 -2.3772  0.2379
   45VAL     CA  697   1.429   7.555   4.382 -0.4707 -0.0123 -0.2209
   45VAL     HA  698   1.406   7.469   4.443  2.2561 -1.5027 -1.1282
   45VAL     CB  699   1.448   7.499   4.244  0.3679  0.1551 -0.1792
   45VAL     HB  700   1.438   7.585   4.175  0.8992 -0.4328 -0.9975
   45VAL    CG1  701   1.580   7.426   4.216  0.1598 -0.4391  0.3450
   45VAL   HG11  702   1.608   7.353   4.295  2.0738 -1.5480 -1.2608
   45VAL   HG12  703   1.655   7.508   4.222 -0.5833  0.2359  0.5233
   45VAL   HG13  704   1.583   7.388   4.112 -1.5785  0.1217  0.0577
   45VAL    CG2  705   1.336   7.395   4.225  0.4825 -0.1524  0.7531
   45VAL   HG21  706   1.337   7.374   4.116  1.2548 -0.3077  0.7825
   45VAL   HG22  707   1.237   7.438   4.251  0.0901 -1.5046  1.5444
   45VAL   HG23  708   1.357   7.305   4.286  0.5977  0.1290  1.1355
   45VAL      C  709   1.547   7.610   4.455 -0.6561  0.3825 -0.2154
   45VAL      O  710   1.616   7.546   4.534 -0.5779  0.6441 -0.0705
   46VAL      N  711   1.575   7.740   4.436 -1.0491  0.5482  0.3164
   46VAL     HN  712   1.514   7.779   4.368 -0.2132 -0.5275 -1.1131
   46VAL     CA  713   1.667   7.818   4.513  0.0216 -0.1087 -0.2624
   46VAL     HA  714   1.762   7.768   4.501  0.3495  0.3547  0.3400
   46VAL     CB  715   1.672   7.955   4.451  0.5276  0.1431  0.3223
   46VAL     HB  716   1.576   8.006   4.432 -0.7713 -2.2711 -0.0732
   46VAL    CG1  717   1.751   8.060   4.530  0.1911  0.6757 -0.0398
   46VAL   HG11  718   1.696   8.082   4.624  0.5322 -0.7249  0.5296
   46VAL   HG12  719   1.773   8.152   4.473  2.4903  0.1998 -0.0270
   46VAL   HG13  720   1.853   8.029   4.562 -0.6824 -0.1312  2.2402
   46VAL    CG2  721   1.751   7.935   4.320 -0.2626 -0.2009 -0.1114
   46VAL   HG21  722   1.777   8.029   4.267 -0.2544 -0.0088  0.2302
   46VAL   HG22  723   1.703   7.868   4.246 -0.9412 -1.5213  1.4625
   46VAL   HG23  724   1.850   7.887   4.336  0.2094  1.2631  1.7310
   46VAL      C  725   1.637   7.830   4.659  0.0852 -0.0355 -0.2559
   46VAL      O  726   1.733   7.840   4.735 -0.2950  0.1855  0.1959
   47SER      N  727   1.510   7.845   4.700  0.0641  0.0431 -0.3483
   47SER     HN  728   1.437   7.854   4.633  0.3975  1.8116 -0.5146
   47SER     CA  729   1.460   7.844   4.834  0.2277 -0.2614 -0.2892
   47SER     HA  730   1.519   7.917   4.887 -0.5875 -0.3042  0.6946
   47SER     CB  731   1.320   7.905   4.848  0.2441 -0.3671  0.3892
   47SER    HB1  732   1.261   7.840   4.781  0.2846 -0.2780  0.2658
   47SER    HB2  733   1.314   8.010   4.810 -4.6324 -0.0980  1.2410
   47SER     OG  734   1.273   7.909   4.982  0.4116 -0.8297  0.4621
   47SER    HG1  735   1.229   7.825   4.998  0.1216 -0.8891 -0.5326
   47SER      C  736   1.477   7.716   4.909  0.0561 -0.0857  0.0504
   47SER      O  737   1.520   7.720   5.024 -0.0025 -0.4360  0.0854
   48LEU      N  738   1.460   7.598   4.848  0.3635 -0.0629 -0.0814
   48LEU     HN  739   1.431   7.591   4.753 -0.3506 -2.3091  0.2318
   48LEU     CA  740   1.502   7.472   4.902 -0.4251 -0.2898  0.0074
   48LEU     HA  741   1.455   7.455   4.998 -0.5900 -0.9696 -0.1884
   48LEU     CB  742   1.453   7.367   4.801  0.5700 -0.3540 -0.4131
   48LEU    HB1  743   1.505   7.361   4.703  1.1850 -0.8167 -0.0621
   48LEU    HB2  744   1.344   7.376   4.785  0.0832 -1.4744  1.8549
   48LEU     CG  745   1.478   7.224   4.849  0.0742 -0.2653  0.1060
   48LEU     HG  746   1.588   7.213   4.849  0.0379 -0.6508 -0.6162
   48LEU    CD1  747   1.421   7.203   4.991  0.2457 -0.2240  0.1821
   48LEU   HD11  748   1.436   7.096   5.018 -0.1509  0.1062  1.7887
   48LEU   HD12  749   1.314   7.228   5.009  0.1132  0.4537 -1.4091
   48LEU   HD13  750   1.472   7.265   5.067 -0.2359  0.0717  0.2675
   48LEU    CD2  751   1.400   7.132   4.753  0.4181 -0.1085 -0.3237
   48LEU   HD21  752   1.437   7.148   4.650 -3.7123  0.1832 -1.9222
   48LEU   HD22  753   1.290   7.146   4.760  0.5210 -0.0683  2.6216
   48LEU   HD23  754   1.426   7.025   4.769  0.4144 -0.0862 -0.1694
   48LEU      C  755   1.649   7.462   4.921 -0.4199  0.2892  0.3076
   48LEU      O  756   1.700   7.412   5.021  0.0191  0.0791 -0.0144
   49ALA      N  757   1.735   7.502   4.825 -0.0236  0.0175  0.5445
   49ALA     HN  758   1.701   7.548   4.743  3.7479  0.9979 -0.6691
   49ALA     CA  759   1.872   7.527   4.853  0.1476 -0.3695  0.0649
   49ALA     HA  760   1.912   7.434   4.892  0.5078  0.1026  0.8476
   49ALA     CB  761   1.937   7.577   4.723 -0.6370 -0.9450 -0.5545
   49ALA    HB1  762   1.934   7.497   4.645  0.1776 -0.6055 -0.9462
   49ALA    HB2  763   2.046   7.598   4.733 -0.7456 -0.4991 -0.2872
   49ALA    HB3  764   1.899   7.670   4.675  1.5379  0.1320 -0.3176
   49ALA      C  765   1.900   7.620   4.966  0.8587  0.5269 -0.8334
   49ALA      O  766   1.984   7.596   5.053 -0.1753  0.4993  0.1796
   50ALA      N  767   1.835   7.738   4.973 -0.2400 -0.1060 -0.1712
   50ALA     HN  768   1.772   7.763   4.899 -1.5634 -1.1338  0.5518
   50ALA     CA  769   1.858   7.837   5.073 -0.2585  0.0249 -0.2967
   50ALA     HA  770   1.962   7.867   5.071 -0.2620  0.0690 -2.2537
   50ALA     CB  771   1.772   7.959   5.037 -0.4218 -0.1543 -0.5174
   50ALA    HB1  772   1.803   8.019   4.948 -2.3325  3.6053  1.1200
   50ALA    HB2  773   1.795   8.025   5.124  2.2836  0.1858 -1.3897
   50ALA    HB3  774   1.669   7.919   5.033  0.0878 -1.5107 -0.4294
   50ALA      C  775   1.832   7.805   5.216  0.5957 -0.0103 -0.1402
   50ALA      O  776   1.912   7.844   5.300  0.2845  0.2042  0.0573
   51ALA      N  777   1.719   7.742   5.254  0.1887  0.6409 -0.2501
   51ALA     HN  778   1.648   7.724   5.186  0.6178  2.0424 -1.1092
   51ALA     CA  779   1.696   7.706   5.390  0.4354 -0.0449 -0.3851
   51ALA     HA  780   1.698   7.797   5.448  1.9302 -0.8146  0.8480
   51ALA     CB  781   1.550   7.657   5.395  0.3873  0.0938 -0.4501
   51ALA    HB1  782   1.547   7.562   5.338  3.3956 -0.3113 -0.0734
   51ALA    HB2  783   1.478   7.732   5.355  1.0342  0.5571 -0.7762
   51ALA    HB3  784   1.530   7.630   5.501 -0.7877  1.2988 -0.3422
   51ALA      C  785   1.786   7.605   5.452  0.2187  0.0017  0.0065
   51ALA      O  786   1.816   7.620   5.571  0.1797  0.0113  0.0151
   52ASP      N  787   1.844   7.512   5.374 -0.4797 -0.3654 -0.0829
   52ASP     HN  788   1.819   7.516   5.278  2.0779 -0.6331 -0.8462
   52ASP     CA  789   1.953   7.430   5.418 -0.2602  0.1451  0.3403
   52ASP     HA  790   1.923   7.402   5.518  1.6504  0.2068  0.9631
   52ASP     CB  791   1.954   7.312   5.319  0.0505  0.0074  0.5067
   52ASP    HB1  792   2.054   7.268   5.301 -0.1991 -0.8883  1.2171
   52ASP    HB2  793   1.915   7.334   5.218  0.8593 -0.0683  0.1758
   52ASP     CG  794   1.851   7.210   5.366 -0.3197  0.3306  0.4021
   52ASP    OD1  795   1.845   7.101   5.303  0.4650  0.1250  0.6796
   52ASP    OD2  796   1.780   7.230   5.468  0.1478  0.1886  0.7547
   52ASP      C  797   2.088   7.492   5.426 -0.1647  0.0468 -0.4666
   52ASP      O  798   2.166   7.461   5.516  0.0082  0.1214 -0.5907
   53ILE      N  799   2.120   7.593   5.343 -0.3056  0.0972 -0.4591
   53ILE     HN  800   2.045   7.618   5.283 -1.6615  0.2192  1.2053
   53ILE     CA  801   2.234   7.679   5.358 -0.1759 -0.1439 -0.0400
   53ILE     HA  802   2.317   7.611   5.368  1.3841  1.8680  1.2752
   53ILE     CB  803   2.244   7.766   5.236 -0.3282 -0.6068 -0.3874
   53ILE     HB  804   2.147   7.809   5.205 -0.0335 -0.5605 -1.2642
   53ILE    CG2  805   2.334   7.888   5.263 -1.0213 -0.1726 -0.0020
   53ILE   HG21  806   2.421   7.848   5.319 -1.3286 -0.8068  0.0300
   53ILE   HG22  807   2.286   7.967   5.324  2.4959  2.5149 -0.3832
   53ILE   HG23  808   2.372   7.946   5.176 -0.4192  2.5141  1.9324
   53ILE    CG1  809   2.290   7.684   5.114  0.0312 -0.8200 -0.1128
   53ILE   HG11  810   2.241   7.585   5.117  0.2967 -0.9528 -0.1845
   53ILE   HG12  811   2.400   7.669   5.114  0.1492 -0.0397 -0.8783
   53ILE     CD  812   2.262   7.745   4.977 -0.3270 -0.2513  0.2087
   53ILE    HD1  813   2.152   7.752   4.964 -0.0757  0.3174 -2.0162
   53ILE    HD2  814   2.318   7.689   4.899  1.4476  0.8070  0.6728
   53ILE    HD3  815   2.294   7.851   4.969  1.6147 -0.9106 -1.6101
   53ILE      C  816   2.218   7.760   5.482 -0.4829 -0.6818  0.2753
   53ILE      O  817   2.314   7.780   5.556 -0.2069 -0.3173 -0.1804
   54ALA      N  818   2.095   7.812   5.502 -0.3682 -0.4350  0.3360
   54ALA     HN  819   2.033   7.819   5.425  0.1110  0.0278 -0.0156
   54ALA     CA  820   2.070   7.899   5.612 -0.0112  0.2302 -0.1051
   54ALA     HA  821   2.131   7.989   5.607 -0.8343  0.8256  0.3722
   54ALA     CB  822   1.929   7.960   5.610 -0.1303  0.0092  0.8034
   54ALA    HB1  823   1.919   8.046   5.678  1.0514  1.7923 -1.1390
   54ALA    HB2  824   1.857   7.877   5.627 -1.1039  0.8741  0.9422
   54ALA    HB3  825   1.909   8.008   5.511  2.3198  0.1903  0.3175
   54ALA      C  826   2.098   7.841   5.746 -0.2635  0.0602 -0.1266
   54ALA      O  827   2.177   7.898   5.822  0.5291 -0.2508 -0.7047
   55VAL      N  828   2.055   7.715   5.770  0.4332 -0.1900 -0.1620
   55VAL     HN  829   1.996   7.663   5.710 -0.8203 -1.9498  2.4286
   55VAL     CA  830   2.103   7.642   5.883 -0.1829 -0.1597  0.1243
   55VAL     HA  831   2.089   7.702   5.972 -0.3158  0.1235 -0.0869
   55VAL     CB  832   2.034   7.511   5.904  0.4215 -0.4173  0.5273
   55VAL     HB  833   2.058   7.446   5.817  1.8207  0.2992  0.3584
   55VAL    CG1  834   2.072   7.439   6.035  0.0294 -0.4432  0.6273
   55VAL   HG11  835   2.171   7.391   6.022  0.2149  0.1993 -0.4990
   55VAL   HG12  836   2.001   7.359   6.064 -0.5331  1.0169  3.7371
   55VAL   HG13  837   2.078   7.510   6.120 -1.1226 -0.0711  0.4133
   55VAL    CG2  838   1.881   7.515   5.908  0.4320  0.0431  0.4703
   55VAL   HG21  839   1.848   7.558   6.005 -0.2192  0.8205 -0.0832
   55VAL   HG22  840   1.829   7.418   5.897  1.2413 -0.2684 -0.6813
   55VAL   HG23  841   1.847   7.590   5.833  0.7526 -1.0194 -0.7644
   55VAL      C  842   2.251   7.620   5.881 -0.1213  0.2239  0.3377
   55VAL      O  843   2.318   7.655   5.978  0.2310 -0.2624  0.2739
   56GLY      N  844   2.309   7.555   5.778  0.6117  0.7894  0.3856
   56GLY     HN  845   2.244   7.521   5.711  0.0859 -0.8469  1.6474
   56GLY     CA  846   2.440   7.498   5.775  0.1755 -0.2089 -0.0110
   56GLY    HA1  847   2.436   7.441   5.684 -2.8983 -1.0596  0.5448
   56GLY    HA2  848   2.443   7.442   5.867  1.0094  2.5458  1.7640
   56GLY      C  849   2.556   7.592   5.775  0.0411 -0.0409 -0.5797
   56GLY      O  850   2.661   7.570   5.834 -0.3522 -0.2974  0.0388
   57VAL      N  851   2.536   7.713   5.720 -0.3155  0.3245  0.3331
   57VAL     HN  852   2.455   7.729   5.664  1.2555 -0.3879 -2.3135
   57VAL     CA  853   2.631   7.819   5.704  0.5160 -0.3944  0.4285
   57VAL     HA  854   2.727   7.774   5.722  0.9956  0.7071  0.6776
   57VAL     CB  855   2.626   7.883   5.568  0.7494 -0.2975  0.4671
   57VAL     HB  856   2.532   7.939   5.551  1.6225  1.5515  1.4358
   57VAL    CG1  857   2.745   7.979   5.558 -0.2049  0.8140 -0.5274
   57VAL   HG11  858   2.767   8.011   5.454  0.2014  2.0706 -0.0861
   57VAL   HG12  859   2.838   7.926   5.589 -0.4291 -0.5860 -2.1293
   57VAL   HG13  860   2.726   8.071   5.618 -2.9596 -0.8119  1.2953
   57VAL    CG2  861   2.631   7.769   5.465 -0.6409 -0.0203  0.0691
   57VAL   HG21  862   2.632   7.824   5.369 -0.3280 -2.1366 -1.2097
   57VAL   HG22  863   2.543   7.702   5.458 -0.9687  0.3658  0.4523
   57VAL   HG23  864   2.728   7.715   5.463  1.4362  3.4096 -2.6990
   57VAL      C  865   2.608   7.924   5.807 -0.2012 -0.1773  0.0589
   57VAL      O  866   2.704   7.980   5.860 -0.0164 -0.3060 -0.1370
   58LEU      N  867   2.484   7.960   5.844 -0.1253 -0.3537  0.4873
   58LEU     HN  868   2.401   7.925   5.800  0.4017  0.1718 -0.9822
   58LEU     CA  869   2.465   8.072   5.931  0.0875  0.1233 -0.0719
   58LEU     HA  870   2.555   8.124   5.958 -0.1746  1.1844 -1.1760
   58LEU     CB  871   2.363   8.169   5.870 -0.0078  0.2180  0.2370
   58LEU    HB1  872   2.330   8.253   5.935 -2.0770  1.1112 -1.8171
   58LEU    HB2  873   2.271   8.113   5.844  0.0566  1.0906 -2.1631
   58LEU     CG  874   2.423   8.236   5.745  0.4474 -0.0173  0.3298
   58LEU     HG  875   2.447   8.161   5.666 -1.9569 -1.0209  0.4743
   58LEU    CD1  876   2.318   8.327   5.679  0.1172  0.0135  0.8863
   58LEU   HD11  877   2.377   8.385   5.605  1.0128 -2.7062 -0.7176
   58LEU   HD12  878   2.282   8.399   5.754 -1.5040 -0.1550  0.3060
   58LEU   HD13  879   2.228   8.279   5.634  0.2135 -1.2197  1.9411
   58LEU    CD2  880   2.552   8.315   5.770  0.5811 -0.0179 -0.3392
   58LEU   HD21  881   2.541   8.391   5.851 -2.2186 -1.4853  0.7941
   58LEU   HD22  882   2.600   8.362   5.681  4.2037 -1.1186  0.8337
   58LEU   HD23  883   2.635   8.250   5.806  1.3048  1.2123  0.2916
   58LEU      C  884   2.418   8.030   6.066  0.4039  0.0977  0.0308
   58LEU      O  885   2.476   8.074   6.165  0.4992  0.4431 -0.1770
   59ALA      N  886   2.325   7.934   6.077  0.3493  0.2068  0.5861
   59ALA     HN  887   2.287   7.891   5.996  0.8944 -1.4324  1.1610
   59ALA     CA  888   2.283   7.881   6.203  0.0474  0.3661  0.5519
   59ALA     HA  889   2.274   7.974   6.257  0.4798  0.5713  0.2771
   59ALA     CB  890   2.145   7.813   6.198  0.2431  0.0082 -0.1105
   59ALA    HB1  891   2.162   7.709   6.166 -0.3653 -0.7578  1.8768
   59ALA    HB2  892   2.088   7.871   6.121  1.1956 -1.0020 -1.6165
   59ALA    HB3  893   2.092   7.811   6.296  0.3177  0.6019 -0.0510
   59ALA      C  894   2.383   7.802   6.280 -0.2859 -0.6075  0.0004
   59ALA      O  895   2.374   7.797   6.403 -0.1079 -0.1156  0.0366
   60ILE      N  896   2.481   7.737   6.215 -0.4194 -0.0465 -0.7815
   60ILE     HN  897   2.475   7.729   6.116 -0.8433 -2.1718 -0.6205
   60ILE     CA  898   2.576   7.657   6.286 -0.3103  0.4466 -0.3651
   60ILE     HA  899   2.522   7.584   6.344  0.8638  0.6116  0.9863
   60ILE     CB  900   2.651   7.569   6.191 -0.3228  0.2149 -0.1615
   60ILE     HB  901   2.681   7.631   6.104 -0.3610  0.1149 -0.2471
   60ILE    CG2  902   2.784   7.515   6.247 -0.1555  0.5135 -0.2700
   60ILE   HG21  903   2.818   7.436   6.178 -0.8586  0.4663 -0.5748
   60ILE   HG22  904   2.772   7.462   6.344 -0.5964 -0.4454 -0.8350
   60ILE   HG23  905   2.860   7.595   6.256  2.4244 -1.7594 -0.7381
   60ILE    CG1  906   2.558   7.455   6.145  0.3992 -0.2829 -0.4119
   60ILE   HG11  907   2.612   7.401   6.064 -1.0366 -2.8073  0.2178
   60ILE   HG12  908   2.459   7.490   6.108  0.5040 -0.0621 -0.4917
   60ILE     CD  909   2.530   7.346   6.247  0.3296  0.4531  0.3687
   60ILE    HD1  910   2.622   7.302   6.293 -0.0046 -0.4001  0.2459
   60ILE    HD2  911   2.475   7.266   6.194  1.4101  0.2326 -0.4628
   60ILE    HD3  912   2.469   7.392   6.327  0.2184 -1.3964  1.4207
   60ILE      C  913   2.657   7.726   6.391  0.5623 -0.0338 -0.7118
   60ILE      O  914   2.662   7.679   6.504 -0.4585  0.3180 -0.5064
   61PRO      N  915   2.708   7.845   6.373 -0.2232  0.3974 -0.1575
   61PRO     CD  916   2.767   7.892   6.249  0.2746  0.1149 -0.0289
   61PRO    HD1  917   2.691   7.951   6.194 -1.6945 -2.9899 -0.9261
   61PRO    HD2  918   2.804   7.810   6.184  0.4540 -0.1038  0.3461
   61PRO     CA  919   2.775   7.909   6.482  0.0761 -0.2130  0.0234
   61PRO     HA  920   2.850   7.841   6.518 -0.9514 -1.8059 -0.6975
   61PRO     CB  921   2.848   8.032   6.429 -0.2636  0.2854  0.6974
   61PRO    HB1  922   2.948   8.041   6.477  1.0933 -2.7821 -1.2860
   61PRO    HB2  923   2.794   8.129   6.433 -2.1970 -0.7520  0.6492
   61PRO     CG  924   2.876   7.995   6.283  0.4563 -0.4024  1.0006
   61PRO    HG1  925   2.876   8.084   6.216  0.1073 -0.8585  0.3763
   61PRO    HG2  926   2.978   7.951   6.273  0.0578 -0.9794 -1.0053
   61PRO      C  927   2.694   7.958   6.597  0.6618  1.1387 -0.1154
   61PRO      O  928   2.741   7.946   6.710  0.2304  0.7666  0.0328
   62PHE      N  929   2.570   8.004   6.572 -0.0831 -0.8622 -0.3325
   62PHE     HN  930   2.536   8.016   6.479 -0.6547 -0.1802 -0.0411
   62PHE     CA  931   2.470   8.036   6.669  0.1678 -0.3283 -0.2476
   62PHE     HA  932   2.511   8.095   6.751 -1.8533 -0.8033  1.1722
   62PHE     CB  933   2.353   8.114   6.609  0.2555 -0.2479 -0.3146
   62PHE    HB1  934   2.286   8.139   6.694  1.6648  1.6122  0.3022
   62PHE    HB2  935   2.296   8.056   6.533 -1.4056  0.8694  0.0126
   62PHE     CG  936   2.400   8.237   6.538 -0.2735 -0.0152 -0.2702
   62PHE    CD1  937   2.449   8.343   6.610 -0.3947 -0.2820  0.2084
   62PHE    HD1  938   2.451   8.340   6.718  0.3489  4.8729  0.5915
   62PHE    CE1  939   2.489   8.459   6.548 -0.6074 -0.1058  0.4008
   62PHE    HE1  940   2.507   8.550   6.604  1.2292 -0.8414  1.0814
   62PHE     CZ  941   2.473   8.471   6.412 -0.5155  0.2485  0.4199
   62PHE     HZ  942   2.491   8.559   6.353  0.4694  1.3940  2.3329
   62PHE    CD2  943   2.395   8.246   6.401  0.5264 -0.3541 -0.3277
   62PHE    HD2  944   2.340   8.168   6.349 -1.3029  1.7770 -1.7637
   62PHE    CE2  945   2.436   8.361   6.339  0.8255 -0.1244  0.2858
   62PHE    HE2  946   2.419   8.366   6.232 -2.3668 -0.4692  0.6779
   62PHE      C  947   2.413   7.920   6.744 -0.5109  0.0200 -0.2225
   62PHE      O  948   2.396   7.933   6.865  0.1145  0.0389 -0.1321
   63ALA      N  949   2.390   7.809   6.672  0.0607 -0.3231  0.1160
   63ALA     HN  950   2.397   7.825   6.573 -0.3711 -0.0476  0.1270
   63ALA     CA  951   2.340   7.686   6.724 -0.3000 -0.4166 -0.4393
   63ALA     HA  952   2.254   7.720   6.780  0.2261  0.6259 -0.2380
   63ALA     CB  953   2.300   7.588   6.613  0.4349 -0.2620 -0.8468
   63ALA    HB1  954   2.228   7.644   6.548 -1.1890  2.6410  3.0541
   63ALA    HB2  955   2.256   7.498   6.662  1.3437  0.1339  0.7588
   63ALA    HB3  956   2.390   7.543   6.566  2.8965  2.2228  1.1286
   63ALA      C  957   2.437   7.627   6.820 -0.2867  0.1116 -0.1220
   63ALA      O  958   2.393   7.575   6.923 -0.0705  0.3838  0.1108
   64ILE      N  959   2.567   7.621   6.784 -0.2624 -0.4839  0.0462
   64ILE     HN  960   2.581   7.640   6.687  2.9529 -1.3484  0.2544
   64ILE     CA  961   2.676   7.595   6.871 -0.1134  1.1189  0.3705
   64ILE     HA  962   2.664   7.501   6.923  0.6623 -0.2621 -1.7935
   64ILE     CB  963   2.808   7.572   6.803 -0.4765 -0.2392  0.0959
   64ILE     HB  964   2.841   7.667   6.756  1.5378 -0.6940  0.5174
   64ILE    CG2  965   2.922   7.546   6.903  0.1463 -0.3488 -0.6303
   64ILE   HG21  966   2.912   7.445   6.950 -1.1796 -1.6350 -3.4273
   64ILE   HG22  967   2.954   7.625   6.974  2.6265 -1.2981 -0.6109
   64ILE   HG23  968   3.014   7.532   6.843  1.1460 -0.4393  0.8639
   64ILE    CG1  969   2.800   7.465   6.693 -0.1281 -0.1395 -0.0260
   64ILE   HG11  970   2.719   7.495   6.623  1.2020  1.0730 -1.1183
   64ILE   HG12  971   2.787   7.363   6.735  0.5161  0.5775  2.0373
   64ILE     CD  972   2.925   7.457   6.605 -0.1019 -0.0209  0.0008
   64ILE    HD1  973   2.906   7.370   6.538  1.7415 -0.2383 -0.2944
   64ILE    HD2  974   3.017   7.454   6.667 -1.4465  2.2071  2.2952
   64ILE    HD3  975   2.930   7.543   6.535 -0.2310 -0.5398 -0.6515
   64ILE      C  976   2.694   7.683   6.990  0.3778  0.7391  0.5837
   64ILE      O  977   2.711   7.641   7.104  0.3499  0.2183  0.3973
   65THR      N  978   2.680   7.814   6.964 -0.4200  0.4398 -0.5933
   65THR     HN  979   2.660   7.849   6.873 -0.0902  3.0105  0.2261
   65THR     CA  980   2.696   7.921   7.058 -0.2914 -0.1751  0.0880
   65THR     HA  981   2.797   7.919   7.098  0.0455  0.7654 -0.6969
   65THR     CB  982   2.677   8.058   7.001 -0.1691 -0.4029 -0.5086
   65THR     HB  983   2.597   8.048   6.925 -0.6745 -0.2549 -0.0025
   65THR    OG1  984   2.797   8.094   6.934 -0.0251 -0.3536 -0.2300
   65THR    HG1  985   2.780   8.086   6.840 -0.0629  0.0001 -0.2528
   65THR    CG2  986   2.648   8.177   7.095  0.0917 -0.6856 -0.0656
   65THR   HG21  987   2.656   8.274   7.043 -3.1666 -0.5043 -0.4201
   65THR   HG22  988   2.726   8.177   7.175  0.7913  3.9649 -0.5079
   65THR   HG23  989   2.546   8.173   7.138 -0.1019  1.7777 -0.1523
   65THR      C  990   2.617   7.898   7.183  0.1616 -0.9552  0.2371
   65THR      O  991   2.668   7.923   7.292  0.3070  0.4754 -0.1414
   66ILE      N  992   2.489   7.857   7.174 -0.3179  0.5062  0.1952
   66ILE     HN  993   2.447   7.831   7.088 -0.3549  3.0516 -0.6153
   66ILE     CA  994   2.404   7.835   7.287 -0.0951 -0.1440  0.2393
   66ILE     HA  995   2.441   7.887   7.374 -0.6928 -1.1577  1.1239
   66ILE     CB  996   2.267   7.893   7.265  0.0756  0.0135 -0.4176
   66ILE     HB  997   2.199   7.865   7.348  1.8370  0.5882  1.3021
   66ILE    CG2  998   2.277   8.046   7.268 -0.6645  0.0571 -0.2019
   66ILE   HG21  999   2.311   8.077   7.369  0.3949 -1.2467 -0.1381
   66ILE   HG22 1000   2.182   8.102   7.254 -0.8455 -0.0699  0.4752
   66ILE   HG23 1001   2.342   8.080   7.185  0.2132 -1.9746 -0.3911
   66ILE    CG1 1002   2.201   7.855   7.131  0.4255  0.2736 -0.6663
   66ILE   HG11 1003   2.264   7.873   7.042  1.4186  0.6147  0.0849
   66ILE   HG12 1004   2.117   7.927   7.123 -0.6360 -0.6273  1.5298
   66ILE     CD 1005   2.153   7.711   7.115 -0.6564  0.6070 -0.5214
   66ILE    HD1 1006   2.092   7.680   7.202 -1.2746 -1.1335 -1.5373
   66ILE    HD2 1007   2.236   7.638   7.101 -0.6480  0.0607  1.9778
   66ILE    HD3 1008   2.097   7.694   7.020 -0.6390  0.7670 -0.5620
   66ILE      C 1009   2.403   7.691   7.328  0.1894 -0.0735  0.4951
   66ILE      O 1010   2.367   7.655   7.440  0.0466 -0.5927  0.2827
   67SER      N 1011   2.448   7.595   7.246 -0.7501 -0.1905  0.0978
   67SER     HN 1012   2.462   7.606   7.148 -1.9537 -2.2691 -0.3783
   67SER     CA 1013   2.466   7.458   7.286  0.1931 -0.1541 -0.1711
   67SER     HA 1014   2.376   7.421   7.334  1.3304 -2.0614  0.5685
   67SER     CB 1015   2.496   7.360   7.173 -0.2717 -0.3708 -0.1076
   67SER    HB1 1016   2.507   7.257   7.215 -1.5853  0.4245  2.3786
   67SER    HB2 1017   2.581   7.402   7.115 -0.9138  1.6021  0.3307
   67SER     OG 1018   2.385   7.350   7.085 -0.4768  0.2764  0.0777
   67SER    HG1 1019   2.388   7.430   7.031  2.4827  0.7558  0.7820
   67SER      C 1020   2.574   7.436   7.386 -0.2400  0.2838  0.4066
   67SER      O 1021   2.578   7.329   7.447  0.0785 -0.0019 -0.1040
   68THR      N 1022   2.672   7.526   7.400 -0.3403  0.5690 -0.6661
   68THR     HN 1023   2.682   7.600   7.334 -1.4051 -0.7911 -2.4361
   68THR     CA 1024   2.793   7.503   7.472 -0.7026  0.2017 -0.1734
   68THR     HA 1025   2.763   7.429   7.545 -2.0858  2.2551  1.4298
   68THR     CB 1026   2.911   7.455   7.393 -0.2741  0.1270  0.4945
   68THR     HB 1027   2.880   7.372   7.325  2.2240  0.3473 -1.0737
   68THR    OG1 1028   3.013   7.403   7.478 -0.1280  0.0355  0.2653
   68THR    HG1 1029   3.008   7.441   7.566  0.1593  0.6853  0.0065
   68THR    CG2 1030   2.987   7.564   7.315  0.1795 -0.4897  0.0560
   68THR   HG21 1031   3.062   7.509   7.255 -0.6385 -0.4762 -1.0120
   68THR   HG22 1032   3.030   7.645   7.379 -1.3674  0.7738 -0.4402
   68THR   HG23 1033   2.905   7.611   7.257 -3.3415 -3.3899  2.2120
   68THR      C 1034   2.828   7.622   7.555  0.0811 -0.6237  0.7165
   68THR      O 1035   2.922   7.627   7.634  0.6414  0.4988  0.0031
   69GLY      N 1036   2.744   7.727   7.560 -0.0919 -0.7186 -0.0601
   69GLY     HN 1037   2.664   7.731   7.501 -0.2770 -0.1850  0.2265
   69GLY     CA 1038   2.764   7.840   7.645  0.3994 -0.6184 -0.3023
   69GLY    HA1 1039   2.701   7.922   7.612  0.9279 -0.2412 -0.3732
   69GLY    HA2 1040   2.867   7.868   7.656 -0.1465  1.0248  1.1550
   69GLY      C 1041   2.706   7.807   7.778  0.2753  0.1340 -0.1606
   69GLY      O 1042   2.713   7.695   7.830  0.1523  0.1593 -0.0868
   70PHE      N 1043   2.632   7.898   7.843 -0.4536 -0.2577 -0.4230
   70PHE     HN 1044   2.616   7.976   7.783  0.7762 -0.2507 -0.7532
   70PHE     CA 1045   2.558   7.882   7.965 -0.0774 -0.1466 -0.1800
   70PHE     HA 1046   2.549   7.776   7.980  0.6639 -0.2782 -0.6235
   70PHE     CB 1047   2.615   7.955   8.088 -0.2975  0.4185 -0.4109
   70PHE    HB1 1048   2.565   7.940   8.186 -2.9249  1.2190 -1.5399
   70PHE    HB2 1049   2.609   8.066   8.079 -1.6659  0.4342  0.4139
   70PHE     CG 1050   2.758   7.921   8.109 -0.3546  0.5757  0.2484
   70PHE    CD1 1051   2.861   7.993   8.054  0.0130 -0.0620  0.0864
   70PHE    HD1 1052   2.835   8.072   7.985 -3.1021 -1.6090 -0.7295
   70PHE    CE1 1053   2.994   7.963   8.072 -0.1473 -0.8468 -0.0112
   70PHE    HE1 1054   3.073   8.023   8.031  0.2880 -1.4749 -0.0988
   70PHE     CZ 1055   3.028   7.869   8.166  0.6001 -0.2006  0.3757
   70PHE     HZ 1056   3.131   7.856   8.194  0.6952 -2.0242 -0.6762
   70PHE    CD2 1057   2.797   7.827   8.202  0.0703  0.4934 -0.0093
   70PHE    HD2 1058   2.726   7.767   8.257  0.7847 -0.2249  0.1428
   70PHE    CE2 1059   2.928   7.804   8.236  0.0035  0.8157  0.4810
   70PHE    HE2 1060   2.963   7.741   8.316 -1.4642  1.1176  1.3959
   70PHE      C 1061   2.425   7.941   7.933  0.1991  0.7024  0.1957
   70PHE      O 1062   2.413   8.025   7.845  0.0913 -0.3952 -0.8589
   71CYS      N 1063   2.322   7.910   8.015 -0.1090  0.7341 -0.1809
   71CYS     HN 1064   2.346   7.835   8.076  1.1336 -0.5676 -2.1546
   71CYS     CA 1065   2.192   7.969   8.024 -0.5072 -0.1441 -0.1385
   71CYS     HA 1066   2.162   8.004   7.927 -0.5571  3.1124  0.9332
   71CYS     CB 1067   2.095   7.879   8.103 -0.0678  0.0937  0.6869
   71CYS    HB1 1068   1.999   7.934   8.105 -1.1724 -1.7316  0.6449
   71CYS    HB2 1069   2.125   7.856   8.207  0.0892 -0.3799  0.5398
   71CYS     SG 1070   2.065   7.729   8.005 -0.0422  0.5951 -0.0928
   71CYS      C 1071   2.209   8.094   8.104  0.2106  0.1696 -0.7764
   71CYS      O 1072   2.291   8.111   8.194 -0.2409  0.4956 -0.4228
   72ALA      N 1073   2.127   8.193   8.065 -0.4069  0.1996  0.5489
   72ALA     HN 1074   2.074   8.177   7.982  3.3059 -1.7964 -1.7326
   72ALA     CA 1075   2.125   8.323   8.124  0.2609  0.2844  0.3930
   72ALA     HA 1076   2.124   8.308   8.231 -1.1778 -1.1114  0.2131
   72ALA     CB 1077   2.243   8.420   8.105 -0.0259  0.4962 -0.3318
   72ALA    HB1 1078   2.337   8.363   8.121 -0.9116 -1.3980 -1.5103
   72ALA    HB2 1079   2.239   8.509   8.172 -1.3205  0.6811 -0.6177
   72ALA    HB3 1080   2.244   8.457   8.000 -1.0739  1.3335 -0.0726
   72ALA      C 1081   1.996   8.389   8.088  0.1649 -0.1507 -0.0543
   72ALA      O 1082   1.918   8.426   8.174 -0.1138  0.5001 -0.5827
   73ALA      N 1083   1.974   8.409   7.956 -0.0405  0.0624  0.0118
   73ALA     HN 1084   2.036   8.387   7.881 -1.4321 -0.0751 -1.1151
   73ALA     CA 1085   1.856   8.478   7.917 -0.1792  0.0861  0.4719
   73ALA     HA 1086   1.826   8.559   7.983 -0.6330 -0.5468  1.0624
   73ALA     CB 1087   1.875   8.565   7.792  0.7514 -0.6047  0.1286
   73ALA    HB1 1088   1.777   8.593   7.748  0.2443 -0.5991  1.2409
   73ALA    HB2 1089   1.920   8.491   7.722  1.1139 -0.9961  0.7612
   73ALA    HB3 1090   1.932   8.660   7.792 -0.8511  0.4626 -2.4420
   73ALA      C 1091   1.742   8.382   7.905  0.1548 -0.2841  0.2749
   73ALA      O 1092   1.756   8.279   7.839 -0.2338  0.0432 -0.3281
   74CYS      N 1093   1.624   8.414   7.959 -0.1738 -0.1179 -0.5185
   74CYS     HN 1094   1.616   8.495   8.017  1.1880 -0.8753  0.8002
   74CYS     CA 1095   1.501   8.340   7.959 -0.3673  0.1970 -0.1139
   74CYS     HA 1096   1.513   8.248   8.013  0.1221  0.9388  1.0753
   74CYS     CB 1097   1.395   8.414   8.042 -0.0947  0.6709 -0.1847
   74CYS    HB1 1098   1.422   8.419   8.150 -1.7139 -0.0181  0.2797
   74CYS    HB2 1099   1.390   8.522   8.016 -3.0545  0.8900  0.9758
   74CYS     SG 1100   1.232   8.335   8.047  0.1583  0.1558  0.0508
   74CYS      C 1101   1.455   8.306   7.822 -0.0495 -0.0647 -0.1562
   74CYS      O 1102   1.401   8.196   7.808  0.2311 -0.2909  0.5404
   75HSD      N 1103   1.471   8.390   7.718  0.1895 -0.0147 -0.0787
   75HSD     HN 1104   1.516   8.476   7.741  1.4895 -0.9267  0.9090
   75HSD     CA 1105   1.426   8.361   7.586  0.1065  0.0914 -0.0750
   75HSD     HA 1106   1.374   8.266   7.589  0.0927  0.1334  1.6135
   75HSD     CB 1107   1.334   8.471   7.529  0.0501 -0.0009 -0.1632
   75HSD    HB1 1108   1.316   8.461   7.420  1.2888 -3.5923 -0.1915
   75HSD    HB2 1109   1.397   8.562   7.541 -0.5551  0.2235  1.5056
   75HSD    ND1 1110   1.177   8.543   7.708  0.4372 -0.5826  0.0581
   75HSD    HD1 1111   1.246   8.598   7.756 -0.1910  0.0883  0.2187
   75HSD     CG 1112   1.196   8.478   7.588 -0.0884  0.3076 -0.5233
   75HSD    CE1 1113   1.045   8.538   7.737  0.3960  0.2507  0.0449
   75HSD    HE1 1114   1.004   8.586   7.826 -0.0850 -0.4184  0.1962
   75HSD    NE2 1115   0.978   8.475   7.642 -0.4520  0.7134  0.3186
   75HSD    CD2 1116   1.072   8.440   7.548 -0.5295  1.0312  0.1215
   75HSD    HD2 1117   1.041   8.395   7.454 -1.0555  0.0890  0.7313
   75HSD      C 1118   1.540   8.341   7.492  0.2680  0.3215  0.0714
   75HSD      O 1119   1.524   8.327   7.370 -0.0874  0.2055  0.1289
   76GLY      N 1120   1.663   8.323   7.543  0.1976 -0.0846  0.1048
   76GLY     HN 1121   1.667   8.317   7.642  0.0232  0.7361  0.1718
   76GLY     CA 1122   1.775   8.336   7.455  0.2482  0.0952  0.1954
   76GLY    HA1 1123   1.868   8.358   7.506  1.2534  0.7519 -1.8133
   76GLY    HA2 1124   1.763   8.415   7.383 -0.0552 -0.4409 -0.3441
   76GLY      C 1125   1.810   8.212   7.381  0.0769  0.0348  0.2151
   76GLY      O 1126   1.865   8.206   7.271 -0.2643  0.2260  0.0332
   77CYS      N 1127   1.782   8.096   7.444  0.0475  0.3124  0.7202
   77CYS     HN 1128   1.732   8.099   7.530 -0.4976  0.4929  0.3998
   77CYS     CA 1129   1.801   7.976   7.368  0.2409  0.6007  0.3020
   77CYS     HA 1130   1.892   7.973   7.312  0.9659 -0.3397  1.4793
   77CYS     CB 1131   1.811   7.852   7.459  0.0238  0.0804 -0.3709
   77CYS    HB1 1132   1.802   7.759   7.400  2.0099  0.3137 -1.1212
   77CYS    HB2 1133   1.727   7.840   7.531  0.8612  1.7799  0.9758
   77CYS     SG 1134   1.957   7.851   7.567 -0.0807 -0.1945 -0.2309
   77CYS      C 1135   1.678   7.967   7.285  0.3110 -0.2693  0.2811
   77CYS      O 1136   1.680   7.937   7.166 -0.3308  0.5096  0.0635
   78LEU      N 1137   1.561   8.006   7.339  0.0388 -0.6493 -0.0273
   78LEU     HN 1138   1.570   8.053   7.426 -0.3231  1.8725 -1.2315
   78LEU     CA 1139   1.433   7.995   7.276 -0.0900  0.0602  0.0990
   78LEU     HA 1140   1.428   7.895   7.234  0.2046  0.5921 -1.2656
   78LEU     CB 1141   1.325   8.025   7.381  0.0237 -0.0390  0.2442
   78LEU    HB1 1142   1.329   8.133   7.408 -1.5111  0.4040 -1.1322
   78LEU    HB2 1143   1.345   7.963   7.472  0.7577  0.2029  0.2477
   78LEU     CG 1144   1.177   8.006   7.343  0.0671  0.3509 -0.1213
   78LEU     HG 1145   1.160   8.064   7.250  0.8110 -0.9228 -1.0786
   78LEU    CD1 1146   1.150   7.857   7.314 -0.0994  0.3360  0.1051
   78LEU   HD11 1147   1.214   7.818   7.232  1.8472  1.4152  1.0325
   78LEU   HD12 1148   1.048   7.855   7.269 -0.9207 -0.5260  1.8985
   78LEU   HD13 1149   1.163   7.797   7.406 -1.1177 -0.7424 -0.4362
   78LEU    CD2 1150   1.085   8.049   7.458 -0.0889 -0.0439 -0.0995
   78LEU   HD21 1151   0.977   8.042   7.433 -0.2299  0.8897  0.2307
   78LEU   HD22 1152   1.104   8.155   7.484 -2.2686  0.7941 -1.6233
   78LEU   HD23 1153   1.105   7.989   7.550 -0.0348 -0.8482 -0.6199
   78LEU      C 1154   1.416   8.072   7.149 -0.1855  0.0327  0.0948
   78LEU      O 1155   1.375   8.015   7.048 -0.0808 -0.1427  0.1499
   79PHE      N 1156   1.465   8.197   7.145  0.4218 -0.2034 -0.0369
   79PHE     HN 1157   1.511   8.226   7.229 -1.4880 -0.7190  1.2646
   79PHE     CA 1158   1.472   8.270   7.023 -0.4484 -0.2252 -0.1113
   79PHE     HA 1159   1.372   8.287   6.988 -0.3128  0.3272 -0.2499
   79PHE     CB 1160   1.527   8.410   7.056  0.4558 -0.4629 -0.5810
   79PHE    HB1 1161   1.614   8.414   7.126 -1.5098  1.9175  1.9292
   79PHE    HB2 1162   1.456   8.463   7.122  2.7437  2.4118 -0.1804
   79PHE     CG 1163   1.531   8.504   6.940 -0.1370 -0.1924 -0.3845
   79PHE    CD1 1164   1.417   8.536   6.871 -0.4401  0.0707  0.2358
   79PHE    HD1 1165   1.322   8.502   6.911  0.7489  0.2489  3.5859
   79PHE    CE1 1166   1.425   8.606   6.753  0.2753 -0.4440 -0.0215
   79PHE    HE1 1167   1.331   8.633   6.706 -1.6083 -2.9809  2.0000
   79PHE     CZ 1168   1.548   8.652   6.711  0.1643 -0.4987 -0.4124
   79PHE     HZ 1169   1.547   8.711   6.621 -0.1580  0.6357  0.3082
   79PHE    CD2 1170   1.654   8.543   6.891  0.0729  0.1561  0.3925
   79PHE    HD2 1171   1.738   8.525   6.956  1.4757 -2.7969 -1.9660
   79PHE    CE2 1172   1.664   8.614   6.773 -0.0446 -0.5953 -0.0777
   79PHE    HE2 1173   1.765   8.644   6.748  0.7432 -1.5338  1.7499
   79PHE      C 1174   1.550   8.205   6.914  0.1059 -0.1555  0.2398
   79PHE      O 1175   1.503   8.203   6.800  0.3501  0.0833  0.1329
   80ILE      N 1176   1.670   8.153   6.947  0.2051 -0.0908 -0.0116
   80ILE     HN 1177   1.697   8.141   7.042  2.0150 -0.4547 -0.5464
   80ILE     CA 1178   1.757   8.095   6.850  0.0131  0.2641 -0.3969
   80ILE     HA 1179   1.751   8.154   6.759  0.5308 -0.6810 -1.0603
   80ILE     CB 1180   1.900   8.090   6.897  0.0157  0.0516 -0.4284
   80ILE     HB 1181   1.906   8.030   6.990 -0.4286 -0.5170 -0.7561
   80ILE    CG2 1182   1.986   8.021   6.790  0.3174  0.3391 -0.3703
   80ILE   HG21 1183   2.088   7.990   6.821 -0.4990 -2.0849  0.0310
   80ILE   HG22 1184   1.989   8.092   6.704  2.8865  1.7899  0.7979
   80ILE   HG23 1185   1.936   7.926   6.763  0.1024  0.7878 -1.6464
   80ILE    CG1 1186   1.952   8.231   6.930  0.2112 -0.0769 -0.1943
   80ILE   HG11 1187   1.884   8.278   7.004 -0.3004 -1.6616  0.4033
   80ILE   HG12 1188   1.937   8.281   6.832 -0.1647  1.2229  0.5045
   80ILE     CD 1189   2.095   8.230   6.984  0.1540  0.3084 -0.0378
   80ILE    HD1 1190   2.162   8.173   6.917  0.1835 -0.9265  1.0196
   80ILE    HD2 1191   2.100   8.168   7.076 -2.4171 -0.8072 -0.5574
   80ILE    HD3 1192   2.117   8.336   7.011 -0.7595  0.6308 -0.5340
   80ILE      C 1193   1.712   7.961   6.804  0.0802  0.0619  0.1283
   80ILE      O 1194   1.716   7.922   6.688 -0.2866  0.5129 -0.0391
   81ALA      N 1195   1.665   7.875   6.896 -0.2798  0.0523 -0.0609
   81ALA     HN 1196   1.652   7.896   6.993 -0.3195 -1.3003  0.2464
   81ALA     CA 1197   1.597   7.755   6.858  0.0656 -0.1557 -0.0276
   81ALA     HA 1198   1.665   7.695   6.799 -0.7338  0.0947 -1.2449
   81ALA     CB 1199   1.563   7.679   6.988  0.2091  0.3236  0.2930
   81ALA    HB1 1200   1.650   7.663   7.054  0.9949 -1.4034 -1.0711
   81ALA    HB2 1201   1.518   7.580   6.966  0.1776  0.7584 -1.8854
   81ALA    HB3 1202   1.486   7.733   7.048  0.3913  0.0893  0.7359
   81ALA      C 1203   1.477   7.779   6.774 -0.2880 -0.5916  0.3453
   81ALA      O 1204   1.448   7.706   6.679 -0.2590  0.0943 -0.2049
   82CYS      N 1205   1.403   7.888   6.801 -0.2027 -0.5588  0.4476
   82CYS     HN 1206   1.420   7.943   6.882 -0.7283  0.2656  0.0097
   82CYS     CA 1207   1.294   7.933   6.719  0.4352 -0.1152 -0.1639
   82CYS     HA 1208   1.236   7.844   6.702  0.4722 -0.1425 -0.1487
   82CYS     CB 1209   1.195   8.028   6.788  0.0196 -0.5576 -0.1481
   82CYS    HB1 1210   1.119   8.063   6.715 -2.0886  1.0120  2.5951
   82CYS    HB2 1211   1.240   8.118   6.836 -0.6845 -0.2310 -0.0810
   82CYS     SG 1212   1.104   7.936   6.916  0.1724 -0.3396  0.1191
   82CYS    HG1 1213   1.220   7.923   6.979 -0.2069 -0.9837  0.7018
   82CYS      C 1214   1.330   7.970   6.579 -0.5393  0.6426 -0.2277
   82CYS      O 1215   1.259   7.941   6.483  0.1489 -0.4834 -0.4125
   83PHE      N 1216   1.447   8.034   6.563 -0.4207  0.3634 -0.4917
   83PHE     HN 1217   1.502   8.058   6.643 -0.3379  0.2925 -0.5264
   83PHE     CA 1218   1.510   8.061   6.438 -0.0404  0.0770 -0.3650
   83PHE     HA 1219   1.438   8.107   6.372  0.8051 -0.2570 -1.5610
   83PHE     CB 1220   1.622   8.159   6.475  0.2655 -0.5678  0.4594
   83PHE    HB1 1221   1.650   8.148   6.581 -1.1192 -1.1524  0.7828
   83PHE    HB2 1222   1.578   8.261   6.468 -1.6566 -1.3650  0.4485
   83PHE     CG 1223   1.738   8.170   6.381  0.1307 -0.4737  0.3032
   83PHE    CD1 1224   1.865   8.178   6.433  0.2245  0.3995 -0.0511
   83PHE    HD1 1225   1.889   8.164   6.537  2.3656 -0.4026 -0.5987
   83PHE    CE1 1226   1.970   8.198   6.347  0.0497  0.3275 -0.2838
   83PHE    HE1 1227   2.071   8.211   6.383  0.0899 -1.3829  0.3278
   83PHE     CZ 1228   1.953   8.218   6.212 -0.2935  0.2389 -0.2552
   83PHE     HZ 1229   2.038   8.243   6.149  1.0511 -2.3942  0.3692
   83PHE    CD2 1230   1.718   8.192   6.247  0.6298 -0.4567  0.2307
   83PHE    HD2 1231   1.617   8.193   6.208  0.7006  1.3417 -0.0015
   83PHE    CE2 1232   1.825   8.215   6.163 -0.1150 -0.3085 -0.7026
   83PHE    HE2 1233   1.811   8.239   6.059  0.4819 -2.8994 -1.4412
   83PHE      C 1234   1.548   7.937   6.364  0.3417  0.0193 -0.0715
   83PHE      O 1235   1.536   7.928   6.242  0.0539 -0.3840 -0.0151
   84VAL      N 1236   1.601   7.836   6.436  0.2031 -0.0015  0.0027
   84VAL     HN 1237   1.629   7.852   6.530 -1.6081 -1.1837  0.7924
   84VAL     CA 1238   1.628   7.706   6.383  0.0165 -0.1548  0.2833
   84VAL     HA 1239   1.697   7.718   6.301 -0.3893 -1.1410 -0.2141
   84VAL     CB 1240   1.709   7.620   6.477  0.0445 -0.2421  0.1791
   84VAL     HB 1241   1.673   7.646   6.579 -0.8115 -0.9739  0.0690
   84VAL    CG1 1242   1.705   7.468   6.458  0.3959 -0.1342 -0.8517
   84VAL   HG11 1243   1.762   7.421   6.541  1.4369 -0.0491 -1.5042
   84VAL   HG12 1244   1.751   7.452   6.358  0.1186  2.5349 -1.4698
   84VAL   HG13 1245   1.600   7.431   6.457  0.3221  0.0758 -1.0688
   84VAL    CG2 1246   1.853   7.674   6.470 -0.0156 -0.0901  0.0858
   84VAL   HG21 1247   1.915   7.602   6.529 -2.0074 -2.4318 -0.4869
   84VAL   HG22 1248   1.868   7.780   6.501  2.7839  0.8183 -3.6459
   84VAL   HG23 1249   1.905   7.669   6.372  1.0405 -1.3803  0.6814
   84VAL      C 1250   1.507   7.643   6.325 -0.2217  0.6350 -0.0893
   84VAL      O 1251   1.510   7.583   6.218 -0.2874  0.2783  0.1056
   85LEU      N 1252   1.394   7.646   6.398 -0.1121  0.0496  0.1142
   85LEU     HN 1253   1.389   7.696   6.484 -2.3644 -1.2144  0.8017
   85LEU     CA 1254   1.266   7.600   6.352  0.2073 -0.6746 -0.0702
   85LEU     HA 1255   1.270   7.496   6.323  0.2204 -1.2684  1.9548
   85LEU     CB 1256   1.164   7.613   6.466  0.2821 -0.3798 -0.0341
   85LEU    HB1 1257   1.062   7.588   6.430  0.3861 -0.9441  0.0522
   85LEU    HB2 1258   1.161   7.715   6.510 -0.1088 -0.8095  0.9666
   85LEU     CG 1259   1.188   7.516   6.583  0.0316  0.0058  0.3399
   85LEU     HG 1260   1.298   7.517   6.599  0.3232  1.3585 -1.4866
   85LEU    CD1 1261   1.123   7.574   6.710  0.7554  0.8813  0.3234
   85LEU   HD11 1262   1.017   7.599   6.686  0.2473 -1.6478 -0.3545
   85LEU   HD12 1263   1.179   7.661   6.749 -0.6249  1.3565  1.3240
   85LEU   HD13 1264   1.127   7.501   6.793  0.0844  2.6119  1.9503
   85LEU    CD2 1265   1.140   7.373   6.552 -0.5918  0.2946 -0.0338
   85LEU   HD21 1266   1.184   7.332   6.459 -0.8954  0.4267 -0.2374
   85LEU   HD22 1267   1.029   7.368   6.547 -0.6562 -2.5220  1.9005
   85LEU   HD23 1268   1.166   7.305   6.636  1.5016 -0.4692 -1.2258
   85LEU      C 1269   1.212   7.672   6.233 -0.0817 -0.2235  0.3283
   85LEU      O 1270   1.151   7.607   6.148  0.3090 -0.4288  0.2024
   86VAL      N 1271   1.228   7.805   6.220  0.3162 -0.2866  0.1726
   86VAL     HN 1272   1.266   7.853   6.298  0.6470 -1.7242  0.9204
   86VAL     CA 1273   1.193   7.884   6.106 -0.0574  0.0773  0.5373
   86VAL     HA 1274   1.088   7.869   6.083  0.6227  0.1470 -3.3024
   86VAL     CB 1275   1.206   8.032   6.125  0.1930  0.0899  0.2704
   86VAL     HB 1276   1.309   8.056   6.158  0.8718 -3.4799  1.1621
   86VAL    CG1 1277   1.179   8.101   5.991 -0.2601  0.1929  0.4127
   86VAL   HG11 1278   1.095   8.056   5.932  2.5859 -2.5099 -1.9375
   86VAL   HG12 1279   1.260   8.098   5.915 -0.8438  0.6636 -0.2479
   86VAL   HG13 1280   1.151   8.208   6.003  0.3145  0.4519 -0.4978
   86VAL    CG2 1281   1.104   8.077   6.232  0.1542  0.0532  0.2492
   86VAL   HG21 1282   1.008   8.021   6.229  1.6189 -2.8543  2.5017
   86VAL   HG22 1283   1.070   8.182   6.223  1.1111  0.3395 -0.1540
   86VAL   HG23 1284   1.136   8.074   6.338  0.8712 -0.1864  0.0389
   86VAL      C 1285   1.262   7.834   5.984 -0.5398  0.6406  0.0270
   86VAL      O 1286   1.204   7.812   5.877  0.2669 -0.5942 -0.1845
   87LEU      N 1287   1.395   7.815   5.994 -0.6522 -0.0786  0.2322
   87LEU     HN 1288   1.460   7.843   6.064  0.7067  0.1380 -1.0721
   87LEU     CA 1289   1.467   7.756   5.886 -0.2869  0.6043  0.0983
   87LEU     HA 1290   1.452   7.820   5.800 -0.6668  1.2681  0.6519
   87LEU     CB 1291   1.619   7.763   5.912 -0.1565 -0.4355 -0.3204
   87LEU    HB1 1292   1.686   7.729   5.831  0.1322 -0.6658  0.0128
   87LEU    HB2 1293   1.648   7.694   5.994 -1.0946  1.6715  1.9032
   87LEU     CG 1294   1.668   7.906   5.943 -0.1672 -0.5276  0.1286
   87LEU     HG 1295   1.620   7.948   6.034 -1.0195  1.4432 -1.1601
   87LEU    CD1 1296   1.816   7.897   5.983 -0.0527  0.2131 -0.1291
   87LEU   HD11 1297   1.856   7.995   6.019 -0.3957  0.6640 -0.9341
   87LEU   HD12 1298   1.859   7.871   5.884  0.6284  0.0855  0.1904
   87LEU   HD13 1299   1.850   7.819   6.054  0.2886  0.8710  0.4478
   87LEU    CD2 1300   1.648   8.006   5.828  0.4875  0.0742  0.5342
   87LEU   HD21 1301   1.689   7.995   5.725 -1.2872  3.0091 -0.6319
   87LEU   HD22 1302   1.697   8.100   5.864  1.3258 -0.6108  1.2281
   87LEU   HD23 1303   1.541   8.033   5.838  0.0344 -1.6044  0.4446
   87LEU      C 1304   1.436   7.613   5.856 -0.1740  0.5496  0.2456
   87LEU      O 1305   1.439   7.575   5.739  0.3181  0.0697  0.4081
   88THR      N 1306   1.405   7.531   5.958  0.3205  0.1963  0.1160
   88THR     HN 1307   1.415   7.567   6.050 -0.3788  1.9412 -0.4462
   88THR     CA 1308   1.365   7.396   5.936  0.1101  0.2315  0.2800
   88THR     HA 1309   1.436   7.357   5.864  0.1850  1.2616 -0.2193
   88THR     CB 1310   1.382   7.309   6.057  0.0603 -0.2049 -0.0213
   88THR     HB 1311   1.320   7.360   6.134  0.5826  0.7193 -0.2022
   88THR    OG1 1312   1.516   7.293   6.101  0.1826  0.4174 -0.1639
   88THR    HG1 1313   1.549   7.372   6.145  1.6975 -0.1180 -0.2490
   88THR    CG2 1314   1.327   7.165   6.053  0.4881 -0.3682 -0.0599
   88THR   HG21 1315   1.355   7.109   6.145  1.7215  1.2425  0.6068
   88THR   HG22 1316   1.373   7.109   5.969  0.0221  0.3470 -0.8090
   88THR   HG23 1317   1.220   7.154   6.027  0.2996 -2.0684  1.3194
   88THR      C 1318   1.236   7.381   5.863  0.0465  0.2289  0.3935
   88THR      O 1319   1.223   7.316   5.760  0.8453 -0.2494  0.5853
   89GLN      N 1320   1.133   7.458   5.902 -0.5796 -0.6109  0.4414
   89GLN     HN 1321   1.143   7.519   5.980 -1.9296  1.2100 -0.7072
   89GLN     CA 1322   1.004   7.465   5.841 -0.2540  0.1755 -0.1874
   89GLN     HA 1323   0.962   7.367   5.823 -1.0232  0.9405 -3.0018
   89GLN     CB 1324   0.904   7.551   5.920  0.1163  0.3880  0.0504
   89GLN    HB1 1325   0.807   7.548   5.866 -0.6301 -0.3047  1.3853
   89GLN    HB2 1326   0.939   7.657   5.922  0.7455  0.1753  0.4382
   89GLN     CG 1327   0.872   7.502   6.061 -0.6817  0.1478 -0.2110
   89GLN    HG1 1328   0.777   7.547   6.098  0.6739  1.0094  2.5000
   89GLN    HG2 1329   0.939   7.552   6.134 -1.1377  1.0872 -0.4133
   89GLN     CD 1330   0.881   7.352   6.087  0.3385  0.2016 -0.2384
   89GLN    OE1 1331   0.977   7.310   6.152 -0.0625 -0.2793  0.0519
   89GLN    NE2 1332   0.787   7.268   6.038  0.2121  0.2092 -0.0132
   89GLN   HE21 1333   0.728   7.288   5.959 -1.7104 -1.9213  0.7785
   89GLN   HE22 1334   0.800   7.171   6.059 -0.5414 -0.7214 -3.2650
   89GLN      C 1335   1.016   7.512   5.700 -0.1961 -0.0039 -0.2432
   89GLN      O 1336   0.952   7.462   5.608  0.0051  0.3122 -0.5556
   90SER      N 1337   1.098   7.615   5.674 -0.3611  0.0507 -0.5440
   90SER     HN 1338   1.130   7.663   5.755 -3.0402 -1.1980  1.3888
   90SER     CA 1339   1.123   7.667   5.543 -0.0882  0.1441 -0.4541
   90SER     HA 1340   1.029   7.709   5.510  0.5719 -0.2092 -3.0308
   90SER     CB 1341   1.216   7.788   5.564  0.3403 -0.2881  0.1645
   90SER    HB1 1342   1.306   7.749   5.617 -1.4239 -3.9916  0.7772
   90SER    HB2 1343   1.159   7.859   5.628  0.3758 -0.4418  0.3691
   90SER     OG 1344   1.257   7.846   5.441 -0.1975 -0.3228 -0.0326
   90SER    HG1 1345   1.279   7.937   5.462  2.3356 -1.2791  2.0421
   90SER      C 1346   1.175   7.575   5.439 -0.3885 -0.4425 -0.0872
   90SER      O 1347   1.137   7.576   5.322 -0.6614 -0.1092  0.0045
   91SER      N 1348   1.261   7.484   5.488  0.1448  0.4474  0.6588
   91SER     HN 1349   1.286   7.480   5.584  0.9861  0.1896  0.4432
   91SER     CA 1350   1.309   7.373   5.411 -0.1586  0.0859  0.9839
   91SER     HA 1351   1.339   7.408   5.313 -0.1602 -1.0887  0.5461
   91SER     CB 1352   1.436   7.305   5.465 -0.3314 -0.7200  0.4033
   91SER    HB1 1353   1.411   7.258   5.563  0.1188 -0.6986  0.5302
   91SER    HB2 1354   1.515   7.378   5.494 -2.3508  0.7830  2.5144
   91SER     OG 1355   1.487   7.200   5.385  0.2732  0.0783 -0.2760
   91SER    HG1 1356   1.578   7.194   5.412  0.2270 -0.7487 -0.2660
   91SER      C 1357   1.205   7.270   5.383  0.2551 -0.0522 -0.1095
   91SER      O 1358   1.191   7.213   5.275 -0.2911 -0.9529  0.4246
   92ILE      N 1359   1.128   7.239   5.489  0.6464 -0.1658  0.1429
   92ILE     HN 1360   1.130   7.283   5.579 -1.2603 -1.8154  1.0668
   92ILE     CA 1361   1.015   7.153   5.478 -0.0998  0.7686  0.3900
   92ILE     HA 1362   1.059   7.066   5.432  0.4324 -0.1850  2.5913
   92ILE     CB 1363   0.957   7.103   5.607  0.1411 -0.4896  0.0309
   92ILE     HB 1364   0.947   7.194   5.671 -0.4045 -0.2053 -0.4501
   92ILE    CG2 1365   0.828   7.021   5.594  0.2540 -0.6657  0.0356
   92ILE   HG21 1366   0.828   6.938   5.519  4.0797  0.9139 -2.0366
   92ILE   HG22 1367   0.752   7.097   5.570 -0.9428 -1.9330 -0.3352
   92ILE   HG23 1368   0.801   6.974   5.691 -1.1466  1.3208  0.6708
   92ILE    CG1 1369   1.062   7.010   5.671  0.4165 -0.2491 -0.0674
   92ILE   HG11 1370   1.169   7.032   5.648 -0.1949  1.8192 -1.2254
   92ILE   HG12 1371   1.041   6.909   5.629 -1.9643 -0.4210  1.3563
   92ILE     CD 1372   1.046   7.003   5.823 -0.0174  0.1940 -0.0882
   92ILE    HD1 1373   1.145   6.987   5.871  0.1794  1.9334  0.1337
   92ILE    HD2 1374   0.984   6.917   5.857  0.7340 -0.4373 -0.2748
   92ILE    HD3 1375   0.993   7.093   5.860  0.0449  0.1674  0.0662
   92ILE      C 1376   0.912   7.193   5.378 -0.2134  0.3388  0.3301
   92ILE      O 1377   0.871   7.125   5.284 -0.7262  0.0151  0.7863
   93PHE      N 1378   0.873   7.322   5.380  0.0750  0.4303  0.1417
   93PHE     HN 1379   0.914   7.371   5.457  0.5666 -0.1866  0.2767
   93PHE     CA 1380   0.770   7.379   5.298 -0.1760 -0.3438 -0.0878
   93PHE     HA 1381   0.688   7.311   5.282 -0.7663  0.3742 -0.1416
   93PHE     CB 1382   0.720   7.509   5.364 -0.3452 -0.5933  0.2820
   93PHE    HB1 1383   0.670   7.573   5.288  1.4146 -1.8377 -2.0593
   93PHE    HB2 1384   0.799   7.577   5.403 -0.8008 -0.6341  1.3007
   93PHE     CG 1385   0.621   7.494   5.474 -0.0937 -0.1375  0.5708
   93PHE    CD1 1386   0.518   7.404   5.463 -0.2472  0.1141 -0.0894
   93PHE    HD1 1387   0.505   7.341   5.376  1.3635  0.2406 -0.4423
   93PHE    CE1 1388   0.414   7.411   5.553 -0.2943  0.3494 -0.1620
   93PHE    HE1 1389   0.332   7.342   5.540 -0.4524  0.3138  0.9525
   93PHE     CZ 1390   0.420   7.502   5.656  0.1145 -0.7232  0.7650
   93PHE     HZ 1391   0.335   7.513   5.722 -0.0723 -0.8079  0.5400
   93PHE    CD2 1392   0.630   7.580   5.581  0.0802  0.0835  0.3821
   93PHE    HD2 1393   0.715   7.645   5.589 -0.3502  0.8631 -1.0925
   93PHE    CE2 1394   0.527   7.587   5.672 -0.0235 -0.4619  0.3105
   93PHE    HE2 1395   0.537   7.662   5.750 -2.1334  0.4203 -0.2175
   93PHE      C 1396   0.818   7.405   5.159 -0.1593  0.1434  0.0071
   93PHE      O 1397   0.738   7.397   5.066 -0.2440  0.3518  0.0628
   94SER      N 1398   0.948   7.430   5.140 -0.1190  0.0283  0.1323
   94SER     HN 1399   1.014   7.428   5.215  0.7678 -1.1344 -0.6281
   94SER     CA 1400   1.008   7.438   5.011 -0.1377  0.8203  0.1689
   94SER     HA 1401   0.963   7.515   4.951 -1.0258 -0.3728 -0.7593
   94SER     CB 1402   1.157   7.477   5.005 -0.0055  0.2834 -0.1552
   94SER    HB1 1403   1.179   7.476   4.896 -2.1804  2.2498 -0.6904
   94SER    HB2 1404   1.227   7.414   5.064  1.0231  0.5661 -1.0357
   94SER     OG 1405   1.165   7.611   5.050 -0.1179  0.2289  0.0305
   94SER    HG1 1406   1.187   7.613   5.143  0.6350 -0.4707 -0.1227
   94SER      C 1407   0.985   7.319   4.924  0.1973  0.5625  0.4300
   94SER      O 1408   0.968   7.321   4.802  0.2191 -0.3391  0.4046
   95LEU      N 1409   0.971   7.197   4.979 -0.2486  0.2647 -0.3240
   95LEU     HN 1410   0.999   7.178   5.073 -0.2445  0.5048 -0.2751
   95LEU     CA 1411   0.936   7.077   4.911 -0.1455 -0.1419  0.3288
   95LEU     HA 1412   0.999   7.075   4.823 -1.8239  1.0033 -0.9736
   95LEU     CB 1413   0.946   6.942   4.984  0.0323 -0.2716  0.0684
   95LEU    HB1 1414   0.938   6.857   4.912  0.6051  0.0841 -0.4228
   95LEU    HB2 1415   0.863   6.933   5.058  1.5130  0.4546  1.9024
   95LEU     CG 1416   1.076   6.931   5.065 -0.1178  0.1355  0.3658
   95LEU     HG 1417   1.096   7.022   5.126 -1.8767  1.3130 -0.7077
   95LEU    CD1 1418   1.060   6.808   5.156 -0.3876 -0.0476  0.0711
   95LEU   HD11 1419   1.052   6.716   5.095 -0.6336  0.0502 -0.0448
   95LEU   HD12 1420   0.976   6.826   5.227  0.7004  2.9354  0.7578
   95LEU   HD13 1421   1.147   6.791   5.223  1.2780 -0.1050 -2.0215
   95LEU    CD2 1422   1.199   6.900   4.979 -0.3334  0.2506  0.0125
   95LEU   HD21 1423   1.287   6.887   5.047 -0.9923 -0.7176  0.7119
   95LEU   HD22 1424   1.208   6.976   4.899 -1.6063  1.6929  1.1986
   95LEU   HD23 1425   1.192   6.795   4.942 -0.5044 -0.6758  2.4644
   95LEU      C 1426   0.800   7.077   4.849  0.1355 -0.2458 -0.2960
   95LEU      O 1427   0.769   7.026   4.741 -0.1262  0.1749 -0.4225
   96LEU      N 1428   0.702   7.127   4.926  0.6452  0.2852  0.0244
   96LEU     HN 1429   0.723   7.166   5.015 -1.6441 -1.6157  1.5497
   96LEU     CA 1430   0.562   7.140   4.899  0.6488  0.3596  0.0427
   96LEU     HA 1431   0.537   7.046   4.852  3.4233  0.2387 -1.3984
   96LEU     CB 1432   0.484   7.167   5.028  0.0746 -0.4965 -0.1145
   96LEU    HB1 1433   0.534   7.252   5.080  0.6238  0.8832 -2.7458
   96LEU    HB2 1434   0.479   7.084   5.102  0.9263  0.4470  1.0518
   96LEU     CG 1435   0.338   7.216   5.018  0.3389  0.3318  0.0080
   96LEU     HG 1436   0.331   7.304   4.950 -1.0024  2.3094  2.4995
   96LEU    CD1 1437   0.247   7.100   4.975  0.3225  0.1160  0.6120
   96LEU   HD11 1438   0.280   7.014   5.037  3.6683 -0.2047 -1.3421
   96LEU   HD12 1439   0.273   7.083   4.868 -0.4609  1.9379  0.0987
   96LEU   HD13 1440   0.141   7.130   4.986 -0.2876 -0.9452 -1.6652
   96LEU    CD2 1441   0.294   7.268   5.156 -0.3754  0.4082 -0.2445
   96LEU   HD21 1442   0.296   7.189   5.234 -3.0696  1.2617  0.8041
   96LEU   HD22 1443   0.191   7.309   5.149 -0.9111 -0.6178  1.2824
   96LEU   HD23 1444   0.354   7.351   5.199 -2.0795 -0.5427  4.5423
   96LEU      C 1445   0.535   7.238   4.790  0.1274  0.0361 -0.1230
   96LEU      O 1446   0.451   7.213   4.704  0.5861 -0.2022 -0.4995
   97ALA      N 1447   0.609   7.351   4.795 -0.0175  0.1255  0.0621
   97ALA     HN 1448   0.674   7.373   4.866 -0.4788 -0.1347  0.5713
   97ALA     CA 1449   0.602   7.457   4.699  0.0165  0.3435  0.3025
   97ALA     HA 1450   0.496   7.478   4.694 -0.2464 -1.1641 -1.7865
   97ALA     CB 1451   0.672   7.587   4.743  0.2595  0.3379 -0.0690
   97ALA    HB1 1452   0.635   7.607   4.845  2.5699 -0.5452  1.0192
   97ALA    HB2 1453   0.673   7.671   4.671  3.1389 -0.2630 -0.8628
   97ALA    HB3 1454   0.779   7.557   4.750 -0.0346 -0.8782 -0.5230
   97ALA      C 1455   0.641   7.404   4.566  0.0666  0.0235  0.4430
   97ALA      O 1456   0.570   7.423   4.467  0.0338 -1.0764  0.2405
   98ILE      N 1457   0.747   7.322   4.558  0.0063  0.0016 -0.1969
   98ILE     HN 1458   0.799   7.304   4.641 -0.3787  0.2847  0.1104
   98ILE     CA 1459   0.773   7.244   4.441  0.3766 -0.0446 -0.0859
   98ILE     HA 1460   0.791   7.313   4.360  1.0138 -1.4594 -1.1907
   98ILE     CB 1461   0.906   7.175   4.450  0.3640  0.0216  0.6852
   98ILE     HB 1462   0.897   7.096   4.527 -1.7220  1.4993  2.0806
   98ILE    CG2 1463   0.936   7.100   4.319 -0.0881  0.2016  0.4755
   98ILE   HG21 1464   0.871   7.010   4.322  0.6938 -0.3544  1.7423
   98ILE   HG22 1465   1.041   7.064   4.316  0.1310  0.9051 -1.6844
   98ILE   HG23 1466   0.923   7.158   4.225 -2.5082  0.3526  0.8372
   98ILE    CG1 1467   1.018   7.279   4.467  0.6041 -0.0818 -0.2039
   98ILE   HG11 1468   0.978   7.357   4.535  1.1807 -0.5974  0.7471
   98ILE   HG12 1469   1.037   7.326   4.368 -0.1169 -0.0025 -0.3062
   98ILE     CD 1470   1.150   7.225   4.521  0.4444  0.1285  0.4031
   98ILE    HD1 1471   1.224   7.304   4.545 -2.4233  3.6731 -1.5150
   98ILE    HD2 1472   1.201   7.151   4.456  0.6407 -0.1995  0.9203
   98ILE    HD3 1473   1.124   7.161   4.608  2.0440 -0.0040  0.8212
   98ILE      C 1474   0.665   7.150   4.398  0.0746  0.3349 -0.1639
   98ILE      O 1475   0.642   7.141   4.278 -0.3933 -0.0825 -0.0488
   99ALA      N 1476   0.597   7.070   4.482  0.0806  0.0542 -0.4244
   99ALA     HN 1477   0.622   7.074   4.578  2.0520 -1.6056 -0.7939
   99ALA     CA 1478   0.484   6.992   4.442  0.1533 -0.1345 -0.2590
   99ALA     HA 1479   0.512   6.925   4.362  4.0288 -0.4482  1.1494
   99ALA     CB 1480   0.433   6.900   4.555 -0.5215 -0.4347 -0.8013
   99ALA    HB1 1481   0.383   6.809   4.515 -2.1705 -1.9767  4.0196
   99ALA    HB2 1482   0.382   6.958   4.635  0.0567 -0.4049 -0.4505
   99ALA    HB3 1483   0.524   6.855   4.600 -0.6627  0.4319  0.4068
   99ALA      C 1484   0.371   7.068   4.382  0.2430  0.1567 -0.0612
   99ALA      O 1485   0.308   7.019   4.288  0.0012  0.4912 -0.0739
  100ILE      N 1486   0.342   7.191   4.429  0.2981  0.1960 -0.1298
  100ILE     HN 1487   0.393   7.215   4.511 -1.6688 -2.7714  2.1704
  100ILE     CA 1488   0.233   7.274   4.389  0.3680  0.2579 -0.1923
  100ILE     HA 1489   0.154   7.200   4.385  1.3112 -0.7852 -0.0004
  100ILE     CB 1490   0.202   7.380   4.490 -0.3774 -0.1450  0.0092
  100ILE     HB 1491   0.297   7.432   4.511  0.1625 -0.9636 -0.3390
  100ILE    CG2 1492   0.098   7.477   4.431 -0.3654  0.2145  0.5691
  100ILE   HG21 1493   0.015   7.416   4.389  1.0448 -0.7021 -0.9927
  100ILE   HG22 1494   0.144   7.543   4.355  1.1865  0.1998  1.4603
  100ILE   HG23 1495   0.052   7.550   4.501  0.2584 -0.8678  2.1530
  100ILE    CG1 1496   0.148   7.324   4.623 -0.2322  0.0471  0.1485
  100ILE   HG11 1497   0.222   7.258   4.673  0.2346 -0.1261 -0.7587
  100ILE   HG12 1498   0.056   7.263   4.612  0.5079 -1.1475  0.3853
  100ILE     CD 1499   0.131   7.425   4.737 -0.1646  0.0205  0.1812
  100ILE    HD1 1500   0.231   7.450   4.777 -1.0431 -2.8451  4.9589
  100ILE    HD2 1501   0.090   7.365   4.821 -0.9596 -0.9028 -0.8276
  100ILE    HD3 1502   0.079   7.518   4.707 -0.3911 -0.1875 -0.0856
  100ILE      C 1503   0.265   7.334   4.256 -0.3469  0.7357 -0.1531
  100ILE      O 1504   0.183   7.352   4.166 -0.6157 -0.0754 -0.0804
  101ASP      N 1505   0.393   7.367   4.236 -0.2770  0.5611  0.0076
  101ASP     HN 1506   0.455   7.351   4.313  0.2097 -1.1366 -0.6773
  101ASP     CA 1507   0.455   7.419   4.118 -0.5413  0.2354 -0.2745
  101ASP     HA 1508   0.394   7.506   4.102 -1.2342  0.0320  1.0727
  101ASP     CB 1509   0.602   7.454   4.144 -0.7514  0.8650  0.0834
  101ASP    HB1 1510   0.665   7.364   4.163  0.3944  1.7064  0.3908
  101ASP    HB2 1511   0.596   7.510   4.240  2.4333  3.0628 -0.8229
  101ASP     CG 1512   0.665   7.532   4.030  0.0495  0.2135  0.0696
  101ASP    OD1 1513   0.780   7.499   3.991 -0.0035  0.5716 -0.4090
  101ASP    OD2 1514   0.603   7.626   3.973  0.3770  0.7256  0.5513
  101ASP      C 1515   0.438   7.323   4.004 -0.6930 -0.1077  0.0332
  101ASP      O 1516   0.402   7.364   3.894  0.1458 -0.0757 -0.2376
  102ARG      N 1517   0.465   7.194   4.031  0.1904  0.0340 -0.1455
  102ARG     HN 1518   0.496   7.185   4.125  2.1330  0.1280 -0.7320
  102ARG     CA 1519   0.438   7.084   3.945  0.4670 -0.0536 -0.1233
  102ARG     HA 1520   0.487   7.105   3.851 -0.5071 -0.0843 -0.6563
  102ARG     CB 1521   0.522   6.962   3.986  0.4294 -0.2100 -0.5052
  102ARG    HB1 1522   0.496   6.866   3.936 -0.2802  0.0503 -0.6592
  102ARG    HB2 1523   0.494   6.962   4.094  0.7170  0.6363 -0.4272
  102ARG     CG 1524   0.667   7.009   3.979  0.1509  0.7144 -0.1708
  102ARG    HG1 1525   0.684   7.103   4.035  0.3897 -0.6431  2.1465
  102ARG    HG2 1526   0.690   7.031   3.872 -2.4069  1.9359 -0.5470
  102ARG     CD 1527   0.764   6.900   4.023  0.0075  0.6766  0.0539
  102ARG    HD1 1528   0.736   6.813   3.959 -2.3569 -0.2620  2.1882
  102ARG    HD2 1529   0.745   6.876   4.130 -2.2061  0.3473 -0.3585
  102ARG     NE 1530   0.902   6.951   3.998  0.2454 -0.0385 -0.1126
  102ARG     HE 1531   0.915   7.049   3.988  1.8890 -0.3959 -2.0235
  102ARG     CZ 1532   1.012   6.870   4.007 -0.0774 -0.4410  0.2413
  102ARG    NH1 1533   1.002   6.736   4.030 -0.0838 -0.4420  0.2361
  102ARG   HH11 1534   0.912   6.694   4.039  0.6334 -1.6797  2.4744
  102ARG   HH12 1535   1.087   6.683   4.022 -0.2717 -0.5254 -1.5120
  102ARG    NH2 1536   1.139   6.918   3.998 -0.1419 -0.2905  0.1314
  102ARG   HH21 1537   1.153   7.017   3.991 -0.2695 -0.0248  2.6225
  102ARG   HH22 1538   1.221   6.862   4.014  2.4207  2.2395 -2.7276
  102ARG      C 1539   0.295   7.057   3.913  0.4066 -0.0025  0.1016
  102ARG      O 1540   0.262   7.035   3.796  0.3952  0.0269  0.0992
  103TYR      N 1541   0.205   7.068   4.012  0.3778 -0.2413  0.1038
  103TYR     HN 1542   0.246   7.077   4.103  0.9642  2.1659 -0.3275
  103TYR     CA 1543   0.062   7.066   4.003  0.3874  0.0376 -0.1175
  103TYR     HA 1544   0.021   6.971   3.973  0.4962  0.3055 -1.1900
  103TYR     CB 1545  -0.004   7.081   4.140 -0.2539  0.0712 -0.4285
  103TYR    HB1 1546   0.003   7.189   4.165 -1.2390  0.0266  0.1077
  103TYR    HB2 1547   0.042   7.018   4.219 -0.9294  1.1340  0.8701
  103TYR     CG 1548  -0.149   7.048   4.134 -0.2185 -0.2797  0.5143
  103TYR    CD1 1549  -0.194   6.918   4.144 -0.0626 -0.3961 -0.3107
  103TYR    HD1 1550  -0.125   6.835   4.153 -1.5404 -1.3989  3.5010
  103TYR    CE1 1551  -0.328   6.889   4.145 -0.1016 -0.2611 -0.9795
  103TYR    HE1 1552  -0.358   6.785   4.149  0.9118 -0.5267  0.2782
  103TYR     CZ 1553  -0.423   6.989   4.148  0.3958  0.1932  0.2416
  103TYR     OH 1554  -0.557   6.955   4.175  0.2804 -0.1689 -0.7476
  103TYR     HH 1555  -0.605   7.038   4.184  0.6906 -0.1033  1.4770
  103TYR    CD2 1556  -0.245   7.147   4.134 -0.0560 -0.1233 -0.1578
  103TYR    HD2 1557  -0.209   7.248   4.121 -1.3567  0.4964  0.8848
  103TYR    CE2 1558  -0.379   7.119   4.146 -0.1813  0.3821 -0.3604
  103TYR    HE2 1559  -0.446   7.204   4.144 -0.7299  0.0501  1.8644
  103TYR      C 1560   0.004   7.170   3.913  0.0976  0.2181  0.2768
  103TYR      O 1561  -0.079   7.142   3.827  0.4655 -0.0471 -0.0007
  104ILE      N 1562   0.058   7.293   3.916  0.5324  0.0528 -0.4952
  104ILE     HN 1563   0.110   7.332   3.991 -0.5999  1.7420 -0.5316
  104ILE     CA 1564   0.022   7.396   3.823  0.1860  0.6233  0.2678
  104ILE     HA 1565  -0.084   7.414   3.834  0.2562  0.7865  0.7394
  104ILE     CB 1566   0.104   7.519   3.852  0.1087  0.7510 -0.0558
  104ILE     HB 1567   0.209   7.491   3.872 -0.4731 -1.0181  0.7657
  104ILE    CG2 1568   0.120   7.622   3.739  0.5525  0.8513  0.0979
  104ILE   HG21 1569   0.022   7.662   3.704  0.9809 -0.0468 -2.2443
  104ILE   HG22 1570   0.171   7.584   3.649  0.4484  0.6715  0.1147
  104ILE   HG23 1571   0.176   7.709   3.781  1.2794  0.7123 -0.5674
  104ILE    CG1 1572   0.033   7.580   3.974  0.1379  0.2440  0.2179
  104ILE   HG11 1573  -0.002   7.497   4.040  2.3916  0.4177  1.7542
  104ILE   HG12 1574  -0.053   7.636   3.931 -1.0755 -2.5161 -1.2283
  104ILE     CD 1575   0.114   7.662   4.074  0.0058  0.3369  0.2493
  104ILE    HD1 1576   0.171   7.749   4.033  1.5439  0.3380  2.2392
  104ILE    HD2 1577   0.181   7.594   4.131 -0.0759 -1.7928 -2.0230
  104ILE    HD3 1578   0.036   7.706   4.139 -1.1179 -1.3771  0.1145
  104ILE      C 1579   0.055   7.364   3.682 -0.5312 -0.4462  0.3329
  104ILE      O 1580  -0.025   7.368   3.589  0.3356 -0.3420 -0.4262
  105ALA      N 1581   0.176   7.311   3.655 -0.3019  0.1128  0.2524
  105ALA     HN 1582   0.235   7.270   3.725 -0.9330  0.5187  1.0440
  105ALA     CA 1583   0.233   7.282   3.527 -0.1451  0.5962  0.2125
  105ALA     HA 1584   0.228   7.374   3.471  2.5337  1.0063  0.5302
  105ALA     CB 1585   0.383   7.263   3.556 -0.1250  0.3491 -0.0526
  105ALA    HB1 1586   0.440   7.341   3.611  0.7198  1.5453 -2.4737
  105ALA    HB2 1587   0.436   7.258   3.458 -0.8591 -1.1901 -0.3957
  105ALA    HB3 1588   0.406   7.163   3.597 -1.0741  0.8530  1.7907
  105ALA      C 1589   0.178   7.168   3.450  0.6666  0.3253  0.0269
  105ALA      O 1590   0.181   7.177   3.327 -0.0655 -0.4558 -0.0600
  106ILE      N 1591   0.119   7.068   3.518 -0.2567  0.5988 -0.3566
  106ILE     HN 1592   0.133   7.065   3.617  1.1242  0.7014 -0.5320
  106ILE     CA 1593   0.056   6.954   3.458  0.1965  0.1110  0.0851
  106ILE     HA 1594   0.111   6.949   3.365  1.5230  0.0153  0.8378
  106ILE     CB 1595   0.097   6.831   3.534  0.1439  0.1329  0.1495
  106ILE     HB 1596   0.201   6.841   3.573 -0.2259 -1.3024  1.5705
  106ILE    CG2 1597   0.011   6.826   3.661  0.4483  0.2948  0.3645
  106ILE   HG21 1598  -0.099   6.822   3.643  0.3068  2.9100  0.2214
  106ILE   HG22 1599   0.021   6.923   3.713  0.6940 -0.2184  1.2920
  106ILE   HG23 1600   0.044   6.749   3.734 -1.2640  0.7837  1.7225
  106ILE    CG1 1601   0.098   6.711   3.438 -0.2079  0.1395  0.1362
  106ILE   HG11 1602   0.165   6.730   3.351 -0.2902  0.6256  0.1803
  106ILE   HG12 1603  -0.004   6.702   3.396 -0.5079 -0.0836  0.8924
  106ILE     CD 1604   0.137   6.580   3.507  0.2559  0.5622  0.6934
  106ILE    HD1 1605   0.077   6.549   3.596 -1.4536  1.3045 -0.1466
  106ILE    HD2 1606   0.244   6.574   3.535 -0.0214 -0.8193  1.5715
  106ILE    HD3 1607   0.118   6.497   3.435 -1.3811  1.8689 -0.4612
  106ILE      C 1608  -0.086   6.987   3.429  0.3681  0.7340 -0.0713
  106ILE      O 1609  -0.157   6.913   3.362  0.2429  0.1883  0.6533
  107ARG      N 1610  -0.139   7.102   3.475  0.4822  0.8458 -0.2169
  107ARG     HN 1611  -0.087   7.159   3.539  2.3183 -0.4343 -0.4694
  107ARG     CA 1612  -0.271   7.147   3.446  0.0088 -0.2994  0.1124
  107ARG     HA 1613  -0.333   7.067   3.408  1.5870 -0.8983 -1.3216
  107ARG     CB 1614  -0.330   7.190   3.582  0.4953 -0.2151  0.2973
  107ARG    HB1 1615  -0.421   7.251   3.564  0.6522 -0.5435 -1.8771
  107ARG    HB2 1616  -0.256   7.259   3.627  1.0752  0.5192 -1.6666
  107ARG     CG 1617  -0.366   7.070   3.670 -0.4425 -0.3908 -0.3148
  107ARG    HG1 1618  -0.287   6.993   3.684 -0.7722 -0.6775 -0.0145
  107ARG    HG2 1619  -0.451   7.022   3.616 -0.3104 -0.2078 -0.6901
  107ARG     CD 1620  -0.398   7.103   3.815  0.2787 -0.0079 -0.2373
  107ARG    HD1 1621  -0.320   7.169   3.857  0.9379 -1.4123  0.8345
  107ARG    HD2 1622  -0.386   7.015   3.882 -0.7030  0.6039  0.7895
  107ARG     NE 1623  -0.537   7.157   3.827  0.1510 -0.4523  0.3695
  107ARG     HE 1624  -0.603   7.089   3.859  2.2667 -2.3562  0.9966
  107ARG     CZ 1625  -0.567   7.285   3.862 -0.0832 -0.5189  0.4137
  107ARG    NH1 1626  -0.475   7.386   3.850 -0.3858 -0.2588  0.2458
  107ARG   HH11 1627  -0.385   7.375   3.807  0.6137 -0.0698  2.1868
  107ARG   HH12 1628  -0.507   7.479   3.837 -1.1261 -0.1624  2.3954
  107ARG    NH2 1629  -0.690   7.325   3.906 -0.0512 -0.0891  0.1230
  107ARG   HH21 1630  -0.773   7.270   3.913  0.9907 -2.0246 -1.5704
  107ARG   HH22 1631  -0.705   7.421   3.930 -0.3266  0.3398 -1.6507
  107ARG      C 1632  -0.278   7.260   3.349  0.0886 -0.1423  0.2893
  107ARG      O 1633  -0.389   7.302   3.315  0.2009  0.4555  0.6492
  108ILE      N 1634  -0.165   7.316   3.302 -0.0193 -0.3200 -0.1892
  108ILE     HN 1635  -0.075   7.275   3.315  0.3756  0.7212  0.5082
  108ILE     CA 1636  -0.162   7.435   3.224 -0.6546 -0.1828 -0.0155
  108ILE     HA 1637  -0.265   7.463   3.207 -0.3333 -0.3594 -2.6900
  108ILE     CB 1638  -0.098   7.558   3.281  0.1688 -0.6452  0.0701
  108ILE     HB 1639  -0.152   7.579   3.376 -1.9093 -1.1099 -0.9632
  108ILE    CG2 1640   0.050   7.543   3.323  0.2063 -0.0929  0.1438
  108ILE   HG21 1641   0.076   7.626   3.392 -0.3645 -0.0650  0.3299
  108ILE   HG22 1642   0.119   7.554   3.236 -2.7358 -0.8175 -2.4821
  108ILE   HG23 1643   0.067   7.448   3.377  1.0210  1.2013  2.2884
  108ILE    CG1 1644  -0.133   7.678   3.192 -0.2201 -0.5659  0.3281
  108ILE   HG11 1645  -0.238   7.664   3.158 -1.1014  1.0807  2.2075
  108ILE   HG12 1646  -0.065   7.685   3.104  0.3444  1.3686  0.8906
  108ILE     CD 1647  -0.141   7.815   3.258 -0.3700 -0.4793  0.1348
  108ILE    HD1 1648  -0.043   7.856   3.291 -1.6585  4.3797 -1.3196
  108ILE    HD2 1649  -0.208   7.797   3.345 -0.3148  2.6793  0.9412
  108ILE    HD3 1650  -0.182   7.893   3.191 -1.5930 -0.5535  0.7790
  108ILE      C 1651  -0.106   7.388   3.094 -0.1706 -0.6443  0.3567
  108ILE      O 1652   0.010   7.346   3.090 -0.0245 -0.2664  0.5705
  109PRO      N 1653  -0.181   7.380   2.988 -0.1008 -0.4413  0.2921
  109PRO     CD 1654  -0.324   7.404   2.982 -0.0342 -0.1039  0.0070
  109PRO    HD1 1655  -0.345   7.508   3.014 -1.6760 -0.1441 -0.8485
  109PRO    HD2 1656  -0.370   7.330   3.051 -0.7715  0.7279  0.4288
  109PRO     CA 1657  -0.130   7.332   2.862  0.4813  0.2078  0.2746
  109PRO     HA 1658  -0.087   7.236   2.887  0.3097 -0.0195 -0.2990
  109PRO     CB 1659  -0.246   7.314   2.765  0.5439 -0.0248  0.2429
  109PRO    HB1 1660  -0.265   7.205   2.751  0.0124 -0.2629  2.3582
  109PRO    HB2 1661  -0.221   7.359   2.667  0.8019 -0.9780 -0.1365
  109PRO     CG 1662  -0.365   7.380   2.836  0.4600  0.3121 -0.2054
  109PRO    HG1 1663  -0.395   7.472   2.783 -1.1674 -1.0476 -1.7990
  109PRO    HG2 1664  -0.459   7.320   2.826 -0.0139  1.3107 -2.3425
  109PRO      C 1665  -0.031   7.421   2.795 -0.1179  0.2843 -0.5142
  109PRO      O 1666   0.076   7.370   2.764  0.0190  0.2781 -0.0420
  110LEU      N 1667  -0.060   7.553   2.799 -0.1713  0.2643 -0.1544
  110LEU     HN 1668  -0.151   7.570   2.834 -0.5275 -0.1429 -0.8469
  110LEU     CA 1669   0.035   7.646   2.746  0.0647  0.0186 -0.1624
  110LEU     HA 1670   0.136   7.610   2.757  0.0277 -1.4128 -3.2788
  110LEU     CB 1671   0.004   7.668   2.597 -0.1170 -0.2828 -0.1714
  110LEU    HB1 1672  -0.103   7.696   2.587  0.0670  1.2845  1.6261
  110LEU    HB2 1673   0.008   7.570   2.544  0.8144 -1.6145  2.1776
  110LEU     CG 1674   0.104   7.748   2.512 -0.1861  0.3015  0.2948
  110LEU     HG 1675   0.103   7.850   2.556  0.3962  0.3000  0.3215
  110LEU    CD1 1676   0.244   7.684   2.512  0.1522  1.0186 -0.1241
  110LEU   HD11 1677   0.305   7.765   2.467 -1.4857  0.9456 -2.6640
  110LEU   HD12 1678   0.253   7.590   2.453  1.0940  0.5812  0.6863
  110LEU   HD13 1679   0.270   7.664   2.618 -1.0766  1.6256  0.3138
  110LEU    CD2 1680   0.054   7.760   2.367  0.0056  0.0312  0.2052
  110LEU   HD21 1681   0.051   7.654   2.335 -1.2977 -0.3744  1.5258
  110LEU   HD22 1682   0.120   7.821   2.302 -0.7750  1.2617  0.5337
  110LEU   HD23 1683  -0.051   7.797   2.356 -0.8086 -2.0854  0.3870
  110LEU      C 1684   0.028   7.772   2.825 -0.0480 -0.1888  0.1588
  110LEU      O 1685  -0.079   7.812   2.871  0.4283  0.4373  0.7248
  111ARG      N 1686   0.138   7.847   2.840 -0.2651  0.2889 -0.6216
  111ARG     HN 1687   0.224   7.825   2.794  0.7322  1.3061  0.6706
  111ARG     CA 1688   0.144   7.967   2.918 -0.0276  0.0375 -0.2528
  111ARG     HA 1689   0.089   7.943   3.007  0.5916 -1.6502 -0.2816
  111ARG     CB 1690   0.286   7.981   2.974 -0.2367 -0.0992  0.3119
  111ARG    HB1 1691   0.305   8.074   3.033 -1.0303  0.9091 -0.9664
  111ARG    HB2 1692   0.356   7.992   2.888  1.9249 -0.3662  1.9350
  111ARG     CG 1693   0.329   7.871   3.071 -0.2776 -0.0388  0.4000
  111ARG    HG1 1694   0.438   7.849   3.070 -0.3099 -0.1933  0.2366
  111ARG    HG2 1695   0.288   7.772   3.043 -2.2920  1.3796 -1.9757
  111ARG     CD 1696   0.276   7.895   3.213 -0.4731  0.2549  0.2761
  111ARG    HD1 1697   0.165   7.905   3.217 -0.7607 -1.4787 -1.6907
  111ARG    HD2 1698   0.329   7.984   3.252  0.5175  0.6778 -1.8620
  111ARG     NE 1699   0.328   7.783   3.296 -0.6504  0.0908  0.1677
  111ARG     HE 1700   0.376   7.710   3.248 -0.5801 -0.0809  0.4945
  111ARG     CZ 1701   0.339   7.776   3.432 -0.2053 -0.1213  0.1207
  111ARG    NH1 1702   0.290   7.869   3.519  0.4354  0.4342 -0.1042
  111ARG   HH11 1703   0.231   7.937   3.475  0.5874  0.1431 -0.7696
  111ARG   HH12 1704   0.337   7.896   3.603  1.1415  1.0868 -0.6899
  111ARG    NH2 1705   0.406   7.668   3.483 -0.5089 -0.2523  0.2429
  111ARG   HH21 1706   0.454   7.615   3.413  1.1774  0.7068  0.6259
  111ARG   HH22 1707   0.422   7.665   3.582 -1.8597  3.9856  0.7768
  111ARG      C 1708   0.098   8.093   2.854 -0.5089 -0.1514 -0.2799
  111ARG      O 1709   0.101   8.105   2.732  0.0212  0.1799 -0.2359
  112TYR      N 1710   0.038   8.183   2.934  0.1230 -0.0242  0.0538
  112TYR     HN 1711   0.031   8.174   3.033 -3.2575 -0.1751 -0.0780
  112TYR     CA 1712  -0.015   8.303   2.876 -0.3372 -0.3733 -0.2507
  112TYR     HA 1713  -0.087   8.276   2.800  0.4208 -3.2963 -0.0522
  112TYR     CB 1714  -0.073   8.386   2.991 -0.3938 -0.2635 -0.3578
  112TYR    HB1 1715  -0.110   8.479   2.944 -1.0028 -0.3953 -0.1583
  112TYR    HB2 1716   0.002   8.414   3.068 -0.2945 -2.7602  0.5640
  112TYR     CG 1717  -0.186   8.323   3.067 -0.3124  0.0700  0.0428
  112TYR    CD1 1718  -0.309   8.314   3.007  0.0911 -0.1743 -0.7530
  112TYR    HD1 1719  -0.324   8.362   2.911 -2.9198  2.2457  0.7761
  112TYR    CE1 1720  -0.416   8.261   3.074  0.6152 -0.5589 -0.2167
  112TYR    HE1 1721  -0.516   8.252   3.035  0.0608  0.5320  0.8962
  112TYR     CZ 1722  -0.399   8.201   3.197  0.0643 -0.4648 -0.0951
  112TYR     OH 1723  -0.508   8.149   3.272 -0.0902  0.0748  0.0567
  112TYR     HH 1724  -0.466   8.099   3.342 -0.0504  0.7684  0.5361
  112TYR    CD2 1725  -0.164   8.251   3.182 -0.3704 -0.4859 -0.2935
  112TYR    HD2 1726  -0.065   8.240   3.223 -0.0695 -0.0375 -0.8794
  112TYR    CE2 1727  -0.272   8.197   3.248 -0.1640  0.0961  0.5302
  112TYR    HE2 1728  -0.249   8.153   3.344 -1.6466 -1.2938  0.2899
  112TYR      C 1729   0.092   8.383   2.811 -0.4237  0.1493  0.2429
  112TYR      O 1730   0.210   8.383   2.847 -0.1522  0.4385 -0.6111
  113ASN      N 1731   0.056   8.443   2.696  0.1321  0.3290  0.1606
  113ASN     HN 1732  -0.038   8.435   2.664  0.3373  0.4229 -0.4983
  113ASN     CA 1733   0.138   8.522   2.609  0.1191  0.5263  0.3271
  113ASN     HA 1734   0.228   8.470   2.583 -0.5677  0.1729 -1.5549
  113ASN     CB 1735   0.070   8.535   2.471  0.0822  0.1921  0.3136
  113ASN    HB1 1736  -0.025   8.589   2.491 -1.0594 -0.7692 -2.1850
  113ASN    HB2 1737   0.031   8.438   2.435  1.2224 -0.2621  0.2562
  113ASN     CG 1738   0.151   8.604   2.362 -0.0633  0.3006  0.2736
  113ASN    OD1 1739   0.272   8.585   2.359 -0.1422 -0.1632 -0.1052
  113ASN    ND2 1740   0.089   8.696   2.283 -0.6179  0.0603  0.4194
  113ASN   HD21 1741   0.150   8.736   2.215  1.4940 -0.4048  1.9099
  113ASN   HD22 1742  -0.010   8.689   2.275 -0.4442 -0.0793 -2.5147
  113ASN      C 1743   0.186   8.651   2.667  0.1998  0.9616 -0.6771
  113ASN      O 1744   0.115   8.727   2.732  0.1371  0.3024  0.0481
  114GLY      N 1745   0.314   8.679   2.639  0.5452 -0.4651 -0.6415
  114GLY     HN 1746   0.373   8.614   2.592 -0.6350 -1.6923 -0.4929
  114GLY     CA 1747   0.382   8.800   2.676  0.0111 -0.3650  0.0231
  114GLY    HA1 1748   0.321   8.880   2.635 -0.1731 -0.0772  0.8411
  114GLY    HA2 1749   0.477   8.795   2.626  0.7990 -0.1422  1.4575
  114GLY      C 1750   0.406   8.811   2.822  0.8485 -0.2595 -0.1188
  114GLY      O 1751   0.433   8.708   2.883  0.0065 -0.6694 -0.4164
  115LEU      N 1752   0.406   8.934   2.878  0.8067 -0.2327 -0.1771
  115LEU     HN 1753   0.403   9.018   2.824  1.6389 -1.2199 -1.8451
  115LEU     CA 1754   0.406   8.968   3.016 -0.2928 -0.0989 -0.2027
  115LEU     HA 1755   0.489   8.917   3.063 -0.2713 -0.6012 -0.7851
  115LEU     CB 1756   0.397   9.121   3.036  0.1891 -0.0459 -0.3708
  115LEU    HB1 1757   0.394   9.130   3.146 -1.7267  0.2981 -0.4071
  115LEU    HB2 1758   0.304   9.165   2.993 -1.7699 -4.0963 -0.7622
  115LEU     CG 1759   0.513   9.205   2.981  0.5286  0.1729  0.6607
  115LEU     HG 1760   0.517   9.196   2.870 -1.0103 -2.3898  0.7466
  115LEU    CD1 1761   0.507   9.356   3.008  0.4093  0.3591 -0.3544
  115LEU   HD11 1762   0.411   9.402   2.975  1.3134  4.2586  1.8193
  115LEU   HD12 1763   0.589   9.415   2.962 -2.0705  3.8710 -0.7510
  115LEU   HD13 1764   0.508   9.368   3.119 -1.3235  0.0851 -0.2836
  115LEU    CD2 1765   0.637   9.133   3.037  0.5476 -0.6445 -0.3993
  115LEU   HD21 1766   0.665   9.037   2.990  0.2999 -1.0487  0.2697
  115LEU   HD22 1767   0.632   9.129   3.148  0.1657  1.6226 -0.2887
  115LEU   HD23 1768   0.725   9.197   3.015  0.8360 -0.2420  1.6986
  115LEU      C 1769   0.289   8.908   3.086 -0.2545  0.1985  0.1254
  115LEU      O 1770   0.174   8.939   3.056 -0.1762  0.1985 -0.1776
  116VAL      N 1771   0.313   8.839   3.199 -0.0075  0.0346 -0.0260
  116VAL     HN 1772   0.403   8.825   3.240  0.6211 -0.5104 -1.5174
  116VAL     CA 1773   0.201   8.788   3.272  0.0779 -0.5419 -0.2937
  116VAL     HA 1774   0.107   8.834   3.246 -1.1299 -0.1363  4.1371
  116VAL     CB 1775   0.194   8.639   3.253 -0.4456 -0.4206 -1.1163
  116VAL     HB 1776   0.176   8.622   3.145  0.9681  1.1896 -1.6529
  116VAL    CG1 1777   0.327   8.566   3.278 -0.2122  0.2720 -0.2881
  116VAL   HG11 1778   0.302   8.460   3.299  1.1844  0.1861  1.0998
  116VAL   HG12 1779   0.380   8.593   3.372 -0.0351  0.6827 -0.5036
  116VAL   HG13 1780   0.401   8.580   3.195  0.5797 -0.8372  0.2011
  116VAL    CG2 1781   0.073   8.579   3.325 -0.4332  0.6241 -0.1903
  116VAL   HG21 1782   0.086   8.587   3.435 -0.3173  2.6871 -0.3213
  116VAL   HG22 1783   0.067   8.472   3.293 -3.4587  0.9895 -1.2046
  116VAL   HG23 1784  -0.019   8.621   3.279 -0.9620 -2.0390 -1.7952
  116VAL      C 1785   0.232   8.824   3.413  0.1488 -0.0780 -0.4263
  116VAL      O 1786   0.342   8.851   3.461 -0.2638  0.2621  0.3353
  117THR      N 1787   0.131   8.830   3.501  0.3242  0.5829 -0.2669
  117THR     HN 1788   0.042   8.809   3.462  1.0929 -0.8885 -1.3125
  117THR     CA 1789   0.149   8.870   3.637 -0.2793  0.1539 -0.0540
  117THR     HA 1790   0.199   8.966   3.625  0.4892 -0.4537 -2.1646
  117THR     CB 1791   0.018   8.909   3.700 -0.0617  0.3418  0.2870
  117THR     HB 1792  -0.042   8.962   3.623 -0.6594 -0.9468 -0.1467
  117THR    OG1 1793   0.035   8.994   3.813  0.3246  0.2338  0.3129
  117THR    HG1 1794   0.083   9.073   3.789  1.7769 -0.7268 -0.0466
  117THR    CG2 1795  -0.073   8.797   3.752 -0.2028  0.5034  0.3882
  117THR   HG21 1796  -0.109   8.736   3.667  0.3982  0.2008  0.3424
  117THR   HG22 1797  -0.165   8.843   3.795 -1.7826 -0.4484 -1.8112
  117THR   HG23 1798  -0.029   8.721   3.821  1.4402 -1.3044 -2.4559
  117THR      C 1799   0.231   8.790   3.732 -0.1877  0.2674 -0.0363
  117THR      O 1800   0.244   8.668   3.721  0.1702  0.2890  0.1307
  118GLY      N 1801   0.296   8.850   3.833  0.8739 -0.4365 -0.2775
  118GLY     HN 1802   0.294   8.950   3.840 -0.7806 -0.3483 -1.5207
  118GLY     CA 1803   0.382   8.782   3.925  0.2002 -0.7986  0.0892
  118GLY    HA1 1804   0.478   8.832   3.926  0.5904 -1.5178  1.2604
  118GLY    HA2 1805   0.384   8.676   3.908  1.2173 -0.6808 -0.5884
  118GLY      C 1806   0.351   8.809   4.069  0.3380  0.0382 -0.0309
  118GLY      O 1807   0.412   8.747   4.156  0.2528 -0.0557 -0.0370
  119THR      N 1808   0.255   8.900   4.092  0.2505 -0.0857  0.0962
  119THR     HN 1809   0.226   8.952   4.012 -2.6002 -0.7220  0.5796
  119THR     CA 1810   0.209   8.929   4.225  0.1328 -0.0643  0.0515
  119THR     HA 1811   0.293   8.974   4.275 -0.1448 -1.2104  1.6351
  119THR     CB 1812   0.107   9.039   4.233  0.2457  0.0449 -0.0171
  119THR     HB 1813   0.011   8.986   4.216  0.4196  0.2980 -2.1187
  119THR    OG1 1814   0.135   9.136   4.133  0.1830 -0.4065 -0.4784
  119THR    HG1 1815   0.219   9.169   4.167 -0.2062 -0.4334  0.5573
  119THR    CG2 1816   0.107   9.112   4.368  0.1467  0.3006 -0.1558
  119THR   HG21 1817   0.010   9.162   4.388  0.0575 -0.5146  1.6305
  119THR   HG22 1818   0.199   9.171   4.389 -0.8112  1.6499  0.4378
  119THR   HG23 1819   0.107   9.036   4.449  1.4383  1.2412  0.7723
  119THR      C 1820   0.159   8.816   4.308  0.1864  0.1155  0.3259
  119THR      O 1821   0.205   8.801   4.421  0.0099 -0.2210  0.3532
  120ARG      N 1822   0.067   8.735   4.254  0.3468  0.1266  0.0381
  120ARG     HN 1823   0.028   8.760   4.165  2.1978 -1.8229 -1.4404
  120ARG     CA 1824   0.019   8.610   4.306 -0.2365  0.2764 -0.1223
  120ARG     HA 1825  -0.024   8.624   4.404 -1.4066 -0.1348 -0.5736
  120ARG     CB 1826  -0.096   8.555   4.221 -0.1974  0.0245 -0.0115
  120ARG    HB1 1827  -0.097   8.444   4.211  1.8168 -0.3291  2.5789
  120ARG    HB2 1828  -0.079   8.598   4.120 -1.8203 -3.7086 -2.0894
  120ARG     CG 1829  -0.232   8.611   4.262 -0.4632 -0.6129 -0.0048
  120ARG    HG1 1830  -0.206   8.714   4.295  1.5008 -1.3455  0.8809
  120ARG    HG2 1831  -0.272   8.559   4.351 -0.2238 -0.3395  0.2653
  120ARG     CD 1832  -0.322   8.613   4.138 -0.1255 -0.0422 -0.2477
  120ARG    HD1 1833  -0.321   8.506   4.108 -0.6485  0.5874 -2.7253
  120ARG    HD2 1834  -0.282   8.669   4.051 -1.0770 -1.0850 -1.3916
  120ARG     NE 1835  -0.459   8.657   4.176 -0.0418  0.5713 -0.6545
  120ARG     HE 1836  -0.479   8.755   4.174 -1.1742  0.3521 -1.8615
  120ARG     CZ 1837  -0.573   8.582   4.185  0.3598  0.0046 -0.2994
  120ARG    NH1 1838  -0.582   8.446   4.177 -1.3773  0.1005 -0.3516
  120ARG   HH11 1839  -0.499   8.393   4.198 -1.9056 -0.8806 -0.7006
  120ARG   HH12 1840  -0.669   8.403   4.154 -0.0876 -3.3061  0.4713
  120ARG    NH2 1841  -0.693   8.647   4.186  0.3651  0.0056  0.4538
  120ARG   HH21 1842  -0.699   8.746   4.194 -1.0989  0.0468 -0.8447
  120ARG   HH22 1843  -0.777   8.595   4.196  1.2587 -1.4781  0.6204
  120ARG      C 1844   0.121   8.503   4.322 -0.4257  0.0569 -0.3940
  120ARG      O 1845   0.121   8.429   4.421 -0.0901 -0.5900 -0.8642
  121ALA      N 1846   0.217   8.486   4.229  0.0085 -0.3902  0.1248
  121ALA     HN 1847   0.219   8.543   4.147 -0.4238 -0.1643  0.2649
  121ALA     CA 1848   0.303   8.372   4.229  0.2965 -0.1732  0.2788
  121ALA     HA 1849   0.249   8.283   4.256 -0.4517  0.1363 -0.1704
  121ALA     CB 1850   0.359   8.342   4.088 -0.1606 -0.0084  0.0581
  121ALA    HB1 1851   0.427   8.422   4.054 -0.0802 -1.2163 -2.8484
  121ALA    HB2 1852   0.273   8.329   4.019 -1.4728  4.0403  0.6937
  121ALA    HB3 1853   0.414   8.245   4.084 -0.2146 -0.0403  0.0926
  121ALA      C 1854   0.416   8.387   4.325  0.2614  0.4375  0.2298
  121ALA      O 1855   0.457   8.289   4.387  0.3986 -0.0058 -0.5475
  122LYS      N 1856   0.464   8.511   4.346  0.7665  0.3037 -0.1161
  122LYS     HN 1857   0.431   8.583   4.285  0.4059 -0.2978 -0.6425
  122LYS     CA 1858   0.557   8.550   4.447  0.7073  0.0790  0.0256
  122LYS     HA 1859   0.644   8.487   4.456  0.3200 -0.2325  2.3101
  122LYS     CB 1860   0.610   8.689   4.406 -0.3796  0.3276 -0.5650
  122LYS    HB1 1861   0.657   8.739   4.493 -1.2703  0.7422 -0.3094
  122LYS    HB2 1862   0.516   8.743   4.380 -0.2616 -0.0126 -1.8032
  122LYS     CG 1863   0.718   8.684   4.298  0.3236  0.2877  0.1359
  122LYS    HG1 1864   0.671   8.633   4.211  2.7162 -2.1315  0.1243
  122LYS    HG2 1865   0.816   8.636   4.317 -0.9228 -2.5066 -0.1001
  122LYS     CD 1866   0.751   8.825   4.247  0.0640  0.3101  0.0290
  122LYS    HD1 1867   0.824   8.875   4.314  1.7226 -2.4728  0.4695
  122LYS    HD2 1868   0.649   8.869   4.240 -0.0464 -0.1839 -1.9972
  122LYS     CE 1869   0.822   8.831   4.112  0.3773 -0.5210  0.1540
  122LYS    HE1 1870   0.765   8.768   4.040 -2.7357  1.1827  0.9506
  122LYS    HE2 1871   0.928   8.800   4.127  0.7688  0.8443  0.3473
  122LYS     NZ 1872   0.828   8.972   4.068 -0.4914 -0.6501 -0.3995
  122LYS    HZ1 1873   0.732   9.006   4.049 -0.6216 -1.0477 -0.4676
  122LYS    HZ2 1874   0.888   8.979   3.983  1.6512  0.5748  1.1022
  122LYS    HZ3 1875   0.862   9.038   4.140 -2.2978  1.2789 -1.2261
  122LYS      C 1876   0.497   8.552   4.584 -0.0255  0.3084 -0.2914
  122LYS      O 1877   0.560   8.554   4.690 -0.4202 -0.0476 -0.0472
  123GLY      N 1878   0.363   8.547   4.592  0.0164 -0.2423  0.1242
  123GLY     HN 1879   0.307   8.548   4.509 -0.3475 -1.3707  0.3407
  123GLY     CA 1880   0.303   8.542   4.721 -0.2826  0.3771  0.0142
  123GLY    HA1 1881   0.196   8.553   4.709 -0.6604 -2.7130 -0.2826
  123GLY    HA2 1882   0.359   8.602   4.791  0.6149  1.9871 -1.9950
  123GLY      C 1883   0.300   8.405   4.780  0.3421  0.3301 -0.0537
  123GLY      O 1884   0.282   8.386   4.901 -0.5762 -0.5150 -0.3038
  124ILE      N 1885   0.324   8.297   4.704 -0.4324  0.1641 -0.0741
  124ILE     HN 1886   0.331   8.315   4.607 -0.3769 -0.0295 -0.1071
  124ILE     CA 1887   0.355   8.163   4.744  0.0759  0.2184 -0.2878
  124ILE     HA 1888   0.291   8.129   4.823 -0.5338  1.1907 -0.3537
  124ILE     CB 1889   0.348   8.060   4.635  0.1476 -0.0579 -0.0343
  124ILE     HB 1890   0.416   8.068   4.547 -0.6688 -0.7368 -0.7416
  124ILE    CG2 1891   0.372   7.922   4.698 -0.6997 -0.0175  0.3860
  124ILE   HG21 1892   0.333   7.841   4.632 -0.1869 -0.6945  0.8994
  124ILE   HG22 1893   0.324   7.918   4.798  1.0291  2.4823  1.4250
  124ILE   HG23 1894   0.482   7.905   4.708 -0.8716 -0.3861  1.8597
  124ILE    CG1 1895   0.215   8.056   4.558 -0.1587 -0.1665  0.4989
  124ILE   HG11 1896   0.193   8.160   4.526 -4.9659 -1.2301 -0.4438
  124ILE   HG12 1897   0.133   8.017   4.622  0.5733  1.2652  2.4351
  124ILE     CD 1898   0.217   7.971   4.431  0.1341  0.8961 -0.2207
  124ILE    HD1 1899   0.133   7.999   4.363 -0.8189 -1.0500  0.0792
  124ILE    HD2 1900   0.201   7.865   4.461  0.9170  0.2830 -1.8671
  124ILE    HD3 1901   0.316   7.987   4.383  0.3781 -1.5993 -0.6762
  124ILE      C 1902   0.490   8.157   4.807 -0.2740  0.1609  0.4594
  124ILE      O 1903   0.510   8.085   4.905 -0.3747 -0.1519  0.2509
  125ILE      N 1904   0.588   8.230   4.751  0.1678 -0.4147  0.4667
  125ILE     HN 1905   0.564   8.284   4.671 -1.3875  1.5467  2.1149
  125ILE     CA 1906   0.720   8.239   4.805  0.3700  0.0026 -0.0826
  125ILE     HA 1907   0.750   8.140   4.836 -0.9509  0.5406  3.4950
  125ILE     CB 1908   0.811   8.302   4.704  0.7985  0.0066  0.3009
  125ILE     HB 1909   0.776   8.403   4.675  0.9748 -0.5707 -2.1759
  125ILE    CG2 1910   0.952   8.314   4.764  0.7610  0.0893  0.3726
  125ILE   HG21 1911   0.944   8.389   4.845 -0.7808  1.0989 -0.6549
  125ILE   HG22 1912   1.027   8.346   4.689 -0.0563  0.4664 -0.3019
  125ILE   HG23 1913   0.975   8.213   4.806 -0.8681 -0.0246  1.0692
  125ILE    CG1 1914   0.806   8.220   4.574  0.7010 -0.4096  0.5614
  125ILE   HG11 1915   0.707   8.238   4.528  1.1377 -0.0111 -0.2721
  125ILE   HG12 1916   0.815   8.112   4.598 -1.7467 -0.4315  1.5935
  125ILE     CD 1917   0.895   8.254   4.454 -0.0958  0.5785  0.2331
  125ILE    HD1 1918   0.874   8.358   4.419 -0.6477 -0.1770 -1.8469
  125ILE    HD2 1919   0.882   8.194   4.362  0.9176  0.7304 -0.0249
  125ILE    HD3 1920   1.002   8.254   4.484 -0.5965  1.4938  2.1997
  125ILE      C 1921   0.721   8.312   4.935  0.9280  0.4339 -0.3291
  125ILE      O 1922   0.776   8.270   5.037  0.6461 -0.4742 -0.5423
  126ALA      N 1923   0.640   8.419   4.945  0.6847  0.2076  0.1468
  126ALA     HN 1924   0.572   8.439   4.874  0.1159  0.2180  0.6815
  126ALA     CA 1925   0.608   8.481   5.070  0.3578  0.2491  0.0444
  126ALA     HA 1926   0.705   8.502   5.113  0.5375 -0.7957  0.1863
  126ALA     CB 1927   0.531   8.613   5.051  0.3292  0.2215 -0.0265
  126ALA    HB1 1928   0.520   8.662   5.150 -1.0247  1.1949 -0.6262
  126ALA    HB2 1929   0.430   8.603   5.007  1.8073 -0.4032 -3.6136
  126ALA    HB3 1930   0.584   8.681   4.982  0.3409 -1.0276 -1.2988
  126ALA      C 1931   0.534   8.400   5.170 -0.2143 -0.0388 -0.6017
  126ALA      O 1932   0.584   8.383   5.281  0.1262 -0.3159 -0.7951
  127ILE      N 1933   0.416   8.342   5.139 -0.7571  0.5077  0.3796
  127ILE     HN 1934   0.383   8.352   5.045 -0.6047 -0.5862  0.1959
  127ILE     CA 1935   0.340   8.260   5.227 -0.4590 -0.3690 -0.1637
  127ILE     HA 1936   0.313   8.314   5.317 -1.9733 -1.8232  0.3112
  127ILE     CB 1937   0.208   8.221   5.167 -0.4344 -0.2960 -0.2641
  127ILE     HB 1938   0.178   8.311   5.109 -2.8720 -0.6892  0.3175
  127ILE    CG2 1939   0.212   8.097   5.077  0.1902 -0.5462  0.1050
  127ILE   HG21 1940   0.206   8.002   5.136  0.9603 -1.0651 -0.6262
  127ILE   HG22 1941   0.302   8.094   5.012 -1.2573  2.9506 -2.3164
  127ILE   HG23 1942   0.125   8.104   5.009  1.7607 -2.4873 -2.2975
  127ILE    CG1 1943   0.102   8.193   5.274 -0.5815  0.3646 -0.2317
  127ILE   HG11 1944   0.126   8.104   5.336  2.4963 -1.2115 -3.3280
  127ILE   HG12 1945   0.003   8.174   5.227 -1.7876 -0.3367  2.3996
  127ILE     CD 1946   0.068   8.311   5.365  0.3212  0.0074  0.5821
  127ILE    HD1 1947  -0.022   8.295   5.429  1.5663  0.6067  2.5856
  127ILE    HD2 1948   0.053   8.402   5.304  1.2314  1.2549  2.1586
  127ILE    HD3 1949   0.156   8.340   5.426  1.6813 -1.1923 -0.7465
  127ILE      C 1950   0.419   8.149   5.287  0.0478  0.2118  0.2668
  127ILE      O 1951   0.407   8.118   5.405 -0.7075 -0.2594  0.0693
  128CYS      N 1952   0.504   8.083   5.206 -0.0799  0.5123 -0.1131
  128CYS     HN 1953   0.506   8.116   5.112 -0.1106  0.3882 -0.1582
  128CYS     CA 1954   0.598   7.988   5.257 -0.4200  0.2929  0.1048
  128CYS     HA 1955   0.537   7.914   5.308 -0.4635 -0.1484 -0.5655
  128CYS     CB 1956   0.683   7.930   5.143 -0.3876  0.0199  0.2670
  128CYS    HB1 1957   0.732   8.013   5.087  1.3944 -2.0184 -1.3942
  128CYS    HB2 1958   0.606   7.893   5.072  0.9149  0.4392 -1.4376
  128CYS     SG 1959   0.801   7.802   5.196 -0.0257  0.1860 -0.1315
  128CYS    HG1 1960   0.749   7.694   5.140  3.1710 -0.2330 -2.5754
  128CYS      C 1961   0.681   8.032   5.372 -0.1467  0.1112 -0.0217
  128CYS      O 1962   0.685   7.982   5.485  0.1416  0.2726  0.0394
  129TRP      N 1963   0.760   8.140   5.357  0.5896 -0.3982  0.1418
  129TRP     HN 1964   0.754   8.189   5.271 -0.3556 -0.3299  0.2316
  129TRP     CA 1965   0.839   8.199   5.461  0.2065  0.0686  0.1732
  129TRP     HA 1966   0.893   8.120   5.510  0.9006  0.6494  0.3691
  129TRP     CB 1967   0.946   8.294   5.404  0.3002  0.0034  0.2404
  129TRP    HB1 1968   0.982   8.352   5.491  1.0646 -0.1598  0.0429
  129TRP    HB2 1969   0.897   8.368   5.337 -1.7689  0.3100  1.9988
  129TRP     CG 1970   1.052   8.217   5.331  0.2672  0.0708  0.1208
  129TRP    CD1 1971   1.070   8.166   5.206  0.2307  0.8446 -0.2020
  129TRP    HD1 1972   0.988   8.168   5.136 -2.3489 -2.0513  2.4809
  129TRP    NE1 1973   1.193   8.105   5.196 -0.4337 -0.5913  0.1439
  129TRP    HE1 1974   1.231   8.064   5.117 -1.6768 -1.1498 -0.1859
  129TRP    CE2 1975   1.263   8.133   5.310  0.4029  0.4627 -0.6073
  129TRP    CD2 1976   1.176   8.193   5.399  0.3520 -0.2656 -0.1489
  129TRP    CE3 1977   1.214   8.223   5.526  0.4059  0.1284 -0.2545
  129TRP    HE3 1978   1.145   8.270   5.594  0.4832  2.7641 -1.8361
  129TRP    CZ3 1979   1.343   8.188   5.559  0.2401 -0.3436 -0.0968
  129TRP    HZ3 1980   1.375   8.212   5.659 -0.7294  1.1604 -0.1066
  129TRP    CZ2 1981   1.392   8.104   5.345  0.2428 -0.0053 -0.3912
  129TRP    HZ2 1982   1.459   8.045   5.285 -2.0626 -3.7535  0.3973
  129TRP    CH2 1983   1.430   8.121   5.476  0.2902  0.1212 -0.4213
  129TRP    HH2 1984   1.529   8.099   5.513  0.1497 -0.9773 -0.6734
  129TRP      C 1985   0.765   8.261   5.574 -0.1422 -0.1466  0.0617
  129TRP      O 1986   0.807   8.258   5.689  0.5569 -0.3545 -0.1905
  130VAL      N 1987   0.649   8.324   5.550 -0.2124 -0.3923 -0.2570
  130VAL     HN 1988   0.616   8.321   5.456  0.2765 -1.2831 -0.4014
  130VAL     CA 1989   0.559   8.374   5.649  0.3527 -0.2309  0.1790
  130VAL     HA 1990   0.605   8.441   5.720  2.3058 -0.4864 -0.7952
  130VAL     CB 1991   0.445   8.447   5.584  0.2188 -0.3496  0.2790
  130VAL     HB 1992   0.427   8.383   5.495  3.1367 -2.7022  1.1892
  130VAL    CG1 1993   0.318   8.477   5.665  0.3513  0.1280  0.3122
  130VAL   HG11 1994   0.264   8.394   5.715 -0.2121 -0.2613 -0.8998
  130VAL   HG12 1995   0.238   8.525   5.604  0.6718  0.5776  0.2408
  130VAL   HG13 1996   0.341   8.568   5.724 -1.1701  2.0592 -1.9066
  130VAL    CG2 1997   0.493   8.580   5.524  0.4532 -0.6357 -0.1695
  130VAL   HG21 1998   0.519   8.655   5.602 -0.5956  1.2433 -1.5599
  130VAL   HG22 1999   0.412   8.619   5.459  0.7091 -2.8132 -1.9345
  130VAL   HG23 2000   0.588   8.574   5.467 -0.1989  1.2516 -1.5498
  130VAL      C 2001   0.502   8.268   5.738  0.4101 -0.3637  0.0575
  130VAL      O 2002   0.503   8.293   5.859 -0.5840 -0.3576  0.0687
  131LEU      N 2003   0.467   8.151   5.683  0.2965 -0.3848  0.1740
  131LEU     HN 2004   0.473   8.134   5.585  3.0981  1.1378 -0.0163
  131LEU     CA 2005   0.418   8.044   5.764  0.1014 -0.2163  0.2766
  131LEU     HA 2006   0.337   8.077   5.828  0.2686 -1.3632  1.1233
  131LEU     CB 2007   0.342   7.933   5.689  0.3007  0.0533 -0.3241
  131LEU    HB1 2008   0.344   7.839   5.747  0.5465 -0.3404 -0.9625
  131LEU    HB2 2009   0.411   7.915   5.604  1.8012  2.2104  0.3460
  131LEU     CG 2010   0.198   7.971   5.647  0.1374 -0.2871 -0.0754
  131LEU     HG 2011   0.209   8.070   5.597  2.5434 -0.0248  0.8404
  131LEU    CD1 2012   0.137   7.893   5.529 -0.1350  0.3237 -0.3412
  131LEU   HD11 2013   0.116   7.793   5.572  0.1890  0.5127  0.2806
  131LEU   HD12 2014   0.194   7.890   5.434 -0.3535 -2.0169 -0.4534
  131LEU   HD13 2015   0.041   7.937   5.495 -1.8581 -0.9696  2.5042
  131LEU    CD2 2016   0.101   7.981   5.765 -0.1072 -0.5086 -0.2589
  131LEU   HD21 2017  -0.003   8.007   5.734 -1.2407 -2.8074  1.2684
  131LEU   HD22 2018   0.129   8.049   5.848  0.0507 -1.2455  0.3113
  131LEU   HD23 2019   0.091   7.878   5.806 -2.2460 -0.0527  0.5187
  131LEU      C 2020   0.518   7.981   5.855  0.5825  0.3329  0.1252
  131LEU      O 2021   0.493   7.959   5.973  0.5795 -0.4666 -0.0223
  132SER      N 2022   0.639   7.960   5.801  0.4367 -0.4684  0.0996
  132SER     HN 2023   0.647   7.980   5.703 -0.5215 -0.5226  0.0008
  132SER     CA 2024   0.755   7.905   5.863  0.6143 -0.0386  0.1529
  132SER     HA 2025   0.727   7.804   5.887 -0.3608 -0.2227 -1.6074
  132SER     CB 2026   0.874   7.914   5.765  0.5495 -0.0612  0.0718
  132SER    HB1 2027   0.966   7.871   5.810  0.3189  0.1966  0.8096
  132SER    HB2 2028   0.900   8.017   5.731 -1.2986  0.3406 -0.2595
  132SER     OG 2029   0.849   7.835   5.651  0.1361  0.0111  0.1080
  132SER    HG1 2030   0.795   7.890   5.594 -1.0973 -1.1381  0.1081
  132SER      C 2031   0.794   7.987   5.982 -0.3423 -0.0322  0.4704
  132SER      O 2032   0.836   7.923   6.078  0.7606  0.5016  0.3586
  133PHE      N 2033   0.785   8.119   5.959 -0.3319 -0.1001  0.0623
  133PHE     HN 2034   0.763   8.154   5.868  1.6533 -1.5543 -1.0634
  133PHE     CA 2035   0.802   8.220   6.059 -0.3741 -0.0048 -0.0269
  133PHE     HA 2036   0.898   8.191   6.101  0.8147  0.6625 -2.1371
  133PHE     CB 2037   0.820   8.359   5.995 -0.0533 -0.1139 -0.1807
  133PHE    HB1 2038   0.731   8.384   5.934  0.3207 -1.0253 -1.1361
  133PHE    HB2 2039   0.913   8.356   5.934 -0.0059 -2.1565 -0.0868
  133PHE     CG 2040   0.844   8.468   6.093  0.0986 -0.4986  0.2149
  133PHE    CD1 2041   0.956   8.468   6.173 -0.1196  0.2816  0.5347
  133PHE    HD1 2042   1.008   8.373   6.174  0.0953  0.3804 -0.4880
  133PHE    CE1 2043   1.001   8.580   6.238  0.3159 -0.1291  0.9481
  133PHE    HE1 2044   1.094   8.574   6.293  0.8648  1.0397  0.1901
  133PHE     CZ 2045   0.932   8.698   6.220 -0.2625 -0.6218 -0.1317
  133PHE     HZ 2046   0.969   8.781   6.278 -0.2544 -0.5187 -0.2853
  133PHE    CD2 2047   0.780   8.588   6.073  0.3271 -0.4158 -0.0266
  133PHE    HD2 2048   0.702   8.601   5.999  0.5699 -0.8634 -0.3639
  133PHE    CE2 2049   0.815   8.698   6.147 -0.4027 -0.2543  0.0935
  133PHE    HE2 2050   0.765   8.791   6.123  0.8776  0.3300 -0.4363
  133PHE      C 2051   0.713   8.221   6.178 -0.0546  0.4568  0.2144
  133PHE      O 2052   0.761   8.212   6.290 -0.0333 -0.0721  0.1674
  134ALA      N 2053   0.580   8.222   6.155 -0.0257 -0.6317 -0.0628
  134ALA     HN 2054   0.555   8.225   6.059  1.4266  0.3727 -0.4418
  134ALA     CA 2055   0.481   8.223   6.258  0.0923  0.1621  0.0474
  134ALA     HA 2056   0.482   8.312   6.318 -3.0123 -0.0789  0.6665
  134ALA     CB 2057   0.348   8.224   6.179 -0.0039 -0.2317  0.2009
  134ALA    HB1 2058   0.267   8.229   6.255 -0.3763 -0.2195 -0.1985
  134ALA    HB2 2059   0.346   8.128   6.125  2.9837 -0.0809 -0.3618
  134ALA    HB3 2060   0.352   8.316   6.117  0.0309  0.8557  1.7534
  134ALA      C 2061   0.495   8.099   6.340  0.2140  0.2543  0.1663
  134ALA      O 2062   0.500   8.112   6.462  0.6900  0.6734  0.1044
  135ILE      N 2063   0.507   7.979   6.280  1.0036  0.1075  0.6046
  135ILE     HN 2064   0.521   7.976   6.181  3.0834  0.0340  0.8563
  135ILE     CA 2065   0.500   7.853   6.347  0.0156  0.1932  0.6877
  135ILE     HA 2066   0.426   7.859   6.425 -0.4786  0.1600  0.2320
  135ILE     CB 2067   0.446   7.746   6.257  0.7035  0.1689  0.2964
  135ILE     HB 2068   0.363   7.786   6.195 -0.2249 -2.4728 -0.3051
  135ILE    CG2 2069   0.557   7.696   6.162  0.7490  0.2793  0.2919
  135ILE   HG21 2070   0.513   7.639   6.077  1.2454 -0.4031  0.4901
  135ILE   HG22 2071   0.620   7.615   6.204 -0.5854  0.2155  2.2919
  135ILE   HG23 2072   0.607   7.785   6.119 -1.4690  1.0964 -0.7423
  135ILE    CG1 2073   0.381   7.639   6.347 -0.2958  0.0554 -0.5408
  135ILE   HG11 2074   0.439   7.620   6.440 -0.6248  0.6047 -0.2194
  135ILE   HG12 2075   0.377   7.539   6.299  3.7893 -0.7012  0.3009
  135ILE     CD 2076   0.238   7.680   6.382 -0.1722 -0.0498  0.0976
  135ILE    HD1 2077   0.236   7.747   6.470 -0.4965  0.2307 -0.1218
  135ILE    HD2 2078   0.183   7.585   6.402 -0.1562  0.4947  3.3237
  135ILE    HD3 2079   0.174   7.719   6.301 -2.4319 -0.3204  1.6667
  135ILE      C 2080   0.627   7.815   6.416  0.3893 -0.2530 -0.2196
  135ILE      O 2081   0.631   7.769   6.530  0.1599 -1.1695 -0.5762
  136GLY      N 2082   0.741   7.847   6.353  0.3692  0.1090 -0.0764
  136GLY     HN 2083   0.746   7.879   6.258  0.5262 -2.0634 -0.8633
  136GLY     CA 2084   0.865   7.837   6.422  0.3458  0.3973  0.0091
  136GLY    HA1 2085   0.931   7.861   6.341 -1.3036  3.0102 -0.6755
  136GLY    HA2 2086   0.886   7.740   6.465  1.2862  0.9275  0.7978
  136GLY      C 2087   0.886   7.937   6.531 -0.4963 -0.1101  0.6481
  136GLY      O 2088   0.953   7.902   6.628 -0.0708 -0.2398  0.3078
  137LEU      N 2089   0.833   8.060   6.520  0.1968  0.1216 -0.1840
  137LEU     HN 2090   0.800   8.100   6.435  1.4096  2.8833  0.5318
  137LEU     CA 2091   0.847   8.160   6.621  0.5486 -0.3586  0.2484
  137LEU     HA 2092   0.934   8.136   6.681  0.9217  2.7760  1.1465
  137LEU     CB 2093   0.886   8.294   6.555 -0.2658 -0.3083 -0.1388
  137LEU    HB1 2094   0.787   8.336   6.524  0.0736  0.0981 -0.6873
  137LEU    HB2 2095   0.960   8.282   6.473  3.3018  1.4109  2.5335
  137LEU     CG 2096   0.955   8.396   6.647 -0.0698 -0.3855 -0.2003
  137LEU     HG 2097   0.923   8.394   6.754  0.0936 -0.0391 -0.1423
  137LEU    CD1 2098   1.105   8.369   6.660 -0.0590 -0.4886 -0.5380
  137LEU   HD11 2099   1.160   8.370   6.564  1.3426  1.4059  0.2191
  137LEU   HD12 2100   1.120   8.275   6.718  0.1669 -1.0633 -1.5144
  137LEU   HD13 2101   1.159   8.443   6.723  0.6079 -0.7465 -0.8009
  137LEU    CD2 2102   0.930   8.540   6.598 -0.2974 -0.0507  0.8636
  137LEU   HD21 2103   0.966   8.612   6.675  1.3252 -1.2318  1.2711
  137LEU   HD22 2104   0.822   8.553   6.576 -1.1167 -2.2069  3.1018
  137LEU   HD23 2105   1.003   8.550   6.515  0.9656  0.2620  1.9759
  137LEU      C 2106   0.737   8.167   6.720  0.1593  0.1671 -0.2153
  137LEU      O 2107   0.725   8.256   6.804 -0.0065  0.0971 -0.1642
  138THR      N 2108   0.656   8.060   6.714 -0.3255  0.4998  0.2695
  138THR     HN 2109   0.666   7.991   6.643  0.3547  1.1841 -0.3147
  138THR     CA 2110   0.546   8.038   6.803 -0.1603 -0.3585  0.2695
  138THR     HA 2111   0.497   8.133   6.786  2.4768  1.4369  1.8759
  138THR     CB 2112   0.452   7.933   6.752 -0.2441 -0.0053 -0.3042
  138THR     HB 2113   0.498   7.854   6.690 -1.1057 -0.9620  0.2421
  138THR    OG1 2114   0.353   8.001   6.675 -0.0688  0.6566  0.0438
  138THR    HG1 2115   0.394   8.048   6.602 -0.1259  1.5553  0.5808
  138THR    CG2 2116   0.373   7.862   6.864 -0.0871  0.0293 -0.1713
  138THR   HG21 2117   0.301   7.793   6.816  0.7548 -1.8276  1.1243
  138THR   HG22 2118   0.310   7.932   6.922 -1.7591 -0.7433 -0.9733
  138THR   HG23 2119   0.440   7.797   6.924  0.0119 -0.0108 -0.3233
  138THR      C 2120   0.578   8.023   6.948 -0.2418 -0.1162  0.3142
  138THR      O 2121   0.520   8.094   7.029  0.0958  0.3628  0.1416
  139PRO      N 2122   0.679   7.953   6.991  0.1515  0.3499  0.1555
  139PRO     CD 2123   0.730   7.836   6.921 -0.6003  0.0172  0.1519
  139PRO    HD1 2124   0.829   7.849   6.871 -1.1332  0.3881 -0.8316
  139PRO    HD2 2125   0.665   7.792   6.842 -1.2137  0.3974  0.4411
  139PRO     CA 2126   0.699   7.944   7.132 -0.0689 -0.1200  0.1576
  139PRO     HA 2127   0.613   7.912   7.189  0.8236 -0.5881  1.2929
  139PRO     CB 2128   0.801   7.831   7.144 -0.1374 -0.1612  0.3739
  139PRO    HB1 2129   0.779   7.795   7.247 -1.7316 -0.2927  0.0115
  139PRO    HB2 2130   0.905   7.863   7.122 -1.0298  1.1396 -2.4191
  139PRO     CG 2131   0.756   7.734   7.033 -0.6802  0.1671  0.3059
  139PRO    HG1 2132   0.836   7.662   7.004 -1.5901 -0.0148 -1.9813
  139PRO    HG2 2133   0.663   7.676   7.050 -1.1705  0.8860  0.1035
  139PRO      C 2134   0.757   8.059   7.207  0.0212 -0.1089  0.0697
  139PRO      O 2135   0.727   8.074   7.325 -0.1546 -0.3278  0.0525
  140MET      N 2136   0.835   8.147   7.142 -0.3118  0.0829 -0.0687
  140MET     HN 2137   0.864   8.132   7.048 -0.8639 -0.5883 -0.1396
  140MET     CA 2138   0.879   8.279   7.178 -0.8568  0.2062  0.1555
  140MET     HA 2139   0.918   8.259   7.277 -1.8624 -0.4620  0.4440
  140MET     CB 2140   0.981   8.338   7.080 -0.1913  0.0444  0.7408
  140MET    HB1 2141   0.929   8.376   6.989  0.7523 -0.2543  0.0623
  140MET    HB2 2142   1.042   8.249   7.052 -1.2528  0.0961 -2.0766
  140MET     CG 2143   1.089   8.434   7.129  0.2532 -0.0271 -0.0801
  140MET    HG1 2144   1.166   8.454   7.052 -0.7463 -1.7694 -1.6258
  140MET    HG2 2145   1.155   8.397   7.211  1.0358  0.9116 -0.2685
  140MET     SD 2146   1.031   8.596   7.187  0.0344 -0.0646 -0.1921
  140MET     CE 2147   0.986   8.646   7.019 -0.6772  0.3332  0.1074
  140MET    HE1 2148   0.983   8.757   7.011  0.9504  0.4934  1.2128
  140MET    HE2 2149   0.890   8.602   6.986 -0.5618  0.0414  0.1581
  140MET    HE3 2150   1.060   8.612   6.943 -1.8075  0.3220 -1.0226
  140MET      C 2151   0.762   8.370   7.193 -0.6906  0.5685 -0.6983
  140MET      O 2152   0.751   8.438   7.295 -0.3789 -0.5434  0.0939
  141LEU      N 2153   0.664   8.371   7.101 -1.0240 -0.2024 -0.3630
  141LEU     HN 2154   0.684   8.319   7.019 -0.6757 -0.1853 -0.2920
  141LEU     CA 2155   0.554   8.462   7.111 -0.6339  0.2065  0.2998
  141LEU     HA 2156   0.587   8.556   7.154  2.0351 -1.1407  1.3663
  141LEU     CB 2157   0.466   8.471   6.984  0.1183  0.1771 -0.2300
  141LEU    HB1 2158   0.373   8.528   7.004 -1.5850 -2.5218  0.0449
  141LEU    HB2 2159   0.443   8.363   6.968  1.5861 -0.3924  1.1004
  141LEU     CG 2160   0.520   8.541   6.859 -0.4349  0.3076 -0.3933
  141LEU     HG 2161   0.624   8.514   6.831  0.1533  1.5074  0.5001
  141LEU    CD1 2162   0.442   8.505   6.731 -0.4423  0.1195 -0.3345
  141LEU   HD11 2163   0.480   8.550   6.637  2.0637  0.1792  0.6344
  141LEU   HD12 2164   0.341   8.550   6.740 -0.5663 -0.4893  1.8046
  141LEU   HD13 2165   0.443   8.395   6.715  1.4592  0.2485 -1.4648
  141LEU    CD2 2166   0.532   8.694   6.878 -0.5111  0.1752  0.8086
  141LEU   HD21 2167   0.570   8.734   6.781 -0.0370  0.1633  0.9896
  141LEU   HD22 2168   0.601   8.712   6.963  0.9999  3.2555 -0.8931
  141LEU   HD23 2169   0.434   8.742   6.899 -1.2278  0.7053 -2.9557
  141LEU      C 2170   0.458   8.433   7.221 -1.2245  0.1930 -0.2142
  141LEU      O 2171   0.389   8.520   7.275 -0.5712  0.5784  0.0068
  142GLY      N 2172   0.447   8.305   7.262 -0.0670  0.2071  0.1546
  142GLY     HN 2173   0.489   8.239   7.200  0.1664  0.3896  0.1130
  142GLY     CA 2174   0.364   8.261   7.369 -0.2724 -0.0101 -0.0920
  142GLY    HA1 2175   0.336   8.157   7.365 -0.3834  0.0356 -0.5151
  142GLY    HA2 2176   0.280   8.326   7.387 -1.0492 -1.1068  0.3596
  142GLY      C 2177   0.442   8.270   7.496 -0.2909  0.4389 -0.1088
  142GLY      O 2178   0.394   8.200   7.584 -0.5480 -0.0436 -0.6224
  143TRP      N 2179   0.557   8.339   7.507  0.1358 -0.2598 -0.0739
  143TRP     HN 2180   0.592   8.380   7.424 -1.5063  1.1914 -0.1125
  143TRP     CA 2181   0.658   8.356   7.606 -0.0142  0.2062  0.0027
  143TRP     HA 2182   0.747   8.383   7.551 -0.3953  1.4317 -0.0466
  143TRP     CB 2183   0.630   8.480   7.693 -0.1261  0.6142 -0.6105
  143TRP    HB1 2184   0.623   8.569   7.626 -2.1622  0.0781 -1.1710
  143TRP    HB2 2185   0.714   8.505   7.762 -0.5199 -1.4856  0.7075
  143TRP     CG 2186   0.501   8.482   7.768 -0.1947  0.1293 -0.7136
  143TRP    CD1 2187   0.493   8.467   7.903 -0.5604  0.0104 -0.7485
  143TRP    HD1 2188   0.570   8.446   7.976  0.3272 -0.8783 -1.9153
  143TRP    NE1 2189   0.366   8.499   7.943 -0.0933  0.6142  0.2987
  143TRP    HE1 2190   0.325   8.466   8.026  1.3527 -1.1834  0.3510
  143TRP    CE2 2191   0.292   8.530   7.832  0.0135  0.0377  0.0658
  143TRP    CD2 2192   0.374   8.526   7.720 -0.2940  0.4346 -0.1754
  143TRP    CE3 2193   0.323   8.555   7.598 -0.1126  0.5036 -0.2346
  143TRP    HE3 2194   0.391   8.557   7.514  0.6715 -2.5193  0.2428
  143TRP    CZ3 2195   0.196   8.607   7.585 -0.4303 -0.2741 -0.3043
  143TRP    HZ3 2196   0.156   8.646   7.492 -0.0105  1.5801  0.2482
  143TRP    CZ2 2197   0.161   8.564   7.821 -0.0920 -0.4180 -0.1482
  143TRP    HZ2 2198   0.101   8.569   7.911  1.5604 -0.8861  1.0396
  143TRP    CH2 2199   0.119   8.612   7.699 -0.0806 -0.2059 -0.0707
  143TRP    HH2 2200   0.018   8.650   7.691  0.7007  1.7395 -1.6054
  143TRP      C 2201   0.698   8.241   7.692 -0.3716  0.2092  0.1715
  143TRP      O 2202   0.634   8.136   7.696 -0.6274  0.3827  0.7318
  144ASN      N 2203   0.813   8.257   7.761 -0.3537  0.1554  0.1538
  144ASN     HN 2204   0.864   8.341   7.747 -1.1109  0.7036  0.5929
  144ASN     CA 2205   0.860   8.161   7.856  0.1204  0.3845  0.1480
  144ASN     HA 2206   0.803   8.070   7.859  0.5172  0.1175 -0.1979
  144ASN     CB 2207   1.005   8.127   7.817 -0.0568 -0.1893 -0.0178
  144ASN    HB1 2208   1.066   8.220   7.818 -0.8704  0.3450  0.1666
  144ASN    HB2 2209   1.000   8.088   7.713 -0.2335 -1.2107  0.3620
  144ASN     CG 2210   1.066   8.034   7.921 -0.2133 -0.4390 -0.1500
  144ASN    OD1 2211   0.997   7.965   7.996 -0.0285 -0.3403  0.1112
  144ASN    ND2 2212   1.201   8.024   7.919 -0.1170  0.7442 -0.4890
  144ASN   HD21 2213   1.240   8.107   7.880 -0.4227  1.3656  0.5028
  144ASN   HD22 2214   1.245   7.966   7.988  0.0538 -0.8373 -1.8458
  144ASN      C 2215   0.838   8.217   7.992 -0.2692  0.3198  0.1120
  144ASN      O 2216   0.870   8.332   8.024 -0.0475  0.3207 -0.1071
  145ASN      N 2217   0.788   8.133   8.084 -0.4405  0.3817  0.0756
  145ASN     HN 2218   0.759   8.040   8.060 -0.5732  0.4391  0.0147
  145ASN     CA 2219   0.779   8.174   8.221  0.3444 -0.9267  0.5410
  145ASN     HA 2220   0.770   8.281   8.222  2.2635 -0.5873 -2.7370
  145ASN     CB 2221   0.656   8.116   8.294 -0.2288 -0.2277  0.1402
  145ASN    HB1 2222   0.643   8.161   8.395 -3.0416 -0.6092  0.0263
  145ASN    HB2 2223   0.681   8.009   8.309 -0.4150 -0.9492 -3.6534
  145ASN     CG 2224   0.531   8.136   8.210 -0.2114 -0.3096  0.0940
  145ASN    OD1 2225   0.498   8.052   8.127  0.1581 -0.3045 -0.0588
  145ASN    ND2 2226   0.457   8.249   8.225 -0.5742 -0.5731  0.2958
  145ASN   HD21 2227   0.368   8.258   8.179 -0.4046  0.1633  0.0984
  145ASN   HD22 2228   0.480   8.301   8.307 -0.3656 -0.5926  0.2506
  145ASN      C 2229   0.902   8.151   8.302  0.6934 -0.0811  0.2614
  145ASN      O 2230   0.951   8.039   8.316  0.1476 -0.3503  0.0580
  146CYS      N 2231   0.961   8.256   8.361 -0.2089  0.1330  0.8080
  146CYS     HN 2232   0.897   8.330   8.381 -0.1900  0.6097 -0.8070
  146CYS     CA 2233   1.102   8.261   8.385 -0.0125  0.2568 -0.3351
  146CYS     HA 2234   1.152   8.178   8.336 -0.1355 -0.3467  0.5238
  146CYS     CB 2235   1.179   8.388   8.346  0.2406  0.2340  0.0843
  146CYS    HB1 2236   1.290   8.377   8.356 -0.0024 -1.6034  1.1780
  146CYS    HB2 2237   1.143   8.465   8.417 -1.9151 -0.7407  0.1168
  146CYS     SG 2238   1.134   8.451   8.182 -0.1343 -0.0988  0.0579
  146CYS      C 2239   1.129   8.248   8.531 -0.3310 -0.3558 -0.3262
  146CYS      O 2240   1.086   8.328   8.614 -0.3966  0.3401 -1.0172
  147GLY      N 2241   1.198   8.141   8.573 -0.1931 -0.2028 -0.1611
  147GLY     HN 2242   1.228   8.079   8.501 -3.5411 -1.3527 -0.7445
  147GLY     CA 2243   1.232   8.102   8.707  0.0761  0.2573 -0.0932
  147GLY    HA1 2244   1.281   8.187   8.750 -0.6897  0.1410  1.0400
  147GLY    HA2 2245   1.288   8.010   8.712 -0.8247 -0.4101 -1.4616
  147GLY      C 2246   1.113   8.085   8.795  0.0160  0.3667 -0.1515
  147GLY      O 2247   1.106   8.147   8.901 -0.5433  0.4316 -0.2279
  148GLN      N 2248   1.016   8.000   8.758  0.1455 -0.0446  0.4231
  148GLN     HN 2249   1.034   7.951   8.673 -0.3752 -1.9575  1.3630
  148GLN     CA 2250   0.890   7.978   8.821  0.0584  0.4743  0.4328
  148GLN     HA 2251   0.870   8.045   8.903  1.1505  1.1065  0.2022
  148GLN     CB 2252   0.778   8.004   8.719 -0.1360  0.0458  0.5332
  148GLN    HB1 2253   0.686   7.946   8.740  0.3762 -1.8162 -1.9085
  148GLN    HB2 2254   0.805   7.953   8.624 -0.0394 -0.2350  0.7139
  148GLN     CG 2255   0.739   8.147   8.680  0.0633  0.0986  0.5276
  148GLN    HG1 2256   0.643   8.160   8.626  0.3350  2.7998  0.5661
  148GLN    HG2 2257   0.830   8.178   8.623  1.7270  0.4202  3.1678
  148GLN     CD 2258   0.743   8.243   8.797  0.1669  0.6333  0.0921
  148GLN    OE1 2259   0.813   8.345   8.792 -0.0303  0.8119  0.7668
  148GLN    NE2 2260   0.641   8.225   8.885  0.2613 -0.0938  0.0540
  148GLN   HE21 2261   0.624   8.300   8.948 -0.6231 -0.6852  0.5427
  148GLN   HE22 2262   0.569   8.156   8.876 -0.0963  0.1072  1.2110
  148GLN      C 2263   0.878   7.835   8.861 -0.0250  0.4325  0.2592
  148GLN      O 2264   0.921   7.747   8.787 -0.7169  0.2458  0.0694
  149PRO      N 2265   0.820   7.794   8.970  0.0973 -0.2722  0.0669
  149PRO     CD 2266   0.836   7.873   9.092  0.4560  0.1215 -0.2314
  149PRO    HD1 2267   0.760   7.951   9.110 -0.9057 -1.2150  0.0530
  149PRO    HD2 2268   0.933   7.925   9.098  1.2751 -1.5282  2.5590
  149PRO     CA 2269   0.768   7.662   8.990 -0.6564 -0.0308 -0.2682
  149PRO     HA 2270   0.851   7.598   8.965 -1.8278 -2.8868  2.4941
  149PRO     CB 2271   0.730   7.664   9.138  0.7010  0.5336  0.0861
  149PRO    HB1 2272   0.736   7.561   9.180  0.5105 -0.6041 -2.5219
  149PRO    HB2 2273   0.629   7.705   9.157  0.7288  0.4012  0.5443
  149PRO     CG 2274   0.836   7.759   9.195  0.8289  0.3986  0.0749
  149PRO    HG1 2275   0.804   7.805   9.291  0.8846  0.9935 -0.1853
  149PRO    HG2 2276   0.928   7.699   9.206 -0.0501 -1.3680 -1.7382
  149PRO      C 2277   0.657   7.626   8.897 -0.4216 -0.3202 -0.4377
  149PRO      O 2278   0.562   7.701   8.875 -0.4187 -0.0469  0.4436
  150LYS      N 2279   0.670   7.504   8.842  0.2655 -0.6782  0.4956
  150LYS     HN 2280   0.752   7.450   8.859 -0.2277 -1.0011  2.0095
  150LYS     CA 2281   0.584   7.428   8.758  0.0617  0.2254 -0.1278
  150LYS     HA 2282   0.641   7.337   8.759 -0.3020 -0.0494 -1.8201
  150LYS     CB 2283   0.445   7.394   8.816  0.2430  0.1613  0.2685
  150LYS    HB1 2284   0.375   7.355   8.740 -1.5788  0.9952  1.4607
  150LYS    HB2 2285   0.406   7.494   8.845  1.7144  1.2908 -1.4274
  150LYS     CG 2286   0.443   7.298   8.935  0.0112  0.0116  0.1458
  150LYS    HG1 2287   0.341   7.308   8.978  0.5657  2.5478  1.0614
  150LYS    HG2 2288   0.519   7.342   9.003  0.7337  2.2254 -1.9703
  150LYS     CD 2289   0.473   7.154   8.892 -0.2726  0.0003 -0.0167
  150LYS    HD1 2290   0.576   7.146   8.853 -1.3384 -1.3630 -2.8087
  150LYS    HD2 2291   0.401   7.123   8.814 -0.4405 -0.2367  0.2302
  150LYS     CE 2292   0.453   7.058   9.010  0.5184  0.0546  0.1621
  150LYS    HE1 2293   0.522   7.091   9.092  1.1912 -0.4358 -0.1948
  150LYS    HE2 2294   0.471   6.955   8.974 -2.9270 -0.7863  0.4905
  150LYS     NZ 2295   0.315   7.050   9.063  0.6170 -0.2639  0.3691
  150LYS    HZ1 2296   0.308   6.948   9.086  1.3233 -0.4113 -0.0237
  150LYS    HZ2 2297   0.248   7.067   8.986  1.5568  0.9682 -0.2136
  150LYS    HZ3 2298   0.295   7.113   9.143 -0.5170  1.0771 -0.9370
  150LYS      C 2299   0.589   7.462   8.613  0.3238  0.6428 -0.0216
  150LYS      O 2300   0.591   7.373   8.529 -0.4074 -0.4431  1.0739
  151GLU      N 2301   0.585   7.593   8.580 -0.4457  0.6504  0.0720
  151GLU     HN 2302   0.606   7.654   8.656 -1.0307 -1.1547  1.7716
  151GLU     CA 2303   0.559   7.653   8.453  0.4741  0.1802 -0.3503
  151GLU     HA 2304   0.540   7.568   8.388 -0.8629  2.2935 -2.9308
  151GLU     CB 2305   0.439   7.749   8.457  0.5394  0.2768 -0.6727
  151GLU    HB1 2306   0.350   7.696   8.497 -1.2592 -0.5002 -5.0977
  151GLU    HB2 2307   0.411   7.786   8.356  0.5830  2.6929  0.1421
  151GLU     CG 2308   0.461   7.880   8.534  0.0614  0.0215 -0.0947
  151GLU    HG1 2309   0.548   7.939   8.499  0.8234 -0.8246  0.3519
  151GLU    HG2 2310   0.483   7.852   8.639 -1.3357  1.1594  0.5384
  151GLU     CD 2311   0.335   7.965   8.531  0.0782  0.0672  0.4047
  151GLU    OE1 2312   0.262   7.967   8.633 -0.6137  0.7697 -0.0922
  151GLU    OE2 2313   0.299   8.016   8.421 -0.2594 -0.1102  0.4329
  151GLU      C 2314   0.676   7.722   8.391  0.6616  0.1294 -0.0525
  151GLU      O 2315   0.771   7.758   8.461  0.4840 -0.2813  0.4068
  152GLY      N 2316   0.685   7.719   8.257 -0.4947  0.7546 -0.1610
  152GLY     HN 2317   0.610   7.678   8.205 -0.6535 -0.4554  0.9554
  152GLY     CA 2318   0.804   7.760   8.190  0.2627 -0.3710  0.4554
  152GLY    HA1 2319   0.837   7.850   8.241  2.9788 -0.3789 -1.0669
  152GLY    HA2 2320   0.776   7.781   8.088 -0.6180 -0.7426  0.6166
  152GLY      C 2321   0.920   7.666   8.190  0.5096 -0.0683  0.3639
  152GLY      O 2322   0.915   7.544   8.205  0.2718 -0.1005  0.0239
  153LYS      N 2323   1.033   7.729   8.151  0.3360 -0.0968 -0.1938
  153LYS     HN 2324   1.038   7.824   8.122  0.3904 -0.9404 -3.3188
  153LYS     CA 2325   1.166   7.681   8.135  0.3456 -0.1432  0.0182
  153LYS     HA 2326   1.173   7.593   8.196  0.1575 -0.3475 -0.2508
  153LYS     CB 2327   1.202   7.628   7.995 -0.3765 -0.7604  0.0642
  153LYS    HB1 2328   1.312   7.613   7.989  0.0605  1.3705  1.7207
  153LYS    HB2 2329   1.179   7.703   7.917 -1.6509 -0.3840  0.7759
  153LYS     CG 2330   1.128   7.501   7.953 -0.4706 -0.6395 -0.1360
  153LYS    HG1 2331   1.159   7.464   7.852  1.2711 -0.3211  0.2582
  153LYS    HG2 2332   1.021   7.532   7.952  0.3452  2.6688  2.0557
  153LYS     CD 2333   1.148   7.375   8.037  0.5313 -0.2382  0.2319
  153LYS    HD1 2334   1.143   7.399   8.146 -2.9255  0.1630  0.0751
  153LYS    HD2 2335   1.250   7.336   8.017  0.1361  0.2287 -3.1779
  153LYS     CE 2336   1.045   7.269   7.999  0.1481  0.2285 -0.0353
  153LYS    HE1 2337   1.029   7.282   7.890  3.7571 -0.6095 -0.7905
  153LYS    HE2 2338   0.948   7.269   8.053 -0.8140 -3.2017 -1.4817
  153LYS     NZ 2339   1.099   7.132   8.016  0.3095  0.3130  0.1430
  153LYS    HZ1 2340   1.104   7.118   8.118 -1.4304  3.6680  0.8319
  153LYS    HZ2 2341   1.198   7.133   7.986  0.9973 -2.0016  2.0758
  153LYS    HZ3 2342   1.056   7.046   7.976 -0.6938  0.4517  0.8894
  153LYS      C 2343   1.261   7.774   8.203 -0.3223  0.1617  0.5416
  153LYS      O 2344   1.277   7.891   8.166 -0.5233  0.2221  0.6453
  154ASN      N 2345   1.324   7.726   8.311  0.3723 -0.4530 -0.1210
  154ASN     HN 2346   1.310   7.631   8.338  1.2018 -1.2629 -2.3353
  154ASN     CA 2347   1.406   7.806   8.397 -0.0371 -0.2736  0.1092
  154ASN     HA 2348   1.371   7.907   8.402 -0.2732 -0.3963  1.0898
  154ASN     CB 2349   1.403   7.732   8.532 -0.1028 -0.3953  0.0408
  154ASN    HB1 2350   1.445   7.629   8.527 -0.3164 -0.7350  3.2069
  154ASN    HB2 2351   1.298   7.728   8.567  0.2756 -0.7959  1.1671
  154ASN     CG 2352   1.481   7.806   8.639 -0.5941  0.3866 -0.1323
  154ASN    OD1 2353   1.560   7.898   8.622  0.3020 -0.3231  0.0720
  154ASN    ND2 2354   1.459   7.753   8.763  0.3847  0.1680 -0.0409
  154ASN   HD21 2355   1.398   7.674   8.763  0.2527  0.2707 -0.0218
  154ASN   HD22 2356   1.494   7.800   8.844 -0.0334  1.3066 -0.4948
  154ASN      C 2357   1.546   7.810   8.346 -0.0428  0.0736  0.1248
  154ASN      O 2358   1.614   7.708   8.340 -0.2980 -0.0515 -0.6363
  155HSD      N 2359   1.596   7.930   8.312  0.3979  0.0131  0.5362
  155HSD     HN 2360   1.538   8.010   8.325  0.9243  0.2228  1.7159
  155HSD     CA 2361   1.728   7.952   8.260  0.0692 -0.1409 -0.3842
  155HSD     HA 2362   1.777   7.860   8.233  0.2915  0.2184 -1.2439
  155HSD     CB 2363   1.718   8.031   8.128 -0.1283  0.3125 -0.1029
  155HSD    HB1 2364   1.818   8.066   8.094  0.0855 -0.9829 -0.8906
  155HSD    HB2 2365   1.660   8.125   8.125 -1.9240 -0.7599 -0.8522
  155HSD    ND1 2366   1.535   7.919   7.997  0.0989 -0.4552  0.1772
  155HSD    HD1 2367   1.466   7.942   8.067 -0.7282 -0.5123 -0.5953
  155HSD     CG 2368   1.669   7.947   8.014  0.0290 -0.0809  0.1161
  155HSD    CE1 2369   1.522   7.844   7.884 -0.0664  0.3824 -0.3731
  155HSD    HE1 2370   1.425   7.796   7.873  0.3938 -1.2618  1.9142
  155HSD    NE2 2371   1.639   7.825   7.827 -0.0245  0.0325 -0.1801
  155HSD    CD2 2372   1.731   7.893   7.905 -0.1167 -0.0939  0.0384
  155HSD    HD2 2373   1.834   7.863   7.897 -0.4199 -1.8551  1.9330
  155HSD      C 2374   1.808   8.021   8.365  0.1512 -0.9607  0.0995
  155HSD      O 2375   1.921   8.068   8.346 -0.4052  0.2431 -0.3302
  156SER      N 2376   1.755   8.044   8.486  0.1132  0.5096 -0.1820
  156SER     HN 2377   1.666   8.013   8.518  0.0332 -0.1911 -1.0443
  156SER     CA 2378   1.822   8.128   8.580  0.3405  0.0651  0.0528
  156SER     HA 2379   1.910   8.169   8.534  1.6688  0.3767  2.6742
  156SER     CB 2380   1.741   8.242   8.645  0.8227 -0.0236  0.8208
  156SER    HB1 2381   1.735   8.326   8.573  1.8506 -0.6916 -0.0656
  156SER    HB2 2382   1.792   8.276   8.738  4.1121 -2.1260 -0.0599
  156SER     OG 2383   1.612   8.189   8.671  0.4298  0.5094 -0.0128
  156SER    HG1 2384   1.589   8.192   8.764 -1.7309  2.0001 -0.5162
  156SER      C 2385   1.886   8.044   8.685 -0.0973  0.4346  0.6279
  156SER      O 2386   2.000   8.073   8.722  0.1938  0.4998 -0.2864
  157GLN      N 2387   1.817   7.937   8.728 -0.1394 -0.1212 -0.7550
  157GLN     HN 2388   1.730   7.913   8.687  1.3098 -2.2739 -2.8084
  157GLN     CA 2389   1.862   7.847   8.831 -0.3158  0.2077 -0.3892
  157GLN     HA 2390   1.965   7.857   8.861 -0.0816 -1.3086 -0.6438
  157GLN     CB 2391   1.771   7.861   8.955  0.1156 -0.7298  0.0418
  157GLN    HB1 2392   1.788   7.788   9.036 -0.7589  2.1277  3.0279
  157GLN    HB2 2393   1.669   7.853   8.912 -0.4405 -0.9964  1.3688
  157GLN     CG 2394   1.775   8.002   9.016  0.1242 -0.5622 -0.3392
  157GLN    HG1 2395   1.699   8.007   9.097 -0.2678 -0.1996 -0.7262
  157GLN    HG2 2396   1.742   8.084   8.949  2.9487  0.5659 -0.4844
  157GLN     CD 2397   1.912   8.045   9.064 -0.1527  0.2449 -0.2685
  157GLN    OE1 2398   1.978   7.965   9.130 -0.7387  0.1120  0.1674
  157GLN    NE2 2399   1.964   8.170   9.046 -0.2785  0.3911  0.3532
  157GLN   HE21 2400   2.051   8.194   9.090  0.4107  2.1633 -1.7773
  157GLN   HE22 2401   1.919   8.241   8.992  1.7309  0.5274 -1.2670
  157GLN      C 2402   1.856   7.711   8.771 -0.2020 -0.0424  0.1666
  157GLN      O 2403   1.913   7.616   8.825  0.1279 -0.1553 -0.3674
  158GLY      N 2404   1.790   7.699   8.655 -0.2066 -0.1416  0.1786
  158GLY     HN 2405   1.765   7.782   8.606 -0.9715  0.7855  2.0598
  158GLY     CA 2406   1.787   7.579   8.577  0.0853 -0.0767  0.0687
  158GLY    HA1 2407   1.690   7.573   8.530  0.4012  0.8180 -0.7244
  158GLY    HA2 2408   1.793   7.491   8.639  2.8084 -0.1700 -0.2180
  158GLY      C 2409   1.892   7.545   8.477 -0.3389  0.2506 -0.4987
  158GLY      O 2410   2.008   7.577   8.503 -0.2468 -0.4647 -0.0065
  159CYS      N 2411   1.856   7.475   8.368  0.1018  0.2854 -0.6718
  159CYS     HN 2412   1.759   7.450   8.363  0.1252  0.1274 -0.3843
  159CYS     CA 2413   1.943   7.402   8.282  0.0504 -0.3724 -0.1738
  159CYS     HA 2414   1.879   7.349   8.213  0.1492  2.5066 -2.6830
  159CYS     CB 2415   2.029   7.501   8.202 -0.0563  0.3572  0.6043
  159CYS    HB1 2416   2.096   7.455   8.127 -0.6710  0.9275 -0.3188
  159CYS    HB2 2417   2.100   7.556   8.267 -1.1875  0.0380  2.1900
  159CYS     SG 2418   1.928   7.616   8.103  0.3497  0.0967 -0.1188
  159CYS      C 2419   2.026   7.298   8.351 -0.0513 -0.2643  0.1136
  159CYS      O 2420   1.980   7.233   8.444 -0.1185 -0.0429  0.2350
  160GLY      N 2421   2.153   7.281   8.310  0.0828  0.1771  0.3375
  160GLY     HN 2422   2.184   7.325   8.226 -0.1575 -0.8208 -0.2947
  160GLY     CA 2423   2.238   7.181   8.365  0.4340  0.3293  0.0743
  160GLY    HA1 2424   2.303   7.158   8.281 -2.2710 -1.1930 -1.7553
  160GLY    HA2 2425   2.175   7.099   8.397 -1.3620  2.6464  2.9876
  160GLY      C 2426   2.297   7.240   8.489 -0.0136 -0.2534  0.5711
  160GLY      O 2427   2.275   7.355   8.525  0.2838 -0.1300  0.3677
  161GLU      N 2428   2.380   7.160   8.558  0.5729 -0.0981  0.0547
  161GLU     HN 2429   2.401   7.066   8.533 -1.2320 -0.3929 -0.4868
  161GLU     CA 2430   2.440   7.202   8.681 -0.1261  0.0848  0.3357
  161GLU     HA 2431   2.371   7.231   8.759 -0.5308  1.8363 -0.6146
  161GLU     CB 2432   2.513   7.084   8.747 -0.2461  0.0538  0.4131
  161GLU    HB1 2433   2.544   7.108   8.850 -4.0659 -1.2426  2.0661
  161GLU    HB2 2434   2.597   7.053   8.680 -1.3644 -0.2939 -0.8868
  161GLU     CG 2435   2.420   6.962   8.752 -0.0759 -0.1081 -0.2608
  161GLU    HG1 2436   2.429   6.898   8.661 -0.5756 -1.1464  0.4039
  161GLU    HG2 2437   2.314   6.992   8.764 -0.2227  0.1583 -1.9589
  161GLU     CD 2438   2.449   6.881   8.878 -0.3340  0.6445  0.2871
  161GLU    OE1 2439   2.363   6.858   8.967 -0.0155 -0.2636  0.3680
  161GLU    OE2 2440   2.571   6.862   8.902 -0.2325  0.2419 -0.5100
  161GLU      C 2441   2.527   7.323   8.674  0.5910 -0.4450  0.0353
  161GLU      O 2442   2.628   7.325   8.605  0.5868 -0.5848  0.0239
  162GLY      N 2443   2.491   7.423   8.756  0.0282 -0.4606 -0.1896
  162GLY     HN 2444   2.428   7.407   8.832  2.9215  1.5008  2.9173
  162GLY     CA 2445   2.544   7.555   8.743 -0.1401 -0.4006 -0.2659
  162GLY    HA1 2446   2.650   7.538   8.748 -0.2646 -1.1526 -0.1191
  162GLY    HA2 2447   2.516   7.622   8.824  2.1833  1.8046 -1.1441
  162GLY      C 2448   2.512   7.636   8.622 -0.1963  0.4134  0.2819
  162GLY      O 2449   2.590   7.725   8.589  0.0594  0.0944  0.0100
  163GLN      N 2450   2.399   7.619   8.551  0.3198 -0.5358 -0.3407
  163GLN     HN 2451   2.338   7.545   8.578  1.0145 -1.1227 -0.3750
  163GLN     CA 2452   2.355   7.706   8.447 -0.2582 -0.1733  0.1977
  163GLN     HA 2453   2.256   7.663   8.437 -0.6386  0.8017 -0.4384
  163GLN     CB 2454   2.339   7.856   8.481 -0.0450 -0.1523  0.2076
  163GLN    HB1 2455   2.320   7.910   8.386 -2.2101 -0.5503  0.3554
  163GLN    HB2 2456   2.436   7.898   8.515  0.7902 -0.8249 -1.2623
  163GLN     CG 2457   2.231   7.898   8.581 -0.2404 -0.2093  0.0211
  163GLN    HG1 2458   2.137   7.856   8.538 -1.4809  2.7553 -0.3929
  163GLN    HG2 2459   2.235   8.009   8.577 -1.0305 -0.1173  1.4287
  163GLN     CD 2460   2.258   7.853   8.724  0.4014 -0.2559 -0.1115
  163GLN    OE1 2461   2.337   7.917   8.793  0.3791 -0.8318  0.4541
  163GLN    NE2 2462   2.196   7.744   8.774 -0.1040 -0.0946 -0.3765
  163GLN   HE21 2463   2.187   7.733   8.873  0.2938  3.2144  0.1417
  163GLN   HE22 2464   2.133   7.690   8.718  0.1095  0.5227 -1.2186
  163GLN      C 2465   2.423   7.676   8.318 -0.1439 -0.6462  0.3667
  163GLN      O 2466   2.424   7.758   8.226 -0.0767 -0.4182  0.5691
  164VAL      N 2467   2.484   7.557   8.306  1.3139  0.0478  0.6732
  164VAL     HN 2468   2.469   7.493   8.381 -0.1716 -0.5164 -0.0563
  164VAL     CA 2469   2.542   7.510   8.184 -0.1009 -0.4324  0.1633
  164VAL     HA 2470   2.602   7.591   8.146 -0.7535  0.4123  0.8914
  164VAL     CB 2471   2.639   7.397   8.200  0.4125  0.0070  0.1978
  164VAL     HB 2472   2.685   7.363   8.105  1.0760  0.6778  0.2743
  164VAL    CG1 2473   2.757   7.447   8.285  0.6192 -0.0316 -0.0656
  164VAL   HG11 2474   2.803   7.541   8.249  0.1406 -0.4116 -1.7787
  164VAL   HG12 2475   2.831   7.365   8.294  0.0482 -0.6109 -0.5639
  164VAL   HG13 2476   2.714   7.471   8.384 -0.3332  2.9039 -1.0826
  164VAL    CG2 2477   2.576   7.270   8.260  0.0527  0.2216  0.2739
  164VAL   HG21 2478   2.643   7.182   8.270 -1.1673 -0.9844 -1.6394
  164VAL   HG22 2479   2.492   7.230   8.199  0.8001  0.4957 -0.9572
  164VAL   HG23 2480   2.536   7.293   8.361 -1.3084  0.0928 -0.2067
  164VAL      C 2481   2.438   7.476   8.083  0.1768 -0.5461 -0.0862
  164VAL      O 2482   2.330   7.434   8.123 -0.1622  0.2676 -0.1267
  165ALA      N 2483   2.474   7.509   7.957  0.4820 -0.7800 -0.0612
  165ALA     HN 2484   2.560   7.557   7.943 -1.7413  3.3170 -1.2587
  165ALA     CA 2485   2.401   7.507   7.834  0.3997  0.1796 -0.0339
  165ALA     HA 2486   2.370   7.609   7.817  0.2417  0.3929  1.4295
  165ALA     CB 2487   2.498   7.467   7.721  0.3079  0.2403 -0.1340
  165ALA    HB1 2488   2.529   7.362   7.738  1.5660  0.7177  0.6602
  165ALA    HB2 2489   2.585   7.535   7.711  0.2089  0.3341 -0.3595
  165ALA    HB3 2490   2.447   7.473   7.622 -0.2751  0.2030  0.1567
  165ALA      C 2491   2.276   7.430   7.814  0.6064 -0.1038 -0.2472
  165ALA      O 2492   2.256   7.314   7.849  0.2487 -0.1147 -0.4829
  166CYS      N 2493   2.183   7.495   7.742  0.7089 -0.4529 -0.7030
  166CYS     HN 2494   2.198   7.590   7.717  1.8919  0.2288  2.1583
  166CYS     CA 2495   2.048   7.456   7.715  0.4512 -0.4379  0.4733
  166CYS     HA 2496   1.990   7.428   7.801 -0.7792  0.3705 -0.0632
  166CYS     CB 2497   1.962   7.567   7.653  0.2026 -1.1741 -0.5324
  166CYS    HB1 2498   1.947   7.635   7.740 -0.1203 -1.0090 -0.7130
  166CYS    HB2 2499   1.863   7.529   7.619  0.0400  0.3694 -1.9678
  166CYS     SG 2500   2.041   7.671   7.526 -0.0695 -0.2507  0.0394
  166CYS      C 2501   2.039   7.342   7.619  0.2155  0.1528 -0.2176
  166CYS      O 2502   2.129   7.332   7.535  0.0350 -0.7701 -0.3089
  167LEU      N 2503   1.941   7.252   7.635  0.1645  0.2473  0.0088
  167LEU     HN 2504   1.877   7.253   7.712  0.8132 -1.8097  0.6296
  167LEU     CA 2505   1.911   7.144   7.545  0.3936  0.0117  0.2150
  167LEU     HA 2506   1.996   7.131   7.479  1.3436  1.5403  1.0765
  167LEU     CB 2507   1.883   7.014   7.621  0.0289 -0.0283  0.0110
  167LEU    HB1 2508   1.864   6.932   7.549 -0.0888 -1.5274  1.6571
  167LEU    HB2 2509   1.794   7.023   7.687  1.3554  1.2614  1.7284
  167LEU     CG 2510   1.993   6.967   7.717 -0.1764 -0.1140  0.2077
  167LEU     HG 2511   2.027   7.042   7.792 -0.8937 -0.4716  0.9076
  167LEU    CD1 2512   1.936   6.860   7.812 -0.3267  0.3241  0.6118
  167LEU   HD11 2513   2.014   6.831   7.885  0.5713 -2.1542 -1.2110
  167LEU   HD12 2514   1.905   6.769   7.756  0.1207 -0.1021  1.0470
  167LEU   HD13 2515   1.851   6.898   7.873  1.2589  1.1806  2.3630
  167LEU    CD2 2516   2.113   6.912   7.637 -0.3220  0.4711 -0.4151
  167LEU   HD21 2517   2.199   6.899   7.706 -0.5457  0.8288 -0.0609
  167LEU   HD22 2518   2.138   6.972   7.546  1.2699 -1.4392 -1.3238
  167LEU   HD23 2519   2.084   6.809   7.607 -1.5716  1.0640 -1.3375
  167LEU      C 2520   1.793   7.184   7.464  0.4748  0.1054  0.1422
  167LEU      O 2521   1.692   7.231   7.516  0.1754 -0.3730 -0.0025
  168PHE      N 2522   1.797   7.160   7.332 -0.0211  0.6437  0.0224
  168PHE     HN 2523   1.882   7.114   7.305  0.2793  0.8951  0.5257
  168PHE     CA 2524   1.697   7.197   7.237 -0.2455  0.4557  0.1845
  168PHE     HA 2525   1.686   7.305   7.236 -0.8688  0.3924 -0.2145
  168PHE     CB 2526   1.740   7.162   7.093  0.2766 -0.4013  0.5446
  168PHE    HB1 2527   1.661   7.200   7.026  0.8031  0.9668  0.6659
  168PHE    HB2 2528   1.753   7.054   7.073  0.5501  0.1951 -3.0113
  168PHE     CG 2529   1.855   7.245   7.047 -0.3183  0.2089  0.1466
  168PHE    CD1 2530   1.837   7.379   7.022  0.3971  0.1428 -0.7691
  168PHE    HD1 2531   1.738   7.419   7.037  0.3333 -0.5464  0.8317
  168PHE    CE1 2532   1.934   7.454   6.960  0.3881  0.5041 -0.3497
  168PHE    HE1 2533   1.920   7.556   6.928  0.4578  0.2630 -1.1946
  168PHE     CZ 2534   2.055   7.397   6.928  0.0564 -0.3309 -0.1399
  168PHE     HZ 2535   2.140   7.451   6.888 -1.4279  2.1233 -0.1686
  168PHE    CD2 2536   1.974   7.186   7.010 -0.3434  0.2645 -0.0252
  168PHE    HD2 2537   1.985   7.079   7.019 -2.0083  0.2010  2.6635
  168PHE    CE2 2538   2.070   7.262   6.949  0.1557 -0.2895  0.0628
  168PHE    HE2 2539   2.161   7.221   6.906  0.7036  0.3560  0.5916
  168PHE      C 2540   1.562   7.138   7.260 -0.1634 -0.1936 -0.9052
  168PHE      O 2541   1.460   7.206   7.263 -0.1495 -0.1968 -0.1056
  169GLU      N 2542   1.555   7.010   7.298  0.0984  0.1391  0.3185
  169GLU     HN 2543   1.640   6.958   7.292  0.3056  0.5140  0.0023
  169GLU     CA 2544   1.435   6.948   7.347  0.2955  0.1872  0.8669
  169GLU     HA 2545   1.354   6.961   7.277  1.0595  0.7725  0.0666
  169GLU     CB 2546   1.456   6.797   7.366  0.3237  0.0524 -0.1885
  169GLU    HB1 2547   1.366   6.762   7.420 -0.4709  1.8317 -0.2796
  169GLU    HB2 2548   1.549   6.782   7.424 -0.0101 -0.2763  0.2694
  169GLU     CG 2549   1.478   6.736   7.228  0.0120  0.0330 -0.2305
  169GLU    HG1 2550   1.582   6.749   7.191 -0.1903  1.2592 -0.3847
  169GLU    HG2 2551   1.420   6.774   7.141  0.8385 -0.1685 -0.8894
  169GLU     CD 2552   1.449   6.587   7.236  0.1227 -0.0144 -0.6526
  169GLU    OE1 2553   1.352   6.545   7.167 -0.2374  0.0222 -0.1775
  169GLU    OE2 2554   1.522   6.504   7.298 -0.2560  0.0618 -0.0960
  169GLU      C 2555   1.377   7.004   7.472 -0.4218  0.2334  0.5149
  169GLU      O 2556   1.256   7.009   7.495 -0.4944 -0.1400  0.2207
  170ASP      N 2557   1.467   7.049   7.561 -0.0239  0.4091  0.0282
  170ASP     HN 2558   1.564   7.033   7.545 -0.2107 -0.3510 -0.4184
  170ASP     CA 2559   1.423   7.110   7.683  0.0408  0.0068  0.2556
  170ASP     HA 2560   1.351   7.048   7.735  0.1914  0.7981  1.4471
  170ASP     CB 2561   1.542   7.126   7.778  0.0755  0.0235  0.2096
  170ASP    HB1 2562   1.602   7.216   7.757  1.3578 -1.1398 -1.3678
  170ASP    HB2 2563   1.595   7.028   7.787 -2.0460 -1.3503 -1.2746
  170ASP     CG 2564   1.496   7.149   7.922  0.0130  0.1245  0.1725
  170ASP    OD1 2565   1.378   7.115   7.948  0.0274 -0.1776 -0.1466
  170ASP    OD2 2566   1.584   7.167   8.010  0.1756 -0.4494  0.1323
  170ASP      C 2567   1.357   7.242   7.662 -0.0586 -0.0164  0.4180
  170ASP      O 2568   1.253   7.271   7.720 -0.5948  0.0968 -0.5724
  171VAL      N 2569   1.419   7.321   7.572 -0.7192 -0.3928 -0.3775
  171VAL     HN 2570   1.509   7.301   7.534 -0.4842  2.0799 -1.2510
  171VAL     CA 2571   1.369   7.451   7.541 -0.1181 -0.2116 -0.5954
  171VAL     HA 2572   1.372   7.512   7.631 -1.9911  2.0165 -1.9337
  171VAL     CB 2573   1.482   7.513   7.464  0.4710  0.2054  0.5748
  171VAL     HB 2574   1.511   7.435   7.390 -1.9659  0.3184 -0.6165
  171VAL    CG1 2575   1.438   7.641   7.392  0.1471 -0.4203 -0.3580
  171VAL   HG11 2576   1.417   7.716   7.471 -2.1975  0.4773 -1.7254
  171VAL   HG12 2577   1.343   7.639   7.335 -0.5667  1.6765  0.6484
  171VAL   HG13 2578   1.515   7.691   7.328  0.6215  0.0460  0.5615
  171VAL    CG2 2579   1.604   7.542   7.552  1.0481 -0.3885 -0.0209
  171VAL   HG21 2580   1.677   7.598   7.490  0.1917  0.1729 -0.5323
  171VAL   HG22 2581   1.658   7.451   7.587  0.7424 -1.4405 -2.1240
  171VAL   HG23 2582   1.579   7.603   7.641  0.9042 -0.7628  0.1984
  171VAL      C 2583   1.235   7.452   7.476 -0.4328 -0.2161  0.0454
  171VAL      O 2584   1.150   7.531   7.517 -0.8021 -0.4811 -0.1955
  172VAL      N 2585   1.213   7.370   7.372 -0.2656  0.2068 -0.3243
  172VAL     HN 2586   1.278   7.297   7.350 -1.2827 -1.1080  0.8271
  172VAL     CA 2587   1.092   7.378   7.296 -0.3953 -0.6143 -0.2175
  172VAL     HA 2588   1.060   7.481   7.300  2.1760  0.2730 -0.3517
  172VAL     CB 2589   1.115   7.364   7.148 -0.3901  0.1276 -0.2890
  172VAL     HB 2590   1.158   7.265   7.123  0.0388  0.9872 -3.2954
  172VAL    CG1 2591   0.987   7.365   7.064 -0.2015  0.1671 -0.5757
  172VAL   HG11 2592   1.010   7.353   6.955 -2.6446  2.2432 -1.4209
  172VAL   HG12 2593   0.934   7.461   7.084  0.7010  0.1589  2.2206
  172VAL   HG13 2594   0.927   7.272   7.070 -0.1469  0.0932 -1.0729
  172VAL    CG2 2595   1.218   7.470   7.105  0.2132 -0.3917 -0.1384
  172VAL   HG21 2596   1.182   7.573   7.124  0.3388 -0.4992  0.7178
  172VAL   HG22 2597   1.230   7.465   6.995 -0.5610 -0.4419 -0.2256
  172VAL   HG23 2598   1.318   7.456   7.153  1.7661 -0.1636 -3.0653
  172VAL      C 2599   0.990   7.279   7.340 -0.4852 -0.0637  0.8400
  172VAL      O 2600   1.023   7.162   7.359 -0.0301 -0.1808 -0.5797
  173PRO      N 2601   0.866   7.315   7.355 -0.5692  0.0231 -0.0463
  173PRO     CD 2602   0.831   7.450   7.394  0.6464  0.2812  0.2060
  173PRO    HD1 2603   0.825   7.519   7.307  0.4548 -2.5632 -2.2011
  173PRO    HD2 2604   0.910   7.490   7.460  0.3260  1.1275  0.0921
  173PRO     CA 2605   0.768   7.227   7.411 -0.5036 -0.1686 -0.2284
  173PRO     HA 2606   0.794   7.205   7.513 -0.6176 -0.1258 -0.1899
  173PRO     CB 2607   0.641   7.311   7.423 -0.0389  0.5132 -0.0458
  173PRO    HB1 2608   0.574   7.259   7.494  0.5575 -2.0595 -1.2662
  173PRO    HB2 2609   0.601   7.327   7.320 -0.4246 -3.7539 -0.7212
  173PRO     CG 2610   0.695   7.448   7.467  0.3055  0.4971 -0.4145
  173PRO    HG1 2611   0.614   7.520   7.442  0.9204  1.8742  1.2978
  173PRO    HG2 2612   0.717   7.452   7.576 -2.4525  1.3399  0.1904
  173PRO      C 2613   0.748   7.096   7.343  0.3028 -0.4234  0.0227
  173PRO      O 2614   0.760   7.082   7.222 -0.3221  0.1605 -0.1133
  174MET      N 2615   0.705   6.997   7.423  0.0047 -0.0428  0.3359
  174MET     HN 2616   0.680   7.015   7.518 -0.4235 -0.8315  0.3887
  174MET     CA 2617   0.666   6.870   7.369 -0.2963  0.1162  0.1722
  174MET     HA 2618   0.740   6.844   7.295  0.6266 -1.2783  1.5154
  174MET     CB 2619   0.671   6.769   7.485  0.0361  0.0946  0.1396
  174MET    HB1 2620   0.643   6.667   7.451  0.1309 -0.2270  0.9977
  174MET    HB2 2621   0.597   6.796   7.563 -0.2723  0.5216 -0.2970
  174MET     CG 2622   0.817   6.765   7.531  0.1052 -0.1394 -0.0980
  174MET    HG1 2623   0.821   6.707   7.626  1.6489  2.5055  1.5733
  174MET    HG2 2624   0.855   6.862   7.568 -0.0702  1.0908 -2.9181
  174MET     SD 2625   0.924   6.678   7.412  0.0415  0.0524 -0.2959
  174MET     CE 2626   1.074   6.697   7.513 -0.2663 -0.3212  0.2324
  174MET    HE1 2627   1.102   6.804   7.517  2.2176 -0.8926 -0.5184
  174MET    HE2 2628   1.169   6.650   7.481 -0.9346  0.1830 -2.7154
  174MET    HE3 2629   1.049   6.672   7.619 -0.3478 -0.7345  0.1186
  174MET      C 2630   0.532   6.865   7.304  0.1054 -0.0300 -0.6594
  174MET      O 2631   0.503   6.794   7.208 -0.4155  0.3234 -0.7661
  175ASN      N 2632   0.446   6.956   7.352  0.4292  0.2416 -0.5828
  175ASN     HN 2633   0.485   7.023   7.415  1.8011 -0.6980 -0.3964
  175ASN     CA 2634   0.318   6.971   7.288 -0.2395 -0.6631  0.4995
  175ASN     HA 2635   0.286   6.871   7.263  4.0094 -1.9778 -0.6632
  175ASN     CB 2636   0.203   7.034   7.368 -0.0780  0.1844  0.0742
  175ASN    HB1 2637   0.196   6.963   7.453  1.3933 -0.8173 -0.5967
  175ASN    HB2 2638   0.103   7.022   7.322 -0.4909 -0.0188  1.0063
  175ASN     CG 2639   0.232   7.172   7.426 -0.1587  0.3306 -0.2305
  175ASN    OD1 2640   0.338   7.233   7.414 -0.0411  0.1092 -0.3311
  175ASN    ND2 2641   0.127   7.227   7.492 -0.4786 -0.4210 -0.1042
  175ASN   HD21 2642   0.143   7.308   7.548 -0.3249 -1.8218  2.0075
  175ASN   HD22 2643   0.042   7.177   7.514 -1.2917  0.9080 -0.1257
  175ASN      C 2644   0.319   7.043   7.158 -0.2965 -0.7111  0.4730
  175ASN      O 2645   0.240   7.015   7.068 -0.4301 -0.3132  0.4647
  176TYR      N 2646   0.410   7.142   7.148 -1.1058 -0.0361 -0.4450
  176TYR     HN 2647   0.462   7.162   7.230 -1.7546 -0.9671  0.2187
  176TYR     CA 2648   0.446   7.210   7.027 -0.3724  0.2990 -0.0439
  176TYR     HA 2649   0.356   7.259   6.995 -0.5509 -0.5969 -0.9805
  176TYR     CB 2650   0.551   7.319   7.053 -0.1965  0.0610  0.2640
  176TYR    HB1 2651   0.632   7.280   7.118  1.0229  1.5674 -0.2977
  176TYR    HB2 2652   0.497   7.405   7.099  0.2276  0.7323 -0.4536
  176TYR     CG 2653   0.612   7.379   6.931 -0.0126 -0.2751  0.1933
  176TYR    CD1 2654   0.541   7.470   6.856  0.2788 -0.3775 -0.2140
  176TYR    HD1 2655   0.447   7.504   6.895  1.9523  1.8595  2.2598
  176TYR    CE1 2656   0.586   7.522   6.737  0.0394  0.5280  0.0820
  176TYR    HE1 2657   0.534   7.595   6.677 -0.8831  1.3383  1.7941
  176TYR     CZ 2658   0.709   7.478   6.695 -0.1432 -0.0420  0.1314
  176TYR     OH 2659   0.757   7.538   6.577 -0.3651  0.0279  0.0762
  176TYR     HH 2660   0.700   7.613   6.558 -1.5426 -0.8393  0.0853
  176TYR    CD2 2661   0.722   7.321   6.870 -0.0185 -0.1568  0.0710
  176TYR    HD2 2662   0.781   7.248   6.922 -0.0574 -0.8438 -0.8312
  176TYR    CE2 2663   0.778   7.377   6.757 -0.0723 -0.0015  0.1203
  176TYR    HE2 2664   0.875   7.335   6.736  0.5973 -0.1162  2.9476
  176TYR      C 2665   0.488   7.111   6.924  0.4085  0.3294  0.2365
  176TYR      O 2666   0.439   7.118   6.811 -0.6929 -0.1392  0.6730
  177MET      N 2667   0.576   7.015   6.957  0.2214  0.1056  0.0866
  177MET     HN 2668   0.604   7.015   7.053  0.0677  1.3511  0.1516
  177MET     CA 2669   0.631   6.920   6.866 -0.0563  0.1113 -0.0884
  177MET     HA 2670   0.678   6.978   6.788  1.6435 -1.2909 -0.1687
  177MET     CB 2671   0.741   6.838   6.936  0.0461 -0.2740 -0.6969
  177MET    HB1 2672   0.780   6.756   6.871  0.4210  0.5265 -1.4970
  177MET    HB2 2673   0.703   6.789   7.028 -1.3861 -1.1174 -1.6904
  177MET     CG 2674   0.864   6.926   6.959 -0.3428 -0.0011  0.3904
  177MET    HG1 2675   0.924   6.886   7.044 -3.1438 -1.2388  1.9281
  177MET    HG2 2676   0.837   7.027   6.998 -1.4257  0.3600 -1.1829
  177MET     SD 2677   0.960   6.947   6.806 -0.2521  0.0810  0.4586
  177MET     CE 2678   1.082   7.055   6.886  0.4917  0.1123 -0.6888
  177MET    HE1 2679   1.130   7.135   6.826  1.3746  0.1067 -0.0171
  177MET    HE2 2680   1.160   6.986   6.923  0.9268 -1.1782 -3.7269
  177MET    HE3 2681   1.025   7.107   6.967 -1.2072 -1.3459 -0.8748
  177MET      C 2682   0.534   6.828   6.800  0.0206 -0.3043  0.3680
  177MET      O 2683   0.556   6.776   6.691 -0.6279 -0.3293  0.2483
  178VAL      N 2684   0.429   6.798   6.879  0.2966 -0.8389  0.5346
  178VAL     HN 2685   0.415   6.822   6.974 -0.0288 -0.4091  0.3795
  178VAL     CA 2686   0.335   6.700   6.833 -0.1359 -0.3162  0.2872
  178VAL     HA 2687   0.381   6.644   6.754  0.2036  0.8010 -0.3270
  178VAL     CB 2688   0.270   6.611   6.935 -0.2785 -0.3082  0.2025
  178VAL     HB 2689   0.233   6.672   7.020  1.6057  1.2384 -0.0162
  178VAL    CG1 2690   0.168   6.517   6.867 -0.3101 -0.5100  0.5274
  178VAL   HG11 2691   0.211   6.466   6.779 -1.8442  0.4396 -0.8398
  178VAL   HG12 2692   0.079   6.575   6.834  0.3937 -0.8348 -2.2084
  178VAL   HG13 2693   0.128   6.442   6.938 -1.4338 -0.0642  0.3858
  178VAL    CG2 2694   0.379   6.519   6.992  0.3102  0.5605  0.4881
  178VAL   HG21 2695   0.430   6.457   6.914 -0.2098  1.0745 -0.2752
  178VAL   HG22 2696   0.328   6.442   7.053  0.5582 -1.1547 -1.3621
  178VAL   HG23 2697   0.445   6.574   7.063  0.6371 -0.4796  1.0199
  178VAL      C 2698   0.240   6.783   6.756  0.3616  0.1354  0.1526
  178VAL      O 2699   0.230   6.763   6.635 -0.2069 -0.0477  0.2230
  179TYR      N 2700   0.168   6.881   6.814 -0.0156 -0.1836  0.2253
  179TYR     HN 2701   0.183   6.912   6.907 -3.0070  1.0337  0.4346
  179TYR     CA 2702   0.060   6.946   6.746  0.0259  0.1482  0.4730
  179TYR     HA 2703   0.003   6.868   6.698  2.3835 -0.1069 -2.1908
  179TYR     CB 2704  -0.026   7.028   6.844 -0.0680 -0.0930  0.5956
  179TYR    HB1 2705  -0.123   7.059   6.801 -0.1091  0.1865  0.8922
  179TYR    HB2 2706   0.028   7.116   6.885 -1.2948  0.7472  0.4742
  179TYR     CG 2707  -0.075   6.946   6.957  0.2874 -0.6039  0.3828
  179TYR    CD1 2708  -0.082   7.008   7.080  0.3245 -0.0585  0.1119
  179TYR    HD1 2709  -0.051   7.110   7.093 -0.1920 -0.0073  1.0307
  179TYR    CE1 2710  -0.119   6.937   7.192  0.0107 -0.0901 -0.0085
  179TYR    HE1 2711  -0.123   6.988   7.288 -3.6630 -1.3659  0.6680
  179TYR     CZ 2712  -0.150   6.805   7.174  0.8118 -0.2481 -0.2910
  179TYR     OH 2713  -0.185   6.734   7.292 -0.0057 -0.0865 -0.4325
  179TYR     HH 2714  -0.204   6.787   7.370 -1.9596 -0.4828 -0.5746
  179TYR    CD2 2715  -0.115   6.815   6.941 -0.0159 -0.4473 -0.1538
  179TYR    HD2 2716  -0.106   6.769   6.844 -0.3436  2.5795 -1.7289
  179TYR    CE2 2717  -0.145   6.741   7.053 -0.1249 -0.4905 -0.2123
  179TYR    HE2 2718  -0.157   6.635   7.035 -0.4673 -0.6873  1.1043
  179TYR      C 2719   0.100   7.040   6.637 -0.3091  0.0933  0.3010
  179TYR      O 2720   0.032   7.042   6.535 -0.0337  0.0467  0.1176
  180PHE      N 2721   0.191   7.134   6.668  0.4678 -0.3802 -0.5152
  180PHE     HN 2722   0.239   7.123   6.755 -1.4005  0.9612  0.7607
  180PHE     CA 2723   0.196   7.257   6.595 -0.2701 -0.0681 -0.0536
  180PHE     HA 2724   0.107   7.276   6.537  0.8464  1.6674 -1.2725
  180PHE     CB 2725   0.200   7.375   6.693  0.2066  0.2990 -0.5062
  180PHE    HB1 2726   0.194   7.479   6.655  0.0950  0.1586 -0.8725
  180PHE    HB2 2727   0.297   7.356   6.744 -0.4937 -0.5420  0.5728
  180PHE     CG 2728   0.084   7.366   6.786  0.3992 -0.3131 -0.3209
  180PHE    CD1 2729   0.103   7.370   6.922 -0.1654  0.6081 -0.2584
  180PHE    HD1 2730   0.210   7.375   6.940  0.2646 -1.8483 -1.6499
  180PHE    CE1 2731   0.002   7.366   7.014 -0.0983  0.0338 -0.2053
  180PHE    HE1 2732   0.025   7.374   7.120 -0.4558 -0.5366 -0.0741
  180PHE     CZ 2733  -0.129   7.353   6.973 -0.2512 -0.6902  0.4806
  180PHE     HZ 2734  -0.208   7.338   7.046 -1.2725 -0.1717 -0.4877
  180PHE    CD2 2735  -0.048   7.362   6.748  0.2107 -0.1660  0.3064
  180PHE    HD2 2736  -0.081   7.367   6.645  1.1740  0.1520  0.0073
  180PHE    CE2 2737  -0.152   7.357   6.838  0.2538  0.8479  0.4214
  180PHE    HE2 2738  -0.251   7.332   6.803  0.8290 -0.8908 -0.0403
  180PHE      C 2739   0.310   7.251   6.499 -0.0314  0.1263  0.2172
  180PHE      O 2740   0.311   7.320   6.397  0.1969 -0.3926 -0.1329
  181ASN      N 2741   0.401   7.156   6.528 -0.1649 -0.0614  0.0302
  181ASN     HN 2742   0.391   7.100   6.609 -0.6136  1.1765  0.8738
  181ASN     CA 2743   0.512   7.114   6.449 -0.1785 -0.0053 -0.0193
  181ASN     HA 2744   0.538   7.199   6.388  0.9717  0.5043  1.1289
  181ASN     CB 2745   0.634   7.095   6.542 -0.2260 -0.2240 -0.0019
  181ASN    HB1 2746   0.610   7.006   6.604  2.1165  0.6031  2.2172
  181ASN    HB2 2747   0.643   7.181   6.611  1.2755 -1.2011  1.0610
  181ASN     CG 2748   0.771   7.070   6.482  0.0028  0.6010  0.1718
  181ASN    OD1 2749   0.822   6.958   6.485  0.0659  0.6167 -0.2149
  181ASN    ND2 2750   0.830   7.180   6.427  0.6968  0.3059  0.3130
  181ASN   HD21 2751   0.801   7.264   6.473 -1.2257 -0.3111  0.3043
  181ASN   HD22 2752   0.914   7.160   6.376  0.5115 -0.0579  0.1435
  181ASN      C 2753   0.486   6.995   6.363  0.3167 -0.2163  0.1212
  181ASN      O 2754   0.454   7.003   6.245  0.4303 -0.2022  0.0906
  182PHE      N 2755   0.504   6.873   6.417  0.1187 -0.2134  0.1936
  182PHE     HN 2756   0.523   6.863   6.515  1.3093  3.3609  0.4638
  182PHE     CA 2757   0.481   6.756   6.339 -0.0036 -0.2093  0.2241
  182PHE     HA 2758   0.556   6.758   6.262  2.1180 -0.0426  2.1847
  182PHE     CB 2759   0.521   6.633   6.423  0.6127 -0.0647  0.1436
  182PHE    HB1 2760   0.458   6.642   6.514 -1.4061  2.2182 -1.3476
  182PHE    HB2 2761   0.625   6.638   6.463  0.2313  0.0558  1.1272
  182PHE     CG 2762   0.515   6.497   6.363  0.0055  0.1433 -0.2739
  182PHE    CD1 2763   0.590   6.469   6.251  0.7282 -0.6045  0.3874
  182PHE    HD1 2764   0.667   6.537   6.216  0.2808  0.5474  1.5757
  182PHE    CE1 2765   0.574   6.351   6.184  0.4993 -0.2827 -0.1279
  182PHE    HE1 2766   0.633   6.352   6.093  0.8367  0.6894  0.0888
  182PHE     CZ 2767   0.481   6.258   6.224 -0.2923  0.4099 -0.3254
  182PHE     HZ 2768   0.474   6.162   6.174 -2.0223 -0.7415  1.9100
  182PHE    CD2 2769   0.425   6.402   6.404  0.5902 -0.0387  0.6160
  182PHE    HD2 2770   0.353   6.427   6.480  0.1996  0.5735  0.0583
  182PHE    CE2 2771   0.403   6.286   6.334 -0.1367  0.6112 -0.2655
  182PHE    HE2 2772   0.329   6.211   6.361  1.4834 -0.4467  1.5501
  182PHE      C 2773   0.346   6.742   6.277  0.2003  0.2114 -0.3242
  182PHE      O 2774   0.340   6.714   6.157  0.4750  0.4407 -0.3940
  183PHE      N 2775   0.229   6.758   6.341  0.1390  0.2011 -0.4333
  183PHE     HN 2776   0.229   6.797   6.433  0.1704  1.2322 -0.8528
  183PHE     CA 2777   0.098   6.727   6.294  0.0361  0.1568 -0.1211
  183PHE     HA 2778   0.098   6.628   6.251 -0.8947 -0.7914  1.9092
  183PHE     CB 2779  -0.002   6.726   6.411  0.0951 -0.0817 -0.0720
  183PHE    HB1 2780  -0.100   6.738   6.361  0.4511  0.5988 -0.6327
  183PHE    HB2 2781   0.027   6.810   6.478  1.0208 -0.4520  0.0051
  183PHE     CG 2782  -0.007   6.605   6.497  0.1349 -0.2382 -0.2905
  183PHE    CD1 2783   0.059   6.489   6.461 -0.0720 -0.3600 -0.2789
  183PHE    HD1 2784   0.135   6.494   6.385 -0.7024  1.6936 -0.8557
  183PHE    CE1 2785   0.046   6.381   6.545  0.0415  0.2690  0.5653
  183PHE    HE1 2786   0.106   6.296   6.518  1.0727  0.9256  0.7386
  183PHE     CZ 2787  -0.051   6.377   6.643  0.1731  0.3074  0.6964
  183PHE     HZ 2788  -0.056   6.291   6.708 -1.4322  0.1210  0.3669
  183PHE    CD2 2789  -0.098   6.606   6.600  0.8188 -0.0469  0.3231
  183PHE    HD2 2790  -0.156   6.693   6.625 -0.9609 -1.7460  2.4949
  183PHE    CE2 2791  -0.119   6.492   6.674 -0.2182  0.1654  0.3669
  183PHE    HE2 2792  -0.196   6.500   6.750  0.5717 -0.6695  1.2796
  183PHE      C 2793   0.068   6.820   6.181 -0.6030 -0.4241 -0.4382
  183PHE      O 2794   0.086   6.790   6.063  0.0333  0.1538 -0.4981
  184ALA      N 2795   0.053   6.949   6.215  0.1219 -0.2158 -0.8802
  184ALA     HN 2796   0.057   6.968   6.313 -1.1880 -0.9407 -0.6578
  184ALA     CA 2797   0.035   7.061   6.127  0.5056  0.4003 -0.1823
  184ALA     HA 2798  -0.058   7.047   6.074  1.1770  0.2879 -1.3442
  184ALA     CB 2799   0.019   7.184   6.218 -0.6393  0.2324 -0.1443
  184ALA    HB1 2800  -0.070   7.174   6.284  0.3552 -2.0476  0.9274
  184ALA    HB2 2801   0.009   7.281   6.164  1.1036  0.8390  0.5671
  184ALA    HB3 2802   0.101   7.184   6.292  0.0837 -0.9108 -0.9273
  184ALA      C 2803   0.139   7.084   6.023  0.6514 -0.6733 -0.2869
  184ALA      O 2804   0.095   7.108   5.910 -0.7730 -0.3861  0.3021
  185CYS      N 2805   0.271   7.081   6.043  0.6189  0.1844  0.1244
  185CYS     HN 2806   0.304   7.054   6.133 -1.5114  0.3940  1.0222
  185CYS     CA 2807   0.375   7.135   5.960  0.0766  0.3831 -0.4281
  185CYS     HA 2808   0.327   7.163   5.867 -2.7364 -0.2173  0.7190
  185CYS     CB 2809   0.450   7.251   6.027  0.1530  0.0450  0.0789
  185CYS    HB1 2810   0.514   7.301   5.952 -0.0407 -0.5770 -0.5174
  185CYS    HB2 2811   0.521   7.220   6.107  0.4605 -0.8033 -0.5125
  185CYS     SG 2812   0.342   7.390   6.072 -0.1355 -0.1186 -0.1008
  185CYS    HG1 2813   0.300   7.337   6.186 -1.1534 -1.8253 -1.2314
  185CYS      C 2814   0.469   7.034   5.902 -0.3276 -0.1389 -0.1884
  185CYS      O 2815   0.546   7.078   5.817  0.1545 -0.7948 -0.0977
  186VAL      N 2816   0.465   6.906   5.943  0.3697 -0.1589 -0.1718
  186VAL     HN 2817   0.399   6.880   6.014  1.1315  1.2567  1.1122
  186VAL     CA 2818   0.548   6.817   5.869  0.4984 -0.3215  0.1665
  186VAL     HA 2819   0.598   6.864   5.786  0.9603  1.3864  1.3777
  186VAL     CB 2820   0.654   6.746   5.948  0.2676 -0.4937  0.3237
  186VAL     HB 2821   0.605   6.685   6.027 -0.3684  3.1261  3.0005
  186VAL    CG1 2822   0.745   6.663   5.857  0.2014 -0.3780  0.1515
  186VAL   HG11 2823   0.830   6.608   5.903  0.3864 -0.4740 -0.2995
  186VAL   HG12 2824   0.796   6.730   5.785  1.0529  0.2780  1.3296
  186VAL   HG13 2825   0.687   6.597   5.788 -1.1529  0.5115  0.4030
  186VAL    CG2 2826   0.751   6.838   6.024  0.1005  0.2129 -0.3061
  186VAL   HG21 2827   0.692   6.904   6.091 -0.8764  0.8718 -1.7722
  186VAL   HG22 2828   0.792   6.921   5.963 -0.5236  1.2786  0.6985
  186VAL   HG23 2829   0.832   6.786   6.081  1.9114  0.7912 -2.1981
  186VAL      C 2830   0.462   6.711   5.809 -0.1488  0.2516  0.0671
  186VAL      O 2831   0.470   6.679   5.690  0.0378  0.2773  0.0737
  187LEU      N 2832   0.371   6.651   5.887  0.0896 -0.2318 -0.0197
  187LEU     HN 2833   0.365   6.667   5.986  1.7674 -2.1372  0.4617
  187LEU     CA 2834   0.287   6.543   5.843  0.7693 -0.5654 -0.5009
  187LEU     HA 2835   0.346   6.465   5.796  2.7817 -0.2460  1.3275
  187LEU     CB 2836   0.227   6.475   5.966  0.1914  0.0889 -0.4144
  187LEU    HB1 2837   0.207   6.554   6.042  0.4035 -1.0564  0.8817
  187LEU    HB2 2838   0.306   6.421   6.022  1.6387  1.5907 -0.9495
  187LEU     CG 2839   0.116   6.373   5.935  0.1230 -0.0758  0.3358
  187LEU     HG 2840   0.034   6.414   5.871 -0.9393  2.0925  2.8780
  187LEU    CD1 2841   0.174   6.248   5.867 -0.4109  0.0976 -0.4599
  187LEU   HD11 2842   0.179   6.270   5.758  2.4445  0.8327 -0.2733
  187LEU   HD12 2843   0.105   6.162   5.878  1.1044 -1.5552 -2.9111
  187LEU   HD13 2844   0.278   6.232   5.904 -0.3500  0.9697 -0.2143
  187LEU    CD2 2845   0.049   6.316   6.061 -0.3334  0.1028  0.1768
  187LEU   HD21 2846  -0.025   6.239   6.030  0.9467 -0.9244 -0.4220
  187LEU   HD22 2847  -0.003   6.395   6.120  0.1448  1.2811 -0.9265
  187LEU   HD23 2848   0.132   6.283   6.127  1.7455 -0.3480 -2.4765
  187LEU      C 2849   0.181   6.588   5.748 -0.1044 -0.6869  0.4118
  187LEU      O 2850   0.154   6.522   5.648 -0.1354  0.0541 -0.0699
  188VAL      N 2851   0.111   6.701   5.768  0.3051 -0.3012 -0.3013
  188VAL     HN 2852   0.122   6.752   5.854  0.5227 -0.5094 -0.2042
  188VAL     CA 2853   0.013   6.741   5.672 -0.3342 -0.1391  0.4050
  188VAL     HA 2854  -0.050   6.655   5.653  0.3762 -1.2642  2.7640
  188VAL     CB 2855  -0.067   6.853   5.732  0.3077  0.4504  0.1764
  188VAL     HB 2856  -0.013   6.935   5.785  1.6542 -0.8947  0.9791
  188VAL    CG1 2857  -0.160   6.910   5.625 -0.1259 -0.0272  0.2983
  188VAL   HG11 2858  -0.219   6.829   5.576  3.6568 -1.5892 -2.1726
  188VAL   HG12 2859  -0.113   6.975   5.548 -1.5077 -0.7991 -1.2886
  188VAL   HG13 2860  -0.233   6.978   5.674 -0.6670 -2.1169  2.6119
  188VAL    CG2 2861  -0.161   6.798   5.841  0.1668  0.3047 -0.0191
  188VAL   HG21 2862  -0.225   6.714   5.808 -1.9380  1.9118 -0.2629
  188VAL   HG22 2863  -0.230   6.876   5.880  0.6836  1.1218 -0.7156
  188VAL   HG23 2864  -0.100   6.765   5.928  0.3689 -1.5163 -0.8035
  188VAL      C 2865   0.067   6.775   5.537  0.3101 -0.2293  0.6348
  188VAL      O 2866   0.021   6.707   5.445  0.6113  0.1174  0.2263
  189PRO      N 2867   0.168   6.854   5.518 -0.3820  0.4641 -0.2598
  189PRO     CD 2868   0.202   6.958   5.613  0.0845 -0.0646  0.1651
  189PRO    HD1 2869   0.257   6.919   5.701 -0.4863 -0.9791  0.1336
  189PRO    HD2 2870   0.115   7.020   5.645  1.4035  2.3346 -0.6769
  189PRO     CA 2871   0.244   6.866   5.397  0.0746 -0.0928 -0.0352
  189PRO     HA 2872   0.185   6.927   5.330  0.4861  0.9177  0.4885
  189PRO     CB 2873   0.365   6.948   5.443  0.5354 -0.5929 -0.3363
  189PRO    HB1 2874   0.412   7.005   5.360  0.0462 -0.9537 -0.8740
  189PRO    HB2 2875   0.436   6.879   5.493  1.0280 -2.2808 -3.1485
  189PRO     CG 2876   0.300   7.050   5.539  0.0741 -0.6535 -0.5814
  189PRO    HG1 2877   0.372   7.103   5.604  0.6909 -0.8639 -1.0750
  189PRO    HG2 2878   0.265   7.139   5.484 -0.4830 -1.0391 -0.8646
  189PRO      C 2879   0.275   6.746   5.315  0.2105 -0.1101  0.0419
  189PRO      O 2880   0.254   6.752   5.194  0.2073  0.2249  0.0601
  190LEU      N 2881   0.331   6.640   5.377  0.8057  0.0184 -0.2681
  190LEU     HN 2882   0.348   6.645   5.475  0.0795 -1.0380 -0.0711
  190LEU     CA 2883   0.360   6.508   5.331 -0.0199 -0.2257 -0.1045
  190LEU     HA 2884   0.428   6.514   5.247 -0.2941 -0.2159 -0.3263
  190LEU     CB 2885   0.408   6.418   5.445 -0.4437  0.3241  0.5119
  190LEU    HB1 2886   0.344   6.435   5.534 -1.0726  1.2775 -0.1117
  190LEU    HB2 2887   0.513   6.452   5.464 -0.9031  1.0203  1.9947
  190LEU     CG 2888   0.420   6.267   5.421  0.8353  0.4711  0.1418
  190LEU     HG 2889   0.318   6.229   5.398 -1.6167  4.2912  3.3461
  190LEU    CD1 2890   0.511   6.236   5.300 -0.3154 -0.2298 -0.5680
  190LEU   HD11 2891   0.491   6.295   5.208 -2.0091  0.9034  0.4704
  190LEU   HD12 2892   0.515   6.130   5.267 -2.6718 -1.0330  1.3967
  190LEU   HD13 2893   0.612   6.264   5.337  0.7410 -2.6863 -1.3808
  190LEU    CD2 2894   0.469   6.194   5.547  0.0537 -0.2163  0.0576
  190LEU   HD21 2895   0.505   6.091   5.525 -0.4513 -0.7697  1.6758
  190LEU   HD22 2896   0.387   6.185   5.622 -0.2097 -1.9250 -0.3912
  190LEU   HD23 2897   0.549   6.263   5.580  0.0477 -0.4205  0.5078
  190LEU      C 2898   0.243   6.450   5.259  0.1096 -0.3150 -0.2455
  190LEU      O 2899   0.258   6.409   5.144  0.7876 -0.8134  0.0126
  191LEU      N 2900   0.128   6.454   5.330 -0.0412  0.7268 -0.5413
  191LEU     HN 2901   0.119   6.493   5.421  0.2598 -2.1503  0.8026
  191LEU     CA 2902   0.009   6.404   5.270  0.2541 -0.0743 -0.4655
  191LEU     HA 2903   0.032   6.314   5.216  2.3270 -1.6819  2.7760
  191LEU     CB 2904  -0.091   6.365   5.381 -0.0904  0.1310 -0.6998
  191LEU    HB1 2905  -0.181   6.314   5.341  0.1872 -0.5715 -0.4382
  191LEU    HB2 2906  -0.116   6.461   5.431  1.2168  0.8034 -1.2932
  191LEU     CG 2907  -0.042   6.270   5.492 -0.5757 -0.0221 -0.6125
  191LEU     HG 2908   0.042   6.317   5.548  0.6849  1.0807 -3.2405
  191LEU    CD1 2909  -0.145   6.237   5.601  0.0012 -0.1512 -0.0953
  191LEU   HD11 2910  -0.100   6.178   5.683 -0.0345  0.1574  0.1471
  191LEU   HD12 2911  -0.230   6.179   5.559 -1.1933  1.8277 -0.5835
  191LEU   HD13 2912  -0.183   6.331   5.647  0.6750  0.4467 -0.7266
  191LEU    CD2 2913   0.027   6.141   5.445 -0.5994 -0.1343 -0.3407
  191LEU   HD21 2914   0.058   6.088   5.537 -0.6748  0.6024  0.1187
  191LEU   HD22 2915   0.118   6.170   5.389 -0.9174  1.7245  0.0380
  191LEU   HD23 2916  -0.041   6.075   5.386  1.0687 -1.4909 -0.8163
  191LEU      C 2917  -0.061   6.489   5.169  0.1213  0.5903  0.1770
  191LEU      O 2918  -0.132   6.439   5.083  0.2030 -0.1660  0.5376
  192LEU      N 2919  -0.042   6.622   5.173 -0.1851  0.6500 -0.3513
  192LEU     HN 2920  -0.004   6.648   5.261 -1.2861 -1.8392  0.9644
  192LEU     CA 2921  -0.080   6.715   5.071 -0.7978  0.2755 -0.4726
  192LEU     HA 2922  -0.182   6.695   5.043 -0.3942  0.0060 -1.7789
  192LEU     CB 2923  -0.062   6.861   5.117  0.1022 -0.0473  0.2365
  192LEU    HB1 2924  -0.078   6.931   5.032  0.6418 -1.6312 -1.2155
  192LEU    HB2 2925   0.040   6.878   5.157  0.3553 -1.6200  0.3345
  192LEU     CG 2926  -0.149   6.916   5.232 -0.1629  0.5825 -0.2598
  192LEU     HG 2927  -0.130   6.847   5.316  1.7355  0.7180 -0.5293
  192LEU    CD1 2928  -0.101   7.056   5.273 -0.7107  0.7382 -0.1425
  192LEU   HD11 2929   0.008   7.070   5.257 -0.5711 -0.6941 -0.6290
  192LEU   HD12 2930  -0.129   7.092   5.374 -0.7838  0.4131 -0.0454
  192LEU   HD13 2931  -0.160   7.126   5.210  0.5980  1.5009 -0.5734
  192LEU    CD2 2932  -0.299   6.928   5.199 -0.4018 -0.5209  0.3840
  192LEU   HD21 2933  -0.312   7.019   5.137 -0.0357 -1.3813 -0.9734
  192LEU   HD22 2934  -0.339   6.945   5.302  0.5738 -0.2499  0.7350
  192LEU   HD23 2935  -0.333   6.837   5.146  1.4635 -0.0529 -1.7755
  192LEU      C 2936   0.004   6.693   4.950  0.0313  0.3595  0.0718
  192LEU      O 2937  -0.051   6.674   4.841  0.3396 -0.6682  0.0839
  193MET      N 2938   0.136   6.674   4.966 -0.0188 -0.1461 -0.0973
  193MET     HN 2939   0.170   6.681   5.059 -0.8828  1.6278  0.1430
  193MET     CA 2940   0.223   6.636   4.859  0.0712  0.3697 -0.2110
  193MET     HA 2941   0.215   6.711   4.782  2.6995 -0.0635 -1.0171
  193MET     CB 2942   0.370   6.640   4.904  0.0423 -0.1276 -0.0613
  193MET    HB1 2943   0.433   6.590   4.828 -0.8577 -1.7604  0.2436
  193MET    HB2 2944   0.379   6.583   4.999  3.8701 -0.9837 -0.7579
  193MET     CG 2945   0.435   6.777   4.926 -0.2007 -0.1013  0.5315
  193MET    HG1 2946   0.359   6.826   4.991 -0.9825  0.7436 -0.9698
  193MET    HG2 2947   0.445   6.831   4.829 -3.5075 -1.0382 -0.4408
  193MET     SD 2948   0.587   6.781   5.027  0.0858  0.0044  0.0990
  193MET     CE 2949   0.688   6.671   4.924 -0.0991 -0.4725  0.4242
  193MET    HE1 2950   0.795   6.672   4.955  1.2632 -1.3203 -3.6276
  193MET    HE2 2951   0.682   6.701   4.817 -3.2671 -1.9306  0.0904
  193MET    HE3 2952   0.643   6.570   4.930 -2.0083  0.1198 -1.9236
  193MET      C 2953   0.194   6.501   4.803  0.5385  0.1145  0.1479
  193MET      O 2954   0.200   6.480   4.682  0.4038 -0.2520  0.2021
  194LEU      N 2955   0.158   6.399   4.883  0.2842  0.0960  0.0121
  194LEU     HN 2956   0.160   6.422   4.980 -1.1963 -0.8387  0.2858
  194LEU     CA 2957   0.121   6.265   4.851 -0.0979  0.1959  0.0301
  194LEU     HA 2958   0.207   6.224   4.800  0.6467  0.4212  1.0815
  194LEU     CB 2959   0.087   6.185   4.978  0.1825  0.2114  0.1143
  194LEU    HB1 2960  -0.017   6.208   5.010 -0.4908  0.3497 -2.0580
  194LEU    HB2 2961   0.151   6.214   5.065 -0.9123  0.7789  0.7574
  194LEU     CG 2962   0.090   6.032   4.968  0.8416  0.2161  0.1657
  194LEU     HG 2963  -0.001   6.000   4.913  2.0519 -0.7529 -1.3592
  194LEU    CD1 2964   0.215   5.971   4.903  0.6411 -0.3648  0.3160
  194LEU   HD11 2965   0.211   5.860   4.900 -1.0065 -0.3719  1.4210
  194LEU   HD12 2966   0.309   6.006   4.950 -0.1254 -0.1673  1.7511
  194LEU   HD13 2967   0.218   6.002   4.796 -0.0257  0.3858  0.5061
  194LEU    CD2 2968   0.083   5.965   5.107  0.2579  0.2434  0.1514
  194LEU   HD21 2969   0.064   5.856   5.104 -0.8603  0.4084  0.6523
  194LEU   HD22 2970  -0.003   6.010   5.161 -0.2485 -0.0844 -0.3660
  194LEU   HD23 2971   0.176   5.994   5.160 -0.9815  2.6087  1.2239
  194LEU      C 2972   0.001   6.264   4.763  0.2221  1.1043 -0.4187
  194LEU      O 2973  -0.001   6.200   4.658  0.7848  0.7041 -0.1894
  195GLY      N 2974  -0.102   6.343   4.797 -0.4475  0.2025 -0.3454
  195GLY     HN 2975  -0.099   6.391   4.884 -0.8292 -2.4788  1.2593
  195GLY     CA 2976  -0.221   6.352   4.717 -0.7561 -0.3893  0.0340
  195GLY    HA1 2977  -0.299   6.393   4.780 -2.0264 -1.6873 -0.6604
  195GLY    HA2 2978  -0.244   6.255   4.677  0.4813 -0.1223 -1.3931
  195GLY      C 2979  -0.209   6.444   4.600  0.1090 -0.5212  0.0095
  195GLY      O 2980  -0.273   6.414   4.499 -0.0632  0.3156 -0.1324
  196VAL      N 2981  -0.120   6.544   4.591  0.2522 -0.6250  0.2521
  196VAL     HN 2982  -0.078   6.588   4.670 -2.6897 -0.4922  1.8817
  196VAL     CA 2983  -0.074   6.604   4.470 -0.0096 -0.1016  0.4084
  196VAL     HA 2984  -0.163   6.631   4.415 -0.0314  0.7891  0.8512
  196VAL     CB 2985  -0.010   6.737   4.500 -0.0235  0.0398 -0.1776
  196VAL     HB 2986   0.056   6.722   4.588 -1.3141 -0.2756  0.7750
  196VAL    CG1 2987   0.084   6.792   4.391 -0.4314 -0.3275 -0.7236
  196VAL   HG11 2988   0.163   6.716   4.375 -0.7567 -1.3235  1.8651
  196VAL   HG12 2989   0.125   6.886   4.435  2.4136 -1.2662 -1.1447
  196VAL   HG13 2990   0.027   6.822   4.301 -1.0513  1.0630  0.0877
  196VAL    CG2 2991  -0.117   6.843   4.532  0.4693  0.3592  0.4175
  196VAL   HG21 2992  -0.069   6.943   4.538  1.4846  0.0292 -1.5426
  196VAL   HG22 2993  -0.169   6.815   4.626  0.8838 -0.8030  0.3184
  196VAL   HG23 2994  -0.187   6.842   4.446  0.2775  0.0199  0.5766
  196VAL      C 2995  -0.004   6.512   4.376 -0.2640  0.1317 -0.0123
  196VAL      O 2996  -0.047   6.494   4.262 -0.1668  0.6504 -0.1316
  197TYR      N 2997   0.100   6.445   4.428 -0.5042 -0.3356 -0.1306
  197TYR     HN 2998   0.133   6.450   4.522 -2.6848 -1.5382  0.7681
  197TYR     CA 2999   0.155   6.340   4.347 -0.1528 -0.1042 -0.1935
  197TYR     HA 3000   0.190   6.388   4.257  0.1553  1.5769  0.7840
  197TYR     CB 3001   0.280   6.283   4.417 -0.2680  0.2002  0.2640
  197TYR    HB1 3002   0.316   6.193   4.364 -3.5574 -1.1835  0.1351
  197TYR    HB2 3003   0.256   6.252   4.521 -1.0015  1.4060  0.4848
  197TYR     CG 3004   0.389   6.385   4.412 -0.4110  0.3424  0.0043
  197TYR    CD1 3005   0.423   6.430   4.287 -0.4330 -0.0951 -0.1620
  197TYR    HD1 3006   0.381   6.403   4.192  0.4852 -0.9295 -0.3404
  197TYR    CE1 3007   0.522   6.526   4.283 -0.0837 -0.4234  0.4578
  197TYR    HE1 3008   0.556   6.563   4.187  2.2174 -1.7587  0.6709
  197TYR     CZ 3009   0.575   6.585   4.395  0.1230  0.1380  0.0660
  197TYR     OH 3010   0.675   6.685   4.386 -0.2419  0.5037  0.0117
  197TYR     HH 3011   0.703   6.714   4.473 -0.2635 -0.8166  0.4919
  197TYR    CD2 3012   0.442   6.444   4.524  0.2656  0.0199 -0.1419
  197TYR    HD2 3013   0.416   6.408   4.623 -2.9711 -1.1939 -1.2951
  197TYR    CE2 3014   0.535   6.545   4.520  0.3323 -0.0321  0.0774
  197TYR    HE2 3015   0.596   6.583   4.601  0.6420  1.5136 -0.8493
  197TYR      C 3016   0.070   6.230   4.293 -0.0173 -0.5810  0.5505
  197TYR      O 3017   0.093   6.191   4.179 -0.3611  0.1900  0.2122
  198LEU      N 3018  -0.022   6.169   4.369 -0.2625 -0.4412  0.3649
  198LEU     HN 3019  -0.030   6.181   4.467  1.0330  0.2967  0.3918
  198LEU     CA 3020  -0.115   6.075   4.314  0.3347 -0.6942 -0.2373
  198LEU     HA 3021  -0.051   5.998   4.274 -1.9047 -2.5920 -0.4481
  198LEU     CB 3022  -0.204   6.031   4.432 -0.1448  0.4084 -0.1740
  198LEU    HB1 3023  -0.304   5.997   4.398 -0.3013  1.8682 -1.2538
  198LEU    HB2 3024  -0.234   6.123   4.486 -0.1680 -0.1182  0.7335
  198LEU     CG 3025  -0.143   5.929   4.531  0.1232  0.4467 -0.3000
  198LEU     HG 3026  -0.044   5.971   4.560  0.1407  0.4255 -0.3281
  198LEU    CD1 3027  -0.227   5.924   4.659  0.4784 -0.0340 -0.0868
  198LEU   HD11 3028  -0.327   5.878   4.641  0.6511 -0.1585 -0.7578
  198LEU   HD12 3029  -0.243   6.022   4.708 -1.1623 -0.2494 -0.1202
  198LEU   HD13 3030  -0.165   5.860   4.727  0.8444 -3.1143 -3.0459
  198LEU    CD2 3031  -0.131   5.784   4.481 -0.2990  0.3007  0.0178
  198LEU   HD21 3032  -0.230   5.737   4.463 -0.2557 -0.0697  0.7065
  198LEU   HD22 3033  -0.071   5.724   4.552 -0.7150  1.1340  1.1012
  198LEU   HD23 3034  -0.090   5.765   4.379 -0.6167  0.3166 -0.1140
  198LEU      C 3035  -0.193   6.127   4.199  0.6579  0.0752 -0.1160
  198LEU      O 3036  -0.215   6.056   4.100 -0.2598 -0.0438  0.1610
  199ARG      N 3037  -0.239   6.253   4.203 -0.5688 -0.3395 -0.4973
  199ARG     HN 3038  -0.232   6.309   4.285 -0.0258 -2.0430  0.6843
  199ARG     CA 3039  -0.302   6.316   4.092 -0.5187  0.1378 -0.2600
  199ARG     HA 3040  -0.389   6.259   4.061  0.4820 -1.4562 -0.2176
  199ARG     CB 3041  -0.369   6.447   4.137 -0.1165  0.4435 -0.5529
  199ARG    HB1 3042  -0.419   6.497   4.051 -1.4027  0.2907  0.0798
  199ARG    HB2 3043  -0.295   6.521   4.174  0.3371  0.7552 -2.0260
  199ARG     CG 3044  -0.481   6.440   4.240 -0.1941 -0.0616 -0.6713
  199ARG    HG1 3045  -0.495   6.545   4.274  0.9160 -0.1510  0.1141
  199ARG    HG2 3046  -0.452   6.375   4.325 -0.4328 -0.5403 -0.9463
  199ARG     CD 3047  -0.613   6.377   4.195 -0.3167 -0.2145 -0.1080
  199ARG    HD1 3048  -0.661   6.338   4.288 -0.1294  0.8725  0.4608
  199ARG    HD2 3049  -0.598   6.292   4.125  0.8988 -0.4405  0.4115
  199ARG     NE 3050  -0.706   6.470   4.125  0.0605  0.2442 -0.0032
  199ARG     HE 3051  -0.677   6.565   4.117 -2.3666  1.2666  1.8360
  199ARG     CZ 3052  -0.791   6.429   4.027  0.2069 -0.5675  0.2055
  199ARG    NH1 3053  -0.838   6.303   4.004  0.3783 -0.4857 -0.6267
  199ARG   HH11 3054  -0.819   6.230   4.070  1.8785  0.0927 -0.3942
  199ARG   HH12 3055  -0.899   6.300   3.925 -0.4710  0.3490 -0.0193
  199ARG    NH2 3056  -0.829   6.530   3.944  0.2630 -0.3906  0.3962
  199ARG   HH21 3057  -0.783   6.619   3.950  0.5409 -0.4088 -1.0165
  199ARG   HH22 3058  -0.907   6.512   3.883  0.5440 -1.1955  0.2621
  199ARG      C 3059  -0.217   6.340   3.972 -0.1228 -0.2494 -0.0560
  199ARG      O 3060  -0.260   6.322   3.859 -0.5298 -0.3487  0.1133
  200ILE      N 3061  -0.092   6.381   4.000 -0.2506 -0.1304  0.3544
  200ILE     HN 3062  -0.074   6.396   4.097 -0.3425 -0.7490  0.4728
  200ILE     CA 3063   0.011   6.395   3.901 -0.4314  0.1608  0.2053
  200ILE     HA 3064  -0.023   6.466   3.827 -1.0468 -1.8584 -1.5558
  200ILE     CB 3065   0.138   6.454   3.954 -0.0108 -0.5139 -0.0361
  200ILE     HB 3066   0.167   6.396   4.044  0.1626 -1.5794 -0.7552
  200ILE    CG2 3067   0.260   6.454   3.861  0.5038  0.4196  0.6190
  200ILE   HG21 3068   0.353   6.479   3.916  1.0037 -1.2826  0.6044
  200ILE   HG22 3069   0.246   6.527   3.778 -0.2679 -1.9039 -1.4088
  200ILE   HG23 3070   0.274   6.356   3.809 -4.8436 -0.0538 -0.5383
  200ILE    CG1 3071   0.123   6.600   3.999  0.5462 -0.5914  0.4111
  200ILE   HG11 3072   0.034   6.610   4.065 -1.4896  0.2001 -2.2997
  200ILE   HG12 3073   0.108   6.662   3.908  1.3457  1.1566  1.4103
  200ILE     CD 3074   0.234   6.683   4.063  0.2035  0.1966 -0.0013
  200ILE    HD1 3075   0.205   6.789   4.078 -1.1387 -0.0655 -0.6499
  200ILE    HD2 3076   0.322   6.683   3.995 -1.4586 -0.7220 -2.2856
  200ILE    HD3 3077   0.255   6.631   4.159 -0.2545 -0.7020 -0.3733
  200ILE      C 3078   0.044   6.271   3.825 -0.8908  0.3021 -0.2256
  200ILE      O 3079   0.062   6.262   3.703  0.2609  0.2825 -0.0569
  201PHE      N 3080   0.035   6.161   3.902  0.1138  0.2411 -0.1852
  201PHE     HN 3081   0.036   6.180   4.000 -0.3557 -0.3053 -0.0679
  201PHE     CA 3082   0.045   6.027   3.855  0.4791  0.3114 -0.3104
  201PHE     HA 3083   0.125   6.034   3.783 -2.2740  1.8330 -3.5085
  201PHE     CB 3084   0.062   5.926   3.970 -0.0146  0.1879 -0.3441
  201PHE    HB1 3085  -0.021   5.945   4.042 -0.4007  0.9096 -0.9574
  201PHE    HB2 3086   0.164   5.947   4.007 -0.4493  1.5489  0.1476
  201PHE     CG 3087   0.061   5.785   3.924  0.5208  0.0139  0.1765
  201PHE    CD1 3088   0.172   5.739   3.857  0.4717 -0.4950  0.4370
  201PHE    HD1 3089   0.243   5.810   3.818  1.5421 -0.6590  1.9688
  201PHE    CE1 3090   0.172   5.609   3.813  0.2115 -0.3389 -0.0309
  201PHE    HE1 3091   0.258   5.580   3.754 -0.5209  0.5584 -1.5865
  201PHE     CZ 3092   0.081   5.517   3.861 -0.1662 -0.1290 -0.3429
  201PHE     HZ 3093   0.074   5.414   3.829 -2.2067 -0.1213 -0.0273
  201PHE    CD2 3094  -0.042   5.700   3.957 -0.0782  0.5540 -0.2804
  201PHE    HD2 3095  -0.130   5.739   4.007 -1.0743  0.2054 -1.6967
  201PHE    CE2 3096  -0.028   5.566   3.927  0.4695  0.4818  0.2673
  201PHE    HE2 3097  -0.109   5.501   3.957  1.5159 -0.5285  0.9777
  201PHE      C 3098  -0.070   5.996   3.765  0.0060 -0.3473  0.4971
  201PHE      O 3099  -0.049   5.940   3.657 -0.0381  0.6074 -0.0281
  202LEU      N 3100  -0.193   6.031   3.805  0.0004  0.1633  0.0515
  202LEU     HN 3101  -0.199   6.058   3.901 -0.8542 -3.1171  1.0722
  202LEU     CA 3102  -0.317   6.013   3.735 -0.0035 -0.2944  0.1738
  202LEU     HA 3103  -0.318   5.909   3.707 -2.8162  0.1233 -1.5905
  202LEU     CB 3104  -0.438   6.059   3.818  0.1022 -0.0176  0.1749
  202LEU    HB1 3105  -0.436   6.168   3.839 -0.8567  0.5398 -2.3130
  202LEU    HB2 3106  -0.431   6.002   3.914  0.2778 -0.1385  0.0912
  202LEU     CG 3107  -0.573   6.031   3.749  0.0163  0.0463  0.3147
  202LEU     HG 3108  -0.580   6.077   3.649  0.6489  0.9400  0.6691
  202LEU    CD1 3109  -0.597   5.880   3.730 -0.3914  0.1427  0.0617
  202LEU   HD11 3110  -0.568   5.823   3.821  1.2760  1.4868  0.4260
  202LEU   HD12 3111  -0.543   5.848   3.638 -0.9693  2.8622 -1.3407
  202LEU   HD13 3112  -0.706   5.862   3.720 -0.8802  2.7629  0.0958
  202LEU    CD2 3113  -0.680   6.090   3.842 -0.1195 -0.1207  0.2648
  202LEU   HD21 3114  -0.780   6.073   3.797  0.1972  1.2802 -1.0583
  202LEU   HD22 3115  -0.659   6.198   3.856  0.3626 -0.3809  1.7872
  202LEU   HD23 3116  -0.674   6.040   3.941  0.8191  0.1951  0.3735
  202LEU      C 3117  -0.316   6.084   3.605  0.0609 -0.3091  0.1667
  202LEU      O 3118  -0.367   6.032   3.506 -0.2360 -0.2756  0.3001
  203ALA      N 3119  -0.276   6.213   3.603 -0.3234 -0.1911 -0.0372
  203ALA     HN 3120  -0.249   6.258   3.687 -0.2152  0.6891 -0.5346
  203ALA     CA 3121  -0.255   6.291   3.485  0.1149 -0.1432  0.0722
  203ALA     HA 3122  -0.349   6.296   3.432  0.2429 -0.0749 -0.1481
  203ALA     CB 3123  -0.198   6.428   3.526 -0.0101 -0.3072  0.8114
  203ALA    HB1 3124  -0.145   6.470   3.437 -2.0218 -1.4599 -1.0468
  203ALA    HB2 3125  -0.135   6.429   3.617  0.0245  1.8659  0.8156
  203ALA    HB3 3126  -0.285   6.494   3.544  1.2315  2.0481 -1.2720
  203ALA      C 3127  -0.152   6.226   3.399 -0.0191 -0.1905 -0.0526
  203ALA      O 3128  -0.184   6.221   3.280  0.1264  0.3207 -0.1157
  204ALA      N 3129  -0.040   6.172   3.451  0.0851  0.2600  0.1950
  204ALA     HN 3130  -0.024   6.183   3.549 -1.2631  2.6012  0.2343
  204ALA     CA 3131   0.057   6.109   3.367 -0.1754  0.5562 -0.3372
  204ALA     HA 3132   0.075   6.177   3.286  1.6953  0.1461 -0.3120
  204ALA     CB 3133   0.186   6.091   3.449 -0.2931 -0.0366 -0.2756
  204ALA    HB1 3134   0.164   6.029   3.538 -0.5473 -0.0349 -0.3364
  204ALA    HB2 3135   0.226   6.189   3.482 -0.8143 -0.2616  1.0670
  204ALA    HB3 3136   0.261   6.029   3.394  0.3013 -1.2587  1.7835
  204ALA      C 3137   0.009   5.985   3.300  0.2965 -0.0316  0.3909
  204ALA      O 3138   0.027   5.969   3.179 -0.2295  0.1381  0.2917
  205ARG      N 3139  -0.068   5.902   3.371 -0.1965  0.4871  0.4683
  205ARG     HN 3140  -0.066   5.902   3.471  1.7267 -0.2605  0.4705
  205ARG     CA 3141  -0.140   5.792   3.315 -0.1026  0.5568  0.2111
  205ARG     HA 3142  -0.072   5.728   3.260 -3.1809 -0.1872 -3.1278
  205ARG     CB 3143  -0.234   5.716   3.410 -0.1823  0.1699 -0.1753
  205ARG    HB1 3144  -0.321   5.667   3.361 -1.6281  2.5524 -0.1504
  205ARG    HB2 3145  -0.286   5.787   3.478  2.8643  1.2359  1.2076
  205ARG     CG 3146  -0.152   5.615   3.491 -0.6155  0.1828  0.2898
  205ARG    HG1 3147  -0.092   5.672   3.565 -1.8405  0.0296  1.4201
  205ARG    HG2 3148  -0.089   5.556   3.420 -2.2042 -0.8098 -0.3544
  205ARG     CD 3149  -0.241   5.530   3.581 -0.1744 -0.6327 -0.0321
  205ARG    HD1 3150  -0.339   5.509   3.534 -0.7371  1.4814  0.0981
  205ARG    HD2 3151  -0.262   5.582   3.677  0.5013  0.4439 -0.4464
  205ARG     NE 3152  -0.181   5.399   3.620  0.5299 -0.2517  0.1897
  205ARG     HE 3153  -0.125   5.350   3.553 -1.6690  0.3023 -2.2043
  205ARG     CZ 3154  -0.221   5.327   3.729 -0.2171  0.1030  0.1580
  205ARG    NH1 3155  -0.322   5.362   3.814 -0.0874 -0.2528  0.4571
  205ARG   HH11 3156  -0.386   5.426   3.774 -2.1966 -0.6866  2.8471
  205ARG   HH12 3157  -0.339   5.280   3.869  1.5497 -2.2767 -1.8268
  205ARG    NH2 3158  -0.153   5.211   3.750 -0.5117 -0.0234  0.4075
  205ARG   HH21 3159  -0.098   5.186   3.671  0.0577  0.2132  0.7293
  205ARG   HH22 3160  -0.186   5.149   3.821 -0.7162 -0.5861 -0.1664
  205ARG      C 3161  -0.229   5.828   3.201 -0.3745 -0.7485 -0.0149
  205ARG      O 3162  -0.220   5.770   3.093  0.9868 -0.9922  0.2041
  206ARG      N 3163  -0.306   5.937   3.221  0.4185 -0.1286 -0.2598
  206ARG     HN 3164  -0.305   5.975   3.313  1.8177 -0.9650  0.1016
  206ARG     CA 3165  -0.398   5.984   3.122  0.4374  0.4340 -0.0093
  206ARG     HA 3166  -0.460   5.899   3.100 -1.7590  1.7092  0.9163
  206ARG     CB 3167  -0.485   6.090   3.191 -0.2488 -0.2763  0.2268
  206ARG    HB1 3168  -0.522   6.151   3.106  2.1224  0.6169 -0.2396
  206ARG    HB2 3169  -0.426   6.157   3.258 -0.5127  1.1842 -0.9271
  206ARG     CG 3170  -0.609   6.039   3.265 -0.2799 -0.3062  0.1524
  206ARG    HG1 3171  -0.575   5.960   3.335  2.2750  0.6196  0.0489
  206ARG    HG2 3172  -0.674   6.000   3.183 -0.8053  0.8962 -0.0249
  206ARG     CD 3173  -0.682   6.139   3.355 -0.5819 -0.1876 -0.2197
  206ARG    HD1 3174  -0.698   6.234   3.299 -0.6380 -0.5689 -0.8594
  206ARG    HD2 3175  -0.626   6.178   3.443 -2.3392  0.7718  0.5159
  206ARG     NE 3176  -0.813   6.081   3.396 -0.4539  0.0559  0.5524
  206ARG     HE 3177  -0.828   5.986   3.369  2.3145  0.1293 -1.7536
  206ARG     CZ 3178  -0.917   6.155   3.444 -0.5345 -0.0486  0.5364
  206ARG    NH1 3179  -0.894   6.286   3.474  0.5809 -0.0743 -0.1524
  206ARG   HH11 3180  -0.807   6.323   3.443  0.2746 -0.4770 -1.5848
  206ARG   HH12 3181  -0.972   6.336   3.513  1.5103  0.8210  0.6060
  206ARG    NH2 3182  -1.038   6.098   3.473 -0.5773 -0.1599  0.1433
  206ARG   HH21 3183  -1.043   5.999   3.479 -0.1852 -0.2159 -0.3518
  206ARG   HH22 3184  -1.107   6.148   3.526 -1.5410 -0.4664 -0.7716
  206ARG      C 3185  -0.340   6.031   2.993  0.0370 -0.5315 -0.5462
  206ARG      O 3186  -0.397   6.014   2.885 -0.3635  0.2840 -0.4683
  207GLN      N 3187  -0.230   6.109   3.003 -0.3697  0.0020 -0.1990
  207GLN     HN 3188  -0.211   6.136   3.097 -2.6211  2.1120 -0.2488
  207GLN     CA 3189  -0.147   6.144   2.893 -0.1686 -0.2718 -0.1359
  207GLN     HA 3190  -0.202   6.195   2.815 -1.5313 -0.8498  0.4376
  207GLN     CB 3191  -0.035   6.243   2.930 -0.4150  0.0963 -0.3673
  207GLN    HB1 3192   0.018   6.274   2.838 -0.5009  0.3582 -0.3292
  207GLN    HB2 3193   0.041   6.198   2.998 -0.2836  0.4716 -0.2618
  207GLN     CG 3194  -0.078   6.380   2.983  0.1862  0.3675 -0.5659
  207GLN    HG1 3195  -0.006   6.454   2.942  0.2571 -0.4654 -2.0134
  207GLN    HG2 3196  -0.071   6.388   3.094 -2.2466  1.4832 -0.4251
  207GLN     CD 3197  -0.217   6.425   2.940 -0.0486 -0.3869 -0.6065
  207GLN    OE1 3198  -0.234   6.469   2.826 -0.1415  0.4238 -0.2849
  207GLN    NE2 3199  -0.323   6.405   3.023  0.1035 -0.1456 -0.3521
  207GLN   HE21 3200  -0.393   6.476   3.010  0.1318 -0.3453 -1.8861
  207GLN   HE22 3201  -0.306   6.378   3.117 -2.1547 -0.8978 -0.0980
  207GLN      C 3202  -0.082   6.030   2.821  0.1667  0.0201 -0.3020
  207GLN      O 3203  -0.077   6.025   2.698 -0.2728  0.0289 -0.3244
  208LEU      N 3204  -0.030   5.931   2.895  0.0936  0.0542 -0.2046
  208LEU     HN 3205  -0.031   5.949   2.993 -3.5892 -2.9592  0.5310
  208LEU     CA 3206   0.032   5.814   2.842 -0.0266 -0.2373  0.2921
  208LEU     HA 3207   0.116   5.849   2.783  1.4074  0.8027  2.8011
  208LEU     CB 3208   0.106   5.739   2.954  0.1942 -0.5932 -0.0872
  208LEU    HB1 3209   0.131   5.639   2.914  0.3803 -0.7517  0.4199
  208LEU    HB2 3210   0.044   5.736   3.046  1.7479 -1.6262  0.9797
  208LEU     CG 3211   0.236   5.812   2.995 -0.4932  0.3846  0.4116
  208LEU     HG 3212   0.217   5.914   3.032  2.2603  1.9750 -2.1166
  208LEU    CD1 3213   0.301   5.745   3.117 -0.1755  0.2093  0.1502
  208LEU   HD11 3214   0.220   5.740   3.193 -0.3853 -1.0183 -0.1193
  208LEU   HD12 3215   0.378   5.808   3.165 -0.7055  1.5835 -0.7375
  208LEU   HD13 3216   0.336   5.645   3.084 -0.4034  0.2866 -0.3344
  208LEU    CD2 3217   0.341   5.816   2.882 -0.0915 -0.1725  0.7597
  208LEU   HD21 3218   0.431   5.874   2.909  0.3442  0.6040 -2.0334
  208LEU   HD22 3219   0.304   5.851   2.783 -1.3499 -3.0546  0.1019
  208LEU   HD23 3220   0.375   5.712   2.860  0.7948  0.1461  0.5846
  208LEU      C 3221  -0.059   5.733   2.757 -0.0755 -0.2283  0.3359
  208LEU      O 3222  -0.013   5.697   2.648  0.1864  0.3181  0.2649
  209LYS      N 3223  -0.189   5.713   2.788 -0.3333  0.0618 -0.5168
  209LYS     HN 3224  -0.214   5.740   2.880 -2.5965  1.8564 -1.5566
  209LYS     CA 3225  -0.285   5.660   2.696 -0.2484 -0.4559 -0.3160
  209LYS     HA 3226  -0.252   5.562   2.667  0.6524 -0.2134 -0.1600
  209LYS     CB 3227  -0.421   5.637   2.763  0.3360 -0.2834  0.9576
  209LYS    HB1 3228  -0.446   5.730   2.818  1.0822  0.4047  0.1518
  209LYS    HB2 3229  -0.397   5.574   2.851 -0.5945  0.2517  1.6111
  209LYS     CG 3230  -0.543   5.579   2.691  0.5655 -0.3312  0.6070
  209LYS    HG1 3231  -0.562   5.636   2.597  0.7862 -4.5469 -2.2717
  209LYS    HG2 3232  -0.643   5.576   2.739  1.3206  0.4490  2.3330
  209LYS     CD 3233  -0.527   5.434   2.646  0.2291 -0.0965 -0.2866
  209LYS    HD1 3234  -0.469   5.436   2.552  1.6783 -3.3952  0.3893
  209LYS    HD2 3235  -0.630   5.402   2.617 -1.0943  0.9742  2.7781
  209LYS     CE 3236  -0.451   5.338   2.737 -0.2430  0.0526  0.2750
  209LYS    HE1 3237  -0.488   5.329   2.841 -0.5974 -0.9826  0.0729
  209LYS    HE2 3238  -0.343   5.364   2.739 -0.3662  0.7100 -0.8875
  209LYS     NZ 3239  -0.449   5.202   2.679  0.1231  0.2062 -0.0805
  209LYS    HZ1 3240  -0.548   5.176   2.657 -0.5589  0.8426  1.9710
  209LYS    HZ2 3241  -0.426   5.127   2.748  0.9784  0.5885  0.0536
  209LYS    HZ3 3242  -0.389   5.196   2.594 -0.4602  2.2649 -0.6943
  209LYS      C 3243  -0.304   5.734   2.568  0.6790  0.0172 -0.1917
  209LYS      O 3244  -0.323   5.677   2.460  0.5624 -0.3896  0.0422
  210GLN      N 3245  -0.306   5.868   2.569 -0.0535  0.0071  0.1167
  210GLN     HN 3246  -0.288   5.915   2.655  0.8266  1.3287 -0.7503
  210GLN     CA 3247  -0.313   5.951   2.452  0.5191  0.2979  0.2845
  210GLN     HA 3248  -0.404   5.922   2.401  1.5474 -1.0228 -0.8585
  210GLN     CB 3249  -0.329   6.101   2.483  0.4592  0.3664 -0.0787
  210GLN    HB1 3250  -0.342   6.145   2.381  0.2854 -0.2873 -0.3403
  210GLN    HB2 3251  -0.237   6.149   2.524  0.4162  0.6653 -0.3218
  210GLN     CG 3252  -0.454   6.147   2.558  0.0192  0.0342 -0.6030
  210GLN    HG1 3253  -0.481   6.250   2.524 -2.2173  0.0197  0.9455
  210GLN    HG2 3254  -0.428   6.153   2.665 -0.3510  0.1181 -0.5154
  210GLN     CD 3255  -0.580   6.062   2.550 -0.3300  0.5420 -0.5175
  210GLN    OE1 3256  -0.623   6.003   2.649  0.7188 -0.1255 -0.4505
  210GLN    NE2 3257  -0.645   6.050   2.431 -0.0779 -0.0926 -0.5945
  210GLN   HE21 3258  -0.735   6.009   2.433  1.0550 -2.7456  0.4960
  210GLN   HE22 3259  -0.605   6.115   2.366 -1.3732  1.1313 -0.2138
  210GLN      C 3260  -0.196   5.933   2.362  0.0900 -0.5208 -0.1239
  210GLN      O 3261  -0.213   5.940   2.241  0.7896  0.7744 -0.1717
  211MET      N 3262  -0.077   5.901   2.415  0.3195  0.2735 -0.1395
  211MET     HN 3263  -0.068   5.889   2.514 -0.7360 -0.4786 -0.1248
  211MET     CA 3264   0.045   5.878   2.343  0.4821 -0.5008  0.3738
  211MET     HA 3265   0.065   5.963   2.279  4.3030 -0.7617  0.9873
  211MET     CB 3266   0.166   5.882   2.438  0.5065 -0.2090  0.3300
  211MET    HB1 3267   0.247   5.825   2.388  0.4622 -0.0603  0.0836
  211MET    HB2 3268   0.148   5.843   2.540  1.1187  0.6600  0.7831
  211MET     CG 3269   0.211   6.027   2.455  0.1244 -0.0226 -0.2174
  211MET    HG1 3270   0.129   6.093   2.490  0.0333  0.7306 -1.7416
  211MET    HG2 3271   0.240   6.075   2.359 -0.7726  1.6718  0.3265
  211MET     SD 3272   0.346   6.034   2.576 -0.2182  0.0022  0.1618
  211MET     CE 3273   0.481   5.973   2.471 -0.2035 -0.7072  0.5867
  211MET    HE1 3274   0.502   6.049   2.394  2.3950 -2.1935 -0.2897
  211MET    HE2 3275   0.460   5.875   2.423  1.3090 -1.9614  2.3356
  211MET    HE3 3276   0.579   5.960   2.521  0.6252 -1.3592 -1.1171
  211MET      C 3277   0.030   5.753   2.262 -0.1689 -0.2101  0.0381
  211MET      O 3278   0.087   5.739   2.154 -0.2462  0.4446 -0.0953
  212GLU      N 3279  -0.037   5.655   2.325 -0.5185 -0.0663 -0.1074
  212GLU     HN 3280  -0.088   5.669   2.409  2.2623  0.7257  1.5721
  212GLU     CA 3281  -0.061   5.525   2.270 -0.4910 -0.2507  0.3151
  212GLU     HA 3282   0.042   5.496   2.250  0.4159  2.2801  0.9086
  212GLU     CB 3283  -0.123   5.434   2.377 -0.3041  0.0182  0.6552
  212GLU    HB1 3284  -0.227   5.460   2.408 -0.4648 -0.0066  0.1391
  212GLU    HB2 3285  -0.064   5.455   2.468  1.6908  0.8716 -0.7712
  212GLU     CG 3286  -0.133   5.286   2.343 -0.0139  0.1642 -0.0811
  212GLU    HG1 3287  -0.029   5.248   2.358  0.1732 -0.3735 -2.3751
  212GLU    HG2 3288  -0.163   5.254   2.241 -2.8687  0.9943  0.4205
  212GLU     CD 3289  -0.226   5.217   2.442 -0.0496  0.0774 -0.1751
  212GLU    OE1 3290  -0.351   5.216   2.424 -0.0653 -0.1014 -0.0593
  212GLU    OE2 3291  -0.172   5.145   2.529 -0.6142 -0.2935 -0.1269
  212GLU      C 3292  -0.122   5.512   2.135 -0.4740 -0.3707  0.3192
  212GLU      O 3293  -0.087   5.428   2.052 -0.3535 -0.2124  0.2103
  213SER      N 3294  -0.221   5.596   2.099  0.2463  0.2771 -0.1834
  213SER     HN 3295  -0.250   5.665   2.165 -0.0952 -0.6633  0.6738
  213SER     CA 3296  -0.293   5.593   1.975  0.2122 -0.0981 -0.1573
  213SER     HA 3297  -0.290   5.497   1.926  1.5520  1.0479 -2.4814
  213SER     CB 3298  -0.445   5.618   1.984  0.1790 -0.2457 -0.3171
  213SER    HB1 3299  -0.485   5.538   2.049  0.9577 -1.0909 -0.8612
  213SER    HB2 3300  -0.489   5.597   1.885  1.7498 -1.4020 -0.8139
  213SER     OG 3301  -0.484   5.743   2.040  0.4069 -0.2602 -0.1192
  213SER    HG1 3302  -0.489   5.731   2.135  3.9467 -1.0807  0.1141
  213SER      C 3303  -0.244   5.690   1.873  0.0327  0.1616 -0.0009
  213SER      O 3304  -0.309   5.706   1.770 -0.2491  0.0909  0.1645
  214GLN      N 3305  -0.129   5.755   1.898  0.2175 -0.1592 -0.0028
  214GLN     HN 3306  -0.076   5.739   1.980  1.7540  0.0742 -0.9114
  214GLN     CA 3307  -0.058   5.838   1.805 -0.4500  0.0329 -0.3452
  214GLN     HA 3308  -0.131   5.910   1.772 -1.4123 -0.5281  0.4754
  214GLN     CB 3309   0.032   5.940   1.876  0.2093 -0.5029 -0.4077
  214GLN    HB1 3310   0.069   6.006   1.794  0.0400 -1.4193 -1.2443
  214GLN    HB2 3311   0.119   5.896   1.930  0.3174 -0.1094 -0.2620
  214GLN     CG 3312  -0.051   6.030   1.966  0.1819 -0.5322 -0.4042
  214GLN    HG1 3313  -0.093   5.981   2.057  0.2968 -1.3136 -0.7678
  214GLN    HG2 3314  -0.138   6.072   1.911  1.2385  0.1894 -1.5632
  214GLN     CD 3315   0.033   6.146   2.016 -0.2598 -0.2824 -0.2332
  214GLN    OE1 3316   0.110   6.134   2.112 -0.6778 -0.3031  0.1068
  214GLN    NE2 3317   0.012   6.265   1.954 -0.4218  0.1838  0.6957
  214GLN   HE21 3318   0.062   6.351   1.965 -0.7117  0.5579 -0.7609
  214GLN   HE22 3319  -0.049   6.261   1.876  0.6869  0.5018 -0.2172
  214GLN      C 3320   0.012   5.774   1.690  0.0125 -0.7601  0.3583
  214GLN      O 3321  -0.011   5.821   1.578 -0.2012 -0.2278  0.6226
  215PRO      N 3322   0.088   5.669   1.692  0.0086 -0.7746 -0.0372
  215PRO     CD 3323   0.148   5.620   1.816  0.1531  0.2261  0.3021
  215PRO    HD1 3324   0.076   5.597   1.897  2.2088 -0.6022  1.9925
  215PRO    HD2 3325   0.218   5.695   1.858  0.9983 -1.1505  1.4494
  215PRO     CA 3326   0.134   5.599   1.576 -0.1188 -0.1776 -0.4505
  215PRO     HA 3327   0.176   5.670   1.506  0.4021 -0.5979 -0.5720
  215PRO     CB 3328   0.251   5.513   1.624 -0.5893 -0.3858  0.3471
  215PRO    HB1 3329   0.345   5.571   1.614 -0.5078 -0.5392  0.2289
  215PRO    HB2 3330   0.251   5.418   1.567 -2.2683 -0.6318  0.7118
  215PRO     CG 3331   0.218   5.490   1.772  0.2370  0.1635  0.6221
  215PRO    HG1 3332   0.142   5.411   1.789  1.3423 -1.0944 -0.0552
  215PRO    HG2 3333   0.303   5.467   1.840  1.3136  1.8021 -0.0945
  215PRO      C 3334   0.025   5.524   1.508 -0.4469 -0.1418  0.0327
  215PRO      O 3335  -0.014   5.547   1.394 -0.9643 -0.5073  0.1329
  216LEU      N 3336  -0.032   5.425   1.580  0.2887 -0.0264  0.7851
  216LEU     HN 3337   0.014   5.398   1.664 -1.5840  2.3755  2.7478
  216LEU     CA 3338  -0.157   5.357   1.566  0.0669  0.5218  0.0428
  216LEU     HA 3339  -0.229   5.437   1.555 -0.3043  0.3352  1.0730
  216LEU     CB 3340  -0.160   5.262   1.445  0.4448 -0.1695  0.5736
  216LEU    HB1 3341  -0.149   5.319   1.351  2.2727  0.2138  0.9828
  216LEU    HB2 3342  -0.268   5.238   1.446  0.2124  0.0912 -3.5845
  216LEU     CG 3343  -0.063   5.143   1.434 -0.4261 -0.8377 -0.0157
  216LEU     HG 3344  -0.015   5.135   1.534 -0.0682 -0.7398 -0.1764
  216LEU    CD1 3345  -0.141   5.021   1.381 -0.4890 -0.4333 -0.8596
  216LEU   HD11 3346  -0.201   4.971   1.459 -1.4020  2.5922  0.5361
  216LEU   HD12 3347  -0.068   4.948   1.339  2.4072  1.8425 -0.1711
  216LEU   HD13 3348  -0.196   5.054   1.290  1.0873  0.4132 -1.5592
  216LEU    CD2 3349   0.040   5.176   1.325 -0.7838  0.9457  0.1641
  216LEU   HD21 3350  -0.018   5.183   1.230 -0.7436 -1.7467 -0.1289
  216LEU   HD22 3351   0.119   5.098   1.323 -0.4904  1.1266  2.2370
  216LEU   HD23 3352   0.095   5.271   1.342 -2.4112  1.7056  1.4772
  216LEU      C 3353  -0.171   5.286   1.696  0.3405 -0.1421 -0.2879
  216LEU      O 3354  -0.065   5.274   1.758  0.1299 -0.2583  0.0551
  217PRO      N 3355  -0.280   5.238   1.749  0.4456  0.3613  0.3832
  217PRO     CD 3356  -0.413   5.278   1.707  0.5380 -0.1474 -0.3858
  217PRO    HD1 3357  -0.449   5.239   1.609 -0.4591  0.8013 -0.4134
  217PRO    HD2 3358  -0.410   5.389   1.709  2.0654 -0.1860  0.8512
  217PRO     CA 3359  -0.285   5.140   1.854 -0.3061 -0.2528 -0.2210
  217PRO     HA 3360  -0.243   5.196   1.937 -0.8959  0.9229 -0.6915
  217PRO     CB 3361  -0.428   5.098   1.885 -0.4079  0.0466 -0.2847
  217PRO    HB1 3362  -0.459   5.091   1.992 -1.9304  0.9927 -0.6304
  217PRO    HB2 3363  -0.450   5.005   1.828  1.9977 -0.2843 -0.7426
  217PRO     CG 3364  -0.498   5.220   1.821  0.3797  0.5898 -0.1217
  217PRO    HG1 3365  -0.604   5.200   1.795  0.4535 -0.1491  0.1142
  217PRO    HG2 3366  -0.499   5.302   1.896  1.1826  0.0700  0.4806
  217PRO      C 3367  -0.201   5.018   1.840 -0.1412 -0.1249 -0.3668
  217PRO      O 3368  -0.139   4.987   1.739 -0.2865 -1.1282 -0.1557
  218GLY      N 3369  -0.171   4.965   1.960  0.0542  0.5371 -0.1210
  218GLY     HN 3370  -0.212   5.002   2.044  0.8733  1.4199 -0.0950
  218GLY     CA 3371  -0.103   4.841   1.979 -0.3595  0.2854 -0.2703
  218GLY    HA1 3372  -0.135   4.781   1.896  0.5291 -1.4205  0.5791
  218GLY    HA2 3373  -0.130   4.795   2.073 -3.1317  0.6541 -0.8074
  218GLY      C 3374   0.046   4.848   1.981 -0.3221 -0.3588 -0.5187
  218GLY      O 3375   0.108   4.786   2.066 -0.1802  0.2950 -0.1354
  219GLU      N 3376   0.108   4.914   1.882 -0.0106  0.2929  0.1025
  219GLU     HN 3377   0.049   4.971   1.826 -2.4588 -1.5071  0.7010
  219GLU     CA 3378   0.250   4.920   1.867  0.0146 -0.1335  0.1804
  219GLU     HA 3379   0.292   4.821   1.853 -0.7043 -0.4261  0.0327
  219GLU     CB 3380   0.283   5.008   1.745  0.0496 -0.4886 -0.0683
  219GLU    HB1 3381   0.393   5.005   1.729  0.1307  1.7101 -0.1733
  219GLU    HB2 3382   0.257   5.110   1.779 -1.2800 -1.2572  1.3643
  219GLU     CG 3383   0.211   4.960   1.618  0.0375  0.2337 -0.3360
  219GLU    HG1 3384   0.248   5.017   1.530  1.2620  0.1948  0.1302
  219GLU    HG2 3385   0.102   4.979   1.628  0.3656  1.9697  0.3990
  219GLU     CD 3386   0.245   4.813   1.604 -0.0220  0.1741  0.1308
  219GLU    OE1 3387   0.157   4.726   1.627 -0.0585  0.1771  0.0057
  219GLU    OE2 3388   0.356   4.776   1.557 -0.0144 -0.3347  0.5328
  219GLU      C 3389   0.335   4.969   1.979 -0.0557 -0.5148  0.4042
  219GLU      O 3390   0.434   4.917   2.030 -0.1890 -0.6963  0.4781
  220ARG      N 3391   0.293   5.080   2.042  0.0772 -0.3149  0.1453
  220ARG     HN 3392   0.203   5.117   2.022 -1.3093 -1.8675  2.9466
  220ARG     CA 3393   0.365   5.145   2.147  0.1901  0.0749 -0.1696
  220ARG     HA 3394   0.454   5.088   2.170  1.3153  2.0610  0.6352
  220ARG     CB 3395   0.403   5.289   2.110 -0.1839  0.1166 -0.4004
  220ARG    HB1 3396   0.457   5.333   2.197  1.4130 -1.4611 -0.5429
  220ARG    HB2 3397   0.314   5.349   2.083  0.9449  1.8478 -0.4721
  220ARG     CG 3398   0.506   5.302   1.998  0.2213  0.1494 -0.0258
  220ARG    HG1 3399   0.529   5.409   1.981  1.3172 -0.2654 -1.3784
  220ARG    HG2 3400   0.471   5.263   1.900  0.9862 -2.0556  0.5178
  220ARG     CD 3401   0.637   5.230   2.034 -0.0880 -0.1844  0.4425
  220ARG    HD1 3402   0.618   5.124   2.060 -1.6587 -0.6124 -2.1121
  220ARG    HD2 3403   0.689   5.277   2.120 -2.4661 -0.0069  1.8691
  220ARG     NE 3404   0.725   5.238   1.915 -0.2807 -1.1303  0.2313
  220ARG     HE 3405   0.779   5.322   1.907  1.1374 -1.9141  1.2120
  220ARG     CZ 3406   0.719   5.154   1.807  0.2891 -0.3540 -0.4246
  220ARG    NH1 3407   0.641   5.042   1.803 -0.3440  0.0787 -0.2710
  220ARG   HH11 3408   0.611   4.995   1.886  2.1786 -1.5341 -0.1724
  220ARG   HH12 3409   0.635   4.993   1.716  1.4050 -2.8509  1.1223
  220ARG    NH2 3410   0.787   5.188   1.694  0.9617 -0.1119  0.0483
  220ARG   HH21 3411   0.791   5.126   1.616  2.5697 -0.8261  0.6396
  220ARG   HH22 3412   0.822   5.280   1.678 -1.4078  1.1810  1.7429
  220ARG      C 3413   0.289   5.120   2.273  0.4200  0.2851  0.0097
  220ARG      O 3414   0.316   5.179   2.378  0.1095  0.2424  0.1143
  221ALA      N 3415   0.195   5.025   2.282  0.7230 -0.0147  0.0166
  221ALA     HN 3416   0.168   4.958   2.213 -0.3544  1.7771 -1.3864
  221ALA     CA 3417   0.125   4.992   2.403  0.1818  0.0182 -0.2850
  221ALA     HA 3418   0.062   5.074   2.433  0.6136 -0.0847  0.9686
  221ALA     CB 3419   0.019   4.883   2.377 -0.0448  0.2497 -0.3332
  221ALA    HB1 3420  -0.040   4.900   2.285  0.2182 -1.6395 -0.8905
  221ALA    HB2 3421  -0.058   4.880   2.457  0.2395 -2.6843 -0.0426
  221ALA    HB3 3422   0.067   4.783   2.377  2.2155  1.2753 -0.6932
  221ALA      C 3423   0.209   4.946   2.517 -0.5022 -0.4097  0.0511
  221ALA      O 3424   0.181   4.994   2.627  0.2405 -0.3903  0.2341
  222ARG      N 3425   0.305   4.855   2.495  0.0367  0.0856  0.3085
  222ARG     HN 3426   0.315   4.812   2.405  0.6115 -0.9555  0.8463
  222ARG     CA 3427   0.400   4.804   2.589  0.0520  0.0058  0.2501
  222ARG     HA 3428   0.346   4.774   2.678 -0.1814 -0.2966  0.0082
  222ARG     CB 3429   0.483   4.685   2.538 -0.8522 -0.6366  0.2592
  222ARG    HB1 3430   0.530   4.713   2.442 -0.0158 -0.9327  0.5727
  222ARG    HB2 3431   0.407   4.612   2.501 -1.1458 -0.7530  1.0560
  222ARG     CG 3432   0.584   4.628   2.637 -0.2354 -0.6653 -0.3828
  222ARG    HG1 3433   0.648   4.718   2.654 -2.2034  0.5897  0.7255
  222ARG    HG2 3434   0.650   4.551   2.591  0.6197  0.4659 -1.1067
  222ARG     CD 3435   0.534   4.572   2.771  0.1312  0.1375  0.0999
  222ARG    HD1 3436   0.480   4.476   2.760  1.7304 -0.9197  1.0541
  222ARG    HD2 3437   0.479   4.653   2.825 -1.8628 -1.2689  0.2850
  222ARG     NE 3438   0.658   4.535   2.845 -0.0254 -0.0758  0.2537
  222ARG     HE 3439   0.742   4.520   2.794 -0.4599 -1.9778  0.0223
  222ARG     CZ 3440   0.659   4.514   2.980  0.1789  0.1629  0.2887
  222ARG    NH1 3441   0.542   4.516   3.050  0.1653  0.5241  0.2595
  222ARG   HH11 3442   0.453   4.519   3.005  0.0942 -0.5831  0.2917
  222ARG   HH12 3443   0.544   4.484   3.145 -1.4185 -1.7348 -0.3807
  222ARG    NH2 3444   0.772   4.481   3.049  0.1418 -0.1970  0.1792
  222ARG   HH21 3445   0.838   4.457   2.978 -1.0232 -0.4538 -0.8420
  222ARG   HH22 3446   0.779   4.440   3.140  1.9879 -0.7967 -0.1855
  222ARG      C 3447   0.492   4.911   2.637 -0.4186  0.5698 -0.0890
  222ARG      O 3448   0.509   4.925   2.758 -0.0305  0.2535 -0.1023
  223SER      N 3449   0.543   5.000   2.550 -0.1020  0.3962 -0.0830
  223SER     HN 3450   0.526   5.002   2.452 -0.5002  0.7325 -0.0101
  223SER     CA 3451   0.631   5.106   2.590  0.4128 -0.1260  0.1912
  223SER     HA 3452   0.712   5.063   2.647  0.7994 -1.2714 -1.1631
  223SER     CB 3453   0.691   5.184   2.472 -0.4024  0.1459 -0.0495
  223SER    HB1 3454   0.772   5.253   2.501 -0.2331 -0.4849  1.0300
  223SER    HB2 3455   0.615   5.252   2.427  1.0376 -0.0408 -3.0277
  223SER     OG 3456   0.731   5.098   2.366  0.3490 -0.3721  0.6413
  223SER    HG1 3457   0.806   5.048   2.399  1.7351  1.9475  1.2507
  223SER      C 3458   0.566   5.206   2.679  0.5740  0.3233 -0.1929
  223SER      O 3459   0.623   5.255   2.776  0.0175 -0.4029  0.5086
  224THR      N 3460   0.446   5.252   2.639  0.3707  0.0524  0.1020
  224THR     HN 3461   0.398   5.203   2.566 -1.3357  0.6439  0.7703
  224THR     CA 3462   0.365   5.344   2.713  0.4136  0.1596  0.0152
  224THR     HA 3463   0.429   5.423   2.750  1.7629 -0.7999 -0.1899
  224THR     CB 3464   0.256   5.414   2.637  0.6041 -0.2335 -0.6347
  224THR     HB 3465   0.199   5.464   2.718  3.5564  0.6126  1.0887
  224THR    OG1 3466   0.177   5.317   2.570 -0.1898  0.1068 -0.2126
  224THR    HG1 3467   0.239   5.264   2.518 -1.4207 -2.4764  0.7878
  224THR    CG2 3468   0.299   5.522   2.536 -0.2447  0.0624 -0.6893
  224THR   HG21 3469   0.217   5.566   2.476 -1.1051  0.1986  0.5347
  224THR   HG22 3470   0.379   5.475   2.475  1.6573  0.6131  1.2283
  224THR   HG23 3471   0.341   5.605   2.597 -2.3709  0.4085  0.3893
  224THR      C 3472   0.317   5.285   2.841  0.0161  0.0336 -0.1898
  224THR      O 3473   0.315   5.355   2.942  0.0617  0.1258 -0.2527
  225LEU      N 3474   0.284   5.156   2.856  0.2071  0.0222  0.1488
  225LEU     HN 3475   0.272   5.094   2.779  2.4442  1.6600 -1.6368
  225LEU     CA 3476   0.264   5.097   2.984 -0.5222  0.5010  0.2646
  225LEU     HA 3477   0.187   5.153   3.035 -0.0149 -0.4516  2.2203
  225LEU     CB 3478   0.208   4.957   2.955 -0.5106  0.4312  0.5690
  225LEU    HB1 3479   0.273   4.908   2.879 -1.7309  0.6817 -0.6838
  225LEU    HB2 3480   0.106   4.967   2.912 -0.4229  0.6092  0.4029
  225LEU     CG 3481   0.194   4.860   3.074 -0.0465 -0.4604 -0.0851
  225LEU     HG 3482   0.173   4.922   3.164 -0.2374 -0.1767 -0.3232
  225LEU    CD1 3483   0.066   4.781   3.045 -0.5448  0.1853  0.3232
  225LEU   HD11 3484  -0.017   4.846   3.009  1.4472  1.7974 -1.6514
  225LEU   HD12 3485   0.030   4.710   3.122 -0.9240 -1.2537 -1.1156
  225LEU   HD13 3486   0.106   4.723   2.959  3.7031  2.8004  0.2789
  225LEU    CD2 3487   0.323   4.779   3.095 -0.2483 -0.7672 -0.0214
  225LEU   HD21 3488   0.413   4.844   3.100  0.1513 -1.2011 -1.3268
  225LEU   HD22 3489   0.337   4.710   3.010  1.2473  0.0679 -0.4964
  225LEU   HD23 3490   0.324   4.722   3.190 -0.8032 -0.2577  0.3000
  225LEU      C 3491   0.383   5.097   3.075 -0.1290  0.0474 -0.2402
  225LEU      O 3492   0.371   5.149   3.186  0.2558 -0.0924 -0.1331
  226GLN      N 3493   0.503   5.076   3.019 -0.0091  0.9486 -0.3451
  226GLN     HN 3494   0.503   5.057   2.921  0.2277 -0.5983 -0.0768
  226GLN     CA 3495   0.627   5.082   3.091 -0.2641 -0.5818  0.2573
  226GLN     HA 3496   0.611   5.023   3.180  2.9953 -0.9644  0.7228
  226GLN     CB 3497   0.746   5.017   3.018 -0.0319  0.5164 -0.3551
  226GLN    HB1 3498   0.842   5.055   3.060  0.5927 -0.8850 -0.4809
  226GLN    HB2 3499   0.752   5.049   2.912 -1.2362  2.4009  0.0955
  226GLN     CG 3500   0.752   4.864   3.022  0.2206  0.5441  0.4008
  226GLN    HG1 3501   0.844   4.828   2.972  1.2002  3.1734  0.1335
  226GLN    HG2 3502   0.666   4.808   2.981 -0.0145 -0.3261  1.9949
  226GLN     CD 3503   0.762   4.808   3.163 -0.2575  0.0294  0.2335
  226GLN    OE1 3504   0.679   4.734   3.216  0.0228 -0.0739  0.5363
  226GLN    NE2 3505   0.870   4.853   3.233  0.0731  0.5166 -0.5740
  226GLN   HE21 3506   0.896   4.790   3.306 -0.4880 -1.1697 -1.7753
  226GLN   HE22 3507   0.938   4.900   3.177  0.3110  0.0078 -0.7091
  226GLN      C 3508   0.662   5.215   3.148 -0.4740 -0.3445 -0.1611
  226GLN      O 3509   0.723   5.226   3.254  0.1111 -0.3895 -0.4884
  227LYS      N 3510   0.619   5.319   3.074  0.6895 -0.3262 -0.8291
  227LYS     HN 3511   0.580   5.300   2.985  0.8066 -1.8059 -0.6006
  227LYS     CA 3512   0.639   5.454   3.116  0.1811 -0.4775 -0.0888
  227LYS     HA 3513   0.742   5.462   3.146 -0.4589  0.1272  2.1995
  227LYS     CB 3514   0.600   5.551   3.003 -0.6139 -0.9992 -0.2737
  227LYS    HB1 3515   0.586   5.647   3.055  2.5231 -0.9705  0.7651
  227LYS    HB2 3516   0.507   5.510   2.958 -1.3584  1.7751 -1.4221
  227LYS     CG 3517   0.704   5.573   2.892 -0.2895  0.1455  0.2496
  227LYS    HG1 3518   0.682   5.505   2.808 -3.7146  0.4439  0.7693
  227LYS    HG2 3519   0.797   5.556   2.951 -2.1786  1.6925  4.0430
  227LYS     CD 3520   0.704   5.711   2.826 -0.3627  0.1115  0.1801
  227LYS    HD1 3521   0.599   5.742   2.806 -0.1944 -0.1555 -1.2208
  227LYS    HD2 3522   0.754   5.709   2.727  1.9144 -1.2895  1.2895
  227LYS     CE 3523   0.766   5.824   2.907  0.3103  0.0419 -0.2345
  227LYS    HE1 3524   0.711   5.828   3.003  1.8364 -0.0589  0.6844
  227LYS    HE2 3525   0.754   5.923   2.857 -0.4735 -0.4519 -1.0332
  227LYS     NZ 3526   0.907   5.806   2.947  0.2340  0.1129  0.0688
  227LYS    HZ1 3527   0.960   5.807   2.857 -1.0123 -1.3381 -0.7227
  227LYS    HZ2 3528   0.927   5.715   2.995 -0.3796  0.1909  0.4765
  227LYS    HZ3 3529   0.939   5.888   3.002 -2.0290  1.1317 -0.0491
  227LYS      C 3530   0.566   5.478   3.244  0.3206 -0.2734 -0.0470
  227LYS      O 3531   0.614   5.559   3.323  0.7317 -0.2303 -0.3376
  228GLU      N 3532   0.443   5.424   3.257  0.1060  0.2400  0.1007
  228GLU     HN 3533   0.399   5.374   3.182  0.6000 -0.7023  0.4270
  228GLU     CA 3534   0.361   5.424   3.374  0.1203 -0.1489  0.1132
  228GLU     HA 3535   0.349   5.528   3.400  3.9609  0.3060  0.7027
  228GLU     CB 3536   0.222   5.359   3.368  0.2581 -0.4039 -0.4438
  228GLU    HB1 3537   0.184   5.357   3.473 -0.5037  1.3821 -0.6454
  228GLU    HB2 3538   0.232   5.253   3.336  2.2508 -0.4857  0.3280
  228GLU     CG 3539   0.115   5.427   3.283  0.1125 -0.2520 -0.1422
  228GLU    HG1 3540   0.140   5.426   3.175  0.3198  1.7432 -0.1484
  228GLU    HG2 3541   0.087   5.531   3.310  2.4128  0.1063  1.0758
  228GLU     CD 3542  -0.013   5.345   3.294  0.2797 -0.5278 -0.2421
  228GLU    OE1 3543  -0.093   5.350   3.197 -0.1107 -0.4929  0.0752
  228GLU    OE2 3544  -0.037   5.272   3.395 -0.3961  0.3710  0.2666
  228GLU      C 3545   0.430   5.383   3.499 -0.2337 -0.2384  0.2786
  228GLU      O 3546   0.431   5.450   3.603  0.5976  0.0079  0.1180
  229VAL      N 3547   0.491   5.263   3.495  0.2556  0.0195 -0.0160
  229VAL     HN 3548   0.479   5.206   3.414  1.5823  0.2509 -0.3879
  229VAL     CA 3549   0.570   5.199   3.595 -0.2058 -0.7237 -0.1170
  229VAL     HA 3550   0.523   5.190   3.691 -0.1224 -0.0475 -0.0031
  229VAL     CB 3551   0.614   5.063   3.549 -0.8257 -0.7871 -0.5269
  229VAL     HB 3552   0.703   5.063   3.483 -0.3367 -3.4166  0.0380
  229VAL    CG1 3553   0.649   4.976   3.671 -0.5087  0.1495  0.0611
  229VAL   HG11 3554   0.725   5.024   3.737  1.9209 -2.5129 -0.6126
  229VAL   HG12 3555   0.679   4.877   3.632 -0.0655  1.2136 -2.5221
  229VAL   HG13 3556   0.559   4.969   3.736 -0.0567  1.5690  0.8965
  229VAL    CG2 3557   0.501   5.001   3.465 -0.4742 -1.0759 -0.7881
  229VAL   HG21 3558   0.404   5.000   3.520 -0.6714  1.1545 -1.0346
  229VAL   HG22 3559   0.526   4.895   3.440  1.7815 -0.8778  0.3679
  229VAL   HG23 3560   0.484   5.048   3.366 -1.7554 -1.3263 -0.7111
  229VAL      C 3561   0.694   5.278   3.621 -0.4480 -0.3746 -0.0169
  229VAL      O 3562   0.724   5.316   3.734 -0.2147 -0.0136 -0.1989
  230HSD      N 3563   0.767   5.330   3.521  0.3501 -0.1499  0.6731
  230HSD     HN 3564   0.749   5.309   3.425  1.2308 -0.5364  0.5772
  230HSD     CA 3565   0.872   5.427   3.534  0.1425  0.3350 -0.9518
  230HSD     HA 3566   0.944   5.382   3.601 -1.4664 -0.4742  0.3143
  230HSD     CB 3567   0.945   5.449   3.401  0.2425  0.3679 -0.8912
  230HSD    HB1 3568   0.870   5.503   3.339 -1.9898 -2.8145 -1.1492
  230HSD    HB2 3569   0.990   5.360   3.353 -0.1321  0.2848 -1.0930
  230HSD    ND1 3570   1.152   5.524   3.522 -0.1930  0.2569  0.6466
  230HSD    HD1 3571   1.144   5.469   3.605  1.8178 -1.6202 -0.3141
  230HSD     CG 3572   1.061   5.543   3.420  0.3107  0.0858  0.1590
  230HSD    CE1 3573   1.243   5.623   3.500 -0.0796 -0.0770 -0.4500
  230HSD    HE1 3574   1.334   5.638   3.558 -0.0972  0.7753 -0.6336
  230HSD    NE2 3575   1.226   5.695   3.391 -0.1418 -0.1712 -0.5023
  230HSD    CD2 3576   1.108   5.643   3.341 -0.0250 -0.3454 -0.6008
  230HSD    HD2 3577   1.069   5.682   3.248 -1.6610 -1.4374 -0.4016
  230HSD      C 3578   0.839   5.559   3.594  0.3974  0.1399 -0.3727
  230HSD      O 3579   0.915   5.609   3.677  0.3580  0.0161 -0.2611
  231ALA      N 3580   0.721   5.619   3.571  0.0603 -0.1367  0.5641
  231ALA     HN 3581   0.676   5.589   3.486  2.6617  0.3314 -1.0859
  231ALA     CA 3582   0.660   5.734   3.630 -0.4043 -0.0062 -0.1506
  231ALA     HA 3583   0.737   5.809   3.634 -1.0428  0.7876 -1.8648
  231ALA     CB 3584   0.542   5.801   3.558  0.0799 -0.1349 -1.0722
  231ALA    HB1 3585   0.457   5.731   3.543  0.4519 -0.2853 -2.7671
  231ALA    HB2 3586   0.569   5.822   3.452  2.4821  1.2314 -0.2678
  231ALA    HB3 3587   0.516   5.894   3.612  2.4054 -0.0340 -0.0214
  231ALA      C 3588   0.622   5.699   3.770 -0.4156  0.0112 -0.1495
  231ALA      O 3589   0.640   5.780   3.861  0.4133  0.2716 -0.5336
  232ALA      N 3590   0.566   5.580   3.801  0.6108 -0.4166  0.1355
  232ALA     HN 3591   0.539   5.519   3.727 -2.1482  0.4362  0.3224
  232ALA     CA 3592   0.518   5.551   3.932 -0.0696 -0.4875 -0.1273
  232ALA     HA 3593   0.455   5.631   3.967 -0.3927 -1.8827  2.8605
  232ALA     CB 3594   0.433   5.422   3.932 -0.3045 -0.3365 -0.5211
  232ALA    HB1 3595   0.382   5.406   4.030 -0.5178  1.1134 -0.3719
  232ALA    HB2 3596   0.487   5.329   3.905  1.5493  0.7087 -0.6023
  232ALA    HB3 3597   0.356   5.422   3.853  0.7721  2.8492 -1.7559
  232ALA      C 3598   0.631   5.541   4.029 -0.2543 -0.1641  0.1255
  232ALA      O 3599   0.629   5.599   4.137  0.4615  0.6529 -0.2943
  233LYS      N 3600   0.739   5.469   3.992  0.0359  0.1617  0.3452
  233LYS     HN 3601   0.726   5.423   3.905  0.9390 -0.8947  0.7550
  233LYS     CA 3602   0.866   5.475   4.058  0.1680 -0.2668  0.1276
  233LYS     HA 3603   0.857   5.432   4.157  1.4986  0.7483  0.7220
  233LYS     CB 3604   0.974   5.383   3.999  0.0338 -0.2936 -0.0774
  233LYS    HB1 3605   1.073   5.400   4.046 -0.3500 -1.8754  1.4187
  233LYS    HB2 3606   0.968   5.407   3.890  0.9290  0.5052  0.0364
  233LYS     CG 3607   0.945   5.233   4.013 -0.2152 -0.2559 -0.1766
  233LYS    HG1 3608   0.840   5.214   3.982 -0.8366  2.0150  0.3371
  233LYS    HG2 3609   0.941   5.206   4.121  0.3320 -0.2396 -0.1477
  233LYS     CD 3610   1.034   5.136   3.935 -0.4418 -0.5691 -0.0474
  233LYS    HD1 3611   1.007   5.037   3.978  2.6684 -1.5825 -0.1536
  233LYS    HD2 3612   1.141   5.144   3.962 -0.1663 -2.5005 -0.4437
  233LYS     CE 3613   1.016   5.135   3.783  0.2565 -0.2532 -0.1354
  233LYS    HE1 3614   1.076   5.215   3.736 -0.2460 -1.4517 -3.0302
  233LYS    HE2 3615   0.908   5.142   3.758  0.6121 -0.0350 -1.7111
  233LYS     NZ 3616   1.066   5.005   3.730 -0.1561 -0.4838  0.0383
  233LYS    HZ1 3617   1.158   4.985   3.773 -0.2246  1.2816  1.1306
  233LYS    HZ2 3618   1.066   5.014   3.627  1.8416  4.1370  0.1763
  233LYS    HZ3 3619   1.002   4.926   3.752  0.2331 -0.5225  1.0870
  233LYS      C 3620   0.928   5.609   4.077 -0.0153 -0.2009  0.2636
  233LYS      O 3621   0.983   5.632   4.185  0.1614  0.5261  0.0229
  234SER      N 3622   0.927   5.700   3.979 -0.0238  0.1082  0.5496
  234SER     HN 3623   0.873   5.666   3.902  0.1227 -3.9088  2.0060
  234SER     CA 3624   0.994   5.827   3.983  0.1714  0.0251  0.0982
  234SER     HA 3625   1.091   5.815   4.028 -0.2149 -1.7247  0.5634
  234SER     CB 3626   1.021   5.894   3.848  0.0489  0.2047  0.1627
  234SER    HB1 3627   1.082   5.985   3.867  0.0920  0.5447 -1.4823
  234SER    HB2 3628   0.931   5.929   3.793  0.2619 -0.5172 -0.6635
  234SER     OG 3629   1.107   5.809   3.774  0.1376  0.2061  0.2649
  234SER    HG1 3630   1.045   5.743   3.743  0.3513  1.3073 -2.8067
  234SER      C 3631   0.930   5.918   4.082  0.0789  0.0051  0.0567
  234SER      O 3632   0.999   5.984   4.160 -0.1554  0.4576 -0.1102
  235LEU      N 3633   0.796   5.935   4.083  0.0821  0.0121  0.5420
  235LEU     HN 3634   0.746   5.880   4.017  3.3343 -1.0579 -1.2342
  235LEU     CA 3635   0.721   6.013   4.177 -0.2933  0.2630  0.0358
  235LEU     HA 3636   0.773   6.107   4.181  1.6531 -0.7878  0.7845
  235LEU     CB 3637   0.577   6.017   4.123 -0.2301  0.1591 -0.1424
  235LEU    HB1 3638   0.512   6.065   4.199 -0.2370  0.6800 -0.4725
  235LEU    HB2 3639   0.544   5.911   4.122 -1.2983  0.4773  0.3378
  235LEU     CG 3640   0.559   6.079   3.984 -0.2541 -0.1425 -0.2747
  235LEU     HG 3641   0.621   6.035   3.903  1.7745  0.2292  1.0281
  235LEU    CD1 3642   0.409   6.067   3.951 -0.4136  0.3405  0.2601
  235LEU   HD11 3643   0.390   6.096   3.846 -2.2701 -0.1562  0.4249
  235LEU   HD12 3644   0.346   6.128   4.020  1.1158 -0.8042  2.8232
  235LEU   HD13 3645   0.383   5.959   3.955  2.4955 -0.7528 -3.9782
  235LEU    CD2 3646   0.608   6.225   3.994 -0.3115 -0.1956  0.8553
  235LEU   HD21 3647   0.718   6.234   3.980 -0.5456 -0.9580 -2.3669
  235LEU   HD22 3648   0.564   6.276   4.082  0.6958 -0.4489  1.5179
  235LEU   HD23 3649   0.576   6.278   3.902 -0.9689 -1.3315  0.4088
  235LEU      C 3650   0.720   5.970   4.319 -0.6997  0.0520 -0.0297
  235LEU      O 3651   0.723   6.054   4.409 -0.1907  0.1992 -0.1838
  236ALA      N 3652   0.732   5.837   4.341  0.9090  0.0504 -0.8059
  236ALA     HN 3653   0.715   5.782   4.260  1.1599 -0.5737 -0.4393
  236ALA     CA 3654   0.735   5.770   4.467 -0.2596  0.4844 -0.5359
  236ALA     HA 3655   0.657   5.806   4.532 -0.6839  0.2557 -0.9040
  236ALA     CB 3656   0.729   5.617   4.451 -0.7778  0.4707 -0.2291
  236ALA    HB1 3657   0.814   5.583   4.388 -0.1365  0.0568  0.8349
  236ALA    HB2 3658   0.628   5.591   4.413 -1.9328  0.8880  2.3453
  236ALA    HB3 3659   0.738   5.567   4.550  1.1453 -0.0923 -0.6416
  236ALA      C 3660   0.859   5.804   4.542 -0.2148 -0.2452 -0.2716
  236ALA      O 3661   0.855   5.842   4.659 -0.2909  0.3059 -0.4511
  237ILE      N 3662   0.979   5.814   4.482 -0.1919  0.0492 -0.1785
  237ILE     HN 3663   0.980   5.802   4.383 -4.1440 -2.5783 -0.1007
  237ILE     CA 3664   1.100   5.849   4.549 -0.1238 -0.1596 -0.1897
  237ILE     HA 3665   1.114   5.785   4.634  3.0382  0.2628 -0.2436
  237ILE     CB 3666   1.219   5.831   4.459  0.0988  0.4393 -0.0219
  237ILE     HB 3667   1.215   5.900   4.371  0.1276 -1.3180 -1.4527
  237ILE    CG2 3668   1.352   5.868   4.527 -0.1446  0.5001  0.4231
  237ILE   HG21 3669   1.363   5.975   4.557 -1.2957  0.7887 -0.0873
  237ILE   HG22 3670   1.442   5.845   4.466 -0.1833  1.7166 -0.1261
  237ILE   HG23 3671   1.363   5.798   4.612 -0.6146  0.2428  0.2769
  237ILE    CG1 3672   1.223   5.691   4.395 -0.6025  0.3076  0.2143
  237ILE   HG11 3673   1.123   5.654   4.365 -1.9334  3.4562  0.3130
  237ILE   HG12 3674   1.275   5.617   4.460  1.4463  1.4288 -0.0592
  237ILE     CD 3675   1.294   5.681   4.261 -0.2693 -0.1600  0.4202
  237ILE    HD1 3676   1.279   5.580   4.217  1.3330 -0.1488 -0.2052
  237ILE    HD2 3677   1.405   5.690   4.267  0.1300 -1.7798 -2.4555
  237ILE    HD3 3678   1.257   5.764   4.196  0.3105 -0.7203 -0.6604
  237ILE      C 3679   1.104   5.985   4.610  0.5889  0.0889 -0.7688
  237ILE      O 3680   1.159   6.014   4.716 -0.2052  0.0790 -0.3508
  238ILE      N 3681   1.047   6.085   4.540 -0.0004  0.2424 -0.0826
  238ILE     HN 3682   1.005   6.059   4.453  0.4949 -0.1973 -0.1944
  238ILE     CA 3683   1.042   6.224   4.571  0.4715  0.3842 -0.6255
  238ILE     HA 3684   1.143   6.258   4.590 -0.2073  2.2587 -0.1225
  238ILE     CB 3685   0.967   6.298   4.464 -0.3049 -0.1513 -0.4563
  238ILE     HB 3686   0.867   6.258   4.435 -0.9591  2.1485 -1.6300
  238ILE    CG2 3687   0.961   6.447   4.499 -0.6225 -0.2807  0.0545
  238ILE   HG21 3688   0.901   6.501   4.423  0.1478 -1.2960 -1.3057
  238ILE   HG22 3689   1.062   6.494   4.494 -1.4691  1.4993 -2.1238
  238ILE   HG23 3690   0.916   6.470   4.598 -0.3269 -1.7777  0.5499
  238ILE    CG1 3691   1.044   6.283   4.332  0.1019 -0.1983 -0.2177
  238ILE   HG11 3692   1.015   6.364   4.261  0.0634 -0.3590 -0.3861
  238ILE   HG12 3693   1.018   6.181   4.297  0.3665 -1.0552  1.9671
  238ILE     CD 3694   1.196   6.291   4.330  0.1210 -0.4744  0.1613
  238ILE    HD1 3695   1.230   6.293   4.225  1.1517 -0.0230  0.4914
  238ILE    HD2 3696   1.249   6.216   4.393 -0.0653 -0.0323  0.8643
  238ILE    HD3 3697   1.231   6.384   4.379  3.7336 -0.7055 -1.6140
  238ILE      C 3698   0.975   6.242   4.703  0.6377  0.3783 -0.5402
  238ILE      O 3699   1.016   6.322   4.788 -0.3207  0.1728  0.1311
  239VAL      N 3700   0.862   6.172   4.722  0.8283  0.2488  0.1431
  239VAL     HN 3701   0.832   6.119   4.644 -1.0464  1.4276  0.0019
  239VAL     CA 3702   0.798   6.180   4.850  0.5895 -0.4097  0.0654
  239VAL     HA 3703   0.825   6.278   4.887  1.7157 -0.6234 -0.1721
  239VAL     CB 3704   0.649   6.161   4.843  0.5328 -0.0571  0.3062
  239VAL     HB 3705   0.598   6.150   4.941  0.9298 -3.5146  0.2156
  239VAL    CG1 3706   0.592   6.280   4.763 -0.1063 -0.5474  0.0258
  239VAL   HG11 3707   0.596   6.377   4.818 -0.2742  0.0924 -1.0646
  239VAL   HG12 3708   0.484   6.263   4.743  0.0339 -0.8141 -0.5058
  239VAL   HG13 3709   0.644   6.311   4.671 -0.9666  0.1620 -0.2424
  239VAL    CG2 3710   0.610   6.034   4.767  0.6251  0.0859  0.0176
  239VAL   HG21 3711   0.666   5.947   4.807 -0.4263 -0.1479  1.0210
  239VAL   HG22 3712   0.633   6.021   4.659 -1.4721 -2.9551 -0.2033
  239VAL   HG23 3713   0.506   6.000   4.787 -0.4942  3.1629 -0.1379
  239VAL      C 3714   0.856   6.085   4.948 -0.3512 -0.7255  0.3288
  239VAL      O 3715   0.860   6.125   5.065 -0.4255 -0.3206  0.1951
  240GLY      N 3716   0.902   5.968   4.901 -0.0316 -0.4241 -0.1056
  240GLY     HN 3717   0.894   5.944   4.804  0.8654  1.6252 -0.7607
  240GLY     CA 3718   0.948   5.853   4.972 -0.5495 -0.2888  0.4556
  240GLY    HA1 3719   0.972   5.782   4.894  0.6613  0.1618  0.3943
  240GLY    HA2 3720   0.889   5.817   5.055  0.9484 -2.0754  0.8004
  240GLY      C 3721   1.070   5.887   5.050 -0.2365  0.5222 -0.3716
  240GLY      O 3722   1.101   5.831   5.155 -0.2328  0.4676 -0.4019
  241LEU      N 3723   1.146   5.986   5.000  0.2547  0.2779 -0.1120
  241LEU     HN 3724   1.128   6.022   4.909 -2.1090  1.1447  0.6448
  241LEU     CA 3725   1.261   6.040   5.066  0.2428  0.0606  0.0849
  241LEU     HA 3726   1.322   5.967   5.118 -1.1755 -0.7510  0.6864
  241LEU     CB 3727   1.347   6.107   4.958 -0.0452 -0.1877 -0.3020
  241LEU    HB1 3728   1.290   6.194   4.921 -2.5377 -1.4077  0.4681
  241LEU    HB2 3729   1.373   6.039   4.873  0.9427 -0.6856  0.3681
  241LEU     CG 3730   1.477   6.163   5.020 -0.1516 -0.0009 -0.2499
  241LEU     HG 3731   1.464   6.225   5.111  2.4374  2.0100 -1.1334
  241LEU    CD1 3732   1.571   6.052   5.068 -0.4994 -0.2238 -0.0738
  241LEU   HD11 3733   1.538   6.028   5.171  1.9424 -1.4584  0.4972
  241LEU   HD12 3734   1.678   6.082   5.079 -0.3899 -0.5057 -0.3425
  241LEU   HD13 3735   1.574   5.962   5.003 -0.8488 -1.1432  1.1483
  241LEU    CD2 3736   1.557   6.248   4.920  0.4578 -0.4825 -0.1733
  241LEU   HD21 3737   1.652   6.277   4.971  1.1690  0.4890 -1.9458
  241LEU   HD22 3738   1.492   6.336   4.902  0.2551  0.1915  3.1799
  241LEU   HD23 3739   1.581   6.203   4.821  0.0870 -0.6911 -0.1689
  241LEU      C 3740   1.229   6.132   5.179  0.1298  0.4481 -0.2652
  241LEU      O 3741   1.300   6.128   5.279  0.0567 -0.6152 -0.2492
  242PHE      N 3742   1.124   6.215   5.164 -0.3903 -0.2097 -0.2994
  242PHE     HN 3743   1.068   6.215   5.081  0.0205  1.4831 -0.6116
  242PHE     CA 3744   1.084   6.303   5.269  0.2174  0.0685 -0.3017
  242PHE     HA 3745   1.166   6.368   5.297  0.5159  0.2197 -1.5026
  242PHE     CB 3746   0.972   6.393   5.214  0.5080  0.5133 -0.1779
  242PHE    HB1 3747   0.893   6.330   5.167 -1.1912  1.0579  1.8149
  242PHE    HB2 3748   1.007   6.456   5.129 -1.9020  2.1921  0.0014
  242PHE     CG 3749   0.904   6.484   5.310 -0.0990  0.2308 -0.3314
  242PHE    CD1 3750   0.972   6.540   5.416 -0.1172  0.3227 -0.3675
  242PHE    HD1 3751   1.070   6.517   5.456 -0.8252  0.3382  1.4986
  242PHE    CE1 3752   0.902   6.629   5.495 -0.0309  0.1072 -0.0451
  242PHE    HE1 3753   0.941   6.660   5.590  0.0954  1.9516 -0.6600
  242PHE     CZ 3754   0.768   6.653   5.475  0.1017  0.7228 -0.2014
  242PHE     HZ 3755   0.715   6.717   5.544 -1.0056  1.5539 -1.7795
  242PHE    CD2 3756   0.781   6.531   5.273 -0.0862  0.5618  0.0396
  242PHE    HD2 3757   0.743   6.509   5.174 -2.0822  0.8113  0.7090
  242PHE    CE2 3758   0.709   6.611   5.359 -0.7269 -0.7058  0.7067
  242PHE    HE2 3759   0.609   6.643   5.332 -0.4704 -0.5814 -0.1187
  242PHE      C 3760   1.039   6.224   5.387  0.0590  0.3480 -0.1722
  242PHE      O 3761   1.074   6.249   5.502  0.2094  0.0306 -0.1455
  243ALA      N 3762   0.960   6.119   5.354 -0.0193  0.3189  0.1091
  243ALA     HN 3763   0.930   6.103   5.261 -0.3399  1.5676 -0.0193
  243ALA     CA 3764   0.902   6.032   5.452  0.2954 -0.2303 -0.1941
  243ALA     HA 3765   0.859   6.091   5.531 -1.2697 -2.3600  0.6309
  243ALA     CB 3766   0.788   5.949   5.391  0.4864 -0.4487 -0.2576
  243ALA    HB1 3767   0.707   6.023   5.378 -0.5536 -1.3417  0.9000
  243ALA    HB2 3768   0.747   5.877   5.464  0.9445 -0.4273  0.0230
  243ALA    HB3 3769   0.805   5.894   5.296 -1.5676 -3.9954  1.2441
  243ALA      C 3770   1.005   5.940   5.509  0.4022 -0.0821 -0.1462
  243ALA      O 3771   1.010   5.923   5.631 -0.2403 -0.2577 -0.1359
  244LEU      N 3772   1.100   5.880   5.436  0.1457 -0.0098 -0.5417
  244LEU     HN 3773   1.083   5.876   5.338 -1.0556  0.9119 -0.4017
  244LEU     CA 3774   1.215   5.814   5.489 -0.2966 -0.0059  0.4375
  244LEU     HA 3775   1.170   5.730   5.540  0.1442 -0.6246 -0.1717
  244LEU     CB 3776   1.311   5.781   5.374 -0.2878  0.0027  0.4424
  244LEU    HB1 3777   1.312   5.871   5.308 -1.1374 -0.4130 -0.1484
  244LEU    HB2 3778   1.268   5.707   5.303  0.8673 -1.6233  1.3826
  244LEU     CG 3779   1.455   5.742   5.413  0.0430  0.6025 -0.1423
  244LEU     HG 3780   1.503   5.819   5.477  2.9048 -1.5577  0.5264
  244LEU    CD1 3781   1.448   5.615   5.500  0.6854  0.5789 -0.1249
  244LEU   HD11 3782   1.370   5.612   5.578  2.6502  1.0295  1.9705
  244LEU   HD12 3783   1.550   5.596   5.540  1.0982  1.8957 -0.4890
  244LEU   HD13 3784   1.425   5.532   5.430  1.1312  0.7856 -0.5271
  244LEU    CD2 3785   1.548   5.721   5.292 -0.1660  0.2053 -0.2367
  244LEU   HD21 3786   1.501   5.637   5.236 -0.4329 -1.7836  2.7305
  244LEU   HD22 3787   1.654   5.698   5.314  0.8966  2.8217 -2.1595
  244LEU   HD23 3788   1.548   5.803   5.217  1.0248  0.3482 -0.0968
  244LEU      C 3789   1.286   5.889   5.596  0.5492 -0.2754  0.0764
  244LEU      O 3790   1.312   5.837   5.705  0.2201 -0.1867  0.2009
  245CYS      N 3791   1.336   6.007   5.558  0.3053 -0.1185  0.2366
  245CYS     HN 3792   1.315   6.057   5.473 -1.7752 -0.5661  0.4567
  245CYS     CA 3793   1.436   6.069   5.639  0.1982 -0.0083  0.2846
  245CYS     HA 3794   1.501   5.989   5.672  1.9859  0.8882 -0.8928
  245CYS     CB 3795   1.509   6.183   5.565  0.2450 -0.3056 -0.1275
  245CYS    HB1 3796   1.555   6.249   5.641 -1.7788 -0.7490  1.5798
  245CYS    HB2 3797   1.428   6.235   5.509  1.8290  0.2145 -2.0362
  245CYS     SG 3798   1.624   6.125   5.437  0.1117 -0.0937 -0.3461
  245CYS    HG1 3799   1.720   6.095   5.524 -0.0311 -0.7103 -0.3930
  245CYS      C 3800   1.380   6.129   5.763  0.2243  0.2110  0.1909
  245CYS      O 3801   1.429   6.126   5.876  0.3317  0.8634  0.1649
  246TRP      N 3802   1.264   6.196   5.749 -0.1431 -0.5366 -0.4147
  246TRP     HN 3803   1.224   6.203   5.659  0.3665 -0.6856 -0.6576
  246TRP     CA 3804   1.216   6.277   5.857 -0.2623 -0.3620 -0.5989
  246TRP     HA 3805   1.296   6.308   5.922 -0.2241  1.6283 -1.5060
  246TRP     CB 3806   1.153   6.406   5.802  0.1889 -0.0360 -0.3541
  246TRP    HB1 3807   1.091   6.460   5.877 -0.5074  1.3506 -1.8581
  246TRP    HB2 3808   1.070   6.369   5.738 -0.6438  0.2948  0.4980
  246TRP     CG 3809   1.244   6.506   5.740  0.0655  0.2046 -0.1501
  246TRP    CD1 3810   1.281   6.517   5.609 -0.8601 -0.1690 -0.4516
  246TRP    HD1 3811   1.261   6.448   5.529 -0.5746 -2.6070  1.4419
  246TRP    NE1 3812   1.352   6.634   5.600 -0.6012 -0.2850  0.0260
  246TRP    HE1 3813   1.411   6.657   5.525 -0.2959  0.0958  0.3796
  246TRP    CE2 3814   1.365   6.700   5.719 -0.1462  0.0161 -0.1873
  246TRP    CD2 3815   1.298   6.620   5.809  0.2705 -0.0329  0.0834
  246TRP    CE3 3816   1.295   6.653   5.941  0.1919  0.2276  0.0166
  246TRP    HE3 3817   1.243   6.589   6.010  2.5621 -0.9225  0.8657
  246TRP    CZ3 3818   1.357   6.769   5.981  0.2978  0.1506  0.0800
  246TRP    HZ3 3819   1.346   6.812   6.079 -0.2405  1.8147 -0.6606
  246TRP    CZ2 3820   1.433   6.811   5.760 -0.9842  0.3006  0.4738
  246TRP    HZ2 3821   1.477   6.885   5.694  0.3209  1.1031  2.1847
  246TRP    CH2 3822   1.424   6.849   5.891  0.2946  0.6104  0.4829
  246TRP    HH2 3823   1.472   6.940   5.922  1.3554  0.7605 -1.4524
  246TRP      C 3824   1.118   6.211   5.947 -0.4072  0.5254 -0.0957
  246TRP      O 3825   1.085   6.252   6.059  0.4840 -0.6150  0.6076
  247LEU      N 3826   1.048   6.104   5.905 -0.2940  0.3826  0.0753
  247LEU     HN 3827   1.064   6.066   5.815 -0.5637  0.3421  0.0421
  247LEU     CA 3828   0.961   6.029   5.990  0.4745 -0.4092  0.1744
  247LEU     HA 3829   0.894   6.103   6.032 -0.2991 -1.8930  1.6723
  247LEU     CB 3830   0.866   5.938   5.911  0.3228 -0.1514  0.0587
  247LEU    HB1 3831   0.811   5.860   5.969  1.5979 -0.6284  0.6660
  247LEU    HB2 3832   0.929   5.871   5.848  0.5603 -1.7142  1.8495
  247LEU     CG 3833   0.757   6.011   5.830  0.2851 -0.1979  0.0667
  247LEU     HG 3834   0.817   6.071   5.758  0.2383 -1.9116 -1.4600
  247LEU    CD1 3835   0.661   5.902   5.779  0.3466 -0.6018  0.8007
  247LEU   HD11 3836   0.614   5.836   5.855 -0.0619 -0.6614  0.4948
  247LEU   HD12 3837   0.712   5.831   5.711  1.5708  0.2493  0.7936
  247LEU   HD13 3838   0.580   5.945   5.717  0.7077  1.1021  1.4489
  247LEU    CD2 3839   0.678   6.115   5.911  0.1032  0.2427 -0.6696
  247LEU   HD21 3840   0.746   6.196   5.946 -0.1612  0.1608  0.0466
  247LEU   HD22 3841   0.631   6.068   6.000  0.0945  1.5072  0.0278
  247LEU   HD23 3842   0.600   6.160   5.846 -1.5130 -1.9466 -0.3417
  247LEU      C 3843   1.009   5.965   6.116 -0.0425 -0.4814  0.3367
  247LEU      O 3844   0.929   5.977   6.208 -0.3740  0.1812 -0.0263
  248PRO      N 3845   1.122   5.905   6.137  0.1013 -0.2697  0.1646
  248PRO     CD 3846   1.228   5.889   6.038  0.2844  0.4764  0.2314
  248PRO    HD1 3847   1.272   5.982   5.995  2.6598  0.2091  1.9067
  248PRO    HD2 3848   1.179   5.838   5.952 -1.0030  1.6321  0.2458
  248PRO     CA 3849   1.130   5.816   6.249 -0.2603 -0.6025 -0.0749
  248PRO     HA 3850   1.045   5.751   6.259  0.6630 -2.3243 -2.3860
  248PRO     CB 3851   1.255   5.731   6.222  0.0288 -0.0952 -0.3584
  248PRO    HB1 3852   1.227   5.635   6.175  2.3212  0.2640 -2.6195
  248PRO    HB2 3853   1.316   5.711   6.313  1.3445  0.4324 -1.1012
  248PRO     CG 3854   1.334   5.814   6.120  0.2161 -0.3892 -0.4530
  248PRO    HG1 3855   1.396   5.888   6.175 -2.5961  1.4484  0.4873
  248PRO    HG2 3856   1.406   5.755   6.060 -1.1263 -0.7503 -1.7753
  248PRO      C 3857   1.137   5.895   6.375 -0.5633  0.2324 -0.5702
  248PRO      O 3858   1.080   5.848   6.473  0.0820  0.7233  0.0472
  249LEU      N 3859   1.223   5.997   6.379  0.2124 -0.3976 -0.8883
  249LEU     HN 3860   1.260   6.037   6.295  0.1487  2.0990  0.1807
  249LEU     CA 3861   1.249   6.064   6.503  0.2972 -0.3322 -0.9400
  249LEU     HA 3862   1.285   5.990   6.573  2.6793  0.7539 -0.9565
  249LEU     CB 3863   1.349   6.178   6.483 -0.0212  0.1830  0.2982
  249LEU    HB1 3864   1.308   6.251   6.410 -1.1727  0.0054  0.7521
  249LEU    HB2 3865   1.434   6.131   6.429 -2.0135 -1.5906 -1.4901
  249LEU     CG 3866   1.398   6.254   6.607 -0.1245  0.4890  0.1521
  249LEU     HG 3867   1.308   6.304   6.650 -3.2387 -1.7413 -3.1767
  249LEU    CD1 3868   1.460   6.154   6.705 -0.9277 -0.0931  0.0768
  249LEU   HD11 3869   1.502   6.208   6.792 -1.7737 -0.2538  0.5961
  249LEU   HD12 3870   1.556   6.109   6.669 -1.2993 -0.5231 -0.3910
  249LEU   HD13 3871   1.402   6.065   6.738 -0.8105 -0.1239  0.2027
  249LEU    CD2 3872   1.497   6.364   6.564  0.2878 -0.0548 -0.3048
  249LEU   HD21 3873   1.422   6.435   6.522  0.3854  0.0686 -0.2725
  249LEU   HD22 3874   1.559   6.324   6.482 -0.0121 -1.0912 -0.0356
  249LEU   HD23 3875   1.558   6.408   6.646 -0.3989  0.2416  0.0653
  249LEU      C 3876   1.126   6.124   6.562  0.8851 -0.2677  0.2484
  249LEU      O 3877   1.101   6.122   6.682 -0.1069 -0.0093  0.0618
  250HSD      N 3878   1.035   6.176   6.477  0.2067 -0.2802  0.9561
  250HSD     HN 3879   1.054   6.162   6.380 -1.7225 -0.9225  0.6295
  250HSD     CA 3880   0.909   6.234   6.513  0.4116  0.6105  0.2646
  250HSD     HA 3881   0.931   6.314   6.582  1.2395  1.1140 -0.5456
  250HSD     CB 3882   0.837   6.299   6.393  0.4617  0.2985  0.0640
  250HSD    HB1 3883   0.739   6.345   6.420 -0.2659 -0.8551 -0.5272
  250HSD    HB2 3884   0.811   6.219   6.320  1.2047 -0.5898  0.7400
  250HSD    ND1 3885   0.969   6.516   6.389 -0.3852  0.3691  0.0270
  250HSD    HD1 3886   0.972   6.531   6.488  0.3924  0.1242  0.0479
  250HSD     CG 3887   0.909   6.410   6.324  1.2145 -0.3870 -0.2699
  250HSD    CE1 3888   1.020   6.603   6.297 -0.3150  0.2609 -0.0357
  250HSD    HE1 3889   1.063   6.700   6.318  2.4544 -0.6474 -1.1004
  250HSD    NE2 3890   0.988   6.559   6.177  0.4609 -0.1758 -0.0893
  250HSD    CD2 3891   0.927   6.436   6.192  0.3382 -0.1483 -0.3483
  250HSD    HD2 3892   0.877   6.386   6.110  0.1938 -2.3528  1.0071
  250HSD      C 3893   0.811   6.136   6.566  0.6519  0.3298  0.1923
  250HSD      O 3894   0.733   6.155   6.659 -0.0352  0.0002 -0.3003
  251ILE      N 3895   0.817   6.015   6.507 -0.2044  0.1346  0.4792
  251ILE     HN 3896   0.875   5.997   6.427 -1.4311  0.0286 -0.4188
  251ILE     CA 3897   0.736   5.905   6.548  0.0861 -0.2042  0.1522
  251ILE     HA 3898   0.635   5.940   6.562 -0.2442 -1.5296  1.3025
  251ILE     CB 3899   0.724   5.799   6.442 -0.6378 -0.0454  0.0718
  251ILE     HB 3900   0.825   5.767   6.409 -0.7213  0.4007 -0.6358
  251ILE    CG2 3901   0.672   5.664   6.493  0.0119 -0.0783  0.6684
  251ILE   HG21 3902   0.754   5.619   6.552  1.9085  1.8855 -0.3526
  251ILE   HG22 3903   0.643   5.604   6.403 -1.9822  1.7244  0.0056
  251ILE   HG23 3904   0.575   5.669   6.547  0.4395  1.0641  1.3374
  251ILE    CG1 3905   0.649   5.857   6.321 -0.4654 -0.1181 -0.0697
  251ILE   HG11 3906   0.668   5.779   6.243  0.4466 -0.7743  0.7813
  251ILE   HG12 3907   0.685   5.953   6.278 -1.0886  0.2049  0.1176
  251ILE     CD 3908   0.498   5.878   6.328 -0.4169  0.1200  0.2850
  251ILE    HD1 3909   0.469   5.940   6.415 -0.7887 -0.2729  0.4471
  251ILE    HD2 3910   0.441   5.782   6.331 -0.8880  0.4128  1.2333
  251ILE    HD3 3911   0.471   5.929   6.234  1.5612  0.3956 -0.1716
  251ILE      C 3912   0.772   5.848   6.681 -0.0519 -0.5977  0.0221
  251ILE      O 3913   0.684   5.818   6.762  0.0653 -0.2560  0.2779
  252ILE      N 3914   0.904   5.845   6.706 -0.0658  0.2495  0.2228
  252ILE     HN 3915   0.978   5.861   6.641  1.1811 -3.3612  0.5399
  252ILE     CA 3916   0.948   5.822   6.840  0.1013 -0.3081  0.0761
  252ILE     HA 3917   0.919   5.723   6.871  0.1336 -0.7061 -1.1260
  252ILE     CB 3918   1.095   5.798   6.824  0.1869  0.2803 -0.0473
  252ILE     HB 3919   1.133   5.879   6.759 -0.1346  1.5901  1.3331
  252ILE    CG2 3920   1.158   5.815   6.964 -0.0569  0.1401  0.0796
  252ILE   HG21 3921   1.268   5.816   6.955 -0.1369  0.7098 -0.9735
  252ILE   HG22 3922   1.120   5.740   7.037 -2.0678  1.9694  1.0445
  252ILE   HG23 3923   1.136   5.909   7.019  0.5190 -1.0935  2.5594
  252ILE    CG1 3924   1.122   5.663   6.756  0.3472  0.5694 -0.5586
  252ILE   HG11 3925   1.062   5.656   6.662 -0.2953 -0.4129 -0.0947
  252ILE   HG12 3926   1.093   5.577   6.820 -0.1238  0.5653 -0.7732
  252ILE     CD 3927   1.270   5.646   6.722  0.4199 -0.1164  0.0763
  252ILE    HD1 3928   1.284   5.561   6.652  0.9678 -1.4712  1.7585
  252ILE    HD2 3929   1.349   5.632   6.798  0.5156  0.3653  0.0677
  252ILE    HD3 3930   1.310   5.731   6.663  1.6135 -2.0757 -2.1184
  252ILE      C 3931   0.907   5.923   6.942 -0.5478 -0.2774 -0.2086
  252ILE      O 3932   0.861   5.878   7.046 -0.0093  0.1583  0.2244
  253ASN      N 3933   0.913   6.054   6.911  0.3155 -0.2278  0.1478
  253ASN     HN 3934   0.965   6.084   6.831  2.3521 -1.4567  0.9353
  253ASN     CA 3935   0.870   6.163   6.992  0.4269 -0.5066  0.5845
  253ASN     HA 3936   0.929   6.160   7.083  2.1914 -0.7785 -0.5140
  253ASN     CB 3937   0.908   6.294   6.920 -0.3124 -0.3370  0.4981
  253ASN    HB1 3938   0.854   6.309   6.824 -0.7553 -1.3614  0.5738
  253ASN    HB2 3939   1.010   6.293   6.877  0.5042  1.2936  2.2138
  253ASN     CG 3940   0.903   6.427   6.995 -0.0472  0.3037 -0.6004
  253ASN    OD1 3941   0.807   6.503   6.993 -0.1085  0.2464 -0.0636
  253ASN    ND2 3942   1.018   6.466   7.056 -0.0713  0.1058 -0.4251
  253ASN   HD21 3943   1.013   6.557   7.099  0.8428 -0.3918  0.8031
  253ASN   HD22 3944   1.103   6.416   7.067 -0.8672 -1.1500  0.2039
  253ASN      C 3945   0.726   6.174   7.029  0.3427  0.6214 -0.0131
  253ASN      O 3946   0.697   6.198   7.146  0.1641  0.0944  0.0546
  254CYS      N 3947   0.635   6.137   6.937 -0.2240  0.0954  0.7474
  254CYS     HN 3948   0.656   6.116   6.842 -0.0640 -1.0479  1.0332
  254CYS     CA 3949   0.496   6.130   6.971 -0.3928  0.4082  0.1354
  254CYS     HA 3950   0.460   6.222   7.015 -0.9472 -1.0508  2.9477
  254CYS     CB 3951   0.416   6.108   6.841  0.0616 -0.1047 -0.0580
  254CYS    HB1 3952   0.310   6.091   6.870  0.6299  0.0181  2.3274
  254CYS    HB2 3953   0.437   6.018   6.779 -1.6015 -0.1629 -0.5841
  254CYS     SG 3954   0.428   6.254   6.734  0.0572  0.0356  0.1320
  254CYS    HG1 3955   0.559   6.247   6.713  0.0479  1.1389 -0.3530
  254CYS      C 3956   0.457   6.016   7.058  0.8889 -0.0194  0.1621
  254CYS      O 3957   0.376   6.033   7.149  0.6505 -0.1285 -0.0305
  255PHE      N 3958   0.520   5.898   7.040  0.3821 -0.2331 -0.2589
  255PHE     HN 3959   0.585   5.879   6.967 -0.1928 -1.0050 -0.5825
  255PHE     CA 3960   0.506   5.777   7.116 -0.3445  0.0500  0.0638
  255PHE     HA 3961   0.400   5.760   7.130 -1.0121  2.9345 -0.7076
  255PHE     CB 3962   0.596   5.668   7.057  0.3007  0.3217  0.5354
  255PHE    HB1 3963   0.697   5.712   7.040  0.3636  0.4845  1.3112
  255PHE    HB2 3964   0.560   5.632   6.958 -0.1763  2.2099 -0.0086
  255PHE     CG 3965   0.620   5.542   7.134  0.3061 -0.0453 -0.0599
  255PHE    CD1 3966   0.519   5.452   7.160  0.0476  0.3468  0.3025
  255PHE    HD1 3967   0.415   5.471   7.141  0.5332  0.1969 -2.9706
  255PHE    CE1 3968   0.546   5.331   7.220 -0.1879  0.1949  0.1021
  255PHE    HE1 3969   0.471   5.258   7.247 -1.9738  1.4906 -1.1295
  255PHE     CZ 3970   0.677   5.302   7.252 -0.0935 -0.4532 -0.8390
  255PHE     HZ 3971   0.690   5.219   7.319 -0.3907  0.6473  0.6381
  255PHE    CD2 3972   0.750   5.516   7.171  0.3527  0.5592  0.2112
  255PHE    HD2 3973   0.835   5.579   7.150  1.1636 -0.6051 -0.0738
  255PHE    CE2 3974   0.777   5.393   7.228 -0.5209  0.2482 -0.0300
  255PHE    HE2 3975   0.881   5.387   7.255 -0.4432  1.2828 -0.0452
  255PHE      C 3976   0.545   5.798   7.258  0.2473 -0.2210 -0.0554
  255PHE      O 3977   0.479   5.754   7.352 -0.0355  0.3458  0.0161
  256THR      N 3978   0.656   5.873   7.275 -0.0230  0.2481 -0.3277
  256THR     HN 3979   0.716   5.884   7.196 -0.6567  1.7214 -0.6331
  256THR     CA 3980   0.705   5.924   7.399  0.2783 -0.1990 -0.2589
  256THR     HA 3981   0.705   5.838   7.464  1.4845  0.9197  1.2829
  256THR     CB 3982   0.840   5.987   7.385  0.1541  0.0891 -0.1674
  256THR     HB 3983   0.832   6.087   7.337 -1.4978 -0.6831 -1.5669
  256THR    OG1 3984   0.927   5.900   7.314  0.0467  0.0122 -0.2042
  256THR    HG1 3985   1.008   5.946   7.292  0.4937 -0.0987  1.1233
  256THR    CG2 3986   0.891   6.017   7.527  0.0426  0.0434 -0.1185
  256THR   HG21 3987   0.990   6.066   7.527 -1.2575  2.8675 -0.7089
  256THR   HG22 3988   0.900   5.927   7.592  3.1287 -0.0781 -0.5784
  256THR   HG23 3989   0.835   6.091   7.589  2.8860  0.9297  1.5956
  256THR      C 3990   0.616   6.020   7.469  0.6803  0.0445 -0.0805
  256THR      O 3991   0.591   6.016   7.590  0.2446  0.2167 -0.1604
  257PHE      N 3992   0.553   6.117   7.400 -0.5920 -0.3241  0.5259
  257PHE     HN 3993   0.579   6.140   7.307 -0.5649 -1.4093  0.2510
  257PHE     CA 3994   0.464   6.219   7.447  0.2742  0.6493  0.1067
  257PHE     HA 3995   0.511   6.274   7.528  2.7994  1.8708 -2.0399
  257PHE     CB 3996   0.436   6.319   7.334  0.0206  0.4406 -0.0167
  257PHE    HB1 3997   0.416   6.260   7.242  0.4874  0.0136  0.1522
  257PHE    HB2 3998   0.526   6.380   7.313  0.2083  0.3667  0.5615
  257PHE     CG 3999   0.325   6.418   7.346 -0.4436 -0.0966  0.1900
  257PHE    CD1 4000   0.355   6.539   7.406  0.4783 -0.0623 -0.3130
  257PHE    HD1 4001   0.447   6.557   7.460 -0.0080 -1.4918  1.0997
  257PHE    CE1 4002   0.254   6.632   7.407  0.2387 -0.3048 -1.0580
  257PHE    HE1 4003   0.275   6.726   7.456  0.9992 -0.8061 -0.3837
  257PHE     CZ 4004   0.128   6.605   7.358 -0.4776 -0.3287  0.6948
  257PHE     HZ 4005   0.056   6.685   7.369 -0.4867 -0.4098  1.2330
  257PHE    CD2 4006   0.206   6.397   7.281 -0.3699 -0.3762  0.1435
  257PHE    HD2 4007   0.190   6.305   7.228  2.2780 -1.1461  0.5298
  257PHE    CE2 4008   0.104   6.490   7.287 -0.1870 -0.1883  0.3667
  257PHE    HE2 4009   0.011   6.468   7.236  0.4490 -1.6466 -0.2285
  257PHE      C 4010   0.334   6.159   7.490  0.4527 -0.2253 -0.5421
  257PHE      O 4011   0.289   6.186   7.601 -0.1354  0.1155 -0.8564
  258PHE      N 4012   0.273   6.074   7.406  0.0798 -0.3019 -0.1917
  258PHE     HN 4013   0.315   6.052   7.319  0.5254 -1.2569  0.2474
  258PHE     CA 4014   0.146   6.010   7.426 -0.1411  0.3069  0.4249
  258PHE     HA 4015   0.078   6.081   7.470  0.5098 -0.4901  2.8467
  258PHE     CB 4016   0.092   5.959   7.291  0.3197 -0.3386  0.4799
  258PHE    HB1 4017   0.025   5.872   7.304 -1.0805  0.5431 -0.4944
  258PHE    HB2 4018   0.179   5.915   7.238 -0.0390  0.7944 -1.1299
  258PHE     CG 4019   0.030   6.067   7.209  0.5494  0.0323  0.7932
  258PHE    CD1 4020   0.066   6.087   7.078  0.0787 -0.2386  0.6204
  258PHE    HD1 4021   0.137   6.020   7.031 -1.0166 -0.2154 -1.1373
  258PHE    CE1 4022   0.006   6.184   7.001  0.0523 -0.1895  0.7034
  258PHE    HE1 4023   0.030   6.196   6.897 -0.0700 -2.6331  0.3397
  258PHE     CZ 4024  -0.092   6.267   7.052 -0.1322  0.3680 -0.5137
  258PHE     HZ 4025  -0.138   6.342   6.990  2.0292  0.6320 -1.8983
  258PHE    CD2 4026  -0.074   6.143   7.259 -0.0995 -0.3072 -0.0259
  258PHE    HD2 4027  -0.114   6.128   7.358 -2.8406  2.0634 -0.6688
  258PHE    CE2 4028  -0.128   6.243   7.183  0.5840 -0.2201 -0.4102
  258PHE    HE2 4029  -0.213   6.296   7.224  1.4342  0.4578  0.5356
  258PHE      C 4030   0.147   5.900   7.526 -0.1180  0.2604  0.3750
  258PHE      O 4031   0.051   5.878   7.600 -0.0002 -0.3128  0.3636
  259CYS      N 4032   0.266   5.841   7.550 -0.0160  0.4182  0.2640
  259CYS     HN 4033   0.348   5.863   7.499  1.7021 -1.6048  1.9555
  259CYS     CA 4034   0.268   5.731   7.642 -0.2360  0.0593 -0.1521
  259CYS     HA 4035   0.171   5.711   7.685 -0.3923  0.4778 -0.2992
  259CYS     CB 4036   0.307   5.595   7.583  0.2971  0.0212  0.2806
  259CYS    HB1 4037   0.412   5.582   7.548 -0.0352 -1.3725 -0.2659
  259CYS    HB2 4038   0.238   5.589   7.496  0.6757 -2.9352  0.0941
  259CYS     SG 4039   0.273   5.446   7.681  0.0016 -0.2601 -0.2396
  259CYS      C 4040   0.360   5.755   7.756 -0.1197  0.0413 -0.2427
  259CYS      O 4041   0.481   5.751   7.733 -0.0966  1.0557 -0.3553
  260PRO      N 4042   0.314   5.769   7.877 -0.0402 -0.4189 -0.1574
  260PRO     CD 4043   0.175   5.792   7.910  0.0118 -0.6314  0.2155
  260PRO    HD1 4044   0.108   5.706   7.886 -0.7590 -0.1859  0.7006
  260PRO    HD2 4045   0.149   5.888   7.861 -1.2752 -1.0028  0.1147
  260PRO     CA 4046   0.399   5.766   7.993 -0.1204 -0.3455 -0.0959
  260PRO     HA 4047   0.485   5.823   7.962  1.2709 -3.5270 -2.7762
  260PRO     CB 4048   0.310   5.830   8.099 -0.1375  0.4029 -0.5555
  260PRO    HB1 4049   0.327   5.939   8.102 -1.2517  0.6271 -1.4777
  260PRO    HB2 4050   0.324   5.797   8.204  1.7718  2.6144 -0.0505
  260PRO     CG 4051   0.162   5.809   8.063 -0.3021  0.4661  0.0734
  260PRO    HG1 4052   0.118   5.715   8.101 -1.1112 -0.3136 -2.5638
  260PRO    HG2 4053   0.091   5.893   8.080  1.1437  2.3984 -2.5685
  260PRO      C 4054   0.441   5.629   8.034  0.2838 -0.2605 -0.2137
  260PRO      O 4055   0.539   5.619   8.107 -0.0321 -0.2672  0.2181
  261ASP      N 4056   0.364   5.524   8.001 -0.6613  0.1568  0.6060
  261ASP     HN 4057   0.290   5.544   7.936 -1.2997 -2.1382  0.5283
  261ASP     CA 4058   0.371   5.393   8.059  0.3620 -0.0230  0.0925
  261ASP     HA 4059   0.435   5.402   8.146 -0.6497  1.9336  0.6849
  261ASP     CB 4060   0.227   5.358   8.100  0.1737  0.2478 -0.3300
  261ASP    HB1 4061   0.226   5.254   8.140 -1.5522 -0.2713 -1.6019
  261ASP    HB2 4062   0.163   5.365   8.009 -1.1978  0.2851  0.6183
  261ASP     CG 4063   0.180   5.448   8.213 -0.2746 -0.7732  0.3122
  261ASP    OD1 4064   0.055   5.461   8.219 -0.1572  0.1947  0.8029
  261ASP    OD2 4065   0.257   5.491   8.302 -0.1075  0.4206 -0.3795
  261ASP      C 4066   0.434   5.296   7.965 -0.6704 -0.0376 -0.6066
  261ASP      O 4067   0.389   5.183   7.948 -0.2872 -0.3292  0.2491
  262CYS      N 4068   0.530   5.346   7.885 -0.1890 -0.0028 -0.0226
  262CYS     HN 4069   0.561   5.437   7.911 -0.8367  0.5936 -1.2381
  262CYS     CA 4070   0.589   5.281   7.772 -0.3153 -0.3229  0.0942
  262CYS     HA 4071   0.560   5.177   7.770 -1.0090 -0.1492  0.7319
  262CYS     CB 4072   0.569   5.343   7.633  0.3912 -0.3230 -0.0117
  262CYS    HB1 4073   0.633   5.296   7.556  0.3660 -1.0981  0.4342
  262CYS    HB2 4074   0.594   5.451   7.639  3.4468 -0.9865  0.7643
  262CYS     SG 4075   0.396   5.317   7.584  0.3083 -0.3909  0.3174
  262CYS      C 4076   0.736   5.291   7.792 -0.2465 -0.2909 -0.4083
  262CYS      O 4077   0.792   5.391   7.836 -0.0277 -0.4597 -0.3024
  263SER      N 4078   0.812   5.195   7.736  0.2757  0.2047 -0.5646
  263SER     HN 4079   0.768   5.127   7.679  1.2909  2.0120 -3.7109
  263SER     CA 4080   0.954   5.187   7.729  0.2677 -0.6368  0.0521
  263SER     HA 4081   1.001   5.216   7.822  0.4653 -0.4734 -0.0984
  263SER     CB 4082   1.014   5.046   7.710 -0.4663 -0.9239 -0.1860
  263SER    HB1 4083   0.975   4.983   7.793  0.1872 -3.5869 -1.7971
  263SER    HB2 4084   1.125   5.039   7.703 -0.2856 -2.5670  2.7805
  263SER     OG 4085   0.977   4.996   7.583 -0.6814 -0.3130 -0.3662
  263SER    HG1 4086   0.881   4.995   7.579 -0.6457 -1.5808 -2.5357
  263SER      C 4087   1.005   5.277   7.622 -0.3050 -0.1979  0.1435
  263SER      O 4088   0.936   5.314   7.527  0.1994 -0.0359 -0.1670
  264HSD      N 4089   1.128   5.328   7.642 -0.2510 -0.3947  0.3224
  264HSD     HN 4090   1.171   5.305   7.728 -0.8703  1.0583  1.0535
  264HSD     CA 4091   1.192   5.421   7.554 -0.3664 -0.5401  0.0830
  264HSD     HA 4092   1.123   5.493   7.512 -0.7709 -2.1010 -2.1417
  264HSD     CB 4093   1.298   5.496   7.636 -0.3561 -0.1475 -0.2825
  264HSD    HB1 4094   1.379   5.427   7.668 -0.2629 -0.0926 -0.3972
  264HSD    HB2 4095   1.253   5.552   7.721 -0.8417 -1.1038  0.1084
  264HSD    ND1 4096   1.484   5.564   7.476  0.7081  0.4570  0.6749
  264HSD    HD1 4097   1.495   5.473   7.436  0.2639  0.7232 -0.0681
  264HSD     CG 4098   1.376   5.596   7.556  0.1272 -0.1705  0.1503
  264HSD    CE1 4099   1.526   5.682   7.422  0.6731  0.2868  0.2784
  264HSD    HE1 4100   1.599   5.680   7.341  0.4154  3.9828 -0.2196
  264HSD    NE2 4101   1.458   5.786   7.466 -0.1177 -0.1366  0.0866
  264HSD    CD2 4102   1.366   5.732   7.553 -0.3119 -0.2062 -0.1606
  264HSD    HD2 4103   1.297   5.797   7.604 -1.4023 -0.9046 -0.7072
  264HSD      C 4104   1.249   5.359   7.431 -0.5593 -0.5047 -0.0270
  264HSD      O 4105   1.309   5.252   7.447  0.9258  0.3336  0.2571
  265ALA      N 4106   1.230   5.419   7.313  0.1048  0.2441  0.2314
  265ALA     HN 4107   1.183   5.507   7.314  0.3583  0.3799  1.5754
  265ALA     CA 4108   1.274   5.377   7.183  0.0416 -0.3213  0.3878
  265ALA     HA 4109   1.194   5.312   7.152 -1.2080  1.4716 -0.3266
  265ALA     CB 4110   1.250   5.496   7.088  0.0921 -0.5285  0.1157
  265ALA    HB1 4111   1.267   5.472   6.981  2.2353  0.4768  0.1777
  265ALA    HB2 4112   1.315   5.577   7.126 -3.0269  1.0452  2.4746
  265ALA    HB3 4113   1.153   5.546   7.106  1.9349  2.5206  2.6962
  265ALA      C 4114   1.412   5.321   7.175  0.0084 -0.4563  0.7520
  265ALA      O 4115   1.497   5.347   7.260  0.1108  0.4219  0.3867
  266PRO      N 4116   1.444   5.241   7.078  0.2234 -0.1421  0.5631
  266PRO     CD 4117   1.351   5.149   7.015  0.6136 -0.0886 -0.0963
  266PRO    HD1 4118   1.279   5.199   6.946  0.0018 -0.0869  0.5393
  266PRO    HD2 4119   1.279   5.104   7.086  0.6737  0.0950  0.0824
  266PRO     CA 4120   1.578   5.207   7.039  0.1084 -0.1048  0.1319
  266PRO     HA 4121   1.620   5.165   7.129 -2.4216  0.1214  1.5067
  266PRO     CB 4122   1.558   5.121   6.914  0.2910 -0.4468  0.3362
  266PRO    HB1 4123   1.635   5.046   6.888  0.7020  0.1840 -0.3030
  266PRO    HB2 4124   1.545   5.187   6.826  0.9540 -0.7520  0.0088
  266PRO     CG 4125   1.432   5.038   6.946  0.2962 -0.5074  0.1994
  266PRO    HG1 4126   1.384   4.987   6.860  0.6325  0.5519 -0.6438
  266PRO    HG2 4127   1.459   4.959   7.019  1.6529 -0.9473 -0.7240
  266PRO      C 4128   1.659   5.328   7.006  0.5071 -0.4462 -0.1514
  266PRO      O 4129   1.626   5.410   6.921  0.3859  0.0003  0.3225
  267LEU      N 4130   1.771   5.345   7.077  0.1589  0.4521  0.1974
  267LEU     HN 4131   1.790   5.294   7.161 -0.7414  2.0851  1.4661
  267LEU     CA 4132   1.852   5.462   7.059  0.7168  0.0339 -0.0291
  267LEU     HA 4133   1.795   5.553   7.051  0.6061 -0.0235  0.1130
  267LEU     CB 4134   1.953   5.474   7.175  0.2053 -0.3727  0.4633
  267LEU    HB1 4135   2.040   5.540   7.156  0.6993 -1.6930 -2.3477
  267LEU    HB2 4136   1.983   5.368   7.184 -0.0362 -0.5282 -0.4946
  267LEU     CG 4137   1.883   5.521   7.304 -0.5465  0.1240 -0.1127
  267LEU     HG 4138   1.777   5.488   7.301 -0.6509  0.4886 -0.6100
  267LEU    CD1 4139   1.953   5.458   7.426 -0.8916 -0.3294 -0.1463
  267LEU   HD11 4140   2.033   5.525   7.464 -0.8977 -0.5399  0.2385
  267LEU   HD12 4141   1.996   5.356   7.419 -0.7032 -0.1857 -1.1686
  267LEU   HD13 4142   1.882   5.458   7.511 -0.7922  1.8152  0.0108
  267LEU    CD2 4143   1.902   5.673   7.319 -0.2620  0.0788 -0.0059
  267LEU   HD21 4144   2.008   5.705   7.307 -0.0636 -0.3472  0.5406
  267LEU   HD22 4145   1.879   5.701   7.424  0.7122  0.1330  0.2012
  267LEU   HD23 4146   1.839   5.729   7.247 -2.8842 -1.2966  1.0838
  267LEU      C 4147   1.935   5.455   6.935 -0.1412 -0.1367 -0.6005
  267LEU      O 4148   1.970   5.555   6.873  0.5394  0.3700  0.5662
  268TRP      N 4149   1.974   5.337   6.884  0.2343 -0.3345  0.1329
  268TRP     HN 4150   1.945   5.251   6.925 -2.4651  0.2239 -0.3739
  268TRP     CA 4151   2.052   5.324   6.765 -0.3490 -0.4747 -0.2369
  268TRP     HA 4152   2.131   5.395   6.780 -1.4232  1.2512 -2.2367
  268TRP     CB 4153   2.104   5.182   6.740  0.7036 -0.2160  0.4412
  268TRP    HB1 4154   2.189   5.170   6.811  1.5391  1.9800 -0.1176
  268TRP    HB2 4155   2.152   5.173   6.640  1.1213  0.6950  0.5533
  268TRP     CG 4156   2.012   5.068   6.767  0.2526  0.1122  0.3020
  268TRP    CD1 4157   2.015   5.008   6.889  0.6007 -0.1531  0.1676
  268TRP    HD1 4158   2.081   5.025   6.973  0.8688 -1.1426  0.1653
  268TRP    NE1 4159   1.915   4.914   6.894  0.3108  0.1253 -0.3857
  268TRP    HE1 4160   1.883   4.854   6.964  1.3499  0.6409  0.5578
  268TRP    CE2 4161   1.854   4.911   6.771  0.0288 -0.1953 -0.2375
  268TRP    CD2 4162   1.908   5.008   6.689  0.3055  0.0751  0.2587
  268TRP    CE3 4163   1.857   5.033   6.565  0.7444 -0.3449 -0.0051
  268TRP    HE3 4164   1.894   5.111   6.500  2.3468 -1.6059 -0.6789
  268TRP    CZ3 4165   1.744   4.964   6.530  0.3458  0.0877  0.4273
  268TRP    HZ3 4166   1.703   4.969   6.430  0.7899 -1.3595  0.1527
  268TRP    CZ2 4167   1.740   4.845   6.736 -0.4222  0.0896  0.6492
  268TRP    HZ2 4168   1.684   4.783   6.804  0.1956 -0.7553  0.4055
  268TRP    CH2 4169   1.685   4.871   6.613  0.5248 -0.2847  0.1385
  268TRP    HH2 4170   1.599   4.815   6.581  0.5708  1.2359 -3.0573
  268TRP      C 4171   1.982   5.381   6.646  0.1176  0.0876 -0.2433
  268TRP      O 4172   2.035   5.448   6.558  0.4821 -0.0770 -0.1542
  269LEU      N 4173   1.849   5.362   6.652  0.1055  0.2578  0.0452
  269LEU     HN 4174   1.829   5.292   6.719 -0.2586 -0.8380 -1.1591
  269LEU     CA 4175   1.751   5.423   6.567  0.0506 -0.0393 -0.1046
  269LEU     HA 4176   1.795   5.413   6.469  0.7715 -0.6468  0.2716
  269LEU     CB 4177   1.624   5.337   6.551 -0.1902  0.2581  0.1927
  269LEU    HB1 4178   1.596   5.331   6.658  1.6621 -0.3909  0.6768
  269LEU    HB2 4179   1.655   5.235   6.519  2.2939  0.4158  1.8006
  269LEU     CG 4180   1.512   5.386   6.458  0.6299 -0.0144 -0.9666
  269LEU     HG 4181   1.483   5.487   6.493  1.7720 -0.7485  2.4900
  269LEU    CD1 4182   1.547   5.385   6.309 -0.3548 -0.1304 -1.2069
  269LEU   HD11 4183   1.572   5.285   6.267  4.1790  1.2940 -2.4736
  269LEU   HD12 4184   1.635   5.448   6.285 -0.9727  1.3206  0.2232
  269LEU   HD13 4185   1.457   5.427   6.259 -0.4885 -0.3868 -1.1819
  269LEU    CD2 4186   1.384   5.304   6.482  0.5716  0.3629  0.0660
  269LEU   HD21 4187   1.361   5.304   6.591 -0.4443  2.5859 -0.0933
  269LEU   HD22 4188   1.407   5.196   6.468  1.0176  0.2095  1.7451
  269LEU   HD23 4189   1.290   5.347   6.441 -0.5760 -1.1007  1.0275
  269LEU      C 4190   1.730   5.570   6.574 -0.0165 -0.0475 -0.1352
  269LEU      O 4191   1.714   5.637   6.472 -0.5267 -0.1715 -0.1412
  270MET      N 4192   1.734   5.637   6.691  0.7074  0.5129 -0.4738
  270MET     HN 4193   1.740   5.586   6.776  0.5975  0.1958 -0.6564
  270MET     CA 4194   1.737   5.777   6.719  0.1092  0.3440  0.4708
  270MET     HA 4195   1.653   5.819   6.665  1.6870  0.7634 -1.8044
  270MET     CB 4196   1.720   5.811   6.868 -0.0101  0.1762  0.4944
  270MET    HB1 4197   1.728   5.918   6.896  0.3968  0.4349 -0.5677
  270MET    HB2 4198   1.801   5.759   6.924 -1.0045 -0.4385  1.4050
  270MET     CG 4199   1.586   5.767   6.929 -0.1219 -0.0633  0.0806
  270MET    HG1 4200   1.583   5.658   6.907 -3.1036  0.0516 -0.4654
  270MET    HG2 4201   1.503   5.815   6.873 -0.7749 -1.4019 -0.1341
  270MET     SD 4202   1.546   5.802   7.103 -0.0943 -0.0663  0.0874
  270MET     CE 4203   1.472   5.967   7.084  0.9303  0.4317  0.3930
  270MET    HE1 4204   1.547   6.049   7.070  1.5848  0.1560  2.0895
  270MET    HE2 4205   1.424   5.996   7.180  1.1467  1.1004  0.3108
  270MET    HE3 4206   1.391   5.970   7.008  1.6649 -0.3219 -0.4440
  270MET      C 4207   1.854   5.850   6.662  0.0599  0.2105  0.2017
  270MET      O 4208   1.834   5.950   6.593  0.0375 -0.1740 -0.3595
  271TYR      N 4209   1.976   5.798   6.684 -0.1950 -0.3139  0.3992
  271TYR     HN 4210   1.985   5.729   6.755 -0.7329 -0.6762  0.1196
  271TYR     CA 4211   2.098   5.841   6.622 -0.2871 -0.1789  0.3098
  271TYR     HA 4212   2.111   5.947   6.639 -0.3280  0.2298 -1.9467
  271TYR     CB 4213   2.226   5.773   6.675  0.5958  0.7756 -0.5527
  271TYR    HB1 4214   2.319   5.804   6.623 -0.6580  0.9617 -2.8262
  271TYR    HB2 4215   2.213   5.665   6.655  2.8588  0.0986  1.2115
  271TYR     CG 4216   2.236   5.784   6.824  0.2045  0.1765 -0.4804
  271TYR    CD1 4217   2.250   5.671   6.901 -0.0253  0.3450 -0.1911
  271TYR    HD1 4218   2.239   5.575   6.854  2.8600  0.5164 -1.4140
  271TYR    CE1 4219   2.273   5.684   7.036  0.4677 -0.5766 -0.1762
  271TYR    HE1 4220   2.280   5.594   7.095 -0.1981 -1.5289 -1.4952
  271TYR     CZ 4221   2.269   5.809   7.093  0.3492 -0.3406 -0.6962
  271TYR     OH 4222   2.293   5.834   7.230  0.2155  0.2644 -0.7806
  271TYR     HH 4223   2.328   5.757   7.274  0.5331  0.3634 -0.8546
  271TYR    CD2 4224   2.233   5.910   6.879  0.0773  0.0665 -0.2349
  271TYR    HD2 4225   2.227   6.001   6.822 -2.1664 -0.1215 -0.3962
  271TYR    CE2 4226   2.249   5.921   7.015 -0.0020 -0.0656 -0.2147
  271TYR    HE2 4227   2.253   6.023   7.050 -1.0228  0.3292 -1.2027
  271TYR      C 4228   2.094   5.827   6.474  0.0825 -0.2181  0.3019
  271TYR      O 4229   2.125   5.920   6.400 -0.2339 -0.1362  0.2676
  272LEU      N 4230   2.060   5.709   6.418 -0.9335 -0.0545  0.5493
  272LEU     HN 4231   2.037   5.624   6.465 -1.0754 -0.6284 -0.5278
  272LEU     CA 4232   2.033   5.699   6.278  0.0542 -0.2775  0.3710
  272LEU     HA 4233   2.124   5.733   6.230 -0.0884  1.6593  1.3895
  272LEU     CB 4234   1.999   5.552   6.248  0.2207 -0.3415  0.4889
  272LEU    HB1 4235   1.902   5.529   6.298 -0.1027  0.5328  0.2948
  272LEU    HB2 4236   2.086   5.498   6.291 -0.2523 -0.2854  1.5538
  272LEU     CG 4237   1.969   5.499   6.107  0.3627  0.1587  0.2714
  272LEU     HG 4238   1.874   5.548   6.075  1.8005  2.9288 -0.1105
  272LEU    CD1 4239   2.068   5.530   5.993 -0.2373  0.0405 -0.2923
  272LEU   HD11 4240   2.090   5.636   5.972 -1.7396  0.3627 -0.3193
  272LEU   HD12 4241   2.027   5.490   5.898  0.0459 -0.2156 -0.3089
  272LEU   HD13 4242   2.169   5.485   6.007  0.2356  1.4250  0.9416
  272LEU    CD2 4243   1.954   5.346   6.112 -0.7760  0.2291 -0.5354
  272LEU   HD21 4244   2.034   5.300   6.173  0.9041  5.0621  1.4248
  272LEU   HD22 4245   1.943   5.307   6.009 -1.1981  2.0049 -1.2130
  272LEU   HD23 4246   1.859   5.327   6.166 -0.6398  1.1021  0.0383
  272LEU      C 4247   1.931   5.788   6.217  0.4261 -0.2730 -0.2603
  272LEU      O 4248   1.957   5.831   6.105  0.2938 -0.4783 -0.3697
  273ALA      N 4249   1.819   5.824   6.282  0.4368  0.0092 -0.3970
  273ALA     HN 4250   1.791   5.782   6.369 -1.1249 -0.0914 -0.9062
  273ALA     CA 4251   1.734   5.930   6.236 -0.1906 -0.2629  0.1025
  273ALA     HA 4252   1.691   5.893   6.144 -2.1948 -0.2432  0.9806
  273ALA     CB 4253   1.618   5.942   6.336 -0.7973 -0.1646 -0.6048
  273ALA    HB1 4254   1.550   6.019   6.295 -0.7992  1.2772  1.9201
  273ALA    HB2 4255   1.645   5.961   6.442 -0.0904 -2.5587 -0.2945
  273ALA    HB3 4256   1.563   5.845   6.339  1.4550 -1.4914  0.9137
  273ALA      C 4257   1.794   6.063   6.208  0.4956 -0.6153 -0.1356
  273ALA      O 4258   1.758   6.135   6.115  0.4607  0.5913  0.7805
  274ILE      N 4259   1.888   6.109   6.293  0.4944 -0.8449 -0.0113
  274ILE     HN 4260   1.903   6.062   6.380  0.0609 -1.3063 -0.1811
  274ILE     CA 4261   1.967   6.226   6.272 -0.1085 -0.4091  0.1604
  274ILE     HA 4262   1.907   6.316   6.259  1.8687  1.0598  0.7414
  274ILE     CB 4263   2.057   6.264   6.386  0.0798  0.3150 -0.2190
  274ILE     HB 4264   2.133   6.183   6.397 -0.2012 -0.2137 -1.9057
  274ILE    CG2 4265   2.147   6.384   6.354 -0.2268  0.5962 -0.0263
  274ILE   HG21 4266   2.190   6.423   6.449  0.5037 -0.7292  0.2201
  274ILE   HG22 4267   2.089   6.465   6.306 -1.4583 -0.5146 -0.4569
  274ILE   HG23 4268   2.232   6.357   6.288  0.1050  1.3158  0.0944
  274ILE    CG1 4269   1.974   6.279   6.515 -0.1086 -0.3566 -0.2558
  274ILE   HG11 4270   2.051   6.305   6.590  0.6815  0.3943 -1.2869
  274ILE   HG12 4271   1.935   6.180   6.547 -0.1624 -0.7222 -1.3893
  274ILE     CD 4272   1.869   6.390   6.523 -0.3510 -0.5472 -0.7147
  274ILE    HD1 4273   1.921   6.488   6.516 -2.5426  0.6971 -0.4259
  274ILE    HD2 4274   1.815   6.378   6.620  0.6482 -1.2406 -0.2209
  274ILE    HD3 4275   1.785   6.389   6.451  0.5956  1.4445 -1.9265
  274ILE      C 4276   2.040   6.218   6.143 -0.0595  0.0639  0.1563
  274ILE      O 4277   2.029   6.299   6.051  0.4057 -0.3127 -0.2362
  275VAL      N 4278   2.113   6.108   6.117 -0.3718 -0.1002 -0.0333
  275VAL     HN 4279   2.113   6.038   6.187  0.4318 -1.2730 -1.1567
  275VAL     CA 4280   2.200   6.084   6.006  0.0374  0.3529  0.1854
  275VAL     HA 4281   2.266   6.170   6.010  1.3829 -0.6131 -0.3680
  275VAL     CB 4282   2.294   5.968   6.019 -0.4607 -0.1310 -0.4761
  275VAL     HB 4283   2.232   5.876   6.026  0.3385 -0.6941 -0.6742
  275VAL    CG1 4284   2.399   5.970   5.907  1.1258 -0.5055  0.9696
  275VAL   HG11 4285   2.472   5.888   5.926  2.4147  0.3690 -0.0438
  275VAL   HG12 4286   2.455   6.066   5.895 -0.7919  0.5489  0.0332
  275VAL   HG13 4287   2.363   5.952   5.804  5.1088  2.8362 -1.2779
  275VAL    CG2 4288   2.370   5.965   6.153 -0.6500 -0.1291 -0.3668
  275VAL   HG21 4289   2.434   5.874   6.147 -2.6147 -1.5562 -0.5203
  275VAL   HG22 4290   2.306   5.963   6.243  0.6457  0.7819  0.6181
  275VAL   HG23 4291   2.434   6.056   6.156 -1.0467  0.2128 -1.6231
  275VAL      C 4292   2.129   6.077   5.875 -0.3039 -0.4596  0.4119
  275VAL      O 4293   2.170   6.134   5.774 -0.5958 -0.4054  0.3240
  276LEU      N 4294   2.009   6.017   5.877 -0.3635 -0.3564 -0.0696
  276LEU     HN 4295   1.981   5.960   5.954 -0.7483 -0.4043 -0.2396
  276LEU     CA 4296   1.914   6.020   5.769  0.3566 -0.1426 -0.7068
  276LEU     HA 4297   1.961   5.994   5.675 -1.7078  1.0415 -2.1432
  276LEU     CB 4298   1.803   5.922   5.810  0.3475  0.0835 -0.1718
  276LEU    HB1 4299   1.706   5.944   5.761 -1.4054 -1.8925  2.1725
  276LEU    HB2 4300   1.773   5.940   5.915 -3.0407  0.5949 -1.1145
  276LEU     CG 4301   1.849   5.777   5.786 -0.0261 -0.0620 -0.0194
  276LEU     HG 4302   1.953   5.776   5.826 -0.6238  2.5403  1.9127
  276LEU    CD1 4303   1.773   5.674   5.871  0.3808 -0.7861 -0.5173
  276LEU   HD11 4304   1.752   5.711   5.974  1.4624  1.0729 -0.9061
  276LEU   HD12 4305   1.829   5.579   5.869  0.2163 -1.0035  1.8694
  276LEU   HD13 4306   1.677   5.656   5.817  0.1053  0.7031 -0.5845
  276LEU    CD2 4307   1.838   5.742   5.637 -0.5087  0.2585 -0.0595
  276LEU   HD21 4308   1.840   5.633   5.620 -0.4580  0.5269 -2.0397
  276LEU   HD22 4309   1.917   5.795   5.578 -0.4875 -0.9503 -1.1505
  276LEU   HD23 4310   1.743   5.768   5.585 -1.8820 -1.8249  1.2535
  276LEU      C 4311   1.864   6.158   5.742  0.0013 -0.0702  0.2643
  276LEU      O 4312   1.859   6.193   5.624  0.1329 -0.3536  0.1717
  277SER      N 4313   1.832   6.236   5.846  0.2689 -0.0949  0.3646
  277SER     HN 4314   1.851   6.200   5.937  0.2505  0.1535  0.4681
  277SER     CA 4315   1.783   6.368   5.825  0.1541 -0.2217 -0.1697
  277SER     HA 4316   1.705   6.361   5.750  0.9291 -1.5384 -0.8912
  277SER     CB 4317   1.721   6.424   5.954  0.2788  0.1908 -0.2868
  277SER    HB1 4318   1.683   6.527   5.937  1.4641  0.7146  0.1040
  277SER    HB2 4319   1.803   6.435   6.028 -0.2797  1.4291  0.1829
  277SER     OG 4320   1.609   6.349   5.999  0.2086  0.6697  0.3430
  277SER    HG1 4321   1.641   6.260   6.015 -1.3908  0.1717  0.9019
  277SER      C 4322   1.880   6.472   5.779  0.2192 -0.2603 -0.1183
  277SER      O 4323   1.839   6.565   5.710 -0.2402  0.1314  0.6624
  278HSD      N 4324   2.009   6.459   5.815  0.2353  0.0223 -0.0749
  278HSD     HN 4325   2.031   6.393   5.886 -0.8563  1.0570  1.2909
  278HSD     CA 4326   2.121   6.527   5.758  0.3561  0.0641  0.2125
  278HSD     HA 4327   2.101   6.632   5.743  1.9088  0.3261 -0.2335
  278HSD     CB 4328   2.238   6.500   5.855  0.1758 -0.8216  0.1941
  278HSD    HB1 4329   2.328   6.551   5.815  0.3259 -0.1606  1.3225
  278HSD    HB2 4330   2.238   6.390   5.869 -0.7005 -1.1953 -2.2940
  278HSD    ND1 4331   2.320   6.570   6.090 -0.1753  0.3894  0.0851
  278HSD    HD1 4332   2.417   6.547   6.082 -0.2680 -0.7701  1.7173
  278HSD     CG 4333   2.225   6.564   5.990  0.1456  0.0209 -0.2020
  278HSD    CE1 4334   2.272   6.643   6.195 -0.2738 -0.1169  0.3974
  278HSD    HE1 4335   2.321   6.659   6.291  0.1592  0.0844  0.1448
  278HSD    NE2 4336   2.144   6.669   6.172 -0.2938 -0.3778  0.1988
  278HSD    CD2 4337   2.116   6.626   6.044  0.0799 -0.3654  0.1118
  278HSD    HD2 4338   2.018   6.641   6.002  1.0037  0.2739 -1.9200
  278HSD      C 4339   2.158   6.487   5.619  0.0260 -0.2882  0.2261
  278HSD      O 4340   2.214   6.569   5.547 -1.3671  0.5184  0.0093
  279THR      N 4341   2.120   6.363   5.582  0.0489 -0.3781  0.4978
  279THR     HN 4342   2.079   6.298   5.645 -2.8778  0.8360  0.0205
  279THR     CA 4343   2.138   6.317   5.448 -0.2945 -0.8581  0.6138
  279THR     HA 4344   2.237   6.347   5.417  0.1007 -1.1736  1.5595
  279THR     CB 4345   2.141   6.168   5.438  0.7248 -0.8148  0.1763
  279THR     HB 4346   2.041   6.127   5.464 -0.0276  1.0795  0.4019
  279THR    OG1 4347   2.246   6.113   5.517  0.7043 -0.3289  0.5461
  279THR    HG1 4348   2.216   6.119   5.608  1.0672 -0.1181  0.6532
  279THR    CG2 4349   2.168   6.120   5.294  0.6005  0.2399 -0.2024
  279THR   HG21 4350   2.179   6.010   5.293 -2.3721 -0.1505 -0.0017
  279THR   HG22 4351   2.267   6.160   5.262  0.8546 -1.1645 -1.2227
  279THR   HG23 4352   2.077   6.129   5.230 -0.5537 -0.1190  1.3258
  279THR      C 4353   2.047   6.377   5.346  0.2918 -0.6087  0.2282
  279THR      O 4354   2.095   6.413   5.239 -0.2650 -0.4072  0.0417
  280ASN      N 4355   1.927   6.419   5.392  0.3965  0.4024 -0.3756
  280ASN     HN 4356   1.905   6.388   5.485 -0.0840  2.6948  0.3366
  280ASN     CA 4357   1.833   6.503   5.325 -0.0813  0.2002  0.0292
  280ASN     HA 4358   1.792   6.445   5.243 -0.3781  4.7937 -3.4741
  280ASN     CB 4359   1.710   6.544   5.408  0.0462 -0.0069  0.3219
  280ASN    HB1 4360   1.731   6.616   5.490  2.4946 -0.7043  0.3988
  280ASN    HB2 4361   1.683   6.451   5.462  0.9182  0.4214  1.5279
  280ASN     CG 4362   1.594   6.591   5.322  0.6968  0.2820 -0.4137
  280ASN    OD1 4363   1.539   6.514   5.243  0.1955  0.1324  0.0782
  280ASN    ND2 4364   1.550   6.717   5.349  0.5132  0.1381 -0.0383
  280ASN   HD21 4365   1.463   6.736   5.304  1.5657  2.2001 -1.3355
  280ASN   HD22 4366   1.591   6.782   5.413  3.2050 -1.2533 -0.2418
  280ASN      C 4367   1.887   6.617   5.245  0.5577 -0.1108  0.0088
  280ASN      O 4368   1.871   6.621   5.124  0.3001 -0.5422  0.0251
  281SER      N 4369   1.966   6.709   5.304  0.1448  0.0622  0.2992
  281SER     HN 4370   1.990   6.706   5.401 -0.4794 -0.2465  0.4451
  281SER     CA 4371   2.017   6.827   5.241 -0.3476  0.3330  0.4108
  281SER     HA 4372   1.935   6.867   5.182 -0.6805 -0.2820  0.4511
  281SER     CB 4373   2.086   6.914   5.348  0.1478  0.8087 -0.2953
  281SER    HB1 4374   2.124   7.007   5.301 -1.3557  1.0012 -1.1839
  281SER    HB2 4375   2.177   6.873   5.398 -0.6562  0.3316  0.7960
  281SER     OG 4376   1.991   6.943   5.449  0.1362 -0.0615 -0.0492
  281SER    HG1 4377   1.934   7.006   5.405  0.1779 -0.6923 -1.0524
  281SER      C 4378   2.122   6.792   5.142 -0.5239  0.2231  0.2623
  281SER      O 4379   2.163   6.880   5.066  0.0546  0.0319  0.3492
  282VAL      N 4380   2.187   6.675   5.137  0.1349  0.5804  0.3060
  282VAL     HN 4381   2.161   6.603   5.202  1.0882  0.1388  0.2126
  282VAL     CA 4382   2.280   6.643   5.034 -0.1021  0.0963  0.2347
  282VAL     HA 4383   2.342   6.731   5.018  2.2323 -1.3425  0.8951
  282VAL     CB 4384   2.373   6.532   5.072  0.1254  0.0325 -0.4970
  282VAL     HB 4385   2.318   6.436   5.088  0.9864 -0.5021 -0.6392
  282VAL    CG1 4386   2.484   6.518   4.966  0.7472  0.3952  0.0997
  282VAL   HG11 4387   2.562   6.447   5.003 -0.7175 -0.7283  1.1767
  282VAL   HG12 4388   2.533   6.616   4.951  0.0847  0.7240  0.0505
  282VAL   HG13 4389   2.448   6.480   4.868  0.3505 -2.2132  1.1685
  282VAL    CG2 4390   2.429   6.565   5.211 -0.4326 -0.2235 -0.2085
  282VAL   HG21 4391   2.355   6.572   5.293 -1.5212 -0.0311 -1.1799
  282VAL   HG22 4392   2.489   6.658   5.205  0.7182 -0.8682  0.8804
  282VAL   HG23 4393   2.506   6.491   5.239  0.9423  0.9042 -0.8896
  282VAL      C 4394   2.218   6.602   4.905  0.3384  0.3716 -0.0706
  282VAL      O 4395   2.265   6.632   4.795  0.2747 -0.4039 -0.3117
  283VAL      N 4396   2.104   6.532   4.918  0.4678  0.0767 -0.5005
  283VAL     HN 4397   2.057   6.508   5.003  1.8398  1.8075  0.8244
  283VAL     CA 4398   2.039   6.464   4.810 -0.2924 -0.2430  0.1473
  283VAL     HA 4399   2.112   6.446   4.733 -0.5156 -0.0702 -0.1060
  283VAL     CB 4400   1.992   6.331   4.863  0.8221 -0.6951  0.0196
  283VAL     HB 4401   2.085   6.282   4.899  1.0636  0.6662  1.3704
  283VAL    CG1 4402   1.903   6.341   4.987  0.0809 -0.5679 -0.5186
  283VAL   HG11 4403   1.973   6.364   5.070  0.2967 -1.5705 -0.4094
  283VAL   HG12 4404   1.858   6.241   5.004  2.2599 -1.6032 -0.6037
  283VAL   HG13 4405   1.818   6.409   4.964 -0.5501 -1.7671 -1.8973
  283VAL    CG2 4406   1.926   6.238   4.760 -0.0398 -0.3859  0.2846
  283VAL   HG21 4407   1.919   6.138   4.806  2.3819 -0.6381  0.2364
  283VAL   HG22 4408   1.986   6.245   4.667  1.5360  1.4179  1.3467
  283VAL   HG23 4409   1.825   6.278   4.739 -0.5884 -0.8814  1.8842
  283VAL      C 4410   1.927   6.545   4.754  0.1515 -0.0297 -0.4368
  283VAL      O 4411   1.882   6.518   4.643 -0.1735  0.6784 -0.4821
  284ASN      N 4412   1.893   6.655   4.823 -0.3714 -0.3507 -0.1753
  284ASN     HN 4413   1.920   6.660   4.918  1.4502 -2.7898 -0.4724
  284ASN     CA 4414   1.796   6.751   4.780  0.6149  0.5572 -0.4289
  284ASN     HA 4415   1.707   6.689   4.776  1.6401 -1.0491  0.5963
  284ASN     CB 4416   1.751   6.857   4.881  0.1186 -0.0780  0.0322
  284ASN    HB1 4417   1.683   6.928   4.828 -1.3618 -2.8422 -2.0301
  284ASN    HB2 4418   1.842   6.905   4.922 -0.7283 -0.5534  2.6238
  284ASN     CG 4419   1.658   6.819   4.995  0.1109 -0.0395  0.0391
  284ASN    OD1 4420   1.577   6.727   4.989  0.2179 -0.1320  0.0043
  284ASN    ND2 4421   1.663   6.899   5.105 -0.1567  0.4263 -0.2876
  284ASN   HD21 4422   1.593   6.892   5.176 -0.3300 -2.0721 -0.6217
  284ASN   HD22 4423   1.730   6.972   5.113 -1.5351  1.6662  0.4732
  284ASN      C 4424   1.806   6.822   4.649  0.2686  0.2988 -0.5994
  284ASN      O 4425   1.709   6.813   4.574  0.0076  0.4125 -0.2788
  285PRO      N 4426   1.913   6.881   4.603  0.2966  0.8684  0.1734
  285PRO     CD 4427   2.038   6.895   4.675  0.0964 -0.0920  0.7209
  285PRO    HD1 4428   2.079   6.800   4.716  0.7833  0.0117  0.2859
  285PRO    HD2 4429   2.025   6.970   4.757 -0.9317 -0.6346  1.0691
  285PRO     CA 4430   1.929   6.947   4.476  0.0934  0.3932 -0.1024
  285PRO     HA 4431   1.842   7.008   4.462  0.3929  0.9162  0.2733
  285PRO     CB 4432   2.052   7.036   4.484  0.2128  0.1956  0.3342
  285PRO    HB1 4433   2.012   7.133   4.522  0.0965  0.7446 -1.1229
  285PRO    HB2 4434   2.090   7.053   4.381 -0.5268 -1.6144 -0.2811
  285PRO     CG 4435   2.142   6.960   4.583 -0.1529 -0.2246  0.3453
  285PRO    HG1 4436   2.203   6.885   4.529  1.3844  2.2450 -1.5594
  285PRO    HG2 4437   2.202   7.021   4.654 -1.2986 -1.5506  2.5687
  285PRO      C 4438   1.933   6.837   4.375 -0.0073  0.2339  0.0648
  285PRO      O 4439   1.893   6.850   4.260 -0.4176 -0.5764  0.1109
  286PHE      N 4440   1.989   6.719   4.405  0.2254  0.4462  0.4905
  286PHE     HN 4441   2.034   6.706   4.493  1.0886  0.2322  0.0264
  286PHE     CA 4442   1.987   6.607   4.315  0.0180  0.4823  0.4490
  286PHE     HA 4443   2.037   6.639   4.224  1.5689 -1.0293  0.7226
  286PHE     CB 4444   2.076   6.494   4.369 -0.3765  0.1078  0.3179
  286PHE    HB1 4445   2.077   6.399   4.312  1.2369 -0.3320  1.0102
  286PHE    HB2 4446   2.038   6.467   4.470 -1.6995 -0.0222 -0.1963
  286PHE     CG 4447   2.217   6.542   4.372 -0.4695  0.4523 -0.4433
  286PHE    CD1 4448   2.273   6.578   4.493  0.3419 -0.8109 -0.4214
  286PHE    HD1 4449   2.209   6.590   4.579  0.5792 -1.3259 -0.1684
  286PHE    CE1 4450   2.399   6.634   4.501  0.3133 -0.6825 -0.8141
  286PHE    HE1 4451   2.447   6.666   4.593 -1.3266  1.6460 -0.6617
  286PHE     CZ 4452   2.475   6.633   4.387  0.2190  0.1764 -0.8943
  286PHE     HZ 4453   2.576   6.670   4.385 -0.1411  1.1344 -2.3861
  286PHE    CD2 4454   2.293   6.544   4.258  0.1439  0.3060 -0.0467
  286PHE    HD2 4455   2.256   6.513   4.161  0.0905  0.7289 -0.1613
  286PHE    CE2 4456   2.417   6.602   4.266  0.2794  0.1565 -0.9180
  286PHE    HE2 4457   2.482   6.604   4.180  1.0503  0.8265 -0.3349
  286PHE      C 4458   1.853   6.554   4.278  0.2417  0.0200  0.3022
  286PHE      O 4459   1.855   6.514   4.162  0.2015 -0.2560  0.3954
  287ILE      N 4460   1.748   6.551   4.361 -0.0814  0.4508 -0.0923
  287ILE     HN 4461   1.778   6.563   4.455  0.4789  4.3219 -0.5787
  287ILE     CA 4462   1.616   6.504   4.331 -0.0569  0.3709 -0.0759
  287ILE     HA 4463   1.621   6.438   4.246 -0.6363  0.7134 -0.3808
  287ILE     CB 4464   1.560   6.416   4.438  0.1605  0.0131 -0.2554
  287ILE     HB 4465   1.464   6.374   4.403 -0.3602  1.5798 -0.7880
  287ILE    CG2 4466   1.649   6.291   4.452 -0.3562 -0.1739  1.6152
  287ILE   HG21 4467   1.676   6.262   4.349 -0.4264 -1.6610  1.9855
  287ILE   HG22 4468   1.603   6.213   4.516 -1.4564 -2.9457 -2.2148
  287ILE   HG23 4469   1.741   6.329   4.501 -0.3461 -1.1408  2.3943
  287ILE    CG1 4470   1.531   6.484   4.573 -0.3304  0.1051 -0.4072
  287ILE   HG11 4471   1.530   6.595   4.565 -0.5632  0.1177 -0.2144
  287ILE   HG12 4472   1.614   6.462   4.643 -0.6608  2.3089  0.7697
  287ILE     CD 4473   1.394   6.439   4.624 -0.4738  0.1165 -0.7766
  287ILE    HD1 4474   1.357   6.335   4.618 -1.1427  0.3199 -0.3817
  287ILE    HD2 4475   1.315   6.493   4.567 -1.2850  0.4789  0.6095
  287ILE    HD3 4476   1.380   6.479   4.727 -0.9537 -0.9616 -0.4082
  287ILE      C 4477   1.526   6.618   4.294 -0.3548  0.3550  0.5796
  287ILE      O 4478   1.414   6.597   4.248  0.0181  0.0988 -0.2404
  288TYR      N 4479   1.569   6.745   4.303 -0.2783  0.2748  1.3830
  288TYR     HN 4480   1.645   6.759   4.366 -1.0990  1.2329  2.1815
  288TYR     CA 4481   1.500   6.863   4.263 -0.2316 -0.0634  0.2608
  288TYR     HA 4482   1.414   6.828   4.210 -0.5835 -1.6532  1.7991
  288TYR     CB 4483   1.457   6.944   4.387  0.0118  0.0625  0.2652
  288TYR    HB1 4484   1.419   7.044   4.359 -0.9755 -0.2210  0.5684
  288TYR    HB2 4485   1.541   6.962   4.458  0.3696  0.4484 -0.2473
  288TYR     CG 4486   1.353   6.875   4.468  0.0072  0.1989  0.3750
  288TYR    CD1 4487   1.380   6.828   4.595  0.3057  0.1858  0.3076
  288TYR    HD1 4488   1.478   6.843   4.636 -0.3187 -0.2557  2.0325
  288TYR    CE1 4489   1.282   6.764   4.667 -0.0288  0.3765  0.0313
  288TYR    HE1 4490   1.303   6.717   4.763 -2.1829 -0.8635 -0.0466
  288TYR     CZ 4491   1.154   6.757   4.619 -0.0155 -0.2624  0.0725
  288TYR     OH 4492   1.052   6.701   4.699 -0.2774 -0.0123 -0.0813
  288TYR     HH 4493   1.092   6.656   4.775  0.6102 -1.8077 -1.5275
  288TYR    CD2 4494   1.223   6.870   4.424  0.0323 -0.0298  0.3276
  288TYR    HD2 4495   1.209   6.915   4.327  2.1213  1.4343  0.6388
  288TYR    CE2 4496   1.122   6.811   4.497  0.0075 -0.3800  0.0145
  288TYR    HE2 4497   1.021   6.807   4.460  0.3376  1.0772 -1.1379
  288TYR      C 4498   1.570   6.940   4.156  0.0594 -0.2093  0.3437
  288TYR      O 4499   1.554   6.906   4.039  0.5671  0.7092 -0.0052
  289ALA      N 4500   1.659   7.033   4.196  0.0161 -0.0278  0.0194
  289ALA     HN 4501   1.666   7.057   4.292  0.8263  0.9621 -0.2584
  289ALA     CA 4502   1.730   7.121   4.108  0.3936 -0.7383 -0.3985
  289ALA     HA 4503   1.661   7.191   4.064 -0.2017 -1.9201 -1.3891
  289ALA     CB 4504   1.834   7.198   4.192 -0.2543 -0.5546  0.2436
  289ALA    HB1 4505   1.925   7.138   4.213  0.6552  1.0060  0.9320
  289ALA    HB2 4506   1.794   7.221   4.293 -0.0995  0.2457  0.1227
  289ALA    HB3 4507   1.867   7.286   4.133  0.1621 -1.2122 -0.5236
  289ALA      C 4508   1.800   7.060   3.991  1.0983  0.6125 -0.6978
  289ALA      O 4509   1.771   7.103   3.880 -0.3629  0.0822 -0.5466
  290TYR      N 4510   1.867   6.945   4.008  0.0864  0.0900 -0.1395
  290TYR     HN 4511   1.871   6.894   4.094 -0.9688  0.1952 -0.0247
  290TYR     CA 4512   1.932   6.889   3.894  0.4107 -0.3105  0.2372
  290TYR     HA 4513   1.946   6.966   3.820 -1.2465 -1.5783 -1.4855
  290TYR     CB 4514   2.065   6.822   3.934  0.1501 -0.6872  0.4779
  290TYR    HB1 4515   2.125   6.780   3.850  0.1876  0.3209 -0.0122
  290TYR    HB2 4516   2.034   6.741   4.003 -1.8535 -1.8647 -1.6309
  290TYR     CG 4517   2.160   6.922   3.989 -0.3560 -0.0695  0.2405
  290TYR    CD1 4518   2.194   6.899   4.120  0.3315 -0.4275  0.0080
  290TYR    HD1 4519   2.145   6.826   4.183  0.2828 -0.1881  0.2541
  290TYR    CE1 4520   2.273   6.990   4.186 -0.1063  0.1045 -0.1901
  290TYR    HE1 4521   2.310   6.982   4.288 -0.0251  0.2950 -0.2035
  290TYR     CZ 4522   2.329   7.093   4.114  0.0062  0.0230 -0.2172
  290TYR     OH 4523   2.413   7.187   4.178  0.2400 -0.0980 -0.3420
  290TYR     HH 4524   2.392   7.189   4.272 -1.1335  1.8523 -0.6314
  290TYR    CD2 4525   2.209   7.033   3.924  0.0483 -0.2978  0.1504
  290TYR    HD2 4526   2.170   7.038   3.823 -1.2912 -4.0735  0.3314
  290TYR    CE2 4527   2.303   7.116   3.981  0.2854 -0.2359 -0.3200
  290TYR    HE2 4528   2.334   7.206   3.930 -0.7093 -1.6953 -3.7895
  290TYR      C 4529   1.849   6.788   3.822  0.1526 -0.0963  0.2307
  290TYR      O 4530   1.898   6.708   3.742  0.3664  0.3054 -0.0445
  291ARG      N 4531   1.716   6.782   3.841  0.0937 -0.0407 -0.1692
  291ARG     HN 4532   1.674   6.844   3.905  1.4214 -0.7390  1.4615
  291ARG     CA 4533   1.639   6.705   3.748 -0.3799  0.0764  0.1264
  291ARG     HA 4534   1.694   6.626   3.699 -1.7249 -0.9124  0.1276
  291ARG     CB 4535   1.523   6.644   3.828 -0.0987  0.1471  0.5937
  291ARG    HB1 4536   1.470   6.581   3.753  0.4825  1.7668 -1.2529
  291ARG    HB2 4537   1.455   6.718   3.874 -2.5896 -1.3304 -0.4642
  291ARG     CG 4538   1.579   6.555   3.939  0.3852  0.3811  0.5392
  291ARG    HG1 4539   1.498   6.504   3.997 -0.7205  1.0570 -0.3645
  291ARG    HG2 4540   1.641   6.610   4.013 -0.2931  3.2720 -0.9276
  291ARG     CD 4541   1.672   6.444   3.891 -0.0433  0.2817 -0.0680
  291ARG    HD1 4542   1.727   6.390   3.970 -1.8941 -2.3578 -0.4499
  291ARG    HD2 4543   1.751   6.484   3.823  0.2896 -1.3892 -0.7230
  291ARG     NE 4544   1.579   6.348   3.825  0.3250  0.3274 -0.6652
  291ARG     HE 4545   1.482   6.339   3.845  0.6272 -0.5095  0.5714
  291ARG     CZ 4546   1.630   6.253   3.741  0.4712  0.1895 -0.4241
  291ARG    NH1 4547   1.761   6.213   3.733  0.2932 -0.5688  0.3627
  291ARG   HH11 4548   1.839   6.268   3.763  1.7106 -3.5279  2.6059
  291ARG   HH12 4549   1.785   6.155   3.656  1.7882  1.9076 -1.1863
  291ARG    NH2 4550   1.540   6.162   3.694  0.1625  0.3521 -0.1439
  291ARG   HH21 4551   1.442   6.184   3.702  0.5570  2.9263 -1.3327
  291ARG   HH22 4552   1.575   6.093   3.631 -0.2942 -0.3197  0.3185
  291ARG      C 4553   1.584   6.780   3.632 -0.1263  0.5413  0.3067
  291ARG      O 4554   1.522   6.719   3.545  0.1737 -0.2437  0.6393
  292ILE      N 4555   1.599   6.914   3.635  0.4034  0.4800  0.3662
  292ILE     HN 4556   1.657   6.941   3.712  1.7728 -1.8623  0.2573
  292ILE     CA 4557   1.551   7.012   3.544  0.1253 -0.1218 -0.1407
  292ILE     HA 4558   1.460   6.978   3.496 -2.6022  1.9310  3.0995
  292ILE     CB 4559   1.524   7.136   3.624  0.6963  0.1723 -0.4001
  292ILE     HB 4560   1.619   7.186   3.655  0.9713  0.7900 -2.1113
  292ILE    CG2 4561   1.459   7.243   3.534  0.5504  0.5458  0.1455
  292ILE   HG21 4562   1.519   7.268   3.444 -0.6458  1.2772 -0.4859
  292ILE   HG22 4563   1.448   7.334   3.596  0.2413 -0.1140  1.0885
  292ILE   HG23 4564   1.357   7.224   3.492 -0.8409  2.5873  2.3382
  292ILE    CG1 4565   1.441   7.108   3.750  0.1856 -0.4489 -0.8669
  292ILE   HG11 4566   1.440   7.208   3.799 -0.1762 -0.6364 -0.4853
  292ILE   HG12 4567   1.486   7.044   3.828 -1.0142 -0.3835 -0.0971
  292ILE     CD 4568   1.300   7.060   3.718 -0.3150  0.3577  0.0490
  292ILE    HD1 4569   1.291   6.962   3.666  1.2233  0.1090  0.2334
  292ILE    HD2 4570   1.253   7.136   3.651  2.1833  2.1691  0.2557
  292ILE    HD3 4571   1.240   7.063   3.811 -0.0897 -2.1446  0.3608
  292ILE      C 4572   1.655   7.045   3.442  0.3774 -0.3121  0.0566
  292ILE      O 4573   1.768   7.081   3.474  0.2324  0.3676 -0.1803
  293ARG      N 4574   1.624   7.036   3.312 -0.1641 -0.5386  0.1976
  293ARG     HN 4575   1.530   7.025   3.279 -0.3519  0.9187  0.1817
  293ARG     CA 4576   1.714   7.037   3.201 -0.4512  0.6392 -0.0418
  293ARG     HA 4577   1.779   6.952   3.212 -0.5649  0.5356 -0.1703
  293ARG     CB 4578   1.654   7.010   3.062 -0.1458  0.2718 -0.1043
  293ARG    HB1 4579   1.705   7.058   2.976  2.2154  0.4693  1.3101
  293ARG    HB2 4580   1.551   7.052   3.065 -1.4158 -2.6456  1.5831
  293ARG     CG 4581   1.629   6.864   3.024  0.3842 -0.1331  1.0617
  293ARG    HG1 4582   1.621   6.863   2.913 -0.6806 -0.9645  1.1322
  293ARG    HG2 4583   1.528   6.844   3.066 -1.8394  2.1675 -2.6218
  293ARG     CD 4584   1.729   6.755   3.065  0.3681 -0.7063 -0.3792
  293ARG    HD1 4585   1.695   6.662   3.015 -0.3974 -0.3773 -0.4978
  293ARG    HD2 4586   1.733   6.734   3.174  0.0796 -1.4170 -0.4997
  293ARG     NE 4587   1.865   6.801   3.023  0.3774 -0.1523  0.2375
  293ARG     HE 4588   1.879   6.890   2.982  0.6036 -0.9452 -1.4866
  293ARG     CZ 4589   1.980   6.731   3.044  0.2092 -0.6132 -0.3513
  293ARG    NH1 4590   1.993   6.605   3.094 -0.1560 -0.3744  0.3584
  293ARG   HH11 4591   1.910   6.551   3.106 -0.4158 -0.3317 -1.0315
  293ARG   HH12 4592   2.087   6.577   3.111  0.5197  0.2918 -1.9190
  293ARG    NH2 4593   2.099   6.788   3.008  0.2863 -0.3316  0.3385
  293ARG   HH21 4594   2.092   6.844   2.925  0.1266 -1.2503 -0.2818
  293ARG   HH22 4595   2.186   6.740   3.000  1.5693  1.8833  0.1834
  293ARG      C 4596   1.797   7.161   3.193  0.3306  0.1437  0.2454
  293ARG      O 4597   1.910   7.154   3.146  0.2682 -0.3136  0.1599
  294GLU      N 4598   1.742   7.277   3.231  0.0443  0.0747  0.0475
  294GLU     HN 4599   1.647   7.280   3.263  0.4608  1.5291  1.2765
  294GLU     CA 4600   1.802   7.407   3.229  0.0689  0.0654  0.1494
  294GLU     HA 4601   1.839   7.427   3.129 -1.8647 -3.0391 -1.3374
  294GLU     CB 4602   1.690   7.510   3.250  0.3940  0.5387 -0.4027
  294GLU    HB1 4603   1.725   7.614   3.269 -1.4034  1.2995 -1.0320
  294GLU    HB2 4604   1.630   7.471   3.335 -0.2592 -0.0003 -1.0969
  294GLU     CG 4605   1.596   7.526   3.130  0.0698  0.3407 -0.1794
  294GLU    HG1 4606   1.533   7.436   3.116  0.1905  0.3664 -0.9333
  294GLU    HG2 4607   1.660   7.524   3.039 -0.7995 -0.0607 -0.7878
  294GLU     CD 4608   1.513   7.654   3.129  0.3178  0.5314  1.2561
  294GLU    OE1 4609   1.395   7.645   3.172 -0.0967 -0.0563  0.0508
  294GLU    OE2 4610   1.570   7.762   3.099  0.5909  0.0412 -0.1099
  294GLU      C 4611   1.914   7.425   3.326  0.1822  0.3161 -0.0253
  294GLU      O 4612   2.021   7.481   3.305  0.1014  0.6135  0.3394
  295PHE      N 4613   1.894   7.369   3.447  0.3241 -0.2385 -0.2536
  295PHE     HN 4614   1.799   7.344   3.463 -0.4150  0.8593 -2.4922
  295PHE     CA 4615   1.992   7.334   3.546  0.2401 -0.0666 -0.1091
  295PHE     HA 4616   2.052   7.423   3.555  0.5345 -0.1467 -1.1335
  295PHE     CB 4617   1.934   7.290   3.681  0.2865  0.0713 -0.0432
  295PHE    HB1 4618   2.008   7.230   3.739 -0.3862 -2.6306 -1.7646
  295PHE    HB2 4619   1.842   7.230   3.662 -1.7170  2.9720 -0.1374
  295PHE     CG 4620   1.886   7.403   3.765 -0.3609 -0.2192 -0.0140
  295PHE    CD1 4621   1.972   7.447   3.863 -0.5103  0.5589 -0.2264
  295PHE    HD1 4622   2.069   7.400   3.875 -0.4745  0.8651  0.8212
  295PHE    CE1 4623   1.937   7.547   3.950 -0.4201  0.7424 -0.4016
  295PHE    HE1 4624   2.002   7.582   4.029 -0.5760  0.8192 -0.3073
  295PHE     CZ 4625   1.809   7.596   3.940 -0.7236  0.0591  0.0644
  295PHE     HZ 4626   1.775   7.665   4.016  0.8705  0.4101  0.5125
  295PHE    CD2 4627   1.758   7.451   3.759 -0.3257 -0.1884 -0.5651
  295PHE    HD2 4628   1.692   7.405   3.687 -2.6806  1.4314  0.4207
  295PHE    CE2 4629   1.719   7.550   3.847  0.1194  0.2505 -0.8610
  295PHE    HE2 4630   1.619   7.585   3.863  0.0333 -0.2397 -0.3090
  295PHE      C 4631   2.089   7.230   3.502  0.1911 -0.1597  0.0046
  295PHE      O 4632   2.209   7.253   3.513  0.1683  0.1866 -0.4575
  296ARG      N 4633   2.046   7.120   3.438 -0.0223 -0.0539 -0.0338
  296ARG     HN 4634   1.950   7.114   3.413  0.1203  0.6606 -0.8202
  296ARG     CA 4635   2.136   7.018   3.395  0.1171  0.0185  0.0859
  296ARG     HA 4636   2.200   6.984   3.475  0.7004  1.1729  0.1332
  296ARG     CB 4637   2.058   6.890   3.360  0.2099 -0.0482  0.1213
  296ARG    HB1 4638   2.118   6.805   3.322 -3.1555 -2.6319  0.0509
  296ARG    HB2 4639   1.976   6.913   3.288 -2.5701 -0.8576  2.7875
  296ARG     CG 4640   1.985   6.815   3.472  0.3614 -0.2050  0.1151
  296ARG    HG1 4641   1.909   6.890   3.503  0.5976 -0.3622  1.1337
  296ARG    HG2 4642   2.060   6.809   3.554  1.0699 -1.4260 -0.5882
  296ARG     CD 4643   1.919   6.682   3.436 -0.2690  0.2038 -0.2594
  296ARG    HD1 4644   1.855   6.702   3.348  1.0968 -1.0042 -1.6013
  296ARG    HD2 4645   1.845   6.642   3.507  0.1958 -2.5883 -1.2245
  296ARG     NE 4646   2.027   6.581   3.414 -0.4944 -0.0544 -0.1791
  296ARG     HE 4647   2.122   6.609   3.399  0.3088 -0.4739  3.2092
  296ARG     CZ 4648   2.017   6.446   3.433  0.2056 -0.2077 -0.8536
  296ARG    NH1 4649   1.901   6.373   3.434  0.4545 -0.5976 -0.1020
  296ARG   HH11 4650   1.815   6.423   3.430 -0.4152 -1.9236  1.1662
  296ARG   HH12 4651   1.909   6.274   3.422 -0.1536 -0.3463 -3.3479
  296ARG    NH2 4652   2.129   6.370   3.428  0.4567  0.1265 -0.3453
  296ARG   HH21 4653   2.218   6.414   3.442  0.4101  0.1332 -0.0552
  296ARG   HH22 4654   2.127   6.275   3.397  0.2589 -0.3402  1.0018
  296ARG      C 4655   2.229   7.065   3.288  0.0007 -0.5555 -0.2699
  296ARG      O 4656   2.350   7.041   3.293  0.2043  0.4145 -0.4006
  297GLN      N 4657   2.189   7.146   3.188 -0.0528 -0.1209  0.1005
  297GLN     HN 4658   2.093   7.172   3.184  0.0607  0.9604  2.5600
  297GLN     CA 4659   2.275   7.213   3.095 -0.2800  0.2103  0.1306
  297GLN     HA 4660   2.334   7.149   3.031  2.3779  3.3102 -0.7916
  297GLN     CB 4661   2.187   7.284   2.991  0.2479 -0.0657 -0.5130
  297GLN    HB1 4662   2.249   7.361   2.940 -0.8939  1.4118  0.2301
  297GLN    HB2 4663   2.115   7.357   3.035 -0.0056  0.9469 -2.4708
  297GLN     CG 4664   2.125   7.205   2.875 -0.0027  0.0660 -0.4694
  297GLN    HG1 4665   2.088   7.274   2.796  3.9763  0.6195 -2.0645
  297GLN    HG2 4666   2.035   7.152   2.913 -0.4134  1.7068  1.0025
  297GLN     CD 4667   2.226   7.121   2.798 -0.1251 -0.0267 -0.5303
  297GLN    OE1 4668   2.226   7.000   2.816 -0.3474  0.0741  0.2161
  297GLN    NE2 4669   2.310   7.181   2.710  0.3957  0.7112  0.4390
  297GLN   HE21 4670   2.364   7.119   2.652  1.0388  0.3523  1.3976
  297GLN   HE22 4671   2.293   7.277   2.689 -1.8460  0.4201  0.7592
  297GLN      C 4672   2.377   7.304   3.154  0.3668 -0.5274  0.1623
  297GLN      O 4673   2.496   7.299   3.123  0.4252  0.2208  0.2665
  298THR      N 4674   2.332   7.381   3.254 -0.0413 -0.3434 -0.1603
  298THR     HN 4675   2.234   7.373   3.270 -0.0373  0.7471  0.5458
  298THR     CA 4676   2.417   7.472   3.324 -0.1281 -0.2105 -0.2269
  298THR     HA 4677   2.473   7.522   3.247 -1.5423  1.7612 -0.0628
  298THR     CB 4678   2.341   7.577   3.401  0.2648 -0.2809  0.2657
  298THR     HB 4679   2.285   7.537   3.488  0.1693  1.4863  1.0421
  298THR    OG1 4680   2.256   7.643   3.308  0.7623  0.0321  0.0276
  298THR    HG1 4681   2.192   7.576   3.284  0.5039  0.9139 -1.8897
  298THR    CG2 4682   2.432   7.686   3.459  0.2771 -0.0128 -0.2516
  298THR   HG21 4683   2.370   7.773   3.489  1.9156  1.1975 -0.2242
  298THR   HG22 4684   2.502   7.726   3.382  0.2348 -0.1677 -0.3711
  298THR   HG23 4685   2.491   7.653   3.547  0.0457 -1.2005 -0.5233
  298THR      C 4686   2.516   7.409   3.416 -0.5654 -0.0020  0.3954
  298THR      O 4687   2.631   7.452   3.422 -0.4339 -0.2534 -0.2316
  299PHE      N 4688   2.481   7.294   3.476 -0.2486 -0.2922  0.0217
  299PHE     HN 4689   2.392   7.250   3.469 -0.7212  0.8879 -2.8384
  299PHE     CA 4690   2.571   7.221   3.560  0.0679  0.0412 -0.0281
  299PHE     HA 4691   2.610   7.280   3.642  2.1463 -1.7515  0.3499
  299PHE     CB 4692   2.488   7.115   3.633  0.1882 -0.3239 -0.4236
  299PHE    HB1 4693   2.417   7.057   3.569  0.7095 -1.7838  0.2686
  299PHE    HB2 4694   2.425   7.169   3.706  0.3182 -0.4189 -0.2386
  299PHE     CG 4695   2.568   7.014   3.708  0.6278  0.3469  0.0174
  299PHE    CD1 4696   2.617   6.899   3.652 -0.4761 -0.1369  0.0075
  299PHE    HD1 4697   2.598   6.872   3.549 -1.2078 -0.7450  0.2969
  299PHE    CE1 4698   2.654   6.792   3.731 -0.2927  0.2368  0.4268
  299PHE    HE1 4699   2.695   6.703   3.687 -1.2349  0.4898 -1.0043
  299PHE     CZ 4700   2.666   6.809   3.867  0.2074  0.2801  0.3810
  299PHE     HZ 4701   2.690   6.720   3.923  2.1271  0.6805  0.2566
  299PHE    CD2 4702   2.583   7.030   3.844 -0.0627  0.3090  0.1023
  299PHE    HD2 4703   2.545   7.122   3.886  0.0124  0.0414  0.7619
  299PHE    CE2 4704   2.625   6.927   3.925  0.3862  0.4827  0.0898
  299PHE    HE2 4705   2.622   6.939   4.032  0.2023  0.1328  0.1238
  299PHE      C 4706   2.690   7.174   3.485  0.1247  0.0084  0.0821
  299PHE      O 4707   2.804   7.186   3.530  0.2968 -0.0285 -0.3329
  300ARG      N 4708   2.663   7.122   3.364  0.3620 -0.0220  0.0406
  300ARG     HN 4709   2.567   7.118   3.337  0.2312 -0.2849  0.5337
  300ARG     CA 4710   2.759   7.084   3.265  0.0874 -0.3850 -0.0915
  300ARG     HA 4711   2.834   7.022   3.311  0.7975  1.2399  1.0243
  300ARG     CB 4712   2.690   6.993   3.162 -0.5920  0.2879 -0.2482
  300ARG    HB1 4713   2.757   6.975   3.075 -1.8298  0.0318 -1.1697
  300ARG    HB2 4714   2.607   7.056   3.125 -1.5503 -0.2609  0.8722
  300ARG     CG 4715   2.641   6.853   3.203  0.1132 -0.1005 -0.7043
  300ARG    HG1 4716   2.601   6.803   3.113  0.0037 -1.4509  0.0673
  300ARG    HG2 4717   2.560   6.868   3.278 -2.0006 -1.2571 -2.6617
  300ARG     CD 4718   2.746   6.753   3.252 -0.3310  0.0002  0.4884
  300ARG    HD1 4719   2.833   6.799   3.303  0.4499 -1.8666  0.9040
  300ARG    HD2 4720   2.786   6.697   3.164  0.1036  0.0432  0.6568
  300ARG     NE 4721   2.676   6.655   3.340 -0.2121 -0.0600  0.5178
  300ARG     HE 4722   2.576   6.658   3.343 -0.3212 -1.2932 -0.7964
  300ARG     CZ 4723   2.737   6.558   3.413  0.0693 -0.4814 -0.2643
  300ARG    NH1 4724   2.870   6.528   3.406  0.2646  0.2449  0.2198
  300ARG   HH11 4725   2.939   6.583   3.359  0.2879 -0.1643 -0.2315
  300ARG   HH12 4726   2.905   6.451   3.459 -1.7253  0.1301  1.4450
  300ARG    NH2 4727   2.663   6.480   3.497  0.1202 -0.6740 -0.3981
  300ARG   HH21 4728   2.564   6.486   3.496  0.1137 -0.7856 -1.4658
  300ARG   HH22 4729   2.698   6.417   3.567 -3.3485 -1.7754  0.5540
  300ARG      C 4730   2.842   7.197   3.213  0.0399 -0.4062 -0.2145
  300ARG      O 4731   2.962   7.182   3.190  0.0448 -0.3062 -0.2555
  301LYS      N 4732   2.786   7.316   3.187  0.2783 -0.2592 -0.0563
  301LYS     HN 4733   2.688   7.331   3.182  0.4195  0.3662 -1.4401
  301LYS     CA 4734   2.855   7.432   3.138 -0.1367  0.0259  0.0247
  301LYS     HA 4735   2.909   7.408   3.048  1.4798  2.2262  0.3223
  301LYS     CB 4736   2.750   7.543   3.122 -0.0620  0.1055  0.0796
  301LYS    HB1 4737   2.700   7.533   3.220  2.8911 -1.5608  1.5574
  301LYS    HB2 4738   2.686   7.505   3.039 -0.0033 -0.4491  0.2836
  301LYS     CG 4739   2.788   7.686   3.083  0.2574  0.1579  0.5856
  301LYS    HG1 4740   2.859   7.732   3.156  0.0642  0.8100  0.3672
  301LYS    HG2 4741   2.697   7.749   3.089 -0.2561 -0.5568  0.3247
  301LYS     CD 4742   2.852   7.700   2.945 -0.5727  0.5309  0.2308
  301LYS    HD1 4743   2.851   7.599   2.899  1.5397  0.2840  0.6130
  301LYS    HD2 4744   2.954   7.743   2.953 -2.6979  6.1158  2.2519
  301LYS     CE 4745   2.785   7.793   2.844 -0.1718  0.4922 -0.0731
  301LYS    HE1 4746   2.768   7.894   2.887 -1.2958  0.0194  0.6208
  301LYS    HE2 4747   2.684   7.758   2.816 -0.5780 -0.6431  2.4984
  301LYS     NZ 4748   2.872   7.818   2.727  0.2388  0.2292  0.1737
  301LYS    HZ1 4749   2.924   7.733   2.697  0.2438  0.8393 -1.7002
  301LYS    HZ2 4750   2.939   7.896   2.742 -0.7731  1.1020  0.2479
  301LYS    HZ3 4751   2.809   7.835   2.646 -0.0001  0.0941  0.3322
  301LYS      C 4752   2.963   7.483   3.227  0.2243 -0.4487 -0.1371
  301LYS      O 4753   3.070   7.524   3.182  0.0317 -0.1024 -0.2809
  302ILE      N 4754   2.945   7.482   3.361  0.1560 -0.6768 -0.1480
  302ILE     HN 4755   2.856   7.456   3.398 -0.5813  2.0967  0.2339
  302ILE     CA 4756   3.044   7.514   3.459 -0.2054 -0.1005  0.0354
  302ILE     HA 4757   3.081   7.613   3.440  0.1606 -0.6344 -2.4595
  302ILE     CB 4758   2.983   7.525   3.595 -0.1265  0.1715  0.0493
  302ILE     HB 4759   2.937   7.426   3.619 -0.8698  0.1609 -1.3404
  302ILE    CG2 4760   3.085   7.552   3.707  0.1742 -0.0705 -0.1635
  302ILE   HG21 4761   3.035   7.556   3.806  0.2534  1.6115 -0.1630
  302ILE   HG22 4762   3.135   7.652   3.705  0.4365 -0.1983 -0.0781
  302ILE   HG23 4763   3.163   7.474   3.715 -0.3852 -0.4372  2.5479
  302ILE    CG1 4764   2.869   7.627   3.601 -0.3973 -0.1403  0.2692
  302ILE   HG11 4765   2.811   7.620   3.507  1.9563  0.6600 -1.3380
  302ILE   HG12 4766   2.920   7.726   3.601  0.9478 -0.8157 -0.1811
  302ILE     CD 4767   2.779   7.611   3.724 -0.3428 -0.3700  0.2793
  302ILE    HD1 4768   2.748   7.504   3.721 -0.3361 -0.3740  0.3322
  302ILE    HD2 4769   2.685   7.668   3.716  0.2065  0.3776 -1.4353
  302ILE    HD3 4770   2.832   7.628   3.820  2.1246 -2.2784 -0.6071
  302ILE      C 4771   3.157   7.417   3.459 -0.1370 -0.0204  0.4771
  302ILE      O 4772   3.275   7.452   3.466 -0.2473  0.2950  0.7908
  303ILE      N 4773   3.128   7.286   3.453  0.1143 -0.0691  0.3081
  303ILE     HN 4774   3.032   7.263   3.442 -0.0765 -0.8388  2.8994
  303ILE     CA 4775   3.228   7.184   3.441  0.0634 -0.0956  0.1135
  303ILE     HA 4776   3.300   7.191   3.520  1.9185 -0.9915 -1.4118
  303ILE     CB 4777   3.170   7.046   3.450  0.3064 -0.1674  0.5795
  303ILE     HB 4778   3.093   7.036   3.370  0.7901  0.6044  0.0031
  303ILE    CG2 4779   3.277   6.938   3.425 -0.1247 -0.3917 -0.3386
  303ILE   HG21 4780   3.234   6.839   3.448  2.7652 -1.7586 -0.3499
  303ILE   HG22 4781   3.351   6.949   3.507 -0.2214  1.2328 -0.4235
  303ILE   HG23 4782   3.330   6.943   3.327  3.5854 -1.4970  1.4332
  303ILE    CG1 4783   3.101   7.015   3.584 -0.7069 -0.1443  0.0762
  303ILE   HG11 4784   3.017   7.087   3.587 -3.1040 -2.8051  0.5167
  303ILE   HG12 4785   3.168   7.036   3.670  0.3042  0.9067 -0.9346
  303ILE     CD 4786   3.037   6.877   3.597  0.1576 -0.6093 -0.4358
  303ILE    HD1 4787   2.951   6.884   3.668 -2.1987  1.3697 -3.2297
  303ILE    HD2 4788   3.107   6.801   3.635 -1.1431 -0.9384  1.4701
  303ILE    HD3 4789   2.995   6.850   3.498 -1.6042 -1.9457  0.6178
  303ILE      C 4790   3.302   7.193   3.312 -0.3111 -0.7081 -0.1504
  303ILE      O 4791   3.425   7.194   3.309 -0.2974  0.7664  0.3292
  304ARG      N 4792   3.235   7.225   3.199 -0.2330  0.1967  0.0501
  304ARG     HN 4793   3.136   7.237   3.204  0.0460  2.7676  0.9791
  304ARG     CA 4794   3.295   7.248   3.072  0.0661  0.3699  0.2218
  304ARG     HA 4795   3.346   7.160   3.036 -0.0016  0.0461  0.9025
  304ARG     CB 4796   3.197   7.274   2.957  0.5477 -0.1114 -0.3053
  304ARG    HB1 4797   3.122   7.351   2.984 -0.7843 -1.7820  1.0149
  304ARG    HB2 4798   3.137   7.180   2.948 -0.0486 -0.1867  3.2550
  304ARG     CG 4799   3.255   7.318   2.822  1.1013  0.1885  0.0265
  304ARG    HG1 4800   3.292   7.422   2.828 -0.7159  0.8430  0.3904
  304ARG    HG2 4801   3.171   7.329   2.750  1.7556 -0.6181 -0.8867
  304ARG     CD 4802   3.350   7.222   2.751  0.1467 -0.5561 -0.2753
  304ARG    HD1 4803   3.319   7.120   2.721  3.0782 -1.1036 -1.9096
  304ARG    HD2 4804   3.436   7.208   2.820 -0.4350  0.9276  0.7878
  304ARG     NE 4805   3.401   7.293   2.630  0.1216 -0.0306  0.0183
  304ARG     HE 4806   3.342   7.355   2.579  2.2340  0.6926 -1.7027
  304ARG     CZ 4807   3.509   7.253   2.556 -0.2654 -0.4569 -0.3298
  304ARG    NH1 4808   3.587   7.153   2.606  0.0123  0.1749  0.5285
  304ARG   HH11 4809   3.556   7.105   2.688 -1.4177 -0.5106 -0.3692
  304ARG   HH12 4810   3.674   7.136   2.560 -0.6971  1.0904 -1.2405
  304ARG    NH2 4811   3.527   7.304   2.431 -0.2120  0.0053 -0.1374
  304ARG   HH21 4812   3.459   7.372   2.405  0.1003 -0.2329 -1.6708
  304ARG   HH22 4813   3.593   7.260   2.369  0.3843 -1.6803  1.5852
  304ARG      C 4814   3.400   7.354   3.065  0.1711  0.2841  0.4678
  304ARG      O 4815   3.511   7.337   3.016 -0.0025  0.2107  0.0974
  305SER      N 4816   3.358   7.468   3.124 -0.3245  0.7299 -0.6957
  305SER     HN 4817   3.265   7.476   3.160 -0.0102  2.2699 -0.1427
  305SER     CA 4818   3.453   7.573   3.143  0.1010  0.1773  0.3734
  305SER     HA 4819   3.478   7.597   3.040 -1.2148 -1.3589 -0.3469
  305SER     CB 4820   3.376   7.694   3.200  0.1895  0.0351  0.7998
  305SER    HB1 4821   3.335   7.677   3.301  0.4390  0.9233  1.0578
  305SER    HB2 4822   3.290   7.716   3.133 -1.3575 -1.2841  2.2511
  305SER     OG 4823   3.465   7.805   3.206 -0.4351  0.5687  0.3301
  305SER    HG1 4824   3.439   7.875   3.266  0.8017  0.7855  0.6419
  305SER      C 4825   3.580   7.546   3.216  0.2994  1.0079  0.3534
  305SER      O 4826   3.687   7.582   3.169  0.3144  0.2605 -0.1987
  306HSD      N 4827   3.571   7.468   3.326  0.2421  0.6959  0.1298
  306HSD     HN 4828   3.481   7.436   3.352  1.2593 -3.6466 -0.8671
  306HSD     CA 4829   3.679   7.423   3.409  0.1144  0.0405 -0.0561
  306HSD     HA 4830   3.721   7.513   3.450 -2.2866  1.2396 -0.0435
  306HSD     CB 4831   3.631   7.330   3.522  0.2303  0.0060 -0.0350
  306HSD    HB1 4832   3.586   7.242   3.472  1.1584  0.4342 -1.7092
  306HSD    HB2 4833   3.550   7.379   3.581 -0.5488  2.0279 -2.5848
  306HSD    ND1 4834   3.845   7.356   3.650  0.1814  0.1687 -0.4258
  306HSD    HD1 4835   3.862   7.450   3.620  0.6640 -0.0775 -0.9473
  306HSD     CG 4836   3.741   7.276   3.607  0.1434 -0.0377  0.0495
  306HSD    CE1 4837   3.933   7.270   3.709 -0.2927 -0.1551 -0.1915
  306HSD    HE1 4838   4.028   7.300   3.752 -0.3554  0.1010 -0.2317
  306HSD    NE2 4839   3.890   7.145   3.712  0.2174 -0.3166  0.6805
  306HSD    CD2 4840   3.766   7.150   3.652  0.5218  0.0430  0.0746
  306HSD    HD2 4841   3.703   7.062   3.639  1.2745 -0.8757  2.2830
  306HSD      C 4842   3.779   7.343   3.332 -0.2728 -0.2019 -0.3122
  306HSD      O 4843   3.897   7.374   3.329 -0.2530 -0.1675  0.4877
  307VAL      N 4844   3.720   7.242   3.265 -0.3040 -0.1587 -0.3491
  307VAL     HN 4845   3.621   7.241   3.258 -0.5712  1.5000  1.8571
  307VAL     CA 4846   3.798   7.151   3.188  0.5823  0.1691  0.1521
  307VAL     HA 4847   3.863   7.117   3.268 -0.1241  1.7663  1.4487
  307VAL     CB 4848   3.709   7.036   3.152  0.5715  0.0326  0.6066
  307VAL     HB 4849   3.625   7.082   3.096  0.4159 -0.9459  0.0101
  307VAL    CG1 4850   3.776   6.925   3.069 -0.0372 -0.0939  0.2832
  307VAL   HG11 4851   3.845   6.868   3.135 -2.2782 -1.8172  1.3164
  307VAL   HG12 4852   3.835   6.969   2.986  1.2472  1.0879  1.7835
  307VAL   HG13 4853   3.698   6.866   3.015 -0.2485  0.4869 -0.0630
  307VAL    CG2 4854   3.648   6.971   3.277  0.1644 -0.2867  0.2455
  307VAL   HG21 4855   3.720   6.937   3.355  0.8269 -1.4074 -0.8134
  307VAL   HG22 4856   3.596   6.876   3.253 -1.1304  0.6961 -0.9463
  307VAL   HG23 4857   3.585   7.041   3.336 -0.9519 -0.6173 -0.5260
  307VAL      C 4858   3.874   7.214   3.077 -0.0287  0.1083 -0.2990
  307VAL      O 4859   3.993   7.193   3.056  0.0943  0.3827  0.1163
  308LEU      N 4860   3.804   7.307   3.008 -0.2897  0.2794  0.1942
  308LEU     HN 4861   3.707   7.317   3.026 -0.2375  0.7061  0.2536
  308LEU     CA 4862   3.853   7.390   2.903 -0.4302  0.3390  0.1750
  308LEU     HA 4863   3.896   7.320   2.833  0.0996  0.9615 -0.1408
  308LEU     CB 4864   3.736   7.466   2.839 -0.7269 -0.6531 -0.4718
  308LEU    HB1 4865   3.690   7.526   2.920 -0.1416 -1.4288  0.4572
  308LEU    HB2 4866   3.661   7.386   2.818 -1.0527 -0.8504  1.3062
  308LEU     CG 4867   3.773   7.550   2.716 -0.3150 -0.1978 -0.0408
  308LEU     HG 4868   3.842   7.630   2.751  0.3844 -0.9009  0.2183
  308LEU    CD1 4869   3.840   7.461   2.610  0.4101  0.3020 -0.0087
  308LEU   HD11 4870   3.927   7.400   2.644  0.2405  1.8540  3.6008
  308LEU   HD12 4871   3.870   7.517   2.519 -0.0735 -0.5760 -0.7263
  308LEU   HD13 4872   3.759   7.391   2.579 -1.6311  2.3881  0.3749
  308LEU    CD2 4873   3.650   7.615   2.650 -0.3424 -0.5046 -0.2933
  308LEU   HD21 4874   3.574   7.537   2.627 -0.7933  0.1581 -1.0948
  308LEU   HD22 4875   3.678   7.653   2.549 -1.2953  0.3564 -0.2401
  308LEU   HD23 4876   3.622   7.703   2.710  3.7327 -0.4720  1.9370
  308LEU      C 4877   3.966   7.478   2.947  0.4984 -0.6513 -0.1839
  308LEU      O 4878   4.060   7.511   2.875  0.2048  0.1507 -0.2112
  309ARG      N 4879   3.956   7.542   3.064  0.0007 -0.2728 -0.4302
  309ARG     HN 4880   3.876   7.524   3.121  1.1001  1.2649  1.7690
  309ARG     CA 4881   4.066   7.613   3.122 -0.2806 -0.3770  0.2422
  309ARG     HA 4882   4.109   7.678   3.047 -0.5174 -0.4314  0.0558
  309ARG     CB 4883   4.029   7.698   3.245  0.0094  0.4221 -0.2125
  309ARG    HB1 4884   4.118   7.736   3.300  0.7408  0.7211 -1.5704
  309ARG    HB2 4885   3.968   7.635   3.314 -1.4125  2.2757  0.2888
  309ARG     CG 4886   3.948   7.821   3.204  0.3498  0.6599 -0.1780
  309ARG    HG1 4887   3.858   7.789   3.147  0.6544 -0.1172 -0.2388
  309ARG    HG2 4888   4.010   7.889   3.143  1.2095  1.8351  1.8856
  309ARG     CD 4889   3.887   7.897   3.322 -0.9288 -0.2096 -0.2582
  309ARG    HD1 4890   3.969   7.901   3.397 -1.2690  0.1244  0.1024
  309ARG    HD2 4891   3.799   7.838   3.357 -0.3542  0.0563  1.8035
  309ARG     NE 4892   3.851   8.035   3.281  0.3204  0.2400  0.0985
  309ARG     HE 4893   3.837   8.064   3.186 -1.4319 -1.3026 -0.1739
  309ARG     CZ 4894   3.805   8.125   3.372 -0.3162 -0.2717  0.2915
  309ARG    NH1 4895   3.796   8.109   3.507 -0.2476  0.2084  0.3565
  309ARG   HH11 4896   3.872   8.060   3.550 -1.0181  1.3362  3.2570
  309ARG   HH12 4897   3.784   8.194   3.558  0.9172 -0.5062  1.9275
  309ARG    NH2 4898   3.740   8.234   3.320  0.7943  0.4069  0.3022
  309ARG   HH21 4899   3.737   8.262   3.224 -1.4939  1.0341  0.5024
  309ARG   HH22 4900   3.693   8.300   3.379 -1.2643  0.7369 -1.5793
  309ARG      C 4901   4.181   7.530   3.165  0.1396 -0.0293 -0.2081
  309ARG      O 4902   4.296   7.574   3.163 -0.0071  0.3953  0.4001
  310GLN      N 4903   4.155   7.404   3.204 -0.1602 -0.1868 -0.9083
  310GLN     HN 4904   4.061   7.372   3.203 -0.1697 -0.1665 -0.6660
  310GLN     CA 4905   4.264   7.316   3.234 -0.6396 -0.4828 -0.0081
  310GLN     HA 4906   4.340   7.376   3.280 -1.2115  0.2829 -0.0329
  310GLN     CB 4907   4.224   7.194   3.319 -0.1559 -0.2366  0.5803
  310GLN    HB1 4908   4.321   7.146   3.342  0.7306  1.3712  0.3592
  310GLN    HB2 4909   4.165   7.120   3.261  1.0976  0.7721 -2.1731
  310GLN     CG 4910   4.163   7.218   3.457 -0.6337  0.5767  0.2350
  310GLN    HG1 4911   4.172   7.124   3.515  1.0490  0.4911 -0.1120
  310GLN    HG2 4912   4.063   7.262   3.438  0.8861  3.4162 -2.1816
  310GLN     CD 4913   4.244   7.323   3.533  0.1094  0.3859 -0.2786
  310GLN    OE1 4914   4.367   7.315   3.533  0.0598 -0.4000  0.0804
  310GLN    NE2 4915   4.172   7.425   3.587 -0.3546 -0.0321 -0.0961
  310GLN   HE21 4916   4.221   7.495   3.641  1.4143  0.4173 -2.1335
  310GLN   HE22 4917   4.081   7.436   3.549 -1.0007  0.1633  1.4491
  310GLN      C 4918   4.336   7.269   3.113 -0.2939 -0.7538  0.3011
  310GLN      O 4919   4.452   7.227   3.115 -0.0880 -0.1994  0.4822
  311GLN      N 4920   4.276   7.289   2.994  0.0119 -0.0207  0.2607
  311GLN     HN 4921   4.183   7.324   2.991 -0.1476 -0.3449  1.1411
  311GLN     CA 4922   4.340   7.253   2.871 -0.3471  0.1319  0.0256
  311GLN     HA 4923   4.419   7.183   2.893 -2.0483 -3.0964 -3.1496
  311GLN     CB 4924   4.240   7.178   2.782 -0.1184 -0.2342  0.0738
  311GLN    HB1 4925   4.289   7.171   2.682 -1.2022 -0.4085 -0.4573
  311GLN    HB2 4926   4.150   7.237   2.753  0.1878 -0.6706 -1.9190
  311GLN     CG 4927   4.200   7.038   2.830 -0.1530 -0.2603 -0.0303
  311GLN    HG1 4928   4.121   7.001   2.762  0.1376  1.4006 -1.3342
  311GLN    HG2 4929   4.155   7.048   2.931  3.2299 -1.8048  1.7968
  311GLN     CD 4930   4.316   6.941   2.848 -0.0880 -0.2055 -0.1513
  311GLN    OE1 4931   4.342   6.876   2.950  0.3684  0.1549 -0.0336
  311GLN    NE2 4932   4.399   6.915   2.744  0.3526  0.3523  0.0535
  311GLN   HE21 4933   4.474   6.849   2.756 -0.7186 -1.1250 -0.9585
  311GLN   HE22 4934   4.393   6.956   2.653 -1.0730 -2.2168 -1.1349
  311GLN      C 4935   4.422   7.354   2.799  0.1863 -0.0684  0.3428
  311GLN      O 4936   4.468   7.324   2.689 -0.2321 -0.1772  0.1950
  312GLU      N 4937   4.457   7.468   2.861  0.1806  0.0850  0.0681
  312GLU     HN 4938   4.424   7.482   2.955  1.1650  1.7529  0.2110
  312GLU     CA 4939   4.532   7.580   2.813  0.2125  0.1744  0.3221
  312GLU     HA 4940   4.478   7.617   2.727 -0.6573  1.3298  1.3070
  312GLU     CB 4941   4.533   7.702   2.907  0.5152  0.1899  0.2982
  312GLU    HB1 4942   4.604   7.774   2.862 -0.1099  1.3120  1.0451
  312GLU    HB2 4943   4.583   7.661   2.998  0.6025 -1.8514 -0.6089
  312GLU     CG 4944   4.395   7.768   2.917  0.4511  0.1175 -0.1070
  312GLU    HG1 4945   4.404   7.826   3.011 -2.0658 -0.4078  0.5227
  312GLU    HG2 4946   4.314   7.694   2.934 -1.0983  2.0925  1.6385
  312GLU     CD 4947   4.364   7.868   2.807  0.6765  0.2130 -0.0843
  312GLU    OE1 4948   4.301   7.833   2.704 -0.3096  0.6938  0.3452
  312GLU    OE2 4949   4.383   7.989   2.835 -0.2000  0.4655 -0.5334
  312GLU      C 4950   4.670   7.563   2.760  0.2825  0.8088  0.2881
  312GLU      O 4951   4.691   7.637   2.664 -0.5212  0.4522 -0.1745
  313PRO      N 4952   4.766   7.490   2.808 -0.0810  0.2467  0.1784
  313PRO     CD 4953   4.764   7.424   2.938  0.1462 -0.3952 -0.1443
  313PRO    HD1 4954   4.688   7.343   2.939 -1.4438  0.9991 -1.4150
  313PRO    HD2 4955   4.742   7.492   3.023 -1.9489  1.1116 -1.7812
  313PRO     CA 4956   4.898   7.506   2.755 -0.1441  0.0041 -0.0518
  313PRO     HA 4957   4.915   7.607   2.721 -0.2071  0.4219  1.0896
  313PRO     CB 4958   4.987   7.469   2.874 -0.2613  0.3055  0.1316
  313PRO    HB1 4959   5.001   7.559   2.937  1.3161 -0.9623  1.6977
  313PRO    HB2 4960   5.089   7.436   2.844 -0.6526  0.9421 -2.0303
  313PRO     CG 4961   4.905   7.363   2.950  0.1768 -0.3538 -0.2947
  313PRO    HG1 4962   4.916   7.260   2.910  0.9657 -0.5429  0.3696
  313PRO    HG2 4963   4.936   7.357   3.057  2.9263  1.2184 -0.8924
  313PRO      C 4964   4.917   7.422   2.634  0.0592 -0.0736  0.0313
  313PRO      O 4965   4.990   7.461   2.543 -0.0089 -0.1797 -0.0705
  314PHE      N 4966   4.843   7.310   2.619 -0.0763  0.0060  0.0939
  314PHE     HN 4967   4.788   7.284   2.697 -1.5805 -1.0467 -1.2505
  314PHE     CA 4968   4.852   7.230   2.500 -0.0930 -0.1991  0.2316
  314PHE     HA 4969   4.956   7.206   2.484 -0.3940 -0.7008 -1.0606
  314PHE     CB 4970   4.777   7.096   2.508 -0.3794 -0.0546 -0.0331
  314PHE    HB1 4971   4.802   7.025   2.426 -0.4953 -0.7168  0.4920
  314PHE    HB2 4972   4.669   7.123   2.515 -0.5096 -0.8436  1.7692
  314PHE     CG 4973   4.818   7.030   2.635 -0.0076 -0.1611 -0.2090
  314PHE    CD1 4974   4.732   7.040   2.742  0.1255  0.1353 -0.1280
  314PHE    HD1 4975   4.650   7.110   2.740  0.0533  0.0535 -0.0374
  314PHE    CE1 4976   4.771   6.987   2.863  0.4253 -0.1286 -0.3367
  314PHE    HE1 4977   4.704   6.996   2.947  0.5991 -0.0857 -0.2023
  314PHE     CZ 4978   4.889   6.917   2.876  0.5076  0.1447  0.4355
  314PHE     HZ 4979   4.900   6.868   2.971  0.1472 -2.3585 -0.7383
  314PHE    CD2 4980   4.937   6.961   2.647  0.1022 -0.0178 -0.4778
  314PHE    HD2 4981   4.995   6.950   2.556 -0.0544 -0.7621 -0.4895
  314PHE    CE2 4982   4.971   6.903   2.767 -0.2203  0.4463 -0.1589
  314PHE    HE2 4983   5.066   6.852   2.764 -0.1169  0.6310 -3.3275
  314PHE      C 4984   4.807   7.294   2.374  0.2709  0.3347  0.3673
  314PHE      O 4985   4.709   7.368   2.364  0.1663  0.0679 -0.7842
  315LYS      N 4986   4.877   7.254   2.266  0.2238  0.3240  0.3406
  315LYS     HN 4987   4.938   7.175   2.271 -1.1514 -0.8021 -0.1002
  315LYS     CA 4988   4.850   7.313   2.139  0.0859 -0.5508 -0.0428
  315LYS     HA 4989   4.805   7.411   2.151 -0.2453 -0.8374  1.2087
  315LYS     CB 4990   4.980   7.323   2.058  0.1868 -0.4970  0.1257
  315LYS    HB1 4991   4.966   7.356   1.953 -1.5268  2.3687  1.1528
  315LYS    HB2 4992   5.036   7.227   2.054 -0.8360 -1.0686 -2.6828
  315LYS     CG 4993   5.082   7.422   2.116  0.1537 -0.4238  0.0594
  315LYS    HG1 4994   5.119   7.396   2.217 -0.9578 -2.0350  0.0953
  315LYS    HG2 4995   5.036   7.523   2.116 -1.4090 -0.8832 -4.6223
  315LYS     CD 4996   5.214   7.423   2.038 -0.0775  0.2261 -0.3321
  315LYS    HD1 4997   5.187   7.446   1.933  0.0259 -0.5847 -0.5415
  315LYS    HD2 4998   5.253   7.322   2.013 -1.5302 -0.4566  0.0496
  315LYS     CE 4999   5.319   7.518   2.097  0.2165 -0.2811 -0.0225
  315LYS    HE1 5000   5.350   7.482   2.197  0.1201 -0.1686  0.0491
  315LYS    HE2 5001   5.285   7.624   2.091 -0.7196 -0.5693  0.0226
  315LYS     NZ 5002   5.438   7.507   2.009 -0.1134  0.3648 -0.5560
  315LYS    HZ1 5003   5.414   7.456   1.922 -0.1855 -2.0653  0.8219
  315LYS    HZ2 5004   5.501   7.445   2.063  0.3520  1.1064 -0.2326
  315LYS    HZ3 5005   5.489   7.596   1.989  1.6699 -0.7644 -1.1825
  315LYS      C 5006   4.752   7.227   2.067  0.2891 -0.5067 -0.3754
  315LYS      O 5007   4.756   7.104   2.074  0.7696 -0.5075 -0.6070
  316ALA      N 5008   4.650   7.287   2.002 -0.3467 -0.4472  0.6561
  316ALA     HN 5009   4.641   7.386   2.010  0.1525 -0.3639  0.2621
  316ALA     CA 5010   4.541   7.223   1.936 -0.4382  0.3825 -0.0108
  316ALA     HA 5011   4.481   7.188   2.019 -2.1053  2.3497 -0.3038
  316ALA     CB 5012   4.441   7.314   1.862 -0.6186  0.4585  0.3240
  316ALA    HB1 5013   4.347   7.269   1.825  0.0208 -1.5288  1.0235
  316ALA    HB2 5014   4.495   7.364   1.778  0.8140 -0.9957  0.3406
  316ALA    HB3 5015   4.413   7.401   1.925  2.2397  0.3384  1.9715
  316ALA      C 5016   4.573   7.114   1.840 -0.2038  0.1601  0.3176
  316ALA      O 5017   4.673   7.126   1.768 -0.3310 -0.0877  0.1012
  317ALA      N 5018   4.485   7.013   1.834 -0.0529  0.0464 -0.0140
  317ALA     HN 5019   4.400   7.018   1.886 -0.6800 -0.9486 -0.8929
  317ALA     CA 5020   4.506   6.891   1.762 -0.3432 -0.1347  0.2056
  317ALA     HA 5021   4.613   6.879   1.752 -0.3444 -0.4841  0.6171
  317ALA     CB 5022   4.439   6.777   1.839 -0.1406 -0.0750  0.4729
  317ALA    HB1 5023   4.332   6.803   1.856 -0.8382 -0.1118 -3.0391
  317ALA    HB2 5024   4.497   6.772   1.933 -0.3957  0.7981  0.6853
  317ALA    HB3 5025   4.453   6.678   1.790  3.5122  0.8316 -0.5744
  317ALA      C 5026   4.451   6.904   1.624 -0.1931 -0.1646  0.1435
  317ALA      O 5027   4.342   6.956   1.603  0.2266  0.4571 -0.5737
  318GLY      N 5028   4.533   6.863   1.526  0.0373 -0.8104  0.6035
  318GLY     HN 5029   4.628   6.836   1.540 -0.0443 -1.4728 -0.0515
  318GLY     CA 5030   4.495   6.867   1.388 -0.1452 -0.1092  0.6696
  318GLY    HA1 5031   4.581   6.867   1.324 -0.7839  0.5896 -0.2055
  318GLY    HA2 5032   4.436   6.956   1.372  1.1481  0.7198  0.3659
  318GLY      C 5033   4.402   6.755   1.353  0.1338 -0.1999  0.2125
  318GLY      O 5034   4.384   6.654   1.422  0.3508 -0.3726  0.0166
  319THR      N 5035   4.331   6.766   1.240  0.2736 -0.5126  0.0925
  319THR     HN 5036   4.347   6.853   1.194 -0.8859  1.3724  2.9657
  319THR     CA 5037   4.227   6.679   1.196 -0.3964  0.1891  0.2610
  319THR     HA 5038   4.161   6.658   1.279 -0.6032 -1.0539 -0.1851
  319THR     CB 5039   4.139   6.739   1.090 -0.0628  0.2422  0.0146
  319THR     HB 5040   4.071   6.658   1.057 -0.2636  0.0356  0.9048
  319THR    OG1 5041   4.215   6.777   0.976  0.3618  0.0495  0.2295
  319THR    HG1 5042   4.299   6.817   1.001 -0.1550  0.4727  1.3246
  319THR    CG2 5043   4.056   6.860   1.137 -0.0865  0.1647  0.1724
  319THR   HG21 5044   4.000   6.913   1.057  2.0074  0.9785 -0.8157
  319THR   HG22 5045   4.135   6.926   1.178 -0.8411  1.6390 -0.6532
  319THR   HG23 5046   3.995   6.841   1.228 -0.0454  0.5367  0.2780
  319THR      C 5047   4.295   6.550   1.152 -0.1098  0.2421  0.5447
  319THR    OT1 5048   4.400   6.545   1.090 -0.3918  1.0015 -0.0142
  319THR    OT2 5049   4.222   6.443   1.185  0.0878 -0.2788 -0.6677
  319THR     CT 5050   4.278   6.314   1.160  0.4488 -0.2017 -0.2647
  319THR    HT1 5051   4.279   6.261   1.258  1.3587  1.5537  0.7175
  319THR    HT2 5052   4.382   6.320   1.123 -0.7402 -2.4357 -4.7323
  319THR    HT3 5053   4.224   6.259   1.079  1.3230  0.7093 -1.5009
  320CHL1    C3 5054   5.891   7.556   6.654 -0.2512  0.5569  0.2110
  320CHL1    H3 5055   5.967   7.498   6.710 -0.9909  0.1748  0.8310
  320CHL1    O3 5056   5.789   7.610   6.736 -0.2081  0.4955  0.3057
  320CHL1   H3' 5057   5.739   7.535   6.769  0.7334 -0.4005 -0.2449
  320CHL1    C4 5058   5.972   7.668   6.585 -0.2605  0.2728 -0.2686
  320CHL1   H4A 5059   5.901   7.740   6.539  0.1209  0.5881 -0.3704
  320CHL1   H4B 5060   6.025   7.719   6.668 -1.0531 -2.0047  1.7599
  320CHL1    C5 5061   6.061   7.609   6.480 -0.2210  1.0025 -0.6530
  320CHL1    C6 5062   6.194   7.617   6.491 -0.2565  0.2857  0.5148
  320CHL1    H6 5063   6.239   7.681   6.568  1.1168 -0.0838  0.0568
  320CHL1    C7 5064   6.283   7.563   6.382 -0.3917  1.0646  0.0064
  320CHL1   H7A 5065   6.367   7.633   6.365  1.3696 -0.7015  1.0022
  320CHL1   H7B 5066   6.331   7.465   6.402  2.4307  2.1564 -0.9365
  320CHL1    C8 5067   6.210   7.537   6.250  0.1546 -0.5086 -0.0039
  320CHL1    H8 5068   6.184   7.629   6.193 -1.2971 -0.6112  0.4501
  320CHL1   C14 5069   6.302   7.459   6.160  0.4789 -0.1882  0.0471
  320CHL1   H14 5070   6.326   7.367   6.217  0.4908 -1.6789 -2.2285
  320CHL1   C15 5071   6.437   7.522   6.125  0.4022 -0.1941 -0.2677
  320CHL1  H15A 5072   6.413   7.629   6.106  0.0826 -0.1937  0.1296
  320CHL1  H15B 5073   6.516   7.512   6.204  0.4081 -0.9255 -0.3619
  320CHL1   C16 5074   6.485   7.440   6.005  0.5035 -0.4105 -0.0800
  320CHL1  H16A 5075   6.523   7.507   5.925 -0.6480  1.4654  0.8577
  320CHL1  H16B 5076   6.563   7.367   6.036 -0.1787 -0.9170  0.4825
  320CHL1   C17 5077   6.364   7.356   5.963  0.1817 -0.0531  0.1215
  320CHL1   H17 5078   6.380   7.258   6.013  1.6928 -0.7126 -1.5316
  320CHL1   C13 5079   6.242   7.410   6.031  0.2328  0.2119  0.0064
  320CHL1   C18 5080   6.189   7.526   5.946  0.0575 -0.4640 -0.8196
  320CHL1  H18A 5081   6.120   7.485   5.869 -1.3907 -0.4649  0.4312
  320CHL1  H18B 5082   6.113   7.589   5.997 -0.3876 -0.5054 -1.4181
  320CHL1  H18C 5083   6.268   7.595   5.909  1.8253 -1.3919  0.9735
  320CHL1   C12 5084   6.133   7.308   6.069  0.2827  0.2947  0.3772
  320CHL1  H12A 5085   6.077   7.268   5.982  1.8861 -0.1642 -0.4811
  320CHL1  H12B 5086   6.182   7.217   6.109 -0.5877 -0.2552  0.2116
  320CHL1   C11 5087   6.030   7.377   6.159  0.1726  0.1711  0.3467
  320CHL1  H11A 5088   5.984   7.460   6.102  1.2437  0.3780 -0.2446
  320CHL1  H11B 5089   5.940   7.314   6.175 -0.3461  1.0908  1.1507
  320CHL1    C9 5090   6.087   7.456   6.278  0.0141 -0.0857  0.5936
  320CHL1    H9 5091   6.128   7.371   6.336 -1.9485 -3.4847 -2.6234
  320CHL1   C10 5092   5.994   7.530   6.371 -0.3624  0.1210  0.0570
  320CHL1   C19 5093   5.908   7.630   6.291  0.4934  0.6538 -0.2133
  320CHL1  H19A 5094   5.864   7.589   6.198 -0.4164 -0.0453  0.4968
  320CHL1  H19B 5095   5.824   7.662   6.357  0.7652 -1.7478  1.4398
  320CHL1  H19C 5096   5.959   7.723   6.261  0.1612 -0.1150 -3.4863
  320CHL1    C1 5097   5.905   7.419   6.429 -0.0457 -0.1307  0.0653
  320CHL1   H1A 5098   5.833   7.374   6.357  0.3379 -0.0466 -0.3785
  320CHL1   H1B 5099   5.973   7.339   6.465 -0.7999 -0.6153  0.4246
  320CHL1    C2 5100   5.821   7.475   6.544  0.1931  0.6077 -0.1151
  320CHL1   H2A 5101   5.785   7.387   6.601 -0.0874 -0.3523 -1.6936
  320CHL1   H2B 5102   5.732   7.528   6.502 -0.1537  1.5949  1.7717
  320CHL1   C20 5103   6.360   7.327   5.816  0.2936 -0.2861  0.1645
  320CHL1   H20 5104   6.331   7.419   5.761 -1.9690 -1.2941 -0.4347
  320CHL1   C21 5105   6.256   7.219   5.781 -0.4874  0.6055 -0.3117
  320CHL1  H21A 5106   6.243   7.198   5.673  1.8210 -1.6102 -0.2530
  320CHL1  H21B 5107   6.158   7.257   5.816 -0.1322  1.5760 -0.3403
  320CHL1  H21C 5108   6.269   7.118   5.827  0.2982  0.0137 -1.7632
  320CHL1   C22 5109   6.494   7.278   5.757 -0.0754 -0.3556 -0.6296
  320CHL1  H22A 5110   6.489   7.246   5.651  0.9342 -1.6960 -0.3067
  320CHL1  H22B 5111   6.575   7.353   5.766 -0.2291 -0.2869  0.3225
  320CHL1   C23 5112   6.554   7.160   5.833 -0.0491  0.1812  0.1951
  320CHL1  H23A 5113   6.568   7.181   5.941  0.7388 -0.3740  0.2145
  320CHL1  H23B 5114   6.483   7.075   5.822  0.7834 -0.7616  1.7279
  320CHL1   C24 5115   6.686   7.104   5.779 -0.0417  0.3454  0.0443
  320CHL1  H24A 5116   6.681   7.053   5.680 -0.2903 -0.2617  0.3604
  320CHL1  H24B 5117   6.758   7.188   5.767  0.1199  0.1395 -0.4968
  320CHL1   C25 5118   6.752   6.999   5.869 -0.0821  0.4522  0.1979
  320CHL1   H25 5119   6.828   6.959   5.798 -0.5504 -0.0431 -0.0308
  320CHL1   C26 5120   6.814   7.057   5.997  0.0970 -0.2560  0.4406
  320CHL1  H26A 5121   6.866   6.978   6.055 -1.1570  0.7514  3.0695
  320CHL1  H26B 5122   6.885   7.136   5.962 -0.6595  1.1308  1.9028
  320CHL1  H26C 5123   6.740   7.103   6.066 -1.5714  0.2723 -1.5955
  320CHL1   C27 5124   6.661   6.878   5.899  0.5299 -0.2671 -0.7702
  320CHL1  H27A 5125   6.630   6.819   5.810 -0.9281  1.0408 -1.1685
  320CHL1  H27B 5126   6.704   6.817   5.981 -0.8486  1.1575  1.0938
  320CHL1  H27C 5127   6.564   6.920   5.933  1.1466  0.2379  0.4297
  321CHL1    C3 5128   0.271   5.138   6.937  0.2427  0.2172 -0.0452
  321CHL1    H3 5129   0.162   5.161   6.929 -0.1879 -1.0327  1.6532
  321CHL1    O3 5130   0.295   5.086   7.067 -0.2051  0.5560  0.1814
  321CHL1   H3' 5131   0.374   5.032   7.056 -0.8121  0.0273 -2.0421
  321CHL1    C4 5132   0.309   5.032   6.833  0.3398  0.0628  0.1476
  321CHL1   H4A 5133   0.418   5.009   6.841  1.2130  3.4817 -0.2903
  321CHL1   H4B 5134   0.236   4.950   6.845  0.8599 -0.7123 -1.5827
  321CHL1    C5 5135   0.296   5.078   6.691 -0.0842 -0.1322  0.1223
  321CHL1    C6 5136   0.220   5.015   6.600  0.2611 -0.2658 -0.0780
  321CHL1    H6 5137   0.159   4.931   6.634  0.3023  0.8553  3.0542
  321CHL1    C7 5138   0.217   5.053   6.454 -0.1617 -0.0443 -0.0113
  321CHL1   H7A 5139   0.239   4.967   6.388 -1.3011 -0.2006 -0.2114
  321CHL1   H7B 5140   0.114   5.089   6.432  0.6130  0.9493 -2.2815
  321CHL1    C8 5141   0.323   5.160   6.422 -0.0941 -0.1520 -0.1469
  321CHL1    H8 5142   0.414   5.100   6.402  0.2321  0.4927 -0.6263
  321CHL1   C14 5143   0.286   5.232   6.296 -0.8289 -0.0858  0.0958
  321CHL1   H14 5144   0.192   5.288   6.312  0.2858  1.9764 -0.1925
  321CHL1   C15 5145   0.240   5.150   6.173 -0.1895 -0.5042  0.1274
  321CHL1  H15A 5146   0.297   5.057   6.154 -1.1579 -1.0418 -0.1712
  321CHL1  H15B 5147   0.137   5.117   6.197 -0.5611 -0.3173 -1.1725
  321CHL1   C16 5148   0.235   5.254   6.061  0.2586 -0.1275  0.4500
  321CHL1  H16A 5149   0.290   5.210   5.974  0.9958  0.6105  0.5306
  321CHL1  H16B 5150   0.127   5.274   6.046  0.3028  0.6514  1.1494
  321CHL1   C17 5151   0.305   5.379   6.117 -0.1517  0.0032  0.6713
  321CHL1   H17 5152   0.216   5.439   6.142 -0.4706 -0.4988  0.7601
  321CHL1   C13 5153   0.381   5.333   6.239 -0.0621 -0.6249  0.3870
  321CHL1   C18 5154   0.515   5.274   6.195 -0.1127 -0.2889 -0.2352
  321CHL1  H18A 5155   0.565   5.220   6.278 -0.7877 -0.6038 -0.0347
  321CHL1  H18B 5156   0.500   5.192   6.121 -0.1369  1.9721 -2.9144
  321CHL1  H18C 5157   0.590   5.347   6.157 -0.1547  0.4195  1.0035
  321CHL1   C12 5158   0.402   5.438   6.350  0.2343 -0.2764  0.0045
  321CHL1  H12A 5159   0.469   5.523   6.327  0.4582 -0.7827 -1.3277
  321CHL1  H12B 5160   0.298   5.474   6.363  0.6308  0.1394  2.5625
  321CHL1   C11 5161   0.442   5.368   6.480  0.3815 -0.6243 -0.2261
  321CHL1  H11A 5162   0.544   5.327   6.460  0.9546 -1.0195  3.0202
  321CHL1  H11B 5163   0.454   5.443   6.560 -0.4520  0.3777 -1.0182
  321CHL1    C9 5164   0.348   5.259   6.533  0.0962 -0.2980 -0.0592
  321CHL1    H9 5165   0.253   5.317   6.537  0.7735  0.9048 -1.0465
  321CHL1   C10 5166   0.375   5.204   6.670 -0.0091 -0.1992  0.0014
  321CHL1   C19 5167   0.528   5.189   6.678  0.0087 -0.0245 -0.0166
  321CHL1  H19A 5168   0.561   5.153   6.778 -0.3270  2.9132  1.2608
  321CHL1  H19B 5169   0.568   5.115   6.606 -2.2733 -0.7879 -0.5993
  321CHL1  H19C 5170   0.587   5.283   6.670 -1.5225  1.1279  1.3210
  321CHL1    C1 5171   0.334   5.312   6.771  0.7337  0.5462 -0.4785
  321CHL1   H1A 5172   0.388   5.406   6.749  0.4516  0.6937 -0.5514
  321CHL1   H1B 5173   0.225   5.332   6.756  0.2217 -1.0876  0.7398
  321CHL1    C2 5174   0.350   5.268   6.917  0.5410 -0.0539 -0.6342
  321CHL1   H2A 5175   0.317   5.347   6.988 -2.5194 -0.6599 -1.2253
  321CHL1   H2B 5176   0.454   5.240   6.943  0.5564  1.3234  0.9628
  321CHL1   C20 5177   0.380   5.461   6.017 -0.3063 -0.5094  0.1274
  321CHL1   H20 5178   0.470   5.406   5.984  0.6128 -0.6338  2.6251
  321CHL1   C21 5179   0.428   5.596   6.073  0.3137 -0.2232 -1.0643
  321CHL1  H21A 5180   0.360   5.634   6.152 -0.0188 -1.7547 -0.5899
  321CHL1  H21B 5181   0.449   5.670   5.993 -0.4065  0.4299 -0.6574
  321CHL1  H21C 5182   0.531   5.590   6.116 -0.2245 -0.3391  0.2499
  321CHL1   C22 5183   0.303   5.489   5.887  0.1680 -0.2688 -0.1058
  321CHL1  H22A 5184   0.261   5.392   5.852 -0.6216 -0.8528  2.2789
  321CHL1  H22B 5185   0.214   5.554   5.905  0.0669 -0.7502  1.2095
  321CHL1   C23 5186   0.392   5.532   5.770 -0.0360 -0.0937 -0.1976
  321CHL1  H23A 5187   0.430   5.633   5.796 -0.6063 -0.0961  0.7040
  321CHL1  H23B 5188   0.480   5.465   5.762  0.4865  0.5810 -0.2097
  321CHL1   C24 5189   0.325   5.541   5.633  0.1549  0.3522 -0.2639
  321CHL1  H24A 5190   0.316   5.440   5.586 -0.1131 -0.0260  0.5913
  321CHL1  H24B 5191   0.219   5.574   5.642  0.5117  1.1781  1.2729
  321CHL1   C25 5192   0.398   5.620   5.522  0.2850  0.6188  0.0122
  321CHL1   H25 5193   0.354   5.597   5.423 -1.5914 -0.1176  0.9449
  321CHL1   C26 5194   0.400   5.773   5.532  1.1497  0.5905  0.3811
  321CHL1  H26A 5195   0.299   5.821   5.538  0.7325 -0.2021 -0.0824
  321CHL1  H26B 5196   0.448   5.796   5.630  0.9229 -3.6712  1.6705
  321CHL1  H26C 5197   0.460   5.814   5.448 -1.6581  2.2375 -1.0055
  321CHL1   C27 5198   0.545   5.577   5.510  0.2823  0.4634  0.5040
  321CHL1  H27A 5199   0.560   5.467   5.500  0.8089  0.4843  1.0560
  321CHL1  H27B 5200   0.590   5.630   5.424  0.4999  0.5117  0.6466
  321CHL1  H27C 5201   0.603   5.603   5.601  0.2833 -0.8840  0.9187
  322CHL1    C3 5202   4.731   3.791   6.860 -0.0031  0.4955  0.3960
  322CHL1    H3 5203   4.832   3.753   6.888 -0.4730 -0.1263  1.3152
  322CHL1    O3 5204   4.655   3.805   6.979 -0.1036 -0.0323  0.3972
  322CHL1   H3' 5205   4.637   3.715   7.008  1.6991 -1.1715 -1.7744
  322CHL1    C4 5206   4.742   3.921   6.779 -0.5742  0.0149 -0.4556
  322CHL1   H4A 5207   4.641   3.963   6.759 -1.0442  0.2310  2.0986
  322CHL1   H4B 5208   4.796   3.994   6.842 -1.8344  0.6332 -0.0600
  322CHL1    C5 5209   4.814   3.886   6.652 -0.4018  0.1743 -0.4029
  322CHL1    C6 5210   4.914   3.961   6.604 -0.0990  0.1260  0.1549
  322CHL1    H6 5211   4.947   4.050   6.658 -2.5080  0.9667  0.3817
  322CHL1    C7 5212   4.988   3.933   6.477  0.1120 -0.8918  0.4941
  322CHL1   H7A 5213   4.996   4.023   6.413  0.6793 -1.4629 -0.2652
  322CHL1   H7B 5214   5.089   3.895   6.503  1.2012  2.4495  1.6779
  322CHL1    C8 5215   4.900   3.854   6.378  0.0760 -0.0740 -0.1342
  322CHL1    H8 5216   4.817   3.918   6.341 -0.5052 -0.3339  0.6862
  322CHL1   C14 5217   5.003   3.811   6.278  0.1024 -0.2484 -0.0317
  322CHL1   H14 5218   5.083   3.752   6.329  2.6818  0.0571 -3.3959
  322CHL1   C15 5219   5.089   3.915   6.206  0.1614 -0.2614  0.0201
  322CHL1  H15A 5220   5.029   4.006   6.183 -0.1030  0.4285  2.9764
  322CHL1  H15B 5221   5.178   3.954   6.260 -0.2553  1.0795 -0.2116
  322CHL1   C16 5222   5.133   3.841   6.080  0.5307  0.4707 -0.2925
  322CHL1  H16A 5223   5.099   3.904   5.995 -0.1003  0.1468 -0.2899
  322CHL1  H16B 5224   5.240   3.821   6.060 -0.0338 -2.2273 -1.0820
  322CHL1   C17 5225   5.070   3.701   6.090  0.6911  0.4296  0.1755
  322CHL1   H17 5226   5.126   3.627   6.151  0.3127 -1.4074 -1.5507
  322CHL1   C13 5227   4.946   3.722   6.172  0.3093 -0.1164 -0.2527
  322CHL1   C18 5228   4.838   3.798   6.093 -0.2141 -1.1563 -0.5582
  322CHL1  H18A 5229   4.756   3.844   6.152 -0.2425 -1.7347 -0.1305
  322CHL1  H18B 5230   4.879   3.888   6.044  3.0236 -1.8907  0.5469
  322CHL1  H18C 5231   4.789   3.737   6.014 -0.3335 -3.7527  1.3703
  322CHL1   C12 5232   4.887   3.597   6.241  0.3198  0.0005 -0.0313
  322CHL1  H12A 5233   4.833   3.537   6.165 -1.4001  0.1658  1.0265
  322CHL1  H12B 5234   4.974   3.545   6.286  0.0674 -0.0362  0.4184
  322CHL1   C11 5235   4.787   3.633   6.350  0.3501 -0.5325  0.1745
  322CHL1  H11A 5236   4.687   3.667   6.314 -0.3409 -1.1971  1.3794
  322CHL1  H11B 5237   4.771   3.541   6.410 -1.6691 -0.2034  0.2423
  322CHL1    C9 5238   4.844   3.735   6.450  0.3384 -0.2069 -0.1480
  322CHL1    H9 5239   4.931   3.678   6.487 -0.5245 -0.2425  1.9440
  322CHL1   C10 5240   4.759   3.774   6.568  0.1161 -0.1350 -0.3313
  322CHL1   C19 5241   4.618   3.811   6.519  0.1069  0.4906  0.1715
  322CHL1  H19A 5242   4.619   3.893   6.444  0.9111  0.5015  0.1881
  322CHL1  H19B 5243   4.569   3.723   6.473  0.4615 -0.0733  0.8661
  322CHL1  H19C 5244   4.551   3.843   6.602 -2.0150 -0.8300 -0.9575
  322CHL1    C1 5245   4.746   3.649   6.657 -0.2386  0.0474 -0.1250
  322CHL1   H1A 5246   4.709   3.567   6.592  2.3064 -0.5928 -0.9043
  322CHL1   H1B 5247   4.847   3.605   6.672 -0.4594 -0.2748  0.4240
  322CHL1    C2 5248   4.663   3.677   6.782  0.3691  0.4053  0.2009
  322CHL1   H2A 5249   4.647   3.586   6.843  1.5522  1.1269  1.6688
  322CHL1   H2B 5250   4.559   3.710   6.763 -0.0600  0.2252  2.0430
  322CHL1   C20 5251   5.043   3.636   5.957  0.3518  0.1151  0.3947
  322CHL1   H20 5252   4.943   3.588   5.950  0.6632 -0.7708  1.6713
  322CHL1   C21 5253   5.134   3.512   5.953 -0.0437 -0.1704  0.1367
  322CHL1  H21A 5254   5.105   3.443   6.034 -0.6894 -0.6073 -0.4555
  322CHL1  H21B 5255   5.243   3.535   5.953  0.4549 -2.3242  0.3986
  322CHL1  H21C 5256   5.117   3.452   5.861  0.5078 -2.7100  1.5883
  322CHL1   C22 5257   5.062   3.724   5.833 -0.3155  0.1676  0.3256
  322CHL1  H22A 5258   4.989   3.806   5.845 -0.0710  0.4000  0.2450
  322CHL1  H22B 5259   5.158   3.780   5.827 -1.6440  2.6778  1.1603
  322CHL1   C23 5260   5.053   3.653   5.698 -0.4209  0.3579  0.2308
  322CHL1  H23A 5261   5.137   3.580   5.696  1.2046  2.1380  0.6628
  322CHL1  H23B 5262   4.948   3.617   5.689  0.5084 -2.2052 -1.7815
  322CHL1   C24 5263   5.063   3.732   5.567 -0.4243 -0.0256 -0.0038
  322CHL1  H24A 5264   5.096   3.658   5.491  1.1125  0.3277  0.2887
  322CHL1  H24B 5265   4.959   3.767   5.551 -0.5199 -0.1201  0.3965
  322CHL1   C25 5266   5.164   3.848   5.573 -0.3439 -0.0987  0.0552
  322CHL1   H25 5267   5.134   3.914   5.656 -1.1793 -0.9021  0.4080
  322CHL1   C26 5268   5.309   3.798   5.587 -0.1667  0.4271  0.0950
  322CHL1  H26A 5269   5.353   3.763   5.491 -0.5349  1.0986 -0.3271
  322CHL1  H26B 5270   5.366   3.880   5.638  0.3771  1.2842 -1.8120
  322CHL1  H26C 5271   5.311   3.717   5.663  0.5456 -0.9328 -1.3439
  322CHL1   C27 5272   5.155   3.936   5.447 -0.1496 -0.5583 -0.2878
  322CHL1  H27A 5273   5.243   4.004   5.449  1.3757 -2.4399  1.8913
  322CHL1  H27B 5274   5.169   3.871   5.358 -0.3394  0.5815 -1.1806
  322CHL1  H27C 5275   5.066   4.004   5.445 -0.8206 -1.4123 -0.1806
  323CHL1    C3 5276   3.740   0.134   6.759  0.2520 -0.3560 -0.1938
  323CHL1    H3 5277   3.791   0.047   6.713 -0.5595 -2.3445  2.3775
  323CHL1    O3 5278   3.730   0.103   6.898  0.4674 -0.7985 -0.2769
  323CHL1   H3' 5279   3.815   0.064   6.920  1.3601  1.3785  0.3292
  323CHL1    C4 5280   3.824   0.262   6.748  0.0928 -0.2464 -0.1368
  323CHL1   H4A 5281   3.780   0.333   6.822 -1.4606 -3.4425  2.2523
  323CHL1   H4B 5282   3.926   0.237   6.784 -0.6864 -1.7094  1.1710
  323CHL1    C5 5283   3.818   0.315   6.608  0.2211 -0.1632 -0.1104
  323CHL1    C6 5284   3.936   0.340   6.549  0.1457 -0.0902 -0.2313
  323CHL1    H6 5285   4.024   0.335   6.615  0.6776  1.8917 -0.7239
  323CHL1    C7 5286   3.949   0.388   6.407  0.2509 -0.1649 -0.2473
  323CHL1   H7A 5287   4.025   0.467   6.418 -1.8343  1.6622  2.9492
  323CHL1   H7B 5288   3.986   0.303   6.347 -0.9243 -1.3791  0.6672
  323CHL1    C8 5289   3.820   0.454   6.355  0.0662 -0.1313  0.2421
  323CHL1    H8 5290   3.804   0.555   6.399  2.4451  0.3355  0.1457
  323CHL1   C14 5291   3.823   0.455   6.205 -0.1748 -0.1876  0.2360
  323CHL1   H14 5292   3.827   0.351   6.166  2.3161  0.3204 -1.1209
  323CHL1   C15 5293   3.952   0.512   6.144 -0.4665 -0.2835 -0.4780
  323CHL1  H15A 5294   3.974   0.604   6.203  0.3626  0.3711 -1.7409
  323CHL1  H15B 5295   4.037   0.441   6.145  0.2901  0.6093  0.3251
  323CHL1   C16 5296   3.916   0.543   5.998 -0.0295  0.2311 -0.4804
  323CHL1  H16A 5297   3.922   0.652   5.977 -2.7763  0.2061 -1.7586
  323CHL1  H16B 5298   3.985   0.491   5.929  1.5589  2.5629 -0.7560
  323CHL1   C17 5299   3.764   0.521   5.992 -0.0734  0.4123 -0.0616
  323CHL1   H17 5300   3.763   0.414   5.964  0.6666 -0.2747  2.3152
  323CHL1   C13 5301   3.710   0.523   6.133  0.0596 -0.0507 -0.0029
  323CHL1   C18 5302   3.693   0.671   6.172 -0.0132 -0.0591 -0.0025
  323CHL1  H18A 5303   3.672   0.693   6.278 -1.1106  1.9075 -0.5818
  323CHL1  H18B 5304   3.780   0.737   6.149 -0.4495  0.1989 -0.9586
  323CHL1  H18C 5305   3.604   0.712   6.121  1.9733  0.7611 -3.1344
  323CHL1   C12 5306   3.585   0.440   6.166  0.6645 -0.9130  0.1498
  323CHL1  H12A 5307   3.492   0.488   6.129  0.5332 -1.9834 -0.9828
  323CHL1  H12B 5308   3.588   0.343   6.111  0.0593 -0.2978 -1.0041
  323CHL1   C11 5309   3.572   0.412   6.316 -0.1038 -0.2433  0.2161
  323CHL1  H11A 5310   3.529   0.498   6.370  1.7541  1.0316 -0.2390
  323CHL1  H11B 5311   3.500   0.328   6.332 -1.6510  0.7491 -1.1637
  323CHL1    C9 5312   3.701   0.368   6.387 -0.0425  0.0290  0.2725
  323CHL1    H9 5313   3.733   0.271   6.342  1.3719  0.4779  0.2409
  323CHL1   C10 5314   3.690   0.336   6.533  0.0263  0.2919  0.3367
  323CHL1   C19 5315   3.603   0.440   6.604 -0.0568  0.4115  0.0622
  323CHL1  H19A 5316   3.497   0.440   6.570 -0.5649  1.8334  1.5051
  323CHL1  H19B 5317   3.600   0.417   6.713 -2.5169  1.2260  0.2355
  323CHL1  H19C 5318   3.631   0.547   6.591 -1.8603  0.9032 -0.1975
  323CHL1    C1 5319   3.618   0.200   6.542  0.2194  0.1575 -0.1142
  323CHL1   H1A 5320   3.515   0.201   6.500  0.8300  0.2787 -1.6704
  323CHL1   H1B 5321   3.673   0.119   6.489  0.1897  0.5983 -0.8231
  323CHL1    C2 5322   3.605   0.150   6.686  0.3391 -1.0592 -0.5120
  323CHL1   H2A 5323   3.545   0.056   6.690 -1.7318  0.2171 -0.3500
  323CHL1   H2B 5324   3.545   0.230   6.734  1.2396 -0.2651 -0.6633
  323CHL1   C20 5325   3.706   0.608   5.884 -0.4124  0.3603  0.0744
  323CHL1   H20 5326   3.716   0.715   5.914 -0.2503 -0.1318  1.8933
  323CHL1   C21 5327   3.556   0.581   5.864 -0.2671  0.1327 -0.7102
  323CHL1  H21A 5328   3.552   0.470   5.862  0.4378  0.0968 -0.4750
  323CHL1  H21B 5329   3.514   0.610   5.765  0.2883 -0.2647 -1.0748
  323CHL1  H21C 5330   3.497   0.627   5.945 -1.2683 -2.5535  0.1968
  323CHL1   C22 5331   3.770   0.581   5.747 -0.3827  0.2755  0.1053
  323CHL1  H22A 5332   3.877   0.550   5.740 -0.2043  1.1409 -1.4645
  323CHL1  H22B 5333   3.717   0.490   5.712 -1.2316  0.8521 -0.1350
  323CHL1   C23 5334   3.763   0.709   5.663 -0.0882  0.1457 -0.1203
  323CHL1  H23A 5335   3.667   0.761   5.682  0.0511  0.1109  0.7012
  323CHL1  H23B 5336   3.841   0.784   5.689  0.8173 -0.2341 -1.5979
  323CHL1   C24 5337   3.792   0.688   5.514 -0.1252 -0.1059 -0.0919
  323CHL1  H24A 5338   3.705   0.631   5.475  0.4662 -0.3969 -1.0005
  323CHL1  H24B 5339   3.787   0.787   5.464 -1.5311  0.4725  1.1229
  323CHL1   C25 5340   3.923   0.618   5.476 -0.0394  0.2897 -0.5275
  323CHL1   H25 5341   3.928   0.523   5.534  0.4306  1.7161  1.9341
  323CHL1   C26 5342   3.922   0.593   5.324  0.5488  0.0210 -0.4912
  323CHL1  H26A 5343   3.897   0.684   5.266 -0.4144 -0.6537 -1.1565
  323CHL1  H26B 5344   4.027   0.563   5.303  0.6698 -1.6629  2.0156
  323CHL1  H26C 5345   3.842   0.519   5.303  0.3848 -0.0299  0.2799
  323CHL1   C27 5346   4.050   0.698   5.514 -0.0693  0.2840 -0.4152
  323CHL1  H27A 5347   4.072   0.716   5.621  0.0444  1.0535 -0.5623
  323CHL1  H27B 5348   4.137   0.646   5.469 -1.7749 -3.5398  0.2599
  323CHL1  H27C 5349   4.044   0.799   5.467 -0.9796  0.4189 -0.0331
  324CHL1    C3 5350   3.183   7.840   6.869 -0.0245 -0.3754 -0.1020
  324CHL1    H3 5351   3.168   7.749   6.806 -1.3241 -1.0961  1.1914
  324CHL1    O3 5352   3.142   7.792   6.996 -0.1150 -0.0677 -0.0156
  324CHL1   H3' 5353   3.161   7.863   7.058 -0.9418  0.8489 -0.7629
  324CHL1    C4 5354   3.324   7.899   6.866 -0.4287  0.5978 -0.1625
  324CHL1   H4A 5355   3.333   7.991   6.928  0.8252  1.0529 -0.9786
  324CHL1   H4B 5356   3.392   7.816   6.895  0.0146  0.0742 -2.4648
  324CHL1    C5 5357   3.357   7.939   6.725 -0.2292  0.2963 -0.2029
  324CHL1    C6 5358   3.459   7.880   6.660 -0.2633  0.4546 -0.4022
  324CHL1    H6 5359   3.526   7.805   6.704 -1.0140 -0.9408 -1.5686
  324CHL1    C7 5360   3.491   7.918   6.519 -0.6771 -0.1194 -0.6524
  324CHL1   H7A 5361   3.600   7.934   6.506 -0.8600  3.9888  1.4245
  324CHL1   H7B 5362   3.451   7.837   6.454  3.2250 -3.0582  0.2202
  324CHL1    C8 5363   3.430   8.054   6.482  0.0712  0.3533 -0.1630
  324CHL1    H8 5364   3.499   8.130   6.526  0.1930 -0.2574  0.7274
  324CHL1   C14 5365   3.440   8.053   6.332 -0.4842 -0.1629 -0.1971
  324CHL1   H14 5366   3.374   7.973   6.292 -1.1128  0.2419  0.0209
  324CHL1   C15 5367   3.577   8.029   6.268 -0.5394 -0.2364 -0.2879
  324CHL1  H15A 5368   3.661   8.085   6.316  0.6098 -1.8568 -0.3215
  324CHL1  H15B 5369   3.604   7.922   6.252  0.6002 -0.3410  1.9087
  324CHL1   C16 5370   3.564   8.079   6.124 -0.2033 -0.5169 -0.4179
  324CHL1  H16A 5371   3.645   8.154   6.121 -0.4285 -0.1132  1.7128
  324CHL1  H16B 5372   3.582   8.003   6.045  0.2400 -2.0955  1.1279
  324CHL1   C17 5373   3.426   8.147   6.124 -0.0624 -0.2289  0.2265
  324CHL1   H17 5374   3.357   8.067   6.091  1.0976 -0.5900 -1.4558
  324CHL1   C13 5375   3.389   8.178   6.266  0.0028  0.2222  0.1491
  324CHL1   C18 5376   3.469   8.304   6.302  0.0370  0.3740 -0.4473
  324CHL1  H18A 5377   3.579   8.299   6.283 -0.0774 -1.7673 -0.8552
  324CHL1  H18B 5378   3.424   8.396   6.261 -1.2991 -1.0695 -2.4155
  324CHL1  H18C 5379   3.472   8.305   6.413  2.5647  0.5168 -0.4452
  324CHL1   C12 5380   3.242   8.204   6.305 -0.0879 -0.2315  0.1222
  324CHL1  H12A 5381   3.213   8.310   6.287  0.4686  0.4355  2.7522
  324CHL1  H12B 5382   3.173   8.133   6.255  0.9574 -0.3105 -1.2915
  324CHL1   C11 5383   3.225   8.194   6.456  0.6361  0.3127  0.2495
  324CHL1  H11A 5384   3.266   8.287   6.500 -0.0068  0.3578  0.7794
  324CHL1  H11B 5385   3.115   8.193   6.473  0.6089  2.6917  0.5956
  324CHL1    C9 5386   3.286   8.068   6.520 -0.1382 -0.5179 -0.6203
  324CHL1    H9 5387   3.240   7.976   6.478  0.0641 -0.0566 -1.9115
  324CHL1   C10 5388   3.266   8.044   6.667  0.0209  0.3810 -0.4442
  324CHL1   C19 5389   3.280   8.180   6.736 -0.5280 -0.0061  0.4483
  324CHL1  H19A 5390   3.261   8.158   6.843  2.5023 -2.9365  0.5685
  324CHL1  H19B 5391   3.387   8.210   6.727 -0.7666  1.2883  1.6229
  324CHL1  H19C 5392   3.220   8.261   6.690  2.6034  1.5562 -1.1966
  324CHL1    C1 5393   3.120   7.997   6.686  0.4286 -0.7458 -0.0068
  324CHL1   H1A 5394   3.045   8.077   6.670 -0.8523 -1.7767  0.7141
  324CHL1   H1B 5395   3.091   7.908   6.627  1.8025 -0.5265 -1.0916
  324CHL1    C2 5396   3.087   7.953   6.829 -0.2590 -0.5770 -0.1123
  324CHL1   H2A 5397   2.984   7.916   6.850 -0.6853  0.5822 -0.0928
  324CHL1   H2B 5398   3.090   8.043   6.894  0.1414 -0.7198  0.0672
  324CHL1   C20 5399   3.423   8.255   6.020 -0.1182 -0.2922  0.1636
  324CHL1   H20 5400   3.505   8.326   6.043  0.5509 -1.2674  0.8713
  324CHL1   C21 5401   3.287   8.325   6.019  0.1037  0.1394 -0.0814
  324CHL1  H21A 5402   3.286   8.408   5.945 -1.3176  0.4505  0.2551
  324CHL1  H21B 5403   3.287   8.386   6.112  2.7835 -1.1898  0.8865
  324CHL1  H21C 5404   3.197   8.261   6.030  0.3801 -0.4800 -1.2487
  324CHL1   C22 5405   3.453   8.190   5.883  0.4309 -0.1567  0.2147
  324CHL1  H22A 5406   3.548   8.133   5.887  0.1721 -0.5979  0.1525
  324CHL1  H22B 5407   3.373   8.116   5.862 -0.5767  0.4848  1.5980
  324CHL1   C23 5408   3.454   8.291   5.769 -0.5653 -0.2646  0.0979
  324CHL1  H23A 5409   3.350   8.323   5.749 -0.8802 -0.8671  0.7262
  324CHL1  H23B 5410   3.511   8.372   5.819  1.1270 -1.2454 -0.1686
  324CHL1   C24 5411   3.524   8.240   5.643  0.4832  0.6279  0.3062
  324CHL1  H24A 5412   3.609   8.179   5.682  1.1240  1.4080  0.1520
  324CHL1  H24B 5413   3.463   8.166   5.587  0.2316  0.0057  1.3729
  324CHL1   C25 5414   3.560   8.342   5.533  0.5973  0.3282  0.0626
  324CHL1   H25 5415   3.610   8.419   5.595 -0.3983  1.6765 -0.7705
  324CHL1   C26 5416   3.647   8.287   5.419 -0.2897  0.4199 -0.6708
  324CHL1  H26A 5417   3.664   8.378   5.358  1.4832  0.3877 -0.2765
  324CHL1  H26B 5418   3.745   8.252   5.459 -0.5221  1.0179  0.4526
  324CHL1  H26C 5419   3.596   8.211   5.356 -1.0877  0.8373 -0.5469
  324CHL1   C27 5420   3.431   8.407   5.480  0.1847 -0.7667 -0.3080
  324CHL1  H27A 5421   3.457   8.505   5.435  0.8971 -0.4721  0.7108
  324CHL1  H27B 5422   3.384   8.351   5.396  1.1437  1.5964 -2.5784
  324CHL1  H27C 5423   3.365   8.431   5.565  1.1055 -1.1656  0.5446
  325CHL1    C3 5424   7.962   1.412   7.177 -0.1854  0.3177  0.2746
  325CHL1    H3 5425   7.903   1.318   7.180  1.2642 -0.8245 -2.5769
  325CHL1    O3 5426   7.947   1.493   7.293  0.0242  0.0956  0.4565
  325CHL1   H3' 5427   7.860   1.532   7.293 -0.5054 -1.0558  0.6953
  325CHL1    C4 5428   8.107   1.366   7.155 -0.3711 -0.2052  0.1166
  325CHL1   H4A 5429   8.165   1.461   7.159  1.1935 -0.9733 -2.1834
  325CHL1   H4B 5430   8.141   1.296   7.234 -1.2629 -2.7163 -1.6127
  325CHL1    C5 5431   8.146   1.302   7.025 -0.0140  0.3771 -0.0686
  325CHL1    C6 5432   8.222   1.191   7.018 -0.6461 -0.0726  0.1299
  325CHL1    H6 5433   8.276   1.165   7.110  0.3493 -0.7358 -0.6261
  325CHL1    C7 5434   8.256   1.119   6.891 -0.3668 -0.5943  0.4975
  325CHL1   H7A 5435   8.365   1.096   6.887 -0.2532 -0.1403  0.7627
  325CHL1   H7B 5436   8.192   1.029   6.882  0.1916 -0.8556 -1.2620
  325CHL1    C8 5437   8.231   1.205   6.766  0.5789 -0.3410  0.4725
  325CHL1    H8 5438   8.310   1.283   6.766  0.5553 -0.2647 -1.3516
  325CHL1   C14 5439   8.237   1.122   6.641  0.1526  0.1503  0.1200
  325CHL1   H14 5440   8.159   1.043   6.650 -0.7565  0.8054 -1.5874
  325CHL1   C15 5441   8.364   1.039   6.618  0.1479  0.1042  0.2555
  325CHL1  H15A 5442   8.455   1.104   6.615  0.4762 -0.3032  1.1377
  325CHL1  H15B 5443   8.375   0.958   6.692 -0.3574  0.2380  0.4797
  325CHL1   C16 5444   8.340   0.996   6.473 -0.6075 -0.0680  0.4264
  325CHL1  H16A 5445   8.433   1.013   6.413 -0.1451 -1.8927  0.5698
  325CHL1  H16B 5446   8.322   0.887   6.462  1.0632 -0.1460 -3.1987
  325CHL1   C17 5447   8.229   1.081   6.409 -0.2013  0.2326  0.1132
  325CHL1   H17 5448   8.135   1.022   6.417 -0.3446  0.6254  1.5794
  325CHL1   C13 5449   8.206   1.189   6.511  0.0499  0.2236  0.1811
  325CHL1   C18 5450   8.301   1.306   6.484 -0.0389  0.1416 -0.5193
  325CHL1  H18A 5451   8.266   1.361   6.394 -0.6656  0.4203 -0.1142
  325CHL1  H18B 5452   8.296   1.378   6.568 -0.2856 -0.7932  0.2802
  325CHL1  H18C 5453   8.404   1.267   6.472 -0.3037 -0.6874 -0.1525
  325CHL1   C12 5454   8.063   1.242   6.529 -0.1745 -0.3300  0.0529
  325CHL1  H12A 5455   8.042   1.299   6.436 -1.7963 -0.5199  0.2605
  325CHL1  H12B 5456   7.996   1.153   6.527 -0.1756 -0.3269 -0.0642
  325CHL1   C11 5457   8.039   1.334   6.649  0.4708  0.2069 -0.2267
  325CHL1  H11A 5458   8.085   1.428   6.611 -3.3268  1.1551 -3.1172
  325CHL1  H11B 5459   7.929   1.341   6.652  0.4046 -0.8919  0.3885
  325CHL1    C9 5460   8.100   1.277   6.779  0.6175 -0.0988 -0.4274
  325CHL1    H9 5461   8.025   1.198   6.803  0.3331  0.3246  0.1045
  325CHL1   C10 5462   8.089   1.364   6.901 -0.0751 -0.2667 -0.3629
  325CHL1   C19 5463   8.171   1.490   6.868 -0.0059 -0.1671  0.1890
  325CHL1  H19A 5464   8.170   1.565   6.950 -0.8707 -0.1927  0.2093
  325CHL1  H19B 5465   8.272   1.472   6.827 -0.1638 -0.1927 -0.1930
  325CHL1  H19C 5466   8.125   1.546   6.783 -1.3338  0.6274  1.3785
  325CHL1    C1 5467   7.941   1.396   6.926  0.1368  0.4438  0.0038
  325CHL1   H1A 5468   7.907   1.452   6.837 -1.1174 -0.4913 -0.1349
  325CHL1   H1B 5469   7.880   1.307   6.955  1.8590 -0.6515  0.4347
  325CHL1    C2 5470   7.914   1.483   7.049 -0.3225  0.0582  0.1813
  325CHL1   H2A 5471   7.806   1.506   7.059  0.0638  1.5191  1.5819
  325CHL1   H2B 5472   7.973   1.577   7.039  0.4122 -0.5468 -1.4711
  325CHL1   C20 5473   8.256   1.122   6.267  0.3213 -0.4726  0.0017
  325CHL1   H20 5474   8.343   1.190   6.266 -1.4662  1.9347 -1.3834
  325CHL1   C21 5475   8.141   1.201   6.203  0.4619 -0.0908  0.2193
  325CHL1  H21A 5476   8.115   1.300   6.247 -1.6977  0.8598 -2.8659
  325CHL1  H21B 5477   8.049   1.138   6.203  0.2730  0.1832  0.0150
  325CHL1  H21C 5478   8.184   1.236   6.107  2.9398  2.0595  1.9734
  325CHL1   C22 5479   8.274   1.001   6.173 -0.1203 -0.7087  0.2151
  325CHL1  H22A 5480   8.269   0.909   6.235 -0.5183 -0.8582 -0.0372
  325CHL1  H22B 5481   8.176   1.002   6.120 -1.7526  3.4851  2.7759
  325CHL1   C23 5482   8.394   1.013   6.079 -0.2483 -0.0646  0.1314
  325CHL1  H23A 5483   8.380   1.099   6.009 -3.5337 -1.6322 -1.3839
  325CHL1  H23B 5484   8.476   1.033   6.151 -0.1067  1.7405 -0.4805
  325CHL1   C24 5485   8.428   0.886   6.000 -0.1786 -0.3488  0.6171
  325CHL1  H24A 5486   8.519   0.913   5.942 -0.8530  1.2048  0.2188
  325CHL1  H24B 5487   8.454   0.797   6.061  2.3785  0.5377  0.9289
  325CHL1   C25 5488   8.318   0.844   5.901  0.2525  0.1251 -0.0681
  325CHL1   H25 5489   8.217   0.839   5.946 -0.1914  0.2794 -1.0102
  325CHL1   C26 5490   8.308   0.937   5.778 -0.4090  0.3008  0.1164
  325CHL1  H26A 5491   8.269   1.035   5.814  1.1814  1.3024 -0.7748
  325CHL1  H26B 5492   8.402   0.956   5.722 -0.2042 -2.0120 -0.4370
  325CHL1  H26C 5493   8.236   0.888   5.710 -2.3365 -1.5969  3.2494
  325CHL1   C27 5494   8.343   0.698   5.860  0.1356  0.2436 -0.5673
  325CHL1  H27A 5495   8.413   0.700   5.773  0.8106 -0.6741 -0.0651
  325CHL1  H27B 5496   8.389   0.641   5.943 -1.1943  0.3438  0.2601
  325CHL1  H27C 5497   8.248   0.646   5.835 -0.1540  0.4603  0.0762
  326CHL1    C3 5498   5.178   2.955   7.203  0.0118 -0.3927 -0.4694
  326CHL1    H3 5499   5.233   3.039   7.155  0.9521 -0.9284 -0.3454
  326CHL1    O3 5500   5.125   2.982   7.333  0.3863 -0.1593 -0.3650
  326CHL1   H3' 5501   5.195   3.010   7.392  0.1129  2.4195 -1.1134
  326CHL1    C4 5502   5.058   2.915   7.116 -0.2119  0.0225 -0.3549
  326CHL1   H4A 5503   5.011   2.828   7.166  0.9283  0.6626  1.9627
  326CHL1   H4B 5504   4.974   2.987   7.119 -1.8591 -1.8397  1.8762
  326CHL1    C5 5505   5.112   2.880   6.980 -0.1052  0.2521 -0.3722
  326CHL1    C6 5506   5.076   2.953   6.873  0.0584  0.5822 -0.2040
  326CHL1    H6 5507   5.002   3.034   6.888  1.0607  1.1925  1.7531
  326CHL1    C7 5508   5.117   2.915   6.734  0.7424  0.1284  0.1210
  326CHL1   H7A 5509   5.030   2.910   6.665 -0.0787  3.2268  0.7846
  326CHL1   H7B 5510   5.186   2.988   6.688  0.9552  0.4116  0.8745
  326CHL1    C8 5511   5.182   2.775   6.725  0.0237 -0.1792 -0.3175
  326CHL1    H8 5512   5.108   2.693   6.740  1.9088 -1.7536  0.7920
  326CHL1   C14 5513   5.255   2.767   6.594  0.2709 -0.0155 -0.1906
  326CHL1   H14 5514   5.318   2.857   6.580  0.6444  0.2765  2.7579
  326CHL1   C15 5515   5.163   2.777   6.472 -0.2042 -0.4099  0.1282
  326CHL1  H15A 5516   5.074   2.711   6.470  0.9220 -1.9748 -1.5241
  326CHL1  H15B 5517   5.141   2.884   6.447  2.3440 -0.3128 -2.1104
  326CHL1   C16 5518   5.249   2.716   6.361  0.0122  0.5962 -0.2732
  326CHL1  H16A 5519   5.181   2.649   6.303 -0.7518 -0.8442  2.1236
  326CHL1  H16B 5520   5.289   2.800   6.300  0.9394 -0.4826 -1.2054
  326CHL1   C17 5521   5.366   2.648   6.433 -0.5927 -0.1306  0.0429
  326CHL1   H17 5522   5.452   2.718   6.420 -0.1162 -1.0763 -2.3728
  326CHL1   C13 5523   5.323   2.634   6.576 -0.1215 -0.2671  0.1736
  326CHL1   C18 5524   5.223   2.519   6.595  0.5610 -0.8234  0.4465
  326CHL1  H18A 5525   5.172   2.496   6.691 -0.7296  0.6286  0.1371
  326CHL1  H18B 5526   5.145   2.512   6.516 -0.0056 -3.1840  1.1148
  326CHL1  H18C 5527   5.272   2.420   6.583  0.7144 -0.6075 -0.8750
  326CHL1   C12 5528   5.438   2.643   6.678  0.3400 -0.0317 -0.3591
  326CHL1  H12A 5529   5.506   2.555   6.672 -0.7554 -0.9776  0.3614
  326CHL1  H12B 5530   5.500   2.733   6.662 -2.5050  2.3153  0.8579
  326CHL1   C11 5531   5.377   2.646   6.819  0.2238 -0.3387 -0.3997
  326CHL1  H11A 5532   5.328   2.549   6.838 -1.1353  0.2104 -0.9433
  326CHL1  H11B 5533   5.465   2.661   6.885 -0.0264 -1.3280  0.1686
  326CHL1    C9 5534   5.280   2.764   6.837 -0.3361 -0.8494 -0.0653
  326CHL1    H9 5535   5.342   2.856   6.832  1.4354 -1.9559  0.6627
  326CHL1   C10 5536   5.215   2.771   6.972 -0.2035  0.1353 -0.0485
  326CHL1   C19 5537   5.157   2.631   6.996 -0.0225  0.0070 -0.3602
  326CHL1  H19A 5538   5.241   2.575   7.042 -1.7560 -0.8358  1.9832
  326CHL1  H19B 5539   5.067   2.641   7.060  0.9990  1.3246  0.9408
  326CHL1  H19C 5540   5.126   2.584   6.900  0.7466 -2.3103  0.4781
  326CHL1    C1 5541   5.325   2.799   7.076  0.3994 -0.3106 -0.5641
  326CHL1   H1A 5542   5.391   2.715   7.108 -0.9138 -0.2596  2.6682
  326CHL1   H1B 5543   5.383   2.887   7.041 -0.4780  0.0359 -1.1740
  326CHL1    C2 5544   5.268   2.831   7.214  0.3855 -0.1356 -0.6096
  326CHL1   H2A 5545   5.360   2.855   7.271  1.2338  1.6537 -2.6114
  326CHL1   H2B 5546   5.219   2.744   7.263  2.5453 -0.7352  0.5883
  326CHL1   C20 5547   5.419   2.527   6.362 -0.0256  0.0340  0.1773
  326CHL1   H20 5548   5.342   2.447   6.364  1.9893 -1.9963 -0.3982
  326CHL1   C21 5549   5.544   2.466   6.427 -0.1884 -0.0657  0.3983
  326CHL1  H21A 5550   5.588   2.377   6.378 -0.5264 -0.1265  0.2060
  326CHL1  H21B 5551   5.528   2.415   6.524  1.4368 -1.9359 -0.2555
  326CHL1  H21C 5552   5.631   2.534   6.442 -0.4819  0.5534 -0.6305
  326CHL1   C22 5553   5.441   2.559   6.213 -0.5144 -0.4921 -0.0128
  326CHL1  H22A 5554   5.348   2.603   6.171 -1.2921  0.0504  2.1447
  326CHL1  H22B 5555   5.528   2.626   6.193 -0.0877 -0.2739  2.2880
  326CHL1   C23 5556   5.470   2.442   6.119 -1.0000 -0.1663 -0.5779
  326CHL1  H23A 5557   5.561   2.395   6.163 -2.3337 -1.3455  1.0389
  326CHL1  H23B 5558   5.392   2.365   6.134  0.1433 -1.1908  0.2917
  326CHL1   C24 5559   5.475   2.478   5.971 -0.3315 -0.1429 -0.5528
  326CHL1  H24A 5560   5.376   2.525   5.954 -0.2653  0.6695  1.1388
  326CHL1  H24B 5561   5.562   2.544   5.952 -0.1435 -0.1002  0.4051
  326CHL1   C25 5562   5.484   2.357   5.877 -0.0061 -0.6172  0.0830
  326CHL1   H25 5563   5.406   2.282   5.903  0.0082 -0.2857  1.1107
  326CHL1   C26 5564   5.447   2.388   5.731 -0.1475  0.0777  0.2654
  326CHL1  H26A 5565   5.446   2.299   5.665  1.6264  1.3574 -1.6207
  326CHL1  H26B 5566   5.346   2.431   5.715 -1.1349 -2.6228 -1.2169
  326CHL1  H26C 5567   5.513   2.465   5.685 -0.8455 -0.1788 -1.2146
  326CHL1   C27 5568   5.617   2.280   5.889  0.5572  0.2423 -0.5473
  326CHL1  H27A 5569   5.700   2.348   5.859 -0.8135  1.9704 -0.6575
  326CHL1  H27B 5570   5.644   2.259   5.995 -2.1581  0.2063  0.2160
  326CHL1  H27C 5571   5.618   2.181   5.839  1.4263 -0.3515  0.5883
  327CHL1    C3 5572   0.253   3.025   7.142  0.1682 -0.0963  0.1002
  327CHL1    H3 5573   0.327   3.106   7.125 -0.7599  0.7217 -0.1602
  327CHL1    O3 5574   0.212   3.029   7.278  0.2715  0.9367  0.1140
  327CHL1   H3' 5575   0.227   2.941   7.314 -0.2022  0.5508 -0.6034
  327CHL1    C4 5576   0.132   3.053   7.052  0.2736  0.1787  0.0404
  327CHL1   H4A 5577   0.036   3.002   7.077  1.3338 -1.1201  1.6450
  327CHL1   H4B 5578   0.115   3.159   7.078  2.4410  0.4498  0.4888
  327CHL1    C5 5579   0.156   3.034   6.905 -0.2093  0.1417 -0.0381
  327CHL1    C6 5580   0.143   3.135   6.817 -0.0251  0.2481  0.0558
  327CHL1    H6 5581   0.107   3.232   6.854  1.8206  0.9200  0.2076
  327CHL1    C7 5582   0.166   3.105   6.672 -0.9081  0.3073 -0.0990
  327CHL1   H7A 5583   0.081   3.137   6.608 -1.3165 -2.1283 -0.8791
  327CHL1   H7B 5584   0.251   3.171   6.646 -0.2927 -1.0085 -1.5470
  327CHL1    C8 5585   0.184   2.960   6.627  0.3358  0.4423 -0.0575
  327CHL1    H8 5586   0.086   2.910   6.611  1.8114 -2.5875 -0.5009
  327CHL1   C14 5587   0.255   2.950   6.494  0.1517 -0.3763 -0.1006
  327CHL1   H14 5588   0.353   2.999   6.510 -0.6859  1.0675  0.8577
  327CHL1   C15 5589   0.195   3.028   6.376  0.5020  0.1924  0.0938
  327CHL1  H15A 5590   0.086   3.011   6.380  0.9503 -2.9637  2.7118
  327CHL1  H15B 5591   0.208   3.138   6.375  1.1204  0.1369  0.8050
  327CHL1   C16 5592   0.262   2.963   6.255 -0.1280 -0.3332  0.0227
  327CHL1  H16A 5593   0.187   2.926   6.182 -1.6003  2.3037  0.0790
  327CHL1  H16B 5594   0.329   3.038   6.208 -1.2676  0.0161 -1.0995
  327CHL1   C17 5595   0.344   2.846   6.312  0.6032  0.1859  0.0519
  327CHL1   H17 5596   0.449   2.878   6.328  0.7987  1.6297 -3.2610
  327CHL1   C13 5597   0.278   2.811   6.442 -0.1124 -0.2983 -0.4311
  327CHL1   C18 5598   0.140   2.746   6.425 -0.4119  0.1174  0.3623
  327CHL1  H18A 5599   0.085   2.733   6.521 -0.1187 -1.8495  0.2982
  327CHL1  H18B 5600   0.080   2.815   6.363 -3.5411 -1.2526  1.6550
  327CHL1  H18C 5601   0.147   2.647   6.376 -2.5141  0.5494 -0.9535
  327CHL1   C12 5602   0.370   2.744   6.546 -0.3489 -0.2934 -0.2195
  327CHL1  H12A 5603   0.392   2.639   6.517  0.8502 -0.2686  0.5421
  327CHL1  H12B 5604   0.469   2.794   6.545  0.3917 -1.7201 -0.1758
  327CHL1   C11 5605   0.305   2.746   6.685  0.4743  0.4541  0.1633
  327CHL1  H11A 5606   0.207   2.694   6.679 -0.1422  1.7262 -1.6140
  327CHL1  H11B 5607   0.378   2.693   6.750  0.7465 -0.4896 -0.8880
  327CHL1    C9 5608   0.264   2.887   6.731  0.0280  0.3436  0.1098
  327CHL1    H9 5609   0.354   2.952   6.724 -0.9455  1.9805  1.7876
  327CHL1   C10 5610   0.210   2.898   6.871  0.1228  0.2214  0.1561
  327CHL1   C19 5611   0.095   2.796   6.885  0.1756  0.1511  0.0865
  327CHL1  H19A 5612   0.124   2.689   6.885  0.6933  0.2863 -0.7062
  327CHL1  H19B 5613   0.038   2.811   6.980  0.6386 -0.2132  0.4212
  327CHL1  H19C 5614   0.014   2.804   6.809 -0.3090 -1.4699  0.3944
  327CHL1    C1 5615   0.326   2.857   6.963 -0.1472 -0.5490  0.1689
  327CHL1   H1A 5616   0.354   2.750   6.953 -0.1968 -0.9572  3.4226
  327CHL1   H1B 5617   0.411   2.923   6.932  0.3137 -1.7264 -1.1992
  327CHL1    C2 5618   0.309   2.885   7.112  0.5145  0.0317  0.1423
  327CHL1   H2A 5619   0.396   2.870   7.179  1.2078  1.1478 -0.4767
  327CHL1   H2B 5620   0.230   2.815   7.147  0.4927 -0.3510 -0.6642
  327CHL1   C20 5621   0.347   2.742   6.204  0.0343 -0.0859  0.2951
  327CHL1   H20 5622   0.245   2.701   6.184 -0.0330 -0.2065  0.8572
  327CHL1   C21 5623   0.438   2.625   6.246  0.3087 -0.0481 -0.1857
  327CHL1  H21A 5624   0.389   2.557   6.320 -0.9018  0.0914 -0.8257
  327CHL1  H21B 5625   0.538   2.666   6.273  1.0736  0.0133 -2.8291
  327CHL1  H21C 5626   0.458   2.557   6.161  2.3928  0.8726 -0.5024
  327CHL1   C22 5627   0.394   2.791   6.066  0.2784 -0.5697  0.2030
  327CHL1  H22A 5628   0.383   2.706   5.996  0.9374  1.5292 -2.6253
  327CHL1  H22B 5629   0.321   2.865   6.027  0.7055 -0.0406  0.3856
  327CHL1   C23 5630   0.539   2.837   6.072  0.0196  0.1932  0.8258
  327CHL1  H23A 5631   0.544   2.922   6.144  1.6543  1.0247 -0.1878
  327CHL1  H23B 5632   0.607   2.756   6.106  0.5067  0.0603 -0.3837
  327CHL1   C24 5633   0.596   2.894   5.941 -0.3047 -0.2454  0.4903
  327CHL1  H24A 5634   0.606   2.811   5.868 -2.2831 -1.0021  1.0188
  327CHL1  H24B 5635   0.527   2.968   5.896 -0.5631 -1.7274 -1.7181
  327CHL1   C25 5636   0.745   2.931   5.950 -0.3045 -0.2221  0.3909
  327CHL1   H25 5637   0.798   2.859   6.016  2.7577  2.6250  1.3363
  327CHL1   C26 5638   0.815   2.928   5.813 -0.2545  0.0964  0.4089
  327CHL1  H26A 5639   0.742   2.972   5.742  0.6512  1.2451  0.1605
  327CHL1  H26B 5640   0.916   2.973   5.802 -0.9167  1.1587 -2.0760
  327CHL1  H26C 5641   0.836   2.823   5.785 -1.0552  0.0175  0.0802
  327CHL1   C27 5642   0.765   3.068   6.016 -0.0692 -0.1519  0.1756
  327CHL1  H27A 5643   0.750   3.155   5.949  1.5985 -0.1118 -0.1790
  327CHL1  H27B 5644   0.713   3.071   6.114 -1.9104  1.0276 -0.7790
  327CHL1  H27C 5645   0.873   3.062   6.043  1.0757  3.3767 -2.6891
  328CHL1    C3 5646   8.417   3.047   6.973 -0.1059  0.1210 -0.2525
  328CHL1    H3 5647   8.520   3.006   6.970 -0.8755 -2.1080  1.1066
  328CHL1    O3 5648   8.415   3.128   7.089  0.1466 -0.4890  0.1843
  328CHL1   H3' 5649   8.322   3.146   7.106  0.6478  1.4139  1.1868
  328CHL1    C4 5650   8.398   3.135   6.849  0.5416  0.1273 -0.3501
  328CHL1   H4A 5651   8.298   3.180   6.866  0.4207 -1.2545  3.3980
  328CHL1   H4B 5652   8.474   3.216   6.853 -0.0464  0.6323  0.9408
  328CHL1    C5 5653   8.398   3.046   6.727  0.2922 -0.1604 -0.1413
  328CHL1    C6 5654   8.495   3.072   6.638 -0.3016  1.0739 -0.4528
  328CHL1    H6 5655   8.571   3.147   6.663  2.3197 -2.1306  2.0331
  328CHL1    C7 5656   8.510   3.000   6.507 -0.3606  0.5472 -0.1727
  328CHL1   H7A 5657   8.551   3.071   6.432 -1.4650 -0.4080 -1.7587
  328CHL1   H7B 5658   8.585   2.919   6.521 -1.2523 -0.0552  1.4664
  328CHL1    C8 5659   8.375   2.930   6.480  0.1863 -0.6562  0.1548
  328CHL1    H8 5660   8.297   3.008   6.469  0.3573 -0.4287  0.5164
  328CHL1   C14 5661   8.394   2.842   6.360  0.4758 -0.4151  0.0218
  328CHL1   H14 5662   8.477   2.774   6.388  3.4055  2.6218 -0.5925
  328CHL1   C15 5663   8.455   2.896   6.229 -0.2706 -0.2685 -0.2725
  328CHL1  H15A 5664   8.393   2.983   6.199 -0.7199 -0.6352 -0.4084
  328CHL1  H15B 5665   8.563   2.920   6.230 -0.2145 -0.3914 -1.8263
  328CHL1   C16 5666   8.435   2.774   6.140 -0.2319 -0.5496  0.1000
  328CHL1  H16A 5667   8.392   2.798   6.040  1.9126  1.0214 -0.5354
  328CHL1  H16B 5668   8.529   2.715   6.129 -1.7560 -2.9439 -0.9271
  328CHL1   C17 5669   8.337   2.676   6.207 -0.3303 -0.4203  0.1464
  328CHL1   H17 5670   8.416   2.610   6.249  0.5855  1.0383  0.7666
  328CHL1   C13 5671   8.278   2.756   6.319  0.1011  0.0944  0.0088
  328CHL1   C18 5672   8.160   2.839   6.264  0.5038  0.6277 -0.0590
  328CHL1  H18A 5673   8.071   2.789   6.221 -0.3150  1.4314  0.6707
  328CHL1  H18B 5674   8.135   2.912   6.344  0.8900  1.9162 -1.0728
  328CHL1  H18C 5675   8.195   2.886   6.170  0.2197 -1.7882 -1.4324
  328CHL1   C12 5676   8.231   2.668   6.436 -0.0323 -0.1531 -0.2286
  328CHL1  H12A 5677   8.132   2.624   6.411  0.0671  0.1381 -1.1889
  328CHL1  H12B 5678   8.304   2.587   6.457  0.9956  1.0751  1.1801
  328CHL1   C11 5679   8.207   2.755   6.559  0.0684 -0.7628  0.2260
  328CHL1  H11A 5680   8.109   2.805   6.540  0.9113  0.3374 -1.5061
  328CHL1  H11B 5681   8.202   2.680   6.641  0.8753  1.5953  2.6070
  328CHL1    C9 5682   8.323   2.849   6.595 -0.0460 -0.5739  0.1079
  328CHL1    H9 5683   8.405   2.778   6.618 -1.6317 -3.0441 -1.4510
  328CHL1   C10 5684   8.296   2.937   6.714  0.3022 -0.1750 -0.1047
  328CHL1   C19 5685   8.153   2.991   6.709  0.3101 -0.0963  0.4694
  328CHL1  H19A 5686   8.141   3.043   6.611  1.3285 -1.2817 -0.3101
  328CHL1  H19B 5687   8.073   2.915   6.723  0.0046  0.1341  0.0244
  328CHL1  H19C 5688   8.135   3.070   6.785  2.0247  1.2397 -0.4447
  328CHL1    C1 5689   8.313   2.855   6.843  0.8777  0.1143  0.0094
  328CHL1   H1A 5690   8.227   2.785   6.853  1.9883 -0.9293  3.8162
  328CHL1   H1B 5691   8.399   2.787   6.827  1.0505  0.0799  0.9818
  328CHL1    C2 5692   8.322   2.926   6.979  0.3822 -0.2449  0.2350
  328CHL1   H2A 5693   8.337   2.857   7.064  1.3652 -2.6468 -1.7429
  328CHL1   H2B 5694   8.223   2.967   7.006  0.4771 -0.0933  0.3580
  328CHL1   C20 5695   8.245   2.588   6.127 -0.0377 -0.4018 -0.2174
  328CHL1   H20 5696   8.161   2.560   6.195  0.7575 -2.3426  0.0458
  328CHL1   C21 5697   8.318   2.460   6.084  0.2313 -0.2930 -0.0874
  328CHL1  H21A 5698   8.256   2.404   6.011 -0.4939  0.1644  0.1678
  328CHL1  H21B 5699   8.332   2.391   6.170  1.3893  1.1507  0.9271
  328CHL1  H21C 5700   8.417   2.480   6.038  0.6924  1.0607  1.4061
  328CHL1   C22 5701   8.177   2.649   6.003 -0.1416 -0.1131 -0.0210
  328CHL1  H22A 5702   8.177   2.760   6.003  1.0246 -0.0718 -1.9176
  328CHL1  H22B 5703   8.234   2.624   5.912 -0.8552 -0.1226 -0.4714
  328CHL1   C23 5704   8.033   2.601   5.983 -0.0044 -0.6528  0.2497
  328CHL1  H23A 5705   8.033   2.492   6.001 -0.0125 -0.7793 -0.4839
  328CHL1  H23B 5706   7.966   2.643   6.062  0.4146  0.8018 -0.1246
  328CHL1   C24 5707   7.959   2.650   5.858  0.4942  0.4648  0.3774
  328CHL1  H24A 5708   8.018   2.595   5.782 -0.2830 -1.0592  0.8233
  328CHL1  H24B 5709   7.853   2.618   5.860  0.5455  0.3124  1.1727
  328CHL1   C25 5710   7.961   2.802   5.836 -0.2630  0.4981  0.5033
  328CHL1   H25 5711   8.067   2.836   5.840 -0.0087  0.4244 -2.7824
  328CHL1   C26 5712   7.932   2.819   5.686  0.3666  0.4236  0.3686
  328CHL1  H26A 5713   7.938   2.927   5.661  0.3496  0.4207  0.3504
  328CHL1  H26B 5714   7.992   2.747   5.626  1.5001  1.2245  0.5101
  328CHL1  H26C 5715   7.832   2.775   5.667  0.6043 -1.1986  2.5143
  328CHL1   C27 5716   7.865   2.884   5.924  0.0805  0.7872  0.6121
  328CHL1  H27A 5717   7.898   2.904   6.028 -0.4453  0.7098  0.7960
  328CHL1  H27B 5718   7.850   2.989   5.889 -1.7562  0.8160  1.3761
  328CHL1  H27C 5719   7.766   2.834   5.933  1.2168 -1.9401 -0.7721
  329CHL1    C3 5720   4.018   1.918   6.810 -0.1232 -0.0698  0.1865
  329CHL1    H3 5721   4.107   1.985   6.811  1.0017 -1.5131  0.9172
  329CHL1    O3 5722   3.992   1.870   6.941  0.0838  0.5422  0.4518
  329CHL1   H3' 5723   4.077   1.834   6.967 -0.5425 -1.3383  0.0038
  329CHL1    C4 5724   3.906   2.008   6.757 -0.0404 -0.2193 -0.2446
  329CHL1   H4A 5725   3.808   1.957   6.768  0.3953 -0.7368  1.4264
  329CHL1   H4B 5726   3.897   2.089   6.832  0.5186 -1.2353  0.9500
  329CHL1    C5 5727   3.939   2.059   6.619  0.1306 -0.0424 -0.1367
  329CHL1    C6 5728   3.940   2.190   6.592 -0.6152  0.0524  0.2763
  329CHL1    H6 5729   3.923   2.262   6.673  1.1905  1.1772 -0.2799
  329CHL1    C7 5730   3.978   2.244   6.456 -0.2102 -0.8102  0.0420
  329CHL1   H7A 5731   3.903   2.324   6.439 -1.5817 -1.7632  1.3045
  329CHL1   H7B 5732   4.076   2.296   6.457  0.0186 -1.1790 -1.2674
  329CHL1    C8 5733   3.967   2.141   6.342 -0.5497 -0.2205 -0.4634
  329CHL1    H8 5734   3.858   2.131   6.322 -0.3935 -2.5991 -0.4469
  329CHL1   C14 5735   4.035   2.197   6.221  0.2279 -0.2208 -0.0334
  329CHL1   H14 5736   4.143   2.216   6.240  0.6701 -0.5156 -2.0674
  329CHL1   C15 5737   3.980   2.333   6.176 -0.7260 -0.5945 -0.0262
  329CHL1  H15A 5738   3.870   2.340   6.188 -0.9066 -1.9254 -0.7530
  329CHL1  H15B 5739   4.038   2.424   6.202 -0.6158 -0.7442  0.2624
  329CHL1   C16 5740   4.021   2.332   6.029  0.4144  0.1763  0.2696
  329CHL1  H16A 5741   3.941   2.346   5.953  1.4382  0.7984 -0.7404
  329CHL1  H16B 5742   4.104   2.400   6.000  1.4498 -0.0795  2.4557
  329CHL1   C17 5743   4.089   2.198   5.997  0.1450  0.2100 -0.4852
  329CHL1   H17 5744   4.193   2.205   6.036  1.0672 -1.9017 -2.3421
  329CHL1   C13 5745   4.032   2.107   6.101 -0.4058  0.4784 -0.5518
  329CHL1   C18 5746   3.886   2.073   6.065 -0.5469  0.4496  0.0332
  329CHL1  H18A 5747   3.835   2.035   6.156  1.7866  1.3811  1.8578
  329CHL1  H18B 5748   3.826   2.158   6.026 -1.9660 -0.0631  1.0090
  329CHL1  H18C 5749   3.886   1.990   5.992  1.4581  0.1583  0.3041
  329CHL1   C12 5750   4.103   1.980   6.152 -0.6461  0.7775  0.5570
  329CHL1  H12A 5751   4.106   1.896   6.080  2.0788  0.4348  0.9393
  329CHL1  H12B 5752   4.211   1.997   6.172 -0.5383  0.0632  0.5779
  329CHL1   C11 5753   4.039   1.911   6.273 -0.8741 -0.6748 -0.3691
  329CHL1  H11A 5754   3.940   1.874   6.239 -1.2773 -0.5318  0.6128
  329CHL1  H11B 5755   4.109   1.829   6.297  0.7405  0.5128 -0.7990
  329CHL1    C9 5756   4.026   2.011   6.389 -0.7472 -0.3664 -0.6183
  329CHL1    H9 5757   4.134   2.032   6.403 -0.0940 -2.0037 -2.6674
  329CHL1   C10 5758   3.964   1.955   6.514  0.0220 -0.0949 -0.1107
  329CHL1   C19 5759   3.836   1.876   6.482 -0.3098  0.4860 -0.2382
  329CHL1  H19A 5760   3.867   1.790   6.420  1.0386  0.7971 -0.0353
  329CHL1  H19B 5761   3.787   1.847   6.577  1.0404  1.7849  0.9248
  329CHL1  H19C 5762   3.770   1.941   6.421 -0.1507  1.5441  0.6837
  329CHL1    C1 5763   4.064   1.854   6.572 -0.2715 -0.2250  0.1698
  329CHL1   H1A 5764   4.064   1.761   6.510 -1.3606  0.4086 -0.8278
  329CHL1   H1B 5765   4.165   1.900   6.566  0.5860 -2.0609 -0.1070
  329CHL1    C2 5766   4.048   1.801   6.714 -0.4811 -0.1507  0.1735
  329CHL1   H2A 5767   4.135   1.746   6.757  0.2419  1.2845  0.5934
  329CHL1   H2B 5768   3.965   1.727   6.721  0.6825 -1.4685  0.6950
  329CHL1   C20 5769   4.077   2.166   5.851 -0.5016  0.2548 -0.4426
  329CHL1   H20 5770   3.972   2.150   5.818 -0.3028  0.4498 -1.1903
  329CHL1   C21 5771   4.151   2.033   5.830 -0.3204  0.3273 -0.2703
  329CHL1  H21A 5772   4.152   2.014   5.720 -1.4741  0.3099 -0.2921
  329CHL1  H21B 5773   4.106   1.944   5.878  1.3158 -1.6019 -2.0833
  329CHL1  H21C 5774   4.256   2.049   5.862  0.9479 -1.9074 -2.8061
  329CHL1   C22 5775   4.128   2.275   5.756  0.7459  0.1813  0.1219
  329CHL1  H22A 5776   4.095   2.377   5.785  1.3083  0.7057 -1.0291
  329CHL1  H22B 5777   4.238   2.278   5.772  0.9838  1.7817 -1.3940
  329CHL1   C23 5778   4.099   2.249   5.608  0.5290  0.3753  0.1302
  329CHL1  H23A 5779   4.172   2.309   5.548  0.1684  1.6234  0.8927
  329CHL1  H23B 5780   4.117   2.141   5.591  4.3782  0.5280  2.0940
  329CHL1   C24 5781   3.959   2.300   5.573  0.3453  0.0137  0.3407
  329CHL1  H24A 5782   3.884   2.247   5.636  1.2233 -1.7465 -0.0185
  329CHL1  H24B 5783   3.961   2.409   5.594  0.0674 -0.2502  1.8236
  329CHL1   C25 5784   3.919   2.285   5.425  0.1732  0.0184  0.3864
  329CHL1   H25 5785   3.977   2.356   5.362 -0.9317 -1.1424 -2.0706
  329CHL1   C26 5786   3.945   2.144   5.370 -0.4642  0.0794 -0.0818
  329CHL1  H26A 5787   3.879   2.139   5.281 -1.0845 -0.6806  0.4061
  329CHL1  H26B 5788   4.051   2.126   5.346 -0.6905  0.1607 -1.1731
  329CHL1  H26C 5789   3.912   2.068   5.444 -1.3943  0.4275 -0.1210
  329CHL1   C27 5790   3.772   2.329   5.415  0.2613  0.3262  0.4044
  329CHL1  H27A 5791   3.709   2.244   5.450 -0.2209  1.6314  2.8615
  329CHL1  H27B 5792   3.736   2.411   5.480  0.8685  2.2242 -1.5486
  329CHL1  H27C 5793   3.743   2.358   5.312 -0.1629  0.3933  0.5413
  330CHL1    C3 5794   6.533   5.981   4.443  0.3132 -0.2757  0.4627
  330CHL1    H3 5795   6.477   5.886   4.450 -2.6750  1.1894 -1.5071
  330CHL1    O3 5796   6.502   6.032   4.314 -0.4350 -0.3545  0.6107
[truncated: 5,863,445 more chars]
