# Supplementary material for: pKa Calculations of GPCRs: Understanding Protonation States in Receptor Activation
Source: J Chem Inf Model. 2024 Aug 16;64(17):6850–6. doi: 10.1021/acs.jcim.4c01125 (PMC11388449; doi:10.1021/acs.jcim.4c01125)
Supplement: Supplementary file 2 — ci4c01125_si_002.zip [file ci4c01125_si_002.zip › a2ar_active_prot_first.gro]

A2AR ActProt in POPC:CHL Membrane
90778
    1MET    CAY    1   6.235   2.739   8.015  0.5935  0.3982 -0.8676
    1MET    HY1    2   6.280   2.651   7.964  0.3889  1.0936 -2.2952
    1MET    HY2    3   6.197   2.706   8.114 -1.2175 -0.0350 -1.6572
    1MET    HY3    4   6.316   2.811   8.037  0.5656  0.0742  0.3697
    1MET     CY    5   6.115   2.791   7.943  0.0032  0.3857  0.0752
    1MET     OY    6   6.130   2.875   7.855  0.5438  0.1311 -0.0820
    1MET      N    7   5.992   2.753   7.980  0.1256 -0.0855  0.0103
    1MET     HN    8   5.979   2.689   8.055  0.3945 -2.2545 -1.6955
    1MET     CA    9   5.874   2.775   7.901  0.0017  0.0035  0.2187
    1MET     HA   10   5.897   2.719   7.811 -0.2897 -2.3140  1.5172
    1MET     CB   11   5.753   2.705   7.963 -0.0820 -0.1320 -0.0972
    1MET    HB1   12   5.737   2.718   8.072 -1.8432 -0.2238 -0.3033
    1MET    HB2   13   5.780   2.598   7.951 -0.8145 -0.2938 -0.3645
    1MET     CG   14   5.620   2.730   7.890  0.1146  0.4699 -0.2571
    1MET    HG1   15   5.582   2.832   7.912 -0.7888 -0.1382  1.1776
    1MET    HG2   16   5.549   2.677   7.957 -0.2947 -1.4713 -2.1296
    1MET     SD   17   5.613   2.677   7.716  0.1867 -0.1128 -0.0867
    1MET     CE   18   5.534   2.519   7.754  0.2915 -0.0929  0.2269
    1MET    HE1   19   5.534   2.459   7.660  0.2700 -0.5355  0.5029
    1MET    HE2   20   5.429   2.548   7.779  0.4260  1.2765 -0.6967
    1MET    HE3   21   5.590   2.461   7.830  1.0276  1.5468  0.9770
    1MET      C   22   5.842   2.916   7.863  0.2890  0.0990  0.3261
    1MET      O   23   5.798   2.944   7.751  0.0801  0.1220  0.4137
    2PRO      N   24   5.849   3.016   7.945  0.6182  0.2479  0.1221
    2PRO     CD   25   5.871   3.007   8.089  0.2010 -0.3185  0.1589
    2PRO    HD1   26   5.978   2.981   8.104 -0.2509 -1.7989  0.9719
    2PRO    HD2   27   5.791   2.937   8.119 -0.4315  0.9987  1.7057
    2PRO     CA   28   5.797   3.142   7.902 -0.4700 -0.3096 -0.2430
    2PRO     HA   29   5.706   3.124   7.846 -1.0566 -0.5747  0.7654
    2PRO     CB   30   5.757   3.219   8.029  0.1776 -0.1813 -0.1165
    2PRO    HB1   31   5.648   3.211   8.043 -0.0395 -0.6071 -1.7739
    2PRO    HB2   32   5.777   3.328   8.037 -2.2788  0.3110 -0.0337
    2PRO     CG   33   5.833   3.147   8.142  0.0206 -0.2793 -0.0725
    2PRO    HG1   34   5.928   3.203   8.158  0.0903 -0.3541 -0.2154
    2PRO    HG2   35   5.773   3.144   8.235 -0.0192  1.0575 -0.0397
    2PRO      C   36   5.893   3.214   7.814 -0.2304 -0.7981 -0.3844
    2PRO      O   37   5.857   3.272   7.711  0.5240  0.2119 -0.0978
    3ILE      N   38   6.021   3.223   7.853 -0.2196 -0.4965 -0.4830
    3ILE     HN   39   6.060   3.176   7.933 -1.4770 -0.0863  0.4100
    3ILE     CA   40   6.120   3.284   7.771  0.3471 -0.7635 -0.0081
    3ILE     HA   41   6.077   3.383   7.763 -0.9517 -1.4169 -1.8529
    3ILE     CB   42   6.248   3.303   7.847  0.3067 -0.2607 -0.0645
    3ILE     HB   43   6.228   3.371   7.933 -1.3737 -0.0949 -0.5516
    3ILE    CG2   44   6.308   3.169   7.891  0.2885 -0.1465  0.3075
    3ILE   HG21   45   6.391   3.189   7.962  2.3963 -1.9854 -1.5146
    3ILE   HG22   46   6.351   3.122   7.801 -1.7932 -0.4054 -0.6093
    3ILE   HG23   47   6.235   3.103   7.943  0.7239 -1.1224 -0.2951
    3ILE    CG1   48   6.362   3.375   7.773  0.1551  0.5405  0.4684
    3ILE   HG11   49   6.396   3.309   7.690 -0.6484  0.2171  0.3916
    3ILE   HG12   50   6.439   3.395   7.851  1.7887 -2.4509 -0.2449
    3ILE     CD   51   6.326   3.513   7.717 -0.0393  0.2364 -0.1704
    3ILE    HD1   52   6.258   3.514   7.629 -0.2932 -1.3491 -0.0306
    3ILE    HD2   53   6.420   3.563   7.688  0.5486 -0.6362  0.2034
    3ILE    HD3   54   6.270   3.566   7.798  1.1517  0.8828  0.2455
    3ILE      C   55   6.137   3.221   7.637 -0.2393 -0.4084 -0.2533
    3ILE      O   56   6.149   3.294   7.539  0.3690 -0.2172 -0.0403
    4MET      N   57   6.141   3.086   7.629 -0.2053 -0.4245  0.0283
    4MET     HN   58   6.134   3.035   7.714  1.8422  1.5412  1.5076
    4MET     CA   59   6.138   3.014   7.506 -0.3456 -0.3627 -0.0052
    4MET     HA   60   6.218   3.047   7.441 -0.2186  0.5545  0.6014
    4MET     CB   61   6.162   2.864   7.534 -0.0601 -0.3323 -0.0774
    4MET    HB1   62   6.167   2.804   7.441  0.8485 -1.7543  0.8618
    4MET    HB2   63   6.081   2.827   7.601  0.3599 -0.8053  0.1760
    4MET     CG   64   6.301   2.847   7.595 -0.1870  0.0599  0.3377
    4MET    HG1   65   6.318   2.890   7.696 -0.2585 -0.1527  0.4406
    4MET    HG2   66   6.376   2.893   7.527 -0.8114 -0.4448 -0.7254
    4MET     SD   67   6.324   2.668   7.619  0.3030  0.1234  0.3462
    4MET     CE   68   6.467   2.666   7.731  0.3716 -0.2736  0.2538
    4MET    HE1   69   6.555   2.713   7.683  0.6563  0.0707  1.0875
    4MET    HE2   70   6.499   2.569   7.774 -1.0305 -1.1356 -0.5814
    4MET    HE3   71   6.451   2.732   7.819  0.3060 -1.0088  0.7996
    4MET      C   72   6.025   3.037   7.412 -0.1345  0.0866 -0.1512
    4MET      O   73   6.037   3.058   7.291  0.0667  0.0178 -0.1433
    5GLY      N   74   5.901   3.044   7.464 -0.2799  0.0782 -0.4927
    5GLY     HN   75   5.871   3.021   7.556 -0.3573  0.4230 -0.4302
    5GLY     CA   76   5.789   3.086   7.385 -0.1951  0.1516 -0.5748
    5GLY    HA1   77   5.695   3.073   7.437 -0.6871  0.3401 -1.4015
    5GLY    HA2   78   5.786   3.024   7.297  2.2723 -1.8703  0.6292
    5GLY      C   79   5.791   3.231   7.351 -0.0722  0.1747 -0.4699
    5GLY      O   80   5.744   3.266   7.243 -0.0898  0.1179 -0.4803
    6SER      N   81   5.848   3.315   7.439 -0.4907 -0.1069  0.0769
    6SER     HN   82   5.872   3.302   7.535 -2.5426  0.9837  0.7927
    6SER     CA   83   5.870   3.453   7.405 -0.2696 -0.1445  0.0641
    6SER     HA   84   5.781   3.505   7.372  1.3246  2.7349 -0.0112
    6SER     CB   85   5.924   3.535   7.522 -0.4064 -0.1760  0.1493
    6SER    HB1   86   5.930   3.642   7.490 -0.4656  0.3395  1.7548
    6SER    HB2   87   6.024   3.505   7.560  0.6820  2.0111 -0.8130
    6SER     OG   88   5.830   3.530   7.629 -0.3721 -0.3138  0.1736
    6SER    HG1   89   5.844   3.446   7.672  2.0892 -1.6970 -2.9256
    6SER      C   90   5.964   3.474   7.292 -0.1052  0.0919  0.2452
    6SER      O   91   5.941   3.553   7.200  0.7091 -0.0658 -0.1040
    7SER      N   92   6.071   3.393   7.282  0.0723  0.3649 -0.1133
    7SER     HN   93   6.081   3.327   7.356 -2.3463 -0.1168 -0.1210
    7SER     CA   94   6.163   3.394   7.173 -0.1311 -0.4822 -0.3052
    7SER     HA   95   6.189   3.498   7.161  1.4955 -0.6132  1.5755
    7SER     CB   96   6.280   3.299   7.206  0.0471 -0.1620 -0.0143
    7SER    HB1   97   6.352   3.317   7.124  0.3659 -0.2589  0.2417
    7SER    HB2   98   6.255   3.192   7.217 -1.9986  0.3492  0.7549
    7SER     OG   99   6.352   3.345   7.320  0.3336 -0.0258 -0.2493
    7SER    HG1  100   6.287   3.373   7.385 -2.6775 -1.3599 -2.4533
    7SER      C  101   6.108   3.351   7.041 -1.1271 -0.1999  0.0107
    7SER      O  102   6.140   3.420   6.944 -0.0720  0.0736  0.5292
    8VAL      N  103   6.028   3.244   7.038 -0.4578 -0.7044 -0.2157
    8VAL     HN  104   5.997   3.200   7.123 -1.4545  0.1910 -0.0892
    8VAL     CA  105   5.947   3.214   6.924  0.1369 -0.3112 -0.7412
    8VAL     HA  106   6.005   3.199   6.834 -0.8330  0.8805 -1.6100
    8VAL     CB  107   5.861   3.096   6.957 -0.1416  0.0955 -0.0041
    8VAL     HB  108   5.806   3.118   7.051 -0.3086 -0.8027  0.1137
    8VAL    CG1  109   5.765   3.053   6.845 -0.4790  0.4041  0.1610
    8VAL   HG11  110   5.806   3.046   6.742 -1.4477 -0.9313 -0.1615
    8VAL   HG12  111   5.679   3.123   6.844  1.6664  3.2555 -2.0860
    8VAL   HG13  112   5.726   2.950   6.865  0.2163 -0.2392 -1.6009
    8VAL    CG2  113   5.966   2.985   6.967 -0.4341 -0.1419  0.4897
    8VAL   HG21  114   5.926   2.881   6.971  1.1944 -0.9494 -1.7136
    8VAL   HG22  115   6.031   2.996   7.057  1.7151  2.1568 -1.2090
    8VAL   HG23  116   6.042   2.997   6.886  0.1681  2.5496  1.3583
    8VAL      C  117   5.854   3.319   6.873  0.0732  0.0749  0.1573
    8VAL      O  118   5.849   3.338   6.752  0.1187 -0.3894  0.0809
    9TYR      N  119   5.780   3.387   6.963 -0.1006  0.0517  0.0327
    9TYR     HN  120   5.777   3.358   7.058 -0.7832 -1.6475 -0.4707
    9TYR     CA  121   5.696   3.498   6.931  0.1643  0.3541  0.3672
    9TYR     HA  122   5.630   3.468   6.850  1.9259 -2.0904 -0.2570
    9TYR     CB  123   5.618   3.529   7.059 -0.3340 -0.1402  0.1899
    9TYR    HB1  124   5.692   3.518   7.142 -0.5837  0.6103  0.5292
    9TYR    HB2  125   5.541   3.450   7.074 -1.6479  0.9748 -0.4803
    9TYR     CG  126   5.549   3.661   7.069 -0.2002 -0.0375 -0.2561
    9TYR    CD1  127   5.432   3.686   7.001 -0.2073 -0.5730 -0.4478
    9TYR    HD1  128   5.376   3.611   6.948  1.1935 -0.0947 -2.7451
    9TYR    CE1  129   5.386   3.815   6.988  0.3714 -0.3993 -0.7789
    9TYR    HE1  130   5.301   3.839   6.926 -0.9543 -0.0914  1.0866
    9TYR     CZ  131   5.447   3.917   7.057 -0.5218 -0.4245  0.0637
    9TYR     OH  132   5.406   4.049   7.032  0.2206 -0.1288  0.3600
    9TYR     HH  133   5.385   4.058   6.939  0.9836  1.2798  0.2991
    9TYR    CD2  134   5.611   3.764   7.135 -0.3468  0.1135 -0.3538
    9TYR    HD2  135   5.697   3.747   7.197 -0.3442 -1.0889 -0.6636
    9TYR    CE2  136   5.560   3.892   7.133 -0.2494  0.1573 -0.1462
    9TYR    HE2  137   5.596   3.978   7.188 -2.6437  0.9903  0.2494
    9TYR      C  138   5.769   3.614   6.873 -0.3316  0.3171 -0.3578
    9TYR      O  139   5.735   3.667   6.768  0.1937  0.5373 -0.4225
   10ILE      N  140   5.885   3.650   6.931 -0.4332  0.6228 -0.3441
   10ILE     HN  141   5.924   3.605   7.010  0.8628  0.7060 -0.9155
   10ILE     CA  142   5.961   3.760   6.880  0.3131 -0.0145 -0.6151
   10ILE     HA  143   5.889   3.839   6.866 -0.6184 -1.0562 -2.0704
   10ILE     CB  144   6.077   3.789   6.971 -0.5493 -0.0890  0.5205
   10ILE     HB  145   6.130   3.698   7.005 -0.3661 -0.1685  0.0282
   10ILE    CG2  146   6.179   3.881   6.902 -0.1486 -0.4787  0.5875
   10ILE   HG21  147   6.253   3.892   6.984  0.2710 -1.3548  0.3323
   10ILE   HG22  148   6.133   3.979   6.873  1.8804  0.1188 -0.8079
   10ILE   HG23  149   6.224   3.833   6.813 -0.9401 -0.4444  0.1609
   10ILE    CG1  150   6.029   3.864   7.097  0.5972  0.9455  0.3647
   10ILE   HG11  151   5.939   3.814   7.139  1.3473  0.7355  1.7519
   10ILE   HG12  152   6.015   3.969   7.063  0.1175  1.2420  1.4410
   10ILE     CD  153   6.130   3.876   7.211  0.5457  0.6636  0.4412
   10ILE    HD1  154   6.171   3.778   7.245  0.2545  0.3766 -0.0079
   10ILE    HD2  155   6.080   3.929   7.295  2.1957  1.7235  0.7857
   10ILE    HD3  156   6.220   3.939   7.197  1.4485 -0.7672 -0.5737
   10ILE      C  157   6.004   3.727   6.741 -0.2250 -0.7719 -0.6056
   10ILE      O  158   6.000   3.815   6.654 -0.9762 -0.3665 -0.1710
   11THR      N  159   6.042   3.600   6.715  0.3674 -0.6455 -0.3606
   11THR     HN  160   6.027   3.529   6.783 -0.9212 -0.9186 -0.9062
   11THR     CA  161   6.095   3.558   6.590  0.4480  0.4054 -0.6923
   11THR     HA  162   6.170   3.631   6.563  2.5889 -1.0591  0.9960
   11THR     CB  163   6.146   3.417   6.593  0.2328  0.3337 -0.3895
   11THR     HB  164   6.072   3.353   6.646 -0.1090  0.4981 -0.6667
   11THR    OG1  165   6.269   3.411   6.664  0.1163  0.6369 -0.1570
   11THR    HG1  166   6.242   3.440   6.751 -1.3840 -1.3584  0.1323
   11THR    CG2  167   6.178   3.350   6.458  0.2264 -0.1285 -0.1649
   11THR   HG21  168   6.091   3.338   6.390 -0.4099  1.2821  0.3515
   11THR   HG22  169   6.223   3.249   6.468 -0.9583 -0.9042 -2.2215
   11THR   HG23  170   6.256   3.413   6.411  1.2702 -1.5626 -0.4259
   11THR      C  171   5.995   3.575   6.480 -0.0137 -0.4198 -0.4098
   11THR      O  172   6.028   3.623   6.372  0.2693  0.1690 -0.0639
   12VAL      N  173   5.873   3.525   6.508 -0.0445 -0.2483 -0.2350
   12VAL     HN  174   5.857   3.480   6.595 -0.9444 -0.1822 -0.3633
   12VAL     CA  175   5.754   3.522   6.429 -0.1246  0.0003 -0.1240
   12VAL     HA  176   5.786   3.477   6.336  3.6418 -2.5112  2.1259
   12VAL     CB  177   5.648   3.431   6.484  0.1398 -0.3264 -0.1511
   12VAL     HB  178   5.645   3.463   6.590 -2.4108  1.2962 -0.6303
   12VAL    CG1  179   5.506   3.441   6.427  0.0910  0.4672  0.0852
   12VAL   HG11  180   5.440   3.363   6.471  0.3964 -0.3200 -0.7995
   12VAL   HG12  181   5.497   3.417   6.318  0.1916  1.5585 -0.1754
   12VAL   HG13  182   5.463   3.540   6.452  2.2139  0.8082  2.8110
   12VAL    CG2  183   5.693   3.287   6.454  0.2730 -0.2834 -0.1583
   12VAL   HG21  184   5.638   3.212   6.515  2.4095 -2.1799 -0.4344
   12VAL   HG22  185   5.794   3.255   6.488  0.1127 -1.2774 -0.6134
   12VAL   HG23  186   5.678   3.266   6.347 -0.6663 -0.6075  0.0291
   12VAL      C  187   5.702   3.658   6.395  0.2672  0.1424 -0.1665
   12VAL      O  188   5.668   3.684   6.280  0.3388 -0.5301 -0.3429
   13GLU      N  189   5.685   3.751   6.490 -0.1660 -0.0987 -0.0007
   13GLU     HN  190   5.698   3.722   6.585  1.4378 -2.0054 -0.7458
   13GLU     CA  191   5.641   3.885   6.469 -0.4051 -0.1653  0.0765
   13GLU     HA  192   5.543   3.882   6.423  0.2489 -0.0086 -1.3977
   13GLU     CB  193   5.630   3.949   6.608 -0.0100 -0.6657  0.3410
   13GLU    HB1  194   5.632   4.060   6.599  0.1715 -0.7554 -0.7902
   13GLU    HB2  195   5.725   3.932   6.663 -0.7523  0.8223  2.2331
   13GLU     CG  196   5.514   3.903   6.697 -0.3402 -0.0808  0.2245
   13GLU    HG1  197   5.558   3.901   6.799  1.4176 -0.7022 -0.4963
   13GLU    HG2  198   5.499   3.795   6.673  0.6129 -0.3549  0.7925
   13GLU     CD  199   5.390   3.991   6.699 -0.1425  0.1944  0.5380
   13GLU    OE1  200   5.297   3.950   6.623  0.2045 -0.0206  0.2219
   13GLU    OE2  201   5.385   4.097   6.767  0.0681  0.4426  0.1685
   13GLU      C  202   5.737   3.964   6.387 -0.0397 -0.3429  0.3307
   13GLU      O  203   5.694   4.033   6.295  0.5168 -0.4427 -0.0116
   14LEU      N  204   5.870   3.965   6.409 -0.0395 -0.1853  0.3312
   14LEU     HN  205   5.904   3.916   6.489 -0.1069 -1.4571 -0.3890
   14LEU     CA  206   5.967   4.024   6.323 -0.2144 -0.4360 -0.0441
   14LEU     HA  207   5.938   4.128   6.315 -1.0999 -0.6208  0.6119
   14LEU     CB  208   6.106   4.021   6.390 -0.1296  0.1339 -0.1888
   14LEU    HB1  209   6.182   4.045   6.313 -3.7310  0.3202 -4.0604
   14LEU    HB2  210   6.124   3.913   6.408 -4.0125 -0.5317  0.4978
   14LEU     CG  211   6.132   4.106   6.516  0.0923 -0.2236  0.0083
   14LEU     HG  212   6.055   4.076   6.591 -1.4420 -0.2451 -1.5061
   14LEU    CD1  213   6.266   4.070   6.581  0.1369  0.1797  0.1429
   14LEU   HD11  214   6.284   4.140   6.665 -0.3817  2.0727 -1.2402
   14LEU   HD12  215   6.345   4.089   6.505 -0.1450 -1.5067 -0.6195
   14LEU   HD13  216   6.259   3.964   6.613  0.8235 -0.2588 -1.0931
   14LEU    CD2  217   6.111   4.257   6.497 -0.4812 -0.2926  0.0648
   14LEU   HD21  218   6.172   4.297   6.413  0.5056  1.8507  1.7237
   14LEU   HD22  219   6.132   4.318   6.587  1.5854 -0.0118 -0.5553
   14LEU   HD23  220   6.007   4.279   6.463 -0.2389  0.2125 -0.3640
   14LEU      C  221   5.962   3.973   6.184  0.1397 -0.2233 -0.1381
   14LEU      O  222   5.959   4.054   6.091  0.5686  0.0048  0.0491
   15ALA      N  223   5.951   3.840   6.165  0.8182 -0.3004  0.0103
   15ALA     HN  224   5.956   3.780   6.245  1.4799 -0.8622 -0.4397
   15ALA     CA  225   5.918   3.780   6.040  0.2799  0.1139 -0.0512
   15ALA     HA  226   5.993   3.807   5.966  0.9126 -0.8022  0.2405
   15ALA     CB  227   5.928   3.627   6.053 -0.6537  0.0832  0.3300
   15ALA    HB1  228   5.851   3.592   6.126 -1.6789  1.6897  0.0671
   15ALA    HB2  229   6.025   3.591   6.092  0.1917  0.5631 -1.2485
   15ALA    HB3  230   5.908   3.571   5.959 -1.6724 -1.1282  1.2298
   15ALA      C  231   5.788   3.815   5.976  0.2023  0.1431  0.1220
   15ALA      O  232   5.790   3.834   5.855  0.2146 -0.7958 -0.0304
   16ILE      N  233   5.673   3.832   6.044  0.0210  0.3130 -0.2255
   16ILE     HN  234   5.668   3.814   6.142 -1.2877 -2.0135 -0.6378
   16ILE     CA  235   5.559   3.890   5.980 -0.2931 -0.1761 -0.1157
   16ILE     HA  236   5.525   3.835   5.894  0.7676  1.4040 -1.6307
   16ILE     CB  237   5.446   3.881   6.078 -0.5796 -0.0147 -0.4293
   16ILE     HB  238   5.492   3.897   6.178 -0.4226  3.0772 -0.8979
   16ILE    CG2  239   5.337   3.990   6.075 -0.3211  0.2652  0.0710
   16ILE   HG21  240   5.383   4.080   6.121  0.5559 -0.9019  1.5767
   16ILE   HG22  241   5.249   3.965   6.137 -1.8374  0.4231 -1.9111
   16ILE   HG23  242   5.305   4.009   5.970  0.0966  1.5805  0.1667
   16ILE    CG1  243   5.378   3.744   6.073 -0.2456 -0.1832 -0.3695
   16ILE   HG11  244   5.461   3.673   6.054  2.2757  2.5470 -0.2949
   16ILE   HG12  245   5.301   3.739   5.994 -0.7750 -0.9281  0.1767
   16ILE     CD  246   5.314   3.713   6.209  0.0573  0.5100 -0.0634
   16ILE    HD1  247   5.378   3.722   6.299  1.3237 -1.1130 -0.7275
   16ILE    HD2  248   5.288   3.605   6.209 -0.9456  0.7180  1.8124
   16ILE    HD3  249   5.214   3.758   6.224 -0.6243 -0.7702 -0.5649
   16ILE      C  250   5.585   4.032   5.944  0.1463 -0.2477 -0.0950
   16ILE      O  251   5.542   4.073   5.836 -0.7018 -0.4450  0.1562
   17ALA      N  252   5.655   4.115   6.023  0.5844 -0.2733 -0.4532
   17ALA     HN  253   5.680   4.085   6.115 -2.2509 -1.4472  0.0211
   17ALA     CA  254   5.692   4.246   5.979  0.5174 -0.1678 -0.1950
   17ALA     HA  255   5.604   4.300   5.946  0.0990 -0.6659  0.0966
   17ALA     CB  256   5.749   4.322   6.100  0.1546 -0.2016  0.0006
   17ALA    HB1  257   5.680   4.331   6.186  0.8974 -2.0923  0.8453
   17ALA    HB2  258   5.796   4.418   6.068  0.7056 -0.5235 -0.1751
   17ALA    HB3  259   5.840   4.264   6.126  0.7624 -0.1500 -1.8224
   17ALA      C  260   5.777   4.259   5.857  0.3525  1.0206 -0.1957
   17ALA      O  261   5.757   4.345   5.772 -0.3992  0.5900 -0.4665
   18VAL      N  262   5.876   4.169   5.846 -0.3603  0.1705  0.1748
   18VAL     HN  263   5.893   4.114   5.927 -0.7814  1.4080  1.1461
   18VAL     CA  264   5.957   4.157   5.729 -0.1208  0.0343  0.3548
   18VAL     HA  265   5.999   4.255   5.709 -1.8973  0.9812  1.0894
   18VAL     CB  266   6.066   4.055   5.742  0.0484  0.1269 -0.2839
   18VAL     HB  267   6.021   3.966   5.790  0.2412  0.8682  1.3605
   18VAL    CG1  268   6.127   4.003   5.611 -0.1499 -0.2256 -0.2360
   18VAL   HG11  269   6.216   3.939   5.627 -1.0506 -1.5101 -0.1775
   18VAL   HG12  270   6.138   4.087   5.539 -0.9378  0.8341  0.8451
   18VAL   HG13  271   6.057   3.940   5.551 -1.2823 -0.2069  1.0231
   18VAL    CG2  272   6.177   4.100   5.839  0.0030  0.0278 -0.1858
   18VAL   HG21  273   6.273   4.045   5.827 -0.2401 -0.2426 -0.9746
   18VAL   HG22  274   6.146   4.061   5.938  1.2656 -4.6819 -1.3785
   18VAL   HG23  275   6.192   4.210   5.829 -3.1615  0.6546  0.9697
   18VAL      C  276   5.879   4.120   5.608  0.3937 -0.2824  0.1172
   18VAL      O  277   5.886   4.188   5.506  0.0080  0.8342  0.8231
   19LEU      N  278   5.790   4.019   5.611 -0.3023  0.3334  0.3683
   19LEU     HN  279   5.773   3.953   5.684  0.3667  0.2733  0.4784
   19LEU     CA  280   5.703   3.996   5.500  0.1413 -0.3033  0.1490
   19LEU     HA  281   5.764   3.984   5.411 -1.8389  1.2893 -1.5471
   19LEU     CB  282   5.618   3.872   5.532  0.0918 -0.2443  0.2452
   19LEU    HB1  283   5.540   3.856   5.455 -0.0060 -0.1326  0.3209
   19LEU    HB2  284   5.556   3.897   5.621  1.6537 -0.7764  1.5348
   19LEU     CG  285   5.694   3.742   5.559  0.4307 -0.1041 -0.0278
   19LEU     HG  286   5.777   3.754   5.632 -0.9482  0.1362  1.5481
   19LEU    CD1  287   5.608   3.630   5.621 -0.3377  0.3086 -0.3385
   19LEU   HD11  288   5.539   3.584   5.547 -1.0285  0.8735 -0.0571
   19LEU   HD12  289   5.563   3.669   5.715 -0.4749 -0.1576 -0.2102
   19LEU   HD13  290   5.687   3.564   5.663 -1.6650  0.3324  2.4294
   19LEU    CD2  291   5.741   3.699   5.419  0.5256  0.3018 -0.1202
   19LEU   HD21  292   5.839   3.743   5.389  2.1141 -1.1124  2.5748
   19LEU   HD22  293   5.665   3.710   5.339  1.9462  2.0566 -1.3347
   19LEU   HD23  294   5.768   3.591   5.423  1.1213  0.4531  0.1681
   19LEU      C  295   5.603   4.099   5.461 -0.0468 -0.4956  0.1232
   19LEU      O  296   5.591   4.125   5.341  0.2355 -0.0618  0.1908
   20ALA      N  297   5.531   4.161   5.556 -0.0963 -0.3394 -0.0153
   20ALA     HN  298   5.554   4.147   5.652 -2.0365  1.1307  0.7472
   20ALA     CA  299   5.441   4.269   5.529  0.2623 -0.0443 -0.0429
   20ALA     HA  300   5.366   4.235   5.459  2.3401  0.2560 -2.5068
   20ALA     CB  301   5.375   4.321   5.658  0.5246  0.0611  0.0479
   20ALA    HB1  302   5.317   4.413   5.636 -0.0660 -0.5522 -1.0539
   20ALA    HB2  303   5.457   4.351   5.727 -0.3534  0.7280  0.8233
   20ALA    HB3  304   5.319   4.238   5.706  1.9776 -0.4712  0.9154
   20ALA      C  305   5.503   4.385   5.461 -0.0864  0.4585  0.4830
   20ALA      O  306   5.447   4.431   5.362  0.2139  0.2177  0.1998
   21ILE      N  307   5.626   4.429   5.494  0.0283  0.2498  0.3324
   21ILE     HN  308   5.674   4.390   5.573 -0.8228 -0.1972  0.6378
   21ILE     CA  309   5.690   4.530   5.416 -0.1156  0.2231  0.1785
   21ILE     HA  310   5.618   4.610   5.412 -0.5886 -0.0883  1.7609
   21ILE     CB  311   5.809   4.586   5.488 -0.0093  0.0087  0.1699
   21ILE     HB  312   5.898   4.520   5.491  0.6902  0.8964 -0.5141
   21ILE    CG2  313   5.859   4.707   5.408 -0.0094 -0.0912  0.0199
   21ILE   HG21  314   5.781   4.785   5.396 -0.4024 -0.5231 -0.3012
   21ILE   HG22  315   5.898   4.679   5.307 -4.4944 -0.9382 -1.7305
   21ILE   HG23  316   5.939   4.760   5.464 -2.3484 -0.7970  4.4498
   21ILE    CG1  317   5.767   4.639   5.626  0.0400  0.4127  0.0315
   21ILE   HG11  318   5.703   4.561   5.674 -0.3152  1.5420  1.4694
   21ILE   HG12  319   5.702   4.728   5.615 -0.1965  0.5139  1.8395
   21ILE     CD  320   5.884   4.661   5.722 -0.1459  0.1671  0.3178
   21ILE    HD1  321   5.947   4.747   5.691 -1.3985  0.5950 -1.1780
   21ILE    HD2  322   5.949   4.572   5.733 -0.5319 -0.1881 -0.2754
   21ILE    HD3  323   5.838   4.691   5.819  0.9010 -0.6698  1.1067
   21ILE      C  324   5.724   4.492   5.276  0.1089 -0.1689  0.3366
   21ILE      O  325   5.680   4.561   5.183 -0.2230 -0.4296  0.2976
   22LEU      N  326   5.796   4.382   5.247  0.1460 -0.0702  0.0531
   22LEU     HN  327   5.827   4.325   5.322 -0.4330  1.2955  1.3856
   22LEU     CA  328   5.825   4.335   5.115  0.2547  0.3133 -0.0629
   22LEU     HA  329   5.891   4.408   5.071 -1.2553  2.1167  0.5421
   22LEU     CB  330   5.887   4.196   5.137  0.0653  0.2421  0.0234
   22LEU    HB1  331   5.909   4.150   5.039 -1.6258 -2.6477  0.8631
   22LEU    HB2  332   5.822   4.122   5.190 -0.1132 -0.0029 -0.5357
   22LEU     CG  333   6.024   4.197   5.206  0.1196 -0.4116 -0.0740
   22LEU     HG  334   6.008   4.244   5.305  0.1143 -0.0544 -0.2452
   22LEU    CD1  335   6.079   4.057   5.242  1.0078  0.1502  0.7973
   22LEU   HD11  336   6.024   4.009   5.326 -0.5745 -5.1258 -2.7911
   22LEU   HD12  337   6.187   4.064   5.266  1.1612 -0.0440  0.1722
   22LEU   HD13  338   6.075   3.992   5.153  0.5574  2.5386 -1.0267
   22LEU    CD2  339   6.122   4.282   5.124 -0.2146 -0.0445 -0.0940
   22LEU   HD21  340   6.212   4.300   5.187 -0.1547 -0.0763 -0.1695
   22LEU   HD22  341   6.087   4.386   5.108  1.5345  0.6690  0.4416
   22LEU   HD23  342   6.155   4.235   5.029  1.2246  0.8686 -0.0890
   22LEU      C  343   5.709   4.326   5.021 -0.1349  0.6993  0.3758
   22LEU      O  344   5.709   4.392   4.917 -0.2037  0.0982 -0.0104
   23GLY      N  345   5.604   4.250   5.057  0.1824  0.1538  0.1678
   23GLY     HN  346   5.612   4.201   5.143 -1.4283 -0.1924  0.1592
   23GLY     CA  347   5.489   4.230   4.973  0.2972  0.3752 -0.0452
   23GLY    HA1  348   5.430   4.157   5.026  1.8775 -0.0048  1.3192
   23GLY    HA2  349   5.524   4.196   4.877 -2.4460 -1.1498 -0.5884
   23GLY      C  350   5.403   4.348   4.946  0.3585  0.4194 -0.0514
   23GLY      O  351   5.350   4.355   4.835 -0.0458 -0.6066  0.0710
   24ASN      N  352   5.399   4.449   5.035 -0.1765  0.4445 -0.0993
   24ASN     HN  353   5.448   4.441   5.122  0.3630  0.0679 -0.4362
   24ASN     CA  354   5.324   4.569   5.014 -0.2386  0.4853  0.3349
   24ASN     HA  355   5.237   4.562   4.950 -0.6553 -1.1683  1.0270
   24ASN     CB  356   5.269   4.614   5.150 -0.1215  0.1709  0.4872
   24ASN    HB1  357   5.220   4.713   5.138 -0.7050 -0.3580 -2.0239
   24ASN    HB2  358   5.346   4.610   5.231  0.6435  1.0621 -0.1773
   24ASN     CG  359   5.144   4.533   5.181 -0.0196 -0.0970  0.1998
   24ASN    OD1  360   5.044   4.534   5.110  0.6440  0.3152 -0.7505
   24ASN    ND2  361   5.150   4.447   5.286  0.0575 -0.9168 -0.4671
   24ASN   HD21  362   5.234   4.441   5.340  0.0229 -1.7350 -0.4959
   24ASN   HD22  363   5.060   4.405   5.294 -1.2080  1.7054 -0.1313
   24ASN      C  364   5.410   4.673   4.951  0.2663 -0.0367  0.1549
   24ASN      O  365   5.358   4.755   4.876  0.0672 -0.2413  0.0696
   25VAL      N  366   5.544   4.668   4.968  0.2173  0.0762  0.6027
   25VAL     HN  367   5.596   4.608   5.027  0.1615 -0.5095  0.0657
   25VAL     CA  368   5.639   4.746   4.894  0.0598 -0.1578  0.1517
   25VAL     HA  369   5.604   4.847   4.905  0.8482  0.0843  0.4664
   25VAL     CB  370   5.779   4.746   4.946  0.0191 -0.2709  0.2627
   25VAL     HB  371   5.801   4.642   4.979  1.6108 -0.9350 -2.5501
   25VAL    CG1  372   5.881   4.790   4.839  0.0065 -0.8229  0.0210
   25VAL   HG11  373   5.881   4.719   4.753  0.9664  1.4715 -1.9624
   25VAL   HG12  374   5.983   4.790   4.884 -0.6490  0.5647  1.6151
   25VAL   HG13  375   5.861   4.893   4.803 -2.0686 -1.0487  0.4206
   25VAL    CG2  376   5.787   4.837   5.069 -0.1189 -0.4837  0.4285
   25VAL   HG21  377   5.889   4.839   5.112  0.8295  2.2407 -1.6241
   25VAL   HG22  378   5.720   4.797   5.149 -0.3310  0.4413  0.7350
   25VAL   HG23  379   5.763   4.940   5.035 -0.0407 -0.2172  1.1636
   25VAL      C  380   5.638   4.723   4.746 -0.4478 -0.1133  0.1441
   25VAL      O  381   5.631   4.820   4.671  0.9037  0.0483  0.1866
   26LEU      N  382   5.629   4.597   4.701 -0.2762 -0.0309 -0.1190
   26LEU     HN  383   5.647   4.527   4.770  1.4982 -1.2098 -1.6662
   26LEU     CA  384   5.610   4.551   4.567 -0.0212  0.3811 -0.3002
   26LEU     HA  385   5.693   4.583   4.505 -1.3207  1.3819 -1.5901
   26LEU     CB  386   5.609   4.397   4.557 -0.6740  0.3621  0.0318
   26LEU    HB1  387   5.533   4.370   4.634 -0.9762 -0.8192 -0.6592
   26LEU    HB2  388   5.704   4.358   4.599 -1.2298 -1.3845 -0.2736
   26LEU     CG  389   5.573   4.323   4.427  0.0392 -0.0221  0.0516
   26LEU     HG  390   5.477   4.365   4.392 -0.1485  2.6125  3.2520
   26LEU    CD1  391   5.681   4.336   4.318  0.5983 -0.2825  0.5690
   26LEU   HD11  392   5.704   4.443   4.304 -0.3738 -0.1684 -0.1775
   26LEU   HD12  393   5.647   4.288   4.224 -0.6688  1.7423 -0.0617
   26LEU   HD13  394   5.768   4.274   4.349  0.5494 -0.5112  0.2549
   26LEU    CD2  395   5.529   4.179   4.457 -0.5475  0.1310 -0.0684
   26LEU   HD21  396   5.620   4.124   4.489 -0.0098  1.7783  1.3723
   26LEU   HD22  397   5.474   4.130   4.374 -1.1391 -1.4902  1.2091
   26LEU   HD23  398   5.444   4.172   4.528 -0.4079 -3.3422 -0.0494
   26LEU      C  399   5.489   4.606   4.499 -0.3569  0.2792  0.2151
   26LEU      O  400   5.504   4.656   4.388 -0.0568 -0.0934  0.0865
   27VAL      N  401   5.371   4.603   4.564 -0.3607 -0.2328  0.1902
   27VAL     HN  402   5.371   4.559   4.653 -0.3688 -2.3893 -0.8065
   27VAL     CA  403   5.249   4.668   4.528 -0.1407  0.0752 -0.0044
   27VAL     HA  404   5.197   4.637   4.438 -2.9109  1.8484  0.8495
   27VAL     CB  405   5.149   4.640   4.636 -0.3032 -0.1554 -0.2134
   27VAL     HB  406   5.202   4.681   4.724  2.9188  0.2460 -2.1659
   27VAL    CG1  407   5.010   4.701   4.610 -0.2517  0.1188  0.1501
   27VAL   HG11  408   4.936   4.695   4.693 -0.7728  0.9562 -0.2358
   27VAL   HG12  409   4.965   4.650   4.523  0.8873 -0.2794 -0.2212
   27VAL   HG13  410   5.032   4.808   4.588  1.1311 -0.1482  0.1954
   27VAL    CG2  411   5.124   4.489   4.644  0.1423 -0.1875  0.6819
   27VAL   HG21  412   5.221   4.439   4.667  0.4072  0.6908  1.4961
   27VAL   HG22  413   5.083   4.446   4.550  0.1856 -1.0639  1.0501
   27VAL   HG23  414   5.041   4.481   4.717 -0.4430 -0.5038  0.0056
   27VAL      C  415   5.272   4.814   4.508 -0.4677  0.1228 -0.0367
   27VAL      O  416   5.245   4.860   4.397 -0.3441 -0.4516 -0.3066
   28CYS      N  417   5.331   4.886   4.605 -0.2843 -0.1145  0.0267
   28CYS     HN  418   5.350   4.851   4.697 -0.6959  1.4358  0.7190
   28CYS     CA  419   5.340   5.027   4.583  0.1739 -0.1416  0.0155
   28CYS     HA  420   5.238   5.059   4.569  0.1672  0.9291  2.1282
   28CYS     CB  421   5.380   5.110   4.706  0.2757 -0.0729 -0.0644
   28CYS    HB1  422   5.375   5.215   4.672 -0.4775  0.3321  1.2251
   28CYS    HB2  423   5.486   5.081   4.727  0.1621  0.3537  1.2130
   28CYS     SG  424   5.286   5.080   4.859 -0.0633  0.3721 -0.1832
   28CYS    HG1  425   5.327   4.957   4.886 -2.2624 -0.7839 -1.8642
   28CYS      C  426   5.426   5.063   4.467 -0.1187 -0.0720 -0.1799
   28CYS      O  427   5.402   5.163   4.399 -0.7407  0.0047  0.1424
   29TRP      N  428   5.526   4.980   4.434 -0.2315 -0.4167  0.3371
   29TRP     HN  429   5.550   4.912   4.503  2.0812 -1.5383 -1.4452
   29TRP     CA  430   5.603   4.984   4.314  0.1517 -0.4906  0.5788
   29TRP     HA  431   5.641   5.085   4.308 -2.7178  0.7989  2.0174
   29TRP     CB  432   5.726   4.893   4.333  0.1440 -0.4658  0.7517
   29TRP    HB1  433   5.750   4.846   4.235  0.5540  0.1395  0.5562
   29TRP    HB2  434   5.703   4.806   4.397 -0.1148 -1.7691 -1.0290
   29TRP     CG  435   5.850   4.966   4.374  0.0964 -0.1413  0.3325
   29TRP    CD1  436   5.877   4.997   4.504 -0.1199 -0.6169  0.4925
   29TRP    HD1  437   5.808   4.983   4.587  0.1287 -0.2274  0.7686
   29TRP    NE1  438   5.995   5.064   4.514 -0.3876  0.0152 -0.5379
   29TRP    HE1  439   6.055   5.082   4.589  1.1630 -0.8919 -1.4960
   29TRP    CE2  440   6.040   5.083   4.385  0.2923 -0.0416 -0.3154
   29TRP    CD2  441   5.957   5.018   4.295 -0.1896  0.0432  0.0600
   29TRP    CE3  442   5.973   5.029   4.161  0.1211 -0.2368  0.0716
   29TRP    HE3  443   5.900   4.998   4.088  1.4122 -0.0494 -1.3454
   29TRP    CZ3  444   6.086   5.094   4.116 -0.3894  0.5220 -0.1336
   29TRP    HZ3  445   6.106   5.114   4.012 -2.1370 -1.3025 -0.8860
   29TRP    CZ2  446   6.152   5.143   4.338  0.5048 -0.2779 -0.1103
   29TRP    HZ2  447   6.226   5.186   4.405  0.4990 -0.7793  0.2266
   29TRP    CH2  448   6.176   5.151   4.203  0.1844 -0.3166 -0.1695
   29TRP    HH2  449   6.268   5.196   4.170  0.9530 -1.9598 -0.3706
   29TRP      C  450   5.537   4.961   4.183  0.2308  0.3342  0.3906
   29TRP      O  451   5.560   5.032   4.085  0.0179 -0.0709  0.0415
   30ALA      N  452   5.443   4.865   4.176  0.1354  0.4406  0.1720
   30ALA     HN  453   5.437   4.795   4.247 -1.1580 -0.1627 -0.4991
   30ALA     CA  454   5.359   4.840   4.063  0.0517  0.2009  0.2858
   30ALA     HA  455   5.420   4.808   3.980  0.2642 -3.1768  1.5839
   30ALA     CB  456   5.287   4.707   4.090 -0.2370  0.2216 -0.3593
   30ALA    HB1  457   5.352   4.637   4.147 -2.2396 -0.7910  0.8074
   30ALA    HB2  458   5.271   4.657   3.993 -0.2954  1.1199 -0.8235
   30ALA    HB3  459   5.193   4.708   4.150  0.2975  0.4403  0.4950
   30ALA      C  460   5.275   4.958   4.024 -0.4148 -0.2768 -0.1713
   30ALA      O  461   5.258   4.996   3.908  0.2730 -0.5750 -0.3820
   31VAL      N  462   5.212   5.026   4.121 -0.0195 -0.0628 -0.0622
   31VAL     HN  463   5.229   5.000   4.216  2.0175  0.0759 -0.3466
   31VAL     CA  464   5.129   5.140   4.098  0.1848  0.1188  0.0980
   31VAL     HA  465   5.063   5.117   4.016  0.1038 -0.2139  0.2554
   31VAL     CB  466   5.058   5.177   4.225 -0.3453  0.1426 -0.2011
   31VAL     HB  467   5.133   5.193   4.306 -0.4085  1.4241 -0.3777
   31VAL    CG1  468   4.979   5.309   4.228 -0.4566  0.0646  0.7013
   31VAL   HG11  469   4.929   5.328   4.326  2.3155 -0.6901  2.3872
   31VAL   HG12  470   4.898   5.309   4.152  0.8832 -1.1493 -0.8126
   31VAL   HG13  471   5.041   5.399   4.208  1.6596 -1.4321  0.1767
   31VAL    CG2  472   4.964   5.061   4.259  0.0872 -0.1949 -0.1409
   31VAL   HG21  473   4.870   5.058   4.199 -0.0256  2.3590 -0.2013
   31VAL   HG22  474   4.930   5.077   4.364  0.0949 -2.3839  0.2440
   31VAL   HG23  475   5.012   4.961   4.255  1.3498  0.3925  0.0826
   31VAL      C  476   5.220   5.246   4.048  0.7235 -0.2901  0.2030
   31VAL      O  477   5.204   5.317   3.949 -0.3933 -0.0226  0.5670
   32TRP      N  478   5.335   5.262   4.116  0.5278  0.3554  0.3969
   32TRP     HN  479   5.348   5.215   4.203  0.8001 -1.1091 -0.3903
   32TRP     CA  480   5.426   5.365   4.078  0.2785  0.5463  0.3205
   32TRP     HA  481   5.376   5.459   4.096 -0.0029  0.0912  2.1067
   32TRP     CB  482   5.550   5.362   4.169  0.2020  0.1936  0.4138
   32TRP    HB1  483   5.603   5.264   4.166 -0.7922 -0.3889  1.2436
   32TRP    HB2  484   5.513   5.367   4.274 -0.3221 -0.1295  0.2504
   32TRP     CG  485   5.658   5.461   4.143  0.3275 -0.1241 -0.2934
   32TRP    CD1  486   5.792   5.433   4.141  0.4015  0.1976  0.1245
   32TRP    HD1  487   5.827   5.331   4.146  2.5915  0.9180  0.6219
   32TRP    NE1  488   5.864   5.549   4.144  0.3741  0.2104  0.3630
   32TRP    HE1  489   5.952   5.556   4.103 -0.0835  2.1041 -0.4227
   32TRP    CE2  490   5.777   5.653   4.162  0.2226  0.0064  0.8159
   32TRP    CD2  491   5.648   5.603   4.159  0.2834 -0.1094 -0.4477
   32TRP    CE3  492   5.543   5.689   4.168  0.1556 -0.2633 -0.4453
   32TRP    HE3  493   5.439   5.662   4.169  0.2533 -0.8122  1.8322
   32TRP    CZ3  494   5.564   5.822   4.198 -0.2863 -0.3368  0.2274
   32TRP    HZ3  495   5.488   5.893   4.225  1.3500  1.0098  1.4954
   32TRP    CZ2  496   5.801   5.786   4.180  0.3596  0.1047 -0.0614
   32TRP    HZ2  497   5.905   5.816   4.178 -0.3548  2.8070 -0.1940
   32TRP    CH2  498   5.694   5.868   4.203 -0.1793 -0.6057 -0.0155
   32TRP    HH2  499   5.702   5.971   4.236 -0.3162 -0.5887 -0.0348
   32TRP      C  500   5.485   5.358   3.941 -0.7558 -0.1530 -0.1020
   32TRP      O  501   5.508   5.465   3.885 -0.1531  0.2121  0.8168
   33LEU      N  502   5.518   5.247   3.873 -0.1785 -0.1055  0.0890
   33LEU     HN  503   5.490   5.163   3.919  0.7847 -0.1271  0.6392
   33LEU     CA  504   5.584   5.234   3.747 -0.0240 -0.1716  0.1766
   33LEU     HA  505   5.634   5.323   3.710  0.6936 -0.9021 -0.6651
   33LEU     CB  506   5.677   5.112   3.748  0.1731 -0.0201  0.4870
   33LEU    HB1  507   5.711   5.107   3.642 -0.4238  0.3144  0.2778
   33LEU    HB2  508   5.630   5.015   3.777 -0.5226  0.3276  0.5275
   33LEU     CG  509   5.799   5.117   3.842  0.2069  0.3626  0.4257
   33LEU     HG  510   5.759   5.090   3.943 -0.3405 -1.6884 -0.2831
   33LEU    CD1  511   5.903   5.010   3.805  0.0185  0.1756  0.4266
   33LEU   HD11  512   5.942   5.020   3.701  0.4692  1.2230  0.6806
   33LEU   HD12  513   5.853   4.912   3.806  0.7779 -0.2335 -0.3170
   33LEU   HD13  514   5.993   5.012   3.871  0.3702  0.1072 -0.0437
   33LEU    CD2  515   5.855   5.258   3.864  0.4381  0.1986  0.9077
   33LEU   HD21  516   5.948   5.250   3.925  0.9706 -1.0930 -0.0323
   33LEU   HD22  517   5.779   5.334   3.894  0.6676  1.1205 -0.7516
   33LEU   HD23  518   5.905   5.292   3.771 -1.6984 -3.0854 -1.6997
   33LEU      C  519   5.480   5.201   3.645  0.1262  0.3909 -0.1634
   33LEU      O  520   5.515   5.186   3.528 -0.7981  0.5685 -0.4699
   34ASN      N  521   5.349   5.216   3.672 -0.0062 -0.2754 -0.4325
   34ASN     HN  522   5.324   5.226   3.768 -1.1705  1.5271 -0.8688
   34ASN     CA  523   5.239   5.182   3.586 -0.1582 -0.1443 -0.2902
   34ASN     HA  524   5.273   5.204   3.486 -0.9194  0.3324 -0.4476
   34ASN     CB  525   5.205   5.032   3.597 -0.1545 -0.1399 -0.2129
   34ASN    HB1  526   5.166   5.019   3.700 -1.8305  1.3082 -0.6091
   34ASN    HB2  527   5.297   4.972   3.580 -1.2307 -2.2621  1.0454
   34ASN     CG  528   5.100   4.971   3.506  0.0549 -0.1067 -0.4782
   34ASN    OD1  529   5.030   5.046   3.438  0.0035  0.4844  0.2110
   34ASN    ND2  530   5.097   4.836   3.491 -0.1437 -0.2034  0.4085
   34ASN   HD21  531   5.027   4.797   3.431  2.1163 -0.4111 -2.3023
   34ASN   HD22  532   5.143   4.777   3.558 -0.8157  1.4461  2.4410
   34ASN      C  533   5.118   5.268   3.594  0.3926  0.5762  0.5330
   34ASN      O  534   5.047   5.264   3.695 -0.2411  0.0864  0.0776
   35SER      N  535   5.088   5.349   3.491  0.0390  0.3600  0.4645
   35SER     HN  536   5.155   5.354   3.417 -2.0324  1.7255 -1.4580
   35SER     CA  537   4.988   5.451   3.496 -0.0507  0.2922  0.1048
   35SER     HA  538   4.997   5.493   3.596  0.6089 -1.3958  0.7879
   35SER     CB  539   5.002   5.562   3.391  0.2576  0.2142  0.0614
   35SER    HB1  540   5.098   5.615   3.406 -0.0706  1.8183 -2.7567
   35SER    HB2  541   4.928   5.643   3.409  0.5058  0.5890 -0.5551
   35SER     OG  542   4.998   5.524   3.254 -0.0911  0.0217  0.1234
   35SER    HG1  543   5.082   5.480   3.236  0.1558  1.1300 -1.6451
   35SER      C  544   4.847   5.403   3.484  0.2088 -0.2694 -0.7651
   35SER      O  545   4.754   5.469   3.531  0.4135 -0.7274  0.3082
   36ASN      N  546   4.833   5.278   3.436 -0.0244 -0.5385  0.0011
   36ASN     HN  547   4.910   5.225   3.402 -0.1874 -1.7659  1.4373
   36ASN     CA  548   4.700   5.226   3.425 -0.4035  0.4115 -0.0904
   36ASN     HA  549   4.619   5.295   3.412 -2.9316 -1.9272  1.9901
   36ASN     CB  550   4.694   5.115   3.318  0.3402  0.4132 -0.1418
   36ASN    HB1  551   4.593   5.070   3.303 -0.1231  1.6012 -0.6324
   36ASN    HB2  552   4.758   5.028   3.345 -1.3407 -0.2013  2.2714
   36ASN     CG  553   4.740   5.174   3.186  0.1082  0.2020 -0.3176
   36ASN    OD1  554   4.660   5.232   3.114 -0.1350 -0.1650 -0.3474
   36ASN    ND2  555   4.864   5.149   3.135  0.1534  0.1014 -0.1617
   36ASN   HD21  556   4.895   5.198   3.053  1.7665 -0.8954 -0.1767
   36ASN   HD22  557   4.931   5.095   3.184 -0.7841  0.9250  2.1579
   36ASN      C  558   4.665   5.156   3.552 -0.4895  0.0600 -0.3053
   36ASN      O  559   4.549   5.121   3.574 -0.4423  0.0597 -0.0591
   37LEU      N  560   4.760   5.144   3.645 -0.7755 -0.4902 -0.0811
   37LEU     HN  561   4.853   5.176   3.625 -0.9101 -1.0137 -1.6327
   37LEU     CA  562   4.741   5.103   3.781 -0.0927  0.0641  0.1919
   37LEU     HA  563   4.644   5.058   3.795  0.2449 -0.2164  1.7382
   37LEU     CB  564   4.843   4.995   3.822 -0.2551 -0.0243  0.3678
   37LEU    HB1  565   4.845   4.972   3.930  0.4241  0.4160  0.4601
   37LEU    HB2  566   4.944   5.033   3.794 -1.0378  0.8890 -1.4207
   37LEU     CG  567   4.832   4.872   3.731 -0.0814  0.3136 -0.1200
   37LEU     HG  568   4.869   4.905   3.632 -1.5415  1.6903 -0.2435
   37LEU    CD1  569   4.932   4.769   3.787  0.6511  0.4957 -1.0766
   37LEU   HD11  570   4.968   4.695   3.713  0.7497 -1.2543  0.6398
   37LEU   HD12  571   4.878   4.720   3.870 -1.0285  1.1516 -1.7410
   37LEU   HD13  572   5.022   4.824   3.823  0.9245 -1.3531  1.3018
   37LEU    CD2  573   4.691   4.814   3.708  0.3935 -0.8564 -0.1814
   37LEU   HD21  574   4.636   4.882   3.640  0.1591  1.4023  2.0919
   37LEU   HD22  575   4.634   4.819   3.803 -0.4821 -0.8223 -0.6950
   37LEU   HD23  576   4.702   4.711   3.668  4.5733 -0.6551  0.0185
   37LEU      C  577   4.736   5.222   3.870 -0.1995  0.0298  0.2312
   37LEU      O  578   4.722   5.208   3.991 -0.1431  0.0490  0.2396
   38GLN      N  579   4.747   5.344   3.815 -0.4501 -0.0711 -0.0477
   38GLN     HN  580   4.760   5.361   3.717 -1.2546 -1.2721 -0.3846
   38GLN     CA  581   4.728   5.458   3.900 -0.2064  0.0085 -0.0995
   38GLN     HA  582   4.744   5.433   4.004 -2.6874  3.5866  1.3295
   38GLN     CB  583   4.822   5.574   3.865  0.7284 -0.5520  0.5163
   38GLN    HB1  584   4.777   5.668   3.903 -0.0892 -0.7111 -0.0454
   38GLN    HB2  585   4.803   5.598   3.759 -1.6674 -1.3105  0.7169
   38GLN     CG  586   4.968   5.568   3.912  0.7284 -0.4592  0.5310
   38GLN    HG1  587   5.002   5.462   3.910  2.0251 -0.0782 -2.0495
   38GLN    HG2  588   4.971   5.588   4.021 -0.5659  0.5525  0.3952
   38GLN     CD  589   5.062   5.656   3.832 -0.1929 -0.2591 -0.3548
   38GLN    OE1  590   5.036   5.763   3.776  0.8466  0.1603 -0.0686
   38GLN    NE2  591   5.186   5.600   3.827 -0.1153 -0.0632 -0.6468
   38GLN   HE21  592   5.187   5.505   3.856 -1.6294 -0.3693 -1.5107
   38GLN   HE22  593   5.262   5.640   3.775  0.8649 -0.8772  0.1198
   38GLN      C  594   4.583   5.493   3.895 -0.3556 -0.5927 -0.1031
   38GLN      O  595   4.540   5.597   3.944  0.4385 -0.4705  0.3539
   39ASN      N  596   4.495   5.403   3.849 -0.1210 -0.4997 -0.7431
   39ASN     HN  597   4.519   5.330   3.785 -0.6375 -0.2302 -1.2524
   39ASN     CA  598   4.356   5.430   3.865  0.0463  0.0246 -0.1625
   39ASN     HA  599   4.340   5.530   3.827  2.4098  0.4732 -0.1156
   39ASN     CB  600   4.269   5.337   3.779 -0.7516  0.3280  0.3039
   39ASN    HB1  601   4.160   5.357   3.792 -1.1427 -2.0226  1.1441
   39ASN    HB2  602   4.283   5.232   3.815 -1.3578  0.2352  0.2823
   39ASN     CG  603   4.306   5.329   3.632  0.5046  0.2674  0.6165
   39ASN    OD1  604   4.386   5.409   3.581 -0.1969  0.0819 -0.8252
   39ASN    ND2  605   4.252   5.223   3.567 -0.1083  0.3907  0.9186
   39ASN   HD21  606   4.288   5.195   3.478 -0.8592  0.5540  0.5601
   39ASN   HD22  607   4.161   5.197   3.598 -1.0747  2.0218 -0.4161
   39ASN      C  608   4.311   5.433   4.008 -0.0410  0.0454 -0.1903
   39ASN      O  609   4.370   5.365   4.091 -0.4902 -0.3854 -0.2186
   40VAL      N  610   4.208   5.516   4.031 -0.2298 -0.2249 -0.0568
   40VAL     HN  611   4.178   5.577   3.958  2.2363 -1.3665 -2.1701
   40VAL     CA  612   4.165   5.563   4.159  0.7777  0.6542 -0.0233
   40VAL     HA  613   4.245   5.619   4.204  0.2916 -0.2550  2.1374
   40VAL     CB  614   4.046   5.654   4.148  0.0478 -0.1915  0.6235
   40VAL     HB  615   3.967   5.598   4.093 -0.7529  0.9794  0.5459
   40VAL    CG1  616   3.984   5.717   4.274  0.4733  0.6179  0.4363
   40VAL   HG11  617   3.950   5.645   4.351  0.9190  1.9119  1.8798
   40VAL   HG12  618   3.895   5.770   4.234 -1.2916 -2.8749 -0.6959
   40VAL   HG13  619   4.061   5.785   4.316  1.4390 -1.4780  2.2125
   40VAL    CG2  620   4.095   5.763   4.051 -0.0909 -0.5054  0.1959
   40VAL   HG21  621   4.104   5.721   3.949  0.2187 -0.9656  0.4098
   40VAL   HG22  622   4.194   5.811   4.070  0.0954  0.2845 -2.4350
   40VAL   HG23  623   4.026   5.850   4.047 -1.7680 -1.7321  1.2185
   40VAL      C  624   4.135   5.455   4.258 -0.1619  0.5868 -0.3666
   40VAL      O  625   4.159   5.470   4.378  0.6306 -0.3102 -0.4001
   41THR      N  626   4.091   5.338   4.209 -0.0176  0.2980  0.1776
   41THR     HN  627   4.067   5.327   4.113  2.7295 -3.0925 -0.2949
   41THR     CA  628   4.060   5.220   4.283  0.4425  0.0588 -0.0108
   41THR     HA  629   3.985   5.242   4.357 -0.5464  0.2323 -1.0377
   41THR     CB  630   4.009   5.114   4.190  0.3481 -0.1246  0.2509
   41THR     HB  631   3.916   5.155   4.147 -0.5932 -1.5860  0.7976
   41THR    OG1  632   3.964   5.001   4.265  0.7438  0.0955  0.8310
   41THR    HG1  633   3.900   5.029   4.331  1.2780  2.0769  0.5730
   41THR    CG2  634   4.112   5.067   4.085  0.5623  0.5725  0.1441
   41THR   HG21  635   4.061   5.003   4.010 -2.2758  1.1732  1.4168
   41THR   HG22  636   4.197   5.018   4.137 -0.1895  0.8878  1.7643
   41THR   HG23  637   4.151   5.156   4.032  1.2536 -0.3326 -0.9076
   41THR      C  638   4.173   5.165   4.364  0.1610 -0.2722  0.1604
   41THR      O  639   4.159   5.107   4.472 -0.4534  0.0015  0.2340
   42ASN      N  640   4.295   5.194   4.316  0.2192 -0.0602  0.4364
   42ASN     HN  641   4.302   5.250   4.234 -1.5602  0.9447  0.9190
   42ASN     CA  642   4.420   5.159   4.376  0.1210 -0.6168  0.3207
   42ASN     HA  643   4.402   5.069   4.433  3.2655 -1.2059  0.5726
   42ASN     CB  644   4.528   5.130   4.270  0.1916 -0.3947  0.3307
   42ASN    HB1  645   4.628   5.100   4.307  0.4633 -2.4348 -1.7915
   42ASN    HB2  646   4.548   5.213   4.200 -0.7993  0.1238  0.6501
   42ASN     CG  647   4.475   5.020   4.178  1.0116 -0.4938 -0.0369
   42ASN    OD1  648   4.432   4.919   4.233  0.5463 -0.1697  0.2117
   42ASN    ND2  649   4.481   5.031   4.043 -0.5693 -0.3946 -0.1246
   42ASN   HD21  650   4.461   4.948   3.991  4.0676 -1.2876 -0.9174
   42ASN   HD22  651   4.537   5.103   4.001  0.9467 -0.0435  2.2770
   42ASN      C  652   4.464   5.256   4.480  0.5394  0.4491 -0.8256
   42ASN      O  653   4.563   5.237   4.550 -0.1889  0.0011  0.1045
   43TYR      N  654   4.387   5.363   4.506 -0.1883 -0.2633  0.0032
   43TYR     HN  655   4.307   5.393   4.455  0.2008  2.9079  0.9962
   43TYR     CA  656   4.422   5.449   4.615 -0.4326 -0.4302  0.2154
   43TYR     HA  657   4.529   5.461   4.609 -0.3252 -1.5482 -0.2880
   43TYR     CB  658   4.364   5.591   4.603  0.1320 -0.2084  0.0460
   43TYR    HB1  659   4.391   5.658   4.687 -3.0753  0.8453  0.3903
   43TYR    HB2  660   4.254   5.583   4.587  0.5891 -1.8951 -3.3755
   43TYR     CG  661   4.400   5.669   4.481 -0.6460 -0.2296 -0.2048
   43TYR    CD1  662   4.482   5.620   4.382  0.2097  0.4150  0.1793
   43TYR    HD1  663   4.517   5.518   4.375 -1.3080 -0.1367  0.2962
   43TYR    CE1  664   4.502   5.695   4.269 -0.2673  0.0214 -0.1674
   43TYR    HE1  665   4.549   5.657   4.179  1.4370 -0.3482  0.8214
   43TYR     CZ  666   4.455   5.824   4.261 -0.3388  0.0241  0.2824
   43TYR     OH  667   4.480   5.896   4.142  0.0726 -0.1176  0.2810
   43TYR     HH  668   4.459   5.987   4.163 -0.0174  0.7533 -3.0945
   43TYR    CD2  669   4.362   5.801   4.478  0.3876  0.0853  0.1004
   43TYR    HD2  670   4.315   5.838   4.569 -0.6317  1.3370 -0.8973
   43TYR    CE2  671   4.388   5.878   4.368 -0.0211  0.4600  0.2624
   43TYR    HE2  672   4.358   5.982   4.357 -0.4583  0.2284 -0.9235
   43TYR      C  673   4.402   5.391   4.751 -0.0478  0.1796  0.5393
   43TYR      O  674   4.483   5.400   4.843  0.2822 -0.4605  0.3190
   44PHE      N  675   4.289   5.321   4.767 -0.2179  0.2908 -0.1344
   44PHE     HN  676   4.230   5.319   4.687  0.7909 -2.3365 -0.9160
   44PHE     CA  677   4.250   5.259   4.890  0.1323 -0.3475 -0.3421
   44PHE     HA  678   4.263   5.330   4.970  1.2346 -1.4554  0.5038
   44PHE     CB  679   4.104   5.210   4.892  0.1174 -0.2867  0.2063
   44PHE    HB1  680   4.067   5.180   4.992 -0.2184  0.2463  0.2500
   44PHE    HB2  681   4.083   5.125   4.825 -1.7715 -0.3770  0.8501
   44PHE     CG  682   4.014   5.321   4.849 -0.1887 -0.3827  0.5934
   44PHE    CD1  683   3.972   5.418   4.936 -0.0424  0.0039  0.2351
   44PHE    HD1  684   4.003   5.425   5.039  1.0469 -1.5055  0.0272
   44PHE    CE1  685   3.883   5.514   4.894 -0.2335 -0.2568  0.0363
   44PHE    HE1  686   3.863   5.590   4.968  3.0632  0.2220  0.5627
   44PHE     CZ  687   3.846   5.526   4.762  0.2738 -0.0931 -0.0928
   44PHE     HZ  688   3.793   5.611   4.723 -1.5915 -0.8096  0.7558
   44PHE    CD2  689   3.967   5.328   4.720  0.6865  0.3257  0.3035
   44PHE    HD2  690   3.989   5.250   4.648 -0.4922 -0.8319  1.1449
   44PHE    CE2  691   3.884   5.427   4.674  0.4398 -0.0463 -0.0736
   44PHE    HE2  692   3.871   5.451   4.570 -1.9657  0.7468  0.3412
   44PHE      C  693   4.344   5.145   4.914 -0.1184 -0.4172  0.3411
   44PHE      O  694   4.376   5.115   5.029  0.3443  0.0546  0.3440
   45VAL      N  695   4.386   5.070   4.810 -0.2411 -0.2313  0.1562
   45VAL     HN  696   4.366   5.101   4.717  1.2537 -1.8762 -0.7619
   45VAL     CA  697   4.468   4.953   4.816  0.0769 -0.0075  0.2258
   45VAL     HA  698   4.424   4.880   4.882 -2.2430  1.3262  0.2642
   45VAL     CB  699   4.475   4.882   4.684  0.1179 -0.2484  0.3568
   45VAL     HB  700   4.498   4.948   4.597 -0.9981 -2.1434 -1.4813
   45VAL    CG1  701   4.572   4.763   4.679  0.1563 -0.2163  0.3191
   45VAL   HG11  702   4.557   4.702   4.770 -5.5371  0.5539  0.2349
   45VAL   HG12  703   4.678   4.797   4.674  0.1182 -0.0800  0.4264
   45VAL   HG13  704   4.544   4.690   4.600 -0.7615 -2.2954  2.4476
   45VAL    CG2  705   4.334   4.832   4.651  0.0189  0.1800  0.1153
   45VAL   HG21  706   4.334   4.810   4.542  1.7519  2.0262 -0.3058
   45VAL   HG22  707   4.263   4.914   4.673  1.1203  1.5980 -1.4207
   45VAL   HG23  708   4.303   4.737   4.699  3.1987 -0.5504  0.9703
   45VAL      C  709   4.600   4.996   4.870 -0.1174  0.4200  0.3706
   45VAL      O  710   4.647   4.929   4.961  0.2528 -0.0009 -0.1241
   46VAL      N  711   4.660   5.106   4.821  0.0676  0.1209 -0.0864
   46VAL     HN  712   4.624   5.147   4.738 -1.7391  2.0108  1.5421
   46VAL     CA  713   4.783   5.161   4.871  0.1057 -0.4318  0.4390
   46VAL     HA  714   4.849   5.078   4.891 -0.3227 -1.1635 -1.0707
   46VAL     CB  715   4.841   5.261   4.777 -0.3364 -0.5911 -0.0090
   46VAL     HB  716   4.764   5.335   4.746  0.5219 -0.4348 -1.9554
   46VAL    CG1  717   4.964   5.340   4.826 -0.4205 -0.3172 -0.2372
   46VAL   HG11  718   5.007   5.410   4.751 -3.7880  0.2259 -1.8568
   46VAL   HG12  719   5.048   5.273   4.854  0.2546  0.3810 -0.5459
   46VAL   HG13  720   4.948   5.400   4.918  0.8424 -0.9244  0.4016
   46VAL    CG2  721   4.873   5.193   4.642  0.6408 -0.1567 -0.0063
   46VAL   HG21  722   4.911   5.265   4.567 -1.0525  1.5579  0.6933
   46VAL   HG22  723   4.782   5.147   4.598 -0.1213 -1.0500  2.3453
   46VAL   HG23  724   4.945   5.110   4.662  0.5214  0.2723  2.5762
   46VAL      C  725   4.773   5.217   5.009 -0.4026 -0.4869  0.4266
   46VAL      O  726   4.876   5.214   5.075 -0.0157  0.0472 -0.1486
   47SER      N  727   4.657   5.264   5.059 -0.1550 -0.1068  0.6436
   47SER     HN  728   4.570   5.270   5.011 -0.7081 -3.0043  1.1231
   47SER     CA  729   4.638   5.296   5.197 -0.5537  0.4095  0.4740
   47SER     HA  730   4.719   5.359   5.231 -0.3783  0.3239  0.2157
   47SER     CB  731   4.499   5.353   5.230 -0.6962  0.3966 -0.1007
   47SER    HB1  732   4.418   5.280   5.208  0.9655 -0.7093 -3.1780
   47SER    HB2  733   4.475   5.444   5.170  1.6622  0.1340 -1.5849
   47SER     OG  734   4.484   5.397   5.364 -0.8287  0.5397 -0.1622
   47SER    HG1  735   4.429   5.337   5.414 -1.0299  0.0247 -0.9781
   47SER      C  736   4.648   5.169   5.275 -0.1171  0.3730  0.3620
   47SER      O  737   4.720   5.168   5.375  0.6243 -0.3327 -0.1730
   48LEU      N  738   4.600   5.052   5.229 -0.1895  0.2503  0.7480
   48LEU     HN  739   4.548   5.055   5.145  0.2743 -0.0478  0.4457
   48LEU     CA  740   4.611   4.923   5.290 -0.1534 -0.3692 -0.5458
   48LEU     HA  741   4.575   4.936   5.391  0.1275 -0.8158 -0.3840
   48LEU     CB  742   4.504   4.822   5.245 -0.2497 -0.7017  0.4094
   48LEU    HB1  743   4.526   4.798   5.139 -0.1512 -0.3385  0.3485
   48LEU    HB2  744   4.406   4.872   5.263  0.3130  0.5586  0.0682
   48LEU     CG  745   4.513   4.679   5.302 -0.1361 -0.5810  0.6952
   48LEU     HG  746   4.615   4.644   5.279 -0.9095 -2.0911 -0.5638
   48LEU    CD1  747   4.498   4.669   5.455  0.4573 -0.5909  0.7525
   48LEU   HD11  748   4.398   4.680   5.500  0.6877  0.2429  1.0768
   48LEU   HD12  749   4.559   4.752   5.497 -0.8271 -0.3062  2.1276
   48LEU   HD13  750   4.535   4.569   5.487 -0.5113 -1.3900 -0.5602
   48LEU    CD2  751   4.408   4.596   5.228 -0.3782  0.2050  0.1408
   48LEU   HD21  752   4.311   4.648   5.241 -0.0492  0.6778  0.7327
   48LEU   HD22  753   4.396   4.491   5.262 -0.4997 -0.7827 -2.6554
   48LEU   HD23  754   4.425   4.596   5.118  1.3931 -1.3929  0.3603
   48LEU      C  755   4.752   4.877   5.296  0.0445  0.2547 -0.3293
   48LEU      O  756   4.800   4.844   5.405 -1.0003 -0.4677 -0.0710
   49ALA      N  757   4.818   4.893   5.180 -0.0565 -0.2379 -0.4558
   49ALA     HN  758   4.760   4.898   5.099  1.3373 -3.0391 -1.7891
   49ALA     CA  759   4.959   4.870   5.174 -0.0789 -0.4737 -0.1413
   49ALA     HA  760   4.971   4.767   5.202  0.2435  0.1077  2.0059
   49ALA     CB  761   5.009   4.902   5.032  0.1596 -0.5699 -0.0786
   49ALA    HB1  762   5.054   5.004   5.028  2.9141 -1.6259  0.8897
   49ALA    HB2  763   4.924   4.895   4.962  1.9895  0.5451 -2.6042
   49ALA    HB3  764   5.084   4.829   4.996  0.4360 -0.7156  0.7751
   49ALA      C  765   5.042   4.953   5.266 -0.3956 -0.0317 -0.2469
   49ALA      O  766   5.126   4.907   5.343 -0.4635  0.4374  0.1114
   50ALA      N  767   5.021   5.085   5.273  0.5510  0.0984  0.3400
   50ALA     HN  768   4.954   5.115   5.205 -0.1755  0.0427  1.0235
   50ALA     CA  769   5.092   5.184   5.349  0.8216  0.0083  0.2073
   50ALA     HA  770   5.199   5.173   5.339  0.6552  0.0996 -2.6231
   50ALA     CB  771   5.046   5.328   5.319  0.2053 -0.1572  0.3332
   50ALA    HB1  772   5.087   5.372   5.226  3.0732  2.5184  2.6583
   50ALA    HB2  773   5.098   5.393   5.392  0.0183  0.6864 -0.2648
   50ALA    HB3  774   4.936   5.340   5.330  0.1687 -1.1669  1.2350
   50ALA      C  775   5.071   5.158   5.494  0.2261  0.1257  0.1450
   50ALA      O  776   5.164   5.148   5.573  0.0670  0.1480  0.3378
   51ALA      N  777   4.948   5.130   5.542  0.1779  0.3289  0.1388
   51ALA     HN  778   4.871   5.114   5.480  0.5809 -3.9174  0.4776
   51ALA     CA  779   4.919   5.092   5.677 -0.1406  0.0812 -0.0001
   51ALA     HA  780   4.960   5.170   5.739  1.4794 -0.7368 -0.0155
   51ALA     CB  781   4.765   5.086   5.683 -0.1360  0.7885  0.8279
   51ALA    HB1  782   4.724   5.184   5.650 -0.9606  1.0171  2.3972
   51ALA    HB2  783   4.731   5.060   5.786 -0.6139  2.0483  1.0183
   51ALA    HB3  784   4.717   5.013   5.616 -0.3865  2.7639 -1.2511
   51ALA      C  785   4.982   4.964   5.719 -0.4803  0.1381  0.6848
   51ALA      O  786   5.049   4.946   5.821  0.5345 -0.0201 -0.0010
   52ASP      N  787   4.978   4.862   5.631  0.7937 -0.0196  0.7952
   52ASP     HN  788   4.915   4.876   5.555 -0.5686  0.3817  1.9571
   52ASP     CA  789   5.049   4.740   5.653  0.0453 -0.6430 -0.1812
   52ASP     HA  790   5.009   4.695   5.743  0.0385 -3.0861 -1.3241
   52ASP     CB  791   5.022   4.641   5.538 -0.0899 -0.4444 -0.3199
   52ASP    HB1  792   5.070   4.543   5.557 -1.8398 -1.0628  1.2593
   52ASP    HB2  793   5.050   4.678   5.437 -1.6201  2.6558  0.2645
   52ASP     CG  794   4.874   4.604   5.538 -0.0942 -0.4315  0.1836
   52ASP    OD1  795   4.796   4.622   5.630 -0.0837  0.0269  0.1026
   52ASP    OD2  796   4.843   4.523   5.429 -0.4810  0.0018 -0.0291
   52ASP    HD2  797   4.754   4.485   5.425  0.0300 -1.1621 -1.5838
   52ASP      C  798   5.196   4.753   5.673 -0.0016 -0.7095  0.2068
   52ASP      O  799   5.241   4.691   5.770  0.2482 -0.0826  0.4935
   53ILE      N  800   5.267   4.835   5.594 -0.0777 -0.0570  0.8088
   53ILE     HN  801   5.217   4.879   5.520 -1.3550 -2.3335  0.2137
   53ILE     CA  802   5.403   4.876   5.610 -0.0184  0.0046  0.1775
   53ILE     HA  803   5.458   4.783   5.617 -0.7620 -0.4431  0.1766
   53ILE     CB  804   5.451   4.958   5.494 -0.2394  0.1793  0.2082
   53ILE     HB  805   5.373   5.035   5.475 -1.8980 -1.4673  0.0285
   53ILE    CG2  806   5.595   5.010   5.514 -0.5326  0.8925  0.4954
   53ILE   HG21  807   5.604   5.109   5.562 -1.0410  1.5774 -0.7751
   53ILE   HG22  808   5.647   5.023   5.416 -0.6548 -2.4690 -0.1539
   53ILE   HG23  809   5.657   4.931   5.561 -0.1940  1.0823  0.3682
   53ILE    CG1  810   5.438   4.883   5.360 -0.1275 -0.1413  0.3741
   53ILE   HG11  811   5.350   4.815   5.351  0.1418 -0.4467 -0.0097
   53ILE   HG12  812   5.519   4.808   5.347 -1.7427 -1.9114  0.0692
   53ILE     CD  813   5.450   4.982   5.244 -0.7328  0.2060  0.5989
   53ILE    HD1  814   5.413   4.942   5.147 -2.1226 -0.8084  1.5192
   53ILE    HD2  815   5.548   5.031   5.223 -0.6731  0.2336  0.9451
   53ILE    HD3  816   5.378   5.065   5.258 -0.2142  0.7472  0.1264
   53ILE      C  817   5.418   4.954   5.737 -0.0595  0.7985 -0.2985
   53ILE      O  818   5.507   4.925   5.816 -0.4471 -0.0232 -0.1496
   54ALA      N  819   5.332   5.052   5.771 -0.1094  0.5419  0.3139
   54ALA     HN  820   5.267   5.074   5.700 -0.6828  0.1352  0.7048
   54ALA     CA  821   5.336   5.111   5.901 -0.0092  0.8237  0.1819
   54ALA     HA  822   5.430   5.164   5.911 -0.1969  1.5154 -1.3643
   54ALA     CB  823   5.236   5.228   5.905 -0.0922  0.7507  0.2340
   54ALA    HB1  824   5.261   5.287   5.995 -0.1750  1.7436 -0.3795
   54ALA    HB2  825   5.131   5.192   5.911  0.7966 -2.1785 -0.2334
   54ALA    HB3  826   5.242   5.283   5.809 -1.2869 -0.7780 -0.7662
   54ALA      C  827   5.321   5.028   6.024 -0.3187  0.1978 -0.2782
   54ALA      O  828   5.384   5.051   6.127  0.0912  0.1131 -0.5100
   55VAL      N  829   5.227   4.931   6.020 -0.4133  0.2704  0.1102
   55VAL     HN  830   5.168   4.915   5.941 -0.9880 -0.8419  0.7424
   55VAL     CA  831   5.219   4.820   6.108 -0.3254  0.0293 -0.1835
   55VAL     HA  832   5.214   4.866   6.206  1.7045 -0.1453  0.0484
   55VAL     CB  833   5.109   4.725   6.071 -0.2136 -0.0155 -0.4006
   55VAL     HB  834   5.098   4.722   5.960  1.5977  1.7747 -0.7023
   55VAL    CG1  835   5.108   4.585   6.133  0.7466 -0.0797 -0.5163
   55VAL   HG11  836   5.014   4.535   6.101  0.4602  0.5810 -0.7241
   55VAL   HG12  837   5.121   4.584   6.244  0.0435  2.3647 -0.3588
   55VAL   HG13  838   5.185   4.525   6.081  1.5059 -0.0409  0.5286
   55VAL    CG2  839   4.977   4.790   6.117  0.4364  0.8330  0.2890
   55VAL   HG21  840   4.978   4.901   6.106 -2.8543  1.5134  4.3055
   55VAL   HG22  841   4.957   4.775   6.226 -0.3648  0.0062  0.0388
   55VAL   HG23  842   4.893   4.738   6.067  1.2239  0.0223 -0.2270
   55VAL      C  843   5.344   4.740   6.123 -0.2267  0.1931 -0.1292
   55VAL      O  844   5.385   4.713   6.236 -0.2988  0.1360 -0.1165
   56GLY      N  845   5.403   4.700   6.009 -0.0297  0.8084 -0.2464
   56GLY     HN  846   5.358   4.728   5.924 -0.8598 -1.2203 -0.5413
   56GLY     CA  847   5.532   4.640   6.016 -0.2678  0.3473  0.2013
   56GLY    HA1  848   5.562   4.616   5.915  0.3664  2.8133 -0.2456
   56GLY    HA2  849   5.524   4.543   6.063 -0.5011 -0.2075 -0.9460
   56GLY      C  850   5.640   4.717   6.083  0.6310 -0.1547 -0.6460
   56GLY      O  851   5.711   4.655   6.162 -0.1604 -0.0386  0.1661
   57VAL      N  852   5.667   4.845   6.050 -0.1224  0.2471  0.2338
   57VAL     HN  853   5.594   4.884   5.995  0.6165  0.6604 -0.4934
   57VAL     CA  854   5.774   4.925   6.101 -0.3400  0.5017  0.2945
   57VAL     HA  855   5.860   4.859   6.106 -1.8125 -1.6690 -1.2469
   57VAL     CB  856   5.799   5.036   6.003 -0.2664 -0.1797 -0.4784
   57VAL     HB  857   5.714   5.108   5.995  2.3335  3.1874 -0.0118
   57VAL    CG1  858   5.914   5.130   6.043 -0.5703  0.1071 -0.2703
   57VAL   HG11  859   6.014   5.084   6.038  0.1589  1.4769  0.8716
   57VAL   HG12  860   5.901   5.178   6.143 -0.6412 -0.4614 -0.0056
   57VAL   HG13  861   5.915   5.220   5.978  1.3500 -0.0091 -0.4367
   57VAL    CG2  862   5.824   4.984   5.861  0.5108  0.2001 -0.4816
   57VAL   HG21  863   5.914   4.918   5.854  1.3826  1.1801  0.8797
   57VAL   HG22  864   5.835   5.072   5.794  1.4572  2.1901  2.0992
   57VAL   HG23  865   5.743   4.918   5.824  0.7710 -0.4641  0.1158
   57VAL      C  866   5.761   4.964   6.244  0.1208  0.9433  0.2185
   57VAL      O  867   5.862   4.963   6.314  0.0714  0.2335  0.2793
   58LEU      N  868   5.640   5.009   6.282 -0.6901 -0.5242 -0.5379
   58LEU     HN  869   5.557   4.995   6.229 -1.0044 -2.2441  0.3324
   58LEU     CA  870   5.626   5.065   6.413 -0.0367 -0.0880 -0.6520
   58LEU     HA  871   5.720   5.090   6.461 -0.9466  2.6032 -0.0886
   58LEU     CB  872   5.562   5.205   6.404  0.3342  0.1669  0.4388
   58LEU    HB1  873   5.570   5.247   6.506 -0.6774  2.7850 -0.4863
   58LEU    HB2  874   5.456   5.192   6.375 -0.0832  0.7759  1.6598
   58LEU     CG  875   5.623   5.306   6.305 -0.2195 -0.3202 -0.4149
   58LEU     HG  876   5.636   5.251   6.209 -0.2529  0.6413 -0.9851
   58LEU    CD1  877   5.541   5.435   6.292  0.6155  0.3480  0.7560
   58LEU   HD11  878   5.439   5.410   6.256  0.7099 -0.6987  1.1907
   58LEU   HD12  879   5.580   5.516   6.226  0.3030  2.0251  2.5297
   58LEU   HD13  880   5.531   5.476   6.395  0.6198  0.4729  0.7063
   58LEU    CD2  881   5.766   5.345   6.344 -0.5796  0.7303 -0.1335
   58LEU   HD21  882   5.807   5.444   6.311  2.5373  0.1318  1.4800
   58LEU   HD22  883   5.838   5.265   6.316 -0.5702  0.8031 -0.3143
   58LEU   HD23  884   5.787   5.346   6.454  0.7127 -0.4072 -0.3456
   58LEU      C  885   5.545   4.981   6.506 -0.2181  0.5537 -0.2281
   58LEU      O  886   5.598   4.954   6.614 -0.4624 -0.1214 -0.2755
   59ALA      N  887   5.427   4.931   6.468 -0.1586  0.3932 -0.2002
   59ALA     HN  888   5.400   4.961   6.377  0.0012 -0.9475 -0.7120
   59ALA     CA  889   5.340   4.858   6.555  0.3527 -0.0186 -0.0242
   59ALA     HA  890   5.326   4.927   6.638 -2.0542 -1.3374  0.7651
   59ALA     CB  891   5.207   4.845   6.478  0.5511  0.0327 -0.3748
   59ALA    HB1  892   5.130   4.802   6.545  0.8453 -1.3548 -0.8810
   59ALA    HB2  893   5.218   4.776   6.391 -1.3873 -0.9188  0.0777
   59ALA    HB3  894   5.173   4.944   6.441  1.2047  0.0336 -1.0013
   59ALA      C  895   5.388   4.728   6.610 -0.1577 -0.1127  0.2058
   59ALA      O  896   5.371   4.702   6.729 -0.4452 -0.7980  0.0167
   60ILE      N  897   5.453   4.645   6.527  0.1427  0.2246  0.1003
   60ILE     HN  898   5.450   4.665   6.430  1.5096 -2.3213 -0.5545
   60ILE     CA  899   5.512   4.523   6.574 -0.0212  0.1789  0.1892
   60ILE     HA  900   5.436   4.469   6.628 -0.3709 -1.1749 -1.5691
   60ILE     CB  901   5.533   4.436   6.454 -0.3933  0.4257 -0.0600
   60ILE     HB  902   5.567   4.492   6.365  0.5953  0.7605  0.5138
   60ILE    CG2  903   5.638   4.327   6.486  0.2863  0.9339 -0.5270
   60ILE   HG21  904   5.592   4.274   6.572  0.1849  0.7811 -0.6747
   60ILE   HG22  905   5.736   4.371   6.514  0.6123  0.3133 -0.7033
   60ILE   HG23  906   5.653   4.257   6.402 -0.8028 -1.6350  1.2787
   60ILE    CG1  907   5.400   4.372   6.412 -0.3009  0.5333 -0.5160
   60ILE   HG11  908   5.326   4.453   6.391  0.8615  1.2643 -2.0044
   60ILE   HG12  909   5.368   4.305   6.494  0.1317 -2.5018 -2.6610
   60ILE     CD  910   5.420   4.292   6.283 -0.1879 -0.1639 -0.0681
   60ILE    HD1  911   5.479   4.201   6.306 -1.4377 -2.0025 -3.4363
   60ILE    HD2  912   5.484   4.347   6.211 -0.5041  0.3243  0.0146
   60ILE    HD3  913   5.324   4.250   6.247  0.1146  0.5024 -1.7565
   60ILE      C  914   5.621   4.546   6.673  0.1592  0.0772  0.0153
   60ILE      O  915   5.620   4.480   6.776  0.0652  0.2361  0.1179
   61PRO      N  916   5.718   4.631   6.661  0.0714  0.1986  0.1688
   61PRO     CD  917   5.763   4.687   6.534  0.2851 -0.3229  0.0120
   61PRO    HD1  918   5.708   4.782   6.515  0.0883 -0.4058  0.1594
   61PRO    HD2  919   5.746   4.618   6.449  0.8399  2.0093 -2.0923
   61PRO     CA  920   5.808   4.673   6.766 -0.1106  0.5082  0.2010
   61PRO     HA  921   5.861   4.588   6.804 -0.5485 -0.4298 -1.1915
   61PRO     CB  922   5.908   4.769   6.702  0.0897  0.2844  0.1787
   61PRO    HB1  923   6.005   4.765   6.757 -0.3530 -1.8178  0.8913
   61PRO    HB2  924   5.878   4.876   6.695  1.3689  0.6779  0.3551
   61PRO     CG  925   5.911   4.722   6.556  0.2336 -0.3225  0.3742
   61PRO    HG1  926   5.945   4.784   6.471 -2.3764  0.1542 -0.4352
   61PRO    HG2  927   5.957   4.623   6.539 -2.2191 -1.9475  2.4894
   61PRO      C  928   5.734   4.721   6.886 -0.0588  0.8154  0.1109
   61PRO      O  929   5.772   4.696   7.000  0.3179 -0.0763 -0.2033
   62PHE      N  930   5.626   4.799   6.868 -0.3767  0.3793  0.1154
   62PHE     HN  931   5.600   4.832   6.777 -1.3133 -0.0605  0.2189
   62PHE     CA  932   5.546   4.852   6.974 -0.1777  0.3649  0.2754
   62PHE     HA  933   5.613   4.895   7.046  1.7510  1.2507 -1.9226
   62PHE     CB  934   5.446   4.964   6.939 -0.0597  0.2686 -0.3828
   62PHE    HB1  935   5.352   4.967   6.998 -1.7198  2.5417 -2.8818
   62PHE    HB2  936   5.415   4.967   6.832  1.3511 -0.9986 -0.8643
   62PHE     CG  937   5.513   5.095   6.963 -0.2004  0.2885 -0.0895
   62PHE    CD1  938   5.634   5.130   6.906 -0.0267  0.0572  0.1328
   62PHE    HD1  939   5.685   5.056   6.846  0.1041  0.3619 -0.1305
   62PHE    CE1  940   5.692   5.253   6.928 -0.0344  0.0586  0.1459
   62PHE    HE1  941   5.790   5.268   6.885  0.0329  0.0312  0.2895
   62PHE     CZ  942   5.624   5.346   7.003  0.3039  0.3776  0.0588
   62PHE     HZ  943   5.667   5.443   7.020  1.2151 -0.3819  2.4608
   62PHE    CD2  944   5.455   5.188   7.045 -0.1684  0.5195 -0.3269
   62PHE    HD2  945   5.360   5.159   7.088 -0.2301  1.2703  0.0603
   62PHE    CE2  946   5.506   5.314   7.065  0.3300  0.2619  0.0496
   62PHE    HE2  947   5.451   5.387   7.122  0.1817 -0.2437  0.5633
   62PHE      C  948   5.477   4.743   7.048 -0.0812  0.3056  0.2787
   62PHE      O  949   5.464   4.752   7.170 -0.3503 -0.2905  0.2983
   63ALA      N  950   5.427   4.635   6.985  0.1901  0.1426  0.3424
   63ALA     HN  951   5.419   4.652   6.887 -1.2327 -0.4492  0.3228
   63ALA     CA  952   5.389   4.509   7.040  0.3647 -0.1242 -0.1421
   63ALA     HA  953   5.322   4.537   7.119  0.7918  1.2780 -0.2604
   63ALA     CB  954   5.314   4.424   6.935  0.5081 -0.1496 -0.2225
   63ALA    HB1  955   5.243   4.482   6.873  2.9664  3.1094 -0.3073
   63ALA    HB2  956   5.266   4.337   6.984  1.1888 -0.1223  0.5336
   63ALA    HB3  957   5.394   4.381   6.871  0.7788  1.4079 -0.9875
   63ALA      C  958   5.498   4.440   7.114  0.4312 -0.1161 -0.2324
   63ALA      O  959   5.475   4.389   7.223 -0.7880 -0.1637 -0.4984
   64ILE      N  960   5.625   4.428   7.069  0.4291 -0.3501 -0.1792
   64ILE     HN  961   5.652   4.459   6.978  2.0932  0.3767  0.5324
   64ILE     CA  962   5.736   4.386   7.148  0.4248 -0.2943 -0.1433
   64ILE     HA  963   5.700   4.292   7.189 -2.4046  0.6600 -0.1969
   64ILE     CB  964   5.855   4.366   7.059  0.3573  0.1026 -0.3257
   64ILE     HB  965   5.869   4.462   7.006  1.6097 -0.6617 -1.4368
   64ILE    CG2  966   5.985   4.338   7.136  0.3342  0.0742 -0.2966
   64ILE   HG21  967   6.065   4.330   7.058 -2.5940 -0.2857 -3.4921
   64ILE   HG22  968   5.985   4.250   7.204 -0.6661  2.1111  2.4969
   64ILE   HG23  969   6.011   4.423   7.203  0.6884 -0.2076 -0.0688
   64ILE    CG1  970   5.822   4.257   6.956 -0.2123 -0.2129  0.1814
   64ILE   HG11  971   5.718   4.266   6.920 -0.6398 -0.9475  1.1857
   64ILE   HG12  972   5.820   4.153   6.996  0.2119 -0.4579 -0.4237
   64ILE     CD  973   5.918   4.263   6.837 -0.3421 -0.5793  0.0575
   64ILE    HD1  974   6.021   4.240   6.870 -0.1889 -1.7377 -1.1015
   64ILE    HD2  975   5.933   4.355   6.777  0.6674 -0.9819 -0.3196
   64ILE    HD3  976   5.905   4.181   6.762 -0.0330 -0.9045  0.3546
   64ILE      C  977   5.766   4.473   7.265 -0.0334 -0.1352 -0.1409
   64ILE      O  978   5.780   4.418   7.374  0.2012 -0.3278 -0.2661
   65THR      N  979   5.757   4.606   7.248 -0.1071 -0.1298 -0.0582
   65THR     HN  980   5.739   4.640   7.156  1.0234  0.9829  0.1223
   65THR     CA  981   5.764   4.691   7.362 -0.0941 -0.1256 -0.0620
   65THR     HA  982   5.859   4.670   7.407  1.3632  0.6816 -2.5684
   65THR     CB  983   5.757   4.836   7.322 -0.5159 -0.2243 -0.3484
   65THR     HB  984   5.659   4.870   7.283 -0.3960 -0.5943 -1.0022
   65THR    OG1  985   5.861   4.861   7.228 -0.3366 -0.4225 -0.2040
   65THR    HG1  986   5.830   4.819   7.148 -0.0286 -1.5579  0.2478
   65THR    CG2  987   5.799   4.932   7.433  0.2079 -0.2202 -0.6231
   65THR   HG21  988   5.890   4.900   7.490  0.2358  0.1376 -0.4621
   65THR   HG22  989   5.716   4.930   7.507 -0.0906 -1.5541 -0.9829
   65THR   HG23  990   5.818   5.028   7.379  1.8807  0.2839  0.7638
   65THR      C  991   5.668   4.664   7.473 -0.2928  0.2803 -0.1324
   65THR      O  992   5.712   4.655   7.587 -0.0279 -0.0483 -0.2587
   66ILE      N  993   5.538   4.644   7.443 -0.2413 -0.1459 -0.0744
   66ILE     HN  994   5.495   4.650   7.353 -1.7679  0.5801  0.6717
   66ILE     CA  995   5.429   4.637   7.535 -0.7092 -0.2512 -0.6274
   66ILE     HA  996   5.457   4.699   7.619 -1.0135 -0.8672 -0.0673
   66ILE     CB  997   5.294   4.694   7.506 -0.6374 -0.0913 -0.6527
   66ILE     HB  998   5.301   4.801   7.478 -1.0962  0.5727  1.5279
   66ILE    CG2  999   5.226   4.617   7.391 -0.3984 -0.7436 -0.3609
   66ILE   HG21 1000   5.215   4.511   7.422 -2.5285  0.0213  1.9114
   66ILE   HG22 1001   5.286   4.627   7.298 -0.3432  2.5281 -0.0962
   66ILE   HG23 1002   5.127   4.654   7.358  0.8119  1.3073 -1.9125
   66ILE    CG1 1003   5.208   4.709   7.633 -0.0052  0.2441 -0.2598
   66ILE   HG11 1004   5.193   4.623   7.702  0.7613  0.1079 -0.2498
   66ILE   HG12 1005   5.107   4.732   7.594 -1.2244 -1.8694  1.4101
   66ILE     CD 1006   5.245   4.827   7.722  0.2745 -0.6117  0.7940
   66ILE    HD1 1007   5.271   4.922   7.670  3.5041 -0.2378  2.8180
   66ILE    HD2 1008   5.342   4.799   7.768 -0.1391 -0.2195  1.9308
   66ILE    HD3 1009   5.171   4.845   7.802  1.9947  3.1144  1.7631
   66ILE      C 1010   5.412   4.498   7.586 -0.0431 -0.3135 -0.5657
   66ILE      O 1011   5.357   4.475   7.693  0.6280 -0.1719 -0.1817
   67SER      N 1012   5.473   4.397   7.520  0.4499 -0.1775 -0.3254
   67SER     HN 1013   5.506   4.403   7.426  0.1934 -1.4188 -0.5091
   67SER     CA 1014   5.495   4.266   7.572  0.1159 -0.1053  0.0036
   67SER     HA 1015   5.403   4.229   7.614 -1.1553  2.1473 -0.6383
   67SER     CB 1016   5.541   4.161   7.470 -0.1835 -0.0076 -0.2329
   67SER    HB1 1017   5.649   4.165   7.444  0.0403 -2.9640 -0.1030
   67SER    HB2 1018   5.487   4.181   7.375  2.5586 -0.2569 -1.9503
   67SER     OG 1019   5.510   4.032   7.519  0.4766 -0.4230 -0.8822
   67SER    HG1 1020   5.414   4.023   7.518  0.4278  0.1317 -1.8880
   67SER      C 1021   5.591   4.271   7.686  0.0250  0.2736  0.0673
   67SER      O 1022   5.575   4.205   7.789  0.1595 -0.3081 -0.2790
   68THR      N 1023   5.705   4.339   7.668 -0.1269  0.4888 -0.0839
   68THR     HN 1024   5.731   4.385   7.583  1.0788  0.5091  0.2782
   68THR     CA 1025   5.807   4.343   7.769  0.0729  0.7617 -0.2933
   68THR     HA 1026   5.799   4.243   7.810  1.2517 -0.3228 -2.5376
   68THR     CB 1027   5.947   4.353   7.718  0.3457 -0.1255  0.2532
   68THR     HB 1028   5.956   4.275   7.639  1.9923 -0.8245  1.0810
   68THR    OG1 1029   6.051   4.331   7.813  0.5160  0.6348  0.2524
   68THR    HG1 1030   6.126   4.318   7.755  1.7538  2.4182  1.3774
   68THR    CG2 1031   5.990   4.495   7.678 -0.6625  0.0729 -0.1640
   68THR   HG21 1032   5.936   4.543   7.594 -1.7217  0.2089  0.5882
   68THR   HG22 1033   6.099   4.490   7.656 -0.8769  0.0643 -1.2886
   68THR   HG23 1034   5.969   4.572   7.755  0.9668 -0.4429  0.8582
   68THR      C 1035   5.776   4.432   7.884  0.1307  0.6931 -0.2243
   68THR      O 1036   5.809   4.399   7.998  0.3257 -0.7372 -0.6850
   69GLY      N 1037   5.711   4.545   7.851 -0.2143  0.4725 -0.3089
   69GLY     HN 1038   5.702   4.553   7.752 -1.3897  1.4996 -0.1507
   69GLY     CA 1039   5.658   4.651   7.931 -0.1579  0.3228 -0.0723
   69GLY    HA1 1040   5.572   4.611   7.982 -0.5250  2.0422  0.7325
   69GLY    HA2 1041   5.629   4.729   7.862  1.0456  0.6729 -0.2156
   69GLY      C 1042   5.744   4.719   8.032  0.2101  0.1144 -0.2438
   69GLY      O 1043   5.859   4.681   8.056 -0.1553 -0.5313  0.5186
   70PHE      N 1044   5.699   4.830   8.093 -0.2536 -0.5585  0.6643
   70PHE     HN 1045   5.609   4.866   8.071 -0.3127 -1.2764 -0.3619
   70PHE     CA 1046   5.764   4.905   8.196  0.1869  0.4450 -0.3161
   70PHE     HA 1047   5.805   4.837   8.270 -1.1964  0.0302  0.1158
   70PHE     CB 1048   5.866   5.007   8.144 -0.1171  0.9814  0.1253
   70PHE    HB1 1049   5.958   4.957   8.107 -1.3916 -1.3778 -0.0707
   70PHE    HB2 1050   5.903   5.073   8.225  0.5913 -0.9848  1.4789
   70PHE     CG 1051   5.806   5.089   8.035 -0.3421  0.4778 -0.1325
   70PHE    CD1 1052   5.800   5.057   7.901 -0.2076 -0.5193  0.0896
   70PHE    HD1 1053   5.840   4.966   7.860  1.3796  0.3524 -0.3879
   70PHE    CE1 1054   5.735   5.137   7.810  0.4122 -0.4614 -0.3023
   70PHE    HE1 1055   5.744   5.110   7.706  1.5598  0.4816 -0.4791
   70PHE     CZ 1056   5.681   5.255   7.857 -0.2553 -1.0225  0.3645
   70PHE     HZ 1057   5.639   5.325   7.786  0.9055  0.4310  1.0693
   70PHE    CD2 1058   5.759   5.211   8.077 -0.1098  0.5155  0.0248
   70PHE    HD2 1059   5.757   5.231   8.183  1.2239  0.7072  0.0333
   70PHE    CE2 1060   5.694   5.293   7.988 -0.5094  0.2229  0.0406
   70PHE    HE2 1061   5.654   5.389   8.018  0.5596  0.0164  2.3081
   70PHE      C 1062   5.652   4.969   8.271  0.1333  0.0981 -0.0966
   70PHE      O 1063   5.557   5.016   8.208  0.1940  0.6906  0.2495
   71CYS      N 1064   5.656   4.990   8.403  0.1084 -0.1804 -0.0503
   71CYS     HN 1065   5.732   4.956   8.458 -0.0444  0.2630  0.4551
   71CYS     CA 1066   5.553   5.059   8.475  0.1489 -0.0997 -0.0697
   71CYS     HA 1067   5.463   5.007   8.443 -0.5370 -0.7792  2.6940
   71CYS     CB 1068   5.562   5.041   8.627 -0.2116 -0.0142 -0.0359
   71CYS    HB1 1069   5.647   5.096   8.672  1.6663 -1.7153 -1.3043
   71CYS    HB2 1070   5.580   4.936   8.659 -0.4791 -0.4641 -1.3154
   71CYS     SG 1071   5.412   5.094   8.715 -0.1008  0.0742  0.0998
   71CYS      C 1072   5.536   5.202   8.436  0.2118 -0.2290 -0.5791
   71CYS      O 1073   5.633   5.274   8.413 -0.1460  0.4096 -0.1104
   72ALA      N 1074   5.411   5.251   8.439  0.3326  0.0672 -0.3151
   72ALA     HN 1075   5.330   5.195   8.456  1.2664 -0.7008  2.0243
   72ALA     CA 1076   5.383   5.391   8.440 -0.8013 -0.1463 -0.4987
   72ALA     HA 1077   5.463   5.439   8.495 -0.4602 -2.7611  1.5117
   72ALA     CB 1078   5.362   5.446   8.298  0.0079  0.3117 -0.4478
   72ALA    HB1 1079   5.276   5.396   8.250 -0.1353  0.1444 -0.0260
   72ALA    HB2 1080   5.456   5.435   8.241 -0.7966  0.6969 -1.8986
   72ALA    HB3 1081   5.330   5.553   8.290 -2.0424 -0.3763 -2.5198
   72ALA      C 1082   5.260   5.403   8.524 -0.1925  0.0301  0.3858
   72ALA      O 1083   5.195   5.308   8.567 -0.6896  0.1468 -0.1045
   73ALA      N 1084   5.220   5.530   8.542 -0.0283  0.1394 -0.0001
   73ALA     HN 1085   5.273   5.607   8.508 -1.5902  0.6818 -1.3593
   73ALA     CA 1086   5.094   5.565   8.601 -0.0992  0.0592 -0.1025
   73ALA     HA 1087   5.062   5.487   8.669 -0.2031 -1.1674 -1.4886
   73ALA     CB 1088   5.116   5.686   8.692 -0.6915  0.2298 -0.1830
   73ALA    HB1 1089   5.204   5.675   8.759  1.0209 -0.0863 -2.3795
   73ALA    HB2 1090   5.028   5.714   8.755 -0.7006 -0.5486  0.1662
   73ALA    HB3 1091   5.149   5.772   8.630  1.4620  0.4722  1.1609
   73ALA      C 1092   4.990   5.580   8.495 -0.4901  0.0524  0.2765
   73ALA      O 1093   4.948   5.475   8.446 -0.3075  0.0291  0.1658
   74CYS      N 1094   4.946   5.700   8.455 -0.0103  0.2464  0.3202
   74CYS     HN 1095   4.986   5.787   8.482 -1.0074  0.4880  1.0938
   74CYS     CA 1096   4.825   5.711   8.380  0.3727  0.5763 -0.2553
   74CYS     HA 1097   4.762   5.626   8.402 -0.8466  1.9004  1.6255
   74CYS     CB 1098   4.744   5.829   8.435 -0.2777  0.0929 -0.1615
   74CYS    HB1 1099   4.754   5.836   8.545 -0.2553  0.9656 -0.2101
   74CYS    HB2 1100   4.802   5.913   8.391  0.2655 -0.4298 -0.4534
   74CYS     SG 1101   4.571   5.850   8.382 -0.2314  0.2233 -0.2625
   74CYS      C 1102   4.849   5.709   8.233  0.0680  0.0374 -0.2989
   74CYS      O 1103   4.748   5.686   8.165  0.2297 -0.4032 -0.3958
   75HSD      N 1104   4.971   5.728   8.180  0.1270 -0.2876 -0.2858
   75HSD     HN 1105   5.046   5.733   8.245 -0.2781 -0.5711  0.2110
   75HSD     CA 1106   4.986   5.756   8.041  0.0160  0.0152 -0.2373
   75HSD     HA 1107   4.896   5.726   7.989 -0.5834 -0.4470  1.0418
   75HSD     CB 1108   5.004   5.909   8.030 -0.4133  0.0754 -0.1287
   75HSD    HB1 1109   5.017   5.931   7.922 -0.1799 -2.3722 -0.6734
   75HSD    HB2 1110   5.100   5.934   8.079  0.5106 -1.5369 -1.0339
   75HSD    ND1 1111   4.886   6.070   8.184 -0.3397 -0.1025  1.0207
   75HSD    HD1 1112   4.971   6.083   8.235 -0.3677 -0.9061  1.2893
   75HSD     CG 1113   4.883   5.985   8.076 -0.0304  0.1104  0.8443
   75HSD    CE1 1114   4.757   6.108   8.205 -0.1679  0.6850  0.6557
   75HSD    HE1 1115   4.740   6.171   8.293  3.1998  0.6319  1.4875
   75HSD    NE2 1116   4.674   6.053   8.119  0.5063  0.1238  0.3588
   75HSD    CD2 1117   4.754   5.982   8.032  0.2665  0.3680 -0.0630
   75HSD    HD2 1118   4.731   5.926   7.942 -0.5831  0.9283 -0.1981
   75HSD      C 1119   5.105   5.702   7.971  0.3933  0.8466 -0.2464
   75HSD      O 1120   5.096   5.687   7.849 -0.1963  0.2400 -0.1319
   76GLY      N 1121   5.209   5.660   8.046 -0.2979 -0.4232  0.0269
   76GLY     HN 1122   5.223   5.677   8.143 -0.3581 -1.7404  0.2757
   76GLY     CA 1123   5.335   5.626   7.988  0.1036  0.3815  0.3986
   76GLY    HA1 1124   5.400   5.610   8.073  0.4861  1.9606  0.4278
   76GLY    HA2 1125   5.376   5.708   7.932  0.2079  0.0065 -0.0844
   76GLY      C 1126   5.336   5.503   7.903  0.0372  0.5233  0.1908
   76GLY      O 1127   5.348   5.508   7.781 -0.1519  0.2577  0.1609
   77CYS      N 1128   5.300   5.385   7.957 -0.3521  0.5124 -0.0837
   77CYS     HN 1129   5.296   5.370   8.056  0.9320  0.3095 -0.0384
   77CYS     CA 1130   5.286   5.258   7.894  0.1891  0.2002  0.4137
   77CYS     HA 1131   5.353   5.249   7.810 -1.1430 -1.1835 -0.5741
   77CYS     CB 1132   5.329   5.146   7.991 -0.1769 -0.1345  0.1935
   77CYS    HB1 1133   5.434   5.170   8.018  0.0492 -1.1650  0.2780
   77CYS    HB2 1134   5.332   5.053   7.931  0.4125 -0.2163  0.3406
   77CYS     SG 1135   5.228   5.118   8.139 -0.2092 -0.4416  0.1144
   77CYS      C 1136   5.151   5.239   7.834  0.3073 -0.0151  0.2146
   77CYS      O 1137   5.129   5.160   7.742  0.4439  0.0865  0.0937
   78LEU      N 1138   5.049   5.319   7.870 -0.4002 -0.5261 -0.5913
   78LEU     HN 1139   5.056   5.381   7.948 -0.1243 -2.8030  1.3078
   78LEU     CA 1140   4.927   5.331   7.797 -0.5918  0.0512 -0.1852
   78LEU     HA 1141   4.872   5.238   7.798  0.8518 -0.8331  1.0890
   78LEU     CB 1142   4.836   5.427   7.874 -0.2042  0.0094  0.3317
   78LEU    HB1 1143   4.887   5.526   7.877  1.8836 -1.0486  1.8161
   78LEU    HB2 1144   4.838   5.397   7.981 -1.2858 -0.4610  0.2381
   78LEU     CG 1145   4.689   5.440   7.831 -0.2851 -0.2866  0.5161
   78LEU     HG 1146   4.687   5.479   7.727 -0.5178  0.2068  0.7024
   78LEU    CD1 1147   4.597   5.316   7.836 -0.0995 -0.4862 -0.7941
   78LEU   HD11 1148   4.646   5.238   7.775  1.2589 -0.3008  0.0011
   78LEU   HD12 1149   4.492   5.340   7.811 -0.1356  0.4848  0.2052
   78LEU   HD13 1150   4.579   5.291   7.942 -1.0897  1.0461 -0.5724
   78LEU    CD2 1151   4.630   5.550   7.922 -0.2473  0.3587 -0.2316
   78LEU   HD21 1152   4.626   5.514   8.027 -1.6310 -0.3096 -0.4746
   78LEU   HD22 1153   4.522   5.570   7.902 -0.8361  0.4962  2.6447
   78LEU   HD23 1154   4.680   5.646   7.899  0.8270  0.7877  3.4168
   78LEU      C 1155   4.947   5.376   7.656  0.4932 -0.3652 -0.1713
   78LEU      O 1156   4.888   5.321   7.563  0.1060 -1.1186  0.5063
   79PHE      N 1157   5.037   5.473   7.634  0.6856 -0.4813  0.0827
   79PHE     HN 1158   5.079   5.529   7.705 -2.0985  0.0707  1.4148
   79PHE     CA 1159   5.068   5.519   7.501 -0.4597  0.0176 -0.0239
   79PHE     HA 1160   4.973   5.545   7.456 -1.3839 -1.8119  0.7293
   79PHE     CB 1161   5.172   5.631   7.497 -0.1156 -0.3012 -0.0327
   79PHE    HB1 1162   5.270   5.598   7.539  1.7764  2.8388 -1.5695
   79PHE    HB2 1163   5.138   5.718   7.557  0.4889  0.4652 -0.7657
   79PHE     CG 1164   5.204   5.680   7.360  0.0593  0.2244  0.1924
   79PHE    CD1 1165   5.112   5.764   7.302 -0.0718 -0.2355 -0.2746
   79PHE    HD1 1166   5.013   5.772   7.345 -0.8227  0.7356 -2.0867
   79PHE    CE1 1167   5.128   5.832   7.184  0.2424  0.7354  0.3227
   79PHE    HE1 1168   5.047   5.892   7.146  0.7260  0.1581 -1.7127
   79PHE     CZ 1169   5.244   5.806   7.115 -0.2904 -0.2925 -0.1955
   79PHE     HZ 1170   5.260   5.845   7.015  2.6580 -0.3199  0.1903
   79PHE    CD2 1171   5.323   5.664   7.293  0.2464 -0.0207  0.5786
   79PHE    HD2 1172   5.393   5.589   7.326 -0.1262 -1.9629 -2.5856
   79PHE    CE2 1173   5.342   5.729   7.173 -0.2844  0.3948  0.7165
   79PHE    HE2 1174   5.434   5.707   7.121 -0.3460  0.2421  0.6726
   79PHE      C 1175   5.124   5.408   7.418 -0.0323  0.1216  0.1258
   79PHE      O 1176   5.101   5.407   7.298  0.2754 -0.4615  0.0684
   80ILE      N 1177   5.204   5.315   7.472 -0.2024  0.1060  0.3558
   80ILE     HN 1178   5.237   5.310   7.566  2.6235 -0.6027 -0.5706
   80ILE     CA 1179   5.263   5.204   7.402 -0.3089 -0.1746  0.7089
   80ILE     HA 1180   5.293   5.233   7.303 -2.1615 -1.5625 -0.3245
   80ILE     CB 1181   5.377   5.132   7.468  0.4027 -0.0659 -0.3907
   80ILE     HB 1182   5.338   5.083   7.559  1.1348  1.3060  0.7127
   80ILE    CG2 1183   5.434   5.028   7.370  0.5330  0.0765 -0.4676
   80ILE   HG21 1184   5.508   4.958   7.412  1.8380  0.0488 -2.6630
   80ILE   HG22 1185   5.487   5.083   7.289 -0.1500  0.1611 -0.8690
   80ILE   HG23 1186   5.365   4.956   7.322  0.5225 -0.9704  1.0530
   80ILE    CG1 1187   5.487   5.221   7.528 -0.3437  0.1601  0.6713
   80ILE   HG11 1188   5.564   5.157   7.577 -0.7188 -0.4497  0.4809
   80ILE   HG12 1189   5.444   5.288   7.606  2.7153  2.6070  0.4628
   80ILE     CD 1190   5.549   5.305   7.417 -0.4212  0.0425  0.5392
   80ILE    HD1 1191   5.638   5.364   7.448  0.0988  1.1298 -2.6387
   80ILE    HD2 1192   5.479   5.379   7.373  1.6228  1.3304 -0.7101
   80ILE    HD3 1193   5.579   5.243   7.329 -1.5600 -0.9368  0.8234
   80ILE      C 1194   5.159   5.103   7.367 -0.1487 -0.0081 -0.2593
   80ILE      O 1195   5.157   5.050   7.256  0.0810 -0.2839 -0.1320
   81ALA      N 1196   5.057   5.082   7.452 -0.1146 -0.4319 -0.3200
   81ALA     HN 1197   5.053   5.132   7.538  4.8656 -1.6311  0.9352
   81ALA     CA 1198   4.937   5.010   7.423 -0.2446 -0.4024  0.1469
   81ALA     HA 1199   4.973   4.909   7.410  0.6513  0.1476 -2.0923
   81ALA     CB 1200   4.842   5.021   7.544 -1.1762 -0.3891 -0.5786
   81ALA    HB1 1201   4.786   5.114   7.565 -1.3796 -0.5997 -0.1778
   81ALA    HB2 1202   4.880   4.982   7.641 -0.5991 -0.0044 -0.6481
   81ALA    HB3 1203   4.759   4.948   7.524 -0.4351 -0.9925 -1.5805
   81ALA      C 1204   4.861   5.063   7.306  0.0257 -0.2360  0.0462
   81ALA      O 1205   4.828   4.995   7.209 -0.1144 -0.1040  0.0005
   82CYS      N 1206   4.831   5.194   7.313 -0.3030 -0.3280  0.4205
   82CYS     HN 1207   4.847   5.246   7.397 -1.3319 -0.2882  0.6059
   82CYS     CA 1208   4.744   5.264   7.224 -0.0083  0.0141  0.3982
   82CYS     HA 1209   4.663   5.195   7.203  0.4020  0.0490 -1.4985
   82CYS     CB 1210   4.690   5.397   7.279  0.0245  0.2278 -0.0786
   82CYS    HB1 1211   4.637   5.449   7.196  0.5842 -1.7145 -1.7434
   82CYS    HB2 1212   4.774   5.465   7.303  0.0672  1.6261 -3.6317
   82CYS     SG 1213   4.576   5.382   7.420 -0.2048  0.2026 -0.2666
   82CYS    HG1 1214   4.672   5.366   7.509 -0.7613 -0.2387  0.2599
   82CYS      C 1215   4.790   5.281   7.083  0.0200  0.5635  0.4747
   82CYS      O 1216   4.713   5.273   6.987  0.3443 -0.3944  0.2887
   83PHE      N 1217   4.921   5.298   7.061 -0.0223  0.0949 -0.1494
   83PHE     HN 1218   4.981   5.306   7.140 -1.0513 -1.1419  0.8034
   83PHE     CA 1219   4.971   5.318   6.928 -0.1517  0.3988 -0.1518
   83PHE     HA 1220   4.918   5.403   6.887  0.2786  0.3998 -0.7215
   83PHE     CB 1221   5.117   5.362   6.948  0.0215 -0.3464  0.2916
   83PHE    HB1 1222   5.173   5.277   6.990  0.7374  0.6114  1.3199
   83PHE    HB2 1223   5.121   5.446   7.021  1.4634 -1.3490  1.4082
   83PHE     CG 1224   5.182   5.410   6.822 -0.3270 -0.6071  0.0093
   83PHE    CD1 1225   5.300   5.364   6.770 -0.2038 -0.1354 -0.1365
   83PHE    HD1 1226   5.343   5.273   6.811  0.7325 -0.3757 -1.5986
   83PHE    CE1 1227   5.366   5.421   6.664  0.3214  0.5783  0.5588
   83PHE    HE1 1228   5.450   5.368   6.622 -2.0770 -3.1231 -0.0886
   83PHE     CZ 1229   5.314   5.537   6.612  0.1008  0.2860  0.1181
   83PHE     HZ 1230   5.364   5.580   6.526  2.7504  1.0762  1.9259
   83PHE    CD2 1231   5.136   5.524   6.760  0.5798  0.0739  0.5577
   83PHE    HD2 1232   5.058   5.578   6.811  1.1185  0.0749  1.3966
   83PHE    CE2 1233   5.196   5.591   6.657  0.1024  0.1300  0.3121
   83PHE    HE2 1234   5.162   5.682   6.610 -0.1632 -1.1156 -2.0597
   83PHE      C 1235   4.958   5.202   6.835  0.2582  0.3239 -0.1185
   83PHE      O 1236   4.933   5.207   6.715  0.3702  0.4632 -0.1363
   84VAL      N 1237   4.965   5.078   6.888 -0.2657  0.0249 -0.7357
   84VAL     HN 1238   4.983   5.065   6.985  1.2743 -1.6264 -1.1896
   84VAL     CA 1239   4.928   4.955   6.826  0.2179 -0.5391  0.0865
   84VAL     HA 1240   4.990   4.949   6.737  2.4002  1.8285  1.3168
   84VAL     CB 1241   4.967   4.835   6.907  0.0923 -0.4552  0.2717
   84VAL     HB 1242   4.906   4.822   6.999 -0.7659  0.9081 -0.0731
   84VAL    CG1 1243   4.948   4.711   6.817 -0.2883 -0.2302  0.0364
   84VAL   HG11 1244   4.996   4.731   6.719 -0.2581  1.7740  0.4122
   84VAL   HG12 1245   4.840   4.689   6.803 -0.3042  0.7674 -1.6164
   84VAL   HG13 1246   4.992   4.626   6.873  1.9179  1.6148  1.2819
   84VAL    CG2 1247   5.112   4.847   6.954 -0.1565  0.3024  0.8526
   84VAL   HG21 1248   5.158   4.890   6.862 -1.5395 -0.5849 -0.2919
   84VAL   HG22 1249   5.165   4.752   6.976 -2.2425 -1.7649 -2.3010
   84VAL   HG23 1250   5.124   4.911   7.045  1.4391  1.2820  0.0090
   84VAL      C 1251   4.783   4.949   6.792  0.2620 -0.1959 -0.1752
   84VAL      O 1252   4.745   4.909   6.682 -0.0855  0.7442 -0.4010
   85LEU      N 1253   4.692   4.992   6.881  0.2204 -0.5795 -0.0300
   85LEU     HN 1254   4.719   5.025   6.971  0.2903 -2.2501  0.6026
   85LEU     CA 1255   4.557   5.023   6.844  0.3633  0.7926  0.5256
   85LEU     HA 1256   4.512   4.932   6.806  0.8059  1.8445 -2.8523
   85LEU     CB 1257   4.469   5.072   6.960 -0.6089  0.2755  0.0148
   85LEU    HB1 1258   4.359   5.077   6.942 -0.7372 -0.3421  0.5628
   85LEU    HB2 1259   4.495   5.178   6.980 -3.6923  0.7659  2.1500
   85LEU     CG 1260   4.478   4.993   7.092  0.1897  0.2525 -0.0513
   85LEU     HG 1261   4.580   4.962   7.125  0.1870  1.3757  1.0922
   85LEU    CD1 1262   4.413   5.065   7.211 -0.0271 -0.0021 -0.0146
   85LEU   HD11 1263   4.453   5.169   7.213 -1.3851  0.5722 -1.1197
   85LEU   HD12 1264   4.437   4.999   7.297  0.3141 -1.3013 -1.0833
   85LEU   HD13 1265   4.304   5.066   7.189  0.0254  2.0732 -0.4069
   85LEU    CD2 1266   4.390   4.869   7.070 -0.4549  0.6279  0.4090
   85LEU   HD21 1267   4.288   4.896   7.035 -1.3864 -1.5874  1.2601
   85LEU   HD22 1268   4.391   4.809   7.164 -0.4434 -2.8632 -1.6465
   85LEU   HD23 1269   4.428   4.804   6.989 -0.3098  2.1348 -0.7770
   85LEU      C 1270   4.530   5.114   6.729  0.5837 -0.6001 -0.6614
   85LEU      O 1271   4.448   5.083   6.643 -0.2819 -0.2583  0.0217
   86VAL      N 1272   4.596   5.230   6.713 -0.0728 -0.1484 -0.1527
   86VAL     HN 1273   4.649   5.264   6.789  2.0116  0.1681 -1.6590
   86VAL     CA 1274   4.583   5.315   6.598  0.1217  0.2702  0.1328
   86VAL     HA 1275   4.482   5.352   6.591  1.1379  2.9449 -1.7344
   86VAL     CB 1276   4.667   5.437   6.622  0.3314  0.2444 -0.4470
   86VAL     HB 1277   4.775   5.410   6.624  0.2182 -0.3745  2.3394
   86VAL    CG1 1278   4.644   5.551   6.522 -0.7109  0.0425 -0.4529
   86VAL   HG11 1279   4.675   5.513   6.422  1.1606 -0.8579  0.4236
   86VAL   HG12 1280   4.708   5.632   6.562 -0.3340 -0.6132  0.2996
   86VAL   HG13 1281   4.546   5.597   6.498 -0.2742  0.8069 -0.7986
   86VAL    CG2 1282   4.632   5.502   6.757 -0.1951 -0.0346 -0.4450
   86VAL   HG21 1283   4.641   5.432   6.842  0.1490  0.9320  0.3411
   86VAL   HG22 1284   4.531   5.549   6.752 -1.0420 -1.4607  1.8137
   86VAL   HG23 1285   4.700   5.589   6.774 -1.4912  1.2321 -1.4567
   86VAL      C 1286   4.623   5.257   6.467  0.2322  0.4982  0.0668
   86VAL      O 1287   4.553   5.258   6.366  0.1203  0.4040  0.1445
   87LEU      N 1288   4.740   5.190   6.461  0.2218  0.4914 -0.0795
   87LEU     HN 1289   4.796   5.184   6.543 -2.1505 -1.5902  1.5558
   87LEU     CA 1290   4.791   5.142   6.336 -0.3747 -0.0857 -0.1063
   87LEU     HA 1291   4.786   5.215   6.257  1.9267  1.0285  0.6808
   87LEU     CB 1292   4.941   5.113   6.356 -0.1513  0.3969 -1.0396
   87LEU    HB1 1293   4.988   5.071   6.265  1.1773 -0.1138 -0.1421
   87LEU    HB2 1294   4.952   5.043   6.442 -0.4107  0.6366 -0.8096
   87LEU     CG 1295   5.022   5.240   6.388  0.0493 -0.0485  0.2647
   87LEU     HG 1296   4.988   5.287   6.483  0.9255  0.3165  0.4047
   87LEU    CD1 1297   5.169   5.211   6.421  0.2353 -0.0565 -0.5546
   87LEU   HD11 1298   5.173   5.148   6.513 -2.1343  0.5616  0.0402
   87LEU   HD12 1299   5.221   5.308   6.436  0.0449 -0.2577  1.7755
   87LEU   HD13 1300   5.221   5.158   6.339 -0.0871 -2.9556  0.9744
   87LEU    CD2 1301   5.015   5.337   6.269 -0.4555 -0.4475 -0.0351
   87LEU   HD21 1302   4.916   5.387   6.262 -0.2998 -0.2916 -1.3748
   87LEU   HD22 1303   5.042   5.293   6.171 -0.3725 -0.2662 -0.0930
   87LEU   HD23 1304   5.093   5.414   6.287  0.8909 -1.4385 -1.4256
   87LEU      C 1305   4.724   5.019   6.283  0.8795 -0.7911 -0.0893
   87LEU      O 1306   4.704   5.011   6.163  0.9084  0.3890 -0.1878
   88THR      N 1307   4.675   4.930   6.371  0.1987  0.1220  0.4672
   88THR     HN 1308   4.688   4.953   6.468  2.3707 -0.2517  0.3074
   88THR     CA 1309   4.586   4.822   6.344  0.4762 -0.1012  0.4400
   88THR     HA 1310   4.630   4.764   6.264 -1.6167 -1.8934  0.4697
   88THR     CB 1311   4.563   4.728   6.459 -0.8200  0.1912  0.4384
   88THR     HB 1312   4.482   4.654   6.447 -0.4268 -0.7288  2.9282
   88THR    OG1 1313   4.529   4.804   6.575 -0.3777  0.2470  0.5330
   88THR    HG1 1314   4.609   4.839   6.615  0.2781 -1.1084  0.4632
   88THR    CG2 1315   4.694   4.653   6.485 -0.6600  0.1431 -0.4718
   88THR   HG21 1316   4.772   4.716   6.534  0.0014 -0.3600 -0.8607
   88THR   HG22 1317   4.733   4.601   6.395 -0.6374  0.0702 -0.4200
   88THR   HG23 1318   4.672   4.571   6.556 -0.9718 -1.1298 -1.9863
   88THR      C 1319   4.455   4.866   6.286  0.4303 -0.5570  0.1933
   88THR      O 1320   4.405   4.808   6.190  0.0977 -0.4186  0.2851
   89GLN      N 1321   4.392   4.969   6.344  0.5624 -0.2344 -0.2264
   89GLN     HN 1322   4.433   5.002   6.429  0.0161 -0.2838  0.0617
   89GLN     CA 1323   4.274   5.030   6.292  0.7885  0.4228  0.0246
   89GLN     HA 1324   4.192   4.961   6.279 -0.9327  2.0131  1.8182
   89GLN     CB 1325   4.220   5.141   6.384 -0.1967 -0.2093  0.2185
   89GLN    HB1 1326   4.155   5.221   6.340 -0.6121  0.3118  1.7214
   89GLN    HB2 1327   4.316   5.190   6.410  0.6309 -1.3550 -0.6178
   89GLN     CG 1328   4.139   5.079   6.498 -0.7527 -0.2251 -0.1792
   89GLN    HG1 1329   4.189   4.992   6.545 -3.2223 -1.5359  0.1958
   89GLN    HG2 1330   4.033   5.063   6.467 -0.7387 -2.5652  0.7686
   89GLN     CD 1331   4.119   5.185   6.605 -0.1819 -0.2969 -0.0007
   89GLN    OE1 1332   4.039   5.277   6.589  0.0600 -0.1620 -0.4410
   89GLN    NE2 1333   4.184   5.167   6.724 -0.2664  0.1698  0.1181
   89GLN   HE21 1334   4.156   5.223   6.802  1.4669 -1.2563  1.8726
   89GLN   HE22 1335   4.248   5.091   6.734 -3.0894 -2.3956 -0.0116
   89GLN      C 1336   4.287   5.081   6.152 -0.3285  0.4678 -0.0768
   89GLN      O 1337   4.197   5.068   6.070  0.0107  0.2337 -0.4199
   90SER      N 1338   4.402   5.144   6.120  0.2349 -0.6052 -0.1971
   90SER     HN 1339   4.474   5.142   6.188  0.6180  1.2451 -0.4965
   90SER     CA 1340   4.427   5.204   5.992 -0.2764  0.4927  0.2096
   90SER     HA 1341   4.346   5.270   5.966  0.6231  1.2331 -0.8010
   90SER     CB 1342   4.550   5.296   5.998  0.0892  0.0095  0.2692
   90SER    HB1 1343   4.634   5.247   6.051 -0.5266 -0.4192  0.8732
   90SER    HB2 1344   4.527   5.379   6.069 -0.5664  0.2522 -0.2102
   90SER     OG 1345   4.591   5.358   5.876  0.0878 -0.2011  0.1618
   90SER    HG1 1346   4.637   5.435   5.909  3.6588 -2.2745  0.4763
   90SER      C 1347   4.426   5.111   5.876 -0.3862  0.0637  0.5505
   90SER      O 1348   4.354   5.121   5.776  0.8316 -0.2352 -0.3751
   91SER      N 1349   4.497   4.999   5.900 -0.3966  0.0007  0.2942
   91SER     HN 1350   4.540   4.988   5.989 -0.7155 -2.7259  0.1804
   91SER     CA 1351   4.480   4.886   5.814  0.2284 -0.2510  0.4964
   91SER     HA 1352   4.503   4.919   5.713  1.9027  3.0809  1.8017
   91SER     CB 1353   4.556   4.760   5.857  0.4728 -0.3032 -0.0742
   91SER    HB1 1354   4.525   4.730   5.960  1.9242  1.1930  0.8474
   91SER    HB2 1355   4.665   4.779   5.870  0.2393  0.5669  0.7183
   91SER     OG 1356   4.537   4.642   5.780  0.0881 -0.2388 -0.0774
   91SER    HG1 1357   4.610   4.633   5.719  0.5187  1.0515  0.2256
   91SER      C 1358   4.342   4.830   5.805  0.2512 -0.2439  0.0516
   91SER      O 1359   4.296   4.798   5.696  0.2590 -0.1788  0.0289
   92ILE      N 1360   4.265   4.809   5.913  0.0842 -0.2320 -0.0654
   92ILE     HN 1361   4.295   4.840   6.003 -0.6886  0.1542  0.0724
   92ILE     CA 1362   4.130   4.761   5.916 -0.0227  0.0318 -0.5784
   92ILE     HA 1363   4.120   4.673   5.854  0.2233 -1.1241  0.9760
   92ILE     CB 1364   4.078   4.732   6.054  0.1359  0.4781 -0.4241
   92ILE     HB 1365   4.097   4.820   6.119 -2.0010 -0.3467  1.4087
   92ILE    CG2 1366   3.925   4.716   6.050  0.2056 -0.4333  0.3877
   92ILE   HG21 1367   3.870   4.810   6.029  0.6056 -0.3606 -0.3816
   92ILE   HG22 1368   3.897   4.671   6.148 -1.6179 -0.8448 -0.2841
   92ILE   HG23 1369   3.884   4.650   5.970 -1.0336 -1.7582  2.0376
   92ILE    CG1 1370   4.146   4.606   6.109  0.1589  0.4766 -0.4561
   92ILE   HG11 1371   4.250   4.605   6.071  0.7944  1.5855  1.1821
   92ILE   HG12 1372   4.101   4.512   6.069 -0.6247  0.7545 -0.2595
   92ILE     CD 1373   4.148   4.599   6.262 -0.5822 -0.0053 -0.4643
   92ILE    HD1 1374   4.219   4.524   6.304  0.2138  1.1501  0.2867
   92ILE    HD2 1375   4.042   4.580   6.290 -0.6734  0.3063 -0.5926
   92ILE    HD3 1376   4.168   4.699   6.304 -1.2768 -0.4071  0.8897
   92ILE      C 1377   4.039   4.848   5.836 -0.3076 -0.0252 -0.3142
   92ILE      O 1378   3.963   4.799   5.753 -0.3248 -0.3458 -0.1145
   93PHE      N 1379   4.043   4.980   5.859  0.4239 -0.0952 -0.0068
   93PHE     HN 1380   4.087   5.023   5.937 -0.0146 -0.5475  0.4950
   93PHE     CA 1381   3.959   5.073   5.789  0.1947 -0.2704  0.0365
   93PHE     HA 1382   3.857   5.038   5.797  0.0447  0.1136 -0.1748
   93PHE     CB 1383   3.944   5.210   5.856 -0.3812 -0.2022 -0.2337
   93PHE    HB1 1384   3.875   5.277   5.800  0.4972 -0.1786 -1.3203
   93PHE    HB2 1385   4.044   5.258   5.855  0.6005 -2.1920 -0.0719
   93PHE     CG 1386   3.895   5.203   5.997  0.3911  0.7733  0.0996
   93PHE    CD1 1387   3.790   5.121   6.032  0.1298  1.0398 -0.0514
   93PHE    HD1 1388   3.753   5.048   5.962 -0.3531  1.2117  0.0269
   93PHE    CE1 1389   3.745   5.112   6.162  0.7635  0.2143  0.1204
   93PHE    HE1 1390   3.669   5.041   6.191  1.2163  0.1568  1.2217
   93PHE     CZ 1391   3.802   5.195   6.256  0.1975  0.1767  0.4994
   93PHE     HZ 1392   3.771   5.185   6.359  0.6073  0.0253  0.6093
   93PHE    CD2 1393   3.952   5.282   6.093  1.2470  0.0420  0.2095
   93PHE    HD2 1394   4.033   5.348   6.065  0.1415  0.9389 -1.0142
   93PHE    CE2 1395   3.895   5.288   6.218  0.1266 -0.0657 -0.2859
   93PHE    HE2 1396   3.937   5.351   6.295  1.0787 -1.0337  0.0039
   93PHE      C 1397   3.982   5.084   5.642  0.0354  0.9428  0.0963
   93PHE      O 1398   3.892   5.110   5.563 -0.1480  0.1889  0.0552
   94SER      N 1399   4.108   5.063   5.602 -0.1151  0.5025 -0.1503
   94SER     HN 1400   4.177   5.049   5.673 -1.0036  0.8288  0.7878
   94SER     CA 1401   4.160   5.060   5.469 -0.0705 -0.1969 -0.1203
   94SER     HA 1402   4.119   5.144   5.415  0.5425  0.4100  0.3497
   94SER     CB 1403   4.313   5.076   5.456 -0.0519 -0.0874  0.2346
   94SER    HB1 1404   4.347   5.075   5.350  3.1062 -1.0922  1.1729
   94SER    HB2 1405   4.362   4.998   5.518  0.6687  1.5285  1.7978
   94SER     OG 1406   4.353   5.206   5.498  0.1286  0.0935 -0.4756
   94SER    HG1 1407   4.354   5.203   5.594 -2.8371  2.1424 -0.2319
   94SER      C 1408   4.114   4.940   5.393 -0.6261 -0.3474  0.4516
   94SER      O 1409   4.068   4.948   5.280 -0.6075  0.1474  0.4777
   95LEU      N 1410   4.118   4.823   5.460  0.7018 -0.5363  0.0602
   95LEU     HN 1411   4.133   4.823   5.558  0.7696  0.4126  0.0567
   95LEU     CA 1412   4.062   4.697   5.421 -0.0490 -0.1452 -0.1362
   95LEU     HA 1413   4.106   4.679   5.325  1.7496  1.1212  0.3916
   95LEU     CB 1414   4.113   4.597   5.527  0.2885 -0.0650 -0.2214
   95LEU    HB1 1415   4.046   4.618   5.613  0.0424 -0.4955 -0.3006
   95LEU    HB2 1416   4.217   4.614   5.560  0.8205  1.7620 -2.5722
   95LEU     CG 1417   4.089   4.448   5.496  0.8068 -0.1734 -0.0940
   95LEU     HG 1418   3.982   4.422   5.503  0.2710  1.3899 -1.6894
   95LEU    CD1 1419   4.148   4.406   5.361  0.2172 -0.1754 -0.3531
   95LEU   HD11 1420   4.259   4.399   5.372  0.2031 -1.5650 -0.8908
   95LEU   HD12 1421   4.125   4.461   5.267  1.0840 -0.0086 -0.4846
   95LEU   HD13 1422   4.131   4.297   5.346 -0.2234 -0.4133  1.6476
   95LEU    CD2 1423   4.162   4.374   5.610 -0.1907 -0.5043  0.3375
   95LEU   HD21 1424   4.133   4.414   5.710  0.9601  0.2775  0.3759
   95LEU   HD22 1425   4.269   4.400   5.594  0.3384 -0.4902  3.2937
   95LEU   HD23 1426   4.144   4.264   5.606 -0.6577 -0.4825  1.4461
   95LEU      C 1427   3.914   4.706   5.408 -0.0562 -0.3060 -0.1585
   95LEU      O 1428   3.852   4.663   5.311  0.0438  0.9378 -0.7865
   96LEU      N 1429   3.843   4.777   5.498 -0.2012 -0.7534  0.0826
   96LEU     HN 1430   3.886   4.807   5.583  1.2409 -0.9790 -0.5306
   96LEU     CA 1431   3.706   4.814   5.477  0.0204 -0.0328 -0.1220
   96LEU     HA 1432   3.649   4.727   5.449 -0.0687 -0.0962  0.2469
   96LEU     CB 1433   3.654   4.872   5.610 -0.0610  0.3117 -0.3037
   96LEU    HB1 1434   3.726   4.944   5.655 -0.0616  1.0503 -1.4355
   96LEU    HB2 1435   3.636   4.795   5.688 -1.2755  0.2787 -0.5862
   96LEU     CG 1436   3.516   4.940   5.606 -0.3319 -0.1840  0.5435
   96LEU     HG 1437   3.510   5.030   5.542  1.0728 -0.0778  0.5409
   96LEU    CD1 1438   3.407   4.840   5.563  0.0635 -0.4373  0.1311
   96LEU   HD11 1439   3.314   4.899   5.578  1.7419  2.7484 -1.0404
   96LEU   HD12 1440   3.408   4.754   5.633  1.0065  1.2013  2.2189
   96LEU   HD13 1441   3.411   4.806   5.457 -0.8742 -0.3290  0.0513
   96LEU    CD2 1442   3.477   5.000   5.742 -0.4599  0.3221  0.2843
   96LEU   HD21 1443   3.410   5.088   5.732 -0.6128  0.0054 -1.9227
   96LEU   HD22 1444   3.566   5.045   5.792 -1.3117  1.0130  1.2255
   96LEU   HD23 1445   3.429   4.927   5.811 -3.5473  0.7316 -1.2750
   96LEU      C 1446   3.678   4.909   5.366  0.5943  0.0481 -0.2004
   96LEU      O 1447   3.581   4.898   5.292  0.2112 -0.1362  0.3254
   97ALA      N 1448   3.759   5.014   5.345  0.3183  0.2549 -0.2322
   97ALA     HN 1449   3.812   5.052   5.421 -2.4472  1.8399  1.0961
   97ALA     CA 1450   3.753   5.096   5.228  0.4255  0.3789 -0.1517
   97ALA     HA 1451   3.655   5.141   5.224 -0.1904 -0.6650  1.6592
   97ALA     CB 1452   3.852   5.213   5.243  0.7489  0.0913 -0.0375
   97ALA    HB1 1453   3.821   5.281   5.161 -1.0372 -1.0675 -0.3760
   97ALA    HB2 1454   3.958   5.185   5.228  0.4443 -0.3372 -1.5524
   97ALA    HB3 1455   3.839   5.282   5.329 -1.3636  1.0173 -1.0416
   97ALA      C 1456   3.766   5.033   5.094 -0.3945  0.3484 -0.2238
   97ALA      O 1457   3.710   5.068   4.990 -0.1398  0.2457 -0.3981
   98ILE      N 1458   3.848   4.926   5.089 -0.1660  0.5279 -0.3451
   98ILE     HN 1459   3.920   4.907   5.156  2.1116  0.5304 -2.6312
   98ILE     CA 1460   3.855   4.845   4.972 -0.3377 -0.0166  0.0186
   98ILE     HA 1461   3.875   4.915   4.892  2.7105 -0.2545  0.4687
   98ILE     CB 1462   3.964   4.743   4.962  0.1610  0.4977  0.1621
   98ILE     HB 1463   3.978   4.693   5.061 -1.1073 -1.7792 -0.7239
   98ILE    CG2 1464   3.947   4.615   4.878  0.3173  0.1738  0.6150
   98ILE   HG21 1465   3.867   4.549   4.918  1.6785 -2.3270 -0.5247
   98ILE   HG22 1466   4.042   4.558   4.881  0.1643 -0.3957 -2.3195
   98ILE   HG23 1467   3.934   4.643   4.771 -1.3187  2.4189  1.3179
   98ILE    CG1 1468   4.103   4.807   4.942  0.1360  0.3953 -0.3477
   98ILE   HG11 1469   4.103   4.911   4.980  0.6778  0.4891 -0.5906
   98ILE   HG12 1470   4.134   4.807   4.835  0.3211  1.2666 -0.3017
   98ILE     CD 1471   4.209   4.735   5.025  0.4479  0.4434 -0.7032
   98ILE    HD1 1472   4.213   4.789   5.122 -0.8536  2.3906 -1.6683
   98ILE    HD2 1473   4.310   4.729   4.979  0.6741 -1.8579 -0.0168
   98ILE    HD3 1474   4.169   4.632   5.030 -3.3045  1.8374  1.9109
   98ILE      C 1475   3.724   4.781   4.944 -0.3148 -0.0604  0.0109
   98ILE      O 1476   3.671   4.782   4.832  0.4321  0.1231 -0.3456
   99ALA      N 1477   3.653   4.729   5.046 -0.3000  0.4574  0.2836
   99ALA     HN 1478   3.698   4.708   5.133 -1.1541 -0.3946  0.5343
   99ALA     CA 1479   3.519   4.680   5.036 -0.3106  0.4252  0.5630
   99ALA     HA 1480   3.518   4.600   4.963  0.6613  1.6171 -0.8306
   99ALA     CB 1481   3.488   4.619   5.173  0.5775 -0.4530  0.3889
   99ALA    HB1 1482   3.567   4.555   5.220 -1.0525 -2.3928  0.6292
   99ALA    HB2 1483   3.404   4.547   5.167  1.2187 -1.0801 -2.2031
   99ALA    HB3 1484   3.467   4.695   5.252  0.3126 -0.4412  0.3067
   99ALA      C 1485   3.420   4.778   4.985 -0.4445 -0.0593 -0.1273
   99ALA      O 1486   3.351   4.749   4.887 -0.3862 -0.2650 -0.1065
  100ILE      N 1487   3.423   4.902   5.038 -0.5858  0.0939 -0.4683
  100ILE     HN 1488   3.485   4.915   5.115 -1.2758  0.1004  0.0878
  100ILE     CA 1489   3.345   5.015   4.999 -0.7314  0.1456 -0.0276
  100ILE     HA 1490   3.241   4.989   5.012 -1.1213  1.1693 -0.9617
  100ILE     CB 1491   3.377   5.133   5.087  0.1428  0.0753 -0.2399
  100ILE     HB 1492   3.486   5.149   5.088  0.6192 -2.5990 -0.8962
  100ILE    CG2 1493   3.312   5.262   5.034  0.0092  0.2502  0.3430
  100ILE   HG21 1494   3.204   5.272   5.057 -0.0212 -2.4264  1.8000
  100ILE   HG22 1495   3.332   5.279   4.926  0.5557 -0.6973  0.2830
  100ILE   HG23 1496   3.359   5.347   5.088  1.2540 -1.3126  1.8368
  100ILE    CG1 1497   3.327   5.103   5.229  0.8326 -0.0077 -0.0158
  100ILE   HG11 1498   3.365   5.004   5.264  0.3735  0.2300  1.2311
  100ILE   HG12 1499   3.220   5.087   5.205  0.6717  0.5977  0.2882
  100ILE     CD 1500   3.353   5.204   5.341  0.3678 -0.0172  0.1034
  100ILE    HD1 1501   3.462   5.200   5.363  0.6956 -0.6935 -1.4597
  100ILE    HD2 1502   3.295   5.166   5.427  1.8054 -2.5190  0.0687
  100ILE    HD3 1503   3.322   5.306   5.310 -1.1458 -0.7327 -0.8551
  100ILE      C 1504   3.366   5.052   4.857 -0.3317 -0.2579 -0.0773
  100ILE      O 1505   3.274   5.069   4.777 -0.1719 -0.0710 -0.2212
  101ASP      N 1506   3.490   5.059   4.807 -0.0512  0.2631  0.6788
  101ASP     HN 1507   3.567   5.030   4.864  2.0204  0.7035 -1.7046
  101ASP     CA 1508   3.521   5.088   4.670 -0.0994 -0.4889  0.5048
  101ASP     HA 1509   3.474   5.184   4.655 -0.4794 -0.7685 -0.1298
  101ASP     CB 1510   3.673   5.085   4.647 -0.1672 -0.0597 -0.0195
  101ASP    HB1 1511   3.715   4.985   4.672  2.3234  1.0719  0.5777
  101ASP    HB2 1512   3.729   5.149   4.717  0.4894  0.6638 -1.1786
  101ASP     CG 1513   3.711   5.129   4.506  0.2103 -0.2609  0.0197
  101ASP    OD1 1514   3.670   5.237   4.457 -0.2344 -0.4577 -0.0476
  101ASP    OD2 1515   3.782   5.050   4.438  0.3666 -0.3917  0.3276
  101ASP      C 1516   3.459   4.991   4.575 -0.4530  0.1737  0.0525
  101ASP      O 1517   3.395   5.031   4.478 -0.0099  0.0631 -0.2887
  102ARG      N 1518   3.483   4.861   4.598 -1.0506  0.0266 -0.1253
  102ARG     HN 1519   3.535   4.825   4.676 -2.0676 -3.1415 -0.7393
  102ARG     CA 1520   3.433   4.753   4.520  0.0978 -0.4680 -0.2057
  102ARG     HA 1521   3.456   4.771   4.416 -4.8259 -2.4041 -1.9745
  102ARG     CB 1522   3.496   4.618   4.558 -0.0783 -0.5343 -0.1470
  102ARG    HB1 1523   3.435   4.540   4.508  1.4832 -3.4888  2.2204
  102ARG    HB2 1524   3.482   4.606   4.668  0.2800 -0.8270 -0.1317
  102ARG     CG 1525   3.640   4.613   4.506 -0.2414 -0.3999 -0.6192
  102ARG    HG1 1526   3.675   4.710   4.547 -1.0139 -0.1372 -0.5520
  102ARG    HG2 1527   3.651   4.629   4.397 -0.8959 -0.7864 -0.7533
  102ARG     CD 1528   3.715   4.489   4.557  0.2914  0.0106 -0.3942
  102ARG    HD1 1529   3.656   4.398   4.534  0.1744  0.3175 -1.3894
  102ARG    HD2 1530   3.724   4.493   4.667  0.8139  0.3267 -0.4452
  102ARG     NE 1531   3.851   4.490   4.497  0.1383  0.0780 -0.7459
  102ARG     HE 1532   3.894   4.568   4.452  0.9954 -1.5608 -2.9517
  102ARG     CZ 1533   3.916   4.375   4.460  0.0625  0.0464 -0.7834
  102ARG    NH1 1534   3.875   4.247   4.484  0.1906  0.0522 -0.5259
  102ARG   HH11 1535   3.780   4.216   4.494  0.6895 -1.3669  0.0656
  102ARG   HH12 1536   3.942   4.183   4.447  0.2503 -1.8838  2.6416
  102ARG    NH2 1537   4.039   4.395   4.404  0.1815  0.3990 -0.4078
  102ARG   HH21 1538   4.063   4.488   4.376 -1.6252  1.1159  0.2478
  102ARG   HH22 1539   4.094   4.316   4.375  2.6632  1.0745  2.1194
  102ARG      C 1540   3.284   4.746   4.520  0.1018 -0.5611 -0.0358
  102ARG      O 1541   3.217   4.723   4.419  0.0480 -0.5157 -0.0104
  103TYR      N 1542   3.220   4.769   4.636  0.2166 -0.5862  0.0321
  103TYR     HN 1543   3.265   4.804   4.718 -1.0480 -0.0080  0.5049
  103TYR     CA 1544   3.078   4.767   4.652  0.1957  0.4657  0.0531
  103TYR     HA 1545   3.036   4.682   4.601  0.2876  1.0510 -1.0232
  103TYR     CB 1546   3.041   4.778   4.801 -0.0472 -0.5458  0.0776
  103TYR    HB1 1547   3.088   4.871   4.841 -0.2453 -0.0444 -0.8271
  103TYR    HB2 1548   3.096   4.708   4.866  0.0573  1.6952  2.5921
  103TYR     CG 1549   2.895   4.777   4.829  0.0057 -0.2202  0.3771
  103TYR    CD1 1550   2.836   4.657   4.863  0.1116 -0.4664 -0.2945
  103TYR    HD1 1551   2.896   4.568   4.860  1.2721  0.3171 -2.6534
  103TYR    CE1 1552   2.703   4.654   4.898  0.3894  0.7516  0.9385
  103TYR    HE1 1553   2.651   4.563   4.926  0.0993  0.3934 -0.6941
  103TYR     CZ 1554   2.634   4.772   4.917 -0.6121  0.4417 -0.6509
  103TYR     OH 1555   2.499   4.771   4.959 -0.4191 -0.1762 -0.0327
  103TYR     HH 1556   2.475   4.864   4.953 -0.5209 -0.1862  0.1878
  103TYR    CD2 1557   2.820   4.892   4.830  0.5456  0.1505 -0.5808
  103TYR    HD2 1558   2.877   4.978   4.800  0.5744 -0.1428 -1.3926
  103TYR    CE2 1559   2.689   4.890   4.874  0.8646  0.1522  0.3972
  103TYR    HE2 1560   2.637   4.984   4.880  0.6427  0.4699 -3.7778
  103TYR      C 1561   3.011   4.872   4.570 -0.2238  0.2034  0.0543
  103TYR      O 1562   2.912   4.845   4.503  0.1013  0.3613 -0.4983
  104ILE      N 1563   3.061   4.997   4.566 -0.3189  0.2401  0.0172
  104ILE     HN 1564   3.145   5.019   4.615 -1.1820  1.4925  1.0152
  104ILE     CA 1565   2.997   5.106   4.499 -0.0444  0.2705 -0.1955
  104ILE     HA 1566   2.890   5.103   4.511 -0.1022 -1.3976 -0.9505
  104ILE     CB 1567   3.043   5.236   4.559  0.3967  0.0577 -0.0702
  104ILE     HB 1568   3.154   5.233   4.554  0.3270 -2.0902 -2.1811
  104ILE    CG2 1569   3.003   5.355   4.471  0.3956 -0.2871 -0.5393
  104ILE   HG21 1570   2.892   5.354   4.460  0.5666 -1.6806 -2.7962
  104ILE   HG22 1571   3.050   5.371   4.372  0.2797  2.3122 -0.2504
  104ILE   HG23 1572   3.031   5.447   4.526 -1.0655  0.7548 -1.4728
  104ILE    CG1 1573   3.011   5.266   4.707 -0.2500 -0.3098 -0.1321
  104ILE   HG11 1574   3.075   5.350   4.740  0.8290 -0.7047 -1.1155
  104ILE   HG12 1575   3.042   5.175   4.762  2.5309  0.7001  0.1283
  104ILE     CD 1576   2.864   5.301   4.728 -0.1376 -0.1403  0.3702
  104ILE    HD1 1577   2.836   5.398   4.682 -0.4378  0.4524  1.7360
  104ILE    HD2 1578   2.836   5.310   4.835 -0.6710 -1.3156  0.3442
  104ILE    HD3 1579   2.794   5.225   4.689 -0.9283  0.1771  1.1298
  104ILE      C 1580   3.019   5.101   4.352 -0.0033 -0.4730 -0.1675
  104ILE      O 1581   2.929   5.129   4.272  0.0823 -0.4221 -0.2465
  105ALA      N 1582   3.136   5.047   4.313  0.2950  0.1049 -0.0945
  105ALA     HN 1583   3.198   5.027   4.388  0.6138  0.4332 -0.2676
  105ALA     CA 1584   3.176   5.016   4.179 -0.2010  0.6972 -0.3852
  105ALA     HA 1585   3.161   5.111   4.129  1.1588  2.0011  1.5066
  105ALA     CB 1586   3.325   4.978   4.185 -0.3526  0.1625  0.0686
  105ALA    HB1 1587   3.379   4.956   4.090 -0.5423 -2.2594  0.4654
  105ALA    HB2 1588   3.348   4.900   4.261  0.2211 -0.4871 -0.7401
  105ALA    HB3 1589   3.364   5.072   4.229  0.8932 -0.2272 -0.1529
  105ALA      C 1590   3.093   4.911   4.115  0.4295  0.3109 -0.5742
  105ALA      O 1591   3.043   4.919   4.003 -0.2187 -0.0603 -0.3143
  106ILE      N 1592   3.069   4.798   4.184  0.2973  0.3458 -0.5633
  106ILE     HN 1593   3.118   4.795   4.271  0.9360  3.1129 -0.7559
  106ILE     CA 1594   2.989   4.686   4.146 -0.0244  0.1806  0.5611
  106ILE     HA 1595   3.020   4.672   4.043 -0.8320 -3.3263  0.6519
  106ILE     CB 1596   3.003   4.558   4.224 -0.0279  0.0209  0.3013
  106ILE     HB 1597   2.969   4.570   4.329 -2.1721 -3.8481  0.2365
  106ILE    CG2 1598   2.908   4.452   4.167 -0.0203  0.2934 -0.2305
  106ILE   HG21 1599   2.803   4.475   4.194  0.3044  0.6665  0.7455
  106ILE   HG22 1600   2.916   4.354   4.219  0.3282  1.6382  2.4426
  106ILE   HG23 1601   2.905   4.440   4.056 -0.6840 -1.4433 -0.0590
  106ILE    CG1 1602   3.150   4.513   4.211  0.0755  0.4317  0.0159
  106ILE   HG11 1603   3.165   4.425   4.276 -0.7784  0.5585  0.4045
  106ILE   HG12 1604   3.217   4.598   4.236  2.6184 -1.4421 -0.0536
  106ILE     CD 1605   3.192   4.476   4.069  0.0286  0.2013  0.0621
  106ILE    HD1 1606   3.147   4.544   3.993 -2.8622  2.5686  3.5600
  106ILE    HD2 1607   3.171   4.373   4.032 -2.1208  0.9652 -1.0184
  106ILE    HD3 1608   3.302   4.490   4.055  0.0354  1.4097  1.1357
  106ILE      C 1609   2.844   4.718   4.134 -0.0506  0.0828  0.6061
  106ILE      O 1610   2.777   4.675   4.040  0.8233  0.1037 -0.0438
  107ARG      N 1611   2.795   4.804   4.225 -0.0579 -0.2849  0.9499
  107ARG     HN 1612   2.857   4.857   4.283  0.8664 -0.2317 -0.0526
  107ARG     CA 1613   2.654   4.814   4.248 -0.2628  0.1644 -0.4059
  107ARG     HA 1614   2.605   4.727   4.207 -2.5310 -0.6100  3.4638
  107ARG     CB 1615   2.631   4.815   4.400  0.1630  0.1049 -0.3406
  107ARG    HB1 1616   2.666   4.905   4.455 -1.2663  0.0825  0.6558
  107ARG    HB2 1617   2.675   4.728   4.455  1.3934  1.1031  0.2969
  107ARG     CG 1618   2.488   4.836   4.449  0.0457 -0.3579 -0.4799
  107ARG    HG1 1619   2.444   4.927   4.402 -1.6373  0.0319  1.6710
  107ARG    HG2 1620   2.482   4.857   4.558  1.4836 -1.4149 -0.1616
  107ARG     CD 1621   2.390   4.724   4.413  0.0169 -0.5664  0.2423
  107ARG    HD1 1622   2.422   4.623   4.450 -1.2893 -1.0134  0.2142
  107ARG    HD2 1623   2.379   4.713   4.303 -0.8923 -2.9295  0.4970
  107ARG     NE 1624   2.256   4.749   4.474  0.2764 -0.5834  0.8312
  107ARG     HE 1625   2.237   4.811   4.550 -0.5836  1.3048 -0.8341
  107ARG     CZ 1626   2.142   4.704   4.415  0.0012  0.5520  0.4581
  107ARG    NH1 1627   2.148   4.607   4.319 -0.1347  0.9150  0.0814
  107ARG   HH11 1628   2.233   4.561   4.292 -0.1727  0.0162  1.4035
  107ARG   HH12 1629   2.064   4.560   4.293 -0.2589  1.7150 -1.0392
  107ARG    NH2 1630   2.022   4.739   4.469 -0.5338 -0.3843 -0.0927
  107ARG   HH21 1631   2.028   4.802   4.546  1.3777  0.8989 -1.2201
  107ARG   HH22 1632   1.938   4.713   4.421 -0.6905 -0.6610  0.3188
  107ARG      C 1633   2.594   4.934   4.183 -0.0554  0.3199 -0.3139
  107ARG      O 1634   2.476   4.936   4.148 -0.1016 -0.0430 -0.1870
  108ILE      N 1635   2.666   5.047   4.181  0.0872  0.2370  0.0504
  108ILE     HN 1636   2.757   5.052   4.221  0.5069  2.8222 -1.0210
  108ILE     CA 1637   2.628   5.168   4.114 -0.5314  0.0461  0.0524
  108ILE     HA 1638   2.527   5.163   4.075  0.7159 -1.3773 -3.4422
  108ILE     CB 1639   2.632   5.280   4.213  0.0597  0.0206  0.0635
  108ILE     HB 1640   2.739   5.308   4.222  0.3786 -1.4096  0.9318
  108ILE    CG2 1641   2.546   5.394   4.154  0.4442  0.6035  0.6137
  108ILE   HG21 1642   2.552   5.410   4.045  0.0612 -0.2653  0.4554
  108ILE   HG22 1643   2.575   5.484   4.212  1.3446 -0.7397  2.3513
  108ILE   HG23 1644   2.440   5.365   4.176  0.2742 -1.0727 -2.0309
  108ILE    CG1 1645   2.597   5.256   4.361 -0.1361 -0.1214 -0.0058
  108ILE   HG11 1646   2.668   5.179   4.399  0.2799 -0.4136 -1.3169
  108ILE   HG12 1647   2.492   5.221   4.371 -0.5942  1.2175  0.0729
  108ILE     CD 1648   2.614   5.375   4.454 -0.3068  0.0062 -0.1371
  108ILE    HD1 1649   2.717   5.418   4.460 -0.9460  1.4160  2.2597
  108ILE    HD2 1650   2.592   5.346   4.559  0.3299  0.2895  0.0866
  108ILE    HD3 1651   2.543   5.458   4.434  1.3507  1.2966 -0.9097
  108ILE      C 1652   2.721   5.192   4.000 -0.3754  0.1022  0.1925
  108ILE      O 1653   2.775   5.303   3.994 -0.1344 -0.0186  0.1211
  109PRO      N 1654   2.747   5.116   3.898  0.3194  0.3753  0.1592
  109PRO     CD 1655   2.674   4.993   3.873  0.5968  0.0919  0.7120
  109PRO    HD1 1656   2.564   5.001   3.885  0.7395  0.7241  1.6675
  109PRO    HD2 1657   2.707   4.911   3.941  0.6493 -0.4204  0.0862
  109PRO     CA 1658   2.858   5.136   3.809 -0.0503 -0.1355 -0.4236
  109PRO     HA 1659   2.949   5.153   3.865  0.5728  1.6215 -1.8736
  109PRO     CB 1660   2.860   5.012   3.720  0.0427 -0.1764 -0.3654
  109PRO    HB1 1661   2.927   4.933   3.760 -0.0750 -1.2047 -2.1162
  109PRO    HB2 1662   2.903   5.029   3.619  4.3962  0.9037  1.4348
  109PRO     CG 1663   2.717   4.956   3.730  0.1834 -0.3719  0.7041
  109PRO    HG1 1664   2.658   4.992   3.643  1.2562 -0.6232 -0.1511
  109PRO    HG2 1665   2.710   4.848   3.704  0.8320 -0.6138  1.4987
  109PRO      C 1666   2.840   5.259   3.728  0.0022  0.1638  0.0165
  109PRO      O 1667   2.942   5.312   3.683  0.1090  0.0049  0.0687
  110LEU      N 1668   2.719   5.312   3.703 -0.1142 -0.3994 -0.6139
  110LEU     HN 1669   2.635   5.270   3.737 -0.1946  1.4603  1.7089
  110LEU     CA 1670   2.700   5.425   3.618  0.4225  0.1386 -0.0251
  110LEU     HA 1671   2.768   5.411   3.535 -1.3008  0.2276 -1.5067
  110LEU     CB 1672   2.565   5.431   3.545  0.2934 -0.2337  0.1810
  110LEU    HB1 1673   2.561   5.515   3.472  0.4142  0.0798  0.5345
  110LEU    HB2 1674   2.491   5.453   3.625  0.9057  1.1211  0.4005
  110LEU     CG 1675   2.524   5.302   3.473 -0.1954 -0.0096  0.0527
  110LEU     HG 1676   2.511   5.226   3.553 -1.3820  0.8252  0.6855
  110LEU    CD1 1677   2.391   5.325   3.399 -0.0437 -0.0443 -0.2338
  110LEU   HD11 1678   2.376   5.227   3.349  0.4240 -0.6215  0.7325
  110LEU   HD12 1679   2.395   5.408   3.325  3.4050 -0.2467 -0.4148
  110LEU   HD13 1680   2.307   5.346   3.470  0.3195  1.9535 -0.3397
  110LEU    CD2 1681   2.626   5.241   3.375  0.3665  0.5853  0.2614
  110LEU   HD21 1682   2.643   5.310   3.290  1.5086  0.8149  0.6713
  110LEU   HD22 1683   2.602   5.135   3.352  1.1105  0.2748  0.9014
  110LEU   HD23 1684   2.723   5.246   3.429  0.8065  3.1647 -0.6534
  110LEU      C 1685   2.750   5.549   3.682 -0.2723  0.3403  0.1344
  110LEU      O 1686   2.800   5.643   3.620 -0.0822  0.0408 -0.1680
  111ARG      N 1687   2.751   5.548   3.817  0.0288  0.2409  0.1338
  111ARG     HN 1688   2.718   5.469   3.869 -0.4361  1.0027  1.0284
  111ARG     CA 1689   2.781   5.672   3.880 -0.0821  0.3206  0.0325
  111ARG     HA 1690   2.797   5.757   3.815  0.4355  0.1542 -0.0674
  111ARG     CB 1691   2.678   5.710   3.988  0.1378 -0.0749  0.3824
  111ARG    HB1 1692   2.684   5.815   4.023  2.6617  0.0754 -0.3027
  111ARG    HB2 1693   2.686   5.639   4.073  1.8368 -1.0541 -0.5222
  111ARG     CG 1694   2.535   5.704   3.935  0.4078  0.1265 -0.3855
  111ARG    HG1 1695   2.469   5.741   4.016 -0.8640 -1.5149 -0.5982
  111ARG    HG2 1696   2.497   5.602   3.911  0.0944  0.5839 -1.9158
  111ARG     CD 1697   2.515   5.776   3.801  0.5630  0.1251 -0.4100
  111ARG    HD1 1698   2.546   5.715   3.713 -2.6538  1.4518 -2.6434
  111ARG    HD2 1699   2.558   5.877   3.791  0.2219  0.1407 -1.9781
  111ARG     NE 1700   2.369   5.796   3.777  0.4874  0.3406  0.2162
  111ARG     HE 1701   2.308   5.724   3.809  0.2356  0.3100 -0.3300
  111ARG     CZ 1702   2.316   5.902   3.710  0.0726  0.4239  0.6715
  111ARG    NH1 1703   2.393   5.977   3.626  0.0495 -0.0357  0.2354
  111ARG   HH11 1704   2.489   5.952   3.612  0.0912 -0.6512  1.4576
  111ARG   HH12 1705   2.352   6.061   3.593  0.2848 -0.7392 -1.9837
  111ARG    NH2 1706   2.185   5.938   3.730 -0.1990 -0.0776 -0.1707
  111ARG   HH21 1707   2.130   5.861   3.761 -0.3786 -1.0014 -2.5273
  111ARG   HH22 1708   2.152   6.007   3.666 -0.3811  1.6758  1.7377
  111ARG      C 1709   2.912   5.677   3.952  0.2556  0.2314 -0.5673
  111ARG      O 1710   2.948   5.780   4.009  0.2578 -0.1992  0.2261
  112TYR      N 1711   2.990   5.568   3.943 -0.3124 -0.2197 -0.0973
  112TYR     HN 1712   2.957   5.486   3.897 -1.7384 -0.1658  0.7463
  112TYR     CA 1713   3.100   5.545   4.032  0.0688 -0.0458 -0.5182
  112TYR     HA 1714   3.067   5.579   4.129 -1.2719 -1.7623 -0.3185
  112TYR     CB 1715   3.133   5.395   4.030 -0.0942 -0.0886 -0.2360
  112TYR    HB1 1716   3.126   5.345   3.931  2.2810 -0.1499 -0.4384
  112TYR    HB2 1717   3.062   5.343   4.097  0.3384 -0.7040 -0.2482
  112TYR     CG 1718   3.275   5.369   4.067 -0.2459 -0.3777  0.1420
  112TYR    CD1 1719   3.318   5.381   4.197 -0.3637 -0.0361  0.1499
  112TYR    HD1 1720   3.255   5.426   4.272 -0.9206 -0.2242 -0.2026
  112TYR    CE1 1721   3.436   5.322   4.237 -0.0483  0.3220 -0.2478
  112TYR    HE1 1722   3.442   5.319   4.344 -1.4568  2.5277 -0.0513
  112TYR     CZ 1723   3.518   5.253   4.150 -0.0739 -0.1177  0.0771
  112TYR     OH 1724   3.625   5.183   4.210  0.0457  0.5295  0.6371
  112TYR     HH 1725   3.641   5.214   4.299 -0.6439  1.5909  0.4053
  112TYR    CD2 1726   3.367   5.322   3.977 -0.3560 -0.8847  0.2919
  112TYR    HD2 1727   3.341   5.312   3.872 -1.9187  0.4219  0.5179
  112TYR    CE2 1728   3.482   5.257   4.018 -0.2848 -0.8785  0.1063
  112TYR    HE2 1729   3.538   5.200   3.946 -1.4082 -1.1972 -0.5341
  112TYR      C 1730   3.211   5.641   4.008  0.4805 -0.3628  0.0906
  112TYR      O 1731   3.270   5.695   4.101 -0.3532 -0.0427  0.4411
  113ASN      N 1732   3.244   5.680   3.883 -0.0528  0.2915  0.1489
  113ASN     HN 1733   3.189   5.658   3.803 -0.3718 -1.1006  0.7087
  113ASN     CA 1734   3.342   5.780   3.856  0.7284 -0.4402  0.2444
  113ASN     HA 1735   3.427   5.758   3.920  0.1290 -0.8280  0.9322
  113ASN     CB 1736   3.396   5.777   3.712  0.8138 -0.0317  0.2658
  113ASN    HB1 1737   3.472   5.858   3.706 -0.6077  1.3400  0.1416
  113ASN    HB2 1738   3.321   5.782   3.630  1.3653 -0.6716 -0.2991
  113ASN     CG 1739   3.463   5.647   3.670  0.8061  0.2502 -0.6246
  113ASN    OD1 1740   3.422   5.569   3.584  0.6957 -0.3517 -0.0284
  113ASN    ND2 1741   3.587   5.628   3.722  0.3743 -0.6568  0.0900
  113ASN   HD21 1742   3.646   5.560   3.677 -1.1347 -0.8905 -1.6438
  113ASN   HD22 1743   3.609   5.683   3.803  0.1688  2.4085 -1.7914
  113ASN      C 1744   3.300   5.918   3.894  0.0071 -0.5134 -0.2840
  113ASN      O 1745   3.387   5.995   3.933 -0.6275  0.3691 -0.5959
  114GLY      N 1746   3.168   5.945   3.889  0.0822 -0.0490  0.1843
  114GLY     HN 1747   3.100   5.880   3.856 -2.3473  2.9051 -1.0404
  114GLY     CA 1748   3.099   6.063   3.930  0.2676 -0.0086  0.3766
  114GLY    HA1 1749   2.992   6.054   3.928  0.1325  0.8792  1.7581
  114GLY    HA2 1750   3.143   6.148   3.879 -0.4191  0.4490  0.5326
  114GLY      C 1751   3.124   6.089   4.075 -0.5198  0.8393  0.3646
  114GLY      O 1752   3.169   6.196   4.115  0.4905  0.5462  0.0273
  115LEU      N 1753   3.094   5.991   4.162  0.5064 -0.1804 -0.4131
  115LEU     HN 1754   3.057   5.906   4.125  1.5437  0.0684 -2.1239
  115LEU     CA 1755   3.107   5.994   4.304 -0.0052  0.0810 -0.3693
  115LEU     HA 1756   3.069   6.090   4.336  0.5392  1.3079 -3.1318
  115LEU     CB 1757   3.022   5.877   4.357 -0.2182  0.1092 -0.6477
  115LEU    HB1 1758   3.033   5.857   4.466  0.1394 -1.1447 -0.9006
  115LEU    HB2 1759   3.066   5.790   4.305  0.4973  0.6252 -0.9276
  115LEU     CG 1760   2.870   5.892   4.337 -0.3916 -0.4443  0.1857
  115LEU     HG 1761   2.844   5.936   4.238 -1.8882  1.4985  1.3767
  115LEU    CD1 1762   2.792   5.759   4.336 -0.2689 -0.5165 -0.2996
  115LEU   HD11 1763   2.691   5.771   4.293  0.9937 -0.9481 -3.7190
  115LEU   HD12 1764   2.782   5.716   4.438  2.6542  1.4150  0.9735
  115LEU   HD13 1765   2.852   5.681   4.285  0.5901 -0.6791  0.9038
  115LEU    CD2 1766   2.801   5.986   4.437 -0.1764 -0.7248  0.6019
  115LEU   HD21 1767   2.839   6.091   4.443  1.1152 -1.0937 -0.5213
  115LEU   HD22 1768   2.808   5.945   4.540  0.8183  1.3046  1.4083
  115LEU   HD23 1769   2.691   5.996   4.423 -0.1119 -0.8984 -0.0719
  115LEU      C 1770   3.250   5.983   4.345 -0.1659 -0.2846  0.1130
  115LEU      O 1771   3.302   6.072   4.411  0.3258 -0.0424 -0.5848
  116VAL      N 1772   3.328   5.885   4.295  0.0625  0.2009 -0.4946
  116VAL     HN 1773   3.294   5.818   4.229 -2.0157 -0.8480  1.5117
  116VAL     CA 1774   3.459   5.861   4.345 -0.1345  0.1172 -0.0143
  116VAL     HA 1775   3.478   5.913   4.438  0.1333  0.2221 -0.1272
  116VAL     CB 1776   3.466   5.715   4.380 -0.1507  0.1305  0.0448
  116VAL     HB 1777   3.446   5.649   4.293  3.1015 -0.9220 -0.0515
  116VAL    CG1 1778   3.605   5.683   4.438 -0.4005  0.5471  0.8907
  116VAL   HG11 1779   3.628   5.754   4.521 -1.5231  1.2762  0.5994
  116VAL   HG12 1780   3.681   5.701   4.359 -0.7825  0.1739  0.4314
  116VAL   HG13 1781   3.609   5.578   4.474  0.5111  0.3326  0.1924
  116VAL    CG2 1782   3.365   5.692   4.494 -0.0247 -0.0809  0.1146
  116VAL   HG21 1783   3.259   5.682   4.463  0.2586 -1.4210 -0.5154
  116VAL   HG22 1784   3.383   5.760   4.580  0.5440 -2.1912  1.7655
  116VAL   HG23 1785   3.394   5.595   4.540  0.3064  0.2092  0.5189
  116VAL      C 1786   3.564   5.912   4.252  0.1792 -0.1588  0.1851
  116VAL      O 1787   3.595   5.860   4.145 -0.1369 -0.1044  0.0670
  117THR      N 1788   3.636   6.018   4.294  0.3584 -0.0612 -0.3672
  117THR     HN 1789   3.614   6.064   4.379  1.7750  0.1187 -0.0772
  117THR     CA 1790   3.733   6.092   4.219  0.2015  0.0626 -0.4520
  117THR     HA 1791   3.755   6.036   4.130 -0.4256  1.2676 -1.3918
  117THR     CB 1792   3.702   6.237   4.198  0.2572  0.0927 -0.3311
  117THR     HB 1793   3.775   6.291   4.135 -0.4321  1.4171 -0.0266
  117THR    OG1 1794   3.679   6.311   4.317 -0.3636 -0.8285  0.1378
  117THR    HG1 1795   3.617   6.374   4.278 -0.1624 -1.5723 -1.4523
  117THR    CG2 1796   3.570   6.230   4.120  0.0483  0.4481 -0.0065
  117THR   HG21 1797   3.567   6.147   4.047 -0.5385 -1.7981  2.4367
  117THR   HG22 1798   3.534   6.322   4.069  0.2854  0.9744  0.7576
  117THR   HG23 1799   3.490   6.197   4.189 -0.4837 -1.8502 -1.6270
  117THR      C 1800   3.850   6.091   4.312 -0.1686  0.8794  0.0327
  117THR      O 1801   3.830   6.069   4.431 -0.7556 -0.0718 -0.2313
  118GLY      N 1802   3.970   6.117   4.257 -0.2279  0.9675 -0.0558
  118GLY     HN 1803   3.971   6.110   4.158  0.9354 -3.2470  0.0492
  118GLY     CA 1804   4.097   6.131   4.322 -0.0455  0.0777 -0.2098
  118GLY    HA1 1805   4.162   6.168   4.244 -0.9853  0.7257 -0.7026
  118GLY    HA2 1806   4.131   6.034   4.355  1.0091  0.0527 -1.2863
  118GLY      C 1807   4.104   6.199   4.454  0.2873  0.3064 -0.3443
  118GLY      O 1808   4.147   6.139   4.553 -0.3449  0.3053 -0.0677
  119THR      N 1809   4.035   6.314   4.460 -0.3011 -0.0439 -0.3479
  119THR     HN 1810   4.007   6.355   4.374 -1.6073 -1.0815 -0.4611
  119THR     CA 1811   4.050   6.406   4.568  0.0177  0.1135 -0.5275
  119THR     HA 1812   4.154   6.406   4.599  1.1039  0.6206 -3.7278
  119THR     CB 1813   3.991   6.539   4.531 -0.4992 -0.0329 -0.2450
  119THR     HB 1814   3.891   6.526   4.486 -0.0019  0.6930 -1.6321
  119THR    OG1 1815   4.082   6.596   4.437 -0.4176  0.4301  0.1125
  119THR    HG1 1816   4.170   6.589   4.475  0.2621 -0.6306 -1.5998
  119THR    CG2 1817   3.987   6.649   4.639 -0.3731 -0.5941  0.3376
  119THR   HG21 1818   3.969   6.749   4.596 -1.2130 -0.3164  1.2884
  119THR   HG22 1819   4.075   6.648   4.707 -0.7321  0.8754  0.8602
  119THR   HG23 1820   3.896   6.619   4.696 -1.1092 -1.5785 -1.2584
  119THR      C 1821   3.964   6.360   4.680  0.4637  0.0761 -0.1956
  119THR      O 1822   3.986   6.386   4.798  0.0439 -0.1943 -0.0533
  120ARG      N 1823   3.865   6.276   4.644  0.2272  0.4027 -0.3093
  120ARG     HN 1824   3.843   6.262   4.548  2.3290 -2.1239 -0.5458
  120ARG     CA 1825   3.773   6.224   4.741  0.4753  0.0325 -0.2726
  120ARG     HA 1826   3.767   6.301   4.816 -0.1493  0.5978 -0.8936
  120ARG     CB 1827   3.634   6.203   4.679  0.2451 -0.0147  0.2565
  120ARG    HB1 1828   3.575   6.132   4.741  0.3071 -0.2816  0.0107
  120ARG    HB2 1829   3.634   6.156   4.579 -0.4118  1.3406 -0.4118
  120ARG     CG 1830   3.552   6.330   4.657  0.1461 -0.1882 -0.3939
  120ARG    HG1 1831   3.617   6.408   4.611  0.3413 -0.2996 -0.3035
  120ARG    HG2 1832   3.526   6.375   4.755  2.3123  2.4080 -0.8905
  120ARG     CD 1833   3.437   6.303   4.559  0.1473  0.1249 -0.4839
  120ARG    HD1 1834   3.363   6.242   4.615  0.2064 -0.4951 -1.0792
  120ARG    HD2 1835   3.472   6.254   4.466 -3.1736 -3.0482 -0.2616
  120ARG     NE 1836   3.382   6.441   4.543  0.2871  0.2261 -0.1280
  120ARG     HE 1837   3.413   6.520   4.595  2.5482  0.9991 -2.4474
  120ARG     CZ 1838   3.289   6.461   4.444  0.6098  0.1514 -0.4503
  120ARG    NH1 1839   3.247   6.365   4.356  0.0615 -0.0830  0.0569
  120ARG   HH11 1840   3.274   6.272   4.379 -1.5621 -0.0509  2.5381
  120ARG   HH12 1841   3.154   6.362   4.321 -0.2422  0.6109  0.7716
  120ARG    NH2 1842   3.230   6.584   4.439  0.1874 -0.0674 -0.9142
  120ARG   HH21 1843   3.277   6.661   4.481 -0.8181  0.6462 -1.0620
  120ARG   HH22 1844   3.166   6.586   4.362 -1.0169 -0.6944  0.0281
  120ARG      C 1845   3.821   6.091   4.789 -0.2358  0.0130  0.4006
  120ARG      O 1846   3.810   6.059   4.907  0.0938 -0.0237  0.4209
  121ALA      N 1847   3.877   6.013   4.695  0.1008  0.5216  0.1696
  121ALA     HN 1848   3.885   6.045   4.602  0.0327 -0.8927 -0.3554
  121ALA     CA 1849   3.943   5.888   4.719  0.1978  0.4958 -0.2224
  121ALA     HA 1850   3.860   5.833   4.761 -0.0556  0.6097 -0.5731
  121ALA     CB 1851   3.992   5.824   4.589  0.7738  0.1937  0.1394
  121ALA    HB1 1852   4.073   5.751   4.614  0.6824  0.2685  0.6675
  121ALA    HB2 1853   4.029   5.902   4.519  0.3111  0.4511  0.1805
  121ALA    HB3 1854   3.911   5.771   4.534  0.5766  0.0429  0.5739
  121ALA      C 1855   4.056   5.902   4.816  0.7460 -0.6999 -0.6660
  121ALA      O 1856   4.072   5.828   4.913  0.2725  0.1167  0.0480
  122LYS      N 1857   4.136   6.009   4.803  0.1058 -0.1035  0.1950
  122LYS     HN 1858   4.140   6.063   4.720 -2.1442 -1.2480 -0.7370
  122LYS     CA 1859   4.227   6.052   4.904  0.2398 -0.3610  0.1846
  122LYS     HA 1860   4.289   5.968   4.933  1.5220 -0.6977 -3.0591
  122LYS     CB 1861   4.324   6.155   4.843 -0.4440  0.0986 -0.1347
  122LYS    HB1 1862   4.380   6.205   4.926 -0.9446  0.2709  0.1069
  122LYS    HB2 1863   4.267   6.238   4.797 -0.3242 -0.4419 -1.2896
  122LYS     CG 1864   4.424   6.097   4.744  0.0479  0.1706  0.3145
  122LYS    HG1 1865   4.383   6.015   4.681  1.8623 -0.2308 -0.4064
  122LYS    HG2 1866   4.498   6.044   4.808  0.2799  1.7031  1.3509
  122LYS     CD 1867   4.494   6.184   4.640 -0.3297 -0.2315 -0.2825
  122LYS    HD1 1868   4.548   6.271   4.685 -0.9258  0.0860 -0.1775
  122LYS    HD2 1869   4.418   6.233   4.575 -0.8817  1.6667  1.6584
  122LYS     CE 1870   4.597   6.117   4.548  0.1830  0.1785 -0.0172
  122LYS    HE1 1871   4.540   6.061   4.470 -0.8410 -0.7529  1.3483
  122LYS    HE2 1872   4.655   6.040   4.603 -0.9513  0.2299  1.3063
  122LYS     NZ 1873   4.688   6.215   4.485  0.0042  0.0860 -0.4238
  122LYS    HZ1 1874   4.748   6.258   4.558 -1.8956  0.8292  0.7939
  122LYS    HZ2 1875   4.615   6.285   4.461 -0.2420  0.1714  0.5195
  122LYS    HZ3 1876   4.747   6.186   4.404  1.6215  2.4097 -0.1494
  122LYS      C 1877   4.167   6.106   5.029 -0.2784  0.1050 -0.2626
  122LYS      O 1878   4.213   6.072   5.138 -0.1158  0.3595 -0.2494
  123GLY      N 1879   4.051   6.174   5.025 -0.2285  0.2313  0.2260
  123GLY     HN 1880   4.005   6.207   4.943  1.2696  0.9058 -0.3647
  123GLY     CA 1881   3.980   6.216   5.142 -0.0112  0.0656  0.4174
  123GLY    HA1 1882   3.887   6.258   5.109 -0.6314 -0.9218  0.8791
  123GLY    HA2 1883   4.042   6.285   5.198  1.1603 -0.1537 -0.5516
  123GLY      C 1884   3.928   6.108   5.230 -0.0401 -0.0093  0.3090
  123GLY      O 1885   3.939   6.119   5.352  0.5317  0.4514  0.2219
  124ILE      N 1886   3.875   6.001   5.169  0.8270 -0.3089  0.0801
  124ILE     HN 1887   3.855   5.994   5.071  0.0019 -2.0550  0.3345
  124ILE     CA 1888   3.836   5.889   5.249 -0.0818 -0.3878 -0.4611
  124ILE     HA 1889   3.774   5.928   5.329  0.4889 -0.3883 -0.0104
  124ILE     CB 1890   3.746   5.801   5.167 -0.4948  0.0235 -0.4512
  124ILE     HB 1891   3.795   5.785   5.069 -0.7975  1.5451 -0.8810
  124ILE    CG2 1892   3.722   5.666   5.236 -0.4849  0.0432 -0.4083
  124ILE   HG21 1893   3.820   5.622   5.263 -0.9315 -0.8102 -0.1441
  124ILE   HG22 1894   3.660   5.596   5.174  2.3176 -2.4428 -0.6184
  124ILE   HG23 1895   3.683   5.683   5.339  0.1180 -0.0572 -0.1602
  124ILE    CG1 1896   3.607   5.862   5.141 -0.3053  0.4665 -0.4355
  124ILE   HG11 1897   3.568   5.823   5.045  0.3983 -1.7346  0.1133
  124ILE   HG12 1898   3.620   5.969   5.113 -1.4884  0.1432 -2.3838
  124ILE     CD 1899   3.496   5.852   5.246 -0.2342 -0.2548 -0.4227
  124ILE    HD1 1900   3.466   5.746   5.260 -0.9312 -0.0726 -0.5180
  124ILE    HD2 1901   3.403   5.904   5.215 -0.6953 -1.4229 -1.0377
  124ILE    HD3 1902   3.529   5.883   5.347 -2.3516 -1.3747  0.6803
  124ILE      C 1903   3.949   5.824   5.321 -0.1118  0.0908  0.0221
  124ILE      O 1904   3.935   5.781   5.435 -0.1482 -0.3552 -0.1509
  125ILE      N 1905   4.069   5.807   5.262 -0.1174  0.0459  0.0244
  125ILE     HN 1906   4.078   5.844   5.170 -1.2756  1.7410  0.5364
  125ILE     CA 1907   4.189   5.767   5.328 -0.1361  0.2229  0.1703
  125ILE     HA 1908   4.179   5.667   5.368 -2.9077  0.4569  0.2534
  125ILE     CB 1909   4.306   5.766   5.233 -0.1416  0.4441  0.1602
  125ILE     HB 1910   4.309   5.871   5.196  0.7823  0.6530  0.8182
  125ILE    CG2 1911   4.441   5.744   5.302  0.0573  0.7437 -0.1305
  125ILE   HG21 1912   4.481   5.839   5.343  1.5407  0.0764  0.0627
  125ILE   HG22 1913   4.516   5.693   5.238 -0.5039  1.3024 -1.2658
  125ILE   HG23 1914   4.412   5.673   5.382  0.2389  0.5378 -0.2466
  125ILE    CG1 1915   4.279   5.668   5.117 -0.1028  0.9219 -0.2559
  125ILE   HG11 1916   4.184   5.694   5.066 -0.2703 -0.0265 -0.4487
  125ILE   HG12 1917   4.274   5.568   5.166  0.0413  2.1212  2.4021
  125ILE     CD 1918   4.384   5.675   5.006 -0.2378 -0.7455 -0.5060
  125ILE    HD1 1919   4.362   5.617   4.914  0.0934 -1.0260 -0.4112
  125ILE    HD2 1920   4.478   5.635   5.050 -0.2811 -0.3056  0.0018
  125ILE    HD3 1921   4.397   5.783   4.984 -2.0740 -0.3446  0.1615
  125ILE      C 1922   4.224   5.859   5.440  0.0527  0.3396  0.0157
  125ILE      O 1923   4.258   5.818   5.550  0.3248  0.4095 -0.0403
  126ALA      N 1924   4.214   5.992   5.423  0.3750  0.3704  0.0544
  126ALA     HN 1925   4.190   6.038   5.338 -1.3390 -1.6358 -0.6474
  126ALA     CA 1926   4.233   6.079   5.535  0.4634  0.1306  0.2260
  126ALA     HA 1927   4.334   6.057   5.569  0.2044 -2.3879 -0.4138
  126ALA     CB 1928   4.233   6.224   5.486  0.1972  0.2491  0.5693
  126ALA    HB1 1929   4.324   6.244   5.424  0.9454  1.6220  2.0383
  126ALA    HB2 1930   4.233   6.288   5.577  1.9013  0.6004  0.3605
  126ALA    HB3 1931   4.143   6.249   5.425 -0.0778  0.5026  1.0688
  126ALA      C 1932   4.140   6.063   5.651 -0.3552  1.5681 -0.2151
  126ALA      O 1933   4.172   6.075   5.769  0.0999  0.6897 -0.2384
  127ILE      N 1934   4.011   6.038   5.622 -0.0452 -0.4695  0.0237
  127ILE     HN 1935   3.976   6.038   5.529 -0.9847  0.1702  0.3660
  127ILE     CA 1936   3.906   6.007   5.714 -0.1971  0.3457  0.1314
  127ILE     HA 1937   3.903   6.077   5.797  2.6253  1.0493 -0.2235
  127ILE     CB 1938   3.771   6.005   5.650  0.1278  0.2518 -0.5670
  127ILE     HB 1939   3.752   5.941   5.561 -1.2836  0.1790 -0.2481
  127ILE    CG2 1940   3.660   5.950   5.742  0.6372  0.2850  0.0808
  127ILE   HG21 1941   3.559   5.960   5.695 -0.0844 -2.0801  0.9861
  127ILE   HG22 1942   3.653   6.017   5.830  1.6479 -0.3392  0.6425
  127ILE   HG23 1943   3.682   5.848   5.780  2.3357  1.6614  3.0820
  127ILE    CG1 1944   3.731   6.147   5.607 -0.1903  0.3557  0.0455
  127ILE   HG11 1945   3.816   6.210   5.571  1.5538 -1.6078  0.5065
  127ILE   HG12 1946   3.688   6.186   5.701 -2.3757 -1.6575 -0.0323
  127ILE     CD 1947   3.630   6.133   5.493 -0.1725 -0.0982  0.0819
  127ILE    HD1 1948   3.556   6.051   5.499 -0.6715  0.4014  1.0448
  127ILE    HD2 1949   3.691   6.121   5.401  3.1966 -1.2622  2.2910
  127ILE    HD3 1950   3.572   6.228   5.496  1.1724  0.7372  1.3051
  127ILE      C 1951   3.930   5.882   5.790 -0.0120  0.2364 -0.1048
  127ILE      O 1952   3.919   5.872   5.912 -0.1577  0.1937 -0.1211
  128CYS      N 1953   3.970   5.771   5.725  0.3623  0.0327  0.4567
  128CYS     HN 1954   3.982   5.776   5.626 -2.7654 -1.3357 -0.1296
  128CYS     CA 1955   3.998   5.648   5.791  0.4298 -0.0037  0.3623
  128CYS     HA 1956   3.907   5.624   5.845 -0.3865  0.7159 -0.6631
  128CYS     CB 1957   4.030   5.537   5.689  0.0826  0.3294 -0.1102
  128CYS    HB1 1958   4.056   5.440   5.737 -0.2868 -0.9689 -2.4182
  128CYS    HB2 1959   4.112   5.560   5.618  0.5138 -2.1576 -0.4988
  128CYS     SG 1960   3.889   5.509   5.577 -0.1244  0.0225  0.2257
  128CYS    HG1 1961   3.905   5.620   5.508  2.2388 -0.7598 -0.6053
  128CYS      C 1962   4.115   5.658   5.883  0.2454  0.3253  0.5611
  128CYS      O 1963   4.114   5.608   5.996 -0.3287 -0.7478  0.0898
  129TRP      N 1964   4.220   5.735   5.850  0.4320 -0.3145 -0.3657
  129TRP     HN 1965   4.222   5.774   5.759 -1.7253 -1.5423 -1.0197
  129TRP     CA 1966   4.321   5.781   5.940 -0.3909  0.2482  0.2863
  129TRP     HA 1967   4.359   5.691   5.987 -1.5758 -0.9408 -0.9601
  129TRP     CB 1968   4.441   5.852   5.875 -0.0024 -0.1355  0.5786
  129TRP    HB1 1969   4.492   5.940   5.919  0.7504  1.3034 -2.8512
  129TRP    HB2 1970   4.386   5.907   5.795 -1.3371  1.6030  2.6002
  129TRP     CG 1971   4.541   5.753   5.824 -0.0780 -0.0129  0.1813
  129TRP    CD1 1972   4.565   5.716   5.695 -0.1813 -0.4015  0.2724
  129TRP    HD1 1973   4.508   5.744   5.608 -2.1684 -1.6493  1.0738
  129TRP    NE1 1974   4.680   5.642   5.684  0.0567 -0.1106  0.7894
  129TRP    HE1 1975   4.698   5.576   5.615  2.8297 -0.3335  1.6252
  129TRP    CE2 1976   4.725   5.617   5.811 -0.0847 -0.4140  0.7817
  129TRP    CD2 1977   4.651   5.698   5.897  0.4112  0.8165  0.0740
  129TRP    CE3 1978   4.693   5.700   6.026  0.3300  0.4930  0.1044
  129TRP    HE3 1979   4.635   5.757   6.097  1.2987  1.2106  0.3298
  129TRP    CZ3 1980   4.793   5.616   6.070  0.1300  0.3416  0.2751
  129TRP    HZ3 1981   4.816   5.599   6.174 -1.4528 -2.7982  0.2360
  129TRP    CZ2 1982   4.828   5.538   5.850 -0.2804 -1.0111  0.0918
  129TRP    HZ2 1983   4.880   5.480   5.774 -0.7992  1.1427 -2.0366
  129TRP    CH2 1984   4.862   5.535   5.983 -0.4847 -0.0767  0.1678
  129TRP    HH2 1985   4.947   5.479   6.020  0.2336  1.7612  1.4633
  129TRP      C 1986   4.287   5.851   6.067 -0.9080 -0.1276  0.3547
  129TRP      O 1987   4.326   5.817   6.179  0.1283 -0.2358 -0.0329
  130VAL      N 1988   4.200   5.953   6.056 -0.2547  0.3761 -0.2252
  130VAL     HN 1989   4.176   5.999   5.971 -0.0563  1.9510  0.5393
  130VAL     CA 1990   4.153   6.024   6.171 -0.1672  0.1664 -0.0570
  130VAL     HA 1991   4.232   6.040   6.243 -1.5008  2.7599  0.9552
  130VAL     CB 1992   4.108   6.167   6.153  0.0272  0.2048 -0.2521
  130VAL     HB 1993   4.010   6.163   6.103 -1.1054 -0.4463  1.8732
  130VAL    CG1 1994   4.087   6.230   6.292  0.3107 -0.2078 -0.0160
  130VAL   HG11 1995   4.178   6.235   6.354 -0.2867 -1.3952  0.9862
  130VAL   HG12 1996   3.999   6.186   6.344  1.8488 -2.4599  0.8167
  130VAL   HG13 1997   4.066   6.339   6.278 -0.1219 -0.1730  0.8046
  130VAL    CG2 1998   4.208   6.257   6.079 -0.2609  0.6321 -0.1198
  130VAL   HG21 1999   4.243   6.213   5.984 -1.9377  0.0349 -0.4848
  130VAL   HG22 2000   4.301   6.250   6.140 -1.5729 -1.3742  1.7869
  130VAL   HG23 2001   4.169   6.361   6.073  0.4292  0.8670 -0.6646
  130VAL      C 2002   4.068   5.937   6.257 -0.7192  0.7315 -0.0218
  130VAL      O 2003   4.072   5.946   6.380 -0.1430  0.0860  0.0113
  131LEU      N 2004   3.978   5.853   6.204 -0.1364 -0.0899  0.2754
  131LEU     HN 2005   3.965   5.862   6.106 -0.0589  1.2252  0.3739
  131LEU     CA 2006   3.895   5.760   6.275 -0.7127  0.3519  0.1901
  131LEU     HA 2007   3.842   5.811   6.353 -0.5077 -0.7598  1.0824
  131LEU     CB 2008   3.802   5.682   6.181 -0.2868  0.1589 -0.0776
  131LEU    HB1 2009   3.871   5.608   6.135  0.7152  0.7687  0.4064
  131LEU    HB2 2010   3.757   5.744   6.100  0.2876 -0.5508 -0.9606
  131LEU     CG 2011   3.691   5.603   6.253  0.1237 -0.3781 -0.0255
  131LEU     HG 2012   3.745   5.532   6.318  3.1060  0.5179 -1.3427
  131LEU    CD1 2013   3.598   5.696   6.333 -0.1480 -0.2101 -0.5288
  131LEU   HD11 2014   3.552   5.773   6.267  1.3858  0.2362 -1.1288
  131LEU   HD12 2015   3.655   5.738   6.419  0.6086  0.3493 -1.2899
  131LEU   HD13 2016   3.510   5.642   6.374 -0.7188  2.6456  2.4731
  131LEU    CD2 2017   3.609   5.518   6.154  0.0778 -0.0085 -0.3126
  131LEU   HD21 2018   3.538   5.452   6.209  0.2712  1.1479  1.4079
  131LEU   HD22 2019   3.680   5.461   6.089 -0.2011  0.5779 -1.1383
  131LEU   HD23 2020   3.548   5.584   6.090  3.6519  0.1951 -3.9478
  131LEU      C 2021   3.989   5.674   6.351  0.1819  0.6869 -0.5068
  131LEU      O 2022   3.964   5.652   6.470 -0.3079  0.0617 -0.7216
  132SER      N 2023   4.101   5.626   6.293  0.0234 -0.0466 -0.2192
  132SER     HN 2024   4.108   5.642   6.195  0.2542 -0.1234 -0.2144
  132SER     CA 2025   4.200   5.548   6.360  0.1741  0.1221 -0.2458
  132SER     HA 2026   4.140   5.472   6.408 -1.5955  1.0103 -0.9856
  132SER     CB 2027   4.302   5.492   6.259  0.4218 -0.2195  0.1874
  132SER    HB1 2028   4.362   5.415   6.311  0.0141  0.8928  2.4331
  132SER    HB2 2029   4.371   5.570   6.221  0.2861 -0.7462 -1.2009
  132SER     OG 2030   4.247   5.426   6.145 -0.2249 -0.4828  0.6470
  132SER    HG1 2031   4.199   5.492   6.095  0.1287 -0.5440  0.2306
  132SER      C 2032   4.265   5.618   6.474  0.2969 -0.0535 -0.2067
  132SER      O 2033   4.281   5.555   6.579  0.1825  0.2781  0.0121
  133PHE      N 2034   4.301   5.746   6.456  0.0499  0.0824  0.2400
  133PHE     HN 2035   4.292   5.789   6.366 -0.2566  1.1734  0.7734
  133PHE     CA 2036   4.367   5.814   6.563 -0.0360  0.5944 -0.0317
  133PHE     HA 2037   4.436   5.742   6.604  0.5247  0.5348 -1.0367
  133PHE     CB 2038   4.419   5.949   6.508  0.0555  0.2935 -0.6965
  133PHE    HB1 2039   4.446   6.004   6.601  1.4310 -2.9560  0.9917
  133PHE    HB2 2040   4.342   6.000   6.447 -1.3883 -2.0797 -0.9961
  133PHE     CG 2041   4.545   5.937   6.430  0.5094  0.0862  0.0551
  133PHE    CD1 2042   4.566   5.992   6.306 -0.4298  0.3421  0.0024
  133PHE    HD1 2043   4.484   6.036   6.250  0.3466  0.8978 -0.7360
  133PHE    CE1 2044   4.689   5.990   6.243 -0.3703 -0.0965  0.1340
  133PHE    HE1 2045   4.709   6.040   6.150  2.6785  1.9482  1.7193
  133PHE     CZ 2046   4.793   5.930   6.310 -0.0414 -0.3314 -0.5816
  133PHE     HZ 2047   4.887   5.937   6.256  0.2788 -0.2734 -0.0276
  133PHE    CD2 2048   4.653   5.885   6.499 -0.1241 -0.5315  0.5968
  133PHE    HD2 2049   4.637   5.839   6.595  1.7115  1.0926  1.7527
  133PHE    CE2 2050   4.775   5.881   6.437 -0.4733  0.7013 -0.2300
  133PHE    HE2 2051   4.857   5.846   6.499 -1.5705  1.5670  1.7976
  133PHE      C 2052   4.272   5.841   6.674 -0.3104  0.0098 -0.1248
  133PHE      O 2053   4.302   5.825   6.792 -0.4479  0.2193 -0.0614
  134ALA      N 2054   4.147   5.875   6.640 -0.0528  0.9155 -0.1803
  134ALA     HN 2055   4.120   5.887   6.544  0.3606 -0.3987 -0.4828
  134ALA     CA 2056   4.042   5.918   6.728  0.0340  0.4942  0.1277
  134ALA     HA 2057   4.098   5.987   6.788 -1.9557  1.1266  1.3354
  134ALA     CB 2058   3.923   5.983   6.656 -0.1141  0.6086  0.4768
  134ALA    HB1 2059   3.837   6.012   6.721 -1.1508  0.9991 -1.0065
  134ALA    HB2 2060   3.881   5.922   6.573 -0.0630  0.0595  0.8461
  134ALA    HB3 2061   3.963   6.077   6.614  0.6715  0.8264  1.6597
  134ALA      C 2062   3.997   5.809   6.819  0.3934  0.2762  0.0497
  134ALA      O 2063   4.009   5.821   6.941  0.4948  0.5072  0.0176
  135ILE      N 2064   3.958   5.693   6.763  0.4188  0.3178 -0.0543
  135ILE     HN 2065   3.974   5.682   6.666  2.4337  2.3360 -0.0386
  135ILE     CA 2066   3.927   5.579   6.843  0.0427  0.0225 -0.6148
  135ILE     HA 2067   3.859   5.607   6.922  0.9615 -2.2843  1.1307
  135ILE     CB 2068   3.847   5.478   6.766 -0.1723 -0.2413 -0.0601
  135ILE     HB 2069   3.919   5.442   6.689  1.4453 -1.3097  1.8623
  135ILE    CG2 2070   3.804   5.368   6.863  0.2472 -0.5834 -0.2586
  135ILE   HG21 2071   3.740   5.404   6.946 -1.2449 -1.7911 -0.8316
  135ILE   HG22 2072   3.894   5.323   6.909  0.1557 -0.6320 -0.1247
  135ILE   HG23 2073   3.763   5.279   6.809  0.0171  0.0582 -1.1580
  135ILE    CG1 2074   3.721   5.544   6.709 -0.0251  0.0489 -0.0533
  135ILE   HG11 2075   3.743   5.641   6.658 -1.4630  0.2639 -0.3237
  135ILE   HG12 2076   3.646   5.565   6.788  1.8402 -2.4220  2.5741
  135ILE     CD 2077   3.658   5.454   6.602 -0.1574 -0.1892  0.2235
  135ILE    HD1 2078   3.589   5.381   6.650 -2.4393  1.1272 -0.8676
  135ILE    HD2 2079   3.738   5.404   6.544 -0.2324 -0.7369  0.5915
  135ILE    HD3 2080   3.595   5.510   6.529  1.1355  1.9273  0.6284
  135ILE      C 2081   4.041   5.517   6.918  0.0778  0.2867 -0.4475
  135ILE      O 2082   4.027   5.497   7.038  0.0089 -0.3523 -0.5567
  136GLY      N 2083   4.155   5.498   6.849  0.3298 -0.0095  0.0528
  136GLY     HN 2084   4.158   5.514   6.751  1.7402  0.9444  0.2181
  136GLY     CA 2085   4.262   5.429   6.916  0.4672 -0.0432 -0.2009
  136GLY    HA1 2086   4.334   5.398   6.842  0.0098 -0.4274 -0.4925
  136GLY    HA2 2087   4.217   5.344   6.964 -3.7428  1.6401 -0.7044
  136GLY      C 2088   4.334   5.511   7.017  0.0142  0.2229 -0.0878
  136GLY      O 2089   4.411   5.449   7.091 -0.2421  0.1756  0.1408
  137LEU      N 2090   4.328   5.645   7.014  0.0779  0.2357  0.2639
  137LEU     HN 2091   4.299   5.688   6.929 -2.7083  1.5375  1.7531
  137LEU     CA 2092   4.387   5.730   7.113  0.1469  0.4336  0.0554
  137LEU     HA 2093   4.455   5.680   7.181 -1.9104  1.6826  3.2987
  137LEU     CB 2094   4.463   5.847   7.050  0.1383  0.0543 -0.6625
  137LEU    HB1 2095   4.508   5.913   7.127  0.3302  3.0226 -3.0935
  137LEU    HB2 2096   4.383   5.901   6.994 -1.4592 -0.6906  0.8107
  137LEU     CG 2097   4.586   5.795   6.974  0.3371 -0.2088 -0.1615
  137LEU     HG 2098   4.543   5.713   6.914 -0.8882 -0.7659  1.4002
  137LEU    CD1 2099   4.640   5.908   6.884  0.1278  0.0659  0.0526
  137LEU   HD11 2100   4.687   5.987   6.947  0.6049 -2.8294  3.7173
  137LEU   HD12 2101   4.566   5.941   6.808 -0.6062 -0.2674  0.6152
  137LEU   HD13 2102   4.726   5.863   6.829  0.0030 -0.9887  0.6749
  137LEU    CD2 2103   4.699   5.743   7.065  0.2869 -0.2468 -0.1204
  137LEU   HD21 2104   4.795   5.749   7.010  2.3571 -1.3832  3.0927
  137LEU   HD22 2105   4.681   5.638   7.095  0.5788 -0.1717  0.3209
  137LEU   HD23 2106   4.697   5.800   7.160 -1.4662 -1.6192  0.7310
  137LEU      C 2107   4.279   5.791   7.196 -0.1639 -0.5340  0.3789
  137LEU      O 2108   4.309   5.878   7.277  0.2355 -0.1918 -0.1332
  138THR      N 2109   4.149   5.757   7.196 -0.4763  0.6266  0.1091
  138THR     HN 2110   4.122   5.685   7.133 -1.8241  0.5240  0.7684
  138THR     CA 2111   4.050   5.812   7.284 -0.5378  0.5436  0.0923
  138THR     HA 2112   4.052   5.919   7.272  1.1538  0.8731  2.4821
  138THR     CB 2113   3.909   5.764   7.267 -0.3415  0.0128 -0.0401
  138THR     HB 2114   3.920   5.663   7.220  2.7015  0.2568 -0.0531
  138THR    OG1 2115   3.848   5.845   7.168 -0.2722 -0.1601 -0.2250
  138THR    HG1 2116   3.894   5.823   7.086  0.3943 -0.4993  0.2306
  138THR    CG2 2117   3.823   5.762   7.394  0.3085  0.2054  0.4128
  138THR   HG21 2118   3.856   5.680   7.461  1.2582  1.3328  1.3547
  138THR   HG22 2119   3.719   5.731   7.365  0.0128 -0.3409  1.9731
  138THR   HG23 2120   3.823   5.865   7.434  1.9098  0.1647  0.5665
  138THR      C 2121   4.091   5.801   7.427 -0.3818 -0.1825 -0.0077
  138THR      O 2122   4.071   5.900   7.496  0.2659  0.4319 -0.6879
  139PRO      N 2123   4.160   5.703   7.478 -0.1979  0.1422  0.3714
  139PRO     CD 2124   4.166   5.568   7.424 -0.0898  0.1250  0.4283
  139PRO    HD1 2125   4.264   5.544   7.377  0.0443 -0.0744  0.8026
  139PRO    HD2 2126   4.082   5.540   7.357 -0.0759  0.3070  0.3353
  139PRO     CA 2127   4.202   5.703   7.616  0.2904  0.0401  0.2242
  139PRO     HA 2128   4.116   5.726   7.677 -0.2711 -1.5985  0.0816
  139PRO     CB 2129   4.235   5.557   7.642  0.1719 -0.0623 -0.1928
  139PRO    HB1 2130   4.197   5.535   7.743 -1.8683 -0.8075 -1.0773
  139PRO    HB2 2131   4.343   5.531   7.646  0.1167 -0.0874  2.3533
  139PRO     CG 2132   4.149   5.474   7.545 -0.2736 -0.0987  0.2291
  139PRO    HG1 2133   4.188   5.370   7.540 -1.7530 -0.7484  1.4749
  139PRO    HG2 2134   4.043   5.484   7.575 -0.6116 -1.5416 -0.4191
  139PRO      C 2135   4.309   5.800   7.652  0.0768  0.3811 -0.0445
  139PRO      O 2136   4.325   5.829   7.770  0.6689 -0.2926  0.0457
  140MET      N 2137   4.385   5.848   7.552 -0.0259  0.4201 -0.1044
  140MET     HN 2138   4.366   5.809   7.462 -0.4440  1.1898 -0.3641
  140MET     CA 2139   4.491   5.944   7.559  0.3041  0.0299  0.3254
  140MET     HA 2140   4.529   5.942   7.660  1.4536  0.8415 -0.0731
  140MET     CB 2141   4.600   5.903   7.459 -0.2090 -0.1313 -0.1702
  140MET    HB1 2142   4.675   5.985   7.455  0.8882 -0.8857  2.6484
  140MET    HB2 2143   4.557   5.916   7.357 -0.7673  1.8370  0.2649
  140MET     CG 2144   4.684   5.776   7.472  0.4232  0.2544 -0.4238
  140MET    HG1 2145   4.745   5.769   7.380 -0.5714 -1.2451 -1.0199
  140MET    HG2 2146   4.611   5.693   7.460  0.1481  0.1521  1.6322
  140MET     SD 2147   4.774   5.750   7.628 -0.2655 -0.3303 -0.1162
  140MET     CE 2148   4.887   5.892   7.621 -0.3923 -0.2094  0.2737
  140MET    HE1 2149   4.879   5.961   7.535 -0.2607 -0.4346  0.0771
  140MET    HE2 2150   4.991   5.854   7.613 -0.3781 -0.6811  2.1904
  140MET    HE3 2151   4.867   5.954   7.711  0.3652  1.1827 -0.4957
  140MET      C 2152   4.439   6.079   7.525  0.2887 -0.1248 -0.2702
  140MET      O 2153   4.509   6.177   7.548  0.0727  0.1064 -0.5753
  141LEU      N 2154   4.318   6.095   7.468 -0.0241 -0.0614  0.4115
  141LEU     HN 2155   4.251   6.023   7.452  0.6234 -1.0932  2.0214
  141LEU     CA 2156   4.267   6.228   7.449 -0.6489 -0.3646 -0.0840
  141LEU     HA 2157   4.337   6.295   7.402 -2.5393  0.5421 -1.7566
  141LEU     CB 2158   4.149   6.213   7.352 -0.7139 -0.2245 -0.0270
  141LEU    HB1 2159   4.080   6.135   7.391  0.1118 -1.4575 -0.9829
  141LEU    HB2 2160   4.183   6.159   7.261  0.9079  0.5928  0.0569
  141LEU     CG 2161   4.067   6.335   7.306 -0.2344 -0.0807 -0.5096
  141LEU     HG 2162   4.005   6.357   7.395  1.9585  1.5511  0.7024
  141LEU    CD1 2163   4.158   6.456   7.278  0.0921  0.0206  0.9097
  141LEU   HD11 2164   4.225   6.472   7.365 -1.2560  0.5910  1.8843
  141LEU   HD12 2165   4.092   6.544   7.264 -1.8691 -1.3823  0.7324
  141LEU   HD13 2166   4.220   6.430   7.190 -1.0568 -2.0542  0.6424
  141LEU    CD2 2167   3.976   6.309   7.185 -0.4643  0.3457 -0.4297
  141LEU   HD21 2168   3.904   6.391   7.163 -2.2125 -1.3021 -1.2155
  141LEU   HD22 2169   3.905   6.225   7.202  1.6171 -1.3102  0.5426
  141LEU   HD23 2170   4.041   6.288   7.097  0.2578  0.5776  0.0455
  141LEU      C 2171   4.212   6.291   7.573 -0.3149  0.1593 -0.1985
  141LEU      O 2172   4.097   6.273   7.613 -0.3631 -0.3030 -0.5270
  142GLY      N 2173   4.299   6.363   7.646 -0.3581 -0.1955  0.2097
  142GLY     HN 2174   4.391   6.360   7.608 -1.1657 -1.2677 -1.8219
  142GLY     CA 2175   4.283   6.405   7.781  0.1729  0.0126  0.2130
  142GLY    HA1 2176   4.216   6.490   7.784  0.3749  0.1658  2.4840
  142GLY    HA2 2177   4.384   6.427   7.813  0.4666 -1.7082  0.5767
  142GLY      C 2178   4.221   6.314   7.882 -0.1751  0.1335  0.1080
  142GLY      O 2179   4.247   6.194   7.882  0.1607  0.2076  0.0940
  143TRP      N 2180   4.134   6.367   7.971 -0.1057 -0.4669  0.5414
  143TRP     HN 2181   4.128   6.466   7.962 -0.7420 -0.6669 -1.9484
  143TRP     CA 2182   4.061   6.307   8.078  0.0947 -0.7063  0.5436
  143TRP     HA 2183   4.126   6.258   8.149  0.4523 -1.1988 -0.1104
  143TRP     CB 2184   3.970   6.422   8.124  0.2938 -0.1478 -0.4304
  143TRP    HB1 2185   3.893   6.439   8.045  0.1590 -0.7981 -0.4457
  143TRP    HB2 2186   4.040   6.508   8.126  1.4905 -1.0401 -1.7962
  143TRP     CG 2187   3.907   6.409   8.258 -0.0227  0.2503 -0.5392
  143TRP    CD1 2188   3.933   6.490   8.365 -0.3738 -0.0046 -0.2543
  143TRP    HD1 2189   3.988   6.584   8.365  0.1123 -0.2837 -0.2808
  143TRP    NE1 2190   3.863   6.448   8.474  0.1004 -0.5084 -0.1402
  143TRP    HE1 2191   3.864   6.481   8.566 -1.5422 -0.5079 -0.0964
  143TRP    CE2 2192   3.787   6.339   8.438 -0.5629 -0.0132 -0.2545
  143TRP    CD2 2193   3.802   6.322   8.301  0.3620 -0.0274 -0.1555
  143TRP    CE3 2194   3.725   6.229   8.240 -0.2225  0.1355  0.3204
  143TRP    HE3 2195   3.730   6.209   8.133  2.3074 -1.9156  0.7205
  143TRP    CZ3 2196   3.639   6.152   8.316 -0.4501  0.2335  0.1645
  143TRP    HZ3 2197   3.585   6.074   8.264  0.1086  0.4235 -0.7404
  143TRP    CZ2 2198   3.698   6.268   8.513  0.4026 -0.6459  0.3131
  143TRP    HZ2 2199   3.697   6.286   8.619  0.6776  2.6987 -0.1217
  143TRP    CH2 2200   3.618   6.176   8.449 -0.0727 -0.2345  0.3116
  143TRP    HH2 2201   3.548   6.114   8.503 -1.1642 -0.7482 -1.5987
  143TRP      C 2202   3.976   6.197   8.026 -0.4019 -0.4742  0.8615
  143TRP      O 2203   3.888   6.219   7.943  0.4435 -0.1675  0.0292
  144ASN      N 2204   3.999   6.073   8.074  0.0913 -0.6225  0.2636
  144ASN     HN 2205   4.072   6.071   8.141  0.3601 -0.9153 -0.0373
  144ASN     CA 2206   3.914   5.960   8.053 -0.0240 -0.3693 -0.6678
  144ASN     HA 2207   3.816   6.005   8.044 -0.0401 -0.5316 -1.3716
  144ASN     CB 2208   3.946   5.892   7.918  0.0536  0.0838 -0.8792
  144ASN    HB1 2209   4.023   5.814   7.936 -0.5693 -0.9647 -2.5698
  144ASN    HB2 2210   3.992   5.958   7.842  2.5664 -1.4634 -0.7967
  144ASN     CG 2211   3.834   5.802   7.871 -0.0855 -0.0842 -0.2434
  144ASN    OD1 2212   3.736   5.773   7.940  0.0234 -1.1099 -0.4979
  144ASN    ND2 2213   3.862   5.741   7.752 -0.1733 -0.0368 -0.2887
  144ASN   HD21 2214   3.807   5.663   7.724  0.2157 -1.1579  1.8056
  144ASN   HD22 2215   3.940   5.786   7.707 -0.7384  2.0332  0.6753
  144ASN      C 2216   3.920   5.864   8.167  0.1803  0.2530 -0.1515
  144ASN      O 2217   3.978   5.756   8.165 -0.7117 -0.2446 -0.0610
  145ASN      N 2218   3.857   5.901   8.280 -0.2475 -0.2716 -0.2144
  145ASN     HN 2219   3.811   5.989   8.289  0.7163  0.1463  0.9113
  145ASN     CA 2220   3.839   5.810   8.390 -0.0159  0.0758  0.1129
  145ASN     HA 2221   3.791   5.859   8.474  2.0118  0.0877  1.3236
  145ASN     CB 2222   3.741   5.704   8.338  0.0112  0.0468  0.1211
  145ASN    HB1 2223   3.732   5.618   8.408  1.9667 -2.1036 -2.0641
  145ASN    HB2 2224   3.771   5.640   8.252 -2.0771 -0.9540  0.0734
  145ASN     CG 2225   3.603   5.760   8.309 -0.0962 -0.4539 -0.3597
  145ASN    OD1 2226   3.535   5.801   8.403 -0.0042 -0.8307 -0.1309
  145ASN    ND2 2227   3.576   5.774   8.176 -0.0551 -0.1820 -0.3415
  145ASN   HD21 2228   3.484   5.789   8.140  1.0366  0.2690 -3.2090
  145ASN   HD22 2229   3.648   5.759   8.109  1.0670  0.3480  0.7034
  145ASN      C 2230   3.951   5.745   8.463  0.2710  0.0632 -0.3303
  145ASN      O 2231   3.937   5.639   8.525 -0.4940  0.3558  0.0163
  146CYS      N 2232   4.072   5.803   8.470  0.2064  0.1953 -0.3081
  146CYS     HN 2233   4.083   5.894   8.431 -0.7808  2.0332  3.2553
  146CYS     CA 2234   4.186   5.752   8.539 -0.0305  0.2192  0.1081
  146CYS     HA 2235   4.213   5.658   8.492  0.9339 -0.8370  2.6187
  146CYS     CB 2236   4.317   5.830   8.522 -0.1232  0.3565  0.0229
  146CYS    HB1 2237   4.336   5.894   8.611  1.2923  0.3183 -0.2171
  146CYS    HB2 2238   4.302   5.898   8.435 -0.5170 -0.3360 -0.4581
  146CYS     SG 2239   4.460   5.722   8.493 -0.0445  0.4242  0.1599
  146CYS      C 2240   4.161   5.720   8.682 -0.4012 -0.4541 -0.1032
  146CYS      O 2241   4.209   5.623   8.740 -0.4147 -0.2004  0.3340
  147GLY      N 2242   4.090   5.809   8.754  0.0988  0.1595 -0.3686
  147GLY     HN 2243   4.036   5.880   8.709 -0.3857  0.8977  1.2977
  147GLY     CA 2244   4.076   5.798   8.896 -0.1399 -0.4227 -0.4345
  147GLY    HA1 2245   4.120   5.888   8.936 -0.9795 -0.0193 -0.3928
  147GLY    HA2 2246   4.123   5.710   8.935 -0.6442  0.1497  1.5728
  147GLY      C 2247   3.930   5.786   8.926 -0.1424  0.0243 -0.2532
  147GLY      O 2248   3.887   5.839   9.028  0.0771 -0.4100  0.0701
  148GLN      N 2249   3.863   5.707   8.841 -0.0144 -0.6079  0.2235
  148GLN     HN 2250   3.902   5.685   8.751  0.2322  0.1681  0.1355
  148GLN     CA 2251   3.726   5.667   8.851 -0.0811 -0.4489 -0.0434
  148GLN     HA 2252   3.677   5.704   8.939 -0.0405  1.6342 -0.8453
  148GLN     CB 2253   3.658   5.737   8.731  0.1197  0.3222  0.2868
  148GLN    HB1 2254   3.561   5.699   8.695  0.1553  0.1821  0.3362
  148GLN    HB2 2255   3.729   5.719   8.648 -1.4609  0.6254 -1.1689
  148GLN     CG 2256   3.643   5.887   8.758  0.5147  0.4348 -0.1059
  148GLN    HG1 2257   3.683   5.936   8.667  3.6475 -3.7968 -1.3615
  148GLN    HG2 2258   3.715   5.922   8.834 -0.3637  1.7608  0.1401
  148GLN     CD 2259   3.503   5.938   8.790  0.2721 -0.3074  0.0477
  148GLN    OE1 2260   3.471   5.980   8.901 -0.8608 -0.6879 -0.1189
  148GLN    NE2 2261   3.413   5.922   8.690 -0.0952  0.0245  0.3235
  148GLN   HE21 2262   3.327   5.973   8.695 -0.6869 -0.4729 -2.6991
  148GLN   HE22 2263   3.427   5.868   8.607  0.7155  1.6407 -0.6575
  148GLN      C 2264   3.712   5.519   8.842  0.2827 -0.4883  0.0367
  148GLN      O 2265   3.810   5.448   8.814  0.1702 -0.6415  0.0303
  149PRO      N 2266   3.599   5.459   8.860 -0.0023  0.0459  0.0366
  149PRO     CD 2267   3.496   5.506   8.952 -0.4559  0.8630 -0.8818
  149PRO    HD1 2268   3.445   5.600   8.919 -2.0928  0.2647 -0.1578
  149PRO    HD2 2269   3.535   5.533   9.052  0.7322  1.6504 -1.5260
  149PRO     CA 2270   3.569   5.328   8.810 -0.2580  0.1072  0.0257
  149PRO     HA 2271   3.631   5.260   8.866  2.4520  1.5031 -1.0970
  149PRO     CB 2272   3.418   5.317   8.828 -0.2166  0.0482  0.3608
  149PRO    HB1 2273   3.393   5.210   8.848 -1.1700  0.4253  1.2805
  149PRO    HB2 2274   3.359   5.357   8.742 -2.2556 -3.5208 -0.1100
  149PRO     CG 2275   3.391   5.394   8.958  0.1571  0.3436  0.2618
  149PRO    HG1 2276   3.289   5.437   8.954 -1.1037 -2.4261  0.1041
  149PRO    HG2 2277   3.409   5.333   9.049  0.3978  1.0989  0.7295
  149PRO      C 2278   3.614   5.298   8.672  0.6913 -0.0612  0.3611
  149PRO      O 2279   3.606   5.382   8.582 -0.0867 -0.0501  0.4327
  150LYS      N 2280   3.658   5.173   8.651  0.4364 -0.0495 -0.2832
  150LYS     HN 2281   3.656   5.101   8.721  1.7334  0.6445  0.5087
  150LYS     CA 2282   3.724   5.129   8.532  0.4903  0.2390 -0.3574
  150LYS     HA 2283   3.820   5.178   8.523  0.8752 -0.1877  1.2310
  150LYS     CB 2284   3.752   4.979   8.551  0.4294  0.2379 -0.2772
  150LYS    HB1 2285   3.792   4.944   8.454 -1.0944  1.1166 -1.2771
  150LYS    HB2 2286   3.655   4.926   8.567  1.0773 -1.4660 -1.7256
  150LYS     CG 2287   3.836   4.945   8.674  0.2257  0.1522 -0.1603
  150LYS    HG1 2288   3.883   4.844   8.671  0.4223  0.2612 -1.0846
  150LYS    HG2 2289   3.775   4.964   8.765  3.0729 -3.3067  2.7697
  150LYS     CD 2290   3.963   5.030   8.680  0.2916  0.0518 -0.1299
  150LYS    HD1 2291   3.938   5.138   8.677  1.1419  0.3240  1.5993
  150LYS    HD2 2292   4.024   5.003   8.591  0.4348  0.1325 -0.0552
  150LYS     CE 2293   4.055   4.991   8.795 -0.2651  0.0249  0.3091
  150LYS    HE1 2294   4.148   5.050   8.781 -0.4524 -0.3847 -3.7929
  150LYS    HE2 2295   4.085   4.885   8.793 -0.0582  0.0966 -0.8619
  150LYS     NZ 2296   3.997   5.027   8.927  0.0110  0.6867  0.2580
  150LYS    HZ1 2297   3.942   5.115   8.921  1.5841  1.6310 -3.7020
  150LYS    HZ2 2298   4.073   5.038   8.997 -0.4737  1.7447  0.6358
  150LYS    HZ3 2299   3.953   4.943   8.970  1.7934 -1.1282 -1.1818
  150LYS      C 2300   3.651   5.157   8.405  0.0976  0.1453 -0.1548
  150LYS      O 2301   3.554   5.088   8.375  0.0354  0.4009 -0.5530
  151GLU      N 2302   3.705   5.258   8.334  0.3073  0.3114  0.2390
  151GLU     HN 2303   3.788   5.298   8.372 -0.3780  1.0636  0.9920
  151GLU     CA 2304   3.663   5.309   8.207 -0.3593 -0.4281  0.1540
  151GLU     HA 2305   3.640   5.221   8.150 -1.5193  0.3716 -0.6648
  151GLU     CB 2306   3.544   5.406   8.213  0.2004  0.2177  1.1142
  151GLU    HB1 2307   3.534   5.443   8.109 -0.0769 -1.0117  0.6921
  151GLU    HB2 2308   3.571   5.498   8.269  0.6726  2.0306 -1.8816
  151GLU     CG 2309   3.411   5.344   8.258  0.1879  0.3290  1.2338
  151GLU    HG1 2310   3.413   5.308   8.363  0.7229 -0.7334  0.8733
  151GLU    HG2 2311   3.401   5.256   8.191  0.3352  2.4431 -1.8272
  151GLU     CD 2312   3.293   5.439   8.245 -0.0772 -0.2239 -0.9374
  151GLU    OE1 2313   3.303   5.558   8.287  0.5120 -0.5909 -0.0080
  151GLU    OE2 2314   3.180   5.398   8.207 -0.2433 -0.5068 -0.1592
  151GLU      C 2315   3.789   5.377   8.165 -0.5980 -0.1673 -0.1384
  151GLU      O 2316   3.868   5.421   8.248 -0.3610  0.1796 -0.5462
  152GLY      N 2317   3.810   5.388   8.032 -0.3418  0.0184 -0.0815
  152GLY     HN 2318   3.740   5.350   7.973 -2.5503  0.3758  2.1217
  152GLY     CA 2319   3.921   5.446   7.963 -0.2676 -0.1925 -0.1391
  152GLY    HA1 2320   3.922   5.553   7.979  0.7320  0.0758 -1.7731
  152GLY    HA2 2321   3.894   5.429   7.860  2.8329 -0.0563 -1.0673
  152GLY      C 2322   4.059   5.392   7.982 -0.1593  0.1192 -0.0295
  152GLY      O 2323   4.119   5.330   7.894  0.4205  0.4948  0.0948
  153LYS      N 2324   4.112   5.407   8.105  0.0949  0.1426 -0.1414
  153LYS     HN 2325   4.053   5.436   8.180  0.2036 -1.7891  0.7539
  153LYS     CA 2326   4.246   5.371   8.139  0.2145  0.2707 -0.4678
  153LYS     HA 2327   4.266   5.276   8.092 -2.0287 -0.3108 -0.3576
  153LYS     CB 2328   4.333   5.485   8.082  0.3085  0.0809 -0.7029
  153LYS    HB1 2329   4.336   5.489   7.971  3.0021 -2.2034 -0.8229
  153LYS    HB2 2330   4.441   5.468   8.099 -0.1312 -0.6420  1.6630
  153LYS     CG 2331   4.289   5.623   8.130  0.4771 -0.0182 -0.2608
  153LYS    HG1 2332   4.302   5.635   8.240 -1.0869 -0.8427  0.0530
  153LYS    HG2 2333   4.180   5.648   8.123  0.1295 -0.3935  2.4951
  153LYS     CD 2334   4.376   5.733   8.070  0.6274 -0.2406 -0.4507
  153LYS    HD1 2335   4.384   5.718   7.961  0.2855 -2.1279 -0.2535
  153LYS    HD2 2336   4.479   5.721   8.110  0.0286 -2.7844  0.5499
  153LYS     CE 2337   4.323   5.872   8.104 -0.1763 -0.6397 -0.0447
  153LYS    HE1 2338   4.331   5.894   8.213  0.6357 -0.6666 -0.0921
  153LYS    HE2 2339   4.217   5.889   8.075  0.4467  1.5051 -1.2393
  153LYS     NZ 2340   4.402   5.972   8.029 -0.5029 -0.0024  0.4492
  153LYS    HZ1 2341   4.403   5.961   7.926  1.7331  0.0131  0.4292
  153LYS    HZ2 2342   4.498   5.961   8.067 -0.9727  1.0982  2.0969
  153LYS    HZ3 2343   4.372   6.070   8.048  1.5714  0.9166 -0.6974
  153LYS      C 2344   4.259   5.356   8.287 -0.2715  0.3093 -0.4188
  153LYS      O 2345   4.180   5.398   8.371  0.1702  0.7209 -0.2050
  154ASN      N 2346   4.358   5.275   8.330 -0.5005  0.2489 -0.0043
  154ASN     HN 2347   4.414   5.227   8.263 -1.2498  2.2399 -2.2140
  154ASN     CA 2348   4.381   5.248   8.468 -0.2355  0.0967 -0.0769
  154ASN     HA 2349   4.292   5.282   8.520 -0.3381  1.8132 -1.3295
  154ASN     CB 2350   4.401   5.096   8.480  0.8153  0.2140 -0.2487
  154ASN    HB1 2351   4.487   5.065   8.417 -0.0381 -0.6763 -1.0170
  154ASN    HB2 2352   4.312   5.055   8.427 -0.3107  1.4214  0.6492
  154ASN     CG 2353   4.425   5.035   8.617 -0.4678  0.3691  0.0634
  154ASN    OD1 2354   4.410   5.098   8.721 -0.3311  0.3654  0.0863
  154ASN    ND2 2355   4.473   4.907   8.612 -0.1777  0.4698  0.2209
  154ASN   HD21 2356   4.489   4.860   8.525 -1.1838  1.2317 -0.4085
  154ASN   HD22 2357   4.477   4.856   8.698  0.3563 -1.9401 -1.1520
  154ASN      C 2358   4.500   5.315   8.526 -0.1143  0.0704 -0.2993
  154ASN      O 2359   4.600   5.327   8.454 -0.1028 -0.4909 -0.3770
  155HSD      N 2360   4.505   5.351   8.655 -0.5379 -0.5736 -0.1021
  155HSD     HN 2361   4.423   5.339   8.710 -0.7249 -0.5071 -0.3687
  155HSD     CA 2362   4.627   5.377   8.726 -0.3548 -0.4207 -0.4724
  155HSD     HA 2363   4.705   5.315   8.684  2.3525  0.9602  2.1710
  155HSD     CB 2364   4.676   5.522   8.713  0.1561 -0.5074  0.4073
  155HSD    HB1 2365   4.668   5.541   8.604 -1.3679  0.1187  0.6105
  155HSD    HB2 2366   4.787   5.526   8.722  0.3369 -0.0839 -1.4665
  155HSD    ND1 2367   4.472   5.641   8.815  0.3206  0.1061 -0.6191
  155HSD    HD1 2368   4.401   5.610   8.752  0.1305 -1.8294  0.4775
  155HSD     CG 2369   4.608   5.620   8.804  0.3649  0.0771 -0.0612
  155HSD    CE1 2370   4.458   5.749   8.896 -0.0378 -0.3215 -0.1051
  155HSD    HE1 2371   4.362   5.797   8.916 -0.0829 -0.8842  1.1204
  155HSD    NE2 2372   4.577   5.793   8.935 -0.1693 -0.3931  0.3914
  155HSD    CD2 2373   4.674   5.712   8.879  0.1156  0.2011  0.0065
  155HSD    HD2 2374   4.781   5.723   8.892  0.5062 -1.2144 -1.6645
  155HSD      C 2375   4.612   5.324   8.864 -0.5933  0.2499 -0.2407
  155HSD      O 2376   4.714   5.297   8.927 -0.3928  0.2761 -0.5519
  156SER      N 2377   4.494   5.325   8.928 -0.2414  0.3503  0.4180
  156SER     HN 2378   4.409   5.362   8.890  0.1255  2.1622  1.2379
  156SER     CA 2379   4.478   5.287   9.065  0.8315  0.4201  0.5755
  156SER     HA 2380   4.537   5.352   9.129  2.5283  0.3713 -0.8765
  156SER     CB 2381   4.337   5.322   9.117  0.5888 -0.0436  0.2342
  156SER    HB1 2382   4.256   5.272   9.060 -0.4040 -0.8450  2.2560
  156SER    HB2 2383   4.325   5.432   9.105 -3.8816 -0.5750 -2.5732
  156SER     OG 2384   4.311   5.282   9.250 -0.4047 -0.0308  0.0516
  156SER    HG1 2385   4.218   5.287   9.274  0.1037  2.3594  2.0571
  156SER      C 2386   4.526   5.149   9.093  0.4089  0.1791  0.1407
  156SER      O 2387   4.590   5.131   9.197  0.2832  0.0007  0.1874
  157GLN      N 2388   4.505   5.059   8.996  0.4274 -0.0106  0.3124
  157GLN     HN 2389   4.452   5.068   8.912  1.7210 -0.0808 -0.5472
  157GLN     CA 2390   4.558   4.926   9.007  0.1002 -0.1211  0.5638
  157GLN     HA 2391   4.595   4.907   9.107  0.0730 -0.8744  0.4310
  157GLN     CB 2392   4.454   4.813   9.002 -0.0083  0.0100 -0.1959
  157GLN    HB1 2393   4.505   4.715   8.991 -0.7581 -0.2707 -1.4358
  157GLN    HB2 2394   4.393   4.825   8.910 -1.1036  2.2279  0.7467
  157GLN     CG 2395   4.370   4.804   9.130  0.3822  0.4993  0.0986
  157GLN    HG1 2396   4.435   4.773   9.215  1.6974  2.2341 -0.2077
  157GLN    HG2 2397   4.294   4.724   9.117  2.3640 -1.2410 -1.6525
  157GLN     CD 2398   4.300   4.932   9.173 -0.3003  0.0164  0.4378
  157GLN    OE1 2399   4.225   4.988   9.093  0.0784  0.1612  0.1823
  157GLN    NE2 2400   4.328   4.983   9.296 -0.2301  0.8971  0.0639
  157GLN   HE21 2401   4.316   5.082   9.302 -0.2283  1.0886 -2.1193
  157GLN   HE22 2402   4.386   4.926   9.355 -0.8249  0.3604  0.1394
  157GLN      C 2403   4.680   4.903   8.925 -0.0892  0.4285  0.1273
  157GLN      O 2404   4.693   4.796   8.866 -0.2452  0.4523  0.0457
  158GLY      N 2405   4.776   4.996   8.910 -0.1954  0.4246 -0.6315
  158GLY     HN 2406   4.743   5.083   8.944 -2.0879 -0.2983 -0.5363
  158GLY     CA 2407   4.901   4.983   8.841  0.2401  0.2109  0.1775
  158GLY    HA1 2408   4.946   5.082   8.835  0.8916 -0.1365 -3.6374
  158GLY    HA2 2409   4.882   4.951   8.739  1.6446  0.3578 -0.1547
  158GLY      C 2410   4.995   4.885   8.900 -0.5052 -0.1691  0.7441
  158GLY      O 2411   4.957   4.778   8.947 -0.0829 -0.6771 -0.0474
  159CYS      N 2412   5.127   4.908   8.893 -0.4790 -0.4375  0.2654
  159CYS     HN 2413   5.175   4.978   8.839  1.1105 -1.6634  0.0098
  159CYS     CA 2414   5.226   4.829   8.959  0.3840  0.3226 -0.0878
  159CYS     HA 2415   5.203   4.731   8.919  0.0747  0.4966 -0.3354
  159CYS     CB 2416   5.368   4.861   8.909  0.4275 -0.3235 -0.3885
  159CYS    HB1 2417   5.384   4.824   8.806  1.4057  2.7786 -1.4633
  159CYS    HB2 2418   5.436   4.824   8.989 -3.3887  0.3494  3.5227
  159CYS     SG 2419   5.409   5.038   8.910 -0.6215 -0.0752  0.0508
  159CYS      C 2420   5.211   4.810   9.106 -0.1058  0.1937 -0.1520
  159CYS      O 2421   5.223   4.901   9.188 -0.3705  0.1425 -0.0575
  160GLY      N 2422   5.197   4.684   9.149 -0.9000  0.2246 -0.3181
  160GLY     HN 2423   5.208   4.602   9.093  1.8982 -1.1783  2.0294
  160GLY     CA 2424   5.162   4.653   9.285  0.6186  0.0738  0.0552
  160GLY    HA1 2425   5.055   4.642   9.289  0.6146 -0.0263 -0.2566
  160GLY    HA2 2426   5.193   4.731   9.352 -0.2654 -1.1831  2.0002
  160GLY      C 2427   5.217   4.529   9.346  0.5248  0.1922  0.3813
  160GLY      O 2428   5.232   4.520   9.468  0.4029  0.1493  0.3922
  161GLU      N 2429   5.257   4.435   9.258  0.4232  0.4162  0.0940
  161GLU     HN 2430   5.225   4.437   9.164 -0.0067  0.1371  0.2294
  161GLU     CA 2431   5.349   4.330   9.287 -0.0218 -0.0202 -0.0710
  161GLU     HA 2432   5.373   4.327   9.392 -2.8233 -0.6567  0.6579
  161GLU     CB 2433   5.311   4.185   9.249 -0.1623 -0.1209  0.4424
  161GLU    HB1 2434   5.410   4.135   9.256 -0.6513 -1.0705  0.6409
  161GLU    HB2 2435   5.277   4.181   9.144  0.6680  0.9289  0.1167
  161GLU     CG 2436   5.232   4.109   9.356 -0.3139  0.3083  0.6398
  161GLU    HG1 2437   5.132   4.155   9.371  0.7446  2.1729  2.5162
  161GLU    HG2 2438   5.293   4.122   9.448  0.9405 -0.5673 -0.0422
  161GLU     CD 2439   5.213   3.962   9.323 -0.1827  0.3511  0.3681
  161GLU    OE1 2440   5.116   3.925   9.252  0.0509  0.6331 -0.0981
  161GLU    OE2 2441   5.290   3.878   9.379  0.0592  0.2484 -0.1118
  161GLU      C 2442   5.472   4.371   9.214 -0.1729  0.2216 -0.1905
  161GLU      O 2443   5.490   4.350   9.095  0.0157  0.9172 -0.2921
  162GLY      N 2444   5.571   4.425   9.288 -0.1588  0.0665 -0.0943
  162GLY     HN 2445   5.545   4.440   9.383 -0.3597  1.4319 -0.3335
  162GLY     CA 2446   5.686   4.494   9.237  0.0067 -0.4321 -0.4025
  162GLY    HA1 2447   5.745   4.426   9.179 -1.5708 -2.8075  0.6114
  162GLY    HA2 2448   5.740   4.519   9.327  1.6041  0.4001 -1.5564
  162GLY      C 2449   5.654   4.619   9.163 -0.1056 -0.4090 -0.3165
  162GLY      O 2450   5.545   4.675   9.176  0.3407  0.4468 -0.2194
  163GLN      N 2451   5.749   4.670   9.083 -0.1550  0.0573 -0.0792
  163GLN     HN 2452   5.840   4.631   9.092 -0.2872 -0.0415  0.8799
  163GLN     CA 2453   5.753   4.811   9.060  0.1164 -0.0642 -0.8133
  163GLN     HA 2454   5.671   4.864   9.107  0.9178  1.5353 -1.1205
  163GLN     CB 2455   5.884   4.867   9.118 -0.1226 -0.5310  0.2006
  163GLN    HB1 2456   5.884   4.971   9.078 -4.5219 -0.3192  0.2733
  163GLN    HB2 2457   5.963   4.815   9.059 -1.1611 -2.4947  0.4842
  163GLN     CG 2458   5.916   4.850   9.267 -0.6391 -0.1810  0.3548
  163GLN    HG1 2459   6.019   4.878   9.297 -0.5620 -3.1410  3.3724
  163GLN    HG2 2460   5.896   4.745   9.298 -0.4667 -0.1552  0.5550
  163GLN     CD 2461   5.816   4.937   9.341 -0.5503  0.1391  0.0991
  163GLN    OE1 2462   5.746   5.022   9.286 -0.1631  0.0910 -0.4718
  163GLN    NE2 2463   5.815   4.921   9.476  0.3783 -0.0926  0.0831
  163GLN   HE21 2464   5.776   4.994   9.531  0.7948  0.2822 -0.1133
  163GLN   HE22 2465   5.865   4.844   9.516  1.6662  1.0630  0.7525
  163GLN      C 2466   5.742   4.836   8.914  0.0511  0.5271 -0.7114
  163GLN      O 2467   5.726   4.950   8.871  0.0201  0.9665  0.4282
  164VAL      N 2468   5.749   4.731   8.829  0.6173  0.1099 -0.1550
  164VAL     HN 2469   5.754   4.639   8.866 -1.9754 -0.1056 -0.1442
  164VAL     CA 2470   5.773   4.737   8.688  0.3767  0.7733 -0.1757
  164VAL     HA 2471   5.784   4.838   8.654  1.2892  0.0188 -2.2785
  164VAL     CB 2472   5.899   4.663   8.655  0.1373 -0.0946  0.7832
  164VAL     HB 2473   5.905   4.674   8.544 -1.4665  0.4216  0.7180
  164VAL    CG1 2474   6.022   4.727   8.722  0.2698  0.1982  0.2650
  164VAL   HG11 2475   6.110   4.722   8.655 -2.0800  0.0782 -3.1095
  164VAL   HG12 2476   6.049   4.678   8.817  2.6859 -0.3176 -0.6284
  164VAL   HG13 2477   5.997   4.835   8.736  0.7681  0.1292  1.8668
  164VAL    CG2 2478   5.881   4.513   8.684  0.5276 -0.3072 -0.0249
  164VAL   HG21 2479   5.947   4.446   8.625  0.9802 -1.7309  1.9987
  164VAL   HG22 2480   5.775   4.480   8.672  0.9698 -2.5241  1.5812
  164VAL   HG23 2481   5.892   4.481   8.790 -2.0806  0.5177  0.5776
  164VAL      C 2482   5.662   4.686   8.602  0.3551  0.5149  0.0023
  164VAL      O 2483   5.665   4.690   8.479 -0.3738 -0.2126 -0.0463
  165ALA      N 2484   5.552   4.637   8.662  0.1605  0.2409 -0.5695
  165ALA     HN 2485   5.535   4.641   8.761 -0.1824 -0.1839 -0.6103
  165ALA     CA 2486   5.447   4.576   8.588  0.0102 -0.4033  0.1572
  165ALA     HA 2487   5.501   4.500   8.534 -1.0503 -1.2864  0.2917
  165ALA     CB 2488   5.347   4.509   8.684  0.3373  0.5448  1.1778
  165ALA    HB1 2489   5.307   4.588   8.751  0.3638  1.4756  0.1313
  165ALA    HB2 2490   5.392   4.419   8.733  0.6907 -0.0861 -0.2655
  165ALA    HB3 2491   5.259   4.472   8.628  0.8228  0.0046  0.7575
  165ALA      C 2492   5.373   4.669   8.497 -0.0355 -0.4335  0.1626
  165ALA      O 2493   5.362   4.788   8.525  0.2179 -0.3442 -0.1183
  166CYS      N 2494   5.333   4.619   8.379  0.4837 -0.1561 -0.1395
  166CYS     HN 2495   5.358   4.524   8.358 -1.1281 -0.8828  0.9517
  166CYS     CA 2496   5.251   4.692   8.288 -0.3635 -0.2859  0.5016
  166CYS     HA 2497   5.149   4.689   8.324 -0.3215  1.4535  0.8958
  166CYS     CB 2498   5.284   4.837   8.248 -0.2187 -0.4398  0.0645
  166CYS    HB1 2499   5.390   4.840   8.215  0.3658  1.2507  1.8874
  166CYS    HB2 2500   5.277   4.908   8.333  1.5083  1.5150 -1.3325
  166CYS     SG 2501   5.180   4.921   8.125 -0.2719 -0.4271  0.1173
  166CYS      C 2502   5.260   4.620   8.158 -0.4290  0.5450  0.0262
  166CYS      O 2503   5.343   4.645   8.071 -0.4434 -0.0263 -0.1545
  167LEU      N 2504   5.166   4.525   8.143  0.4741 -0.2944 -0.3863
  167LEU     HN 2505   5.116   4.498   8.225  0.3285  1.7591  0.2581
  167LEU     CA 2506   5.123   4.479   8.015  0.2021 -0.2378 -0.3159
  167LEU     HA 2507   5.208   4.479   7.948  0.3863 -1.5905 -0.1255
  167LEU     CB 2508   5.074   4.334   8.035 -0.4422 -0.0066 -0.2058
  167LEU    HB1 2509   5.012   4.313   7.946 -1.5042  0.0528  0.5035
  167LEU    HB2 2510   5.005   4.326   8.122  0.9147 -4.0935  0.6956
  167LEU     CG 2511   5.180   4.225   8.061 -0.0782  0.3844 -0.0314
  167LEU     HG 2512   5.227   4.254   8.157  0.9073 -0.1101 -0.3587
  167LEU    CD1 2513   5.109   4.090   8.079  0.0557  0.3692  0.4033
  167LEU   HD11 2514   5.177   4.007   8.108  0.9343  0.9898  0.1505
  167LEU   HD12 2515   5.095   4.052   7.975 -1.2184  0.8701  0.3798
  167LEU   HD13 2516   5.017   4.085   8.141  1.0112 -3.4862  1.8142
  167LEU    CD2 2517   5.307   4.223   7.975 -0.2229 -0.5412 -0.2341
  167LEU   HD21 2518   5.379   4.303   8.003 -0.5443  0.2244 -1.4926
  167LEU   HD22 2519   5.286   4.233   7.866 -0.1000 -2.6528 -0.4822
  167LEU   HD23 2520   5.367   4.132   7.996  1.8519  0.3988 -1.6974
  167LEU      C 2521   5.010   4.565   7.970  0.4033  0.2695  0.1495
  167LEU      O 2522   4.962   4.650   8.046  0.4662  0.1798  0.2909
  168PHE      N 2523   4.960   4.546   7.847 -0.1685  0.4459  0.3528
  168PHE     HN 2524   5.005   4.481   7.787 -2.1285  1.5286 -2.5146
  168PHE     CA 2525   4.854   4.615   7.781 -0.0644  0.3206  0.0544
  168PHE     HA 2526   4.876   4.718   7.758  0.8469  0.0895 -0.1376
  168PHE     CB 2527   4.836   4.553   7.641 -0.0483  0.3761  0.0272
  168PHE    HB1 2528   4.822   4.444   7.661 -0.2765  0.3094 -0.4963
  168PHE    HB2 2529   4.931   4.566   7.585 -0.4542  0.4281 -0.6521
  168PHE     CG 2530   4.724   4.599   7.555  0.0120  0.4125 -0.0333
  168PHE    CD1 2531   4.755   4.670   7.442 -0.0607 -0.0747 -0.3589
  168PHE    HD1 2532   4.856   4.693   7.412  0.0017 -0.5272 -0.5069
  168PHE    CE1 2533   4.654   4.726   7.367 -0.3639 -0.3433 -0.1562
  168PHE    HE1 2534   4.677   4.792   7.284 -0.2642  1.1864  1.0297
  168PHE     CZ 2535   4.523   4.703   7.400 -0.3956  0.1227  0.0493
  168PHE     HZ 2536   4.442   4.747   7.343  1.2037  3.0443 -0.1582
  168PHE    CD2 2537   4.592   4.577   7.588  0.1995  0.4540  0.7711
  168PHE    HD2 2538   4.572   4.514   7.674  1.8806  0.1045  0.9405
  168PHE    CE2 2539   4.491   4.627   7.510  0.4066  0.0246  0.2211
  168PHE    HE2 2540   4.390   4.616   7.546  0.2805 -0.3903 -0.2400
  168PHE      C 2541   4.730   4.610   7.864 -0.0972 -0.0533 -0.0174
  168PHE      O 2542   4.666   4.712   7.888 -0.3650 -0.2867  0.2624
  169GLU      N 2543   4.701   4.489   7.917 -0.0980 -0.1313 -0.1946
  169GLU     HN 2544   4.759   4.408   7.906  0.2309 -0.1535  1.4694
  169GLU     CA 2545   4.585   4.452   7.991  0.3634  0.1889  0.7057
  169GLU     HA 2546   4.506   4.468   7.920  0.8643 -0.8840 -0.1314
  169GLU     CB 2547   4.592   4.300   8.018  0.4538 -0.1777 -1.2118
  169GLU    HB1 2548   4.581   4.248   7.921  1.2213  2.7297 -2.9910
  169GLU    HB2 2549   4.509   4.267   8.085  0.3333  1.0614 -0.7118
  169GLU     CG 2550   4.719   4.246   8.084 -0.2620 -0.1554  0.2392
  169GLU    HG1 2551   4.726   4.298   8.182 -0.0479  1.8049 -0.7617
  169GLU    HG2 2552   4.808   4.268   8.022  0.4956 -1.7994  0.6994
  169GLU     CD 2553   4.719   4.095   8.106  0.0495 -0.1834  0.0535
  169GLU    OE1 2554   4.709   4.017   8.007 -0.6843  0.2573 -0.2295
  169GLU    OE2 2555   4.758   4.055   8.218  0.0017 -0.0206  0.1278
  169GLU      C 2556   4.575   4.521   8.123  0.2496  0.1075  0.7397
  169GLU      O 2557   4.468   4.539   8.180 -0.0759  0.5572 -0.0075
  170ASP      N 2558   4.690   4.576   8.167  0.5468  0.2177 -0.1452
  170ASP     HN 2559   4.772   4.566   8.111  2.2986  0.0215  2.3093
  170ASP     CA 2560   4.700   4.636   8.296 -0.4868 -0.1617  0.1253
  170ASP     HA 2561   4.635   4.595   8.371 -2.0387  1.9470  0.0319
  170ASP     CB 2562   4.841   4.625   8.358 -0.4763 -0.4980  0.0427
  170ASP    HB1 2563   4.845   4.688   8.449 -0.9185 -0.2598 -0.0976
  170ASP    HB2 2564   4.922   4.660   8.290  1.7074  0.6101  3.0160
  170ASP     CG 2565   4.874   4.484   8.404  0.0077 -0.4794 -0.2428
  170ASP    OD1 2566   4.996   4.454   8.413  0.0752 -0.1945 -0.2124
  170ASP    OD2 2567   4.779   4.407   8.436 -0.2765  0.0027  0.0849
  170ASP      C 2568   4.658   4.778   8.279 -0.3965 -0.1585 -0.0816
  170ASP      O 2569   4.610   4.839   8.375 -0.8170  0.4550 -0.6729
  171VAL      N 2570   4.682   4.839   8.162 -0.0889  0.5055  0.3159
  171VAL     HN 2571   4.728   4.788   8.089  0.2056  0.1305  0.7609
  171VAL     CA 2572   4.662   4.979   8.144  0.2455  0.6432  1.0172
  171VAL     HA 2573   4.666   5.025   8.242  0.1967 -1.5007  2.0872
  171VAL     CB 2574   4.775   5.047   8.071 -0.1439 -0.0145 -0.2162
  171VAL     HB 2575   4.747   5.148   8.037  0.5145  0.1179 -0.3772
  171VAL    CG1 2576   4.891   5.079   8.167  0.1434 -0.6480 -0.3448
  171VAL   HG11 2577   4.933   4.985   8.209  3.5252 -0.0853 -2.0861
  171VAL   HG12 2578   4.864   5.149   8.248  0.6764 -0.3937 -0.3817
  171VAL   HG13 2579   4.967   5.137   8.110 -0.0858  0.7492  0.7125
  171VAL    CG2 2580   4.828   4.974   7.947 -0.2664 -0.1522 -0.1888
  171VAL   HG21 2581   4.746   4.979   7.872 -2.6479 -1.5512  2.1632
  171VAL   HG22 2582   4.846   4.865   7.960 -0.5186 -0.1164  0.4988
  171VAL   HG23 2583   4.914   5.018   7.892 -2.6329  0.3361 -3.8665
  171VAL      C 2584   4.535   5.005   8.072  0.8273  0.4642 -0.0869
  171VAL      O 2585   4.474   5.110   8.089 -0.8406 -0.5241  0.2662
  172VAL      N 2586   4.479   4.906   8.001  0.6268  0.6164 -0.1447
  172VAL     HN 2587   4.545   4.834   7.980  1.3178  0.3891  2.4366
  172VAL     CA 2588   4.363   4.921   7.918  0.1453 -0.5263  0.2987
  172VAL     HA 2589   4.344   5.027   7.918  0.7194 -0.4092  1.1458
  172VAL     CB 2590   4.390   4.887   7.774  0.5415  0.1796  0.2042
  172VAL     HB 2591   4.433   4.785   7.766  0.3221 -0.0537  1.6699
  172VAL    CG1 2592   4.265   4.910   7.688  0.7109 -0.1701 -0.1350
  172VAL   HG11 2593   4.219   5.009   7.705  1.1022 -0.2958  1.8818
  172VAL   HG12 2594   4.186   4.834   7.706 -1.4335  2.0173  0.2146
  172VAL   HG13 2595   4.290   4.912   7.580  0.8190  2.3932 -0.1234
  172VAL    CG2 2596   4.492   4.985   7.713  0.2974  0.0138 -0.4767
  172VAL   HG21 2597   4.513   4.957   7.608 -0.3204 -0.5128 -0.4677
  172VAL   HG22 2598   4.581   4.983   7.779 -0.3897  0.9018  0.5055
  172VAL   HG23 2599   4.428   5.075   7.712 -3.4403 -2.3947 -2.5171
  172VAL      C 2600   4.246   4.842   7.965 -0.1461  0.1319  0.6874
  172VAL      O 2601   4.256   4.720   7.952 -0.4359  0.1207  0.5490
  173PRO      N 2602   4.142   4.892   8.024 -0.3027  0.1130  0.4311
  173PRO     CD 2603   4.148   5.031   8.069 -0.4263  0.2446  0.0433
  173PRO    HD1 2604   4.146   5.088   7.974  0.3921  0.4292  0.1298
  173PRO    HD2 2605   4.244   5.040   8.123 -0.2710 -2.1684  0.2952
  173PRO     CA 2606   4.013   4.840   8.061 -0.1105 -0.5221  0.2206
  173PRO     HA 2607   4.040   4.774   8.141 -0.0378  0.1355  0.7452
  173PRO     CB 2608   3.923   4.960   8.091  0.4106 -0.0600 -0.0223
  173PRO    HB1 2609   3.839   4.926   8.156 -0.0070 -0.5802 -0.8192
  173PRO    HB2 2610   3.879   5.003   7.999  0.5560  1.7744  0.7341
  173PRO     CG 2611   4.021   5.061   8.151 -0.2691  0.4778  0.2003
  173PRO    HG1 2612   3.986   5.166   8.150  1.1541  0.9818 -0.8707
  173PRO    HG2 2613   4.041   5.036   8.257 -1.2979  1.9763  0.7785
  173PRO      C 2614   3.959   4.750   7.955  0.1198 -0.4057  0.0009
  173PRO      O 2615   3.953   4.778   7.836 -0.1041  0.5527  0.2277
  174MET      N 2616   3.901   4.636   7.995 -0.1014 -0.0898  0.6012
  174MET     HN 2617   3.914   4.598   8.086  0.0012 -1.5618  0.0142
  174MET     CA 2618   3.830   4.543   7.912  0.0248  0.0710  0.3129
  174MET     HA 2619   3.893   4.528   7.825 -1.3018  0.1303 -0.6857
  174MET     CB 2620   3.808   4.405   7.978  0.0941 -0.5383 -0.9099
  174MET    HB1 2621   3.736   4.346   7.917 -0.6971 -1.6245  0.9832
  174MET    HB2 2622   3.770   4.419   8.081 -0.6140 -1.0923 -1.0850
  174MET     CG 2623   3.938   4.326   7.990  0.3838  0.0967  0.2250
  174MET    HG1 2624   3.916   4.227   8.035  0.8652  0.6131  1.6509
  174MET    HG2 2625   4.008   4.373   8.063  0.0996  0.1025  0.4984
  174MET     SD 2626   4.030   4.293   7.837  0.0913  0.3411 -0.0060
  174MET     CE 2627   4.176   4.224   7.921  0.1313 -0.4490 -0.7069
  174MET    HE1 2628   4.268   4.207   7.861  0.7302 -0.7196  0.2571
  174MET    HE2 2629   4.169   4.122   7.964 -0.3553 -0.2576 -0.3283
  174MET    HE3 2630   4.208   4.290   8.005  0.7131  0.7929 -1.8606
  174MET      C 2631   3.705   4.588   7.845  0.4287  0.5073 -0.1623
  174MET      O 2632   3.672   4.560   7.730  0.8480  0.2412 -0.2193
  175ASN      N 2633   3.629   4.672   7.917 -0.1648 -0.0381 -0.1444
  175ASN     HN 2634   3.652   4.695   8.012  0.5510  0.2654 -0.3877
  175ASN     CA 2635   3.520   4.745   7.859 -0.3109 -0.3235 -0.2319
  175ASN     HA 2636   3.458   4.663   7.826  0.8848 -1.5417  0.4303
  175ASN     CB 2637   3.424   4.793   7.969  0.5208  0.2781  0.2406
  175ASN    HB1 2638   3.384   4.714   8.036 -0.6102  1.1220  0.6028
  175ASN    HB2 2639   3.335   4.842   7.923  1.4860  0.0331 -2.0126
  175ASN     CG 2640   3.492   4.893   8.062  0.5128  0.1574  0.3759
  175ASN    OD1 2641   3.607   4.934   8.049  0.3280  0.7014  0.4456
  175ASN    ND2 2642   3.412   4.946   8.158  0.0396  0.7043 -0.3176
  175ASN   HD21 2643   3.457   5.012   8.219  1.9534 -2.5111  2.0665
  175ASN   HD22 2644   3.317   4.917   8.170 -0.2917  1.7239 -0.3329
  175ASN      C 2645   3.548   4.833   7.743  0.2305 -0.7505 -0.4297
  175ASN      O 2646   3.475   4.832   7.644 -0.1831 -0.7791 -0.1272
  176TYR      N 2647   3.665   4.901   7.740 -0.1159 -0.1514 -0.5063
  176TYR     HN 2648   3.725   4.889   7.818 -0.2166 -2.5202 -0.7221
  176TYR     CA 2649   3.709   4.971   7.623  0.1748  0.3768 -0.0855
  176TYR     HA 2650   3.625   5.032   7.594  1.4154  0.8148 -3.0922
  176TYR     CB 2651   3.831   5.063   7.638  0.3524  0.1277  0.0219
  176TYR    HB1 2652   3.902   5.006   7.700  0.3415  1.0151  0.8675
  176TYR    HB2 2653   3.805   5.155   7.695  1.2067  0.2581  0.2179
  176TYR     CG 2654   3.911   5.101   7.518  0.3131  0.3932  0.0779
  176TYR    CD1 2655   3.873   5.219   7.460 -0.1632  0.1651 -0.0803
  176TYR    HD1 2656   3.798   5.285   7.501 -0.0298  1.2281 -1.4521
  176TYR    CE1 2657   3.919   5.253   7.335 -0.1146  0.0066 -0.1060
  176TYR    HE1 2658   3.874   5.340   7.288 -1.5407 -0.7641 -0.2369
  176TYR     CZ 2659   4.003   5.166   7.270 -0.1343  0.1127 -0.2743
  176TYR     OH 2660   4.038   5.180   7.134  0.2649  0.3390 -0.1497
  176TYR     HH 2661   4.037   5.275   7.122  0.1310  0.0319 -4.2850
  176TYR    CD2 2662   4.019   5.032   7.467 -0.0845 -0.2190  0.0514
  176TYR    HD2 2663   4.054   4.949   7.526  1.4476 -1.1893 -2.0726
  176TYR    CE2 2664   4.063   5.065   7.340 -0.3540  0.2200  0.0687
  176TYR    HE2 2665   4.133   4.996   7.296 -1.6095 -0.8288 -0.3811
  176TYR      C 2666   3.736   4.871   7.516  0.2860 -0.1655  0.4414
  176TYR      O 2667   3.687   4.885   7.404  0.3374  0.6262  0.5106
  177MET      N 2668   3.807   4.762   7.548 -0.2819 -0.6872 -0.0373
  177MET     HN 2669   3.825   4.749   7.645  1.3600  0.7085 -0.0983
  177MET     CA 2670   3.834   4.663   7.448  0.6169 -0.0077 -0.4793
  177MET     HA 2671   3.871   4.721   7.365  0.6066 -1.1222 -1.2892
  177MET     CB 2672   3.944   4.562   7.487  0.3311 -0.3688 -0.6036
  177MET    HB1 2673   3.941   4.471   7.425 -1.5410 -0.3691 -0.5801
  177MET    HB2 2674   3.929   4.531   7.593  0.8003  0.0263 -0.4131
  177MET     CG 2675   4.083   4.626   7.492  0.0352  0.2269  0.3942
  177MET    HG1 2676   4.164   4.562   7.534  1.8053  0.3821 -2.4941
  177MET    HG2 2677   4.068   4.697   7.576  2.4210  2.0618 -0.6155
  177MET     SD 2678   4.133   4.708   7.338  0.1193 -0.0034  0.2983
  177MET     CE 2679   4.202   4.560   7.259 -0.3124 -0.1488  0.1923
  177MET    HE1 2680   4.302   4.537   7.303 -0.4172  1.8889  1.6320
  177MET    HE2 2681   4.226   4.582   7.153 -0.9091 -0.0691  0.0708
  177MET    HE3 2682   4.147   4.464   7.266 -2.2442  0.9424  0.5067
  177MET      C 2683   3.723   4.587   7.385  0.0164  0.4782 -0.0153
  177MET      O 2684   3.730   4.549   7.268  0.5518  0.0578  0.1514
  178VAL      N 2685   3.619   4.563   7.467 -0.0521 -0.0174 -0.2451
  178VAL     HN 2686   3.631   4.574   7.565  0.9357 -0.3310 -0.3258
  178VAL     CA 2687   3.508   4.481   7.427 -0.0653 -0.1211  0.0044
  178VAL     HA 2688   3.537   4.416   7.346  0.1124 -0.7216  0.5417
  178VAL     CB 2689   3.474   4.381   7.534 -0.2918 -0.0235  0.0244
  178VAL     HB 2690   3.453   4.436   7.628 -1.8060 -0.5232 -0.0004
  178VAL    CG1 2691   3.346   4.306   7.495 -0.3088  0.1199 -0.2004
  178VAL   HG11 2692   3.264   4.374   7.464 -0.0341 -0.4118 -2.2178
  178VAL   HG12 2693   3.314   4.241   7.580 -1.1800 -0.0993 -0.6850
  178VAL   HG13 2694   3.365   4.237   7.411 -0.0678 -0.0528 -0.0061
  178VAL    CG2 2695   3.581   4.272   7.556 -0.7706 -0.4610  0.1964
  178VAL   HG21 2696   3.585   4.225   7.456 -1.1333 -1.0654  0.4580
  178VAL   HG22 2697   3.538   4.210   7.638 -1.3136  0.9399  1.0058
  178VAL   HG23 2698   3.679   4.309   7.592 -1.9564  1.1458  2.0041
  178VAL      C 2699   3.397   4.561   7.370 -0.2147  0.1838  0.7074
  178VAL      O 2700   3.336   4.530   7.267  0.0900  0.4152  0.4553
  179TYR      N 2701   3.357   4.670   7.438  0.1206  0.5730  0.2874
  179TYR     HN 2702   3.404   4.697   7.522  0.7647 -1.6053  0.6849
  179TYR     CA 2703   3.243   4.745   7.396 -0.0588  0.0933 -0.0913
  179TYR     HA 2704   3.170   4.682   7.347 -0.2641 -0.4447  0.8769
  179TYR     CB 2705   3.165   4.792   7.520 -0.2659  0.0801 -0.2163
  179TYR    HB1 2706   3.069   4.833   7.482  0.2655 -0.5348 -2.3697
  179TYR    HB2 2707   3.225   4.867   7.575 -0.8713 -0.0737  0.6827
  179TYR     CG 2708   3.125   4.689   7.620 -0.9479  0.6324  0.0940
  179TYR    CD1 2709   3.096   4.559   7.586  0.6149  0.2625  0.0795
  179TYR    HD1 2710   3.099   4.512   7.488  4.4765  0.1429  0.1058
  179TYR    CE1 2711   3.045   4.474   7.681 -0.2492  0.2348 -0.3945
  179TYR    HE1 2712   3.015   4.373   7.657  0.1820 -0.5152  1.9601
  179TYR     CZ 2713   3.035   4.516   7.811 -0.6035  0.1812 -0.4051
  179TYR     OH 2714   2.991   4.425   7.910 -0.0457  0.1441 -0.1894
  179TYR     HH 2715   3.003   4.467   7.996 -2.1217 -1.5159  1.0192
  179TYR    CD2 2716   3.119   4.727   7.752 -0.3362 -0.0182  0.3218
  179TYR    HD2 2717   3.133   4.829   7.784 -4.4200  0.9722 -0.3951
  179TYR    CE2 2718   3.075   4.642   7.850 -0.1025 -0.1832  0.2836
  179TYR    HE2 2719   3.079   4.678   7.952  4.2852  0.9624 -0.0924
  179TYR      C 2720   3.275   4.860   7.307 -0.0773  0.0941 -0.0968
  179TYR      O 2721   3.183   4.919   7.250 -0.1804  0.0819  0.0568
  180PHE      N 2722   3.404   4.893   7.290 -0.0799  0.5460  0.7120
  180PHE     HN 2723   3.482   4.848   7.334  1.4689  1.2009 -1.2386
  180PHE     CA 2724   3.442   5.002   7.205 -0.0631 -0.0612 -0.0711
  180PHE     HA 2725   3.353   5.039   7.156 -0.7210 -1.2647  0.1772
  180PHE     CB 2726   3.512   5.123   7.268 -0.2133 -0.0790  0.1322
  180PHE    HB1 2727   3.608   5.099   7.317 -0.4664 -1.1047  0.1481
  180PHE    HB2 2728   3.434   5.153   7.342 -1.3192  0.6740 -1.2826
  180PHE     CG 2729   3.528   5.251   7.193 -0.0008 -0.1794  0.0077
  180PHE    CD1 2730   3.592   5.350   7.264 -0.6793 -0.2083  0.6673
  180PHE    HD1 2731   3.632   5.330   7.363 -1.0299  1.6669  1.2260
  180PHE    CE1 2732   3.605   5.472   7.202 -0.6021 -0.4081  0.2876
  180PHE    HE1 2733   3.660   5.550   7.252 -0.1889 -0.6864  0.2736
  180PHE     CZ 2734   3.537   5.505   7.087 -0.8020 -0.2086  0.4624
  180PHE     HZ 2735   3.546   5.603   7.042  0.1910 -1.3747 -2.0525
  180PHE    CD2 2736   3.483   5.272   7.065 -0.2381 -0.7490 -0.0055
  180PHE    HD2 2737   3.445   5.187   7.011  1.8168 -3.2135  2.1825
  180PHE    CE2 2738   3.481   5.401   7.016  0.1810 -0.6311  0.2923
  180PHE    HE2 2739   3.430   5.418   6.923  0.6607 -3.1478 -0.5060
  180PHE      C 2740   3.525   4.945   7.096 -0.0759 -0.1620 -0.0291
  180PHE      O 2741   3.466   4.929   6.989  0.0811 -0.0131 -0.1380
  181ASN      N 2742   3.652   4.903   7.107  0.0204  0.0689 -0.2383
  181ASN     HN 2743   3.687   4.926   7.197  0.5065  1.6317 -0.8020
  181ASN     CA 2744   3.735   4.850   7.004  0.0433 -0.4886  0.0608
  181ASN     HA 2745   3.734   4.926   6.927  3.5402  1.0632  1.3196
  181ASN     CB 2746   3.876   4.843   7.064  0.1107  0.1312 -0.0142
  181ASN    HB1 2747   3.869   4.784   7.158 -0.9715  2.7208  1.6196
  181ASN    HB2 2748   3.909   4.947   7.084  1.9623  0.1157 -2.5329
  181ASN     CG 2749   3.982   4.784   6.972  0.1294 -0.3214  0.2894
  181ASN    OD1 2750   4.022   4.669   6.988 -0.0903 -0.3572  0.5864
  181ASN    ND2 2751   4.033   4.867   6.877  0.2448 -0.4332  0.2530
  181ASN   HD21 2752   3.992   4.954   6.849 -1.6437 -1.7909 -1.5325
  181ASN   HD22 2753   4.110   4.844   6.817 -0.6448 -0.3340 -0.9593
  181ASN      C 2754   3.689   4.728   6.932 -1.0986  0.0228 -0.1083
  181ASN      O 2755   3.680   4.728   6.810 -0.0831  0.1846 -0.1939
  182PHE      N 2756   3.646   4.623   7.005  0.0342 -0.4030 -0.0165
  182PHE     HN 2757   3.657   4.626   7.104 -1.5192  1.3704  0.1774
  182PHE     CA 2758   3.590   4.506   6.945 -0.5285 -0.4069  0.5088
  182PHE     HA 2759   3.661   4.469   6.874  1.3679  1.6778  1.2130
  182PHE     CB 2760   3.576   4.389   7.045 -0.5141 -0.7199  0.1461
  182PHE    HB1 2761   3.522   4.418   7.138  1.1848 -0.0732  0.9623
  182PHE    HB2 2762   3.678   4.370   7.083  0.4258  1.0483 -1.3405
  182PHE     CG 2763   3.521   4.267   6.979 -0.2769 -0.5912 -0.2917
  182PHE    CD1 2764   3.596   4.202   6.884  0.4005 -0.4720  0.1570
  182PHE    HD1 2765   3.688   4.240   6.843  0.2043 -1.4671 -1.2837
  182PHE    CE1 2766   3.538   4.099   6.813 -0.0155 -0.3822  0.3634
  182PHE    HE1 2767   3.591   4.058   6.728  0.7565  0.4453  0.4321
  182PHE     CZ 2768   3.411   4.051   6.833 -0.1946  0.1546  0.5198
  182PHE     HZ 2769   3.364   3.973   6.775 -0.4027  0.4913  0.2312
  182PHE    CD2 2770   3.392   4.225   7.001 -0.3583  0.2793  0.9870
  182PHE    HD2 2771   3.326   4.280   7.066 -1.0190  0.3787  0.2443
  182PHE    CE2 2772   3.343   4.115   6.934  0.0466  0.3565  0.5565
  182PHE    HE2 2773   3.244   4.081   6.962  0.2216  1.3641  2.6231
  182PHE      C 2774   3.468   4.541   6.868 -0.1529 -0.3090 -0.0461
  182PHE      O 2775   3.444   4.481   6.764 -0.1908 -0.3949  0.0118
  183PHE      N 2776   3.386   4.638   6.914 -0.0084  0.1332 -0.7073
  183PHE     HN 2777   3.405   4.682   7.002 -2.1956 -0.4623  0.1305
  183PHE     CA 2778   3.261   4.669   6.853 -0.3057 -0.2310 -0.2896
  183PHE     HA 2779   3.223   4.576   6.813  0.5413 -0.4532 -0.5898
  183PHE     CB 2780   3.158   4.736   6.946 -0.2469 -0.2907 -0.1820
  183PHE    HB1 2781   3.203   4.828   6.989 -0.8453 -0.5607  1.0667
  183PHE    HB2 2782   3.128   4.673   7.032  0.8269 -0.6409 -0.0374
  183PHE     CG 2783   3.033   4.784   6.883 -0.0748  0.0543 -0.2617
  183PHE    CD1 2784   2.975   4.904   6.918 -0.1590  0.0760 -0.4677
  183PHE    HD1 2785   3.027   4.961   6.994  1.6087 -1.5757 -0.3668
  183PHE    CE1 2786   2.852   4.944   6.873 -0.4167  0.1526  0.2986
  183PHE    HE1 2787   2.806   5.040   6.896 -1.1660  0.8469 -3.5221
  183PHE     CZ 2788   2.793   4.863   6.780  0.1841  0.4508 -0.3461
  183PHE     HZ 2789   2.697   4.896   6.743 -0.8069 -0.3351  1.4061
  183PHE    CD2 2790   2.968   4.704   6.792 -0.0646 -0.2279 -0.0203
  183PHE    HD2 2791   3.011   4.606   6.778 -0.3719 -0.8596  2.8705
  183PHE    CE2 2792   2.846   4.742   6.740  0.1296  0.3334 -0.0689
  183PHE    HE2 2793   2.790   4.689   6.664  2.0186  0.7442 -1.8440
  183PHE      C 2794   3.282   4.757   6.734  0.6305 -0.2073 -0.1088
  183PHE      O 2795   3.247   4.721   6.622 -0.5609  0.1328  0.1363
  184ALA      N 2796   3.343   4.875   6.755 -0.0105  0.0867  0.1207
  184ALA     HN 2797   3.374   4.899   6.847  1.7467 -2.1994  0.2055
  184ALA     CA 2798   3.370   4.957   6.641 -0.0609  0.0371  0.0724
  184ALA     HA 2799   3.274   4.981   6.597 -0.4878  0.8248  1.3619
  184ALA     CB 2800   3.423   5.092   6.694 -0.4996  0.2303  0.0226
  184ALA    HB1 2801   3.421   5.164   6.609 -2.1219  1.0721  0.7284
  184ALA    HB2 2802   3.522   5.086   6.744  0.2880 -0.2591 -1.5136
  184ALA    HB3 2803   3.354   5.133   6.770  0.3223 -0.6157  1.2508
  184ALA      C 2804   3.466   4.905   6.539 -0.1705 -0.1205  0.0495
  184ALA      O 2805   3.449   4.929   6.420 -0.0304  0.5328  0.1536
  185CYS      N 2806   3.577   4.845   6.584  0.0126  0.2014  0.0302
  185CYS     HN 2807   3.586   4.814   6.678  0.7339  1.2905  0.3428
  185CYS     CA 2808   3.692   4.831   6.500 -0.0393  0.1623 -0.0343
  185CYS     HA 2809   3.678   4.907   6.425  0.9301  1.4671  1.0467
  185CYS     CB 2810   3.817   4.875   6.578 -0.1326 -0.4034  0.4465
  185CYS    HB1 2811   3.888   4.901   6.496  2.9391 -1.5325  2.5834
  185CYS    HB2 2812   3.855   4.793   6.642 -0.9890 -1.9882 -0.9824
  185CYS     SG 2813   3.784   5.020   6.682 -0.2091  0.0890 -0.2548
  185CYS    HG1 2814   3.903   5.076   6.673 -0.0288  0.2819  2.4204
  185CYS      C 2815   3.704   4.693   6.445 -0.4536  0.1328 -0.0572
  185CYS      O 2816   3.790   4.682   6.357 -0.2320 -0.2238  0.2021
  186VAL      N 2817   3.624   4.593   6.485  0.1050 -0.2855  0.0378
  186VAL     HN 2818   3.557   4.612   6.556 -1.7258  0.6376 -1.8133
  186VAL     CA 2819   3.636   4.463   6.426 -0.0707 -0.1233 -0.3605
  186VAL     HA 2820   3.694   4.461   6.335  2.6012 -0.8543  1.2470
  186VAL     CB 2821   3.697   4.373   6.529  0.0358 -0.0100 -0.3243
  186VAL     HB 2822   3.658   4.374   6.633 -1.1606 -1.6591 -0.7214
  186VAL    CG1 2823   3.693   4.231   6.470 -0.0827 -0.2827  0.3379
  186VAL   HG11 2824   3.768   4.168   6.522 -1.3389  0.1943  2.9290
  186VAL   HG12 2825   3.722   4.239   6.364 -0.4623  1.9916  0.3615
  186VAL   HG13 2826   3.593   4.183   6.480 -0.9757  1.8254  2.7151
  186VAL    CG2 2827   3.845   4.413   6.544 -0.1089  0.2241  0.5280
  186VAL   HG21 2828   3.894   4.332   6.603  2.4470  0.6171 -0.9382
  186VAL   HG22 2829   3.859   4.518   6.576 -0.1560  0.9839 -1.8193
  186VAL   HG23 2830   3.899   4.415   6.447 -1.2302  0.1982 -0.1110
  186VAL      C 2831   3.498   4.413   6.399 -0.3627  0.4293  0.0642
  186VAL      O 2832   3.467   4.379   6.285  0.4516  0.3040 -0.1244
  187LEU      N 2833   3.406   4.404   6.496  0.2063 -0.3106  0.5490
  187LEU     HN 2834   3.430   4.428   6.589  1.8492 -0.7009  0.2540
  187LEU     CA 2835   3.275   4.349   6.474  0.1310  0.0311  0.1320
  187LEU     HA 2836   3.293   4.252   6.429  1.2925  0.3097 -0.0588
  187LEU     CB 2837   3.205   4.318   6.607  0.4805 -0.6335  0.1696
  187LEU    HB1 2838   3.182   4.414   6.659 -1.2232  0.0027 -1.5930
  187LEU    HB2 2839   3.275   4.264   6.673 -1.3936 -0.8303  2.0986
  187LEU     CG 2840   3.080   4.228   6.608 -0.1424  0.2229  0.5523
  187LEU     HG 2841   3.004   4.282   6.548 -1.7956 -1.0496  1.4196
  187LEU    CD1 2842   3.100   4.089   6.546 -0.5632  0.0642  0.7679
  187LEU   HD11 2843   3.133   4.098   6.440 -0.8456 -3.5547  0.2433
  187LEU   HD12 2844   3.000   4.042   6.535 -1.2034  1.5824 -0.3348
  187LEU   HD13 2845   3.160   4.024   6.613  0.0388  1.3458  1.5203
  187LEU    CD2 2846   3.022   4.211   6.750  0.7084 -0.0982  0.8659
  187LEU   HD21 2847   2.925   4.160   6.731  1.5188 -0.7798 -1.9928
  187LEU   HD22 2848   3.005   4.308   6.800  0.2558  0.5302 -0.4497
  187LEU   HD23 2849   3.099   4.157   6.810  1.0651  1.0666  1.4818
  187LEU      C 2850   3.183   4.414   6.376  0.6261 -0.4236 -0.6495
  187LEU      O 2851   3.115   4.349   6.297  0.5756 -0.0706 -0.8987
  188VAL      N 2852   3.184   4.548   6.369 -0.2216 -0.4316 -0.9959
  188VAL     HN 2853   3.214   4.599   6.449 -1.0171 -0.3235 -0.7552
  188VAL     CA 2854   3.118   4.621   6.265 -0.4935  0.3981 -0.2577
  188VAL     HA 2855   3.019   4.581   6.250  0.0275 -0.5264 -1.3511
  188VAL     CB 2856   3.101   4.767   6.294 -0.1891  0.3228  0.3221
  188VAL     HB 2857   3.192   4.820   6.330  0.9114 -1.9561  1.1118
  188VAL    CG1 2858   3.053   4.835   6.164 -0.0543 -0.1355  0.0309
  188VAL   HG11 2859   2.976   4.762   6.132  1.7645 -1.2951 -1.9331
  188VAL   HG12 2860   3.135   4.851   6.092 -0.5105  2.4600  0.0191
  188VAL   HG13 2861   3.012   4.937   6.179  0.5546  0.4233 -1.8416
  188VAL    CG2 2862   2.989   4.786   6.397 -0.0069 -0.2698  0.6350
  188VAL   HG21 2863   2.949   4.890   6.401 -0.5877 -0.4793  0.2929
  188VAL   HG22 2864   3.039   4.764   6.494  1.9040  0.8670 -0.0470
  188VAL   HG23 2865   2.906   4.714   6.379  0.5464 -1.3395  2.1455
  188VAL      C 2866   3.182   4.599   6.133 -0.2955  0.1324 -0.1188
  188VAL      O 2867   3.109   4.561   6.042  0.2721 -0.1476 -0.4637
  189PRO      N 2868   3.311   4.604   6.114 -0.3798 -0.1501 -0.7845
  189PRO     CD 2869   3.402   4.694   6.182 -0.1775 -0.6554 -0.3881
  189PRO    HD1 2870   3.443   4.650   6.276 -1.5232 -2.1849 -0.4837
  189PRO    HD2 2871   3.355   4.789   6.213 -0.5352  0.2382 -3.4030
  189PRO     CA 2872   3.361   4.577   5.982  0.2405 -0.0561 -0.5710
  189PRO     HA 2873   3.306   4.637   5.911 -1.1247 -1.9461 -1.2173
  189PRO     CB 2874   3.508   4.616   5.985 -0.0135  0.9049  0.0626
  189PRO    HB1 2875   3.541   4.659   5.887 -0.5443  1.0293 -0.0619
  189PRO    HB2 2876   3.576   4.537   6.025 -0.5970  0.3023 -0.1173
  189PRO     CG 2877   3.524   4.724   6.093  0.3487  0.2981  0.6242
  189PRO    HG1 2878   3.620   4.715   6.147 -1.2610 -0.4395  3.5734
  189PRO    HG2 2879   3.526   4.829   6.057 -1.8978  1.3708  3.2686
  189PRO      C 2880   3.342   4.437   5.934 -0.5401 -0.1339 -0.0542
  189PRO      O 2881   3.337   4.422   5.812 -0.0974  0.5371 -0.1617
  190LEU      N 2882   3.343   4.340   6.027 -0.0570  0.1849  0.2811
  190LEU     HN 2883   3.336   4.369   6.122  0.7045 -1.4149  0.8659
  190LEU     CA 2884   3.318   4.202   5.999 -0.2073  0.2501  0.0889
  190LEU     HA 2885   3.383   4.172   5.918 -1.9650 -1.4378 -0.7800
  190LEU     CB 2886   3.362   4.113   6.117  0.1196  0.1087 -0.1407
  190LEU    HB1 2887   3.305   4.139   6.208  0.6307 -0.5450  0.3768
  190LEU    HB2 2888   3.461   4.159   6.138 -2.6472  5.9917  2.3578
  190LEU     CG 2889   3.359   3.959   6.115 -0.5062  0.1153  0.2104
  190LEU     HG 2890   3.399   3.944   6.012  2.5455  1.3148  1.0969
  190LEU    CD1 2891   3.453   3.889   6.215 -0.0042  0.1744 -0.2165
  190LEU   HD11 2892   3.434   3.780   6.213 -1.5383  0.4000  0.6888
  190LEU   HD12 2893   3.414   3.928   6.311 -0.2400  0.7625 -0.5406
  190LEU   HD13 2894   3.562   3.903   6.201  0.4150 -1.8965  0.6166
  190LEU    CD2 2895   3.218   3.900   6.134 -0.4877  0.0156  0.0404
  190LEU   HD21 2896   3.158   3.956   6.209 -1.2700 -0.8766  0.0874
  190LEU   HD22 2897   3.222   3.791   6.154  1.0960  0.3391  1.6985
  190LEU   HD23 2898   3.170   3.906   6.034 -0.1329 -1.6804 -0.2491
  190LEU      C 2899   3.180   4.177   5.948 -0.2099  0.2865  0.0772
  190LEU      O 2900   3.162   4.104   5.851 -0.5348  0.3399  0.0958
  191LEU      N 2901   3.073   4.234   6.006 -0.1153  0.3137  0.2265
  191LEU     HN 2902   3.092   4.290   6.087  2.4971 -1.9955  1.3504
  191LEU     CA 2903   2.939   4.225   5.956  0.0422  0.2755 -0.1938
  191LEU     HA 2904   2.924   4.121   5.929 -1.5018  0.0370  1.3984
  191LEU     CB 2905   2.836   4.259   6.065  0.0038 -0.5583  0.0385
  191LEU    HB1 2906   2.737   4.264   6.014 -0.9164  3.0259  1.8752
  191LEU    HB2 2907   2.852   4.362   6.104 -0.6744 -0.9385  1.3871
  191LEU     CG 2908   2.856   4.176   6.193  0.5600 -0.2323  0.1640
  191LEU     HG 2909   2.963   4.198   6.215  0.6940  0.4953 -1.1070
  191LEU    CD1 2910   2.760   4.220   6.304 -0.1292 -0.9654 -0.1354
  191LEU   HD11 2911   2.767   4.161   6.398 -2.5129 -1.3008 -0.0980
  191LEU   HD12 2912   2.657   4.193   6.271 -0.7745 -0.3161  1.2420
  191LEU   HD13 2913   2.766   4.329   6.326  1.7565 -1.1321  0.3202
  191LEU    CD2 2914   2.847   4.025   6.168 -0.0968 -0.1342 -0.2157
  191LEU   HD21 2915   2.849   3.963   6.260  0.4260 -2.9456 -1.9980
  191LEU   HD22 2916   2.933   3.996   6.103  0.5473 -0.7847  0.8948
  191LEU   HD23 2917   2.752   3.989   6.123  0.9761 -0.0033 -2.7713
  191LEU      C 2918   2.916   4.312   5.838  0.0233  0.4764 -0.0421
  191LEU      O 2919   2.831   4.284   5.755 -0.1347  0.1568  0.2283
  192LEU      N 2920   2.993   4.421   5.818  0.2130  0.4391  0.4661
  192LEU     HN 2921   3.057   4.449   5.890  0.3627  0.3518  0.3672
  192LEU     CA 2922   3.000   4.493   5.695  0.2163 -0.0262  0.1938
  192LEU     HA 2923   2.899   4.517   5.665 -0.1705  0.5019  1.8614
  192LEU     CB 2924   3.069   4.630   5.704  0.6474 -0.2512  0.3520
  192LEU    HB1 2925   3.101   4.678   5.609  2.8323 -0.8395  0.7391
  192LEU    HB2 2926   3.167   4.602   5.747  0.6620 -1.2585 -0.3027
  192LEU     CG 2927   2.994   4.738   5.784 -0.0378  0.0007 -0.6133
  192LEU     HG 2928   2.966   4.688   5.879 -0.1339 -2.5123 -1.8958
  192LEU    CD1 2929   3.089   4.854   5.819 -0.3462 -0.0306  0.3698
  192LEU   HD11 2930   3.168   4.812   5.885  0.5186 -1.1171 -1.2802
  192LEU   HD12 2931   3.036   4.944   5.857  0.5580  0.2035  1.1093
  192LEU   HD13 2932   3.150   4.880   5.729 -1.8978 -1.0463 -1.0260
  192LEU    CD2 2933   2.861   4.794   5.729 -0.0940  0.3011 -0.1797
  192LEU   HD21 2934   2.800   4.708   5.693 -0.1955 -0.2786  1.2654
  192LEU   HD22 2935   2.870   4.870   5.649 -3.7847  0.0695 -0.9679
  192LEU   HD23 2936   2.805   4.841   5.813 -0.7966 -1.4464  0.3821
  192LEU      C 2937   3.061   4.425   5.577 -0.6406 -0.4243 -0.0268
  192LEU      O 2938   3.004   4.427   5.468 -0.1826 -0.0391 -0.2654
  193MET      N 2939   3.178   4.363   5.597 -0.1495  0.5073  0.0514
  193MET     HN 2940   3.219   4.370   5.688 -1.4221  4.5861  0.4883
  193MET     CA 2941   3.235   4.276   5.499  0.0457  0.1306  0.4930
  193MET     HA 2942   3.238   4.329   5.405 -1.1758 -1.5555 -0.5557
  193MET     CB 2943   3.378   4.232   5.536  0.2465  0.1123 -0.2700
  193MET    HB1 2944   3.409   4.152   5.466  3.1753  0.6231  0.3120
  193MET    HB2 2945   3.374   4.183   5.636  1.1473 -1.1759 -0.8390
  193MET     CG 2946   3.491   4.335   5.532 -0.1463  0.5485 -0.2917
  193MET    HG1 2947   3.473   4.424   5.595 -0.2032  2.0141 -2.2851
  193MET    HG2 2948   3.500   4.380   5.431 -1.0291  1.0468 -0.1564
  193MET     SD 2949   3.653   4.284   5.596 -0.6413 -0.5642  0.1038
  193MET     CE 2950   3.712   4.445   5.656 -0.0106 -0.9902  0.6508
  193MET    HE1 2951   3.641   4.494   5.727 -0.1636 -0.9997  0.5047
  193MET    HE2 2952   3.746   4.523   5.584 -0.9096 -0.4011  0.8478
  193MET    HE3 2953   3.804   4.430   5.717  1.3127  0.3066 -0.9507
  193MET      C 2954   3.156   4.157   5.456  0.7187 -0.2296  0.2314
  193MET      O 2955   3.141   4.121   5.339  0.1827  0.1187  0.1901
  194LEU      N 2956   3.094   4.087   5.552  0.4052  0.0749  0.2521
  194LEU     HN 2957   3.134   4.097   5.642  1.3250 -3.0424  0.2965
  194LEU     CA 2958   2.994   3.988   5.522 -0.1542  0.6053  0.3441
  194LEU     HA 2959   3.041   3.910   5.465  0.3773  2.0381 -1.2789
  194LEU     CB 2960   2.933   3.932   5.651 -0.2085 -0.1271  0.0012
  194LEU    HB1 2961   2.872   4.017   5.689 -0.5283  1.0199 -2.8518
  194LEU    HB2 2962   3.003   3.900   5.731 -3.6236 -2.9289  2.1938
  194LEU     CG 2963   2.828   3.820   5.642 -0.6807  0.3401 -0.3382
  194LEU     HG 2964   2.762   3.845   5.556  0.0152 -2.2371 -1.7283
  194LEU    CD1 2965   2.893   3.684   5.614 -0.4479  0.3765  0.0213
  194LEU   HD11 2966   2.971   3.669   5.692  4.0434  1.4877 -3.7960
  194LEU   HD12 2967   2.939   3.685   5.513 -1.6051  0.7696 -0.5210
  194LEU   HD13 2968   2.806   3.615   5.613  1.1128 -1.7627  1.5102
  194LEU    CD2 2969   2.745   3.818   5.771 -0.7624  0.3561 -0.3903
  194LEU   HD21 2970   2.705   3.919   5.795 -1.2787  0.1229 -0.2342
  194LEU   HD22 2971   2.801   3.796   5.865 -0.3247  2.1908 -0.1909
  194LEU   HD23 2972   2.662   3.744   5.760  0.3547 -0.9044 -0.5595
  194LEU      C 2973   2.883   4.031   5.432 -0.4646 -0.4368  0.2166
  194LEU      O 2974   2.856   3.970   5.329 -0.2783 -0.1812  0.0136
  195GLY      N 2975   2.826   4.151   5.453 -0.4796 -0.4094  0.0160
  195GLY     HN 2976   2.835   4.197   5.540 -3.4702  1.9917 -0.7656
  195GLY     CA 2977   2.723   4.201   5.367 -0.0178  0.4189 -0.0657
  195GLY    HA1 2978   2.680   4.287   5.416  0.4444  1.0554 -0.7556
  195GLY    HA2 2979   2.650   4.122   5.359 -0.0988  0.5822 -1.1499
  195GLY      C 2980   2.774   4.236   5.231  0.0019 -0.1402 -0.2050
  195GLY      O 2981   2.722   4.203   5.124 -0.1721 -0.3706 -0.0512
  196VAL      N 2982   2.886   4.309   5.228 -0.0626 -0.0457 -0.3367
  196VAL     HN 2983   2.924   4.328   5.318 -0.4642 -3.0312  0.5470
  196VAL     CA 2984   2.950   4.360   5.110 -0.1708  0.0783 -0.3422
  196VAL     HA 2985   2.876   4.419   5.058 -4.6375 -0.7769  4.2188
  196VAL     CB 2986   3.068   4.447   5.140 -0.1765 -0.2390  0.6552
  196VAL     HB 2987   3.130   4.398   5.218  1.2870 -0.5305 -0.6454
  196VAL    CG1 2988   3.148   4.478   5.012 -0.4351 -0.2212  0.4967
  196VAL   HG11 2989   3.076   4.497   4.929  0.4982  1.3752  0.0090
  196VAL   HG12 2990   3.214   4.401   4.967 -0.6452  1.1183 -2.3769
  196VAL   HG13 2991   3.205   4.572   5.028 -0.7163 -0.0900  0.7333
  196VAL    CG2 2992   3.011   4.577   5.198  0.4465  0.2053  0.2936
  196VAL   HG21 2993   2.956   4.636   5.122  0.2126 -0.2181  0.1342
  196VAL   HG22 2994   3.088   4.647   5.237 -2.1025  1.8536  2.8206
  196VAL   HG23 2995   2.949   4.574   5.291 -3.3746  0.4242 -2.0173
  196VAL      C 2996   2.987   4.251   5.016 -0.5669 -0.0985 -0.2944
  196VAL      O 2997   2.962   4.255   4.895  0.3625 -0.5361 -0.5119
  197TYR      N 2998   3.056   4.147   5.067  0.1407  0.4053 -0.2157
  197TYR     HN 2999   3.088   4.149   5.161  1.5082  1.6023 -0.6601
  197TYR     CA 3000   3.110   4.043   4.986 -0.3069 -0.1215  0.1542
  197TYR     HA 3001   3.138   4.086   4.891  0.9553 -1.4111 -0.0924
  197TYR     CB 3002   3.227   3.964   5.047 -0.3788 -0.0811  0.3439
  197TYR    HB1 3003   3.257   3.875   4.987  1.0884  0.4659  0.2273
  197TYR    HB2 3004   3.210   3.928   5.151 -0.0664  1.0366  0.7925
  197TYR     CG 3005   3.346   4.054   5.045 -0.4786  0.0490  0.2045
  197TYR    CD1 3006   3.397   4.096   4.924  0.2788 -0.2967  0.3962
  197TYR    HD1 3007   3.355   4.060   4.831  0.6461  0.2609  0.0134
  197TYR    CE1 3008   3.506   4.179   4.918 -0.3226  0.4510 -0.6347
  197TYR    HE1 3009   3.539   4.197   4.817 -1.5058 -1.1192 -1.3475
  197TYR     CZ 3010   3.561   4.224   5.036 -0.3736 -0.0795 -0.4023
  197TYR     OH 3011   3.674   4.308   5.023 -0.2835 -0.2022 -0.4102
  197TYR     HH 3012   3.719   4.324   5.107  1.6716  0.7973 -1.5656
  197TYR    CD2 3013   3.403   4.098   5.162 -0.4772  0.9067 -0.1112
  197TYR    HD2 3014   3.364   4.071   5.259 -0.2357 -0.9911 -0.4966
  197TYR    CE2 3015   3.505   4.189   5.156  0.5600 -0.2229  0.0010
  197TYR    HE2 3016   3.551   4.235   5.242  0.2467  1.7197 -0.8065
  197TYR      C 3017   3.001   3.949   4.948  0.1730 -0.5285 -0.2383
  197TYR      O 3018   3.001   3.887   4.842 -0.6434 -0.0286 -0.5363
  198LEU      N 3019   2.894   3.944   5.030 -0.0402 -0.7216 -0.5263
  198LEU     HN 3020   2.894   4.004   5.109 -2.0071 -0.4256 -0.6991
  198LEU     CA 3021   2.776   3.877   4.985 -0.3917 -0.0772 -0.5886
  198LEU     HA 3022   2.809   3.776   4.965  2.0210  0.0097  2.2425
  198LEU     CB 3023   2.678   3.857   5.102 -0.1842  0.4972 -0.3160
  198LEU    HB1 3024   2.669   3.958   5.148 -2.3027  0.0914  0.2963
  198LEU    HB2 3025   2.719   3.781   5.171  0.0509 -0.5134 -1.5512
  198LEU     CG 3026   2.533   3.807   5.083  0.0030 -0.2291  0.1253
  198LEU     HG 3027   2.481   3.872   5.009  0.4387  2.1785  1.7988
  198LEU    CD1 3028   2.530   3.665   5.025  0.0126 -0.1135 -0.1593
  198LEU   HD11 3029   2.596   3.660   4.936  0.2743 -2.7961  0.1039
  198LEU   HD12 3030   2.423   3.641   5.005  0.2330 -2.4727  1.1874
  198LEU   HD13 3031   2.573   3.578   5.079  2.1837 -0.5264 -2.3748
  198LEU    CD2 3032   2.459   3.811   5.217 -0.0285  0.1802  0.0962
  198LEU   HD21 3033   2.495   3.732   5.286  1.3999 -0.1741 -1.0244
  198LEU   HD22 3034   2.352   3.790   5.197  0.4115 -1.1391 -0.9526
  198LEU   HD23 3035   2.468   3.906   5.274  3.1937  1.2835 -2.0120
  198LEU      C 3036   2.708   3.938   4.868 -0.3424  0.3009 -0.4193
  198LEU      O 3037   2.680   3.860   4.777  0.4677 -0.5894  0.0803
  199ARG      N 3038   2.682   4.070   4.872 -0.1972  0.3165  0.2139
  199ARG     HN 3039   2.688   4.108   4.964 -1.7411  0.1228  0.4299
  199ARG     CA 3040   2.628   4.147   4.764  0.1652  0.1239 -0.1045
  199ARG     HA 3041   2.533   4.100   4.745 -1.3205  3.4320 -1.8587
  199ARG     CB 3042   2.595   4.288   4.817  0.1531 -0.1362  0.5854
  199ARG    HB1 3043   2.596   4.361   4.734  0.2448  0.6581  1.2785
  199ARG    HB2 3044   2.685   4.328   4.869 -0.2589  0.9457  0.4914
  199ARG     CG 3045   2.467   4.298   4.900 -0.2070  0.2566 -0.0084
  199ARG    HG1 3046   2.483   4.230   4.986  0.1579 -0.3730 -0.5630
  199ARG    HG2 3047   2.392   4.252   4.832 -0.2349 -0.8744  0.7633
  199ARG     CD 3048   2.417   4.432   4.955 -0.6223  0.3185 -0.5284
  199ARG    HD1 3049   2.405   4.492   4.863 -3.5749  0.0535 -0.4009
  199ARG    HD2 3050   2.497   4.479   5.017 -1.5166  2.6124 -1.0023
  199ARG     NE 3051   2.283   4.409   5.017 -0.1723 -0.1451  0.2911
  199ARG     HE 3052   2.247   4.317   4.998  2.9652 -1.5652  0.5226
  199ARG     CZ 3053   2.200   4.513   5.047  0.0314  0.1570 -0.1695
  199ARG    NH1 3054   2.245   4.642   5.041 -0.0219  0.1825 -0.0297
  199ARG   HH11 3055   2.332   4.672   5.004 -0.0206  1.9029  1.2582
  199ARG   HH12 3056   2.179   4.717   5.044  0.2146  0.5545 -2.3554
  199ARG    NH2 3057   2.070   4.487   5.077  0.1206  0.0533  0.1412
  199ARG   HH21 3058   2.040   4.391   5.081 -0.0776  0.1643  2.3309
  199ARG   HH22 3059   2.018   4.556   5.127  0.4821 -1.7713  3.3500
  199ARG      C 3060   2.702   4.153   4.634  0.0707 -0.3453 -0.1796
  199ARG      O 3061   2.639   4.150   4.528  0.3608  0.3470 -0.3745
  200ILE      N 3062   2.836   4.153   4.643  0.0607  0.3317  0.0061
  200ILE     HN 3063   2.879   4.159   4.733  1.6687  2.6065 -0.7945
  200ILE     CA 3064   2.927   4.138   4.533  0.2107 -0.1263  0.1895
  200ILE     HA 3065   2.886   4.198   4.452 -0.3996  0.0883  0.6507
  200ILE     CB 3066   3.067   4.179   4.569 -0.0007  0.6900  0.1114
  200ILE     HB 3067   3.095   4.125   4.661 -2.1414 -2.1833 -0.7736
  200ILE    CG2 3068   3.160   4.156   4.448 -0.1657 -0.0307  0.1150
  200ILE   HG21 3069   3.108   4.188   4.355  0.5310 -2.3739 -1.1472
  200ILE   HG22 3070   3.188   4.049   4.443  6.1174  0.8427  4.8927
  200ILE   HG23 3071   3.261   4.200   4.454 -1.3842  2.7963  2.4943
  200ILE    CG1 3072   3.062   4.330   4.599  0.0763  0.6756  0.1996
  200ILE   HG11 3073   2.992   4.360   4.680  1.0728 -0.6981  1.6334
  200ILE   HG12 3074   3.020   4.372   4.505  0.8183  0.8793 -0.0485
  200ILE     CD 3075   3.194   4.398   4.635  0.6631 -0.2592 -0.1565
  200ILE    HD1 3076   3.188   4.508   4.624  0.6601 -0.1565  0.7876
  200ILE    HD2 3077   3.278   4.349   4.581  0.2069 -1.3427  0.0741
  200ILE    HD3 3078   3.210   4.387   4.744 -0.1468 -0.2603 -0.0354
  200ILE      C 3079   2.913   4.006   4.466 -0.7557  0.1371 -0.1409
  200ILE      O 3080   2.906   3.998   4.343  0.1748 -0.4422 -0.1621
  201PHE      N 3081   2.916   3.896   4.543  0.6134 -0.2768 -0.7545
  201PHE     HN 3082   2.912   3.901   4.643  0.9607  0.2811 -0.7658
  201PHE     CA 3083   2.899   3.763   4.495 -0.1997 -0.4398 -0.0512
  201PHE     HA 3084   2.974   3.740   4.420  0.6765 -0.4606  0.8159
  201PHE     CB 3085   2.910   3.655   4.604 -0.6904  0.1260  0.5669
  201PHE    HB1 3086   2.851   3.687   4.692 -0.4822  0.1935  0.6828
  201PHE    HB2 3087   3.013   3.656   4.648 -0.8520  0.4908  0.9446
  201PHE     CG 3088   2.880   3.512   4.574 -0.0998  0.1226 -0.0366
  201PHE    CD1 3089   2.963   3.440   4.492 -0.1428  0.0884 -0.0501
  201PHE    HD1 3090   3.057   3.486   4.468  0.4012 -1.5983 -1.4170
  201PHE    CE1 3091   2.921   3.319   4.441  0.5868 -0.2128  0.0596
  201PHE    HE1 3092   2.985   3.259   4.378  3.2730  1.4741  0.9907
  201PHE     CZ 3093   2.802   3.268   4.486  0.7363 -0.6749 -0.0611
  201PHE     HZ 3094   2.761   3.182   4.434 -1.1013  0.1809 -0.1104
  201PHE    CD2 3095   2.759   3.462   4.615  0.1018  0.1911  0.6659
  201PHE    HD2 3096   2.688   3.520   4.671 -2.3882 -0.2490 -1.8141
  201PHE    CE2 3097   2.721   3.336   4.574  0.5318  0.6531 -1.2500
  201PHE    HE2 3098   2.629   3.287   4.602  1.0350 -0.9342 -2.2021
  201PHE      C 3099   2.766   3.745   4.430 -0.3943  0.0106  0.2175
  201PHE      O 3100   2.764   3.683   4.323 -0.2515  0.6448 -0.1593
  202LEU      N 3101   2.654   3.801   4.478  0.0625  0.9757  0.1878
  202LEU     HN 3102   2.653   3.828   4.574 -2.4183 -0.6203  0.7079
  202LEU     CA 3103   2.528   3.801   4.411 -0.0393  0.3196  0.3709
  202LEU     HA 3104   2.509   3.698   4.386  2.3487 -0.5401  1.7844
  202LEU     CB 3105   2.413   3.860   4.495 -0.0433  0.1348  0.4963
  202LEU    HB1 3106   2.321   3.852   4.433  1.2239 -0.9712 -1.3514
  202LEU    HB2 3107   2.437   3.968   4.508 -0.4485  0.2396  0.3810
  202LEU     CG 3108   2.391   3.791   4.630 -0.5019 -0.4294  0.1411
  202LEU     HG 3109   2.479   3.804   4.697  0.7703 -0.3041 -1.4824
  202LEU    CD1 3110   2.274   3.860   4.702 -0.1222  0.1213  0.2415
  202LEU   HD11 3111   2.253   3.963   4.667 -0.6690  0.7228  2.1880
  202LEU   HD12 3112   2.282   3.864   4.813  0.9031  0.0283  0.1771
  202LEU   HD13 3113   2.179   3.809   4.675 -0.6919 -0.2435  2.6601
  202LEU    CD2 3114   2.368   3.640   4.621 -0.5503 -0.3851 -0.5114
  202LEU   HD21 3115   2.374   3.603   4.726 -4.1084  0.8653  0.2434
  202LEU   HD22 3116   2.452   3.596   4.563  0.4096  0.9307 -0.1546
  202LEU   HD23 3117   2.269   3.618   4.576 -0.1101  0.5260 -2.0124
  202LEU      C 3118   2.526   3.872   4.280 -0.0960 -0.8114 -0.2526
  202LEU      O 3119   2.463   3.832   4.182  0.4473 -0.5077 -0.7320
  203ALA      N 3120   2.594   3.988   4.273 -0.0517 -0.8296 -0.1262
  203ALA     HN 3121   2.616   4.024   4.363  0.1922  3.3113 -1.6156
  203ALA     CA 3122   2.614   4.050   4.146 -0.3514 -1.0869 -0.2995
  203ALA     HA 3123   2.526   4.068   4.085 -0.3956  2.7060  0.6604
  203ALA     CB 3124   2.680   4.186   4.175 -0.8433 -0.7860 -0.5641
  203ALA    HB1 3125   2.693   4.243   4.081 -2.7933  0.4767 -0.1196
  203ALA    HB2 3126   2.778   4.165   4.224 -1.3852 -1.8080  0.1227
  203ALA    HB3 3127   2.614   4.247   4.240  0.2380  1.4191 -1.4330
  203ALA      C 3128   2.702   3.979   4.049  0.6457  0.0801 -0.2617
  203ALA      O 3129   2.658   3.968   3.934  0.0279 -0.2252  0.0048
  204ALA      N 3130   2.816   3.924   4.094  0.0147 -0.5537  0.5654
  204ALA     HN 3131   2.849   3.953   4.184  2.3550  1.1353 -0.7587
  204ALA     CA 3132   2.908   3.844   4.019 -0.0345 -0.2825  0.2183
  204ALA     HA 3133   2.961   3.904   3.946  1.9380 -1.0691  0.9441
  204ALA     CB 3134   3.027   3.804   4.107 -0.1822 -0.3927  0.3693
  204ALA    HB1 3135   3.103   3.737   4.060 -0.1609  1.2604 -2.1496
  204ALA    HB2 3136   3.006   3.770   4.210  1.2800  0.6112  1.0351
  204ALA    HB3 3137   3.083   3.897   4.128 -2.9388  1.5081 -0.1615
  204ALA      C 3138   2.836   3.727   3.962 -0.0554 -0.1432 -0.0467
  204ALA      O 3139   2.850   3.699   3.843 -0.3807 -0.1558 -0.0828
  205ARG      N 3140   2.751   3.654   4.037 -0.0847  0.2725  0.3298
  205ARG     HN 3141   2.749   3.678   4.134  1.1286  0.5187  0.3088
  205ARG     CA 3142   2.690   3.532   3.994  0.2895  0.0538  0.4107
  205ARG     HA 3143   2.764   3.467   3.950 -1.2266 -1.9676  0.6549
  205ARG     CB 3144   2.628   3.473   4.122 -0.5627  0.3937  0.1622
  205ARG    HB1 3145   2.543   3.536   4.155 -0.1417 -0.2062  2.6282
  205ARG    HB2 3146   2.711   3.478   4.195 -0.1346  1.8298 -0.3942
  205ARG     CG 3147   2.561   3.336   4.108 -0.0682  0.1440  0.2178
  205ARG    HG1 3148   2.639   3.271   4.064 -0.3865  1.4998 -2.5730
  205ARG    HG2 3149   2.473   3.341   4.041  1.1832  0.0380 -1.5029
  205ARG     CD 3150   2.506   3.280   4.239 -0.9729 -0.0683 -0.2421
  205ARG    HD1 3151   2.588   3.294   4.313 -1.5266  1.8086  0.0823
  205ARG    HD2 3152   2.480   3.173   4.224 -1.3804  0.0034 -0.0783
  205ARG     NE 3153   2.381   3.353   4.278 -0.3561  0.9186 -0.0645
  205ARG     HE 3154   2.340   3.417   4.213 -0.4814  0.8155 -0.0878
  205ARG     CZ 3155   2.319   3.344   4.399 -0.3451  0.3480 -0.0987
  205ARG    NH1 3156   2.361   3.269   4.505 -0.1753  0.1365 -0.3149
  205ARG   HH11 3157   2.434   3.204   4.480 -0.7501 -0.0620 -1.5714
  205ARG   HH12 3158   2.298   3.254   4.581  0.3067  2.9425  0.7606
  205ARG    NH2 3159   2.200   3.407   4.419 -0.3155  0.4284 -0.1767
  205ARG   HH21 3160   2.140   3.430   4.342 -0.1564  0.2351 -0.3581
  205ARG   HH22 3161   2.154   3.394   4.507 -0.5999 -0.2783 -0.4196
  205ARG      C 3162   2.583   3.559   3.894  0.2465 -0.4373  0.3223
  205ARG      O 3163   2.561   3.482   3.800 -0.1653  0.2257 -0.1361
  206ARG      N 3164   2.509   3.669   3.914 -0.0487 -0.5238 -0.2520
  206ARG     HN 3165   2.532   3.725   3.994  4.2145  1.8128 -2.7132
  206ARG     CA 3166   2.413   3.722   3.822 -0.0338  0.2412  0.1660
  206ARG     HA 3167   2.349   3.638   3.804 -0.9807  1.1414 -0.8600
  206ARG     CB 3168   2.332   3.836   3.887  0.4275  0.3728  0.5243
  206ARG    HB1 3169   2.407   3.902   3.935 -0.5875  0.3343  2.2160
  206ARG    HB2 3170   2.277   3.785   3.969  0.7356 -0.2549  0.3447
  206ARG     CG 3171   2.251   3.917   3.786 -0.1789 -0.6994  0.1308
  206ARG    HG1 3172   2.195   3.846   3.722  0.3804  0.1078 -1.3162
  206ARG    HG2 3173   2.310   3.990   3.726 -0.5020 -0.7164 -0.2133
  206ARG     CD 3174   2.152   4.010   3.857  0.5187  0.8343 -0.8291
  206ARG    HD1 3175   2.076   3.956   3.918 -0.6172  2.9995 -0.2585
  206ARG    HD2 3176   2.093   4.079   3.794  1.0130  3.0783  1.0133
  206ARG     NE 3177   2.232   4.080   3.961 -0.4041  0.4231  0.1835
  206ARG     HE 3178   2.298   4.149   3.930  2.1776 -2.2643 -0.6875
  206ARG     CZ 3179   2.205   4.086   4.095 -0.0690  0.0682  0.2697
  206ARG    NH1 3180   2.119   4.006   4.165 -0.0838  0.3019  0.5203
  206ARG   HH11 3181   2.088   3.920   4.125 -0.0078  0.5713 -0.1331
  206ARG   HH12 3182   2.116   4.016   4.264 -0.4771  0.2027  0.5191
  206ARG    NH2 3183   2.264   4.178   4.175  0.3641  0.3090 -0.3191
  206ARG   HH21 3184   2.337   4.238   4.141  0.2012  0.1241 -1.0075
  206ARG   HH22 3185   2.243   4.179   4.273 -1.1554  1.0060 -0.6235
  206ARG      C 3186   2.468   3.751   3.687  0.2112 -0.1724  0.1753
  206ARG      O 3187   2.397   3.733   3.588 -0.1191  0.8830  0.2023
  207GLN      N 3188   2.597   3.783   3.666 -0.1130  0.7455 -0.5067
  207GLN     HN 3189   2.653   3.805   3.746 -0.5318 -2.7961  0.9434
  207GLN     CA 3190   2.660   3.799   3.539  0.6109  0.5371 -0.1772
  207GLN     HA 3191   2.580   3.826   3.472  0.0112  0.0445  0.3225
  207GLN     CB 3192   2.778   3.897   3.548  0.9687  0.1040 -0.0788
  207GLN    HB1 3193   2.858   3.847   3.607  1.3083  0.5161 -0.1803
  207GLN    HB2 3194   2.745   3.990   3.599 -1.2212 -1.5772  1.7798
  207GLN     CG 3195   2.838   3.936   3.413  0.1563  0.0963 -0.4487
  207GLN    HG1 3196   2.762   3.984   3.348 -1.6137 -2.5654 -0.4806
  207GLN    HG2 3197   2.869   3.848   3.354  1.2358  0.0964  0.0911
  207GLN     CD 3198   2.957   4.027   3.441  0.2401 -0.1496  0.0027
  207GLN    OE1 3199   2.980   4.074   3.553  0.0810  0.5983 -0.2714
  207GLN    NE2 3200   3.038   4.060   3.337  0.3037  0.2512  0.1755
  207GLN   HE21 3201   3.115   4.123   3.346 -0.7296  1.3938  1.3270
  207GLN   HE22 3202   3.026   4.009   3.252  0.7356  0.4691 -0.0180
  207GLN      C 3203   2.704   3.663   3.497  0.0260  0.2855  0.0178
  207GLN      O 3204   2.719   3.631   3.379 -0.2521 -0.3302  0.1452
  208LEU      N 3205   2.722   3.567   3.590  0.2038  0.4935  0.1994
  208LEU     HN 3206   2.708   3.593   3.685  1.9677  0.7055  0.4250
  208LEU     CA 3207   2.742   3.432   3.546 -0.3870  0.3952  0.2183
  208LEU     HA 3208   2.806   3.436   3.459 -1.6921  1.5500 -0.7314
  208LEU     CB 3209   2.834   3.366   3.651 -0.0693  0.5993  0.0724
  208LEU    HB1 3210   2.827   3.255   3.643  1.5522  0.5157 -0.4587
  208LEU    HB2 3211   2.772   3.377   3.743  0.8259  0.3501  0.7132
  208LEU     CG 3212   2.982   3.405   3.645  0.1179 -0.0669  0.2923
  208LEU     HG 3213   2.991   3.515   3.637  2.1864 -0.1776  0.3897
  208LEU    CD1 3214   3.062   3.368   3.771 -0.2315  0.0497  0.5471
  208LEU   HD11 3215   3.164   3.412   3.763  0.1567 -0.8580  0.3993
  208LEU   HD12 3216   3.068   3.259   3.786  1.0180  0.4101  3.2516
  208LEU   HD13 3217   3.013   3.422   3.856 -0.3823  1.6863 -0.5295
  208LEU    CD2 3218   3.057   3.355   3.520 -0.3910  0.0530 -0.0617
  208LEU   HD21 3219   3.155   3.406   3.513  0.6972 -2.0657 -1.5740
  208LEU   HD22 3220   2.996   3.376   3.429 -1.1385 -0.3037  0.3473
  208LEU   HD23 3221   3.068   3.244   3.518 -0.1344  0.0797 -1.8887
  208LEU      C 3222   2.630   3.347   3.498  0.1322 -0.0226 -0.2682
  208LEU      O 3223   2.642   3.260   3.412 -0.0715 -0.2925 -0.0288
  209LYS      N 3224   2.510   3.390   3.540 -0.0847 -0.7561 -0.1145
  209LYS     HN 3225   2.515   3.430   3.631 -2.4847 -0.2586 -0.1390
  209LYS     CA 3226   2.384   3.360   3.478 -0.0439 -0.5028 -0.3256
  209LYS     HA 3227   2.379   3.252   3.479 -1.1122 -0.4941  1.6423
  209LYS     CB 3228   2.264   3.408   3.561  0.3332  0.0697 -0.1040
  209LYS    HB1 3229   2.166   3.385   3.513  0.5026 -0.1154 -0.3680
  209LYS    HB2 3230   2.268   3.518   3.573 -0.0300 -0.0685  1.5437
  209LYS     CG 3231   2.262   3.338   3.697  0.1199  0.0449 -0.1193
  209LYS    HG1 3232   2.362   3.328   3.744 -0.1792 -1.7924  0.1957
  209LYS    HG2 3233   2.231   3.232   3.683 -3.2919  1.0724 -1.2875
  209LYS     CD 3234   2.158   3.397   3.792  0.3861 -0.0049  0.2046
  209LYS    HD1 3235   2.061   3.388   3.739  1.0650 -0.9679 -0.9309
  209LYS    HD2 3236   2.191   3.502   3.803  0.5645  0.3562 -2.8286
  209LYS     CE 3237   2.160   3.332   3.930  0.7176 -0.4037  0.0147
  209LYS    HE1 3238   2.079   3.370   3.996  0.0611 -1.9596  0.1700
  209LYS    HE2 3239   2.258   3.355   3.975  1.0350 -0.6250 -0.5552
  209LYS     NZ 3240   2.123   3.189   3.920 -0.2461 -0.1510 -0.1334
  209LYS    HZ1 3241   2.026   3.173   3.886 -0.5262 -0.0391  0.5943
  209LYS    HZ2 3242   2.115   3.143   4.013 -1.2771 -0.7256 -0.4826
  209LYS    HZ3 3243   2.189   3.140   3.857 -0.1553 -0.1087 -0.0708
  209LYS      C 3244   2.363   3.400   3.336  0.1126 -0.5293 -0.3564
  209LYS      O 3245   2.304   3.332   3.253 -0.5496  0.2400 -0.5311
  210GLN      N 3246   2.404   3.524   3.303 -0.8311 -0.0290  0.3125
  210GLN     HN 3247   2.444   3.579   3.376 -0.9904 -1.0748  1.2128
  210GLN     CA 3248   2.400   3.578   3.171  0.6354 -0.1391  0.2117
  210GLN     HA 3249   2.299   3.566   3.134  1.1276 -2.7504 -0.4956
  210GLN     CB 3250   2.435   3.727   3.160 -0.4186  0.0889 -0.1019
  210GLN    HB1 3251   2.402   3.769   3.062 -0.8108 -1.6172 -0.7352
  210GLN    HB2 3252   2.544   3.744   3.172 -0.2758 -1.5350  1.0762
  210GLN     CG 3253   2.369   3.811   3.270  0.2386 -0.2699  0.5699
  210GLN    HG1 3254   2.401   3.917   3.269  0.1037 -0.1341 -2.9548
  210GLN    HG2 3255   2.415   3.778   3.366  0.1777  0.2469  0.7790
  210GLN     CD 3256   2.218   3.800   3.274  0.2439 -0.7201 -0.2020
  210GLN    OE1 3257   2.150   3.798   3.171  0.2784 -0.3571 -0.2356
  210GLN    NE2 3258   2.159   3.796   3.397 -0.4299 -0.2419 -0.5017
  210GLN   HE21 3259   2.059   3.794   3.402 -0.4600  1.0782 -0.1207
  210GLN   HE22 3260   2.213   3.790   3.480 -0.9633 -1.6274 -0.2356
  210GLN      C 3261   2.490   3.490   3.090  0.3162 -0.6427  0.3979
  210GLN      O 3262   2.452   3.445   2.982  0.0727  0.3536  0.0556
  211MET      N 3263   2.607   3.449   3.141  0.7302  0.3210  0.2442
  211MET     HN 3264   2.629   3.478   3.234 -0.5623 -0.5178  0.8257
  211MET     CA 3265   2.704   3.364   3.078  0.2804  0.1929 -0.2778
  211MET     HA 3266   2.721   3.389   2.974  1.3839  0.7130  0.0233
  211MET     CB 3267   2.843   3.377   3.141  0.7594 -0.4943 -1.1699
  211MET    HB1 3268   2.907   3.294   3.104  0.6175 -1.2066  0.1516
  211MET    HB2 3269   2.836   3.360   3.250  1.3562  1.2105 -0.8203
  211MET     CG 3270   2.916   3.510   3.120  0.3094 -0.1644 -0.6694
  211MET    HG1 3271   2.864   3.597   3.165  0.3661 -0.5568  0.1663
  211MET    HG2 3272   2.909   3.533   3.011 -1.4700 -1.2904 -0.8298
  211MET     SD 3273   3.083   3.501   3.192 -0.0280 -0.0095  0.1391
  211MET     CE 3274   3.123   3.674   3.154 -0.5838 -0.0609 -0.7053
  211MET    HE1 3275   3.209   3.715   3.211 -1.5977  1.8872 -0.5036
  211MET    HE2 3276   3.034   3.730   3.190 -1.1863 -0.0329 -2.1469
  211MET    HE3 3277   3.153   3.680   3.047 -0.8510 -1.0666 -0.8414
  211MET      C 3278   2.662   3.221   3.072  0.4838  0.1295 -0.1819
  211MET      O 3279   2.699   3.145   2.982  0.6690 -0.1373  0.1170
  212GLU      N 3280   2.585   3.175   3.172 -0.1619  0.3110 -0.5930
  212GLU     HN 3281   2.575   3.235   3.251 -0.1821 -0.9859  0.4205
  212GLU     CA 3282   2.524   3.046   3.163  0.1983  0.0768  0.1897
  212GLU     HA 3283   2.595   2.968   3.140 -0.2697  0.1275 -1.6243
  212GLU     CB 3284   2.454   3.020   3.297 -0.0568  0.2505  0.0925
  212GLU    HB1 3285   2.385   3.106   3.306  1.5991  1.8326 -1.6604
  212GLU    HB2 3286   2.539   3.032   3.368  0.4640 -1.7301 -0.1117
  212GLU     CG 3287   2.380   2.886   3.297 -0.2435  0.3527  0.2404
  212GLU    HG1 3288   2.442   2.804   3.255 -0.0591  0.5891  0.0513
  212GLU    HG2 3289   2.288   2.888   3.236  0.5673 -2.9592 -1.3333
  212GLU     CD 3290   2.345   2.834   3.436  0.0390 -0.3290  0.0602
  212GLU    OE1 3291   2.279   2.918   3.503 -0.3168 -0.2453 -0.3897
  212GLU    OE2 3292   2.397   2.729   3.483  0.0787 -0.1543  0.4065
  212GLU      C 3293   2.428   3.040   3.049  0.2411 -0.0320  0.1599
  212GLU      O 3294   2.412   2.944   2.973 -0.1162  0.3057 -0.1940
  213SER      N 3295   2.354   3.149   3.021  0.3648 -0.0070 -0.0707
  213SER     HN 3296   2.357   3.239   3.064 -1.2527  0.8945 -1.7101
  213SER     CA 3297   2.260   3.158   2.914 -0.0221 -0.4727  0.2262
  213SER     HA 3298   2.209   3.063   2.915  1.6998 -1.4289  0.9509
  213SER     CB 3299   2.151   3.264   2.941  0.5763  0.2836 -0.2848
  213SER    HB1 3300   2.190   3.366   2.922 -0.4529  0.5944 -0.7701
  213SER    HB2 3301   2.126   3.247   3.048 -0.2984 -0.0451 -0.5363
  213SER     OG 3302   2.037   3.227   2.865 -0.0020 -0.0109  0.7024
  213SER    HG1 3303   2.017   3.307   2.815 -0.8284  0.3241  1.5459
  213SER      C 3304   2.322   3.176   2.780  0.1848  0.1054  0.3968
  213SER      O 3305   2.260   3.149   2.678  0.5237  0.1840  0.1691
  214GLN      N 3306   2.453   3.209   2.774  0.1802  0.0612  0.0148
  214GLN     HN 3307   2.506   3.218   2.858  2.0488 -3.4273 -0.6008
  214GLN     CA 3308   2.524   3.211   2.650 -0.2907  0.0151 -0.2571
  214GLN     HA 3309   2.464   3.282   2.596 -1.6171  0.0386  1.1592
  214GLN     CB 3310   2.658   3.285   2.650 -0.0309 -0.4490 -0.1676
  214GLN    HB1 3311   2.709   3.277   2.552  0.2679  1.6207 -0.2327
  214GLN    HB2 3312   2.718   3.233   2.728  1.8623  1.6542 -0.1215
  214GLN     CG 3313   2.660   3.436   2.679 -0.4522 -0.3958 -0.4126
  214GLN    HG1 3314   2.761   3.480   2.667 -0.8823  0.6037 -0.4252
  214GLN    HG2 3315   2.644   3.446   2.788 -0.7383  0.8560 -0.5535
  214GLN     CD 3316   2.547   3.507   2.605 -0.2422 -0.0651 -0.4176
  214GLN    OE1 3317   2.539   3.522   2.483  0.4786  0.6466 -0.3813
  214GLN    NE2 3318   2.447   3.547   2.688 -0.1589 -0.2592 -0.2193
  214GLN   HE21 3319   2.362   3.580   2.646  0.7422  0.6668 -1.3897
  214GLN   HE22 3320   2.450   3.518   2.783  1.4649 -4.5662 -1.3698
  214GLN      C 3321   2.521   3.087   2.567  0.0136 -0.1679  0.0010
  214GLN      O 3322   2.488   3.097   2.449  0.6664  0.0634 -0.1668
  215PRO      N 3323   2.549   2.969   2.612  0.0375  0.0962  0.6827
  215PRO     CD 3324   2.645   2.942   2.719  0.3350  0.0174  0.3965
  215PRO    HD1 3325   2.590   2.953   2.815  0.8256 -1.4792  0.8732
  215PRO    HD2 3326   2.726   3.018   2.714  0.3701 -0.0012  0.6597
  215PRO     CA 3327   2.515   2.848   2.545  0.0113  0.4073  0.1338
  215PRO     HA 3328   2.500   2.858   2.438 -1.4037  0.4021  0.3085
  215PRO     CB 3329   2.639   2.762   2.565 -0.1695  0.1161  0.0179
  215PRO    HB1 3330   2.718   2.793   2.493  0.2777 -0.3140  0.3183
  215PRO    HB2 3331   2.616   2.654   2.547 -0.2796  0.1276  0.0909
  215PRO     CG 3332   2.682   2.793   2.709  0.1001 -0.0151 -0.0331
  215PRO    HG1 3333   2.622   2.736   2.782  0.1803  1.0595  0.9056
  215PRO    HG2 3334   2.789   2.762   2.709 -0.5396 -2.3824  0.3140
  215PRO      C 3335   2.380   2.792   2.576  0.2763 -0.1648  0.2665
  215PRO      O 3336   2.340   2.710   2.492 -0.0030  0.0448  0.1948
  216LEU      N 3337   2.318   2.822   2.691 -0.3315  0.0767 -0.1160
  216LEU     HN 3338   2.375   2.888   2.740 -0.8626  0.8419 -0.5136
  216LEU     CA 3339   2.209   2.762   2.761 -0.1725 -0.0992 -0.0170
  216LEU     HA 3340   2.186   2.839   2.834  2.5464 -1.9314  3.0411
  216LEU     CB 3341   2.095   2.716   2.669  0.0107 -0.0787 -0.2566
  216LEU    HB1 3342   2.024   2.648   2.722  0.3760 -0.6134 -0.4468
  216LEU    HB2 3343   2.145   2.659   2.589 -0.1188  2.1075 -1.9815
  216LEU     CG 3344   2.018   2.836   2.611 -0.1816 -0.2305 -0.3194
  216LEU     HG 3345   2.092   2.903   2.563 -1.6853 -0.0362 -2.4747
  216LEU    CD1 3346   1.914   2.784   2.511  0.1533  0.2709 -0.9305
  216LEU   HD11 3347   1.850   2.710   2.562 -0.2369  1.8922  1.0204
  216LEU   HD12 3348   1.958   2.736   2.420  0.1120 -1.7817  0.0859
  216LEU   HD13 3349   1.854   2.870   2.473 -2.2376 -0.2206  1.4339
  216LEU    CD2 3350   1.940   2.916   2.718  0.1168 -0.6791  0.2371
  216LEU   HD21 3351   1.883   2.837   2.771  0.4055 -0.8506  0.2988
  216LEU   HD22 3352   1.870   2.994   2.682  0.4425 -0.2512  0.5287
  216LEU   HD23 3353   2.007   2.963   2.793  0.9977 -0.9024 -0.3879
  216LEU      C 3354   2.242   2.642   2.843  0.0918 -0.0741 -0.0871
  216LEU      O 3355   2.333   2.571   2.799  0.4903  0.1248  0.4050
  217PRO      N 3356   2.174   2.609   2.948 -0.4966 -0.0596 -0.4549
  217PRO     CD 3357   2.094   2.705   3.022 -0.2590  0.2253 -0.5667
  217PRO    HD1 3358   2.022   2.762   2.960  0.5070  0.7333 -1.0142
  217PRO    HD2 3359   2.157   2.783   3.071  2.4961 -2.9182  1.2856
  217PRO     CA 3360   2.174   2.485   3.021 -0.3093  0.1788 -0.0405
  217PRO     HA 3361   2.263   2.495   3.081 -1.3623 -0.4281  1.7044
  217PRO     CB 3362   2.048   2.483   3.107  0.1868  0.0889  0.6964
  217PRO    HB1 3363   2.065   2.410   3.188  1.5742 -1.8473 -1.2187
  217PRO    HB2 3364   1.967   2.441   3.043  0.1910 -0.6394  1.1621
  217PRO     CG 3365   2.029   2.632   3.140 -0.1290  0.3175 -0.4379
  217PRO    HG1 3366   1.921   2.651   3.160 -0.5164  0.1580 -2.2676
  217PRO    HG2 3367   2.085   2.649   3.235 -1.7055 -0.0853  0.6123
  217PRO      C 3368   2.195   2.354   2.954 -0.3813  0.0072  0.2717
  217PRO      O 3369   2.156   2.340   2.838  0.2787 -0.0091  0.0466
  218GLY      N 3370   2.249   2.255   3.028  0.5508  0.1372 -0.2099
  218GLY     HN 3371   2.266   2.281   3.123  0.5418  1.2239 -0.4974
  218GLY     CA 3372   2.274   2.121   2.985  0.4338  0.0657 -0.0590
  218GLY    HA1 3373   2.264   2.115   2.878  2.7517 -2.0414 -0.2584
  218GLY    HA2 3374   2.215   2.059   3.051  2.0243 -1.0295  0.3853
  218GLY      C 3375   2.416   2.094   3.023  0.3400 -0.2853  0.0444
  218GLY      O 3376   2.482   2.168   3.095  0.3107  0.2818 -0.5014
  219GLU      N 3377   2.482   1.992   2.965  0.1911 -0.1235 -0.4153
  219GLU     HN 3378   2.444   1.933   2.893 -1.2382 -0.6359  0.7094
  219GLU     CA 3379   2.617   1.957   2.997  0.0864  0.0294  0.1939
  219GLU     HA 3380   2.629   1.960   3.105  2.2787  2.2100 -0.0185
  219GLU     CB 3381   2.632   1.818   2.935 -1.2835  0.0191 -0.1518
  219GLU    HB1 3382   2.740   1.791   2.934 -1.3283 -0.1586 -0.4952
  219GLU    HB2 3383   2.612   1.825   2.826  0.9659 -1.0923 -0.6946
  219GLU     CG 3384   2.544   1.715   3.008 -0.7014 -0.2674  0.1575
  219GLU    HG1 3385   2.437   1.735   2.987 -0.9732 -0.6119  1.1907
  219GLU    HG2 3386   2.563   1.716   3.117 -0.2853 -1.8290  0.1231
  219GLU     CD 3387   2.572   1.579   2.946  0.2115 -0.0447  0.0602
  219GLU    OE1 3388   2.669   1.511   2.990 -0.0974 -0.3073  0.3407
  219GLU    OE2 3389   2.508   1.538   2.845  0.3631 -0.1989  0.0260
  219GLU      C 3390   2.715   2.053   2.940  0.2472 -0.0724  0.2981
  219GLU      O 3391   2.829   2.062   2.986  0.1816  0.0554  0.4373
  220ARG      N 3392   2.677   2.134   2.839  0.8401 -0.5786 -0.3444
  220ARG     HN 3393   2.589   2.127   2.793 -1.7029  0.2013  3.8702
  220ARG     CA 3394   2.739   2.249   2.782 -0.2196  0.0300 -0.2811
  220ARG     HA 3395   2.836   2.218   2.747 -0.6196 -0.9063 -0.5810
  220ARG     CB 3396   2.662   2.292   2.656 -0.0483  0.4156 -0.2554
  220ARG    HB1 3397   2.653   2.208   2.585 -1.7919  2.2823 -2.4110
  220ARG    HB2 3398   2.727   2.367   2.606 -1.3751  2.2982  0.7105
  220ARG     CG 3399   2.520   2.341   2.687 -0.3198 -0.4399 -0.1402
  220ARG    HG1 3400   2.530   2.431   2.751  2.7529 -1.7792  1.4869
  220ARG    HG2 3401   2.470   2.273   2.760 -0.0453  1.0253  1.4892
  220ARG     CD 3402   2.437   2.371   2.563 -0.5978  0.7011  0.3127
  220ARG    HD1 3403   2.449   2.289   2.489  0.3883  1.1993 -0.0945
  220ARG    HD2 3404   2.464   2.468   2.515 -1.2225  0.8965  0.3477
  220ARG     NE 3405   2.295   2.393   2.604 -0.6555  0.5080  0.2171
  220ARG     HE 3406   2.286   2.447   2.687  2.3944  0.0493  0.9621
  220ARG     CZ 3407   2.187   2.374   2.522 -0.4556 -0.0757  0.0837
  220ARG    NH1 3408   2.203   2.345   2.390  0.4686 -0.3224  0.2415
  220ARG   HH11 3409   2.297   2.349   2.355  0.0486 -0.0040 -0.8908
  220ARG   HH12 3410   2.123   2.324   2.333 -2.5137  0.4681  3.7796
  220ARG    NH2 3411   2.062   2.382   2.575 -0.4337  0.4173  0.0607
  220ARG   HH21 3412   1.985   2.345   2.522 -1.1690  1.1409  0.5918
  220ARG   HH22 3413   2.053   2.393   2.674 -0.6396 -0.9074  0.2099
  220ARG      C 3414   2.761   2.371   2.865 -0.9404  0.3626 -0.5648
  220ARG      O 3415   2.846   2.452   2.825 -0.0088 -0.2589  0.0989
  221ALA      N 3416   2.695   2.380   2.982 -0.2121  0.0508 -0.1201
  221ALA     HN 3417   2.618   2.320   3.004  0.5508 -2.0868 -2.7335
  221ALA     CA 3418   2.692   2.504   3.053 -0.7394 -0.2019  0.3052
  221ALA     HA 3419   2.749   2.582   3.003 -0.4353 -0.0194  0.9357
  221ALA     CB 3420   2.545   2.547   3.069 -0.7569 -0.2514  0.2785
  221ALA    HB1 3421   2.537   2.624   3.149 -1.5110  0.0546 -0.0794
  221ALA    HB2 3422   2.494   2.453   3.100  1.8011 -2.4192 -1.6468
  221ALA    HB3 3423   2.504   2.579   2.971  0.1730 -1.0139 -0.3815
  221ALA      C 3424   2.768   2.491   3.180  0.0793  0.5382 -0.0920
  221ALA      O 3425   2.749   2.559   3.281  0.1056 -0.4610  0.5997
  222ARG      N 3426   2.864   2.397   3.184 -0.3518  0.1003  0.1038
  222ARG     HN 3427   2.873   2.340   3.103  0.8948 -0.6451  0.7335
  222ARG     CA 3428   2.923   2.360   3.309 -0.1648 -0.1490 -0.0579
  222ARG     HA 3429   2.846   2.353   3.385 -0.5780  1.0026 -0.3450
  222ARG     CB 3430   2.978   2.220   3.278 -0.4132 -0.3208  0.2647
  222ARG    HB1 3431   3.058   2.217   3.201 -0.4812  0.2293  0.1664
  222ARG    HB2 3432   2.890   2.173   3.230 -0.7676 -0.2579  0.8405
  222ARG     CG 3433   2.996   2.122   3.394 -0.1016  0.0259  0.5086
  222ARG    HG1 3434   2.895   2.106   3.437  0.4628  0.0621  1.9227
  222ARG    HG2 3435   3.055   2.171   3.475  0.1813  0.3493  0.1100
  222ARG     CD 3436   3.058   1.985   3.368 -0.0544  0.0747  0.3602
  222ARG    HD1 3437   3.167   1.996   3.351  0.2036 -2.0146  0.3048
  222ARG    HD2 3438   3.024   1.936   3.275 -0.2447 -0.5524  0.7502
  222ARG     NE 3439   3.023   1.895   3.482  0.2164 -0.4052  0.0653
  222ARG     HE 3440   3.038   1.923   3.577  3.1166 -1.5315  0.0670
  222ARG     CZ 3441   2.935   1.791   3.473 -0.4869  0.1753  0.1484
  222ARG    NH1 3442   2.888   1.750   3.352 -0.4731  0.5157  0.0294
  222ARG   HH11 3443   2.926   1.779   3.264 -0.0040 -0.0497  0.0415
  222ARG   HH12 3444   2.858   1.655   3.349  1.9431 -0.3867  1.7800
  222ARG    NH2 3445   2.907   1.712   3.581  0.2371 -0.5784 -0.2002
  222ARG   HH21 3446   2.925   1.738   3.676 -0.6390 -0.3973 -0.0683
  222ARG   HH22 3447   2.835   1.644   3.565  1.0244 -1.5078  0.1160
  222ARG      C 3448   3.036   2.447   3.350 -0.6327  0.7616 -0.6625
  222ARG      O 3449   3.075   2.442   3.467 -0.4767  0.1285 -0.7398
  223SER      N 3450   3.106   2.516   3.258 -0.1360  0.1825 -0.7244
  223SER     HN 3451   3.062   2.502   3.170 -1.5828 -1.4656  0.2042
  223SER     CA 3452   3.216   2.606   3.276 -0.3188  0.2649  0.0036
  223SER     HA 3453   3.294   2.560   3.335 -2.1197 -1.8745  0.8440
  223SER     CB 3454   3.290   2.646   3.148  0.5147  0.0503  0.4100
  223SER    HB1 3455   3.219   2.690   3.074 -0.1547  0.0904  1.0623
  223SER    HB2 3456   3.331   2.551   3.107  3.9710  1.6244 -0.0760
  223SER     OG 3457   3.403   2.729   3.169  0.7157 -0.0276 -0.3295
  223SER    HG1 3458   3.460   2.686   3.232 -0.5428 -0.6828  0.4021
  223SER      C 3459   3.180   2.718   3.369 -0.2047 -0.0464  0.4250
  223SER      O 3460   3.249   2.757   3.463  0.1128  0.0729  0.1434
  224THR      N 3461   3.062   2.778   3.346 -0.3245 -0.3298  0.2912
  224THR     HN 3462   3.022   2.763   3.256  1.1588  0.3805 -0.5321
  224THR     CA 3463   3.017   2.891   3.421  0.3438 -0.1170  0.3781
  224THR     HA 3464   3.097   2.962   3.436  1.6527 -1.1130 -1.5326
  224THR     CB 3465   2.907   2.970   3.356  0.4438 -0.3682 -0.1050
  224THR     HB 3466   2.859   3.044   3.424 -0.7258  1.4615 -2.7690
  224THR    OG1 3467   2.808   2.882   3.305 -0.3939  0.5404 -0.0788
  224THR    HG1 3468   2.739   2.878   3.372 -1.0944  1.5167 -0.7192
  224THR    CG2 3469   2.963   3.043   3.233 -0.0141  0.1241 -0.0230
  224THR   HG21 3470   2.884   3.084   3.165 -0.1149  0.1620  0.1153
  224THR   HG22 3471   3.035   2.979   3.179 -0.7756  1.0465 -2.2350
  224THR   HG23 3472   3.022   3.129   3.273 -0.5054  0.0159  0.9763
  224THR      C 3473   2.976   2.853   3.559 -0.2236 -0.1931  0.1925
  224THR      O 3474   2.973   2.941   3.645 -0.5554 -0.0687  0.0554
  225LEU      N 3475   2.954   2.724   3.593  1.0038 -0.4256  0.1629
  225LEU     HN 3476   2.934   2.663   3.517 -0.3149  0.6181 -0.3759
  225LEU     CA 3477   2.948   2.679   3.728 -0.1695 -0.0955  0.2322
  225LEU     HA 3478   2.882   2.746   3.781  0.4415  1.2149 -0.6342
  225LEU     CB 3479   2.902   2.532   3.730 -0.2121 -0.0810  0.3461
  225LEU    HB1 3480   2.988   2.462   3.722 -1.2640 -1.8338  2.8746
  225LEU    HB2 3481   2.845   2.502   3.640  1.1743 -0.1747 -0.5349
  225LEU     CG 3482   2.826   2.482   3.854  0.1764  0.1779  0.6929
  225LEU     HG 3483   2.884   2.510   3.945  2.2529 -2.9825  0.4630
  225LEU    CD1 3484   2.681   2.535   3.860  0.0260 -0.1082 -0.3124
  225LEU   HD11 3485   2.682   2.641   3.891 -0.7466  0.0264 -0.7121
  225LEU   HD12 3486   2.620   2.481   3.936 -2.1089 -2.9232 -3.6797
  225LEU   HD13 3487   2.632   2.528   3.760  0.5410  0.5038 -0.6198
  225LEU    CD2 3488   2.813   2.330   3.836 -0.1653  0.2833  0.0008
  225LEU   HD21 3489   2.775   2.291   3.739 -1.7557 -0.5108  0.9037
  225LEU   HD22 3490   2.736   2.309   3.914  0.8587  0.2761  1.0432
  225LEU   HD23 3491   2.903   2.276   3.869  0.4224  0.9811 -0.4325
  225LEU      C 3492   3.082   2.688   3.794 -0.1148 -0.5127  0.1856
  225LEU      O 3493   3.094   2.738   3.906  0.2068  0.0194 -0.0792
  226GLN      N 3494   3.187   2.632   3.731 -0.1820 -0.5064  0.0667
  226GLN     HN 3495   3.173   2.581   3.647 -2.2573  0.1578 -0.0582
  226GLN     CA 3496   3.318   2.629   3.789 -0.0954 -0.2441 -0.1125
  226GLN     HA 3497   3.323   2.570   3.880  2.9021 -0.3534 -0.2737
  226GLN     CB 3498   3.415   2.551   3.699  0.4323 -0.0284  0.2644
  226GLN    HB1 3499   3.514   2.547   3.748 -0.2835 -1.1693  1.6789
  226GLN    HB2 3500   3.416   2.606   3.602 -2.2550  1.3086  0.8861
  226GLN     CG 3501   3.367   2.406   3.686  0.3966 -0.0471  0.6005
  226GLN    HG1 3502   3.438   2.358   3.615  1.6680  2.7681 -0.1938
  226GLN    HG2 3503   3.266   2.407   3.641 -0.0679 -0.3521  1.6094
  226GLN     CD 3504   3.366   2.316   3.809 -0.5571  0.1305  0.7284
  226GLN    OE1 3505   3.441   2.339   3.904  0.4070  0.0411  0.0062
  226GLN    NE2 3506   3.270   2.220   3.812 -0.2042 -0.2717 -0.3349
  226GLN   HE21 3507   3.254   2.173   3.899  1.5607 -1.4519 -0.5865
  226GLN   HE22 3508   3.200   2.229   3.742  0.5259  0.6758 -0.9714
  226GLN      C 3509   3.370   2.764   3.824  0.5660 -0.5247 -0.0082
  226GLN      O 3510   3.436   2.792   3.924  0.2232  0.3397 -0.0138
  227LYS      N 3511   3.330   2.865   3.744  0.5927 -0.2781  0.2896
  227LYS     HN 3512   3.288   2.834   3.659 -0.9444  2.0439  0.1146
  227LYS     CA 3513   3.347   3.005   3.765  0.6836 -0.2478  0.0079
  227LYS     HA 3514   3.452   3.019   3.786  0.5191 -2.0761  2.2973
  227LYS     CB 3515   3.324   3.092   3.640  0.1437 -0.2644  0.0933
  227LYS    HB1 3516   3.367   3.191   3.668  2.4570 -1.5474  1.4061
  227LYS    HB2 3517   3.217   3.103   3.610  0.2531 -0.0241 -0.2125
  227LYS     CG 3518   3.417   3.062   3.522  0.0796 -0.0310 -0.0173
  227LYS    HG1 3519   3.412   2.953   3.502 -2.8898 -0.1046  0.7235
  227LYS    HG2 3520   3.518   3.102   3.548 -0.8088  3.4437 -1.3537
  227LYS     CD 3521   3.384   3.139   3.394  0.2672 -0.3497 -0.2572
  227LYS    HD1 3522   3.405   3.247   3.409  1.0466 -0.4368 -0.6281
  227LYS    HD2 3523   3.275   3.133   3.376  0.2379  0.4200 -0.3763
  227LYS     CE 3524   3.459   3.107   3.264 -0.4042 -0.2715 -0.6665
  227LYS    HE1 3525   3.461   3.195   3.196  2.0344  0.5540  0.3717
  227LYS    HE2 3526   3.424   3.009   3.223 -2.7521  0.7024 -1.1823
  227LYS     NZ 3527   3.600   3.081   3.300 -0.6025 -0.4101  0.0299
  227LYS    HZ1 3528   3.604   3.021   3.385 -0.9069  2.4481  2.2150
  227LYS    HZ2 3529   3.641   3.171   3.334  0.7203 -0.8090 -0.4497
  227LYS    HZ3 3530   3.660   3.052   3.220 -0.8063 -1.9867  0.4282
  227LYS      C 3531   3.269   3.068   3.875 -0.2136 -0.1276 -0.6881
  227LYS      O 3532   3.320   3.149   3.953  0.0757 -0.3808 -0.6160
  228GLU      N 3533   3.145   3.023   3.901  0.1081 -0.4019  0.4080
  228GLU     HN 3534   3.092   2.968   3.836 -1.4795  1.6887 -0.1977
  228GLU     CA 3535   3.083   3.067   4.022  0.4764  0.4984  0.2794
  228GLU     HA 3536   3.073   3.174   4.029  3.1337  0.9420 -1.4424
  228GLU     CB 3537   2.942   3.007   4.011  0.6145  0.1700  0.2797
  228GLU    HB1 3538   2.941   2.902   4.047  1.6390  1.3591  4.2005
  228GLU    HB2 3539   2.920   3.016   3.902  3.5269 -0.0134 -0.3959
  228GLU     CG 3540   2.843   3.074   4.106  0.2950 -0.1311  0.1619
  228GLU    HG1 3541   2.829   3.177   4.065  0.4447 -1.1339 -2.5767
  228GLU    HG2 3542   2.887   3.086   4.207 -0.0251 -2.3559  0.6118
  228GLU     CD 3543   2.702   3.018   4.126  0.0495  0.5077  0.2472
  228GLU    OE1 3544   2.616   3.015   4.034  0.2331  0.2309  0.0828
  228GLU    OE2 3545   2.684   2.968   4.240 -0.2629 -0.0381 -0.0440
  228GLU      C 3546   3.139   3.003   4.144  0.5340 -0.1751 -0.0962
  228GLU      O 3547   3.160   3.071   4.244 -0.1862  0.3570 -0.2979
  229VAL      N 3548   3.167   2.871   4.144 -0.6827 -0.4538  0.4503
  229VAL     HN 3549   3.158   2.812   4.064 -0.2795 -1.3250  1.0258
  229VAL     CA 3550   3.232   2.800   4.251  0.0753 -0.4188  0.0219
  229VAL     HA 3551   3.164   2.804   4.334 -1.6922  0.4502 -1.3866
  229VAL     CB 3552   3.241   2.652   4.232 -0.0354 -0.3724 -0.4345
  229VAL     HB 3553   3.278   2.618   4.133 -0.9775  0.6690 -1.1583
  229VAL    CG1 3554   3.307   2.581   4.352 -0.1175 -0.5664 -0.5028
  229VAL   HG11 3555   3.286   2.472   4.350 -0.4532 -0.4865 -2.0603
  229VAL   HG12 3556   3.271   2.612   4.453  1.0717 -2.1231  0.4484
  229VAL   HG13 3557   3.417   2.600   4.352  0.0818 -1.5344  0.6602
  229VAL    CG2 3558   3.097   2.598   4.234  0.1182 -0.7900 -0.5047
  229VAL   HG21 3559   3.016   2.649   4.178  0.4159 -0.6508 -0.8136
  229VAL   HG22 3560   3.051   2.584   4.334 -2.6153  0.4003 -1.4954
  229VAL   HG23 3561   3.102   2.498   4.185 -5.4915 -1.1011 -1.0252
  229VAL      C 3562   3.358   2.864   4.296 -0.0871  0.0831 -0.2253
  229VAL      O 3563   3.384   2.899   4.411 -0.4797 -0.0566 -0.0923
  230HSD      N 3564   3.443   2.896   4.197  0.5528 -0.4599  0.1400
  230HSD     HN 3565   3.420   2.868   4.104  1.4531 -0.1290 -0.1929
  230HSD     CA 3566   3.561   2.977   4.209 -0.1133  0.5759 -0.1688
  230HSD     HA 3567   3.628   2.921   4.272  1.4681 -0.0154 -2.2662
  230HSD     CB 3568   3.634   2.991   4.074 -0.2383 -0.2115 -0.3250
  230HSD    HB1 3569   3.564   3.033   3.999 -0.5689  1.8022  1.0328
  230HSD    HB2 3570   3.660   2.892   4.031 -0.8683 -0.3431 -0.4159
  230HSD    ND1 3571   3.880   3.016   4.142 -0.1739  0.6407 -0.1992
  230HSD    HD1 3572   3.892   2.927   4.184  0.7968  1.3973  1.2013
  230HSD     CG 3573   3.762   3.068   4.090 -0.3124 -0.0343 -0.5702
  230HSD    CE1 3574   3.980   3.098   4.100  0.2873  0.3353  0.2941
  230HSD    HE1 3575   4.083   3.088   4.133  0.3903  0.5701  0.0488
  230HSD    NE2 3576   3.931   3.202   4.034 -0.2929  0.1810  0.4767
  230HSD    CD2 3577   3.795   3.181   4.023 -0.1718 -0.0874 -0.5921
  230HSD    HD2 3578   3.736   3.255   3.970  0.2694 -0.9021 -2.2767
  230HSD      C 3579   3.542   3.111   4.271  0.0078  0.3467  0.3713
  230HSD      O 3580   3.616   3.145   4.363  0.1225  0.1579  0.3493
  231ALA      N 3581   3.434   3.183   4.234  0.2726  0.4978 -0.1242
  231ALA     HN 3582   3.382   3.147   4.157 -0.4542  1.6699 -0.1990
  231ALA     CA 3583   3.413   3.319   4.272 -0.4059  0.2520  0.3959
  231ALA     HA 3584   3.510   3.365   4.269  1.2317 -2.7077 -4.5828
  231ALA     CB 3585   3.321   3.378   4.164  0.1656 -0.1623 -0.3238
  231ALA    HB1 3586   3.380   3.386   4.070  1.5314  2.4552  0.6719
  231ALA    HB2 3587   3.293   3.484   4.181  1.0398  0.4499 -2.3810
  231ALA    HB3 3588   3.226   3.323   4.143 -0.8716  1.9374 -1.5518
  231ALA      C 3589   3.359   3.322   4.411 -0.7571  0.3238  0.2585
  231ALA      O 3590   3.402   3.404   4.491  0.3146  0.2891 -0.2713
  232ALA      N 3591   3.275   3.223   4.448 -0.0418 -0.4149 -0.0633
  232ALA     HN 3592   3.238   3.162   4.378  0.1648 -0.3231 -0.2545
  232ALA     CA 3593   3.225   3.188   4.577 -0.5043  0.0585 -0.1100
  232ALA     HA 3594   3.173   3.270   4.623 -1.0489 -1.1969  1.6422
  232ALA     CB 3595   3.130   3.067   4.569  0.0467 -0.3760 -0.1771
  232ALA    HB1 3596   3.040   3.094   4.510 -0.1175 -1.7958 -0.6152
  232ALA    HB2 3597   3.101   3.032   4.670 -0.8018  0.5024 -0.1039
  232ALA    HB3 3598   3.176   2.978   4.520 -0.6537 -1.1547  0.5634
  232ALA      C 3599   3.333   3.171   4.679 -0.7674 -0.5338  0.0737
  232ALA      O 3600   3.346   3.252   4.771 -0.0773 -0.2254 -0.2946
  233LYS      N 3601   3.426   3.079   4.650  0.0884  0.1345  0.6521
  233LYS     HN 3602   3.400   3.016   4.577  2.0481 -0.1144  0.1188
  233LYS     CA 3603   3.544   3.056   4.727 -0.0107 -0.8397  0.5241
  233LYS     HA 3604   3.514   3.031   4.827  0.5206 -0.7155  0.7183
  233LYS     CB 3605   3.626   2.943   4.662  0.2036 -0.1738 -0.3858
  233LYS    HB1 3606   3.668   2.974   4.564 -1.9603  1.5081 -0.8620
  233LYS    HB2 3607   3.561   2.855   4.642 -1.1116  0.4539  0.9285
  233LYS     CG 3608   3.723   2.884   4.764  0.4820  0.7927 -0.0826
  233LYS    HG1 3609   3.660   2.827   4.836 -1.6794  0.2510 -2.2736
  233LYS    HG2 3610   3.785   2.961   4.814  1.1393  0.7141 -0.7687
  233LYS     CD 3611   3.812   2.772   4.710  0.0148  0.1567  0.4409
  233LYS    HD1 3612   3.756   2.687   4.665 -0.2722  0.6027 -0.0618
  233LYS    HD2 3613   3.859   2.727   4.800 -1.5581  0.3609  1.4100
  233LYS     CE 3614   3.905   2.832   4.604  0.5113 -0.2210  0.6624
  233LYS    HE1 3615   3.956   2.924   4.639  0.0715 -0.0754  0.9289
  233LYS    HE2 3616   3.841   2.846   4.515  0.2720  2.6725  1.1960
  233LYS     NZ 3617   4.008   2.727   4.581  0.5082 -0.0132 -0.3156
  233LYS    HZ1 3618   4.084   2.761   4.519  1.1359 -0.6466  0.1068
  233LYS    HZ2 3619   3.971   2.637   4.543 -1.0284 -0.3277  1.7742
  233LYS    HZ3 3620   4.049   2.702   4.673  0.7287 -0.2320 -0.4735
  233LYS      C 3621   3.626   3.180   4.741 -0.7991 -0.2198 -0.2302
  233LYS      O 3622   3.658   3.205   4.857 -0.0623  0.0547 -0.4832
  234SER      N 3623   3.668   3.249   4.634 -0.0412 -0.2056  0.0663
  234SER     HN 3624   3.651   3.212   4.543  2.1357 -0.9028 -0.0960
  234SER     CA 3625   3.750   3.366   4.635  0.5982 -0.6480 -0.2471
  234SER     HA 3626   3.845   3.331   4.673  0.2651 -0.7164  0.5407
  234SER     CB 3627   3.763   3.439   4.501 -0.2778  0.0887  0.0652
  234SER    HB1 3628   3.847   3.510   4.492 -0.2766  0.4123  2.2316
  234SER    HB2 3629   3.674   3.498   4.468  0.4996  1.5954  0.5895
  234SER     OG 3630   3.793   3.348   4.396  0.0976  0.2413  0.0413
  234SER    HG1 3631   3.724   3.284   4.381  0.8163 -0.1333 -2.0331
  234SER      C 3632   3.698   3.473   4.724  0.4766  0.1998 -1.3290
  234SER      O 3633   3.771   3.528   4.806 -0.2398 -0.6714 -0.0831
  235LEU      N 3634   3.568   3.509   4.711  0.1009 -0.2231  0.8996
  235LEU     HN 3635   3.515   3.469   4.637 -1.2439  1.1797  1.0679
  235LEU     CA 3636   3.505   3.612   4.787  0.0303  0.2724  0.1693
  235LEU     HA 3637   3.562   3.703   4.771 -1.0276  0.8765 -0.3500
  235LEU     CB 3638   3.374   3.657   4.720  0.1178  0.2420 -0.0252
  235LEU    HB1 3639   3.312   3.716   4.791 -0.0885 -0.4472  0.3860
  235LEU    HB2 3640   3.312   3.565   4.714  1.8131 -0.9137 -0.2513
  235LEU     CG 3641   3.384   3.733   4.587  0.2067  0.0194 -0.1457
  235LEU     HG 3642   3.444   3.671   4.516 -2.5929  0.2221 -2.8785
  235LEU    CD1 3643   3.247   3.748   4.520  0.2121  0.1918 -0.1176
  235LEU   HD11 3644   3.204   3.648   4.500  0.3107  0.2025 -0.3853
  235LEU   HD12 3645   3.259   3.807   4.426  0.4966  1.9418  0.9556
  235LEU   HD13 3646   3.167   3.796   4.582  1.0833 -0.3337  1.4764
  235LEU    CD2 3647   3.437   3.876   4.608 -0.4073  0.1610  0.4661
  235LEU   HD21 3648   3.528   3.876   4.671 -0.7786 -0.1864  1.0126
  235LEU   HD22 3649   3.363   3.939   4.662 -1.4809 -0.3016 -0.4359
  235LEU   HD23 3650   3.459   3.927   4.512 -1.4742  0.8488  0.5762
  235LEU      C 3651   3.487   3.584   4.932 -0.1295  0.1584  0.1279
  235LEU      O 3652   3.508   3.669   5.019  0.0979 -0.3071  0.5318
  236ALA      N 3653   3.462   3.456   4.964  0.1507  0.0976  0.1126
  236ALA     HN 3654   3.451   3.395   4.886 -0.2224  1.1053 -0.6596
  236ALA     CA 3655   3.447   3.398   5.094  0.2387 -0.1626  0.0065
  236ALA     HA 3656   3.376   3.461   5.146  0.0103 -1.4054  1.2712
  236ALA     CB 3657   3.380   3.261   5.080 -1.1152  0.5230 -0.3333
  236ALA    HB1 3658   3.440   3.202   5.009 -1.3256  0.2031 -0.2497
  236ALA    HB2 3659   3.275   3.268   5.044 -0.5009 -0.3770 -2.4475
  236ALA    HB3 3660   3.391   3.204   5.175  1.4006  0.4449 -0.6236
  236ALA      C 3661   3.573   3.387   5.174  0.3153  0.3647 -0.0326
  236ALA      O 3662   3.576   3.408   5.295  0.5928  0.1899 -0.0088
  237ILE      N 3663   3.691   3.367   5.113  0.0136  0.3060 -0.6080
  237ILE     HN 3664   3.692   3.362   5.014  2.2631  0.0459 -0.6254
  237ILE     CA 3665   3.817   3.368   5.181 -0.1087  0.0741 -0.3763
  237ILE     HA 3666   3.807   3.299   5.265  0.0764 -0.9297 -1.1614
  237ILE     CB 3667   3.919   3.322   5.082 -0.5884  0.1294 -0.9053
  237ILE     HB 3668   3.886   3.356   4.982 -2.0631  1.3768 -0.0366
  237ILE    CG2 3669   4.065   3.361   5.111 -0.6355  0.0316 -0.5286
  237ILE   HG21 3670   4.095   3.468   5.114  0.1808 -0.1994  1.5528
  237ILE   HG22 3671   4.128   3.316   5.031 -1.6728 -0.9317 -0.8221
  237ILE   HG23 3672   4.098   3.317   5.208  2.1337 -0.7059 -1.6930
  237ILE    CG1 3673   3.913   3.169   5.070 -0.2506  0.0539 -0.2252
  237ILE   HG11 3674   3.811   3.124   5.077 -0.6922  0.8793 -1.1058
  237ILE   HG12 3675   3.959   3.120   5.158 -2.5442 -0.9953  0.4662
  237ILE     CD 3676   3.981   3.115   4.944 -0.1478 -0.1783 -0.0718
  237ILE    HD1 3677   3.964   3.007   4.960  0.6041 -0.1767  0.7549
  237ILE    HD2 3678   4.090   3.134   4.947 -0.1465  0.0954 -1.2275
  237ILE    HD3 3679   3.935   3.146   4.847 -0.4156  0.8242  0.3658
  237ILE      C 3680   3.861   3.490   5.253  0.0420 -0.1083 -0.1569
  237ILE      O 3681   3.919   3.488   5.362 -0.1049 -0.1427 -0.0782
  238ILE      N 3682   3.826   3.605   5.192 -0.0772 -0.1209 -0.1139
  238ILE     HN 3683   3.801   3.596   5.096  3.8892  0.3760 -1.3944
  238ILE     CA 3684   3.858   3.736   5.239  0.0113 -0.0247 -0.4355
  238ILE     HA 3685   3.963   3.736   5.267 -0.3284 -0.9259  0.9515
  238ILE     CB 3686   3.814   3.841   5.142  0.3824  0.2529 -0.3085
  238ILE     HB 3687   3.705   3.831   5.122  0.0421 -1.2391  1.9351
  238ILE    CG2 3688   3.840   3.981   5.199 -0.1403  0.1884  0.0935
  238ILE   HG21 3689   3.778   4.012   5.286 -0.7819 -0.2745 -0.1858
  238ILE   HG22 3690   3.814   4.059   5.124  1.3150 -0.1498 -0.8191
  238ILE   HG23 3691   3.949   3.998   5.214  0.4432 -1.6446 -1.5920
  238ILE    CG1 3692   3.878   3.819   5.003  0.6404 -0.4340 -0.0866
  238ILE   HG11 3693   3.846   3.717   4.971 -3.3783  0.6441 -0.0755
  238ILE   HG12 3694   3.989   3.821   5.000  0.6419 -1.0025 -2.6367
  238ILE     CD 3695   3.831   3.911   4.891 -0.6180  0.3688  1.0612
  238ILE    HD1 3696   3.873   4.013   4.905 -0.1872  0.4562 -0.6475
  238ILE    HD2 3697   3.720   3.912   4.894 -0.6646  0.1306 -0.0211
  238ILE    HD3 3698   3.867   3.866   4.796  0.2050  1.8894  0.6178
  238ILE      C 3699   3.797   3.762   5.372  0.2528  0.0989 -0.3472
  238ILE      O 3700   3.856   3.802   5.472 -0.1907 -0.2253  0.0527
  239VAL      N 3701   3.665   3.735   5.381  0.2820 -0.1216 -0.5784
  239VAL     HN 3702   3.618   3.701   5.300  0.6091 -0.2639 -0.7137
  239VAL     CA 3703   3.589   3.742   5.502  0.3248 -0.3589 -0.5373
  239VAL     HA 3704   3.601   3.840   5.545  0.1107 -0.2171 -0.7956
  239VAL     CB 3705   3.443   3.723   5.475  0.0862  0.1279  0.3721
  239VAL     HB 3706   3.409   3.619   5.453  2.1643 -0.3018 -1.0206
  239VAL    CG1 3707   3.367   3.767   5.601 -0.5370 -0.0871  0.0787
  239VAL   HG11 3708   3.386   3.697   5.685  1.1595  1.0102  0.6696
  239VAL   HG12 3709   3.260   3.786   5.579 -0.4212  2.2926  1.2145
  239VAL   HG13 3710   3.414   3.862   5.635  0.9974 -0.1595 -1.6878
  239VAL    CG2 3711   3.398   3.820   5.364  0.0567 -0.7033 -0.3562
  239VAL   HG21 3712   3.413   3.927   5.390 -0.2249 -0.6463 -0.4230
  239VAL   HG22 3713   3.289   3.805   5.344 -0.0679  0.1609 -0.3381
  239VAL   HG23 3714   3.448   3.798   5.267  2.6503  1.0333  0.4923
  239VAL      C 3715   3.635   3.645   5.605 -0.1462 -0.2098 -0.1805
  239VAL      O 3716   3.646   3.674   5.724 -0.7713  0.1150 -0.2000
  240GLY      N 3717   3.670   3.520   5.567  0.0617 -0.1378 -0.2300
  240GLY     HN 3718   3.667   3.493   5.471 -0.2049 -0.8231 -0.0379
  240GLY     CA 3719   3.723   3.423   5.657 -0.4740  0.3228  0.5998
  240GLY    HA1 3720   3.744   3.332   5.603  2.3753  1.1621  0.0884
  240GLY    HA2 3721   3.657   3.407   5.741 -0.6615  0.1287  0.4179
  240GLY      C 3722   3.853   3.462   5.720  0.0137  0.4746 -0.4737
  240GLY      O 3723   3.882   3.441   5.838  0.5392  0.1312 -0.6613
  241LEU      N 3724   3.950   3.512   5.642  0.7625 -0.5739 -0.2301
  241LEU     HN 3725   3.947   3.508   5.542  0.4134 -0.3718 -0.2288
  241LEU     CA 3726   4.071   3.567   5.695  0.1418  0.2682  0.3328
  241LEU     HA 3727   4.112   3.481   5.745 -0.5416 -0.9582 -1.1306
  241LEU     CB 3728   4.163   3.600   5.576  0.4285  0.2804  0.5572
  241LEU    HB1 3729   4.247   3.661   5.615  0.9013  0.2814 -0.4225
  241LEU    HB2 3730   4.102   3.654   5.501  0.2771 -0.5108  0.0993
  241LEU     CG 3731   4.235   3.484   5.504 -0.2402  0.0137  0.3059
  241LEU     HG 3732   4.168   3.400   5.476 -0.2667 -0.4907  1.7900
  241LEU    CD1 3733   4.323   3.524   5.384 -0.6066 -0.6531 -0.1882
  241LEU   HD11 3734   4.366   3.436   5.331  0.9639  1.1296 -2.0554
  241LEU   HD12 3735   4.406   3.584   5.427  0.3713 -1.3711 -1.0178
  241LEU   HD13 3736   4.261   3.586   5.316  0.1698  1.9301  1.3063
  241LEU    CD2 3737   4.339   3.422   5.600 -0.2454 -0.0352  0.2799
  241LEU   HD21 3738   4.297   3.383   5.695 -0.9974  0.7367  0.2831
  241LEU   HD22 3739   4.404   3.509   5.620 -3.6888  2.8391  0.1075
  241LEU   HD23 3740   4.399   3.348   5.543 -0.3154  1.4917 -1.9386
  241LEU      C 3741   4.046   3.683   5.786  0.2129  0.2249  0.4074
  241LEU      O 3742   4.104   3.687   5.895  0.1823 -0.6951  0.4728
  242PHE      N 3743   3.959   3.780   5.755 -0.1311 -0.1797  0.0819
  242PHE     HN 3744   3.906   3.774   5.671  2.4718  2.6812 -1.9819
  242PHE     CA 3745   3.939   3.890   5.845 -0.6764 -0.5214  0.3929
  242PHE     HA 3746   4.035   3.938   5.861 -1.9485  1.9605  1.1536
  242PHE     CB 3747   3.841   3.992   5.784 -0.3544 -0.2760  0.2787
  242PHE    HB1 3748   3.741   3.944   5.775  0.0327 -1.1958  0.7698
  242PHE    HB2 3749   3.869   4.022   5.681  1.0714  1.9708  1.2504
  242PHE     CG 3750   3.830   4.116   5.867  0.8248 -0.3787  0.6014
  242PHE    CD1 3751   3.924   4.215   5.850  0.6824 -0.3841 -0.2658
  242PHE    HD1 3752   4.001   4.193   5.777  1.4525 -0.6809  0.5984
  242PHE    CE1 3753   3.917   4.333   5.920 -0.1325 -0.4280 -0.2698
  242PHE    HE1 3754   3.999   4.399   5.901  0.2570 -0.4576  1.1804
  242PHE     CZ 3755   3.814   4.348   6.011  0.2813 -0.3613  0.1932
  242PHE     HZ 3756   3.796   4.441   6.063  0.3554  1.2463 -2.4224
  242PHE    CD2 3757   3.730   4.134   5.959  0.6014 -0.2227  0.3290
  242PHE    HD2 3758   3.650   4.061   5.963 -0.6781  1.1932  2.1503
  242PHE    CE2 3759   3.720   4.250   6.032 -0.2217  0.0348 -0.1856
  242PHE    HE2 3760   3.635   4.267   6.096 -1.2361  2.2784 -1.9493
  242PHE      C 3761   3.894   3.836   5.976 -0.4565 -0.1838  0.6084
  242PHE      O 3762   3.936   3.876   6.085  0.6418 -0.3004  0.2407
  243ALA      N 3763   3.801   3.739   5.967 -0.3085 -0.2747 -0.0105
  243ALA     HN 3764   3.777   3.696   5.881 -2.6275 -0.1850  0.5455
  243ALA     CA 3765   3.753   3.676   6.086  0.0634  0.1581  0.3761
  243ALA     HA 3766   3.726   3.756   6.154  1.1571  0.3193  0.6438
  243ALA     CB 3767   3.639   3.575   6.067  0.2143 -0.0389  0.5065
  243ALA    HB1 3768   3.585   3.553   6.162  1.2118  0.3331  1.1711
  243ALA    HB2 3769   3.670   3.474   6.031  0.7083  0.3336 -0.1410
  243ALA    HB3 3770   3.569   3.600   5.984  2.7740 -0.6838 -2.0098
  243ALA      C 3771   3.859   3.600   6.159 -0.6241 -0.9497  0.2482
  243ALA      O 3772   3.884   3.615   6.279 -0.2933  0.3798  0.0290
  244LEU      N 3773   3.940   3.517   6.093  0.1120  0.2490 -0.3877
  244LEU     HN 3774   3.936   3.527   5.994  3.1709 -0.4947 -0.7106
  244LEU     CA 3775   4.042   3.439   6.156 -0.1796 -0.0949 -0.3364
  244LEU     HA 3776   3.996   3.396   6.244  0.0151  2.4544  1.1007
  244LEU     CB 3777   4.082   3.321   6.065  0.4709 -0.1710  0.0422
  244LEU    HB1 3778   4.118   3.360   5.967 -0.0460  1.4360  0.4514
  244LEU    HB2 3779   3.993   3.259   6.042  0.4794  0.0568 -0.6266
  244LEU     CG 3780   4.187   3.226   6.124  0.4760  0.0394  0.3771
  244LEU     HG 3781   4.270   3.286   6.167  1.6249 -2.8998  2.5705
  244LEU    CD1 3782   4.123   3.136   6.230 -0.0872  0.0036  0.0093
  244LEU   HD11 3783   4.043   3.069   6.191 -0.1109 -0.2643  0.5085
  244LEU   HD12 3784   4.073   3.202   6.304  1.6609  1.9395 -0.4652
  244LEU   HD13 3785   4.198   3.085   6.294 -1.1971 -0.6697  0.8165
  244LEU    CD2 3786   4.244   3.133   6.016 -0.3188  0.0935 -0.0931
  244LEU   HD21 3787   4.165   3.055   6.003 -1.9034  2.0038 -3.2124
  244LEU   HD22 3788   4.337   3.074   6.033 -1.1088 -1.0178  0.4770
  244LEU   HD23 3789   4.254   3.188   5.920 -2.3678 -0.7554 -0.8587
  244LEU      C 3790   4.154   3.519   6.214 -0.5613  0.3231 -0.1746
  244LEU      O 3791   4.202   3.487   6.323 -0.0075 -0.0443 -0.5237
  245CYS      N 3792   4.196   3.625   6.145  0.4942  0.0466  0.0336
  245CYS     HN 3793   4.161   3.652   6.055 -1.5313 -1.3553  0.3502
  245CYS     CA 3794   4.289   3.715   6.207 -0.0816  0.4886  0.2681
  245CYS     HA 3795   4.375   3.662   6.244 -0.1381  0.5741  0.5213
  245CYS     CB 3796   4.341   3.812   6.099 -0.3017 -0.0524 -0.3341
  245CYS    HB1 3797   4.391   3.901   6.143 -0.8104 -0.1467  0.4593
  245CYS    HB2 3798   4.261   3.855   6.035  0.9075 -0.7064 -2.3881
  245CYS     SG 3799   4.458   3.725   5.990 -0.1276  0.2336 -0.3779
  245CYS    HG1 3800   4.381   3.710   5.883 -1.2213  0.2110  0.3851
  245CYS      C 3801   4.250   3.793   6.327  0.0905  0.1978  0.5135
  245CYS      O 3802   4.317   3.796   6.430  0.1744 -0.4236  0.4796
  246TRP      N 3803   4.134   3.860   6.317  0.0159  0.0065  0.0864
  246TRP     HN 3804   4.077   3.869   6.235  0.0066  2.0663  0.2723
  246TRP     CA 3805   4.099   3.956   6.416  0.2279 -0.1143  0.2776
  246TRP     HA 3806   4.187   3.997   6.464 -0.6658  0.4539  1.5101
  246TRP     CB 3807   4.025   4.075   6.353  0.2668 -0.2377 -0.0020
  246TRP    HB1 3808   3.977   4.147   6.424  0.6953 -2.0292  2.2245
  246TRP    HB2 3809   3.948   4.028   6.287  1.2066 -3.2533  0.8795
  246TRP     CG 3810   4.118   4.150   6.264  0.0675  0.0287  0.0099
  246TRP    CD1 3811   4.115   4.149   6.128 -0.6094  0.7186  0.0149
  246TRP    HD1 3812   4.042   4.090   6.074  0.2541  1.1307 -1.6634
  246TRP    NE1 3813   4.229   4.212   6.085  0.1650 -0.2433  0.6036
  246TRP    HE1 3814   4.281   4.198   6.003  1.0251  1.0821  0.9079
  246TRP    CE2 3815   4.298   4.263   6.191  0.1740  0.4904  0.2480
  246TRP    CD2 3816   4.236   4.219   6.306  0.1703 -0.1421  0.0081
  246TRP    CE3 3817   4.292   4.247   6.427  0.2057  0.0754 -0.0587
  246TRP    HE3 3818   4.239   4.220   6.518 -1.7327  0.7729 -0.9085
  246TRP    CZ3 3819   4.399   4.333   6.435  0.2254  0.0516 -0.0616
  246TRP    HZ3 3820   4.433   4.371   6.530 -0.7472 -1.2067  0.8157
  246TRP    CZ2 3821   4.413   4.336   6.196  0.4373  0.1027 -0.0516
  246TRP    HZ2 3822   4.460   4.374   6.107  0.0937  2.3846  0.6709
  246TRP    CH2 3823   4.461   4.373   6.319  0.9754 -0.8372  0.0280
  246TRP    HH2 3824   4.546   4.440   6.324  0.3783 -0.0017 -0.6099
  246TRP      C 3825   4.012   3.913   6.529 -0.4811  0.4430 -0.0487
  246TRP      O 3826   3.995   3.987   6.626  0.5047  0.1167  0.3891
  247LEU      N 3827   3.943   3.798   6.518 -0.3211  0.3211  0.2146
  247LEU     HN 3828   3.947   3.741   6.436 -1.7242  0.0502  0.3156
  247LEU     CA 3829   3.861   3.756   6.628 -0.5054  0.2409  0.0473
  247LEU     HA 3830   3.809   3.838   6.675 -1.1251 -0.2666  0.2611
  247LEU     CB 3831   3.744   3.662   6.597 -0.4242 -0.0034  0.4756
  247LEU    HB1 3832   3.693   3.615   6.684  1.9576  0.3814  2.1554
  247LEU    HB2 3833   3.783   3.583   6.530 -1.3572 -1.7166  1.8477
  247LEU     CG 3834   3.632   3.720   6.509  0.2709  0.4875 -0.0898
  247LEU     HG 3835   3.680   3.782   6.430 -1.9455  1.9864 -0.3604
  247LEU    CD1 3836   3.545   3.611   6.446  0.5083  0.0678  0.3058
  247LEU   HD11 3837   3.606   3.530   6.399  1.1630 -0.4173  1.9299
  247LEU   HD12 3838   3.479   3.655   6.368 -1.7550 -1.1227  1.4373
  247LEU   HD13 3839   3.471   3.567   6.517 -0.3135  2.1180  0.7741
  247LEU    CD2 3840   3.529   3.808   6.582 -0.4152 -0.3818 -0.0011
  247LEU   HD21 3841   3.530   3.772   6.687  1.6553 -0.7839 -0.1143
  247LEU   HD22 3842   3.432   3.793   6.530 -0.0162  2.5840 -1.8399
  247LEU   HD23 3843   3.562   3.914   6.581  2.0801 -1.0989 -0.0053
  247LEU      C 3844   3.936   3.702   6.745 -0.4266 -0.1623 -0.1865
  247LEU      O 3845   3.888   3.742   6.851  0.2140  0.2004 -0.0279
  248PRO      N 3846   4.047   3.635   6.742 -0.2710  0.1003 -0.3390
  248PRO     CD 3847   4.080   3.555   6.624 -0.7356 -0.2039 -0.2650
  248PRO    HD1 3848   4.155   3.617   6.570  0.9499  0.2246  2.3741
  248PRO    HD2 3849   3.994   3.538   6.556 -0.4011  2.3701 -1.4689
  248PRO     CA 3850   4.091   3.564   6.858  0.0104  0.1734 -0.3983
  248PRO     HA 3851   4.005   3.508   6.893  0.0521  0.1067 -0.3997
  248PRO     CB 3852   4.200   3.470   6.807 -0.0463 -0.3082  0.3497
  248PRO    HB1 3853   4.220   3.381   6.870  2.4093 -0.1873 -0.1603
  248PRO    HB2 3854   4.299   3.520   6.808 -0.4941  0.5926  0.1466
  248PRO     CG 3855   4.152   3.427   6.668  0.2729  0.4410  0.0047
  248PRO    HG1 3856   4.232   3.387   6.601  2.0847  1.9850  1.1387
  248PRO    HG2 3857   4.068   3.355   6.664 -1.3815  2.1627  1.7484
  248PRO      C 3858   4.141   3.622   6.986 -0.2653 -0.2075 -0.1105
  248PRO      O 3859   4.100   3.578   7.093  0.6639 -0.6592  0.0720
  249LEU      N 3860   4.228   3.725   6.977  0.2049 -0.5377  0.5971
  249LEU     HN 3861   4.267   3.744   6.888 -4.0149 -0.0757 -1.4242
  249LEU     CA 3862   4.263   3.811   7.086  0.4515  0.3990 -0.2016
  249LEU     HA 3863   4.311   3.741   7.153 -3.6180 -0.5320  2.0668
  249LEU     CB 3864   4.360   3.926   7.057  0.5081  0.3605 -0.1673
  249LEU    HB1 3865   4.304   4.001   6.997 -1.1938 -0.4836  0.2862
  249LEU    HB2 3866   4.440   3.887   6.991 -1.9949 -3.0493 -1.5010
  249LEU     CG 3867   4.424   3.989   7.182  0.3134  0.3841 -0.0783
  249LEU     HG 3868   4.351   4.026   7.256 -0.8129 -1.7469 -0.0416
  249LEU    CD1 3869   4.512   3.889   7.259 -1.0966 -0.5564  0.3359
  249LEU   HD11 3870   4.444   3.816   7.309  0.6828 -1.2185  1.8988
  249LEU   HD12 3871   4.567   3.938   7.341  2.1112 -1.9188 -0.8456
  249LEU   HD13 3872   4.578   3.837   7.186 -0.3734 -0.2583  0.7652
  249LEU    CD2 3873   4.503   4.115   7.143  0.3307  0.3213 -0.2499
  249LEU   HD21 3874   4.540   4.159   7.238 -3.1014 -0.1186  1.4489
  249LEU   HD22 3875   4.428   4.187   7.103 -0.5433  0.1496  1.0404
  249LEU   HD23 3876   4.583   4.095   7.068  0.5471 -0.9996  0.3097
  249LEU      C 3877   4.145   3.870   7.155  0.3524  0.0284 -0.0442
  249LEU      O 3878   4.130   3.864   7.277 -0.0720 -0.3709 -0.1150
  250HSD      N 3879   4.048   3.919   7.075  0.3795  0.3449  0.1129
  250HSD     HN 3880   4.049   3.912   6.976 -1.4145  2.6395 -0.1459
  250HSD     CA 3881   3.926   3.969   7.132  0.1754  0.0275 -0.0410
  250HSD     HA 3882   3.958   4.040   7.207  1.9994  0.0951 -0.8195
  250HSD     CB 3883   3.849   4.061   7.036  0.1336 -0.0826 -0.1130
  250HSD    HB1 3884   3.757   4.102   7.083  0.9580  1.4446  0.2140
  250HSD    HB2 3885   3.826   4.010   6.940 -1.7438  2.8928 -1.3923
  250HSD    ND1 3886   3.998   4.262   7.083 -0.7358  0.2770 -0.2819
  250HSD    HD1 3887   4.002   4.242   7.181 -1.6707 -1.5175 -0.5563
  250HSD     CG 3888   3.927   4.182   6.996 -0.1326 -0.0361 -0.4911
  250HSD    CE1 3889   4.051   4.365   7.013  0.0310  0.4396  0.5235
  250HSD    HE1 3890   4.111   4.446   7.055  1.5965 -0.1588 -0.4555
  250HSD    NE2 3891   4.029   4.350   6.884  0.2649  0.4918  0.4768
  250HSD    CD2 3892   3.948   4.239   6.874  0.3282  0.5015 -0.1665
  250HSD    HD2 3893   3.891   4.217   6.785 -0.4942  0.0221  0.4692
  250HSD      C 3894   3.834   3.870   7.195  0.2269 -0.0533 -0.0913
  250HSD      O 3895   3.768   3.896   7.295  0.1795  0.9916 -0.3897
  251ILE      N 3896   3.825   3.744   7.148 -0.3992 -0.0494  0.0149
  251ILE     HN 3897   3.882   3.723   7.070  0.3048 -2.5604  1.1014
  251ILE     CA 3898   3.760   3.633   7.210 -0.0850 -0.1471  0.1699
  251ILE     HA 3899   3.662   3.671   7.234  0.7431  1.3644  1.3001
  251ILE     CB 3900   3.735   3.523   7.111 -0.1470 -0.0454  0.0724
  251ILE     HB 3901   3.833   3.484   7.073 -0.7211 -1.4832 -0.0055
  251ILE    CG2 3902   3.672   3.404   7.185 -0.7047  0.6710  0.7646
  251ILE   HG21 3903   3.744   3.364   7.258 -0.5970 -1.7319 -0.5538
  251ILE   HG22 3904   3.639   3.325   7.114  0.7674  2.0494 -1.6084
  251ILE   HG23 3905   3.584   3.449   7.236 -0.5488  0.1309  1.5121
  251ILE    CG1 3906   3.645   3.573   6.997 -0.4038  0.0755  0.3272
  251ILE   HG11 3907   3.682   3.667   6.952 -1.3476  0.9161  1.2574
  251ILE   HG12 3908   3.542   3.602   7.027 -0.3179  1.2243 -0.4026
  251ILE     CD 3909   3.627   3.470   6.885 -1.0864 -0.2079  0.6889
  251ILE    HD1 3910   3.567   3.507   6.800 -1.2421 -4.2949 -1.2150
  251ILE    HD2 3911   3.576   3.377   6.917 -0.3786 -0.6504  0.5715
  251ILE    HD3 3912   3.726   3.428   6.857 -0.4537  0.2585  2.1282
  251ILE      C 3913   3.827   3.589   7.336  0.0058  0.7411  0.4363
  251ILE      O 3914   3.767   3.543   7.434  0.3609 -0.5282  0.0833
  252ILE      N 3915   3.959   3.607   7.348  0.1566  0.1096 -0.1987
  252ILE     HN 3916   4.010   3.643   7.270 -0.1092 -2.1312 -1.4781
  252ILE     CA 3917   4.030   3.601   7.472 -0.7359 -0.5443  0.2940
  252ILE     HA 3918   4.006   3.504   7.512 -1.4289 -1.3237 -1.8827
  252ILE     CB 3919   4.179   3.594   7.450 -0.7712 -0.3375 -0.0194
  252ILE     HB 3920   4.218   3.680   7.391 -0.2970  0.0103  0.7800
  252ILE    CG2 3921   4.257   3.588   7.582 -0.3025  1.1384 -0.2127
  252ILE   HG21 3922   4.367   3.577   7.572 -0.6335 -1.5149 -1.9354
  252ILE   HG22 3923   4.224   3.506   7.650 -2.3647  2.0924  0.0002
  252ILE   HG23 3924   4.250   3.677   7.649 -0.9586  1.6425 -0.9429
  252ILE    CG1 3925   4.213   3.465   7.375  0.3538 -0.2338  0.3009
  252ILE   HG11 3926   4.155   3.452   7.281  1.1182  0.5828 -0.3016
  252ILE   HG12 3927   4.178   3.380   7.437  0.5232 -0.9652 -0.5831
  252ILE     CD 3928   4.356   3.440   7.325  0.2338  0.2901 -0.3268
  252ILE    HD1 3929   4.398   3.369   7.400  1.4726 -1.3436 -2.4571
  252ILE    HD2 3930   4.420   3.530   7.333  1.2243 -0.2112 -2.1382
  252ILE    HD3 3931   4.370   3.392   7.226 -1.0212  0.8858 -0.8122
  252ILE      C 3932   3.999   3.714   7.564  0.5836  0.2429 -0.2023
  252ILE      O 3933   3.983   3.685   7.682  0.8202 -0.4261 -0.3291
  253ASN      N 3934   3.986   3.839   7.514 -0.0392  0.3671  0.2629
  253ASN     HN 3935   4.004   3.849   7.416 -0.7481  0.5638  0.1429
  253ASN     CA 3936   3.939   3.950   7.591 -0.0093  0.2155  0.4991
  253ASN     HA 3937   4.004   3.972   7.675 -1.1969 -2.4610  2.2452
  253ASN     CB 3938   3.934   4.075   7.503  0.6449 -0.2342 -0.1952
  253ASN    HB1 3939   3.891   4.156   7.566 -0.1994 -0.9472  0.1648
  253ASN    HB2 3940   3.862   4.061   7.419 -0.3804 -1.6488  0.8601
  253ASN     CG 3941   4.066   4.129   7.451  0.4507  0.4791  0.0360
  253ASN    OD1 3942   4.060   4.209   7.358 -0.0283 -0.0363 -0.3810
  253ASN    ND2 3943   4.179   4.090   7.516  0.6432  0.9872  0.0142
  253ASN   HD21 3944   4.251   4.128   7.458 -0.2610  0.2882 -1.6372
  253ASN   HD22 3945   4.175   4.040   7.603  0.0286  0.1024 -0.5015
  253ASN      C 3946   3.803   3.925   7.645 -0.0612 -0.4425  0.0815
  253ASN      O 3947   3.774   3.936   7.764 -0.3057  0.1245 -0.0265
  254CYS      N 3948   3.711   3.876   7.560 -0.0709 -0.1998 -0.0475
  254CYS     HN 3949   3.731   3.871   7.462 -0.9548  3.2895 -0.5579
  254CYS     CA 3950   3.573   3.854   7.594 -0.1213  0.2287  0.0359
  254CYS     HA 3951   3.534   3.947   7.632 -0.8765  0.2041 -0.6631
  254CYS     CB 3952   3.485   3.821   7.472 -0.3307  0.0908  0.2251
  254CYS    HB1 3953   3.383   3.801   7.512 -1.4039  1.5710 -1.6243
  254CYS    HB2 3954   3.528   3.734   7.419 -1.5075 -0.1347 -0.3859
  254CYS     SG 3955   3.468   3.963   7.360 -0.2445 -0.0516  0.0310
  254CYS    HG1 3956   3.590   3.934   7.315 -0.8910  0.7207 -2.3770
  254CYS      C 3957   3.548   3.746   7.693  0.2404 -0.1710 -0.3039
  254CYS      O 3958   3.466   3.761   7.783  1.2796  0.0526  0.6319
  255PHE      N 3959   3.625   3.637   7.676  0.6551  0.0278  0.2456
  255PHE     HN 3960   3.692   3.636   7.602  0.6085 -1.9017  0.1765
  255PHE     CA 3961   3.640   3.535   7.775  0.6484 -0.0312  0.1850
  255PHE     HA 3962   3.540   3.500   7.791  0.0441  1.7192  0.4976
  255PHE     CB 3963   3.718   3.418   7.714 -0.2811 -0.4373 -0.2396
  255PHE    HB1 3964   3.823   3.456   7.718 -0.7923  0.9302  2.6700
  255PHE    HB2 3965   3.669   3.396   7.617 -2.0280 -0.9268  0.7146
  255PHE     CG 3966   3.713   3.299   7.804  0.2718 -0.5549 -0.3607
  255PHE    CD1 3967   3.603   3.218   7.792 -0.1385 -0.0962  0.3250
  255PHE    HD1 3968   3.524   3.241   7.722 -1.2030 -2.8866  0.4681
  255PHE    CE1 3969   3.581   3.110   7.874 -0.0198 -0.8985 -0.6916
  255PHE    HE1 3970   3.491   3.055   7.853 -1.1265  0.2837  0.7382
  255PHE     CZ 3971   3.672   3.084   7.974 -0.3607  0.3481 -0.0336
  255PHE     HZ 3972   3.660   3.014   8.055 -0.4710  1.3048  0.7900
  255PHE    CD2 3973   3.802   3.270   7.905  0.3516  0.3707 -0.1606
  255PHE    HD2 3974   3.879   3.345   7.916 -0.5084  1.4519 -1.1869
  255PHE    CE2 3975   3.782   3.165   7.991 -0.5935  0.6597 -0.0182
  255PHE    HE2 3976   3.852   3.142   8.069 -0.1133  1.3037 -0.2540
  255PHE      C 3977   3.691   3.588   7.905  0.4568  0.7248 -0.0437
  255PHE      O 3978   3.627   3.562   8.007  0.7185  0.2201 -0.0047
  256THR      N 3979   3.799   3.667   7.902  0.8279  0.2265  0.1320
  256THR     HN 3980   3.827   3.701   7.812 -1.7110  0.2917 -0.7106
  256THR     CA 3981   3.864   3.708   8.022  0.3124  0.4678  0.3298
  256THR     HA 3982   3.876   3.624   8.089 -2.9473 -0.4962 -0.1136
  256THR     CB 3983   3.995   3.773   7.988  0.0269  0.6970 -0.3610
  256THR     HB 3984   3.989   3.863   7.925 -2.8958 -0.2246 -1.5326
  256THR    OG1 3985   4.078   3.673   7.930 -0.1250 -0.0048  0.5841
  256THR    HG1 3986   4.045   3.657   7.841  1.5862 -2.2244  0.2744
  256THR    CG2 3987   4.072   3.807   8.117 -0.4344 -0.5928  0.2722
  256THR   HG21 3988   4.079   3.721   8.188  0.6138 -0.0948  0.7923
  256THR   HG22 3989   4.015   3.891   8.162 -1.8976 -1.2988 -0.1825
  256THR   HG23 3990   4.176   3.834   8.090 -1.2410 -1.5410 -4.7009
  256THR      C 3991   3.776   3.801   8.098 -0.3375  0.2117 -0.1059
  256THR      O 3992   3.764   3.787   8.219  0.2413  0.4352 -0.0212
  257PHE      N 3993   3.705   3.893   8.030 -0.0523  0.2688 -0.3306
  257PHE     HN 3994   3.700   3.889   7.931  0.2623  3.5252 -0.6071
  257PHE     CA 3995   3.612   3.985   8.089  0.0409  0.2062 -0.0825
  257PHE     HA 3996   3.659   4.038   8.171 -1.8832 -0.7030  1.6737
  257PHE     CB 3997   3.587   4.081   7.971 -0.4858 -0.1128 -0.2350
  257PHE    HB1 3998   3.535   4.025   7.891  0.8043  1.7914 -2.5158
  257PHE    HB2 3999   3.675   4.121   7.917 -1.4536 -1.9294 -3.3675
  257PHE     CG 4000   3.507   4.204   7.997  0.0992  0.2020  0.1000
  257PHE    CD1 4001   3.525   4.288   8.105  0.3004  0.4931 -0.1590
  257PHE    HD1 4002   3.613   4.276   8.165  0.0994  1.2381  0.2937
  257PHE    CE1 4003   3.431   4.381   8.143 -0.3114  0.0333 -0.5229
  257PHE    HE1 4004   3.455   4.443   8.228 -1.8970 -1.3070  0.9903
  257PHE     CZ 4005   3.318   4.401   8.066 -0.8625 -0.0273  0.2535
  257PHE     HZ 4006   3.250   4.481   8.090  2.5234  2.3688  2.9397
  257PHE    CD2 4007   3.394   4.220   7.921  0.1017  0.0583  0.0663
  257PHE    HD2 4008   3.374   4.158   7.834  1.7619 -1.4218  0.6908
  257PHE    CE2 4009   3.302   4.314   7.960  0.0510  0.0045  0.0768
  257PHE    HE2 4010   3.207   4.318   7.909 -0.0303 -0.5161  0.1890
  257PHE      C 4011   3.486   3.926   8.143 -0.0017  0.1372 -0.2570
  257PHE      O 4012   3.443   3.969   8.249  0.2000 -0.2559 -0.0150
  258PHE      N 4013   3.427   3.824   8.077 -0.1954 -0.0110  0.1466
  258PHE     HN 4014   3.443   3.792   7.985 -1.1308 -1.8306  0.5840
  258PHE     CA 4015   3.310   3.764   8.133 -0.3706  0.0350 -0.1701
  258PHE     HA 4016   3.253   3.831   8.195 -0.1334 -0.6318  0.7862
  258PHE     CB 4017   3.214   3.724   8.020  0.4455 -0.0112 -0.8628
  258PHE    HB1 4018   3.130   3.663   8.060  1.8332 -1.4513 -0.0438
  258PHE    HB2 4019   3.262   3.664   7.941 -0.7892 -0.0415 -1.6184
  258PHE     CG 4020   3.154   3.847   7.960  0.1751  0.4523  0.3051
  258PHE    CD1 4021   3.081   3.932   8.039 -0.4001  0.0600  0.1981
  258PHE    HD1 4022   3.060   3.910   8.143  0.4129  0.3447  0.4227
  258PHE    CE1 4023   3.025   4.042   7.980  0.3421  0.3856  0.0876
  258PHE    HE1 4024   2.963   4.110   8.038 -0.2692 -0.0153 -0.0864
  258PHE     CZ 4025   3.031   4.068   7.845 -0.5191  0.0682 -0.0202
  258PHE     HZ 4026   2.991   4.158   7.802  0.2156  1.1661  1.5006
  258PHE    CD2 4027   3.173   3.874   7.826  0.0204  0.2192  0.2355
  258PHE    HD2 4028   3.229   3.813   7.757  0.5058  2.4306 -1.4390
  258PHE    CE2 4029   3.109   3.983   7.770 -0.7662 -0.2888  0.1218
  258PHE    HE2 4030   3.123   3.996   7.664  1.4036 -0.7589  0.2969
  258PHE      C 4031   3.334   3.649   8.224 -0.1534  0.4061  0.2489
  258PHE      O 4032   3.250   3.594   8.295  0.1790 -0.3780  0.0416
  259CYS      N 4033   3.459   3.604   8.246 -0.2330  0.0481 -0.0165
  259CYS     HN 4034   3.533   3.637   8.187 -0.3267  4.3442  1.8972
  259CYS     CA 4035   3.492   3.505   8.343 -0.2728  0.0918  0.0412
  259CYS     HA 4036   3.407   3.483   8.407 -0.0279  1.5944  0.9374
  259CYS     CB 4037   3.533   3.370   8.283  0.3544  0.1944  0.2363
  259CYS    HB1 4038   3.641   3.367   8.254 -0.8308  0.8247 -5.3435
  259CYS    HB2 4039   3.480   3.351   8.187  1.2018  1.1543 -0.4489
  259CYS     SG 4040   3.499   3.233   8.397 -0.2735 -0.1343 -0.3413
  259CYS      C 4041   3.598   3.551   8.436 -0.4284 -0.0730  0.3040
  259CYS      O 4042   3.717   3.532   8.412 -0.5805 -0.2753 -0.3039
  260PRO      N 4043   3.555   3.624   8.535  0.3651  0.4081  0.3088
  260PRO     CD 4044   3.431   3.698   8.555  0.0293 -0.0997  0.1331
  260PRO    HD1 4045   3.340   3.649   8.515  0.4764 -0.8332 -0.0050
  260PRO    HD2 4046   3.449   3.794   8.502  2.2349  0.8812  2.4546
  260PRO     CA 4047   3.654   3.672   8.627  0.6187  0.1984  0.1448
  260PRO     HA 4048   3.737   3.718   8.574  0.2965 -0.0715 -0.6192
  260PRO     CB 4049   3.581   3.773   8.713 -0.1661 -0.0343 -0.2395
  260PRO    HB1 4050   3.590   3.874   8.667 -2.2575  0.3541  0.0921
  260PRO    HB2 4051   3.615   3.781   8.819 -2.0176  1.9780  0.2987
  260PRO     CG 4052   3.433   3.731   8.705 -0.2642  0.2390  0.0635
  260PRO    HG1 4053   3.417   3.637   8.761 -1.5042 -0.1196 -0.8491
  260PRO    HG2 4054   3.365   3.810   8.742  0.4190  0.4909  0.8184
  260PRO      C 4055   3.709   3.567   8.718 -0.1774 -0.0020  0.3936
  260PRO      O 4056   3.817   3.569   8.776  0.1173  0.1369 -0.1525
  261ASP      N 4057   3.625   3.463   8.737  0.0325 -0.2947 -0.2645
  261ASP     HN 4058   3.536   3.446   8.696  0.5870  0.5508 -1.9415
  261ASP     CA 4059   3.674   3.356   8.818  0.1800 -0.1331 -0.1391
  261ASP     HA 4060   3.738   3.390   8.898 -1.0351  0.6963  0.5076
  261ASP     CB 4061   3.549   3.280   8.863  0.0218  0.1690 -0.0653
  261ASP    HB1 4062   3.574   3.185   8.915  0.6987  0.5028  0.2267
  261ASP    HB2 4063   3.491   3.259   8.770  1.1436 -0.8212 -0.5618
  261ASP     CG 4064   3.470   3.353   8.971 -0.1597  0.2085 -0.2242
  261ASP    OD1 4065   3.524   3.386   9.080 -0.0354  0.2735 -0.3064
  261ASP    OD2 4066   3.344   3.349   8.963 -0.1974  0.1353  0.3865
  261ASP      C 4067   3.762   3.257   8.748 -0.0070 -0.4633  0.0932
  261ASP      O 4068   3.835   3.179   8.807  0.1810  0.1002  0.6219
  262CYS      N 4069   3.756   3.253   8.614  0.0759  0.1826  0.0637
  262CYS     HN 4070   3.699   3.318   8.564  0.4188  0.8394  0.5229
  262CYS     CA 4071   3.836   3.163   8.537  0.0781  0.2810 -0.0500
  262CYS     HA 4072   3.845   3.065   8.581 -0.4030  0.9011  1.4890
  262CYS     CB 4073   3.799   3.156   8.388 -0.3720  0.1463  0.0681
  262CYS    HB1 4074   3.879   3.100   8.336  0.3404  0.2708  1.0088
  262CYS    HB2 4075   3.803   3.258   8.345  1.0821 -0.1922 -0.6356
  262CYS     SG 4076   3.634   3.088   8.352 -0.2279 -0.2445  0.1386
  262CYS      C 4077   3.978   3.208   8.533  0.1249  0.1670  0.3006
  262CYS      O 4078   4.006   3.326   8.518 -0.1180  0.2189  0.2612
  263SER      N 4079   4.073   3.112   8.540 -0.0976 -0.0830 -0.0389
  263SER     HN 4080   4.043   3.021   8.567  1.1024 -0.8140 -1.0228
  263SER     CA 4081   4.212   3.122   8.510 -0.1446  0.4863 -0.0892
  263SER     HA 4082   4.239   3.196   8.583 -0.6755  0.5484  0.0479
  263SER     CB 4083   4.289   2.990   8.530 -0.4371  0.2207 -0.6735
  263SER    HB1 4084   4.399   2.996   8.512 -0.6320  0.3945 -1.8805
  263SER    HB2 4085   4.245   2.915   8.461  0.5002 -0.1513 -0.8872
  263SER     OG 4086   4.275   2.946   8.664 -0.1593  0.4812 -0.5557
  263SER    HG1 4087   4.190   2.900   8.669 -0.7579  1.6626  1.2039
  263SER      C 4088   4.239   3.184   8.377  0.0509  0.0838 -0.2413
  263SER      O 4089   4.166   3.151   8.284 -0.4993  0.3504  0.0877
  264HSD      N 4090   4.342   3.270   8.372 -0.0492  0.2000 -0.3235
  264HSD     HN 4091   4.387   3.283   8.460 -1.2987 -0.3507  0.4261
  264HSD     CA 4092   4.371   3.347   8.255 -0.2414  0.0607 -0.4616
  264HSD     HA 4093   4.277   3.382   8.214 -1.9709 -1.9789  1.4146
  264HSD     CB 4094   4.446   3.477   8.284 -0.1479 -0.0811 -0.0637
  264HSD    HB1 4095   4.541   3.442   8.329  0.8701  0.1422 -1.9430
  264HSD    HB2 4096   4.378   3.537   8.349  0.7091  1.8636 -0.8876
  264HSD    ND1 4097   4.573   3.560   8.078 -0.0215 -0.6193 -0.0606
  264HSD    HD1 4098   4.614   3.475   8.047  0.9917 -0.1722 -0.0027
  264HSD     CG 4099   4.472   3.573   8.172 -0.1538 -0.2944 -0.2457
  264HSD    CE1 4100   4.563   3.666   7.993 -0.3864 -0.4759  0.1556
  264HSD    HE1 4101   4.638   3.681   7.915  0.2360 -0.2347  0.7935
  264HSD    NE2 4102   4.459   3.741   8.024 -0.2963 -0.2849 -0.0010
  264HSD    CD2 4103   4.405   3.686   8.138 -0.0595 -0.1070  0.1956
  264HSD    HD2 4104   4.313   3.713   8.190 -0.6713 -2.3938  0.4146
  264HSD      C 4105   4.439   3.266   8.150  0.0463  0.0505 -0.2657
  264HSD      O 4106   4.513   3.173   8.182  0.3886  0.4358  0.0834
  265ALA      N 4107   4.425   3.302   8.021  0.1793  0.4012 -0.1844
  265ALA     HN 4108   4.351   3.368   8.007 -0.4435  0.3064  2.2128
  265ALA     CA 4109   4.477   3.238   7.904 -0.0087 -0.0260 -0.0345
  265ALA     HA 4110   4.436   3.138   7.895 -1.7360  0.2550  3.0899
  265ALA     CB 4111   4.430   3.305   7.774  0.1364  0.0098 -0.0686
  265ALA    HB1 4112   4.474   3.406   7.763 -1.6140  0.9325  0.8770
  265ALA    HB2 4113   4.319   3.313   7.765 -0.1024 -1.7506  0.8143
  265ALA    HB3 4114   4.455   3.233   7.693  1.8133  0.5828 -0.0884
  265ALA      C 4115   4.626   3.237   7.902 -0.0096 -0.4825  0.0548
  265ALA      O 4116   4.681   3.345   7.920 -0.4079 -0.3149  0.2912
  266PRO      N 4117   4.695   3.127   7.889  0.5208 -0.2400  0.7793
  266PRO     CD 4118   4.642   2.992   7.879 -0.0626  0.0034  0.5057
  266PRO    HD1 4119   4.619   2.983   7.771  1.3747  2.2458 -0.0702
  266PRO    HD2 4120   4.557   2.979   7.949  0.2280 -0.8022  0.7204
  266PRO     CA 4121   4.838   3.120   7.880  0.4523 -0.0618 -0.6395
  266PRO     HA 4122   4.886   3.139   7.974  2.2152 -4.1339 -0.5304
  266PRO     CB 4123   4.878   2.975   7.853  0.5088 -0.2721  0.5450
  266PRO    HB1 4124   4.976   2.956   7.901 -0.0916 -1.5980  1.3269
  266PRO    HB2 4125   4.867   2.959   7.744  1.4228  0.6740  0.3009
  266PRO     CG 4126   4.759   2.899   7.915  0.1224  0.1850  0.3735
  266PRO    HG1 4127   4.751   2.800   7.865 -0.6417 -0.2106  1.2394
  266PRO    HG2 4128   4.756   2.873   8.023 -3.8812  0.8408  0.5515
  266PRO      C 4129   4.908   3.213   7.787  0.2786  0.7297  0.0123
  266PRO      O 4130   4.855   3.261   7.687 -0.1053  0.1340 -0.0728
  267LEU      N 4131   5.037   3.239   7.816  0.3831 -0.3476  0.5704
  267LEU     HN 4132   5.079   3.210   7.901  0.4485  0.7919  0.9444
  267LEU     CA 4133   5.115   3.340   7.752  0.0080 -0.2161  0.3194
  267LEU     HA 4134   5.051   3.427   7.740 -0.4590 -0.7670 -1.4947
  267LEU     CB 4135   5.237   3.375   7.837 -0.3050  0.6566  0.4234
  267LEU    HB1 4136   5.295   3.282   7.852 -1.8819 -0.1491  1.8800
  267LEU    HB2 4137   5.196   3.419   7.931 -2.6666 -2.9245  1.2799
  267LEU     CG 4138   5.321   3.491   7.781  0.1418  0.0334 -0.2046
  267LEU     HG 4139   5.364   3.463   7.682  0.0702  0.2769 -0.3040
  267LEU    CD1 4140   5.249   3.624   7.755 -0.5569 -0.2168  0.4333
  267LEU   HD11 4141   5.320   3.690   7.701 -1.7827  0.3032 -0.5854
  267LEU   HD12 4142   5.214   3.680   7.845 -0.9916  1.3944 -0.6911
  267LEU   HD13 4143   5.168   3.612   7.680 -2.2091  1.6173  1.8142
  267LEU    CD2 4144   5.439   3.515   7.877  0.1220  0.5211 -0.3021
  267LEU   HD21 4145   5.390   3.540   7.973 -0.2901  2.0955 -0.8839
  267LEU   HD22 4146   5.500   3.606   7.854  0.3757 -0.0112 -1.8441
  267LEU   HD23 4147   5.509   3.429   7.882  0.9919  1.1177 -1.5524
  267LEU      C 4148   5.159   3.307   7.613 -0.3847  0.1318  0.1075
  267LEU      O 4149   5.184   3.384   7.521 -0.3265 -0.1534 -0.1162
  268TRP      N 4150   5.176   3.176   7.586  0.1166  0.2356 -0.0829
  268TRP     HN 4151   5.152   3.112   7.658  0.3969 -2.2125 -2.0472
  268TRP     CA 4152   5.183   3.127   7.451  0.1277  0.4189 -0.1493
  268TRP     HA 4153   5.271   3.173   7.409 -0.7681  2.8462  0.4101
  268TRP     CB 4154   5.219   2.979   7.439 -0.0253  0.3675  0.0072
  268TRP    HB1 4155   5.330   2.973   7.447 -0.0039  1.6271  0.8293
  268TRP    HB2 4156   5.200   2.928   7.341 -0.6454 -0.8323  0.7232
  268TRP     CG 4157   5.153   2.900   7.547  0.3248 -0.3569 -0.2946
  268TRP    CD1 4158   5.211   2.864   7.665  0.0214  0.7860  0.2207
  268TRP    HD1 4159   5.304   2.896   7.709 -0.2448 -0.1081  1.4912
  268TRP    NE1 4160   5.129   2.773   7.726  0.0254  0.3278 -0.4433
  268TRP    HE1 4161   5.139   2.725   7.811  0.3726  2.5080  0.8293
  268TRP    CE2 4162   5.018   2.755   7.648 -0.4868  1.0110  0.1096
  268TRP    CD2 4163   5.030   2.828   7.531  0.0283  0.1597 -0.3807
  268TRP    CE3 4164   4.942   2.820   7.428  0.0056 -0.3834 -0.3227
  268TRP    HE3 4165   4.954   2.873   7.335 -4.1382 -0.3232 -1.0031
  268TRP    CZ3 4166   4.836   2.735   7.447  0.5949 -1.1868 -0.5576
  268TRP    HZ3 4167   4.768   2.718   7.365 -0.6124 -4.6695  0.9562
  268TRP    CZ2 4168   4.908   2.676   7.666  0.0761  0.2283  0.1710
  268TRP    HZ2 4169   4.886   2.620   7.756  2.6558  0.1840  0.8493
  268TRP    CH2 4170   4.812   2.675   7.568  0.2101  0.1286  0.0394
  268TRP    HH2 4171   4.724   2.614   7.586 -0.3713  1.1445  0.7586
  268TRP      C 4172   5.061   3.156   7.372  0.3595 -0.2719 -0.7674
  268TRP      O 4173   5.058   3.190   7.254  0.0854  0.0578 -0.6681
  269LEU      N 4174   4.944   3.150   7.438  0.7095  0.7621 -0.0394
  269LEU     HN 4175   4.941   3.130   7.536  0.7911 -1.8738 -0.5193
  269LEU     CA 4176   4.813   3.175   7.386  0.5321 -0.1890 -0.0609
  269LEU     HA 4177   4.813   3.117   7.295 -1.4356 -0.8140  0.2950
  269LEU     CB 4178   4.709   3.115   7.482  0.0931  0.7083  0.0303
  269LEU    HB1 4179   4.677   3.184   7.563 -2.2653  1.1430 -1.1760
  269LEU    HB2 4180   4.762   3.024   7.516 -0.4187  1.0831  1.9855
  269LEU     CG 4181   4.570   3.084   7.425  0.1646  0.0388  0.2206
  269LEU     HG 4182   4.508   3.176   7.421 -1.4884 -1.0682 -0.9490
  269LEU    CD1 4183   4.579   3.035   7.280 -0.1070 -0.5078  0.3818
  269LEU   HD11 4184   4.625   3.116   7.220  0.9411  1.7640  3.9332
  269LEU   HD12 4185   4.486   2.999   7.232 -0.7958  1.4124  0.1924
  269LEU   HD13 4186   4.655   2.954   7.276 -0.6022 -0.9727  0.3289
  269LEU    CD2 4187   4.489   2.976   7.500  0.2240  0.4035  0.8186
  269LEU   HD21 4188   4.493   2.996   7.609 -1.6762 -0.8589  1.1682
  269LEU   HD22 4189   4.534   2.875   7.486 -0.2325 -0.0872  2.5973
  269LEU   HD23 4190   4.380   2.971   7.478  0.6940 -1.9104 -1.4433
  269LEU      C 4191   4.794   3.315   7.340 -0.1164 -0.2194  0.1137
  269LEU      O 4192   4.739   3.343   7.233  0.0269  0.0355  0.1053
  270MET      N 4193   4.840   3.413   7.420  0.1778 -0.1730 -0.1102
  270MET     HN 4194   4.876   3.391   7.510  1.4372 -0.9398 -0.7871
  270MET     CA 4195   4.846   3.552   7.386 -0.2799 -0.1820 -0.2336
  270MET     HA 4196   4.745   3.587   7.370 -0.2402  0.1665  0.2425
  270MET     CB 4197   4.913   3.636   7.496 -0.1828  0.0322 -0.4583
  270MET    HB1 4198   4.925   3.744   7.470 -2.4577  0.3109 -0.5104
  270MET    HB2 4199   5.014   3.591   7.487 -1.4931 -2.7657 -2.7588
  270MET     CG 4200   4.849   3.613   7.632  0.0597 -0.1541 -0.3745
  270MET    HG1 4201   4.901   3.674   7.708 -2.8244  2.1024 -0.0049
  270MET    HG2 4202   4.863   3.505   7.654 -1.1891 -0.7622 -2.3471
  270MET     SD 4203   4.669   3.638   7.641  0.0624 -0.2649  0.0231
  270MET     CE 4204   4.672   3.815   7.600 -0.6447 -0.2811 -0.1181
  270MET    HE1 4205   4.712   3.875   7.685 -1.1746 -1.0292  0.6814
  270MET    HE2 4206   4.570   3.859   7.590 -0.1626  1.2180  1.0727
  270MET    HE3 4207   4.739   3.839   7.515  0.1627 -0.8925  0.3275
  270MET      C 4208   4.930   3.580   7.267  0.1542  0.3851  0.2023
  270MET      O 4209   4.900   3.654   7.174 -0.3986  0.1674  0.2040
  271TYR      N 4210   5.043   3.508   7.252 -0.1712 -0.0947  0.0476
  271TYR     HN 4211   5.073   3.453   7.330 -2.1996 -0.4225  0.6693
  271TYR     CA 4212   5.136   3.541   7.149 -0.5350 -0.4858 -0.4184
  271TYR     HA 4213   5.136   3.649   7.150 -2.1748 -0.3426  3.4956
  271TYR     CB 4214   5.265   3.469   7.191 -0.2639  0.3674  0.2692
  271TYR    HB1 4215   5.332   3.443   7.106 -1.9768 -1.9208 -0.5010
  271TYR    HB2 4216   5.250   3.365   7.229  2.9958 -0.6925 -0.9404
  271TYR     CG 4217   5.341   3.537   7.299  0.2294 -0.0595  0.1969
  271TYR    CD1 4218   5.314   3.664   7.344 -0.3753 -0.2090  0.2587
  271TYR    HD1 4219   5.235   3.725   7.301 -0.4539 -0.9765 -0.7106
  271TYR    CE1 4220   5.410   3.720   7.425 -0.3516  0.1257  0.0020
  271TYR    HE1 4221   5.395   3.821   7.461 -0.8614 -0.4519  1.4895
  271TYR     CZ 4222   5.508   3.647   7.486  0.1456  0.4237 -0.4346
  271TYR     OH 4223   5.605   3.698   7.575 -0.2452  0.0027  0.2412
  271TYR     HH 4224   5.671   3.631   7.596 -0.9288 -0.5081  0.7979
  271TYR    CD2 4225   5.444   3.462   7.352  0.2819 -0.2388 -0.1580
  271TYR    HD2 4226   5.464   3.361   7.322  0.9077  0.1367 -1.0563
  271TYR    CE2 4227   5.531   3.518   7.443 -0.0844  0.2776 -0.1192
  271TYR    HE2 4228   5.608   3.453   7.483  1.8239  1.5354 -1.6114
  271TYR      C 4229   5.096   3.490   7.016  0.1410 -0.3578 -0.6759
  271TYR      O 4230   5.118   3.553   6.912 -0.2642 -0.3951 -0.7866
  272LEU      N 4231   5.019   3.379   7.012  0.1559 -0.4065  0.2986
  272LEU     HN 4232   5.007   3.320   7.091 -0.6658  0.3652  0.7715
  272LEU     CA 4233   4.944   3.328   6.902 -0.1101  0.2363  0.1779
  272LEU     HA 4234   5.008   3.309   6.817 -0.9916 -0.1166 -0.4155
  272LEU     CB 4235   4.883   3.195   6.948  0.4065 -0.0578  0.0195
  272LEU    HB1 4236   4.843   3.202   7.051 -3.1346 -0.4106 -1.1857
  272LEU    HB2 4237   4.975   3.134   6.962 -0.6728 -1.2881  2.2998
  272LEU     CG 4238   4.769   3.128   6.868  0.2909  0.2467 -0.0716
  272LEU     HG 4239   4.681   3.194   6.880 -1.4588 -1.4844 -2.5016
  272LEU    CD1 4240   4.803   3.094   6.721  0.3472 -0.6562  0.1505
  272LEU   HD11 4241   4.726   3.030   6.673  0.5313 -1.2940  0.6832
  272LEU   HD12 4242   4.898   3.044   6.694  1.1648  2.0680 -2.4313
  272LEU   HD13 4243   4.803   3.189   6.664 -0.4357 -1.5609 -1.4081
  272LEU    CD2 4244   4.715   2.999   6.930  0.2984  0.2656 -0.0263
  272LEU   HD21 4245   4.785   2.912   6.931 -0.1131 -0.0626  0.3936
  272LEU   HD22 4246   4.628   2.966   6.871 -0.6862  1.1757  0.8664
  272LEU   HD23 4247   4.685   3.029   7.033  1.2664  1.8744 -0.1818
  272LEU      C 4248   4.832   3.410   6.849 -0.2354 -0.2454 -0.3081
  272LEU      O 4249   4.815   3.433   6.729 -0.0577  0.1740 -0.2548
  273ALA      N 4250   4.749   3.466   6.939 -0.2760 -0.4368 -0.2277
  273ALA     HN 4251   4.756   3.437   7.035 -0.9479 -0.5156 -0.1975
  273ALA     CA 4252   4.648   3.561   6.905 -0.0012 -0.1862 -0.3501
  273ALA     HA 4253   4.576   3.521   6.835 -0.1113 -1.0566  0.2386
  273ALA     CB 4254   4.580   3.599   7.037 -0.3346 -0.4847 -0.4328
  273ALA    HB1 4255   4.650   3.661   7.097 -0.3523 -1.1007  0.2489
  273ALA    HB2 4256   4.556   3.508   7.097 -4.3252 -0.6964 -2.0759
  273ALA    HB3 4257   4.484   3.649   7.013  0.8090  1.7557 -0.5600
  273ALA      C 4258   4.694   3.691   6.848  0.1156 -0.0409  0.0707
  273ALA      O 4259   4.634   3.738   6.751 -0.1087 -0.1399  0.1598
  274ILE      N 4260   4.798   3.752   6.906 -0.2647  0.2380  0.4678
  274ILE     HN 4261   4.841   3.718   6.989  2.2069  1.1399 -0.3511
  274ILE     CA 4262   4.868   3.868   6.861  0.2364 -0.2487 -0.0180
  274ILE     HA 4263   4.803   3.950   6.835  0.7207 -0.3232 -1.6237
  274ILE     CB 4264   4.962   3.922   6.965 -0.1583 -0.0210  0.2221
  274ILE     HB 4265   5.027   3.837   6.994 -0.8536 -0.5991  0.1214
  274ILE    CG2 4266   5.067   4.023   6.916 -0.2280 -0.2741 -0.4675
  274ILE   HG21 4267   5.129   4.054   7.003 -0.8392  0.7537 -0.3810
  274ILE   HG22 4268   5.021   4.115   6.876 -1.0610  0.1027  1.2621
  274ILE   HG23 4269   5.139   3.987   6.839  0.3009  1.6814 -0.9272
  274ILE    CG1 4270   4.883   3.972   7.087  0.0797  0.1297  0.3146
  274ILE   HG11 4271   4.794   3.909   7.109  0.8744 -1.9090 -1.8061
  274ILE   HG12 4272   4.825   4.064   7.063 -0.0151  0.5752  2.1576
  274ILE     CD 4273   4.960   3.980   7.218 -0.1665 -0.9372  0.5328
  274ILE    HD1 4274   5.053   3.921   7.206  0.3814 -0.0670  0.3518
  274ILE    HD2 4275   4.901   3.949   7.307 -0.8364  0.5973  0.6575
  274ILE    HD3 4276   5.006   4.081   7.230  0.5057 -0.9041 -1.8572
  274ILE      C 4277   4.920   3.852   6.722  0.1364  0.1141 -0.0973
  274ILE      O 4278   4.916   3.946   6.642  0.0511  0.5393  0.4033
  275VAL      N 4279   4.973   3.734   6.684 -0.2597 -0.1112  0.0507
  275VAL     HN 4280   4.960   3.669   6.758 -0.0824  0.5234  0.6486
  275VAL     CA 4281   5.032   3.693   6.560  0.0173  0.4217  0.0059
  275VAL     HA 4282   5.107   3.765   6.532 -0.1542  0.2248 -0.9883
  275VAL     CB 4283   5.106   3.563   6.570 -0.4366  0.1322 -0.3998
  275VAL     HB 4284   5.058   3.485   6.633  2.0475 -2.1286 -1.1119
  275VAL    CG1 4285   5.139   3.481   6.444 -0.1454  0.1744 -0.3505
  275VAL   HG11 4286   5.219   3.534   6.387  0.8740 -0.9184  0.0185
  275VAL   HG12 4287   5.054   3.461   6.376 -1.2412 -0.3227  1.1162
  275VAL   HG13 4288   5.184   3.384   6.475  2.2812  1.8103  1.6912
  275VAL    CG2 4289   5.247   3.587   6.626 -0.4506 -0.6358 -0.0148
  275VAL   HG21 4290   5.302   3.661   6.563  3.7863 -1.5346  2.2623
  275VAL   HG22 4291   5.307   3.494   6.630  1.9601  0.7657 -1.2406
  275VAL   HG23 4292   5.240   3.625   6.730  1.2728 -0.0773 -0.0728
  275VAL      C 4293   4.929   3.687   6.453  0.1292  0.4040 -0.0999
  275VAL      O 4294   4.952   3.743   6.345 -0.6562 -0.0490 -0.5062
  276LEU      N 4295   4.814   3.625   6.483  0.1847  0.3134 -0.0720
  276LEU     HN 4296   4.792   3.592   6.574  0.2233 -0.8374 -0.4659
  276LEU     CA 4297   4.704   3.615   6.392  0.5866 -0.0904 -0.5183
  276LEU     HA 4298   4.737   3.571   6.299  0.1088 -0.1959 -0.6380
  276LEU     CB 4299   4.588   3.529   6.446  0.8737  0.0843  0.3935
  276LEU    HB1 4300   4.509   3.539   6.368  2.0796 -0.4373 -0.9373
  276LEU    HB2 4301   4.546   3.577   6.537 -1.5528  0.5441 -0.8780
  276LEU     CG 4302   4.617   3.378   6.450  0.4542 -0.0075  0.0288
  276LEU     HG 4303   4.698   3.361   6.524 -0.9696  2.1599  2.2189
  276LEU    CD1 4304   4.500   3.302   6.514 -0.0253  0.5511 -0.1742
  276LEU   HD11 4305   4.462   3.352   6.606  0.6363  0.0142  0.4069
  276LEU   HD12 4306   4.524   3.194   6.521 -1.0691 -0.0626 -3.9998
  276LEU   HD13 4307   4.423   3.318   6.435  1.9241  1.4009 -1.9906
  276LEU    CD2 4308   4.661   3.321   6.314  0.4736  0.1017 -0.0107
  276LEU   HD21 4309   4.603   3.377   6.237 -0.1761  0.7096  0.9073
  276LEU   HD22 4310   4.659   3.210   6.307  2.4347 -0.0035  0.4437
  276LEU   HD23 4311   4.771   3.334   6.307  0.9888 -3.7686 -1.5128
  276LEU      C 4312   4.656   3.748   6.345  0.2924  0.0510  0.1684
  276LEU      O 4313   4.646   3.777   6.226 -0.3321  0.1745  0.2455
  277SER      N 4314   4.634   3.845   6.435  0.2425  0.4557 -0.2744
  277SER     HN 4315   4.654   3.834   6.532 -1.7147  1.8623  0.3502
  277SER     CA 4316   4.598   3.976   6.392 -0.3641  0.5247  0.4235
  277SER     HA 4317   4.504   3.966   6.339 -0.3237 -1.4254  0.6371
  277SER     CB 4318   4.573   4.066   6.515  0.0009  0.6467  0.4076
  277SER    HB1 4319   4.469   4.044   6.547 -0.2043  1.4365  0.3078
  277SER    HB2 4320   4.581   4.174   6.490  0.3498  0.1817 -1.6898
  277SER     OG 4321   4.653   4.039   6.629  0.1684 -0.7245 -0.0090
  277SER    HG1 4322   4.747   4.034   6.610  0.1943 -1.1489  0.2118
  277SER      C 4323   4.700   4.045   6.309 -0.4261  0.0340 -0.0657
  277SER      O 4324   4.666   4.108   6.209  0.2344  0.1601 -0.2180
  278HSD      N 4325   4.830   4.037   6.343 -0.4532  0.2919  0.1018
  278HSD     HN 4326   4.856   3.984   6.423 -2.4980  0.2157  0.7607
  278HSD     CA 4327   4.931   4.107   6.269 -0.0628 -0.6331 -0.2511
  278HSD     HA 4328   4.902   4.210   6.256 -1.5220 -0.9997 -0.0205
  278HSD     CB 4329   5.064   4.109   6.346 -0.0830 -0.4493 -0.2210
  278HSD    HB1 4330   5.137   4.171   6.290 -1.2933  1.8932  0.6632
  278HSD    HB2 4331   5.085   4.000   6.360 -3.5533 -1.0732  1.2257
  278HSD    ND1 4332   5.142   4.170   6.576 -0.1041 -0.5196 -0.1544
  278HSD    HD1 4333   5.202   4.093   6.599  3.0502  1.8026  0.1262
  278HSD     CG 4334   5.054   4.189   6.472  0.1217 -0.2920 -0.3040
  278HSD    CE1 4335   5.111   4.266   6.668  0.1694 -0.2969 -0.2951
  278HSD    HE1 4336   5.166   4.287   6.760 -2.4323 -0.3746  1.3611
  278HSD    NE2 4337   5.004   4.336   6.635 -0.1951 -0.6495  0.1342
  278HSD    CD2 4338   4.971   4.290   6.509  0.1517 -0.3548 -0.0667
  278HSD    HD2 4339   4.898   4.353   6.460 -1.3221 -2.0618 -0.1686
  278HSD      C 4340   4.945   4.057   6.129  0.6190 -0.2081 -0.3405
  278HSD      O 4341   4.967   4.122   6.027 -0.2874  0.8301  0.1061
  279THR      N 4342   4.926   3.925   6.114 -0.3991 -0.1507  0.3212
  279THR     HN 4343   4.905   3.869   6.195  1.9551 -1.9392 -0.2002
  279THR     CA 4344   4.941   3.842   5.998  0.3802 -0.1203  0.3970
  279THR     HA 4345   5.042   3.856   5.961  1.0036 -0.5053  1.8671
  279THR     CB 4346   4.919   3.697   6.029 -0.7745  0.0653  0.5026
  279THR     HB 4347   4.822   3.674   6.076 -0.0021 -0.2717  1.9974
  279THR    OG1 4348   5.012   3.649   6.124 -0.7761 -0.2019  0.3691
  279THR    HG1 4349   5.004   3.691   6.210 -0.6870  0.8778 -0.1401
  279THR    CG2 4350   4.944   3.603   5.910 -0.8711  0.5612  0.0858
  279THR   HG21 4351   5.043   3.611   5.860 -0.2150 -0.7070  1.1264
  279THR   HG22 4352   4.862   3.617   5.835 -0.5579 -1.3456 -0.6774
  279THR   HG23 4353   4.945   3.497   5.945  1.1773  0.8730  1.0842
  279THR      C 4354   4.847   3.876   5.888  1.0013  0.6589  0.0931
  279THR      O 4355   4.871   3.862   5.768 -0.1459 -0.1622 -0.0589
  280ASN      N 4356   4.738   3.944   5.926  0.4531 -0.2661  0.2164
  280ASN     HN 4357   4.713   3.967   6.020 -3.2948  1.2342 -0.9287
  280ASN     CA 4358   4.652   4.013   5.835  0.2219  0.0610  0.6727
  280ASN     HA 4359   4.586   3.942   5.785  0.3123 -0.8857  1.8594
  280ASN     CB 4360   4.549   4.099   5.910 -0.1861  0.2681 -0.1115
  280ASN    HB1 4361   4.597   4.185   5.962 -1.7489  0.9380  0.2774
  280ASN    HB2 4362   4.495   4.035   5.982 -0.8678  0.6364 -0.2816
  280ASN     CG 4363   4.439   4.159   5.824 -0.2707  0.1667 -0.0750
  280ASN    OD1 4364   4.345   4.094   5.778 -0.5800  0.6235 -0.0961
  280ASN    ND2 4365   4.448   4.291   5.792 -0.5777  0.2029 -0.0156
  280ASN   HD21 4366   4.386   4.316   5.717  1.9130  0.4347 -2.1378
  280ASN   HD22 4367   4.519   4.350   5.828 -0.2296 -0.3108  0.1506
  280ASN      C 4368   4.718   4.095   5.730 -0.5000  0.0087  0.1625
  280ASN      O 4369   4.673   4.081   5.617  0.1016 -0.0278 -0.0746
  281SER      N 4370   4.813   4.182   5.770 -0.1504 -0.1692 -0.2745
  281SER     HN 4371   4.836   4.184   5.867 -0.8631 -0.6987 -0.0853
  281SER     CA 4372   4.901   4.263   5.691  0.2165  0.2245  0.5216
  281SER     HA 4373   4.857   4.348   5.641  0.9839  0.3952  0.1249
  281SER     CB 4374   5.013   4.310   5.784  0.7902 -0.2785  0.0922
  281SER    HB1 4375   5.093   4.371   5.735 -1.9067  2.7539 -0.9356
  281SER    HB2 4376   5.078   4.232   5.829  1.8353 -0.5315 -1.7602
  281SER     OG 4377   4.959   4.391   5.888  0.0387  0.1767 -0.6418
  281SER    HG1 4378   5.011   4.357   5.961  0.4558  0.5580 -0.7522
  281SER      C 4379   4.965   4.185   5.581 -0.3103  0.0392  0.3386
  281SER      O 4380   4.986   4.231   5.469 -0.0780  0.1271  0.4178
  282VAL      N 4381   5.007   4.059   5.605  0.1231  0.2201  0.5534
  282VAL     HN 4382   4.984   4.025   5.696 -2.2998  0.0873 -0.0442
  282VAL     CA 4383   5.077   3.971   5.517 -0.2689  0.3544  0.1045
  282VAL     HA 4384   5.156   4.022   5.464  0.5225 -0.8926  0.0466
  282VAL     CB 4385   5.146   3.861   5.592 -0.3259  0.2789  0.0477
  282VAL     HB 4386   5.072   3.790   5.636 -0.4830  0.7914  0.6349
  282VAL    CG1 4387   5.244   3.788   5.499  0.6185  0.9129  0.5212
  282VAL   HG11 4388   5.313   3.859   5.448  0.4524 -0.7700 -2.2182
  282VAL   HG12 4389   5.200   3.745   5.407  2.0270 -0.2982  0.3852
  282VAL   HG13 4390   5.307   3.716   5.555 -0.3326  1.6134  2.5974
  282VAL    CG2 4391   5.218   3.930   5.710 -0.5496 -0.1407  0.4337
  282VAL   HG21 4392   5.275   3.853   5.767  0.0003  0.3158  0.5074
  282VAL   HG22 4393   5.152   3.973   5.787 -0.3488  0.5407  0.2341
  282VAL   HG23 4394   5.284   4.013   5.676 -2.0546  1.8999  2.2073
  282VAL      C 4395   4.995   3.917   5.405 -0.0382 -0.2471  0.2236
  282VAL      O 4396   5.042   3.896   5.294  0.3440  0.0886  0.3187
  283VAL      N 4397   4.865   3.891   5.430 -0.1434 -0.2214 -0.2853
  283VAL     HN 4398   4.828   3.919   5.518 -1.1303 -1.5040 -0.2518
  283VAL     CA 4399   4.781   3.824   5.336 -0.3951 -0.0683 -0.1701
  283VAL     HA 4400   4.837   3.751   5.280 -0.4274 -2.3349  2.4744
  283VAL     CB 4401   4.680   3.738   5.407 -0.2572  0.1678  0.3214
  283VAL     HB 4402   4.629   3.676   5.329 -0.6263 -1.5089  1.8316
  283VAL    CG1 4403   4.750   3.642   5.505  0.6234  0.2087 -0.2582
  283VAL   HG11 4404   4.671   3.593   5.564  0.8446  1.5173  1.1941
  283VAL   HG12 4405   4.808   3.696   5.583  0.5385 -1.8094  1.2670
  283VAL   HG13 4406   4.822   3.573   5.456  0.1158  0.3993 -1.3156
  283VAL    CG2 4407   4.571   3.816   5.482 -0.4318  0.7035 -0.4743
  283VAL   HG21 4408   4.493   3.745   5.518 -1.0614  0.2341 -2.6218
  283VAL   HG22 4409   4.513   3.894   5.429 -1.1214  0.5652  0.0599
  283VAL   HG23 4410   4.619   3.863   5.570  0.3734 -0.8282 -0.0532
  283VAL      C 4411   4.709   3.921   5.249 -0.0561  0.3698  0.0351
  283VAL      O 4412   4.658   3.880   5.145  0.2383 -0.0837  0.0658
  284ASN      N 4413   4.698   4.048   5.292  0.6981  0.4853 -0.1065
  284ASN     HN 4414   4.755   4.077   5.369  0.8454  1.3851 -0.5375
  284ASN     CA 4415   4.640   4.151   5.210  0.1554  0.5186  0.3168
  284ASN     HA 4416   4.545   4.102   5.197  0.6087 -0.1757 -0.4379
  284ASN     CB 4417   4.625   4.290   5.274  0.2209  0.8463 -0.3719
  284ASN    HB1 4418   4.565   4.355   5.208 -1.1063  1.7089  1.5849
  284ASN    HB2 4419   4.729   4.327   5.291  0.7377 -0.4709 -0.4632
  284ASN     CG 4420   4.556   4.275   5.409  0.9549 -0.8341 -0.1468
  284ASN    OD1 4421   4.606   4.347   5.496 -0.3481  0.3694 -0.3601
  284ASN    ND2 4422   4.455   4.189   5.435 -0.1609  0.4032 -0.2745
  284ASN   HD21 4423   4.439   4.183   5.533  0.5739 -0.7337 -0.2105
  284ASN   HD22 4424   4.435   4.110   5.376 -1.2597 -0.4371  1.1525
  284ASN      C 4425   4.691   4.172   5.072  0.0481  0.1062  0.2135
  284ASN      O 4426   4.597   4.199   4.998  0.3423  0.7471  0.0635
  285PRO      N 4427   4.810   4.163   5.021 -0.1636  0.1915 -0.3085
  285PRO     CD 4428   4.927   4.169   5.108  0.0170 -0.8455 -0.4617
  285PRO    HD1 4429   4.928   4.091   5.187  2.3199  0.1870  0.6222
  285PRO    HD2 4430   4.946   4.272   5.145  1.3691 -1.3358  0.3000
  285PRO     CA 4431   4.839   4.177   4.882 -0.2351  0.0271 -0.3406
  285PRO     HA 4432   4.789   4.263   4.838  0.5608  0.9139  0.4624
  285PRO     CB 4433   4.991   4.193   4.881 -0.2911  0.6015 -0.4415
  285PRO    HB1 4434   5.037   4.293   4.890  1.7670 -0.4146  1.0238
  285PRO    HB2 4435   5.038   4.149   4.791 -0.4370  0.8753 -0.6529
  285PRO     CG 4436   5.041   4.129   5.012 -0.1804 -0.3187 -0.9210
  285PRO    HG1 4437   5.061   4.021   4.996  0.0320  0.0330 -3.4912
  285PRO    HG2 4438   5.141   4.163   5.047 -1.0001 -0.1036  1.3716
  285PRO      C 4439   4.794   4.058   4.804  0.5582 -0.4854 -0.0306
  285PRO      O 4440   4.756   4.077   4.688  0.3372  0.3151  0.1624
  286PHE      N 4441   4.799   3.940   4.868  0.1996 -0.2556  0.4363
  286PHE     HN 4442   4.817   3.944   4.966  1.0731 -3.7003  0.5424
  286PHE     CA 4443   4.764   3.813   4.812 -0.1296 -0.0783  0.2405
  286PHE     HA 4444   4.816   3.808   4.717  0.0639 -1.7743  0.4038
  286PHE     CB 4445   4.805   3.691   4.895 -0.1480  0.0190  0.3941
  286PHE    HB1 4446   4.776   3.596   4.845  1.6790 -0.0919 -0.5372
  286PHE    HB2 4447   4.771   3.683   5.000 -2.7004 -0.2740 -0.3904
  286PHE     CG 4448   4.954   3.693   4.898 -0.1484  0.4591  0.1722
  286PHE    CD1 4449   5.021   3.636   4.793  0.2618  0.4678  0.4272
  286PHE    HD1 4450   4.965   3.587   4.714  0.0153 -1.3519  1.6719
  286PHE    CE1 4451   5.158   3.637   4.786  0.2375 -0.2501 -0.2852
  286PHE    HE1 4452   5.215   3.601   4.701 -0.1339  0.1573 -0.7148
  286PHE     CZ 4453   5.226   3.697   4.889  0.2897  0.1734 -0.5633
  286PHE     HZ 4454   5.333   3.704   4.888  0.1978  2.6091  0.1193
  286PHE    CD2 4455   5.026   3.749   5.001  0.0785 -0.5361  0.5656
  286PHE    HD2 4456   4.975   3.800   5.081 -0.0504  1.3545 -0.6365
  286PHE    CE2 4457   5.164   3.753   4.999  0.0787 -0.8141 -0.1682
  286PHE    HE2 4458   5.218   3.798   5.080 -0.5923  1.7786 -1.0746
  286PHE      C 4459   4.621   3.813   4.770 -0.0129  0.2342 -0.1687
  286PHE      O 4460   4.594   3.776   4.656 -0.3334  1.0141 -0.3509
  287ILE      N 4461   4.533   3.871   4.853  0.2053 -0.0236  0.2459
  287ILE     HN 4462   4.561   3.912   4.940  1.3449  1.0862 -0.6061
  287ILE     CA 4463   4.392   3.869   4.826  0.2606  0.1003 -0.0609
  287ILE     HA 4464   4.371   3.775   4.777 -0.9602  1.2050 -1.7360
  287ILE     CB 4465   4.306   3.870   4.949  0.0333 -0.2695 -0.2168
  287ILE     HB 4466   4.197   3.862   4.925 -0.0858 -1.2233  0.5783
  287ILE    CG2 4467   4.341   3.743   5.027 -0.0440 -0.2035 -0.0723
  287ILE   HG21 4468   4.291   3.738   5.126  0.5527 -0.2075  0.2324
  287ILE   HG22 4469   4.449   3.746   5.055  0.2656  0.4477 -1.2742
  287ILE   HG23 4470   4.312   3.650   4.972 -2.0635 -0.3398  1.1490
  287ILE    CG1 4471   4.344   3.995   5.029  1.2377 -0.6591 -0.1665
  287ILE   HG11 4472   4.311   4.084   4.972  1.5407 -1.1540 -1.1251
  287ILE   HG12 4473   4.453   4.009   5.042  1.2610 -0.4529 -0.5724
  287ILE     CD 4474   4.276   3.999   5.166  0.2361 -0.2781 -0.6686
  287ILE    HD1 4475   4.170   3.966   5.170  0.1679  0.0337  1.8982
  287ILE    HD2 4476   4.282   4.100   5.214 -0.9600 -1.1250  1.4154
  287ILE    HD3 4477   4.340   3.945   5.239 -0.0128 -0.5112 -0.6210
  287ILE      C 4478   4.346   3.969   4.726  0.3432 -0.3634 -0.5634
  287ILE      O 4479   4.239   3.952   4.668 -0.0958  0.4465  0.0019
  288TYR      N 4480   4.427   4.071   4.693  0.1350  0.1770  0.5762
  288TYR     HN 4481   4.514   4.076   4.742  1.3547  1.1966 -1.5433
  288TYR     CA 4482   4.384   4.169   4.598 -0.0930 -0.3471  0.1362
  288TYR     HA 4483   4.288   4.150   4.552 -0.8287  0.6967  1.1932
  288TYR     CB 4484   4.385   4.307   4.667  0.1994 -0.2323 -0.0967
  288TYR    HB1 4485   4.353   4.390   4.600 -1.1707 -0.1746  0.5886
  288TYR    HB2 4486   4.485   4.335   4.706  0.7197  0.2046 -1.6738
  288TYR     CG 4487   4.279   4.311   4.771  0.1593 -0.4420 -0.1281
  288TYR    CD1 4488   4.309   4.343   4.901 -0.1195  0.1229 -0.1984
  288TYR    HD1 4489   4.408   4.379   4.925  0.0481  2.4276 -3.7234
  288TYR    CE1 4490   4.211   4.332   4.997  0.0598  1.0089  0.0920
  288TYR    HE1 4491   4.239   4.341   5.101  0.9052 -0.0540 -0.0272
  288TYR     CZ 4492   4.081   4.307   4.961  0.2992 -0.7565  0.3638
  288TYR     OH 4493   3.977   4.308   5.057 -0.3506 -0.1183 -0.3364
  288TYR     HH 4494   3.901   4.325   4.999 -0.1483  1.1264 -0.2502
  288TYR    CD2 4495   4.149   4.279   4.737  0.0452  0.1044 -0.2083
  288TYR    HD2 4496   4.124   4.256   4.635 -0.7888 -0.7267  0.1757
  288TYR    CE2 4497   4.048   4.286   4.829  0.3944  0.2906  0.1657
  288TYR    HE2 4498   3.952   4.264   4.783  0.8211 -1.0945 -0.1045
  288TYR      C 4499   4.472   4.176   4.479 -0.1328 -0.2080  0.1150
  288TYR      O 4500   4.451   4.107   4.379 -0.0404 -0.6193  0.3762
  289ALA      N 4501   4.580   4.257   4.478 -0.1859 -0.1350 -0.7497
  289ALA     HN 4502   4.598   4.311   4.560 -0.4182  1.7327 -1.8797
  289ALA     CA 4503   4.679   4.278   4.377  0.5858  0.0214  0.0246
  289ALA     HA 4504   4.628   4.320   4.291 -0.9045 -2.5424 -0.4490
  289ALA     CB 4505   4.780   4.376   4.438  1.0709 -0.3118 -0.2340
  289ALA    HB1 4506   4.738   4.478   4.421  1.3257 -0.1060  0.3396
  289ALA    HB2 4507   4.872   4.383   4.376  2.2740  0.8927  1.5604
  289ALA    HB3 4508   4.805   4.344   4.542  0.4305 -0.1159 -0.0123
  289ALA      C 4509   4.746   4.162   4.313  0.1561 -0.0910 -0.2282
  289ALA      O 4510   4.790   4.161   4.198  0.5662  0.3383 -0.0794
  290TYR      N 4511   4.757   4.053   4.390  0.1175 -0.2022 -0.3788
  290TYR     HN 4512   4.730   4.056   4.486 -1.5944 -0.8829 -0.8168
  290TYR     CA 4513   4.815   3.934   4.336  0.3145 -0.0959 -0.4049
  290TYR     HA 4514   4.903   3.955   4.277  0.3819  0.0689 -0.2450
  290TYR     CB 4515   4.857   3.847   4.456  0.4298  0.0888 -0.3103
  290TYR    HB1 4516   4.760   3.839   4.510 -0.0843  0.6049 -1.1311
  290TYR    HB2 4517   4.926   3.904   4.522 -0.1601 -0.2497  0.6222
  290TYR     CG 4518   4.919   3.714   4.432  0.0865 -0.1694  0.2313
  290TYR    CD1 4519   5.052   3.692   4.404  0.0487 -0.4039  0.2326
  290TYR    HD1 4520   5.127   3.769   4.404  2.5031 -2.6528 -0.1891
  290TYR    CE1 4521   5.107   3.568   4.381  0.4066 -0.2743  0.3864
  290TYR    HE1 4522   5.210   3.548   4.356  0.0972 -1.5366  0.0828
  290TYR     CZ 4523   5.024   3.459   4.380 -0.0147  0.0424  0.4458
  290TYR     OH 4524   5.076   3.330   4.357  0.3349  0.2106  0.2946
  290TYR     HH 4525   5.141   3.334   4.287 -0.7073 -0.7017 -0.7698
  290TYR    CD2 4526   4.836   3.604   4.421  0.2255 -0.2355 -0.1694
  290TYR    HD2 4527   4.729   3.611   4.428  0.3251  3.7731  0.0549
  290TYR    CE2 4528   4.889   3.479   4.402 -0.1884 -0.4142 -0.1592
  290TYR    HE2 4529   4.827   3.391   4.400 -1.1273  0.2413 -0.1402
  290TYR      C 4530   4.728   3.862   4.238 -0.1870 -0.0042 -0.0308
  290TYR      O 4531   4.773   3.792   4.148 -0.3875 -0.2511  0.0609
  291ARG      N 4532   4.596   3.884   4.242 -0.2966 -0.6929  0.2572
  291ARG     HN 4533   4.557   3.938   4.316  0.7669  2.4216 -1.2679
  291ARG     CA 4534   4.505   3.810   4.160 -0.3893 -0.2267 -0.0651
  291ARG     HA 4535   4.546   3.714   4.131  0.0747  0.3728 -1.5079
  291ARG     CB 4536   4.374   3.801   4.240 -0.0549  0.1704  0.5384
  291ARG    HB1 4537   4.296   3.754   4.175  1.4290  0.7164 -1.7725
  291ARG    HB2 4538   4.335   3.902   4.266 -0.7607 -0.0032  0.1870
  291ARG     CG 4539   4.389   3.721   4.369 -0.0406 -0.7461 -0.0194
  291ARG    HG1 4540   4.435   3.796   4.437  0.0812 -0.8711  0.0364
  291ARG    HG2 4541   4.461   3.641   4.342  0.0398  0.1287 -2.6261
  291ARG     CD 4542   4.262   3.660   4.431 -0.6285  0.1367 -0.3403
  291ARG    HD1 4543   4.175   3.728   4.440 -0.5301  0.1296  0.7294
  291ARG    HD2 4544   4.300   3.625   4.529  1.6109 -0.5999 -1.3977
  291ARG     NE 4545   4.233   3.534   4.357  0.3412 -0.0246 -0.4629
  291ARG     HE 4546   4.308   3.514   4.294  0.5818  0.5873 -0.3829
  291ARG     CZ 4547   4.170   3.421   4.402  0.9836 -0.2692 -0.1633
  291ARG    NH1 4548   4.112   3.409   4.525 -0.3607 -0.3215 -0.7940
  291ARG   HH11 4549   4.091   3.496   4.570 -0.7400 -0.5138 -0.5943
  291ARG   HH12 4550   4.072   3.320   4.546  1.1434 -0.9763 -0.5940
  291ARG    NH2 4551   4.181   3.307   4.328 -0.3426 -0.1022 -0.6465
  291ARG   HH21 4552   4.216   3.319   4.235 -1.0794  2.5251 -0.6853
  291ARG   HH22 4553   4.137   3.221   4.351 -0.4036  0.7968  3.2798
  291ARG      C 4554   4.467   3.874   4.031 -0.0129 -0.6938 -0.4102
  291ARG      O 4555   4.392   3.824   3.948  0.2749 -0.1629 -0.9986
  292ILE      N 4556   4.525   3.994   4.010 -0.8005 -0.2235  0.0544
  292ILE     HN 4557   4.586   4.024   4.082  1.0854  0.8914 -1.8819
  292ILE     CA 4558   4.493   4.085   3.904 -0.0342  0.0644  0.0611
  292ILE     HA 4559   4.392   4.060   3.873  0.3090 -0.7463 -0.4216
  292ILE     CB 4560   4.481   4.227   3.952 -0.2779 -0.0232  0.2623
  292ILE     HB 4561   4.573   4.270   3.996 -0.5284  1.7204 -0.8409
  292ILE    CG2 4562   4.456   4.324   3.835  0.7199  0.2019  0.2317
  292ILE   HG21 4563   4.434   4.419   3.888 -0.5241 -1.1150  2.1875
  292ILE   HG22 4564   4.366   4.291   3.780  2.3149 -2.0289 -1.2221
  292ILE   HG23 4565   4.545   4.340   3.770 -0.9607  0.8666 -1.9910
  292ILE    CG1 4566   4.376   4.247   4.062 -0.2536  0.4946  0.1931
  292ILE   HG11 4567   4.379   4.174   4.146  1.8075 -1.3367 -1.3592
  292ILE   HG12 4568   4.273   4.243   4.019 -0.5071  0.4737  0.7879
  292ILE     CD 4569   4.392   4.379   4.136  0.5687  0.4751  0.0501
  292ILE    HD1 4570   4.343   4.388   4.235  0.6490 -0.1674  0.1530
  292ILE    HD2 4571   4.342   4.453   4.070 -2.5374 -1.4966 -0.0003
  292ILE    HD3 4572   4.501   4.399   4.144  0.0987  3.2760  0.6759
  292ILE      C 4573   4.595   4.081   3.796 -0.1127 -0.2411 -0.0016
  292ILE      O 4574   4.714   4.080   3.826 -0.1905 -0.2619  0.3173
  293ARG      N 4575   4.556   4.058   3.669 -0.3364 -0.0204  0.0263
  293ARG     HN 4576   4.459   4.051   3.651 -0.2629 -0.0695 -0.3698
  293ARG     CA 4577   4.642   4.031   3.558  0.3910  0.3210  0.4925
  293ARG     HA 4578   4.714   3.954   3.581  1.2979  0.9093 -0.2868
  293ARG     CB 4579   4.554   3.998   3.436  0.8412 -0.0868  0.2769
  293ARG    HB1 4580   4.471   4.069   3.452 -0.9523 -0.7986 -4.3575
  293ARG    HB2 4581   4.513   3.894   3.435 -2.0284  0.9377  1.7880
  293ARG     CG 4582   4.611   4.035   3.299  0.3098  0.1459  0.1191
  293ARG    HG1 4583   4.642   4.141   3.293 -1.0955  0.8060  2.8166
  293ARG    HG2 4584   4.527   4.026   3.226  1.5819  0.9892 -1.5129
  293ARG     CD 4585   4.716   3.938   3.244  0.5996  0.2948  0.4074
  293ARG    HD1 4586   4.681   3.833   3.253 -0.9249  0.8884  2.1026
  293ARG    HD2 4587   4.807   3.958   3.304  0.0280  1.1359  1.0143
  293ARG     NE 4588   4.740   3.974   3.101 -0.3431 -0.2036  0.1142
  293ARG     HE 4589   4.679   4.041   3.057  0.9401  1.0806  0.2130
  293ARG     CZ 4590   4.821   3.902   3.019  0.2167  0.3641  0.1588
  293ARG    NH1 4591   4.890   3.791   3.060  0.8647  0.9064  0.5598
  293ARG   HH11 4592   4.891   3.773   3.158 -2.5864 -0.2345  0.5343
  293ARG   HH12 4593   4.955   3.748   2.998 -1.0407 -2.3935  0.6217
  293ARG    NH2 4594   4.822   3.932   2.886  0.2062 -0.4542 -0.0301
  293ARG   HH21 4595   4.799   4.023   2.853  3.3651  1.6626  2.9814
  293ARG   HH22 4596   4.847   3.865   2.815  0.0289  0.4736 -0.9942
  293ARG      C 4597   4.735   4.144   3.533 -0.0332  0.6109  0.2103
  293ARG      O 4598   4.853   4.118   3.509 -0.1784 -0.0921  0.2458
  294GLU      N 4599   4.695   4.273   3.541 -0.0236  0.6073  0.3202
  294GLU     HN 4600   4.605   4.294   3.578  0.7132  0.7414  2.1562
  294GLU     CA 4601   4.783   4.382   3.510  0.2146  0.1643 -0.6020
  294GLU     HA 4602   4.833   4.361   3.417 -0.8959 -0.4856 -1.0831
  294GLU     CB 4603   4.705   4.513   3.487  0.0547  0.0825 -0.5324
  294GLU    HB1 4604   4.664   4.545   3.585  2.3503 -0.0084  0.5325
  294GLU    HB2 4605   4.625   4.483   3.416  0.6997 -2.4547 -0.2935
  294GLU     CG 4606   4.784   4.631   3.430 -0.2047  0.2785 -0.4869
  294GLU    HG1 4607   4.859   4.671   3.501 -1.1221  0.4579  0.4003
  294GLU    HG2 4608   4.712   4.711   3.404 -2.4614 -0.3521  3.1207
  294GLU     CD 4609   4.852   4.597   3.298  0.0590  0.7782 -0.4800
  294GLU    OE1 4610   4.776   4.575   3.200 -0.2589 -0.4868  0.0325
  294GLU    OE2 4611   4.978   4.603   3.291  0.1646 -0.1660  0.3714
  294GLU      C 4612   4.883   4.400   3.618  0.0107 -0.7100 -0.2546
  294GLU      O 4613   5.000   4.431   3.593 -0.0892 -0.5924 -0.5847
  295PHE      N 4614   4.850   4.372   3.746 -0.2592  0.3032 -0.0957
  295PHE     HN 4615   4.755   4.353   3.766  0.2306 -2.1485  0.2034
  295PHE     CA 4616   4.942   4.362   3.855  0.0458 -0.0830 -0.3853
  295PHE     HA 4617   5.000   4.453   3.864 -0.2576 -0.0636  2.3587
  295PHE     CB 4618   4.865   4.354   3.988  0.3475  0.6723 -0.1607
  295PHE    HB1 4619   4.931   4.331   4.074 -0.7755  0.2490  0.6077
  295PHE    HB2 4620   4.779   4.285   3.978  0.8804  0.2168 -1.9299
  295PHE     CG 4621   4.811   4.487   4.030 -0.3669  0.4685 -0.4082
  295PHE    CD1 4622   4.875   4.550   4.135 -0.2939 -0.0925 -0.1118
  295PHE    HD1 4623   4.955   4.500   4.187 -0.0741 -0.0778 -0.4355
  295PHE    CE1 4624   4.835   4.672   4.182  0.6125  0.4429 -0.7075
  295PHE    HE1 4625   4.896   4.729   4.250 -0.7238  1.9131 -0.6830
  295PHE     CZ 4626   4.718   4.726   4.133 -0.0334 -0.0108  0.2967
  295PHE     HZ 4627   4.676   4.822   4.159 -0.0695  1.5841 -4.5927
  295PHE    CD2 4628   4.702   4.550   3.976 -0.4242  0.3496 -0.4313
  295PHE    HD2 4629   4.654   4.503   3.892  0.7204  0.1211 -0.9806
  295PHE    CE2 4630   4.648   4.662   4.034  0.0423  0.3536  0.0022
  295PHE    HE2 4631   4.557   4.702   3.992 -0.2994 -0.0330  0.3549
  295PHE      C 4632   5.043   4.253   3.848  0.0749 -0.1019  0.2240
  295PHE      O 4633   5.162   4.285   3.854 -0.0101  0.1157  0.7425
  296ARG      N 4634   5.002   4.131   3.808  0.0047  0.1682 -0.5568
  296ARG     HN 4635   4.904   4.117   3.814 -0.0885  0.8019 -0.5625
  296ARG     CA 4636   5.088   4.019   3.786  0.0180  0.1545 -0.4363
  296ARG     HA 4637   5.126   3.990   3.883 -0.8905  0.5881  0.0649
  296ARG     CB 4638   4.991   3.905   3.749  0.4056 -0.2999 -0.0629
  296ARG    HB1 4639   5.041   3.818   3.701 -0.3435 -1.0620  0.5177
  296ARG    HB2 4640   4.911   3.946   3.685 -0.6203 -0.5912  1.0121
  296ARG     CG 4641   4.930   3.839   3.872 -0.5055  0.5435 -0.0598
  296ARG    HG1 4642   4.873   3.910   3.937  0.2542  0.6556  0.5056
  296ARG    HG2 4643   5.003   3.789   3.939  0.4983  0.9519 -0.8326
  296ARG     CD 4644   4.816   3.745   3.832  0.0489 -0.2624  0.2320
  296ARG    HD1 4645   4.745   3.789   3.759 -1.1297 -1.2048  0.7788
  296ARG    HD2 4646   4.769   3.717   3.929  0.3157  1.4461  0.8868
  296ARG     NE 4647   4.885   3.627   3.773  0.0901  0.0776 -0.4012
  296ARG     HE 4648   4.984   3.613   3.774 -0.1398 -1.6358 -0.1421
  296ARG     CZ 4649   4.823   3.541   3.687 -0.0801 -0.6923  0.4808
  296ARG    NH1 4650   4.687   3.523   3.693 -0.0865 -0.6268  0.5490
  296ARG   HH11 4651   4.639   3.555   3.774 -0.1919  0.0221  0.2381
  296ARG   HH12 4652   4.639   3.448   3.647 -0.3675  0.4571 -1.0025
  296ARG    NH2 4653   4.884   3.457   3.599  0.3053  0.1317 -0.0565
  296ARG   HH21 4654   4.983   3.469   3.590  0.5007 -0.4879  1.0342
  296ARG   HH22 4655   4.831   3.403   3.534  1.1005 -0.5349 -0.1777
  296ARG      C 4656   5.196   4.038   3.685  0.0036 -0.5318 -0.5841
  296ARG      O 4657   5.314   4.012   3.706  0.0112  0.1092  0.1953
  297GLN      N 4658   5.153   4.101   3.574 -0.0117 -0.1798 -0.3787
  297GLN     HN 4659   5.057   4.110   3.551  0.0614 -3.3179 -2.6113
  297GLN     CA 4660   5.245   4.139   3.471  0.2873  0.0778 -0.0187
  297GLN     HA 4661   5.303   4.052   3.445  1.8227  1.1933 -0.4977
  297GLN     CB 4662   5.161   4.168   3.345 -0.0674 -0.1890  0.1563
  297GLN    HB1 4663   5.226   4.221   3.272  1.2796 -1.2194  0.5561
  297GLN    HB2 4664   5.085   4.240   3.383  1.0965  1.1263  0.0713
  297GLN     CG 4665   5.101   4.044   3.278 -0.2491  0.1958 -0.3950
  297GLN    HG1 4666   5.027   4.084   3.205  1.0342  1.4322 -1.0519
  297GLN    HG2 4667   5.047   3.959   3.324  0.4181 -1.3023 -2.2539
  297GLN     CD 4668   5.201   3.976   3.185  0.4822  0.2196  0.3625
  297GLN    OE1 4669   5.271   3.881   3.219 -0.1966 -0.3684  0.1381
  297GLN    NE2 4670   5.204   4.013   3.054 -0.1067  0.1300  0.3173
  297GLN   HE21 4671   5.278   3.982   2.994  0.7388  2.3770  0.1137
  297GLN   HE22 4672   5.138   4.076   3.015 -2.9192 -1.8749  1.5205
  297GLN      C 4673   5.343   4.247   3.503  0.5110 -0.1884  0.1981
  297GLN      O 4674   5.462   4.243   3.470  0.4930  0.0301  0.1088
  298THR      N 4675   5.295   4.348   3.577 -0.1717 -0.4517  0.1244
  298THR     HN 4676   5.198   4.359   3.598  0.0308 -0.3475  1.0447
  298THR     CA 4677   5.377   4.452   3.631  0.0220 -0.3560 -0.3507
  298THR     HA 4678   5.444   4.488   3.554  0.3781 -0.6517 -0.1811
  298THR     CB 4679   5.305   4.568   3.694  0.3963 -0.1899 -0.2281
  298THR     HB 4680   5.262   4.540   3.793 -1.2541 -0.5801 -1.0266
  298THR    OG1 4681   5.197   4.605   3.611  0.3756 -0.7213 -0.4469
  298THR    HG1 4682   5.132   4.535   3.608  1.5057 -1.8008 -3.2843
  298THR    CG2 4683   5.399   4.689   3.708  0.0253  0.0608  0.0809
  298THR   HG21 4684   5.491   4.662   3.765  1.7514 -0.6079 -2.8231
  298THR   HG22 4685   5.347   4.781   3.742  0.7844  1.1983 -1.6930
  298THR   HG23 4686   5.431   4.712   3.605  0.8440  0.3355  0.3927
  298THR      C 4687   5.473   4.404   3.734 -0.5554 -0.0569  0.3338
  298THR      O 4688   5.592   4.437   3.737 -0.4677 -0.3691  0.3666
  299PHE      N 4689   5.435   4.307   3.818  0.0858 -0.8036 -0.2231
  299PHE     HN 4690   5.337   4.293   3.834  0.1830  0.2368  1.5489
  299PHE     CA 4691   5.519   4.239   3.912  0.0559 -0.1819  0.2535
  299PHE     HA 4692   5.574   4.318   3.961 -1.0193  0.4653  0.4606
  299PHE     CB 4693   5.440   4.143   4.002  0.5417 -0.3983  0.4500
  299PHE    HB1 4694   5.503   4.086   4.073 -0.7472 -0.0974  1.8963
  299PHE    HB2 4695   5.378   4.070   3.946  0.0461 -1.0009  1.7459
  299PHE     CG 4696   5.334   4.200   4.091  0.2974  0.2135 -0.2237
  299PHE    CD1 4697   5.347   4.325   4.146  0.9136 -0.1947  0.5948
  299PHE    HD1 4698   5.425   4.398   4.128  1.8101 -1.1985  0.3344
  299PHE    CE1 4699   5.252   4.371   4.234 -0.7171 -0.1377 -1.1299
  299PHE    HE1 4700   5.258   4.468   4.280  2.1319 -0.0550 -1.5373
  299PHE     CZ 4701   5.149   4.288   4.275 -0.1449 -0.0828  0.4793
  299PHE     HZ 4702   5.069   4.298   4.346 -1.3477 -1.4929 -0.6198
  299PHE    CD2 4703   5.233   4.117   4.132 -0.1670  0.7807 -0.2140
  299PHE    HD2 4704   5.223   4.023   4.079 -0.1575  1.5424 -1.6110
  299PHE    CE2 4705   5.140   4.161   4.224 -0.3130  0.1366 -0.0472
  299PHE    HE2 4706   5.068   4.093   4.266  0.0912  0.8962  1.9732
  299PHE      C 4707   5.622   4.159   3.842  0.1314  0.3075 -0.2002
  299PHE      O 4708   5.740   4.166   3.879  0.0178  0.0369  0.2173
  300ARG      N 4709   5.584   4.090   3.733  0.0537  0.2652 -0.1454
  300ARG     HN 4710   5.487   4.088   3.709 -0.1353  0.1768  0.5974
  300ARG     CA 4711   5.668   4.014   3.646 -0.2420 -0.4334  0.1695
  300ARG     HA 4712   5.722   3.937   3.699 -1.0909 -1.4303 -0.3826
  300ARG     CB 4713   5.589   3.929   3.544  0.2869 -0.3885 -0.2834
  300ARG    HB1 4714   5.519   3.998   3.492  1.6232  0.4031 -1.1095
  300ARG    HB2 4715   5.524   3.864   3.607  0.2346  0.5359  0.6560
  300ARG     CG 4716   5.678   3.861   3.441  0.4988 -0.6175  0.0490
  300ARG    HG1 4717   5.765   3.806   3.483  0.7278 -0.5387 -0.3123
  300ARG    HG2 4718   5.718   3.939   3.372  1.4288  0.8050  2.1038
  300ARG     CD 4719   5.596   3.771   3.349  0.3528 -0.2199 -0.2102
  300ARG    HD1 4720   5.657   3.732   3.265 -0.0385  0.0955 -0.6469
  300ARG    HD2 4721   5.509   3.832   3.314 -0.8740 -1.6653  0.1884
  300ARG     NE 4722   5.550   3.658   3.434 -0.3240  0.0767 -0.1704
  300ARG     HE 4723   5.564   3.657   3.533 -1.1836 -3.0669  0.0324
  300ARG     CZ 4724   5.488   3.544   3.390 -0.5385  0.0636  0.1643
  300ARG    NH1 4725   5.492   3.516   3.257 -0.0930  0.4499  0.0926
  300ARG   HH11 4726   5.527   3.585   3.194 -0.8021  0.6142 -0.1348
  300ARG   HH12 4727   5.468   3.423   3.230 -0.4108  0.1100  1.4945
  300ARG    NH2 4728   5.466   3.441   3.477 -0.0786 -0.4413 -0.3097
  300ARG   HH21 4729   5.475   3.462   3.574  0.5832  1.9799 -0.8266
  300ARG   HH22 4730   5.441   3.350   3.443  1.2045 -0.6653 -0.6844
  300ARG      C 4731   5.776   4.098   3.587 -0.3622 -0.3756  0.0301
  300ARG      O 4732   5.892   4.059   3.591 -0.1357  0.1530 -0.9252
  301LYS      N 4733   5.743   4.219   3.536  0.1534 -0.2904 -0.1093
  301LYS     HN 4734   5.646   4.231   3.517  0.2719 -1.5296 -1.7264
  301LYS     CA 4735   5.826   4.321   3.481 -0.1894 -0.0284 -0.1415
  301LYS     HA 4736   5.894   4.275   3.411  1.2769 -0.0075  1.2203
  301LYS     CB 4737   5.747   4.439   3.421 -0.3315 -0.2796 -0.4496
  301LYS    HB1 4738   5.814   4.525   3.400  1.7547 -2.0250 -1.3105
  301LYS    HB2 4739   5.664   4.469   3.488 -0.6357 -0.5494 -0.7007
  301LYS     CG 4740   5.678   4.394   3.292 -0.3843 -0.3516 -0.3964
  301LYS    HG1 4741   5.632   4.293   3.300  0.6102 -0.6880  1.6102
  301LYS    HG2 4742   5.747   4.400   3.205 -1.6839 -1.2787 -1.5572
  301LYS     CD 4743   5.577   4.501   3.250 -0.1492 -0.0612 -0.2243
  301LYS    HD1 4744   5.643   4.590   3.236  0.8129 -1.1517 -3.6659
  301LYS    HD2 4745   5.506   4.513   3.334 -0.1507 -0.2247 -0.2020
  301LYS     CE 4746   5.500   4.476   3.120 -0.0932  0.2552 -0.3193
  301LYS    HE1 4747   5.428   4.394   3.140  0.9471  0.0740  3.4196
  301LYS    HE2 4748   5.570   4.456   3.035  2.7002 -0.6122  2.0104
  301LYS     NZ 4749   5.419   4.594   3.082 -0.0283  0.3886 -0.0447
  301LYS    HZ1 4750   5.334   4.607   3.141  0.3482 -0.5720  0.7501
  301LYS    HZ2 4751   5.398   4.594   2.980  1.9992 -0.2513 -0.5024
  301LYS    HZ3 4752   5.493   4.666   3.092 -0.1244  0.3548  1.0736
  301LYS      C 4753   5.918   4.379   3.582 -0.3232  0.4446 -0.2869
  301LYS      O 4754   6.037   4.390   3.554 -0.0996 -0.3443  0.3272
  302ILE      N 4755   5.879   4.408   3.708 -0.0918 -0.2784 -0.0402
  302ILE     HN 4756   5.781   4.413   3.728  0.2388  1.4279  1.4267
  302ILE     CA 4757   5.966   4.445   3.815 -0.4086 -0.1110  0.1593
  302ILE     HA 4758   6.028   4.524   3.777 -1.1959  0.5435  0.1941
  302ILE     CB 4759   5.887   4.501   3.931 -0.3538  0.6513 -0.1692
  302ILE     HB 4760   5.810   4.425   3.955  1.1746 -0.9601 -0.0947
  302ILE    CG2 4761   5.972   4.531   4.055 -0.4565  0.1755  0.0173
  302ILE   HG21 4762   6.021   4.440   4.097  1.5057  0.4877 -1.4521
  302ILE   HG22 4763   5.910   4.584   4.131  2.8330  1.0327  2.3320
  302ILE   HG23 4764   6.045   4.610   4.025 -2.3679  2.0869  0.1752
  302ILE    CG1 4765   5.818   4.632   3.889 -0.2668  0.6671 -0.2696
  302ILE   HG11 4766   5.800   4.641   3.780 -1.1534 -0.1927 -0.2160
  302ILE   HG12 4767   5.875   4.720   3.925  0.5062  0.2479 -0.4510
  302ILE     CD 4768   5.682   4.642   3.958 -0.2896 -0.5550 -0.1175
  302ILE    HD1 4769   5.629   4.733   3.924 -0.4708 -0.6346 -0.0546
  302ILE    HD2 4770   5.686   4.645   4.069  0.5190  0.8742 -0.1711
  302ILE    HD3 4771   5.615   4.557   3.932  0.2783 -1.0049 -0.1469
  302ILE      C 4772   6.064   4.344   3.864 -0.0843  0.4718  0.7330
  302ILE      O 4773   6.185   4.364   3.872  0.1458 -0.5659  0.0918
  303ILE      N 4774   6.018   4.218   3.879 -0.0073  0.4074  0.4456
  303ILE     HN 4775   5.923   4.191   3.866  0.1828  0.0375 -0.1803
  303ILE     CA 4776   6.099   4.103   3.904 -0.3099  0.1425  0.2148
  303ILE     HA 4777   6.167   4.125   3.985  0.2957 -0.4106 -0.1356
  303ILE     CB 4778   6.016   3.991   3.958 -0.8288  0.4224  0.0066
  303ILE     HB 4779   5.948   3.967   3.873 -0.4948 -3.0392  0.5737
  303ILE    CG2 4780   6.102   3.866   3.984 -0.3429  0.7238 -0.1248
  303ILE   HG21 4781   6.176   3.882   4.065  1.0336 -1.0598 -0.9395
  303ILE   HG22 4782   6.157   3.842   3.891  0.1138  1.8470 -0.1448
  303ILE   HG23 4783   6.043   3.773   4.004 -1.1125  1.1933 -0.1708
  303ILE    CG1 4784   5.940   4.024   4.087  0.0515  0.6342  0.4818
  303ILE   HG11 4785   5.871   3.939   4.108 -1.0582  0.8169 -2.0394
  303ILE   HG12 4786   5.879   4.115   4.071 -0.8749  0.0158  0.3651
  303ILE     CD 4787   6.034   4.045   4.205 -0.3528  0.5925  0.8157
  303ILE    HD1 4788   5.985   4.100   4.288  0.7984  1.4763  0.9418
  303ILE    HD2 4789   6.122   4.110   4.184 -1.1866  1.3561 -0.4618
  303ILE    HD3 4790   6.070   3.945   4.238 -0.7657  0.3528  0.5406
  303ILE      C 4791   6.193   4.064   3.795 -0.3800 -0.0454  0.2224
  303ILE      O 4792   6.310   4.042   3.822 -0.1943  1.0007  0.2884
  304ARG      N 4793   6.155   4.060   3.666  0.0064 -0.5998  0.1227
  304ARG     HN 4794   6.067   4.080   3.623  0.7382 -0.0426 -1.1909
  304ARG     CA 4795   6.249   4.033   3.561  0.2838 -0.1954  0.2679
  304ARG     HA 4796   6.314   3.956   3.599 -0.0602 -0.3518  0.5440
  304ARG     CB 4797   6.172   4.008   3.430 -0.0618  0.2931  0.3739
  304ARG    HB1 4798   6.231   4.016   3.336 -1.4121 -3.3145 -0.9512
  304ARG    HB2 4799   6.098   4.090   3.419  1.2353  1.2467 -1.9986
  304ARG     CG 4800   6.105   3.872   3.417  0.1832  0.1800  0.2867
  304ARG    HG1 4801   6.028   3.871   3.497 -1.5255  1.6194 -1.2408
  304ARG    HG2 4802   6.183   3.794   3.428 -0.1333 -0.2877 -0.6432
  304ARG     CD 4803   6.030   3.856   3.284 -0.6840  0.8815  0.6767
  304ARG    HD1 4804   6.106   3.851   3.203 -0.8353 -0.8512  0.6038
  304ARG    HD2 4805   5.957   3.939   3.278 -1.9654 -0.2290  0.4342
  304ARG     NE 4806   5.943   3.736   3.297 -0.2049  0.4009 -0.3858
  304ARG     HE 4807   5.957   3.681   3.380 -0.1568  0.4652 -0.3519
  304ARG     CZ 4808   5.898   3.664   3.190 -0.4762  0.1651 -0.1153
  304ARG    NH1 4809   5.891   3.716   3.064  0.4755  0.6669  0.0305
  304ARG   HH11 4810   5.874   3.814   3.051  1.4971  0.9738  0.8337
  304ARG   HH12 4811   5.877   3.648   2.993  0.5491  0.8521 -0.1624
  304ARG    NH2 4812   5.868   3.531   3.191 -0.2595  0.1165  0.1745
  304ARG   HH21 4813   5.870   3.478   3.276 -0.6050  0.8908  0.6736
  304ARG   HH22 4814   5.842   3.485   3.106 -1.1084  1.7901 -0.5210
  304ARG      C 4815   6.338   4.147   3.526  0.1514 -0.0679  0.3405
  304ARG      O 4816   6.450   4.123   3.480  0.1831  0.3815  0.1748
  305SER      N 4817   6.305   4.272   3.564  0.3803  0.0019  0.3151
  305SER     HN 4818   6.212   4.291   3.595 -0.1201  0.9053 -1.6179
  305SER     CA 4819   6.396   4.382   3.563  0.1759  0.1681 -0.0929
  305SER     HA 4820   6.460   4.364   3.478  0.4701  0.4665  0.0605
  305SER     CB 4821   6.339   4.525   3.547 -0.6747 -0.2453 -0.8809
  305SER    HB1 4822   6.288   4.542   3.450 -0.9419  2.0341 -0.4010
  305SER    HB2 4823   6.424   4.596   3.552 -1.1398  0.2840 -0.4371
  305SER     OG 4824   6.241   4.560   3.643 -0.0125 -0.0965 -0.2486
  305SER    HG1 4825   6.167   4.499   3.635  0.2043 -0.8075  2.2185
  305SER      C 4826   6.502   4.385   3.667  0.2127 -0.6505 -0.1062
  305SER      O 4827   6.616   4.415   3.634  0.3525 -0.7391  0.2905
  306HSD      N 4828   6.472   4.338   3.790 -0.4099  0.1281  0.0471
  306HSD     HN 4829   6.376   4.324   3.815 -0.2301  0.4387  0.9357
  306HSD     CA 4830   6.565   4.306   3.893  0.1195 -0.3163 -0.5601
  306HSD     HA 4831   6.623   4.395   3.914  1.9290 -1.3245 -1.0145
  306HSD     CB 4832   6.492   4.278   4.026 -0.0514 -0.6739 -0.7295
  306HSD    HB1 4833   6.428   4.188   4.010  0.0699 -0.8704 -0.1427
  306HSD    HB2 4834   6.424   4.360   4.055 -1.5840 -1.9227 -0.6698
  306HSD    ND1 4835   6.625   4.334   4.240 -0.5028 -0.4162  0.0678
  306HSD    HD1 4836   6.604   4.432   4.251  0.0205 -0.2354 -0.4628
  306HSD     CG 4837   6.582   4.247   4.142  0.3823  0.1438 -0.8437
  306HSD    CE1 4838   6.692   4.255   4.328 -0.1800 -0.3222 -0.0887
  306HSD    HE1 4839   6.742   4.311   4.408 -1.4235  0.4356  0.1928
  306HSD    NE2 4840   6.699   4.128   4.293  0.0418 -0.1093 -0.8262
  306HSD    CD2 4841   6.622   4.123   4.178 -0.5781 -0.0548 -0.4205
  306HSD    HD2 4842   6.607   4.025   4.133  0.7586 -0.3227 -0.3413
  306HSD      C 4843   6.659   4.194   3.863  0.4931 -0.3332  0.5927
  306HSD      O 4844   6.780   4.209   3.880  0.4219  0.6607  0.2967
  307VAL      N 4845   6.608   4.080   3.811 -0.2816  0.4873 -0.5066
  307VAL     HN 4846   6.511   4.061   3.799 -0.6622  2.3429 -0.6643
  307VAL     CA 4847   6.694   3.971   3.779 -0.2446  0.2217  0.4541
  307VAL     HA 4848   6.757   3.950   3.865 -1.1244 -1.0359  0.8259
  307VAL     CB 4849   6.612   3.849   3.749  0.2745 -0.1413  0.5047
  307VAL     HB 4850   6.527   3.867   3.680  0.1387  2.1718  1.2023
  307VAL    CG1 4851   6.694   3.727   3.701  0.2965  0.2606 -0.4925
  307VAL   HG11 4852   6.732   3.740   3.597  0.5242  0.5425 -0.3730
  307VAL   HG12 4853   6.629   3.637   3.701  1.7548 -0.8248  0.7543
  307VAL   HG13 4854   6.777   3.706   3.770 -0.9157 -2.3868  0.2769
  307VAL    CG2 4855   6.550   3.807   3.883 -0.4234  0.1098  0.2635
  307VAL   HG21 4856   6.473   3.878   3.921 -0.3744  0.2656  0.0752
  307VAL   HG22 4857   6.623   3.781   3.963 -2.8916 -2.3360  1.8882
  307VAL   HG23 4858   6.488   3.718   3.861 -0.5860 -0.1842  1.7874
  307VAL      C 4859   6.797   4.004   3.677 -0.2432  0.1948  0.4472
  307VAL      O 4860   6.913   3.963   3.689 -0.3942 -0.2736  0.3322
  308LEU      N 4861   6.752   4.081   3.577 -0.6615 -0.0645  0.4349
  308LEU     HN 4862   6.655   4.105   3.571 -1.1533 -2.0330 -0.2898
  308LEU     CA 4863   6.831   4.126   3.467 -0.5023  0.8048  0.8898
  308LEU     HA 4864   6.876   4.041   3.417  0.6506  0.8668  1.7800
  308LEU     CB 4865   6.747   4.212   3.371  0.0128  0.0446 -0.2705
  308LEU    HB1 4866   6.699   4.293   3.429  0.3978 -1.0090  1.5895
  308LEU    HB2 4867   6.668   4.147   3.326  2.4185 -1.8824 -2.0251
  308LEU     CG 4868   6.818   4.260   3.243  0.2093  0.2052 -0.1010
  308LEU     HG 4869   6.915   4.305   3.273 -0.3431 -0.2710  2.7502
  308LEU    CD1 4870   6.842   4.135   3.157  0.2306 -0.0566  0.2798
  308LEU   HD11 4871   6.900   4.052   3.204  1.2982  0.4965 -0.0250
  308LEU   HD12 4872   6.900   4.159   3.065 -2.1582 -0.0573 -1.3181
  308LEU   HD13 4873   6.753   4.084   3.114  0.5984 -0.6384  0.1938
  308LEU    CD2 4874   6.742   4.366   3.162  0.8514  0.8782  0.1661
  308LEU   HD21 4875   6.814   4.391   3.080 -0.6826  1.5989 -1.0070
  308LEU   HD22 4876   6.710   4.450   3.227  0.2330  1.2951 -0.6580
  308LEU   HD23 4877   6.652   4.314   3.122  1.6342  0.4505 -1.1326
  308LEU      C 4878   6.952   4.201   3.509  0.1991  0.4980 -0.5024
  308LEU      O 4879   7.063   4.169   3.467  0.3328  0.3027 -0.0153
  309ARG      N 4880   6.933   4.305   3.593  0.0520 -0.1513  0.2867
  309ARG     HN 4881   6.839   4.325   3.618 -0.2916  1.1381 -1.7747
  309ARG     CA 4882   7.039   4.372   3.660 -0.1203  0.1554  0.2553
  309ARG     HA 4883   7.106   4.409   3.584 -1.3367  0.8443 -0.4966
  309ARG     CB 4884   6.988   4.500   3.728 -0.6641 -0.0569  0.2486
  309ARG    HB1 4885   7.059   4.556   3.793 -1.1779 -0.4938  1.2163
  309ARG    HB2 4886   6.908   4.474   3.800 -0.3061 -0.4215  0.5177
  309ARG     CG 4887   6.927   4.611   3.643  0.2160  0.4912  0.3187
  309ARG    HG1 4888   6.893   4.701   3.699  2.2108  1.7895 -0.4516
  309ARG    HG2 4889   6.840   4.559   3.597  0.5710  1.9148 -2.1950
  309ARG     CD 4890   7.021   4.669   3.537  0.3763  0.1624  0.2816
  309ARG    HD1 4891   7.059   4.579   3.483  0.2601  0.1445  0.2294
  309ARG    HD2 4892   7.103   4.729   3.584  1.3704  0.7266 -2.0346
  309ARG     NE 4893   6.929   4.751   3.453  0.5466  0.1823  0.1134
  309ARG     HE 4894   6.838   4.766   3.492 -0.1687 -1.1494 -0.9473
  309ARG     CZ 4895   6.957   4.805   3.331  0.5016  0.3664  0.1841
  309ARG    NH1 4896   7.078   4.792   3.270  0.2633 -0.2984 -0.1644
  309ARG   HH11 4897   7.155   4.748   3.317  0.1314  1.0487  1.4031
  309ARG   HH12 4898   7.081   4.807   3.171 -0.1343 -3.0820 -0.6693
  309ARG    NH2 4899   6.853   4.871   3.273 -0.4980 -0.9672  0.4002
  309ARG   HH21 4900   6.768   4.884   3.323 -0.9398  2.3446 -0.9198
  309ARG   HH22 4901   6.887   4.947   3.218 -2.2991 -0.4209 -0.0295
  309ARG      C 4902   7.132   4.305   3.756  0.0431  0.2505  0.1636
  309ARG      O 4903   7.253   4.310   3.735 -0.0197 -0.0058 -0.2933
  310GLN      N 4904   7.071   4.226   3.846  0.1773  0.2841  0.2841
  310GLN     HN 4905   6.972   4.218   3.860  0.0348 -3.2836 -1.7552
  310GLN     CA 4906   7.143   4.161   3.951 -0.5041 -0.4065  0.3343
  310GLN     HA 4907   7.218   4.229   3.990  0.7653 -1.9123  0.5849
  310GLN     CB 4908   7.050   4.124   4.068 -0.0391  0.3197  0.9445
  310GLN    HB1 4909   7.103   4.067   4.147  1.2585  1.1332  0.6901
  310GLN    HB2 4910   6.977   4.054   4.022  0.4857 -0.5016  1.3352
  310GLN     CG 4911   6.989   4.242   4.144 -0.2375  0.6053  0.3465
  310GLN    HG1 4912   6.933   4.203   4.232  1.0431 -0.1805  0.8411
  310GLN    HG2 4913   6.914   4.301   4.086 -0.9194 -0.7139 -0.1517
  310GLN     CD 4914   7.079   4.353   4.195  0.1754  0.2033  0.4985
  310GLN    OE1 4915   7.089   4.463   4.141 -0.3608 -0.0046 -0.0378
  310GLN    NE2 4916   7.145   4.325   4.311  0.2546  0.5698  0.5442
  310GLN   HE21 4917   7.227   4.376   4.337  0.6744 -0.3817  1.1431
  310GLN   HE22 4918   7.125   4.233   4.344 -1.0043  0.6356  0.0358
  310GLN      C 4919   7.219   4.043   3.903 -0.1593  0.1538 -0.5244
  310GLN      O 4920   7.313   3.998   3.969  0.0617  0.0124 -0.9286
  311GLN      N 4921   7.190   3.982   3.786 -0.4924  0.1366 -0.4344
  311GLN     HN 4922   7.109   4.011   3.737 -1.2917  0.7770  1.1677
  311GLN     CA 4923   7.278   3.885   3.729 -0.2696  0.2113 -0.2250
  311GLN     HA 4924   7.351   3.840   3.794  0.7635 -0.2401 -1.6406
  311GLN     CB 4925   7.187   3.782   3.659 -0.0157 -0.3220  0.2257
  311GLN    HB1 4926   7.246   3.708   3.601  0.9962 -0.3144  1.2169
  311GLN    HB2 4927   7.120   3.836   3.589  3.3200  0.8837 -2.2978
  311GLN     CG 4928   7.103   3.704   3.761 -0.2621 -0.2275  0.0963
  311GLN    HG1 4929   7.049   3.622   3.710 -0.4552  1.1161 -2.0059
  311GLN    HG2 4930   7.022   3.760   3.813 -1.4646 -0.2610 -1.6724
  311GLN     CD 4931   7.179   3.641   3.877  0.2567 -0.2256 -0.2405
  311GLN    OE1 4932   7.162   3.677   3.993 -0.1053  0.1436 -0.4054
  311GLN    NE2 4933   7.272   3.550   3.838  0.2975 -0.2089 -0.1834
  311GLN   HE21 4934   7.338   3.517   3.906  0.0631 -1.0744 -0.3596
  311GLN   HE22 4935   7.269   3.524   3.742 -3.7963 -0.1866 -0.2188
  311GLN      C 4936   7.376   3.928   3.625 -0.3068  0.5381 -0.1277
  311GLN      O 4937   7.457   3.847   3.580 -0.7647 -0.3696  0.6446
  312GLU      N 4938   7.379   4.057   3.589  0.9554  0.5762  0.0453
  312GLU     HN 4939   7.317   4.125   3.630  1.9410  1.0286  0.8265
  312GLU     CA 4940   7.471   4.113   3.496  0.4923  0.8583 -0.2456
  312GLU     HA 4941   7.462   4.060   3.402 -1.6712  0.2000  0.2778
  312GLU     CB 4942   7.433   4.258   3.458 -0.5014  0.5622 -0.4138
  312GLU    HB1 4943   7.427   4.314   3.554  0.1960 -0.6041  0.3391
  312GLU    HB2 4944   7.330   4.255   3.418 -0.7118 -1.2199  0.1817
  312GLU     CG 4945   7.545   4.319   3.373  0.2833 -0.4170 -0.0991
  312GLU    HG1 4946   7.565   4.245   3.293  1.6850 -1.0883  0.8115
  312GLU    HG2 4947   7.635   4.331   3.437  0.4654  3.0518 -0.8233
  312GLU     CD 4948   7.509   4.449   3.303  0.1281 -0.1613  0.4480
  312GLU    OE1 4949   7.408   4.452   3.227  0.0863 -0.2796  0.4979
  312GLU    OE2 4950   7.578   4.552   3.322 -0.0022  0.0616 -0.2565
  312GLU      C 4951   7.616   4.096   3.524  0.2822 -0.6668 -0.0321
  312GLU      O 4952   7.680   4.066   3.423 -0.5555  0.3198 -0.8744
  313PRO      N 4953   7.677   4.108   3.638 -0.1109 -0.2171  0.1349
  313PRO     CD 4954   7.621   4.192   3.743  0.1799  0.6123 -0.3666
  313PRO    HD1 4955   7.542   4.130   3.791  2.1839 -0.2413  2.0382
  313PRO    HD2 4956   7.583   4.294   3.722 -0.6187  0.2949 -0.4881
  313PRO     CA 4957   7.810   4.058   3.659 -0.0327 -0.1009 -0.0869
  313PRO     HA 4958   7.869   4.079   3.571 -0.4330  1.7140  0.0253
  313PRO     CB 4959   7.864   4.138   3.778  0.7722  0.4176 -0.7858
  313PRO    HB1 4960   7.907   4.230   3.733 -1.3612  1.7143 -0.3327
  313PRO    HB2 4961   7.937   4.088   3.844  0.4296  0.8466 -0.0725
  313PRO     CG 4962   7.734   4.185   3.846  0.5348 -0.2053 -0.8006
  313PRO    HG1 4963   7.696   4.108   3.916 -0.5930  0.1659 -0.9817
  313PRO    HG2 4964   7.751   4.283   3.896 -0.5488 -0.5823  0.3537
  313PRO      C 4965   7.828   3.913   3.688  0.1697 -0.0883 -0.1443
  313PRO      O 4966   7.939   3.883   3.732 -0.0054 -0.3776  0.1039
  314PHE      N 4967   7.726   3.827   3.669  0.1361 -0.0979  0.0689
  314PHE     HN 4968   7.631   3.853   3.656 -0.1546 -0.0435  2.0826
  314PHE     CA 4969   7.731   3.685   3.684 -0.2354 -0.1508 -0.2861
  314PHE     HA 4970   7.828   3.654   3.719 -0.3596 -1.1751 -0.7926
  314PHE     CB 4971   7.639   3.631   3.795 -0.1301  0.4415  0.0929
  314PHE    HB1 4972   7.640   3.520   3.798  1.8222  0.3133 -2.2712
  314PHE    HB2 4973   7.532   3.659   3.784  0.4803  3.7834  1.5682
  314PHE     CG 4974   7.676   3.680   3.931 -0.2388 -0.0673  0.3064
  314PHE    CD1 4975   7.777   3.609   3.992  0.1541 -0.2804 -0.5806
  314PHE    HD1 4976   7.803   3.514   3.947 -2.5147 -0.5696 -1.7250
  314PHE    CE1 4977   7.833   3.654   4.109 -0.6141 -0.6318 -0.0731
  314PHE    HE1 4978   7.919   3.606   4.154  0.2794 -0.5633 -1.6286
  314PHE     CZ 4979   7.794   3.773   4.165  0.2328 -0.5609  0.3769
  314PHE     HZ 4980   7.840   3.805   4.258 -0.9080  0.4147  0.6302
  314PHE    CD2 4981   7.622   3.784   4.003  0.2654  0.3916  0.0262
  314PHE    HD2 4982   7.554   3.849   3.949  1.1463  0.8082 -0.6008
  314PHE    CE2 4983   7.678   3.830   4.119  0.4642 -0.2400  0.1860
  314PHE    HE2 4984   7.639   3.914   4.175  1.7062  0.3714  0.1781
  314PHE      C 4985   7.715   3.607   3.558  1.0813 -0.4137 -0.3035
  314PHE      O 4986   7.714   3.484   3.567  0.3850 -0.3663  0.3972
  315LYS      N 4987   7.708   3.680   3.445  0.5558 -0.0025 -0.0101
  315LYS     HN 4988   7.701   3.779   3.443  0.9236  0.0138 -1.1739
  315LYS     CA 4989   7.692   3.610   3.322  0.3411  0.2241 -0.1119
  315LYS     HA 4990   7.732   3.509   3.323 -2.3037 -0.8956  1.1530
  315LYS     CB 4991   7.547   3.619   3.271  0.2290  0.1006  0.1844
  315LYS    HB1 4992   7.488   3.576   3.355  0.9163  1.2396  1.2846
  315LYS    HB2 4993   7.513   3.578   3.173 -1.9704  0.4999  0.7383
  315LYS     CG 4994   7.493   3.761   3.263  0.6907  0.2601 -0.1307
  315LYS    HG1 4995   7.535   3.831   3.338 -1.0843 -0.6047  1.7607
  315LYS    HG2 4996   7.385   3.754   3.290  0.7537  3.0310  1.1506
  315LYS     CD 4997   7.499   3.822   3.122 -0.5350  0.4188 -0.1266
  315LYS    HD1 4998   7.458   3.754   3.044  1.4579  1.3942 -2.1383
  315LYS    HD2 4999   7.606   3.833   3.096 -0.4122 -1.3654 -0.5374
  315LYS     CE 5000   7.450   3.967   3.122 -0.4419  0.4509  0.2521
  315LYS    HE1 5001   7.482   4.023   3.032 -1.5400  0.1318 -0.3496
  315LYS    HE2 5002   7.481   4.026   3.211  0.1199  2.2952 -1.1041
  315LYS     NZ 5003   7.303   3.961   3.110 -0.3746  0.0432 -0.4544
  315LYS    HZ1 5004   7.264   3.920   3.023 -2.9113 -0.8267  0.9857
  315LYS    HZ2 5005   7.266   4.058   3.120  0.4216  0.4574 -1.3988
  315LYS    HZ3 5006   7.261   3.906   3.188  0.4876 -1.9498 -1.3249
  315LYS      C 5007   7.775   3.698   3.235  0.8282  0.1693  0.2969
  315LYS      O 5008   7.808   3.812   3.268 -0.0689  0.5598 -0.1322
  316ALA      N 5009   7.806   3.650   3.114 -0.2978 -0.2384  0.1595
  316ALA     HN 5010   7.775   3.559   3.088 -1.5761  0.1987  0.0757
  316ALA     CA 5011   7.885   3.717   3.016 -0.5532 -0.1704 -0.0003
  316ALA     HA 5012   7.916   3.816   3.045 -1.7661  0.5604 -1.0694
  316ALA     CB 5013   8.009   3.637   2.970 -0.2018  0.5263 -0.2939
  316ALA    HB1 5014   8.084   3.693   2.911  1.3602 -1.2986 -0.1087
  316ALA    HB2 5015   7.988   3.545   2.912 -0.3772  1.5219 -1.8635
  316ALA    HB3 5016   8.051   3.591   3.063 -0.8943  0.3596 -0.0540
  316ALA      C 5017   7.805   3.738   2.892 -0.6035  0.5742  0.1551
  316ALA      O 5018   7.711   3.667   2.859 -0.2856  0.0040  0.4651
  317ALA      N 5019   7.850   3.837   2.812  0.7083 -0.0401  0.1060
  317ALA     HN 5020   7.927   3.894   2.840  1.0902 -0.0048 -0.9623
  317ALA     CA 5021   7.796   3.852   2.680  0.4248  0.3547  0.2675
  317ALA     HA 5022   7.705   3.796   2.668 -1.4807  2.7553  2.4517
  317ALA     CB 5023   7.765   4.001   2.656 -0.8830  0.1865  0.8328
  317ALA    HB1 5024   7.697   4.026   2.741  0.6868 -1.0818  2.5571
  317ALA    HB2 5025   7.721   4.024   2.557  2.6916 -0.1023 -0.9821
  317ALA    HB3 5026   7.858   4.061   2.670 -0.6033  0.3291 -1.3243
  317ALA      C 5027   7.890   3.832   2.566  0.2842  0.1197  0.1938
  317ALA      O 5028   8.007   3.868   2.580  0.1749  0.3685  0.4659
  318GLY      N 5029   7.837   3.781   2.453  0.0485  0.5903  0.0912
  318GLY     HN 5030   7.741   3.755   2.447 -0.4168  1.6715  1.9016
  318GLY     CA 5031   7.915   3.758   2.336  0.1791 -0.2989  0.3456
  318GLY    HA1 5032   7.994   3.833   2.334 -1.4377  1.4723 -1.6953
  318GLY    HA2 5033   7.854   3.767   2.248  1.3891 -0.8717 -0.5815
  318GLY      C 5034   7.991   3.630   2.333  0.6896 -0.0075  0.5374
  318GLY      O 5035   7.969   3.537   2.411  0.2910 -0.4783 -0.1195
  319THR      N 5036   8.068   3.611   2.225 -0.2474  0.2132 -0.1862
  319THR     HN 5037   8.106   3.686   2.171  1.2852  0.1275  0.7142
  319THR     CA 5038   8.145   3.491   2.217 -0.4232  0.0946 -0.1032
  319THR     HA 5039   8.099   3.401   2.255  1.6215 -1.0041 -0.0621
  319THR     CB 5040   8.177   3.447   2.077  0.1836 -0.0348  0.0732
  319THR     HB 5041   8.231   3.525   2.020 -3.1184  1.8255 -0.7495
  319THR    OG1 5042   8.058   3.419   2.005  0.4786 -1.1189 -0.0076
  319THR    HG1 5043   8.074   3.395   1.913 -1.8825 -0.4492 -0.6700
  319THR    CG2 5044   8.263   3.319   2.075  0.2807  0.0352 -0.3646
  319THR   HG21 5045   8.197   3.248   2.130 -0.0943  1.9322  1.8039
  319THR   HG22 5046   8.353   3.315   2.140 -0.9900 -0.8791  1.4328
  319THR   HG23 5047   8.278   3.276   1.974 -2.0202  0.9459 -1.1629
  319THR      C 5048   8.278   3.518   2.285 -0.3678  0.1212 -0.2215
  319THR    OT1 5049   8.368   3.587   2.239 -0.0581  0.1138  0.3567
  319THR    OT2 5050   8.291   3.445   2.397 -0.3621 -0.3622 -0.5334
  319THR     CT 5051   8.413   3.450   2.471 -0.2959  0.2873 -0.6758
  319THR    HT1 5052   8.410   3.409   2.574  0.1211 -0.9834 -1.1432
  319THR    HT2 5053   8.446   3.553   2.495 -0.2484  0.1246 -0.0354
  319THR    HT3 5054   8.500   3.409   2.415 -1.4247 -1.1325 -1.4567
  320CHL1    C3 5055   3.221   5.431   7.426  0.0113 -0.4096 -0.0928
  320CHL1    H3 5056   3.315   5.393   7.381  0.1371  0.2999 -0.4494
  320CHL1    O3 5057   3.224   5.446   7.567 -0.3099  0.1147 -0.1407
  320CHL1   H3' 5058   3.143   5.415   7.609  0.8012 -4.1418 -0.7133
  320CHL1    C4 5059   3.179   5.562   7.356  0.3204 -0.4440 -0.3444
  320CHL1   H4A 5060   3.079   5.583   7.399  1.4177 -1.4351  3.0445
  320CHL1   H4B 5061   3.262   5.630   7.387 -0.0322 -1.3806  3.1477
  320CHL1    C5 5062   3.168   5.552   7.207 -0.4155  0.0040 -0.3228
  320CHL1    C6 5063   3.232   5.635   7.122  0.0621 -0.0183  0.0110
  320CHL1    H6 5064   3.297   5.717   7.154 -1.0461  1.8201 -2.1478
  320CHL1    C7 5065   3.207   5.630   6.974 -0.2112  0.2889  0.0449
  320CHL1   H7A 5066   3.193   5.733   6.934  0.8211  0.9207  1.2139
  320CHL1   H7B 5067   3.302   5.596   6.926 -0.8741 -0.4652 -0.7546
  320CHL1    C8 5068   3.099   5.531   6.927 -0.2181  0.5431 -0.4847
  320CHL1    H8 5069   2.999   5.575   6.944 -0.7317 -0.2531 -1.3726
  320CHL1   C14 5070   3.123   5.489   6.785 -0.3066  0.4402 -0.4689
  320CHL1   H14 5071   3.218   5.433   6.794 -1.1979 -0.7571  3.3259
  320CHL1   C15 5072   3.155   5.598   6.681  1.1254 -0.1898 -0.7177
  320CHL1  H15A 5073   3.079   5.678   6.667  0.8076 -0.2810  0.3632
  320CHL1  H15B 5074   3.255   5.644   6.694  0.7218  0.7398 -0.7974
  320CHL1   C16 5075   3.146   5.526   6.546 -0.4948 -0.2025 -0.6316
  320CHL1  H16A 5076   3.068   5.563   6.477  0.6045 -1.1185 -2.4518
  320CHL1  H16B 5077   3.240   5.553   6.493 -0.7156 -0.0179 -0.9279
  320CHL1   C17 5078   3.108   5.382   6.583 -0.0707 -0.1113  0.2085
  320CHL1   H17 5079   3.210   5.341   6.600 -0.6316 -0.9775  1.6664
  320CHL1   C13 5080   3.035   5.391   6.714 -0.4521  0.2423 -0.0244
  320CHL1   C18 5081   2.897   5.455   6.694 -0.5118  0.1136 -0.0285
  320CHL1  H18A 5082   2.833   5.382   6.640 -1.0600 -0.2696  1.1011
  320CHL1  H18B 5083   2.849   5.471   6.793  1.9902 -2.1244  1.6973
  320CHL1  H18C 5084   2.892   5.546   6.630 -0.6245  0.3912  0.3771
  320CHL1   C12 5085   3.034   5.267   6.805  0.1698  0.3744  0.1648
  320CHL1  H12A 5086   2.953   5.200   6.772  0.5151 -0.3819  0.8166
  320CHL1  H12B 5087   3.127   5.206   6.808 -1.3558 -2.1083 -0.4938
  320CHL1   C11 5088   3.009   5.300   6.953 -0.0274 -0.6277  0.3637
  320CHL1  H11A 5089   2.904   5.336   6.950 -0.0553 -0.7365 -0.0890
  320CHL1  H11B 5090   3.008   5.203   7.007 -3.2238 -0.1705  1.2934
  320CHL1    C9 5091   3.097   5.410   7.015 -0.9125  0.5752 -0.4480
  320CHL1    H9 5092   3.199   5.371   6.994 -0.5345  1.5581 -0.5102
  320CHL1   C10 5093   3.081   5.438   7.162 -0.7813  0.3034 -0.3802
  320CHL1   C19 5094   2.934   5.474   7.187 -0.5458  0.5816  0.6635
  320CHL1  H19A 5095   2.910   5.492   7.294  0.9434 -0.9708  1.2951
  320CHL1  H19B 5096   2.904   5.567   7.133 -1.4618  0.5861  1.1595
  320CHL1  H19C 5097   2.860   5.395   7.161 -0.2687 -0.4952  2.9470
  320CHL1    C1 5098   3.118   5.311   7.240  0.1216  0.3598 -0.6953
  320CHL1   H1A 5099   3.043   5.236   7.207 -0.3055  0.7978 -0.7326
  320CHL1   H1B 5100   3.217   5.276   7.204 -0.0030 -1.7515  0.8443
  320CHL1    C2 5101   3.120   5.319   7.393 -0.4505  0.1722 -0.6727
  320CHL1   H2A 5102   3.138   5.219   7.436 -2.3374  0.5499  1.1273
  320CHL1   H2B 5103   3.024   5.356   7.435  0.2221  2.0221 -0.6551
  320CHL1   C20 5104   3.043   5.305   6.471  0.1662 -0.0556  0.0308
  320CHL1   H20 5105   2.948   5.353   6.443 -0.5116  0.0614  2.2893
  320CHL1   C21 5106   3.016   5.157   6.506  0.1163  0.1097  0.7070
  320CHL1  H21A 5107   3.104   5.098   6.540 -0.8519 -0.6228  2.0427
  320CHL1  H21B 5108   2.971   5.106   6.419  0.2065  0.5030  0.4297
  320CHL1  H21C 5109   2.939   5.150   6.585 -0.5233  0.0363  0.0833
  320CHL1   C22 5110   3.139   5.310   6.352  0.0547 -0.0024 -0.0560
  320CHL1  H22A 5111   3.176   5.412   6.327  0.8111 -0.3182 -0.2651
  320CHL1  H22B 5112   3.231   5.255   6.382  2.5578  3.0582 -1.3993
  320CHL1   C23 5113   3.075   5.252   6.226 -0.5225  0.5241 -0.0092
  320CHL1  H23A 5114   3.072   5.142   6.241  2.1702  0.3928 -0.0043
  320CHL1  H23B 5115   2.975   5.302   6.219 -0.5478  0.3855 -0.7970
  320CHL1   C24 5116   3.158   5.275   6.100  0.1524  0.7117  0.4685
  320CHL1  H24A 5117   3.096   5.231   6.020 -0.8550  2.6953  0.0902
  320CHL1  H24B 5118   3.155   5.380   6.064  1.3882  0.3795 -0.7048
  320CHL1   C25 5119   3.304   5.226   6.091 -0.1533 -0.2419  0.5999
  320CHL1   H25 5120   3.364   5.265   6.176 -0.5477  1.4343  0.1498
  320CHL1   C26 5121   3.319   5.073   6.089  0.3694 -0.1853  0.0148
  320CHL1  H26A 5122   3.260   5.030   6.172  0.5328  1.4061  1.0008
  320CHL1  H26B 5123   3.281   5.036   5.991  0.4510  0.1135 -0.1320
  320CHL1  H26C 5124   3.426   5.047   6.092  0.2732 -0.7270 -0.8062
  320CHL1   C27 5125   3.369   5.279   5.963 -0.6225 -0.0400  0.4419
  320CHL1  H27A 5126   3.356   5.389   5.965 -0.5324 -0.0384  0.9985
  320CHL1  H27B 5127   3.475   5.245   5.967 -0.8073 -0.5054  2.3277
  320CHL1  H27C 5128   3.313   5.233   5.879 -1.9062  0.5860  0.9293
  321CHL1    C3 5129   5.182   1.770   7.605 -0.2311 -0.2932 -0.2005
  321CHL1    H3 5130   5.098   1.791   7.536 -0.4531 -1.9778 -0.4753
  321CHL1    O3 5131   5.142   1.774   7.741 -0.1509  0.3679 -0.1915
  321CHL1   H3' 5132   5.212   1.739   7.796  1.2195  3.9469  0.6249
  321CHL1    C4 5133   5.238   1.633   7.565 -0.3704 -0.3581 -0.1715
  321CHL1   H4A 5134   5.328   1.620   7.629  1.8991 -1.1817 -3.2265
  321CHL1   H4B 5135   5.162   1.555   7.588 -1.2088  0.9718  1.7638
  321CHL1    C5 5136   5.301   1.623   7.428  0.4614 -0.2638  0.1969
  321CHL1    C6 5137   5.261   1.528   7.343  0.2495  0.3081 -0.3514
  321CHL1    H6 5138   5.185   1.453   7.374  0.4159 -0.6927 -2.2413
  321CHL1    C7 5139   5.313   1.503   7.205 -0.4979  0.0185 -0.5873
  321CHL1   H7A 5140   5.358   1.402   7.198  1.0795  0.2126  3.7699
  321CHL1   H7B 5141   5.228   1.523   7.136 -0.6614 -0.1232 -0.4268
  321CHL1    C8 5142   5.417   1.610   7.167 -0.0923 -0.1769 -0.0257
  321CHL1    H8 5143   5.513   1.561   7.196 -0.1645  1.2375  2.9611
  321CHL1   C14 5144   5.428   1.634   7.019  0.3571 -0.1176  0.0161
  321CHL1   H14 5145   5.334   1.685   6.990 -1.3709 -1.9744  1.9816
  321CHL1   C15 5146   5.441   1.515   6.923 -0.6259 -0.4572  0.2909
  321CHL1  H15A 5147   5.521   1.449   6.963  0.0102  0.4703  0.5737
  321CHL1  H15B 5148   5.340   1.470   6.916  0.8178 -4.2170  1.3828
  321CHL1   C16 5149   5.492   1.588   6.798 -0.4131 -0.0353  0.6221
  321CHL1  H16A 5150   5.588   1.543   6.764 -0.6966 -1.5182  1.6630
  321CHL1  H16B 5151   5.415   1.593   6.718 -0.7942  0.3074  1.0051
  321CHL1   C17 5152   5.523   1.736   6.829 -0.3250  0.0147  0.2931
  321CHL1   H17 5153   5.431   1.796   6.809 -0.1927  0.6810  1.5926
  321CHL1   C13 5154   5.534   1.732   6.978  0.1333  0.2338  0.2640
  321CHL1   C18 5155   5.674   1.690   7.027  0.0868  0.4509  0.5847
  321CHL1  H18A 5156   5.685   1.671   7.136 -1.2385  2.2777  1.0709
  321CHL1  H18B 5157   5.699   1.594   6.977 -0.7313  0.0671  0.8927
  321CHL1  H18C 5158   5.755   1.764   7.011  0.7130 -0.0837  1.2048
  321CHL1   C12 5159   5.494   1.867   7.037 -0.0324  0.2546  0.1032
  321CHL1  H12A 5160   5.565   1.946   7.003 -0.9995  1.1367  0.0727
  321CHL1  H12B 5161   5.398   1.909   6.999 -0.4242  0.2315  1.0186
  321CHL1   C11 5162   5.483   1.859   7.190  0.2985 -0.4825  0.0893
  321CHL1  H11A 5163   5.584   1.865   7.235  0.1087  0.8621  0.3577
  321CHL1  H11B 5164   5.433   1.952   7.225  0.0027 -0.0152 -1.4739
  321CHL1    C9 5165   5.394   1.741   7.235 -0.2030 -0.1709 -0.0743
  321CHL1    H9 5166   5.293   1.775   7.204 -0.1137  0.1599 -0.0111
  321CHL1   C10 5167   5.393   1.734   7.385  0.1531 -0.1109 -0.0663
  321CHL1   C19 5168   5.528   1.696   7.446  0.1668  0.0427  0.0008
  321CHL1  H19A 5169   5.594   1.773   7.401  0.5159 -0.6723 -0.7408
  321CHL1  H19B 5170   5.534   1.685   7.557 -0.7754 -2.8654 -0.1397
  321CHL1  H19C 5171   5.565   1.598   7.407  3.0090  1.5346 -1.3505
  321CHL1    C1 5172   5.334   1.866   7.437 -0.1544 -0.3180  0.1183
  321CHL1   H1A 5173   5.416   1.941   7.428 -1.2068  1.0700  1.3657
  321CHL1   H1B 5174   5.246   1.907   7.384 -2.4798 -1.7432  2.6189
  321CHL1    C2 5175   5.285   1.882   7.581 -0.5384  0.0219 -0.0493
  321CHL1   H2A 5176   5.242   1.983   7.601  0.1974  0.9339 -2.7201
  321CHL1   H2B 5177   5.378   1.858   7.637  1.3806  0.5736 -2.7820
  321CHL1   C20 5178   5.618   1.808   6.738  0.1667 -0.5601  0.3418
  321CHL1   H20 5179   5.647   1.898   6.798 -1.1706 -0.7595  1.3439
  321CHL1   C21 5180   5.548   1.850   6.608 -0.3209 -0.0263  0.7662
  321CHL1  H21A 5181   5.551   1.769   6.531  1.6367 -0.7647  1.5421
  321CHL1  H21B 5182   5.603   1.927   6.550 -2.1080  0.4553 -0.3813
  321CHL1  H21C 5183   5.447   1.894   6.622 -0.6343  0.2795 -1.8350
  321CHL1   C22 5184   5.744   1.728   6.703  0.1764 -0.5305  0.3067
  321CHL1  H22A 5185   5.788   1.670   6.787 -1.5363  0.5916  2.0696
  321CHL1  H22B 5186   5.724   1.662   6.616 -0.5107 -0.6033  0.5169
  321CHL1   C23 5187   5.859   1.819   6.657 -0.3643  0.2250  0.4349
  321CHL1  H23A 5188   5.828   1.895   6.582 -0.4986 -0.7445 -0.5180
  321CHL1  H23B 5189   5.877   1.870   6.755 -1.0778  1.0480  0.1564
  321CHL1   C24 5190   5.985   1.749   6.609 -0.5294  0.1851  0.0581
  321CHL1  H24A 5191   6.011   1.661   6.671  1.7213  0.6809 -0.0722
  321CHL1  H24B 5192   5.961   1.702   6.511  2.8022  1.5736 -1.5965
  321CHL1   C25 5193   6.105   1.838   6.570 -0.1176 -0.4725 -0.2055
  321CHL1   H25 5194   6.066   1.926   6.515  1.0189  1.0846  1.3844
  321CHL1   C26 5195   6.181   1.885   6.694  0.3570  0.1819 -0.7410
  321CHL1  H26A 5196   6.252   1.967   6.667  0.0552  1.4974  2.1348
  321CHL1  H26B 5197   6.122   1.915   6.783 -0.0817 -0.3543 -0.8529
  321CHL1  H26C 5198   6.241   1.796   6.723 -0.4981 -0.3488 -0.5893
  321CHL1   C27 5199   6.208   1.774   6.475  0.3157  0.3919 -0.3252
  321CHL1  H27A 5200   6.258   1.693   6.532 -0.3080  0.2925  0.0919
  321CHL1  H27B 5201   6.170   1.750   6.374 -1.7322  2.3220 -0.0990
  321CHL1  H27C 5202   6.293   1.844   6.458  0.7424  0.0319  0.2887
  322CHL1    C3 5203   7.054   7.607   8.146  0.1433  0.0847 -0.2716
  322CHL1    H3 5204   7.138   7.553   8.096 -0.7845 -0.6376 -1.0673
  322CHL1    O3 5205   7.065   7.598   8.287 -0.9058  0.3467 -0.1676
  322CHL1   H3' 5206   7.113   7.515   8.296 -0.5805  0.6171  0.8150
  322CHL1    C4 5207   7.046   7.755   8.106 -0.0905  0.2120  0.2415
  322CHL1   H4A 5208   6.978   7.804   8.180  0.5759  1.8022 -0.1589
  322CHL1   H4B 5209   7.145   7.798   8.130  0.5417 -1.0324 -0.0533
  322CHL1    C5 5210   7.016   7.775   7.960  0.4867  0.4446  0.1541
  322CHL1    C6 5211   7.096   7.850   7.883  0.2220 -0.1987 -0.7631
  322CHL1    H6 5212   7.186   7.894   7.929  0.9346 -1.1348 -1.2351
  322CHL1    C7 5213   7.063   7.881   7.740 -0.2408  1.0262 -0.4018
  322CHL1   H7A 5214   7.071   7.991   7.725 -0.0303  1.0040 -0.4487
  322CHL1   H7B 5215   7.142   7.834   7.679  2.2786  0.0284  3.3182
  322CHL1    C8 5216   6.916   7.847   7.707 -0.3560  0.6675  0.4501
  322CHL1    H8 5217   6.847   7.926   7.743 -1.4722 -0.0328 -0.1158
  322CHL1   C14 5218   6.895   7.854   7.558  0.0084 -0.3326  0.3458
  322CHL1   H14 5219   6.974   7.783   7.525 -0.6371  0.0002 -2.0660
  322CHL1   C15 5220   6.927   7.983   7.482  0.5384 -0.4834  0.3051
  322CHL1  H15A 5221   6.866   8.072   7.510  0.7949 -0.3500  0.4468
  322CHL1  H15B 5222   7.036   8.004   7.483  0.4593 -0.0672  1.2296
  322CHL1   C16 5223   6.864   7.967   7.344 -0.2796  0.3254  0.5688
  322CHL1  H16A 5224   6.809   8.059   7.314 -1.1958 -0.4249 -0.1206
  322CHL1  H16B 5225   6.938   7.960   7.262  2.1161  0.1882  2.6346
  322CHL1   C17 5226   6.775   7.842   7.358 -0.0381  0.0844  0.0192
  322CHL1   H17 5227   6.838   7.763   7.313  0.2322  0.1614  0.2565
  322CHL1   C13 5228   6.761   7.814   7.505 -0.0787  0.3214  0.0624
  322CHL1   C18 5229   6.653   7.905   7.565  0.1169  0.3867  0.3139
  322CHL1  H18A 5230   6.662   8.011   7.531 -0.4871 -0.1812 -1.7620
  322CHL1  H18B 5231   6.552   7.884   7.525 -0.4332  0.6538  1.5111
  322CHL1  H18C 5232   6.632   7.894   7.674 -2.0141 -1.5053 -0.2240
  322CHL1   C12 5233   6.731   7.669   7.547 -0.2864  0.4039  0.2047
  322CHL1  H12A 5234   6.634   7.636   7.504  0.4079 -0.8859 -0.4600
  322CHL1  H12B 5235   6.807   7.602   7.500 -2.6731 -0.8998 -2.0681
  322CHL1   C11 5236   6.746   7.653   7.698  0.3039 -0.1122  0.0987
  322CHL1  H11A 5237   6.654   7.699   7.740 -1.1416 -1.7289 -1.1559
  322CHL1  H11B 5238   6.737   7.546   7.725  0.0200  0.1555  1.1112
  322CHL1    C9 5239   6.873   7.713   7.759  0.0406  0.4140  0.1351
  322CHL1    H9 5240   6.953   7.645   7.722  0.8185  0.0216  2.3884
  322CHL1   C10 5241   6.893   7.707   7.908  0.5866  0.3347  0.0608
  322CHL1   C19 5242   6.768   7.770   7.971  0.3131 -0.3922  0.2573
  322CHL1  H19A 5243   6.753   7.869   7.923 -0.9860 -1.1286 -0.9470
  322CHL1  H19B 5244   6.676   7.708   7.960  1.2754 -1.5134 -2.1494
  322CHL1  H19C 5245   6.772   7.791   8.080  1.6102 -0.3329  0.2178
  322CHL1    C1 5246   6.893   7.558   7.949  0.0147  0.3056 -0.0331
  322CHL1   H1A 5247   6.787   7.529   7.937  0.0011  0.0183  0.7356
  322CHL1   H1B 5248   6.966   7.501   7.888  0.9873  1.1677  0.2737
  322CHL1    C2 5249   6.928   7.534   8.096  0.0520  0.1072 -0.0755
  322CHL1   H2A 5250   6.932   7.425   8.113 -0.1271 -0.0274 -0.8672
  322CHL1   H2B 5251   6.848   7.572   8.163 -0.6670 -0.6621 -0.4916
  322CHL1   C20 5252   6.654   7.855   7.270 -0.0156  0.2440  0.0113
  322CHL1   H20 5253   6.583   7.926   7.320 -0.4146  0.0857 -0.3275
  322CHL1   C21 5254   6.588   7.716   7.274 -0.0061  0.2223 -0.5801
  322CHL1  H21A 5255   6.522   7.712   7.363  0.7832 -1.6375 -0.0469
  322CHL1  H21B 5256   6.659   7.632   7.287 -3.9906 -3.1805  1.3712
  322CHL1  H21C 5257   6.523   7.697   7.186  2.7789  0.0376 -2.7412
  322CHL1   C22 5258   6.680   7.904   7.127  0.3335  0.3640  0.1143
  322CHL1  H22A 5259   6.733   8.001   7.122  0.2423  0.4261  0.3257
  322CHL1  H22B 5260   6.749   7.830   7.080  1.9800  0.4848  2.1824
  322CHL1   C23 5261   6.549   7.929   7.052  0.2698 -0.1118  0.0607
  322CHL1  H23A 5262   6.477   7.845   7.066  0.9633 -1.0703 -1.8113
  322CHL1  H23B 5263   6.507   8.021   7.099  1.2634  0.7690 -0.7103
  322CHL1   C24 5264   6.564   7.959   6.903  0.1761  0.0039  0.0739
  322CHL1  H24A 5265   6.610   8.057   6.878 -3.1889  1.7078  0.0359
  322CHL1  H24B 5266   6.610   7.875   6.847 -1.2799 -0.2272 -0.8181
  322CHL1   C25 5267   6.424   7.984   6.845  0.2044  0.2578  0.1123
  322CHL1   H25 5268   6.381   8.062   6.911  0.6951  0.6808 -0.0626
  322CHL1   C26 5269   6.415   8.039   6.701 -0.3453  0.2193  0.1303
  322CHL1  H26A 5270   6.448   7.959   6.631 -0.6919  0.5882 -0.4500
  322CHL1  H26B 5271   6.306   8.048   6.683 -0.4025 -2.7395 -1.7130
  322CHL1  H26C 5272   6.482   8.127   6.692 -0.5310  0.5381  1.6293
  322CHL1   C27 5273   6.331   7.862   6.855 -0.3351  0.6465 -0.0894
  322CHL1  H27A 5274   6.236   7.875   6.800 -0.3182 -0.2017 -0.3347
  322CHL1  H27B 5275   6.387   7.775   6.814 -0.3075  0.7252 -0.2201
  322CHL1  H27C 5276   6.301   7.842   6.960  2.3315  1.9077  1.0155
  323CHL1    C3 5277   8.213   4.507   7.842 -0.2523  0.1555  0.5098
  323CHL1    H3 5278   8.147   4.418   7.839  1.1317 -0.8988 -1.9818
  323CHL1    O3 5279   8.225   4.547   7.977 -0.0607  0.1501  0.4946
  323CHL1   H3' 5280   8.187   4.634   7.991 -0.5505  0.0209 -0.0127
  323CHL1    C4 5281   8.352   4.478   7.783 -0.4826 -0.3616  0.2091
  323CHL1   H4A 5282   8.421   4.554   7.825  0.3929 -1.1254  0.1985
  323CHL1   H4B 5283   8.383   4.386   7.838  0.8140  0.2155  0.4783
  323CHL1    C5 5284   8.359   4.462   7.634  0.2454 -0.0027  0.2012
  323CHL1    C6 5285   8.422   4.362   7.571  0.0781  0.4443 -0.6998
  323CHL1    H6 5286   8.469   4.289   7.640 -1.1943  1.8107  1.7670
  323CHL1    C7 5287   8.427   4.338   7.423 -0.2403  0.2119 -0.6735
  323CHL1   H7A 5288   8.524   4.301   7.384 -0.6768 -1.8775  0.0566
  323CHL1   H7B 5289   8.366   4.248   7.401  2.6663 -2.2825  0.7769
  323CHL1    C8 5290   8.376   4.453   7.335  0.0683  0.7716 -0.1310
  323CHL1    H8 5291   8.461   4.521   7.314  0.2429 -0.2680 -3.3552
  323CHL1   C14 5292   8.326   4.395   7.205  0.1995  0.3843 -0.0095
  323CHL1   H14 5293   8.244   4.326   7.235 -2.0183  2.2362 -1.4473
  323CHL1   C15 5294   8.422   4.307   7.124 -0.1940 -0.0644  0.0050
  323CHL1  H15A 5295   8.516   4.366   7.111 -0.8607  0.5291 -2.9078
  323CHL1  H15B 5296   8.442   4.207   7.167  1.5194 -0.1649 -0.9086
  323CHL1   C16 5297   8.356   4.292   6.987  0.1289 -0.3794 -0.1167
  323CHL1  H16A 5298   8.431   4.317   6.909  0.8399  0.3083  0.7729
  323CHL1  H16B 5299   8.325   4.188   6.961  2.4790 -0.8639 -1.2429
  323CHL1   C17 5300   8.235   4.386   6.995  0.2395 -0.2615  0.1690
  323CHL1   H17 5301   8.148   4.338   7.044 -0.3236  1.0256  0.4726
  323CHL1   C13 5302   8.274   4.487   7.099 -0.3152  0.1180  0.0116
  323CHL1   C18 5303   8.382   4.579   7.039 -0.3066 -0.0137 -0.1761
  323CHL1  H18A 5304   8.350   4.629   6.945  0.1813  1.5038  0.4420
  323CHL1  H18B 5305   8.406   4.661   7.110  0.2768 -0.1798 -0.1784
  323CHL1  H18C 5306   8.478   4.532   7.010 -0.1228  1.0713 -1.3726
  323CHL1   C12 5307   8.163   4.564   7.172 -0.1429  0.3091  0.0738
  323CHL1  H12A 5308   8.111   4.643   7.113 -1.1022  0.0571  0.5549
  323CHL1  H12B 5309   8.084   4.494   7.207  2.0924 -1.2224  2.3362
  323CHL1   C11 5310   8.202   4.623   7.308 -0.4342  0.0447  0.2725
  323CHL1  H11A 5311   8.277   4.702   7.291 -0.1657 -0.0718  0.8820
  323CHL1  H11B 5312   8.107   4.663   7.348 -1.5626 -2.4716  0.3553
  323CHL1    C9 5313   8.266   4.524   7.407  0.1919  0.4978  0.3274
  323CHL1    H9 5314   8.187   4.445   7.409  0.5222  0.1584  0.0152
  323CHL1   C10 5315   8.286   4.563   7.551  0.2147  0.1554  0.4189
  323CHL1   C19 5316   8.375   4.689   7.552  0.5959 -0.1017 -0.4229
  323CHL1  H19A 5317   8.393   4.726   7.654  0.2347  1.2989 -0.8515
  323CHL1  H19B 5318   8.475   4.674   7.506 -0.3536 -0.2597 -2.6096
  323CHL1  H19C 5319   8.328   4.770   7.493 -1.8559 -1.8010 -0.9860
  323CHL1    C1 5320   8.147   4.589   7.612  0.0053 -0.3359  0.1570
  323CHL1   H1A 5321   8.095   4.670   7.557 -0.9398 -1.2840 -0.3863
  323CHL1   H1B 5322   8.088   4.496   7.593 -1.3878  0.4716  0.3840
  323CHL1    C2 5323   8.148   4.621   7.761  0.0402  0.0218  0.0810
  323CHL1   H2A 5324   8.048   4.643   7.803 -0.3905 -0.4516 -0.6812
  323CHL1   H2B 5325   8.218   4.705   7.783 -1.0916  0.6889  1.2983
  323CHL1   C20 5326   8.187   4.431   6.860 -0.6100 -0.1416  0.5047
  323CHL1   H20 5327   8.278   4.470   6.809 -0.0611  1.7563  2.7218
  323CHL1   C21 5328   8.084   4.545   6.872  0.4167  0.8064  0.4915
  323CHL1  H21A 5329   8.049   4.564   6.768  0.2066  0.3117  0.4690
  323CHL1  H21B 5330   8.123   4.641   6.913  1.4062  0.2668  0.8615
  323CHL1  H21C 5331   7.986   4.524   6.919 -0.9866 -0.3060 -2.6355
  323CHL1   C22 5332   8.133   4.317   6.773 -0.4621  0.2766 -0.1469
  323CHL1  H22A 5333   8.094   4.359   6.678  0.7087 -0.2809 -0.8916
  323CHL1  H22B 5334   8.212   4.245   6.744 -0.0165 -0.1531  1.9753
  323CHL1   C23 5335   8.012   4.239   6.825 -0.3253 -0.0111 -0.2588
  323CHL1  H23A 5336   8.048   4.162   6.896  0.4742  0.7036  0.1235
  323CHL1  H23B 5337   7.940   4.297   6.888 -2.4991 -0.7086 -1.9871
  323CHL1   C24 5338   7.944   4.162   6.711 -0.2735 -0.3268 -0.0782
  323CHL1  H24A 5339   7.921   4.231   6.627  0.5699  0.0703  0.0034
  323CHL1  H24B 5340   8.018   4.088   6.674 -0.0572 -0.4173  0.5172
  323CHL1   C25 5341   7.813   4.093   6.750 -0.0969 -0.5040  0.2160
  323CHL1   H25 5342   7.834   4.036   6.843 -1.3894 -0.0003  0.8477
  323CHL1   C26 5343   7.708   4.201   6.782  0.8230  0.3660  0.3443
  323CHL1  H26A 5344   7.747   4.281   6.848  1.7544 -0.1984  0.4953
  323CHL1  H26B 5345   7.690   4.247   6.682  1.0375  2.3561  1.1786
  323CHL1  H26C 5346   7.615   4.163   6.830  0.1821  1.0681 -0.3255
  323CHL1   C27 5347   7.759   4.001   6.638  0.4878 -0.5702 -0.0164
  323CHL1  H27A 5348   7.841   3.929   6.621  0.7732 -0.2918  0.1659
  323CHL1  H27B 5349   7.656   3.961   6.652  0.2926 -0.2851 -0.5803
  323CHL1  H27C 5350   7.749   4.060   6.544  1.3865 -0.4321 -0.0289
  324CHL1    C3 5351   7.649   0.435   7.645 -0.0239  0.3142 -0.1578
  324CHL1    H3 5352   7.697   0.534   7.635 -1.3623  0.9308 -0.6785
  324CHL1    O3 5353   7.569   0.435   7.762  0.6232  0.2113  0.2890
  324CHL1   H3' 5354   7.604   0.502   7.821  0.0130 -1.5207  2.7895
  324CHL1    C4 5355   7.565   0.401   7.521 -0.3363 -0.2345  0.1972
  324CHL1   H4A 5356   7.503   0.323   7.570 -1.4585  0.7029  0.3258
  324CHL1   H4B 5357   7.494   0.486   7.506  0.3879  0.3254 -0.1430
  324CHL1    C5 5358   7.638   0.351   7.400 -0.2876 -0.0014  0.1295
  324CHL1    C6 5359   7.605   0.407   7.283 -0.8026 -0.0310  0.2607
  324CHL1    H6 5360   7.521   0.477   7.268 -2.3669 -1.9955 -0.5647
  324CHL1    C7 5361   7.657   0.340   7.159 -0.6889  0.1109  0.2313
  324CHL1   H7A 5362   7.573   0.321   7.088 -0.3698  1.1972 -0.4631
  324CHL1   H7B 5363   7.706   0.421   7.101 -2.7754 -0.1954 -2.1509
  324CHL1    C8 5364   7.749   0.217   7.171 -0.1530  0.4396 -0.4283
  324CHL1    H8 5365   7.683   0.127   7.172 -0.4292  0.6248  1.4179
  324CHL1   C14 5366   7.844   0.208   7.055  0.3300 -0.1179  0.0080
  324CHL1   H14 5367   7.911   0.297   7.059 -1.0187  0.9532 -0.4693
  324CHL1   C15 5368   7.784   0.225   6.915 -0.0643 -0.2002  0.1626
  324CHL1  H15A 5369   7.687   0.172   6.918  0.9534 -2.1417 -0.1469
  324CHL1  H15B 5370   7.788   0.331   6.880 -1.2257 -1.1280 -3.1923
  324CHL1   C16 5371   7.888   0.151   6.830  0.1473  0.2841 -0.0125
  324CHL1  H16A 5372   7.849   0.055   6.788 -1.1186 -0.3242  2.3721
  324CHL1  H16B 5373   7.923   0.227   6.757 -0.2423  1.9506  1.4767
  324CHL1   C17 5374   7.999   0.102   6.925  0.1318  0.5224  0.1275
  324CHL1   H17 5375   8.063   0.193   6.929  0.5436  0.2408 -0.0262
  324CHL1   C13 5376   7.933   0.087   7.059  0.2696 -0.1600  0.1231
  324CHL1   C18 5377   7.847  -0.040   7.059 -0.1335  0.1081 -0.1220
  324CHL1  H18A 5378   7.794  -0.058   7.155 -0.2071 -1.8467 -0.4847
  324CHL1  H18B 5379   7.770  -0.038   6.979  0.5736 -0.5445 -0.8343
  324CHL1  H18C 5380   7.910  -0.131   7.044  1.1654  1.2763 -2.3167
  324CHL1   C12 5381   8.011   0.097   7.191  0.1880 -0.7041  0.2155
  324CHL1  H12A 5382   8.076   0.010   7.214 -0.0729 -0.9744 -0.0578
  324CHL1  H12B 5383   8.077   0.186   7.183 -2.0430  0.9796 -0.6532
  324CHL1   C11 5384   7.925   0.111   7.316  0.0095 -0.5109  0.0716
  324CHL1  H11A 5385   7.874   0.014   7.338  0.0210 -0.1428  1.9266
  324CHL1  H11B 5386   7.995   0.138   7.398 -0.1266  0.8739 -0.2408
  324CHL1    C9 5387   7.824   0.226   7.301 -0.3570 -0.8675 -0.2085
  324CHL1    H9 5388   7.890   0.314   7.287  0.5777 -1.2575  1.5540
  324CHL1   C10 5389   7.745   0.249   7.426 -0.4883 -0.3468 -0.3821
  324CHL1   C19 5390   7.669   0.122   7.468 -0.4318 -0.1141  0.4378
  324CHL1  H19A 5391   7.632   0.067   7.379  0.7332  3.7678 -2.6964
  324CHL1  H19B 5392   7.745   0.055   7.512 -1.2056 -1.8304 -0.7145
  324CHL1  H19C 5393   7.582   0.132   7.537  0.2810 -2.4686  1.8245
  324CHL1    C1 5394   7.837   0.301   7.537 -0.5934  0.4518 -0.6679
  324CHL1   H1A 5395   7.916   0.228   7.565  1.3120  0.7970 -4.5615
  324CHL1   H1B 5396   7.903   0.387   7.510  1.7279 -0.5238  1.4923
  324CHL1    C2 5397   7.758   0.328   7.666 -0.0036  0.3113 -0.2748
  324CHL1   H2A 5398   7.823   0.367   7.748  0.8388  0.1836 -0.8601
  324CHL1   H2B 5399   7.698   0.244   7.704  1.1947 -0.6524 -0.4429
  324CHL1   C20 5400   8.083  -0.007   6.866 -0.3323  0.3824 -0.2847
  324CHL1   H20 5401   8.023  -0.097   6.842 -0.8948  0.9380 -1.0162
  324CHL1   C21 5402   8.197  -0.043   6.963 -0.8997 -0.0069  0.2460
  324CHL1  H21A 5403   8.233   0.056   7.000 -0.3002  0.0304 -0.4104
  324CHL1  H21B 5404   8.278  -0.097   6.909 -1.4020  0.2107 -0.7538
  324CHL1  H21C 5405   8.165  -0.108   7.047 -0.0749  0.2482  0.7660
  324CHL1   C22 5406   8.143   0.047   6.735  0.3804 -0.1236 -0.1746
  324CHL1  H22A 5407   8.074   0.107   6.671  0.6170  0.3272 -0.0167
  324CHL1  H22B 5408   8.223   0.114   6.773 -0.0409  0.4346 -0.2449
  324CHL1   C23 5409   8.198  -0.069   6.654  0.2267 -0.4669  0.2086
  324CHL1  H23A 5410   8.227  -0.152   6.722 -1.8690  0.1910  1.9770
  324CHL1  H23B 5411   8.115  -0.117   6.598  0.8916  0.2787 -1.4890
  324CHL1   C24 5412   8.302  -0.019   6.553 -0.6590  0.0310 -0.4615
  324CHL1  H24A 5413   8.284   0.073   6.492 -0.6879 -0.9681 -2.0178
  324CHL1  H24B 5414   8.393   0.014   6.606 -0.0608 -0.1389 -1.3663
  324CHL1   C25 5415   8.360  -0.133   6.468  0.1342  0.0702  0.0230
  324CHL1   H25 5416   8.412  -0.209   6.530 -2.2694 -3.1575 -1.5814
  324CHL1   C26 5417   8.256  -0.214   6.389 -0.5843  0.0920  0.9228
  324CHL1  H26A 5418   8.160  -0.236   6.439 -2.0036 -0.2847 -1.7568
  324CHL1  H26B 5419   8.240  -0.147   6.301  0.2290  0.0334  0.7153
  324CHL1  H26C 5420   8.307  -0.304   6.348  1.9633  1.4327  0.9191
  324CHL1   C27 5421   8.459  -0.069   6.369  0.0716 -0.2081 -0.2221
  324CHL1  H27A 5422   8.514  -0.147   6.313  0.0964  0.6566 -1.4313
  324CHL1  H27B 5423   8.420   0.005   6.297 -2.2039 -0.0426  1.0943
  324CHL1  H27C 5424   8.536  -0.018   6.431  2.6423 -2.9877 -0.8665
  325CHL1    C3 5425   0.869   1.816   7.802  0.3000  0.0660 -0.1086
  325CHL1    H3 5426   0.961   1.758   7.782  0.1078 -0.2201 -0.1613
  325CHL1    O3 5427   0.811   1.781   7.927 -0.1539  0.6191 -0.1582
  325CHL1   H3' 5428   0.733   1.836   7.939  0.0059  0.8468 -0.1523
  325CHL1    C4 5429   0.881   1.970   7.800 -0.2305  0.1133  0.0450
  325CHL1   H4A 5430   0.780   2.007   7.826  0.3028 -1.0229  4.6534
  325CHL1   H4B 5431   0.946   1.999   7.885  2.5831 -1.7446 -1.3040
  325CHL1    C5 5432   0.933   2.008   7.664 -0.3913  0.3349  0.0451
  325CHL1    C6 5433   1.049   2.074   7.661 -0.0441 -0.2568  0.1097
  325CHL1    H6 5434   1.107   2.089   7.753 -0.4835  2.2900  0.0599
  325CHL1    C7 5435   1.125   2.112   7.537 -0.1779 -0.0058  0.1037
  325CHL1   H7A 5436   1.152   2.220   7.536 -0.2462  0.0235 -1.5902
  325CHL1   H7B 5437   1.215   2.047   7.537  0.3992  0.6642  2.5988
  325CHL1    C8 5438   1.036   2.098   7.413 -0.0218  0.5415 -0.0762
  325CHL1    H8 5439   0.963   2.181   7.408 -2.8467 -1.7814 -0.6829
  325CHL1   C14 5440   1.117   2.092   7.286 -0.3771  0.3033 -0.2953
  325CHL1   H14 5441   1.169   1.994   7.279 -4.6243 -2.4604  2.1577
  325CHL1   C15 5442   1.228   2.198   7.277 -0.4840  0.4054 -0.4161
  325CHL1  H15A 5443   1.191   2.299   7.304 -0.6597  0.3309 -0.3744
  325CHL1  H15B 5444   1.319   2.172   7.335 -0.9971 -2.6262 -0.7754
  325CHL1   C16 5445   1.266   2.190   7.129  0.0504  0.4087 -0.2806
  325CHL1  H16A 5446   1.263   2.294   7.089  0.2065  0.7735  0.6313
  325CHL1  H16B 5447   1.367   2.150   7.105  1.1769  2.2630  1.0335
  325CHL1   C17 5448   1.161   2.104   7.057  0.1299  0.0783 -0.0062
  325CHL1   H17 5449   1.209   2.004   7.054  0.0160 -0.0538 -4.1966
  325CHL1   C13 5450   1.047   2.098   7.154 -0.2042 -0.0439 -0.4036
  325CHL1   C18 5451   0.967   2.225   7.122 -0.2986 -0.0529 -0.2105
  325CHL1  H18A 5452   0.904   2.205   7.033  0.9909 -2.6173 -0.6381
  325CHL1  H18B 5453   0.908   2.272   7.203 -0.8658 -0.6957 -0.2401
  325CHL1  H18C 5454   1.029   2.311   7.087 -1.1823 -0.0895 -2.0277
  325CHL1   C12 5455   0.955   1.974   7.152 -0.8645  0.4443 -0.4178
  325CHL1  H12A 5456   0.899   1.983   7.057  2.4083  0.2698 -2.4880
  325CHL1  H12B 5457   1.019   1.884   7.145  0.2732  1.1675  0.3228
  325CHL1   C11 5458   0.874   1.961   7.282 -0.0550  0.2969  0.0790
  325CHL1  H11A 5459   0.793   2.037   7.274 -0.1604  0.1512 -0.2809
  325CHL1  H11B 5460   0.819   1.865   7.287  0.5822 -0.0123  2.3522
  325CHL1    C9 5461   0.954   1.972   7.413  0.0909  0.4670 -0.0227
  325CHL1    H9 5462   1.031   1.892   7.416 -2.1165 -1.8417 -0.9837
  325CHL1   C10 5463   0.870   1.960   7.537  0.0274  0.1506 -0.0969
  325CHL1   C19 5464   0.744   2.047   7.524 -0.3278 -0.3831 -0.2953
  325CHL1  H19A 5465   0.681   2.057   7.616 -0.9731  2.6346 -0.9613
  325CHL1  H19B 5466   0.773   2.150   7.495 -1.6047 -0.4248 -1.8498
  325CHL1  H19C 5467   0.682   2.001   7.445 -0.9244 -1.4424  0.7500
  325CHL1    C1 5468   0.841   1.810   7.556 -0.3748  0.2220 -0.1227
  325CHL1   H1A 5469   0.769   1.785   7.475  0.5715 -1.5509 -0.4759
  325CHL1   H1B 5470   0.933   1.748   7.556 -1.4903 -1.5237  0.9650
  325CHL1    C2 5471   0.773   1.777   7.689 -0.1974  0.6975  0.0881
  325CHL1   H2A 5472   0.763   1.667   7.703 -0.1364  0.7971  0.9825
  325CHL1   H2B 5473   0.676   1.831   7.700 -0.2402  0.6390  0.0025
  325CHL1   C20 5474   1.150   2.144   6.912  0.1484 -0.8840 -0.2766
  325CHL1   H20 5475   1.098   2.241   6.902 -2.5591 -2.2613 -0.7077
  325CHL1   C21 5476   1.068   2.038   6.836 -0.4958 -0.1551 -0.6104
  325CHL1  H21A 5477   0.961   2.061   6.854 -0.5113  1.1863 -2.2013
  325CHL1  H21B 5478   1.104   1.935   6.857  1.7518  0.5887 -0.5203
  325CHL1  H21C 5479   1.097   2.051   6.730  2.0020  2.8922  0.2841
  325CHL1   C22 5480   1.284   2.156   6.838  0.1758 -0.4299 -0.1527
  325CHL1  H22A 5481   1.361   2.212   6.897  0.7269 -1.0301 -0.2899
  325CHL1  H22B 5482   1.325   2.060   6.802  2.3558  0.5113 -0.3719
  325CHL1   C23 5483   1.283   2.235   6.708 -0.0808 -0.3914 -0.1276
  325CHL1  H23A 5484   1.209   2.179   6.647  0.1396 -0.9493  0.1215
  325CHL1  H23B 5485   1.236   2.334   6.728 -3.2212 -1.8662  0.4089
  325CHL1   C24 5486   1.419   2.239   6.637 -0.1513 -0.6743 -0.2803
  325CHL1  H24A 5487   1.488   2.304   6.695 -1.8148 -0.7013  1.8861
  325CHL1  H24B 5488   1.464   2.138   6.632 -1.5102 -1.2718 -0.8944
  325CHL1   C25 5489   1.420   2.298   6.495 -0.1822 -0.0716 -0.0336
  325CHL1   H25 5490   1.375   2.400   6.494  0.2136  0.1368  1.2467
  325CHL1   C26 5491   1.566   2.325   6.455 -0.1833  0.1121  0.0834
  325CHL1  H26A 5492   1.620   2.387   6.529  1.6165 -0.6139 -0.5691
  325CHL1  H26B 5493   1.620   2.233   6.424 -0.5811  0.0637 -0.4892
  325CHL1  H26C 5494   1.566   2.390   6.365  0.7822  0.3297  0.2362
  325CHL1   C27 5495   1.344   2.206   6.398 -0.6885 -0.1236  0.4039
  325CHL1  H27A 5496   1.240   2.195   6.436 -0.8372  1.2179  0.4295
  325CHL1  H27B 5497   1.365   2.229   6.291  2.1240 -0.5201  0.7964
  325CHL1  H27C 5498   1.381   2.101   6.396  0.7832  0.3673 -1.2039
  326CHL1    C3 5499   8.222   2.956   7.983 -0.0562  0.5294  0.3352
  326CHL1    H3 5500   8.202   2.846   7.984  0.7280  0.3296 -1.6802
  326CHL1    O3 5501   8.185   3.012   8.108 -0.2889  0.1386  0.4449
  326CHL1   H3' 5502   8.214   3.102   8.094 -1.4065  0.7351  1.7465
  326CHL1    C4 5503   8.369   2.985   7.950 -0.0625  0.1939  0.0034
  326CHL1   H4A 5504   8.389   3.094   7.957  1.4002  0.0131 -0.8680
  326CHL1   H4B 5505   8.416   2.925   8.030 -2.8816 -0.9610  0.9208
  326CHL1    C5 5506   8.402   2.941   7.810  0.2573  0.4158  0.0057
  326CHL1    C6 5507   8.492   2.846   7.782 -0.0573  0.1565 -0.1467
  326CHL1    H6 5508   8.556   2.800   7.859  1.2600 -1.0061 -1.8619
  326CHL1    C7 5509   8.534   2.809   7.643 -0.3003 -0.1944 -0.1261
  326CHL1   H7A 5510   8.644   2.819   7.630 -0.3995 -0.8405 -1.7692
  326CHL1   H7B 5511   8.499   2.704   7.629 -0.4708 -0.0817 -0.5830
  326CHL1    C8 5512   8.475   2.900   7.533  0.1185 -0.1432 -0.3088
  326CHL1    H8 5513   8.529   2.997   7.531 -1.2846  0.6849  0.7216
  326CHL1   C14 5514   8.477   2.833   7.399  0.1794 -0.2919 -0.2334
  326CHL1   H14 5515   8.405   2.750   7.412 -0.7459  0.3384 -1.2209
  326CHL1   C15 5516   8.614   2.777   7.354  0.4199 -0.2120  0.3970
  326CHL1  H15A 5517   8.682   2.864   7.368 -1.1568  1.2606 -0.7300
  326CHL1  H15B 5518   8.657   2.689   7.407  3.4756  2.2169  2.2976
  326CHL1   C16 5519   8.594   2.759   7.204 -0.0143 -0.1857  0.4496
  326CHL1  H16A 5520   8.674   2.811   7.147 -1.1163  2.0599  0.8614
  326CHL1  H16B 5521   8.587   2.650   7.182  0.2466 -0.2514  0.6838
  326CHL1   C17 5522   8.457   2.819   7.171 -0.1443 -0.6790  0.0795
  326CHL1   H17 5523   8.393   2.731   7.191  0.0160 -0.9094 -0.4117
  326CHL1   C13 5524   8.422   2.911   7.284 -0.4154 -0.5392 -0.1174
  326CHL1   C18 5525   8.495   3.043   7.255 -0.8095 -0.4211 -0.5876
  326CHL1  H18A 5526   8.506   3.100   7.349 -2.0779 -2.5662  0.9301
  326CHL1  H18B 5527   8.595   3.030   7.208 -0.6257 -0.5941 -0.1473
  326CHL1  H18C 5528   8.437   3.104   7.181 -0.0817 -1.1363 -1.7878
  326CHL1   C12 5529   8.273   2.941   7.311 -0.3465 -0.3274  0.0258
  326CHL1  H12A 5530   8.232   3.023   7.248  0.0035 -1.4581 -1.7424
  326CHL1  H12B 5531   8.208   2.852   7.300 -0.1486 -0.4998  0.2293
  326CHL1   C11 5532   8.259   3.001   7.451  0.0852  0.1732 -0.1419
  326CHL1  H11A 5533   8.296   3.106   7.439 -0.6643  0.6209  1.1865
  326CHL1  H11B 5534   8.153   3.006   7.483  0.8118  1.1686  2.4611
  326CHL1    C9 5535   8.332   2.927   7.565  0.2722  0.4259 -0.0946
  326CHL1    H9 5536   8.280   2.829   7.569 -2.4931  1.7745  3.1532
  326CHL1   C10 5537   8.305   2.981   7.702  0.0026 -0.0704  0.0494
  326CHL1   C19 5538   8.337   3.131   7.693  0.0926 -0.0841  0.1272
  326CHL1  H19A 5539   8.432   3.158   7.642 -1.3061  1.4488 -1.8303
  326CHL1  H19B 5540   8.261   3.182   7.629  1.9631  1.2268 -1.1347
  326CHL1  H19C 5541   8.336   3.175   7.795 -1.3591 -0.0043  0.1026
  326CHL1    C1 5542   8.158   2.955   7.740  0.0046  0.2266  0.2618
  326CHL1   H1A 5543   8.086   2.996   7.665  0.3322  1.6767  0.6957
  326CHL1   H1B 5544   8.152   2.845   7.737  1.7218  0.1259 -1.6095
  326CHL1    C2 5545   8.126   3.013   7.878  0.2431  0.6699  0.1360
  326CHL1   H2A 5546   8.024   2.984   7.912  0.9589 -1.5663  0.5486
  326CHL1   H2B 5547   8.134   3.124   7.883  2.2432  0.5736 -0.1072
  326CHL1   C20 5548   8.441   2.860   7.027  0.2083 -0.1849  0.1791
  326CHL1   H20 5549   8.502   2.951   7.009 -0.5827  0.0699 -1.3950
  326CHL1   C21 5550   8.296   2.889   6.984  0.1350 -0.6256  0.1269
  326CHL1  H21A 5551   8.229   2.814   7.030 -0.1711 -1.3330 -1.4038
  326CHL1  H21B 5552   8.289   2.880   6.873 -1.2010  1.6046 -0.0220
  326CHL1  H21C 5553   8.264   2.990   7.016 -0.8941 -0.4027 -1.4935
  326CHL1   C22 5554   8.502   2.762   6.926 -0.8914 -0.1734 -0.5080
  326CHL1  H22A 5555   8.583   2.693   6.957  1.2801  1.2932 -2.6164
  326CHL1  H22B 5556   8.412   2.698   6.913 -0.2603 -1.1833 -0.0292
  326CHL1   C23 5557   8.542   2.817   6.789  0.1664 -0.1292 -0.1897
  326CHL1  H23A 5558   8.463   2.868   6.730 -0.5484 -0.6490  0.2845
  326CHL1  H23B 5559   8.631   2.881   6.798 -0.4454  0.5512  1.3053
  326CHL1   C24 5560   8.588   2.706   6.693 -0.2529 -0.0230 -0.5176
  326CHL1  H24A 5561   8.622   2.752   6.598 -0.4639  1.3687  0.0433
  326CHL1  H24B 5562   8.676   2.659   6.741  0.2013 -0.8371 -2.1157
  326CHL1   C25 5563   8.487   2.595   6.660 -0.1875 -0.1338 -0.3492
  326CHL1   H25 5564   8.459   2.549   6.757  1.2124 -2.4969 -0.9869
  326CHL1   C26 5565   8.367   2.655   6.584 -0.1730 -0.2544 -0.4662
  326CHL1  H26A 5566   8.296   2.570   6.573 -0.0217 -0.3193 -0.9695
  326CHL1  H26B 5567   8.321   2.731   6.650 -1.0803 -2.4844  1.6555
  326CHL1  H26C 5568   8.398   2.687   6.482  2.0468 -1.6949 -0.3195
  326CHL1   C27 5569   8.556   2.485   6.578  0.3047 -0.0248 -0.0857
  326CHL1  H27A 5570   8.650   2.444   6.620  0.0798  0.4166  0.8932
  326CHL1  H27B 5571   8.484   2.403   6.555 -1.3976  1.3604  0.1021
  326CHL1  H27C 5572   8.586   2.536   6.485 -1.8281  1.1206 -0.2080
  327CHL1    C3 5573   5.980   8.219   7.742 -0.2210  0.3194  0.3935
  327CHL1    H3 5574   6.024   8.130   7.691 -0.7694  1.5802 -2.4866
  327CHL1    O3 5575   6.038   8.239   7.870  1.0794 -0.0765 -0.1158
  327CHL1   H3' 5576   5.971   8.291   7.916  2.2660  0.8649  0.5987
  327CHL1    C4 5577   6.003   8.346   7.659 -0.5972  0.2833  0.2295
  327CHL1   H4A 5578   5.982   8.437   7.720  1.6506  1.1672 -0.1925
  327CHL1   H4B 5579   6.113   8.353   7.645 -0.5022  1.3103  1.3553
  327CHL1    C5 5580   5.928   8.328   7.530 -0.1969  0.3261 -0.0133
  327CHL1    C6 5581   5.988   8.336   7.411  0.1815  0.2937  0.1751
  327CHL1    H6 5582   6.096   8.356   7.402 -0.0799  1.4033 -0.8537
  327CHL1    C7 5583   5.923   8.311   7.278  0.2831 -0.4328  0.2575
  327CHL1   H7A 5584   5.977   8.362   7.195  1.4143 -1.7714  0.1500
  327CHL1   H7B 5585   5.942   8.204   7.258  0.3287  0.0355 -2.6196
  327CHL1    C8 5586   5.774   8.349   7.288  0.3005 -0.2491 -0.1353
  327CHL1    H8 5587   5.765   8.457   7.309 -0.8735 -0.1319 -1.1731
  327CHL1   C14 5588   5.705   8.313   7.160 -0.0791  0.1395 -0.0392
  327CHL1   H14 5589   5.722   8.204   7.142  1.5937  0.6994 -2.2518
  327CHL1   C15 5590   5.773   8.356   7.029 -0.0166 -0.2451 -0.1342
  327CHL1  H15A 5591   5.819   8.455   7.047 -1.9242  1.1088 -2.2737
  327CHL1  H15B 5592   5.846   8.278   6.998 -2.3379 -2.0056 -1.4934
  327CHL1   C16 5593   5.656   8.364   6.932 -0.3632  0.4952  0.3395
  327CHL1  H16A 5594   5.636   8.470   6.903  0.3449  0.1304 -1.6062
  327CHL1  H16B 5595   5.671   8.299   6.844 -2.1637  0.3559  0.0908
  327CHL1   C17 5596   5.536   8.308   7.011 -0.1169 -0.5110  0.0075
  327CHL1   H17 5597   5.548   8.199   6.991  5.3590  0.2170 -2.8837
  327CHL1   C13 5598   5.558   8.346   7.154 -0.1183 -0.0443 -0.1134
  327CHL1   C18 5599   5.530   8.495   7.176 -0.9482 -0.2058 -0.0484
  327CHL1  H18A 5600   5.567   8.532   7.274 -0.4303  0.3531 -0.4482
  327CHL1  H18B 5601   5.589   8.566   7.114 -1.3535  0.1282 -0.0614
  327CHL1  H18C 5602   5.421   8.514   7.174 -0.9925 -0.3578 -2.1758
  327CHL1   C12 5603   5.483   8.276   7.268  0.4517 -0.2357  0.1491
  327CHL1  H12A 5604   5.381   8.320   7.278  0.9316  0.6768  1.2983
  327CHL1  H12B 5605   5.479   8.171   7.231  0.2792 -0.5073  0.9022
  327CHL1   C11 5606   5.562   8.292   7.398  0.3805  0.1030  0.1527
  327CHL1  H11A 5607   5.537   8.392   7.440 -1.0151 -1.0367  2.2510
  327CHL1  H11B 5608   5.501   8.224   7.462 -1.8326 -0.6415 -2.5668
  327CHL1    C9 5609   5.714   8.268   7.399  0.3539 -0.0788  0.0181
  327CHL1    H9 5610   5.732   8.159   7.387  1.1532 -0.1920  1.9308
  327CHL1   C10 5611   5.780   8.299   7.530 -0.2046  0.3619  0.1982
  327CHL1   C19 5612   5.722   8.427   7.593 -0.2573  0.2708  0.3350
  327CHL1  H19A 5613   5.765   8.457   7.691 -1.3934 -0.3263  1.0368
  327CHL1  H19B 5614   5.715   8.521   7.534 -1.8597  0.7286  1.1821
  327CHL1  H19C 5615   5.618   8.409   7.626 -0.1112 -0.1546  0.5648
  327CHL1    C1 5616   5.750   8.180   7.622 -0.4871  0.5821  0.3909
  327CHL1   H1A 5617   5.641   8.186   7.646 -0.6233 -0.4684  0.0728
  327CHL1   H1B 5618   5.768   8.082   7.572  0.5541  1.3866 -0.8741
  327CHL1    C2 5619   5.829   8.194   7.752 -0.2415  0.3881  0.2637
  327CHL1   H2A 5620   5.818   8.102   7.813 -0.9086 -0.6455 -1.3650
  327CHL1   H2B 5621   5.786   8.278   7.812 -1.0135 -1.1865  2.0199
  327CHL1   C20 5622   5.404   8.345   6.950  0.2288  0.3890 -0.2178
  327CHL1   H20 5623   5.383   8.448   6.983 -1.2354 -0.4672  1.7268
  327CHL1   C21 5624   5.291   8.256   7.006  0.4319 -0.1380 -0.6297
  327CHL1  H21A 5625   5.313   8.148   6.993  0.5850 -0.0083 -1.5514
  327CHL1  H21B 5626   5.192   8.288   6.966  1.0459  0.2188 -1.9405
  327CHL1  H21C 5627   5.268   8.274   7.113  1.5582  0.1373 -0.4186
  327CHL1   C22 5628   5.404   8.349   6.796  0.5683 -0.1567 -0.2364
  327CHL1  H22A 5629   5.306   8.390   6.762  1.0792  1.0412 -0.2800
  327CHL1  H22B 5630   5.471   8.431   6.764 -0.5919  0.5219 -0.9737
  327CHL1   C23 5631   5.429   8.223   6.713 -0.2471 -0.2934 -0.2857
  327CHL1  H23A 5632   5.441   8.270   6.613 -1.7501  0.2513 -0.2444
  327CHL1  H23B 5633   5.531   8.185   6.736 -1.1369 -2.3047  0.6128
  327CHL1   C24 5634   5.324   8.111   6.711 -0.1984 -0.3494  0.1580
  327CHL1  H24A 5635   5.318   8.059   6.809  0.5179  0.3450  0.5888
  327CHL1  H24B 5636   5.227   8.163   6.698 -0.5936 -1.5772 -2.5562
  327CHL1   C25 5637   5.344   8.008   6.598 -0.5908  0.2109 -0.4309
  327CHL1   H25 5638   5.323   8.068   6.507 -0.6175  2.2555  0.8367
  327CHL1   C26 5639   5.477   7.931   6.596 -0.3402  0.6312 -0.3707
  327CHL1  H26A 5640   5.570   7.991   6.589  0.3713 -0.5747 -2.1142
  327CHL1  H26B 5641   5.490   7.875   6.691 -0.0274  0.6225 -0.4187
  327CHL1  H26C 5642   5.487   7.855   6.516  0.0075 -0.4105  0.6305
  327CHL1   C27 5643   5.236   7.899   6.605 -0.3498  0.0033  0.1407
  327CHL1  H27A 5644   5.238   7.841   6.699 -1.1721 -0.2128  0.0330
  327CHL1  H27B 5645   5.135   7.943   6.586 -0.5909 -1.6153 -3.0216
  327CHL1  H27C 5646   5.247   7.828   6.521  1.1527 -0.8928  1.0421
  328CHL1    C3 5647   1.702   7.520   7.510  0.1294 -0.2138  0.0239
  328CHL1    H3 5648   1.711   7.444   7.430  0.4672 -0.0708 -0.0769
  328CHL1    O3 5649   1.715   7.454   7.635 -0.2013 -0.7654 -0.2332
  328CHL1   H3' 5650   1.800   7.409   7.629  0.0366 -0.5848  1.3228
  328CHL1    C4 5651   1.805   7.631   7.481 -0.1255 -0.0726 -0.3494
  328CHL1   H4A 5652   1.798   7.703   7.565  0.6187 -0.2886 -0.0883
  328CHL1   H4B 5653   1.897   7.569   7.480  0.1511  0.3178 -2.4132
  328CHL1    C5 5654   1.794   7.703   7.350  0.1785  0.6642  0.0225
  328CHL1    C6 5655   1.900   7.706   7.267  0.1449  0.7269 -0.0185
  328CHL1    H6 5656   1.996   7.655   7.285  0.0907 -1.4363 -4.6246
  328CHL1    C7 5657   1.888   7.772   7.133  0.2677  0.4777 -0.1529
  328CHL1   H7A 5658   1.982   7.824   7.106 -0.2467  0.5760 -1.8939
  328CHL1   H7B 5659   1.875   7.700   7.050 -0.1411 -0.6107  0.8291
  328CHL1    C8 5660   1.768   7.867   7.116  0.2551  0.5367  0.2530
  328CHL1    H8 5661   1.786   7.960   7.176  0.7584  0.6860 -0.1242
  328CHL1   C14 5662   1.747   7.901   6.971  0.4718 -0.2921  0.0254
  328CHL1   H14 5663   1.729   7.805   6.919 -1.7464 -0.8055  1.6064
  328CHL1   C15 5664   1.854   7.975   6.888  0.0556  0.8192  0.4587
  328CHL1  H15A 5665   1.903   8.051   6.952  2.9276 -0.5912  0.0950
  328CHL1  H15B 5666   1.931   7.907   6.846 -1.7498 -0.0760 -1.6126
  328CHL1   C16 5667   1.773   8.052   6.783  0.1258  0.3345  0.0460
  328CHL1  H16A 5668   1.794   8.160   6.794 -2.3110  0.7661  1.0974
  328CHL1  H16B 5669   1.809   8.012   6.685 -1.9232  1.8385 -1.3976
  328CHL1   C17 5670   1.628   8.005   6.803  0.2685 -0.1717 -0.0818
  328CHL1   H17 5671   1.631   7.907   6.751  1.2048 -1.0079  1.4834
  328CHL1   C13 5672   1.623   7.982   6.951  0.2964 -0.6026 -0.1469
  328CHL1   C18 5673   1.627   8.120   7.019  0.4007 -0.6209 -0.1142
  328CHL1  H18A 5674   1.630   8.102   7.129  0.2696 -0.0396 -0.0140
  328CHL1  H18B 5675   1.712   8.186   6.993  0.1179  0.4174  1.4725
  328CHL1  H18C 5676   1.534   8.179   7.003  0.0294 -1.0521  0.3987
  328CHL1   C12 5677   1.498   7.905   6.996  0.3486 -0.2384  0.6365
  328CHL1  H12A 5678   1.406   7.965   6.977  0.0353 -1.1368 -0.8583
  328CHL1  H12B 5679   1.499   7.808   6.942 -2.2122 -1.5249  2.6632
  328CHL1   C11 5680   1.514   7.875   7.145 -0.4777 -0.2975  0.7223
  328CHL1  H11A 5681   1.508   7.976   7.191 -0.3720  1.8951 -3.5912
  328CHL1  H11B 5682   1.421   7.824   7.176 -0.7933 -0.2585 -0.1248
  328CHL1    C9 5683   1.647   7.804   7.177  0.2044  0.8027  0.4339
  328CHL1    H9 5684   1.644   7.707   7.122  2.4362  0.3288  1.0653
  328CHL1   C10 5685   1.658   7.758   7.319 -0.1954 -0.1645  0.1629
  328CHL1   C19 5686   1.636   7.874   7.417 -0.2663  0.3827 -0.4952
  328CHL1  H19A 5687   1.535   7.908   7.386 -1.0428 -1.2366  0.1437
  328CHL1  H19B 5688   1.641   7.848   7.525 -0.6798 -1.9908 -0.9960
  328CHL1  H19C 5689   1.710   7.957   7.411 -0.8824  1.1939  1.6637
  328CHL1    C1 5690   1.560   7.643   7.351 -0.4106 -0.1572 -0.4577
  328CHL1   H1A 5691   1.457   7.678   7.332 -0.1194 -0.1618 -2.1851
  328CHL1   H1B 5692   1.575   7.569   7.270  4.6161 -1.0308  0.8999
  328CHL1    C2 5693   1.563   7.583   7.492  0.4155  0.3456 -0.2531
  328CHL1   H2A 5694   1.486   7.504   7.504  2.4653 -1.6366  0.4755
  328CHL1   H2B 5695   1.530   7.659   7.566 -0.0664 -1.4087  1.4196
  328CHL1   C20 5696   1.516   8.075   6.731  0.0076 -0.2034  0.2900
  328CHL1   H20 5697   1.426   8.062   6.795  0.6679  0.4922  1.3993
  328CHL1   C21 5698   1.492   8.010   6.594 -0.7937  0.7137 -0.0197
  328CHL1  H21A 5699   1.479   7.902   6.616 -0.8972  1.1664  2.4357
  328CHL1  H21B 5700   1.575   8.020   6.520  0.4279  1.0698  1.3423
  328CHL1  H21C 5701   1.396   8.035   6.545 -1.5319  0.4701  1.2628
  328CHL1   C22 5702   1.540   8.226   6.714  0.1597 -0.3113 -0.4812
  328CHL1  H22A 5703   1.574   8.267   6.811 -0.2208  0.5903 -0.7157
  328CHL1  H22B 5704   1.623   8.239   6.641 -1.0037  0.6929 -1.6872
  328CHL1   C23 5705   1.419   8.305   6.664 -0.7063 -1.1953  0.1931
  328CHL1  H23A 5706   1.447   8.401   6.615 -2.5940  0.0974  1.4893
  328CHL1  H23B 5707   1.369   8.252   6.581 -0.6257 -0.8081 -0.1023
  328CHL1   C24 5708   1.318   8.331   6.777 -0.4617 -0.0521  0.1651
  328CHL1  H24A 5709   1.265   8.235   6.796  0.2681 -0.6532 -0.7597
  328CHL1  H24B 5710   1.371   8.356   6.872 -0.8771 -1.1955  0.7199
  328CHL1   C25 5711   1.220   8.442   6.738  0.0133  0.3064 -0.0276
  328CHL1   H25 5712   1.183   8.419   6.636 -0.7217  1.1834  0.0277
  328CHL1   C26 5713   1.101   8.448   6.835 -0.0682 -0.6427 -0.0535
  328CHL1  H26A 5714   1.071   8.352   6.882  1.7328  0.0082  2.6859
  328CHL1  H26B 5715   1.137   8.498   6.927 -1.8804  1.6976 -0.5042
  328CHL1  H26C 5716   1.020   8.512   6.792  1.4320  0.3825 -1.4726
  328CHL1   C27 5717   1.285   8.581   6.737  0.8128 -0.0628  0.1528
  328CHL1  H27A 5718   1.330   8.600   6.637 -0.4107 -1.1589 -0.6492
  328CHL1  H27B 5719   1.203   8.655   6.746  0.6013 -0.1123 -1.1634
  328CHL1  H27C 5720   1.352   8.593   6.824 -0.4730 -0.7481  1.2673
  329CHL1    C3 5721   3.163   2.058   7.899 -0.5758 -0.0787  0.2760
  329CHL1    H3 5722   3.266   2.020   7.884 -0.5908  0.5121 -1.5858
  329CHL1    O3 5723   3.155   2.093   8.036  0.5005  0.2895  0.2509
  329CHL1   H3' 5724   3.066   2.126   8.046 -0.4477 -1.9628 -0.0414
  329CHL1    C4 5725   3.134   2.184   7.816  0.3045 -0.2319 -0.2751
  329CHL1   H4A 5726   3.038   2.224   7.854  0.1192  0.4192 -1.3644
  329CHL1   H4B 5727   3.220   2.249   7.845  0.6457 -0.7130 -0.1971
  329CHL1    C5 5728   3.117   2.151   7.670  0.1345 -0.7127 -0.1459
  329CHL1    C6 5729   3.197   2.214   7.584  0.4351 -0.5565  0.2445
  329CHL1    H6 5730   3.275   2.285   7.618 -0.6718  0.8700 -0.0933
  329CHL1    C7 5731   3.164   2.205   7.438  0.1395  0.0971  0.2649
  329CHL1   H7A 5732   3.161   2.304   7.389 -0.2854 -0.3387 -0.6189
  329CHL1   H7B 5733   3.251   2.163   7.383 -1.4901 -0.0538 -2.4004
  329CHL1    C8 5734   3.042   2.120   7.395  0.5929 -0.4986  0.1382
  329CHL1    H8 5735   2.951   2.182   7.404  0.7571 -0.4018  1.2513
  329CHL1   C14 5736   3.054   2.067   7.255  0.4757 -0.1842  0.0069
  329CHL1   H14 5737   3.144   2.001   7.259 -1.1151 -2.6142 -1.7738
  329CHL1   C15 5738   3.088   2.166   7.143 -0.3684  0.0547 -0.0468
  329CHL1  H15A 5739   3.017   2.250   7.131 -0.1987  0.2656  0.4167
  329CHL1  H15B 5740   3.192   2.203   7.158 -0.7693  1.6803 -1.0391
  329CHL1   C16 5741   3.079   2.074   7.020  0.5274 -0.1159  0.0053
  329CHL1  H16A 5742   3.012   2.125   6.948 -1.4055 -0.8689  1.2003
  329CHL1  H16B 5743   3.181   2.055   6.979  1.9819  1.5530  2.5565
  329CHL1   C17 5744   3.003   1.949   7.067  0.3346 -0.0286 -0.0726
  329CHL1   H17 5745   3.089   1.881   7.085  0.1979 -0.8244 -2.1233
  329CHL1   C13 5746   2.944   1.981   7.201  0.4175 -0.0914 -0.0204
  329CHL1   C18 5747   2.809   2.054   7.186  0.1773 -0.4166  0.5495
  329CHL1  H18A 5748   2.764   2.074   7.285 -2.3833 -0.1576 -0.5757
  329CHL1  H18B 5749   2.827   2.151   7.135  2.1399  0.1721  2.2769
  329CHL1  H18C 5750   2.731   2.000   7.127  0.5245 -0.3459  0.0211
  329CHL1   C12 5751   2.926   1.862   7.295  0.1639 -0.0917 -0.0662
  329CHL1  H12A 5752   2.829   1.813   7.272 -1.2108  2.4504 -0.0408
  329CHL1  H12B 5753   3.015   1.796   7.281  1.7221  1.8793  0.0971
  329CHL1   C11 5754   2.911   1.912   7.439  0.1220 -0.1531 -0.0492
  329CHL1  H11A 5755   2.812   1.957   7.461 -0.2604 -1.9776  2.4219
  329CHL1  H11B 5756   2.917   1.814   7.491 -0.3123  0.1760  0.6429
  329CHL1    C9 5757   3.022   2.006   7.489  0.1859 -0.3681  0.2129
  329CHL1    H9 5758   3.113   1.942   7.483 -0.4410 -1.1511 -1.7618
  329CHL1   C10 5759   3.009   2.054   7.631 -0.2969 -0.3600  0.1656
  329CHL1   C19 5760   2.869   2.113   7.652  0.0572  0.6513 -0.2158
  329CHL1  H19A 5761   2.846   2.178   7.564  0.3281 -1.2527 -1.7496
  329CHL1  H19B 5762   2.794   2.031   7.648  0.8164 -0.0105 -1.3629
  329CHL1  H19C 5763   2.852   2.159   7.752 -2.2113  0.4182 -0.4392
  329CHL1    C1 5764   3.042   1.931   7.716 -0.4407 -0.2941  0.3174
  329CHL1   H1A 5765   2.963   1.855   7.699  1.1190 -1.7630 -0.7395
  329CHL1   H1B 5766   3.135   1.882   7.679 -1.5758 -2.2017 -0.1321
  329CHL1    C2 5767   3.061   1.947   7.867 -0.7331  0.0534  0.3176
  329CHL1   H2A 5768   3.094   1.855   7.920 -0.3079  1.0372  1.8151
  329CHL1   H2B 5769   2.965   1.975   7.915 -1.0933  1.5146 -1.1456
  329CHL1   C20 5770   2.927   1.882   6.956  0.1401 -0.5816  0.3884
  329CHL1   H20 5771   2.848   1.957   6.931 -0.8272 -1.0832  1.8025
  329CHL1   C21 5772   2.848   1.759   7.003 -0.4650 -0.6442 -0.7514
  329CHL1  H21A 5773   2.917   1.680   7.039 -0.1166  0.5499  1.4040
  329CHL1  H21B 5774   2.800   1.707   6.917  1.8381 -0.6646 -2.0960
  329CHL1  H21C 5775   2.771   1.793   7.076  0.9513  1.6449 -0.2286
  329CHL1   C22 5776   3.012   1.862   6.830  0.0869  0.4577  0.1789
  329CHL1  H22A 5777   3.048   1.960   6.790 -0.3254  0.2730 -0.6564
  329CHL1  H22B 5778   3.095   1.792   6.854 -1.2086 -1.6410 -1.1888
  329CHL1   C23 5779   2.942   1.807   6.706  0.1262 -0.2456  0.4657
  329CHL1  H23A 5780   2.897   1.707   6.725  0.2044 -0.2214  0.7778
  329CHL1  H23B 5781   2.860   1.877   6.678 -1.7818 -2.6780 -0.4012
  329CHL1   C24 5782   3.029   1.790   6.581 -0.4653  0.5944 -0.0737
  329CHL1  H24A 5783   3.075   1.886   6.552  1.9487 -0.5752 -0.3261
  329CHL1  H24B 5784   3.114   1.722   6.604 -0.4258  0.9744  0.9527
  329CHL1   C25 5785   2.956   1.745   6.453  0.1202  0.0433 -0.2208
  329CHL1   H25 5786   2.946   1.635   6.458  1.0658 -0.2634 -3.1622
  329CHL1   C26 5787   2.817   1.805   6.423 -0.0775 -0.1319  0.3238
  329CHL1  H26A 5788   2.732   1.779   6.489 -1.5239  1.4715 -0.8339
  329CHL1  H26B 5789   2.829   1.912   6.393  0.8003 -1.1303 -3.3646
  329CHL1  H26C 5790   2.793   1.752   6.329 -0.1307  1.9206 -0.8817
  329CHL1   C27 5791   3.048   1.757   6.331  0.5848 -0.5302  0.0690
  329CHL1  H27A 5792   3.095   1.858   6.336  0.1038 -0.2110 -1.3294
  329CHL1  H27B 5793   3.127   1.679   6.337  1.1725  0.0941  0.6320
  329CHL1  H27C 5794   2.993   1.749   6.235 -1.4400  4.2695  0.5123
  330CHL1    C3 5795   7.953   3.840   4.659 -0.2160 -0.1092  0.6475
  330CHL1    H3 5796   7.890   3.913   4.603  0.9690 -0.1630 -0.8511
[truncated: 5,863,790 more chars]
