# Supplementary material for: pKa Calculations of GPCRs: Understanding Protonation States in Receptor Activation
Source: J Chem Inf Model. 2024 Aug 16;64(17):6850–6. doi: 10.1021/acs.jcim.4c01125 (PMC11388449; doi:10.1021/acs.jcim.4c01125)
Supplement: Supplementary file 2 — ci4c01125_si_002.zip [file ci4c01125_si_002.zip › a2ar_active_prot_last.gro]

A2AR ActProt in POPC:CHL Membrane
90778
    1MET    CAY    1   8.142   1.468   7.534 -0.7248 -0.0742  0.1532
    1MET    HY1    2   8.236   1.497   7.586 -0.1383  0.5697 -1.2218
    1MET    HY2    3   8.173   1.399   7.452 -1.9926 -0.6294  0.1218
    1MET    HY3    4   8.074   1.408   7.598  0.1469  0.1654  1.3547
    1MET     CY    5   8.074   1.589   7.482 -0.1806  0.2074  0.0888
    1MET     OY    6   8.129   1.699   7.491 -0.0924  0.1954 -0.2989
    1MET      N    7   7.949   1.575   7.435 -0.2551  0.1652  0.2987
    1MET     HN    8   7.903   1.487   7.438 -0.4550  0.2042 -0.9565
    1MET     CA    9   7.871   1.676   7.371  0.2560  0.1980 -0.2835
    1MET     HA   10   7.917   1.679   7.274  1.9552  0.7304  0.5081
    1MET     CB   11   7.732   1.617   7.339 -0.0812  0.1249  1.2242
    1MET    HB1   12   7.693   1.559   7.425  1.1234  0.3169  1.9236
    1MET    HB2   13   7.741   1.543   7.257  0.3180  2.1147 -0.6280
    1MET     CG   14   7.630   1.725   7.303  0.5571  0.3166 -0.0616
    1MET    HG1   15   7.676   1.794   7.228 -1.7019  1.4728 -0.4848
    1MET    HG2   16   7.599   1.781   7.393 -0.0155  1.3712 -0.8879
    1MET     SD   17   7.482   1.648   7.230  0.5845  0.1628  0.0453
    1MET     CE   18   7.538   1.607   7.062 -0.2514 -0.4333 -0.0933
    1MET    HE1   19   7.639   1.561   7.057 -0.8841 -1.8123 -0.8273
    1MET    HE2   20   7.530   1.698   6.999 -0.1784  2.0745  3.1999
    1MET    HE3   21   7.471   1.526   7.028 -1.8372 -0.4768  2.8031
    1MET      C   22   7.866   1.815   7.426 -0.2447  0.1040 -0.0844
    1MET      O   23   7.893   1.912   7.356  0.5830  0.0940  0.2133
    2PRO      N   24   7.835   1.843   7.549  0.0734  0.1256 -0.0089
    2PRO     CD   25   7.782   1.739   7.635  0.2573  0.0622  0.0268
    2PRO    HD1   26   7.868   1.669   7.651  0.8236 -0.3599 -3.9882
    2PRO    HD2   27   7.690   1.696   7.591  1.2692 -2.3570  0.0923
    2PRO     CA   28   7.826   1.975   7.605  0.1225  0.1589 -0.0800
    2PRO     HA   29   7.793   2.048   7.531 -0.0104  0.1312 -0.0493
    2PRO     CB   30   7.730   1.958   7.722 -0.2448 -0.4687 -0.4686
    2PRO    HB1   31   7.632   1.961   7.669  1.0082  0.2035 -2.8609
    2PRO    HB2   32   7.753   2.030   7.803 -1.3856 -1.0019  0.3623
    2PRO     CG   33   7.747   1.812   7.766  0.7128 -0.1443  0.2669
    2PRO    HG1   34   7.841   1.810   7.826 -0.2040 -0.8581  1.7513
    2PRO    HG2   35   7.660   1.765   7.817  1.6648 -0.5363  1.6080
    2PRO      C   36   7.962   2.025   7.641  0.2298  0.1725 -0.5008
    2PRO      O   37   7.989   2.145   7.633 -0.1548  0.2993  0.0953
    3ILE      N   38   8.047   1.934   7.691 -0.5173  0.1477  0.7585
    3ILE     HN   39   8.028   1.836   7.697  1.3030 -0.2150  1.1752
    3ILE     CA   40   8.180   1.961   7.735 -0.1075  0.1140 -0.4141
    3ILE     HA   41   8.170   2.040   7.808 -1.7865 -0.2188 -0.2572
    3ILE     CB   42   8.241   1.836   7.793  0.1740  0.3196 -0.2647
    3ILE     HB   43   8.251   1.761   7.712 -2.0818  0.9973 -1.2636
    3ILE    CG2   44   8.380   1.863   7.854  0.1267 -0.4455  0.1865
    3ILE   HG21   45   8.401   1.760   7.891  0.5341 -0.1585  0.7601
    3ILE   HG22   46   8.366   1.936   7.936 -1.2497  0.0991 -0.4974
    3ILE   HG23   47   8.450   1.890   7.772 -1.7113 -1.1698 -1.7295
    3ILE    CG1   48   8.152   1.776   7.903  0.3311  0.3040 -0.1444
    3ILE   HG11   49   8.215   1.705   7.960 -0.2221  0.3605  0.5427
    3ILE   HG12   50   8.067   1.716   7.863 -0.3990  0.5921  0.9329
    3ILE     CD   51   8.097   1.881   7.999 -0.1703  0.0962 -0.1962
    3ILE    HD1   52   8.007   1.933   7.961 -1.7361 -3.2898 -1.5222
    3ILE    HD2   53   8.181   1.949   8.028 -1.1026  1.8330 -1.4013
    3ILE    HD3   54   8.056   1.837   8.093 -1.3003 -1.7976 -1.5112
    3ILE      C   55   8.271   2.011   7.629 -0.3902  0.3573 -0.5406
    3ILE      O   56   8.341   2.112   7.642  0.1856 -0.0312 -0.5584
    4MET      N   57   8.270   1.951   7.509 -0.0041  0.3231 -0.5299
    4MET     HN   58   8.214   1.869   7.496  0.6094 -0.7748  2.7610
    4MET     CA   59   8.352   1.995   7.401  0.1480 -0.0648 -0.5742
    4MET     HA   60   8.432   2.058   7.438  0.0588 -1.6321  2.6601
    4MET     CB   61   8.423   1.876   7.333 -0.4548 -0.6000 -0.2760
    4MET    HB1   62   8.482   1.923   7.251 -2.3392  2.5013 -0.0457
    4MET    HB2   63   8.347   1.802   7.301 -1.1402  1.0188 -2.6950
    4MET     CG   64   8.528   1.809   7.421  0.2440 -0.0812 -0.6997
    4MET    HG1   65   8.492   1.758   7.514  3.0470 -0.0361  0.5023
    4MET    HG2   66   8.604   1.884   7.449  0.2136 -0.1064 -0.5460
    4MET     SD   67   8.604   1.671   7.331 -0.2263 -0.3246 -0.7290
    4MET     CE   68   8.676   1.601   7.482 -0.3537  0.1206 -0.4593
    4MET    HE1   69   8.590   1.556   7.536 -0.7278  0.5184 -0.7122
    4MET    HE2   70   8.736   1.670   7.546  0.8116 -1.3887  0.1415
    4MET    HE3   71   8.737   1.509   7.466  1.3106  1.3588 -1.5773
    4MET      C   72   8.281   2.084   7.305  0.0286  0.2190 -0.2241
    4MET      O   73   8.331   2.125   7.200 -0.1326 -0.1796 -0.4589
    5GLY      N   74   8.154   2.117   7.336 -0.2669 -0.6476 -0.4619
    5GLY     HN   75   8.122   2.073   7.419  2.2469 -1.7882 -0.0136
    5GLY     CA   76   8.057   2.182   7.254  0.0669  0.2097 -0.1949
    5GLY    HA1   77   7.966   2.194   7.311 -1.2845  0.1647 -2.2390
    5GLY    HA2   78   8.031   2.111   7.177 -3.7434  1.0603  0.0877
    5GLY      C   79   8.097   2.315   7.200  0.3449  0.0180 -0.4624
    5GLY      O   80   8.073   2.353   7.085 -0.4654  0.5128 -0.1372
    6SER      N   81   8.156   2.396   7.290 -0.2668  0.3426 -0.3512
    6SER     HN   82   8.150   2.370   7.386 -2.2920  2.1930  0.1263
    6SER     CA   83   8.204   2.528   7.262  0.0181  0.2059 -0.5129
    6SER     HA   84   8.134   2.583   7.201  2.2216 -0.0205 -3.4394
    6SER     CB   85   8.225   2.615   7.387 -0.2609 -0.4522 -0.0038
    6SER    HB1   86   8.261   2.545   7.466  0.2147 -0.2625 -0.0494
    6SER    HB2   87   8.123   2.648   7.420 -0.9428  0.6400 -2.9372
    6SER     OG   88   8.300   2.735   7.374  0.1277 -0.7232 -0.2804
    6SER    HG1   89   8.279   2.782   7.293 -0.2551  0.4962  0.4956
    6SER      C   90   8.323   2.516   7.174  0.4945 -0.0452  0.1587
    6SER      O   91   8.344   2.601   7.087  0.5029 -0.2238 -0.0150
    7SER      N   92   8.415   2.419   7.190  0.3649 -0.1507  0.2592
    7SER     HN   93   8.398   2.352   7.262 -2.1871 -0.9416 -0.9581
    7SER     CA   94   8.528   2.413   7.102  0.3100 -0.1926  0.1893
    7SER     HA   95   8.572   2.511   7.089 -0.3471 -0.0397 -1.0116
    7SER     CB   96   8.636   2.315   7.152  0.0808 -0.3251  0.4288
    7SER    HB1   97   8.720   2.311   7.080 -0.6412 -0.0713 -0.4542
    7SER    HB2   98   8.599   2.211   7.162  0.7573 -0.4176  2.2364
    7SER     OG   99   8.684   2.353   7.280  0.2031  0.6304  0.1098
    7SER    HG1  100   8.604   2.362   7.332 -0.4493  0.4432 -0.8286
    7SER      C  101   8.491   2.377   6.962 -0.0137  0.5043  0.0901
    7SER      O  102   8.550   2.420   6.863  0.2203 -0.4410 -0.1922
    8VAL      N  103   8.383   2.299   6.947  0.2862  0.0746  0.1456
    8VAL     HN  104   8.359   2.245   7.027 -2.6564  0.0414 -0.6422
    8VAL     CA  105   8.318   2.270   6.823 -0.2157  0.3650  0.3362
    8VAL     HA  106   8.397   2.238   6.757 -0.9607 -1.6108  0.3342
    8VAL     CB  107   8.221   2.157   6.836  0.2564 -0.1031 -0.1962
    8VAL     HB  108   8.140   2.192   6.903 -0.5635  1.8323 -2.0852
    8VAL    CG1  109   8.156   2.131   6.699  0.1215 -0.2296 -0.1092
    8VAL   HG11  110   8.074   2.205   6.681 -0.4723 -0.9270 -0.3311
    8VAL   HG12  111   8.111   2.030   6.690 -2.0375  0.5526  1.2094
    8VAL   HG13  112   8.226   2.141   6.613  2.6900  0.1543  1.9431
    8VAL    CG2  113   8.283   2.025   6.884 -0.5147 -0.3091  0.2567
    8VAL   HG21  114   8.314   2.031   6.990 -0.8498  0.6687  0.3086
    8VAL   HG22  115   8.371   1.988   6.827 -2.2154 -1.8933 -1.5020
    8VAL   HG23  116   8.209   1.943   6.873 -0.6958  0.1399 -2.7540
    8VAL      C  117   8.250   2.389   6.764 -0.0068  0.2236 -0.1895
    8VAL      O  118   8.270   2.415   6.645 -0.2927 -0.3425 -0.3688
    9TYR      N  119   8.178   2.465   6.848 -0.5973 -0.2051 -0.2964
    9TYR     HN  120   8.167   2.441   6.944  0.7798  4.9474  1.5162
    9TYR     CA  121   8.116   2.588   6.810 -0.0317  0.2205  0.1350
    9TYR     HA  122   8.074   2.554   6.716  1.2125 -0.8079 -0.0761
    9TYR     CB  123   8.006   2.609   6.916 -0.0410  0.1712  0.1359
    9TYR    HB1  124   8.051   2.584   7.014 -1.1398 -0.0234  0.5966
    9TYR    HB2  125   7.931   2.529   6.900 -0.3485  0.6576 -0.9895
    9TYR     CG  126   7.937   2.741   6.922  0.0124  0.1986  0.1435
    9TYR    CD1  127   7.856   2.770   6.815 -0.0768  0.0427  0.1692
    9TYR    HD1  128   7.843   2.701   6.733  0.4270 -1.1994  1.1026
    9TYR    CE1  129   7.810   2.898   6.797  0.0677  0.0473 -0.1755
    9TYR    HE1  130   7.751   2.934   6.714 -1.3540  0.5305  0.9900
    9TYR     CZ  131   7.840   2.995   6.891 -0.1348 -0.0797  0.0206
    9TYR     OH  132   7.791   3.125   6.865 -0.2768 -0.1664 -0.1538
    9TYR     HH  133   7.818   3.129   6.773  0.9686  1.0394  0.2364
    9TYR    CD2  134   7.963   2.834   7.020 -0.0709 -0.0736  0.4236
    9TYR    HD2  135   8.026   2.812   7.105  1.5681 -0.8785 -0.9348
    9TYR    CE2  136   7.907   2.958   7.005 -0.1953 -0.1760  0.0250
    9TYR    HE2  137   7.922   3.036   7.078 -1.1258 -0.0155  0.0554
    9TYR      C  138   8.205   2.701   6.772 -0.1265  0.2492 -0.0052
    9TYR      O  139   8.187   2.766   6.669  0.3551 -0.3336 -0.4626
   10ILE      N  140   8.314   2.729   6.846 -0.4004  0.8836  0.1680
   10ILE     HN  141   8.324   2.689   6.937 -1.5857  1.2128  0.4508
   10ILE     CA  142   8.415   2.818   6.797  0.5251 -0.2660 -0.0669
   10ILE     HA  143   8.358   2.898   6.752  2.9332  0.1342 -2.6770
   10ILE     CB  144   8.495   2.882   6.907 -0.1930  0.0594  0.2745
   10ILE     HB  145   8.418   2.918   6.979 -1.7064  0.1567 -1.3101
   10ILE    CG2  146   8.586   2.777   6.973  0.3754  0.6316  0.4056
   10ILE   HG21  147   8.594   2.804   7.080  0.9612 -1.3123  0.8811
   10ILE   HG22  148   8.686   2.776   6.924  0.9930 -2.2685  1.5351
   10ILE   HG23  149   8.537   2.678   6.971  3.0826 -0.8075 -0.3575
   10ILE    CG1  150   8.581   3.003   6.866 -0.1691  0.2166  0.7928
   10ILE   HG11  151   8.648   2.983   6.780 -2.1325  1.6796 -1.2107
   10ILE   HG12  152   8.657   3.030   6.942  0.6395 -2.5973  1.0644
   10ILE     CD  153   8.501   3.127   6.824 -0.1448  0.0694  0.3113
   10ILE    HD1  154   8.570   3.197   6.772  1.8893 -2.1942 -0.2021
   10ILE    HD2  155   8.464   3.170   6.920 -0.8892 -0.3464  0.2190
   10ILE    HD3  156   8.416   3.103   6.757  1.0289  1.4724 -1.7739
   10ILE      C  157   8.493   2.763   6.683  0.3330  0.1568 -0.4048
   10ILE      O  158   8.517   2.841   6.591 -0.5327  0.3489 -0.4772
   11THR      N  159   8.528   2.635   6.664 -0.4111 -0.0757 -0.2241
   11THR     HN  160   8.517   2.563   6.732 -0.3853 -1.2651 -1.4158
   11THR     CA  161   8.591   2.584   6.546 -0.3574 -0.2283 -0.1293
   11THR     HA  162   8.678   2.643   6.524 -2.1577  3.2559  1.3439
   11THR     CB  163   8.623   2.438   6.559  0.2848 -0.0623  0.2244
   11THR     HB  164   8.539   2.381   6.604  1.7564 -0.5501  2.4667
   11THR    OG1  165   8.725   2.425   6.656 -0.2703 -0.5086  0.7582
   11THR    HG1  166   8.682   2.436   6.741 -0.4901 -1.2224  0.7500
   11THR    CG2  167   8.673   2.376   6.427 -0.2491 -0.0860  0.0276
   11THR   HG21  168   8.748   2.442   6.377 -0.3899  0.2272  0.2267
   11THR   HG22  169   8.591   2.360   6.354 -1.9110  1.8172  1.3844
   11THR   HG23  170   8.726   2.280   6.447  0.2189  0.3892  1.1533
   11THR      C  171   8.505   2.607   6.426 -0.5974  0.1219  0.1093
   11THR      O  172   8.557   2.652   6.324  0.3088  0.3432  0.6591
   12VAL      N  173   8.373   2.578   6.430 -0.4672 -0.4749  0.2456
   12VAL     HN  174   8.332   2.541   6.513  0.5936  0.4602  1.2501
   12VAL     CA  175   8.291   2.597   6.315 -0.7250 -0.1324  0.4801
   12VAL     HA  176   8.347   2.548   6.236 -0.6557 -1.0016  1.0570
   12VAL     CB  177   8.161   2.523   6.324 -0.2502 -0.9926  0.4700
   12VAL     HB  178   8.175   2.426   6.375 -1.0647  0.3959  3.5699
   12VAL    CG1  179   8.052   2.594   6.407 -0.1966 -0.0013 -0.2779
   12VAL   HG11  180   8.083   2.608   6.513  0.5293 -0.0447 -0.4737
   12VAL   HG12  181   7.964   2.527   6.412 -0.1240 -0.1524 -0.9639
   12VAL   HG13  182   8.014   2.689   6.366 -0.0942 -0.1557 -0.7300
   12VAL    CG2  183   8.111   2.491   6.182 -0.4604  0.1249  0.2809
   12VAL   HG21  184   8.071   2.582   6.132  0.2273 -1.2194 -2.9307
   12VAL   HG22  185   8.026   2.420   6.188  0.1513 -0.7219 -0.6674
   12VAL   HG23  186   8.194   2.438   6.129  0.3959  0.3101  1.3988
   12VAL      C  187   8.260   2.741   6.296 -0.8392 -0.2111  0.0459
   12VAL      O  188   8.256   2.793   6.185  0.0554  0.2374  0.2082
   13GLU      N  189   8.255   2.825   6.401 -0.0018  0.1412 -0.1895
   13GLU     HN  190   8.290   2.809   6.493 -0.7192  1.3289  0.3198
   13GLU     CA  191   8.210   2.960   6.383 -0.0897  0.0945 -0.3165
   13GLU     HA  192   8.122   2.944   6.322  0.3518 -0.0811 -0.9070
   13GLU     CB  193   8.167   3.021   6.518  0.2789  0.2821 -0.2848
   13GLU    HB1  194   8.261   3.034   6.576  0.1134  0.9973 -0.1631
   13GLU    HB2  195   8.097   2.952   6.568  1.4257 -2.1895 -1.9013
   13GLU     CG  196   8.088   3.152   6.506 -0.7719 -0.3527 -0.4057
   13GLU    HG1  197   8.014   3.148   6.423 -0.7236 -2.3672 -0.4089
   13GLU    HG2  198   8.153   3.237   6.476  0.3592 -1.5025 -1.3914
   13GLU     CD  199   8.021   3.203   6.632  0.3710  0.1853 -0.0005
   13GLU    OE1  200   8.089   3.244   6.730  0.9000 -0.0387 -0.2734
   13GLU    OE2  201   7.896   3.189   6.644  0.4305 -0.3489  0.0495
   13GLU      C  202   8.310   3.044   6.313  0.0652  0.0923 -0.0993
   13GLU      O  203   8.272   3.126   6.229 -0.0871 -0.0770 -0.1953
   14LEU      N  204   8.441   3.023   6.337 -0.0634 -0.5374  0.0637
   14LEU     HN  205   8.474   2.955   6.402 -0.5133 -2.1149 -1.2659
   14LEU     CA  206   8.546   3.083   6.262 -0.1802 -0.3313  0.0671
   14LEU     HA  207   8.550   3.191   6.259  4.6892 -0.2579  0.2650
   14LEU     CB  208   8.670   3.054   6.349 -0.0054 -0.4346 -0.2134
   14LEU    HB1  209   8.754   3.083   6.283  1.8942 -0.3833  2.1039
   14LEU    HB2  210   8.682   2.947   6.377  1.8597  0.0008  0.8032
   14LEU     CG  211   8.697   3.135   6.476 -0.4107 -0.1827 -0.2863
   14LEU     HG  212   8.607   3.136   6.542 -0.8567 -0.1244 -0.8919
   14LEU    CD1  213   8.801   3.068   6.567 -0.2660  0.2505 -0.1303
   14LEU   HD11  214   8.823   3.141   6.648 -0.5540 -0.6271  0.7604
   14LEU   HD12  215   8.893   3.047   6.509  0.1248 -1.3032  0.9723
   14LEU   HD13  216   8.770   2.966   6.599  1.2652 -0.3118 -0.3619
   14LEU    CD2  217   8.726   3.284   6.450  0.0692 -0.3383 -0.6539
   14LEU   HD21  218   8.822   3.294   6.395 -0.3820  0.9683 -1.2296
   14LEU   HD22  219   8.712   3.337   6.547 -1.7747 -1.8982  0.0127
   14LEU   HD23  220   8.645   3.325   6.385 -1.7207  0.2505  1.8081
   14LEU      C  221   8.549   3.038   6.119 -0.0275  0.1621 -0.0874
   14LEU      O  222   8.569   3.121   6.030  0.0857  0.3436  0.1048
   15ALA      N  223   8.516   2.912   6.088 -0.2801  0.1334  0.2864
   15ALA     HN  224   8.489   2.855   6.165  1.4425  0.6914  1.3646
   15ALA     CA  225   8.494   2.849   5.961 -0.5598 -0.2514  0.5240
   15ALA     HA  226   8.586   2.861   5.906 -1.1862  2.7864 -0.0242
   15ALA     CB  227   8.468   2.697   5.969  0.2996 -0.4555 -0.3893
   15ALA    HB1  228   8.559   2.645   6.006 -0.1473  0.4117  2.0780
   15ALA    HB2  229   8.451   2.648   5.870 -1.0310 -1.3991  0.2759
   15ALA    HB3  230   8.380   2.675   6.033 -0.3614  1.8335 -0.4249
   15ALA      C  231   8.387   2.915   5.882  0.2386  0.6579  0.1834
   15ALA      O  232   8.413   2.947   5.766 -0.2050 -0.1170 -0.1350
   16ILE      N  233   8.274   2.944   5.950  0.0110  0.1181  0.0385
   16ILE     HN  234   8.260   2.910   6.043 -0.5123  1.5390  0.4962
   16ILE     CA  235   8.168   3.020   5.892 -0.2830  0.2074  0.6821
   16ILE     HA  236   8.140   2.977   5.797  1.7781  0.8420 -0.2839
   16ILE     CB  237   8.056   3.009   5.990 -0.4556 -0.1535  0.4434
   16ILE     HB  238   8.102   3.033   6.088 -0.2756  0.5045  0.2042
   16ILE    CG2  239   7.952   3.119   5.966 -0.4928 -0.1978  0.3989
   16ILE   HG21  240   7.995   3.217   5.996 -1.2080  0.4896 -0.7367
   16ILE   HG22  241   7.865   3.103   6.034  0.5981 -0.0782  1.8850
   16ILE   HG23  242   7.927   3.107   5.858  3.1888 -2.1128 -0.3884
   16ILE    CG1  243   7.998   2.866   5.987 -0.5927 -0.0879 -0.1901
   16ILE   HG11  244   8.079   2.791   5.977  0.9387  1.5035 -0.1979
   16ILE   HG12  245   7.935   2.844   5.898 -0.3545  0.7229 -0.5737
   16ILE     CD  246   7.907   2.841   6.107  0.1933 -0.4676  0.3364
   16ILE    HD1  247   7.845   2.931   6.129  2.2849  0.8912  1.0352
   16ILE    HD2  248   7.964   2.828   6.201 -1.6194 -1.5424  1.3557
   16ILE    HD3  249   7.830   2.762   6.094 -2.5043  2.0786 -0.4230
   16ILE      C  250   8.206   3.160   5.855  0.3804 -0.1203  0.1038
   16ILE      O  251   8.165   3.209   5.750 -0.3840  0.2085  0.5485
   17ALA      N  252   8.293   3.227   5.933  0.4857  0.0706 -0.1745
   17ALA     HN  253   8.308   3.188   6.023 -0.3155  0.3144  0.0750
   17ALA     CA  254   8.336   3.361   5.908  0.3922  0.1776  0.2354
   17ALA     HA  255   8.242   3.408   5.882 -0.6507 -1.4892  0.8510
   17ALA     CB  256   8.399   3.421   6.035  0.4330 -0.0077  0.3029
   17ALA    HB1  257   8.316   3.423   6.109  1.3203 -0.7801  1.3564
   17ALA    HB2  258   8.431   3.526   6.018 -1.6982  0.8707  1.3240
   17ALA    HB3  259   8.483   3.361   6.077  1.0965  0.8785  0.2647
   17ALA      C  260   8.430   3.376   5.793 -0.4045 -0.6481 -0.5374
   17ALA      O  261   8.408   3.467   5.714 -0.7701  0.3548  0.6924
   18VAL      N  262   8.532   3.288   5.788 -0.1816 -0.4791  0.7367
   18VAL     HN  263   8.549   3.228   5.866 -0.3279  0.1428  1.2545
   18VAL     CA  264   8.627   3.276   5.683 -0.5045 -0.1615  0.4063
   18VAL     HA  265   8.664   3.378   5.674 -2.7656  0.7649  0.9244
   18VAL     CB  266   8.744   3.190   5.720 -0.1104  0.0885 -0.2398
   18VAL     HB  267   8.708   3.099   5.773 -1.8706  1.9412  1.9527
   18VAL    CG1  268   8.837   3.145   5.605  0.0949 -1.0520  0.3619
   18VAL   HG11  269   8.894   3.228   5.558 -1.0882 -0.2532  0.2870
   18VAL   HG12  270   8.775   3.107   5.521  0.5510  0.6894 -0.8008
   18VAL   HG13  271   8.905   3.072   5.654 -0.2600 -1.3770  0.3780
   18VAL    CG2  272   8.829   3.269   5.821  0.5448  0.0486 -0.7535
   18VAL   HG21  273   8.911   3.207   5.863 -0.5773 -0.2640  1.0767
   18VAL   HG22  274   8.780   3.310   5.911 -1.4251 -2.1611 -0.7464
   18VAL   HG23  275   8.888   3.356   5.784  2.4628 -0.3598  1.1545
   18VAL      C  276   8.568   3.250   5.549  0.0784  0.1977  0.0726
   18VAL      O  277   8.594   3.314   5.447 -0.8441  0.3477 -0.0794
   19LEU      N  278   8.473   3.155   5.541 -0.1968  0.4586  0.2103
   19LEU     HN  279   8.459   3.086   5.612  3.3476 -1.2003 -0.4653
   19LEU     CA  280   8.410   3.119   5.418  0.0042  0.1007  0.2097
   19LEU     HA  281   8.476   3.092   5.338 -1.9330 -2.7628 -0.5499
   19LEU     CB  282   8.333   2.988   5.436  0.2065 -0.0972 -0.3480
   19LEU    HB1  283   8.242   3.015   5.494 -0.0780 -0.0048 -0.8289
   19LEU    HB2  284   8.396   2.917   5.494 -0.1800  1.2035  1.7558
   19LEU     CG  285   8.285   2.915   5.309  0.3535 -0.5373 -0.1528
   19LEU     HG  286   8.201   2.975   5.267  2.3185  1.4870 -1.4244
   19LEU    CD1  287   8.388   2.894   5.196  0.1856 -0.0544 -0.3958
   19LEU   HD11  288   8.328   2.864   5.107 -1.7531 -1.3264  1.2286
   19LEU   HD12  289   8.456   2.815   5.233  0.5891  0.5044  0.0729
   19LEU   HD13  290   8.451   2.983   5.175  1.8101 -1.0725 -0.0215
   19LEU    CD2  291   8.235   2.778   5.358  0.1396 -0.3054  0.2784
   19LEU   HD21  292   8.183   2.728   5.274 -0.2065  1.4915 -0.6366
   19LEU   HD22  293   8.164   2.795   5.442  0.3381  1.9310  0.0544
   19LEU   HD23  294   8.326   2.722   5.388 -0.5887  0.1153  3.7001
   19LEU      C  295   8.318   3.227   5.372  1.1638  0.9441 -0.1821
   19LEU      O  296   8.304   3.244   5.251  0.1360  0.1955 -0.1762
   20ALA      N  297   8.256   3.304   5.464 -0.3566  0.0345 -0.4076
   20ALA     HN  298   8.256   3.280   5.561  1.5779  0.3588 -0.2701
   20ALA     CA  299   8.167   3.411   5.432 -0.2445  0.2230 -0.0988
   20ALA     HA  300   8.083   3.377   5.373 -1.3539  0.6633  1.1681
   20ALA     CB  301   8.102   3.464   5.561  0.0894  0.5420 -0.0608
   20ALA    HB1  302   8.052   3.381   5.614  3.8927 -2.0928 -0.1502
   20ALA    HB2  303   8.037   3.551   5.539  1.2912  1.0188 -2.0023
   20ALA    HB3  304   8.181   3.509   5.624  3.0261 -0.3979 -2.7783
   20ALA      C  305   8.236   3.523   5.361  0.1401  0.3578  0.4831
   20ALA      O  306   8.181   3.586   5.271  0.0115 -0.1803  0.1808
   21ILE      N  307   8.360   3.560   5.398  0.5393 -0.0496 -0.4236
   21ILE     HN  308   8.399   3.514   5.477 -0.7928  0.0748  0.3410
   21ILE     CA  309   8.448   3.650   5.331  0.3932  0.2301 -0.2419
   21ILE     HA  310   8.397   3.744   5.311 -0.0546 -0.2768 -1.6588
   21ILE     CB  311   8.559   3.694   5.421  0.1231  0.0144  0.1950
   21ILE     HB  312   8.614   3.611   5.471  1.4248  0.8345  0.1649
   21ILE    CG2  313   8.663   3.773   5.340 -0.2881  0.7818  0.4036
   21ILE   HG21  314   8.604   3.853   5.292 -1.3002 -0.2003 -0.0444
   21ILE   HG22  315   8.717   3.705   5.271 -1.0869  1.3327 -0.7777
   21ILE   HG23  316   8.733   3.826   5.409 -1.5250  1.8044  0.9100
   21ILE    CG1  317   8.510   3.772   5.544 -0.0152  0.0126  0.1427
   21ILE   HG11  318   8.410   3.733   5.572 -0.6623  0.7921 -0.9964
   21ILE   HG12  319   8.507   3.880   5.517  1.0691 -0.2229 -1.0113
   21ILE     CD  320   8.599   3.752   5.667 -0.1713  0.6215  0.3600
   21ILE    HD1  321   8.568   3.797   5.764  3.2603  0.5672  1.6317
   21ILE    HD2  322   8.696   3.802   5.646  0.2538 -0.3875 -0.1533
   21ILE    HD3  323   8.630   3.647   5.686  3.6628  1.7232  1.0423
   21ILE      C  324   8.496   3.599   5.199  0.1047 -0.0984 -0.2202
   21ILE      O  325   8.491   3.667   5.097  0.1681 -0.2833 -0.3463
   22LEU      N  326   8.536   3.471   5.194 -0.5158 -0.2945 -0.3014
   22LEU     HN  327   8.531   3.417   5.278 -0.2132 -0.6538 -0.5081
   22LEU     CA  328   8.595   3.418   5.074 -0.1063 -0.2964 -0.1001
   22LEU     HA  329   8.686   3.471   5.052  0.8754 -1.5646  0.7049
   22LEU     CB  330   8.645   3.276   5.107 -0.1349 -0.2812  0.0109
   22LEU    HB1  331   8.655   3.210   5.018  0.8695 -0.6685  0.3929
   22LEU    HB2  332   8.571   3.214   5.161  0.0801 -1.9638 -1.5360
   22LEU     CG  333   8.781   3.274   5.178  0.0173  0.0165 -0.2722
   22LEU     HG  334   8.775   3.347   5.261 -0.6315  1.1200 -1.2525
   22LEU    CD1  335   8.808   3.133   5.233  1.0010  0.1887 -0.2838
   22LEU   HD11  336   8.817   3.069   5.143 -2.6295 -0.0588 -0.6129
   22LEU   HD12  337   8.719   3.107   5.294 -0.8430  0.6064 -2.6244
   22LEU   HD13  338   8.899   3.130   5.296 -0.6823  2.8287  2.5999
   22LEU    CD2  339   8.895   3.309   5.079 -0.0552  0.4354 -0.2088
   22LEU   HD21  340   8.894   3.418   5.058  0.2397  0.4338 -0.2246
   22LEU   HD22  341   8.886   3.240   4.993  2.7217 -0.5678  0.2059
   22LEU   HD23  342   8.998   3.293   5.117  1.0765  3.2851 -1.7209
   22LEU      C  343   8.504   3.402   4.958 -0.1686 -0.2384 -0.0598
   22LEU      O  344   8.536   3.433   4.843 -0.0168 -0.5509 -0.1023
   23GLY      N  345   8.379   3.360   4.984 -0.1247  0.0139  0.5646
   23GLY     HN  346   8.368   3.352   5.083  0.9653  3.0089  1.0266
   23GLY     CA  347   8.285   3.340   4.878  0.3074  0.4700  0.0861
   23GLY    HA1  348   8.201   3.284   4.917 -0.2004  2.1028  1.4574
   23GLY    HA2  349   8.330   3.307   4.785  1.5546  1.1566  0.4279
   23GLY      C  350   8.233   3.471   4.831  0.4662  0.2319 -0.7624
   23GLY      O  351   8.178   3.489   4.722  0.0008 -0.3575 -0.6296
   24ASN      N  352   8.226   3.572   4.919 -0.2650 -0.6994  0.2725
   24ASN     HN  353   8.277   3.562   5.004 -0.2810 -0.5163  0.3046
   24ASN     CA  354   8.173   3.699   4.879  0.5852 -0.2588  0.5422
   24ASN     HA  355   8.102   3.696   4.798  0.8885  0.5699  0.2288
   24ASN     CB  356   8.109   3.774   4.997 -0.0294  0.0563  0.0134
   24ASN    HB1  357   8.087   3.882   4.990 -0.9566  0.1174  2.5799
   24ASN    HB2  358   8.171   3.767   5.089  0.2075  0.7437 -0.0900
   24ASN     CG  359   7.968   3.716   5.006 -0.0294  0.1368  0.5731
   24ASN    OD1  360   7.875   3.723   4.926  0.1406  0.6582  0.4172
   24ASN    ND2  361   7.945   3.644   5.119 -0.3802 -0.3117  0.2197
   24ASN   HD21  362   8.018   3.650   5.188  0.3893  1.2504 -0.6853
   24ASN   HD22  363   7.856   3.599   5.128 -0.1092 -0.8493  0.2649
   24ASN      C  364   8.270   3.796   4.820 -0.2698  0.2096 -0.1152
   24ASN      O  365   8.232   3.889   4.749  0.4098  0.4200 -0.2162
   25VAL      N  366   8.402   3.776   4.839 -0.2751 -0.0239 -0.3094
   25VAL     HN  367   8.427   3.710   4.910 -1.5134  0.0208  0.2031
   25VAL     CA  368   8.512   3.835   4.771  0.1403 -0.2802  0.1346
   25VAL     HA  369   8.503   3.943   4.776 -0.6884 -0.4002  2.1432
   25VAL     CB  370   8.640   3.807   4.844  0.1895 -0.1292  0.1079
   25VAL     HB  371   8.637   3.703   4.883  0.3313  0.7504  2.6615
   25VAL    CG1  372   8.760   3.821   4.748  0.2146 -0.3673  0.1062
   25VAL   HG11  373   8.754   3.745   4.667  0.1269 -0.7605  0.4788
   25VAL   HG12  374   8.860   3.813   4.795  0.2894  0.4920  0.1039
   25VAL   HG13  375   8.760   3.923   4.704 -2.2092 -0.3111  0.0819
   25VAL    CG2  376   8.652   3.908   4.959  0.4766  0.6766 -0.6131
   25VAL   HG21  377   8.681   4.007   4.918  2.5863 -0.5332 -2.1838
   25VAL   HG22  378   8.718   3.873   5.041 -0.1365  0.2088 -0.3125
   25VAL   HG23  379   8.564   3.928   5.024 -0.6751  1.7938 -2.4326
   25VAL      C  380   8.511   3.803   4.625  0.4492 -0.4506  0.1693
   25VAL      O  381   8.529   3.892   4.542 -0.4663 -0.5118 -0.0978
   26LEU      N  382   8.473   3.678   4.594  0.0834 -0.3311  0.1372
   26LEU     HN  383   8.463   3.610   4.665 -0.6762 -1.2345 -0.8079
   26LEU     CA  384   8.449   3.621   4.465  0.3629  0.0611 -0.0934
   26LEU     HA  385   8.529   3.650   4.398 -1.4710  1.3887 -1.8053
   26LEU     CB  386   8.415   3.471   4.472  0.0535  0.1390  0.0876
   26LEU    HB1  387   8.377   3.426   4.378 -1.7333  1.1728  0.2784
   26LEU    HB2  388   8.334   3.446   4.544  1.4714 -0.3724  1.5631
   26LEU     CG  389   8.536   3.383   4.509 -0.1460  0.0299  0.4900
   26LEU     HG  390   8.591   3.405   4.603  1.9019 -2.8415  0.0927
   26LEU    CD1  391   8.479   3.242   4.530  0.3599 -0.1787  0.4734
   26LEU   HD11  392   8.557   3.180   4.578 -0.8007 -1.1555  1.1507
   26LEU   HD12  393   8.431   3.195   4.442 -1.3185  2.3555 -0.0697
   26LEU   HD13  394   8.397   3.244   4.605 -0.9232  2.5770 -0.8425
   26LEU    CD2  395   8.639   3.382   4.395 -0.6200  0.3669  0.0563
   26LEU   HD21  396   8.714   3.303   4.415 -0.7953  0.1708 -0.0621
   26LEU   HD22  397   8.704   3.471   4.378  1.8921 -1.5804 -1.2851
   26LEU   HD23  398   8.595   3.345   4.300  2.0445 -2.0794 -0.3465
   26LEU      C  399   8.333   3.681   4.393  0.0638 -0.4839 -0.0716
   26LEU      O  400   8.350   3.702   4.273 -0.0766  0.2252  0.0308
   27VAL      N  401   8.222   3.720   4.457  0.0799 -0.2293 -0.1978
   27VAL     HN  402   8.205   3.695   4.552  3.2868  0.2895  0.6463
   27VAL     CA  403   8.119   3.801   4.401  0.2426  0.1036 -0.0200
   27VAL     HA  404   8.086   3.761   4.306 -1.8049  2.1644 -0.2757
   27VAL     CB  405   8.003   3.799   4.496 -0.0640  0.0286 -0.3923
   27VAL     HB  406   8.043   3.824   4.596 -0.5167  0.9793 -0.4360
   27VAL    CG1  407   7.896   3.901   4.455  0.1904  0.7506  0.7093
   27VAL   HG11  408   7.922   4.009   4.469 -0.9126  1.1283 -0.0191
   27VAL   HG12  409   7.802   3.886   4.512 -0.1114  0.7752  0.2195
   27VAL   HG13  410   7.869   3.880   4.349  1.0284 -0.2587  0.6803
   27VAL    CG2  411   7.948   3.655   4.494  0.1593 -0.0781  0.6356
   27VAL   HG21  412   7.943   3.623   4.388 -0.6784  1.6109  0.1323
   27VAL   HG22  413   7.851   3.647   4.548  0.1371 -0.9808  0.4819
   27VAL   HG23  414   8.008   3.574   4.541  1.9224 -1.2264 -3.1509
   27VAL      C  415   8.155   3.935   4.346  0.2301  0.1617  0.1137
   27VAL      O  416   8.114   3.967   4.235 -0.1520 -0.9218 -0.0692
   28CYS      N  417   8.231   4.010   4.429  0.0272  0.3202  0.1554
   28CYS     HN  418   8.264   3.966   4.512  1.4983  1.8997  0.4685
   28CYS     CA  419   8.269   4.144   4.399 -0.2694  0.3509 -0.0990
   28CYS     HA  420   8.183   4.194   4.356  0.2236  0.7453 -0.6633
   28CYS     CB  421   8.312   4.220   4.526  0.0507 -0.4078  0.2502
   28CYS    HB1  422   8.327   4.328   4.507 -1.1088 -0.2073  0.4253
   28CYS    HB2  423   8.399   4.167   4.570 -0.1599  0.1357  1.3617
   28CYS     SG  424   8.171   4.218   4.641 -0.0191  0.0733  0.1749
   28CYS    HG1  425   8.177   4.085   4.640 -0.0907  0.0613  0.8603
   28CYS      C  426   8.386   4.149   4.306 -0.2398  0.4591 -0.0540
   28CYS      O  427   8.399   4.242   4.226  0.2896  0.0085 -0.4937
   29TRP      N  428   8.467   4.042   4.301 -0.1576  0.5407 -0.5157
   29TRP     HN  429   8.455   3.974   4.372 -0.7152  2.0283  0.8663
   29TRP     CA  430   8.575   4.019   4.210  0.3165 -0.0073  0.1754
   29TRP     HA  431   8.638   4.106   4.217 -0.8874  0.7715  2.2373
   29TRP     CB  432   8.653   3.895   4.256  0.6833 -0.0707 -0.5970
   29TRP    HB1  433   8.588   3.806   4.255  0.6355 -0.0647  0.6168
   29TRP    HB2  434   8.678   3.932   4.358  2.8952  0.3041 -1.2089
   29TRP     CG  435   8.781   3.857   4.189  0.9805  0.4572 -0.3428
   29TRP    CD1  436   8.830   3.875   4.063 -0.1166  0.2104 -0.8177
   29TRP    HD1  437   8.789   3.945   3.993 -1.0170  0.3725 -0.1454
   29TRP    NE1  438   8.959   3.828   4.059  0.0632  0.6156 -0.0107
   29TRP    HE1  439   9.022   3.850   3.989 -1.5009 -0.6108 -1.9389
   29TRP    CE2  440   8.987   3.772   4.181  0.2534  0.4596 -0.1258
   29TRP    CD2  441   8.878   3.784   4.264  0.4348  0.2311  0.1452
   29TRP    CE3  442   8.867   3.727   4.388  0.5257  0.2556  0.1644
   29TRP    HE3  443   8.780   3.734   4.451  0.6140  0.2193  0.2893
   29TRP    CZ3  444   8.988   3.693   4.442  0.6023 -0.0146 -0.1771
   29TRP    HZ3  445   8.992   3.657   4.544 -2.3877 -1.5732 -0.5045
   29TRP    CZ2  446   9.108   3.740   4.235  0.3011  1.0455  0.1243
   29TRP    HZ2  447   9.204   3.738   4.185  0.5488 -0.3941  0.6113
   29TRP    CH2  448   9.104   3.703   4.367  0.6041 -0.2361 -0.2060
   29TRP    HH2  449   9.197   3.676   4.414 -0.3758  0.4607  2.3404
   29TRP      C  450   8.514   4.002   4.075  0.6144  0.1585  0.0188
   29TRP      O  451   8.546   4.070   3.977  0.5231 -0.1592 -0.2350
   30ALA      N  452   8.411   3.916   4.066  0.5512  0.2154  0.1928
   30ALA     HN  453   8.395   3.858   4.145  0.5789  1.2593  0.9840
   30ALA     CA  454   8.344   3.881   3.944 -0.4527  0.4100  0.6807
   30ALA     HA  455   8.412   3.832   3.876 -0.2794  0.5486  0.7530
   30ALA     CB  456   8.248   3.766   3.977 -0.2185  0.0272  0.0405
   30ALA    HB1  457   8.315   3.680   4.000  1.3533  1.6753  2.0264
   30ALA    HB2  458   8.177   3.736   3.897 -0.0513 -0.5134  0.0912
   30ALA    HB3  459   8.188   3.788   4.068  1.1722 -0.8773  1.2245
   30ALA      C  460   8.280   3.988   3.862  0.0692  0.1790 -0.0378
   30ALA      O  461   8.304   3.997   3.742 -0.2133  0.2673 -0.0874
   31VAL      N  462   8.202   4.080   3.922 -0.3953 -0.2319 -0.0003
   31VAL     HN  463   8.180   4.068   4.018  1.4404  0.2104  0.5251
   31VAL     CA  464   8.148   4.204   3.874  0.2266  0.0535  0.0262
   31VAL     HA  465   8.099   4.179   3.781  1.0200 -0.4318 -0.2769
   31VAL     CB  466   8.058   4.259   3.980 -0.4230  0.1756 -0.5812
   31VAL     HB  467   8.108   4.266   4.079 -0.3090  0.3247 -0.6496
   31VAL    CG1  468   8.002   4.398   3.946  0.6404  0.7111 -0.2091
   31VAL   HG11  469   8.082   4.473   3.957  1.5353 -0.1196 -0.8813
   31VAL   HG12  470   7.917   4.425   4.012  0.1480  1.1502 -1.0069
   31VAL   HG13  471   7.975   4.405   3.838  0.8044  0.2361 -0.2835
   31VAL    CG2  472   7.935   4.166   3.985  0.2527 -0.6958  0.4644
   31VAL   HG21  473   7.956   4.063   4.020  0.0487 -0.6283  0.7865
   31VAL   HG22  474   7.892   4.155   3.883 -2.1367 -1.5795  1.4949
   31VAL   HG23  475   7.854   4.214   4.043  1.7938  2.9818 -0.1398
   31VAL      C  476   8.252   4.304   3.837 -0.3565  0.6283 -0.0628
   31VAL      O  477   8.239   4.371   3.735  0.1484  0.1237 -0.4648
   32TRP      N  478   8.362   4.321   3.913 -0.2251 -0.2858 -0.0353
   32TRP     HN  479   8.359   4.268   3.997  0.9170 -0.5352 -0.1341
   32TRP     CA  480   8.473   4.401   3.870 -0.0444 -0.6401 -0.2325
   32TRP     HA  481   8.435   4.500   3.848 -0.0181 -0.6685 -0.4019
   32TRP     CB  482   8.566   4.410   3.992 -0.0023 -0.4539 -0.2777
   32TRP    HB1  483   8.609   4.310   4.014  0.2966  0.0146  1.4201
   32TRP    HB2  484   8.505   4.438   4.081  2.7902 -1.0236  1.9717
   32TRP     CG  485   8.685   4.499   3.980  0.0044 -0.3152  0.7372
   32TRP    CD1  486   8.783   4.501   3.886 -0.5286  0.4420  0.1965
   32TRP    HD1  487   8.790   4.432   3.803 -1.1377  1.0011 -0.3371
   32TRP    NE1  488   8.885   4.584   3.925 -0.0454  0.0609 -0.2435
   32TRP    HE1  489   8.980   4.566   3.910  0.3652  0.9563  1.1018
   32TRP    CE2  490   8.846   4.650   4.038  0.9680 -0.1230  0.2263
   32TRP    CD2  491   8.725   4.595   4.078  0.7123  0.2240 -0.0730
   32TRP    CE3  492   8.663   4.635   4.192  0.2746 -0.3863 -0.0934
   32TRP    HE3  493   8.574   4.593   4.237  0.4872  0.4973  1.2065
   32TRP    CZ3  494   8.732   4.722   4.273 -0.1884 -0.0944 -0.0097
   32TRP    HZ3  495   8.703   4.751   4.373  1.7973 -0.8895  0.8404
   32TRP    CZ2  496   8.909   4.742   4.116  0.6498 -0.2374  0.6206
   32TRP    HZ2  497   9.009   4.777   4.095  0.6401  1.7251  3.2937
   32TRP    CH2  498   8.849   4.783   4.233 -0.5892  0.5266 -0.2567
   32TRP    HH2  499   8.903   4.847   4.300 -0.2489  1.0547 -1.0262
   32TRP      C  500   8.539   4.354   3.746  0.5128 -0.1359 -0.1335
   32TRP      O  501   8.565   4.429   3.652  0.4221  0.0380 -0.0181
   33LEU      N  502   8.571   4.223   3.748  0.4193 -0.1609 -0.2310
   33LEU     HN  503   8.547   4.166   3.826 -1.3525 -0.6289 -1.0690
   33LEU     CA  504   8.645   4.154   3.646  0.1106 -0.2046 -0.4254
   33LEU     HA  505   8.741   4.202   3.638  0.0677 -0.4241 -3.2115
   33LEU     CB  506   8.666   4.006   3.681 -0.1106 -0.1999 -0.2668
   33LEU    HB1  507   8.570   3.956   3.704  1.3108 -2.2521  1.7639
   33LEU    HB2  508   8.711   4.015   3.783 -1.6639 -0.6998  0.4974
   33LEU     CG  509   8.748   3.915   3.588  0.3317  0.1719 -0.2471
   33LEU     HG  510   8.698   3.900   3.489  0.2915  0.8497 -0.3368
   33LEU    CD1  511   8.880   3.981   3.545  0.1175  0.8615  0.1537
   33LEU   HD11  512   8.931   4.002   3.642 -0.6285 -1.0833  1.0162
   33LEU   HD12  513   8.854   4.077   3.495 -1.1901 -0.6760 -2.2874
   33LEU   HD13  514   8.930   3.911   3.476  0.5037  1.3839 -0.1014
   33LEU    CD2  515   8.779   3.777   3.648 -0.3544  0.1671  0.1051
   33LEU   HD21  516   8.845   3.723   3.577 -1.6723 -1.2514 -0.1023
   33LEU   HD22  517   8.690   3.716   3.676 -0.1961  0.1269  0.5120
   33LEU   HD23  518   8.828   3.788   3.746 -2.5131 -1.4912  1.4684
   33LEU      C  519   8.573   4.155   3.516 -0.3520  0.2172 -0.1729
   33LEU      O  520   8.636   4.157   3.410 -0.5753 -0.6018 -0.3324
   34ASN      N  521   8.441   4.132   3.516 -0.2980 -0.1019 -0.0704
   34ASN     HN  522   8.388   4.132   3.601 -0.5753 -0.1439 -0.2413
   34ASN     CA  523   8.359   4.111   3.401 -0.2246  0.3872 -0.2150
   34ASN     HA  524   8.414   4.126   3.309 -0.2825  0.7698 -0.1898
   34ASN     CB  525   8.309   3.966   3.389 -0.0235  0.3044 -0.0485
   34ASN    HB1  526   8.244   3.949   3.478  0.6164 -0.2085  0.3323
   34ASN    HB2  527   8.390   3.890   3.391 -0.8443 -0.6099 -0.6437
   34ASN     CG  528   8.222   3.946   3.266  0.3458 -0.1154 -0.2446
   34ASN    OD1  529   8.201   4.034   3.182  0.4210 -0.5576 -0.7284
   34ASN    ND2  530   8.168   3.822   3.251  0.2936 -0.0156 -0.9191
   34ASN   HD21  531   8.111   3.813   3.170 -1.3536  1.7161 -0.0501
   34ASN   HD22  532   8.184   3.747   3.315  0.1045 -0.9609 -1.9611
   34ASN      C  533   8.257   4.219   3.399 -0.2728  0.3435 -0.1303
   34ASN      O  534   8.176   4.244   3.488  0.3944 -0.1984  0.6348
   35SER      N  535   8.246   4.297   3.289  0.3469  0.2720 -0.2446
   35SER     HN  536   8.329   4.294   3.233  0.9459  1.1847  0.5537
   35SER     CA  537   8.157   4.406   3.264 -0.0063  0.0413  0.0026
   35SER     HA  538   8.151   4.459   3.358  1.1641 -1.0600  0.7339
   35SER     CB  539   8.210   4.522   3.178  0.2197 -0.0397  0.0324
   35SER    HB1  540   8.142   4.607   3.159  0.8487  0.8567  1.6375
   35SER    HB2  541   8.250   4.478   3.084  1.4025  0.8947  0.0744
   35SER     OG  542   8.321   4.571   3.252  0.1439 -0.4601  0.4323
   35SER    HG1  543   8.393   4.508   3.252 -0.7693 -1.5369  0.3641
   35SER      C  544   8.023   4.366   3.212  0.1896 -0.1497 -0.3632
   35SER      O  545   7.936   4.451   3.195  0.1007 -0.0296  0.5959
   36ASN      N  546   8.002   4.234   3.199  0.1941 -0.1609 -0.2648
   36ASN     HN  547   8.082   4.179   3.176  0.7445  0.0135  1.1824
   36ASN     CA  548   7.875   4.184   3.156  0.1175 -0.0451 -0.1726
   36ASN     HA  549   7.816   4.266   3.117 -1.2182 -1.6681 -1.7164
   36ASN     CB  550   7.880   4.076   3.046  0.0917  0.3060 -0.5226
   36ASN    HB1  551   7.776   4.040   3.029 -0.8040  2.2245  0.4762
   36ASN    HB2  552   7.946   3.995   3.083 -0.7515  0.0674  0.5063
   36ASN     CG  553   7.927   4.136   2.915  0.1737  0.5594 -0.3781
   36ASN    OD1  554   7.972   4.250   2.903  0.8004  0.4067  0.4706
   36ASN    ND2  555   7.943   4.041   2.819  0.3536 -0.3113  0.5038
   36ASN   HD21  556   7.996   4.074   2.741 -0.9026 -1.2505 -0.8086
   36ASN   HD22  557   7.904   3.950   2.832 -1.3040 -0.0734 -2.1249
   36ASN      C  558   7.802   4.142   3.279  0.6148 -0.3083  0.0352
   36ASN      O  559   7.681   4.128   3.287  0.5585  0.3074  0.3464
   37LEU      N  560   7.876   4.153   3.391 -0.0228  0.7542  0.3721
   37LEU     HN  561   7.974   4.169   3.394  0.4356 -1.6951  1.1206
   37LEU     CA  562   7.820   4.119   3.518 -1.0919 -0.4956 -0.4072
   37LEU     HA  563   7.727   4.065   3.504 -2.0408  0.2958  2.2478
   37LEU     CB  564   7.915   4.034   3.604 -0.6608  0.0133 -0.3771
   37LEU    HB1  565   7.863   4.029   3.702 -3.2962  1.4827 -1.5938
   37LEU    HB2  566   8.012   4.086   3.620 -0.0418 -1.1315 -0.3418
   37LEU     CG  567   7.948   3.894   3.550 -0.1376  0.1148 -0.3247
   37LEU     HG  568   8.002   3.906   3.453  0.7564 -0.1227  0.1382
   37LEU    CD1  569   8.032   3.813   3.650 -0.8927 -0.2816 -0.0040
   37LEU   HD11  570   8.079   3.723   3.606  0.2505  1.2555 -2.1258
   37LEU   HD12  571   7.968   3.781   3.735  1.6909  1.8983  3.0029
   37LEU   HD13  572   8.107   3.882   3.696  0.2794  1.5696 -4.1486
   37LEU    CD2  573   7.822   3.810   3.522  0.0183 -0.2562  0.0818
   37LEU   HD21  574   7.755   3.856   3.446  0.9521 -0.0571 -0.6446
   37LEU   HD22  575   7.755   3.797   3.609 -1.6695  0.4158 -1.0650
   37LEU   HD23  576   7.851   3.711   3.480  0.2109 -0.5212  0.8299
   37LEU      C  577   7.792   4.245   3.593  0.8532 -0.1571 -0.2070
   37LEU      O  578   7.749   4.241   3.708  0.2124  0.1591 -0.4318
   38GLN      N  579   7.811   4.360   3.526  0.5198  0.0258  0.0134
   38GLN     HN  580   7.862   4.362   3.441 -2.2090  0.6674 -1.7105
   38GLN     CA  581   7.782   4.490   3.579 -0.0586 -0.1013  0.0209
   38GLN     HA  582   7.797   4.500   3.685 -0.2612 -0.2393  0.0620
   38GLN     CB  583   7.897   4.583   3.534  0.1077 -0.2961  0.0423
   38GLN    HB1  584   7.864   4.689   3.537 -0.8829 -0.4419 -2.6199
   38GLN    HB2  585   7.927   4.571   3.428 -0.8272  0.5198 -0.3283
   38GLN     CG  586   8.022   4.564   3.620  0.2032 -0.2327 -0.0833
   38GLN    HG1  587   8.060   4.461   3.635  1.3581  0.3877  1.5632
   38GLN    HG2  588   7.987   4.599   3.719 -0.6799 -1.9712  0.2538
   38GLN     CD  589   8.139   4.653   3.580 -0.0921  0.2968  0.2263
   38GLN    OE1  590   8.129   4.774   3.561 -0.7989  0.1705 -0.2392
   38GLN    NE2  591   8.260   4.595   3.557  0.0924  0.6667  0.2612
   38GLN   HE21  592   8.269   4.498   3.580 -1.2682 -0.1250 -2.1900
   38GLN   HE22  593   8.339   4.647   3.524  0.6864  0.1894  0.9124
   38GLN      C  594   7.649   4.540   3.534  0.1302  0.2154 -0.1913
   38GLN      O  595   7.641   4.620   3.441 -0.5867  0.5796  0.1808
   39ASN      N  596   7.542   4.498   3.603  0.2267 -0.1052 -0.2381
   39ASN     HN  597   7.558   4.431   3.676  2.5734  0.2453 -0.3364
   39ASN     CA  598   7.404   4.521   3.578  0.1909  0.0738  0.1241
   39ASN     HA  599   7.393   4.598   3.504 -0.8788  0.0473  0.2348
   39ASN     CB  600   7.326   4.392   3.545  0.5362  0.1251 -0.9228
   39ASN    HB1  601   7.219   4.404   3.517 -0.3250 -1.8487  1.1631
   39ASN    HB2  602   7.329   4.321   3.630  0.8958  1.4853  0.2530
   39ASN     CG  603   7.391   4.318   3.429 -0.1079 -0.3864 -0.9574
   39ASN    OD1  604   7.449   4.211   3.446 -0.1744 -0.2904 -0.0545
   39ASN    ND2  605   7.388   4.375   3.306 -0.4682 -0.0617 -0.8026
   39ASN   HD21  606   7.359   4.469   3.290 -0.4227  0.0848 -0.0734
   39ASN   HD22  607   7.434   4.324   3.233 -0.6354 -1.8481  0.2720
   39ASN      C  608   7.344   4.585   3.699  0.3533  0.3672  0.0495
   39ASN      O  609   7.389   4.563   3.811  0.1330  0.4962  0.1651
   40VAL      N  610   7.236   4.665   3.685  0.2245  0.2042  0.1066
   40VAL     HN  611   7.199   4.693   3.597 -0.5780 -1.0426  0.0337
   40VAL     CA  612   7.165   4.721   3.795  0.2773  0.2960  0.0946
   40VAL     HA  613   7.240   4.777   3.849  1.4421 -0.0420 -1.1173
   40VAL     CB  614   7.061   4.804   3.725 -0.2168  0.0955  0.5803
   40VAL     HB  615   7.012   4.746   3.645  0.5505 -1.0113  0.8799
   40VAL    CG1  616   6.959   4.860   3.826 -0.4530  0.5446  0.0952
   40VAL   HG11  617   6.895   4.776   3.857  0.9098  0.7461  4.0111
   40VAL   HG12  618   6.901   4.946   3.785 -1.5376 -0.5263 -0.6778
   40VAL   HG13  619   7.007   4.897   3.919 -0.7858  0.9834  0.0954
   40VAL    CG2  620   7.125   4.923   3.651 -1.1626  0.7079  0.7268
   40VAL   HG21  621   7.058   4.976   3.580  1.7658  1.7080 -1.5108
   40VAL   HG22  622   7.218   4.891   3.598 -1.4467  0.6729  0.2397
   40VAL   HG23  623   7.160   4.996   3.726  0.6589  0.2439  0.3932
   40VAL      C  624   7.112   4.622   3.893 -0.5611  0.2403 -0.4032
   40VAL      O  625   7.123   4.634   4.015 -0.7953  0.3067 -0.3887
   41THR      N  626   7.053   4.512   3.843  0.5596 -0.4003 -0.3690
   41THR     HN  627   7.034   4.511   3.745 -1.2550  2.0634 -0.1527
   41THR     CA  628   7.010   4.399   3.921  0.0427  0.3484  0.4508
   41THR     HA  629   6.947   4.440   3.998 -1.7301 -5.1472  2.3276
   41THR     CB  630   6.931   4.302   3.840  0.1904  0.2184  0.4605
   41THR     HB  631   6.846   4.352   3.788 -1.6095 -2.5359  0.5457
   41THR    OG1  632   6.870   4.196   3.912  0.7030 -0.0154  0.5549
   41THR    HG1  633   6.802   4.240   3.965 -2.9485 -0.9713 -2.8293
   41THR    CG2  634   7.020   4.246   3.728 -0.3739 -0.1489  0.1909
   41THR   HG21  635   6.957   4.199   3.648  0.3462  0.6776 -0.8877
   41THR   HG22  636   7.066   4.151   3.763 -1.9204 -1.2845 -0.6722
   41THR   HG23  637   7.092   4.316   3.682  2.5023 -1.6098  2.1952
   41THR      C  638   7.116   4.339   4.006 -0.1583 -0.9642 -0.2102
   41THR      O  639   7.095   4.286   4.115 -0.7579 -0.1946  0.0542
   42ASN      N  640   7.246   4.355   3.974 -0.2344  0.0842 -0.0205
   42ASN     HN  641   7.267   4.413   3.896  0.8456  1.5751  1.3143
   42ASN     CA  642   7.352   4.300   4.052  0.4370  0.3526 -0.7315
   42ASN     HA  643   7.321   4.220   4.117  1.0092  1.4545  0.9658
   42ASN     CB  644   7.460   4.240   3.960  0.5007 -0.9192  0.1421
   42ASN    HB1  645   7.545   4.207   4.024 -1.0443 -3.1363  1.1868
   42ASN    HB2  646   7.484   4.324   3.891 -1.0015  0.0774  0.7791
   42ASN     CG  647   7.404   4.117   3.891 -0.2099 -0.3152 -0.3629
   42ASN    OD1  648   7.302   4.055   3.920 -0.4304  0.1493 -0.1209
   42ASN    ND2  649   7.482   4.072   3.788 -0.1668 -0.3379 -0.3203
   42ASN   HD21  650   7.438   4.002   3.733  0.8039 -1.4058  0.2336
   42ASN   HD22  651   7.569   4.113   3.762 -1.3872  0.9513 -2.7418
   42ASN      C  652   7.419   4.403   4.137  0.2475  0.3890 -0.6251
   42ASN      O  653   7.511   4.361   4.207 -0.5704 -0.2283  0.0963
   43TYR      N  654   7.363   4.523   4.160 -0.0726  0.1662 -0.2317
   43TYR     HN  655   7.282   4.544   4.106 -0.6653 -0.9335  0.1931
   43TYR     CA  656   7.400   4.604   4.271 -0.0116 -0.0762 -0.0747
   43TYR     HA  657   7.507   4.612   4.282  0.0027 -1.2001  0.7712
   43TYR     CB  658   7.330   4.740   4.260 -0.3521 -0.2547 -0.1127
   43TYR    HB1  659   7.370   4.801   4.344  0.4271 -1.4501  0.4021
   43TYR    HB2  660   7.220   4.740   4.278 -0.2756 -1.9611  0.5725
   43TYR     CG  661   7.361   4.822   4.140  0.1885 -0.1668  0.0847
   43TYR    CD1  662   7.283   4.932   4.110  0.2535 -0.0655  0.2841
   43TYR    HD1  663   7.211   4.950   4.188  3.0081  0.7300  2.8284
   43TYR    CE1  664   7.297   5.009   3.997 -0.1237 -0.4843 -0.0533
   43TYR    HE1  665   7.226   5.087   3.974  0.6929  0.8174  1.5964
   43TYR     CZ  666   7.403   4.981   3.915 -0.0700  0.3231 -0.2650
   43TYR     OH  667   7.436   5.057   3.800 -0.7726  0.0528 -0.6504
   43TYR     HH  668   7.519   5.024   3.765 -0.0487  1.7668 -0.6707
   43TYR    CD2  669   7.462   4.793   4.051  0.3323  0.6297 -0.0178
   43TYR    HD2  670   7.522   4.705   4.061  2.3415  1.7467 -1.5108
   43TYR    CE2  671   7.480   4.869   3.938 -0.3422  0.0891 -0.4959
   43TYR    HE2  672   7.559   4.842   3.869  1.1869 -0.9510  1.5577
   43TYR      C  673   7.359   4.535   4.397  0.3167 -0.0525  0.0477
   43TYR      O  674   7.431   4.527   4.496  0.2721 -0.8138  0.0194
   44PHE      N  675   7.240   4.471   4.400  0.2800  0.0240  0.2487
   44PHE     HN  676   7.178   4.450   4.325  0.3614 -0.1400  0.2257
   44PHE     CA  677   7.179   4.410   4.514 -0.3463  0.5897  0.2192
   44PHE     HA  678   7.201   4.477   4.595 -3.1849  0.0136  1.5899
   44PHE     CB  679   7.033   4.371   4.483 -0.2852 -0.1295  0.8237
   44PHE    HB1  680   6.993   4.331   4.579 -1.3605  0.7095  0.7394
   44PHE    HB2  681   7.043   4.301   4.397 -2.2560  0.3799  0.1437
   44PHE     CG  682   6.956   4.490   4.439  0.5820  0.0280 -0.3005
   44PHE    CD1  683   6.943   4.601   4.520 -0.2464 -0.4085  0.1788
   44PHE    HD1  684   7.001   4.605   4.611  0.3104 -0.3114 -0.1762
   44PHE    CE1  685   6.857   4.703   4.488  0.1952 -0.3073 -0.7351
   44PHE    HE1  686   6.840   4.789   4.552 -3.4997  0.1234 -2.0425
   44PHE     CZ  687   6.790   4.700   4.368 -0.7037  0.2700 -0.2636
   44PHE     HZ  688   6.726   4.785   4.349  0.8988  1.5004 -0.3892
   44PHE    CD2  689   6.873   4.479   4.330  0.3776  0.2966 -0.1717
   44PHE    HD2  690   6.872   4.386   4.276 -3.7622 -0.3752  0.7239
   44PHE    CE2  691   6.792   4.585   4.293 -0.0357  0.0632  0.0606
   44PHE    HE2  692   6.734   4.580   4.202  1.5169 -0.2462 -0.9576
   44PHE      C  693   7.254   4.284   4.542  0.2066  0.8522 -0.0832
   44PHE      O  694   7.265   4.243   4.657  0.0571  0.0177 -0.3598
   45VAL      N  695   7.306   4.210   4.442  0.3599  0.1870  0.4849
   45VAL     HN  696   7.286   4.226   4.346  1.0136 -0.5959  0.2145
   45VAL     CA  697   7.402   4.107   4.463  0.3195 -0.0415 -0.4163
   45VAL     HA  698   7.353   4.036   4.529  0.5989 -1.4362 -1.6491
   45VAL     CB  699   7.429   4.033   4.335  0.0580 -0.7001 -0.0990
   45VAL     HB  700   7.460   4.100   4.252 -0.9571 -0.2031 -0.1019
   45VAL    CG1  701   7.530   3.919   4.350  0.2914 -0.5659 -0.6198
   45VAL   HG11  702   7.550   3.858   4.259 -0.0525  1.2643 -1.9764
   45VAL   HG12  703   7.522   3.853   4.440 -1.2806  0.2509 -0.1240
   45VAL   HG13  704   7.629   3.970   4.355 -0.1483  0.1859  2.1838
   45VAL    CG2  705   7.303   3.954   4.298 -0.8241  0.4849  0.3105
   45VAL   HG21  706   7.214   4.020   4.284 -0.3670  1.3758  1.4837
   45VAL   HG22  707   7.275   3.888   4.382 -2.4414  0.5196 -0.1618
   45VAL   HG23  708   7.318   3.888   4.210 -0.2090 -1.1722  1.6099
   45VAL      C  709   7.532   4.152   4.521  0.1372 -0.3594  0.2511
   45VAL      O  710   7.572   4.092   4.621 -0.1924 -0.2849  0.4316
   46VAL      N  711   7.595   4.259   4.469  0.4964 -0.8721 -0.3729
   46VAL     HN  712   7.568   4.309   4.387  4.1533  1.7553 -0.2593
   46VAL     CA  713   7.712   4.320   4.526 -0.3798  0.3526  0.1557
   46VAL     HA  714   7.784   4.241   4.540 -0.1274  0.7378  1.0841
   46VAL     CB  715   7.773   4.425   4.438 -0.4739 -0.1419 -0.5176
   46VAL     HB  716   7.688   4.487   4.400 -2.5603 -1.7711  1.1868
   46VAL    CG1  717   7.881   4.512   4.504 -0.4108  0.1224 -0.9660
   46VAL   HG11  718   7.967   4.452   4.541 -1.1748 -0.8737 -0.7678
   46VAL   HG12  719   7.838   4.571   4.588 -2.1179 -0.5271 -1.3402
   46VAL   HG13  720   7.914   4.591   4.434 -2.8835  0.4348 -1.8889
   46VAL    CG2  721   7.838   4.344   4.326  0.3639 -0.0930 -0.0715
   46VAL   HG21  722   7.898   4.261   4.368 -0.9828 -1.4522 -0.7670
   46VAL   HG22  723   7.888   4.406   4.248  2.4828  1.4187  2.3299
   46VAL   HG23  724   7.765   4.295   4.258  0.4003 -0.8430  0.4260
   46VAL      C  725   7.684   4.372   4.662  0.3848  0.6882  0.1900
   46VAL      O  726   7.773   4.357   4.746  0.2683 -0.4903  0.1219
   47SER      N  727   7.566   4.427   4.699 -0.0709 -0.3739  0.3655
   47SER     HN  728   7.502   4.429   4.623  0.2416  1.8296  0.1031
   47SER     CA  729   7.528   4.482   4.825 -0.5622 -0.2536  0.1684
   47SER     HA  730   7.612   4.544   4.853  0.6765 -0.7161 -2.2872
   47SER     CB  731   7.396   4.559   4.822 -0.4070 -0.0013 -0.1874
   47SER    HB1  732   7.310   4.492   4.800 -1.5675  1.2865  0.3079
   47SER    HB2  733   7.410   4.640   4.747  2.8359  1.0173  1.3493
   47SER     OG  734   7.362   4.622   4.945 -0.4290  0.3749 -0.3828
   47SER    HG1  735   7.295   4.561   4.979  1.2286 -1.7081 -0.6396
   47SER      C  736   7.523   4.378   4.933 -0.2269 -0.1438  0.2929
   47SER      O  737   7.588   4.394   5.036  0.0865  0.5872 -0.0060
   48LEU      N  738   7.460   4.264   4.900 -0.1965  0.0166 -0.3330
   48LEU     HN  739   7.412   4.252   4.813  0.2670 -3.2327 -0.2660
   48LEU     CA  740   7.452   4.145   4.978 -0.0311 -0.0497 -0.4150
   48LEU     HA  741   7.395   4.163   5.068 -1.1139 -0.3337 -1.0131
   48LEU     CB  742   7.367   4.042   4.900 -0.5669 -0.2282  0.3819
   48LEU    HB1  743   7.425   4.009   4.811  1.8341 -0.1264  1.8185
   48LEU    HB2  744   7.274   4.088   4.860 -0.1635  1.7693  1.5885
   48LEU     CG  745   7.332   3.918   4.982 -0.1418 -0.4524  0.2274
   48LEU     HG  746   7.425   3.858   4.996  0.1836 -0.3655 -1.4339
   48LEU    CD1  747   7.291   3.954   5.126  0.0936 -0.2108  0.2330
   48LEU   HD11  748   7.208   4.028   5.128 -1.5996 -2.0336  0.5136
   48LEU   HD12  749   7.378   3.989   5.185 -0.4811  0.4371  0.7219
   48LEU   HD13  750   7.248   3.865   5.177  1.4879 -0.0274  1.8040
   48LEU    CD2  751   7.238   3.820   4.908 -0.4352  0.0193 -0.0279
   48LEU   HD21  752   7.152   3.874   4.864  1.0150  0.3511 -2.6620
   48LEU   HD22  753   7.201   3.749   4.985  0.4495 -0.4292  0.0011
   48LEU   HD23  754   7.284   3.760   4.826 -0.4558 -0.4634  0.3080
   48LEU      C  755   7.587   4.095   5.014 -0.1050 -0.0089 -0.0815
   48LEU      O  756   7.616   4.055   5.127  0.0205 -0.2443 -0.1970
   49ALA      N  757   7.678   4.093   4.915  0.0801 -0.0971  0.0902
   49ALA     HN  758   7.638   4.107   4.825  0.0424 -1.7529 -0.1766
   49ALA     CA  759   7.814   4.050   4.925 -0.1359 -0.6348  0.8378
   49ALA     HA  760   7.816   3.954   4.975 -1.1437 -0.4752  1.2051
   49ALA     CB  761   7.886   4.038   4.789 -0.4099  0.2115  0.6126
   49ALA    HB1  762   7.985   3.987   4.793 -0.7152 -0.4018  0.4415
   49ALA    HB2  763   7.898   4.139   4.743 -1.2120  0.4834  0.9668
   49ALA    HB3  764   7.824   3.973   4.725  0.6199 -0.3903  0.2072
   49ALA      C  765   7.895   4.138   5.014 -0.1067  0.0244  0.1697
   49ALA      O  766   7.943   4.094   5.118  0.0521  0.1051  0.1313
   50ALA      N  767   7.891   4.272   5.001  0.7263  0.0329 -0.0954
   50ALA     HN  768   7.848   4.304   4.917 -3.1609 -0.8208  1.3302
   50ALA     CA  769   7.950   4.368   5.089  0.1515 -0.0060  0.3416
   50ALA     HA  770   8.058   4.360   5.083  0.1715 -0.0559  0.7768
   50ALA     CB  771   7.940   4.512   5.037  0.5747 -0.0878  0.0264
   50ALA    HB1  772   7.994   4.590   5.096 -0.8138 -0.2481  1.5557
   50ALA    HB2  773   7.838   4.554   5.021  1.6014  2.4278 -0.5222
   50ALA    HB3  774   7.977   4.509   4.932 -0.9759  1.8940 -0.6516
   50ALA      C  775   7.912   4.362   5.233 -0.5453 -0.6289  0.1355
   50ALA      O  776   7.997   4.348   5.320  0.2863  0.1774 -0.5243
   51ALA      N  777   7.780   4.358   5.261 -0.6266  0.0707 -0.1254
   51ALA     HN  778   7.712   4.365   5.189 -0.7393  0.5545  0.0278
   51ALA     CA  779   7.731   4.327   5.391 -0.0202  0.2183  0.1440
   51ALA     HA  780   7.775   4.397   5.461 -1.2879  0.7937  0.3916
   51ALA     CB  781   7.577   4.333   5.392 -0.0401 -0.2594 -0.1616
   51ALA    HB1  782   7.537   4.435   5.371 -2.2509 -1.0707 -0.1948
   51ALA    HB2  783   7.516   4.289   5.474 -1.1312 -1.3916 -1.5192
   51ALA    HB3  784   7.546   4.274   5.303  1.3085 -0.8640 -0.2509
   51ALA      C  785   7.775   4.194   5.442 -0.2870  0.0170 -0.1525
   51ALA      O  786   7.828   4.191   5.553 -0.2263 -0.0149 -0.1823
   52ASP      N  787   7.772   4.082   5.368 -0.0880 -0.2339  0.2178
   52ASP     HN  788   7.740   4.083   5.273  2.6050  0.1152 -0.7949
   52ASP     CA  789   7.810   3.953   5.418  0.0811 -0.0937  0.4502
   52ASP     HA  790   7.763   3.947   5.515  0.0003  0.6421  0.4600
   52ASP     CB  791   7.749   3.854   5.318  0.2767  0.5273 -0.2897
   52ASP    HB1  792   7.803   3.758   5.329  2.0517  1.4460 -0.6031
   52ASP    HB2  793   7.771   3.888   5.214 -0.1697  0.2699 -0.4691
   52ASP     CG  794   7.599   3.827   5.317  0.3930 -0.1442 -0.3628
   52ASP    OD1  795   7.543   3.757   5.235  0.3405 -0.2999 -0.1958
   52ASP    OD2  796   7.525   3.904   5.408  0.7428 -0.0472 -0.1571
   52ASP    HD2  797   7.432   3.911   5.387  0.9481  1.1718 -0.7641
   52ASP      C  798   7.956   3.942   5.447  0.1034 -0.1065  0.3353
   52ASP      O  799   7.993   3.876   5.544  0.2072 -0.0943  0.3036
   53ILE      N  800   8.048   4.007   5.375 -0.0835  0.1157  0.2926
   53ILE     HN  801   8.011   4.049   5.292 -1.1697  0.9299  1.1774
   53ILE     CA  802   8.188   4.018   5.402  0.0456 -0.3163 -0.1782
   53ILE     HA  803   8.217   3.914   5.412  0.0732 -0.2851  0.0669
   53ILE     CB  804   8.266   4.085   5.292  0.6540 -0.3492  0.2310
   53ILE     HB  805   8.215   4.181   5.270 -1.8951 -1.8217 -0.6821
   53ILE    CG2  806   8.415   4.111   5.324  0.6096 -0.3640  0.4508
   53ILE   HG21  807   8.475   4.155   5.242  1.0711 -0.2938  0.8238
   53ILE   HG22  808   8.472   4.022   5.355  2.1526  0.8920  1.3713
   53ILE   HG23  809   8.430   4.183   5.408 -0.3167 -1.4615  1.5967
   53ILE    CG1  810   8.258   4.015   5.156 -1.0935  0.3314 -0.0316
   53ILE   HG11  811   8.154   3.975   5.146 -0.2054 -1.6726 -2.6856
   53ILE   HG12  812   8.319   3.922   5.156 -1.1815  0.2611 -1.0606
   53ILE     CD  813   8.292   4.103   5.036  0.1119  0.3008  0.2767
   53ILE    HD1  814   8.239   4.065   4.946 -0.0101 -2.7006  1.4890
   53ILE    HD2  815   8.400   4.112   5.011  0.4445 -0.0112  1.5453
   53ILE    HD3  816   8.269   4.208   5.062  1.5166  0.6857  0.0338
   53ILE      C  817   8.212   4.081   5.535 -1.1233 -0.4231  0.0871
   53ILE      O  818   8.285   4.032   5.621 -0.4382 -0.1048 -0.3112
   54ALA      N  819   8.142   4.195   5.553 -0.1045  0.3212 -0.5714
   54ALA     HN  820   8.083   4.237   5.484 -0.8188  0.2624 -0.0010
   54ALA     CA  821   8.131   4.264   5.677 -0.0272  0.0431 -0.4079
   54ALA     HA  822   8.229   4.289   5.716  0.2529 -0.4657 -0.7727
   54ALA     CB  823   8.061   4.397   5.644 -0.1501 -0.0036 -0.3371
   54ALA    HB1  824   7.961   4.387   5.596 -0.8363 -0.8560  1.2140
   54ALA    HB2  825   8.126   4.456   5.575  1.0489 -2.7138 -1.6712
   54ALA    HB3  826   8.051   4.459   5.736 -0.6842  1.5877 -1.4209
   54ALA      C  827   8.059   4.188   5.783  1.0129 -0.6141 -0.1515
   54ALA      O  828   8.097   4.194   5.900 -0.2204  0.4821  0.2187
   55VAL      N  829   7.965   4.096   5.753  0.3341  0.2706 -0.8371
   55VAL     HN  830   7.921   4.098   5.664 -0.8554 -0.7814 -0.3014
   55VAL     CA  831   7.923   4.002   5.852  0.2420  0.3283 -0.8204
   55VAL     HA  832   7.888   4.057   5.938 -1.7886  0.7621 -1.8712
   55VAL     CB  833   7.801   3.921   5.819 -0.0570  0.1986  0.5446
   55VAL     HB  834   7.817   3.866   5.724 -1.8707 -0.5862  0.6571
   55VAL    CG1  835   7.769   3.807   5.917  0.2618 -0.2263  0.1608
   55VAL   HG11  836   7.843   3.725   5.903 -1.6065 -1.7245 -1.7202
   55VAL   HG12  837   7.669   3.768   5.887 -0.9074  1.6110  1.4551
   55VAL   HG13  838   7.757   3.850   6.019 -0.1260  0.7359 -0.2887
   55VAL    CG2  839   7.676   4.008   5.798 -0.3397 -0.3463 -0.0718
   55VAL   HG21  840   7.618   4.033   5.889 -0.2983 -0.8053  0.0857
   55VAL   HG22  841   7.605   3.946   5.739 -0.3102  0.0421 -0.5199
   55VAL   HG23  842   7.699   4.105   5.749  0.1301 -0.3530  0.1300
   55VAL      C  843   8.031   3.911   5.900  0.4448  0.9571 -0.0656
   55VAL      O  844   8.042   3.885   6.020 -0.0983 -0.6997 -0.3384
   56GLY      N  845   8.106   3.845   5.810  0.3526  0.5739  0.1333
   56GLY     HN  846   8.092   3.864   5.713  0.3212  0.8559  0.1910
   56GLY     CA  847   8.212   3.758   5.850 -0.0097 -0.2244 -0.6207
   56GLY    HA1  848   8.250   3.710   5.761 -1.4437 -2.1127 -0.2934
   56GLY    HA2  849   8.174   3.685   5.920  0.4398  0.2772  0.1543
   56GLY      C  850   8.333   3.819   5.911 -0.4234  0.0506 -0.0658
   56GLY      O  851   8.402   3.754   5.990  0.3404  0.3936 -0.4366
   57VAL      N  852   8.367   3.944   5.875 -0.4735  0.3089  0.7684
   57VAL     HN  853   8.319   3.979   5.795  0.9179 -2.4046 -1.4398
   57VAL     CA  854   8.481   4.017   5.922 -0.0863  0.2945 -0.1341
   57VAL     HA  855   8.536   3.947   5.983  0.9170  0.9593 -0.2520
   57VAL     CB  856   8.573   4.069   5.815  0.1792  0.4218  0.1551
   57VAL     HB  857   8.562   3.996   5.732  0.6274  0.5548 -0.0217
   57VAL    CG1  858   8.525   4.202   5.755 -0.2119 -0.1118 -0.7455
   57VAL   HG11  859   8.537   4.286   5.827 -0.0903 -1.0243  0.3379
   57VAL   HG12  860   8.418   4.199   5.726 -0.0658 -3.6176 -1.3313
   57VAL   HG13  861   8.586   4.229   5.666 -1.0712  1.6984 -0.8353
   57VAL    CG2  862   8.721   4.050   5.852  0.1722 -0.3242 -0.1829
   57VAL   HG21  863   8.783   4.065   5.761  0.0890  1.2505 -0.0006
   57VAL   HG22  864   8.732   3.944   5.886 -2.4703 -0.7566 -0.4242
   57VAL   HG23  865   8.749   4.116   5.937 -2.2061  1.8749 -0.9864
   57VAL      C  866   8.447   4.113   6.030 -0.0558  0.2891 -0.1200
   57VAL      O  867   8.542   4.149   6.100  0.0844  0.0543 -0.1901
   58LEU      N  868   8.319   4.145   6.055 -0.0125  0.2368  0.1783
   58LEU     HN  869   8.250   4.112   5.991  0.0861 -0.3214  0.3554
   58LEU     CA  870   8.285   4.235   6.161  0.7122  0.5407  0.1599
   58LEU     HA  871   8.372   4.247   6.224 -1.0658  0.4620  2.8041
   58LEU     CB  872   8.234   4.372   6.115  0.2216  0.4561  0.4480
   58LEU    HB1  873   8.214   4.436   6.204 -1.8383 -2.0770  1.9266
   58LEU    HB2  874   8.138   4.358   6.061 -0.8880 -0.2234  2.4578
   58LEU     CG  875   8.322   4.461   6.025 -0.0671  0.2392 -0.0514
   58LEU     HG  876   8.344   4.401   5.934  0.8875 -2.1218  1.6322
   58LEU    CD1  877   8.248   4.588   5.979 -0.0863  0.0234 -0.6143
   58LEU   HD11  878   8.299   4.642   5.896  0.2281  1.8174  0.7043
   58LEU   HD12  879   8.230   4.658   6.063 -0.8210 -0.6014 -0.2463
   58LEU   HD13  880   8.142   4.563   5.958 -0.2317 -2.0672  2.0735
   58LEU    CD2  881   8.457   4.498   6.088  0.1287 -0.6059  0.0446
   58LEU   HD21  882   8.524   4.410   6.090 -0.5960 -1.1544  0.7455
   58LEU   HD22  883   8.444   4.558   6.181 -0.4057  1.2576 -1.1776
   58LEU   HD23  884   8.512   4.560   6.014 -1.9717  0.0094 -1.0862
   58LEU      C  885   8.189   4.179   6.260  0.5827 -0.4309 -0.5000
   58LEU      O  886   8.216   4.169   6.380 -0.1868 -0.1236 -0.2931
   59ALA      N  887   8.067   4.143   6.216 -0.0004  0.4209  0.3712
   59ALA     HN  888   8.052   4.152   6.118  0.1635 -3.3891 -0.1680
   59ALA     CA  889   7.955   4.099   6.294  0.0024  0.0650  0.1743
   59ALA     HA  890   7.922   4.177   6.359 -0.1895  0.3393 -0.2468
   59ALA     CB  891   7.835   4.080   6.199  0.3874 -0.7039 -0.1682
   59ALA    HB1  892   7.843   3.987   6.139 -1.5679 -0.2046 -1.2560
   59ALA    HB2  893   7.824   4.162   6.126  0.6824  1.1200  1.7458
   59ALA    HB3  894   7.737   4.075   6.251 -0.3625  1.1410 -1.3251
   59ALA      C  895   7.971   3.977   6.378  0.1573  0.0061  0.0617
   59ALA      O  896   7.945   3.970   6.498 -0.3923  0.1682 -0.0454
   60ILE      N  897   8.031   3.869   6.325 -0.6979 -0.2362 -0.4178
   60ILE     HN  898   8.039   3.861   6.226  1.4401 -1.7932 -0.1830
   60ILE     CA  899   8.069   3.758   6.407 -0.4828  0.1511  0.0140
   60ILE     HA  900   7.983   3.734   6.467 -0.0909  0.0020  0.5280
   60ILE     CB  901   8.093   3.643   6.313 -0.2803 -0.1161  0.3938
   60ILE     HB  902   8.151   3.675   6.224  0.6344 -2.1941  0.1793
   60ILE    CG2  903   8.176   3.529   6.375  0.5559  0.1952 -0.1355
   60ILE   HG21  904   8.118   3.496   6.464  0.4297  1.3661  0.2325
   60ILE   HG22  905   8.282   3.552   6.398  0.2316  1.6716 -0.0382
   60ILE   HG23  906   8.189   3.443   6.305  0.2254  0.7979 -0.9487
   60ILE    CG1  907   7.960   3.601   6.248 -0.0511  0.3237 -0.3683
   60ILE   HG11  908   7.921   3.690   6.194  0.7403  0.1289 -1.2976
   60ILE   HG12  909   7.888   3.566   6.324 -0.3309  2.5554  0.4893
   60ILE     CD  910   7.980   3.494   6.142 -0.5340 -0.0347 -0.1016
   60ILE    HD1  911   8.068   3.514   6.076  1.3630 -3.0468  1.2624
   60ILE    HD2  912   7.889   3.496   6.078 -1.7243 -0.6791  1.5251
   60ILE    HD3  913   7.978   3.393   6.187  0.5178 -0.6314 -1.2973
   60ILE      C  914   8.179   3.771   6.506 -0.2284 -0.1894 -0.2172
   60ILE      O  915   8.152   3.721   6.616  0.0627  0.2597  0.0627
   61PRO      N  916   8.291   3.834   6.488  0.0312 -0.5141  0.2314
   61PRO     CD  917   8.352   3.851   6.356 -0.2678  0.6344  0.2336
   61PRO    HD1  918   8.292   3.929   6.305  1.1229  2.2316  0.9675
   61PRO    HD2  919   8.360   3.754   6.303  1.1658  1.0958 -0.4293
   61PRO     CA  920   8.380   3.877   6.592  0.2239  0.5376 -0.3588
   61PRO     HA  921   8.425   3.791   6.638  0.3474 -0.5315 -2.3906
   61PRO     CB  922   8.482   3.962   6.517  0.1058  0.6187 -0.4280
   61PRO    HB1  923   8.577   3.971   6.574  0.3931  0.9495 -0.9487
   61PRO    HB2  924   8.436   4.062   6.497 -1.7955  0.0420  0.7771
   61PRO     CG  925   8.495   3.903   6.376  0.0276 -0.0100 -0.1746
   61PRO    HG1  926   8.521   3.982   6.302 -0.4234  0.3235  0.0167
   61PRO    HG2  927   8.567   3.818   6.371 -0.7776 -0.8026  1.1590
   61PRO      C  928   8.313   3.956   6.699  0.5587  0.2306  0.0770
   61PRO      O  929   8.342   3.930   6.816 -0.4059 -0.8336  0.0946
   62PHE      N  930   8.226   4.052   6.666 -0.3114 -0.5564  0.0513
   62PHE     HN  931   8.210   4.067   6.568  1.4222  0.0720 -0.1672
   62PHE     CA  932   8.152   4.131   6.760  0.0793  0.2530 -0.3083
   62PHE     HA  933   8.210   4.179   6.837 -1.8374  1.2816  0.5479
   62PHE     CB  934   8.058   4.235   6.698  0.0537 -0.0067 -0.7141
   62PHE    HB1  935   7.968   4.255   6.760  0.8278 -1.2068  0.8600
   62PHE    HB2  936   8.023   4.189   6.603 -1.4983  1.0162 -0.6871
   62PHE     CG  937   8.111   4.369   6.659 -0.2878  0.2563 -0.2981
   62PHE    CD1  938   8.246   4.374   6.630 -0.2917 -0.0303 -0.3692
   62PHE    HD1  939   8.303   4.283   6.629  0.8020  0.5851  1.4850
   62PHE    CE1  940   8.312   4.485   6.582  0.4114 -0.3392 -0.1238
   62PHE    HE1  941   8.419   4.483   6.568  0.6230  1.6292  0.8865
   62PHE     CZ  942   8.234   4.596   6.562  0.1298 -0.6261 -0.6180
   62PHE     HZ  943   8.277   4.685   6.519 -0.4537 -0.3467 -0.6355
   62PHE    CD2  944   8.038   4.481   6.629 -0.2166  0.3426 -0.1506
   62PHE    HD2  945   7.932   4.484   6.650  0.2369  3.6819  2.6035
   62PHE    CE2  946   8.098   4.595   6.583  0.1997  0.1337 -0.1281
   62PHE    HE2  947   8.036   4.680   6.557 -1.2231  0.4795  3.7194
   62PHE      C  948   8.075   4.039   6.847  0.5213 -0.0133 -0.1929
   62PHE      O  949   8.096   4.036   6.969  0.3239  0.5265 -0.1414
   63ALA      N  950   7.987   3.956   6.789 -0.2729  0.4779  0.2885
   63ALA     HN  951   7.982   3.959   6.690  4.8694  1.0726 -0.2258
   63ALA     CA  952   7.900   3.861   6.853  0.1033 -0.2914 -0.3165
   63ALA     HA  953   7.832   3.919   6.915  0.6133  1.5350 -1.3761
   63ALA     CB  954   7.811   3.789   6.751  0.5433 -0.2315 -0.7447
   63ALA    HB1  955   7.874   3.724   6.687  3.6766  0.5994  1.2766
   63ALA    HB2  956   7.759   3.864   6.687  2.8686 -0.0540 -2.5689
   63ALA    HB3  957   7.729   3.738   6.806  1.2869  1.0007  1.6596
   63ALA      C  958   7.973   3.760   6.935 -0.2155 -0.2693 -0.0018
   63ALA      O  959   7.924   3.707   7.034  0.1495 -0.0042  0.3267
   64ILE      N  960   8.091   3.711   6.892 -0.0446 -0.1756  0.3553
   64ILE     HN  961   8.125   3.737   6.802 -2.7340 -0.2023 -0.7574
   64ILE     CA  962   8.178   3.635   6.977  0.2848 -0.2549 -0.0525
   64ILE     HA  963   8.131   3.544   7.008  0.3086 -0.0922  0.4690
   64ILE     CB  964   8.299   3.583   6.905  0.0391 -0.4936 -0.2984
   64ILE     HB  965   8.334   3.663   6.836 -1.5296  0.2652 -0.2479
   64ILE    CG2  966   8.414   3.531   6.993  0.2309  0.3655 -0.0307
   64ILE   HG21  967   8.500   3.485   6.939  1.1601 -2.7119  3.6486
   64ILE   HG22  968   8.367   3.454   7.059  0.3267  1.1402  0.9578
   64ILE   HG23  969   8.461   3.603   7.063  0.0099 -1.8514  2.5576
   64ILE    CG1  970   8.266   3.475   6.800 -0.4666 -0.5164 -0.1194
   64ILE   HG11  971   8.164   3.487   6.758  0.4336  1.1714 -1.9580
   64ILE   HG12  972   8.258   3.379   6.856 -0.3205 -0.4629 -0.0053
   64ILE     CD  973   8.362   3.469   6.682 -0.0979 -0.7997  0.1922
   64ILE    HD1  974   8.466   3.449   6.716  0.2986 -1.9035 -1.4989
   64ILE    HD2  975   8.357   3.569   6.634 -2.3970 -1.3287 -0.7608
   64ILE    HD3  976   8.329   3.391   6.610  0.2454 -0.5658 -0.2211
   64ILE      C  977   8.226   3.708   7.098  0.1953  0.0654 -0.2067
   64ILE      O  978   8.218   3.656   7.209  0.2710 -0.0622 -0.2599
   65THR      N  979   8.275   3.832   7.083  0.0241  0.2039  0.3722
   65THR     HN  980   8.267   3.887   7.000  1.3125  3.0505  1.9649
   65THR     CA  981   8.325   3.912   7.191  1.0498 -0.4088  0.3596
   65THR     HA  982   8.417   3.869   7.227  0.7611 -0.2431  1.3161
   65THR     CB  983   8.373   4.041   7.133 -0.4005 -0.0325 -0.0571
   65THR     HB  984   8.294   4.104   7.087 -0.7377 -0.7921 -0.5435
   65THR    OG1  985   8.485   4.009   7.051 -0.1758  0.2276  0.1457
   65THR    HG1  986   8.459   3.952   6.978 -1.8053 -0.9388  1.5598
   65THR    CG2  987   8.425   4.132   7.245  0.1855 -0.4638  0.0250
   65THR   HG21  988   8.478   4.214   7.192  1.8226 -0.4704  1.5370
   65THR   HG22  989   8.505   4.090   7.309  0.2562  1.0633  0.9961
   65THR   HG23  990   8.347   4.179   7.309 -2.4396  0.3528 -3.4982
   65THR      C  991   8.224   3.935   7.298  0.6285 -0.0499 -0.1094
   65THR      O  992   8.252   3.930   7.418  0.8703  0.4213 -0.1447
   66ILE      N  993   8.097   3.960   7.262  0.5970 -0.0008  0.0331
   66ILE     HN  994   8.082   3.979   7.165 -0.7902  0.1408  0.2462
   66ILE     CA  995   7.995   3.988   7.359 -0.1795 -0.2009 -0.7113
   66ILE     HA  996   8.049   4.036   7.440 -0.3540 -0.7557 -0.2610
   66ILE     CB  997   7.902   4.097   7.314  0.1229  0.5115  0.3412
   66ILE     HB  998   7.956   4.189   7.283 -1.9653  1.7269  0.1260
   66ILE    CG2  999   7.821   4.036   7.198  0.6119  0.6888 -0.1000
   66ILE   HG21 1000   7.767   3.947   7.236  1.6348 -0.4870 -1.2843
   66ILE   HG22 1001   7.891   4.003   7.118  0.8360 -1.9915  1.0758
   66ILE   HG23 1002   7.741   4.103   7.161 -0.9981 -0.1320  1.7583
   66ILE    CG1 1003   7.811   4.144   7.428  0.4701  0.0780  0.7981
   66ILE   HG11 1004   7.869   4.156   7.523 -0.9757  2.4023  1.4729
   66ILE   HG12 1005   7.733   4.065   7.429 -0.8550  1.1315 -2.9016
   66ILE     CD 1006   7.746   4.280   7.409  0.3396 -0.0331  0.4455
   66ILE    HD1 1007   7.680   4.280   7.320  1.0190 -1.2880 -0.0718
   66ILE    HD2 1008   7.814   4.368   7.412  0.0491  0.3413 -1.8809
   66ILE    HD3 1009   7.677   4.290   7.496  0.5250  1.0274  0.4943
   66ILE      C 1010   7.930   3.865   7.411 -0.3245  0.0399 -0.3207
   66ILE      O 1011   7.876   3.854   7.521  0.2132  0.6381  0.0086
   67SER      N 1012   7.963   3.752   7.346 -0.2567  0.1103 -0.4098
   67SER     HN 1013   8.013   3.762   7.261  0.7845  0.0470  0.1795
   67SER     CA 1014   7.930   3.622   7.398  0.2694  0.1526  0.0327
   67SER     HA 1015   7.836   3.631   7.452  0.8399  1.3823  0.8945
   67SER     CB 1016   7.918   3.517   7.287 -0.3809 -0.1463  0.3811
   67SER    HB1 1017   7.921   3.413   7.326 -0.6725  0.3392  1.7569
   67SER    HB2 1018   8.008   3.517   7.222 -0.0929 -1.9840  0.7248
   67SER     OG 1019   7.799   3.535   7.212 -0.0049  0.3129 -0.1047
   67SER    HG1 1020   7.816   3.611   7.155 -2.9422  1.4964  0.4206
   67SER      C 1021   8.025   3.564   7.498 -0.0295  0.0604  0.2658
   67SER      O 1022   7.983   3.478   7.574  0.3068 -0.0698  0.3057
   68THR      N 1023   8.151   3.610   7.499 -0.3735  1.0333  0.2868
   68THR     HN 1024   8.177   3.674   7.427 -0.3083  1.0886  0.3593
   68THR     CA 1025   8.246   3.564   7.596 -0.1069  0.2484 -0.3372
   68THR     HA 1026   8.205   3.476   7.644  2.2141 -0.1308  1.0888
   68THR     CB 1027   8.370   3.530   7.518  0.0637  0.3030 -0.0894
   68THR     HB 1028   8.328   3.466   7.437 -3.6152  1.8447  0.3925
   68THR    OG1 1029   8.470   3.468   7.598  0.1699 -0.0474 -0.4863
   68THR    HG1 1030   8.437   3.389   7.640 -1.8815  0.1027 -1.6531
   68THR    CG2 1031   8.448   3.652   7.466  0.5462 -0.1710 -0.4862
   68THR   HG21 1032   8.486   3.716   7.548  0.8652  0.0172 -0.7793
   68THR   HG22 1033   8.369   3.704   7.408 -1.2870 -0.2987  1.7563
   68THR   HG23 1034   8.537   3.630   7.404  0.9172  1.0498 -0.4035
   68THR      C 1035   8.261   3.666   7.703 -0.0984 -0.7548  0.6292
   68THR      O 1036   8.328   3.642   7.804  0.8771  0.5957  0.3230
   69GLY      N 1037   8.199   3.783   7.683  0.8886 -0.3838 -0.3082
   69GLY     HN 1038   8.155   3.800   7.595  0.5888 -0.4095 -0.1637
   69GLY     CA 1039   8.198   3.894   7.773  0.0298 -0.0796 -0.6813
   69GLY    HA1 1040   8.155   3.864   7.867  1.3671 -2.6628 -0.7945
   69GLY    HA2 1041   8.135   3.973   7.735  0.5730  1.1838  0.8934
   69GLY      C 1042   8.325   3.970   7.796 -0.0374 -0.0768 -0.3057
   69GLY      O 1043   8.435   3.915   7.794  0.2769  0.5462 -0.0226
   70PHE      N 1044   8.315   4.103   7.812  0.4377 -0.1267  0.4279
   70PHE     HN 1045   8.229   4.151   7.827  1.9532  2.0469  3.1171
   70PHE     CA 1046   8.425   4.193   7.818  0.3305  0.0503 -0.1687
   70PHE     HA 1047   8.514   4.142   7.853 -0.0934 -0.7880 -0.3026
   70PHE     CB 1048   8.466   4.235   7.676 -0.4033  0.2288 -0.3281
   70PHE    HB1 1049   8.473   4.137   7.624 -0.5688  0.4870 -0.8528
   70PHE    HB2 1050   8.564   4.286   7.675 -0.6478  0.7376  0.5253
   70PHE     CG 1051   8.355   4.308   7.607 -0.7956  0.2231  0.2822
   70PHE    CD1 1052   8.250   4.243   7.547  0.0991 -0.5616 -0.4856
   70PHE    HD1 1053   8.239   4.136   7.555 -0.4942 -0.4032  1.4162
   70PHE    CE1 1054   8.154   4.314   7.478  0.2051  0.1312  0.0639
   70PHE    HE1 1055   8.063   4.266   7.443  0.8556 -0.1624 -1.2958
   70PHE     CZ 1056   8.167   4.450   7.465 -0.1944  0.0859 -0.8984
   70PHE     HZ 1057   8.074   4.498   7.438 -1.6745 -0.9314  1.9606
   70PHE    CD2 1058   8.377   4.441   7.582  0.0189  0.0119 -0.1665
   70PHE    HD2 1059   8.464   4.490   7.623 -0.7124  1.0501  0.1883
   70PHE    CE2 1060   8.281   4.511   7.512 -0.4685 -0.2556  0.2357
   70PHE    HE2 1061   8.298   4.613   7.484 -0.5189 -0.7481 -1.6796
   70PHE      C 1062   8.414   4.303   7.919  0.2375  0.2631 -0.4104
   70PHE      O 1063   8.305   4.337   7.966 -0.0008 -0.3199 -0.5305
   71CYS      N 1064   8.528   4.358   7.964  0.3911 -0.1180 -0.3267
   71CYS     HN 1065   8.614   4.316   7.937 -1.0323 -3.4911 -0.0736
   71CYS     CA 1066   8.527   4.458   8.066 -0.5340 -0.3574 -0.0919
   71CYS     HA 1067   8.455   4.444   8.145  0.7441  1.3663  1.4687
   71CYS     CB 1068   8.666   4.469   8.131 -0.4236 -0.0621 -0.3779
   71CYS    HB1 1069   8.675   4.558   8.197  1.4768  0.3121 -1.0850
   71CYS    HB2 1070   8.743   4.479   8.052  0.3691  0.5054  0.4367
   71CYS     SG 1071   8.685   4.312   8.220  0.3525  0.2626  0.0339
   71CYS      C 1072   8.506   4.588   7.998 -0.2387 -0.2424  0.0341
   71CYS      O 1073   8.599   4.644   7.941 -0.5352  0.3870  0.1542
   72ALA      N 1074   8.378   4.631   7.989 -0.1228  0.1075  0.0423
   72ALA     HN 1075   8.309   4.602   8.055 -0.5310 -0.4661 -0.6222
   72ALA     CA 1076   8.350   4.760   7.933  0.5972  0.2614  0.0192
   72ALA     HA 1077   8.431   4.828   7.953  1.1471  0.1694 -1.7410
   72ALA     CB 1078   8.332   4.744   7.781  0.0746  0.1644  0.0877
   72ALA    HB1 1079   8.277   4.830   7.739  0.9188  1.2692  1.1466
   72ALA    HB2 1080   8.282   4.646   7.767 -0.3860  0.4643 -0.3556
   72ALA    HB3 1081   8.436   4.742   7.740  0.3541 -0.7182  0.7797
   72ALA      C 1082   8.219   4.807   7.988  0.0528 -0.4933 -0.6120
   72ALA      O 1083   8.147   4.725   8.045  0.0345  0.2663  0.4781
   73ALA      N 1084   8.195   4.939   7.978  0.1455 -0.3990  0.2780
   73ALA     HN 1085   8.260   5.007   7.944  0.0734 -0.2724  0.3939
   73ALA     CA 1086   8.072   4.986   8.031 -0.0871 -0.2575 -0.3720
   73ALA     HA 1087   8.042   4.930   8.119  1.2356 -1.2314 -0.5235
   73ALA     CB 1088   8.081   5.136   8.064  0.0413 -0.3869  0.2037
   73ALA    HB1 1089   8.162   5.171   8.131 -0.6957  1.5164  0.1698
   73ALA    HB2 1090   7.993   5.186   8.109  1.9782  4.5768 -0.8607
   73ALA    HB3 1091   8.110   5.192   7.972  1.3300  0.1912  0.9254
   73ALA      C 1092   7.963   4.978   7.930 -0.0932 -0.4058 -0.3537
   73ALA      O 1093   7.993   4.975   7.810 -0.2491 -0.3585 -0.3939
   74CYS      N 1094   7.837   4.977   7.976  0.0700 -0.1817  0.0979
   74CYS     HN 1095   7.823   4.986   8.075 -1.2967  2.1848 -0.2394
   74CYS     CA 1096   7.719   4.950   7.900 -0.1028  0.1039  0.2645
   74CYS     HA 1097   7.722   4.848   7.866 -2.0808  0.3422 -0.7873
   74CYS     CB 1098   7.600   4.961   7.997 -0.1883  0.2582  0.1421
   74CYS    HB1 1099   7.620   4.910   8.094 -0.5785 -0.9886 -0.4131
   74CYS    HB2 1100   7.580   5.068   8.021 -0.7051  0.1496  0.2035
   74CYS     SG 1101   7.447   4.890   7.929 -0.0006 -0.1102  0.1025
   74CYS      C 1102   7.705   5.019   7.769 -0.1150  0.0369  0.2303
   74CYS      O 1103   7.666   4.953   7.672  0.0274 -0.0745  0.2479
   75HSD      N 1104   7.733   5.149   7.754  0.0157 -0.0004  0.1495
   75HSD     HN 1105   7.774   5.184   7.839  0.7775 -0.1874 -0.1377
   75HSD     CA 1106   7.709   5.226   7.636 -0.1606 -0.0908  0.1269
   75HSD     HA 1107   7.605   5.208   7.613 -1.1122  0.1248  3.6329
   75HSD     CB 1108   7.710   5.377   7.668  0.0289 -0.0104 -0.2567
   75HSD    HB1 1109   7.739   5.432   7.576 -0.7430 -0.0536 -0.5320
   75HSD    HB2 1110   7.780   5.394   7.753 -0.9988  0.9398  0.4281
   75HSD    ND1 1111   7.494   5.512   7.643 -0.3381 -0.1608 -0.3569
   75HSD    HD1 1112   7.519   5.565   7.561 -0.5566  0.1901 -0.2002
   75HSD     CG 1113   7.570   5.415   7.704  0.2044  0.4486 -0.0421
   75HSD    CE1 1114   7.367   5.502   7.692 -0.2428 -0.2916 -0.1378
   75HSD    HE1 1115   7.282   5.552   7.646 -0.8106  1.0492  2.2236
   75HSD    NE2 1116   7.365   5.421   7.796  0.2941  0.1837  0.2546
   75HSD    CD2 1117   7.492   5.368   7.805  0.3815  0.3569  0.0521
   75HSD    HD2 1118   7.508   5.303   7.890 -0.3815 -1.5652 -1.2107
   75HSD      C 1119   7.775   5.186   7.509  0.2902  0.1750  0.2741
   75HSD      O 1120   7.709   5.187   7.405  0.0334  0.0700  0.4351
   76GLY      N 1121   7.903   5.148   7.518  0.3914  0.3876 -0.2350
   76GLY     HN 1122   7.951   5.152   7.605  0.3631  1.3963 -0.2507
   76GLY     CA 1123   7.975   5.082   7.414  0.6137 -0.0195  0.1773
   76GLY    HA1 1124   8.076   5.074   7.453 -0.0378 -0.3719  1.8711
   76GLY    HA2 1125   7.972   5.144   7.326 -0.5049  1.6717  1.3500
   76GLY      C 1126   7.936   4.944   7.370 -0.1602  0.1669  0.2688
   76GLY      O 1127   7.942   4.909   7.253 -0.2615 -0.0726  0.3345
   77CYS      N 1128   7.889   4.861   7.465 -0.1606 -0.3041 -0.1415
   77CYS     HN 1129   7.873   4.910   7.550  1.0773  0.8690 -0.5415
   77CYS     CA 1130   7.852   4.724   7.454 -0.0144 -0.3138 -0.5085
   77CYS     HA 1131   7.926   4.684   7.386 -0.6282  3.2550 -3.5752
   77CYS     CB 1132   7.841   4.656   7.591 -0.1059  0.3237 -0.1992
   77CYS    HB1 1133   7.804   4.554   7.568 -2.3350  1.6803 -3.4197
   77CYS    HB2 1134   7.761   4.705   7.651 -0.0210 -0.3210  0.4558
   77CYS     SG 1135   8.007   4.651   7.664 -0.1500  0.0709 -0.1165
   77CYS      C 1136   7.722   4.719   7.381 -0.2985 -0.1890 -0.0131
   77CYS      O 1137   7.698   4.630   7.300 -0.4899  0.1843 -0.3682
   78LEU      N 1138   7.633   4.820   7.388  0.0770  0.1429 -0.0165
   78LEU     HN 1139   7.654   4.883   7.462 -0.3884 -0.6650  0.8331
   78LEU     CA 1140   7.522   4.858   7.307  0.1299  0.5560  0.1064
   78LEU     HA 1141   7.467   4.765   7.307  0.8873  0.0950 -0.3996
   78LEU     CB 1142   7.448   4.967   7.386 -0.4299 -0.0004  0.3572
   78LEU    HB1 1143   7.507   5.060   7.370 -0.1403 -0.4778 -1.5162
   78LEU    HB2 1144   7.459   4.956   7.496 -1.3678 -0.1582  0.4395
   78LEU     CG 1145   7.300   4.985   7.349 -0.3353 -0.1709 -0.1029
   78LEU     HG 1146   7.293   4.984   7.238 -2.3559 -1.4911 -0.0193
   78LEU    CD1 1147   7.211   4.868   7.393 -0.5666  0.0615  0.0454
   78LEU   HD11 1148   7.212   4.864   7.504  1.0634 -0.6802  0.0259
   78LEU   HD12 1149   7.240   4.767   7.358 -3.3926 -0.4818 -1.0108
   78LEU   HD13 1150   7.107   4.899   7.369 -0.0626  1.4290 -0.4689
   78LEU    CD2 1151   7.251   5.112   7.420 -0.0448 -0.1408  0.0461
   78LEU   HD21 1152   7.313   5.204   7.421  0.7123 -0.6154  2.0670
   78LEU   HD22 1153   7.230   5.090   7.527 -1.7806 -2.2214 -0.6498
   78LEU   HD23 1154   7.150   5.134   7.379 -0.3995 -2.6912 -0.6190
   78LEU      C 1155   7.541   4.886   7.162 -0.2908  0.8092  0.0990
   78LEU      O 1156   7.481   4.816   7.080 -0.0251  0.4493  0.2118
   79PHE      N 1157   7.648   4.959   7.126  0.6693 -0.5229  0.1753
   79PHE     HN 1158   7.692   5.022   7.189 -1.5273  1.2693  0.0536
   79PHE     CA 1159   7.699   4.974   6.993  0.2149 -0.0078  0.0536
   79PHE     HA 1160   7.620   4.994   6.923 -0.3874 -2.8347 -0.2132
   79PHE     CB 1161   7.802   5.088   6.989  0.2017  0.0023  0.0125
   79PHE    HB1 1162   7.843   5.098   6.886  0.5777  0.9054  0.2386
   79PHE    HB2 1163   7.893   5.077   7.051  0.5821 -0.3790 -0.6154
   79PHE     CG 1164   7.733   5.216   7.022 -0.1323 -0.2553  0.3213
   79PHE    CD1 1165   7.779   5.289   7.130  0.7026  0.7317 -0.6687
   79PHE    HD1 1166   7.846   5.243   7.201 -0.8272  0.6679  0.8252
   79PHE    CE1 1167   7.719   5.407   7.167  0.2208  0.3985 -0.3670
   79PHE    HE1 1168   7.759   5.448   7.259  0.4766  2.0889 -1.1994
   79PHE     CZ 1169   7.630   5.467   7.082 -0.0365  0.2162 -0.2270
   79PHE     HZ 1170   7.590   5.562   7.115 -1.5017  0.6467 -2.9612
   79PHE    CD2 1171   7.643   5.274   6.937  0.0315 -0.2136  0.1765
   79PHE    HD2 1172   7.611   5.229   6.844 -3.9607 -0.8202  1.6337
   79PHE    CE2 1173   7.600   5.402   6.965  0.3729 -0.0124 -0.2037
   79PHE    HE2 1174   7.535   5.453   6.896 -1.8752  1.2767  2.6360
   79PHE      C 1175   7.757   4.854   6.925  0.7953  0.4419 -0.2576
   79PHE      O 1176   7.728   4.824   6.810  0.2552  0.0917 -0.0348
   80ILE      N 1177   7.832   4.775   7.004  0.2819  0.0934 -0.1122
   80ILE     HN 1178   7.857   4.797   7.098  1.0783 -5.0976  1.2441
   80ILE     CA 1179   7.880   4.645   6.968  0.1063  0.0229 -0.0895
   80ILE     HA 1180   7.935   4.651   6.876  2.4144  2.5674  1.3117
   80ILE     CB 1181   7.991   4.604   7.060  0.5727 -0.0177 -0.6732
   80ILE     HB 1182   7.958   4.618   7.165  0.1135  0.2276 -0.8471
   80ILE    CG2 1183   8.020   4.454   7.040  0.0905 -0.2674  0.4704
   80ILE   HG21 1184   8.071   4.447   6.942  0.2502  1.1143  0.4343
   80ILE   HG22 1185   7.932   4.388   7.058 -0.7767  0.0609 -2.1494
   80ILE   HG23 1186   8.108   4.423   7.100 -0.0141 -0.1860  0.6706
   80ILE    CG1 1187   8.125   4.677   7.040  0.6081  0.1001 -0.0390
   80ILE   HG11 1188   8.117   4.785   7.017  2.0128  0.3143  0.3944
   80ILE   HG12 1189   8.167   4.634   6.946  3.1040  1.5138  0.3343
   80ILE     CD 1190   8.206   4.665   7.169  0.2185 -0.0240  0.1940
   80ILE    HD1 1191   8.305   4.715   7.162 -0.0462  0.2528 -4.0850
   80ILE    HD2 1192   8.239   4.560   7.184 -1.6963 -0.6655  0.2025
   80ILE    HD3 1193   8.153   4.704   7.258 -1.0239 -1.7463  0.2692
   80ILE      C 1194   7.768   4.548   6.947  0.1214 -0.0997  0.3751
   80ILE      O 1195   7.772   4.471   6.852 -0.3146 -0.4022  0.5994
   81ALA      N 1196   7.664   4.546   7.033 -0.2306 -0.0191 -0.0480
   81ALA     HN 1197   7.666   4.600   7.116  1.1411 -1.2042  0.7440
   81ALA     CA 1198   7.558   4.450   7.031 -0.2083 -0.0539  0.3251
   81ALA     HA 1199   7.588   4.348   7.009  1.4431  0.8801 -2.2322
   81ALA     CB 1200   7.469   4.450   7.156 -0.1645 -0.0088  0.3567
   81ALA    HB1 1201   7.384   4.379   7.145  1.3384 -1.5936 -1.9100
   81ALA    HB2 1202   7.420   4.548   7.171  1.0220  0.6705 -0.0905
   81ALA    HB3 1203   7.517   4.415   7.250 -0.2834  1.0632  0.8285
   81ALA      C 1204   7.462   4.472   6.918 -0.2219  0.3114  0.4080
   81ALA      O 1205   7.410   4.384   6.850  0.5427 -0.1761  0.4463
   82CYS      N 1206   7.435   4.602   6.897 -0.6147  0.0962 -0.4396
   82CYS     HN 1207   7.475   4.667   6.961 -0.6852  1.5094 -1.7613
   82CYS     CA 1208   7.346   4.648   6.795 -0.7448 -0.4731 -0.5835
   82CYS     HA 1209   7.265   4.576   6.787 -0.8602 -0.6693  1.7448
   82CYS     CB 1210   7.271   4.775   6.838  0.2735 -0.1528  0.2955
   82CYS    HB1 1211   7.210   4.814   6.753 -0.1194 -0.4527  0.4361
   82CYS    HB2 1212   7.347   4.851   6.864  1.0026 -0.6127 -0.4205
   82CYS     SG 1213   7.148   4.752   6.969  0.1839  0.0936  0.2545
   82CYS    HG1 1214   7.190   4.831   7.067  0.0180  0.5551 -0.0466
   82CYS      C 1215   7.394   4.660   6.654 -0.0076 -0.1815 -0.3091
   82CYS      O 1216   7.311   4.662   6.564 -0.1844  0.3547 -0.1369
   83PHE      N 1217   7.526   4.668   6.626  0.0325 -0.5919 -0.2411
   83PHE     HN 1218   7.590   4.658   6.702  1.3763  0.1364 -1.2389
   83PHE     CA 1219   7.571   4.683   6.491 -0.2398 -0.2329 -0.2952
   83PHE     HA 1220   7.504   4.751   6.442 -0.1823 -1.2541 -1.8780
   83PHE     CB 1221   7.714   4.740   6.498 -0.1644 -0.4398 -0.1373
   83PHE    HB1 1222   7.776   4.668   6.556 -1.3609  0.8772  3.0233
   83PHE    HB2 1223   7.715   4.829   6.564  1.6262 -1.2133  0.9785
   83PHE     CG 1224   7.773   4.784   6.369 -0.1627 -0.6964 -0.2257
   83PHE    CD1 1225   7.734   4.906   6.319 -0.4139 -0.4012  0.6703
   83PHE    HD1 1226   7.659   4.952   6.381 -0.2269  0.3774  0.3328
   83PHE    CE1 1227   7.785   4.961   6.203 -0.6617 -0.4499  0.5390
   83PHE    HE1 1228   7.753   5.057   6.166 -0.8527 -0.0515  1.6920
   83PHE     CZ 1229   7.881   4.884   6.141 -0.0007  0.7592  0.0434
   83PHE     HZ 1230   7.921   4.931   6.053 -0.4434  0.9702 -0.0488
   83PHE    CD2 1231   7.865   4.709   6.301 -0.0934 -0.4262 -0.4335
   83PHE    HD2 1232   7.894   4.614   6.344  0.1011 -0.0047  0.3782
   83PHE    CE2 1233   7.916   4.758   6.183  0.4411  0.9887  0.3688
   83PHE    HE2 1234   7.982   4.693   6.127 -0.0687  1.0260 -0.2825
   83PHE      C 1235   7.563   4.556   6.413 -0.0220  0.0899 -0.8486
   83PHE      O 1236   7.538   4.550   6.293 -0.0456  0.4349 -0.8615
   84VAL      N 1237   7.567   4.441   6.484  0.2031  0.6583  0.0871
   84VAL     HN 1238   7.579   4.443   6.582  2.2574 -2.2056  0.0119
   84VAL     CA 1239   7.537   4.311   6.433  0.4587  0.6216  0.0285
   84VAL     HA 1240   7.600   4.278   6.352 -1.6105  0.6169 -1.6745
   84VAL     CB 1241   7.554   4.212   6.545  0.2079 -0.1940 -0.6463
   84VAL     HB 1242   7.491   4.239   6.632  3.0927  0.4556  1.3770
   84VAL    CG1 1243   7.523   4.066   6.506 -0.3600 -0.2730  0.0867
   84VAL   HG11 1244   7.572   3.995   6.576 -0.7926 -0.2297  0.4414
   84VAL   HG12 1245   7.558   4.046   6.403 -2.3081 -0.4030 -0.5852
   84VAL   HG13 1246   7.414   4.046   6.504 -0.9271  2.1459  2.0187
   84VAL    CG2 1247   7.700   4.211   6.594 -0.0533  0.5805  0.1698
   84VAL   HG21 1248   7.736   4.313   6.620 -0.4135  1.2840 -1.9051
   84VAL   HG22 1249   7.768   4.174   6.514  0.2753  0.7656  0.3649
   84VAL   HG23 1250   7.711   4.140   6.678 -0.5264 -0.3163 -0.5047
   84VAL      C 1251   7.400   4.295   6.378  0.4101  0.0485  0.3032
   84VAL      O 1252   7.377   4.233   6.274  0.4937 -0.2149  0.4407
   85LEU      N 1253   7.299   4.351   6.447  0.2053 -0.1049  0.1296
   85LEU     HN 1254   7.319   4.385   6.539  2.2180  2.6561 -1.1912
   85LEU     CA 1255   7.167   4.368   6.395  0.2853  0.2963  0.0545
   85LEU     HA 1256   7.127   4.272   6.364  1.2227  0.0790 -0.5159
   85LEU     CB 1257   7.079   4.422   6.509 -0.4441 -0.3596 -0.1893
   85LEU    HB1 1258   6.971   4.415   6.484 -0.3720  0.2347 -0.6972
   85LEU    HB2 1259   7.096   4.531   6.521  1.1943 -0.5515 -0.6038
   85LEU     CG 1260   7.097   4.361   6.649 -0.7550 -0.1276 -0.0455
   85LEU     HG 1261   7.201   4.384   6.678 -0.6994  0.5857 -0.7667
   85LEU    CD1 1262   7.006   4.429   6.752 -0.4329 -0.5109  0.4925
   85LEU   HD11 1263   7.017   4.539   6.758 -0.7267 -0.2415 -2.4850
   85LEU   HD12 1264   7.030   4.390   6.854  0.8864 -1.2668 -0.0850
   85LEU   HD13 1265   6.903   4.401   6.720  0.5405 -1.2007 -2.2762
   85LEU    CD2 1266   7.074   4.210   6.632 -0.1036 -0.2147 -0.1758
   85LEU   HD21 1267   7.150   4.168   6.562  1.1972  1.2730  0.2991
   85LEU   HD22 1268   6.979   4.199   6.576  0.2496 -0.6636 -0.6992
   85LEU   HD23 1269   7.072   4.151   6.727  1.7350 -0.8608 -0.4926
   85LEU      C 1270   7.157   4.450   6.271 -0.2978  0.1033 -0.0287
   85LEU      O 1271   7.088   4.406   6.179  0.0976 -0.4768 -0.0514
   86VAL      N 1272   7.237   4.558   6.267 -0.2490  0.0970  0.6508
   86VAL     HN 1273   7.297   4.576   6.345  0.5301 -2.0740  0.6438
   86VAL     CA 1274   7.238   4.645   6.154  0.7954 -0.2562  0.3687
   86VAL     HA 1275   7.135   4.677   6.151  1.4500  2.4751  2.5779
   86VAL     CB 1276   7.324   4.768   6.163  0.2123  0.2608 -0.9036
   86VAL     HB 1277   7.426   4.735   6.191  0.3454 -0.3559 -2.0420
   86VAL    CG1 1278   7.341   4.859   6.040  0.4295  1.0334 -0.3059
   86VAL   HG11 1279   7.395   4.806   5.958 -0.4023 -0.1622 -0.1021
   86VAL   HG12 1280   7.400   4.950   6.064 -0.3024  1.6638 -0.8312
   86VAL   HG13 1281   7.245   4.893   5.997 -1.8736 -1.6822  2.2759
   86VAL    CG2 1282   7.274   4.864   6.272  1.2651 -0.5515  0.3161
   86VAL   HG21 1283   7.230   4.811   6.360 -1.5977  0.2800 -0.5071
   86VAL   HG22 1284   7.203   4.939   6.231  0.8793 -0.3923  1.2412
   86VAL   HG23 1285   7.362   4.922   6.306  0.0889  1.0069  0.8064
   86VAL      C 1286   7.272   4.572   6.028 -0.2252 -0.0931 -0.0098
   86VAL      O 1287   7.205   4.579   5.925 -0.1841  0.2973 -0.0136
   87LEU      N 1288   7.382   4.496   6.035 -0.2923 -0.1427  0.6228
   87LEU     HN 1289   7.434   4.491   6.120 -1.0994 -0.8748  1.0797
   87LEU     CA 1290   7.431   4.411   5.931 -0.4421  0.1104  0.3439
   87LEU     HA 1291   7.438   4.476   5.845 -0.3634 -0.1583  0.1461
   87LEU     CB 1292   7.572   4.357   5.962 -0.2709  0.4662  0.1888
   87LEU    HB1 1293   7.609   4.278   5.893 -2.2960  0.5165 -1.0667
   87LEU    HB2 1294   7.570   4.322   6.067  0.6031  0.7141  0.3002
   87LEU     CG 1295   7.662   4.482   5.959  0.1605  0.1686  0.6990
   87LEU     HG 1296   7.619   4.568   6.014 -1.3094 -0.7788  1.0728
   87LEU    CD1 1297   7.794   4.445   6.030  0.5857  0.1410 -0.0898
   87LEU   HD11 1298   7.869   4.525   6.015  0.7091 -0.2227 -1.5799
   87LEU   HD12 1299   7.834   4.352   5.984 -3.5499 -1.2359 -1.3784
   87LEU   HD13 1300   7.772   4.423   6.137 -2.2489  1.0083 -0.3932
   87LEU    CD2 1301   7.707   4.511   5.815  0.2559 -0.3989  0.6139
   87LEU   HD21 1302   7.626   4.565   5.762  1.2176  2.1927  1.6570
   87LEU   HD22 1303   7.721   4.417   5.756 -0.9778 -1.3522  1.7621
   87LEU   HD23 1304   7.803   4.567   5.818  1.3183 -2.1216  0.8990
   87LEU      C 1305   7.343   4.297   5.893  0.3822 -0.6200  0.5883
   87LEU      O 1306   7.331   4.264   5.775 -0.2877  0.1516  0.4332
   88THR      N 1307   7.269   4.228   5.982 -0.6052  0.6067  0.7450
   88THR     HN 1308   7.278   4.271   6.072  1.4472  2.5222 -0.2552
   88THR     CA 1309   7.168   4.134   5.945 -0.0845  0.1490  0.4703
   88THR     HA 1310   7.210   4.061   5.877 -1.2468  0.1026 -0.2214
   88THR     CB 1311   7.110   4.071   6.068 -0.3015 -0.3831  0.0982
   88THR     HB 1312   7.075   4.153   6.134  1.9051 -0.0808  0.9547
   88THR    OG1 1313   7.209   4.001   6.141 -0.0635 -0.2612 -0.1081
   88THR    HG1 1314   7.288   4.044   6.107 -0.3043 -0.7988 -1.4224
   88THR    CG2 1315   6.991   3.976   6.043 -0.1600 -0.5135 -0.0839
   88THR   HG21 1316   6.961   3.934   6.142 -1.3680 -1.0034 -0.6486
   88THR   HG22 1317   7.027   3.902   5.969  0.2123  0.0100 -0.4319
   88THR   HG23 1318   6.909   4.034   5.996  0.0541 -1.3254 -1.4980
   88THR      C 1319   7.056   4.196   5.868 -0.3302 -0.2854  0.4759
   88THR      O 1320   7.009   4.140   5.769 -0.4530  0.3437  0.1753
   89GLN      N 1321   7.008   4.315   5.908 -0.7632 -0.4769  0.5235
   89GLN     HN 1322   7.053   4.364   5.983 -0.7016 -0.0584  0.2132
   89GLN     CA 1323   6.903   4.384   5.840 -0.0798  0.0689  0.0200
   89GLN     HA 1324   6.831   4.304   5.832 -0.2190 -0.2091  2.9902
   89GLN     CB 1325   6.847   4.499   5.925 -0.4276 -0.1472  0.0819
   89GLN    HB1 1326   6.783   4.560   5.857  0.5450 -0.8785 -1.5644
   89GLN    HB2 1327   6.927   4.566   5.961 -0.5005 -0.7829  1.4774
   89GLN     CG 1328   6.774   4.445   6.048 -0.7739  0.1799  0.0242
   89GLN    HG1 1329   6.711   4.515   6.106 -1.8581  0.0303 -0.9281
   89GLN    HG2 1330   6.856   4.407   6.114  0.4242  1.0990 -0.8838
   89GLN     CD 1331   6.685   4.330   6.005 -0.0393 -0.2966 -0.2501
   89GLN    OE1 1332   6.693   4.216   6.053  0.0257 -0.1323  0.1325
   89GLN    NE2 1333   6.596   4.354   5.905 -0.3882 -0.0194  0.1226
   89GLN   HE21 1334   6.570   4.446   5.878 -3.0683 -0.8504 -0.4893
   89GLN   HE22 1335   6.532   4.280   5.882 -3.2070  2.3734 -0.3492
   89GLN      C 1336   6.936   4.430   5.702  0.0735 -0.1969 -0.0328
   89GLN      O 1337   6.859   4.416   5.607 -0.0208  0.5472 -0.0687
   90SER      N 1338   7.055   4.490   5.681 -0.1404  0.0844 -0.4462
   90SER     HN 1339   7.096   4.522   5.767  0.1619 -0.0842 -0.5279
   90SER     CA 1340   7.103   4.528   5.552  0.4391 -0.1040 -0.2860
   90SER     HA 1341   7.027   4.587   5.504 -0.7616 -2.6339 -1.6616
   90SER     CB 1342   7.229   4.615   5.572  0.1193  0.3314 -0.1431
   90SER    HB1 1343   7.206   4.703   5.634  1.3789 -0.4684  1.5275
   90SER    HB2 1344   7.259   4.647   5.470  0.4710  0.5179  0.0183
   90SER     OG 1345   7.336   4.539   5.625  0.0464  0.4778  0.2122
   90SER    HG1 1346   7.415   4.594   5.626 -0.2294  0.9033  1.8577
   90SER      C 1347   7.138   4.417   5.458  0.2309 -0.4131  0.0004
   90SER      O 1348   7.119   4.428   5.337  0.6342 -0.2761 -0.0500
   91SER      N 1349   7.197   4.307   5.507  0.8061 -0.0634  0.1014
   91SER     HN 1350   7.228   4.309   5.602  1.0234 -0.2643  0.0362
   91SER     CA 1351   7.195   4.178   5.445  0.0204  0.1354 -0.3031
   91SER     HA 1352   7.266   4.184   5.364  1.9538  0.0121  1.2984
   91SER     CB 1353   7.243   4.067   5.540  0.1677  0.3347 -0.1433
   91SER    HB1 1354   7.183   4.081   5.632  0.9879  0.3390  0.4096
   91SER    HB2 1355   7.347   4.098   5.564  0.7668 -1.4080 -0.3041
   91SER     OG 1356   7.249   3.934   5.490 -0.0279  0.2693  0.0084
   91SER    HG1 1357   7.252   3.877   5.567 -1.3741 -0.7682 -0.6579
   91SER      C 1358   7.062   4.133   5.395 -0.2096  0.5957 -0.1207
   91SER      O 1359   7.034   4.107   5.278 -0.0200 -0.6038  0.0870
   92ILE      N 1360   6.962   4.130   5.484 -0.0096  0.2581  0.0981
   92ILE     HN 1361   6.981   4.169   5.574  0.3167  0.7844 -0.1975
   92ILE     CA 1362   6.832   4.073   5.465 -0.1969  0.5081  0.5970
   92ILE     HA 1363   6.849   3.983   5.407 -0.2964 -0.0192  1.3657
   92ILE     CB 1364   6.760   4.040   5.592  0.2790  0.2559  0.8014
   92ILE     HB 1365   6.770   4.125   5.663 -0.6945  1.2087 -0.1789
   92ILE    CG2 1366   6.609   4.021   5.574  0.4591 -0.4743  0.0049
   92ILE   HG21 1367   6.594   3.947   5.492 -0.6351  1.8033 -1.9541
   92ILE   HG22 1368   6.554   4.115   5.553 -0.6755 -1.1569 -0.1626
   92ILE   HG23 1369   6.555   3.991   5.667  0.9164  1.0918  0.7981
   92ILE    CG1 1370   6.828   3.916   5.655  0.5169  0.2002  0.4415
   92ILE   HG11 1371   6.929   3.950   5.684 -0.0885  2.4638  0.1477
   92ILE   HG12 1372   6.839   3.826   5.591 -0.0109 -0.7659  1.6679
   92ILE     CD 1373   6.756   3.861   5.778 -0.0436  0.3371  0.1787
   92ILE    HD1 1374   6.820   3.783   5.825 -1.7857 -0.2606  1.7177
   92ILE    HD2 1375   6.657   3.814   5.756 -0.3141  1.2660 -0.6646
   92ILE    HD3 1376   6.729   3.927   5.863 -2.0135 -1.7000  1.2464
   92ILE      C 1377   6.747   4.152   5.371 -0.0769  0.0978  0.1394
   92ILE      O 1378   6.680   4.102   5.281 -0.0887 -0.0017  0.2022
   93PHE      N 1379   6.752   4.285   5.384  0.5469  0.1141 -0.2086
   93PHE     HN 1380   6.781   4.337   5.465  0.2510  0.8792 -0.5799
   93PHE     CA 1381   6.696   4.377   5.290  0.3446  0.3500  0.1414
   93PHE     HA 1382   6.595   4.339   5.276  0.5942 -0.2511 -0.0490
   93PHE     CB 1383   6.692   4.520   5.347  0.7183  0.4558 -0.1024
   93PHE    HB1 1384   6.656   4.592   5.270  1.1141  2.1349  1.2033
   93PHE    HB2 1385   6.799   4.540   5.371  0.5651  2.0065 -0.5573
   93PHE     CG 1386   6.606   4.547   5.465  0.4201 -0.6477 -0.0563
   93PHE    CD1 1387   6.474   4.509   5.478  0.0439  0.6061 -0.0032
   93PHE    HD1 1388   6.424   4.449   5.404 -0.5409  2.5525 -1.2480
   93PHE    CE1 1389   6.406   4.550   5.590  0.1070  0.6876  0.0046
   93PHE    HE1 1390   6.301   4.528   5.597  0.1270  0.5643 -0.0723
   93PHE     CZ 1391   6.460   4.630   5.688 -0.1285 -0.2448  0.9094
   93PHE     HZ 1392   6.404   4.647   5.779 -3.1301 -0.5283 -0.7637
   93PHE    CD2 1393   6.662   4.629   5.560 -0.1736  0.1355 -0.3668
   93PHE    HD2 1394   6.763   4.664   5.545 -0.3091  2.1942  2.6095
   93PHE    CE2 1395   6.592   4.666   5.673 -0.1679 -0.5141 -0.1494
   93PHE    HE2 1396   6.640   4.740   5.735 -0.2879  3.1405 -3.9672
   93PHE      C 1397   6.755   4.378   5.154 -0.0335  0.1794 -0.0272
   93PHE      O 1398   6.689   4.405   5.054 -0.3560  0.7885  0.3450
   94SER      N 1399   6.885   4.346   5.142 -0.0534  0.2493 -0.4318
   94SER     HN 1400   6.929   4.318   5.227 -1.8991  1.2982  0.9146
   94SER     CA 1401   6.957   4.332   5.018  0.0126  0.5047 -0.4246
   94SER     HA 1402   6.932   4.413   4.952  1.9943  0.5490 -1.1623
   94SER     CB 1403   7.110   4.327   5.026  0.0100  0.5923 -0.3118
   94SER    HB1 1404   7.151   4.333   4.923  0.4336  0.6756 -0.1403
   94SER    HB2 1405   7.133   4.238   5.087  0.1438  1.0484  0.3142
   94SER     OG 1406   7.172   4.441   5.085 -0.0273  0.2551  0.3889
   94SER    HG1 1407   7.157   4.444   5.180 -1.1691  0.7945  0.2175
   94SER      C 1408   6.904   4.215   4.942 -0.0988  0.5308 -0.3895
   94SER      O 1409   6.889   4.227   4.820  0.3058  0.9298 -0.4028
   95LEU      N 1410   6.864   4.103   5.004  0.6033  0.4348 -0.0963
   95LEU     HN 1411   6.863   4.102   5.104 -0.2164 -0.4653 -0.0903
   95LEU     CA 1412   6.803   3.992   4.937  0.1433  0.2438  0.6207
   95LEU     HA 1413   6.844   3.988   4.837  0.9446  0.9788  0.9081
   95LEU     CB 1414   6.842   3.852   4.987 -0.0628  0.0347  0.2059
   95LEU    HB1 1415   6.952   3.841   4.973  0.0128 -0.6672  1.2220
   95LEU    HB2 1416   6.793   3.771   4.930  1.3519 -0.8921  0.2604
   95LEU     CG 1417   6.825   3.815   5.135 -0.5897 -0.0368  0.1304
   95LEU     HG 1418   6.866   3.891   5.205 -0.6257 -1.9680  2.3700
   95LEU    CD1 1419   6.682   3.778   5.176 -0.5316  0.5551  0.8832
   95LEU   HD11 1420   6.655   3.711   5.092  1.8826  0.2049  0.3381
   95LEU   HD12 1421   6.606   3.860   5.177 -0.6806  0.4466 -0.1964
   95LEU   HD13 1422   6.683   3.730   5.276 -0.9808  0.3630  0.7977
   95LEU    CD2 1423   6.910   3.691   5.169 -0.1152  0.3221  0.2637
   95LEU   HD21 1424   7.013   3.710   5.131  0.3432 -1.0520  0.7347
   95LEU   HD22 1425   6.856   3.605   5.124 -1.6751  1.5185 -0.2189
   95LEU   HD23 1426   6.922   3.686   5.279  1.4915  1.2329  0.1644
   95LEU      C 1427   6.656   4.001   4.911  0.2559  0.0869 -0.1090
   95LEU      O 1428   6.600   3.950   4.815 -0.7013  0.6719  0.1204
   96LEU      N 1429   6.588   4.076   4.999  0.2186  0.2667 -0.2907
   96LEU     HN 1430   6.629   4.110   5.084 -1.5109 -0.2480  0.8212
   96LEU     CA 1431   6.455   4.122   4.972 -0.1455 -0.3163  0.4513
   96LEU     HA 1432   6.411   4.028   4.942 -0.1557  0.0973 -0.9209
   96LEU     CB 1433   6.399   4.193   5.096 -0.0480 -0.1987  0.4279
   96LEU    HB1 1434   6.463   4.281   5.118 -0.0448  0.0448 -0.5460
   96LEU    HB2 1435   6.387   4.125   5.184  1.0456  0.9182  1.4950
   96LEU     CG 1436   6.257   4.242   5.068  0.2878  0.2316 -0.5381
   96LEU     HG 1437   6.264   4.312   4.981  1.4763 -1.8932 -2.2445
   96LEU    CD1 1438   6.155   4.136   5.022  0.1749 -0.0604  0.3712
   96LEU   HD11 1439   6.194   4.081   4.934 -0.6299 -1.1832  0.6957
   96LEU   HD12 1440   6.061   4.183   4.985 -0.4403 -1.2854  0.3231
   96LEU   HD13 1441   6.126   4.066   5.103  0.4193 -1.8494 -1.0210
   96LEU    CD2 1442   6.192   4.325   5.180 -0.2118 -0.4615 -0.3092
   96LEU   HD21 1443   6.082   4.327   5.170 -0.1778  0.3663 -0.5631
   96LEU   HD22 1444   6.234   4.428   5.183  1.2296 -1.0240 -0.4291
   96LEU   HD23 1445   6.212   4.269   5.274  1.3950  0.5015 -0.0357
   96LEU      C 1446   6.442   4.211   4.853  0.2386 -0.4265  0.3238
   96LEU      O 1447   6.358   4.201   4.764  0.5456  0.0980 -0.0306
   97ALA      N 1448   6.539   4.303   4.837 -0.4669  0.3559  0.4622
   97ALA     HN 1449   6.606   4.329   4.905 -0.4256  1.5764 -0.0141
   97ALA     CA 1450   6.546   4.368   4.710 -0.1121 -0.0376  0.2799
   97ALA     HA 1451   6.458   4.429   4.704  0.0404  0.6110  3.3984
   97ALA     CB 1452   6.656   4.475   4.724  0.4126 -0.5341  0.0436
   97ALA    HB1 1453   6.754   4.433   4.697  1.9767  3.7673 -1.8721
   97ALA    HB2 1454   6.661   4.512   4.829  0.2903  2.1590 -0.8136
   97ALA    HB3 1455   6.632   4.556   4.651 -1.5476 -1.2175 -0.1336
   97ALA      C 1456   6.555   4.289   4.583 -1.4074 -0.6765  0.5701
   97ALA      O 1457   6.490   4.324   4.485 -0.0354 -0.1032 -0.1673
   98ILE      N 1458   6.633   4.179   4.584 -0.2510  0.1048 -0.3938
   98ILE     HN 1459   6.692   4.152   4.660 -1.2784 -2.4109 -0.3794
   98ILE     CA 1460   6.636   4.084   4.477  0.2570 -0.4307  0.0898
   98ILE     HA 1461   6.651   4.139   4.385 -2.6474 -0.9614 -0.7884
   98ILE     CB 1462   6.740   3.976   4.479  0.4816 -0.2162  0.1935
   98ILE     HB 1463   6.734   3.923   4.577  0.7182  0.4852  0.5941
   98ILE    CG2 1464   6.725   3.874   4.365 -0.4248  0.3864 -0.2447
   98ILE   HG21 1465   6.732   3.929   4.269 -0.8287  0.4082 -0.2613
   98ILE   HG22 1466   6.643   3.801   4.379  0.9589 -0.8949  1.7340
   98ILE   HG23 1467   6.808   3.799   4.372 -0.1475  0.7812  0.9810
   98ILE    CG1 1468   6.881   4.036   4.485  0.2165  0.4196  0.1150
   98ILE   HG11 1469   6.894   4.136   4.533  3.6978  1.2582 -2.1663
   98ILE   HG12 1470   6.924   4.051   4.383  0.0461  0.9666  0.1190
   98ILE     CD 1471   6.981   3.948   4.559  0.2895  0.3677 -0.0438
   98ILE    HD1 1472   7.082   3.991   4.578 -0.0506  0.2469  2.5090
   98ILE    HD2 1473   6.993   3.850   4.509  0.0562  0.8914 -1.1523
   98ILE    HD3 1474   6.946   3.940   4.664 -1.2224 -1.4777 -0.6550
   98ILE      C 1475   6.503   4.023   4.455 -0.0790  0.4787 -0.4469
   98ILE      O 1476   6.466   4.020   4.337 -0.6853 -0.3598 -0.2412
   99ALA      N 1477   6.424   3.985   4.557  0.1385  0.6921 -0.1998
   99ALA     HN 1478   6.452   3.977   4.652  1.5846  3.3316 -0.2928
   99ALA     CA 1479   6.290   3.934   4.551  0.2154  0.4260  0.3147
   99ALA     HA 1480   6.296   3.855   4.479  1.7662  0.3703  0.4546
   99ALA     CB 1481   6.245   3.889   4.691 -0.1822 -0.5009 -0.1096
   99ALA    HB1 1482   6.213   3.966   4.765 -1.0950 -1.0541  0.0949
   99ALA    HB2 1483   6.320   3.832   4.750 -0.7242  1.1242  2.2917
   99ALA    HB3 1484   6.155   3.825   4.675  0.3239 -1.2589  0.0288
   99ALA      C 1485   6.192   4.024   4.483 -0.4701  0.0296  0.7701
   99ALA      O 1486   6.125   3.979   4.390  0.0940  0.2986  0.2276
  100ILE      N 1487   6.190   4.151   4.527  0.1512  0.3947 -0.2114
  100ILE     HN 1488   6.258   4.168   4.598  0.1838 -1.6612  0.3272
  100ILE     CA 1489   6.123   4.261   4.466 -0.3201  0.2573  0.0473
  100ILE     HA 1490   6.020   4.230   4.467 -0.1468 -0.3960 -0.7150
  100ILE     CB 1491   6.121   4.390   4.543 -0.2627  0.2707  0.0276
  100ILE     HB 1492   6.228   4.416   4.552  0.6116 -2.6803 -0.7767
  100ILE    CG2 1493   6.057   4.508   4.469 -0.0326  0.1890 -0.3034
  100ILE   HG21 1494   6.050   4.595   4.538 -1.7846 -1.6440  1.9896
  100ILE   HG22 1495   5.953   4.478   4.444 -0.3214  1.8351 -1.2820
  100ILE   HG23 1496   6.107   4.537   4.374  1.1443  3.2719  1.1195
  100ILE    CG1 1497   6.051   4.378   4.679 -0.0081 -0.2131  0.1186
  100ILE   HG11 1498   6.080   4.279   4.721 -1.5725 -1.4934 -1.6578
  100ILE   HG12 1499   5.940   4.383   4.670  0.0312  0.6285  0.0054
  100ILE     CD 1500   6.079   4.492   4.778 -0.1991  0.3550 -0.4765
  100ILE    HD1 1501   6.188   4.486   4.798 -0.6970 -1.3380  2.1615
  100ILE    HD2 1502   6.029   4.486   4.877 -0.9822  0.7158 -0.8341
  100ILE    HD3 1503   6.058   4.595   4.742 -0.6656  0.1944 -0.6739
  100ILE      C 1504   6.153   4.286   4.322 -0.1920  0.0376  0.0364
  100ILE      O 1505   6.064   4.291   4.238  0.3527  0.1111 -0.5465
  101ASP      N 1506   6.284   4.289   4.291 -0.2034  0.5638  0.0372
  101ASP     HN 1507   6.355   4.277   4.360 -0.1859 -1.7510 -0.3090
  101ASP     CA 1508   6.337   4.306   4.159  0.3256 -0.0064  0.1715
  101ASP     HA 1509   6.298   4.398   4.118 -0.2816 -0.7585 -1.0015
  101ASP     CB 1510   6.489   4.326   4.168  0.2994  0.0356  0.5160
  101ASP    HB1 1511   6.525   4.260   4.250  2.1128  2.2252  1.6126
  101ASP    HB2 1512   6.495   4.434   4.195 -1.8249  0.3650 -0.1712
  101ASP     CG 1513   6.576   4.313   4.044  0.1819  0.1620  0.4209
  101ASP    OD1 1514   6.701   4.308   4.064  0.1838 -0.1381  0.3236
  101ASP    OD2 1515   6.518   4.328   3.934  0.1499 -0.6829  0.3228
  101ASP      C 1516   6.286   4.197   4.071 -0.1005 -0.0262  0.4401
  101ASP      O 1517   6.235   4.225   3.963  0.7110 -0.7368 -0.1457
  102ARG      N 1518   6.295   4.068   4.107 -0.3218 -0.3334 -0.5685
  102ARG     HN 1519   6.340   4.056   4.196 -0.1261 -1.0666 -0.7587
  102ARG     CA 1520   6.259   3.955   4.028  0.0697 -0.2909 -0.8083
  102ARG     HA 1521   6.303   3.969   3.930 -0.4212 -0.7134 -1.0985
  102ARG     CB 1522   6.314   3.828   4.095  0.2396  0.0573 -0.2906
  102ARG    HB1 1523   6.262   3.743   4.047 -1.4929  0.6610  0.4381
  102ARG    HB2 1524   6.274   3.821   4.199 -0.6748  0.3766 -0.6194
  102ARG     CG 1525   6.465   3.800   4.099  0.3197  0.5197  0.0327
  102ARG    HG1 1526   6.481   3.718   4.172 -0.5466  1.2092  1.0304
  102ARG    HG2 1527   6.515   3.892   4.137  0.0868  0.3839  0.6920
  102ARG     CD 1528   6.530   3.755   3.969  0.3371  0.1493  0.1690
  102ARG    HD1 1529   6.518   3.832   3.890 -0.5210 -2.0408 -1.9891
  102ARG    HD2 1530   6.486   3.659   3.932  1.5106 -0.3364 -0.0332
  102ARG     NE 1531   6.673   3.719   3.994  0.2531 -0.1318  0.2473
  102ARG     HE 1532   6.704   3.625   4.002 -0.1471 -0.3902 -0.9693
  102ARG     CZ 1533   6.772   3.812   3.993  0.1526 -0.0256 -0.5154
  102ARG    NH1 1534   6.750   3.946   3.975  0.4131  0.0880 -0.0149
  102ARG   HH11 1535   6.663   3.977   3.937 -0.2621 -0.3499  1.1131
  102ARG   HH12 1536   6.827   4.010   3.979  0.0156  0.5038  1.9839
  102ARG    NH2 1537   6.899   3.763   4.007  0.4106  0.7208 -0.1605
  102ARG   HH21 1538   6.917   3.665   4.006 -0.8193  0.4800 -1.0887
  102ARG   HH22 1539   6.980   3.821   4.003  2.1285 -1.5976 -0.8630
  102ARG      C 1540   6.113   3.941   4.001 -0.0352  0.5697 -0.7026
  102ARG      O 1541   6.069   3.879   3.904 -0.4285 -0.4657  0.1154
  103TYR      N 1542   6.033   4.000   4.092  0.3662  0.1421 -0.0628
  103TYR     HN 1543   6.078   4.037   4.173  1.2006 -1.1978  0.1145
  103TYR     CA 1544   5.893   4.022   4.070  0.3022  0.0802  0.2780
  103TYR     HA 1545   5.847   3.929   4.040  1.3125 -0.5363  0.5772
  103TYR     CB 1546   5.837   4.059   4.208  0.2546 -0.8130  0.5082
  103TYR    HB1 1547   5.895   4.148   4.241 -1.2128  0.1325  0.6535
  103TYR    HB2 1548   5.839   3.977   4.282 -2.2529  0.9359  2.7268
  103TYR     CG 1549   5.697   4.107   4.191  0.6307 -0.0256 -0.5193
  103TYR    CD1 1550   5.601   4.028   4.131  0.0658  0.1732  0.0985
  103TYR    HD1 1551   5.628   3.930   4.096 -1.8749 -0.3263 -0.0643
  103TYR    CE1 1552   5.477   4.077   4.099  0.0184 -0.0961 -0.1282
  103TYR    HE1 1553   5.413   4.013   4.039 -0.0765 -2.3312  2.1685
  103TYR     CZ 1554   5.441   4.201   4.146 -0.0724 -0.2056  0.0893
  103TYR     OH 1555   5.316   4.257   4.115  0.1021  0.2036  0.1200
  103TYR     HH 1556   5.312   4.344   4.155  1.2987 -0.4430  1.7314
  103TYR    CD2 1557   5.651   4.224   4.247  0.1788 -0.0681 -0.7931
  103TYR    HD2 1558   5.719   4.283   4.306  3.0780 -2.0395 -1.9160
  103TYR    CE2 1559   5.526   4.276   4.225  0.0679 -0.0699 -0.1922
  103TYR    HE2 1560   5.496   4.372   4.262 -0.6309 -0.3302 -0.0655
  103TYR      C 1561   5.864   4.115   3.957  0.2347 -0.1188  0.1309
  103TYR      O 1562   5.808   4.071   3.857  0.3872  0.2707 -0.1266
  104ILE      N 1563   5.912   4.240   3.961  0.0028 -0.0262  0.0200
  104ILE     HN 1564   5.936   4.285   4.047  1.4233 -0.0563 -0.3375
  104ILE     CA 1565   5.878   4.331   3.856  0.4709  0.1151 -0.0119
  104ILE     HA 1566   5.770   4.334   3.854  0.4701 -0.3080 -1.2256
  104ILE     CB 1567   5.930   4.470   3.882  0.1247  0.3046 -0.3187
  104ILE     HB 1568   6.040   4.454   3.887  0.2285 -0.0782 -2.8578
  104ILE    CG2 1569   5.912   4.569   3.766 -0.2392  0.4822 -0.1134
  104ILE   HG21 1570   5.997   4.641   3.775 -0.5027  0.6894  0.8427
  104ILE   HG22 1571   5.820   4.631   3.771 -0.3201  0.6710 -2.6612
  104ILE   HG23 1572   5.927   4.538   3.660  1.4990  1.3648 -0.1589
  104ILE    CG1 1573   5.901   4.528   4.022  0.2697  0.0355 -0.1745
  104ILE   HG11 1574   5.889   4.440   4.088  0.0567  0.2681  0.0997
  104ILE   HG12 1575   5.797   4.566   4.022  0.1715 -0.2276  0.2771
  104ILE     CD 1576   5.995   4.633   4.082 -0.1405 -0.0479  0.6242
  104ILE    HD1 1577   5.967   4.676   4.181 -0.0487  1.1317  0.1563
  104ILE    HD2 1578   5.985   4.721   4.015  0.6957 -1.0809 -0.9225
  104ILE    HD3 1579   6.101   4.602   4.078 -0.8545 -2.6436 -1.8274
  104ILE      C 1580   5.930   4.285   3.725 -0.0674  0.5914 -0.3993
  104ILE      O 1581   5.865   4.303   3.622 -0.6297  0.4956 -0.0641
  105ALA      N 1582   6.050   4.223   3.728 -0.4790 -0.1879  0.6360
  105ALA     HN 1583   6.103   4.220   3.812  3.9523  1.9943 -1.7190
  105ALA     CA 1584   6.112   4.159   3.616 -0.4569 -0.3659  0.7490
  105ALA     HA 1585   6.128   4.237   3.542 -0.1589 -0.3000  0.8828
  105ALA     CB 1586   6.246   4.101   3.663 -0.5081 -0.3854  0.8690
  105ALA    HB1 1587   6.317   4.179   3.697 -1.0266 -0.0417  1.1793
  105ALA    HB2 1588   6.290   4.040   3.582 -0.1099 -2.2129  2.3880
  105ALA    HB3 1589   6.210   4.051   3.756 -1.8567  1.2319  1.2616
  105ALA      C 1590   6.033   4.055   3.544 -0.7105  0.5117 -0.2774
  105ALA      O 1591   6.042   4.035   3.423  0.0579 -0.2214 -0.1077
  106ILE      N 1592   5.949   3.972   3.608 -0.0230  0.0863  0.0888
  106ILE     HN 1593   5.933   3.983   3.706 -0.0766 -2.5213  0.4564
  106ILE     CA 1594   5.862   3.878   3.544 -0.0495  0.3299 -0.2316
  106ILE     HA 1595   5.908   3.852   3.449  1.8930 -0.4074  0.8586
  106ILE     CB 1596   5.862   3.748   3.618  0.0803  0.1791 -0.4946
  106ILE     HB 1597   5.969   3.734   3.645  0.4382  0.1977 -1.8581
  106ILE    CG2 1598   5.780   3.749   3.748 -0.5169 -0.2860 -0.8654
  106ILE   HG21 1599   5.828   3.681   3.821  0.1201  0.4086 -0.6242
  106ILE   HG22 1600   5.674   3.729   3.718 -1.4837  2.0914  0.6433
  106ILE   HG23 1601   5.772   3.846   3.802  0.1935 -1.4735  1.5036
  106ILE    CG1 1602   5.828   3.626   3.531 -0.0087 -0.5719  0.5742
  106ILE   HG11 1603   5.735   3.656   3.477  0.2451  1.6484  1.2551
  106ILE   HG12 1604   5.823   3.546   3.608 -1.5736  0.5360  1.7071
  106ILE     CD 1605   5.949   3.582   3.450 -0.2956 -0.4568  0.0820
  106ILE    HD1 1606   5.984   3.667   3.387 -0.3740  0.6744  1.5084
  106ILE    HD2 1607   5.918   3.506   3.376  0.3340  2.1140 -3.0833
  106ILE    HD3 1608   6.040   3.554   3.507  0.8159 -0.6083 -1.6707
  106ILE      C 1609   5.722   3.927   3.525 -0.2209 -0.1570 -0.2284
  106ILE      O 1610   5.650   3.883   3.436 -0.1772 -0.1632 -0.2607
  107ARG      N 1611   5.678   4.020   3.611  0.2426  0.1825 -0.3564
  107ARG     HN 1612   5.747   4.056   3.674  0.6746  0.1686 -0.8158
  107ARG     CA 1613   5.553   4.089   3.613  0.2892  0.2645 -0.2469
  107ARG     HA 1614   5.466   4.024   3.615 -1.8957  2.9712 -0.5438
  107ARG     CB 1615   5.535   4.164   3.747  0.2505  0.5389 -0.4049
  107ARG    HB1 1616   5.627   4.222   3.768  0.4205  0.1796 -0.1483
  107ARG    HB2 1617   5.534   4.084   3.824 -1.9459 -1.0161 -1.9056
  107ARG     CG 1618   5.417   4.260   3.760  0.2202  0.3988  0.3935
  107ARG    HG1 1619   5.419   4.329   3.673 -0.2500  1.1250  0.9443
  107ARG    HG2 1620   5.436   4.325   3.848  0.1656 -0.4996  1.0760
  107ARG     CD 1621   5.280   4.191   3.766  0.0229  0.7594  0.1173
  107ARG    HD1 1622   5.297   4.092   3.814 -0.2334  0.8428  0.3760
  107ARG    HD2 1623   5.237   4.157   3.669 -1.5878  0.5555  0.8831
  107ARG     NE 1624   5.189   4.284   3.838 -0.6245  0.0241  0.2644
  107ARG     HE 1625   5.168   4.263   3.933 -1.9858 -0.9385 -0.2224
  107ARG     CZ 1626   5.117   4.390   3.792  0.3078  0.4638 -0.2158
  107ARG    NH1 1627   5.106   4.417   3.659 -0.2902 -0.0230 -0.2685
  107ARG   HH11 1628   5.152   4.363   3.589  0.9905  1.5833 -0.7212
  107ARG   HH12 1629   5.036   4.480   3.623 -1.3235 -0.6562  0.5624
  107ARG    NH2 1630   5.048   4.463   3.884  0.0822  0.6677 -0.5460
  107ARG   HH21 1631   5.050   4.427   3.977  2.8315 -1.8162 -1.4359
  107ARG   HH22 1632   4.981   4.528   3.848 -0.5900  0.6344  0.5908
  107ARG      C 1633   5.533   4.180   3.497  0.1901  0.1450 -0.3244
  107ARG      O 1634   5.430   4.175   3.429  0.2877  0.3036 -0.4840
  108ILE      N 1635   5.626   4.275   3.476  0.5255 -0.1477 -0.1650
  108ILE     HN 1636   5.706   4.275   3.536 -0.5121 -0.6314  1.2674
  108ILE     CA 1637   5.625   4.363   3.363 -0.0926  0.2640  0.1587
  108ILE     HA 1638   5.553   4.326   3.292 -2.5102  2.0054  1.5110
  108ILE     CB 1639   5.576   4.500   3.402  0.0834  0.3842 -0.0405
  108ILE     HB 1640   5.614   4.582   3.338 -0.5741 -0.5758 -1.7490
  108ILE    CG2 1641   5.423   4.502   3.382  0.1511  0.2534 -0.5917
  108ILE   HG21 1642   5.402   4.457   3.283  1.3160  0.7183 -1.0777
  108ILE   HG22 1643   5.390   4.608   3.377  2.7567  1.2732  1.2963
  108ILE   HG23 1644   5.364   4.447   3.459  0.2380  3.3489  1.8954
  108ILE    CG1 1645   5.617   4.525   3.548  0.0850 -0.4535  0.1090
  108ILE   HG11 1646   5.728   4.515   3.555  0.0794 -0.7729 -0.2125
  108ILE   HG12 1647   5.571   4.458   3.624  1.0941 -0.8298  0.4098
  108ILE     CD 1648   5.569   4.659   3.602  0.7783 -0.0983 -0.1481
  108ILE    HD1 1649   5.458   4.658   3.606  0.8036  0.4732  1.2307
  108ILE    HD2 1650   5.605   4.744   3.539 -0.6907  1.3014  0.8299
  108ILE    HD3 1651   5.601   4.676   3.707  0.5613 -0.7929  0.0312
  108ILE      C 1652   5.759   4.373   3.300 -0.0174  0.1058  0.2904
  108ILE      O 1653   5.823   4.478   3.308  0.0927  0.0506  0.1224
  109PRO      N 1654   5.804   4.275   3.228 -0.1791  0.1905  0.0711
  109PRO     CD 1655   5.737   4.151   3.192 -0.0331  0.0204  0.3855
  109PRO    HD1 1656   5.627   4.160   3.180 -0.0901  3.6934  2.3907
  109PRO    HD2 1657   5.759   4.085   3.279  3.5215  1.0852  0.4760
  109PRO     CA 1658   5.940   4.273   3.182 -0.3116 -0.1147 -0.3092
  109PRO     HA 1659   6.009   4.299   3.260  2.5721  2.1708 -3.3335
  109PRO     CB 1660   5.964   4.132   3.127 -0.1047 -0.0861 -0.2938
  109PRO    HB1 1661   5.986   4.068   3.215 -0.3791  0.8316  0.4643
  109PRO    HB2 1662   6.038   4.119   3.045  0.7805 -1.8643  0.7237
  109PRO     CG 1663   5.823   4.099   3.075 -0.3169  0.1858  0.1030
  109PRO    HG1 1664   5.792   4.163   2.990 -0.7769  2.8191  2.1220
  109PRO    HG2 1665   5.803   3.993   3.046  0.7777  0.4488 -1.8272
  109PRO      C 1666   5.959   4.378   3.078  0.2057 -0.0779 -0.1776
  109PRO      O 1667   6.071   4.414   3.044  0.0026  0.7295 -0.0367
  110LEU      N 1668   5.854   4.433   3.014  0.1774  0.5294  0.3761
  110LEU     HN 1669   5.759   4.404   3.025  0.3749  0.1893  1.3302
  110LEU     CA 1670   5.863   4.545   2.926 -0.1104  0.1362 -0.1580
  110LEU     HA 1671   5.951   4.529   2.866 -0.1162  0.2841 -0.2058
  110LEU     CB 1672   5.744   4.560   2.829  0.1826  0.8624 -0.4174
  110LEU    HB1 1673   5.756   4.631   2.745 -1.4522  1.7399  0.0490
  110LEU    HB2 1674   5.654   4.593   2.885  1.1797  2.4735  0.3127
  110LEU     CG 1675   5.697   4.432   2.757 -0.0351  0.6084  0.1660
  110LEU     HG 1676   5.691   4.338   2.816 -0.2221 -0.5491 -1.6214
  110LEU    CD1 1677   5.565   4.446   2.679  0.1259 -0.4578 -0.3136
  110LEU   HD11 1678   5.571   4.515   2.592 -1.0139 -0.4959 -0.4292
  110LEU   HD12 1679   5.495   4.494   2.751  1.4769  0.4621  0.4382
  110LEU   HD13 1680   5.529   4.351   2.635  1.2916 -1.5774  1.0499
  110LEU    CD2 1681   5.806   4.388   2.658 -0.6821  0.2259 -0.3837
  110LEU   HD21 1682   5.781   4.289   2.615  2.1959 -1.9669  2.4505
  110LEU   HD22 1683   5.902   4.382   2.713 -0.6832  0.4019 -0.3638
  110LEU   HD23 1684   5.828   4.464   2.580 -0.3803  0.6743  0.1330
  110LEU      C 1685   5.877   4.676   2.995  0.2949  0.1007 -0.1673
  110LEU      O 1686   5.934   4.773   2.945  0.0224  0.3739  0.0423
  111ARG      N 1687   5.830   4.691   3.121  0.4574 -0.1164 -0.0817
  111ARG     HN 1688   5.796   4.611   3.170 -0.8814  1.3403  1.4871
  111ARG     CA 1689   5.842   4.812   3.196 -0.6114 -0.0644  0.0147
  111ARG     HA 1690   5.880   4.895   3.138 -0.5331  1.5982  2.2779
  111ARG     CB 1691   5.705   4.852   3.252 -0.5716 -0.4664  0.4090
  111ARG    HB1 1692   5.716   4.941   3.318 -0.3674 -0.1449 -0.0485
  111ARG    HB2 1693   5.668   4.774   3.322  0.7376  0.3227  2.0403
  111ARG     CG 1694   5.602   4.878   3.142 -0.2074  0.2773  0.2345
  111ARG    HG1 1695   5.511   4.926   3.184  0.2402  2.4024 -1.0915
  111ARG    HG2 1696   5.564   4.779   3.108 -0.1054  0.4859 -0.5147
  111ARG     CD 1697   5.645   4.969   3.026  0.2949 -0.1030  0.1212
  111ARG    HD1 1698   5.714   4.901   2.971 -0.8954 -1.7449  0.5543
  111ARG    HD2 1699   5.692   5.060   3.067  1.6366 -0.4902 -0.5064
  111ARG     NE 1700   5.536   4.991   2.927  0.3973 -0.3445 -0.0475
  111ARG     HE 1701   5.543   4.951   2.836 -0.2907 -0.2264 -0.1574
  111ARG     CZ 1702   5.437   5.085   2.939  0.2297 -0.5102 -0.1307
  111ARG    NH1 1703   5.430   5.168   3.047  0.4277 -0.2301 -0.3313
  111ARG   HH11 1704   5.500   5.167   3.119  0.1859  0.0754 -0.0895
  111ARG   HH12 1705   5.353   5.231   3.059 -0.6313 -1.3738 -0.8831
  111ARG    NH2 1706   5.349   5.103   2.837 -0.7059 -0.9903  0.5778
  111ARG   HH21 1707   5.366   5.048   2.756  0.8142  0.8792 -0.4535
  111ARG   HH22 1708   5.276   5.172   2.843  0.8883  0.6513  3.1098
  111ARG      C 1709   5.931   4.812   3.316 -0.5632  0.3302 -0.0197
  111ARG      O 1710   5.954   4.916   3.377  0.3211  0.0460  0.1434
  112TYR      N 1711   5.988   4.694   3.344 -0.4651  0.4828  0.4239
  112TYR     HN 1712   5.946   4.613   3.303  0.3878  0.1811  0.1222
  112TYR     CA 1713   6.091   4.670   3.441  0.0502 -0.2600 -0.2855
  112TYR     HA 1714   6.050   4.671   3.541  1.7919  0.6853  0.4762
  112TYR     CB 1715   6.129   4.523   3.419 -0.1950 -0.3395 -0.1797
  112TYR    HB1 1716   6.144   4.496   3.312 -0.5519 -3.4815  0.4564
  112TYR    HB2 1717   6.043   4.463   3.454  0.4357 -0.7741  0.6566
  112TYR     CG 1718   6.250   4.467   3.486  0.2476  0.2109 -0.5067
  112TYR    CD1 1719   6.284   4.517   3.609 -0.5033 -0.5913  0.0436
  112TYR    HD1 1720   6.237   4.600   3.660  0.1126  0.3300 -0.8374
  112TYR    CE1 1721   6.402   4.478   3.668 -0.4714 -0.2474  0.2093
  112TYR    HE1 1722   6.428   4.499   3.770  0.3690 -3.0837  0.6656
  112TYR     CZ 1723   6.477   4.382   3.605  0.4030  0.1291  0.6518
  112TYR     OH 1724   6.577   4.315   3.678  0.3385 -0.4662  0.2129
  112TYR     HH 1725   6.550   4.334   3.768 -0.9128  1.2593 -0.4716
  112TYR    CD2 1726   6.337   4.383   3.421 -0.2419 -0.6905 -0.0251
  112TYR    HD2 1727   6.312   4.341   3.325 -1.2539 -2.5797  0.9979
  112TYR    CE2 1728   6.447   4.326   3.483 -0.2423  0.1674  0.7924
  112TYR    HE2 1729   6.505   4.259   3.422 -0.9493  0.4989 -0.2893
  112TYR      C 1730   6.209   4.761   3.449 -0.2326  0.1052 -0.2027
  112TYR      O 1731   6.236   4.829   3.548 -0.4083 -0.0317 -0.0616
  113ASN      N 1732   6.298   4.763   3.347 -0.0661 -0.3718 -0.0700
  113ASN     HN 1733   6.273   4.717   3.262  0.4212  2.0600 -1.6129
  113ASN     CA 1734   6.409   4.851   3.333 -0.2202 -0.1638  0.0160
  113ASN     HA 1735   6.466   4.843   3.424 -0.0877  1.1972  0.0812
  113ASN     CB 1736   6.501   4.807   3.218 -0.4828  0.0136 -0.2631
  113ASN    HB1 1737   6.597   4.862   3.217 -1.8000  2.4253 -0.0025
  113ASN    HB2 1738   6.454   4.816   3.117  0.2201 -0.5122 -0.6445
  113ASN     CG 1739   6.532   4.658   3.230  0.5566  0.1906 -0.6636
  113ASN    OD1 1740   6.481   4.583   3.146 -0.1001 -0.2390  0.1063
  113ASN    ND2 1741   6.608   4.613   3.333  0.2659  0.1705 -0.4563
  113ASN   HD21 1742   6.620   4.514   3.341 -1.4499 -0.1666 -1.6430
  113ASN   HD22 1743   6.613   4.664   3.419  2.3117 -1.5700  0.5530
  113ASN      C 1744   6.361   4.990   3.309  0.0640 -0.0095  0.3406
  113ASN      O 1745   6.432   5.086   3.340  0.1716  0.2241 -0.6012
  114GLY      N 1746   6.238   5.016   3.262  0.1370  0.1344  0.2266
  114GLY     HN 1747   6.187   4.940   3.224 -0.4870  0.6375  0.0482
  114GLY     CA 1748   6.180   5.147   3.258 -0.1765 -0.0069  0.1088
  114GLY    HA1 1749   6.081   5.144   3.216  0.6645 -2.2101 -1.9121
  114GLY    HA2 1750   6.250   5.208   3.202 -0.3258  0.2636  0.2135
  114GLY      C 1751   6.164   5.209   3.393  0.6498 -0.5215  0.4498
  114GLY      O 1752   6.199   5.325   3.416  0.2269 -0.3114  0.0487
  115LEU      N 1753   6.111   5.136   3.492 -0.2257 -0.4495  0.0412
  115LEU     HN 1754   6.076   5.043   3.478  1.1728 -0.8576 -0.9194
  115LEU     CA 1755   6.089   5.174   3.629  0.2651 -0.3134  0.0814
  115LEU     HA 1756   6.042   5.270   3.643  0.4756 -0.4688  2.0216
  115LEU     CB 1757   6.000   5.069   3.698  0.0659  0.1572  0.5390
  115LEU    HB1 1758   6.005   5.065   3.809 -2.7194  0.9270  0.7610
  115LEU    HB2 1759   6.029   4.975   3.648  0.2153  0.1246  0.6871
  115LEU     CG 1760   5.851   5.094   3.670  0.1151 -0.4669 -0.3313
  115LEU     HG 1761   5.830   5.116   3.563 -1.9621 -1.3531 -0.1497
  115LEU    CD1 1762   5.782   4.957   3.681  0.2801 -0.5328 -0.1250
  115LEU   HD11 1763   5.672   4.969   3.676  0.2452 -1.1485 -4.0105
  115LEU   HD12 1764   5.810   4.910   3.778 -1.9517 -0.5863  0.5280
  115LEU   HD13 1765   5.818   4.889   3.601 -2.0020  0.0373 -1.7219
  115LEU    CD2 1766   5.790   5.201   3.763 -0.5927 -0.5348 -0.7110
  115LEU   HD21 1767   5.837   5.300   3.745  0.9913 -0.7661  1.7030
  115LEU   HD22 1768   5.809   5.177   3.870  1.6078  1.4713 -0.5841
  115LEU   HD23 1769   5.682   5.222   3.746  0.0116  4.2084 -0.1016
  115LEU      C 1770   6.214   5.179   3.710  0.6233  0.8820 -0.5192
  115LEU      O 1771   6.239   5.270   3.789 -0.0476  0.6110  0.0202
  116VAL      N 1772   6.302   5.080   3.685  0.0420  0.3406 -0.4618
  116VAL     HN 1773   6.286   5.003   3.625  0.8540 -2.6600  2.8233
  116VAL     CA 1774   6.417   5.055   3.767 -0.0224  0.2228 -0.4073
  116VAL     HA 1775   6.400   5.111   3.858 -1.1455 -1.3471  0.3962
  116VAL     CB 1776   6.428   4.907   3.783  0.0868  0.3539  0.8397
  116VAL     HB 1777   6.441   4.860   3.683  1.2565  1.0713  0.6438
  116VAL    CG1 1778   6.551   4.871   3.869  0.4611 -0.3977  0.0101
  116VAL   HG11 1779   6.645   4.902   3.820  0.7465  0.5428  1.1115
  116VAL   HG12 1780   6.548   4.761   3.885 -1.4023 -0.1152  2.1834
  116VAL   HG13 1781   6.535   4.920   3.968 -1.6544 -4.0170  1.6784
  116VAL    CG2 1782   6.309   4.847   3.861 -0.3177  0.3623  0.2298
  116VAL   HG21 1783   6.296   4.880   3.966  0.0751 -0.2209  0.4612
  116VAL   HG22 1784   6.318   4.737   3.874  2.1500  0.4341 -0.3695
  116VAL   HG23 1785   6.218   4.872   3.801  0.4631  1.6084 -0.5022
  116VAL      C 1786   6.536   5.104   3.693 -0.2388  0.4233 -0.6271
  116VAL      O 1787   6.587   5.054   3.593  0.5224 -0.5440  0.2197
  117THR      N 1788   6.571   5.223   3.746 -0.1971  0.0676  0.1545
  117THR     HN 1789   6.525   5.272   3.820 -1.0964 -0.2466 -0.1756
  117THR     CA 1790   6.682   5.300   3.701 -0.0690 -0.1869  0.0310
  117THR     HA 1791   6.733   5.252   3.619 -0.3644 -0.5669  0.0702
  117THR     CB 1792   6.645   5.443   3.672 -0.5941 -0.3868 -0.2835
  117THR     HB 1793   6.731   5.485   3.616 -1.5313  0.5573 -1.0545
  117THR    OG1 1794   6.606   5.521   3.784 -0.1177 -0.2844 -0.1874
  117THR    HG1 1795   6.598   5.606   3.740 -1.2577 -1.1599 -1.8158
  117THR    CG2 1796   6.527   5.427   3.574 -0.3473 -0.4805 -0.5697
  117THR   HG21 1797   6.514   5.519   3.512 -0.6623  0.2198  0.5028
  117THR   HG22 1798   6.429   5.412   3.624 -0.4873  0.4157 -0.5511
  117THR   HG23 1799   6.551   5.345   3.503  0.5451  0.5065 -1.4460
  117THR      C 1800   6.787   5.287   3.806 -0.0763  0.3432  0.1054
  117THR      O 1801   6.767   5.259   3.925 -0.2596 -0.2113 -0.0535
  118GLY      N 1802   6.914   5.304   3.765 -0.0738  0.3089  0.1007
  118GLY     HN 1803   6.946   5.311   3.671 -1.7987 -2.4422 -0.8142
  118GLY     CA 1804   7.028   5.300   3.851 -0.0666 -0.2847  0.0685
  118GLY    HA1 1805   7.121   5.321   3.799 -0.1369 -0.3654 -0.0909
  118GLY    HA2 1806   7.036   5.197   3.883 -1.5065 -0.8435 -1.2497
  118GLY      C 1807   7.024   5.386   3.973  0.0861 -0.3372  0.1106
  118GLY      O 1808   7.053   5.343   4.085 -0.0622  0.6218  0.5231
  119THR      N 1809   6.994   5.515   3.952 -0.4873 -0.4699  0.1081
  119THR     HN 1810   6.988   5.544   3.857  1.6418 -0.7273 -0.1547
  119THR     CA 1811   6.976   5.609   4.058 -0.0458 -0.2134 -0.0411
  119THR     HA 1812   7.066   5.629   4.113 -1.0685  1.7645  1.0348
  119THR     CB 1813   6.961   5.748   4.004 -0.6660 -0.0981  0.4093
  119THR     HB 1814   6.937   5.818   4.087  2.4200  1.4000  0.1972
  119THR    OG1 1815   6.870   5.763   3.896 -0.1020  0.9051  0.0493
  119THR    HG1 1816   6.910   5.730   3.816  0.9891  2.1519  0.0587
  119THR    CG2 1817   7.095   5.792   3.942 -0.8749  0.0258  0.0418
  119THR   HG21 1818   7.137   5.724   3.864  0.4407 -1.1022  1.6514
  119THR   HG22 1819   7.158   5.790   4.033 -1.1790 -2.7238  0.2794
  119THR   HG23 1820   7.088   5.894   3.899 -0.7409 -0.0543 -0.1728
  119THR      C 1821   6.872   5.581   4.162  0.0645 -0.4657  0.0017
  119THR      O 1822   6.895   5.603   4.281  0.6675 -0.4954 -0.1036
  120ARG      N 1823   6.762   5.517   4.120 -0.3029  0.2214 -0.1048
  120ARG     HN 1824   6.750   5.481   4.028 -0.6953  0.3106 -0.0904
  120ARG     CA 1825   6.655   5.467   4.200 -0.2881 -0.4001 -0.4645
  120ARG     HA 1826   6.636   5.535   4.282 -0.8770 -1.2806  0.1469
  120ARG     CB 1827   6.523   5.436   4.129 -0.2724 -0.5610 -0.4247
  120ARG    HB1 1828   6.457   5.380   4.199 -0.2085 -1.5722 -1.1435
  120ARG    HB2 1829   6.555   5.380   4.039 -1.1276  0.6655 -1.5230
  120ARG     CG 1830   6.460   5.566   4.078 -0.1528 -0.4061 -0.1793
  120ARG    HG1 1831   6.528   5.629   4.016  1.6308 -0.5963  1.4808
  120ARG    HG2 1832   6.440   5.630   4.166  0.8040 -0.4069  0.0489
  120ARG     CD 1833   6.332   5.536   4.001 -0.1003 -0.1917 -0.3516
  120ARG    HD1 1834   6.249   5.499   4.064 -1.1919  0.0430 -1.5935
  120ARG    HD2 1835   6.356   5.468   3.917  0.8433 -0.0325 -0.2170
  120ARG     NE 1836   6.286   5.665   3.941 -0.2619  0.0257  0.2384
  120ARG     HE 1837   6.321   5.753   3.971 -2.6439  1.1266  0.0071
  120ARG     CZ 1838   6.198   5.666   3.837 -0.0040 -0.1202  0.0195
  120ARG    NH1 1839   6.140   5.551   3.792  0.2616 -0.2987  0.1307
  120ARG   HH11 1840   6.179   5.464   3.821  1.2485  0.9517  2.9044
  120ARG   HH12 1841   6.070   5.555   3.721 -0.2616  1.1155  0.6792
  120ARG    NH2 1842   6.150   5.786   3.791 -0.2614 -0.0486  0.4727
  120ARG   HH21 1843   6.206   5.868   3.804  0.0052 -0.0900 -0.3539
  120ARG   HH22 1844   6.105   5.778   3.703 -1.6931 -0.7388  1.2342
  120ARG      C 1845   6.697   5.346   4.277  0.3319  0.0377 -0.0979
  120ARG      O 1846   6.672   5.337   4.397 -0.4116 -0.0270 -0.2494
  121ALA      N 1847   6.777   5.257   4.216 -0.2110 -0.4110 -0.1748
  121ALA     HN 1848   6.800   5.259   4.119  0.2085 -1.1388 -0.0993
  121ALA     CA 1849   6.828   5.140   4.280  0.1921 -0.0545  0.1649
  121ALA     HA 1850   6.750   5.089   4.334  0.3217 -0.2138  0.2029
  121ALA     CB 1851   6.902   5.043   4.186  0.0936 -0.2814  0.3199
  121ALA    HB1 1852   6.984   5.097   4.134  0.3601 -0.0055  1.0028
  121ALA    HB2 1853   6.820   5.002   4.124 -1.6199 -0.3903  2.5037
  121ALA    HB3 1854   6.947   4.960   4.245  2.1435  0.1421 -0.5476
  121ALA      C 1855   6.923   5.183   4.386  0.1792  0.4642 -0.0289
  121ALA      O 1856   6.929   5.134   4.499  0.4558  0.1841 -0.1609
  122LYS      N 1857   7.010   5.284   4.369  0.1413  0.3756 -0.7439
  122LYS     HN 1858   7.034   5.322   4.280 -0.4874  0.6069 -0.8222
  122LYS     CA 1859   7.091   5.346   4.468 -0.3063 -0.4957  0.1846
  122LYS     HA 1860   7.151   5.267   4.511 -0.4458 -1.7874 -1.9016
  122LYS     CB 1861   7.183   5.451   4.402 -0.1556 -0.4700  0.4318
  122LYS    HB1 1862   7.244   5.501   4.480  2.5221 -1.1904 -1.0726
  122LYS    HB2 1863   7.124   5.534   4.358  1.1846 -0.6730 -1.9273
  122LYS     CG 1864   7.285   5.403   4.299  0.0986  0.3462  0.3015
  122LYS    HG1 1865   7.328   5.497   4.257  0.0189 -0.0597 -0.7032
  122LYS    HG2 1866   7.234   5.349   4.217 -1.1883  0.6542  0.8740
  122LYS     CD 1867   7.402   5.319   4.350 -0.2968 -0.5012 -0.1816
  122LYS    HD1 1868   7.364   5.240   4.418 -2.8577  0.2504 -0.6636
  122LYS    HD2 1869   7.484   5.367   4.407  0.9248 -0.7558 -1.6362
  122LYS     CE 1870   7.473   5.247   4.235  0.0128  0.0568 -0.3448
  122LYS    HE1 1871   7.409   5.183   4.170  2.1594 -0.5946 -1.9513
  122LYS    HE2 1872   7.556   5.186   4.277  0.7390  1.2426 -0.0422
  122LYS     NZ 1873   7.527   5.346   4.140  0.0020  0.2475 -0.1512
  122LYS    HZ1 1874   7.450   5.376   4.077  0.8115  0.7416 -0.9318
  122LYS    HZ2 1875   7.608   5.310   4.085 -0.4182 -3.7084  1.5347
  122LYS    HZ3 1876   7.557   5.432   4.191 -3.2170  0.8724  0.9359
  122LYS      C 1877   7.012   5.408   4.578 -0.0091 -0.0077  0.1282
  122LYS      O 1878   7.040   5.385   4.696  0.3340 -0.0291  0.0446
  123GLY      N 1879   6.898   5.472   4.548  0.2051  0.7057  0.8057
  123GLY     HN 1880   6.889   5.485   4.450  0.4081  0.5724  0.7696
  123GLY     CA 1881   6.794   5.514   4.637  0.0277  0.4480  0.7209
  123GLY    HA1 1882   6.711   5.555   4.581  0.7044 -1.0697 -1.5160
  123GLY    HA2 1883   6.835   5.585   4.708 -1.6179 -1.2022  3.5189
  123GLY      C 1884   6.744   5.408   4.729 -0.2100  0.0311  0.1139
  123GLY      O 1885   6.735   5.429   4.850  0.1097  0.3342  0.0874
  124ILE      N 1886   6.721   5.289   4.670 -0.8496  0.4809 -0.5555
  124ILE     HN 1887   6.705   5.285   4.571 -1.8556  0.0293 -0.3917
  124ILE     CA 1888   6.687   5.170   4.742  0.2104  0.2657 -0.4017
  124ILE     HA 1889   6.601   5.194   4.803  0.2027  0.0023 -0.3071
  124ILE     CB 1890   6.633   5.061   4.654  0.2066 -0.0550 -0.0017
  124ILE     HB 1891   6.710   5.043   4.577  0.8805  2.2193  0.0633
  124ILE    CG2 1892   6.604   4.928   4.726 -0.4941  0.0183 -0.1422
  124ILE   HG21 1893   6.699   4.883   4.761  0.1235  1.5480  0.2564
  124ILE   HG22 1894   6.552   4.853   4.663 -2.0547 -0.2521  1.3697
  124ILE   HG23 1895   6.537   4.945   4.813  1.2542 -1.3204  1.5419
  124ILE    CG1 1896   6.507   5.107   4.579  0.3386  0.0479 -0.1605
  124ILE   HG11 1897   6.488   5.035   4.496  0.0482 -0.0303 -0.0277
  124ILE   HG12 1898   6.537   5.206   4.538  0.8104  0.4545  1.1173
  124ILE     CD 1899   6.379   5.116   4.662  0.6334 -0.3019  0.3343
  124ILE    HD1 1900   6.302   5.167   4.600  0.3399  1.3071  1.9409
  124ILE    HD2 1901   6.394   5.175   4.755 -0.8750 -0.6796  0.8483
  124ILE    HD3 1902   6.350   5.012   4.689  3.1291 -0.9187  0.9159
  124ILE      C 1903   6.792   5.123   4.836 -0.1138  0.2373 -0.0539
  124ILE      O 1904   6.766   5.088   4.952  0.5038 -0.2473 -0.0559
  125ILE      N 1905   6.920   5.126   4.794  0.0136  0.4770  0.3389
  125ILE     HN 1906   6.933   5.139   4.696  1.7399 -0.9284  0.3359
  125ILE     CA 1907   7.037   5.078   4.861  0.2390  0.0103 -0.3762
  125ILE     HA 1908   7.015   4.985   4.909 -2.5563  0.9555  0.3647
  125ILE     CB 1909   7.152   5.054   4.768  0.0717  0.0900 -0.6046
  125ILE     HB 1910   7.159   5.143   4.701 -0.6320 -1.2235 -2.5123
  125ILE    CG2 1911   7.287   5.038   4.839 -0.3010 -0.3624  0.0158
  125ILE   HG21 1912   7.327   5.136   4.873  1.2310 -1.5087  1.7632
  125ILE   HG22 1913   7.366   4.983   4.783  0.3958  0.6483 -0.0220
  125ILE   HG23 1914   7.280   4.979   4.932  2.8289 -1.0876 -0.0742
  125ILE    CG1 1915   7.119   4.926   4.689 -0.6134 -0.3004  0.2906
  125ILE   HG11 1916   7.010   4.924   4.668 -0.6551  2.4179 -0.1462
  125ILE   HG12 1917   7.141   4.835   4.749  0.2056 -0.6828 -0.5541
  125ILE     CD 1918   7.184   4.920   4.550 -0.5720  0.0781  0.2933
  125ILE    HD1 1919   7.168   5.015   4.494 -1.5288  0.7337  1.6080
  125ILE    HD2 1920   7.140   4.835   4.494 -3.6271  0.4544  1.8852
  125ILE    HD3 1921   7.295   4.916   4.556 -0.4930  1.2386 -0.1307
  125ILE      C 1922   7.065   5.177   4.969 -0.4261 -0.0223 -0.1720
  125ILE      O 1923   7.082   5.138   5.085 -0.3112  0.1992 -0.1158
  126ALA      N 1924   7.061   5.310   4.950  0.6018  0.0340 -0.0189
  126ALA     HN 1925   7.054   5.350   4.859  2.0073 -0.3217 -0.3190
  126ALA     CA 1926   7.057   5.405   5.057  0.0417 -0.0230  0.0120
  126ALA     HA 1927   7.154   5.420   5.101 -0.3943  0.0596  0.9740
  126ALA     CB 1928   7.011   5.537   4.993 -0.2837 -0.1203  0.0436
  126ALA    HB1 1929   7.018   5.620   5.066 -0.7328 -0.5577  0.5903
  126ALA    HB2 1930   6.908   5.539   4.952  0.3561 -0.5404 -1.6770
  126ALA    HB3 1931   7.086   5.548   4.912  0.2708 -1.4070  0.3642
  126ALA      C 1932   6.959   5.383   5.167  0.2586  0.1016  0.2305
  126ALA      O 1933   6.978   5.401   5.287 -0.1423  0.3273  0.2640
  127ILE      N 1934   6.838   5.340   5.128  0.1590  0.1938  0.4387
  127ILE     HN 1935   6.823   5.332   5.030 -1.2964 -0.5242  0.6872
  127ILE     CA 1936   6.720   5.309   5.204 -0.1432 -0.1213 -0.1481
  127ILE     HA 1937   6.710   5.390   5.276 -0.5516  0.0936 -0.4427
  127ILE     CB 1938   6.597   5.321   5.119 -0.1841  0.1017 -0.0596
  127ILE     HB 1939   6.604   5.280   5.016  1.1079 -2.2901  0.9034
  127ILE    CG2 1940   6.482   5.236   5.175 -0.1313  0.0276 -0.0634
  127ILE   HG21 1941   6.388   5.234   5.115  0.5656 -0.1886 -1.1626
  127ILE   HG22 1942   6.448   5.281   5.271 -0.5183  0.7505 -0.5264
  127ILE   HG23 1943   6.512   5.131   5.191 -1.2416 -0.0036  2.2042
  127ILE    CG1 1944   6.560   5.470   5.106 -0.1513  0.0702 -0.5280
  127ILE   HG11 1945   6.635   5.531   5.052 -0.4141  0.5074 -0.4063
  127ILE   HG12 1946   6.567   5.507   5.210  0.0449 -0.3496 -0.3910
  127ILE     CD 1947   6.421   5.498   5.048 -0.4878 -0.2295  0.1189
  127ILE    HD1 1948   6.437   5.500   4.938  0.2350 -2.2244  0.1531
  127ILE    HD2 1949   6.396   5.598   5.090  1.8871  0.4558  0.0705
  127ILE    HD3 1950   6.341   5.428   5.079 -1.5053  0.0029 -1.8288
  127ILE      C 1951   6.740   5.190   5.290 -0.7503 -0.4052 -0.3960
  127ILE      O 1952   6.725   5.195   5.412 -0.1093  0.1132 -0.3315
  128CYS      N 1953   6.799   5.085   5.229  0.2773  0.2698 -0.5783
  128CYS     HN 1954   6.810   5.095   5.130 -1.0876 -0.0237 -0.7748
  128CYS     CA 1955   6.829   4.964   5.299 -0.5345  0.3413 -0.1003
  128CYS     HA 1956   6.745   4.915   5.346  1.8044 -2.3436  1.6008
  128CYS     CB 1957   6.886   4.863   5.198  0.0930  0.4934  0.0995
  128CYS    HB1 1958   6.911   4.771   5.254 -0.2263 -0.1630 -0.8172
  128CYS    HB2 1959   6.978   4.903   5.149 -0.1079 -2.8638 -3.4819
  128CYS     SG 1960   6.766   4.807   5.073  0.2406  0.6281 -0.1041
  128CYS    HG1 1961   6.768   4.910   4.991 -1.7715 -0.1912 -1.2513
  128CYS      C 1962   6.930   4.986   5.406 -0.4075  0.1167 -0.1740
  128CYS      O 1963   6.922   4.924   5.512  0.5376  0.3191  0.0247
  129TRP      N 1964   7.036   5.068   5.394 -0.0054 -0.3464  0.1494
  129TRP     HN 1965   7.063   5.113   5.309 -2.6033  2.0444  0.4538
  129TRP     CA 1966   7.121   5.098   5.505  0.1210  0.2218 -0.0963
  129TRP     HA 1967   7.140   5.007   5.559  2.7521  1.5358  1.3833
  129TRP     CB 1968   7.259   5.147   5.459  0.3967  0.0420  0.5305
  129TRP    HB1 1969   7.329   5.162   5.544  0.7846  0.3668  0.1577
  129TRP    HB2 1970   7.244   5.243   5.405  0.9974  0.7518  1.5956
  129TRP     CG 1971   7.318   5.044   5.368 -0.5410 -0.0788  0.0401
  129TRP    CD1 1972   7.339   5.034   5.234 -0.3552 -0.3222  0.0863
  129TRP    HD1 1973   7.298   5.092   5.153 -1.5206  0.6981  1.3543
  129TRP    NE1 1974   7.411   4.919   5.213  0.0111 -0.1181  0.2215
  129TRP    HE1 1975   7.424   4.875   5.127  0.3920 -3.0666  1.6533
  129TRP    CE2 1976   7.446   4.861   5.332 -0.5317 -0.0542  0.4135
  129TRP    CD2 1977   7.396   4.942   5.432 -0.3355  0.2295  0.2811
  129TRP    CE3 1978   7.418   4.904   5.561  0.4164  0.2900  0.1761
  129TRP    HE3 1979   7.383   4.959   5.647 -0.5291 -1.2765  0.8565
  129TRP    CZ3 1980   7.499   4.796   5.589 -0.4595 -0.3636  0.2380
  129TRP    HZ3 1981   7.516   4.776   5.694  1.9583  1.0411  0.1864
  129TRP    CZ2 1982   7.527   4.755   5.357  0.0796  0.2868 -0.1085
  129TRP    HZ2 1983   7.570   4.702   5.273 -1.6548 -1.1163 -0.1621
  129TRP    CH2 1984   7.560   4.726   5.488 -0.6117 -0.1208 -0.0226
  129TRP    HH2 1985   7.624   4.644   5.517  0.1114  0.5277  0.2404
  129TRP      C 1986   7.055   5.181   5.610 -0.1555 -0.1362  0.0149
  129TRP      O 1987   7.077   5.150   5.727 -0.4397 -0.2870  0.0287
  130VAL      N 1988   6.987   5.293   5.580  0.4506  0.1864 -0.1601
  130VAL     HN 1989   6.958   5.308   5.486  0.1341 -1.5528 -0.3753
  130VAL     CA 1990   6.929   5.382   5.675 -1.0421 -0.4835 -0.4167
  130VAL     HA 1991   7.010   5.414   5.740 -1.8373  3.0456 -0.9957
  130VAL     CB 1992   6.887   5.509   5.607  0.0374 -0.0709 -0.3322
  130VAL     HB 1993   6.826   5.485   5.518 -1.0036  0.2786  0.2719
  130VAL    CG1 1994   6.799   5.597   5.697  0.5708 -0.1583  0.2839
  130VAL   HG11 1995   6.715   5.540   5.742  0.5088 -0.6513 -0.4294
  130VAL   HG12 1996   6.753   5.680   5.640  1.6387  0.3010  0.0687
  130VAL   HG13 1997   6.858   5.642   5.780  0.1451 -2.4430  1.9368
  130VAL    CG2 1998   7.013   5.582   5.557  0.2321 -0.1170  0.0863
  130VAL   HG21 1999   7.058   5.539   5.465 -1.5642  0.3938 -1.0703
  130VAL   HG22 2000   7.080   5.605   5.642 -0.8598  0.4428  0.8136
  130VAL   HG23 2001   6.987   5.687   5.532  1.6089  0.0029 -0.9646
  130VAL      C 2002   6.824   5.322   5.762 -0.5048 -0.3047  0.3711
  130VAL      O 2003   6.822   5.332   5.885  0.2332  0.0886  0.3593
  131LEU      N 2004   6.734   5.242   5.702 -0.1105 -0.1943 -0.3728
  131LEU     HN 2005   6.719   5.245   5.603  1.5796  0.1921 -0.6615
  131LEU     CA 2006   6.641   5.162   5.774 -0.0545 -0.1458 -0.2463
  131LEU     HA 2007   6.579   5.229   5.831 -1.0539 -0.9279 -0.3677
  131LEU     CB 2008   6.571   5.080   5.664 -0.4773  0.5772 -0.5197
  131LEU    HB1 2009   6.641   5.009   5.616 -1.6140 -0.1674 -1.1317
  131LEU    HB2 2010   6.540   5.150   5.583 -0.8719 -3.4284 -4.1819
  131LEU     CG 2011   6.435   5.017   5.701  0.2595 -0.4733  0.4576
  131LEU     HG 2012   6.459   4.934   5.771 -1.1659  0.0973  1.6837
  131LEU    CD1 2013   6.357   5.131   5.767  0.8638 -0.1256  0.5822
  131LEU   HD11 2014   6.386   5.152   5.872 -0.8961 -1.4148  1.3845
  131LEU   HD12 2015   6.250   5.101   5.757  0.4317  1.5060 -0.1042
  131LEU   HD13 2016   6.361   5.231   5.716  1.8298  0.3974  1.6632
  131LEU    CD2 2017   6.366   4.947   5.583 -0.2714  1.1244 -0.2006
  131LEU   HD21 2018   6.332   5.027   5.513 -4.1152  1.1733  1.4480
  131LEU   HD22 2019   6.281   4.883   5.614  1.0217 -1.1021 -0.9691
  131LEU   HD23 2020   6.448   4.888   5.537 -0.4630 -1.0443  2.0130
  131LEU      C 2021   6.698   5.060   5.866 -0.3734  0.0919  0.2224
  131LEU      O 2022   6.650   5.047   5.979 -0.1959 -0.4388  0.2414
  132SER      N 2023   6.810   4.998   5.822 -0.0287  0.4746  0.5484
  132SER     HN 2024   6.851   5.004   5.732 -2.1911 -1.0700 -0.6430
  132SER     CA 2025   6.882   4.916   5.914  0.1701 -0.0252 -0.0489
  132SER     HA 2026   6.825   4.830   5.947  2.2426 -0.4106  2.9348
  132SER     CB 2027   6.998   4.842   5.845  0.4544  0.2309  0.1546
  132SER    HB1 2028   7.057   4.784   5.920 -1.9877  2.2599  3.9874
  132SER    HB2 2029   7.063   4.917   5.796 -0.8957  2.0013  0.9755
  132SER     OG 2030   6.940   4.752   5.752  0.3323  0.3092  0.1545
  132SER    HG1 2031   6.921   4.805   5.674 -0.5889 -0.4824 -0.1677
  132SER      C 2032   6.938   4.977   6.038 -1.1386  0.5490  0.2803
  132SER      O 2033   6.914   4.936   6.151 -0.4710 -0.5283  0.0528
  133PHE      N 2034   7.010   5.089   6.019 -0.2763 -0.0675 -0.1848
  133PHE     HN 2035   7.028   5.130   5.930  0.4640 -0.6139 -0.2981
  133PHE     CA 2036   7.051   5.180   6.122 -0.3627  0.2014 -0.3865
  133PHE     HA 2037   7.125   5.128   6.181 -0.1434 -1.7301 -2.2442
  133PHE     CB 2038   7.121   5.301   6.059 -0.0395  0.2967  0.1561
  133PHE    HB1 2039   7.152   5.368   6.143  2.8110  0.5013 -0.9399
  133PHE    HB2 2040   7.054   5.341   5.981  0.7511 -0.8242 -1.1392
  133PHE     CG 2041   7.254   5.262   6.003 -0.3835 -0.3626 -0.2160
  133PHE    CD1 2042   7.353   5.205   6.079 -0.2268 -0.1116 -0.2306
  133PHE    HD1 2043   7.339   5.192   6.186  0.8198 -0.2471 -0.0968
  133PHE    CE1 2044   7.482   5.193   6.033  0.1988  1.5318  0.4626
  133PHE    HE1 2045   7.559   5.169   6.105 -0.4917 -0.5969  0.5689
  133PHE     CZ 2046   7.508   5.223   5.902 -0.0630  0.3136  0.1240
  133PHE     HZ 2047   7.610   5.210   5.867  1.0381  2.4381  2.2874
  133PHE    CD2 2048   7.283   5.294   5.873  0.1365  0.2334  0.0402
  133PHE    HD2 2049   7.210   5.347   5.813 -1.1505  0.0714  1.4237
  133PHE    CE2 2050   7.408   5.269   5.820 -0.0405 -0.1764 -0.1851
  133PHE    HE2 2051   7.424   5.308   5.721  2.1319 -3.6555 -1.3940
  133PHE      C 2052   6.941   5.228   6.211  0.0990 -0.2996  0.4667
  133PHE      O 2053   6.961   5.228   6.332 -0.3586  0.7045  0.5518
  134ALA      N 2054   6.824   5.274   6.164  0.4707  0.4723  0.2745
  134ALA     HN 2055   6.814   5.269   6.065  0.6585 -0.2727  0.2889
  134ALA     CA 2056   6.712   5.310   6.245 -0.0198 -0.1436 -0.1245
  134ALA     HA 2057   6.747   5.394   6.303  0.7655  0.7181 -1.7902
  134ALA     CB 2058   6.605   5.362   6.147  0.3648  0.5153 -0.1971
  134ALA    HB1 2059   6.577   5.278   6.079  0.2094  1.1485 -0.9307
  134ALA    HB2 2060   6.652   5.444   6.089  0.0699 -1.2190 -3.1244
  134ALA    HB3 2061   6.517   5.407   6.197 -1.1275 -1.6986 -0.6788
  134ALA      C 2062   6.667   5.195   6.329 -0.5803 -0.1482 -0.4212
  134ALA      O 2063   6.638   5.211   6.448 -0.0887 -0.2647 -0.2840
  135ILE      N 2064   6.658   5.071   6.279 -0.3713 -0.1603 -0.4314
  135ILE     HN 2065   6.681   5.047   6.185  2.0760 -1.3151  0.4002
  135ILE     CA 2066   6.626   4.955   6.357  0.0124  0.0822  0.0881
  135ILE     HA 2067   6.535   4.978   6.411 -0.0280  1.6725 -0.5988
  135ILE     CB 2068   6.596   4.838   6.269  0.4978  0.0447 -0.0287
  135ILE     HB 2069   6.682   4.825   6.200  0.9066  0.4932  0.3911
  135ILE    CG2 2070   6.572   4.718   6.363  0.0329 -0.2086 -0.4706
  135ILE   HG21 2071   6.538   4.634   6.297 -2.3499 -0.4813  0.9690
  135ILE   HG22 2072   6.498   4.741   6.443  0.9196 -1.1236  0.6417
  135ILE   HG23 2073   6.669   4.684   6.404 -0.0640 -2.2291 -1.7874
  135ILE    CG1 2074   6.471   4.856   6.182  0.2489 -0.4847  0.2113
  135ILE   HG11 2075   6.462   4.966   6.166  0.7328 -0.2703  1.2863
  135ILE   HG12 2076   6.383   4.815   6.237  0.9654 -2.0175  0.2470
  135ILE     CD 2077   6.476   4.786   6.047  0.6590 -0.1380  0.0452
  135ILE    HD1 2078   6.393   4.823   5.983 -0.3678  0.4425  1.6592
  135ILE    HD2 2079   6.478   4.675   6.060  3.0099 -0.0169  1.2841
  135ILE    HD3 2080   6.567   4.818   5.992  0.5289  0.1057 -0.0273
  135ILE      C 2081   6.727   4.940   6.466 -0.0937 -0.1184  0.1592
  135ILE      O 2082   6.688   4.911   6.579  0.2426 -0.0123  0.3048
  136GLY      N 2083   6.858   4.951   6.436  0.0020 -0.5532  0.4243
  136GLY     HN 2084   6.882   4.982   6.345 -3.7443 -1.9157 -1.2274
  136GLY     CA 2085   6.959   4.934   6.536  0.2597  0.3423  0.3225
  136GLY    HA1 2086   7.058   4.946   6.496 -0.1179  0.9271 -0.4479
  136GLY    HA2 2087   6.944   4.836   6.581 -1.3241 -0.3482 -1.5805
  136GLY      C 2088   6.962   5.027   6.652  0.4032  0.5103  0.1831
  136GLY      O 2089   7.005   4.992   6.762 -0.0792 -0.4141  0.0872
  137LEU      N 2090   6.906   5.147   6.628 -0.7235 -0.0969 -0.2762
  137LEU     HN 2091   6.861   5.170   6.542 -1.0432  0.4534  0.0251
  137LEU     CA 2092   6.898   5.241   6.736  0.0517 -0.3610  0.0169
  137LEU     HA 2093   6.974   5.228   6.811 -0.1315 -1.0898  0.0810
  137LEU     CB 2094   6.911   5.385   6.685 -0.0655 -0.4670 -0.3204
  137LEU    HB1 2095   6.889   5.463   6.762 -1.6482  1.9442 -3.0141
  137LEU    HB2 2096   6.830   5.392   6.610  0.3388 -0.6706 -0.7851
  137LEU     CG 2097   7.046   5.418   6.618 -0.0039 -0.0764 -0.0171
  137LEU     HG 2098   7.070   5.338   6.544  3.2388 -0.3912  1.2306
  137LEU    CD1 2099   7.035   5.549   6.538 -0.7764  0.3603  0.7886
  137LEU   HD11 2100   7.124   5.564   6.474 -0.9830 -1.6127 -0.0332
  137LEU   HD12 2101   7.008   5.632   6.607  0.1252  0.0930  1.4754
  137LEU   HD13 2102   6.943   5.543   6.476 -0.5487 -0.0645  0.4841
  137LEU    CD2 2103   7.164   5.425   6.716  0.1540  0.5485 -0.2455
  137LEU   HD21 2104   7.170   5.331   6.775 -0.7924  0.5144 -0.1773
  137LEU   HD22 2105   7.157   5.503   6.795  1.1602  0.2233  0.1800
  137LEU   HD23 2106   7.256   5.445   6.659 -0.5151  0.9663 -1.2040
  137LEU      C 2107   6.768   5.244   6.809  0.0555  0.2850  0.0045
  137LEU      O 2108   6.748   5.331   6.893  0.9195  0.1327  0.3750
  138THR      N 2109   6.684   5.139   6.795 -0.2050  0.5352 -0.3293
  138THR     HN 2110   6.699   5.074   6.721 -2.0805 -2.5405  1.7578
  138THR     CA 2111   6.564   5.137   6.872  0.0168  0.8869  0.0297
  138THR     HA 2112   6.506   5.227   6.859  2.3865  3.1013  3.1605
  138THR     CB 2113   6.476   5.027   6.821 -0.1705  0.8743  0.3738
  138THR     HB 2114   6.528   4.929   6.817 -0.3208  0.7943  0.3364
  138THR    OG1 2115   6.440   5.060   6.687  0.3015 -0.2405 -0.0436
  138THR    HG1 2116   6.518   5.096   6.645  1.1454 -0.6577  1.0899
  138THR    CG2 2117   6.342   4.995   6.890 -0.2907 -0.0130 -0.2459
  138THR   HG21 2118   6.369   4.916   6.964  0.7624  1.6130  1.1829
  138THR   HG22 2119   6.272   4.948   6.819  0.3174  1.0739 -1.6227
  138THR   HG23 2120   6.296   5.084   6.938  1.7916  0.8298  0.3176
  138THR      C 2121   6.571   5.129   7.021 -0.3936 -0.0046  0.0098
  138THR      O 2122   6.507   5.212   7.085 -0.1975 -0.0982  0.3334
  139PRO      N 2123   6.655   5.055   7.088 -0.1970 -0.0426 -0.2755
  139PRO     CD 2124   6.742   4.948   7.041 -0.0117  0.0513 -0.1467
  139PRO    HD1 2125   6.814   4.988   6.966 -1.4091 -0.8067 -2.0274
  139PRO    HD2 2126   6.686   4.863   6.997  0.7511 -0.6862  0.2884
  139PRO     CA 2127   6.675   5.078   7.228  0.5913 -0.1295 -0.3703
  139PRO     HA 2128   6.580   5.092   7.277  0.4140 -1.4371 -0.2921
  139PRO     CB 2129   6.749   4.957   7.285 -0.3816 -0.8148 -0.5261
  139PRO    HB1 2130   6.675   4.883   7.321 -1.4036  0.5552  0.2587
  139PRO    HB2 2131   6.818   4.987   7.367 -1.3440 -1.5158  0.5571
  139PRO     CG 2132   6.821   4.897   7.163  0.6348  0.2630 -0.4764
  139PRO    HG1 2133   6.926   4.934   7.154  0.3426  1.0702 -0.7118
  139PRO    HG2 2134   6.818   4.786   7.166 -2.2428  0.2785  0.3200
  139PRO      C 2135   6.746   5.204   7.263  0.3413 -0.0813 -0.0317
  139PRO      O 2136   6.714   5.263   7.366 -0.3488 -0.1676 -0.1921
  140MET      N 2137   6.828   5.266   7.176 -0.0084 -0.0104 -0.3137
  140MET     HN 2138   6.856   5.215   7.095 -1.2429  1.0540 -1.4644
  140MET     CA 2139   6.892   5.390   7.204  0.1024 -0.1740  0.1691
  140MET     HA 2140   6.947   5.388   7.297  0.8871 -0.1654 -0.2810
  140MET     CB 2141   7.007   5.414   7.105  0.1762  0.9358  0.5094
  140MET    HB1 2142   7.027   5.523   7.118 -0.7438  1.0488  1.0387
  140MET    HB2 2143   6.969   5.408   7.000  0.0034  1.5523  0.5328
  140MET     CG 2144   7.139   5.338   7.117 -0.3771 -0.1691 -0.2107
  140MET    HG1 2145   7.175   5.340   7.222 -0.9378  0.6676 -0.0191
  140MET    HG2 2146   7.221   5.389   7.062  0.1893 -3.1887 -2.3619
  140MET     SD 2147   7.127   5.168   7.055  0.1527 -0.2109 -0.2013
  140MET     CE 2148   7.293   5.149   6.982  0.3335 -0.1121  0.1814
  140MET    HE1 2149   7.376   5.129   7.053  0.7803 -0.9141 -0.5510
  140MET    HE2 2150   7.309   5.234   6.913  0.7222  0.4681  0.9715
  140MET    HE3 2151   7.283   5.060   6.917 -0.1627 -0.2059  0.3725
  140MET      C 2152   6.804   5.510   7.210  0.3990  0.0701 -0.3019
  140MET      O 2153   6.827   5.608   7.280  0.0306 -0.3442  0.4078
  141LEU      N 2154   6.698   5.519   7.126 -0.2618 -0.1403  0.4949
  141LEU     HN 2155   6.693   5.434   7.074  4.8606  0.2243 -1.1554
  141LEU     CA 2156   6.602   5.623   7.108  0.1877  0.1254 -0.4247
  141LEU     HA 2157   6.638   5.715   7.152  1.0574 -0.1056 -0.6269
  141LEU     CB 2158   6.574   5.629   6.957  0.0212 -0.5215 -0.4246
  141LEU    HB1 2159   6.481   5.687   6.937  1.5918  1.4047 -2.8229
  141LEU    HB2 2160   6.564   5.523   6.927  1.3732 -0.6526 -0.5046
  141LEU     CG 2161   6.683   5.689   6.865  0.0775  0.3760  0.2115
  141LEU     HG 2162   6.784   5.654   6.894  0.0235 -0.7973 -0.9359
  141LEU    CD1 2163   6.655   5.635   6.724  0.3411  0.4444  0.1334
  141LEU   HD11 2164   6.573   5.680   6.664  0.8995 -0.0489 -1.0230
  141LEU   HD12 2165   6.643   5.525   6.725  1.2266  0.3062 -1.4274
  141LEU   HD13 2166   6.749   5.660   6.670  0.2291  1.2058  0.2693
  141LEU    CD2 2167   6.684   5.842   6.870 -0.2366  0.3908 -0.1346
  141LEU   HD21 2168   6.691   5.874   6.976 -1.8672 -1.5116  0.6089
  141LEU   HD22 2169   6.597   5.898   6.830  0.1984  1.5970  0.5279
  141LEU   HD23 2170   6.775   5.879   6.817  0.1185  0.8685  0.7960
  141LEU      C 2171   6.473   5.584   7.172  0.2564  0.0897 -0.3067
  141LEU      O 2172   6.388   5.670   7.192  0.1195 -0.0778 -0.1641
  142GLY      N 2173   6.469   5.455   7.212 -0.0846  0.3370  0.4696
  142GLY     HN 2174   6.547   5.394   7.206 -1.0690 -0.8818 -0.4496
  142GLY     CA 2175   6.360   5.396   7.283 -0.2526 -0.0653 -0.1117
  142GLY    HA1 2176   6.341   5.300   7.238 -0.3179  0.1393 -0.5261
  142GLY    HA2 2177   6.273   5.460   7.274  1.7760  2.9366  0.0615
  142GLY      C 2178   6.383   5.392   7.430  0.4638 -0.6437 -0.2339
  142GLY      O 2179   6.439   5.488   7.483 -0.7024 -0.1489  0.1282
  143TRP      N 2180   6.360   5.287   7.511 -0.1907 -0.1732  0.2053
  143TRP     HN 2181   6.303   5.211   7.480  0.9223 -0.8080 -0.3762
  143TRP     CA 2182   6.403   5.266   7.646  0.3494  0.2517  0.0998
  143TRP     HA 2183   6.429   5.355   7.701  1.1106 -1.3891  2.5287
  143TRP     CB 2184   6.298   5.195   7.731  0.4398 -0.3445 -0.2761
  143TRP    HB1 2185   6.271   5.098   7.685 -0.1697  0.7927 -2.4457
  143TRP    HB2 2186   6.207   5.257   7.717 -0.5469 -1.7901 -0.5274
  143TRP     CG 2187   6.316   5.189   7.879 -0.1568 -0.9121 -0.2206
  143TRP    CD1 2188   6.267   5.274   7.975  0.2935 -0.4786 -0.3740
  143TRP    HD1 2189   6.212   5.367   7.969  1.7319  0.4670  0.3847
  143TRP    NE1 2190   6.306   5.222   8.095 -0.0301 -0.0361 -0.0738
  143TRP    HE1 2191   6.302   5.273   8.178 -1.0969  0.1503 -0.2316
  143TRP    CE2 2192   6.365   5.099   8.081  0.2422  0.0412  0.3753
  143TRP    CD2 2193   6.381   5.080   7.945  0.1375 -0.3607  0.4174
  143TRP    CE3 2194   6.447   4.972   7.896  0.7546  0.2405 -0.1003
  143TRP    HE3 2195   6.462   4.962   7.789 -1.6996 -0.2833 -0.4586
  143TRP    CZ3 2196   6.478   4.872   7.986 -0.0185 -0.0544 -0.1495
  143TRP    HZ3 2197   6.527   4.781   7.955  0.5244  0.4826 -0.9291
  143TRP    CZ2 2198   6.415   5.011   8.173  0.4984  0.0645  0.2576
  143TRP    HZ2 2199   6.400   5.020   8.279  1.0592 -0.4710  0.3904
  143TRP    CH2 2200   6.466   4.895   8.121  0.2292  0.1292 -0.1582
  143TRP    HH2 2201   6.512   4.826   8.190  2.5314  0.9966 -0.7143
  143TRP      C 2202   6.528   5.185   7.649 -0.0237 -0.3374 -0.0826
  143TRP      O 2203   6.560   5.097   7.569 -0.6483 -1.0410  0.4328
  144ASN      N 2204   6.607   5.206   7.756  0.0640  0.9429 -0.3845
  144ASN     HN 2205   6.575   5.274   7.821  0.5097 -0.5869  1.5266
  144ASN     CA 2206   6.738   5.153   7.778 -0.3713 -0.0421 -0.1401
  144ASN     HA 2207   6.740   5.055   7.732 -2.0145  0.5078 -1.4831
  144ASN     CB 2208   6.848   5.236   7.711 -0.1577  0.0910  0.3727
  144ASN    HB1 2209   6.826   5.344   7.725 -1.0219 -0.1974  1.2924
  144ASN    HB2 2210   6.829   5.212   7.604  2.3731  1.2005 -0.4048
  144ASN     CG 2211   6.992   5.215   7.756 -0.1281  0.2827  0.3712
  144ASN    OD1 2212   7.032   5.110   7.806  0.0797  0.3137  0.2722
  144ASN    ND2 2213   7.084   5.313   7.734 -0.2114  0.2698 -0.0533
  144ASN   HD21 2214   7.181   5.301   7.755 -0.0707 -2.8097 -1.9256
  144ASN   HD22 2215   7.057   5.400   7.692  2.2323  0.7332 -0.8395
  144ASN      C 2216   6.752   5.138   7.925 -0.5992 -0.0056 -0.1148
  144ASN      O 2217   6.717   5.236   7.992 -0.0341  0.3065 -0.2753
  145ASN      N 2218   6.797   5.021   7.975  0.5459  0.3969 -0.1834
  145ASN     HN 2219   6.816   4.945   7.913 -0.0784 -0.6846  0.9270
  145ASN     CA 2220   6.816   4.991   8.113  0.2163 -0.1321 -0.2513
  145ASN     HA 2221   6.723   5.023   8.156  0.6826 -0.3904  0.9982
  145ASN     CB 2222   6.840   4.839   8.124  0.1015 -0.1571 -0.3348
  145ASN    HB1 2223   6.941   4.796   8.104 -0.0026 -0.6599  0.1971
  145ASN    HB2 2224   6.777   4.799   8.042  0.1628  1.1153 -1.0346
  145ASN     CG 2225   6.798   4.782   8.259 -0.1579  0.0908 -0.3088
  145ASN    OD1 2226   6.715   4.836   8.332  0.0805 -0.4002  0.3386
  145ASN    ND2 2227   6.863   4.672   8.305 -0.1654 -0.0637 -0.6645
  145ASN   HD21 2228   6.857   4.643   8.401  1.2498  0.1382 -0.4962
  145ASN   HD22 2229   6.950   4.665   8.256 -1.0378  0.9380 -2.4771
  145ASN      C 2230   6.925   5.075   8.170 -0.0510  0.2931 -0.3621
  145ASN      O 2231   6.911   5.141   8.273  0.1502  0.4343 -0.4233
  146CYS      N 2232   7.037   5.085   8.096  0.6101  0.0642  0.5921
  146CYS     HN 2233   7.047   5.039   8.009 -1.5382  0.0322  0.3250
  146CYS     CA 2234   7.156   5.154   8.137  0.6230  0.0412  0.5926
  146CYS     HA 2235   7.177   5.124   8.238  3.5912 -0.4156 -0.0479
  146CYS     CB 2236   7.278   5.108   8.055  0.4275  0.3545  0.1219
  146CYS    HB1 2237   7.369   5.148   8.105  0.7634 -0.1797 -0.0611
  146CYS    HB2 2238   7.282   5.144   7.950 -3.3277 -2.0634 -1.0443
  146CYS     SG 2239   7.306   4.930   8.070 -0.1377  0.2433 -0.1337
  146CYS      C 2240   7.149   5.303   8.130 -0.2032 -0.0202 -0.0369
  146CYS      O 2241   7.217   5.382   8.195 -0.2485 -0.1875  0.2174
  147GLY      N 2242   7.048   5.345   8.052  0.0083  0.2880 -0.1471
  147GLY     HN 2243   6.988   5.269   8.028 -0.8221  0.5448  0.9934
  147GLY     CA 2244   7.008   5.482   8.047  0.4733  0.4422  0.2889
  147GLY    HA1 2245   6.936   5.501   7.969  1.6158  2.6625 -0.3085
  147GLY    HA2 2246   7.097   5.539   8.026  1.3939 -1.0548  0.0593
  147GLY      C 2247   6.951   5.534   8.175  0.1114 -0.0466  0.3304
  147GLY      O 2248   6.976   5.652   8.202 -0.7191  0.1323  0.3614
  148GLN      N 2249   6.877   5.456   8.254 -0.2571 -0.0381 -0.0028
  148GLN     HN 2250   6.849   5.367   8.219 -0.0212 -0.3474  0.5763
  148GLN     CA 2251   6.823   5.487   8.383 -0.0651 -0.2222  0.1228
  148GLN     HA 2252   6.759   5.572   8.364  0.7417 -0.1159 -2.5409
  148GLN     CB 2253   6.743   5.363   8.426 -0.6573  0.0871 -0.0731
  148GLN    HB1 2254   6.698   5.382   8.526  2.6051  1.7162  1.2482
  148GLN    HB2 2255   6.811   5.276   8.439  0.2700  0.4230 -2.2941
  148GLN     CG 2256   6.626   5.327   8.335 -0.8759 -0.1062  0.2782
  148GLN    HG1 2257   6.557   5.264   8.394 -2.3725 -1.3960 -2.6103
  148GLN    HG2 2258   6.644   5.266   8.244  2.3787  1.4487 -0.2715
  148GLN     CD 2259   6.548   5.453   8.298 -0.0633  0.2080 -0.4153
  148GLN    OE1 2260   6.505   5.527   8.386  0.6582 -0.1975  0.2866
  148GLN    NE2 2261   6.531   5.482   8.166  0.1887  0.6289 -0.3565
  148GLN   HE21 2262   6.486   5.570   8.148 -1.4865  0.0736  0.8002
  148GLN   HE22 2263   6.578   5.426   8.099  1.3934 -0.2216  1.1278
  148GLN      C 2264   6.928   5.519   8.484 -0.1859  0.5499  0.0165
  148GLN      O 2265   7.034   5.456   8.482 -0.1444  0.6185  0.0571
  149PRO      N 2266   6.903   5.598   8.584 -0.2270  0.4527  0.0847
  149PRO     CD 2267   6.782   5.678   8.598 -0.5354  0.0315 -0.1587
  149PRO    HD1 2268   6.689   5.619   8.583  0.2201 -0.7141 -2.2936
  149PRO    HD2 2269   6.787   5.758   8.522 -0.7289 -0.6338 -0.8878
  149PRO     CA 2270   6.997   5.620   8.690 -0.0368  0.2201 -0.0343
  149PRO     HA 2271   7.090   5.649   8.641 -1.0322 -3.1190 -4.5112
  149PRO     CB 2272   6.940   5.733   8.777  0.1276 -0.5414  1.0812
  149PRO    HB1 2273   6.972   5.830   8.733 -1.3774 -0.5890 -0.2022
  149PRO    HB2 2274   6.964   5.734   8.885  1.2209  2.6650  0.9169
  149PRO     CG 2275   6.790   5.728   8.743  0.3744 -0.1246 -0.1491
  149PRO    HG1 2276   6.741   5.642   8.793  1.3242  0.5573  2.1137
  149PRO    HG2 2277   6.723   5.815   8.757  1.4278  0.5415  0.9788
  149PRO      C 2278   7.015   5.492   8.763  0.1655  0.3776  0.1975
  149PRO      O 2279   6.916   5.427   8.797  0.1263  0.4805  0.2769
  150LYS      N 2280   7.141   5.462   8.801  0.2628  0.0923 -0.3432
  150LYS     HN 2281   7.209   5.529   8.773 -1.7745  3.1216  1.4236
  150LYS     CA 2282   7.186   5.354   8.883 -0.4305  0.2384  0.2424
  150LYS     HA 2283   7.292   5.369   8.898 -0.4980  0.8373  0.1368
  150LYS     CB 2284   7.130   5.373   9.025 -0.3644  0.0840  0.2904
  150LYS    HB1 2285   7.159   5.292   9.094 -0.8914  1.1628  1.8255
  150LYS    HB2 2286   7.022   5.355   9.006 -0.0730 -0.8856 -0.5141
  150LYS     CG 2287   7.139   5.514   9.084 -0.2189  0.1277  0.1661
  150LYS    HG1 2288   7.101   5.506   9.188 -0.0264  0.2191  0.2450
  150LYS    HG2 2289   7.072   5.579   9.024 -2.8402 -0.8192  1.8640
  150LYS     CD 2290   7.282   5.568   9.087 -0.0715 -0.2391 -0.1533
  150LYS    HD1 2291   7.278   5.667   9.138  0.1353 -0.1996 -0.2127
  150LYS    HD2 2292   7.309   5.587   8.980 -2.3475  2.5015 -0.3785
  150LYS     CE 2293   7.389   5.483   9.155  0.0401  0.1280  0.1374
  150LYS    HE1 2294   7.490   5.527   9.154 -0.6340  1.7516 -1.7039
  150LYS    HE2 2295   7.396   5.383   9.106 -0.6265  0.4394 -0.6127
  150LYS     NZ 2296   7.343   5.467   9.295 -0.4630 -0.0691 -0.0465
  150LYS    HZ1 2297   7.245   5.432   9.302  0.1793 -1.8571  0.4888
  150LYS    HZ2 2298   7.334   5.563   9.332  1.2135 -0.2287  0.8543
  150LYS    HZ3 2299   7.405   5.416   9.362 -2.2569 -0.3723  1.4811
  150LYS      C 2300   7.176   5.211   8.841  0.4035  0.1995  0.1650
  150LYS      O 2301   7.162   5.117   8.920  0.3296 -0.2418 -0.3654
  151GLU      N 2302   7.168   5.182   8.710 -0.0770 -0.6509  0.3734
  151GLU     HN 2303   7.190   5.244   8.635  0.5393  0.0080  1.0743
  151GLU     CA 2304   7.095   5.067   8.667 -0.3922 -0.2345 -0.2234
  151GLU     HA 2305   7.081   5.003   8.753  1.9439  0.5865  0.8673
  151GLU     CB 2306   6.961   5.096   8.597 -0.5018 -0.0914  0.0433
  151GLU    HB1 2307   6.977   5.164   8.511  0.5498 -0.0902  0.2220
  151GLU    HB2 2308   6.904   5.152   8.675 -0.2170  0.6464 -0.2619
  151GLU     CG 2309   6.876   4.973   8.567 -0.0646 -0.3315 -0.2152
  151GLU    HG1 2310   6.930   4.903   8.499  1.0792  0.6753 -0.3753
  151GLU    HG2 2311   6.779   4.991   8.516 -0.8859  2.0464  1.9918
  151GLU     CD 2312   6.830   4.898   8.691 -0.1482  0.0697 -0.0011
  151GLU    OE1 2313   6.712   4.911   8.733 -0.3258  0.0177 -0.4696
  151GLU    OE2 2314   6.916   4.824   8.746  0.1312  0.3172 -0.1054
  151GLU      C 2315   7.172   4.981   8.574  0.2026 -0.1074  0.1439
  151GLU      O 2316   7.253   5.036   8.500  0.3532 -0.1815  0.2535
  152GLY      N 2317   7.161   4.847   8.575 -0.2088 -0.0856 -0.6453
  152GLY     HN 2318   7.095   4.811   8.641  1.1882 -0.6402  0.4909
  152GLY     CA 2319   7.250   4.771   8.493 -0.2739 -0.4357 -0.3938
  152GLY    HA1 2320   7.255   4.821   8.397 -0.0768 -1.2154 -0.7982
  152GLY    HA2 2321   7.205   4.673   8.489 -1.9972  0.3418 -2.3230
  152GLY      C 2322   7.384   4.762   8.557 -0.3022  0.3118 -0.2248
  152GLY      O 2323   7.403   4.807   8.670 -0.1376 -0.4771  0.0696
  153LYS      N 2324   7.484   4.700   8.491 -0.1655  0.1047  0.1768
  153LYS     HN 2325   7.470   4.671   8.397 -0.0822 -2.2907  0.8166
  153LYS     CA 2326   7.618   4.699   8.540 -0.3295 -0.2249  0.6250
  153LYS     HA 2327   7.618   4.670   8.644 -1.8378 -2.3105  0.1152
  153LYS     CB 2328   7.707   4.596   8.469 -0.2272  0.5675 -0.4114
  153LYS    HB1 2329   7.815   4.610   8.492 -0.5018  1.5225  0.3534
  153LYS    HB2 2330   7.704   4.626   8.362 -1.1141  2.4779  0.1207
  153LYS     CG 2331   7.660   4.451   8.483 -0.0149  0.5072 -0.3250
  153LYS    HG1 2332   7.741   4.382   8.448 -1.7474 -2.2175  0.7111
  153LYS    HG2 2333   7.566   4.456   8.424 -0.5248  4.2473  0.5953
  153LYS     CD 2334   7.619   4.419   8.627  0.2228  0.2245 -0.3166
  153LYS    HD1 2335   7.520   4.458   8.660 -0.0748 -1.3058  0.6723
  153LYS    HD2 2336   7.690   4.475   8.691 -0.1955 -0.2083  0.5368
  153LYS     CE 2337   7.639   4.273   8.667 -0.3418  0.1050 -0.4596
  153LYS    HE1 2338   7.666   4.265   8.775  1.1263 -2.7905 -0.9693
  153LYS    HE2 2339   7.716   4.222   8.606 -1.1991 -1.4032 -0.3397
  153LYS     NZ 2340   7.514   4.195   8.654  0.1268 -0.6064 -0.7208
  153LYS    HZ1 2341   7.465   4.197   8.745  0.7374 -0.5342 -0.3884
  153LYS    HZ2 2342   7.543   4.095   8.646  0.7619 -0.7755  2.3803
  153LYS    HZ3 2343   7.445   4.231   8.585  1.7135  4.0770 -0.1960
  153LYS      C 2344   7.681   4.834   8.536 -0.4676 -0.1794 -0.2139
  153LYS      O 2345   7.671   4.909   8.439  0.2758 -0.2911 -0.3890
  154ASN      N 2346   7.763   4.859   8.640 -0.3616  0.2082 -0.3917
  154ASN     HN 2347   7.769   4.788   8.710 -3.0224 -0.0382 -0.3224
  154ASN     CA 2348   7.844   4.977   8.647  0.3071 -0.2367 -0.5714
  154ASN     HA 2349   7.830   5.045   8.564  1.3502 -1.0118 -1.4194
  154ASN     CB 2350   7.805   5.054   8.774  0.3798  0.0918 -0.7473
  154ASN    HB1 2351   7.842   4.991   8.858  1.0096  0.0266 -1.0617
  154ASN    HB2 2352   7.696   5.064   8.789  0.7103  0.6492  1.8054
  154ASN     CG 2353   7.869   5.191   8.790 -0.7770  0.6060 -0.4304
  154ASN    OD1 2354   7.967   5.231   8.727 -0.0118 -0.3106  0.1317
  154ASN    ND2 2355   7.806   5.265   8.886 -0.4243  0.0390  0.2538
  154ASN   HD21 2356   7.709   5.253   8.906 -1.1136  3.3484 -0.4768
  154ASN   HD22 2357   7.845   5.353   8.915 -0.2297  0.0780 -0.1143
  154ASN      C 2358   7.990   4.948   8.640  0.4024  0.0534  0.1970
  154ASN      O 2359   8.030   4.859   8.715  0.6878  0.2862  0.3229
  155HSD      N 2360   8.065   5.016   8.552 -0.2952  0.3374 -0.1886
  155HSD     HN 2361   8.017   5.074   8.487 -0.4413  0.8273  0.3438
  155HSD     CA 2362   8.203   4.994   8.519 -0.2974 -0.1551  0.1344
  155HSD     HA 2363   8.234   4.893   8.543 -1.4631 -0.8686 -1.2015
  155HSD     CB 2364   8.227   4.991   8.368  0.1876  0.8341  0.1889
  155HSD    HB1 2365   8.252   5.094   8.332  2.8797  0.4001  0.5785
  155HSD    HB2 2366   8.144   4.941   8.313 -1.1440  1.4974  1.5378
  155HSD    ND1 2367   8.452   4.952   8.249  0.2961 -0.2826  0.7570
  155HSD    HD1 2368   8.482   5.046   8.232  0.8531 -0.0075  2.9131
  155HSD     CG 2369   8.342   4.908   8.320 -0.2602  0.1994  0.2042
  155HSD    CE1 2370   8.539   4.848   8.236  0.5802  0.0260  0.1284
  155HSD    HE1 2371   8.623   4.854   8.167 -0.0869 -0.3207 -0.7365
  155HSD    NE2 2372   8.488   4.738   8.288 -0.2288 -0.0078 -0.7200
  155HSD    CD2 2373   8.367   4.776   8.344  0.0921  0.1984 -0.1623
  155HSD    HD2 2374   8.296   4.701   8.374  0.1061 -0.2476 -1.1884
  155HSD      C 2375   8.301   5.085   8.584 -0.3178  0.3042 -0.4749
  155HSD      O 2376   8.419   5.081   8.551 -0.0407  0.6269  0.4362
  156SER      N 2377   8.259   5.162   8.686  0.1273  0.2177 -0.2222
  156SER     HN 2378   8.160   5.158   8.702 -0.2133  0.4066 -2.0279
  156SER     CA 2379   8.329   5.260   8.763  0.0234 -0.0350  0.1963
  156SER     HA 2380   8.363   5.334   8.692 -3.2984  1.5409  0.0992
  156SER     CB 2381   8.235   5.324   8.866 -0.0637 -0.1833  0.2088
  156SER    HB1 2382   8.288   5.385   8.942 -1.7080  0.4049  0.9449
  156SER    HB2 2383   8.170   5.252   8.920  0.3274 -1.4114 -0.8842
  156SER     OG 2384   8.146   5.415   8.802  0.0554 -0.3173 -0.1494
  156SER    HG1 2385   8.098   5.360   8.739  0.6031 -1.0246  0.0307
  156SER      C 2386   8.456   5.210   8.823  0.3158  0.2328 -0.1911
  156SER      O 2387   8.563   5.270   8.818  0.0940  0.5961 -0.7009
  157GLN      N 2388   8.447   5.090   8.885  0.2309  0.2820 -0.1083
  157GLN     HN 2389   8.367   5.031   8.873  2.2631 -2.2447 -2.7514
  157GLN     CA 2390   8.557   5.037   8.958 -0.0156  0.1408  0.1628
  157GLN     HA 2391   8.626   5.115   8.989  0.9839 -0.4101 -0.6230
  157GLN     CB 2392   8.503   4.968   9.084  0.8770 -0.0031  0.4788
  157GLN    HB1 2393   8.588   4.932   9.145  0.2398  0.1571  1.4809
  157GLN    HB2 2394   8.446   4.874   9.069  0.2343  0.4368  0.1241
  157GLN     CG 2395   8.424   5.058   9.179 -0.1126 -0.3469  0.0047
  157GLN    HG1 2396   8.388   5.000   9.266  2.2485 -0.3142  1.1035
  157GLN    HG2 2397   8.334   5.093   9.125  0.0969 -0.6466 -0.5473
  157GLN     CD 2398   8.502   5.181   9.225 -0.2363 -0.2032 -0.1691
  157GLN    OE1 2399   8.476   5.295   9.188  0.3545 -0.1825 -0.5255
  157GLN    NE2 2400   8.600   5.158   9.317 -0.3073 -0.2148 -0.0946
  157GLN   HE21 2401   8.638   5.228   9.377  2.1419 -0.3343 -1.3849
  157GLN   HE22 2402   8.634   5.065   9.331 -0.5073 -0.1299  1.0043
  157GLN      C 2403   8.629   4.936   8.875  0.1552 -0.0868  0.5864
  157GLN      O 2404   8.738   4.894   8.914  0.0915 -0.5817  0.2237
  158GLY      N 2405   8.575   4.903   8.757  0.6907 -0.2037  0.3699
  158GLY     HN 2406   8.483   4.934   8.735  1.4826  1.0255 -1.3660
  158GLY     CA 2407   8.627   4.816   8.656 -0.2837  0.3241 -0.6061
  158GLY    HA1 2408   8.729   4.848   8.642 -0.3372  1.2715  0.9634
  158GLY    HA2 2409   8.563   4.820   8.569 -0.7591  0.3163 -0.2680
  158GLY      C 2410   8.636   4.673   8.698 -0.0500  0.4852 -0.1045
  158GLY      O 2411   8.593   4.642   8.809 -0.7427 -0.0226 -0.5055
  159CYS      N 2412   8.688   4.582   8.614 -0.3394  0.2337 -0.0106
  159CYS     HN 2413   8.707   4.619   8.523  1.1390  2.2922  1.0570
  159CYS     CA 2414   8.708   4.442   8.633  0.6084  0.3635  0.0079
  159CYS     HA 2415   8.615   4.398   8.669  1.9131 -2.1974  0.5012
  159CYS     CB 2416   8.748   4.352   8.515 -0.1299 -0.5513  0.4333
  159CYS    HB1 2417   8.794   4.254   8.542 -1.1111 -0.9761  0.5911
  159CYS    HB2 2418   8.829   4.402   8.457  0.8079 -0.9763  1.3386
  159CYS     SG 2419   8.606   4.324   8.406  0.0634  0.4936 -0.1028
  159CYS      C 2420   8.801   4.405   8.743 -0.0670  0.2353  0.5441
  159CYS      O 2421   8.894   4.479   8.774 -0.2441  0.3200  0.8797
  160GLY      N 2422   8.774   4.293   8.814 -0.3394  0.0087  0.0866
  160GLY     HN 2423   8.685   4.249   8.808 -0.6531  0.4279  1.4963
  160GLY     CA 2424   8.864   4.235   8.909 -0.2393  0.1098  0.0545
  160GLY    HA1 2425   8.951   4.299   8.915  0.8437 -1.3891  1.1417
  160GLY    HA2 2426   8.885   4.133   8.881  2.0816  0.8509 -1.1883
  160GLY      C 2427   8.809   4.236   9.047  0.5008  0.5300  0.3558
  160GLY      O 2428   8.854   4.159   9.132  0.0382  0.5080  0.5865
  161GLU      N 2429   8.690   4.298   9.060  0.0183 -0.1645 -0.5897
  161GLU     HN 2430   8.647   4.352   8.988 -1.3298  0.9429  0.9636
  161GLU     CA 2431   8.616   4.285   9.181 -0.0763  0.1470 -0.6135
  161GLU     HA 2432   8.610   4.182   9.213  1.6693  0.8434  2.3914
  161GLU     CB 2433   8.665   4.360   9.306 -0.2469  0.4198 -0.7080
  161GLU    HB1 2434   8.673   4.465   9.273 -2.1580  1.1256  0.8584
  161GLU    HB2 2435   8.759   4.305   9.333 -0.0374 -0.0585 -2.3202
  161GLU     CG 2436   8.560   4.353   9.417  0.6609 -0.1063  0.1347
  161GLU    HG1 2437   8.552   4.245   9.445 -1.8247 -0.0478 -0.1516
  161GLU    HG2 2438   8.457   4.386   9.392  0.7299  0.7402  0.9080
  161GLU     CD 2439   8.604   4.441   9.534 -0.2483  0.2485  0.2126
  161GLU    OE1 2440   8.552   4.554   9.553 -0.1271  0.3531 -0.0762
  161GLU    OE2 2441   8.706   4.399   9.594 -0.4042 -0.3629  0.0659
  161GLU      C 2442   8.483   4.335   9.138 -0.1538 -0.1328 -0.7009
  161GLU      O 2443   8.470   4.452   9.102  1.1500  0.2280 -0.0593
  162GLY      N 2444   8.380   4.250   9.153 -0.2827  0.0723 -0.4170
  162GLY     HN 2445   8.404   4.161   9.191  2.1950  1.6307  2.1081
  162GLY     CA 2446   8.244   4.272   9.116 -0.3039  0.0443 -0.3589
  162GLY    HA1 2447   8.220   4.376   9.133 -1.6462 -0.5690  1.9181
  162GLY    HA2 2448   8.180   4.207   9.174  0.1208 -0.1699 -0.1229
  162GLY      C 2449   8.219   4.237   8.973 -0.6642  0.1013 -0.3107
  162GLY      O 2450   8.307   4.277   8.897 -0.0710  0.0137  0.3225
  163GLN      N 2451   8.105   4.175   8.937 -0.3798 -0.6012 -0.0206
  163GLN     HN 2452   8.032   4.149   9.000 -1.2823  0.8087 -0.4270
  163GLN     CA 2453   8.088   4.143   8.798 -0.2027 -0.1136 -0.1589
  163GLN     HA 2454   8.184   4.110   8.764 -2.0487 -3.3337 -2.8308
  163GLN     CB 2455   7.987   4.030   8.771 -0.2336 -0.0849 -0.1675
  163GLN    HB1 2456   7.991   4.013   8.661  3.0668 -0.7881 -0.0350
  163GLN    HB2 2457   7.879   4.051   8.790 -0.3532  0.1807 -1.0564
  163GLN     CG 2458   8.037   3.897   8.827  0.3115  0.0631 -0.2956
  163GLN    HG1 2459   7.990   3.815   8.768  0.6454  0.0455 -0.5394
  163GLN    HG2 2460   7.984   3.891   8.925  0.7710  2.1724  0.1285
  163GLN     CD 2461   8.185   3.874   8.849  0.1395 -0.7132  0.1011
  163GLN    OE1 2462   8.269   3.863   8.759 -0.0533 -0.5277 -0.1018
  163GLN    NE2 2463   8.227   3.883   8.978  0.2988  0.0826 -0.0019
  163GLN   HE21 2464   8.322   3.863   9.001  0.5118  0.6679 -0.3287
  163GLN   HE22 2465   8.163   3.889   9.054  2.5701 -0.9948  2.1271
  163GLN      C 2466   8.049   4.259   8.714  0.2931  0.0606 -0.1488
  163GLN      O 2467   7.935   4.305   8.710  0.3131  0.0915 -0.3406
  164VAL      N 2468   8.140   4.317   8.634  0.3825  0.1249 -0.0028
  164VAL     HN 2469   8.229   4.273   8.623  0.3972 -0.6190  2.5217
  164VAL     CA 2470   8.110   4.437   8.562 -0.3699 -0.1646 -0.1784
  164VAL     HA 2471   8.014   4.485   8.582 -0.3972  0.6190 -2.0081
  164VAL     CB 2472   8.209   4.544   8.598  0.0069 -0.3350 -0.7123
  164VAL     HB 2473   8.183   4.639   8.548  1.3871  1.5184  1.8801
  164VAL    CG1 2474   8.203   4.587   8.745  0.3745  0.0743 -0.8153
  164VAL   HG11 2475   8.101   4.626   8.768  0.4261  0.2584 -0.8981
  164VAL   HG12 2476   8.283   4.660   8.770  2.3755 -1.4846 -2.2970
  164VAL   HG13 2477   8.233   4.493   8.798 -0.1993 -0.8128 -2.0146
  164VAL    CG2 2478   8.357   4.506   8.575  0.2628  0.1830  0.0234
  164VAL   HG21 2479   8.386   4.477   8.471  0.8977  0.6346  0.0764
  164VAL   HG22 2480   8.384   4.427   8.648  0.1566  0.6622  0.5868
  164VAL   HG23 2481   8.422   4.590   8.605 -1.6051  1.0476  1.9069
  164VAL      C 2482   8.111   4.414   8.415 -0.3035 -0.2253 -0.1678
  164VAL      O 2483   8.085   4.504   8.335 -0.1566  0.0369  0.0737
  165ALA      N 2484   8.128   4.290   8.367  1.0264 -0.0926 -0.0813
  165ALA     HN 2485   8.117   4.222   8.440 -4.7790 -1.3469 -1.6321
  165ALA     CA 2486   8.129   4.239   8.234 -0.2890  0.3159 -0.2626
  165ALA     HA 2487   8.205   4.292   8.178  0.0732  1.1287  0.9526
  165ALA     CB 2488   8.176   4.093   8.239 -0.2515  0.3146 -0.6130
  165ALA    HB1 2489   8.091   4.032   8.277 -1.4137  1.4872 -1.2339
  165ALA    HB2 2490   8.249   4.076   8.321  0.4585  2.2113 -0.8217
  165ALA    HB3 2491   8.211   4.059   8.139 -1.2516  1.6761 -1.4668
  165ALA      C 2492   8.005   4.251   8.152 -0.1891 -0.5351 -0.5508
  165ALA      O 2493   7.894   4.225   8.196 -0.0515  0.1397  0.2245
  166CYS      N 2494   8.025   4.287   8.024  0.1218 -0.3263 -0.4465
  166CYS     HN 2495   8.114   4.306   7.983 -0.5839  2.0498 -1.0110
  166CYS     CA 2496   7.917   4.308   7.933 -0.2546  0.0071  0.0751
  166CYS     HA 2497   7.839   4.363   7.983 -0.3667  0.3901 -0.5124
  166CYS     CB 2498   7.968   4.381   7.807 -0.0689  0.2366  0.2835
  166CYS    HB1 2499   7.906   4.366   7.717  1.5560 -1.3349 -0.6482
  166CYS    HB2 2500   8.069   4.338   7.785  0.4209  1.8087 -0.6723
  166CYS     SG 2501   7.989   4.557   7.843  0.0022  0.2840  0.0103
  166CYS      C 2502   7.871   4.176   7.882 -0.1031 -0.0514  0.0889
  166CYS      O 2503   7.954   4.091   7.850 -0.0823 -0.1075  0.2907
  167LEU      N 2504   7.737   4.163   7.869 -0.1061  0.1683 -0.1089
  167LEU     HN 2505   7.678   4.241   7.887  0.5001  0.6732 -0.2578
  167LEU     CA 2506   7.675   4.043   7.823  0.2749  0.0361 -0.2814
  167LEU     HA 2507   7.740   3.980   7.764  0.6490 -0.6330  0.8026
  167LEU     CB 2508   7.612   3.969   7.943 -0.4026  0.5371 -0.3266
  167LEU    HB1 2509   7.542   3.891   7.905 -1.0427 -1.1032  3.7630
  167LEU    HB2 2510   7.564   4.050   8.003  0.6104 -0.4602  1.9206
  167LEU     CG 2511   7.717   3.899   8.030 -0.6705 -0.3915 -0.7394
  167LEU     HG 2512   7.792   3.978   8.052 -2.5281  1.5441 -0.9983
  167LEU    CD1 2513   7.656   3.858   8.165 -0.3035 -0.2205 -0.5198
  167LEU   HD11 2514   7.589   3.772   8.142 -1.1314  0.7217 -1.7886
  167LEU   HD12 2515   7.599   3.942   8.209 -1.5047 -0.7724 -0.9857
  167LEU   HD13 2516   7.736   3.823   8.234 -0.0996 -0.3775 -0.8334
  167LEU    CD2 2517   7.782   3.777   7.962 -0.0148  0.0545 -0.9217
  167LEU   HD21 2518   7.713   3.695   7.932 -0.6440  0.2870 -0.1541
  167LEU   HD22 2519   7.839   3.723   8.041 -2.9890  0.6562  1.8374
  167LEU   HD23 2520   7.836   3.806   7.869 -1.0455  1.3317 -1.1574
  167LEU      C 2521   7.558   4.076   7.738  0.4629  0.6612 -0.2993
  167LEU      O 2522   7.484   4.171   7.763  0.1340  0.3635 -0.1301
  168PHE      N 2523   7.524   4.011   7.625 -0.4858  0.2190  0.2304
  168PHE     HN 2524   7.572   3.933   7.587 -1.2026 -0.5559  0.8688
  168PHE     CA 2525   7.429   4.057   7.528 -0.2814 -0.1295 -0.1334
  168PHE     HA 2526   7.452   4.158   7.498 -0.9139 -0.1438 -0.6886
  168PHE     CB 2527   7.429   3.953   7.414 -0.3122 -0.4021  0.1120
  168PHE    HB1 2528   7.398   3.851   7.445 -4.3996 -0.1356 -2.2603
  168PHE    HB2 2529   7.532   3.950   7.373 -0.1150 -2.5580  0.6779
  168PHE     CG 2530   7.347   3.998   7.297 -0.4279  0.2847  0.4503
  168PHE    CD1 2531   7.390   4.098   7.214  0.1268 -0.3846 -0.0738
  168PHE    HD1 2532   7.477   4.158   7.235 -0.3498  0.4344 -0.4069
  168PHE    CE1 2533   7.323   4.116   7.095  0.1028 -0.3519 -0.0550
  168PHE    HE1 2534   7.347   4.204   7.037  2.5995  0.0095  1.3574
  168PHE     CZ 2535   7.223   4.031   7.054 -0.4155  0.0819  0.2919
  168PHE     HZ 2536   7.159   4.056   6.971 -2.3195  0.4126  1.7706
  168PHE    CD2 2537   7.242   3.918   7.258  0.0589 -0.1168 -0.0457
  168PHE    HD2 2538   7.227   3.834   7.324  1.8414  0.9030  1.7611
  168PHE    CE2 2539   7.177   3.932   7.138 -0.1239 -0.2693  0.0340
  168PHE    HE2 2540   7.102   3.863   7.103  0.4193 -0.1081 -1.5813
  168PHE      C 2541   7.291   4.070   7.582 -0.0273  0.0778  0.4797
  168PHE      O 2542   7.221   4.170   7.564  0.2197  0.1851  0.1089
  169GLU      N 2543   7.240   3.976   7.663 -0.1190 -0.0931  0.2263
  169GLU     HN 2544   7.297   3.898   7.691 -0.5126  0.2651  2.1440
  169GLU     CA 2545   7.104   3.964   7.705 -0.0775  0.1893  0.4409
  169GLU     HA 2546   7.031   4.002   7.635 -0.1937 -0.3672  0.2574
  169GLU     CB 2547   7.074   3.815   7.725  0.1794  0.2015  0.9338
  169GLU    HB1 2548   6.966   3.803   7.749  0.0684  0.6129  0.6381
  169GLU    HB2 2549   7.148   3.768   7.793 -0.4287 -2.0024  0.1608
  169GLU     CG 2550   7.073   3.738   7.592 -0.9782  0.3826  0.8255
  169GLU    HG1 2551   7.169   3.755   7.539 -0.9161 -2.5426 -0.1309
  169GLU    HG2 2552   6.987   3.774   7.532  1.9797 -0.0315 -4.1374
  169GLU     CD 2553   7.060   3.588   7.614 -0.0321  0.2118  0.2885
  169GLU    OE1 2554   7.092   3.532   7.722  0.4115  0.0664  0.0825
  169GLU    OE2 2555   7.008   3.519   7.523  0.1284 -0.1771  0.4912
  169GLU      C 2556   7.073   4.044   7.827 -0.0561  0.1542  0.4699
  169GLU      O 2557   6.961   4.048   7.878 -0.5133  0.9127 -0.5567
  170ASP      N 2558   7.174   4.119   7.875  0.2316  0.2893 -0.3220
  170ASP     HN 2559   7.260   4.101   7.828  0.0859 -1.1523 -0.0795
  170ASP     CA 2560   7.181   4.219   7.977  0.1245  0.4116 -0.4330
  170ASP     HA 2561   7.085   4.217   8.027 -1.1133  5.3248 -2.1026
  170ASP     CB 2562   7.296   4.186   8.074 -0.0514  0.9354 -0.0427
  170ASP    HB1 2563   7.395   4.213   8.032 -0.2455  0.1161 -1.0733
  170ASP    HB2 2564   7.303   4.078   8.100  0.1756  0.8164 -0.5814
  170ASP     CG 2565   7.287   4.261   8.206 -0.3052  0.1090  0.4212
  170ASP    OD1 2566   7.393   4.319   8.242 -0.3965  0.2408  0.4785
  170ASP    OD2 2567   7.181   4.267   8.274 -1.2005  0.5322 -0.9446
  170ASP      C 2568   7.193   4.356   7.921  0.2436  0.4625 -0.2818
  170ASP      O 2569   7.118   4.444   7.964 -0.4022 -0.3112  0.1952
  171VAL      N 2570   7.286   4.378   7.827 -0.0783  0.3005 -0.6388
  171VAL     HN 2571   7.342   4.301   7.800 -2.0661 -1.8798  1.0680
  171VAL     CA 2572   7.291   4.499   7.751  0.6076  0.9259  0.3815
  171VAL     HA 2573   7.284   4.584   7.818  2.0629  1.7882 -0.4908
  171VAL     CB 2574   7.417   4.494   7.670  0.4342 -0.6804  0.1980
  171VAL     HB 2575   7.410   4.396   7.617 -1.1953 -0.2321 -0.4862
  171VAL    CG1 2576   7.428   4.605   7.564 -0.2153 -0.1681  0.6620
  171VAL   HG11 2577   7.435   4.708   7.605 -1.8248  0.7347 -1.1649
  171VAL   HG12 2578   7.348   4.604   7.486  0.7988  0.2160 -0.4166
  171VAL   HG13 2579   7.522   4.587   7.507 -0.7409 -0.8603 -0.0003
  171VAL    CG2 2580   7.542   4.485   7.759  0.1528  0.1090  0.6805
  171VAL   HG21 2581   7.543   4.387   7.812 -2.3108  0.1925  1.0010
  171VAL   HG22 2582   7.545   4.576   7.821  1.6500  1.4850 -1.2854
  171VAL   HG23 2583   7.635   4.484   7.698  1.0983  2.7920  1.9582
  171VAL      C 2584   7.172   4.528   7.666 -0.2264 -0.3008  1.1039
  171VAL      O 2585   7.137   4.646   7.665 -0.0064 -0.2345  0.0743
  172VAL      N 2586   7.113   4.431   7.593  0.1376  0.2981 -0.0169
  172VAL     HN 2587   7.141   4.336   7.603 -0.0999  0.3809  1.9469
  172VAL     CA 2588   7.010   4.456   7.497  0.1128 -0.3755 -0.1646
  172VAL     HA 2589   7.018   4.560   7.470 -0.2459 -0.5318 -0.9154
  172VAL     CB 2590   7.031   4.376   7.372  0.0058 -0.2887 -0.2384
  172VAL     HB 2591   7.073   4.276   7.396  2.2627  1.0068  1.6442
  172VAL    CG1 2592   6.904   4.339   7.294 -0.1090 -0.1796 -0.1034
  172VAL   HG11 2593   6.921   4.292   7.194 -0.1219 -2.6178  0.9624
  172VAL   HG12 2594   6.831   4.422   7.282  1.3932  1.3379  0.8301
  172VAL   HG13 2595   6.849   4.259   7.348 -0.9995  0.0320 -0.6684
  172VAL    CG2 2596   7.121   4.460   7.280 -0.4635  0.1054 -0.3423
  172VAL   HG21 2597   7.218   4.491   7.325 -1.2134  2.2775 -0.1067
  172VAL   HG22 2598   7.067   4.550   7.244 -0.6390 -0.0968 -0.5855
  172VAL   HG23 2599   7.146   4.393   7.195  1.1849 -0.5402  0.5878
  172VAL      C 2600   6.875   4.437   7.558  0.0348 -0.1684 -0.2730
  172VAL      O 2601   6.845   4.328   7.606 -0.4880  0.0001 -0.2088
  173PRO      N 2602   6.784   4.529   7.564  0.0165 -0.2075  0.0408
  173PRO     CD 2603   6.796   4.667   7.519 -0.1013 -0.2369 -0.0831
  173PRO    HD1 2604   6.787   4.666   7.408  2.2712  1.3287 -0.3586
  173PRO    HD2 2605   6.897   4.693   7.557  0.9344 -1.0816 -2.1123
  173PRO     CA 2606   6.649   4.494   7.598 -0.0278  0.1576  0.2398
  173PRO     HA 2607   6.655   4.472   7.704 -0.6461  3.2449  1.0259
  173PRO     CB 2608   6.578   4.629   7.586  0.4272  0.3677 -0.0929
  173PRO    HB1 2609   6.508   4.633   7.672  0.7317  3.6041  0.1507
  173PRO    HB2 2610   6.526   4.651   7.490 -0.6844  0.1744  0.4540
  173PRO     CG 2611   6.689   4.733   7.607  0.3453  0.4462 -0.0491
  173PRO    HG1 2612   6.660   4.836   7.576 -0.1356  0.0066 -1.1190
  173PRO    HG2 2613   6.710   4.739   7.715  0.9749  2.8278 -0.2460
  173PRO      C 2614   6.579   4.383   7.528 -0.1615  0.2389  0.2431
  173PRO      O 2615   6.565   4.370   7.406 -0.7298  0.4325  0.2863
  174MET      N 2616   6.526   4.293   7.613  0.2683  0.0465  0.3092
  174MET     HN 2617   6.526   4.323   7.708  4.5381  0.2376  0.4341
  174MET     CA 2618   6.454   4.179   7.566 -0.1220  0.1921  0.5478
  174MET     HA 2619   6.518   4.131   7.493 -0.2336  1.2252 -0.2500
  174MET     CB 2620   6.420   4.086   7.683 -0.0943 -0.1907  0.2526
  174MET    HB1 2621   6.349   4.012   7.641 -0.9450 -0.7845  2.5610
  174MET    HB2 2622   6.381   4.156   7.760  0.7944 -0.6563  1.1500
  174MET     CG 2623   6.542   4.012   7.739 -0.0741 -0.2664  0.1085
  174MET    HG1 2624   6.516   3.958   7.833  0.3860 -2.9410 -1.1831
  174MET    HG2 2625   6.610   4.094   7.768 -2.1530  1.2175  1.1006
  174MET     SD 2626   6.621   3.891   7.629 -0.1725 -0.2050 -0.0311
  174MET     CE 2627   6.490   3.803   7.540 -0.2094 -0.5630  0.3703
  174MET    HE1 2628   6.457   3.858   7.449  0.2825 -1.0484 -0.1094
  174MET    HE2 2629   6.400   3.774   7.599 -1.0984 -1.5086 -1.3641
  174MET    HE3 2630   6.530   3.703   7.511  2.8237  0.3687  0.9919
  174MET      C 2631   6.337   4.205   7.477  0.3955  0.1908 -0.1418
  174MET      O 2632   6.308   4.132   7.382  0.1365 -0.1089  0.1615
  175ASN      N 2633   6.260   4.313   7.498  0.2559  0.1048 -0.2076
  175ASN     HN 2634   6.275   4.365   7.582 -0.7664  0.7098 -0.3959
  175ASN     CA 2635   6.144   4.348   7.422 -0.0956 -0.3635  0.1094
  175ASN     HA 2636   6.072   4.268   7.420  0.2538 -0.6772 -0.1079
  175ASN     CB 2637   6.074   4.475   7.474 -0.6295 -0.5303 -0.2003
  175ASN    HB1 2638   5.998   4.514   7.403 -0.9727 -1.6881 -0.4906
  175ASN    HB2 2639   6.144   4.557   7.500 -0.0436 -1.0079 -0.2411
  175ASN     CG 2640   6.009   4.453   7.609  0.0011 -0.2429  0.1562
  175ASN    OD1 2641   6.012   4.344   7.667  0.5285 -0.0773  0.4448
  175ASN    ND2 2642   5.945   4.555   7.672  0.4611  0.0526  0.1432
  175ASN   HD21 2643   5.920   4.539   7.768 -0.6888 -0.1162 -0.1696
  175ASN   HD22 2644   5.959   4.647   7.635  1.1886 -0.0014  0.2662
  175ASN      C 2645   6.187   4.379   7.283  0.5210 -0.0857  0.3568
  175ASN      O 2646   6.122   4.340   7.186  0.5858  0.3254  0.1467
  176TYR      N 2647   6.296   4.453   7.256  0.3195  0.1892  0.2899
  176TYR     HN 2648   6.352   4.495   7.327  2.2863 -0.6926 -0.6651
  176TYR     CA 2649   6.350   4.478   7.126  0.4838 -0.1494  0.2931
  176TYR     HA 2650   6.272   4.529   7.071 -0.4447 -3.0514 -1.2761
  176TYR     CB 2651   6.465   4.581   7.138  0.2499  0.1350  0.1080
  176TYR    HB1 2652   6.528   4.557   7.226 -0.4008 -2.0957  0.0347
  176TYR    HB2 2653   6.421   4.682   7.151 -1.1601 -0.4310  0.0179
  176TYR     CG 2654   6.554   4.590   7.019 -0.2927  0.1780 -0.3016
  176TYR    CD1 2655   6.500   4.643   6.904 -0.0001  0.6122 -0.2435
  176TYR    HD1 2656   6.395   4.668   6.904 -0.1642  0.0085  0.8131
  176TYR    CE1 2657   6.583   4.660   6.796  0.0955 -0.4281 -0.3530
  176TYR    HE1 2658   6.537   4.677   6.699 -0.8524  1.4362  0.3526
  176TYR     CZ 2659   6.719   4.648   6.805  0.1630  0.5122  0.0805
  176TYR     OH 2660   6.798   4.669   6.690  0.4270 -0.4522  0.0696
  176TYR     HH 2661   6.741   4.725   6.636  0.1798 -0.1972  0.5835
  176TYR    CD2 2662   6.689   4.565   7.024 -0.3268 -0.0371 -0.4360
  176TYR    HD2 2663   6.737   4.534   7.116  2.1965  0.7444 -1.4134
  176TYR    CE2 2664   6.774   4.601   6.922  0.0751 -0.4830 -0.2631
  176TYR    HE2 2665   6.882   4.597   6.931  0.0324 -1.2177 -0.0418
  176TYR      C 2666   6.385   4.348   7.062  0.0275 -0.0955 -0.0663
  176TYR      O 2667   6.368   4.330   6.941  0.0380 -0.5484 -0.0007
  177MET      N 2668   6.440   4.253   7.139  0.4338  0.1301 -0.0786
  177MET     HN 2669   6.455   4.261   7.238  0.4817  1.3429 -0.1638
  177MET     CA 2670   6.464   4.123   7.085 -0.1085 -0.2194  0.5031
  177MET     HA 2671   6.525   4.133   6.996  0.8388  0.8427  1.2403
  177MET     CB 2672   6.536   4.034   7.187 -0.0659 -0.3640  0.3467
  177MET    HB1 2673   6.547   3.933   7.141 -4.2208 -0.3550 -1.1100
  177MET    HB2 2674   6.468   4.010   7.271  0.2655 -0.1606  0.6728
  177MET     CG 2675   6.673   4.083   7.233  0.1641  0.1606 -0.8453
  177MET    HG1 2676   6.692   4.059   7.340  1.0054  1.3430 -0.7052
  177MET    HG2 2677   6.667   4.194   7.235 -1.7250  0.0813  0.4959
  177MET     SD 2678   6.813   4.020   7.136  0.6347 -0.0177 -0.0611
  177MET     CE 2679   6.814   3.852   7.204  0.1334  0.2069  0.5118
  177MET    HE1 2680   6.818   3.849   7.315 -0.7984  0.7770  0.5634
  177MET    HE2 2681   6.904   3.796   7.169  0.6833 -0.1839  2.3775
  177MET    HE3 2682   6.718   3.805   7.177 -0.3694  1.2351  0.4749
  177MET      C 2683   6.343   4.046   7.045 -0.0725 -0.0014 -0.0400
  177MET      O 2684   6.338   3.981   6.941  0.3567 -0.6077  0.3095
  178VAL      N 2685   6.248   4.028   7.138  0.1071 -0.3166  0.0860
  178VAL     HN 2686   6.245   4.083   7.222  0.9173  1.2592 -0.8737
  178VAL     CA 2687   6.136   3.943   7.115 -0.1234 -0.0680  0.2840
  178VAL     HA 2688   6.167   3.855   7.062  1.4587  0.9348 -0.5119
  178VAL     CB 2689   6.068   3.913   7.246 -0.4749  0.5050  0.2366
  178VAL     HB 2690   6.052   4.011   7.295 -0.6321  1.1367 -1.0136
  178VAL    CG1 2691   5.929   3.848   7.237 -0.2064 -0.0824  0.3087
  178VAL   HG11 2692   5.922   3.751   7.185 -1.7539  0.6603 -0.9546
  178VAL   HG12 2693   5.860   3.924   7.194 -2.1755 -0.9641  1.7700
  178VAL   HG13 2694   5.885   3.836   7.339  0.5400  2.0394  0.9378
  178VAL    CG2 2695   6.173   3.838   7.329 -0.3728  0.3781 -0.0053
  178VAL   HG21 2696   6.265   3.895   7.355  0.9677 -0.5701 -2.3263
  178VAL   HG22 2697   6.213   3.741   7.293 -1.0628  0.5741 -1.3704
  178VAL   HG23 2698   6.120   3.829   7.426  0.9393 -1.3865  0.6027
  178VAL      C 2699   6.038   3.997   7.016  0.1092  0.2347  0.2157
  178VAL      O 2700   5.986   3.924   6.931  0.2550 -0.1634  0.4645
  179TYR      N 2701   6.014   4.129   7.007 -0.3911  0.1693  0.5405
  179TYR     HN 2702   6.064   4.184   7.073  1.1495 -2.6964  1.9492
  179TYR     CA 2703   5.910   4.188   6.929 -0.0112 -0.0468 -0.1406
  179TYR     HA 2704   5.841   4.114   6.891  1.5739 -1.1837 -0.9132
  179TYR     CB 2705   5.845   4.302   7.010  0.4748 -0.0440  0.2542
  179TYR    HB1 2706   5.764   4.363   6.963 -0.9860 -1.4317  0.8760
  179TYR    HB2 2707   5.923   4.372   7.047  0.4277  0.2959 -0.2787
  179TYR     CG 2708   5.779   4.246   7.131  0.3225 -0.4394 -0.0078
  179TYR    CD1 2709   5.803   4.299   7.256 -0.3309 -0.3999  0.1025
  179TYR    HD1 2710   5.876   4.379   7.254 -0.7388 -0.0277 -0.7410
  179TYR    CE1 2711   5.753   4.245   7.372 -0.3842 -0.2226  0.1626
  179TYR    HE1 2712   5.781   4.294   7.464  1.3644 -0.8090 -0.0209
  179TYR     CZ 2713   5.672   4.135   7.361 -0.2313 -0.3416  0.2371
  179TYR     OH 2714   5.620   4.071   7.475 -0.2712 -0.2629  0.2628
  179TYR     HH 2715   5.622   4.133   7.548 -0.5617 -2.6576  2.4480
  179TYR    CD2 2716   5.686   4.145   7.125 -0.2726  0.0509  0.7098
  179TYR    HD2 2717   5.656   4.111   7.027  0.0591 -1.0303  0.9694
  179TYR    CE2 2718   5.629   4.091   7.238 -0.8902 -0.0430  0.3563
  179TYR    HE2 2719   5.566   4.003   7.234 -0.3753 -0.4365  0.7505
  179TYR      C 2720   5.967   4.249   6.806 -0.1329  0.1051 -0.1223
  179TYR      O 2721   5.948   4.195   6.697  0.0371  0.1712 -0.1854
  180PHE      N 2722   6.036   4.364   6.815 -0.0828  0.0878 -0.2883
  180PHE     HN 2723   6.070   4.405   6.899  1.1538 -0.1379 -0.6561
  180PHE     CA 2724   6.063   4.432   6.692  0.0615  0.5467 -0.0030
  180PHE     HA 2725   5.978   4.425   6.627  0.6111 -1.2049 -0.5936
  180PHE     CB 2726   6.085   4.582   6.723 -0.1886  0.5588  0.1157
  180PHE    HB1 2727   6.175   4.597   6.785 -0.1846  1.3889 -0.0819
  180PHE    HB2 2728   5.993   4.623   6.770  0.3349 -0.7689  2.4689
  180PHE     CG 2729   6.117   4.672   6.609 -0.3549  0.6252  0.1213
  180PHE    CD1 2730   6.022   4.692   6.512 -0.7042  0.2108  0.3736
  180PHE    HD1 2731   5.933   4.631   6.514 -0.1091 -0.6597  0.3906
  180PHE    CE1 2732   6.030   4.796   6.422 -0.0406 -0.0467  0.1286
  180PHE    HE1 2733   5.964   4.801   6.336  0.7840  0.5622 -0.4838
  180PHE     CZ 2734   6.142   4.875   6.424  0.1903 -0.3751  0.1828
  180PHE     HZ 2735   6.149   4.960   6.359 -0.6281  0.7488  1.4886
  180PHE    CD2 2736   6.229   4.752   6.605  0.0315  0.1166  0.6234
  180PHE    HD2 2737   6.304   4.747   6.682  0.6386 -0.0977  0.0368
  180PHE    CE2 2738   6.247   4.850   6.510  0.1876 -0.3137  0.2054
  180PHE    HE2 2739   6.338   4.908   6.507 -0.0806  0.1340  0.6721
  180PHE      C 2740   6.179   4.383   6.612  0.0422  0.2014  0.1819
  180PHE      O 2741   6.186   4.395   6.490 -0.8938 -0.7460  0.0182
  181ASN      N 2742   6.282   4.324   6.676 -0.2769 -0.2529  0.2808
  181ASN     HN 2743   6.294   4.321   6.775  0.6895 -1.5884  0.1570
  181ASN     CA 2744   6.393   4.268   6.604 -0.0950 -0.3397  0.6241
  181ASN     HA 2745   6.415   4.341   6.527 -0.4681  0.2453  1.0598
  181ASN     CB 2746   6.509   4.256   6.703  0.4256 -0.8199 -0.0319
  181ASN    HB1 2747   6.489   4.170   6.771  0.1313 -2.5177 -2.1450
  181ASN    HB2 2748   6.515   4.353   6.758 -1.5000  0.4886 -1.9944
  181ASN     CG 2749   6.648   4.225   6.649  0.5770 -0.0788 -0.0716
  181ASN    OD1 2750   6.681   4.266   6.538  0.4708  0.4646  0.0913
  181ASN    ND2 2751   6.723   4.141   6.724  0.7543 -0.4268 -0.6345
  181ASN   HD21 2752   6.688   4.107   6.812  0.9281 -1.3776 -0.9244
  181ASN   HD22 2753   6.802   4.101   6.678  0.8381 -1.9097  0.6724
  181ASN      C 2754   6.360   4.139   6.536  0.0271  0.0225 -0.1424
  181ASN      O 2755   6.399   4.112   6.423  0.1050  0.1548 -0.1486
  182PHE      N 2756   6.282   4.056   6.607  0.1854  0.0482  0.0658
  182PHE     HN 2757   6.261   4.092   6.697  1.6379 -1.3543  1.0128
  182PHE     CA 2758   6.216   3.943   6.549 -0.2902  0.5164 -0.3163
  182PHE     HA 2759   6.278   3.866   6.506  0.6754  0.9399  0.2983
  182PHE     CB 2760   6.147   3.852   6.653  0.3829  0.5294  0.1508
  182PHE    HB1 2761   6.069   3.920   6.694 -0.3283 -0.8111  1.0605
  182PHE    HB2 2762   6.218   3.821   6.732  0.2961  2.0105  0.8563
  182PHE     CG 2763   6.071   3.734   6.603  0.3942  0.6726 -0.2079
  182PHE    CD1 2764   6.114   3.652   6.500  0.4449 -0.2437  0.5290
  182PHE    HD1 2765   6.203   3.672   6.442  0.7540 -1.9970  0.3602
  182PHE    CE1 2766   6.046   3.534   6.481  0.6791 -0.3679  0.4603
  182PHE    HE1 2767   6.078   3.480   6.393 -2.0072 -1.4617  0.0711
  182PHE     CZ 2768   5.926   3.507   6.542  0.2128  0.3145 -0.1328
  182PHE     HZ 2769   5.867   3.419   6.523 -0.8617  1.2165 -1.1653
  182PHE    CD2 2770   5.961   3.697   6.676  0.6647 -0.3978 -0.3259
  182PHE    HD2 2771   5.930   3.762   6.756 -0.2284 -0.3323 -0.7134
  182PHE    CE2 2772   5.895   3.578   6.656 -0.5352  0.2559 -0.2966
  182PHE    HE2 2773   5.810   3.559   6.720  0.1469  0.4646  0.6902
  182PHE      C 2774   6.126   3.970   6.433 -0.5510 -0.2790 -0.3090
  182PHE      O 2775   6.140   3.915   6.324  0.4423 -0.4147 -0.1265
  183PHE      N 2776   6.042   4.074   6.447 -0.2677 -0.0535 -0.2545
  183PHE     HN 2777   6.045   4.109   6.540  1.5602 -1.6602  0.3549
  183PHE     CA 2778   5.958   4.121   6.341 -0.1687  0.1887 -0.2244
  183PHE     HA 2779   5.893   4.043   6.306 -0.5245  0.6107 -0.5135
  183PHE     CB 2780   5.870   4.225   6.413  0.0991  0.1046  0.2270
  183PHE    HB1 2781   5.915   4.308   6.472  0.6991  1.4989 -2.0601
  183PHE    HB2 2782   5.813   4.159   6.483 -0.4570  1.0099  0.6437
  183PHE     CG 2783   5.767   4.287   6.326 -0.1690 -0.5082  0.0990
  183PHE    CD1 2784   5.648   4.227   6.295 -0.1289 -0.4819 -0.1101
  183PHE    HD1 2785   5.626   4.124   6.322 -1.8259 -0.3275 -0.7510
  183PHE    CE1 2786   5.546   4.306   6.247  0.2820 -0.2867 -0.6627
  183PHE    HE1 2787   5.452   4.256   6.230 -0.3131 -0.3970  2.3795
  183PHE     CZ 2788   5.577   4.435   6.209 -0.2709 -0.0579 -0.3473
  183PHE     HZ 2789   5.508   4.502   6.160  0.3177  0.4977 -0.4224
  183PHE    CD2 2790   5.799   4.415   6.285  0.1802 -0.6866 -0.1900
  183PHE    HD2 2791   5.894   4.462   6.310 -0.2037  0.2039 -0.3728
  183PHE    CE2 2792   5.697   4.495   6.241 -0.1122 -0.7401  0.3751
  183PHE    HE2 2793   5.708   4.597   6.208  0.1019 -0.1162  2.2766
  183PHE      C 2794   6.023   4.171   6.217 -0.4247  0.4623 -0.2503
  183PHE      O 2795   5.998   4.126   6.105  0.6579  0.0403 -0.3358
  184ALA      N 2796   6.126   4.256   6.237  0.0318 -0.2114  0.3299
  184ALA     HN 2797   6.138   4.300   6.326 -0.5438 -0.9824  0.8027
  184ALA     CA 2798   6.215   4.306   6.137 -0.6003 -0.1709 -0.2223
  184ALA     HA 2799   6.153   4.352   6.061  0.2334  2.7531  0.7181
  184ALA     CB 2800   6.296   4.425   6.192 -0.2421 -0.3583 -0.3473
  184ALA    HB1 2801   6.358   4.393   6.279 -1.4641  0.0528  0.7085
  184ALA    HB2 2802   6.232   4.506   6.231 -0.5319 -0.0110 -1.5115
  184ALA    HB3 2803   6.366   4.459   6.112  2.3762  1.7674  2.5869
  184ALA      C 2804   6.306   4.211   6.067  0.3710  0.3761  0.2784
  184ALA      O 2805   6.301   4.204   5.944  0.7894 -0.8885  0.3230
  185CYS      N 2806   6.384   4.130   6.140  0.0003 -0.2878 -0.0575
  185CYS     HN 2807   6.393   4.145   6.238 -1.0418  0.7005 -0.0864
  185CYS     CA 2808   6.453   4.022   6.077 -0.0080 -0.3276  0.0012
  185CYS     HA 2809   6.522   4.059   6.003  0.2663  1.4427  1.0880
  185CYS     CB 2810   6.538   3.960   6.190 -0.0142 -0.1849  0.0839
  185CYS    HB1 2811   6.474   3.904   6.261  0.7839 -0.5928  0.4848
  185CYS    HB2 2812   6.587   4.047   6.238 -1.7612  1.1427 -0.3941
  185CYS     SG 2813   6.669   3.845   6.140  0.0905  0.0354 -0.1557
  185CYS    HG1 2814   6.754   3.933   6.089 -0.1814  1.5233  1.8389
  185CYS      C 2815   6.379   3.915   6.004 -0.1482 -0.0011 -0.3384
  185CYS      O 2816   6.425   3.867   5.900  0.4744  0.0136 -0.0730
  186VAL      N 2817   6.268   3.867   6.061 -0.1692  0.1888 -0.2174
  186VAL     HN 2818   6.222   3.917   6.133  3.7979  0.0355  2.7173
  186VAL     CA 2819   6.202   3.745   6.023 -0.1970  0.2153 -0.2553
  186VAL     HA 2820   6.254   3.690   5.946 -0.5323 -1.5364  0.7181
  186VAL     CB 2821   6.194   3.639   6.129  0.0605  0.1715 -0.2792
  186VAL     HB 2822   6.132   3.668   6.217 -0.4762 -0.5442 -0.4128
  186VAL    CG1 2823   6.132   3.514   6.064 -0.1256 -0.4062  0.9899
  186VAL   HG11 2824   6.192   3.487   5.975 -0.0694  5.0403 -1.0027
  186VAL   HG12 2825   6.031   3.545   6.032  0.4560  0.5788  0.0536
  186VAL   HG13 2826   6.128   3.426   6.132  0.5723 -0.4155  1.0250
  186VAL    CG2 2827   6.334   3.599   6.178  0.0270  0.5871  0.1600
  186VAL   HG21 2828   6.384   3.687   6.224 -1.5279  1.1331  0.9095
  186VAL   HG22 2829   6.390   3.556   6.093  0.4921 -1.0415  1.2284
  186VAL   HG23 2830   6.325   3.521   6.257 -1.3951  0.4816 -0.0765
  186VAL      C 2831   6.071   3.788   5.967 -0.1401  0.7384  0.0025
  186VAL      O 2832   6.055   3.778   5.846  0.2414 -0.1870  0.0175
  187LEU      N 2833   5.971   3.823   6.051 -0.1498  0.0323  0.2946
  187LEU     HN 2834   5.990   3.835   6.148  0.1164  0.3204  0.2116
  187LEU     CA 2835   5.835   3.831   6.008 -0.0415  0.2276 -0.0134
  187LEU     HA 2836   5.804   3.732   5.979 -2.2831  1.0190 -0.5211
  187LEU     CB 2837   5.747   3.879   6.125 -0.1985  0.1727 -0.1098
  187LEU    HB1 2838   5.638   3.884   6.102 -0.6530  1.1588  2.0508
  187LEU    HB2 2839   5.780   3.980   6.157 -1.5834  0.5166  0.2856
  187LEU     CG 2840   5.751   3.791   6.250 -0.7791  0.0969 -0.1406
  187LEU     HG 2841   5.859   3.776   6.272 -0.6378  0.4172 -0.6053
  187LEU    CD1 2842   5.678   3.845   6.374 -0.2895 -0.2453  0.3056
  187LEU   HD11 2843   5.682   3.775   6.460 -1.1797 -0.1383  0.4430
  187LEU   HD12 2844   5.577   3.862   6.329  1.1369  0.0820 -3.0725
  187LEU   HD13 2845   5.722   3.942   6.403  1.2543 -0.4564 -1.1825
  187LEU    CD2 2846   5.684   3.656   6.219 -0.2492 -0.2811  0.3309
  187LEU   HD21 2847   5.682   3.598   6.314  2.1439 -1.7917 -0.4626
  187LEU   HD22 2848   5.742   3.595   6.146 -1.1627 -1.3122  0.4394
  187LEU   HD23 2849   5.578   3.675   6.191  0.0839  0.7512 -0.2804
  187LEU      C 2850   5.800   3.922   5.895 -0.0657  0.5103  0.2204
  187LEU      O 2851   5.732   3.881   5.801  0.4687  0.2096 -0.0341
  188VAL      N 2852   5.856   4.044   5.884 -0.0951  0.5351  0.3430
  188VAL     HN 2853   5.912   4.081   5.958  0.8315 -0.7755  0.3406
  188VAL     CA 2854   5.825   4.134   5.778  0.2506  0.0988 -0.1360
  188VAL     HA 2855   5.719   4.131   5.757  0.2928  0.5112 -0.4213
  188VAL     CB 2856   5.858   4.274   5.820  0.1264 -0.0504  0.4605
  188VAL     HB 2857   5.958   4.263   5.869 -0.1812  1.2950  1.4213
  188VAL    CG1 2858   5.856   4.357   5.691  0.1191  0.0999  0.5573
  188VAL   HG11 2859   5.869   4.463   5.720 -0.7623  0.0451  1.2031
  188VAL   HG12 2860   5.761   4.353   5.633 -0.0916 -0.4646  0.9356
  188VAL   HG13 2861   5.940   4.327   5.625  0.2856  2.0859 -0.1871
  188VAL    CG2 2862   5.760   4.324   5.927 -0.1568  0.2637  0.0541
  188VAL   HG21 2863   5.784   4.420   5.978 -1.5609  0.8574 -0.3320
  188VAL   HG22 2864   5.764   4.252   6.012 -0.4156  0.9323  0.6414
  188VAL   HG23 2865   5.653   4.322   5.895 -0.3066  1.0336  0.4617
  188VAL      C 2866   5.881   4.089   5.647  0.0892  0.0249 -0.1803
  188VAL      O 2867   5.801   4.083   5.554 -0.5192 -0.2096  0.3546
  189PRO      N 2868   6.004   4.052   5.626  0.1404 -0.0046  0.1667
  189PRO     CD 2869   6.123   4.076   5.706  0.2772 -0.2714  0.0471
  189PRO    HD1 2870   6.112   4.047   5.813  0.2824 -1.0917 -0.1741
  189PRO    HD2 2871   6.135   4.186   5.691  0.3307 -0.2618  0.1530
  189PRO     CA 2872   6.045   4.006   5.497  0.4859 -0.2749  0.3696
  189PRO     HA 2873   5.996   4.066   5.422  0.1509  1.1923  1.7210
  189PRO     CB 2874   6.198   4.015   5.494  0.4889 -0.4851 -0.5704
  189PRO    HB1 2875   6.227   4.115   5.456  1.4584 -1.0754 -1.4094
  189PRO    HB2 2876   6.251   3.939   5.433  3.3508 -0.2701  1.4381
  189PRO     CG 2877   6.245   4.009   5.641  0.2834  0.2350 -0.4711
  189PRO    HG1 2878   6.245   3.905   5.680  1.7897  1.0006  1.7395
  189PRO    HG2 2879   6.345   4.055   5.654 -1.3503  3.5598  1.6754
  189PRO      C 2880   6.002   3.867   5.464  0.2562 -0.1216  0.0233
  189PRO      O 2881   5.982   3.840   5.345 -0.1936 -0.3248  0.1430
  190LEU      N 2882   5.991   3.772   5.558  0.7644 -0.5616 -0.3603
  190LEU     HN 2883   5.988   3.795   5.655  0.5243  1.1199 -0.7384
  190LEU     CA 2884   5.957   3.636   5.528  0.1237 -0.3536 -0.5879
  190LEU     HA 2885   6.028   3.598   5.457  2.5720 -0.1906  1.6238
  190LEU     CB 2886   5.971   3.550   5.654  0.3108  0.5414  0.0105
  190LEU    HB1 2887   5.911   3.586   5.741  0.5333 -0.6103  0.6546
  190LEU    HB2 2888   6.077   3.565   5.683 -0.1769  1.6565  1.3730
  190LEU     CG 2889   5.930   3.402   5.647  0.4125  0.5073  0.1248
  190LEU     HG 2890   5.821   3.399   5.625  0.0991  0.1641  1.6104
  190LEU    CD1 2891   6.006   3.328   5.535 -0.1056 -0.1696  0.2123
  190LEU   HD11 2892   5.990   3.218   5.539  1.0479 -0.4472 -1.5436
  190LEU   HD12 2893   6.115   3.339   5.552 -0.2495  0.1186  1.0146
  190LEU   HD13 2894   5.980   3.367   5.434  1.3834  1.4795  0.4154
  190LEU    CD2 2895   5.939   3.335   5.785 -0.8276  0.1977  0.0680
  190LEU   HD21 2896   6.045   3.340   5.817 -0.0577 -0.0903 -2.2173
  190LEU   HD22 2897   5.906   3.230   5.769 -0.5677  0.4575 -2.8772
  190LEU   HD23 2898   5.879   3.375   5.869  2.2246 -1.3873  3.2519
  190LEU      C 2899   5.821   3.620   5.469 -0.2113 -0.1935  0.1248
  190LEU      O 2900   5.798   3.549   5.371  0.3539 -0.3786  0.1193
  191LEU      N 2901   5.720   3.689   5.525 -0.1882 -0.2533  0.2407
  191LEU     HN 2902   5.742   3.747   5.603  0.3903 -0.1294 -0.0066
  191LEU     CA 2903   5.586   3.706   5.478 -0.2736 -0.0154  0.5694
  191LEU     HA 2904   5.548   3.607   5.455 -2.0997  0.6669  0.5008
  191LEU     CB 2905   5.498   3.768   5.588  0.2181  0.6504  0.5943
  191LEU    HB1 2906   5.394   3.790   5.553 -0.8563  0.5772  3.4757
  191LEU    HB2 2907   5.545   3.863   5.619  2.5959 -0.6024  1.0599
  191LEU     CG 2908   5.483   3.689   5.719 -0.0590  0.1678  0.2765
  191LEU     HG 2909   5.573   3.703   5.783 -1.6710  1.6650  2.3510
  191LEU    CD1 2910   5.371   3.750   5.804 -0.2827 -0.2654  0.2954
  191LEU   HD11 2911   5.290   3.789   5.738  0.5322  3.2783  1.1512
  191LEU   HD12 2912   5.407   3.837   5.863  0.1436 -0.5579  0.4679
  191LEU   HD13 2913   5.327   3.676   5.874  1.9937 -0.7696  1.2723
  191LEU    CD2 2914   5.462   3.537   5.705 -0.1019  0.1799  0.2133
  191LEU   HD21 2915   5.541   3.489   5.644  0.0073  0.7410 -0.0971
  191LEU   HD22 2916   5.370   3.523   5.644  0.5077  0.2075 -0.7319
  191LEU   HD23 2917   5.458   3.488   5.804 -1.5435 -1.3740 -0.5688
  191LEU      C 2918   5.574   3.777   5.348 -0.6325  0.2642  0.7558
  191LEU      O 2919   5.506   3.728   5.258  0.2592 -0.2434  0.3440
  192LEU      N 2920   5.647   3.889   5.334  0.4982 -0.5007  0.4215
  192LEU     HN 2921   5.694   3.931   5.411 -1.2459 -1.3858  2.0459
  192LEU     CA 2922   5.647   3.950   5.204  0.0144 -0.4865  0.4236
  192LEU     HA 2923   5.543   3.953   5.175 -0.5859  2.4036  2.4550
  192LEU     CB 2924   5.716   4.086   5.221  0.2087 -0.5427  0.0924
  192LEU    HB1 2925   5.825   4.081   5.243  0.2903 -0.5906 -0.3023
  192LEU    HB2 2926   5.665   4.143   5.302 -1.1677 -0.6434 -0.6770
  192LEU     CG 2927   5.713   4.176   5.095 -0.1763 -0.7449 -0.0437
  192LEU     HG 2928   5.784   4.143   5.016 -0.6250  2.7101 -2.0475
  192LEU    CD1 2929   5.575   4.183   5.029 -0.2628 -0.1826  0.1904
  192LEU   HD11 2930   5.576   4.269   4.959 -2.3646 -2.2859 -2.6944
  192LEU   HD12 2931   5.489   4.196   5.098 -1.6120 -1.6133 -1.1400
  192LEU   HD13 2932   5.551   4.095   4.964  0.1086  0.8863 -1.4483
  192LEU    CD2 2933   5.750   4.320   5.132 -0.1685 -0.6140 -0.5679
  192LEU   HD21 2934   5.663   4.369   5.180  0.8002  0.6967 -0.0835
  192LEU   HD22 2935   5.766   4.379   5.038 -0.1123 -0.3923 -0.4204
  192LEU   HD23 2936   5.839   4.335   5.197 -0.2522  1.5933 -0.8620
  192LEU      C 2937   5.710   3.878   5.090 -0.2816 -0.7875  0.4503
  192LEU      O 2938   5.650   3.871   4.982  0.0745  0.3723  0.1582
  193MET      N 2939   5.827   3.818   5.117  0.4422  0.4308  0.1037
  193MET     HN 2940   5.869   3.827   5.207 -2.4116  1.5109  1.4589
  193MET     CA 2941   5.885   3.725   5.025 -0.4303 -0.2060  0.1820
  193MET     HA 2942   5.904   3.774   4.930 -0.0401 -1.7897 -0.5898
  193MET     CB 2943   6.020   3.670   5.072 -0.2616  0.0215 -0.0335
  193MET    HB1 2944   6.052   3.589   5.002 -1.6662  1.2507 -2.1846
  193MET    HB2 2945   6.006   3.618   5.169  0.1683  1.1680  0.6602
  193MET     CG 2946   6.139   3.766   5.084 -0.5690  0.3563  0.3302
  193MET    HG1 2947   6.100   3.864   5.120 -0.3196  0.6931 -0.2961
  193MET    HG2 2948   6.179   3.776   4.980 -0.8489  2.6455  0.3995
  193MET     SD 2949   6.260   3.704   5.203 -0.5050 -0.0621  0.0498
  193MET     CE 2950   6.296   3.542   5.129  0.5433  0.1670  0.0415
  193MET    HE1 2951   6.358   3.478   5.196 -1.1500 -0.1502  1.3672
  193MET    HE2 2952   6.353   3.555   5.035 -1.8751 -1.4915 -1.7799
  193MET    HE3 2953   6.207   3.482   5.102 -1.6631  2.2051  2.2775
  193MET      C 2954   5.805   3.607   4.981 -0.0996 -0.3150 -0.1319
  193MET      O 2955   5.816   3.556   4.870 -0.4841 -0.0298 -0.3047
  194LEU      N 2956   5.714   3.555   5.066 -0.4367  0.3420 -0.0848
  194LEU     HN 2957   5.713   3.588   5.160 -1.6449  1.1607 -0.3743
  194LEU     CA 2958   5.637   3.441   5.029  0.5616 -0.4456  0.2164
  194LEU     HA 2959   5.705   3.365   4.993  0.0167 -1.0518  0.4540
  194LEU     CB 2960   5.573   3.365   5.147 -0.4207  0.6120  0.3817
  194LEU    HB1 2961   5.510   3.280   5.112  1.1160 -0.2546 -0.4132
  194LEU    HB2 2962   5.518   3.434   5.214  1.5100  2.3315  0.2979
  194LEU     CG 2963   5.670   3.282   5.233 -0.6361 -0.0925 -0.0478
  194LEU     HG 2964   5.769   3.333   5.240 -1.5699  1.6279  1.2036
  194LEU    CD1 2965   5.603   3.278   5.371  0.0567  0.2618  0.3070
  194LEU   HD11 2966   5.496   3.245   5.369  0.9483 -2.9108 -1.1294
  194LEU   HD12 2967   5.608   3.380   5.415 -2.1780  0.5500  0.0486
  194LEU   HD13 2968   5.659   3.210   5.438  0.1027 -0.1248 -0.1141
  194LEU    CD2 2969   5.688   3.143   5.170  0.5430 -0.3554  0.8489
  194LEU   HD21 2970   5.727   3.147   5.066 -2.0389  2.7113 -0.1302
  194LEU   HD22 2971   5.592   3.087   5.163 -0.2151  1.0106  0.1063
  194LEU   HD23 2972   5.755   3.074   5.226  0.0039  0.1851  2.1922
  194LEU      C 2973   5.538   3.470   4.922  0.4075 -0.2597  0.4077
  194LEU      O 2974   5.518   3.389   4.832  0.1794  0.1991  0.0389
  195GLY      N 2975   5.472   3.587   4.925  0.3650 -0.2617 -0.2631
  195GLY     HN 2976   5.494   3.645   5.003  0.7589 -0.6941 -0.0459
  195GLY     CA 2977   5.380   3.640   4.829 -0.0546  0.0184  0.2882
  195GLY    HA1 2978   5.325   3.717   4.880 -1.5006 -1.6934  1.4403
  195GLY    HA2 2979   5.318   3.560   4.791  1.1664 -0.7585 -0.1420
  195GLY      C 2980   5.449   3.686   4.705 -0.2677 -0.1424  0.1097
  195GLY      O 2981   5.406   3.663   4.592  0.6027  0.1021 -0.2793
  196VAL      N 2982   5.562   3.758   4.714 -0.3803  0.0479  0.0168
  196VAL     HN 2983   5.591   3.794   4.802 -0.3841  3.0185 -1.0842
  196VAL     CA 2984   5.653   3.784   4.607 -0.2345  0.0835  0.1487
  196VAL     HA 2985   5.611   3.843   4.527  1.8710 -2.1988 -2.8960
  196VAL     CB 2986   5.757   3.879   4.660  0.1053 -0.3607  0.2839
  196VAL     HB 2987   5.790   3.844   4.760  2.4744 -0.7216 -0.5558
  196VAL    CG1 2988   5.883   3.892   4.572 -0.1346  0.4910  0.0593
  196VAL   HG11 2989   5.945   3.800   4.577  0.5439  0.7804 -1.9494
  196VAL   HG12 2990   5.937   3.984   4.603  0.4799  0.1902 -0.1172
  196VAL   HG13 2991   5.865   3.901   4.462  1.4761  2.4478 -0.0949
  196VAL    CG2 2992   5.693   4.017   4.681  0.1720 -0.3206  0.2234
  196VAL   HG21 2993   5.644   4.042   4.585 -0.9991 -0.1173  0.8625
  196VAL   HG22 2994   5.773   4.087   4.715  0.1709 -0.7087  1.0551
  196VAL   HG23 2995   5.608   4.028   4.752 -0.6384 -1.1584 -0.5930
  196VAL      C 2996   5.706   3.668   4.529  0.5549  0.4038  0.1976
  196VAL      O 2997   5.707   3.678   4.407 -0.0279 -0.4956  0.1082
  197TYR      N 2998   5.758   3.560   4.591 -0.0475 -0.2900 -0.4863
  197TYR     HN 2999   5.762   3.559   4.690 -0.3515  0.1046 -0.4697
  197TYR     CA 3000   5.792   3.438   4.525  0.5420 -0.3144 -0.1458
  197TYR     HA 3001   5.858   3.466   4.444  2.8787  0.2822  1.8526
  197TYR     CB 3002   5.882   3.348   4.611 -0.0898 -0.5045  0.3162
  197TYR    HB1 3003   5.884   3.241   4.580 -0.5005 -1.1949  2.4809
  197TYR    HB2 3004   5.843   3.347   4.715  0.3468 -1.0097  0.4790
  197TYR     CG 3005   6.024   3.391   4.606 -0.2018 -0.2364 -0.7278
  197TYR    CD1 3006   6.087   3.392   4.483  0.1181  0.2428 -0.5622
  197TYR    HD1 3007   6.047   3.349   4.393 -0.7547  1.9684 -1.0291
  197TYR    CE1 3008   6.212   3.449   4.472  0.2099  0.3273  0.6788
  197TYR    HE1 3009   6.255   3.454   4.373 -0.6812 -2.2136  0.0706
  197TYR     CZ 3010   6.276   3.500   4.582  0.0228  0.2332  0.8318
  197TYR     OH 3011   6.403   3.559   4.563  0.2093 -0.2820  0.4557
  197TYR     HH 3012   6.438   3.600   4.642 -0.2002  0.3731  0.3045
  197TYR    CD2 3013   6.090   3.436   4.717 -0.0935 -0.3508 -0.7445
  197TYR    HD2 3014   6.042   3.439   4.814 -0.7929 -1.1382 -1.0588
  197TYR    CE2 3015   6.220   3.480   4.706  0.0120 -0.2072  0.7560
  197TYR    HE2 3016   6.274   3.524   4.788 -0.8373  1.3533  0.5217
  197TYR      C 3017   5.678   3.364   4.464 -0.0918  0.2468  0.3474
  197TYR      O 3018   5.695   3.311   4.355 -0.5437  0.2179  0.2925
  198LEU      N 3019   5.560   3.354   4.527  0.0908 -0.5066  0.5778
  198LEU     HN 3020   5.548   3.380   4.622 -0.4787 -3.0154  1.2670
  198LEU     CA 3021   5.447   3.296   4.461  0.2589 -0.1061 -0.0631
  198LEU     HA 3022   5.468   3.199   4.418 -1.4424 -0.2375 -0.6765
  198LEU     CB 3023   5.334   3.273   4.562  0.6433 -0.7284  0.2248
  198LEU    HB1 3024   5.305   3.368   4.612 -0.0037 -0.8593  0.1028
  198LEU    HB2 3025   5.367   3.205   4.644  1.0411 -2.0749 -1.0061
  198LEU     CG 3026   5.202   3.211   4.511  0.2581  0.0114  0.3126
  198LEU     HG 3027   5.175   3.271   4.421  1.6917  2.7846  1.6016
  198LEU    CD1 3028   5.219   3.062   4.476  0.0455  0.0915 -0.1432
  198LEU   HD11 3029   5.122   3.023   4.439 -0.0436  1.7512 -1.8364
  198LEU   HD12 3030   5.250   2.999   4.562 -0.0152 -1.1919 -1.0386
  198LEU   HD13 3031   5.291   3.053   4.392 -0.7459 -1.2560 -0.6990
  198LEU    CD2 3032   5.086   3.219   4.611  0.0371 -0.1901  0.0732
  198LEU   HD21 3033   4.994   3.181   4.562 -0.8685 -0.0529  1.6075
  198LEU   HD22 3034   5.063   3.323   4.643  1.9072 -0.2141  1.7234
  198LEU   HD23 3035   5.116   3.162   4.702  0.7791 -0.6510 -0.4468
  198LEU      C 3036   5.403   3.374   4.341 -0.1002  0.0784  0.1871
  198LEU      O 3037   5.369   3.323   4.235 -0.3653 -0.0176  0.3178
  199ARG      N 3038   5.396   3.508   4.347 -0.3446  0.0764 -0.0511
  199ARG     HN 3039   5.421   3.556   4.431 -0.9382 -0.1353  0.2530
  199ARG     CA 3040   5.375   3.595   4.235 -0.0806  0.0556 -0.1176
  199ARG     HA 3041   5.284   3.563   4.187  1.4353 -2.3916 -1.5463
  199ARG     CB 3042   5.369   3.745   4.269  0.1125  0.0544 -0.0742
  199ARG    HB1 3043   5.366   3.813   4.181 -0.6864  1.4051  0.9398
  199ARG    HB2 3044   5.455   3.778   4.330 -0.2778  3.2629 -1.0325
  199ARG     CG 3045   5.245   3.793   4.346  0.1101 -0.3824  0.1928
  199ARG    HG1 3046   5.251   3.903   4.358 -0.2597 -0.2976 -0.3709
  199ARG    HG2 3047   5.248   3.742   4.445  1.2039  1.6096  1.2426
  199ARG     CD 3048   5.108   3.758   4.289  0.1053  0.1163 -0.1051
  199ARG    HD1 3049   5.098   3.648   4.274 -0.2260  0.0840  0.3441
  199ARG    HD2 3050   5.096   3.806   4.190  1.6205  0.1337 -0.3033
  199ARG     NE 3051   4.999   3.797   4.383 -0.2214  0.3414 -0.5718
  199ARG     HE 3052   4.950   3.730   4.438 -2.8602  2.7109  0.2126
  199ARG     CZ 3053   4.948   3.923   4.396  0.4120  0.5491 -0.0203
  199ARG    NH1 3054   4.978   4.032   4.320 -0.2518  0.4852 -0.3859
  199ARG   HH11 3055   5.058   4.037   4.260 -0.3670  2.5662 -0.4538
  199ARG   HH12 3056   4.925   4.114   4.344 -0.2751  0.0083  1.3166
  199ARG    NH2 3057   4.841   3.937   4.480  0.5617  0.6230  0.1570
  199ARG   HH21 3058   4.806   3.860   4.533  0.7915  0.2707 -0.1947
  199ARG   HH22 3059   4.789   4.022   4.486 -0.7127 -0.2074  1.4041
  199ARG      C 3060   5.477   3.580   4.128 -0.2398 -0.0272 -0.2577
  199ARG      O 3061   5.439   3.596   4.012  0.3721  0.2902 -0.4181
  200ILE      N 3062   5.605   3.555   4.161 -0.4110 -0.6136 -0.0203
  200ILE     HN 3063   5.638   3.559   4.255 -0.4895 -1.1523  0.0332
  200ILE     CA 3064   5.704   3.511   4.068 -0.1157 -0.3038  0.1448
  200ILE     HA 3065   5.706   3.580   3.985 -2.5907 -0.0498  0.2091
  200ILE     CB 3066   5.844   3.511   4.120  0.0560 -0.1298 -0.3133
  200ILE     HB 3067   5.857   3.463   4.219  2.1651  0.2678 -0.3461
  200ILE    CG2 3068   5.943   3.440   4.025 -0.4370 -0.4344 -0.6058
  200ILE   HG21 3069   6.042   3.452   4.075 -0.9129  0.9082  0.0740
  200ILE   HG22 3070   5.957   3.487   3.925 -0.5871 -1.6996 -1.2347
  200ILE   HG23 3071   5.932   3.330   4.011  1.0192 -0.4061 -2.2694
  200ILE    CG1 3072   5.888   3.658   4.128  0.0392 -0.1308 -0.2030
  200ILE   HG11 3073   5.803   3.717   4.167  1.1009  1.2593  0.1171
  200ILE   HG12 3074   5.909   3.691   4.024 -2.3063 -0.3618 -0.7959
  200ILE     CD 3075   6.006   3.677   4.223  0.0235 -0.5089 -0.1037
  200ILE    HD1 3076   6.018   3.787   4.236 -1.9588 -0.3014  0.2277
  200ILE    HD2 3077   6.103   3.643   4.180 -0.7052 -2.2114 -0.4653
  200ILE    HD3 3078   6.000   3.628   4.322 -2.1964 -3.1116 -1.4142
  200ILE      C 3079   5.678   3.381   4.001  0.5229 -0.2084 -0.2941
  200ILE      O 3080   5.664   3.384   3.879 -0.3834  0.0621 -0.1882
  201PHE      N 3081   5.649   3.277   4.081 -0.1206 -0.0464 -0.3127
  201PHE     HN 3082   5.648   3.285   4.180  1.6057 -3.5805  0.1399
  201PHE     CA 3083   5.611   3.147   4.033 -0.4510  0.1931 -0.7023
  201PHE     HA 3084   5.698   3.098   3.993 -1.1549 -0.7430 -1.1138
  201PHE     CB 3085   5.571   3.056   4.150 -0.1382  0.5014 -0.3530
  201PHE    HB1 3086   5.489   3.110   4.202 -1.4020 -0.0797 -1.6696
  201PHE    HB2 3087   5.661   3.030   4.210  0.4615 -1.0199 -1.8476
  201PHE     CG 3088   5.513   2.925   4.112  0.1815  0.1168  0.4617
  201PHE    CD1 3089   5.590   2.846   4.030 -0.5050  0.0632 -0.1454
  201PHE    HD1 3090   5.690   2.874   4.000 -0.1042 -0.5105  0.5993
  201PHE    CE1 3091   5.546   2.724   3.984  0.0306 -0.2615  0.1883
  201PHE    HE1 3092   5.608   2.672   3.912 -0.1506  1.4441 -1.2804
  201PHE     CZ 3093   5.418   2.686   4.015 -0.0707 -0.3067 -0.2750
  201PHE     HZ 3094   5.388   2.585   3.993  3.3102 -1.7188  0.9091
  201PHE    CD2 3095   5.387   2.882   4.149  0.1854 -0.3685 -0.0653
  201PHE    HD2 3096   5.326   2.954   4.202 -0.5919 -0.1660 -1.1933
  201PHE    CE2 3097   5.347   2.757   4.109 -0.0845 -0.1831 -0.3792
  201PHE    HE2 3098   5.249   2.720   4.136  0.1761 -1.3864 -1.0256
  201PHE      C 3099   5.509   3.145   3.924 -0.5149 -0.0531 -0.6371
  201PHE      O 3100   5.514   3.074   3.824 -0.8145 -0.4934 -0.3424
  202LEU      N 3101   5.402   3.223   3.946 -0.2731 -0.0014  0.4419
  202LEU     HN 3102   5.409   3.294   4.016  1.6055  0.4764 -0.1605
  202LEU     CA 3103   5.286   3.226   3.862  0.0444  0.1204  0.0056
  202LEU     HA 3104   5.246   3.126   3.849 -1.6599  0.5795  1.4086
  202LEU     CB 3105   5.172   3.305   3.926  0.1316  0.2193  0.0399
  202LEU    HB1 3106   5.094   3.337   3.853 -1.8822 -4.4771 -0.1799
  202LEU    HB2 3107   5.203   3.405   3.965 -0.7424  0.7989 -0.6948
  202LEU     CG 3108   5.104   3.237   4.046 -1.0793  0.6309 -0.3982
  202LEU     HG 3109   5.183   3.191   4.108 -1.1343  0.4770 -0.4434
  202LEU    CD1 3110   5.043   3.336   4.147 -0.3918  0.0799  0.5720
  202LEU   HD11 3111   5.124   3.403   4.185 -0.0045 -1.5173  2.7224
  202LEU   HD12 3112   5.005   3.278   4.234 -0.3066  0.6579  1.0052
  202LEU   HD13 3113   4.967   3.404   4.102 -0.0754  0.2264  0.2552
  202LEU    CD2 3114   5.020   3.115   4.006 -0.4969  0.3962 -0.8990
  202LEU   HD21 3115   5.080   3.044   3.944  0.2434 -0.1236  0.3667
  202LEU   HD22 3116   4.942   3.142   3.932  0.5202  2.8447 -1.1814
  202LEU   HD23 3117   4.987   3.061   4.097  0.2931  0.1585 -0.7392
  202LEU      C 3118   5.309   3.289   3.728 -0.1604  0.0949 -0.0411
  202LEU      O 3119   5.240   3.241   3.638  0.1384 -0.4448  0.0117
  203ALA      N 3120   5.390   3.395   3.717 -0.1747  0.1358  0.2335
  203ALA     HN 3121   5.426   3.436   3.801 -1.8257 -1.3151  1.7307
  203ALA     CA 3122   5.412   3.455   3.589 -0.4888 -0.2702 -0.0134
  203ALA     HA 3123   5.326   3.447   3.525 -2.1279  2.5176  1.6056
  203ALA     CB 3124   5.446   3.605   3.604 -0.0480 -0.3795  0.1128
  203ALA    HB1 3125   5.509   3.615   3.694 -0.4002  0.8822  0.2327
  203ALA    HB2 3126   5.353   3.666   3.614 -0.5217 -1.0153 -0.2850
  203ALA    HB3 3127   5.504   3.644   3.517 -0.1376  1.4627  0.8391
  203ALA      C 3128   5.531   3.393   3.524 -0.2879  0.1691 -0.0746
  203ALA      O 3129   5.534   3.391   3.401  0.1489  0.1965 -0.0653
  204ALA      N 3130   5.623   3.328   3.597 -0.2952 -0.0367 -0.2474
  204ALA     HN 3131   5.614   3.325   3.697  1.2999  1.2231 -0.0223
  204ALA     CA 3132   5.718   3.238   3.539 -0.1604  0.0191 -0.1127
  204ALA     HA 3133   5.765   3.295   3.460 -1.7797  2.8010  0.7842
  204ALA     CB 3134   5.826   3.186   3.636 -0.3374 -0.7951 -0.3445
  204ALA    HB1 3135   5.785   3.147   3.731 -0.2909 -0.7580 -0.3093
  204ALA    HB2 3136   5.898   3.267   3.663 -0.4873  0.1918 -2.6323
  204ALA    HB3 3137   5.890   3.106   3.593  0.3813 -0.0567 -0.6797
  204ALA      C 3138   5.656   3.115   3.483 -0.1151 -0.1750  0.2559
  204ALA      O 3139   5.692   3.089   3.368  0.1726 -0.6656  0.4563
  205ARG      N 3140   5.561   3.047   3.549 -0.3898 -0.0399  0.0056
  205ARG     HN 3141   5.541   3.080   3.641  1.5392 -0.8811  0.7918
  205ARG     CA 3142   5.497   2.928   3.502  0.0886 -0.1546 -0.3717
  205ARG     HA 3143   5.579   2.858   3.507 -0.7398 -1.1011  0.3853
  205ARG     CB 3144   5.397   2.879   3.609  0.1501  0.2940 -0.1036
  205ARG    HB1 3145   5.346   2.970   3.646 -1.9384 -0.2457 -1.4739
  205ARG    HB2 3146   5.449   2.828   3.693 -1.0568  0.3932  0.7263
  205ARG     CG 3147   5.296   2.778   3.555  0.4427  0.2572 -0.5908
  205ARG    HG1 3148   5.350   2.697   3.502 -0.3248 -0.0638 -0.8990
  205ARG    HG2 3149   5.217   2.824   3.491 -1.0424 -1.7372 -0.3009
  205ARG     CD 3150   5.214   2.711   3.665  0.1292  0.3366 -0.7719
  205ARG    HD1 3151   5.290   2.671   3.737  0.4049  0.9261 -0.7348
  205ARG    HD2 3152   5.143   2.638   3.621 -1.3288  1.6952 -0.7658
  205ARG     NE 3153   5.134   2.818   3.729  0.1060 -0.0228 -0.1901
  205ARG     HE 3154   5.126   2.909   3.688 -1.8724  0.2108  0.5842
  205ARG     CZ 3155   5.017   2.794   3.795  0.1486  0.3140  0.0130
  205ARG    NH1 3156   4.990   2.682   3.870 -0.3390  0.3560 -0.0928
  205ARG   HH11 3157   5.059   2.610   3.862 -0.7503  0.1022 -1.8301
  205ARG   HH12 3158   4.896   2.653   3.855 -0.3261  0.0925  0.3303
  205ARG    NH2 3159   4.914   2.880   3.771 -0.4058 -0.2897  0.1790
  205ARG   HH21 3160   4.940   2.948   3.702  0.0812 -1.4511 -0.8213
  205ARG   HH22 3161   4.817   2.862   3.786 -0.0584 -2.7561 -0.0646
  205ARG      C 3162   5.433   2.940   3.368 -0.2478  0.1496 -0.1866
  205ARG      O 3163   5.454   2.847   3.291  0.0183 -0.4183  0.5632
  206ARG      N 3164   5.363   3.051   3.339 -0.2607  0.2373  0.1737
  206ARG     HN 3165   5.356   3.126   3.404 -0.3326  1.7100 -1.4603
  206ARG     CA 3166   5.317   3.077   3.206 -0.1349 -0.3495  0.0132
  206ARG     HA 3167   5.258   2.993   3.174 -0.9787  0.0910  0.3770
  206ARG     CB 3168   5.233   3.206   3.202  0.0952 -0.2127 -0.5345
  206ARG    HB1 3169   5.207   3.230   3.097 -0.1035 -3.5618 -1.3625
  206ARG    HB2 3170   5.299   3.285   3.245 -0.9078 -0.3311  1.3333
  206ARG     CG 3171   5.102   3.204   3.280  0.1820 -0.3716 -0.3915
  206ARG    HG1 3172   5.129   3.195   3.388 -0.3593 -0.9777 -0.3011
  206ARG    HG2 3173   5.053   3.110   3.247 -0.4215  0.1043 -0.8634
  206ARG     CD 3174   5.019   3.329   3.252 -0.4777 -0.5453  0.7221
  206ARG    HD1 3175   4.911   3.310   3.271 -1.2868  0.5503 -2.2174
  206ARG    HD2 3176   5.037   3.363   3.148  0.6048 -0.5818  0.8885
  206ARG     NE 3177   5.058   3.445   3.338  0.1423 -0.2809  0.0909
  206ARG     HE 3178   5.075   3.525   3.281  0.0033 -1.6264 -1.9423
  206ARG     CZ 3179   5.011   3.461   3.465 -0.8227  0.6027 -0.3718
  206ARG    NH1 3180   4.945   3.366   3.538  0.1647  0.5020  0.4021
  206ARG   HH11 3181   4.915   3.284   3.490  0.5377 -0.1448  1.2491
  206ARG   HH12 3182   4.912   3.387   3.630 -0.5680 -0.0067  0.2645
  206ARG    NH2 3183   5.032   3.579   3.529  1.0648 -0.1301  0.4303
  206ARG   HH21 3184   5.101   3.644   3.498  0.7294 -0.1183 -0.3101
  206ARG   HH22 3185   5.006   3.571   3.625 -0.9882 -2.2778 -0.2138
  206ARG      C 3186   5.410   3.077   3.089 -0.2815  0.1933 -0.1081
  206ARG      O 3187   5.366   3.034   2.983  0.4653  0.0100 -0.3499
  207GLN      N 3188   5.539   3.110   3.105 -0.2240 -0.0284 -0.1123
  207GLN     HN 3189   5.578   3.135   3.193  0.5458  1.6332 -0.8870
  207GLN     CA 3190   5.627   3.101   2.992 -0.4013  0.1472 -0.2641
  207GLN     HA 3191   5.574   3.118   2.899 -1.7351  0.6921  0.5565
  207GLN     CB 3192   5.733   3.210   3.010 -0.3460  0.0277  0.1559
  207GLN    HB1 3193   5.788   3.207   2.913 -2.0085 -0.9074 -0.8085
  207GLN    HB2 3194   5.804   3.184   3.092 -0.7471 -1.9188 -0.0611
  207GLN     CG 3195   5.690   3.356   3.028  0.4667  0.2948 -0.0272
  207GLN    HG1 3196   5.765   3.428   2.990 -0.8540  1.0265 -1.3302
  207GLN    HG2 3197   5.680   3.374   3.137  0.6182  2.4871 -0.3304
  207GLN     CD 3198   5.557   3.394   2.965 -0.1050 -0.1840  0.8614
  207GLN    OE1 3199   5.454   3.407   3.031 -0.6563 -0.4979  0.0728
  207GLN    NE2 3200   5.549   3.412   2.830  0.5367 -0.2314  0.8114
  207GLN   HE21 3201   5.456   3.407   2.793  1.3546  0.3475 -1.4950
  207GLN   HE22 3202   5.629   3.381   2.780  0.5593  0.8790  0.1319
  207GLN      C 3203   5.687   2.965   2.996  0.3810  0.5059  0.5825
  207GLN      O 3204   5.749   2.922   2.898 -0.8187  0.0680 -0.0045
  208LEU      N 3205   5.669   2.888   3.105 -0.2160 -0.0455  0.1074
  208LEU     HN 3206   5.623   2.921   3.187  1.9972 -0.1484  1.4659
  208LEU     CA 3207   5.726   2.757   3.106 -0.3603 -0.1087  0.0537
  208LEU     HA 3208   5.820   2.764   3.053 -0.5267 -0.8168 -0.3397
  208LEU     CB 3209   5.751   2.706   3.249  0.5002 -0.1431 -0.1013
  208LEU    HB1 3210   5.767   2.596   3.245  0.7381 -0.0761 -1.2945
  208LEU    HB2 3211   5.664   2.733   3.312  0.0494  1.3907 -1.3095
  208LEU     CG 3212   5.873   2.771   3.317  0.2552  0.3919 -0.1695
  208LEU     HG 3213   5.854   2.880   3.326 -1.6465 -0.0791  2.8245
  208LEU    CD1 3214   5.883   2.724   3.463 -0.2775  0.2213 -0.1847
  208LEU   HD11 3215   5.964   2.781   3.513  2.1156 -1.1922 -2.1758
  208LEU   HD12 3216   5.915   2.617   3.465  3.3455  1.1647  0.8595
  208LEU   HD13 3217   5.786   2.752   3.509 -0.0038 -0.8218  1.0745
  208LEU    CD2 3218   6.003   2.745   3.239  0.6177 -0.1325  0.6008
  208LEU   HD21 3219   5.995   2.807   3.147 -0.3434 -0.7696  0.2426
  208LEU   HD22 3220   6.007   2.644   3.193 -2.0142 -0.4841  1.0035
  208LEU   HD23 3221   6.102   2.776   3.280  1.2964 -0.2541 -0.8799
  208LEU      C 3222   5.653   2.658   3.022  0.2239 -0.3846 -0.1334
  208LEU      O 3223   5.712   2.565   2.967 -0.0587 -0.6360 -0.0150
  209LYS      N 3224   5.522   2.686   3.014  0.1216 -0.7909  0.1269
  209LYS     HN 3225   5.490   2.757   3.076  0.6051 -0.6044  0.1675
  209LYS     CA 3226   5.432   2.621   2.924 -0.1215 -0.6297  0.2500
  209LYS     HA 3227   5.438   2.514   2.943 -1.5725 -0.9474 -0.8779
  209LYS     CB 3228   5.288   2.659   2.959  0.1785  0.6359  0.1587
  209LYS    HB1 3229   5.216   2.624   2.882 -0.7674 -4.9835  3.0081
  209LYS    HB2 3230   5.277   2.766   2.985 -0.2569 -0.0814  3.3969
  209LYS     CG 3231   5.234   2.590   3.085  0.2467  0.2860 -0.0023
  209LYS    HG1 3232   5.286   2.629   3.175  0.0012 -0.7578  0.5993
  209LYS    HG2 3233   5.244   2.480   3.086  1.1573  0.3539 -0.7708
  209LYS     CD 3234   5.087   2.629   3.104  0.1798  0.0194  0.0358
  209LYS    HD1 3235   5.033   2.589   3.016  0.4079 -0.6906  0.2091
  209LYS    HD2 3236   5.068   2.739   3.102  0.7950  0.1581 -3.4952
  209LYS     CE 3237   5.031   2.572   3.235  0.0782  0.1350  0.0429
  209LYS    HE1 3238   4.924   2.598   3.244  0.6939  2.2517  2.4745
  209LYS    HE2 3239   5.071   2.618   3.328  1.2239 -0.5872 -0.0757
  209LYS     NZ 3240   5.033   2.425   3.245 -0.5102  0.1509  0.4120
  209LYS    HZ1 3241   4.945   2.392   3.291 -0.5693  0.7594  0.7403
  209LYS    HZ2 3242   5.113   2.386   3.300 -0.8902 -1.1545  0.0886
  209LYS    HZ3 3243   5.034   2.375   3.154 -1.9504 -0.7952  0.8839
  209LYS      C 3244   5.456   2.636   2.777 -0.6022  0.0149  0.2393
  209LYS      O 3245   5.442   2.542   2.699 -0.6939  0.4869 -0.3215
  210GLN      N 3246   5.498   2.756   2.733 -0.4434 -0.1136  0.0390
  210GLN     HN 3247   5.519   2.827   2.800 -0.9273 -0.3565  0.4550
  210GLN     CA 3248   5.506   2.800   2.597  0.0980  0.3959  0.2316
  210GLN     HA 3249   5.426   2.756   2.540  1.6571  0.1503 -1.8771
  210GLN     CB 3250   5.504   2.951   2.570 -0.4431  0.3482  0.0078
  210GLN    HB1 3251   5.504   2.969   2.460 -1.1629 -0.4347 -0.1319
  210GLN    HB2 3252   5.593   3.005   2.608 -0.4529  0.1998  0.2411
  210GLN     CG 3253   5.385   3.028   2.627 -0.3747  0.1557  0.4139
  210GLN    HG1 3254   5.363   3.093   2.539 -0.5371 -1.8248 -1.0829
  210GLN    HG2 3255   5.411   3.086   2.717  0.6173 -0.8544  0.7971
  210GLN     CD 3256   5.263   2.942   2.658 -0.0951 -0.4464 -0.1364
  210GLN    OE1 3257   5.207   2.883   2.566 -0.7615  0.0303 -0.0425
  210GLN    NE2 3258   5.195   2.948   2.775 -0.5648  0.3109 -0.4411
  210GLN   HE21 3259   5.121   2.880   2.781  0.4592 -0.8451 -0.4731
  210GLN   HE22 3260   5.206   3.026   2.837 -1.2315 -0.3544  0.5559
  210GLN      C 3261   5.621   2.740   2.524 -0.0560  0.0311  0.2845
  210GLN      O 3262   5.618   2.722   2.402  0.5554 -0.0249  0.2755
  211MET      N 3263   5.737   2.706   2.583  0.2625  0.1437 -0.2588
  211MET     HN 3264   5.760   2.739   2.675 -1.5251  1.5651 -0.2719
  211MET     CA 3265   5.844   2.635   2.521 -0.0005 -0.1598 -0.3665
  211MET     HA 3266   5.861   2.687   2.428  0.9373 -0.1229 -0.1840
  211MET     CB 3267   5.978   2.638   2.595 -0.1794  0.1417 -0.0535
  211MET    HB1 3268   6.023   2.739   2.581  2.2685 -1.0283 -1.3816
  211MET    HB2 3269   6.051   2.567   2.550  0.4715  1.0231 -0.4360
  211MET     CG 3270   5.967   2.620   2.747  0.0822 -0.3371 -0.0874
  211MET    HG1 3271   5.914   2.524   2.766 -0.1897 -0.5464 -1.7057
  211MET    HG2 3272   5.903   2.703   2.785 -1.2667 -0.7575 -1.3532
  211MET     SD 3273   6.124   2.623   2.838  0.0036  0.1125  0.0391
  211MET     CE 3274   6.227   2.515   2.734  0.1508  0.2869  0.0026
  211MET    HE1 3275   6.305   2.471   2.799 -0.4617 -0.5384  0.2119
  211MET    HE2 3276   6.268   2.575   2.650 -1.1119  0.5605 -0.4491
  211MET    HE3 3277   6.170   2.426   2.699 -0.0981  0.8376 -1.0401
  211MET      C 3278   5.819   2.495   2.476 -0.6663  0.0587 -0.6925
  211MET      O 3279   5.735   2.422   2.530  0.1435 -0.5339 -0.2148
  212GLU      N 3280   5.886   2.454   2.367  0.2508  0.0834 -0.1423
  212GLU     HN 3281   5.962   2.512   2.339 -1.2060  1.5212 -1.2965
  212GLU     CA 3282   5.878   2.326   2.304  0.1775  0.0659 -0.0987
  212GLU     HA 3283   5.968   2.320   2.244 -0.5984  0.3249 -1.3194
  212GLU     CB 3284   5.878   2.200   2.391 -0.3480 -0.0919 -0.3213
  212GLU    HB1 3285   5.887   2.113   2.323  1.6993 -0.4496  0.3315
  212GLU    HB2 3286   5.786   2.176   2.449 -0.5842 -0.1521 -0.7204
  212GLU     CG 3287   5.994   2.213   2.491 -0.5589  0.1526 -0.1050
  212GLU    HG1 3288   5.985   2.292   2.567  2.2452  0.8601 -0.3976
  212GLU    HG2 3289   6.082   2.229   2.425  1.0136  2.4265  2.3962
  212GLU     CD 3290   6.010   2.092   2.582 -0.2274  0.2289 -0.0622
  212GLU    OE1 3291   5.975   1.979   2.536  0.5554 -0.0007 -0.1201
  212GLU    OE2 3292   6.078   2.103   2.687 -0.2802  0.3662 -0.0429
  212GLU      C 3293   5.771   2.321   2.201  0.1966 -0.0408 -0.1141
  212GLU      O 3294   5.653   2.347   2.223  0.2779  0.1853  0.0597
  213SER      N 3295   5.806   2.286   2.076 -0.0768 -0.4135 -0.0870
  213SER     HN 3296   5.900   2.262   2.054 -0.0141 -2.6856  2.1864
  213SER     CA 3297   5.726   2.284   1.957  0.2541 -0.3921 -0.3110
  213SER     HA 3298   5.689   2.385   1.945 -0.0090 -0.0274  2.8576
  213SER     CB 3299   5.812   2.257   1.832 -0.8264 -0.3483 -1.0821
  213SER    HB1 3300   5.896   2.329   1.832 -3.0841  2.5074  0.6943
  213SER    HB2 3301   5.756   2.283   1.740  0.0210 -0.3927 -1.6225
  213SER     OG 3302   5.873   2.128   1.830  0.0746  0.0531 -0.4993
  213SER    HG1 3303   5.951   2.136   1.884  0.4466 -2.0123 -0.6593
  213SER      C 3304   5.617   2.184   1.972  0.0236 -0.0335  0.4587
  213SER      O 3305   5.649   2.068   1.997  0.1138 -0.1676 -0.2668
  214GLN      N 3306   5.489   2.207   1.937  0.1320  0.0750  0.1317
  214GLN     HN 3307   5.452   2.297   1.913  0.7737  0.6746  1.3284
  214GLN     CA 3308   5.383   2.113   1.957 -0.0710  0.1950 -0.3442
  214GLN     HA 3309   5.429   2.032   2.012  0.7063  2.9239  3.4213
  214GLN     CB 3310   5.271   2.182   2.036  0.4034  0.7061 -0.1091
  214GLN    HB1 3311   5.171   2.133   2.040 -0.2516  1.8875 -1.3089
  214GLN    HB2 3312   5.258   2.284   1.996 -2.9426  0.3915 -0.1127
  214GLN     CG 3313   5.298   2.196   2.186  0.2789 -0.4871  0.0414
  214GLN    HG1 3314   5.204   2.221   2.241  2.6227 -0.1374  4.3470
  214GLN    HG2 3315   5.365   2.284   2.199 -2.3868  1.6875  0.0947
  214GLN     CD 3316   5.352   2.074   2.259  0.2774 -0.2818  0.3873
  214GLN    OE1 3317   5.267   1.990   2.289 -0.1526 -0.0741 -0.2442
  214GLN    NE2 3318   5.481   2.083   2.300  0.4990  0.2758 -0.4010
  214GLN   HE21 3319   5.517   1.999   2.341  0.9839  0.0807 -1.2189
  214GLN   HE22 3320   5.531   2.160   2.260  2.5071 -2.3118 -3.3186
  214GLN      C 3321   5.334   2.053   1.829 -0.2962  0.0639 -0.1971
  214GLN      O 3322   5.354   2.114   1.724  0.3316 -0.0093 -0.1298
  215PRO      N 3323   5.274   1.940   1.810 -0.0082 -0.1611  0.1899
  215PRO     CD 3324   5.262   1.881   1.677  0.4011  0.1000  0.0346
  215PRO    HD1 3325   5.359   1.847   1.636  0.1938 -0.2342 -0.1832
  215PRO    HD2 3326   5.195   1.936   1.606 -1.1695 -1.9529 -0.1630
  215PRO     CA 3327   5.225   1.849   1.910 -0.3158  0.1036  0.2818
  215PRO     HA 3328   5.183   1.911   1.988  1.6822 -1.1620  2.5071
  215PRO     CB 3329   5.131   1.751   1.841 -0.0807 -0.1384  0.3042
  215PRO    HB1 3330   5.031   1.797   1.831  0.1692  0.4480  0.4809
  215PRO    HB2 3331   5.117   1.655   1.894  1.3007 -2.0373 -2.4959
  215PRO     CG 3332   5.194   1.745   1.700 -0.3193  0.4755  0.1678
  215PRO    HG1 3333   5.274   1.670   1.683 -0.3507  0.9232 -2.2148
  215PRO    HG2 3334   5.115   1.745   1.622  0.1267  1.1837 -0.3009
  215PRO      C 3335   5.332   1.771   1.978  0.3530  0.2851 -0.5345
  215PRO      O 3336   5.439   1.742   1.926  0.4077  0.0747 -0.3041
  216LEU      N 3337   5.290   1.721   2.096  0.4954  0.5981 -0.3514
  216LEU     HN 3338   5.206   1.752   2.139  0.5867  0.0316  0.2572
  216LEU     CA 3339   5.356   1.613   2.163 -0.0995  0.0952 -0.5647
  216LEU     HA 3340   5.399   1.557   2.081  0.7521  2.4701 -1.8684
  216LEU     CB 3341   5.463   1.661   2.262  0.0790 -0.5189 -0.4581
  216LEU    HB1 3342   5.486   1.580   2.335  1.2135  0.3298  0.1683
  216LEU    HB2 3343   5.416   1.740   2.325 -0.1409 -1.1173  0.1396
  216LEU     CG 3344   5.589   1.721   2.196  0.4439 -0.3289  0.3917
  216LEU     HG 3345   5.550   1.804   2.133 -0.8669 -1.8357 -0.8664
  216LEU    CD1 3346   5.669   1.797   2.303 -0.5226  0.6925  0.4124
  216LEU   HD11 3347   5.743   1.870   2.264  2.1165 -1.3913  1.1951
  216LEU   HD12 3348   5.717   1.729   2.376 -1.6451 -0.2349  0.3211
  216LEU   HD13 3349   5.606   1.861   2.368 -1.8954  0.3352 -0.5266
  216LEU    CD2 3350   5.682   1.633   2.112 -0.3380 -0.3922 -0.4232
  216LEU   HD21 3351   5.613   1.569   2.052  0.1065 -0.9836 -0.3153
  216LEU   HD22 3352   5.738   1.578   2.190  1.2118  3.1757  1.1916
  216LEU   HD23 3353   5.750   1.698   2.053  0.0011  0.7410  1.1605
  216LEU      C 3354   5.252   1.535   2.235  0.3152 -0.0089 -0.0689
  216LEU      O 3355   5.160   1.594   2.292 -0.4474 -0.8713 -0.3829
  217PRO      N 3356   5.254   1.405   2.238  0.7022  0.0081  0.3665
  217PRO     CD 3357   5.342   1.325   2.154 -0.1897 -0.0912 -0.4873
  217PRO    HD1 3358   5.444   1.356   2.184 -0.7139  1.1613  0.0802
  217PRO    HD2 3359   5.318   1.345   2.048 -3.6608 -2.1499 -0.2390
  217PRO     CA 3360   5.168   1.320   2.315  0.3173  0.2461  0.1983
  217PRO     HA 3361   5.082   1.304   2.251 -1.5848 -2.8659  3.1866
  217PRO     CB 3362   5.245   1.189   2.328  0.1259  0.1489  0.3604
  217PRO    HB1 3363   5.180   1.105   2.361 -1.1161  0.6407 -0.7489
  217PRO    HB2 3364   5.327   1.211   2.400  1.2188  1.2657 -1.1596
  217PRO     CG 3365   5.303   1.180   2.186 -0.2571  0.0768  0.2069
  217PRO    HG1 3366   5.388   1.109   2.186  0.3927  0.8416 -0.4695
  217PRO    HG2 3367   5.222   1.141   2.121  0.3778  0.3394 -0.7643
  217PRO      C 3368   5.106   1.352   2.447  0.4692  0.3031  0.2554
  217PRO      O 3369   5.170   1.422   2.526  0.5594  0.5521 -0.0367
  218GLY      N 3370   4.988   1.294   2.472  0.3077  0.3921 -0.2953
  218GLY     HN 3371   4.940   1.236   2.406  3.8585 -2.9955 -0.2753
  218GLY     CA 3372   4.915   1.320   2.592  0.4957  0.0878 -0.1121
  218GLY    HA1 3373   4.978   1.293   2.675  2.9457 -1.1548 -2.2305
  218GLY    HA2 3374   4.824   1.262   2.588  0.4142  0.1027  1.0702
  218GLY      C 3375   4.864   1.457   2.623  0.4057  0.0074  0.0986
  218GLY      O 3376   4.895   1.549   2.547 -0.0846  0.2370  0.1715
  219GLU      N 3377   4.794   1.472   2.737  0.3644 -0.3014  0.1154
  219GLU     HN 3378   4.788   1.404   2.809 -2.9469 -1.0905 -0.7455
  219GLU     CA 3379   4.747   1.597   2.788 -0.0548 -0.4604  0.1212
  219GLU     HA 3380   4.690   1.648   2.712  1.3274  0.5222 -0.2876
  219GLU     CB 3381   4.656   1.579   2.911  0.2008 -0.2283  0.3467
  219GLU    HB1 3382   4.624   1.670   2.965 -0.2495  0.6851 -1.3821
  219GLU    HB2 3383   4.703   1.510   2.985 -1.4338 -0.5007  1.1703
  219GLU     CG 3384   4.523   1.517   2.866  0.1711 -0.0545  0.1917
  219GLU    HG1 3385   4.542   1.418   2.819 -2.2715  0.5316 -2.2584
  219GLU    HG2 3386   4.476   1.582   2.789  0.2197  1.8998  1.7250
  219GLU     CD 3387   4.417   1.489   2.972 -0.2322 -0.1651 -0.2410
  219GLU    OE1 3388   4.320   1.420   2.931 -0.1713 -0.1914 -0.3426
  219GLU    OE2 3389   4.421   1.534   3.090  0.0352  0.0318 -0.3235
  219GLU      C 3390   4.843   1.706   2.819 -0.4812  0.0371 -0.2854
  219GLU      O 3391   4.958   1.700   2.864 -0.7136  0.5092  0.4010
  220ARG      N 3392   4.794   1.831   2.802  0.3539  0.3398 -0.5312
  220ARG     HN 3393   4.698   1.838   2.779 -0.9710 -2.3213  3.1167
  220ARG     CA 3394   4.885   1.942   2.804  0.6687  0.0869 -0.5997
  220ARG     HA 3395   4.976   1.912   2.754  1.6443  0.3680  0.9589
  220ARG     CB 3396   4.836   2.069   2.732  0.2294  0.4890  0.3949
  220ARG    HB1 3397   4.901   2.158   2.739  0.1902  0.5806 -0.3789
  220ARG    HB2 3398   4.746   2.109   2.783  0.4816  0.3617  0.9463
  220ARG     CG 3399   4.803   2.050   2.584  0.3583  0.8426  0.3213
  220ARG    HG1 3400   4.754   2.141   2.543  0.3420  0.4538 -0.5296
  220ARG    HG2 3401   4.719   1.979   2.570  0.6225  0.6837 -0.4900
  220ARG     CD 3402   4.924   2.008   2.499  0.1603  0.4773  0.2203
  220ARG    HD1 3403   4.896   1.998   2.392  0.8818 -0.2915  0.0997
  220ARG    HD2 3404   4.978   1.914   2.520 -0.3051  0.2850  0.5800
  220ARG     NE 3405   5.021   2.121   2.502  0.3620  0.3038  0.2227
  220ARG     HE 3406   4.989   2.208   2.465  2.4047  1.8223  1.8095
  220ARG     CZ 3407   5.151   2.119   2.545  0.3537  0.3864  0.2485
  220ARG    NH1 3408   5.211   2.005   2.590  0.2299  0.2657  0.1072
  220ARG   HH11 3409   5.154   1.923   2.582  3.2003 -1.8288 -1.7484
  220ARG   HH12 3410   5.306   2.001   2.620 -0.5641  0.9034  3.0353
  220ARG    NH2 3411   5.228   2.232   2.545  0.1534  0.5369 -0.7609
  220ARG   HH21 3412   5.324   2.220   2.569  0.1693  2.5120  0.3912
  220ARG   HH22 3413   5.194   2.318   2.506 -0.0006  0.1895 -1.3942
  220ARG      C 3414   4.928   1.983   2.940 -0.2888  0.1581 -0.3126
  220ARG      O 3415   5.039   2.031   2.963 -0.3540  0.0998  0.1427
  221ALA      N 3416   4.844   1.971   3.045  0.0519 -0.3433 -0.0978
  221ALA     HN 3417   4.750   1.938   3.039 -0.3753  0.1284  2.6774
  221ALA     CA 3418   4.898   1.989   3.176 -0.4465 -0.1337  0.0796
  221ALA     HA 3419   4.952   2.082   3.189 -0.2820 -0.2698  0.4014
  221ALA     CB 3420   4.783   1.993   3.278 -0.4717 -0.6513  0.0714
  221ALA    HB1 3421   4.720   1.904   3.258  1.0517 -1.2868 -2.2475
  221ALA    HB2 3422   4.734   2.091   3.266  4.0291  1.8016 -0.5708
  221ALA    HB3 3423   4.816   1.980   3.384  0.6445 -2.6380 -0.4667
  221ALA      C 3424   4.998   1.887   3.219 -0.0291  0.0602 -0.4212
  221ALA      O 3425   5.093   1.911   3.293 -0.3803 -0.1081  0.0895
  222ARG      N 3426   4.973   1.759   3.188 -0.0223 -0.0243 -0.0797
  222ARG     HN 3427   4.893   1.742   3.131 -0.6542  0.8150  0.5375
  222ARG     CA 3428   5.061   1.650   3.219  0.2994  0.2894  0.1204
  222ARG     HA 3429   5.078   1.644   3.325  0.8438 -1.4788 -0.0298
  222ARG     CB 3430   5.002   1.518   3.167 -0.0403  0.2799  0.5326
  222ARG    HB1 3431   5.073   1.434   3.182  0.2623  0.5059  0.3680
  222ARG    HB2 3432   4.978   1.516   3.059  0.5007 -1.4884  0.4085
  222ARG     CG 3433   4.864   1.484   3.225 -0.1331 -0.5779 -0.1619
  222ARG    HG1 3434   4.826   1.396   3.169  1.6014 -0.3300 -1.8250
  222ARG    HG2 3435   4.798   1.571   3.205 -0.9026 -1.3202 -0.9253
  222ARG     CD 3436   4.874   1.457   3.376  0.3403 -0.2238 -0.1278
  222ARG    HD1 3437   4.877   1.556   3.427 -0.4666 -0.3427  0.1490
  222ARG    HD2 3438   4.962   1.392   3.395  0.8308  1.3487  3.8965
  222ARG     NE 3439   4.746   1.389   3.408  0.0266  0.3277 -0.1989
  222ARG     HE 3440   4.683   1.371   3.332 -0.4879 -1.1546  0.5408
  222ARG     CZ 3441   4.723   1.310   3.517 -0.0079  0.2321 -0.2751
  222ARG    NH1 3442   4.810   1.314   3.622 -0.2543 -0.1926 -0.0510
  222ARG   HH11 3443   4.866   1.396   3.631  0.0264 -0.2444 -1.1083
  222ARG   HH12 3444   4.788   1.262   3.704 -0.2351  0.4632  0.3699
  222ARG    NH2 3445   4.598   1.254   3.518  0.0340  0.1475  0.1297
  222ARG   HH21 3446   4.543   1.265   3.436 -0.7915 -0.4736  0.5925
  222ARG   HH22 3447   4.557   1.218   3.602 -1.3831  0.0171 -0.6004
  222ARG      C 3448   5.198   1.658   3.160  0.0791 -0.0356 -0.4500
  222ARG      O 3449   5.297   1.634   3.230  0.1179  0.1215 -0.4499
  223SER      N 3450   5.202   1.701   3.033 -0.2393  0.3987 -0.3163
  223SER     HN 3451   5.119   1.711   2.980  0.0714 -0.0417 -0.8963
  223SER     CA 3452   5.317   1.734   2.955  0.2439 -0.1943  0.1325
  223SER     HA 3453   5.375   1.643   2.956 -0.9471 -1.0150 -1.2348
  223SER     CB 3454   5.273   1.769   2.812 -0.2710 -0.3399  0.2555
  223SER    HB1 3455   5.191   1.845   2.818 -0.6927 -0.8458  1.0320
  223SER    HB2 3456   5.234   1.675   2.769  0.9843 -1.9900  2.5551
  223SER     OG 3457   5.385   1.803   2.732 -0.6821  0.1696 -0.1168
  223SER    HG1 3458   5.439   1.724   2.731  2.1631  1.9254 -2.0496
  223SER      C 3459   5.404   1.837   3.018 -0.0104  0.0794  0.0364
  223SER      O 3460   5.522   1.815   3.045  0.0285  0.6182  0.3253
  224THR      N 3461   5.343   1.954   3.045  0.5787  0.3859  0.0397
  224THR     HN 3462   5.246   1.975   3.036 -0.0854 -2.3767 -0.0590
  224THR     CA 3463   5.421   2.066   3.091  0.8167  0.4149 -0.4322
  224THR     HA 3464   5.517   2.063   3.041  1.2648 -1.5541  0.4650
  224THR     CB 3465   5.364   2.201   3.061  0.2884  0.3055  0.0510
  224THR     HB 3466   5.423   2.291   3.090 -0.0407 -0.0979  2.1182
  224THR    OG1 3467   5.240   2.223   3.126  0.1040 -0.3633 -0.0731
  224THR    HG1 3468   5.260   2.268   3.208  1.8188 -1.3344  0.0850
  224THR    CG2 3469   5.350   2.201   2.908  0.0165 -0.2545  0.0761
  224THR   HG21 3470   5.302   2.298   2.886  0.1220  0.1896  1.7531
  224THR   HG22 3471   5.280   2.124   2.868 -1.3718  0.5489  0.9092
  224THR   HG23 3472   5.451   2.193   2.862  0.9357  1.6527  1.6267
  224THR      C 3473   5.453   2.075   3.236 -0.4694  0.5829 -0.1416
  224THR      O 3474   5.527   2.167   3.270 -0.3261  0.2550  0.4411
  225LEU      N 3475   5.395   1.987   3.319  0.4172 -0.3673 -0.5113
  225LEU     HN 3476   5.351   1.908   3.277  2.0476  0.0668 -3.3173
  225LEU     CA 3477   5.399   1.993   3.462 -0.1227 -0.2464 -0.4996
  225LEU     HA 3478   5.341   2.078   3.492 -1.8932 -0.7658 -2.2125
  225LEU     CB 3479   5.328   1.874   3.529 -0.4730  0.4053  0.2946
  225LEU    HB1 3480   5.370   1.777   3.494 -1.3191 -0.2202  0.9700
  225LEU    HB2 3481   5.222   1.879   3.496 -0.5907  0.6507  0.6932
  225LEU     CG 3482   5.319   1.876   3.683  0.5223  0.4885  0.3583
  225LEU     HG 3483   5.419   1.857   3.728 -0.9807  0.1059  3.8314
  225LEU    CD1 3484   5.264   2.011   3.731 -0.5893  0.3697 -0.5488
  225LEU   HD11 3485   5.160   2.021   3.691 -0.2335 -3.7384 -3.1262
  225LEU   HD12 3486   5.339   2.086   3.696  1.1198 -1.0117  0.0298
  225LEU   HD13 3487   5.255   2.017   3.841 -0.5543  0.9307 -0.5726
  225LEU    CD2 3488   5.214   1.771   3.722  0.3651  0.2140 -0.7617
  225LEU   HD21 3489   5.251   1.669   3.702  3.4753  1.3841 -1.5363
  225LEU   HD22 3490   5.119   1.774   3.664  0.2127 -1.0231 -0.6056
  225LEU   HD23 3491   5.192   1.774   3.831  2.7435  0.1032 -0.2315
  225LEU      C 3492   5.538   1.999   3.517 -0.5335 -0.3636  0.5756
  225LEU      O 3493   5.566   2.068   3.615 -0.4082 -0.0179  0.2963
  226GLN      N 3494   5.636   1.927   3.459 -0.1115  0.4279  0.3018
  226GLN     HN 3495   5.605   1.862   3.391 -0.4587 -0.4736  1.3056
  226GLN     CA 3496   5.767   1.907   3.513  0.0353 -0.5198 -0.3842
  226GLN     HA 3497   5.760   1.852   3.606 -0.9206  1.1583  0.5890
  226GLN     CB 3498   5.857   1.822   3.422  0.1330 -0.2160 -0.5726
  226GLN    HB1 3499   5.875   1.882   3.331 -0.7909  0.4281 -0.3492
  226GLN    HB2 3500   5.797   1.732   3.397 -2.8742  1.4196  0.2236
  226GLN     CG 3501   5.996   1.791   3.478  0.0627 -0.3864 -0.4909
  226GLN    HG1 3502   6.053   1.881   3.509 -2.4184  0.5633  1.6732
  226GLN    HG2 3503   6.049   1.726   3.404 -0.1921  0.9359 -1.8938
  226GLN     CD 3504   5.982   1.709   3.606  0.1457 -0.1801 -0.3508
  226GLN    OE1 3505   6.038   1.751   3.707  0.0021 -0.3978 -0.1820
  226GLN    NE2 3506   5.914   1.592   3.607 -0.4759  0.1821 -0.0137
  226GLN   HE21 3507   5.936   1.538   3.689  0.6500 -0.2948 -0.6202
  226GLN   HE22 3508   5.863   1.558   3.528 -0.1960 -0.9095  0.2541
  226GLN      C 3509   5.837   2.035   3.543 -0.8009 -0.0977 -0.1958
  226GLN      O 3510   5.900   2.048   3.648 -0.2370 -0.1308 -0.5285
  227LYS      N 3511   5.827   2.133   3.452  0.0798  0.0592 -0.1336
  227LYS     HN 3512   5.788   2.107   3.364 -1.3628 -1.3812  0.8855
  227LYS     CA 3513   5.884   2.265   3.459  0.0765  0.0673 -0.2541
  227LYS     HA 3514   5.986   2.241   3.483  0.4255  0.7601 -1.0332
  227LYS     CB 3515   5.866   2.340   3.326  0.4069  0.0886 -0.2864
  227LYS    HB1 3516   5.916   2.439   3.333  0.0801  0.2926 -0.7417
  227LYS    HB2 3517   5.758   2.342   3.299  0.3872 -2.6364 -0.6259
  227LYS     CG 3518   5.938   2.274   3.209  0.4999  0.1726 -0.2776
  227LYS    HG1 3519   5.915   2.165   3.199 -1.4521  0.5367 -0.2155
  227LYS    HG2 3520   6.046   2.296   3.218  0.7865  0.0542 -2.6297
  227LYS     CD 3521   5.908   2.342   3.075 -0.0285 -0.4531 -0.4842
  227LYS    HD1 3522   5.922   2.452   3.087 -2.6105 -0.1375  0.5244
  227LYS    HD2 3523   5.810   2.314   3.030  1.0840 -1.7444 -2.1710
  227LYS     CE 3524   6.001   2.304   2.960  0.3569  0.3206 -0.4357
  227LYS    HE1 3525   6.103   2.340   2.984 -0.3120  2.5233 -0.6467
  227LYS    HE2 3526   5.968   2.353   2.866 -1.9450  0.8380  0.5488
  227LYS     NZ 3527   6.006   2.157   2.942 -0.4936  0.3019 -0.5918
  227LYS    HZ1 3528   5.915   2.107   2.951  0.9953 -2.4688  0.2936
  227LYS    HZ2 3529   6.080   2.114   3.002 -2.2913 -2.3410 -0.1012
  227LYS    HZ3 3530   6.025   2.140   2.842  0.1037  0.8281 -0.5770
  227LYS      C 3531   5.833   2.351   3.569  0.0433 -0.3359  0.0497
  227LYS      O 3532   5.909   2.409   3.646 -0.2421  0.1947 -0.0617
  228GLU      N 3533   5.698   2.347   3.571  0.0469 -0.4045  0.1709
  228GLU     HN 3534   5.647   2.306   3.497  0.0037 -1.0602  0.5601
  228GLU     CA 3535   5.616   2.404   3.674  0.4383  0.2561  0.1234
  228GLU     HA 3536   5.637   2.510   3.675 -3.3614  1.1554 -0.7580
  228GLU     CB 3537   5.471   2.370   3.636  0.6038 -0.2565 -0.0638
  228GLU    HB1 3538   5.409   2.440   3.696  0.5017 -2.2373  2.2839
  228GLU    HB2 3539   5.438   2.269   3.667  0.6011 -0.2554 -0.0623
  228GLU     CG 3540   5.431   2.401   3.492  0.0767  0.4037  0.2154
  228GLU    HG1 3541   5.485   2.328   3.427 -1.7859  0.2209 -1.2290
  228GLU    HG2 3542   5.445   2.506   3.460 -2.1569  0.2576 -1.5039
  228GLU     CD 3543   5.282   2.375   3.470  0.1100  0.4100 -0.0215
  228GLU    OE1 3544   5.193   2.402   3.555 -0.0519 -0.6964  0.1721
  228GLU    OE2 3545   5.255   2.325   3.358  0.0609  0.0238  0.1648
  228GLU      C 3546   5.649   2.363   3.813  0.5266  0.0911  0.0540
  228GLU      O 3547   5.688   2.448   3.893 -0.0362  0.2453  0.1672
  229VAL      N 3548   5.663   2.233   3.844  0.0903  0.1384  0.4550
  229VAL     HN 3549   5.639   2.177   3.765 -0.8330  1.5420 -0.2989
  229VAL     CA 3550   5.719   2.179   3.964 -0.5999  0.0296  0.7347
  229VAL     HA 3551   5.670   2.224   4.049  1.0429 -0.8005  2.1989
  229VAL     CB 3552   5.698   2.030   3.966 -0.0873 -0.0465  0.8145
  229VAL     HB 3553   5.736   1.985   3.872 -1.3731  1.0791 -0.3071
  229VAL    CG1 3554   5.776   1.958   4.077  0.5819 -0.1151  0.3022
  229VAL   HG11 3555   5.887   1.969   4.071  0.8379 -2.5366 -0.5909
  229VAL   HG12 3556   5.760   1.849   4.075 -2.0736  0.1976  1.4202
  229VAL   HG13 3557   5.736   1.993   4.174 -0.4150  1.8073 -0.7475
  229VAL    CG2 3558   5.547   2.003   3.976 -0.2018 -0.0329 -0.6499
  229VAL   HG21 3559   5.477   2.044   3.900  0.2392  0.9844 -0.5147
  229VAL   HG22 3560   5.508   2.050   4.069 -0.0824  0.3376 -0.7863
  229VAL   HG23 3561   5.525   1.895   3.990  0.9096 -0.1334  0.4260
  229VAL      C 3562   5.860   2.220   3.989 -0.4377  0.0152 -0.1344
  229VAL      O 3563   5.895   2.260   4.100 -0.3108 -0.3004 -0.0563
  230HSD      N 3564   5.948   2.211   3.887  0.4190  0.1193  0.5811
  230HSD     HN 3565   5.927   2.170   3.799  0.5380  0.3043  0.4672
  230HSD     CA 3566   6.087   2.243   3.902  0.5202  0.0806 -0.2522
  230HSD     HA 3567   6.118   2.185   3.987  2.1766  1.7535  0.3397
  230HSD     CB 3568   6.169   2.199   3.779  0.3281 -0.0738 -0.3270
  230HSD    HB1 3569   6.106   2.224   3.691  0.1550 -0.1528 -0.2272
  230HSD    HB2 3570   6.182   2.089   3.782 -1.2133 -0.2864 -0.8232
  230HSD    ND1 3571   6.419   2.193   3.810  0.1621  0.0466  0.0465
  230HSD    HD1 3572   6.426   2.115   3.872 -0.5135  0.7450  1.0199
  230HSD     CG 3573   6.307   2.256   3.761  0.2345  0.3557  0.2767
  230HSD    CE1 3574   6.527   2.264   3.767 -0.2610  0.4592 -0.3430
  230HSD    HE1 3575   6.628   2.229   3.787 -1.1139 -1.4950  0.8061
  230HSD    NE2 3576   6.493   2.364   3.687  0.0507  0.3581 -0.6030
  230HSD    CD2 3577   6.355   2.360   3.688  0.0602  0.0065 -0.3459
  230HSD    HD2 3578   6.293   2.442   3.654 -1.2034 -0.7914 -0.0165
  230HSD      C 3579   6.116   2.383   3.942 -0.0004  0.2917 -0.5971
  230HSD      O 3580   6.195   2.411   4.032  0.0109  0.3934 -0.6382
  231ALA      N 3581   6.055   2.479   3.869  0.0856  0.2728 -0.6949
  231ALA     HN 3582   6.011   2.452   3.784 -0.1663 -1.9256  0.0718
  231ALA     CA 3583   6.048   2.617   3.902  0.1917  0.0852  0.1226
  231ALA     HA 3584   6.152   2.649   3.907  0.8680 -2.0209  0.2874
  231ALA     CB 3585   5.957   2.693   3.804  0.0363 -0.2962 -0.0273
  231ALA    HB1 3586   5.852   2.661   3.817  0.3409 -2.4770 -2.1465
  231ALA    HB2 3587   5.996   2.676   3.701  0.5060 -0.0843  0.1136
  231ALA    HB3 3588   5.959   2.803   3.817  0.4116 -0.4290  1.1689
  231ALA      C 3589   6.001   2.643   4.041  0.0788  0.3613  0.0343
  231ALA      O 3590   6.067   2.717   4.115  0.8362 -0.2669  0.0048
  232ALA      N 3591   5.896   2.574   4.089  0.4001  0.1125  0.3935
  232ALA     HN 3592   5.853   2.502   4.035  1.6648 -0.4486  0.0963
  232ALA     CA 3593   5.844   2.589   4.221 -0.1107 -0.0004  0.2066
  232ALA     HA 3594   5.824   2.693   4.241  0.6922  0.0647  0.7014
  232ALA     CB 3595   5.717   2.505   4.240 -0.5403  0.6205  0.1144
  232ALA    HB1 3596   5.677   2.495   4.344 -2.2820  0.8639 -0.4901
  232ALA    HB2 3597   5.744   2.402   4.209 -0.6980  1.3594 -2.7463
  232ALA    HB3 3598   5.638   2.527   4.165 -1.5162 -1.7476  0.3412
  232ALA      C 3599   5.937   2.549   4.330  0.1940  0.1292 -0.0063
  232ALA      O 3600   5.966   2.628   4.419 -0.0352  0.5459 -0.2950
  233LYS      N 3601   6.002   2.432   4.315 -0.2821 -0.2094  0.5745
  233LYS     HN 3602   5.978   2.386   4.230  0.1340  0.4658  0.0834
  233LYS     CA 3603   6.097   2.385   4.412  0.1157 -0.1298  0.2245
  233LYS     HA 3604   6.047   2.400   4.506  1.9897  0.3503  1.1934
  233LYS     CB 3605   6.127   2.237   4.386 -0.0777 -0.0782 -0.3175
  233LYS    HB1 3606   6.211   2.203   4.451 -1.7630  0.0026  2.0548
  233LYS    HB2 3607   6.159   2.237   4.280  0.9034  1.5117 -0.0524
  233LYS     CG 3608   6.013   2.138   4.411 -0.0794 -0.1119 -0.4578
  233LYS    HG1 3609   5.942   2.144   4.326 -0.7321 -0.5375  0.0434
  233LYS    HG2 3610   5.960   2.150   4.508 -0.3300 -1.3796 -0.4213
  233LYS     CD 3611   6.070   1.996   4.408 -0.0662 -0.1278  0.2972
  233LYS    HD1 3612   5.986   1.927   4.388  0.4557 -0.8105  0.4277
  233LYS    HD2 3613   6.117   1.964   4.504  0.4391  1.7494  0.7210
  233LYS     CE 3614   6.162   1.977   4.287 -0.3340  0.3127  0.0226
  233LYS    HE1 3615   6.259   2.032   4.292 -0.4251  0.4298  0.5979
  233LYS    HE2 3616   6.096   2.015   4.206 -2.0940  0.3834  1.4227
  233LYS     NZ 3617   6.204   1.836   4.272 -0.4609  0.1858  0.8126
  233LYS    HZ1 3618   6.123   1.782   4.235 -0.6698 -1.1944  3.0694
  233LYS    HZ2 3619   6.236   1.787   4.358  0.5389 -1.8894 -0.6624
  233LYS    HZ3 3620   6.278   1.823   4.200 -0.9023  0.2338  0.3425
  233LYS      C 3621   6.218   2.471   4.429  0.4025 -0.5179  0.1457
  233LYS      O 3622   6.259   2.507   4.539  0.0265 -0.0934  0.1492
  234SER      N 3623   6.268   2.520   4.315 -0.6751  0.2809  0.0054
  234SER     HN 3624   6.218   2.498   4.231  1.2692 -2.1349 -0.6151
  234SER     CA 3625   6.379   2.610   4.305 -0.2352 -0.2222  0.3382
  234SER     HA 3626   6.464   2.567   4.356  1.0732  0.4610 -1.1963
  234SER     CB 3627   6.423   2.639   4.161 -0.3126 -0.4594  0.2657
  234SER    HB1 3628   6.517   2.698   4.158 -3.3035  4.8035 -1.1456
  234SER    HB2 3629   6.345   2.696   4.107 -1.3898 -2.4987 -0.4437
  234SER     OG 3630   6.443   2.512   4.099  0.2303 -0.3227  0.1570
  234SER    HG1 3631   6.357   2.473   4.083 -1.1857  1.6101  2.4131
  234SER      C 3632   6.361   2.746   4.364 -0.1885 -0.0616 -0.0165
  234SER      O 3633   6.451   2.803   4.424  0.0557 -0.3245 -0.1274
  235LEU      N 3634   6.242   2.808   4.354 -0.3694 -0.3692  0.1928
  235LEU     HN 3635   6.176   2.784   4.283 -0.4970 -1.1634  0.5683
  235LEU     CA 3636   6.206   2.929   4.421 -0.0526 -0.0822 -0.1509
  235LEU     HA 3637   6.283   3.004   4.422  0.5626 -0.6856 -1.0956
  235LEU     CB 3638   6.084   2.999   4.359 -0.1161  0.2802  0.3789
  235LEU    HB1 3639   6.050   3.095   4.405 -1.0862  0.2364 -0.2285
  235LEU    HB2 3640   5.994   2.935   4.374  0.1771 -0.8801 -2.3180
  235LEU     CG 3641   6.094   3.028   4.209  0.1774 -0.0661  0.3313
  235LEU     HG 3642   6.116   2.936   4.151 -2.4341 -1.8681  2.0033
  235LEU    CD1 3643   5.959   3.070   4.147  0.6968  0.7205 -0.2857
  235LEU   HD11 3644   5.886   2.991   4.173  0.7830  0.9310  0.6658
  235LEU   HD12 3645   5.970   3.089   4.038  0.6483  2.0811 -0.0697
  235LEU   HD13 3646   5.927   3.163   4.199 -0.9654 -0.2535  0.5103
  235LEU    CD2 3647   6.191   3.143   4.177 -0.5512  0.2623 -0.7622
  235LEU   HD21 3648   6.175   3.192   4.078  1.0841  1.6026 -0.4042
  235LEU   HD22 3649   6.298   3.116   4.188 -0.8393 -0.6072  0.0109
  235LEU   HD23 3650   6.177   3.219   4.257  0.0867  0.6518 -1.0115
  235LEU      C 3651   6.184   2.904   4.566  0.1145 -0.3195 -0.1653
  235LEU      O 3652   6.219   2.984   4.652  0.1716 -0.4527 -0.0643
  236ALA      N 3653   6.122   2.791   4.606 -0.1962 -0.0181  0.2213
  236ALA     HN 3654   6.111   2.723   4.534  1.2333  0.7957 -0.8159
  236ALA     CA 3655   6.106   2.754   4.743 -0.1885 -0.5310  0.0875
  236ALA     HA 3656   6.043   2.827   4.792 -3.9620 -2.5388 -1.4493
  236ALA     CB 3657   6.026   2.623   4.750 -0.3138 -0.4327  0.5292
  236ALA    HB1 3658   6.084   2.544   4.698 -0.2780  0.1914 -0.4112
  236ALA    HB2 3659   5.937   2.640   4.685  1.5310  0.0859 -2.0187
  236ALA    HB3 3660   5.995   2.605   4.855 -3.0145 -0.7618 -0.2518
  236ALA      C 3661   6.234   2.735   4.818  0.0727 -0.3122 -0.2961
  236ALA      O 3662   6.240   2.774   4.934  0.0737  0.2397 -0.4813
  237ILE      N 3663   6.341   2.671   4.768 -0.0024 -0.4184 -0.3213
  237ILE     HN 3664   6.341   2.628   4.678 -2.6742 -0.1447 -0.5277
  237ILE     CA 3665   6.462   2.664   4.843  0.0831 -0.0263 -0.4202
  237ILE     HA 3666   6.443   2.621   4.940 -0.6724 -0.3604 -0.7112
  237ILE     CB 3667   6.564   2.567   4.790 -0.0077 -0.1345 -0.3985
  237ILE     HB 3668   6.655   2.566   4.854  0.9670 -0.9686 -1.7368
  237ILE    CG2 3669   6.508   2.425   4.774 -0.2560 -0.1061  0.1729
  237ILE   HG21 3670   6.464   2.402   4.873  0.5931  2.5258  1.2363
  237ILE   HG22 3671   6.589   2.348   4.764  0.5442  0.8632 -1.1363
  237ILE   HG23 3672   6.428   2.426   4.697 -2.4038 -1.7654  2.2539
  237ILE    CG1 3673   6.611   2.622   4.654 -0.3518  1.0033 -0.0659
  237ILE   HG11 3674   6.614   2.733   4.662 -0.1090  0.8832  2.4159
  237ILE   HG12 3675   6.544   2.590   4.572 -0.0611 -2.7923  1.0049
  237ILE     CD 3676   6.751   2.572   4.619 -0.6132 -0.1067  0.4320
  237ILE    HD1 3677   6.779   2.625   4.526  1.2835  0.5387  1.3071
  237ILE    HD2 3678   6.745   2.464   4.595 -3.0018  0.0841 -0.0126
  237ILE    HD3 3679   6.824   2.581   4.703  0.4647 -1.1720 -0.3471
  237ILE      C 3680   6.520   2.790   4.896 -0.6753 -0.0906  0.5758
  237ILE      O 3681   6.599   2.790   4.990  0.1996  0.0977 -0.1462
  238ILE      N 3682   6.496   2.905   4.830  0.4147 -0.0540  0.2309
  238ILE     HN 3683   6.454   2.893   4.740 -1.3069 -1.1209  1.1249
  238ILE     CA 3684   6.547   3.036   4.858  0.7012 -0.0719 -0.1911
  238ILE     HA 3685   6.654   3.032   4.875  0.5116 -1.7267  0.9110
  238ILE     CB 3686   6.515   3.130   4.746 -0.0473 -0.3157 -0.1850
  238ILE     HB 3687   6.406   3.152   4.746 -0.1523 -0.8147  0.3417
  238ILE    CG2 3688   6.578   3.268   4.775 -1.1329  0.1253  0.1498
  238ILE   HG21 3689   6.577   3.344   4.694  0.6541  0.4399  0.3855
  238ILE   HG22 3690   6.684   3.261   4.806 -1.4227  0.4408  1.2339
  238ILE   HG23 3691   6.519   3.325   4.849 -0.0838  1.3269  0.0802
  238ILE    CG1 3692   6.557   3.078   4.608 -0.8399 -0.3996 -0.3990
  238ILE   HG11 3693   6.519   2.975   4.590  0.2368 -0.6807 -1.1396
  238ILE   HG12 3694   6.666   3.059   4.605 -0.6414  0.7609 -0.9668
  238ILE     CD 3695   6.518   3.170   4.492  0.0314 -0.5745 -0.8334
  238ILE    HD1 3696   6.409   3.186   4.503  0.3936  0.7077  1.8211
  238ILE    HD2 3697   6.544   3.119   4.397  2.7522 -1.8263  0.4650
  238ILE    HD3 3698   6.567   3.270   4.503 -0.0807 -0.3290 -2.4036
  238ILE      C 3699   6.498   3.081   4.991  0.4552  0.2917 -0.4047
  238ILE      O 3700   6.577   3.130   5.072 -0.2911  0.0929  0.4732
  239VAL      N 3701   6.367   3.063   5.015  0.6398  0.1343  0.5218
  239VAL     HN 3702   6.315   3.011   4.948  0.2954  1.0231  0.0834
  239VAL     CA 3703   6.306   3.104   5.138  0.1190  0.0559  0.2918
  239VAL     HA 3704   6.355   3.194   5.173 -0.2311 -0.4002  2.0135
  239VAL     CB 3705   6.164   3.149   5.117  0.1521  0.2083  0.3865
  239VAL     HB 3706   6.132   3.207   5.207  1.0164 -3.8310  3.6211
  239VAL    CG1 3707   6.145   3.233   4.990 -0.2262  0.2832  0.4906
  239VAL   HG11 3708   6.042   3.273   4.996 -0.6583 -0.7056 -0.0758
  239VAL   HG12 3709   6.171   3.163   4.907 -1.6926  1.7415 -1.2852
  239VAL   HG13 3710   6.213   3.321   4.991 -0.7151  0.7698 -2.1913
  239VAL    CG2 3711   6.063   3.034   5.102  0.4649 -0.0162 -0.0055
  239VAL   HG21 3712   5.961   3.077   5.093  0.6958  0.9931  1.7364
  239VAL   HG22 3713   6.072   2.959   5.184  1.0303  1.4750  1.3373
  239VAL   HG23 3714   6.076   2.968   5.013 -2.1697  1.1646 -1.3756
  239VAL      C 3715   6.312   2.999   5.243  0.1645 -0.2007  0.0328
  239VAL      O 3716   6.312   3.037   5.360  0.0693 -1.0302  0.3073
  240GLY      N 3717   6.313   2.868   5.212 -0.3322 -0.2367  0.1626
  240GLY     HN 3718   6.303   2.835   5.118  0.2858  1.8473 -0.6926
  240GLY     CA 3719   6.362   2.760   5.292  0.3723 -0.3924 -0.4618
  240GLY    HA1 3720   6.381   2.675   5.229  1.2317 -1.1275  0.7367
  240GLY    HA2 3721   6.291   2.744   5.372  2.1567 -1.4800  0.9762
  240GLY      C 3722   6.490   2.795   5.361  0.2794 -0.3833 -0.2930
  240GLY      O 3723   6.499   2.784   5.483 -0.1649  0.3383 -0.1884
  241LEU      N 3724   6.594   2.832   5.284  0.4684  0.3535  0.3000
  241LEU     HN 3725   6.597   2.837   5.184  1.2701 -0.0435  0.2972
  241LEU     CA 3726   6.719   2.868   5.343  0.6103 -0.6105  0.6116
  241LEU     HA 3727   6.746   2.788   5.409 -0.5455 -0.5703  1.1611
  241LEU     CB 3728   6.825   2.901   5.236 -0.3580 -0.6246 -0.3723
  241LEU    HB1 3729   6.918   2.936   5.284 -0.7633  0.4201 -0.3287
  241LEU    HB2 3730   6.792   2.983   5.169  0.8640 -1.3576 -1.9276
  241LEU     CG 3731   6.864   2.777   5.154  0.1721 -0.6802 -0.0411
  241LEU     HG 3732   6.773   2.713   5.143  0.5420 -1.6898  2.2199
  241LEU    CD1 3733   6.910   2.814   5.012 -0.8711  0.2708 -0.1415
  241LEU   HD11 3734   7.000   2.879   5.016  0.3161 -1.3760  1.8158
  241LEU   HD12 3735   6.832   2.874   4.959  0.0166  0.5665 -1.1590
  241LEU   HD13 3736   6.938   2.720   4.960 -1.7264  0.2847 -0.6517
  241LEU    CD2 3737   6.966   2.686   5.224  0.5967  0.2588  0.5683
  241LEU   HD21 3738   6.992   2.592   5.172  2.7472 -0.1127  2.1591
  241LEU   HD22 3739   6.926   2.653   5.322  1.9678  0.1014  1.0988
  241LEU   HD23 3740   7.065   2.734   5.243  1.3788 -1.8923  2.3227
  241LEU      C 3741   6.711   2.986   5.434 -0.0233 -0.1658 -0.0069
  241LEU      O 3742   6.768   2.973   5.542 -0.4010 -0.2988  0.1788
  242PHE      N 3743   6.632   3.090   5.401  0.3605  0.1014 -0.0765
  242PHE     HN 3744   6.586   3.101   5.313  0.0068  3.6383  0.4155
  242PHE     CA 3745   6.606   3.206   5.480 -0.1197 -0.1545  0.1445
  242PHE     HA 3746   6.701   3.246   5.512 -1.4739  0.0406  4.4867
  242PHE     CB 3747   6.522   3.301   5.393 -0.3079 -0.3544  0.1073
  242PHE    HB1 3748   6.423   3.257   5.368  0.5655 -2.7817  0.6490
  242PHE    HB2 3749   6.568   3.323   5.294  1.2756 -0.8933  0.6883
  242PHE     CG 3750   6.499   3.431   5.462  0.0568  0.0137 -0.4570
  242PHE    CD1 3751   6.604   3.521   5.467  0.1480 -0.1015 -0.2861
  242PHE    HD1 3752   6.694   3.497   5.413  0.1030 -0.6763 -0.1166
  242PHE    CE1 3753   6.592   3.638   5.538 -0.4039 -0.0654 -0.4302
  242PHE    HE1 3754   6.681   3.700   5.542  1.0663 -2.0014 -1.2742
  242PHE     CZ 3755   6.478   3.671   5.607 -0.0488  0.0209  0.1201
  242PHE     HZ 3756   6.466   3.767   5.656 -0.7762 -0.3844  0.7690
  242PHE    CD2 3757   6.383   3.467   5.526  0.1795  0.3654 -0.4286
  242PHE    HD2 3758   6.293   3.413   5.501  0.0795  0.4288 -0.2106
  242PHE    CE2 3759   6.371   3.585   5.596 -0.2588  0.3541 -0.4808
  242PHE    HE2 3760   6.272   3.611   5.630 -0.3164 -1.2753  0.7090
  242PHE      C 3761   6.541   3.183   5.611 -0.5218  0.7187  0.1059
  242PHE      O 3762   6.595   3.203   5.720  0.1651 -0.1698 -0.0581
  243ALA      N 3763   6.421   3.121   5.614  0.1574 -0.6447  0.0355
  243ALA     HN 3764   6.379   3.102   5.526  1.1187 -1.8187 -0.1851
  243ALA     CA 3765   6.345   3.084   5.730  0.1309 -0.1300  0.1856
  243ALA     HA 3766   6.335   3.175   5.788 -1.2491 -0.3007  0.2473
  243ALA     CB 3767   6.216   3.013   5.685 -0.0141  0.0553  0.3106
  243ALA    HB1 3768   6.235   2.922   5.625 -0.4987 -0.0920  0.3825
  243ALA    HB2 3769   6.156   3.083   5.623 -0.5327 -0.4910  0.1996
  243ALA    HB3 3770   6.159   2.986   5.777  2.1948  1.5155  2.2396
  243ALA      C 3771   6.424   2.996   5.820  0.4748  0.3455  0.3538
  243ALA      O 3772   6.417   3.005   5.943 -0.8276 -0.1481  0.3285
  244LEU      N 3773   6.496   2.902   5.756  0.3474  0.2637  0.3328
  244LEU     HN 3774   6.494   2.901   5.656  1.5565  1.1931  0.2827
  244LEU     CA 3775   6.582   2.811   5.824  0.0247  0.0529  0.4647
  244LEU     HA 3776   6.526   2.759   5.900  0.5532  1.1997  1.6919
  244LEU     CB 3777   6.638   2.697   5.737  0.0568  0.2828  0.1818
  244LEU    HB1 3778   6.683   2.748   5.650  1.2126  2.4545  1.9453
  244LEU    HB2 3779   6.553   2.635   5.701  0.8227 -1.0329  0.5822
  244LEU     CG 3780   6.745   2.599   5.789  0.2983  0.3150 -0.2509
  244LEU     HG 3781   6.830   2.658   5.830 -0.1127  0.2137  0.7822
  244LEU    CD1 3782   6.689   2.494   5.886 -0.3646  0.5568 -0.3644
  244LEU   HD11 3783   6.763   2.419   5.921 -0.8135 -1.3881 -3.1733
  244LEU   HD12 3784   6.596   2.445   5.847 -1.3899  1.9151  0.2935
  244LEU   HD13 3785   6.651   2.558   5.969 -0.4019  3.2541 -2.3226
  244LEU    CD2 3786   6.797   2.533   5.661  0.3466  0.7037 -0.4342
  244LEU   HD21 3787   6.877   2.460   5.687 -1.3109 -1.0426  0.0432
  244LEU   HD22 3788   6.822   2.612   5.587 -0.6224  1.8661  0.4346
  244LEU   HD23 3789   6.714   2.474   5.615 -0.9380  1.3291  1.0256
  244LEU      C 3790   6.692   2.872   5.905  0.2202  0.0723  0.1885
  244LEU      O 3791   6.723   2.839   6.020  0.2914 -0.4372  0.0257
  245CYS      N 3792   6.764   2.965   5.841 -0.6654  0.6106 -0.0509
  245CYS     HN 3793   6.759   2.977   5.742 -0.4243  0.8366 -0.0363
  245CYS     CA 3794   6.865   3.046   5.903 -0.2625  0.0179  0.0747
  245CYS     HA 3795   6.926   2.976   5.958 -0.6461 -0.8263 -0.5498
  245CYS     CB 3796   6.944   3.134   5.805 -0.2322  0.0899  0.1641
  245CYS    HB1 3797   7.020   3.199   5.854  1.0481  0.8608 -2.6257
  245CYS    HB2 3798   6.892   3.213   5.745 -1.2573 -1.9523 -1.8038
  245CYS     SG 3799   7.029   3.024   5.688 -0.3840  0.2968 -0.1425
  245CYS    HG1 3800   6.924   2.981   5.619 -1.1631  2.8816 -0.6905
  245CYS      C 3801   6.818   3.137   6.011 -0.4211 -0.0634  0.0746
  245CYS      O 3802   6.892   3.148   6.108  0.2193 -0.7126 -0.3331
  246TRP      N 3803   6.709   3.214   5.996  0.1051  0.6010 -0.4320
  246TRP     HN 3804   6.650   3.204   5.916  0.0226 -0.6625 -0.2428
  246TRP     CA 3805   6.679   3.324   6.082 -0.1072  0.2821 -0.0958
  246TRP     HA 3806   6.760   3.336   6.153 -0.6539 -2.0121  1.0430
  246TRP     CB 3807   6.657   3.448   5.995  0.3889  0.4732  0.0471
  246TRP    HB1 3808   6.634   3.536   6.059 -0.4944 -1.3551  2.3987
  246TRP    HB2 3809   6.567   3.439   5.930  1.1316 -0.5811 -0.8533
  246TRP     CG 3810   6.777   3.487   5.915  0.7327 -0.2732  0.1879
  246TRP    CD1 3811   6.794   3.470   5.780 -0.2368 -0.0236  0.0235
  246TRP    HD1 3812   6.720   3.421   5.719  1.3045 -1.7757 -0.5089
  246TRP    NE1 3813   6.922   3.504   5.747 -0.4310  0.2968 -0.4143
  246TRP    HE1 3814   6.968   3.462   5.671 -1.0972 -1.8800  0.2949
  246TRP    CE2 3815   6.980   3.561   5.857 -0.4497  0.1459 -0.3262
  246TRP    CD2 3816   6.891   3.557   5.964  0.2652  0.4438  0.2859
  246TRP    CE3 3817   6.923   3.601   6.088  0.5134 -0.7919  0.6828
  246TRP    HE3 3818   6.854   3.603   6.172 -1.3925 -0.9282 -0.8292
  246TRP    CZ3 3819   7.047   3.659   6.101  0.0623  0.3191  0.1976
  246TRP    HZ3 3820   7.075   3.683   6.202 -0.6669  1.4068  0.1553
  246TRP    CZ2 3821   7.099   3.624   5.874 -0.0060 -0.9008  0.5711
  246TRP    HZ2 3822   7.164   3.641   5.789  0.3559 -3.0133  0.3520
  246TRP    CH2 3823   7.137   3.669   5.998  0.1166 -0.0054  0.2123
  246TRP    HH2 3824   7.220   3.739   6.004 -0.1373  0.3528 -0.3340
  246TRP      C 3825   6.563   3.301   6.174 -0.1578  0.2291 -0.1724
  246TRP      O 3826   6.556   3.377   6.271 -0.0353 -0.0017  0.0166
  247LEU      N 3827   6.487   3.191   6.168  0.2620 -0.0647 -0.1748
  247LEU     HN 3828   6.496   3.120   6.099 -1.9644 -0.2793 -0.3084
  247LEU     CA 3829   6.389   3.152   6.265  0.4497  0.0332  0.0530
  247LEU     HA 3830   6.341   3.244   6.294  1.4982  0.6703 -0.1725
  247LEU     CB 3831   6.278   3.065   6.205  0.6435 -0.4114  0.3260
  247LEU    HB1 3832   6.323   2.975   6.159  2.2286  0.6532 -0.2682
  247LEU    HB2 3833   6.230   3.115   6.118  1.0714  0.6635  0.6817
  247LEU     CG 3834   6.159   3.042   6.300  0.7483  0.0396  0.5701
  247LEU     HG 3835   6.176   2.988   6.395 -0.3772 -1.1880  0.1188
  247LEU    CD1 3836   6.098   3.181   6.329 -0.6942 -0.3516 -0.4252
  247LEU   HD11 3837   6.113   3.258   6.251 -5.7551  0.3055 -1.0500
  247LEU   HD12 3838   6.135   3.213   6.429  0.6700 -0.0363 -1.0009
  247LEU   HD13 3839   5.988   3.171   6.341 -0.7630  0.6797 -0.1395
  247LEU    CD2 3840   6.053   2.954   6.231  0.6830  0.3096  0.3254
  247LEU   HD21 3841   5.959   2.954   6.289  0.4114 -0.2302 -0.1062
  247LEU   HD22 3842   6.087   2.852   6.203 -1.3243 -0.4357  0.4732
  247LEU   HD23 3843   6.033   3.006   6.134  4.4369 -1.1804 -1.4773
  247LEU      C 3844   6.445   3.091   6.389  0.0196 -0.1525  0.1579
  247LEU      O 3845   6.417   3.148   6.494 -0.2117  0.9977 -0.5126
  248PRO      N 3846   6.527   2.990   6.397 -0.0274 -0.2248 -0.2896
  248PRO     CD 3847   6.600   2.936   6.283 -0.2397 -0.1630 -0.4561
  248PRO    HD1 3848   6.698   2.989   6.278  1.1106 -2.4658 -0.1165
  248PRO    HD2 3849   6.541   2.941   6.189 -0.1594  2.7013 -0.4572
  248PRO     CA 3850   6.547   2.913   6.516 -0.4323  0.6226  0.3327
  248PRO     HA 3851   6.454   2.879   6.559 -0.0708 -1.9071 -0.7327
  248PRO     CB 3852   6.644   2.802   6.477 -0.4283  0.6976  0.1293
  248PRO    HB1 3853   6.614   2.706   6.526 -0.2320  1.8732  2.7060
  248PRO    HB2 3854   6.752   2.817   6.495 -0.3659  0.5859 -0.1487
  248PRO     CG 3855   6.637   2.793   6.324 -0.1065  0.0409  0.1507
  248PRO    HG1 3856   6.729   2.766   6.267  0.2442 -0.5810  0.9946
  248PRO    HG2 3857   6.546   2.732   6.305  0.1723 -0.3228 -0.0517
  248PRO      C 3858   6.603   2.989   6.632  0.2497  0.0136  0.4130
  248PRO      O 3859   6.552   2.977   6.743  0.1486 -0.3096  0.3316
  249LEU      N 3860   6.706   3.075   6.621  0.2349 -0.0173  0.0070
  249LEU     HN 3861   6.752   3.083   6.533  0.9838 -3.0911 -0.0018
  249LEU     CA 3862   6.757   3.168   6.717 -0.3824  0.1341  0.1903
  249LEU     HA 3863   6.800   3.115   6.801 -0.2807  0.3858  0.2972
  249LEU     CB 3864   6.854   3.265   6.647 -0.4173  0.2950  0.3658
  249LEU    HB1 3865   6.802   3.317   6.564 -0.7282  0.4871  0.6760
  249LEU    HB2 3866   6.930   3.198   6.602 -1.3149 -0.1259 -0.5610
  249LEU     CG 3867   6.927   3.372   6.730 -0.4641  0.5623  0.0633
  249LEU     HG 3868   6.845   3.437   6.767 -1.9749 -1.8912  1.3078
  249LEU    CD1 3869   6.990   3.309   6.855  0.2654 -0.0310 -0.5865
  249LEU   HD11 3870   7.055   3.390   6.894 -0.5991  0.6089 -0.4446
  249LEU   HD12 3871   7.065   3.231   6.830  0.4614 -1.2311  3.0927
  249LEU   HD13 3872   6.918   3.266   6.928  0.8160 -1.6277 -0.9465
  249LEU    CD2 3873   7.034   3.450   6.651 -0.0022 -0.2289 -0.1094
  249LEU   HD21 3874   7.000   3.465   6.546  0.5886 -1.5648 -0.5006
  249LEU   HD22 3875   7.128   3.392   6.656  0.4468  0.2532 -1.9691
  249LEU   HD23 3876   7.068   3.543   6.702  1.1988 -0.0899 -1.1288
  249LEU      C 3877   6.647   3.248   6.778 -0.4870  0.2249 -0.1127
  249LEU      O 3878   6.634   3.263   6.899 -0.6343 -0.0389 -0.0945
  250HSD      N 3879   6.553   3.303   6.699 -0.3889 -0.1213 -0.4755
  250HSD     HN 3880   6.563   3.288   6.601  2.0906 -3.3342  0.0816
  250HSD     CA 3881   6.446   3.383   6.750 -0.1150 -0.1976  0.2262
  250HSD     HA 3882   6.489   3.458   6.816  1.4929 -0.8552 -0.0369
  250HSD     CB 3883   6.370   3.446   6.633  0.3675 -0.6813 -0.3555
  250HSD    HB1 3884   6.278   3.481   6.685  1.4742 -0.1301  1.3376
  250HSD    HB2 3885   6.333   3.372   6.559  3.6097 -3.1884  0.3239
  250HSD    ND1 3886   6.512   3.570   6.460  0.0197  0.3040  0.3137
  250HSD    HD1 3887   6.516   3.497   6.392 -0.9304 -1.3930  1.9897
  250HSD     CG 3888   6.433   3.569   6.573  0.0664 -0.1760  0.3444
  250HSD    CE1 3889   6.559   3.697   6.446  0.2139  0.1491 -0.4768
  250HSD    HE1 3890   6.579   3.730   6.344 -1.2184 -0.1932 -0.9010
  250HSD    NE2 3891   6.512   3.776   6.541  0.3790  0.1361 -0.3844
  250HSD    CD2 3892   6.433   3.696   6.621 -0.0229  0.2229 -0.6918
  250HSD    HD2 3893   6.402   3.740   6.715  0.0355  1.7506 -1.3660
  250HSD      C 3894   6.356   3.304   6.839  0.0896 -0.3537  0.2958
  250HSD      O 3895   6.316   3.341   6.949  0.2072  0.4636  0.0690
  251ILE      N 3896   6.326   3.179   6.799 -0.2336 -0.1769 -0.0168
  251ILE     HN 3897   6.366   3.152   6.712  2.1227  0.2806  0.8569
  251ILE     CA 3898   6.256   3.084   6.880 -0.0371 -0.0331  0.3247
  251ILE     HA 3899   6.165   3.135   6.911 -0.5061 -1.0930  0.7448
  251ILE     CB 3900   6.206   2.965   6.804  0.2829  0.0734 -0.0566
  251ILE     HB 3901   6.287   2.892   6.781 -1.0559 -1.1847 -0.9883
  251ILE    CG2 3902   6.105   2.888   6.892 -0.3497  0.2776 -0.5936
  251ILE   HG21 3903   6.051   2.820   6.822 -1.6697 -0.1492  0.8035
  251ILE   HG22 3904   6.028   2.953   6.937 -0.6903  1.1148 -2.2884
  251ILE   HG23 3905   6.157   2.823   6.966  1.8054  0.8397 -1.5389
  251ILE    CG1 3906   6.143   3.001   6.669 -0.1729  0.2283  0.1929
  251ILE   HG11 3907   6.116   2.906   6.619  1.2808 -0.3182  0.4033
  251ILE   HG12 3908   6.214   3.044   6.595  0.4318  0.0666  0.6666
  251ILE     CD 3909   6.010   3.076   6.673 -0.2427  0.1403 -0.3290
  251ILE    HD1 3910   5.926   3.005   6.687  1.1626 -1.6449 -0.5969
  251ILE    HD2 3911   5.995   3.137   6.581 -2.6724  0.8255  0.4449
  251ILE    HD3 3912   6.012   3.148   6.758  1.0873 -1.7897  1.3925
  251ILE      C 3913   6.317   3.054   7.013  0.0122  0.2691  0.3709
  251ILE      O 3914   6.256   3.070   7.118 -0.2787 -0.2271  0.2819
  252ILE      N 3915   6.449   3.031   7.003 -0.1380 -0.4424 -0.0432
  252ILE     HN 3916   6.502   3.024   6.919  3.6874  0.0439  2.1219
  252ILE     CA 3917   6.530   3.017   7.120 -0.1934  0.2911  0.0908
  252ILE     HA 3918   6.504   2.939   7.190  0.4105  0.5455  0.6045
  252ILE     CB 3919   6.670   2.983   7.080 -0.4627  0.1136 -0.7169
  252ILE     HB 3920   6.698   3.053   6.998  0.6140  3.3188  2.1760
  252ILE    CG2 3921   6.778   3.018   7.183  0.1927 -0.2886 -1.2585
  252ILE   HG21 3922   6.763   2.956   7.274 -0.5501 -0.1782 -1.3012
  252ILE   HG22 3923   6.777   3.123   7.220  2.6094 -1.0806  1.4310
  252ILE   HG23 3924   6.881   3.000   7.143  0.7930 -0.6009  0.3633
  252ILE    CG1 3925   6.681   2.841   7.021  0.2318 -0.1353 -0.0029
  252ILE   HG11 3926   6.785   2.828   6.985  0.1068 -1.8482  0.1618
  252ILE   HG12 3927   6.617   2.828   6.931  1.5617 -1.1367 -0.8350
  252ILE     CD 3928   6.650   2.735   7.128 -0.1677  0.1795  0.1985
  252ILE    HD1 3929   6.541   2.737   7.146 -0.2153  1.6350 -0.1286
  252ILE    HD2 3930   6.706   2.751   7.222 -2.0956 -1.6302  1.7504
  252ILE    HD3 3931   6.666   2.630   7.094 -3.4812 -0.1573 -0.6140
  252ILE      C 3932   6.533   3.130   7.217 -0.3588  0.4135 -0.0467
  252ILE      O 3933   6.511   3.109   7.336  0.4036  0.0036  0.0228
  253ASN      N 3934   6.548   3.254   7.168 -0.7559  0.2131 -0.7032
  253ASN     HN 3935   6.574   3.255   7.072 -0.0859  0.8243 -0.5281
  253ASN     CA 3936   6.538   3.370   7.251 -0.2567 -0.3799  0.2012
  253ASN     HA 3937   6.605   3.351   7.335 -0.1278 -4.8439 -0.6577
  253ASN     CB 3938   6.582   3.495   7.174  0.2522 -0.5815  0.1609
  253ASN    HB1 3939   6.556   3.592   7.223 -0.3714 -0.4459 -0.4198
  253ASN    HB2 3940   6.530   3.490   7.076  1.1304  0.7000 -0.4086
  253ASN     CG 3941   6.733   3.502   7.154  0.2221  0.3291  0.1695
  253ASN    OD1 3942   6.806   3.447   7.236  0.3702  0.4403  0.1125
  253ASN    ND2 3943   6.782   3.561   7.042 -0.3992  0.3195 -0.1104
  253ASN   HD21 3944   6.718   3.603   6.976  1.4591 -1.6788 -3.4488
  253ASN   HD22 3945   6.879   3.568   7.020 -0.4737 -0.1576 -0.6219
  253ASN      C 3946   6.400   3.381   7.305 -0.3323  0.3255 -0.1279
  253ASN      O 3947   6.382   3.404   7.425  0.3355 -0.2272  0.0794
  254CYS      N 3948   6.294   3.366   7.224 -0.4284 -0.0512  0.0671
  254CYS     HN 3949   6.318   3.347   7.129  3.4573 -0.2662  0.9506
  254CYS     CA 3950   6.157   3.386   7.261 -0.3319  0.3601  0.2068
  254CYS     HA 3951   6.145   3.477   7.317 -1.6434  0.4661 -0.2110
  254CYS     CB 3952   6.063   3.381   7.140  0.2405 -0.4617 -0.2128
  254CYS    HB1 3953   5.958   3.386   7.176  0.0866 -0.0003 -0.7006
  254CYS    HB2 3954   6.079   3.284   7.087  0.5504 -0.8628  0.6044
  254CYS     SG 3955   6.075   3.525   7.030  0.1407 -0.0886  0.2621
  254CYS    HG1 3956   6.192   3.483   6.985 -1.0280 -1.0343 -2.0924
  254CYS      C 3957   6.113   3.288   7.365 -0.0524  0.2303  0.2046
  254CYS      O 3958   6.045   3.325   7.461  0.3908 -0.2164  0.6978
  255PHE      N 3959   6.147   3.159   7.353 -0.6011  0.1150 -0.1241
  255PHE     HN 3960   6.193   3.133   7.269 -2.1926 -1.9297 -0.4611
  255PHE     CA 3961   6.108   3.054   7.443 -0.1242 -0.1591 -0.2344
  255PHE     HA 3962   6.000   3.060   7.444 -0.5983 -4.8543 -1.0101
  255PHE     CB 3963   6.146   2.918   7.381  0.0781 -0.3418  0.2832
  255PHE    HB1 3964   6.250   2.919   7.342 -0.4809 -1.6732 -1.3723
  255PHE    HB2 3965   6.073   2.904   7.298 -0.9401 -0.0628  1.0965
  255PHE     CG 3966   6.120   2.805   7.474  0.2256 -0.6050  0.0023
  255PHE    CD1 3967   5.995   2.769   7.517  0.2442 -0.2369  0.3583
  255PHE    HD1 3968   5.910   2.826   7.481 -0.6912 -0.5685  1.9469
  255PHE    CE1 3969   5.973   2.656   7.592 -0.4080 -0.2472  0.1588
  255PHE    HE1 3970   5.872   2.629   7.620  0.2226  0.1452  3.1346
  255PHE     CZ 3971   6.078   2.579   7.635 -0.0471 -0.3297 -0.8322
  255PHE     HZ 3972   6.065   2.485   7.688 -0.7012 -0.7280 -1.6863
  255PHE    CD2 3973   6.225   2.731   7.524  0.5498  0.2514  0.5971
  255PHE    HD2 3974   6.328   2.750   7.498  0.8171  1.3450  2.2613
  255PHE    CE2 3975   6.205   2.617   7.598  0.1604  0.1221  0.2928
  255PHE    HE2 3976   6.281   2.550   7.635  0.9126  1.6703  1.6493
  255PHE      C 3977   6.155   3.074   7.583  0.1084 -0.2918 -0.2922
  255PHE      O 3978   6.069   3.065   7.670  0.0668 -0.4437 -0.3487
  256THR      N 3979   6.280   3.116   7.609 -0.0614 -0.0874  0.2017
  256THR     HN 3980   6.349   3.131   7.539 -0.8794 -0.5294 -0.7272
  256THR     CA 3981   6.327   3.154   7.739 -0.0459  0.2312  0.1038
  256THR     HA 3982   6.313   3.074   7.810  1.4175  0.3703  0.5992
  256THR     CB 3983   6.476   3.173   7.745 -0.0353  0.2817 -0.2681
  256THR     HB 3984   6.503   3.252   7.671  2.5147 -1.3760 -1.2285
  256THR    OG1 3985   6.541   3.059   7.690  0.2689  0.2240  0.2044
  256THR    HG1 3986   6.628   3.093   7.672  0.8689 -1.0905  0.4894
  256THR    CG2 3987   6.530   3.193   7.887 -0.0152  0.2680 -0.2733
  256THR   HG21 3988   6.495   3.282   7.944  0.3413 -0.5684  1.3288
  256THR   HG22 3989   6.641   3.195   7.884  0.0741 -2.6288 -2.1526
  256THR   HG23 3990   6.505   3.096   7.934  0.1252 -0.9418 -2.5694
  256THR      C 3991   6.251   3.269   7.794 -0.5920  0.0417 -0.2467
  256THR      O 3992   6.207   3.260   7.908 -0.2532  0.3764 -0.0883
  257PHE      N 3993   6.218   3.373   7.715 -0.4448  0.1272 -0.1971
  257PHE     HN 3994   6.235   3.362   7.618  3.2527 -0.4883  0.3819
  257PHE     CA 3995   6.149   3.492   7.755 -0.0257  0.2571  0.1547
  257PHE     HA 3996   6.205   3.524   7.841  0.1444  0.2510  0.0482
  257PHE     CB 3997   6.156   3.594   7.639  0.0665 -0.2310 -0.2722
  257PHE    HB1 3998   6.108   3.545   7.551  0.3835 -0.3110 -0.4015
  257PHE    HB2 3999   6.265   3.605   7.621 -0.1664  1.6094 -0.7083
  257PHE     CG 4000   6.082   3.721   7.662 -0.0155 -0.3581  0.1787
  257PHE    CD1 4001   6.148   3.819   7.733 -0.4699  0.1023 -0.0299
  257PHE    HD1 4002   6.246   3.808   7.776 -0.3801  3.0170  0.7241
  257PHE    CE1 4003   6.095   3.941   7.767 -0.1359  0.2996 -0.2174
  257PHE    HE1 4004   6.154   4.011   7.825  0.2212 -0.8846  0.8869
  257PHE     CZ 4005   5.969   3.971   7.721 -0.2141 -0.0706 -0.2423
  257PHE     HZ 4006   5.923   4.057   7.765  0.9499 -1.1414  3.3906
  257PHE    CD2 4007   5.955   3.752   7.621  0.3791 -0.2983 -1.0436
  257PHE    HD2 4008   5.889   3.681   7.574  0.8041 -2.2478  1.1052
  257PHE    CE2 4009   5.904   3.878   7.642  0.2494 -0.4938 -0.1334
  257PHE    HE2 4010   5.810   3.911   7.601  0.2654  1.3778  1.2057
  257PHE      C 4011   6.011   3.475   7.808  0.1206 -0.5762  0.2697
  257PHE      O 4012   5.971   3.526   7.913  0.3434 -0.1871  0.1645
  258PHE      N 4013   5.931   3.402   7.729  0.0066 -0.1137 -0.0434
  258PHE     HN 4014   5.965   3.363   7.643 -2.0809 -0.2001 -0.8881
  258PHE     CA 4015   5.791   3.396   7.760 -0.0152  0.5258 -0.0152
  258PHE     HA 4016   5.763   3.489   7.806  0.2513  0.6253 -0.0482
  258PHE     CB 4017   5.706   3.359   7.637  0.2349  0.4294 -0.1598
  258PHE    HB1 4018   5.606   3.331   7.675 -1.0779  2.2110 -2.0476
  258PHE    HB2 4019   5.759   3.278   7.583  1.3149  1.1364 -0.2034
  258PHE     CG 4020   5.700   3.472   7.540  0.2674  0.3923 -0.2053
  258PHE    CD1 4021   5.738   3.453   7.409  0.5119 -0.0983 -0.0653
  258PHE    HD1 4022   5.787   3.362   7.378 -0.0135 -0.3506 -0.1649
  258PHE    CE1 4023   5.719   3.551   7.315 -0.7895 -0.1077  0.1674
  258PHE    HE1 4024   5.757   3.536   7.215  0.4175 -2.1254  0.8639
  258PHE     CZ 4025   5.652   3.668   7.343 -0.3440  0.1487  0.1699
  258PHE     HZ 4026   5.647   3.742   7.265  1.0237  0.3488  0.2466
  258PHE    CD2 4027   5.636   3.590   7.569 -0.1267  0.0701  0.2461
  258PHE    HD2 4028   5.595   3.595   7.669 -1.8286 -2.8584 -0.1851
  258PHE    CE2 4029   5.609   3.685   7.473 -0.8039 -0.2851  0.0789
  258PHE    HE2 4030   5.577   3.783   7.505  0.5768 -0.7723  3.3582
  258PHE      C 4031   5.759   3.298   7.867  0.3523  0.0719 -0.3153
  258PHE      O 4032   5.644   3.287   7.908  0.3900 -0.3963 -0.3359
  259CYS      N 4033   5.856   3.219   7.918 -0.0436 -0.8219 -0.9249
  259CYS     HN 4034   5.951   3.231   7.891 -0.0871 -0.0077 -0.7667
  259CYS     CA 4035   5.829   3.111   8.007 -0.1966 -0.0491 -0.0138
  259CYS     HA 4036   5.750   3.141   8.074  0.2542  2.7945 -0.6376
  259CYS     CB 4037   5.767   2.996   7.926 -0.2367  0.1223 -0.2281
  259CYS    HB1 4038   5.849   2.960   7.861  0.2389  0.0589  0.3929
  259CYS    HB2 4039   5.685   3.032   7.860 -0.3823  1.2633  0.5409
  259CYS     SG 4040   5.698   2.860   8.026  0.2101  0.1578  0.1296
  259CYS      C 4041   5.947   3.067   8.087 -0.0468  0.2538 -0.0682
  259CYS      O 4042   6.006   2.964   8.052 -0.3021  0.1505 -0.1910
  260PRO      N 4043   5.984   3.134   8.192 -0.6694 -0.1795  0.4387
  260PRO     CD 4044   5.922   3.257   8.240 -0.3015 -0.0027  0.4675
  260PRO    HD1 4045   5.814   3.243   8.259  0.0937 -0.3441  2.7252
  260PRO    HD2 4046   5.949   3.342   8.174 -1.2482  0.6364  0.8920
  260PRO     CA 4047   6.080   3.076   8.282 -0.3945  0.1328  0.3524
  260PRO     HA 4048   6.154   3.026   8.221 -1.0445 -1.2292  0.6419
  260PRO     CB 4049   6.117   3.199   8.364  0.0344  0.1965  0.0633
  260PRO    HB1 4050   6.194   3.246   8.299  1.7590  0.2187  2.0187
  260PRO    HB2 4051   6.165   3.174   8.461 -2.4945 -1.9395  0.8621
  260PRO     CG 4052   5.993   3.289   8.372 -0.1878 -0.1453  0.4415
  260PRO    HG1 4053   5.941   3.238   8.457  1.1550 -2.2504  0.0600
  260PRO    HG2 4054   6.006   3.396   8.397 -1.4836  0.0249  0.4636
  260PRO      C 4055   6.033   2.962   8.366 -0.0530 -0.0017  0.3625
  260PRO      O 4056   6.112   2.921   8.450  0.7203 -0.0298 -0.3660
  261ASP      N 4057   5.912   2.908   8.341  0.2770 -0.3559 -0.5078
  261ASP     HN 4058   5.857   2.947   8.267 -0.6747 -0.9508 -0.1275
  261ASP     CA 4059   5.861   2.795   8.411 -0.0215  0.0301 -0.0996
  261ASP     HA 4060   5.911   2.778   8.505  1.5173 -1.4812 -1.1409
  261ASP     CB 4061   5.712   2.827   8.433  0.0190 -0.1496  0.4524
  261ASP    HB1 4062   5.656   2.739   8.473  0.7327 -1.1653 -0.7094
  261ASP    HB2 4063   5.669   2.849   8.333  0.8195 -2.2000 -0.4100
  261ASP     CG 4064   5.686   2.959   8.504 -0.2899 -0.2224  0.4782
  261ASP    OD1 4065   5.774   3.000   8.584  0.2985 -0.2233 -0.1570
  261ASP    OD2 4066   5.576   3.017   8.485 -0.0885  0.0888  0.2648
  261ASP      C 4067   5.869   2.676   8.322  0.4998  0.2111 -0.2932
  261ASP      O 4068   5.839   2.562   8.358 -0.1331  0.4812  0.0469
  262CYS      N 4069   5.910   2.695   8.195 -0.1577  0.8038 -0.4214
  262CYS     HN 4070   5.948   2.786   8.176  1.5461  0.8933  2.7187
  262CYS     CA 4071   5.922   2.591   8.098  0.3048  0.2232  0.2478
  262CYS     HA 4072   5.850   2.514   8.122  0.1758  0.6947  1.4296
  262CYS     CB 4073   5.906   2.648   7.956  0.3192 -0.0891  0.1188
  262CYS    HB1 4074   5.930   2.574   7.878 -1.0653  1.2402 -1.6679
  262CYS    HB2 4075   5.971   2.738   7.952  2.4681 -1.5927 -0.0278
  262CYS     SG 4076   5.734   2.693   7.917  0.3512  0.1269  0.2233
  262CYS      C 4077   6.064   2.545   8.103  0.0140 -0.7193  0.1155
  262CYS      O 4078   6.150   2.631   8.123 -0.6441  0.0981 -0.4704
  263SER      N 4079   6.092   2.417   8.077 -0.1442 -0.8625  0.6281
  263SER     HN 4080   6.014   2.356   8.066  0.5797 -1.7345  0.0884
  263SER     CA 4081   6.226   2.369   8.091  0.1843 -0.2480 -0.3127
  263SER     HA 4082   6.257   2.417   8.183 -1.5572  0.1939  0.0669
  263SER     CB 4083   6.232   2.216   8.077 -0.0047 -0.2900  0.0559
  263SER    HB1 4084   6.167   2.179   7.994  0.3878 -1.0291  0.0679
  263SER    HB2 4085   6.181   2.174   8.166  1.2900  0.4583  1.1784
  263SER     OG 4086   6.361   2.160   8.057  0.0173 -0.2800  0.1716
  263SER    HG1 4087   6.377   2.149   7.963  1.1342 -3.7746  0.6337
  263SER      C 4088   6.312   2.430   7.985  0.1625 -0.2248 -0.3162
  263SER      O 4089   6.271   2.466   7.875 -0.2681  0.1546 -0.0357
  264HSD      N 4090   6.436   2.460   8.026  0.1525 -0.2475 -0.2706
  264HSD     HN 4091   6.476   2.426   8.111  2.3405  0.5116 -0.9295
  264HSD     CA 4092   6.525   2.537   7.945 -0.6137  0.5844 -0.3368
  264HSD     HA 4093   6.470   2.621   7.905  0.5103  1.9485  0.8705
  264HSD     CB 4094   6.645   2.592   8.024 -0.4670  0.3135 -0.3699
  264HSD    HB1 4095   6.696   2.507   8.075 -1.6937 -1.1126 -1.4334
  264HSD    HB2 4096   6.594   2.637   8.112 -0.6335  0.7106 -0.6688
  264HSD    ND1 4097   6.698   2.791   7.871 -0.0294  0.1445 -0.2147
  264HSD    HD1 4098   6.604   2.821   7.851 -0.6903 -1.1049  0.8164
  264HSD     CG 4099   6.736   2.691   7.959 -0.0681 -0.1610 -0.5412
  264HSD    CE1 4100   6.808   2.858   7.831  0.0702  0.3091  0.3297
  264HSD    HE1 4101   6.806   2.941   7.759  1.3559 -0.2499 -0.3997
  264HSD    NE2 4102   6.919   2.803   7.878  0.3041 -0.2506 -0.8285
  264HSD    CD2 4103   6.872   2.696   7.951 -0.0657  0.2538 -0.3080
  264HSD    HD2 4104   6.940   2.617   7.980  0.5690 -0.2336 -2.8306
  264HSD      C 4105   6.569   2.462   7.824 -0.1883  0.0173  0.1588
  264HSD      O 4106   6.567   2.339   7.821  0.1812  0.0025  0.5695
  265ALA      N 4107   6.601   2.534   7.714 -0.6306  0.2861  0.2037
  265ALA     HN 4108   6.589   2.633   7.719 -1.4297  0.1370  3.0556
  265ALA     CA 4109   6.643   2.474   7.591 -0.2790  0.1303  0.3999
  265ALA     HA 4110   6.561   2.424   7.543  1.0707 -0.3789 -1.4548
  265ALA     CB 4111   6.676   2.596   7.503 -0.2030 -0.2248 -0.0613
  265ALA    HB1 4112   6.589   2.659   7.475  0.5032  1.0652  0.5941
  265ALA    HB2 4113   6.722   2.560   7.408  0.5094 -0.3492  0.3291
  265ALA    HB3 4114   6.750   2.656   7.560  1.6724 -1.4474 -1.0857
  265ALA      C 4115   6.765   2.388   7.590 -0.4260 -0.0743  0.2007
  265ALA      O 4116   6.865   2.427   7.650 -0.1915 -0.4514  0.0568
  266PRO      N 4117   6.768   2.277   7.523  0.2008  0.1521 -0.1456
  266PRO     CD 4118   6.652   2.207   7.470  0.0043  0.1408  0.3023
  266PRO    HD1 4119   6.633   2.260   7.375 -0.0516 -0.9847 -0.3349
  266PRO    HD2 4120   6.563   2.210   7.537 -1.2425  1.4300 -1.3427
  266PRO     CA 4121   6.888   2.209   7.483 -0.0294 -0.2824 -0.1027
  266PRO     HA 4122   6.921   2.161   7.574  0.4337 -2.2608 -1.2468
  266PRO     CB 4123   6.841   2.105   7.382  0.0685  0.2871 -0.7430
  266PRO    HB1 4124   6.911   2.022   7.405  0.1573  0.5840  0.0991
  266PRO    HB2 4125   6.842   2.136   7.275  1.5208 -3.1027 -1.8667
  266PRO     CG 4126   6.702   2.066   7.434  0.3658  0.3209  0.0900
  266PRO    HG1 4127   6.640   2.014   7.358 -1.1561 -0.0013  1.4780
  266PRO    HG2 4128   6.710   1.993   7.518  1.1937 -1.8296 -1.7484
  266PRO      C 4129   7.005   2.287   7.433 -0.3384  0.4630  0.3220
  266PRO      O 4130   6.990   2.352   7.330  0.6415 -0.4214 -0.4042
  267LEU      N 4131   7.126   2.265   7.487 -0.2607  0.4941  0.1585
  267LEU     HN 4132   7.145   2.201   7.561 -0.3620  1.6224  1.1884
  267LEU     CA 4133   7.240   2.341   7.445  0.3505 -0.5156 -0.0556
  267LEU     HA 4134   7.203   2.442   7.457  0.3008 -0.8661  3.6555
  267LEU     CB 4135   7.353   2.310   7.544  0.2373  0.1758  0.2975
  267LEU    HB1 4136   7.390   2.207   7.525 -1.6299 -0.3112 -0.9345
  267LEU    HB2 4137   7.308   2.320   7.644 -3.4404  0.0931 -1.2011
  267LEU     CG 4138   7.486   2.387   7.537  0.6659 -0.5699  0.0769
  267LEU     HG 4139   7.523   2.379   7.432 -0.1862 -1.2053 -0.1789
  267LEU    CD1 4140   7.459   2.535   7.568  0.1358 -0.6770  0.1281
  267LEU   HD11 4141   7.385   2.577   7.497  2.4888 -0.1261 -2.1464
  267LEU   HD12 4142   7.551   2.593   7.544  0.1410 -0.7041  0.0827
  267LEU   HD13 4143   7.421   2.564   7.669  2.1981 -0.8933  1.0113
  267LEU    CD2 4144   7.587   2.343   7.644  0.3214  0.1517  0.7086
  267LEU   HD21 4145   7.673   2.413   7.654  0.4594 -0.1199  1.5272
  267LEU   HD22 4146   7.611   2.238   7.618 -0.9759 -0.0960  0.4402
  267LEU   HD23 4147   7.532   2.334   7.740 -0.6970  0.3147  0.1514
  267LEU      C 4148   7.284   2.336   7.303 -0.1512  0.5783 -0.2620
  267LEU      O 4149   7.331   2.434   7.245  0.1969  0.4664 -0.1736
  268TRP      N 4150   7.278   2.215   7.244 -0.0085  0.3026  0.2851
  268TRP     HN 4151   7.221   2.148   7.291 -0.6806 -0.4081 -1.4581
  268TRP     CA 4152   7.322   2.192   7.110 -0.6059 -0.2956  0.1874
  268TRP     HA 4153   7.421   2.234   7.102 -0.2606 -0.8610  1.3405
  268TRP     CB 4154   7.320   2.042   7.078  0.5073 -0.3335  0.2629
  268TRP    HB1 4155   7.390   1.989   7.146 -0.4025 -1.4103  0.3792
  268TRP    HB2 4156   7.351   2.032   6.971 -1.5144 -0.6760 -0.3374
  268TRP     CG 4157   7.185   1.981   7.091  0.2285  0.2599  0.1802
  268TRP    CD1 4158   7.146   1.914   7.203 -0.0563  0.0089 -0.0657
  268TRP    HD1 4159   7.199   1.911   7.298 -2.9462 -0.2251  1.6724
  268TRP    NE1 4160   7.022   1.864   7.175  0.0150 -0.0789 -0.2228
  268TRP    HE1 4161   6.954   1.835   7.239  0.1422 -1.0755 -0.5208
  268TRP    CE2 4162   6.978   1.898   7.050 -0.0766 -0.2908 -0.2499
  268TRP    CD2 4163   7.083   1.967   6.991  0.1869 -0.2317  0.2881
  268TRP    CE3 4164   7.070   2.007   6.862  0.2385 -0.6837  0.1393
  268TRP    HE3 4165   7.141   2.073   6.815 -0.2557 -2.4161 -3.3239
  268TRP    CZ3 4166   6.956   1.973   6.793  0.0309 -0.3217  0.2979
  268TRP    HZ3 4167   6.940   2.007   6.692 -0.3284  0.5703  0.6496
  268TRP    CZ2 4168   6.866   1.864   6.980  0.1473 -1.1837 -0.1848
  268TRP    HZ2 4169   6.817   1.775   7.016 -0.3762 -0.4864  0.9120
  268TRP    CH2 4170   6.854   1.899   6.848 -0.7086  0.7452  0.3747
  268TRP    HH2 4171   6.769   1.852   6.800 -1.6388  1.4393  1.2789
  268TRP      C 4172   7.232   2.268   7.018 -0.1573  0.2973  0.2255
  268TRP      O 4173   7.268   2.335   6.921 -0.0093  0.7956  0.6221
  269LEU      N 4174   7.101   2.267   7.050 -0.1719  0.2036  0.1633
  269LEU     HN 4175   7.064   2.223   7.131  0.7967 -0.7065  0.1389
  269LEU     CA 4176   7.004   2.339   6.974  0.1792  0.4642 -0.0414
  269LEU     HA 4177   7.004   2.302   6.873  2.5704 -0.4094  0.2115
  269LEU     CB 4178   6.865   2.316   7.036  0.2509  0.2067  0.0229
  269LEU    HB1 4179   6.847   2.369   7.132 -1.6792  1.6299 -1.0712
  269LEU    HB2 4180   6.855   2.206   7.047  1.5377 -0.0209 -0.8775
  269LEU     CG 4181   6.750   2.373   6.952  0.0379 -0.6171 -0.2547
  269LEU     HG 4182   6.778   2.481   6.950  0.5965 -0.7286  0.7653
  269LEU    CD1 4183   6.748   2.311   6.812  0.0042  0.0072 -0.5350
  269LEU   HD11 4184   6.655   2.344   6.761 -0.0319  0.7166 -0.0289
  269LEU   HD12 4185   6.749   2.200   6.818 -3.5995 -0.0898  0.7036
  269LEU   HD13 4186   6.826   2.356   6.746  1.7753 -1.3318  0.5658
  269LEU    CD2 4187   6.608   2.350   7.005  0.2238 -0.8789  0.1377
  269LEU   HD21 4188   6.585   2.391   7.105  1.4583 -0.3346  0.2117
  269LEU   HD22 4189   6.587   2.241   7.006  0.4698 -0.9703 -1.3305
  269LEU   HD23 4190   6.529   2.393   6.940  0.8456  1.2807  0.7463
  269LEU      C 4191   7.031   2.486   6.976 -0.2704  0.5521 -0.1782
  269LEU      O 4192   7.021   2.558   6.877  0.0984  0.0236 -0.6060
  270MET      N 4193   7.074   2.544   7.090 -0.0782  0.0506  0.0066
  270MET     HN 4194   7.067   2.494   7.176 -1.2058  0.0200 -0.0934
  270MET     CA 4195   7.119   2.679   7.094 -0.2568  0.1224 -0.3351
  270MET     HA 4196   7.043   2.745   7.055  0.9043  1.9865  0.3737
  270MET     CB 4197   7.141   2.721   7.241 -0.3597 -0.2440 -0.2139
  270MET    HB1 4198   7.175   2.827   7.238 -1.0049 -0.0438 -1.2006
  270MET    HB2 4199   7.216   2.657   7.291  0.1113  1.1809  0.9685
  270MET     CG 4200   7.009   2.726   7.318 -0.5159  0.2327 -0.5040
  270MET    HG1 4201   6.987   2.618   7.329  0.3130  0.1443  0.4288
  270MET    HG2 4202   6.936   2.778   7.253  0.0393  0.3178 -1.0709
  270MET     SD 4203   7.012   2.794   7.487 -0.3013 -0.6931 -0.1335
  270MET     CE 4204   7.089   2.661   7.584  0.3164 -0.0906  0.2100
  270MET    HE1 4205   7.053   2.562   7.546 -0.1286  0.4792 -0.9004
  270MET    HE2 4206   7.066   2.687   7.689  1.1307 -1.0993  0.6590
  270MET    HE3 4207   7.200   2.656   7.574  0.3377 -1.0209  0.7775
  270MET      C 4208   7.242   2.696   7.012  0.3304  0.4197  0.5926
  270MET      O 4209   7.253   2.785   6.928 -0.6025  0.0062  0.0191
  271TYR      N 4210   7.348   2.613   7.020  0.2175  0.1342 -0.7313
  271TYR     HN 4211   7.348   2.526   7.068  1.2205  0.2924 -0.4283
  271TYR     CA 4212   7.464   2.627   6.937  0.4919  0.3618 -0.3147
  271TYR     HA 4213   7.501   2.727   6.948 -0.1319  0.3462  2.9816
  271TYR     CB 4214   7.576   2.527   6.972  0.5917  0.4049 -0.5119
  271TYR    HB1 4215   7.660   2.522   6.899 -2.3890 -2.5993 -4.1824
  271TYR    HB2 4216   7.533   2.426   6.988 -1.3181  1.3707  0.8497
  271TYR     CG 4217   7.650   2.556   7.098 -0.0160  0.2307 -0.1121
  271TYR    CD1 4218   7.692   2.683   7.129 -0.5540  0.4849 -0.3971
  271TYR    HD1 4219   7.668   2.779   7.088  0.8765  0.3185 -1.7056
  271TYR    CE1 4220   7.764   2.704   7.245  0.1365  0.1908 -0.7654
  271TYR    HE1 4221   7.780   2.807   7.273 -0.5717 -0.1604  1.0961
  271TYR     CZ 4222   7.803   2.595   7.320 -0.2492  0.2349 -0.4971
  271TYR     OH 4223   7.857   2.620   7.448 -0.3803 -0.1818 -0.3605
  271TYR     HH 4224   7.870   2.537   7.494 -1.1155  0.8904  1.9470
  271TYR    CD2 4225   7.680   2.451   7.182 -0.5065  0.2156  0.0493
  271TYR    HD2 4226   7.640   2.359   7.142  1.3280  0.5390 -2.8246
  271TYR    CE2 4227   7.769   2.467   7.285 -0.8230  0.1565  0.3306
  271TYR    HE2 4228   7.805   2.385   7.345  0.9141 -1.5855 -2.8412
  271TYR      C 4229   7.432   2.609   6.792 -0.4721  0.2993 -0.1003
  271TYR      O 4230   7.496   2.671   6.708  0.2478 -0.4844 -0.1412
  272LEU      N 4231   7.342   2.519   6.747  0.1417 -0.4240  0.0896
  272LEU     HN 4232   7.321   2.450   6.816 -1.6365 -0.5110 -0.4880
  272LEU     CA 4233   7.286   2.509   6.616  0.8658 -0.1610 -0.2465
  272LEU     HA 4234   7.365   2.491   6.545 -1.6930 -1.5351 -2.9214
  272LEU     CB 4235   7.204   2.379   6.626  0.4431  0.0876 -0.4337
  272LEU    HB1 4236   7.156   2.378   6.726 -1.0646  0.2294 -1.1234
  272LEU    HB2 4237   7.277   2.296   6.621 -0.0014 -0.2894 -0.7044
  272LEU     CG 4238   7.092   2.347   6.527 -0.0978  0.6031  0.0026
  272LEU     HG 4239   7.014   2.426   6.532 -0.6424 -0.0182  2.8745
  272LEU    CD1 4240   7.146   2.324   6.385  0.6017 -0.0013  0.3639
  272LEU   HD11 4241   7.067   2.311   6.309  0.8642  1.7724 -0.2652
  272LEU   HD12 4242   7.208   2.231   6.385 -0.9281 -1.0590 -0.4073
  272LEU   HD13 4243   7.202   2.416   6.356 -0.6747  1.5759  2.6626
  272LEU    CD2 4244   7.018   2.218   6.567 -0.4274  0.8599  0.2273
  272LEU   HD21 4245   7.009   2.215   6.678  1.6356 -2.9205  0.4777
  272LEU   HD22 4246   7.062   2.121   6.536 -1.1928 -0.8088  3.7914
  272LEU   HD23 4247   6.914   2.218   6.530 -0.5913  0.3522  0.6772
  272LEU      C 4248   7.202   2.624   6.571 -0.1884 -0.8326 -0.0273
  272LEU      O 4249   7.228   2.670   6.460 -0.5196  0.0025  0.2315
  273ALA      N 4250   7.115   2.687   6.652 -0.1509 -0.4381 -0.2886
  273ALA     HN 4251   7.093   2.650   6.743 -0.3457 -1.1301 -0.6051
  273ALA     CA 4252   7.040   2.805   6.620 -0.1371 -0.4056 -0.1988
  273ALA     HA 4253   6.982   2.787   6.531 -0.5207  2.8630 -0.7020
  273ALA     CB 4254   6.947   2.836   6.738  0.0375  0.0363 -0.1761
  273ALA    HB1 4255   6.879   2.924   6.734 -1.3300 -0.8671  1.4921
  273ALA    HB2 4256   7.007   2.844   6.831  0.7524 -3.3071 -0.2460
  273ALA    HB3 4257   6.889   2.742   6.751  1.1930 -0.6867 -0.1177
  273ALA      C 4258   7.129   2.918   6.580 -0.2398 -0.0563  0.5396
  273ALA      O 4259   7.126   2.974   6.471  0.5800 -0.4780  0.2939
  274ILE      N 4260   7.230   2.947   6.664  0.0764 -0.4846  0.3135
  274ILE     HN 4261   7.230   2.904   6.754 -3.8846  1.4778  1.4692
  274ILE     CA 4262   7.326   3.049   6.636 -0.2005 -0.2580  0.1853
  274ILE     HA 4263   7.270   3.135   6.603 -1.5667 -1.2155 -0.0710
  274ILE     CB 4264   7.414   3.088   6.751 -0.1046 -0.1491  0.0762
  274ILE     HB 4265   7.465   3.000   6.795  1.2786  0.8703  0.5694
  274ILE    CG2 4266   7.521   3.185   6.700 -0.3543  0.6812  1.1017
  274ILE   HG21 4267   7.485   3.272   6.641  2.1393 -0.3517 -2.3014
  274ILE   HG22 4268   7.594   3.135   6.632 -0.1530  1.6195  0.6041
  274ILE   HG23 4269   7.575   3.231   6.786  1.6816  0.1108  0.1984
  274ILE    CG1 4270   7.328   3.145   6.865  0.3142 -0.1262  0.3812
  274ILE   HG11 4271   7.252   3.070   6.894 -0.0498  0.2840  0.4908
  274ILE   HG12 4272   7.279   3.239   6.831  1.6920 -0.1427 -1.9212
  274ILE     CD 4273   7.408   3.157   6.994  0.3636  0.3983  0.3055
  274ILE    HD1 4274   7.508   3.207   6.994  0.7776 -0.4041  0.4657
  274ILE    HD2 4275   7.421   3.052   7.028 -0.0400  0.4230  0.5380
  274ILE    HD3 4276   7.348   3.209   7.072  0.5612 -0.0267  0.7455
  274ILE      C 4277   7.407   3.019   6.514  0.2146 -0.0533  0.4116
  274ILE      O 4278   7.422   3.107   6.429 -0.2090 -0.4928 -0.1223
  275VAL      N 4279   7.441   2.892   6.488 -0.1612 -0.1405  0.3420
  275VAL     HN 4280   7.420   2.813   6.545  0.6944 -0.7367 -0.1491
  275VAL     CA 4281   7.516   2.859   6.371 -0.1148  0.2922  0.2463
  275VAL     HA 4282   7.607   2.916   6.364  1.1871 -1.4520  1.7389
  275VAL     CB 4283   7.576   2.722   6.386 -0.1272  0.2486 -0.1071
  275VAL     HB 4284   7.498   2.661   6.437 -0.1601  0.2050 -0.2083
  275VAL    CG1 4285   7.614   2.645   6.258  0.0760 -0.5067  0.4030
  275VAL   HG11 4286   7.662   2.716   6.188  1.4963 -0.2194  1.5976
  275VAL   HG12 4287   7.528   2.602   6.203  2.8201 -2.7950 -2.4865
  275VAL   HG13 4288   7.676   2.556   6.284  0.0545 -0.6396  0.0023
  275VAL    CG2 4289   7.700   2.739   6.476  0.0790  0.7148 -0.4785
  275VAL   HG21 4290   7.730   2.640   6.516  0.3125  0.1857 -1.8745
  275VAL   HG22 4291   7.675   2.807   6.561 -1.9509  2.1305 -2.0849
  275VAL   HG23 4292   7.792   2.779   6.428 -0.1770  1.0932 -0.6639
  275VAL      C 4293   7.433   2.878   6.250 -0.1308  0.3769  0.2712
  275VAL      O 4294   7.490   2.923   6.150 -0.4149 -0.4906 -0.2995
  276LEU      N 4295   7.302   2.847   6.250 -0.0988  0.2255 -0.2130
  276LEU     HN 4296   7.264   2.806   6.332 -0.1987  0.9550  0.1112
  276LEU     CA 4297   7.209   2.868   6.143  0.2161  0.0911 -0.5126
  276LEU     HA 4298   7.246   2.836   6.047 -0.8229  0.1140 -0.9305
  276LEU     CB 4299   7.082   2.783   6.160  0.0029  0.5156  0.0397
  276LEU    HB1 4300   7.002   2.831   6.100  0.9936  1.9459 -0.1828
  276LEU    HB2 4301   7.059   2.783   6.268  1.1228  3.3675  0.3778
  276LEU     CG 4302   7.093   2.636   6.116 -0.0849  0.4993  0.0717
  276LEU     HG 4303   7.177   2.588   6.171 -0.8125  1.0535  1.7159
  276LEU    CD1 4304   6.958   2.572   6.151  0.0961 -0.0797 -0.2751
  276LEU   HD11 4305   6.865   2.619   6.111 -0.0096 -0.2037 -0.1743
  276LEU   HD12 4306   6.950   2.572   6.261  2.8319 -1.9930  0.0080
  276LEU   HD13 4307   6.958   2.464   6.124  1.5177 -0.2589  0.3855
  276LEU    CD2 4308   7.124   2.617   5.966  0.2372 -0.3003  0.2316
  276LEU   HD21 4309   7.031   2.651   5.917  0.1798  2.1762  1.8314
  276LEU   HD22 4310   7.143   2.511   5.940  0.9656  0.7291 -4.2681
  276LEU   HD23 4311   7.216   2.673   5.938 -0.1133 -0.6456 -1.6822
  276LEU      C 4312   7.189   3.011   6.110 -0.2945  0.1472  0.0235
  276LEU      O 4313   7.188   3.055   5.995 -0.1896 -0.3790 -0.1801
  277SER      N 4314   7.194   3.099   6.212  0.5602  0.0811  0.0463
  277SER     HN 4315   7.196   3.064   6.306 -0.0825  3.2437  1.3670
  277SER     CA 4316   7.191   3.241   6.199  0.3197  0.0741  0.0316
  277SER     HA 4317   7.109   3.271   6.136 -0.2374 -1.2594  0.0806
  277SER     CB 4318   7.163   3.314   6.332  0.0584  0.3361 -0.1645
  277SER    HB1 4319   7.225   3.278   6.417 -3.6467  0.8334  3.0118
  277SER    HB2 4320   7.062   3.277   6.358  0.2550 -0.7184 -0.8135
  277SER     OG 4321   7.183   3.454   6.327 -0.4245  0.4128  0.0515
  277SER    HG1 4322   7.115   3.497   6.274  0.8562  2.4687 -0.0267
  277SER      C 4323   7.318   3.298   6.146  0.2102  0.8569  0.5863
  277SER      O 4324   7.320   3.381   6.056  0.6206  0.0607 -0.1537
  278HSD      N 4325   7.430   3.245   6.198 -0.1101 -0.1107  0.3190
  278HSD     HN 4326   7.425   3.173   6.267 -0.8514 -0.4855 -0.1197
  278HSD     CA 4327   7.558   3.295   6.158 -0.2400 -0.3719 -0.4392
  278HSD     HA 4328   7.561   3.403   6.157  3.8692 -0.3114  0.1646
  278HSD     CB 4329   7.671   3.280   6.262 -0.6905  0.3899  0.1755
  278HSD    HB1 4330   7.777   3.299   6.235  0.0989 -1.0465  2.0029
  278HSD    HB2 4331   7.664   3.173   6.291  0.1551  0.2015 -0.2974
  278HSD    ND1 4332   7.717   3.350   6.503  0.3935 -0.6688  0.1786
  278HSD    HD1 4333   7.785   3.280   6.526 -0.8974 -1.0214  3.5897
  278HSD     CG 4334   7.648   3.363   6.384 -0.0240  0.1103  0.4930
  278HSD    CE1 4335   7.678   3.452   6.584  0.2091 -0.6402  0.0535
  278HSD    HE1 4336   7.714   3.471   6.686 -0.0277 -0.3339  0.0815
  278HSD    NE2 4337   7.588   3.528   6.523  0.0954 -0.5336  0.3481
  278HSD    CD2 4338   7.574   3.476   6.396  0.3773  0.4335 -0.0824
  278HSD    HD2 4339   7.507   3.528   6.328 -1.2940 -2.8395 -1.1330
  278HSD      C 4340   7.605   3.247   6.025 -0.1208 -0.0448 -0.5138
  278HSD      O 4341   7.700   3.306   5.974 -0.1598  0.4900  0.0127
  279THR      N 4342   7.545   3.143   5.967 -0.8458 -0.0562  0.2370
  279THR     HN 4343   7.479   3.093   6.022 -2.3237  1.7570  0.2087
  279THR     CA 4344   7.595   3.088   5.844 -0.3200  0.5095  0.1963
  279THR     HA 4345   7.698   3.116   5.826 -0.7870  2.8576  0.7979
  279THR     CB 4346   7.584   2.939   5.846 -0.5057  0.5261  0.4246
  279THR     HB 4347   7.624   2.911   5.946  3.6660 -0.3838 -1.2801
  279THR    OG1 4348   7.668   2.879   5.749 -0.7154  0.0246  0.5484
  279THR    HG1 4349   7.617   2.904   5.672  0.8826  1.5101 -0.1064
  279THR    CG2 4350   7.445   2.874   5.838 -0.0140 -0.5371  0.3516
  279THR   HG21 4351   7.394   2.878   5.740  0.4742 -0.7928  0.0816
  279THR   HG22 4352   7.385   2.925   5.916  1.2100 -0.2353  1.1160
  279THR   HG23 4353   7.456   2.768   5.869 -0.6668 -0.7062  0.0223
  279THR      C 4354   7.525   3.142   5.724 -0.7268 -0.2014  0.1094
  279THR      O 4355   7.548   3.099   5.612 -0.3059 -0.4358  0.2872
  280ASN      N 4356   7.432   3.238   5.741 -0.3464  0.1863  0.0040
  280ASN     HN 4357   7.400   3.266   5.831  2.3007  3.8976  0.0341
  280ASN     CA 4358   7.365   3.298   5.629  0.0742  0.0988 -0.2956
  280ASN     HA 4359   7.318   3.216   5.577 -2.8508  1.3112  0.2896
  280ASN     CB 4360   7.256   3.394   5.677  0.0796 -0.0987  0.1157
  280ASN    HB1 4361   7.306   3.474   5.736 -0.9239 -0.7110  1.8971
  280ASN    HB2 4362   7.175   3.353   5.742  0.1208 -1.1313 -0.4683
  280ASN     CG 4363   7.181   3.456   5.560 -0.2527  0.5017  0.6372
  280ASN    OD1 4364   7.093   3.395   5.499  0.0680  0.2166  0.4566
  280ASN    ND2 4365   7.211   3.584   5.526 -0.4403  0.5180  0.5311
  280ASN   HD21 4366   7.187   3.623   5.437  0.5605 -1.1712 -0.5272
  280ASN   HD22 4367   7.273   3.641   5.581  1.9746  0.7333 -2.1443
  280ASN      C 4368   7.454   3.357   5.525 -0.3244  1.0612 -0.0950
  280ASN      O 4369   7.439   3.339   5.405  0.6718 -0.1640 -0.0584
  281SER      N 4370   7.560   3.429   5.566  0.0983  0.4503 -0.1009
  281SER     HN 4371   7.578   3.430   5.664  0.9951 -3.0672 -0.1255
  281SER     CA 4372   7.656   3.489   5.479 -0.1637  0.2728 -0.5122
  281SER     HA 4373   7.599   3.541   5.403 -2.0101  2.2747  2.0991
  281SER     CB 4374   7.746   3.591   5.551  0.2218 -0.3664 -0.0735
  281SER    HB1 4375   7.822   3.642   5.488 -1.5418  0.4610 -1.6463
  281SER    HB2 4376   7.792   3.539   5.638  1.3757 -0.8128 -0.9258
  281SER     OG 4377   7.668   3.687   5.621  0.1851 -0.1846 -0.3623
  281SER    HG1 4378   7.640   3.640   5.700 -1.6842  2.0629  0.4348
  281SER      C 4379   7.735   3.394   5.394 -0.1776 -0.0880 -0.1228
  281SER      O 4380   7.803   3.438   5.302 -0.4816  0.3184 -0.1562
  282VAL      N 4381   7.731   3.263   5.423 -0.2038 -0.0794 -0.0863
  282VAL     HN 4382   7.690   3.226   5.506 -0.9346  1.8814  0.4735
  282VAL     CA 4383   7.785   3.157   5.343  0.1580  0.1700 -0.1780
  282VAL     HA 4384   7.877   3.190   5.298  2.2617 -0.2582  3.4196
  282VAL     CB 4385   7.820   3.047   5.439  0.0947  0.2938 -0.0123
  282VAL     HB 4386   7.720   3.016   5.477 -0.8895  2.5883 -0.5459
  282VAL    CG1 4387   7.874   2.917   5.376 -0.7292  0.0523 -0.2278
  282VAL   HG11 4388   7.801   2.869   5.307  1.2805 -1.3301 -1.4809
  282VAL   HG12 4389   7.919   2.853   5.455 -3.1922  0.2582  1.4705
  282VAL   HG13 4390   7.960   2.950   5.314 -0.8789  0.3370 -0.2865
  282VAL    CG2 4391   7.915   3.100   5.548 -0.1197 -0.3335  0.4898
  282VAL   HG21 4392   7.864   3.168   5.619 -1.9577  1.0720 -2.0154
  282VAL   HG22 4393   8.007   3.150   5.510 -0.7999 -0.0929 -0.9032
  282VAL   HG23 4394   7.946   3.016   5.613 -1.7021 -1.6692 -0.4071
  282VAL      C 4395   7.689   3.104   5.242  0.0830  0.1029 -0.0723
  282VAL      O 4396   7.733   3.063   5.134 -0.2013  0.2033 -0.2266
  283VAL      N 4397   7.561   3.103   5.280 -0.2059  0.6122 -1.0119
  283VAL     HN 4398   7.540   3.149   5.366 -2.6274  0.0719 -1.2377
  283VAL     CA 4399   7.454   3.044   5.206  0.0615 -0.8411 -0.2775
  283VAL     HA 4400   7.490   2.948   5.174  2.1347  0.2832 -1.5346
  283VAL     CB 4401   7.331   3.042   5.292  0.1347  0.1461 -0.1366
  283VAL     HB 4402   7.329   3.126   5.365 -0.4575 -1.3393  1.6434
  283VAL    CG1 4403   7.200   3.034   5.211  0.1561  0.0624 -0.1635
  283VAL   HG11 4404   7.186   3.123   5.146 -0.3618 -1.7213 -2.6501
  283VAL   HG12 4405   7.111   3.028   5.276 -0.8697  0.8447 -1.4463
  283VAL   HG13 4406   7.203   2.952   5.136  2.6150  0.0288 -0.1239
  283VAL    CG2 4407   7.343   2.930   5.396  0.1002  0.5912  0.3525
  283VAL   HG21 4408   7.250   2.905   5.451 -1.4623  1.4264 -1.8080
  283VAL   HG22 4409   7.416   2.957   5.475 -0.5288 -1.4022  1.6982
  283VAL   HG23 4410   7.383   2.837   5.350 -0.4855  0.9291 -0.8689
  283VAL      C 4411   7.427   3.125   5.083 -0.2850 -0.4511  0.0524
  283VAL      O 4412   7.404   3.071   4.975  0.2168 -0.7227  0.0774
  284ASN      N 4413   7.444   3.258   5.099 -0.3647 -0.4247 -0.0821
  284ASN     HN 4414   7.463   3.285   5.193  2.3674 -1.5823 -0.2059
  284ASN     CA 4415   7.409   3.349   4.995  0.5121  0.1104  0.0875
  284ASN     HA 4416   7.307   3.332   4.964  0.3443  2.0964 -0.6163
  284ASN     CB 4417   7.426   3.487   5.062 -0.3949  0.0700  0.4107
  284ASN    HB1 4418   7.440   3.566   4.985 -0.7947 -0.9275 -0.7203
  284ASN    HB2 4419   7.520   3.482   5.120  0.7431 -1.1428 -1.4401
  284ASN     CG 4420   7.304   3.515   5.149 -0.2794  0.1530  0.5441
  284ASN    OD1 4421   7.208   3.439   5.144  0.0337 -0.2372  0.4759
  284ASN    ND2 4422   7.303   3.630   5.222 -0.5491  0.5838 -0.1347
  284ASN   HD21 4423   7.222   3.650   5.278 -0.6515 -0.4395  0.0919
  284ASN   HD22 4424   7.395   3.661   5.246  0.2255 -0.3646 -1.7153
  284ASN      C 4425   7.476   3.355   4.862 -0.0847 -0.4967 -0.2435
  284ASN      O 4426   7.406   3.374   4.763 -0.2659  0.2782  0.0328
  285PRO      N 4427   7.604   3.343   4.840  0.1055  0.3797  0.3542
  285PRO     CD 4428   7.706   3.366   4.941  0.3047 -0.6522  0.3987
  285PRO    HD1 4429   7.696   3.298   5.029 -0.4802 -0.0758  0.7707
  285PRO    HD2 4430   7.709   3.473   4.970  1.5474 -0.3947 -0.5841
  285PRO     CA 4431   7.655   3.357   4.707  0.1942 -0.3204  0.3129
  285PRO     HA 4432   7.613   3.440   4.653  0.9120  0.8255  1.4697
  285PRO     CB 4433   7.805   3.378   4.722  0.1775  0.0714 -0.0674
  285PRO    HB1 4434   7.825   3.486   4.704 -1.1681  0.1240 -1.4569
  285PRO    HB2 4435   7.870   3.326   4.648 -0.6869 -0.6221 -0.3473
  285PRO     CG 4436   7.835   3.331   4.865 -0.0380 -0.5630 -0.2287
  285PRO    HG1 4437   7.848   3.221   4.862  1.1721 -0.6532  3.3796
  285PRO    HG2 4438   7.920   3.386   4.910 -2.1750  1.9032  1.1288
  285PRO      C 4439   7.631   3.237   4.621 -0.7448 -0.2720  0.4972
  285PRO      O 4440   7.609   3.255   4.502  0.8724  0.4307  0.2754
  286PHE      N 4441   7.623   3.113   4.673  0.2176 -0.4500  0.2336
  286PHE     HN 4442   7.642   3.107   4.771 -0.1169  1.3440  0.4480
  286PHE     CA 4443   7.570   3.002   4.601 -0.4374 -0.0387  0.0767
  286PHE     HA 4444   7.633   2.982   4.516 -0.8963  1.0667 -0.5442
  286PHE     CB 4445   7.570   2.875   4.688 -0.2582 -0.1415 -0.0709
  286PHE    HB1 4446   7.529   2.784   4.640  2.3239 -1.0756 -0.6615
  286PHE    HB2 4447   7.507   2.895   4.778 -0.0325 -1.4961  0.4087
  286PHE     CG 4448   7.707   2.849   4.739 -0.3085 -0.0187  0.1306
  286PHE    CD1 4449   7.749   2.887   4.865  0.3189 -0.1549 -0.0320
  286PHE    HD1 4450   7.674   2.936   4.926 -0.7119 -0.0796 -1.3062
  286PHE    CE1 4451   7.878   2.865   4.906  0.5332  1.1107  0.0127
  286PHE    HE1 4452   7.892   2.897   5.008 -1.5971  3.0611 -0.2251
  286PHE     CZ 4453   7.967   2.800   4.823 -0.0719 -0.1737  0.3385
  286PHE     HZ 4454   8.072   2.791   4.847  0.9785  2.8604 -2.3347
  286PHE    CD2 4455   7.801   2.786   4.660  0.2060  0.0381  0.6903
  286PHE    HD2 4456   7.771   2.762   4.559 -0.5817  0.2557  0.8617
  286PHE    CE2 4457   7.934   2.773   4.692  0.4065  0.5262  0.0690
  286PHE    HE2 4458   8.009   2.733   4.625  1.3237  0.3370  1.1838
  286PHE      C 4459   7.431   3.019   4.551 -0.3279  0.6725  0.0011
  286PHE      O 4460   7.392   2.995   4.436  0.2702 -0.0709 -0.0553
  287ILE      N 4461   7.339   3.073   4.633 -0.2347  0.0685  0.5071
  287ILE     HN 4462   7.352   3.085   4.731 -0.9863 -1.5083  0.8336
  287ILE     CA 4463   7.199   3.080   4.604 -0.1013  0.3773 -0.0698
  287ILE     HA 4464   7.175   3.003   4.532  0.2103  0.3215 -0.1175
  287ILE     CB 4465   7.123   3.046   4.728  0.4378 -0.0809  0.1382
  287ILE     HB 4466   7.162   2.953   4.776  0.3923 -0.7688 -1.1184
  287ILE    CG2 4467   7.125   3.152   4.840 -0.5631 -0.3435  0.4174
  287ILE   HG21 4468   7.065   3.125   4.929 -2.0249  0.3246 -0.3192
  287ILE   HG22 4469   7.081   3.249   4.810  1.8254  1.7372  3.1301
  287ILE   HG23 4470   7.229   3.175   4.871 -0.7177 -0.9764  1.4443
  287ILE    CG1 4471   6.979   3.005   4.693  0.3282 -0.2051  0.7136
  287ILE   HG11 4472   6.938   3.079   4.620  1.7871  1.4585  1.5002
  287ILE   HG12 4473   6.914   3.015   4.783 -0.9670 -3.6101  0.3035
  287ILE     CD 4474   6.968   2.869   4.624  0.2387 -0.1303  0.5788
  287ILE    HD1 4475   7.000   2.785   4.688  0.0453 -0.9995 -0.4418
  287ILE    HD2 4476   7.022   2.866   4.527 -0.2890  0.5860  0.2538
  287ILE    HD3 4477   6.864   2.845   4.595  0.4529 -0.6186  0.2109
  287ILE      C 4478   7.167   3.209   4.537 -0.2976  0.0024 -0.7001
  287ILE      O 4479   7.058   3.220   4.481 -0.6942 -0.0267  0.0528
  288TYR      N 4480   7.243   3.320   4.538 -0.0941 -0.1431  0.2615
  288TYR     HN 4481   7.323   3.318   4.597  0.4470 -1.7035 -0.4767
  288TYR     CA 4482   7.205   3.437   4.465  0.3736 -0.2679 -0.1764
  288TYR     HA 4483   7.103   3.423   4.433  0.1833 -0.2885  0.4293
  288TYR     CB 4484   7.216   3.562   4.553 -0.1973 -0.2584 -0.1166
  288TYR    HB1 4485   7.214   3.656   4.495  0.1526 -0.8067 -1.0397
  288TYR    HB2 4486   7.312   3.569   4.609  1.0308 -2.6575 -1.7635
  288TYR     CG 4487   7.095   3.563   4.640 -0.2933 -0.1513 -0.2519
  288TYR    CD1 4488   7.101   3.519   4.770 -0.3469  0.3896 -0.0676
  288TYR    HD1 4489   7.187   3.464   4.806  0.3589 -0.8297 -3.2699
  288TYR    CE1 4490   6.989   3.508   4.849 -0.2656  0.1455  0.0151
  288TYR    HE1 4491   6.989   3.461   4.946 -0.6062 -1.8697 -0.9149
  288TYR     CZ 4492   6.868   3.545   4.796 -0.4122 -0.4163 -0.0392
  288TYR     OH 4493   6.750   3.534   4.873 -0.0359 -0.0477  0.5938
  288TYR     HH 4494   6.768   3.472   4.944  0.8815  1.8884  2.1693
  288TYR    CD2 4495   6.971   3.589   4.585 -0.1456  0.7181 -0.1744
  288TYR    HD2 4496   6.957   3.610   4.480 -0.2779 -0.8815 -0.4925
  288TYR    CE2 4497   6.861   3.589   4.666  0.2435  0.9102  0.3621
  288TYR    HE2 4498   6.762   3.615   4.629 -0.2637 -0.1283  0.9417
  288TYR      C 4499   7.286   3.453   4.340 -0.0985  0.4982 -0.3896
  288TYR      O 4500   7.245   3.446   4.224 -0.2820  0.1379 -0.3068
  289ALA      N 4501   7.414   3.489   4.360 -0.1883  0.4608  0.2894
  289ALA     HN 4502   7.439   3.485   4.456 -2.4074 -3.1445  0.9105
  289ALA     CA 4503   7.511   3.523   4.261 -0.1213 -0.2201  0.1139
  289ALA     HA 4504   7.465   3.604   4.205 -2.9095 -0.4402  1.9007
  289ALA     CB 4505   7.639   3.575   4.329  0.0357 -0.2733 -0.1362
  289ALA    HB1 4506   7.603   3.644   4.409  0.1478  1.9581 -1.9003
  289ALA    HB2 4507   7.695   3.634   4.253  0.8653  0.9465  1.3540
  289ALA    HB3 4508   7.690   3.488   4.374  0.7904 -1.1158 -2.4860
  289ALA      C 4509   7.534   3.409   4.168 -0.5143  0.2209 -0.5381
  289ALA      O 4510   7.553   3.420   4.047  0.4986  0.3239 -0.3825
  290TYR      N 4511   7.531   3.285   4.219 -0.2706  0.1554 -0.6788
  290TYR     HN 4512   7.547   3.273   4.317  1.0658 -1.3294 -1.0316
  290TYR     CA 4513   7.568   3.170   4.142  0.1720 -0.1334 -0.0441
  290TYR     HA 4514   7.633   3.207   4.064 -1.0886  1.5347 -0.3592
  290TYR     CB 4515   7.649   3.069   4.226 -0.4257 -0.5123  0.0753
  290TYR    HB1 4516   7.581   3.024   4.302 -0.7346 -1.5507 -0.7773
  290TYR    HB2 4517   7.717   3.138   4.279 -1.5078  0.6731 -0.0264
  290TYR     CG 4518   7.728   2.960   4.161  0.0750 -0.1283  0.0438
  290TYR    CD1 4519   7.856   2.997   4.127  0.1199 -0.0990  0.2398
  290TYR    HD1 4520   7.878   3.102   4.139 -0.3178  0.3336 -2.1264
  290TYR    CE1 4521   7.953   2.908   4.086 -0.1038  0.0137 -0.5482
  290TYR    HE1 4522   8.058   2.927   4.095 -0.1196 -0.3562  0.5568
  290TYR     CZ 4523   7.920   2.774   4.090 -0.0786  0.0340  0.6791
  290TYR     OH 4524   8.028   2.683   4.091 -0.0596  0.0464  0.0456
  290TYR     HH 4525   7.993   2.600   4.125 -3.7305  1.6375  0.6501
  290TYR    CD2 4526   7.690   2.831   4.136  0.0675 -0.2191  0.5157
  290TYR    HD2 4527   7.590   2.802   4.166 -1.0649  0.3590 -2.3386
  290TYR    CE2 4528   7.789   2.739   4.109 -0.0944 -0.2631  0.0597
  290TYR    HE2 4529   7.765   2.634   4.100 -1.6127  0.2319 -2.9735
  290TYR      C 4530   7.458   3.106   4.066  0.0216  0.1449 -0.0628
  290TYR      O 4531   7.459   3.005   3.996  0.4201 -0.2014  0.4360
  291ARG      N 4532   7.343   3.175   4.076  0.0919  0.2171  0.2750
  291ARG     HN 4533   7.355   3.261   4.125  0.9490  0.8105 -0.9124
  291ARG     CA 4534   7.222   3.148   4.005  0.4109 -0.2832 -0.0870
  291ARG     HA 4535   7.226   3.045   3.973 -0.4943 -0.4165  0.1977
  291ARG     CB 4536   7.094   3.167   4.089  0.2889 -0.4405 -0.2352
  291ARG    HB1 4537   7.006   3.161   4.021  1.4836  0.1916 -1.9085
  291ARG    HB2 4538   7.082   3.270   4.129  0.3803  0.1781 -1.7539
  291ARG     CG 4539   7.082   3.058   4.196  0.5916  0.1000  0.3574
  291ARG    HG1 4540   6.993   3.076   4.258  0.3984 -1.5091  0.6003
  291ARG    HG2 4541   7.161   3.062   4.274  0.7302  1.0564  0.1741
  291ARG     CD 4542   7.063   2.918   4.136 -0.3068  0.3658  0.0035
  291ARG    HD1 4543   7.165   2.874   4.124 -0.0102  0.7006  1.1096
  291ARG    HD2 4544   7.002   2.917   4.044 -0.1778 -0.6152 -0.0868
  291ARG     NE 4545   6.986   2.836   4.234 -0.0628 -0.1858 -0.2628
  291ARG     HE 4546   6.918   2.881   4.292 -1.2630  0.6165 -2.2350
  291ARG     CZ 4547   6.999   2.700   4.232  0.2833 -0.1620  0.0443
  291ARG    NH1 4548   7.048   2.632   4.124  0.0744  0.0274 -0.1744
  291ARG   HH11 4549   7.051   2.682   4.038 -0.6400 -1.5124 -1.1330
  291ARG   HH12 4550   7.017   2.537   4.123 -0.6569  0.2327  0.8592
  291ARG    NH2 4551   6.932   2.623   4.323  0.3128 -0.4016 -0.1346
  291ARG   HH21 4552   6.873   2.679   4.382  1.0321 -1.1640  1.3357
  291ARG   HH22 4553   6.906   2.532   4.293  0.4737 -0.6033  0.3344
  291ARG      C 4554   7.214   3.220   3.875  0.3137 -0.2962 -0.0886
  291ARG      O 4555   7.126   3.189   3.794 -0.2296  0.9849 -0.0126
  292ILE      N 4556   7.292   3.327   3.850  0.2567 -0.2697 -0.1552
  292ILE     HN 4557   7.330   3.371   3.931  1.5149 -1.5673  0.0148
  292ILE     CA 4558   7.313   3.389   3.723 -0.5475  0.3455  0.0087
  292ILE     HA 4559   7.225   3.370   3.663 -0.8454 -0.3739  0.6570
  292ILE     CB 4560   7.345   3.535   3.731  0.1865  0.1705  0.3184
  292ILE     HB 4561   7.437   3.556   3.790 -0.2175  1.0000  0.6710
  292ILE    CG2 4562   7.364   3.605   3.595  0.1135  0.7421  0.5978
  292ILE   HG21 4563   7.267   3.602   3.542 -0.5489 -1.3798  1.8110
  292ILE   HG22 4564   7.435   3.547   3.532 -0.8424 -0.0475  0.2077
  292ILE   HG23 4565   7.409   3.704   3.618 -0.0640  1.3775 -1.6085
  292ILE    CG1 4566   7.239   3.608   3.815 -0.2966  0.5238 -0.5822
  292ILE   HG11 4567   7.223   3.550   3.909 -0.1868  1.2363 -0.1123
  292ILE   HG12 4568   7.147   3.612   3.753 -0.4957  1.3103 -0.2416
  292ILE     CD 4569   7.277   3.753   3.846  1.1319  0.0945 -0.2382
  292ILE    HD1 4570   7.381   3.753   3.884  2.2909 -1.0836 -3.1706
  292ILE    HD2 4571   7.208   3.805   3.916  0.9501 -1.3629  0.7213
  292ILE    HD3 4572   7.285   3.821   3.759 -1.7275  1.1825  0.2421
  292ILE      C 4573   7.411   3.307   3.647 -0.0056  0.8646  0.1427
  292ILE      O 4574   7.523   3.280   3.690 -0.2295 -0.2147  0.0667
  293ARG      N 4575   7.377   3.259   3.526 -0.2355  0.2200  0.4558
  293ARG     HN 4576   7.291   3.282   3.482  0.8791 -0.5861 -2.3888
  293ARG     CA 4577   7.457   3.166   3.453 -0.3932  0.1685  0.3478
  293ARG     HA 4578   7.472   3.091   3.529 -1.0546  2.6581  3.1361
  293ARG     CB 4579   7.380   3.104   3.335  0.1589 -0.0030  0.0722
  293ARG    HB1 4580   7.440   3.027   3.283  3.4407  2.7227 -0.5304
  293ARG    HB2 4581   7.357   3.186   3.263  2.8177  0.5969 -0.2200
  293ARG     CG 4582   7.249   3.042   3.382  0.3343 -0.3111  0.1559
  293ARG    HG1 4583   7.186   3.021   3.294  1.8217  1.3901 -1.3859
  293ARG    HG2 4584   7.185   3.117   3.433 -0.1281  0.1277 -1.0379
  293ARG     CD 4585   7.261   2.932   3.488  0.1664 -0.0757  0.4228
  293ARG    HD1 4586   7.156   2.901   3.509 -0.4734 -2.2444 -4.4106
  293ARG    HD2 4587   7.326   2.953   3.576 -1.9277 -3.5484  3.0943
  293ARG     NE 4588   7.327   2.816   3.422  0.2582 -0.0170  0.4105
  293ARG     HE 4589   7.377   2.830   3.337 -2.1703  0.2004 -1.0999
  293ARG     CZ 4590   7.351   2.694   3.479 -0.1447 -0.1334  0.3364
  293ARG    NH1 4591   7.284   2.660   3.593 -0.7123  0.2554  0.1252
  293ARG   HH11 4592   7.207   2.718   3.621 -2.3607 -0.9527 -1.6778
  293ARG   HH12 4593   7.309   2.577   3.643  1.9324  0.8007 -0.1463
  293ARG    NH2 4594   7.456   2.621   3.433  0.2347  0.2811  0.5328
  293ARG   HH21 4595   7.527   2.673   3.385 -1.8166  2.1404 -0.6895
  293ARG   HH22 4596   7.480   2.537   3.482  1.3079  0.6146  0.5963
  293ARG      C 4597   7.591   3.209   3.403 -0.2676 -0.6928 -0.0797
  293ARG      O 4598   7.692   3.138   3.409  0.3023  0.0563 -0.6087
  294GLU      N 4599   7.599   3.336   3.360 -0.1617 -0.3901  0.8067
  294GLU     HN 4600   7.521   3.399   3.356  0.3263  0.2465  1.0788
  294GLU     CA 4601   7.722   3.398   3.323 -0.4626  0.1534  0.6991
  294GLU     HA 4602   7.778   3.330   3.260  0.6023  2.2185 -0.7279
  294GLU     CB 4603   7.696   3.526   3.242  0.4909 -0.3872 -0.4961
  294GLU    HB1 4604   7.771   3.603   3.269 -0.2219  0.1434  0.0062
  294GLU    HB2 4605   7.599   3.561   3.285  0.1278 -1.0007 -0.7934
  294GLU     CG 4606   7.668   3.497   3.094  0.2389 -0.0747 -0.5123
  294GLU    HG1 4607   7.590   3.419   3.083 -0.3729  0.3834  0.4666
  294GLU    HG2 4608   7.762   3.471   3.040  1.7780  0.3493  1.8130
  294GLU     CD 4609   7.599   3.615   3.028  0.1871 -0.0141 -0.3512
  294GLU    OE1 4610   7.520   3.599   2.931 -0.0579 -0.1662 -0.1258
  294GLU    OE2 4611   7.652   3.728   3.046  0.1406 -0.0992  0.3292
  294GLU      C 4612   7.805   3.424   3.445  0.0501 -0.0643  0.4008
  294GLU      O 4613   7.926   3.403   3.446 -0.1394 -1.2155  0.3952
  295PHE      N 4614   7.742   3.463   3.557 -0.1550 -0.1189  0.3060
  295PHE     HN 4615   7.645   3.442   3.560  0.3691 -3.1415 -0.4460
  295PHE     CA 4616   7.810   3.501   3.678  0.1343  0.3684 -0.0041
  295PHE     HA 4617   7.893   3.568   3.664  1.3630 -1.2166 -0.7686
  295PHE     CB 4618   7.702   3.560   3.770  0.2463  0.0903  0.3080
  295PHE    HB1 4619   7.649   3.484   3.831 -0.9407 -1.2166 -2.2186
  295PHE    HB2 4620   7.632   3.624   3.712  0.1411  1.6963  2.1119
  295PHE     CG 4621   7.749   3.660   3.870  0.8841  0.2399 -0.1362
  295PHE    CD1 4622   7.677   3.772   3.903 -0.1553 -0.4903  0.1238
  295PHE    HD1 4623   7.595   3.809   3.844  0.3628  2.2086  0.9606
  295PHE    CE1 4624   7.715   3.859   4.003 -0.1148 -0.3830  0.0148
  295PHE    HE1 4625   7.668   3.954   4.020 -3.3234 -1.3340 -2.5057
  295PHE     CZ 4626   7.825   3.826   4.078 -0.0775 -0.0193  0.1199
  295PHE     HZ 4627   7.856   3.900   4.150  2.0064  1.8449 -2.5083
  295PHE    CD2 4628   7.847   3.626   3.960  0.6940  0.1306  0.0298
  295PHE    HD2 4629   7.889   3.526   3.959 -2.4248 -1.3023  0.5000
  295PHE    CE2 4630   7.894   3.708   4.060 -0.0941 -0.1029  0.5953
  295PHE    HE2 4631   7.972   3.680   4.129 -0.4586  0.1764  1.1328
  295PHE      C 4632   7.877   3.381   3.736 -0.0662  0.4664  0.4337
  295PHE      O 4633   7.994   3.379   3.773 -0.2278  0.1108  0.9318
  296ARG      N 4634   7.807   3.266   3.727  0.9970 -0.1349 -0.5139
  296ARG     HN 4635   7.711   3.282   3.705  0.0509 -2.3117  1.5583
  296ARG     CA 4636   7.851   3.137   3.770  0.2146 -0.1000  0.4415
  296ARG     HA 4637   7.870   3.142   3.876 -1.1734 -2.8037  0.8962
  296ARG     CB 4638   7.738   3.040   3.734  0.6790 -0.1889 -0.8484
  296ARG    HB1 4639   7.700   3.052   3.631 -0.5119 -3.1477 -0.8673
  296ARG    HB2 4640   7.660   3.066   3.809  0.0539 -0.5286 -1.3638
  296ARG     CG 4641   7.775   2.892   3.750  0.1024 -0.2547 -0.0433
  296ARG    HG1 4642   7.827   2.870   3.845  1.5647  2.8553  0.0007
  296ARG    HG2 4643   7.847   2.873   3.667  0.3352  1.2333 -0.2025
  296ARG     CD 4644   7.653   2.808   3.711  0.2808 -0.2785 -0.5499
  296ARG    HD1 4645   7.612   2.857   3.620  0.4921  0.1962 -0.3922
  296ARG    HD2 4646   7.579   2.812   3.794  0.9099 -0.5823  0.0310
  296ARG     NE 4647   7.678   2.664   3.680 -0.2318 -0.3872 -0.4671
  296ARG     HE 4648   7.720   2.634   3.595  1.0269 -3.1873  0.9904
  296ARG     CZ 4649   7.653   2.566   3.772 -0.2218 -0.1033 -0.1585
  296ARG    NH1 4650   7.567   2.576   3.877 -0.0619  0.0688 -0.0421
  296ARG   HH11 4651   7.501   2.651   3.884 -0.1952 -0.0520 -0.0051
  296ARG   HH12 4652   7.536   2.491   3.919 -0.8729 -0.2779 -1.2769
  296ARG    NH2 4653   7.712   2.447   3.741 -0.1904 -0.2567  0.4796
  296ARG   HH21 4654   7.750   2.446   3.649 -0.5233  0.7778  0.3148
  296ARG   HH22 4655   7.678   2.361   3.779  0.4360 -0.8130 -0.1841
  296ARG      C 4656   7.975   3.091   3.701  0.3388  0.2331  0.4401
  296ARG      O 4657   8.070   3.036   3.755  0.7765  0.0960 -0.4499
  297GLN      N 4658   7.988   3.122   3.571 -0.2099 -0.5199  0.1992
  297GLN     HN 4659   7.916   3.172   3.522 -1.7412 -3.6879 -1.0321
  297GLN     CA 4660   8.104   3.095   3.492  0.0538  0.2763  0.3075
  297GLN     HA 4661   8.135   2.996   3.520 -0.3104  0.4525  1.3943
  297GLN     CB 4662   8.071   3.094   3.341 -0.0587 -0.0420  0.3345
  297GLN    HB1 4663   8.170   3.078   3.292 -0.1939  1.3951 -0.4499
  297GLN    HB2 4664   8.036   3.194   3.309 -1.4349 -1.0308 -1.3757
  297GLN     CG 4665   7.981   2.978   3.300  0.1825 -0.1312  0.0604
  297GLN    HG1 4666   7.982   2.974   3.188 -0.2179  0.8010  0.0154
  297GLN    HG2 4667   7.871   2.981   3.311  0.1352  1.6625 -0.6890
  297GLN     CD 4668   8.020   2.845   3.364  0.3028 -0.1993 -0.1508
  297GLN    OE1 4669   7.975   2.794   3.466  0.1182 -0.0496 -0.1560
  297GLN    NE2 4670   8.111   2.771   3.295  0.0296 -0.6903  0.0091
  297GLN   HE21 4671   8.123   2.675   3.319  3.2057 -0.9653 -2.0031
  297GLN   HE22 4672   8.174   2.823   3.237  2.1021 -0.3394  2.3737
  297GLN      C 4673   8.222   3.182   3.519  0.2096  0.2699 -0.3242
  297GLN      O 4674   8.340   3.148   3.516  0.0533 -0.3202  0.0111
  298THR      N 4675   8.204   3.310   3.556 -0.3092  0.1628 -0.2035
  298THR     HN 4676   8.110   3.343   3.558 -0.8669 -1.0569  3.9957
  298THR     CA 4677   8.303   3.399   3.607  0.2554 -0.3241 -0.4379
  298THR     HA 4678   8.388   3.385   3.542 -2.0634 -1.3326 -3.4664
  298THR     CB 4679   8.260   3.543   3.608  0.3728 -0.2896 -0.4104
  298THR     HB 4680   8.177   3.557   3.681 -0.3567 -0.0973 -1.2617
  298THR    OG1 4681   8.226   3.586   3.477  0.1030 -0.0086 -0.2481
  298THR    HG1 4682   8.285   3.542   3.417  2.0916  0.7114  1.0490
  298THR    CG2 4683   8.377   3.632   3.653 -0.0675  0.0233  0.1242
  298THR   HG21 4684   8.331   3.733   3.655  0.1303  0.1085  0.6298
  298THR   HG22 4685   8.458   3.622   3.578 -0.3378  1.2823 -0.3716
  298THR   HG23 4686   8.417   3.625   3.756 -2.6041 -0.9488  1.1211
  298THR      C 4687   8.361   3.357   3.738 -0.1057  0.0193 -0.1630
  298THR      O 4688   8.481   3.358   3.765 -0.1975  0.0069  0.2423
  299PHE      N 4689   8.271   3.317   3.829  0.0368 -0.3518 -0.1851
  299PHE     HN 4690   8.174   3.320   3.809 -0.2324  3.0157  0.9511
  299PHE     CA 4691   8.304   3.270   3.961  0.4981 -0.4018 -0.3165
  299PHE     HA 4692   8.360   3.347   4.012  1.9397 -0.0916 -2.2350
  299PHE     CB 4693   8.169   3.257   4.032  0.5359  0.1484 -0.1403
  299PHE    HB1 4694   8.107   3.174   3.991 -2.5168  1.5283  1.3266
  299PHE    HB2 4695   8.102   3.340   4.001 -0.5977 -1.2260 -1.5522
  299PHE     CG 4696   8.175   3.239   4.180  0.5922 -0.0982 -0.1719
  299PHE    CD1 4697   8.133   3.339   4.265  0.1695 -0.0513 -0.4381
  299PHE    HD1 4698   8.101   3.438   4.234  1.0662  0.1080 -0.8701
  299PHE    CE1 4699   8.127   3.319   4.401  0.4298 -0.1622 -0.4426
  299PHE    HE1 4700   8.096   3.405   4.459 -2.4151 -1.5620  0.3102
  299PHE     CZ 4701   8.163   3.200   4.458 -0.4211  0.0491  0.5760
  299PHE     HZ 4702   8.147   3.192   4.564  0.4257  1.7320  0.8534
  299PHE    CD2 4703   8.209   3.118   4.236 -0.3879 -0.1758  0.2809
  299PHE    HD2 4704   8.246   3.043   4.168 -2.1980  0.3370 -1.3398
  299PHE    CE2 4705   8.200   3.099   4.372 -0.0989  0.3336  0.3770
  299PHE    HE2 4706   8.227   3.004   4.417 -1.5718 -0.4488 -0.3136
  299PHE      C 4707   8.381   3.144   3.947  0.8202 -0.2044 -0.3369
  299PHE      O 4708   8.480   3.129   4.018  0.8227  0.4949 -0.1916
  300ARG      N 4709   8.350   3.056   3.849 -0.1539 -0.1941 -0.0455
  300ARG     HN 4710   8.266   3.073   3.799  0.5088  3.0829 -0.3075
  300ARG     CA 4711   8.433   2.944   3.819 -0.1107 -0.0868 -0.3328
  300ARG     HA 4712   8.467   2.896   3.910  0.9213  0.8979 -0.1820
  300ARG     CB 4713   8.361   2.842   3.729 -0.1366 -0.3593 -0.0100
  300ARG    HB1 4714   8.434   2.764   3.699  1.1323  0.8948 -0.3276
  300ARG    HB2 4715   8.319   2.887   3.636  0.5076  0.6639  0.1819
  300ARG     CG 4716   8.254   2.770   3.812  0.0127 -0.0870  0.4221
  300ARG    HG1 4717   8.188   2.846   3.858  1.7960  1.2248  0.9309
  300ARG    HG2 4718   8.302   2.710   3.892 -1.3716 -1.1779  0.4476
  300ARG     CD 4719   8.160   2.684   3.728  0.0579 -0.2208  0.5090
  300ARG    HD1 4720   8.215   2.627   3.650  0.2335 -1.1944  1.3205
  300ARG    HD2 4721   8.089   2.755   3.681  0.2971  0.2750  0.8882
  300ARG     NE 4722   8.079   2.599   3.820  0.0197 -0.3617  0.3459
  300ARG     HE 4723   8.050   2.636   3.908 -1.8706 -0.4912 -0.1736
  300ARG     CZ 4724   8.051   2.467   3.804 -0.5472 -0.1726 -0.2920
  300ARG    NH1 4725   8.086   2.393   3.695  0.0617 -0.1898 -0.0888
  300ARG   HH11 4726   8.130   2.431   3.613 -1.7418 -0.2073 -1.1309
  300ARG   HH12 4727   8.049   2.301   3.686  2.3265 -1.1034 -0.6659
  300ARG    NH2 4728   7.978   2.395   3.894 -0.6353 -0.0902 -0.2986
  300ARG   HH21 4729   7.920   2.442   3.962 -0.1427  2.4506 -1.5115
  300ARG   HH22 4730   7.946   2.310   3.853  1.7478 -1.0510 -0.2892
  300ARG      C 4731   8.564   2.977   3.757  0.0313  0.3892  0.2133
  300ARG      O 4732   8.672   2.929   3.793  0.2357  0.3512 -0.4367
  301LYS      N 4733   8.571   3.072   3.662 -0.2837 -0.2512 -0.4561
  301LYS     HN 4734   8.486   3.109   3.624 -1.2674 -2.0721 -0.1816
  301LYS     CA 4735   8.689   3.134   3.612 -0.0769 -0.0765  0.2411
  301LYS     HA 4736   8.740   3.058   3.554  0.3678  0.0228  0.4955
  301LYS     CB 4737   8.657   3.236   3.501  0.0920 -0.6088 -0.3028
  301LYS    HB1 4738   8.567   3.290   3.538  0.1251  0.9087 -2.3130
  301LYS    HB2 4739   8.616   3.173   3.419 -0.8281 -1.4047  0.7285
  301LYS     CG 4740   8.756   3.345   3.464 -0.4587  0.0480  0.1396
  301LYS    HG1 4741   8.839   3.290   3.415  1.5776  1.2058  2.0756
  301LYS    HG2 4742   8.786   3.404   3.554 -1.3792  1.0735 -0.2024
  301LYS     CD 4743   8.719   3.442   3.352  0.1798 -0.1617 -0.2620
  301LYS    HD1 4744   8.647   3.513   3.400 -0.0490 -2.0816  2.4547
  301LYS    HD2 4745   8.651   3.392   3.280 -1.1962  1.2931 -0.0530
  301LYS     CE 4746   8.831   3.518   3.281  0.2299  0.0267  0.0134
  301LYS    HE1 4747   8.905   3.445   3.241  0.8013 -0.0953  1.2608
  301LYS    HE2 4748   8.883   3.584   3.353  0.7145  0.2867 -0.5669
  301LYS     NZ 4749   8.789   3.606   3.169  0.1076  0.1962  0.1913
  301LYS    HZ1 4750   8.754   3.698   3.202  0.5676  0.4366  0.0254
  301LYS    HZ2 4751   8.709   3.565   3.116 -1.5178 -1.0172  3.3420
  301LYS    HZ3 4752   8.859   3.646   3.103 -0.2900  1.9021  0.7690
  301LYS      C 4753   8.791   3.185   3.708 -0.1007 -0.3312  0.4030
  301LYS      O 4754   8.910   3.157   3.692 -0.0699 -0.1888  0.3775
  302ILE      N 4755   8.753   3.256   3.816 -0.1325 -0.1575  0.2787
  302ILE     HN 4756   8.657   3.280   3.826  0.2519  0.7557  2.2429
  302ILE     CA 4757   8.844   3.303   3.916 -0.2372 -0.2706  0.4281
  302ILE     HA 4758   8.921   3.358   3.864 -0.3471 -1.9756 -1.6903
  302ILE     CB 4759   8.771   3.380   4.022 -0.2763 -0.2768  0.4057
  302ILE     HB 4760   8.684   3.318   4.052 -1.3869  0.5844 -0.9169
  302ILE    CG2 4761   8.862   3.407   4.143 -0.5867  0.3525  0.5068
  302ILE   HG21 4762   8.962   3.446   4.113  0.8555 -2.2866  1.4596
  302ILE   HG22 4763   8.867   3.313   4.203 -1.2296  1.5871  2.6070
  302ILE   HG23 4764   8.820   3.489   4.204 -2.2067  1.1766 -1.6074
  302ILE    CG1 4765   8.713   3.511   3.966  0.8413 -0.0711 -0.2909
  302ILE   HG11 4766   8.673   3.504   3.862 -0.3788 -0.5523  0.2019
  302ILE   HG12 4767   8.797   3.584   3.968  3.0919 -2.4220 -2.0968
  302ILE     CD 4768   8.594   3.560   4.048  0.8597 -0.4659 -0.0318
  302ILE    HD1 4769   8.515   3.491   4.011  3.4087 -2.7624 -1.6100
  302ILE    HD2 4770   8.566   3.665   4.027  1.5860 -0.1772  0.3750
  302ILE    HD3 4771   8.611   3.553   4.158 -2.0338  0.8195  0.5677
  302ILE      C 4772   8.909   3.183   3.974 -0.2508 -0.1589  0.6746
  302ILE      O 4773   9.032   3.182   3.981 -0.2075  0.3241  0.0297
  303ILE      N 4774   8.828   3.082   4.012 -0.6102 -0.1080  0.0615
  303ILE     HN 4775   8.729   3.089   4.007 -0.5881  1.8707  1.1137
  303ILE     CA 4776   8.874   2.961   4.072 -0.1328  0.0777  0.0784
  303ILE     HA 4777   8.943   2.978   4.153  0.8999 -0.6236 -0.6348
  303ILE     CB 4778   8.761   2.872   4.117 -0.5104  0.4072 -0.2136
  303ILE     HB 4779   8.691   2.859   4.031 -2.0187  0.4218  0.9736
  303ILE    CG2 4780   8.813   2.731   4.148 -0.4382  0.3020 -0.7913
  303ILE   HG21 4781   8.736   2.657   4.180 -0.9572  0.5927 -1.3635
  303ILE   HG22 4782   8.884   2.737   4.234 -1.1287  0.6929 -0.2366
  303ILE   HG23 4783   8.859   2.673   4.066 -1.6230  1.5606 -2.3921
  303ILE    CG1 4784   8.684   2.942   4.231  0.4741 -0.0955  0.7796
  303ILE   HG11 4785   8.659   3.041   4.188  3.5088  1.0550  1.4003
  303ILE   HG12 4786   8.751   2.974   4.314  1.1548  3.6274 -0.9744
  303ILE     CD 4787   8.567   2.863   4.289  0.1733 -0.1875  0.0597
  303ILE    HD1 4788   8.517   2.922   4.368 -0.3163 -0.0157 -0.3728
  303ILE    HD2 4789   8.599   2.764   4.328 -1.1831 -0.7678 -0.2418
  303ILE    HD3 4790   8.494   2.839   4.209  0.0077  2.1275 -0.5658
  303ILE      C 4791   8.970   2.884   3.988 -0.3572 -0.1284  0.0093
  303ILE      O 4792   9.070   2.831   4.035 -0.1235  0.4265  0.1362
  304ARG      N 4793   8.938   2.875   3.858  0.1438  1.0479 -0.2072
  304ARG     HN 4794   8.848   2.902   3.823 -0.4788 -1.7983 -1.1040
  304ARG     CA 4795   9.024   2.814   3.761 -0.3582  0.4349 -0.2790
  304ARG     HA 4796   9.047   2.715   3.798 -0.1297  0.2297 -0.9549
  304ARG     CB 4797   8.949   2.804   3.628  0.4150 -0.1647 -0.6760
  304ARG    HB1 4798   9.011   2.787   3.537 -1.1669  0.9513 -2.0366
  304ARG    HB2 4799   8.899   2.900   3.605  0.7812  0.0202 -0.6975
  304ARG     CG 4800   8.842   2.695   3.641 -0.1510  0.4531 -0.1320
  304ARG    HG1 4801   8.804   2.701   3.746 -0.1297 -0.4119 -0.0694
  304ARG    HG2 4802   8.903   2.603   3.631 -0.3735  0.5172 -2.7483
  304ARG     CD 4803   8.730   2.705   3.538 -0.3106  0.0215 -0.0033
  304ARG    HD1 4804   8.778   2.702   3.438  0.7585 -1.2919  0.5246
  304ARG    HD2 4805   8.656   2.788   3.551 -0.9799 -0.1513 -2.2417
  304ARG     NE 4806   8.659   2.576   3.561  0.4381 -0.3773  0.0949
  304ARG     HE 4807   8.696   2.499   3.613 -1.4891 -3.7508 -3.0119
  304ARG     CZ 4808   8.536   2.547   3.510 -0.0717 -0.1234  1.1629
  304ARG    NH1 4809   8.450   2.645   3.470  0.8431  0.1462 -0.2169
  304ARG   HH11 4810   8.484   2.732   3.435 -0.7533  0.4547 -1.0883
  304ARG   HH12 4811   8.363   2.612   3.433  0.6837  0.8568 -0.4912
  304ARG    NH2 4812   8.482   2.422   3.515 -0.0775 -0.1646  0.2700
  304ARG   HH21 4813   8.542   2.342   3.510  1.1631  0.8102 -1.7468
  304ARG   HH22 4814   8.382   2.417   3.505  0.0698 -0.7930 -1.0514
  304ARG      C 4815   9.159   2.877   3.749  0.0252 -0.2822  0.1773
  304ARG      O 4816   9.261   2.810   3.766  0.0726 -0.1977  0.2243
  305SER      N 4817   9.163   3.011   3.745 -0.3543 -0.2778 -0.1514
  305SER     HN 4818   9.072   3.049   3.729  1.0858  3.0282 -1.3623
  305SER     CA 4819   9.280   3.093   3.740 -0.2181 -0.4788 -0.2423
  305SER     HA 4820   9.330   3.048   3.655  1.3007 -0.7835  0.7747
  305SER     CB 4821   9.252   3.244   3.727  0.5418 -0.3390 -0.3066
  305SER    HB1 4822   9.341   3.298   3.690 -0.2144  0.3870 -1.1127
  305SER    HB2 4823   9.220   3.282   3.826 -0.0387  0.1931 -0.6860
  305SER     OG 4824   9.145   3.264   3.635  0.1619  0.2337  0.2531
  305SER    HG1 4825   9.067   3.240   3.686  0.3008 -0.6291  0.0906
  305SER      C 4826   9.358   3.080   3.866 -0.1395 -0.1156 -0.2521
  305SER      O 4827   9.481   3.084   3.867 -0.1454  0.0259 -0.0492
  306HSD      N 4828   9.293   3.065   3.982  0.3762  1.1279  0.2075
  306HSD     HN 4829   9.194   3.071   3.983  0.3232  1.5107 -2.0406
  306HSD     CA 4830   9.359   3.040   4.107  0.0928 -0.0016  0.1389
  306HSD     HA 4831   9.425   3.125   4.115  0.3726  0.1745 -3.0404
  306HSD     CB 4832   9.262   3.042   4.227  0.3255 -0.4650  0.3365
  306HSD    HB1 4833   9.305   2.969   4.299  2.2680 -0.8254 -1.0949
  306HSD    HB2 4834   9.161   3.018   4.188  0.2996  0.9344 -0.5107
  306HSD    ND1 4835   9.164   3.278   4.224  0.2250  0.3113  0.3265
  306HSD    HD1 4836   9.131   3.296   4.132 -0.4368 -2.5163 -0.0640
  306HSD     CG 4837   9.239   3.179   4.284  0.5076 -0.0378 -0.5998
  306HSD    CE1 4838   9.139   3.375   4.317  1.0675  0.5113  0.3597
  306HSD    HE1 4839   9.079   3.464   4.297 -1.4691 -1.2894 -0.7116
  306HSD    NE2 4840   9.199   3.344   4.430 -0.0591 -0.1886  0.7927
  306HSD    CD2 4841   9.261   3.222   4.411 -0.2035 -0.0700 -0.4645
  306HSD    HD2 4842   9.309   3.181   4.498 -4.1778 -4.8627 -0.0820
  306HSD      C 4843   9.434   2.912   4.104 -0.3510 -0.2675  0.2943
  306HSD      O 4844   9.547   2.891   4.148  0.2105  0.2332 -0.8783
  307VAL      N 4845   9.373   2.801   4.056 -0.2272 -0.0948 -0.2694
  307VAL     HN 4846   9.279   2.799   4.024 -1.0429 -1.2404  1.9729
  307VAL     CA 4847   9.449   2.680   4.050  0.0706  0.0905 -0.2870
  307VAL     HA 4848   9.500   2.667   4.144 -1.4213  2.0617  0.8903
  307VAL     CB 4849   9.362   2.563   4.014  0.2726  0.0043 -0.4902
  307VAL     HB 4850   9.326   2.598   3.915 -0.6057  0.5682  0.0196
  307VAL    CG1 4851   9.430   2.425   4.005 -0.1269 -0.2641  0.5209
  307VAL   HG11 4852   9.477   2.415   4.105 -0.4166  0.1241  0.6976
  307VAL   HG12 4853   9.504   2.416   3.923 -1.3946 -2.3733 -0.4709
  307VAL   HG13 4854   9.368   2.334   3.990  2.1152 -1.6026 -1.4316
  307VAL    CG2 4855   9.241   2.544   4.106  0.2158 -0.1170 -0.5891
  307VAL   HG21 4856   9.171   2.630   4.098  0.7093  0.4149  0.5245
  307VAL   HG22 4857   9.282   2.522   4.207 -1.8739  0.2561  0.3988
  307VAL   HG23 4858   9.200   2.448   4.069 -2.4853 -0.0570  1.8734
  307VAL      C 4859   9.563   2.687   3.954  0.0921  0.1244 -0.2593
  307VAL      O 4860   9.673   2.643   3.986  0.2167  0.7038  0.1337
  308LEU      N 4861   9.537   2.743   3.835  0.3329  0.2339 -0.2601
  308LEU     HN 4862   9.449   2.784   3.813 -0.0395 -0.3265  0.1393
  308LEU     CA 4863   9.628   2.753   3.725  0.1516 -0.0148 -0.4324
  308LEU     HA 4864   9.667   2.653   3.711 -0.7075 -0.9328  2.8831
  308LEU     CB 4865   9.555   2.774   3.590 -0.4302 -0.0338 -0.1253
  308LEU    HB1 4866   9.616   2.812   3.505 -0.4706  0.4426  0.0549
  308LEU    HB2 4867   9.488   2.858   3.617 -0.7971 -0.1246 -0.7528
  308LEU     CG 4868   9.448   2.677   3.541  0.1335 -0.3911 -0.6596
  308LEU     HG 4869   9.397   2.636   3.631 -1.5178  2.0680 -0.3899
  308LEU    CD1 4870   9.349   2.742   3.442  0.0529  0.1285 -0.2386
  308LEU   HD11 4871   9.277   2.664   3.408 -0.4820 -0.7070  2.5183
  308LEU   HD12 4872   9.400   2.790   3.356 -2.0870  0.4645 -1.3848
  308LEU   HD13 4873   9.287   2.815   3.498  1.9249 -0.2097  2.4914
  308LEU    CD2 4874   9.512   2.563   3.460 -0.2128 -0.6847 -0.5251
  308LEU   HD21 4875   9.439   2.490   3.419 -0.7336 -0.8374  0.6396
  308LEU   HD22 4876   9.579   2.519   3.538 -1.5040 -0.6347  0.6545
  308LEU   HD23 4877   9.574   2.611   3.381 -2.6029  2.3157 -0.7620
  308LEU      C 4878   9.751   2.832   3.753 -0.0898  0.3776 -0.4737
  308LEU      O 4879   9.864   2.797   3.721 -0.1496 -0.1644 -0.0992
  309ARG      N 4880   9.736   2.948   3.821 -0.0971 -0.1539  0.4523
  309ARG     HN 4881   9.647   2.986   3.841  0.1776  0.0732  1.2737
  309ARG     CA 4882   9.840   3.036   3.865  0.1910 -0.0913 -0.3177
  309ARG     HA 4883   9.911   3.039   3.785  2.2114 -1.9210  1.2826
  309ARG     CB 4884   9.774   3.169   3.907 -0.1408 -0.2303 -0.3931
  309ARG    HB1 4885   9.692   3.137   3.974 -2.0332  0.8506 -2.0857
  309ARG    HB2 4886   9.722   3.216   3.821 -0.9415  0.2478  0.3358
  309ARG     CG 4887   9.878   3.272   3.950 -0.0672 -0.3151 -0.3676
  309ARG    HG1 4888   9.927   3.247   4.047 -0.4605  2.2058  0.5564
  309ARG    HG2 4889   9.818   3.365   3.961  0.2542 -0.1556  0.0808
  309ARG     CD 4890   9.983   3.296   3.841 -0.1718  0.5454 -0.2920
  309ARG    HD1 4891   9.942   3.327   3.743 -2.5188 -2.3509 -0.3702
  309ARG    HD2 4892  10.041   3.204   3.815 -0.4672  0.5630 -1.0225
  309ARG     NE 4893  10.079   3.398   3.891  0.3735 -0.0497 -0.1001
  309ARG     HE 4894  10.050   3.446   3.974 -1.4342 -0.0040 -0.7096
  309ARG     CZ 4895  10.172   3.452   3.806 -0.2961  0.6943 -0.3779
  309ARG    NH1 4896  10.228   3.389   3.699  0.1329  0.5864 -0.0970
  309ARG   HH11 4897  10.207   3.292   3.685  0.2176  0.4133  0.9259
  309ARG   HH12 4898  10.323   3.413   3.682  0.9727 -1.4153  1.4068
  309ARG    NH2 4899  10.248   3.558   3.845  0.3559 -0.0389  0.4014
  309ARG   HH21 4900  10.251   3.590   3.940 -0.0484  1.0353  0.0718
  309ARG   HH22 4901  10.332   3.568   3.792  1.5626  0.7500  2.3636
  309ARG      C 4902   9.914   2.980   3.982 -0.1880 -0.2742 -0.1605
  309ARG      O 4903  10.037   2.990   3.986 -0.2297 -0.0236  0.5141
  310GLN      N 4904   9.847   2.921   4.082 -0.0779 -0.9147 -0.4590
  310GLN     HN 4905   9.749   2.925   4.098 -0.0608 -2.8735  0.4546
  310GLN     CA 4906   9.907   2.848   4.190 -0.1381 -0.4072 -0.0778
  310GLN     HA 4907   9.976   2.918   4.235 -2.0445  2.3632 -1.1958
  310GLN     CB 4908   9.803   2.808   4.296  0.1940 -0.0006  0.4080
  310GLN    HB1 4909   9.842   2.723   4.356  1.1925 -2.8896 -3.8633
  310GLN    HB2 4910   9.721   2.758   4.240  1.1062 -0.7318 -0.3284
  310GLN     CG 4911   9.761   2.924   4.385 -0.3348  0.1272 -0.0010
  310GLN    HG1 4912   9.824   2.917   4.476  2.1272  1.1652 -1.5148
  310GLN    HG2 4913   9.659   2.899   4.419 -0.0092 -1.7224 -0.2847
  310GLN     CD 4914   9.780   3.068   4.339 -0.2517  0.1915  0.2291
  310GLN    OE1 4915   9.871   3.140   4.379 -0.4554  0.6485 -0.1179
  310GLN    NE2 4916   9.686   3.112   4.251 -0.3987  0.5261  0.5491
  310GLN   HE21 4917   9.689   3.201   4.207 -1.3140 -0.5699 -1.9455
  310GLN   HE22 4918   9.609   3.050   4.234 -1.1730  1.9354 -1.4007
  310GLN      C 4919   9.999   2.738   4.151  0.5471  0.2072 -0.2172
  310GLN      O 4920  10.113   2.732   4.199  0.3693  0.3560  0.2305
  311GLN      N 4921   9.959   2.650   4.058 -0.0637  0.1276  0.1175
  311GLN     HN 4922   9.868   2.639   4.018 -0.7742 -0.2663  1.7700
  311GLN     CA 4923  10.038   2.534   4.031 -0.3114  0.0212 -0.1574
  311GLN     HA 4924  10.082   2.494   4.121  0.0595  1.3866  0.2847
  311GLN     CB 4925   9.955   2.419   3.971  1.1546 -0.7784 -0.7059
  311GLN    HB1 4926   9.869   2.406   4.040  2.0707  1.3290  0.9427
  311GLN    HB2 4927  10.010   2.323   3.980  0.4878 -1.0761  0.2686
  311GLN     CG 4928   9.906   2.450   3.829 -0.3431 -0.0091 -0.0441
  311GLN    HG1 4929   9.979   2.479   3.751 -1.9138  0.7463 -1.3024
  311GLN    HG2 4930   9.838   2.537   3.842 -1.8920 -0.9681 -1.2519
  311GLN     CD 4931   9.828   2.336   3.765  0.1890 -0.3882 -0.0216
  311GLN    OE1 4932   9.714   2.346   3.719  0.0989 -0.5411  0.1661
  311GLN    NE2 4933   9.894   2.217   3.756  0.8103 -0.0428 -0.0486
  311GLN   HE21 4934   9.848   2.136   3.721  1.1686 -0.0733 -0.4629
  311GLN   HE22 4935   9.988   2.208   3.790  0.4192 -1.3904  0.7574
  311GLN      C 4936  10.151   2.562   3.938 -0.1894  0.1157  0.0183
  311GLN      O 4937  10.239   2.477   3.926 -0.0038  0.3623 -0.3906
  312GLU      N 4938  10.161   2.680   3.874  0.0029  0.1628  0.1349
  312GLU     HN 4939  10.087   2.747   3.878 -0.1269  0.1031 -0.9475
  312GLU     CA 4940  10.259   2.726   3.781  0.0482 -0.3005 -0.0487
  312GLU     HA 4941  10.259   2.658   3.697 -0.2885 -0.6617  0.2398
  312GLU     CB 4942  10.215   2.861   3.724  0.3411 -0.0978  0.2031
  312GLU    HB1 4943  10.188   2.928   3.808  1.9220 -0.8045  1.3286
  312GLU    HB2 4944  10.114   2.834   3.686  0.5862 -1.8635  0.7357
  312GLU     CG 4945  10.302   2.924   3.614  0.2093  0.1861  0.2593
  312GLU    HG1 4946  10.315   2.845   3.536 -0.0877 -0.0698  0.4661
  312GLU    HG2 4947  10.396   2.951   3.667  1.6713 -0.1516 -1.9923
  312GLU     CD 4948  10.221   3.044   3.568  0.6350  0.3453 -0.0808
  312GLU    OE1 4949  10.195   3.127   3.659  0.3240 -0.2034  0.3405
  312GLU    OE2 4950  10.190   3.064   3.447  0.8006  0.0724 -0.1687
  312GLU      C 4951  10.402   2.730   3.822  0.0131 -0.0278  0.0447
  312GLU      O 4952  10.487   2.705   3.736 -0.1349  0.0625 -0.1272
  313PRO      N 4953  10.450   2.767   3.937  0.3481  0.4802 -0.2536
  313PRO     CD 4954  10.370   2.830   4.041  0.3674 -0.3445  0.2672
  313PRO    HD1 4955  10.300   2.756   4.084 -0.4468 -1.3950 -2.6307
  313PRO    HD2 4956  10.297   2.905   4.005  0.0639 -0.4798  0.5985
  313PRO     CA 4957  10.588   2.765   3.977  0.3221 -0.0401 -0.1893
  313PRO     HA 4958  10.659   2.792   3.900  1.7455 -2.2984  0.2460
  313PRO     CB 4959  10.605   2.861   4.094  0.0120  0.4848 -0.5719
  313PRO    HB1 4960  10.630   2.962   4.054  2.3366 -0.2085 -0.9806
  313PRO    HB2 4961  10.683   2.829   4.166 -0.7000  2.1384  1.0192
  313PRO     CG 4962  10.464   2.891   4.147  0.2038  0.4158 -0.0173
  313PRO    HG1 4963  10.444   2.841   4.245  1.9654 -1.2223 -0.4275
  313PRO    HG2 4964  10.443   3.000   4.153  2.1179  0.7682  1.1638
  313PRO      C 4965  10.634   2.628   4.014 -0.1970 -0.1600  0.0221
  313PRO      O 4966  10.754   2.604   4.012 -0.1097  0.2988 -0.3835
  314PHE      N 4967  10.538   2.544   4.057 -0.2468 -0.2023 -0.1684
  314PHE     HN 4968  10.447   2.585   4.058  0.6812  2.0039  0.0822
  314PHE     CA 4969  10.567   2.415   4.113 -0.0748 -0.1859 -0.2203
  314PHE     HA 4970  10.670   2.407   4.147 -0.8019 -1.3135  1.8566
  314PHE     CB 4971  10.471   2.388   4.229 -0.1053  0.0073 -0.1994
  314PHE    HB1 4972  10.506   2.288   4.265 -0.3902 -0.1247 -0.2886
  314PHE    HB2 4973  10.368   2.378   4.189 -1.0348  1.7751  1.5819
  314PHE     CG 4974  10.463   2.496   4.332  0.0251  0.4639 -0.6688
  314PHE    CD1 4975  10.348   2.556   4.377  0.1770  0.2703 -0.0125
  314PHE    HD1 4976  10.254   2.528   4.331 -0.4908  1.0248  0.8474
  314PHE    CE1 4977  10.347   2.630   4.493 -0.1821 -0.0501  0.1925
  314PHE    HE1 4978  10.254   2.676   4.522 -1.9164 -1.9685 -1.8853
  314PHE     CZ 4979  10.467   2.647   4.558 -0.0624 -0.3779  0.0614
  314PHE     HZ 4980  10.481   2.720   4.637  0.6637  0.5157 -0.8567
  314PHE    CD2 4981  10.579   2.503   4.404 -0.3478  0.3995 -0.0562
  314PHE    HD2 4982  10.666   2.442   4.382  0.1167  1.2418 -0.5887
  314PHE    CE2 4983  10.582   2.588   4.512  0.1743 -0.1823  0.3983
  314PHE    HE2 4984  10.680   2.604   4.556  0.8325 -3.0988  0.1967
  314PHE      C 4985  10.569   2.305   4.013  0.2637 -0.3298 -0.0579
  314PHE      O 4986  10.600   2.190   4.043 -0.1124 -0.3480  0.2721
  315LYS      N 4987  10.546   2.348   3.888  0.0003 -0.0763  0.0758
  315LYS     HN 4988  10.512   2.441   3.873 -1.2650 -0.9557 -3.8126
  315LYS     CA 4989  10.550   2.270   3.768 -0.0032 -0.0743  0.0745
  315LYS     HA 4990  10.480   2.193   3.800 -0.6905  1.3709  2.2865
  315LYS     CB 4991  10.498   2.328   3.636 -0.2147 -0.7570 -0.1489
  315LYS    HB1 4992  10.516   2.269   3.543 -3.3661 -1.2628 -0.5721
  315LYS    HB2 4993  10.556   2.422   3.621  0.0413 -0.7062  1.1098
  315LYS     CG 4994  10.349   2.361   3.649 -0.0316 -0.0531  0.2033
  315LYS    HG1 4995  10.327   2.429   3.734 -1.1772  0.7339 -0.6818
  315LYS    HG2 4996  10.292   2.272   3.683  0.5596 -0.7872 -0.6874
  315LYS     CD 4997  10.282   2.428   3.529 -0.3469 -0.2690  0.2577
  315LYS    HD1 4998  10.328   2.526   3.505 -2.6519  1.2891  1.7693
  315LYS    HD2 4999  10.177   2.451   3.559 -0.3711 -0.7478  0.5456
  315LYS     CE 5000  10.286   2.356   3.394  0.5250 -0.2208  0.2547
  315LYS    HE1 5001  10.387   2.316   3.369  0.6156 -0.7044  1.3409
  315LYS    HE2 5002  10.245   2.429   3.322  0.9716  0.1949  0.4167
  315LYS     NZ 5003  10.186   2.247   3.392  0.3085 -0.0267  0.4733
  315LYS    HZ1 5004  10.168   2.202   3.299 -2.0011 -1.0796  1.3381
  315LYS    HZ2 5005  10.100   2.296   3.425  0.3584  0.3686  0.0344
  315LYS    HZ3 5006  10.213   2.175   3.462 -0.9160 -0.2979  0.6914
  315LYS      C 5007  10.678   2.197   3.743 -0.0436 -0.0646 -0.1660
  315LYS      O 5008  10.785   2.258   3.737 -0.5868  0.8948 -0.4219
  316ALA      N 5009  10.683   2.064   3.729  0.1200 -0.0076 -0.6624
  316ALA     HN 5010  10.592   2.022   3.735 -0.9319  2.2813  0.9378
  316ALA     CA 5011  10.789   1.980   3.682  0.1347 -0.2319 -0.2331
  316ALA     HA 5012  10.879   1.978   3.742  0.7218  1.3828 -0.9855
  316ALA     CB 5013  10.745   1.835   3.709 -0.1823 -0.1218 -0.1496
  316ALA    HB1 5014  10.826   1.769   3.671 -0.2060 -0.1271 -0.1905
  316ALA    HB2 5015  10.647   1.802   3.670  0.1109 -1.6334  0.3211
  316ALA    HB3 5016  10.736   1.826   3.820  2.9794 -1.0316  0.1335
  316ALA      C 5017  10.829   2.006   3.541 -0.0195  1.2080 -0.0257
  316ALA      O 5018  10.744   2.009   3.452  0.2118  0.2528 -0.2872
  317ALA      N 5019  10.961   2.010   3.517 -0.0053 -0.0189 -0.2179
  317ALA     HN 5020  11.034   2.011   3.585  1.4470  1.8495 -1.6968
  317ALA     CA 5021  11.007   2.049   3.387 -0.2474 -0.0927 -0.3247
  317ALA     HA 5022  10.932   2.122   3.361 -1.0828 -1.4260 -1.8649
  317ALA     CB 5023  11.152   2.100   3.392 -0.2292 -0.1816  0.1566
  317ALA    HB1 5024  11.214   2.013   3.421  2.1994  1.3214 -0.3024
  317ALA    HB2 5025  11.167   2.175   3.472 -2.1290  1.0606 -0.5738
  317ALA    HB3 5026  11.186   2.141   3.294 -0.3287  0.0768  0.2276
  317ALA      C 5027  10.996   1.943   3.282 -0.6677 -0.1044 -0.2713
  317ALA      O 5028  11.011   1.826   3.315 -0.4423  0.0075  0.0289
  318GLY      N 5029  10.966   1.981   3.157 -0.8226 -0.1502 -0.2477
  318GLY     HN 5030  10.963   2.079   3.137  4.3861  0.7385  1.8851
  318GLY     CA 5031  10.924   1.892   3.054 -0.0533 -0.5140 -0.2483
  318GLY    HA1 5032  10.973   1.796   3.051  0.2343 -0.3584 -0.8520
  318GLY    HA2 5033  10.933   1.944   2.959 -3.2026 -1.2293 -1.0504
  318GLY      C 5034  10.777   1.873   3.066 -0.0901 -0.2435 -0.2705
  318GLY      O 5035  10.716   1.803   3.147 -0.1298  0.0926 -0.0081
  319THR      N 5036  10.702   1.955   2.990 -0.4833 -0.4080 -0.0637
  319THR     HN 5037  10.754   2.025   2.941  1.1293  2.1868  4.7023
  319THR     CA 5038  10.559   1.957   2.994 -0.4847  0.1311 -0.2576
  319THR     HA 5039  10.539   1.923   3.095 -0.1840 -2.1327 -0.9128
  319THR     CB 5040  10.504   2.094   2.967 -0.1251  0.2597 -0.3489
  319THR     HB 5041  10.557   2.177   3.017 -2.5105  0.9291  1.2797
  319THR    OG1 5042  10.365   2.081   2.993  0.0205 -0.0520  0.3090
  319THR    HG1 5043  10.344   2.162   3.041  0.0697 -0.3369  0.8119
  319THR    CG2 5044  10.508   2.130   2.817 -0.1195 -0.3160 -0.4906
  319THR   HG21 5045  10.466   2.233   2.809  0.5100 -0.2209 -3.1662
  319THR   HG22 5046  10.445   2.077   2.742 -0.1946 -0.3638 -0.3953
  319THR   HG23 5047  10.614   2.142   2.788  0.1201  1.0857  0.8540
  319THR      C 5048  10.509   1.855   2.893  0.1730 -0.6761  0.2164
  319THR    OT1 5049  10.568   1.827   2.791 -0.3347 -0.5110 -0.1280
  319THR    OT2 5050  10.394   1.798   2.930  0.1423 -1.0652 -0.4712
  319THR     CT 5051  10.314   1.736   2.828 -0.3430 -0.0035 -0.7486
  319THR    HT1 5052  10.248   1.801   2.767  0.8086  1.0045 -0.9796
  319THR    HT2 5053  10.242   1.670   2.882  1.2526 -1.0607  0.1784
  319THR    HT3 5054  10.376   1.666   2.768 -0.0837 -1.3178  0.9779
  320CHL1    C3 5055   6.039   5.573   7.019 -0.8732  0.0959  0.0165
  320CHL1    H3 5056   5.988   5.475   7.033 -2.4868  1.1436  2.1130
  320CHL1    O3 5057   6.043   5.632   7.148  0.4819  0.0164  0.0230
  320CHL1   H3' 5058   6.092   5.713   7.129 -0.2349  0.1365 -1.4797
  320CHL1    C4 5059   6.181   5.558   6.961 -0.9001  0.0902 -0.0483
  320CHL1   H4A 5060   6.227   5.658   6.970  0.0747 -0.0757 -2.5172
  320CHL1   H4B 5061   6.236   5.492   7.031 -3.0401  0.3815  2.0540
  320CHL1    C5 5062   6.184   5.513   6.818 -0.4343 -0.1144  0.0271
  320CHL1    C6 5063   6.264   5.408   6.792  0.2755  0.4839 -0.2459
  320CHL1    H6 5064   6.321   5.348   6.864 -0.1218 -0.8333 -0.9876
  320CHL1    C7 5065   6.272   5.337   6.660 -0.1908 -0.4824  0.2369
  320CHL1   H7A 5066   6.378   5.329   6.627 -0.4185  0.3416 -0.7570
  320CHL1   H7B 5067   6.230   5.234   6.667  0.9732 -0.9688  0.3135
  320CHL1    C8 5068   6.198   5.414   6.550  0.0420 -0.2666  0.2310
  320CHL1    H8 5069   6.256   5.502   6.515  0.3316 -0.4440  0.2616
  320CHL1   C14 5070   6.173   5.325   6.431  0.3322  0.6512 -0.5319
  320CHL1   H14 5071   6.122   5.237   6.475  0.9428  0.0534 -1.0160
  320CHL1   C15 5072   6.303   5.273   6.369  0.2756  0.0273 -0.1308
  320CHL1  H15A 5073   6.379   5.354   6.365 -0.0847  0.4187  0.6492
  320CHL1  H15B 5074   6.355   5.201   6.436  0.8994  2.3409  2.0334
  320CHL1   C16 5075   6.250   5.210   6.240  0.5465  0.0901 -0.2758
  320CHL1  H16A 5076   6.314   5.247   6.158 -2.3796  1.7575 -1.9559
  320CHL1  H16B 5077   6.261   5.099   6.237  1.0640  0.1710 -1.4533
  320CHL1   C17 5078   6.106   5.261   6.223  0.6497  0.2278 -0.7308
  320CHL1   H17 5079   6.042   5.185   6.273  0.1602 -0.5535 -2.4770
  320CHL1   C13 5080   6.092   5.378   6.316 -0.1275 -0.0246 -0.5210
  320CHL1   C18 5081   6.157   5.500   6.250  0.3028  0.0874  0.1030
  320CHL1  H18A 5082   6.259   5.470   6.217  0.3419  1.0956 -0.7485
  320CHL1  H18B 5083   6.092   5.547   6.174  0.0294  0.4046  0.5262
  320CHL1  H18C 5084   6.176   5.589   6.314 -1.8894 -0.5042  1.6649
  320CHL1   C12 5085   5.955   5.414   6.375 -0.0524 -0.3261 -0.1574
  320CHL1  H12A 5086   5.887   5.445   6.293 -1.1229 -1.4080  0.2937
  320CHL1  H12B 5087   5.921   5.321   6.426  1.3429 -1.8813 -1.9206
  320CHL1   C11 5088   5.969   5.513   6.491  0.3731 -0.6428  0.0617
  320CHL1  H11A 5089   5.999   5.614   6.458  1.1819 -0.2303  1.8822
  320CHL1  H11B 5090   5.866   5.519   6.531  0.3729  0.0763 -0.0459
  320CHL1    C9 5091   6.067   5.467   6.601  0.0168 -0.5242  0.4328
  320CHL1    H9 5092   6.024   5.371   6.638  0.3594 -0.6929  0.4017
  320CHL1   C10 5093   6.081   5.558   6.719 -0.2423  0.1531 -0.0521
  320CHL1   C19 5094   6.135   5.693   6.670 -0.4372  0.2654  0.0417
  320CHL1  H19A 5095   6.145   5.770   6.749 -1.0326  0.0990  0.2863
  320CHL1  H19B 5096   6.230   5.693   6.613 -0.5178 -2.5154 -0.2556
  320CHL1  H19C 5097   6.057   5.743   6.608 -2.7881 -1.0692  1.7249
  320CHL1    C1 5098   5.948   5.561   6.797  0.1174 -0.2775  0.5854
  320CHL1   H1A 5099   5.871   5.603   6.730  0.5620  0.8528  0.7645
  320CHL1   H1B 5100   5.925   5.454   6.814  2.5392 -0.9270  0.2295
  320CHL1    C2 5101   5.946   5.648   6.923 -0.4706  0.5704 -0.0052
  320CHL1   H2A 5102   5.844   5.647   6.968  0.1252 -0.2625  1.3715
  320CHL1   H2B 5103   5.979   5.752   6.900  1.3204 -0.0344 -0.2998
  320CHL1   C20 5104   6.056   5.260   6.081  0.1211  0.3593 -0.5486
  320CHL1   H20 5105   6.088   5.354   6.030 -1.9254  0.5223 -1.6376
  320CHL1   C21 5106   5.904   5.285   6.082 -0.0075 -0.3850  0.7538
  320CHL1  H21A 5107   5.852   5.223   6.158 -0.5507 -0.1863  0.5479
  320CHL1  H21B 5108   5.860   5.275   5.981  0.6933  1.5036  0.2198
  320CHL1  H21C 5109   5.881   5.392   6.104  0.5056 -0.0425 -0.2959
  320CHL1   C22 5110   6.103   5.138   6.001 -0.0922  0.1441 -0.3486
  320CHL1  H22A 5111   6.083   5.149   5.892 -1.3025  2.9094  0.0698
  320CHL1  H22B 5112   6.213   5.121   6.004 -0.1510 -0.0797  1.0028
  320CHL1   C23 5113   6.051   5.001   6.043 -0.0827  0.1553 -0.2994
  320CHL1  H23A 5114   6.095   4.989   6.144 -0.0895  0.4029 -0.2673
  320CHL1  H23B 5115   5.945   5.020   6.072  0.0550  0.1167  0.2419
  320CHL1   C24 5116   6.083   4.888   5.944  0.2532 -0.0426  0.0325
  320CHL1  H24A 5117   6.028   4.903   5.849  0.7404  0.7562 -0.1341
  320CHL1  H24B 5118   6.191   4.905   5.927  0.0447  0.0823 -1.2548
  320CHL1   C25 5119   6.050   4.751   6.005 -0.4408 -0.3840 -1.0791
  320CHL1   H25 5120   6.100   4.738   6.104 -1.7841 -1.4936 -0.5070
  320CHL1   C26 5121   5.901   4.743   6.045 -0.2451 -0.0447 -0.2479
  320CHL1  H26A 5122   5.839   4.790   5.966 -1.3203 -1.1209 -0.0640
  320CHL1  H26B 5123   5.882   4.634   6.058  1.2134 -0.3931 -0.7705
  320CHL1  H26C 5124   5.892   4.798   6.141  1.6957 -0.7326  0.3894
  320CHL1   C27 5125   6.096   4.638   5.911  0.9416 -0.9328  0.2107
  320CHL1  H27A 5126   6.206   4.627   5.902  1.0642  1.5447 -2.8987
  320CHL1  H27B 5127   6.040   4.543   5.926  0.8430 -0.6775  1.6401
  320CHL1  H27C 5128   6.063   4.671   5.810 -1.6345  1.1038  1.5850
  321CHL1    C3 5129   5.041   1.196   7.174 -0.0884 -0.3918  0.2330
  321CHL1    H3 5130   4.972   1.110   7.161  0.6714 -0.9002 -0.4841
  321CHL1    O3 5131   5.022   1.246   7.306 -0.1688 -0.7341  0.3530
  321CHL1   H3' 5132   4.953   1.311   7.296  0.9124  0.4738  0.3766
  321CHL1    C4 5133   5.186   1.153   7.147 -0.0680 -0.0236 -0.2547
  321CHL1   H4A 5134   5.255   1.237   7.169  0.9184 -0.8170 -0.3035
  321CHL1   H4B 5135   5.202   1.065   7.213  2.1017  2.0255  2.1498
  321CHL1    C5 5136   5.213   1.114   7.005  0.3118  0.7065 -0.3847
  321CHL1    C6 5137   5.260   0.991   6.982 -0.5312  0.3144 -0.0497
  321CHL1    H6 5138   5.277   0.922   7.066  0.3407 -0.5080 -0.8787
  321CHL1    C7 5139   5.270   0.936   6.842  0.3314  0.0427  0.1156
  321CHL1   H7A 5140   5.371   0.891   6.830  0.9536  1.9504 -2.6051
  321CHL1   H7B 5141   5.193   0.859   6.823 -0.9086  1.2946 -0.0245
  321CHL1    C8 5142   5.265   1.049   6.738 -0.0971 -0.0469  0.0376
  321CHL1    H8 5143   5.359   1.109   6.740 -0.4113  0.4417  0.2209
  321CHL1   C14 5144   5.242   0.986   6.604 -0.4231  0.1520 -0.0014
  321CHL1   H14 5145   5.144   0.934   6.611 -0.1913 -0.3944 -0.7013
  321CHL1   C15 5146   5.329   0.865   6.564 -0.1077  0.3621  0.0476
  321CHL1  H15A 5147   5.432   0.893   6.596 -0.0577 -0.8332  1.0186
  321CHL1  H15B 5148   5.297   0.777   6.624 -1.6589 -1.2848 -2.9543
  321CHL1   C16 5149   5.321   0.861   6.412 -0.1008 -0.1530  0.0602
  321CHL1  H16A 5150   5.423   0.878   6.370 -0.6336  1.5471 -0.6400
  321CHL1  H16B 5151   5.286   0.762   6.376 -1.5182 -0.0141  0.9719
  321CHL1   C17 5152   5.236   0.982   6.370 -0.0513 -0.2431 -0.3060
  321CHL1   H17 5153   5.135   0.935   6.359 -0.5032  0.5335  0.3776
  321CHL1   C13 5154   5.241   1.077   6.486  0.1899 -0.2447 -0.3166
  321CHL1   C18 5155   5.377   1.150   6.482 -0.1603  0.4660  0.5580
  321CHL1  H18A 5156   5.455   1.072   6.476 -1.2702 -0.5902 -1.4861
  321CHL1  H18B 5157   5.392   1.209   6.389 -0.2672 -0.2519  0.0771
  321CHL1  H18C 5158   5.399   1.224   6.562  2.2797 -2.1514  2.4905
  321CHL1   C12 5159   5.122   1.171   6.510  0.1029 -0.4570  0.0728
  321CHL1  H12A 5160   5.104   1.241   6.426  0.6817 -0.8333 -0.3758
  321CHL1  H12B 5161   5.032   1.106   6.514  0.1001 -0.5622 -1.4343
  321CHL1   C11 5162   5.127   1.235   6.649  0.4715  0.1947 -0.2370
  321CHL1  H11A 5163   5.201   1.317   6.648 -1.0506  1.6489  0.8171
  321CHL1  H11B 5164   5.028   1.282   6.666 -0.2205 -1.0283 -0.7761
  321CHL1    C9 5165   5.149   1.139   6.768 -0.6040 -0.4888 -0.5682
  321CHL1    H9 5166   5.060   1.074   6.775 -1.6428  1.0682  2.4043
  321CHL1   C10 5167   5.160   1.209   6.901 -0.2226 -0.0617 -0.8177
  321CHL1   C19 5168   5.263   1.322   6.896  0.3175 -0.5545 -1.0014
  321CHL1  H19A 5169   5.257   1.385   6.988 -0.0356 -0.7609 -0.8834
  321CHL1  H19B 5170   5.368   1.286   6.892  1.0395  1.3621 -0.8645
  321CHL1  H19C 5171   5.246   1.399   6.817  2.2689  1.7807  0.6816
  321CHL1    C1 5172   5.021   1.264   6.938  0.0041  0.0890 -0.1839
  321CHL1   H1A 5173   4.998   1.340   6.860  0.2604 -2.5415 -3.0088
  321CHL1   H1B 5174   4.946   1.184   6.922  0.7959 -0.8073  0.4954
  321CHL1    C2 5175   5.004   1.313   7.082 -0.4547 -0.6697  0.0260
  321CHL1   H2A 5176   4.909   1.365   7.108 -1.0569 -2.2538  1.1244
  321CHL1   H2B 5177   5.082   1.390   7.100 -2.3683  1.9004 -1.7350
  321CHL1   C20 5178   5.282   1.032   6.237  0.2026  0.1862 -0.0579
  321CHL1   H20 5179   5.382   1.080   6.241 -0.1659  0.9019  1.2102
  321CHL1   C21 5180   5.182   1.140   6.191  0.4643  0.3027 -0.3604
  321CHL1  H21A 5181   5.184   1.178   6.086  0.7615 -1.0926 -0.8872
  321CHL1  H21B 5182   5.205   1.230   6.251 -0.6913 -0.1761  0.8572
  321CHL1  H21C 5183   5.079   1.102   6.211  0.7973 -0.5222 -0.1442
  321CHL1   C22 5184   5.286   0.921   6.131  1.1181 -0.3910  0.5727
  321CHL1  H22A 5185   5.356   0.839   6.158  0.9454 -0.8522 -0.3434
  321CHL1  H22B 5186   5.190   0.865   6.138  1.8298 -1.8372 -0.5891
  321CHL1   C23 5187   5.304   0.971   5.987  0.0565  0.3043  0.6768
  321CHL1  H23A 5188   5.273   0.886   5.923  2.1085  0.1561 -0.1865
  321CHL1  H23B 5189   5.229   1.049   5.961  0.5292  0.3925 -0.4537
  321CHL1   C24 5190   5.444   1.026   5.959 -0.2386  0.3789 -0.7228
  321CHL1  H24A 5191   5.474   1.095   6.041 -0.1852  0.2316 -0.6185
  321CHL1  H24B 5192   5.517   0.943   5.964  0.0824  0.6989 -0.0196
  321CHL1   C25 5193   5.469   1.098   5.826 -0.0223  1.0498 -0.3240
  321CHL1   H25 5194   5.408   1.191   5.824 -1.8658 -0.1080 -2.6860
  321CHL1   C26 5195   5.619   1.128   5.811  0.2317 -0.2192 -0.4620
  321CHL1  H26A 5196   5.677   1.033   5.816 -1.0061 -0.9574  0.4507
  321CHL1  H26B 5197   5.637   1.175   5.712  0.4366 -0.3794 -0.5031
  321CHL1  H26C 5198   5.653   1.194   5.895  0.6487 -1.2766  0.2211
  321CHL1   C27 5199   5.434   1.017   5.700 -0.5337  1.1696 -0.2598
  321CHL1  H27A 5200   5.324   1.001   5.709 -0.3475  0.3022  0.6209
  321CHL1  H27B 5201   5.459   1.067   5.603  0.3713 -0.5999 -0.9834
  321CHL1  H27C 5202   5.489   0.921   5.694 -1.3795  0.7083 -0.9088
  322CHL1    C3 5203   0.257   5.340   7.510  0.3793 -0.1483  0.0122
  322CHL1    H3 5204   0.225   5.234   7.506  1.8126 -1.0441  5.1412
  322CHL1    O3 5205   0.306   5.358   7.642 -0.3170  0.1574  0.2301
  322CHL1   H3' 5206   0.246   5.424   7.677 -0.7680  2.2198 -3.8222
  322CHL1    C4 5207   0.368   5.377   7.410 -0.0405 -0.0999 -0.4396
  322CHL1   H4A 5208   0.410   5.479   7.423  2.3921 -1.0932  0.1744
  322CHL1   H4B 5209   0.449   5.301   7.420  0.8234  0.6396 -1.5696
  322CHL1    C5 5210   0.314   5.366   7.271 -0.6788 -0.2307 -0.1827
  322CHL1    C6 5211   0.377   5.286   7.184  0.3647  0.3984 -0.0185
  322CHL1    H6 5212   0.467   5.228   7.211  0.1027 -0.2627 -0.5302
  322CHL1    C7 5213   0.342   5.273   7.039  0.1437 -0.0619  0.0741
  322CHL1   H7A 5214   0.435   5.278   6.978 -1.3085  0.5084 -2.2187
  322CHL1   H7B 5215   0.304   5.169   7.028  0.3027 -0.3203  1.7042
  322CHL1    C8 5216   0.244   5.383   6.996  0.2800 -0.0593 -0.2385
  322CHL1    H8 5217   0.299   5.478   6.979  0.1565  0.2675  1.0432
  322CHL1   C14 5218   0.181   5.344   6.866 -0.6591  0.1087  0.1546
  322CHL1   H14 5219   0.116   5.257   6.887  0.4802 -0.6330  0.6615
  322CHL1   C15 5220   0.259   5.278   6.752 -0.5843 -0.5612  0.5920
  322CHL1  H15A 5221   0.346   5.337   6.717  0.6330 -1.8077  1.4029
  322CHL1  H15B 5222   0.303   5.180   6.781 -2.5475 -0.6922  3.4628
  322CHL1   C16 5223   0.155   5.276   6.640 -0.3831  0.6126  0.3727
  322CHL1  H16A 5224   0.201   5.336   6.558 -1.1186 -0.0799 -0.5721
  322CHL1  H16B 5225   0.125   5.173   6.611 -0.8148 -0.5006  4.2071
  322CHL1   C17 5226   0.037   5.365   6.683 -0.3835  0.5077  0.5874
  322CHL1   H17 5227  -0.045   5.296   6.711 -0.8112  0.3983 -0.8892
  322CHL1   C13 5228   0.086   5.442   6.802 -0.2712  0.6746  0.4354
  322CHL1   C18 5229   0.164   5.566   6.755 -0.2743  0.3952 -0.3113
  322CHL1  H18A 5230   0.216   5.612   6.842 -2.1524  1.8446  0.1140
  322CHL1  H18B 5231   0.246   5.553   6.681  0.2209  2.2616 -0.1244
  322CHL1  H18C 5232   0.094   5.642   6.715 -1.7365  0.5211  2.2470
  322CHL1   C12 5233  -0.020   5.481   6.907 -0.6990 -0.0622  0.2820
  322CHL1  H12A 5234  -0.074   5.568   6.862  0.3139  0.4997  0.1267
  322CHL1  H12B 5235  -0.083   5.393   6.931 -0.2165  0.1617  2.5106
  322CHL1   C11 5236   0.041   5.523   7.040 -0.0951  0.5107 -0.1677
  322CHL1  H11A 5237   0.102   5.611   7.011  0.0192  1.1248  1.7842
  322CHL1  H11B 5238  -0.040   5.554   7.109 -1.1413  1.8144 -1.9064
  322CHL1    C9 5239   0.139   5.418   7.098  0.1955  0.5743 -0.5405
  322CHL1    H9 5240   0.081   5.324   7.109  0.1048  0.4026 -2.1591
  322CHL1   C10 5241   0.198   5.453   7.231 -0.5409  0.0100 -0.0635
  322CHL1   C19 5242   0.238   5.601   7.229  0.2198 -0.1900  0.2258
  322CHL1  H19A 5243   0.289   5.636   7.321 -0.7191  0.6374  0.4513
  322CHL1  H19B 5244   0.310   5.619   7.146 -2.7590  0.9602 -2.2968
  322CHL1  H19C 5245   0.143   5.658   7.219 -0.7920 -1.8291  0.0922
  322CHL1    C1 5246   0.096   5.424   7.343 -0.4425  0.4476  0.1415
  322CHL1   H1A 5247   0.014   5.498   7.331  0.4459  1.4331  0.0669
  322CHL1   H1B 5248   0.051   5.322   7.338 -0.1733  0.3262  0.1798
  322CHL1    C2 5249   0.140   5.437   7.488  0.4212 -0.1155 -0.0649
  322CHL1   H2A 5250   0.059   5.403   7.556  0.4082 -2.8119 -1.3087
  322CHL1   H2B 5251   0.177   5.535   7.526  2.5513 -0.3970 -1.2713
  322CHL1   C20 5252  -0.028   5.438   6.569  0.3010 -0.1696 -0.2507
  322CHL1   H20 5253   0.046   5.517   6.542  1.4275 -1.0485  0.1559
  322CHL1   C21 5254  -0.159   5.494   6.626  0.5788  0.6289 -0.3740
  322CHL1  H21A 5255  -0.240   5.503   6.550  0.5625  2.5991 -0.1676
  322CHL1  H21B 5256  -0.161   5.597   6.667 -3.0925  0.8485 -0.7314
  322CHL1  H21C 5257  -0.196   5.433   6.711 -2.8860  2.3928 -0.4330
  322CHL1   C22 5258  -0.068   5.349   6.450 -0.4009  0.4402 -0.4715
  322CHL1  H22A 5259  -0.125   5.404   6.372  0.5842  0.8086 -0.9499
  322CHL1  H22B 5260   0.021   5.324   6.388 -1.5628  1.2633 -2.5638
  322CHL1   C23 5261  -0.142   5.220   6.487  0.3477  0.1556  0.0581
  322CHL1  H23A 5262  -0.086   5.159   6.561 -0.2786  0.5501  0.8667
  322CHL1  H23B 5263  -0.237   5.250   6.536 -1.0643 -3.5209 -0.0989
  322CHL1   C24 5264  -0.181   5.145   6.359  0.3571 -0.1615  0.2411
  322CHL1  H24A 5265  -0.262   5.203   6.312 -1.3726 -1.7716  1.0959
  322CHL1  H24B 5266  -0.097   5.134   6.287  1.8087 -2.7826  2.1583
  322CHL1   C25 5267  -0.236   5.005   6.391  0.6930 -0.2403  0.4825
  322CHL1   H25 5268  -0.321   5.010   6.463 -0.4366 -0.5771 -0.7879
  322CHL1   C26 5269  -0.297   4.941   6.266  0.4544  0.4303  0.2491
  322CHL1  H26A 5270  -0.348   4.849   6.302 -0.3766  1.3907  1.5981
  322CHL1  H26B 5271  -0.370   5.014   6.225  1.9467  1.6166 -0.3875
  322CHL1  H26C 5272  -0.214   4.918   6.195 -1.7247 -2.1087 -1.7192
  322CHL1   C27 5273  -0.121   4.924   6.452  0.2984 -0.9261  0.3235
  322CHL1  H27A 5274  -0.167   4.823   6.464 -1.4590 -0.3262 -1.0654
  322CHL1  H27B 5275  -0.036   4.918   6.381  1.9194  1.5862  1.8958
  322CHL1  H27C 5276  -0.087   4.976   6.544 -0.0125  1.7191 -0.9600
  323CHL1    C3 5277   0.684   1.696   7.015  0.1897  0.3790  0.0812
  323CHL1    H3 5278   0.576   1.682   7.038  0.3965 -1.0032  0.2892
  323CHL1    O3 5279   0.768   1.684   7.128  0.0120 -0.1802  0.1583
  323CHL1   H3' 5280   0.753   1.765   7.177 -2.3749 -0.4690  0.0077
  323CHL1    C4 5281   0.719   1.583   6.916 -0.1533  0.3962 -0.0596
  323CHL1   H4A 5282   0.826   1.558   6.905 -0.8031 -2.5363 -0.5431
  323CHL1   H4B 5283   0.680   1.490   6.964  0.1904  0.5731  0.5772
  323CHL1    C5 5284   0.651   1.603   6.784  0.4917 -0.1802 -0.4822
  323CHL1    C6 5285   0.571   1.505   6.741 -0.2022  0.0607  0.2593
  323CHL1    H6 5286   0.562   1.407   6.791 -2.0332  0.5995  1.0727
  323CHL1    C7 5287   0.495   1.518   6.612 -0.6200 -0.1171  0.4820
  323CHL1   H7A 5288   0.499   1.418   6.565 -0.0667 -0.5022  1.3163
  323CHL1   H7B 5289   0.387   1.536   6.632 -0.6251 -1.3640  1.6994
  323CHL1    C8 5290   0.552   1.630   6.523  0.1908 -0.6578  0.3074
  323CHL1    H8 5291   0.647   1.588   6.485  0.7825 -0.0297  1.0578
  323CHL1   C14 5292   0.452   1.655   6.414  0.5080 -0.9302 -0.0466
  323CHL1   H14 5293   0.366   1.708   6.461 -0.2152 -2.6506  0.6495
  323CHL1   C15 5294   0.392   1.535   6.340 -0.7036 -0.2447 -0.2019
  323CHL1  H15A 5295   0.469   1.460   6.312 -1.6237 -1.8755  1.4409
  323CHL1  H15B 5296   0.311   1.479   6.391 -0.1662 -0.8941 -0.0505
  323CHL1   C16 5297   0.332   1.599   6.215  0.0706  0.0560 -0.4298
  323CHL1  H16A 5298   0.350   1.536   6.125  0.1313 -1.1836  0.4208
  323CHL1  H16B 5299   0.222   1.616   6.207  0.5406  2.6384 -4.2100
  323CHL1   C17 5300   0.389   1.742   6.213 -0.0306  0.1090  0.2370
  323CHL1   H17 5301   0.312   1.809   6.255 -0.7966 -0.2280 -0.6053
  323CHL1   C13 5302   0.507   1.743   6.306  0.0862 -0.4775  0.1038
  323CHL1   C18 5303   0.634   1.693   6.236  0.0893 -0.3309  0.0036
  323CHL1  H18A 5304   0.719   1.679   6.306  0.1982 -1.5805 -0.3467
  323CHL1  H18B 5305   0.611   1.599   6.181 -0.0933  0.6563 -1.6938
  323CHL1  H18C 5306   0.688   1.747   6.155  1.8125 -3.3456 -1.0325
  323CHL1   C12 5307   0.542   1.878   6.371 -0.1710 -0.5565  0.4097
  323CHL1  H12A 5308   0.607   1.929   6.296  2.5111 -1.4372  1.9810
  323CHL1  H12B 5309   0.448   1.932   6.394  0.5296  0.7821  0.2535
  323CHL1   C11 5310   0.621   1.861   6.501  0.0087  0.1482  0.3952
  323CHL1  H11A 5311   0.728   1.841   6.478 -0.7272 -1.7105 -1.7316
  323CHL1  H11B 5312   0.625   1.955   6.560  1.6094 -1.7470  3.5347
  323CHL1    C9 5313   0.576   1.756   6.602 -0.5141 -0.2009 -0.1942
  323CHL1    H9 5314   0.474   1.775   6.643 -0.8974 -0.2797 -1.1009
  323CHL1   C10 5315   0.662   1.740   6.724 -0.4356  0.0139 -0.2227
  323CHL1   C19 5316   0.810   1.747   6.682 -0.1803  0.3787  0.7094
  323CHL1  H19A 5317   0.883   1.719   6.761 -1.0367 -2.6051  0.5586
  323CHL1  H19B 5318   0.831   1.675   6.600 -1.5793  0.9599 -0.2080
  323CHL1  H19C 5319   0.827   1.852   6.650 -0.1866  0.0080 -0.5750
  323CHL1    C1 5320   0.624   1.846   6.828 -0.2903  0.1310 -0.2891
  323CHL1   H1A 5321   0.641   1.948   6.786  1.5357  0.7073  1.6426
  323CHL1   H1B 5322   0.519   1.837   6.863 -0.1285  1.6026  0.6786
  323CHL1    C2 5323   0.712   1.834   6.953  0.3640 -0.0191 -0.7548
  323CHL1   H2A 5324   0.683   1.918   7.021 -3.0340  0.6037 -2.7145
  323CHL1   H2B 5325   0.822   1.835   6.937  0.4732 -0.5788 -0.0782
  323CHL1   C20 5326   0.418   1.796   6.076  0.1810 -0.0981  0.1991
  323CHL1   H20 5327   0.490   1.880   6.077 -2.3061  2.2376 -2.0445
  323CHL1   C21 5328   0.288   1.863   6.030  0.1362  0.2587  0.8396
  323CHL1  H21A 5329   0.265   1.956   6.087  2.9850  2.5668 -1.4645
  323CHL1  H21B 5330   0.203   1.792   6.020 -0.6977  1.2282  0.9351
  323CHL1  H21C 5331   0.301   1.897   5.925  1.7470 -1.5723  0.3941
  323CHL1   C22 5332   0.467   1.703   5.963 -0.4263  0.1564 -0.2765
  323CHL1  H22A 5333   0.536   1.628   6.007 -1.4414  0.6625  2.3788
  323CHL1  H22B 5334   0.381   1.645   5.924 -0.6700 -1.0670  1.9171
  323CHL1   C23 5335   0.533   1.768   5.841 -0.0511 -0.4398 -0.3909
  323CHL1  H23A 5336   0.463   1.845   5.803  1.1914  2.2873  2.4197
  323CHL1  H23B 5337   0.616   1.830   5.881 -2.7731  1.9139  2.0260
  323CHL1   C24 5338   0.591   1.672   5.736  0.3032  0.0903 -0.6854
  323CHL1  H24A 5339   0.635   1.580   5.779  1.9745  0.3633 -1.7392
  323CHL1  H24B 5340   0.507   1.631   5.677  0.9799 -1.4168 -0.6487
  323CHL1   C25 5341   0.697   1.736   5.645  0.3562  0.0035 -0.6846
  323CHL1   H25 5342   0.715   1.665   5.562 -0.4333 -0.5287 -0.4145
  323CHL1   C26 5343   0.650   1.863   5.573 -0.2699  0.3030  0.2239
  323CHL1  H26A 5344   0.724   1.896   5.496 -1.5771  0.3889 -1.0404
  323CHL1  H26B 5345   0.556   1.832   5.522 -0.6670  0.8612  0.6127
  323CHL1  H26C 5346   0.629   1.949   5.640 -0.9183 -0.9149  1.6227
  323CHL1   C27 5347   0.830   1.759   5.720 -0.3708  0.3770  0.5212
  323CHL1  H27A 5348   0.876   1.661   5.747  0.6267  1.0630  1.3606
  323CHL1  H27B 5349   0.914   1.802   5.662  2.5144 -1.6712  2.8088
  323CHL1  H27C 5350   0.816   1.812   5.816  2.1512 -1.8833  2.3051
  324CHL1    C3 5351   1.413   8.284   6.554 -0.6606 -0.1470  0.1235
  324CHL1    H3 5352   1.332   8.217   6.516 -1.6150  0.1795  1.5031
  324CHL1    O3 5353   1.382   8.324   6.686 -0.5037 -0.7230  0.3390
  324CHL1   H3' 5354   1.436   8.403   6.698  0.6423 -1.2836 -0.9851
  324CHL1    C4 5355   1.545   8.205   6.549 -0.3394  0.3980 -0.0767
  324CHL1   H4A 5356   1.627   8.269   6.587 -0.3040  0.3624 -0.0946
  324CHL1   H4B 5357   1.546   8.123   6.624  0.1194  2.4873  2.3541
  324CHL1    C5 5358   1.586   8.162   6.411 -0.3763 -0.1432  0.0763
  324CHL1    C6 5359   1.602   8.032   6.385 -0.4345 -0.1833  0.2385
  324CHL1    H6 5360   1.594   7.954   6.462 -0.9898 -0.6328 -0.2726
  324CHL1    C7 5361   1.635   7.991   6.245  0.1412 -0.0534  0.3328
  324CHL1   H7A 5362   1.720   7.920   6.250 -0.0407 -0.3886 -0.8506
  324CHL1   H7B 5363   1.545   7.959   6.189 -0.3522  1.2881  0.3322
  324CHL1    C8 5364   1.698   8.102   6.159 -0.4130 -0.0254 -0.0428
  324CHL1    H8 5365   1.797   8.130   6.201 -0.9906  3.8756 -0.8595
  324CHL1   C14 5366   1.716   8.058   6.016 -0.0768 -0.6477  0.1865
  324CHL1   H14 5367   1.614   8.026   5.985  0.2692 -2.1527  0.5106
  324CHL1   C15 5368   1.815   7.941   6.003  0.1096 -0.4615 -0.0861
  324CHL1  H15A 5369   1.897   7.960   6.075 -1.0277  0.2753  1.0630
  324CHL1  H15B 5370   1.765   7.843   6.019 -0.1708 -0.2209  0.5791
  324CHL1   C16 5371   1.863   7.961   5.859  0.4325  0.1667  0.1074
  324CHL1  H16A 5372   1.970   7.989   5.860  0.7029 -0.8237  1.3449
  324CHL1  H16B 5373   1.848   7.867   5.802 -0.5335  0.5963 -0.3711
  324CHL1   C17 5374   1.794   8.088   5.805 -0.1531 -0.2750 -0.1923
  324CHL1   H17 5375   1.702   8.055   5.753  0.5070  1.8535 -2.9288
  324CHL1   C13 5376   1.768   8.168   5.929 -0.2860 -0.6666  0.0370
  324CHL1   C18 5377   1.898   8.227   5.986 -0.5782  0.2691 -0.2429
  324CHL1  H18A 5378   1.885   8.281   6.081  1.9191  2.8719 -1.2113
  324CHL1  H18B 5379   1.984   8.158   5.996 -1.8702 -1.3010  0.3621
  324CHL1  H18C 5380   1.934   8.301   5.911  0.2192  2.1550  1.8933
  324CHL1   C12 5381   1.657   8.274   5.924 -0.1448 -0.5334 -0.3220
  324CHL1  H12A 5382   1.697   8.357   5.862 -1.0950 -0.0528 -0.3122
  324CHL1  H12B 5383   1.566   8.232   5.876 -0.8521 -0.1897  0.6820
  324CHL1   C11 5384   1.637   8.334   6.064 -0.2120 -0.5892 -0.3076
  324CHL1  H11A 5385   1.727   8.396   6.085 -0.4851 -0.4148  0.3512
  324CHL1  H11B 5386   1.548   8.399   6.072 -0.9037 -1.6292  0.7902
  324CHL1    C9 5387   1.611   8.224   6.168 -0.7085 -0.2337 -0.0532
  324CHL1    H9 5388   1.518   8.175   6.132 -1.3547  0.1281  1.0868
  324CHL1   C10 5389   1.593   8.273   6.309 -0.2623 -0.2203  0.0013
  324CHL1   C19 5390   1.718   8.357   6.339 -0.0467 -0.4920 -0.1319
  324CHL1  H19A 5391   1.720   8.405   6.439  2.0427  0.8525 -0.7582
  324CHL1  H19B 5392   1.820   8.312   6.331  2.3717  3.9179  1.9927
  324CHL1  H19C 5393   1.724   8.439   6.265 -4.0814 -0.1721 -0.3135
  324CHL1    C1 5394   1.468   8.360   6.324  0.1673  0.3971  0.0263
  324CHL1   H1A 5395   1.486   8.455   6.271 -1.3062 -0.2665 -1.7677
  324CHL1   H1B 5396   1.379   8.309   6.282 -0.4567 -0.4694  2.2184
  324CHL1    C2 5397   1.427   8.408   6.464 -0.0368 -0.1844  0.1677
  324CHL1   H2A 5398   1.328   8.458   6.472  0.3299  0.2835  3.0965
  324CHL1   H2B 5399   1.509   8.460   6.519  0.7777 -1.7429  0.4873
  324CHL1   C20 5400   1.866   8.151   5.689 -0.4185  0.2290 -0.0821
  324CHL1   H20 5401   1.963   8.193   5.724  0.6483 -1.5517 -0.7705
  324CHL1   C21 5402   1.788   8.268   5.626 -0.2962  0.2185 -0.2521
  324CHL1  H21A 5403   1.827   8.294   5.526  0.7592 -0.5138 -0.0478
  324CHL1  H21B 5404   1.795   8.363   5.682  0.5965 -0.4885  0.8865
  324CHL1  H21C 5405   1.683   8.232   5.617  0.6156 -2.6644 -0.3080
  324CHL1   C22 5406   1.905   8.048   5.582  0.4711 -0.0409  0.4933
  324CHL1  H22A 5407   1.940   7.951   5.624  2.5474  0.4398 -0.0267
  324CHL1  H22B 5408   1.806   8.028   5.537 -0.6251  1.9162  1.8951
  324CHL1   C23 5409   2.008   8.103   5.483  0.3057 -0.2051  0.2314
  324CHL1  H23A 5410   1.956   8.186   5.431 -1.0250  0.3587  2.3192
  324CHL1  H23B 5411   2.088   8.151   5.542  0.6768  0.3076 -0.6634
  324CHL1   C24 5412   2.070   7.993   5.396  0.1895 -0.2369  0.1894
  324CHL1  H24A 5413   2.122   8.056   5.322 -3.6713  2.8890 -0.1826
  324CHL1  H24B 5414   2.139   7.932   5.458  0.0312  1.5696  2.2551
  324CHL1   C25 5415   1.977   7.902   5.313  0.0759  0.0667 -0.0194
  324CHL1   H25 5416   1.890   7.880   5.379  0.7031  1.1757  1.2405
  324CHL1   C26 5417   1.935   7.970   5.182  0.4181  0.8863  0.2895
  324CHL1  H26A 5418   1.840   8.026   5.198  0.2981  0.7186  0.1634
  324CHL1  H26B 5419   2.004   8.055   5.161 -1.3465  2.5870  1.0589
  324CHL1  H26C 5420   1.916   7.902   5.097  0.6437  0.3891  0.6312
  324CHL1   C27 5421   2.053   7.775   5.271  0.5136  0.2134  0.3187
  324CHL1  H27A 5422   2.078   7.705   5.353  1.4123  0.3654  0.1895
  324CHL1  H27B 5423   1.988   7.717   5.202 -0.5323  3.2363 -1.4591
  324CHL1  H27C 5424   2.148   7.804   5.220  0.5635  1.4022  1.0372
  325CHL1    C3 5425   2.415   2.493   6.682  0.0029 -0.3981  0.3890
  325CHL1    H3 5426   2.318   2.498   6.628 -0.8466 -1.5264  1.7370
  325CHL1    O3 5427   2.403   2.380   6.767 -0.3801 -0.8155 -0.2150
  325CHL1   H3' 5428   2.344   2.405   6.838 -1.8880 -1.5708 -1.1477
  325CHL1    C4 5429   2.535   2.482   6.586 -0.0700  0.3162  0.2084
  325CHL1   H4A 5430   2.626   2.463   6.647  0.1983  2.2638  0.4866
  325CHL1   H4B 5431   2.514   2.396   6.520 -0.4214 -0.4863  1.3400
  325CHL1    C5 5432   2.541   2.603   6.497  0.2172  0.1215 -0.0375
  325CHL1    C6 5433   2.541   2.592   6.364  0.4770 -0.1367 -0.0154
  325CHL1    H6 5434   2.518   2.497   6.313 -1.9468  0.7651 -0.7255
  325CHL1    C7 5435   2.553   2.709   6.271 -0.0730  0.1776  0.3047
  325CHL1   H7A 5436   2.607   2.687   6.176 -1.7344  1.7186 -1.0844
  325CHL1   H7B 5437   2.452   2.743   6.241 -0.8174 -0.9261  1.4755
  325CHL1    C8 5438   2.615   2.828   6.347  0.3901 -0.2009  0.5301
  325CHL1    H8 5439   2.717   2.790   6.367 -0.0023 -1.5008  0.1404
  325CHL1   C14 5440   2.604   2.945   6.254  0.5531 -0.5213  0.1030
  325CHL1   H14 5441   2.495   2.967   6.243  0.6033  0.5690  1.4501
  325CHL1   C15 5442   2.645   2.934   6.106 -0.1427  0.0080 -0.1346
  325CHL1  H15A 5443   2.739   2.878   6.089  0.1056  0.0892  0.8831
  325CHL1  H15B 5444   2.581   2.878   6.034  0.9631  0.8726 -1.8525
  325CHL1   C16 5445   2.667   3.081   6.068  0.3039 -0.1333 -0.4261
  325CHL1  H16A 5446   2.770   3.094   6.029 -0.1010  3.2227 -0.6238
  325CHL1  H16B 5447   2.595   3.108   5.988 -0.1021  0.9343  0.2762
  325CHL1   C17 5448   2.640   3.161   6.197  0.8719 -0.4682 -0.0929
  325CHL1   H17 5449   2.530   3.176   6.202  0.6592 -2.1571  1.6849
  325CHL1   C13 5450   2.665   3.069   6.313  0.5306 -0.4570 -0.0084
  325CHL1   C18 5451   2.816   3.047   6.331  0.6322  0.1281 -0.1440
  325CHL1  H18A 5452   2.865   3.033   6.232  0.2126 -1.6827 -0.1235
  325CHL1  H18B 5453   2.869   3.139   6.365  1.9752 -0.4921 -0.4841
  325CHL1  H18C 5454   2.835   2.960   6.397 -3.5396 -0.1796  0.9332
  325CHL1   C12 5455   2.589   3.097   6.444  0.1640 -0.5540 -0.1976
  325CHL1  H12A 5456   2.628   3.181   6.506  0.4977 -0.7332 -0.1633
  325CHL1  H12B 5457   2.483   3.119   6.419  0.4967  0.8558 -0.4891
  325CHL1   C11 5458   2.588   2.985   6.548  0.3029 -0.1243  0.2739
  325CHL1  H11A 5459   2.686   2.998   6.598 -0.2847  2.4495  0.9210
  325CHL1  H11B 5460   2.501   3.005   6.614 -1.2733 -1.6979 -1.2077
  325CHL1    C9 5461   2.548   2.853   6.479 -0.3260  0.1465  0.1100
  325CHL1    H9 5462   2.441   2.867   6.456 -0.6150 -0.2161  1.1563
  325CHL1   C10 5463   2.553   2.734   6.570  0.3987  0.0853 -0.0007
  325CHL1   C19 5464   2.694   2.715   6.628  0.3827 -0.5954 -0.1738
  325CHL1  H19A 5465   2.774   2.706   6.551 -0.6701 -3.3132 -1.0548
  325CHL1  H19B 5466   2.706   2.808   6.688 -0.0041 -0.3762 -0.4295
  325CHL1  H19C 5467   2.695   2.640   6.710 -1.5094  2.2047  2.6551
  325CHL1    C1 5468   2.443   2.742   6.678  0.5291 -0.0427  0.1419
  325CHL1   H1A 5469   2.475   2.827   6.742  0.1784 -1.0287  1.6532
  325CHL1   H1B 5470   2.348   2.772   6.629  1.8369  2.2494 -1.2190
  325CHL1    C2 5471   2.423   2.621   6.768 -0.1686 -0.0814 -0.0585
  325CHL1   H2A 5472   2.332   2.634   6.830 -0.4219 -0.0634 -0.4334
  325CHL1   H2B 5473   2.515   2.609   6.830 -1.3810 -2.6750  1.4135
  325CHL1   C20 5474   2.708   3.294   6.188  0.1267 -0.0866 -0.2092
  325CHL1   H20 5475   2.819   3.281   6.182  0.1944  0.7197 -0.9625
  325CHL1   C21 5476   2.686   3.383   6.311 -0.4681 -0.2802 -0.1737
  325CHL1  H21A 5477   2.578   3.387   6.338 -0.2178 -0.0768  0.8153
  325CHL1  H21B 5478   2.722   3.485   6.283  1.0250 -0.8985 -0.5930
  325CHL1  H21C 5479   2.744   3.355   6.401 -1.6646  0.3736  0.8229
  325CHL1   C22 5480   2.669   3.376   6.064 -0.2326  0.0030 -0.0379
  325CHL1  H22A 5481   2.649   3.321   5.969  0.6627  0.2867 -0.4026
  325CHL1  H22B 5482   2.574   3.429   6.083  0.6670  2.3292 -1.6172
  325CHL1   C23 5483   2.782   3.470   6.021  0.4505 -0.9412 -0.3523
  325CHL1  H23A 5484   2.822   3.533   6.103  0.8006 -0.7845 -0.6381
  325CHL1  H23B 5485   2.860   3.396   5.994 -0.2299 -2.2950  1.2120
  325CHL1   C24 5486   2.750   3.569   5.909 -0.4341 -0.4281  0.3351
  325CHL1  H24A 5487   2.715   3.528   5.812 -1.1090 -1.9003  1.1698
  325CHL1  H24B 5488   2.665   3.634   5.937 -0.3839  0.0873 -0.6347
  325CHL1   C25 5489   2.873   3.656   5.878 -0.4732 -0.5886 -0.2889
  325CHL1   H25 5490   2.960   3.588   5.887  0.4853  0.4519 -1.2650
  325CHL1   C26 5491   2.863   3.718   5.737 -0.5035 -0.2807 -0.1531
  325CHL1  H26A 5492   2.792   3.803   5.741  0.7817  0.7717  1.7504
  325CHL1  H26B 5493   2.953   3.773   5.702 -0.2801 -1.1165 -0.9442
  325CHL1  H26C 5494   2.830   3.643   5.662  0.8661  0.5275 -1.6231
  325CHL1   C27 5495   2.891   3.771   5.978  0.1559 -0.9470  0.0202
  325CHL1  H27A 5496   2.972   3.834   5.937  0.6584 -1.6762 -0.1120
  325CHL1  H27B 5497   2.796   3.827   5.997  1.0859  1.8206 -2.6125
  325CHL1  H27C 5498   2.938   3.733   6.071  0.1434 -1.9591 -0.3855
  326CHL1    C3 5499   1.620   3.264   6.899  0.2637 -0.0966  0.2967
  326CHL1    H3 5500   1.537   3.191   6.887  0.1259  0.1511 -0.2636
  326CHL1    O3 5501   1.672   3.294   7.028 -0.0359  0.0176  0.3928
  326CHL1   H3' 5502   1.657   3.387   7.043 -2.2397 -0.0591 -0.8680
  326CHL1    C4 5503   1.736   3.206   6.816  0.3670  0.7771 -0.1775
  326CHL1   H4A 5504   1.818   3.279   6.829  2.3387 -1.1873 -0.9731
  326CHL1   H4B 5505   1.768   3.109   6.859 -1.6375 -0.6767 -1.7434
  326CHL1    C5 5506   1.699   3.190   6.671 -0.7839 -0.4268  0.2289
  326CHL1    C6 5507   1.715   3.071   6.613  0.6858 -0.0937 -0.0877
  326CHL1    H6 5508   1.731   2.987   6.682  3.0603 -0.0399 -0.4807
  326CHL1    C7 5509   1.689   3.037   6.469 -0.9668  0.1499  0.1327
  326CHL1   H7A 5510   1.760   2.957   6.438 -3.9827 -2.3793 -0.8138
  326CHL1   H7B 5511   1.590   2.988   6.456 -1.0700  0.5816 -0.8225
  326CHL1    C8 5512   1.683   3.168   6.389  0.4550  0.2082  0.0920
  326CHL1    H8 5513   1.785   3.206   6.367  0.5136 -0.1437 -0.2611
  326CHL1   C14 5514   1.626   3.137   6.253  0.0625 -0.0670  0.3150
  326CHL1   H14 5515   1.521   3.121   6.284  0.3095  0.5191  1.4963
  326CHL1   C15 5516   1.675   3.012   6.178  0.9717  0.5314 -0.1016
  326CHL1  H15A 5517   1.784   3.016   6.202  0.9423 -3.0279  1.1207
  326CHL1  H15B 5518   1.627   2.923   6.223  0.4463  0.3077 -1.0897
  326CHL1   C16 5519   1.637   3.046   6.033 -0.9820 -0.3122  0.1838
  326CHL1  H16A 5520   1.736   3.058   5.984 -0.2911  0.4282  1.6531
  326CHL1  H16B 5521   1.575   2.968   5.985  0.5414 -1.5652  0.1653
  326CHL1   C17 5522   1.562   3.181   6.033 -0.0041  0.2425 -0.2015
  326CHL1   H17 5523   1.455   3.156   6.046 -0.6399  1.0216 -3.2232
  326CHL1   C13 5524   1.619   3.249   6.153  0.2414 -0.3268  0.0085
  326CHL1   C18 5525   1.762   3.298   6.126  0.1963 -0.0314  0.2954
  326CHL1  H18A 5526   1.758   3.400   6.081  1.8555 -1.0844 -2.4979
  326CHL1  H18B 5527   1.825   3.312   6.216  1.6202  0.8800 -0.7828
  326CHL1  H18C 5528   1.809   3.239   6.044 -3.0571 -0.0851 -1.6868
  326CHL1   C12 5529   1.530   3.351   6.226 -0.1672 -0.9896  0.4512
  326CHL1  H12A 5530   1.512   3.446   6.171  0.7135 -1.5602 -0.8522
  326CHL1  H12B 5531   1.430   3.307   6.244 -1.3855  0.8124 -1.4353
  326CHL1   C11 5532   1.586   3.396   6.362 -0.8411 -0.3178  0.5153
  326CHL1  H11A 5533   1.675   3.457   6.334 -1.2432  0.6280  1.2779
  326CHL1  H11B 5534   1.520   3.467   6.415 -2.3636 -1.6914  0.5369
  326CHL1    C9 5535   1.608   3.278   6.458 -0.1929 -0.3683  0.3151
  326CHL1    H9 5536   1.506   3.241   6.483 -0.8503  1.9760  1.2912
  326CHL1   C10 5537   1.656   3.313   6.595 -0.0108 -0.1731  0.2006
  326CHL1   C19 5538   1.769   3.416   6.581 -0.0302 -0.1612  0.1339
  326CHL1  H19A 5539   1.733   3.520   6.562  2.2503  0.8562  0.9453
  326CHL1  H19B 5540   1.823   3.436   6.677  0.3172 -0.4571  0.0011
  326CHL1  H19C 5541   1.840   3.381   6.504 -1.3363  0.5607 -1.4531
  326CHL1    C1 5542   1.538   3.358   6.682 -0.0063 -0.4764  0.3634
  326CHL1   H1A 5543   1.503   3.452   6.635  3.2717  0.1441 -1.0480
  326CHL1   H1B 5544   1.446   3.295   6.679 -1.7720  1.9690  0.4332
  326CHL1    C2 5545   1.562   3.389   6.830  0.2680 -0.1230  0.2457
  326CHL1   H2A 5546   1.471   3.426   6.881 -1.2130 -2.9190 -0.1752
  326CHL1   H2B 5547   1.645   3.462   6.828 -0.0574  0.2923  1.3558
  326CHL1   C20 5548   1.559   3.253   5.901  0.3249  0.3644 -0.1438
  326CHL1   H20 5549   1.656   3.306   5.895  0.4715  0.2946  1.1936
  326CHL1   C21 5550   1.441   3.351   5.897  0.1799  0.2309  0.5977
  326CHL1  H21A 5551   1.448   3.426   5.978  0.5587 -0.0176  0.7985
  326CHL1  H21B 5552   1.346   3.294   5.905 -1.3483  2.4491 -0.5270
  326CHL1  H21C 5553   1.440   3.402   5.798  2.0004  0.6737  0.7783
  326CHL1   C22 5554   1.558   3.164   5.775 -0.0230 -0.4842  0.4463
  326CHL1  H22A 5555   1.574   3.240   5.696  0.2129 -1.2734 -0.2761
  326CHL1  H22B 5556   1.650   3.103   5.772 -0.0373 -0.4951  0.2359
  326CHL1   C23 5557   1.434   3.079   5.749 -0.2029 -0.0297 -0.2038
  326CHL1  H23A 5558   1.410   3.033   5.847  1.1237 -1.1205 -0.3503
  326CHL1  H23B 5559   1.347   3.146   5.732 -0.8479 -0.8593 -0.2834
  326CHL1   C24 5560   1.461   2.977   5.637  0.2526 -0.4295  0.2636
  326CHL1  H24A 5561   1.559   2.932   5.663  0.8666  2.2943  3.4204
  326CHL1  H24B 5562   1.379   2.902   5.644  0.0603 -0.2466 -0.0256
  326CHL1   C25 5563   1.470   3.028   5.493  0.8531 -0.4748  0.2842
  326CHL1   H25 5564   1.567   3.082   5.479  1.5081 -1.7895 -0.4385
  326CHL1   C26 5565   1.454   2.909   5.397 -0.1687  0.2280 -0.4418
  326CHL1  H26A 5566   1.539   2.840   5.415 -0.6637 -0.1362  0.6168
  326CHL1  H26B 5567   1.356   2.858   5.414 -0.8943  2.0198  1.1376
  326CHL1  H26C 5568   1.463   2.954   5.296  1.1109  1.7081  0.2830
  326CHL1   C27 5569   1.362   3.134   5.465  1.0582 -0.2518  0.3286
  326CHL1  H27A 5570   1.395   3.231   5.508  2.1114 -1.1289  1.5579
  326CHL1  H27B 5571   1.334   3.135   5.358 -2.3884  1.4298  1.0949
  326CHL1  H27C 5572   1.268   3.106   5.519  0.3338  0.2117 -0.6686
  327CHL1    C3 5573   7.719   6.595   7.147  0.0643  0.0817  0.2893
  327CHL1    H3 5574   7.677   6.496   7.119  3.2636 -1.3455  0.1128
  327CHL1    O3 5575   7.797   6.595   7.265  0.2566 -0.0861  0.1635
  327CHL1   H3' 5576   7.833   6.683   7.279 -1.8177  0.7946  0.2786
  327CHL1    C4 5577   7.814   6.641   7.035  0.2759 -0.1023  0.3924
  327CHL1   H4A 5578   7.864   6.736   7.063  0.0175  0.7622 -1.8706
  327CHL1   H4B 5579   7.889   6.560   7.021 -1.5140 -1.5251 -1.5920
  327CHL1    C5 5580   7.738   6.659   6.907  0.1663 -0.3097  0.4279
  327CHL1    C6 5581   7.776   6.587   6.801 -0.5563 -0.2519  0.1184
  327CHL1    H6 5582   7.871   6.532   6.814 -1.5964 -2.2968 -0.4788
  327CHL1    C7 5583   7.701   6.588   6.671 -0.1601  0.0641 -0.1067
  327CHL1   H7A 5584   7.787   6.589   6.600 -0.1707  4.6552 -0.4053
  327CHL1   H7B 5585   7.644   6.494   6.658  0.4946 -0.2544 -0.8341
  327CHL1    C8 5586   7.616   6.716   6.659  0.2207  0.3421  0.1120
  327CHL1    H8 5587   7.690   6.797   6.643  1.3818 -1.0336 -1.9469
  327CHL1   C14 5588   7.513   6.699   6.552  0.2196  0.2384  0.1282
  327CHL1   H14 5589   7.439   6.622   6.583  0.7480 -0.1244  0.4930
  327CHL1   C15 5590   7.577   6.656   6.419 -0.4704  0.5826 -0.3225
  327CHL1  H15A 5591   7.670   6.711   6.393  1.1087 -1.5881  0.4790
  327CHL1  H15B 5592   7.587   6.546   6.413 -1.5806  0.3399  1.5116
  327CHL1   C16 5593   7.467   6.688   6.317 -0.8234  0.0845 -0.1055
  327CHL1  H16A 5594   7.522   6.745   6.238 -1.1540 -0.1173 -0.4837
  327CHL1  H16B 5595   7.431   6.596   6.266 -0.2814  0.6366 -1.5615
  327CHL1   C17 5596   7.361   6.774   6.388 -0.3158  0.4389  0.2311
  327CHL1   H17 5597   7.275   6.705   6.394 -0.6736  0.4649 -2.9389
  327CHL1   C13 5598   7.422   6.814   6.519  0.1844  0.1968  0.0778
  327CHL1   C18 5599   7.506   6.938   6.485  0.3698  0.0698  0.0758
  327CHL1  H18A 5600   7.445   7.031   6.476  0.8450  0.3298 -0.5431
  327CHL1  H18B 5601   7.571   6.954   6.574 -0.4268  0.7850  0.5447
  327CHL1  H18C 5602   7.563   6.923   6.391 -0.1927 -1.3926 -0.0569
  327CHL1   C12 5603   7.330   6.837   6.641  0.0009  0.0229 -0.0268
  327CHL1  H12A 5604   7.281   6.936   6.632 -1.1884 -0.6556 -1.2836
  327CHL1  H12B 5605   7.261   6.750   6.644  1.2668 -0.9827  1.1622
  327CHL1   C11 5606   7.416   6.838   6.768 -0.0930  0.3651  0.0343
  327CHL1  H11A 5607   7.465   6.938   6.762  1.2026 -0.1928  1.0424
  327CHL1  H11B 5608   7.342   6.838   6.851  0.1098 -1.9015  0.2642
  327CHL1    C9 5609   7.533   6.740   6.782  0.2711  0.8012  0.0561
  327CHL1    H9 5610   7.477   6.645   6.791  1.9371 -0.2273  0.1297
  327CHL1   C10 5611   7.616   6.747   6.907  0.2697 -0.1647  0.1196
  327CHL1   C19 5612   7.679   6.887   6.920 -0.6550  0.1961  0.8296
  327CHL1  H19A 5613   7.596   6.961   6.915 -0.5719  0.2105 -2.4314
  327CHL1  H19B 5614   7.734   6.905   7.015  0.9531  0.2935 -0.0832
  327CHL1  H19C 5615   7.752   6.907   6.839 -0.2033 -1.4018  0.8143
  327CHL1    C1 5616   7.526   6.714   7.028 -0.1803 -0.3309 -0.2571
  327CHL1   H1A 5617   7.453   6.794   7.054 -0.2291 -0.8109  1.1757
  327CHL1   H1B 5618   7.462   6.625   7.011 -0.5267 -0.1460  0.0825
  327CHL1    C2 5619   7.607   6.699   7.157  0.3218  0.4444 -0.4691
  327CHL1   H2A 5620   7.529   6.679   7.234  0.9018 -1.9199 -0.4295
  327CHL1   H2B 5621   7.644   6.799   7.187 -1.3931  1.2587 -0.9094
  327CHL1   C20 5622   7.299   6.880   6.301 -0.5509 -0.2504 -0.4470
  327CHL1   H20 5623   7.382   6.948   6.273  0.9796 -2.0052 -0.4171
  327CHL1   C21 5624   7.191   6.947   6.386 -0.2143 -0.1177 -0.1207
  327CHL1  H21A 5625   7.129   7.013   6.321  0.9130 -0.4046 -1.5466
  327CHL1  H21B 5626   7.234   7.012   6.465  0.3950 -0.7030  0.0330
  327CHL1  H21C 5627   7.124   6.867   6.424 -0.4487  0.6975  1.2497
  327CHL1   C22 5628   7.246   6.827   6.166  0.2913 -0.0643 -0.8634
  327CHL1  H22A 5629   7.331   6.782   6.112  1.0728 -0.1271  0.3724
  327CHL1  H22B 5630   7.170   6.751   6.196  0.1973  1.0043  1.9818
  327CHL1   C23 5631   7.176   6.931   6.079 -0.0071  0.3573 -0.1357
  327CHL1  H23A 5632   7.075   6.954   6.119 -1.2256  0.2807 -2.8859
  327CHL1  H23B 5633   7.250   7.014   6.075  0.6637 -0.1800  0.8099
  327CHL1   C24 5634   7.158   6.882   5.935  0.0186 -0.1044  0.0176
  327CHL1  H24A 5635   7.255   6.845   5.895 -0.2612  1.1860 -2.0056
  327CHL1  H24B 5636   7.081   6.803   5.929 -2.6893  2.3890 -0.3566
  327CHL1   C25 5637   7.121   7.002   5.845 -0.0597 -0.3241 -0.2446
  327CHL1   H25 5638   7.205   7.074   5.854  0.0675 -0.3847 -0.9258
  327CHL1   C26 5639   7.110   6.948   5.701 -0.1806  0.4082 -0.5119
  327CHL1  H26A 5640   7.206   6.899   5.675 -0.1212 -1.6071  2.8542
  327CHL1  H26B 5641   7.029   6.873   5.705 -1.1938  1.4887 -0.4246
  327CHL1  H26C 5642   7.083   7.027   5.628 -0.8550 -0.7526 -1.5494
  327CHL1   C27 5643   6.993   7.083   5.870 -0.1420 -0.4861 -0.1337
  327CHL1  H27A 5644   6.922   7.004   5.902  0.3258 -0.4955  0.8969
  327CHL1  H27B 5645   7.002   7.153   5.955  2.0595 -0.2591 -0.5032
  327CHL1  H27C 5646   6.966   7.146   5.782 -0.3012 -1.3279 -0.7005
  328CHL1    C3 5647   4.668   7.777   7.035 -0.5380  0.5611 -0.3121
  328CHL1    H3 5648   4.602   7.863   7.011 -2.3188 -0.6838 -0.0126
  328CHL1    O3 5649   4.670   7.757   7.176 -0.3008 -0.5185 -0.4652
  328CHL1   H3' 5650   4.733   7.684   7.181 -0.6350 -0.8409 -0.7971
  328CHL1    C4 5651   4.595   7.656   6.975 -0.2575  0.2688 -0.0704
  328CHL1   H4A 5652   4.636   7.569   7.030 -0.3386 -0.2799 -0.8587
  328CHL1   H4B 5653   4.489   7.668   7.005 -0.3495 -0.9077  0.1179
  328CHL1    C5 5654   4.616   7.649   6.826 -0.1508 -0.0995 -0.0371
  328CHL1    C6 5655   4.506   7.624   6.753 -0.2819 -0.0339  0.1361
  328CHL1    H6 5656   4.411   7.634   6.806 -0.5978  0.4747 -0.5068
  328CHL1    C7 5657   4.513   7.602   6.604  0.4637  0.7012  0.0538
  328CHL1   H7A 5658   4.454   7.514   6.572 -2.3557  2.0603  1.1806
  328CHL1   H7B 5659   4.460   7.683   6.550  0.0307 -0.8274 -1.8870
  328CHL1    C8 5660   4.659   7.585   6.557  0.2275 -0.3045 -0.3332
  328CHL1    H8 5661   4.693   7.487   6.596 -0.7826 -0.4335  0.2784
  328CHL1   C14 5662   4.677   7.576   6.408  0.5952 -0.3297 -0.2860
  328CHL1   H14 5663   4.639   7.676   6.377  3.2358  2.1860  3.6298
  328CHL1   C15 5664   4.601   7.466   6.333 -0.2206  0.2762 -0.3651
  328CHL1  H15A 5665   4.603   7.365   6.379  0.0763  0.0527 -0.8580
  328CHL1  H15B 5666   4.495   7.484   6.308 -0.1142 -0.1674 -1.1660
  328CHL1   C16 5667   4.678   7.454   6.201  0.1752  1.2233 -0.2294
  328CHL1  H16A 5668   4.705   7.346   6.198 -0.8191  0.9369  0.4055
  328CHL1  H16B 5669   4.620   7.476   6.108 -0.6227  0.8194  0.1618
  328CHL1   C17 5670   4.801   7.545   6.214  0.4610  0.7996  0.0735
  328CHL1   H17 5671   4.761   7.645   6.185 -1.2592 -0.0794 -0.6869
  328CHL1   C13 5672   4.820   7.566   6.362  0.7630 -0.0472  0.1595
  328CHL1   C18 5673   4.885   7.436   6.410  0.0664 -0.5114 -0.1344
  328CHL1  H18A 5674   4.823   7.344   6.402 -0.0959 -0.7554  2.7899
  328CHL1  H18B 5675   4.982   7.418   6.358  1.5458  3.2024  1.0280
  328CHL1  H18C 5676   4.896   7.443   6.520 -1.1817 -0.8050  0.0279
  328CHL1   C12 5677   4.887   7.698   6.403 -0.6663  0.6695  0.2456
  328CHL1  H12A 5678   4.991   7.703   6.366 -0.3231 -2.2556  0.6549
  328CHL1  H12B 5679   4.838   7.792   6.367 -0.5425  0.3509 -0.8016
  328CHL1   C11 5680   4.889   7.700   6.556 -0.0967 -0.0515  0.2498
  328CHL1  H11A 5681   4.962   7.625   6.593 -0.6683 -0.7460 -0.0023
  328CHL1  H11B 5682   4.937   7.792   6.595  0.3364 -0.3869  0.5110
  328CHL1    C9 5683   4.749   7.687   6.618 -0.2597 -0.0096 -0.1004
  328CHL1    H9 5684   4.689   7.779   6.603  0.0639  0.2088 -0.0881
  328CHL1   C10 5685   4.752   7.673   6.768 -0.1882 -0.0580 -0.1071
  328CHL1   C19 5686   4.839   7.557   6.820  0.1560  0.0966 -0.3371
  328CHL1  H19A 5687   4.803   7.455   6.796  0.2098 -0.2530  1.0192
  328CHL1  H19B 5688   4.941   7.555   6.775  0.4743 -0.2029  0.3810
  328CHL1  H19C 5689   4.828   7.554   6.930 -1.1043 -2.5858 -0.4580
  328CHL1    C1 5690   4.804   7.805   6.828 -0.5449  0.1412 -0.2344
  328CHL1   H1A 5691   4.909   7.820   6.795 -0.4114  0.8415  0.4612
  328CHL1   H1B 5692   4.757   7.900   6.795  1.9168  2.0097  1.2739
  328CHL1    C2 5693   4.809   7.807   6.981 -0.2767 -0.4771 -0.2299
  328CHL1   H2A 5694   4.837   7.909   7.018 -0.7195 -1.4177  3.0063
  328CHL1   H2B 5695   4.883   7.737   7.025  0.4275  0.9957  1.0640
  328CHL1   C20 5696   4.921   7.519   6.128  0.1540  0.3656 -0.2280
  328CHL1   H20 5697   5.016   7.542   6.180  1.4901  1.7312 -3.0524
  328CHL1   C21 5698   4.925   7.620   6.013 -0.4508  0.3042 -0.3060
  328CHL1  H21A 5699   5.000   7.608   5.932 -2.0664  2.5365 -2.2789
  328CHL1  H21B 5700   4.948   7.716   6.064  0.0221 -0.7435  1.5440
  328CHL1  H21C 5701   4.832   7.625   5.952 -0.8251 -1.3426  0.0810
  328CHL1   C22 5702   4.942   7.374   6.082  0.1137  0.0887  0.5936
  328CHL1  H22A 5703   4.903   7.308   6.162 -1.7574  0.6270  0.1767
  328CHL1  H22B 5704   4.881   7.338   5.996  1.9137  0.2991 -0.8578
  328CHL1   C23 5705   5.090   7.336   6.065  0.0570  0.0869  0.0701
  328CHL1  H23A 5706   5.128   7.388   5.975  0.2340 -1.4412 -0.7631
  328CHL1  H23B 5707   5.127   7.379   6.161 -0.8628  0.0142  0.4700
  328CHL1   C24 5708   5.122   7.188   6.049 -0.7860 -0.1042  0.0993
  328CHL1  H24A 5709   5.233   7.183   6.056 -0.8540 -1.1718  0.5876
  328CHL1  H24B 5710   5.088   7.144   6.145  0.3960  1.7457  1.4359
  328CHL1   C25 5711   5.050   7.116   5.933 -0.1072 -0.4081 -0.1413
  328CHL1   H25 5712   4.941   7.113   5.955 -0.6190 -0.7733 -2.4973
  328CHL1   C26 5713   5.062   7.184   5.796  0.8493 -0.2185  0.0300
  328CHL1  H26A 5714   4.989   7.142   5.724  1.0873  1.6315 -1.3908
  328CHL1  H26B 5715   5.056   7.294   5.813  1.8855 -0.2895  0.9694
  328CHL1  H26C 5716   5.166   7.166   5.760  1.0860  0.4156  0.3777
  328CHL1   C27 5717   5.103   6.973   5.915 -0.0915 -0.3492 -0.5519
  328CHL1  H27A 5718   5.211   6.981   5.891 -0.3289  2.1271 -1.1579
  328CHL1  H27B 5719   5.084   6.905   6.000 -1.0126  2.0452  1.2568
  328CHL1  H27C 5720   5.049   6.934   5.826 -0.0568  1.7766 -1.5824
  329CHL1    C3 5721   3.964   2.289   6.477  0.1511 -0.0064 -0.1231
  329CHL1    H3 5722   3.878   2.360   6.471 -0.3594 -0.6579 -0.7066
  329CHL1    O3 5723   3.974   2.268   6.617 -0.1344  0.3849 -0.0417
  329CHL1   H3' 5724   4.042   2.202   6.635 -0.5741  0.0804  0.5015
  329CHL1    C4 5725   3.925   2.153   6.415 -0.0749 -0.0274  0.0642
  329CHL1   H4A 5726   4.007   2.080   6.433  1.3592  1.5663  0.2379
  329CHL1   H4B 5727   3.836   2.115   6.470 -0.0713 -0.5329 -0.2713
  329CHL1    C5 5728   3.907   2.158   6.266 -0.4054  0.2601  0.1123
  329CHL1    C6 5729   3.787   2.123   6.217 -0.1829 -0.7605  0.2708
  329CHL1    H6 5730   3.710   2.081   6.283  1.0734 -0.3624  2.0747
  329CHL1    C7 5731   3.771   2.124   6.067 -0.2370  0.1226  0.2776
  329CHL1   H7A 5732   3.721   2.030   6.035 -1.8508  0.2476  2.1819
  329CHL1   H7B 5733   3.702   2.208   6.044  1.4107  1.2572 -0.6405
  329CHL1    C8 5734   3.897   2.152   5.984 -0.0678 -0.2804  0.3971
  329CHL1    H8 5735   3.966   2.064   5.983  0.0737 -0.2090 -2.4592
  329CHL1   C14 5736   3.860   2.179   5.842  0.3807  0.1416  0.3564
  329CHL1   H14 5737   3.791   2.266   5.851  0.5945  0.2919  0.5218
  329CHL1   C15 5738   3.768   2.085   5.762  0.6150  0.1317  0.0980
  329CHL1  H15A 5739   3.793   1.979   5.784 -0.6932 -0.5844 -1.6507
  329CHL1  H15B 5740   3.663   2.093   5.797  0.8012 -0.2669  0.7583
  329CHL1   C16 5741   3.791   2.125   5.616  0.2548 -0.0733 -0.0169
  329CHL1  H16A 5742   3.820   2.032   5.562  1.2326 -1.7204  3.0790
  329CHL1  H16B 5743   3.699   2.170   5.573  0.0249  3.1466  3.3912
  329CHL1   C17 5744   3.901   2.232   5.622 -0.1315  0.3211  0.0123
  329CHL1   H17 5745   3.850   2.329   5.641  0.2000  0.3933  0.5780
  329CHL1   C13 5746   3.975   2.213   5.752 -0.0014  0.3359 -0.0601
  329CHL1   C18 5747   4.073   2.095   5.747 -0.2473  0.1424 -0.3594
  329CHL1  H18A 5748   4.021   2.018   5.686 -1.0901  1.5371 -1.4750
  329CHL1  H18B 5749   4.155   2.123   5.678  1.2916  1.4672  1.8894
  329CHL1  H18C 5750   4.113   2.042   5.836  1.8476 -0.1627 -1.4188
  329CHL1   C12 5751   4.037   2.339   5.814  0.3348  0.2159 -0.1541
  329CHL1  H12A 5752   4.117   2.391   5.757  2.2165  0.1089  2.1929
  329CHL1  H12B 5753   3.954   2.411   5.823 -0.2432 -0.5860  1.1906
  329CHL1   C11 5754   4.094   2.301   5.951 -0.0038  0.0125 -0.0709
  329CHL1  H11A 5755   4.170   2.223   5.933 -0.7270 -0.6681 -0.2463
  329CHL1  H11B 5756   4.150   2.392   5.979  1.5842 -0.4790 -1.5069
  329CHL1    C9 5757   3.985   2.255   6.050  0.2170 -0.2905  0.0325
  329CHL1    H9 5758   3.928   2.349   6.062  1.8542  1.0773 -2.1477
  329CHL1   C10 5759   4.022   2.216   6.190 -0.2144  0.0578  0.2443
  329CHL1   C19 5760   4.135   2.112   6.183 -0.2159  0.0232  0.7345
  329CHL1  H19A 5761   4.215   2.140   6.111  0.2539 -1.7507  0.5284
  329CHL1  H19B 5762   4.179   2.085   6.281 -0.5131 -2.1397  0.3336
  329CHL1  H19C 5763   4.079   2.026   6.139  0.3354  0.3347 -0.6232
  329CHL1    C1 5764   4.080   2.339   6.262  0.0118  0.1734 -0.1325
  329CHL1   H1A 5765   4.180   2.337   6.213 -0.9753  0.2501 -2.2802
  329CHL1   H1B 5766   4.030   2.433   6.230 -1.1361  0.5177  2.4632
  329CHL1    C2 5767   4.095   2.339   6.414 -0.0837  0.6123 -0.1224
  329CHL1   H2A 5768   4.123   2.438   6.456 -3.1670  2.2224 -1.4903
  329CHL1   H2B 5769   4.169   2.262   6.443 -2.0456 -1.9336 -1.4297
  329CHL1   C20 5770   3.978   2.235   5.494  0.2285  0.2516  0.2241
  329CHL1   H20 5771   4.040   2.145   5.476 -1.2073 -0.3926 -1.8788
  329CHL1   C21 5772   4.074   2.355   5.491 -0.2229  0.6269  0.6230
  329CHL1  H21A 5773   4.015   2.445   5.518 -2.1831 -0.9214  1.7641
  329CHL1  H21B 5774   4.113   2.363   5.387 -2.5046  2.3344 -0.1887
  329CHL1  H21C 5775   4.148   2.341   5.572 -0.6549  1.7824  1.2473
  329CHL1   C22 5776   3.892   2.234   5.366  0.3016  0.2120  0.1754
  329CHL1  H22A 5777   3.963   2.245   5.280 -3.3810  0.0778 -3.1689
  329CHL1  H22B 5778   3.833   2.141   5.354  1.9394 -0.6849 -1.4978
  329CHL1   C23 5779   3.794   2.352   5.356 -0.0875 -0.0917  0.3980
  329CHL1  H23A 5780   3.718   2.333   5.434 -1.0544 -0.5122 -0.6216
  329CHL1  H23B 5781   3.853   2.445   5.370  1.8047 -1.2288  0.3961
  329CHL1   C24 5782   3.724   2.363   5.220  0.6085  0.4104  0.0684
  329CHL1  H24A 5783   3.801   2.352   5.142  0.7112 -1.1542  0.3450
  329CHL1  H24B 5784   3.663   2.269   5.223 -0.4347  1.0504 -0.4412
  329CHL1   C25 5785   3.642   2.489   5.187 -0.0436 -0.0423 -0.0686
  329CHL1   H25 5786   3.568   2.515   5.265  0.7795  0.0562  0.6959
  329CHL1   C26 5787   3.741   2.606   5.172  0.1936 -0.1220  0.8005
  329CHL1  H26A 5788   3.690   2.701   5.145  2.3547  0.5157 -1.4777
  329CHL1  H26B 5789   3.797   2.621   5.266  1.2361  2.2021 -0.1281
  329CHL1  H26C 5790   3.809   2.591   5.085 -0.8650 -4.2546  0.4540
  329CHL1   C27 5791   3.573   2.471   5.051 -0.1957  0.1130 -0.0120
  329CHL1  H27A 5792   3.656   2.456   4.978  1.2348  1.3367  1.2971
  329CHL1  H27B 5793   3.502   2.386   5.053 -0.7992  0.5483 -1.5160
  329CHL1  H27C 5794   3.518   2.562   5.018 -0.9349  0.0312  0.9670
  330CHL1    C3 5795   1.522   3.426   4.711 -0.1613 -0.2800  0.1415
  330CHL1    H3 5796   1.577   3.522   4.696 -0.2768 -0.1811  0.3546
[truncated: 5,863,790 more chars]
