# Supplementary material for: pKa Calculations of GPCRs: Understanding Protonation States in Receptor Activation
Source: J Chem Inf Model. 2024 Aug 16;64(17):6850–6. doi: 10.1021/acs.jcim.4c01125 (PMC11388449; doi:10.1021/acs.jcim.4c01125)
Supplement: Supplementary file 2 — ci4c01125_si_002.zip [file ci4c01125_si_002.zip › a2ar_inactive_deprot_first.gro]

A2AR InactDeprot in POPC:CHL Membrane
90767
    1MET    CAY    1   6.844   3.433   8.009  0.2770  0.2992 -0.1611
    1MET    HY1    2   6.764   3.361   7.980 -1.3415  2.0654 -0.2501
    1MET    HY2    3   6.917   3.394   8.083 -1.1628  1.9830  2.3091
    1MET    HY3    4   6.899   3.453   7.915 -0.5035  2.5650 -0.1877
    1MET     CY    5   6.776   3.558   8.053  0.8586  0.4118  0.4347
    1MET     OY    6   6.654   3.553   8.067  0.9077 -0.6903  0.5646
    1MET      N    7   6.853   3.667   8.066  0.6287  0.6362 -0.0610
    1MET     HN    8   6.948   3.651   8.040  0.0684 -0.1981 -1.7845
    1MET     CA    9   6.805   3.797   8.101 -0.3986  0.2643 -0.0679
    1MET     HA   10   6.767   3.779   8.200  2.2638 -1.7214  0.7026
    1MET     CB   11   6.931   3.882   8.125 -0.4803  0.2952  0.2635
    1MET    HB1   12   6.915   3.991   8.126 -0.7881  0.2523  1.4141
    1MET    HB2   13   7.002   3.860   8.042 -2.7588 -0.5311 -1.6026
    1MET     CG   14   7.002   3.845   8.255  0.0226 -0.5192 -0.2289
    1MET    HG1   15   7.094   3.906   8.267 -0.1871  0.1734 -1.8321
    1MET    HG2   16   7.032   3.739   8.245 -0.4284 -0.6081 -0.6869
    1MET     SD   17   6.911   3.871   8.410  0.7698 -0.0440  0.1344
    1MET     CE   18   7.025   3.765   8.504  0.4843 -0.4389  0.0374
    1MET    HE1   19   7.121   3.820   8.500 -0.6707  1.6414 -0.4448
    1MET    HE2   20   7.022   3.662   8.462 -0.6369 -0.3210 -0.2050
    1MET    HE3   21   6.992   3.757   8.610  1.0136 -1.5400  0.1373
    1MET      C   22   6.713   3.871   8.010 -0.9236 -0.3312 -0.0306
    1MET      O   23   6.721   3.842   7.891  0.4558  0.1702 -0.0757
    2PRO      N   24   6.626   3.957   8.054 -0.0705  0.3158  0.4239
    2PRO     CD   25   6.611   4.012   8.187 -0.4409  0.1910  0.4362
    2PRO    HD1   26   6.711   4.040   8.227  0.1341  1.9019 -1.9715
    2PRO    HD2   27   6.557   3.933   8.242  2.1748 -0.6617  1.9780
    2PRO     CA   28   6.512   3.990   7.973  0.1437  0.0772  0.0192
    2PRO     HA   29   6.465   3.898   7.941 -0.7409  0.2916  0.6458
    2PRO     CB   30   6.425   4.081   8.059 -0.3873 -0.6562  0.2714
    2PRO    HB1   31   6.346   4.027   8.116 -2.1817 -0.2188 -1.6609
    2PRO    HB2   32   6.378   4.171   8.013  1.3908 -0.3081 -0.9275
    2PRO     CG   33   6.517   4.133   8.170 -0.3969  0.1547 -0.0895
    2PRO    HG1   34   6.576   4.222   8.142  0.0159 -0.3594 -0.8807
    2PRO    HG2   35   6.465   4.155   8.266  0.6074 -0.3894  0.6029
    2PRO      C   36   6.547   4.062   7.848 -0.3946  0.8657  0.3189
    2PRO      O   37   6.467   4.052   7.755  0.0925 -0.0012 -0.0184
    3ILE      N   38   6.658   4.138   7.845  0.0632  0.1998  0.0636
    3ILE     HN   39   6.702   4.150   7.934  1.7119  0.1856 -0.7359
    3ILE     CA   40   6.700   4.214   7.732  0.1223  0.0163 -0.0376
    3ILE     HA   41   6.614   4.274   7.708 -1.6395 -2.0376  0.8818
    3ILE     CB   42   6.816   4.302   7.769  0.1248  0.1411 -0.3327
    3ILE     HB   43   6.772   4.360   7.853  1.6705  2.1203 -0.8048
    3ILE    CG2   44   6.935   4.223   7.828 -0.2510 -0.0289  0.2098
    3ILE   HG21   45   7.008   4.286   7.883  0.8861 -0.0903 -1.1718
    3ILE   HG22   46   6.997   4.178   7.747  0.1066  2.7348 -1.1896
    3ILE   HG23   47   6.911   4.145   7.903 -1.3182 -1.5154 -1.5937
    3ILE    CG1   48   6.847   4.409   7.663 -0.6919  0.5860 -0.1330
    3ILE   HG11   49   6.750   4.440   7.620 -0.7994 -1.0047 -1.1176
    3ILE   HG12   50   6.898   4.371   7.572  1.3168 -1.5644  1.7545
    3ILE     CD   51   6.929   4.530   7.710  0.1413  0.0631 -0.2094
    3ILE    HD1   52   6.883   4.574   7.801  0.8887 -0.2961  0.3461
    3ILE    HD2   53   6.938   4.608   7.632  1.0924 -0.8465 -1.0383
    3ILE    HD3   54   7.023   4.480   7.743 -1.1167 -0.8884  2.1753
    3ILE      C   55   6.735   4.137   7.609  0.1571  0.2196 -0.1565
    3ILE      O   56   6.705   4.178   7.498 -0.5049 -0.2147 -0.1473
    4MET      N   57   6.783   4.012   7.625  0.1592  0.2316 -0.0562
    4MET     HN   58   6.810   3.971   7.711  2.1953 -0.2338 -0.8557
    4MET     CA   59   6.803   3.919   7.518 -0.0577  0.3576 -0.2093
    4MET     HA   60   6.861   3.978   7.449  0.3934  1.8397  1.3659
    4MET     CB   61   6.880   3.802   7.582  0.0065  0.1579 -0.6469
    4MET    HB1   62   6.906   3.726   7.505 -0.7105 -1.6564  0.8424
    4MET    HB2   63   6.813   3.741   7.646  0.3168 -0.3846 -0.8270
    4MET     CG   64   6.996   3.832   7.677 -0.3174  0.0610 -0.2188
    4MET    HG1   65   7.047   3.734   7.692  1.6303  1.0520  0.0239
    4MET    HG2   66   6.956   3.873   7.772 -0.7927  1.0698 -0.8508
    4MET     SD   67   7.127   3.933   7.601  0.2069 -0.3893  0.0726
    4MET     CE   68   7.251   3.930   7.734  0.5656 -0.0022 -0.2539
    4MET    HE1   69   7.314   4.020   7.717  0.4305  0.2942  0.7734
    4MET    HE2   70   7.313   3.838   7.723  1.8534  0.7623  0.4466
    4MET    HE3   71   7.210   3.935   7.836 -1.4631 -1.2155 -0.9565
    4MET      C   72   6.675   3.871   7.459  0.4775 -0.9285 -0.3719
    4MET      O   73   6.666   3.875   7.337 -0.0760  0.1105 -0.3092
    5GLY      N   74   6.571   3.829   7.534  0.6447 -0.6897  0.0012
    5GLY     HN   75   6.579   3.827   7.633  0.1882 -0.0634  0.0585
    5GLY     CA   76   6.445   3.793   7.478  0.1806  0.2692  0.3912
    5GLY    HA1   77   6.388   3.757   7.563 -1.8712 -0.9857 -1.3799
    5GLY    HA2   78   6.459   3.713   7.406 -1.0085  0.3298  0.0634
    5GLY      C   79   6.378   3.903   7.404 -0.3822 -0.1230  0.3014
    5GLY      O   80   6.339   3.894   7.287 -0.0154  0.1739  0.1524
    6SER      N   81   6.371   4.022   7.466  0.4320  0.1831 -0.1644
    6SER     HN   82   6.413   4.031   7.556  2.3451  2.7278 -1.1941
    6SER     CA   83   6.324   4.149   7.420 -0.0554  0.0387 -0.0709
    6SER     HA   84   6.217   4.140   7.405 -0.1807  1.1047  0.1286
    6SER     CB   85   6.321   4.252   7.534  0.4245 -0.0994  0.0646
    6SER    HB1   86   6.311   4.358   7.503 -0.6020 -0.2492 -0.1369
    6SER    HB2   87   6.415   4.250   7.594  0.5556  0.0918 -0.1322
    6SER     OG   88   6.226   4.225   7.636  0.0312 -0.0650 -0.2939
    6SER    HG1   89   6.234   4.137   7.674 -1.6696 -0.0536  0.1878
    6SER      C   90   6.395   4.202   7.300  0.0453  0.4369  0.1623
    6SER      O   91   6.327   4.229   7.201  0.3507 -0.4754 -0.3125
    7SER      N   92   6.529   4.210   7.292  0.0781 -0.4803 -0.2911
    7SER     HN   93   6.590   4.177   7.364 -1.3342  0.6910  1.5290
    7SER     CA   94   6.597   4.252   7.173 -0.3136  0.4082 -0.2021
    7SER     HA   95   6.567   4.355   7.154  0.8151  0.9253  0.7278
    7SER     CB   96   6.749   4.243   7.192 -0.3503 -0.0233 -0.0992
    7SER    HB1   97   6.802   4.268   7.097 -1.3049  1.2588 -0.3256
    7SER    HB2   98   6.780   4.150   7.244  0.6499  0.0059 -0.6180
    7SER     OG   99   6.793   4.343   7.282 -0.4498  0.0539 -0.1359
    7SER    HG1  100   6.786   4.305   7.370  0.4178 -0.2963 -0.2144
    7SER      C  101   6.567   4.167   7.055 -0.5390  0.2078 -0.0013
    7SER      O  102   6.519   4.220   6.955 -0.0924  0.0864 -0.2824
    8VAL      N  103   6.570   4.033   7.068  0.6297  0.2514  0.2418
    8VAL     HN  104   6.596   3.992   7.155  1.4400 -1.4063 -0.7196
    8VAL     CA  105   6.534   3.942   6.964  0.0091  0.2758  0.4353
    8VAL     HA  106   6.595   3.953   6.876 -2.0675 -1.5273 -1.3825
    8VAL     CB  107   6.552   3.797   6.999 -0.0022  0.1689  0.0113
    8VAL     HB  108   6.499   3.777   7.094 -1.0677  0.9489 -0.3985
    8VAL    CG1  109   6.533   3.700   6.881 -0.9988  0.7055 -0.2832
    8VAL   HG11  110   6.425   3.684   6.863 -0.6075  0.3790 -2.7346
    8VAL   HG12  111   6.567   3.597   6.903 -3.2399 -0.3199 -1.3163
    8VAL   HG13  112   6.583   3.729   6.786  0.6197 -0.9400  0.0010
    8VAL    CG2  113   6.699   3.779   7.042 -0.1560  0.4854  0.6838
    8VAL   HG21  114   6.766   3.781   6.953 -0.3932 -3.7743  0.2161
    8VAL   HG22  115   6.705   3.679   7.089  0.5177 -0.4054 -1.1893
    8VAL   HG23  116   6.731   3.854   7.117  0.1404  1.1628 -0.0956
    8VAL      C  117   6.395   3.954   6.911  0.0535 -0.0461  0.2381
    8VAL      O  118   6.369   3.947   6.791 -0.0181 -0.3417  0.2723
    9TYR      N  119   6.295   3.970   7.000 -0.1319 -0.6478  0.1393
    9TYR     HN  120   6.324   3.978   7.095  0.8681  0.2781 -0.2159
    9TYR     CA  121   6.160   4.003   6.968 -0.0944 -0.4694  0.1620
    9TYR     HA  122   6.136   3.922   6.901  2.4609 -1.3535  0.1969
    9TYR     CB  123   6.078   3.998   7.098  0.0344 -0.0350  0.2602
    9TYR    HB1  124   6.140   4.046   7.177  2.3095  1.2637 -2.1741
    9TYR    HB2  125   6.055   3.893   7.128 -1.0989  0.0442 -0.2823
    9TYR     CG  126   5.949   4.071   7.089  0.1775  0.1590 -0.2262
    9TYR    CD1  127   5.855   4.039   6.994 -0.4275  0.2460  0.3333
    9TYR    HD1  128   5.881   3.956   6.930  0.0190 -0.4634  1.4070
    9TYR    CE1  129   5.731   4.098   6.992 -0.5912 -0.0856  0.4796
    9TYR    HE1  130   5.658   4.066   6.919 -0.3824  1.2632 -0.3641
    9TYR     CZ  131   5.706   4.209   7.069 -0.2311  0.1343  0.2830
    9TYR     OH  132   5.589   4.288   7.060  0.0794  0.5897  0.1408
    9TYR     HH  133   5.577   4.309   6.967 -3.8596  0.6032  0.4726
    9TYR    CD2  134   5.917   4.176   7.172  0.1533  0.1825 -0.2639
    9TYR    HD2  135   5.983   4.200   7.254 -0.8885  1.1044  0.3298
    9TYR    CE2  136   5.798   4.245   7.164 -0.0457 -0.1019  0.1922
    9TYR    HE2  137   5.787   4.337   7.220 -1.3660  0.2756 -0.6516
    9TYR      C  138   6.154   4.131   6.893  0.6456 -0.4623  0.1109
    9TYR      O  139   6.099   4.134   6.783  0.1068  0.2563  0.3959
   10ILE      N  140   6.214   4.241   6.942 -0.2547 -0.0094  0.2066
   10ILE     HN  141   6.253   4.242   7.034 -0.5662  1.3041  0.3496
   10ILE     CA  142   6.211   4.368   6.876 -0.4022 -0.0754  0.0852
   10ILE     HA  143   6.109   4.392   6.848 -0.1735 -1.7374 -2.5261
   10ILE     CB  144   6.272   4.477   6.958  0.3098  0.1567 -0.7287
   10ILE     HB  145   6.377   4.447   6.979 -0.6795 -3.6799 -0.5797
   10ILE    CG2  146   6.259   4.615   6.892 -0.4180  0.2818 -0.3443
   10ILE   HG21  147   6.346   4.630   6.824 -0.3646  0.5157 -0.2238
   10ILE   HG22  148   6.255   4.705   6.957  0.7090  1.3484 -1.6723
   10ILE   HG23  149   6.167   4.626   6.832 -1.1908  0.4799  0.8465
   10ILE    CG1  150   6.202   4.496   7.094  0.4099 -0.4610 -0.5908
   10ILE   HG11  151   6.152   4.403   7.129  0.0697  0.4104  1.3984
   10ILE   HG12  152   6.113   4.560   7.079  0.7345 -0.1326 -1.1519
   10ILE     CD  153   6.289   4.544   7.210 -0.5503 -0.0060 -0.0434
   10ILE    HD1  154   6.242   4.540   7.311 -1.3867 -0.0111 -0.4327
   10ILE    HD2  155   6.313   4.651   7.195  1.9697 -0.5950 -0.6623
   10ILE    HD3  156   6.381   4.481   7.214 -2.1006 -2.4294  0.0462
   10ILE      C  157   6.273   4.361   6.740  0.1275  0.1895  0.3112
   10ILE      O  158   6.234   4.425   6.643  0.3247 -0.0753  0.0557
   11THR      N  159   6.378   4.278   6.721 -0.0561  0.0524 -0.1041
   11THR     HN  160   6.417   4.232   6.799 -0.6360  2.1379  1.5148
   11THR     CA  161   6.446   4.252   6.598  0.0834  0.6338 -0.1531
   11THR     HA  162   6.484   4.345   6.558  2.3652 -0.7233 -1.3837
   11THR     CB  163   6.570   4.168   6.605  0.1773  0.7698 -0.1871
   11THR     HB  164   6.543   4.063   6.626  0.8730  0.4002 -1.0890
   11THR    OG1  165   6.657   4.228   6.700 -0.2587  0.1217  0.6346
   11THR    HG1  166   6.600   4.235   6.777 -1.4584  0.8983 -0.2964
   11THR    CG2  167   6.648   4.158   6.473  0.7247  0.2573  0.1714
   11THR   HG21  168   6.743   4.100   6.477  0.2690 -0.6342 -1.1182
   11THR   HG22  169   6.685   4.257   6.440  2.7553 -0.8411 -1.0660
   11THR   HG23  170   6.585   4.113   6.394  1.8621 -1.3250  0.1097
   11THR      C  171   6.356   4.194   6.494 -0.0786  0.5414  0.0370
   11THR      O  172   6.356   4.250   6.385 -0.2950 -0.3465 -0.4246
   12VAL      N  173   6.277   4.090   6.524 -0.0376  0.4076 -0.3094
   12VAL     HN  174   6.267   4.054   6.616 -1.0726 -0.0251 -0.5742
   12VAL     CA  175   6.175   4.047   6.433 -0.0210  0.0216 -0.1454
   12VAL     HA  176   6.221   4.041   6.336  1.0618  0.7110  0.3040
   12VAL     CB  177   6.113   3.914   6.465 -0.0107 -0.0029 -0.2234
   12VAL     HB  178   6.040   3.921   6.548 -2.4194  0.1701 -2.2426
   12VAL    CG1  179   6.030   3.861   6.347 -0.3732 -0.8161  0.3897
   12VAL   HG11  180   5.941   3.925   6.328 -0.7699 -1.7908 -1.2705
   12VAL   HG12  181   5.987   3.761   6.368 -0.9371 -0.4949  0.7830
   12VAL   HG13  182   6.092   3.858   6.255 -1.4767 -0.1222 -0.3931
   12VAL    CG2  183   6.217   3.803   6.490 -0.5028 -0.4118  0.0313
   12VAL   HG21  184   6.294   3.840   6.560 -0.4577 -0.0043 -0.2279
   12VAL   HG22  185   6.274   3.788   6.395  3.2137  0.3820  1.9655
   12VAL   HG23  186   6.160   3.711   6.512  0.9856 -0.9048  2.0573
   12VAL      C  187   6.072   4.151   6.405  0.2241  0.2003 -0.3993
   12VAL      O  188   6.035   4.174   6.290  0.4311  0.5356 -0.3990
   13GLU      N  189   6.028   4.222   6.510  0.0151  0.4361 -0.6462
   13GLU     HN  190   6.059   4.196   6.601 -1.3223  0.3773 -0.1872
   13GLU     CA  191   5.925   4.321   6.503 -0.1305  0.3792  0.4940
   13GLU     HA  192   5.833   4.279   6.467  1.4366 -0.8918 -2.2888
   13GLU     CB  193   5.888   4.390   6.636 -0.7633  0.4935  0.2600
   13GLU    HB1  194   5.840   4.490   6.625  2.7353  2.2685 -0.0246
   13GLU    HB2  195   5.976   4.415   6.698 -0.2359 -1.2170  0.2568
   13GLU     CG  196   5.816   4.293   6.730  0.1940 -0.2605  0.2285
   13GLU    HG1  197   5.846   4.330   6.831  1.1318 -0.6469  0.0992
   13GLU    HG2  198   5.844   4.186   6.720  1.1734 -0.1346  1.3258
   13GLU     CD  199   5.666   4.299   6.706  0.1687 -0.4286  0.3418
   13GLU    OE1  200   5.620   4.260   6.596  0.2225 -0.5611  0.3659
   13GLU    OE2  201   5.591   4.332   6.802 -0.1685 -0.1766 -0.0059
   13GLU      C  202   5.955   4.426   6.402  0.1668 -0.1066  0.0803
   13GLU      O  203   5.876   4.479   6.324  0.3390  0.3722  0.2280
   14LEU      N  204   6.078   4.480   6.411 -0.2166  0.7272  0.3505
   14LEU     HN  205   6.147   4.453   6.478  0.7234  0.2576 -0.7737
   14LEU     CA  206   6.111   4.597   6.335 -0.9156  0.6779 -0.0389
   14LEU     HA  207   6.040   4.679   6.338 -0.9895  0.8320 -3.2445
   14LEU     CB  208   6.250   4.650   6.373 -0.3349 -0.5410 -0.4245
   14LEU    HB1  209   6.285   4.727   6.300  0.8779  0.9401  1.6149
   14LEU    HB2  210   6.330   4.573   6.362 -1.9628 -2.1176 -1.9173
   14LEU     CG  211   6.244   4.712   6.513 -0.1475  0.0667 -0.6839
   14LEU     HG  212   6.203   4.642   6.589 -1.8968  0.8870 -0.8051
   14LEU    CD1  213   6.379   4.764   6.566 -0.3993  0.0527 -0.0143
   14LEU   HD11  214   6.376   4.830   6.655 -1.1034  1.4310 -1.0084
   14LEU   HD12  215   6.425   4.820   6.482  3.9775  0.9384  2.6677
   14LEU   HD13  216   6.447   4.681   6.593 -0.0215 -0.0164 -1.1396
   14LEU    CD2  217   6.143   4.828   6.528 -0.1241 -0.0706  0.7227
   14LEU   HD21  218   6.142   4.870   6.630  0.0276  1.0068  0.2890
   14LEU   HD22  219   6.039   4.801   6.498 -0.3252  2.0118 -0.6371
   14LEU   HD23  220   6.157   4.911   6.455 -1.2326 -1.3823 -1.0930
   14LEU      C  221   6.123   4.570   6.189  0.2592 -0.4342  0.2497
   14LEU      O  222   6.095   4.658   6.109  0.5042 -0.3102  0.2975
   15ALA      N  223   6.163   4.445   6.157  0.1462 -0.4270  0.0793
   15ALA     HN  224   6.191   4.394   6.238 -1.1767  0.2493  1.0103
   15ALA     CA  225   6.159   4.385   6.028  0.1757  0.1967 -0.2141
   15ALA     HA  226   6.210   4.449   5.956 -0.9691  0.4222 -0.8556
   15ALA     CB  227   6.245   4.257   6.028 -0.2110 -0.0751  0.9768
   15ALA    HB1  228   6.235   4.190   5.940 -2.5445 -0.2224  1.2979
   15ALA    HB2  229   6.221   4.192   6.114  0.0527 -1.1879  0.2261
   15ALA    HB3  230   6.351   4.286   6.042 -0.2786  0.2399  0.8686
   15ALA      C  231   6.024   4.377   5.966  0.0327 -0.5083  0.1883
   15ALA      O  232   5.996   4.434   5.861 -0.1162 -0.2591  0.3624
   16ILE      N  233   5.922   4.322   6.035 -0.3723  0.2294  0.1863
   16ILE     HN  234   5.946   4.276   6.120 -0.6223  1.2413  0.8186
   16ILE     CA  235   5.783   4.312   5.999 -0.2276  0.0267 -0.3317
   16ILE     HA  236   5.793   4.266   5.902  0.6107 -0.7308  0.0955
   16ILE     CB  237   5.707   4.229   6.098  0.2730  0.2509  0.2465
   16ILE     HB  238   5.747   4.254   6.199 -0.4928  0.6683  0.4564
   16ILE    CG2  239   5.559   4.269   6.102  0.0939 -0.3168 -0.7021
   16ILE   HG21  240   5.500   4.259   6.008 -1.1737  1.4285 -0.1395
   16ILE   HG22  241   5.538   4.367   6.149 -4.3980 -0.9558 -0.8787
   16ILE   HG23  242   5.504   4.202   6.172 -0.6644 -0.0135 -0.9924
   16ILE    CG1  243   5.743   4.082   6.073  0.0462  0.1694  0.3960
   16ILE   HG11  244   5.713   4.019   6.160 -1.0813  0.5976  0.3418
   16ILE   HG12  245   5.852   4.079   6.055  0.3948 -0.1181  2.3765
   16ILE     CD  246   5.663   4.017   5.960  0.0183  0.2425  0.3725
   16ILE    HD1  247   5.701   4.056   5.863 -0.2801 -0.1756  0.0857
   16ILE    HD2  248   5.554   4.035   5.966 -0.1515  0.2994 -1.9599
   16ILE    HD3  249   5.685   3.909   5.941  2.5714  1.1833 -2.8779
   16ILE      C  250   5.726   4.447   5.973  0.2724  0.2694 -0.1931
   16ILE      O  251   5.667   4.471   5.867 -0.3040 -0.0853  0.0448
   17ALA      N  252   5.760   4.544   6.059  0.3788  0.1271 -0.0754
   17ALA     HN  253   5.810   4.498   6.133  0.7384 -1.8970 -1.5053
   17ALA     CA  254   5.726   4.682   6.045 -0.5783 -0.1268 -0.3156
   17ALA     HA  255   5.619   4.686   6.053 -0.5153  2.7979  0.2229
   17ALA     CB  256   5.766   4.772   6.163  0.4587 -0.3696 -0.4739
   17ALA    HB1  257   5.874   4.795   6.149  0.2080  1.7136  0.5255
   17ALA    HB2  258   5.749   4.724   6.261 -3.0731  2.2889  0.4080
   17ALA    HB3  259   5.714   4.870   6.168  1.9033  0.3598  2.9791
   17ALA      C  260   5.774   4.746   5.919 -0.3070 -0.1284 -0.2131
   17ALA      O  261   5.699   4.807   5.844 -0.1837  0.3101  0.0179
   18VAL      N  262   5.901   4.731   5.877 -0.0887  0.5663  0.1766
   18VAL     HN  263   5.961   4.675   5.934 -0.8496 -1.7411 -1.1437
   18VAL     CA  264   5.961   4.779   5.756 -0.0457 -0.2673 -0.1415
   18VAL     HA  265   5.942   4.885   5.763 -3.6512 -0.8217  0.6012
   18VAL     CB  266   6.110   4.760   5.753  0.0402  0.3259  0.1635
   18VAL     HB  267   6.134   4.653   5.772 -0.7831 -0.2213 -1.6645
   18VAL    CG1  268   6.161   4.801   5.614 -0.2474 -0.1955 -0.0975
   18VAL   HG11  269   6.126   4.901   5.580  1.2500  0.1311 -0.7755
   18VAL   HG12  270   6.131   4.734   5.530  1.2304 -0.9454 -0.0489
   18VAL   HG13  271   6.272   4.792   5.608 -0.3915 -2.4046 -0.4776
   18VAL    CG2  272   6.174   4.854   5.857 -0.3706 -0.1024  0.8136
   18VAL   HG21  273   6.140   4.957   5.836  1.6282  0.3320 -0.6954
   18VAL   HG22  274   6.282   4.840   5.836 -0.6383 -1.3364  0.1264
   18VAL   HG23  275   6.155   4.823   5.961 -1.9113 -0.2173  0.5147
   18VAL      C  276   5.888   4.727   5.637 -0.0319 -0.1015 -0.2225
   18VAL      O  277   5.846   4.803   5.550  0.2539 -0.1036 -0.3648
   19LEU      N  278   5.873   4.593   5.633 -0.4926 -0.0758  0.4343
   19LEU     HN  279   5.904   4.530   5.703 -0.0533 -1.4399 -0.9356
   19LEU     CA  280   5.804   4.523   5.528  0.5423 -0.0999 -0.2400
   19LEU     HA  281   5.858   4.548   5.438 -0.8390 -1.4844 -1.5088
   19LEU     CB  282   5.806   4.370   5.545  0.0955 -0.0506  0.2944
   19LEU    HB1  283   5.737   4.327   5.469 -0.3889  0.1028  0.6446
   19LEU    HB2  284   5.759   4.343   5.642 -0.3354 -0.5422 -0.0427
   19LEU     CG  285   5.936   4.290   5.525 -0.0612 -0.2801  0.1718
   19LEU     HG  286   6.013   4.324   5.598  1.5786  4.4986 -3.2643
   19LEU    CD1  287   5.925   4.137   5.536 -0.1587 -0.3046 -0.2443
   19LEU   HD11  288   5.843   4.112   5.465 -0.5559 -1.0261  0.4526
   19LEU   HD12  289   5.892   4.110   5.639 -0.6865 -0.4034 -0.4401
   19LEU   HD13  290   6.017   4.080   5.512  0.5573  0.6805  0.0750
   19LEU    CD2  291   6.006   4.328   5.394  0.0441  1.1738  0.6220
   19LEU   HD21  292   6.087   4.257   5.366 -1.6708 -1.1042  1.1022
   19LEU   HD22  293   6.049   4.430   5.405  0.4651  1.0693  0.0044
   19LEU   HD23  294   5.948   4.308   5.301  3.8614 -2.2315 -1.3416
   19LEU      C  295   5.665   4.566   5.496  0.5148  0.3404  0.4405
   19LEU      O  296   5.628   4.587   5.381  0.5174 -0.3078  0.3180
   20ALA      N  297   5.583   4.601   5.596 -0.1757 -0.2362  0.0792
   20ALA     HN  298   5.617   4.593   5.689 -0.6377 -3.5055  0.0858
   20ALA     CA  299   5.443   4.631   5.598 -0.2401 -0.5121 -0.2317
   20ALA     HA  300   5.386   4.554   5.547 -1.3317 -0.8673  1.4636
   20ALA     CB  301   5.398   4.641   5.744 -0.1250 -0.3620 -0.2076
   20ALA    HB1  302   5.415   4.539   5.784  1.7622 -0.1473 -0.3674
   20ALA    HB2  303   5.292   4.668   5.765 -0.6404 -2.3640  0.0203
   20ALA    HB3  304   5.461   4.710   5.804 -1.7284  0.2201  0.8879
   20ALA      C  305   5.424   4.764   5.533  0.2102 -0.2164  0.2422
   20ALA      O  306   5.326   4.790   5.464 -0.3365 -0.2559  0.9833
   21ILE      N  307   5.515   4.860   5.557  0.2833 -0.1987 -0.0953
   21ILE     HN  308   5.592   4.842   5.618  1.2983  0.8571 -1.0094
   21ILE     CA  309   5.514   4.988   5.492  0.1432 -0.0278  0.2373
   21ILE     HA  310   5.414   5.026   5.479 -0.4495 -1.1765  1.2491
   21ILE     CB  311   5.600   5.090   5.561  0.3029  0.1212 -0.1758
   21ILE     HB  312   5.705   5.055   5.559 -0.0388 -1.1528  1.4477
   21ILE    CG2  313   5.591   5.224   5.488 -0.2322  0.2342  0.0878
   21ILE   HG21  314   5.664   5.295   5.533  0.6559 -0.3017 -0.4789
   21ILE   HG22  315   5.490   5.270   5.476 -0.6356 -0.3415  1.1585
   21ILE   HG23  316   5.627   5.228   5.383  0.9246 -0.4173  0.4520
   21ILE    CG1  317   5.557   5.095   5.709  0.0845 -0.5553 -0.2134
   21ILE   HG11  318   5.562   4.999   5.765 -0.5920 -0.1600  0.5348
   21ILE   HG12  319   5.450   5.125   5.712  0.3685  0.8233 -2.1576
   21ILE     CD  320   5.642   5.195   5.786 -0.4739 -0.1249 -0.1511
   21ILE    HD1  321   5.617   5.296   5.746 -1.0682 -0.3484 -0.3456
   21ILE    HD2  322   5.751   5.173   5.784 -0.7669 -1.7243  0.4360
   21ILE    HD3  323   5.618   5.200   5.895 -0.3333 -0.8620 -0.0806
   21ILE      C  324   5.555   4.967   5.350 -0.0445  0.6624  0.0821
   21ILE      O  325   5.488   5.018   5.260 -0.1706  0.0666 -0.1642
   22LEU      N  326   5.673   4.909   5.325 -0.4301 -0.2148  0.2459
   22LEU     HN  327   5.716   4.858   5.398 -0.4405  1.0264  1.1559
   22LEU     CA  328   5.740   4.909   5.198 -0.1744 -1.1049  0.3760
   22LEU     HA  329   5.744   5.012   5.167  1.7963 -1.9419 -2.4766
   22LEU     CB  330   5.885   4.862   5.219  0.0149 -0.6529  0.0951
   22LEU    HB1  331   5.874   4.753   5.238 -1.4407 -0.2069  2.1388
   22LEU    HB2  332   5.922   4.910   5.312 -0.0242  0.4133 -0.4233
   22LEU     CG  333   5.989   4.867   5.105  0.2119  0.3854  0.3086
   22LEU     HG  334   5.982   4.958   5.042 -1.4613 -1.0432 -1.7421
   22LEU    CD1  335   6.126   4.870   5.174  0.3317 -0.2141  0.1047
   22LEU   HD11  336   6.123   4.952   5.249 -1.1307  1.7239 -1.9234
   22LEU   HD12  337   6.206   4.894   5.100  0.7364  0.1153  0.6389
   22LEU   HD13  338   6.144   4.779   5.234  1.4784  0.8622  1.4703
   22LEU    CD2  339   5.989   4.748   5.008 -0.7961  0.6095  0.0141
   22LEU   HD21  340   5.895   4.737   4.951 -2.2452  2.6154  1.8702
   22LEU   HD22  341   6.000   4.649   5.057 -0.2078  0.0080 -1.2785
   22LEU   HD23  342   6.074   4.757   4.937 -0.4109  0.5098  0.4544
   22LEU      C  343   5.666   4.840   5.089  0.3911 -0.2133 -0.5882
   22LEU      O  344   5.674   4.872   4.970 -0.5423  0.3459 -0.5130
   23GLY      N  345   5.591   4.734   5.123  0.4683 -0.1546 -0.2237
   23GLY     HN  346   5.590   4.707   5.219  1.5659  0.3787 -0.0550
   23GLY     CA  347   5.495   4.668   5.039  0.2122  0.2281 -0.2340
   23GLY    HA1  348   5.457   4.576   5.081 -0.7156  1.3662  1.5876
   23GLY    HA2  349   5.548   4.642   4.949  0.0600  0.5765 -0.4297
   23GLY      C  350   5.375   4.749   5.004  0.1962  0.2906 -0.0405
   23GLY      O  351   5.341   4.763   4.887 -0.6149 -0.0068  0.1509
   24ASN      N  352   5.312   4.813   5.104 -0.1918  0.2261 -0.2416
   24ASN     HN  353   5.337   4.789   5.197 -1.2897 -0.9406 -0.2221
   24ASN     CA  354   5.190   4.883   5.077 -0.4002 -0.1636 -0.3229
   24ASN     HA  355   5.127   4.831   5.007 -1.8406 -2.1280  2.2609
   24ASN     CB  356   5.098   4.891   5.200 -0.1627 -0.4156 -0.1283
   24ASN    HB1  357   5.010   4.958   5.188 -0.3333 -0.3910  1.1026
   24ASN    HB2  358   5.156   4.914   5.292 -1.5263 -0.4018  0.7578
   24ASN     CG  359   5.039   4.752   5.223 -0.2223 -0.2954  0.4862
   24ASN    OD1  360   4.953   4.706   5.148  0.2199 -0.3945  0.0378
   24ASN    ND2  361   5.066   4.683   5.337  0.1704 -0.3817  0.3398
   24ASN   HD21  362   5.001   4.612   5.361 -0.5143  0.7943  2.1880
   24ASN   HD22  363   5.116   4.719   5.416 -0.6299 -0.0637  0.7094
   24ASN      C  364   5.209   5.020   5.022 -0.2220  0.0698  0.3092
   24ASN      O  365   5.123   5.065   4.946  0.2892  0.4321 -0.0601
   25VAL      N  366   5.326   5.084   5.042 -0.2962  0.1730  0.4264
   25VAL     HN  367   5.405   5.061   5.096  1.2127  1.5927 -1.0364
   25VAL     CA  368   5.360   5.203   4.970 -0.2334 -0.0808  0.0305
   25VAL     HA  369   5.286   5.279   4.993  0.6276  0.4811  1.0605
   25VAL     CB  370   5.492   5.255   5.020 -0.2492  0.1788 -0.1904
   25VAL     HB  371   5.569   5.179   5.046  0.7368  1.3552  0.4227
   25VAL    CG1  372   5.552   5.377   4.948  0.2244 -0.1688 -0.3893
   25VAL   HG11  373   5.596   5.340   4.853  1.6069  1.1654 -0.2943
   25VAL   HG12  374   5.629   5.423   5.013 -0.9649 -1.1024  1.7955
   25VAL   HG13  375   5.472   5.448   4.918 -0.5133 -1.5628 -1.8761
   25VAL    CG2  376   5.444   5.310   5.156  0.1228  0.1898 -0.0635
   25VAL   HG21  377   5.392   5.234   5.217 -0.7799 -0.6769 -1.8242
   25VAL   HG22  378   5.368   5.390   5.141  1.6319  1.7555  0.3249
   25VAL   HG23  379   5.535   5.359   5.198  1.2132 -2.8669  1.3846
   25VAL      C  380   5.355   5.194   4.822  0.0067  0.1546  0.0066
   25VAL      O  381   5.299   5.278   4.750 -0.1149 -0.2589 -0.3902
   26LEU      N  382   5.409   5.088   4.759  0.5762  0.4997 -0.0903
   26LEU     HN  383   5.452   5.013   4.808  1.0657  0.3656 -0.7122
   26LEU     CA  384   5.390   5.072   4.618 -0.1759 -0.0943  0.0755
   26LEU     HA  385   5.423   5.163   4.571  0.7649 -1.1383 -1.3407
   26LEU     CB  386   5.484   4.966   4.559 -0.0772  0.0690 -0.0622
   26LEU    HB1  387   5.480   4.874   4.621 -1.2416  0.6292  0.7425
   26LEU    HB2  388   5.589   4.995   4.585  0.0114 -1.6155  1.6539
   26LEU     CG  389   5.488   4.938   4.408  0.2407 -0.1412 -0.0165
   26LEU     HG  390   5.380   4.928   4.381 -0.0419  2.0868  0.0685
   26LEU    CD1  391   5.526   5.068   4.335  0.1115 -0.0471  0.0804
   26LEU   HD11  392   5.636   5.082   4.328  0.3546 -2.3504 -2.3052
   26LEU   HD12  393   5.475   5.160   4.371 -1.6027 -0.6401 -0.7233
   26LEU   HD13  394   5.499   5.040   4.231  0.3398  1.9922 -0.5871
   26LEU    CD2  395   5.562   4.812   4.361  0.0873  0.1336 -1.0197
   26LEU   HD21  396   5.664   4.814   4.405  0.2498  1.7492 -1.3920
   26LEU   HD22  397   5.571   4.817   4.250 -0.9803 -1.8496 -1.2439
   26LEU   HD23  398   5.521   4.713   4.391 -0.4530  1.4127  3.0500
   26LEU      C  399   5.250   5.041   4.578 -0.3970  0.3278  0.5091
   26LEU      O  400   5.208   5.065   4.465  0.0761 -0.5831  0.1290
   27VAL      N  401   5.170   4.975   4.664 -0.1218  0.0396  0.5456
   27VAL     HN  402   5.204   4.932   4.747 -1.4638  2.8695  2.7398
   27VAL     CA  403   5.031   4.956   4.636 -0.0755  0.2147  0.1844
   27VAL     HA  404   5.012   4.904   4.543  1.0760  0.5406 -0.2406
   27VAL     CB  405   4.974   4.858   4.734  0.2111  0.3348  0.4713
   27VAL     HB  406   4.996   4.902   4.834 -0.2135  0.3853  0.5475
   27VAL    CG1  407   4.822   4.841   4.713  0.3855  0.4870 -1.0124
   27VAL   HG11  408   4.794   4.750   4.769 -0.1634  0.3568 -1.4884
   27VAL   HG12  409   4.802   4.817   4.607  1.5965  1.0503 -1.3941
   27VAL   HG13  410   4.780   4.935   4.757  1.5658 -0.0044  1.3437
   27VAL    CG2  411   5.053   4.727   4.727  0.3500  0.4226  0.3886
   27VAL   HG21  412   5.163   4.725   4.745  0.4806 -1.4156 -0.2855
   27VAL   HG22  413   5.031   4.676   4.630  2.3987  0.4168 -0.1377
   27VAL   HG23  414   5.008   4.667   4.809  1.5626 -0.1273  0.6757
   27VAL      C  415   4.951   5.082   4.634  0.2893  0.4436 -0.2484
   27VAL      O  416   4.869   5.101   4.545 -0.5094 -0.7116  0.2079
   28CYS      N  417   4.975   5.176   4.728  0.5036 -0.1266  0.2745
   28CYS     HN  418   5.036   5.144   4.800 -0.4773 -1.2041  0.6670
   28CYS     CA  419   4.922   5.308   4.728  0.1155 -0.2798  0.0409
   28CYS     HA  420   4.816   5.289   4.721  0.2330 -1.2387  0.7350
   28CYS     CB  421   4.955   5.368   4.866  0.0160  0.1365 -0.1153
   28CYS    HB1  422   4.918   5.473   4.868  0.8069  0.4097  0.5941
   28CYS    HB2  423   5.065   5.382   4.872  0.4011 -1.1860 -2.6700
   28CYS     SG  424   4.896   5.277   5.011  0.0417  0.0330 -0.1698
   28CYS    HG1  425   4.951   5.158   4.991  2.1360  0.9239  0.0734
   28CYS      C  426   4.966   5.391   4.612 -0.0281 -0.0405  0.1566
   28CYS      O  427   4.888   5.458   4.544  0.0761  0.2912  0.3614
   29TRP      N  428   5.095   5.379   4.577 -0.0934 -0.3675  0.0169
   29TRP     HN  429   5.163   5.350   4.645  0.6299 -0.5710 -0.7833
   29TRP     CA  430   5.145   5.453   4.466  0.0027 -0.3034  0.1020
   29TRP     HA  431   5.125   5.559   4.476 -0.2535 -0.4474  1.2457
   29TRP     CB  432   5.298   5.432   4.458  0.2244  0.8911  0.8865
   29TRP    HB1  433   5.316   5.324   4.437 -1.2198  0.6380  0.8239
   29TRP    HB2  434   5.328   5.445   4.564 -0.9312 -4.0272  2.0931
   29TRP     CG  435   5.378   5.508   4.358 -0.2377  0.6562  0.3305
   29TRP    CD1  436   5.348   5.614   4.277 -0.8026  0.1845 -0.0935
   29TRP    HD1  437   5.246   5.652   4.277 -0.9128 -0.1103 -0.0600
   29TRP    NE1  438   5.456   5.673   4.217 -0.3300 -0.5480  0.0258
   29TRP    HE1  439   5.474   5.769   4.216 -0.3771 -0.5380 -0.7599
   29TRP    CE2  440   5.563   5.600   4.260  0.0799  0.0624  0.0552
   29TRP    CD2  441   5.521   5.508   4.355 -0.2380 -0.1259 -0.2643
   29TRP    CE3  442   5.617   5.438   4.420 -0.0837  0.6258  0.3360
   29TRP    HE3  443   5.588   5.366   4.495  0.6812 -2.6484 -2.2500
   29TRP    CZ3  444   5.751   5.450   4.391 -0.0595 -0.0191  0.1738
   29TRP    HZ3  445   5.826   5.399   4.450 -0.9452 -0.9828  0.4920
   29TRP    CZ2  446   5.694   5.613   4.224  0.0517  0.2368  0.0164
   29TRP    HZ2  447   5.719   5.693   4.155 -1.9314  0.1402 -0.8856
   29TRP    CH2  448   5.786   5.536   4.290 -0.2914 -0.3636 -0.2015
   29TRP    HH2  449   5.886   5.536   4.249 -0.7896 -0.2541 -1.4762
   29TRP      C  450   5.079   5.413   4.339  0.3844  0.1292 -0.2406
   29TRP      O  451   5.032   5.495   4.260  0.8169  0.6588  0.0487
   30ALA      N  452   5.065   5.280   4.322  0.4732  0.1543 -0.5208
   30ALA     HN  453   5.107   5.225   4.394 -0.3462  0.7411  0.4320
   30ALA     CA  454   5.002   5.220   4.208  0.2545  0.0709 -0.3577
   30ALA     HA  455   5.059   5.246   4.120 -0.3757  1.0845 -0.4758
   30ALA     CB  456   5.021   5.067   4.215 -0.1253  0.0246 -0.2881
   30ALA    HB1  457   4.974   5.018   4.128 -1.0465  0.1161  0.1413
   30ALA    HB2  458   4.986   5.029   4.313  2.0532  2.7095  1.7236
   30ALA    HB3  459   5.131   5.052   4.211 -0.0610  0.7182 -1.3805
   30ALA      C  460   4.860   5.256   4.184  0.1173 -0.4288 -0.3066
   30ALA      O  461   4.816   5.288   4.074 -0.2192  0.6199  0.1225
   31VAL      N  462   4.773   5.259   4.286  0.0883 -0.2900 -0.3354
   31VAL     HN  463   4.800   5.225   4.376 -0.8737  2.3132  1.0362
   31VAL     CA  464   4.635   5.295   4.280  0.0665 -0.2250  0.3759
   31VAL     HA  465   4.584   5.241   4.202  0.9400 -0.2871 -0.1651
   31VAL     CB  466   4.569   5.271   4.412 -0.0322  0.3006  0.4259
   31VAL     HB  467   4.617   5.329   4.494 -0.3393  3.1252 -1.2628
   31VAL    CG1  468   4.420   5.306   4.427 -0.0782  0.1466  0.3468
   31VAL   HG11  469   4.362   5.272   4.338  1.8614 -1.2579 -0.4372
   31VAL   HG12  470   4.417   5.417   4.425 -0.4627  0.2319  2.5578
   31VAL   HG13  471   4.379   5.271   4.524  0.4808 -1.7915 -0.0755
   31VAL    CG2  472   4.558   5.122   4.450  0.6256  0.0885 -0.2072
   31VAL   HG21  473   4.647   5.057   4.436 -1.9387 -3.4829 -1.3024
   31VAL   HG22  474   4.488   5.081   4.375  1.1882  1.1216 -1.3371
   31VAL   HG23  475   4.512   5.107   4.550 -2.0574 -1.1058 -1.5166
   31VAL      C  476   4.622   5.440   4.246 -0.2607 -0.3930 -0.2491
   31VAL      O  477   4.540   5.484   4.166 -0.1227  0.5140  0.0941
   32TRP      N  478   4.703   5.523   4.314 -0.6492 -0.0207 -0.2384
   32TRP     HN  479   4.776   5.494   4.375 -1.0394 -0.1266  0.1767
   32TRP     CA  480   4.703   5.662   4.280 -0.1205  0.0940  0.2131
   32TRP     HA  481   4.614   5.715   4.310  1.5563  3.1296  0.2999
   32TRP     CB  482   4.802   5.741   4.368 -0.0375  0.1194  0.0974
   32TRP    HB1  483   4.906   5.714   4.339 -0.0928 -1.7964  1.4154
   32TRP    HB2  484   4.787   5.701   4.471  1.7869 -2.5779 -0.5678
   32TRP     CG  485   4.790   5.889   4.369  0.0577  0.1315 -0.2404
   32TRP    CD1  486   4.866   5.975   4.296  0.0959  0.0327 -0.3171
   32TRP    HD1  487   4.941   5.941   4.226 -0.1824 -0.1956 -0.5070
   32TRP    NE1  488   4.821   6.103   4.311 -0.4443 -0.1580 -0.2862
   32TRP    HE1  489   4.879   6.178   4.287  0.4474 -1.1852 -1.5295
   32TRP    CE2  490   4.719   6.105   4.402  0.1660  0.2254  0.3920
   32TRP    CD2  491   4.702   5.974   4.443  0.6531  0.1701  0.4356
   32TRP    CE3  492   4.604   5.951   4.535 -0.0834 -0.2541 -0.4381
   32TRP    HE3  493   4.570   5.850   4.557 -0.3640 -0.4261 -1.5621
   32TRP    CZ3  494   4.552   6.056   4.606  0.2599 -0.2933 -0.1254
   32TRP    HZ3  495   4.484   6.039   4.689  2.0906  2.1137  2.0115
   32TRP    CZ2  496   4.664   6.211   4.468 -0.0438 -0.1486  0.8194
   32TRP    HZ2  497   4.693   6.310   4.437 -0.9710 -0.4143 -1.0206
   32TRP    CH2  498   4.584   6.186   4.577 -0.1084  0.0138  0.8094
   32TRP    HH2  499   4.546   6.271   4.633 -1.7487  1.5748 -2.4112
   32TRP      C  500   4.736   5.698   4.139 -0.1835 -0.4326  0.0610
   32TRP      O  501   4.661   5.778   4.083 -0.1499 -0.2611  0.2603
   33LEU      N  502   4.843   5.637   4.086  0.1339  0.3063 -0.1643
   33LEU     HN  503   4.899   5.575   4.141  0.2914  0.0713 -0.5875
   33LEU     CA  504   4.898   5.650   3.955 -0.0453 -0.1984 -0.2911
   33LEU     HA  505   4.913   5.756   3.938 -0.0660 -0.1787 -0.1885
   33LEU     CB  506   5.035   5.582   3.939 -0.1434 -0.3527 -0.4885
   33LEU    HB1  507   5.026   5.472   3.952 -0.3721 -0.2816 -0.0150
   33LEU    HB2  508   5.090   5.618   4.029 -2.4071  1.4299  0.2963
   33LEU     CG  509   5.120   5.620   3.817 -0.0190  0.3109 -0.1987
   33LEU     HG  510   5.060   5.612   3.724  1.5781  0.9622 -1.3447
   33LEU    CD1  511   5.178   5.762   3.828 -0.0411  0.3500 -0.5817
   33LEU   HD11  512   5.111   5.850   3.817  1.0847  2.1386  4.2829
   33LEU   HD12  513   5.260   5.769   3.753  0.2362  0.5046 -0.2671
   33LEU   HD13  514   5.220   5.778   3.930 -0.4283  1.7589 -0.6127
   33LEU    CD2  515   5.234   5.517   3.810 -0.0556  0.2310  0.2984
   33LEU   HD21  516   5.206   5.422   3.760  0.2894  0.9380 -1.2989
   33LEU   HD22  517   5.259   5.491   3.915 -1.3078  3.6078  1.5944
   33LEU   HD23  518   5.331   5.553   3.769  0.4333  1.9416  2.7483
   33LEU      C  519   4.806   5.608   3.845 -0.6838  0.3555  0.0240
   33LEU      O  520   4.804   5.676   3.743  0.0914 -0.0064 -0.2416
   34ASN      N  521   4.742   5.490   3.855  0.4097 -0.2373  0.2480
   34ASN     HN  522   4.752   5.443   3.943 -0.8597  0.6879  0.9231
   34ASN     CA  523   4.688   5.420   3.743 -0.2634 -0.3678  0.6487
   34ASN     HA  524   4.722   5.468   3.653 -2.2228 -0.1697 -0.0322
   34ASN     CB  525   4.724   5.270   3.743 -0.3668 -0.3937  0.5427
   34ASN    HB1  526   4.688   5.230   3.841  0.5017 -0.6440  0.7655
   34ASN    HB2  527   4.834   5.255   3.744 -0.0923  1.3922  0.2078
   34ASN     CG  528   4.667   5.183   3.632  0.1397  0.2815 -0.2476
   34ASN    OD1  529   4.570   5.211   3.561  0.0105  0.3278 -0.0532
   34ASN    ND2  530   4.712   5.055   3.643  0.1300  0.2783 -0.2341
   34ASN   HD21  531   4.668   4.982   3.590 -2.1195  0.4196  1.3208
   34ASN   HD22  532   4.781   5.033   3.711  0.1565 -0.1254 -0.3880
   34ASN      C  533   4.539   5.428   3.743 -0.2403  0.0682  0.2909
   34ASN      O  534   4.478   5.376   3.836 -0.1341 -0.3223  0.1468
   35SER      N  535   4.477   5.491   3.642  0.0111 -0.4765 -0.2113
   35SER     HN  536   4.532   5.527   3.567 -1.2474  0.5287 -0.6846
   35SER     CA  537   4.335   5.504   3.650  0.0272 -0.3563 -0.1038
   35SER     HA  538   4.307   5.551   3.743 -2.1471  0.0117 -0.8729
   35SER     CB  539   4.295   5.598   3.535  0.3304 -0.5470 -0.3644
   35SER    HB1  540   4.361   5.687   3.543 -0.3757 -0.0256 -0.2365
   35SER    HB2  541   4.194   5.643   3.545  0.9367  0.7780  0.0190
   35SER     OG  542   4.311   5.552   3.401 -0.0621 -0.5653 -0.4052
   35SER    HG1  543   4.404   5.549   3.380 -0.5510 -0.2794 -2.8923
   35SER      C  544   4.250   5.382   3.652 -0.5885  0.0679  0.2312
   35SER      O  545   4.141   5.378   3.708 -0.6017  0.1195  0.2099
   36ASN      N  546   4.303   5.270   3.600 -0.2778  0.0946  0.4820
   36ASN     HN  547   4.395   5.275   3.561 -0.7699  1.3017 -0.6318
   36ASN     CA  548   4.237   5.143   3.591  0.2007 -0.1155 -0.2778
   36ASN     HA  549   4.134   5.173   3.580  0.9444  2.1436 -1.8343
   36ASN     CB  550   4.294   5.046   3.487 -0.2076 -0.3008 -0.3309
   36ASN    HB1  551   4.240   4.949   3.489  0.6588 -0.8336 -1.5560
   36ASN    HB2  552   4.404   5.033   3.499 -0.1781  0.8375  0.8714
   36ASN     CG  553   4.282   5.110   3.350  0.3751 -0.3995 -0.4305
   36ASN    OD1  554   4.204   5.203   3.332  0.4709 -0.2750 -0.2107
   36ASN    ND2  555   4.357   5.058   3.249  0.3199 -0.1678 -0.5921
   36ASN   HD21  556   4.410   4.975   3.264  1.7692  0.7596 -0.4041
   36ASN   HD22  557   4.378   5.108   3.165  2.0180  0.9266  0.4236
   36ASN      C  558   4.245   5.070   3.720 -0.0171 -0.3003 -0.3696
   36ASN      O  559   4.178   4.968   3.738 -0.0047 -0.1365  0.6994
   37LEU      N  560   4.323   5.122   3.817  0.1030 -0.1273 -0.5583
   37LEU     HN  561   4.377   5.200   3.786  0.9210 -1.2152 -1.9911
   37LEU     CA  562   4.333   5.067   3.949  0.0952  0.0278 -0.4933
   37LEU     HA  563   4.283   4.973   3.962 -2.7868  1.6464  1.0738
   37LEU     CB  564   4.477   5.057   4.004 -0.2321 -0.0592  0.3642
   37LEU    HB1  565   4.489   5.037   4.112  2.2961 -0.8358  0.0025
   37LEU    HB2  566   4.539   5.145   3.979 -1.6542  1.5765  2.2677
   37LEU     CG  567   4.558   4.945   3.937 -0.1584  0.4249 -0.3771
   37LEU     HG  568   4.543   4.955   3.828  1.2155 -1.2229 -0.7661
   37LEU    CD1  569   4.709   4.957   3.964 -0.2143  0.4040 -0.0362
   37LEU   HD11  570   4.749   5.055   3.928 -1.4787  1.1560  0.5594
   37LEU   HD12  571   4.756   4.871   3.911 -2.1189 -1.3900  1.0610
   37LEU   HD13  572   4.725   4.948   4.073  0.9319 -1.0032 -0.2837
   37LEU    CD2  573   4.503   4.805   3.968 -0.3860  0.6604  0.3208
   37LEU   HD21  574   4.579   4.731   3.933 -0.4412 -0.6638  2.7614
   37LEU   HD22  575   4.404   4.792   3.921 -0.5276  0.2469  0.7185
   37LEU   HD23  576   4.493   4.785   4.077  0.0517 -2.2828 -0.0942
   37LEU      C  577   4.246   5.141   4.045  0.0227 -0.4908 -0.1583
   37LEU      O  578   4.232   5.113   4.164 -0.3343  0.2928 -0.0108
   38GLN      N  579   4.177   5.243   3.994  0.1164 -0.0586  0.5647
   38GLN     HN  580   4.176   5.263   3.896 -1.3656 -1.9559  0.1341
   38GLN     CA  581   4.095   5.321   4.083 -0.0816 -0.0025  0.3367
   38GLN     HA  582   4.125   5.321   4.186 -2.3064  2.0762  1.0532
   38GLN     CB  583   4.096   5.469   4.041  0.0171 -0.0793  0.0611
   38GLN    HB1  584   4.024   5.522   4.106  1.2693  1.5063  0.2196
   38GLN    HB2  585   4.064   5.481   3.935  1.9545 -1.1685 -0.7015
   38GLN     CG  586   4.226   5.545   4.066 -0.2342  0.4205 -0.1445
   38GLN    HG1  587   4.313   5.500   4.013 -0.4452 -0.0969 -0.0492
   38GLN    HG2  588   4.242   5.546   4.176 -0.8630  1.7869 -0.0471
   38GLN     CD  589   4.229   5.686   4.007  0.0629  0.3463 -0.3135
   38GLN    OE1  590   4.134   5.735   3.946 -0.1825 -0.4141 -0.5507
   38GLN    NE2  591   4.336   5.763   4.040 -0.0903  0.6915 -0.6166
   38GLN   HE21  592   4.403   5.724   4.103  0.8909  0.6666 -1.6459
   38GLN   HE22  593   4.353   5.850   3.994 -1.1647  1.2220 -0.0593
   38GLN      C  594   3.955   5.270   4.084 -0.1541  0.1842  0.0156
   38GLN      O  595   3.886   5.259   3.983 -0.1334 -0.6787  0.0841
   39ASN      N  596   3.904   5.221   4.198 -0.5865  0.5531 -0.0182
   39ASN     HN  597   3.954   5.217   4.284  1.4522 -2.6724 -1.1480
   39ASN     CA  598   3.776   5.156   4.204 -0.4518  0.2883  0.0055
   39ASN     HA  599   3.707   5.219   4.152 -1.2937 -1.8624 -1.6114
   39ASN     CB  600   3.765   5.022   4.129 -0.1929  0.3988 -0.2317
   39ASN    HB1  601   3.789   5.031   4.021  0.0482  2.0641 -0.0695
   39ASN    HB2  602   3.664   4.976   4.130 -0.0368  0.0483 -0.3559
   39ASN     CG  603   3.854   4.912   4.186  0.2700  0.5741 -0.6105
   39ASN    OD1  604   3.913   4.914   4.293 -0.1365 -0.3618 -0.3587
   39ASN    ND2  605   3.872   4.801   4.109  0.3783  0.3422 -0.2502
   39ASN   HD21  606   3.907   4.723   4.161 -1.0466  0.1949  0.5466
   39ASN   HD22  607   3.847   4.803   4.012 -0.6275  1.5333  0.0043
   39ASN      C  608   3.734   5.158   4.347 -0.3240 -0.2320  0.0543
   39ASN      O  609   3.813   5.200   4.432 -0.6361 -0.1054  0.2850
   40VAL      N  610   3.612   5.119   4.387 -0.4822 -0.4266 -0.6137
   40VAL     HN  611   3.540   5.089   4.325 -2.3480 -0.5172  1.4877
   40VAL     CA  612   3.570   5.118   4.523  0.0970 -0.4186 -0.4321
   40VAL     HA  613   3.594   5.216   4.563 -0.2405 -0.1808 -0.8023
   40VAL     CB  614   3.421   5.096   4.522 -0.0346  0.4126 -0.3137
   40VAL     HB  615   3.400   5.007   4.459  2.2447  1.1481 -2.2718
   40VAL    CG1  616   3.362   5.100   4.664 -0.2498 -0.4395 -0.3701
   40VAL   HG11  617   3.395   5.196   4.711 -1.3913 -1.1969  2.1400
   40VAL   HG12  618   3.390   5.010   4.722  0.5905 -1.4027 -2.1903
   40VAL   HG13  619   3.252   5.087   4.655 -0.1500 -0.5994 -1.5446
   40VAL    CG2  620   3.357   5.212   4.445  0.0516  0.5278 -0.2128
   40VAL   HG21  621   3.391   5.212   4.340  0.6503  1.5896 -0.0273
   40VAL   HG22  622   3.393   5.306   4.492  1.8433 -0.1045 -0.2376
   40VAL   HG23  623   3.246   5.201   4.446  0.2322 -3.1138 -2.6613
   40VAL      C  624   3.644   5.015   4.601 -0.1259 -0.2139  0.0559
   40VAL      O  625   3.677   5.043   4.717  0.1869  0.5518 -0.2100
   41THR      N  626   3.674   4.900   4.539  0.1732  0.1269 -0.4473
   41THR     HN  627   3.630   4.868   4.456  1.2163 -0.6404 -0.7233
   41THR     CA  628   3.754   4.792   4.590 -0.3198  0.0702  0.2296
   41THR     HA  629   3.701   4.757   4.677 -0.4113  0.9083  0.5296
   41THR     CB  630   3.776   4.675   4.500  0.2193  0.2626  0.1048
   41THR     HB  631   3.861   4.688   4.430  1.5997  0.2763  1.7196
   41THR    OG1  632   3.658   4.651   4.423  0.1145 -0.3221  0.4353
   41THR    HG1  633   3.589   4.654   4.490  0.0935  2.5047  0.4253
   41THR    CG2  634   3.803   4.538   4.565 -0.8108 -0.2668 -0.5426
   41THR   HG21  635   3.836   4.464   4.489 -1.1729 -2.0528  0.9592
   41THR   HG22  636   3.719   4.478   4.607 -1.1126  0.4987 -0.0223
   41THR   HG23  637   3.881   4.553   4.643 -3.4810  0.4916  2.2027
   41THR      C  638   3.888   4.840   4.635  0.0979 -0.5368 -0.3508
   41THR      O  639   3.925   4.835   4.752 -0.6814  0.2981 -0.0527
   42ASN      N  640   3.962   4.909   4.547 -0.0787  0.3144  0.1531
   42ASN     HN  641   3.936   4.902   4.451  0.4997  0.0725  0.0085
   42ASN     CA  642   4.094   4.959   4.567  0.1541 -0.2238 -0.0068
   42ASN     HA  643   4.160   4.886   4.612  0.7006  0.5933  0.5472
   42ASN     CB  644   4.171   4.984   4.436  0.1130  0.3979  0.0836
   42ASN    HB1  645   4.271   5.030   4.449  0.5530  0.5872 -3.1123
   42ASN    HB2  646   4.099   5.045   4.378 -1.3030 -0.3672  0.9791
   42ASN     CG  647   4.196   4.848   4.372 -0.3450  0.3326  0.0406
   42ASN    OD1  648   4.173   4.741   4.427 -0.0554 -0.0179 -0.5184
   42ASN    ND2  649   4.255   4.844   4.250 -0.1897 -0.2320  0.1344
   42ASN   HD21  650   4.272   4.934   4.210  0.4988 -1.2372 -2.0021
   42ASN   HD22  651   4.290   4.762   4.204  0.9703  0.6487 -0.6081
   42ASN      C  652   4.100   5.076   4.659 -0.2742 -0.5029  0.3773
   42ASN      O  653   4.211   5.110   4.700 -0.1105 -0.2808 -0.2441
   43TYR      N  654   3.998   5.155   4.697  0.1279  0.2955 -0.1893
   43TYR     HN  655   3.910   5.153   4.649  0.0691 -2.4035 -0.1105
   43TYR     CA  656   3.995   5.249   4.804  0.0728  0.0695  0.0079
   43TYR     HA  657   4.086   5.306   4.795  0.7989 -1.0269  0.2334
   43TYR     CB  658   3.870   5.339   4.796  0.2517  0.2520 -0.7886
   43TYR    HB1  659   3.865   5.403   4.886 -0.7951 -1.4721  0.4297
   43TYR    HB2  660   3.781   5.275   4.814 -0.5373  1.7020  0.7175
   43TYR     CG  661   3.852   5.416   4.670 -0.1203  0.4711 -0.6001
   43TYR    CD1  662   3.960   5.452   4.593  0.4485 -0.0564 -0.0516
   43TYR    HD1  663   4.056   5.418   4.628 -0.8788 -2.2951  1.6904
   43TYR    CE1  664   3.947   5.509   4.468  0.0689  0.2143  0.1091
   43TYR    HE1  665   4.034   5.527   4.407  1.1522 -0.8634  1.2737
   43TYR     CZ  666   3.822   5.554   4.434 -0.0164 -0.4014 -0.4152
   43TYR     OH  667   3.817   5.621   4.310 -0.2505 -0.1140 -0.2502
   43TYR     HH  668   3.734   5.599   4.268  0.7192 -2.9261 -0.9185
   43TYR    CD2  669   3.728   5.465   4.634 -0.5654  0.1233  0.4130
   43TYR    HD2  670   3.640   5.465   4.697 -0.7801 -1.8384  0.1816
   43TYR    CE2  671   3.713   5.532   4.514  0.2958 -0.3765  0.0170
   43TYR    HE2  672   3.615   5.559   4.478  1.2253  1.7242 -1.1290
   43TYR      C  673   3.990   5.180   4.936 -0.4334  0.3895  0.1589
   43TYR      O  674   4.059   5.226   5.028 -0.2333  0.3163  0.0458
   44PHE      N  675   3.916   5.069   4.948 -0.0190  0.0336 -0.5206
   44PHE     HN  676   3.869   5.037   4.866  0.5629  0.6489 -1.1106
   44PHE     CA  677   3.922   4.986   5.064  0.0526  0.2439 -0.3740
   44PHE     HA  678   3.921   5.044   5.155  1.7049  0.2131 -0.3077
   44PHE     CB  679   3.792   4.904   5.065  0.1772  0.0468  0.0262
   44PHE    HB1  680   3.796   4.843   5.158  1.0040 -1.7344 -1.1436
   44PHE    HB2  681   3.802   4.841   4.975 -2.7418 -2.0401  0.9919
   44PHE     CG  682   3.661   4.975   5.061  0.1225 -0.0470  0.1177
   44PHE    CD1  683   3.633   5.090   5.132 -0.2906 -0.1165  0.0736
   44PHE    HD1  684   3.717   5.125   5.191  0.1390 -1.0585  0.0385
   44PHE    CE1  685   3.511   5.152   5.126 -0.1207  0.2340  0.1929
   44PHE    HE1  686   3.477   5.236   5.185  0.8819 -0.4081  1.7470
   44PHE     CZ  687   3.413   5.092   5.051  0.3323 -0.0841 -0.1456
   44PHE     HZ  688   3.319   5.145   5.047 -0.2086 -0.9625  0.4574
   44PHE    CD2  689   3.557   4.918   4.991  0.1033  0.4811 -0.2882
   44PHE    HD2  690   3.569   4.824   4.939 -1.0316  1.0889 -1.7338
   44PHE    CE2  691   3.430   4.971   4.986 -0.1623 -0.1345 -0.1904
   44PHE    HE2  692   3.347   4.927   4.934  0.5743 -0.0273 -1.5001
   44PHE      C  693   4.049   4.913   5.090  0.3267  0.5484 -0.8301
   44PHE      O  694   4.097   4.910   5.204 -0.1850 -0.1171 -0.6215
   45VAL      N  695   4.122   4.875   4.984  0.2514 -0.1939 -0.6275
   45VAL     HN  696   4.081   4.861   4.894  0.5745 -1.9818 -0.5293
   45VAL     CA  697   4.258   4.832   4.994  0.4607  0.4178 -0.7758
   45VAL     HA  698   4.246   4.750   5.063 -0.8609  1.3230  0.1183
   45VAL     CB  699   4.290   4.780   4.857  0.3657 -0.1539 -0.5821
   45VAL     HB  700   4.272   4.861   4.784 -1.3584  1.1563  1.1732
   45VAL    CG1  701   4.434   4.729   4.836  0.2898 -0.2867 -0.7819
   45VAL   HG11  702   4.513   4.802   4.861  0.9770 -0.3850 -2.4929
   45VAL   HG12  703   4.445   4.689   4.733  0.0823 -0.9960 -0.5331
   45VAL   HG13  704   4.454   4.644   4.905 -0.2380  0.5787  0.4685
   45VAL    CG2  705   4.202   4.662   4.812  0.1041 -0.2139  0.0739
   45VAL   HG21  706   4.228   4.567   4.864  0.4216 -2.0243 -3.1466
   45VAL   HG22  707   4.222   4.651   4.704 -1.7711  1.1969 -0.4798
   45VAL   HG23  708   4.091   4.670   4.814 -0.0626 -2.0290  0.9672
   45VAL      C  709   4.353   4.936   5.043  0.5279  0.2313 -0.5070
   45VAL      O  710   4.444   4.915   5.123  0.0534 -0.0763 -0.0444
   46VAL      N  711   4.332   5.060   4.997 -0.2528  0.2688 -0.0651
   46VAL     HN  712   4.274   5.081   4.918 -2.3724 -3.0536  0.3874
   46VAL     CA  713   4.403   5.176   5.042  0.1465 -0.0104  0.0271
   46VAL     HA  714   4.508   5.150   5.042 -0.0452 -0.8389 -0.5441
   46VAL     CB  715   4.391   5.291   4.946 -0.1375  0.1803  0.2920
   46VAL     HB  716   4.289   5.318   4.912  0.3991  0.1595 -1.4105
   46VAL    CG1  717   4.447   5.423   5.000 -0.2295  0.2071  0.3235
   46VAL   HG11  718   4.383   5.456   5.085 -1.1938 -1.5867  0.3469
   46VAL   HG12  719   4.428   5.502   4.924  1.1069  0.4262  0.1923
   46VAL   HG13  720   4.539   5.408   5.060 -1.0688  1.9912  2.1897
   46VAL    CG2  721   4.466   5.252   4.818 -0.6691  0.6788 -0.1772
   46VAL   HG21  722   4.431   5.315   4.732 -0.2360  1.7942  0.4372
   46VAL   HG22  723   4.436   5.156   4.772  2.1461 -0.2389 -0.2930
   46VAL   HG23  724   4.576   5.248   4.831 -0.3328 -0.5753 -2.7325
   46VAL      C  725   4.380   5.209   5.185 -0.4314  0.7621 -0.2407
   46VAL      O  726   4.466   5.236   5.268 -0.4553 -0.1111  0.0765
   47SER      N  727   4.257   5.193   5.237 -0.5365  1.0412 -0.4001
   47SER     HN  728   4.185   5.175   5.170  0.5583  3.6116 -2.4511
   47SER     CA  729   4.217   5.189   5.375  0.1608  0.1654 -0.2174
   47SER     HA  730   4.244   5.282   5.422  0.9762 -0.7330  1.1489
   47SER     CB  731   4.064   5.180   5.387  0.1611 -0.0122 -0.3290
   47SER    HB1  732   4.019   5.086   5.350 -1.0052  0.5877 -0.4910
   47SER    HB2  733   4.013   5.249   5.317  0.4593 -0.6239 -1.1695
   47SER     OG  734   4.021   5.210   5.519  0.1302 -0.4047 -0.2488
   47SER    HG1  735   3.958   5.146   5.551 -0.4658  0.6789  0.8481
   47SER      C  736   4.284   5.088   5.461  0.2030 -0.0630 -0.5134
   47SER      O  737   4.333   5.117   5.570 -0.5750 -0.6512 -0.0016
   48LEU      N  738   4.293   4.962   5.415 -0.2432 -0.0832 -0.5509
   48LEU     HN  739   4.253   4.929   5.330  1.4699  0.1392 -1.4919
   48LEU     CA  740   4.369   4.858   5.477 -0.3944  0.1018 -0.0542
   48LEU     HA  741   4.337   4.848   5.580 -0.6287  1.1568 -0.0117
   48LEU     CB  742   4.333   4.727   5.405  0.0605 -0.1050  0.0952
   48LEU    HB1  743   4.356   4.734   5.297  1.7343  2.0485  0.5155
   48LEU    HB2  744   4.226   4.707   5.427 -0.1621  2.3783  1.6442
   48LEU     CG  745   4.407   4.602   5.457 -0.9544 -0.6026  0.3574
   48LEU     HG  746   4.516   4.622   5.463 -1.0589  0.0285  0.2552
   48LEU    CD1  747   4.360   4.559   5.597 -0.3294  0.2816  0.8492
   48LEU   HD11  748   4.415   4.470   5.633  0.6133  0.0568 -1.0249
   48LEU   HD12  749   4.249   4.544   5.596 -0.1595 -1.1145 -0.1017
   48LEU   HD13  750   4.386   4.652   5.652  1.7068 -0.3988  1.0962
   48LEU    CD2  751   4.386   4.497   5.346 -0.0683 -0.5033  0.0879
   48LEU   HD21  752   4.277   4.491   5.322 -0.0631 -1.8316  0.2889
   48LEU   HD22  753   4.437   4.407   5.388  1.9630  0.7933  0.5255
   48LEU   HD23  754   4.447   4.526   5.258  1.4028  0.6238  1.4078
   48LEU      C  755   4.516   4.883   5.480 -0.2638 -0.6497 -0.0547
   48LEU      O  756   4.587   4.872   5.580 -0.1830  0.3010  0.0021
   49ALA      N  757   4.574   4.940   5.373  0.1561  0.1196  0.5783
   49ALA     HN  758   4.514   4.944   5.294  0.2108 -1.5974  0.4168
   49ALA     CA  759   4.709   4.987   5.360  0.0624  0.2347 -0.0083
   49ALA     HA  760   4.779   4.912   5.393 -1.6706 -1.1544  0.7281
   49ALA     CB  761   4.738   5.026   5.214  0.2232 -0.1499 -0.0798
   49ALA    HB1  762   4.720   4.933   5.156 -1.3389 -0.5219  0.9187
   49ALA    HB2  763   4.838   5.072   5.201  0.1646  0.0743  0.2210
   49ALA    HB3  764   4.658   5.099   5.189 -1.6325 -1.4929  1.5427
   49ALA      C  765   4.736   5.102   5.451 -0.2511  0.3813 -0.0982
   49ALA      O  766   4.845   5.120   5.506 -0.2404 -0.1224  0.0500
   50ALA      N  767   4.637   5.188   5.479 -0.6902 -0.1372 -0.0334
   50ALA     HN  768   4.558   5.184   5.418 -2.4660 -0.4289  2.1416
   50ALA     CA  769   4.646   5.291   5.578  0.1076 -0.0686 -0.1723
   50ALA     HA  770   4.739   5.339   5.551  1.9786 -0.5590  4.4230
   50ALA     CB  771   4.531   5.393   5.570  0.0184 -0.1461  0.0753
   50ALA    HB1  772   4.432   5.346   5.588  0.2368 -1.4992 -1.9417
   50ALA    HB2  773   4.526   5.434   5.467  0.7964 -2.8909 -1.1424
   50ALA    HB3  774   4.546   5.466   5.653 -0.8607 -1.5697  1.5264
   50ALA      C  775   4.667   5.233   5.714  0.3931 -0.1484 -0.2504
   50ALA      O  776   4.755   5.278   5.788 -0.0657 -0.6036  0.5852
   51ALA      N  777   4.600   5.122   5.746  0.5222 -0.1627 -0.0274
   51ALA     HN  778   4.525   5.090   5.689 -0.4179 -0.0246  1.0893
   51ALA     CA  779   4.620   5.046   5.866  0.1535 -0.1275  0.0586
   51ALA     HA  780   4.632   5.112   5.951 -2.4193 -0.6487  0.9154
   51ALA     CB  781   4.497   4.960   5.896  0.1045 -0.0702  0.0278
   51ALA    HB1  782   4.481   4.878   5.822  3.2658  1.1929 -2.2827
   51ALA    HB2  783   4.399   5.011   5.908 -0.6674 -1.8038  1.5688
   51ALA    HB3  784   4.508   4.906   5.992 -2.9582  0.2975  0.7057
   51ALA      C  785   4.745   4.966   5.872 -0.0657 -0.4928 -0.2286
   51ALA      O  786   4.809   4.949   5.976 -0.5194 -0.1505  0.1071
   52ASP      N  787   4.783   4.914   5.754 -0.4024  0.0340 -0.5678
   52ASP     HN  788   4.718   4.908   5.679  0.8479 -1.4722 -1.5983
   52ASP     CA  789   4.909   4.849   5.739 -0.2462  0.2080 -0.0475
   52ASP     HA  790   4.921   4.774   5.816 -0.5322  0.0109 -0.1935
   52ASP     CB  791   4.926   4.771   5.607  0.1443  0.1165  0.0556
   52ASP    HB1  792   5.027   4.725   5.601  0.2698  0.3393  0.4093
   52ASP    HB2  793   4.923   4.843   5.522  0.2035 -0.8777 -0.8111
   52ASP     CG  794   4.834   4.650   5.595 -0.4383  0.5607  0.0053
   52ASP    OD1  795   4.793   4.586   5.696  0.6267 -0.3770 -0.1386
   52ASP    OD2  796   4.820   4.608   5.478 -0.4777  0.2457  0.1227
   52ASP      C  797   5.032   4.928   5.764 -0.0591 -0.1269  0.1095
   52ASP      O  798   5.118   4.890   5.843 -0.7191 -0.1476  0.8206
   53ILE      N  799   5.041   5.046   5.698 -0.2507 -0.0071  0.2951
   53ILE     HN  800   4.971   5.069   5.631 -0.2845 -0.8955  0.0000
   53ILE     CA  801   5.145   5.142   5.715 -0.2323  0.0377 -0.0723
   53ILE     HA  802   5.237   5.089   5.697  0.1353  0.3424  0.8687
   53ILE     CB  803   5.143   5.252   5.612  0.2092  0.3135  0.2105
   53ILE     HB  804   5.040   5.294   5.611  0.0895  0.3194 -3.7934
   53ILE    CG2  805   5.247   5.360   5.647  1.0121 -0.2794 -0.3006
   53ILE   HG21  806   5.218   5.415   5.739 -0.8932 -1.8354  0.1115
   53ILE   HG22  807   5.238   5.437   5.568  1.7560  1.8538  1.5819
   53ILE   HG23  808   5.346   5.311   5.656  1.3005  0.3906  0.2155
   53ILE    CG1  809   5.161   5.196   5.470  0.0739  0.0937  0.2804
   53ILE   HG11  810   5.078   5.127   5.445  2.2421 -2.4277 -0.4409
   53ILE   HG12  811   5.255   5.137   5.472  0.3089  0.4658  1.7184
   53ILE     CD  812   5.161   5.298   5.356  0.0652 -0.0798  0.1252
   53ILE    HD1  813   5.258   5.351   5.343 -0.8164  1.6410  0.3131
   53ILE    HD2  814   5.073   5.362   5.376 -0.0481 -0.1459 -0.1518
   53ILE    HD3  815   5.154   5.237   5.263  0.5692  2.2299 -1.5031
   53ILE      C  816   5.150   5.197   5.853 -0.6264 -0.7283  0.2511
   53ILE      O  817   5.250   5.193   5.925  0.1631 -0.3682 -0.7937
   54ALA      N  818   5.031   5.224   5.908 -0.5709 -0.0470  0.0540
   54ALA     HN  819   4.950   5.216   5.851  0.9211  0.3927 -2.2457
   54ALA     CA  820   5.010   5.253   6.047 -0.3112  0.1427  0.0543
   54ALA     HA  821   5.079   5.333   6.066  0.4355 -0.5981  0.5152
   54ALA     CB  822   4.866   5.305   6.061 -0.5125 -0.2589 -0.4632
   54ALA    HB1  823   4.859   5.395   5.996 -1.3186 -1.0203 -1.4727
   54ALA    HB2  824   4.861   5.330   6.169  1.4027 -3.6975  0.5532
   54ALA    HB3  825   4.794   5.221   6.046  1.0542 -2.1395  1.8101
   54ALA      C  826   5.049   5.148   6.145 -0.2456 -0.1356 -0.2659
   54ALA      O  827   5.090   5.193   6.252  0.5372  0.4183 -0.7885
   55VAL      N  828   5.030   5.017   6.123 -0.0992 -0.2258  0.1345
   55VAL     HN  829   4.972   4.984   6.049  0.2495 -0.1172 -0.1934
   55VAL     CA  830   5.074   4.911   6.208  0.2836 -0.0787  0.1216
   55VAL     HA  831   5.018   4.925   6.299  0.1553  0.1886  0.0015
   55VAL     CB  832   5.039   4.776   6.152  0.1960 -0.0414  0.0854
   55VAL     HB  833   5.042   4.789   6.042  1.2540 -3.2142 -0.3635
   55VAL    CG1  834   5.128   4.653   6.173  0.2449 -0.0880 -0.3732
   55VAL   HG11  835   5.076   4.573   6.117 -0.7661  1.1891 -1.3101
   55VAL   HG12  836   5.148   4.617   6.277 -0.0115 -1.1866 -0.6907
   55VAL   HG13  837   5.225   4.672   6.123  0.3705  1.7120  0.4757
   55VAL    CG2  838   4.896   4.735   6.193  0.0840 -0.2453 -0.4969
   55VAL   HG21  839   4.856   4.654   6.127 -0.9186 -0.2704  0.1226
   55VAL   HG22  840   4.837   4.829   6.190  0.1672 -0.2089 -1.3053
   55VAL   HG23  841   4.902   4.708   6.300 -1.7618 -2.7411 -0.9300
   55VAL      C  842   5.223   4.919   6.215  0.2449  0.5256  0.3378
   55VAL      O  843   5.277   4.913   6.325  0.1646  0.2322  0.3636
   56GLY      N  844   5.289   4.953   6.103  0.1847 -0.2242  0.0689
   56GLY     HN  845   5.240   4.970   6.018 -0.1445  2.0367  0.6441
   56GLY     CA  846   5.432   4.956   6.090  0.1515 -0.2321 -0.3098
   56GLY    HA1  847   5.457   4.973   5.986  0.2985  1.4155 -0.0417
   56GLY    HA2  848   5.473   4.867   6.134  0.3867  0.5061  1.0199
   56GLY      C  849   5.484   5.080   6.155 -0.4396 -0.4130  0.5148
   56GLY      O  850   5.586   5.057   6.220  0.3578  0.5393 -0.3803
   57VAL      N  851   5.426   5.200   6.139  0.4119 -0.1567 -0.7135
   57VAL     HN  852   5.354   5.208   6.071  0.0991 -0.7190 -0.4532
   57VAL     CA  853   5.473   5.322   6.198 -0.3769 -0.0618 -0.2792
   57VAL     HA  854   5.580   5.321   6.203 -0.4075 -0.6835  3.3720
   57VAL     CB  855   5.415   5.443   6.130 -0.3075 -0.0036 -0.2363
   57VAL     HB  856   5.305   5.433   6.136 -0.2214 -0.6994  0.3260
   57VAL    CG1  857   5.468   5.574   6.190 -0.0582 -0.2265  0.0357
   57VAL   HG11  858   5.451   5.667   6.132 -2.0575  0.4698  1.6341
   57VAL   HG12  859   5.578   5.558   6.200 -0.2055 -2.7343 -1.4833
   57VAL   HG13  860   5.412   5.594   6.283 -0.9152 -0.6520 -0.3740
   57VAL    CG2  861   5.464   5.430   5.984  0.3766  0.4361 -0.0499
   57VAL   HG21  862   5.409   5.346   5.936  2.1978 -1.7185  1.4360
   57VAL   HG22  863   5.572   5.407   5.981  0.3119  0.2057 -1.0259
   57VAL   HG23  864   5.457   5.524   5.925  3.2178  2.0296  1.9242
   57VAL      C  865   5.442   5.321   6.344  0.1662 -0.3266 -0.1644
   57VAL      O  866   5.517   5.369   6.429 -0.3598 -0.1882  0.2301
   58LEU      N  867   5.324   5.274   6.389  0.2576 -0.3198  0.0868
   58LEU     HN  868   5.258   5.226   6.332  0.8049 -1.7435  0.6047
   58LEU     CA  869   5.272   5.308   6.517 -0.1793  0.1497 -0.2116
   58LEU     HA  870   5.346   5.367   6.570 -0.0487 -0.8527  0.7720
   58LEU     CB  871   5.151   5.403   6.504 -0.2313  0.0391 -0.5580
   58LEU    HB1  872   5.102   5.421   6.603  1.4608 -0.9545  0.5187
   58LEU    HB2  873   5.070   5.358   6.444  1.2531 -0.1761 -2.5139
   58LEU     CG  874   5.181   5.541   6.444 -0.1783  0.3861  0.2560
   58LEU     HG  875   5.220   5.528   6.341 -0.1403  0.2862  0.2834
   58LEU    CD1  876   5.053   5.626   6.436  0.2824  1.0465 -0.2778
   58LEU   HD11  877   4.994   5.615   6.530 -0.2493  0.1113 -0.7108
   58LEU   HD12  878   4.988   5.598   6.351  0.2752 -0.0594  0.0742
   58LEU   HD13  879   5.086   5.731   6.420  1.6855  1.0020  1.8553
   58LEU    CD2  880   5.284   5.615   6.533 -0.1987  0.7201  0.0053
   58LEU   HD21  881   5.283   5.725   6.521 -0.6325  0.7398  0.2078
   58LEU   HD22  882   5.384   5.573   6.509 -1.0604 -1.5095  0.0683
   58LEU   HD23  883   5.263   5.584   6.637  0.3606  0.6121  0.0861
   58LEU      C  884   5.238   5.190   6.602 -0.0802  0.5974  0.4658
   58LEU      O  885   5.286   5.184   6.715 -0.1242 -0.1654  0.4506
   59ALA      N  886   5.171   5.084   6.555  0.4343  0.2432  0.5237
   59ALA     HN  887   5.145   5.074   6.459 -0.7621 -2.0895  1.0088
   59ALA     CA  888   5.123   4.981   6.642  0.3191  0.2249  0.4396
   59ALA     HA  889   5.101   5.029   6.737 -1.7150  0.7870 -0.2544
   59ALA     CB  890   5.001   4.903   6.589  0.5839  0.3541 -0.3773
   59ALA    HB1  891   4.925   4.975   6.552  1.1690  1.5166  0.5910
   59ALA    HB2  892   4.962   4.849   6.678  1.9759  1.1621  0.7783
   59ALA    HB3  893   5.030   4.828   6.513  0.9498 -0.1653  0.2631
   59ALA      C  894   5.227   4.881   6.679 -0.2308 -0.6348 -0.3049
   59ALA      O  895   5.217   4.812   6.780 -0.4432 -0.0304  0.0938
   60ILE      N  896   5.337   4.868   6.603  0.1613 -0.4636  0.2308
   60ILE     HN  897   5.338   4.914   6.514 -2.9505  0.5178  0.5979
   60ILE     CA  898   5.449   4.788   6.643  0.4943 -0.0401  0.1581
   60ILE     HA  899   5.410   4.701   6.695  0.3365  0.4342  0.8580
   60ILE     CB  900   5.525   4.738   6.525  0.3396  0.1105 -0.0081
   60ILE     HB  901   5.552   4.824   6.461  0.1487  0.1202 -0.0742
   60ILE    CG2  902   5.659   4.675   6.568  0.2828 -0.0124 -0.0065
   60ILE   HG21  903   5.705   4.632   6.476 -0.5182 -0.9288  0.0125
   60ILE   HG22  904   5.643   4.594   6.641  0.0236 -1.3667 -1.5101
   60ILE   HG23  905   5.734   4.751   6.600  1.8434 -1.0229 -1.0972
   60ILE    CG1  906   5.441   4.632   6.452  0.2630 -0.1235  0.4163
   60ILE   HG11  907   5.332   4.645   6.471  0.2318  0.4053 -0.0789
   60ILE   HG12  908   5.463   4.540   6.509  0.2533  0.4868  1.4309
   60ILE     CD  909   5.465   4.615   6.302 -0.0786  0.2918  0.3109
   60ILE    HD1  910   5.545   4.539   6.288 -0.7018 -0.6043  1.4293
   60ILE    HD2  911   5.489   4.711   6.252  0.1188  0.2726  0.3648
   60ILE    HD3  912   5.376   4.573   6.251 -0.0958  0.9873 -0.2435
   60ILE      C  913   5.539   4.856   6.741  0.1180  0.4355  0.1835
   60ILE      O  914   5.571   4.793   6.842 -0.0594  0.0810  0.0211
   61PRO      N  915   5.585   4.977   6.735  0.1921  0.4249  0.5019
   61PRO     CD  916   5.610   5.049   6.610  0.3985 -0.5791 -0.0429
   61PRO    HD1  917   5.515   5.087   6.567  1.0040  0.9268 -0.1088
   61PRO    HD2  918   5.663   4.996   6.528 -2.0590  0.9252 -2.7861
   61PRO     CA  919   5.631   5.055   6.846  0.7809  0.1568  0.4483
   61PRO     HA  920   5.725   5.014   6.880  1.2043  1.3419  0.7588
   61PRO     CB  921   5.652   5.196   6.790  0.2871 -0.0502 -0.2699
   61PRO    HB1  922   5.724   5.258   6.846 -0.6904  0.0384  0.9469
   61PRO    HB2  923   5.555   5.251   6.788 -0.8739 -1.9896 -0.5235
   61PRO     CG  924   5.704   5.164   6.649  0.2006 -0.3516 -0.2345
   61PRO    HG1  925   5.704   5.248   6.577 -2.9967 -1.0500 -1.1850
   61PRO    HG2  926   5.811   5.133   6.646  0.8778  1.8587 -1.1576
   61PRO      C  927   5.542   5.051   6.965 -0.1234 -0.0477 -0.2205
   61PRO      O  928   5.597   5.050   7.075 -0.1684 -0.0768 -0.1981
   62PHE      N  929   5.409   5.060   6.949 -0.1071 -0.0426 -0.3546
   62PHE     HN  930   5.362   5.069   6.861 -1.0688  0.6690  0.2210
   62PHE     CA  931   5.316   5.047   7.057  0.1630 -0.2311 -0.1458
   62PHE     HA  932   5.358   5.120   7.124  0.7436 -0.4622 -0.2460
   62PHE     CB  933   5.171   5.083   7.021  0.2951  0.1507 -0.3023
   62PHE    HB1  934   5.120   5.050   7.114  0.4865 -1.5967 -0.7738
   62PHE    HB2  935   5.133   5.022   6.936 -0.6343 -0.6104  0.6336
   62PHE     CG  936   5.148   5.229   7.008 -0.5547 -0.0268 -0.8446
   62PHE    CD1  937   5.250   5.315   6.975 -0.5292  0.3016  0.0818
   62PHE    HD1  938   5.352   5.292   6.948 -0.1581  2.5137 -0.6467
   62PHE    CE1  939   5.230   5.451   6.970  0.5882  0.4704 -0.1578
   62PHE    HE1  940   5.311   5.520   6.952  0.2345  1.2401  1.0937
   62PHE     CZ  941   5.104   5.501   6.997  0.5229  0.0708  0.2852
   62PHE     HZ  942   5.090   5.608   6.998  2.6412  0.3911  0.7712
   62PHE    CD2  943   5.020   5.277   7.026 -0.4488  0.0660 -0.3270
   62PHE    HD2  944   4.943   5.205   7.046  0.0725 -0.9532 -1.7828
   62PHE    CE2  945   5.003   5.414   7.030  0.2531  0.1589 -0.2945
   62PHE    HE2  946   4.908   5.462   7.046 -0.0753  0.1827 -2.1130
   62PHE      C  947   5.331   4.917   7.128  0.0440  0.0046  0.3155
   62PHE      O  948   5.333   4.904   7.251  0.0651 -0.0679  0.3075
   63ALA      N  949   5.346   4.808   7.050  0.0383  0.1949  0.0483
   63ALA     HN  950   5.347   4.807   6.950 -1.0322  2.7014 -0.0750
   63ALA     CA  951   5.370   4.675   7.096  0.3610  0.2014 -0.1007
   63ALA     HA  952   5.284   4.653   7.157  0.4894 -0.4995 -0.1654
   63ALA     CB  953   5.366   4.585   6.972  0.4929  0.0419  0.0080
   63ALA    HB1  954   5.461   4.586   6.915 -0.6704  0.2525 -2.0437
   63ALA    HB2  955   5.279   4.606   6.905  1.9127  0.0648 -1.9169
   63ALA    HB3  956   5.348   4.478   6.994  1.4944 -0.2364 -0.4524
   63ALA      C  957   5.496   4.656   7.174  0.3372 -0.0103 -0.1121
   63ALA      O  958   5.497   4.596   7.281  0.3106  0.3495  0.0943
   64ILE      N  959   5.605   4.718   7.124 -0.0139  0.4760 -0.2884
   64ILE     HN  960   5.587   4.767   7.040  0.3538  1.2502  0.0762
   64ILE     CA  961   5.735   4.709   7.183 -0.1924  0.0463  0.0463
   64ILE     HA  962   5.757   4.606   7.206  1.2908  0.2515 -0.3414
   64ILE     CB  963   5.841   4.769   7.096 -0.1907 -0.1203 -0.0690
   64ILE     HB  964   5.792   4.864   7.063  0.6085  0.8124  1.3180
   64ILE    CG2  965   5.974   4.805   7.165 -0.3611  0.7613 -0.1806
   64ILE   HG21  966   5.965   4.886   7.240 -0.9883  1.7783 -1.3167
   64ILE   HG22  967   6.057   4.845   7.102  1.8866 -0.6545  1.7048
   64ILE   HG23  968   6.016   4.714   7.214 -1.1274 -0.3157 -1.4309
   64ILE    CG1  969   5.857   4.684   6.969 -0.4585 -0.0836 -0.1270
   64ILE   HG11  970   5.763   4.646   6.925 -0.8439 -0.3112  0.8585
   64ILE   HG12  971   5.918   4.593   6.988 -1.5586 -1.0583 -1.0814
   64ILE     CD  972   5.923   4.770   6.861 -0.2032 -0.3818 -0.2114
   64ILE    HD1  973   5.854   4.852   6.832  1.1836  1.2192  0.8252
   64ILE    HD2  974   5.922   4.717   6.763 -1.2868  0.1000 -0.4854
   64ILE    HD3  975   6.022   4.813   6.887 -0.5605  0.8541 -0.8049
   64ILE      C  976   5.739   4.786   7.311  0.0759  0.1813 -0.0427
   64ILE      O  977   5.795   4.734   7.407  0.4425 -0.5158 -0.6234
   65THR      N  978   5.669   4.901   7.317  0.0262  0.1592 -0.1814
   65THR     HN  979   5.632   4.941   7.233 -2.1024  0.9897  1.0839
   65THR     CA  980   5.648   4.980   7.434  0.3451  0.0086 -0.0218
   65THR     HA  981   5.743   5.016   7.472  1.4609 -1.4855 -1.2283
   65THR     CB  982   5.562   5.098   7.401  0.0038 -0.2261  0.0181
   65THR     HB  983   5.462   5.067   7.365 -0.0859  0.6576 -0.5457
   65THR    OG1  984   5.624   5.181   7.303 -0.1483 -0.0306  0.0878
   65THR    HG1  985   5.618   5.136   7.218 -0.8552 -2.1368  1.1759
   65THR    CG2  986   5.540   5.194   7.519  0.5739 -0.3164  0.2005
   65THR   HG21  987   5.499   5.137   7.606  4.1424 -1.8706  1.0479
   65THR   HG22  988   5.463   5.268   7.490 -0.1388 -0.6454  1.1998
   65THR   HG23  989   5.630   5.252   7.550  0.7395 -0.9054  0.8569
   65THR      C  990   5.580   4.908   7.545  0.0692 -0.0613 -0.2341
   65THR      O  991   5.624   4.909   7.660 -0.0414 -0.1935 -0.1906
   66ILE      N  992   5.466   4.839   7.527 -0.2456  0.3283  0.2287
   66ILE     HN  993   5.422   4.837   7.438 -0.7073 -2.4480  0.4116
   66ILE     CA  994   5.386   4.781   7.631 -0.1672  0.2865  0.2666
   66ILE     HA  995   5.373   4.849   7.714 -1.5614 -0.9265  1.0718
   66ILE     CB  996   5.245   4.781   7.579 -0.0774  0.2584  0.0156
   66ILE     HB  997   5.224   4.887   7.553  0.5389 -0.2300 -2.7273
   66ILE    CG2  998   5.230   4.688   7.457  0.2679  0.3410 -0.0904
   66ILE   HG21  999   5.128   4.668   7.418  0.4871 -2.0218  0.4312
   66ILE   HG22 1000   5.274   4.588   7.476 -0.4890  0.1827  0.9703
   66ILE   HG23 1001   5.270   4.735   7.365 -0.9266  2.3292  0.3433
   66ILE    CG1 1002   5.134   4.742   7.678 -0.3635  0.5738 -0.1768
   66ILE   HG11 1003   5.136   4.805   7.770  2.0998  0.5867 -0.1793
   66ILE   HG12 1004   5.143   4.638   7.718 -1.7414  1.0896  1.6471
   66ILE     CD 1005   4.993   4.757   7.620 -0.5410 -0.4455 -0.0310
   66ILE    HD1 1006   4.962   4.862   7.604 -1.4138 -0.5025  1.1391
   66ILE    HD2 1007   4.935   4.715   7.705  0.7200  0.3150  1.2575
   66ILE    HD3 1008   4.981   4.689   7.533 -0.9942 -0.8893  0.3719
   66ILE      C 1009   5.441   4.651   7.675  0.6021  0.6631  0.4287
   66ILE      O 1010   5.396   4.591   7.772  1.1821 -0.6322 -0.0626
   67SER      N 1011   5.547   4.596   7.611 -0.3782 -0.3549 -0.3588
   67SER     HN 1012   5.596   4.655   7.548  1.3049  0.2063  1.3859
   67SER     CA 1013   5.609   4.477   7.660 -0.0541 -0.0723 -0.0758
   67SER     HA 1014   5.539   4.397   7.685  0.1975 -0.8211 -1.6587
   67SER     CB 1015   5.702   4.406   7.561  0.5735 -0.7494  0.9791
   67SER    HB1 1016   5.651   4.385   7.465  3.0677  0.3003 -0.6699
   67SER    HB2 1017   5.747   4.313   7.604 -3.6071 -2.2424  2.6556
   67SER     OG 1018   5.810   4.484   7.514  0.2149 -0.5489  0.4806
   67SER    HG1 1019   5.780   4.565   7.472 -0.5007 -1.5069 -0.9380
   67SER      C 1020   5.687   4.501   7.785 -0.1643 -0.4119  0.0616
   67SER      O 1021   5.721   4.413   7.863  0.3793 -0.5090 -0.2796
   68THR      N 1022   5.723   4.629   7.807 -1.2233 -0.2321  0.8397
   68THR     HN 1023   5.689   4.703   7.750  0.2474 -0.6597 -0.6800
   68THR     CA 1024   5.822   4.668   7.904 -0.5095  0.2377 -0.0651
   68THR     HA 1025   5.909   4.605   7.898 -0.2105  0.0621  3.7189
   68THR     CB 1026   5.878   4.803   7.873 -0.2653  0.0818 -0.3141
   68THR     HB 1027   5.957   4.828   7.947 -2.3000  0.6704  1.7709
   68THR    OG1 1028   5.773   4.899   7.876 -0.0516  0.2951  0.6882
   68THR    HG1 1029   5.729   4.890   7.791  3.4286 -2.5585 -1.0838
   68THR    CG2 1030   5.941   4.810   7.733  0.3968 -0.0954 -0.0252
   68THR   HG21 1031   5.889   4.764   7.647 -0.6728 -0.6297  0.8884
   68THR   HG22 1032   6.045   4.773   7.745  0.1404 -0.5623  0.8726
   68THR   HG23 1033   5.953   4.915   7.697  1.0022 -0.1734 -0.0603
   68THR      C 1034   5.782   4.667   8.047 -0.2619 -0.0875  0.0018
   68THR      O 1035   5.860   4.620   8.130 -0.3805  0.7995  0.6269
   69GLY      N 1036   5.659   4.708   8.082 -0.1917  0.0629  0.0741
   69GLY     HN 1037   5.597   4.723   8.005  0.5697 -0.1372 -0.5920
   69GLY     CA 1038   5.608   4.726   8.214  0.4432 -0.1884  0.3568
   69GLY    HA1 1039   5.627   4.641   8.277 -2.5600 -0.8049  0.5727
   69GLY    HA2 1040   5.501   4.735   8.203  0.4014  0.6632  1.3038
   69GLY      C 1041   5.654   4.857   8.269 -0.1468  0.1988 -0.0581
   69GLY      O 1042   5.659   4.874   8.391 -0.1966 -0.4298  0.0320
   70PHE      N 1043   5.689   4.956   8.185  0.8965 -0.3305 -0.2711
   70PHE     HN 1044   5.699   4.935   8.088  2.3245 -2.1050  0.2082
   70PHE     CA 1045   5.730   5.088   8.222 -0.3793  0.0072 -0.0073
   70PHE     HA 1046   5.819   5.077   8.282 -1.2333 -1.1918  1.1005
   70PHE     CB 1047   5.785   5.166   8.102  0.2442 -0.1390  0.1821
   70PHE    HB1 1048   5.825   5.085   8.036 -1.3006 -2.1671  1.6152
   70PHE    HB2 1049   5.877   5.225   8.124  0.2845  0.7911 -2.1820
   70PHE     CG 1050   5.691   5.247   8.020  0.1277 -0.4740 -0.0170
   70PHE    CD1 1051   5.578   5.193   7.964  0.1161 -0.0163 -0.4493
   70PHE    HD1 1052   5.552   5.090   7.986 -0.2139 -0.0393 -0.9318
   70PHE    CE1 1053   5.501   5.269   7.879 -0.1884 -0.1075 -0.2582
   70PHE    HE1 1054   5.423   5.217   7.826  0.3615 -2.2336  0.8996
   70PHE     CZ 1055   5.538   5.392   7.830 -0.3182  0.2429  0.5023
   70PHE     HZ 1056   5.472   5.437   7.757 -0.8860 -1.5453 -0.1565
   70PHE    CD2 1057   5.728   5.374   7.983  0.3088 -0.5889 -0.2375
   70PHE    HD2 1058   5.823   5.412   8.018  1.0775 -2.4363 -0.2275
   70PHE    CE2 1059   5.656   5.438   7.885  0.4289 -0.6104 -0.3406
   70PHE    HE2 1060   5.701   5.531   7.856 -0.2404 -0.3187 -0.4804
   70PHE      C 1061   5.626   5.161   8.301 -0.3322  0.0820 -0.0125
   70PHE      O 1062   5.506   5.136   8.297 -0.2764 -0.1003 -0.7170
   71CYS      N 1063   5.672   5.256   8.384  0.0667  0.5072 -0.7110
   71CYS     HN 1064   5.769   5.255   8.406 -0.2515 -0.1280  0.7902
   71CYS     CA 1065   5.582   5.340   8.458 -0.0372 -0.1360 -0.0936
   71CYS     HA 1066   5.497   5.283   8.491  0.7119 -1.4873 -0.4010
   71CYS     CB 1067   5.661   5.406   8.572  0.3371  0.0422 -0.4514
   71CYS    HB1 1068   5.607   5.478   8.638  1.7634  3.2309 -2.5109
   71CYS    HB2 1069   5.733   5.478   8.528 -0.5587  1.3767  0.1818
   71CYS     SG 1070   5.755   5.288   8.674 -0.0697  0.1618  0.0715
   71CYS      C 1071   5.521   5.439   8.365  0.2579  0.4533  0.3393
   71CYS      O 1072   5.597   5.506   8.294 -0.0107 -0.0782 -0.4551
   72ALA      N 1073   5.387   5.446   8.362  0.2204 -0.3154  0.0933
   72ALA     HN 1074   5.338   5.388   8.428 -0.3470  2.6475  2.5034
   72ALA     CA 1075   5.312   5.532   8.276  0.5001  0.0606  0.2182
   72ALA     HA 1076   5.370   5.622   8.272  1.8403 -0.7875 -0.1610
   72ALA     CB 1077   5.309   5.482   8.130  0.6349  0.1106  0.1994
   72ALA    HB1 1078   5.412   5.449   8.103  0.7350 -0.0294  0.7338
   72ALA    HB2 1079   5.270   5.566   8.068 -0.8992  2.0942  3.5581
   72ALA    HB3 1080   5.240   5.396   8.125 -1.6218  1.8942 -1.8219
   72ALA      C 1081   5.178   5.565   8.333  0.0730 -0.2684 -0.5725
   72ALA      O 1082   5.145   5.506   8.436  0.0653 -0.0214 -0.4346
   73ALA      N 1083   5.110   5.672   8.287  0.0201 -0.0095  0.0981
   73ALA     HN 1084   5.156   5.731   8.221  0.4326  0.5512  0.8621
   73ALA     CA 1085   4.978   5.697   8.335 -0.1816 -0.2864 -0.3094
   73ALA     HA 1086   4.978   5.703   8.442  1.2301  1.0468 -0.3604
   73ALA     CB 1087   4.940   5.832   8.271  0.2016  0.0354  0.1409
   73ALA    HB1 1088   4.991   5.920   8.317  0.8016  0.6380 -1.5927
   73ALA    HB2 1089   4.830   5.842   8.283  0.3270 -0.7337  2.3022
   73ALA    HB3 1090   4.967   5.829   8.163 -1.1892 -0.5777 -0.2038
   73ALA      C 1091   4.884   5.593   8.286 -0.6886  0.2331 -0.4592
   73ALA      O 1092   4.902   5.522   8.187 -0.2523 -0.6227  0.2245
   74CYS      N 1093   4.776   5.562   8.360 -0.1806  0.0436  0.2103
   74CYS     HN 1094   4.764   5.613   8.445  1.5610 -0.6039  0.8998
   74CYS     CA 1095   4.693   5.448   8.337 -0.5318  0.2781  0.3032
   74CYS     HA 1096   4.762   5.367   8.316 -0.3889  0.8275 -1.5070
   74CYS     CB 1097   4.595   5.398   8.444 -0.3371 -0.0523  0.3281
   74CYS    HB1 1098   4.530   5.476   8.488  0.6301 -0.0039  1.7396
   74CYS    HB2 1099   4.661   5.380   8.532  0.7625  1.6675 -0.1009
   74CYS     SG 1100   4.525   5.235   8.402 -0.2032 -0.0506  0.0972
   74CYS      C 1101   4.615   5.469   8.212 -0.3083 -0.0076  0.1160
   74CYS      O 1102   4.604   5.381   8.126 -0.1955  0.0823  0.0083
   75HSD      N 1103   4.567   5.592   8.186  0.1854  0.1966  0.1709
   75HSD     HN 1104   4.568   5.664   8.255 -0.2305  0.7488 -0.3867
   75HSD     CA 1105   4.519   5.630   8.057  0.0903 -0.3297  0.0482
   75HSD     HA 1106   4.440   5.564   8.025 -0.6551  0.0710  1.0202
   75HSD     CB 1107   4.463   5.773   8.075  0.2662 -0.2765  0.1831
   75HSD    HB1 1108   4.427   5.795   7.972  0.5863 -2.1931 -0.3887
   75HSD    HB2 1109   4.543   5.846   8.099 -1.9503  3.7826 -3.4240
   75HSD    ND1 1110   4.330   5.922   8.227 -0.0486 -0.0411  0.1022
   75HSD    HD1 1111   4.395   5.998   8.228  0.9909 -0.8988  0.2595
   75HSD     CG 1112   4.347   5.799   8.166  0.4825 -0.1302  0.4171
   75HSD    CE1 1113   4.215   5.912   8.299  0.1455 -0.2721  0.3861
   75HSD    HE1 1114   4.171   5.993   8.357  0.2760 -1.8846  2.9213
   75HSD    NE2 1115   4.156   5.795   8.286  0.1922 -0.2785  0.2325
   75HSD    CD2 1116   4.238   5.725   8.200  0.1664  0.0896 -0.0966
   75HSD    HD2 1117   4.223   5.618   8.189  2.0652 -0.7516  3.6687
   75HSD      C 1118   4.620   5.630   7.948 -0.0003 -0.4731 -0.0359
   75HSD      O 1119   4.594   5.591   7.835 -0.1755  0.6695 -0.4074
   76GLY      N 1120   4.747   5.673   7.964 -0.0831 -0.1835 -0.1333
   76GLY     HN 1121   4.780   5.700   8.055 -0.1567  0.1144 -0.1936
   76GLY     CA 1122   4.848   5.656   7.864  0.0853  0.4439 -0.0727
   76GLY    HA1 1123   4.940   5.685   7.912 -0.0124 -1.2098  1.2057
   76GLY    HA2 1124   4.824   5.708   7.773  1.8262  1.0914 -0.1897
   76GLY      C 1125   4.879   5.516   7.825 -0.4719  0.2696  0.0916
   76GLY      O 1126   4.906   5.480   7.710 -0.0030  0.3522  0.1747
   77CYS      N 1127   4.879   5.424   7.923 -0.4518  0.0423 -0.1202
   77CYS     HN 1128   4.865   5.451   8.018  0.5965  1.4945 -0.3434
   77CYS     CA 1129   4.899   5.284   7.900  0.2525  0.1158  0.0257
   77CYS     HA 1130   5.000   5.278   7.861  1.1931  1.7180  2.0464
   77CYS     CB 1131   4.916   5.211   8.034 -0.3409  0.1111  0.0975
   77CYS    HB1 1132   4.822   5.202   8.093  0.3353 -2.1339  0.9087
   77CYS    HB2 1133   4.989   5.264   8.099 -2.4211  1.0532  1.7895
   77CYS     SG 1134   4.974   5.040   8.016  0.1938  0.3215 -0.2203
   77CYS      C 1135   4.790   5.223   7.819  0.1666 -0.4705  0.5813
   77CYS      O 1136   4.805   5.133   7.737 -0.4572  0.0996 -0.1663
   78LEU      N 1137   4.666   5.271   7.832  0.0315 -0.5558 -0.3563
   78LEU     HN 1138   4.650   5.338   7.904  0.8913 -0.4434 -0.2692
   78LEU     CA 1139   4.552   5.240   7.751 -0.4531  0.1634  0.0379
   78LEU     HA 1140   4.553   5.132   7.753  2.1046  0.1400  1.6085
   78LEU     CB 1141   4.422   5.298   7.809 -0.3142  0.3990  0.1149
   78LEU    HB1 1142   4.342   5.294   7.732  0.0310  2.5562 -0.4274
   78LEU    HB2 1143   4.455   5.400   7.841  1.5531  0.1897 -0.9859
   78LEU     CG 1144   4.372   5.234   7.939  0.0123 -0.0755  0.0097
   78LEU     HG 1145   4.461   5.228   8.006 -0.2532  2.2980  0.6987
   78LEU    CD1 1146   4.264   5.327   7.998  0.3698  0.3331  0.0347
   78LEU   HD11 1147   4.211   5.277   8.082  0.8214 -0.8991 -0.3772
   78LEU   HD12 1148   4.193   5.347   7.915  0.7261 -0.6830 -0.5338
   78LEU   HD13 1149   4.301   5.424   8.037  0.5335  0.0945  0.4868
   78LEU    CD2 1150   4.308   5.096   7.919  0.1794 -0.1307 -0.1481
   78LEU   HD21 1151   4.270   5.058   8.016  1.3705  0.8701  0.7547
   78LEU   HD22 1152   4.388   5.028   7.882 -0.3503 -1.3308  0.8453
   78LEU   HD23 1153   4.234   5.101   7.837 -0.1096 -0.0738  0.1148
   78LEU      C 1154   4.571   5.285   7.610 -0.0039  0.0198  0.0505
   78LEU      O 1155   4.540   5.207   7.520  0.2437  0.4190 -0.3823
   79PHE      N 1156   4.629   5.404   7.585 -0.1118  0.1177  0.2667
   79PHE     HN 1157   4.666   5.456   7.662 -0.6981 -0.7053  1.1393
   79PHE     CA 1158   4.638   5.458   7.453 -0.3773  0.1278  0.2521
   79PHE     HA 1159   4.539   5.460   7.409  0.1429 -0.2842 -0.9878
   79PHE     CB 1160   4.687   5.603   7.456 -0.2220  0.0751  0.3436
   79PHE    HB1 1161   4.792   5.609   7.491 -0.2644  1.9107  0.2770
   79PHE    HB2 1162   4.641   5.667   7.534  1.2163  0.7971  0.6302
   79PHE     CG 1163   4.673   5.679   7.329  0.1579  0.0226  0.2692
   79PHE    CD1 1164   4.551   5.727   7.286  0.2425  0.0546  0.0596
   79PHE    HD1 1165   4.471   5.708   7.356  1.7926 -1.3278  1.5636
   79PHE    CE1 1166   4.537   5.816   7.183 -0.2949  0.2478  0.2941
   79PHE    HE1 1167   4.443   5.867   7.164  0.5456  0.9473 -2.6043
   79PHE     CZ 1168   4.646   5.839   7.101 -0.4580  0.3602  0.1063
   79PHE     HZ 1169   4.642   5.888   7.005 -0.2760 -1.0344 -0.6400
   79PHE    CD2 1170   4.778   5.708   7.245 -0.0885  0.4831  0.1143
   79PHE    HD2 1171   4.878   5.680   7.274  1.5264  3.2138 -2.2180
   79PHE    CE2 1172   4.766   5.777   7.126 -0.4927  0.2555  0.0188
   79PHE    HE2 1173   4.850   5.782   7.059  0.2952 -0.7670  0.8806
   79PHE      C 1174   4.723   5.369   7.370 -0.3784 -0.1288  0.5213
   79PHE      O 1175   4.685   5.331   7.259 -0.1445  0.2365  0.3114
   80ILE      N 1176   4.838   5.327   7.426 -0.0774 -0.1798 -0.1250
   80ILE     HN 1177   4.862   5.357   7.518  2.8646 -0.6931 -0.6176
   80ILE     CA 1178   4.929   5.227   7.380  0.5537  0.1363  0.4151
   80ILE     HA 1179   4.943   5.250   7.275 -0.0799 -3.3743 -0.5963
   80ILE     CB 1180   5.053   5.229   7.465  0.6039  0.0026  0.3469
   80ILE     HB 1181   5.018   5.203   7.567 -1.5357 -0.4601 -0.4439
   80ILE    CG2 1182   5.144   5.116   7.414  0.2971  0.2052 -0.6906
   80ILE   HG21 1183   5.173   5.125   7.307  1.1058  1.1468 -0.4086
   80ILE   HG22 1184   5.090   5.020   7.432 -2.4960  1.5545 -1.3733
   80ILE   HG23 1185   5.240   5.116   7.471  0.4298 -1.5877 -0.8611
   80ILE    CG1 1186   5.129   5.362   7.468 -0.0959  0.4158 -0.0537
   80ILE   HG11 1187   5.219   5.353   7.532  0.7008 -1.1477 -1.3098
   80ILE   HG12 1188   5.064   5.440   7.514  0.5862  0.2810  1.1589
   80ILE     CD 1189   5.171   5.424   7.334 -0.0412  0.7740  0.1265
   80ILE    HD1 1190   5.248   5.365   7.279  0.7081  1.9688 -0.1281
   80ILE    HD2 1191   5.218   5.523   7.352 -1.1353  1.1471  1.0701
   80ILE    HD3 1192   5.085   5.426   7.263  2.3126  0.2958 -2.9629
   80ILE      C 1193   4.867   5.091   7.372  0.0182  0.3727  0.5454
   80ILE      O 1194   4.896   5.030   7.270 -0.2463  0.0504  0.6628
   81ALA      N 1195   4.783   5.048   7.468  0.3563  0.4031  0.8589
   81ALA     HN 1196   4.742   5.107   7.537 -1.5881 -0.8172  0.8232
   81ALA     CA 1197   4.713   4.923   7.467 -0.1678  0.6909  0.0445
   81ALA     HA 1198   4.782   4.843   7.447 -0.8761 -0.0940  0.6454
   81ALA     CB 1199   4.626   4.895   7.591 -0.3800 -0.4537 -0.3526
   81ALA    HB1 1200   4.571   4.987   7.620 -0.4965 -0.6430  0.0318
   81ALA    HB2 1201   4.699   4.873   7.672  0.7771 -1.6580 -1.6657
   81ALA    HB3 1202   4.563   4.807   7.566  1.1054 -2.2458  1.8741
   81ALA      C 1203   4.622   4.910   7.350 -0.2173  0.1262  0.1457
   81ALA      O 1204   4.630   4.810   7.279  0.3400  0.2076  0.0916
   82CYS      N 1205   4.538   5.014   7.333  0.2124  0.4172 -0.2108
   82CYS     HN 1206   4.555   5.092   7.393 -0.6387 -0.4126  1.1686
   82CYS     CA 1207   4.416   4.984   7.265  0.1587  0.2350 -0.0371
   82CYS     HA 1208   4.405   4.881   7.235 -2.2441  0.7411 -1.1070
   82CYS     CB 1209   4.295   5.019   7.353  0.2355 -0.2535  0.2642
   82CYS    HB1 1210   4.209   5.051   7.291  0.8298  0.8878  0.0009
   82CYS    HB2 1211   4.330   5.110   7.405 -1.1278  1.0162 -0.9610
   82CYS     SG 1212   4.256   4.885   7.470 -0.0556 -0.0847  0.3619
   82CYS    HG1 1213   4.232   4.794   7.378  2.5029  0.3348 -0.8075
   82CYS      C 1214   4.415   5.044   7.129  0.0561  0.1186 -0.0882
   82CYS      O 1215   4.315   5.026   7.060 -0.3837  0.4522  0.4569
   83PHE      N 1216   4.522   5.105   7.074  0.3722 -0.4138 -0.0687
   83PHE     HN 1217   4.608   5.118   7.124  1.7550 -0.9696 -2.1638
   83PHE     CA 1218   4.522   5.155   6.940 -0.1290  0.0112  0.0890
   83PHE     HA 1219   4.432   5.216   6.944  0.1046  0.2945  2.4828
   83PHE     CB 1220   4.641   5.250   6.921 -0.3575  0.3198  0.1786
   83PHE    HB1 1221   4.732   5.187   6.938 -1.9625 -1.5316  2.6163
   83PHE    HB2 1222   4.640   5.324   7.003 -0.4600  1.9674 -1.2634
   83PHE     CG 1223   4.646   5.322   6.791 -0.2366  0.1997  0.1156
   83PHE    CD1 1224   4.539   5.382   6.729 -0.3213 -0.2661 -0.1896
   83PHE    HD1 1225   4.440   5.371   6.770 -1.1255  0.7261 -1.7627
   83PHE    CE1 1226   4.551   5.453   6.612 -0.1632 -0.3638 -0.2338
   83PHE    HE1 1227   4.461   5.493   6.568  0.4150  0.1843 -0.9418
   83PHE     CZ 1228   4.672   5.463   6.548 -0.1974 -0.2508 -0.2813
   83PHE     HZ 1229   4.676   5.526   6.461  2.7561 -1.5016 -1.1910
   83PHE    CD2 1230   4.766   5.331   6.725 -0.1737  0.0201  0.2045
   83PHE    HD2 1231   4.856   5.279   6.756 -0.4724 -0.3991  0.3701
   83PHE    CE2 1232   4.780   5.402   6.608 -0.4054 -0.4676 -0.1219
   83PHE    HE2 1233   4.877   5.420   6.564  1.0370  0.9097  3.2597
   83PHE      C 1234   4.521   5.051   6.833  0.2024  0.2737 -0.1696
   83PHE      O 1235   4.448   5.064   6.734 -0.0505  0.2848  0.0181
   84VAL      N 1236   4.589   4.936   6.846 -0.0842  0.1789  0.5232
   84VAL     HN 1237   4.636   4.920   6.932 -1.8929 -0.3510  1.4601
   84VAL     CA 1238   4.590   4.835   6.745 -0.1593 -0.1242  0.8217
   84VAL     HA 1239   4.607   4.883   6.649 -0.6959 -0.8553  0.3495
   84VAL     CB 1240   4.705   4.742   6.770 -0.2717 -0.5347 -0.1468
   84VAL     HB 1241   4.793   4.800   6.805 -1.1175  0.6560  0.0559
   84VAL    CG1 1242   4.673   4.645   6.885 -0.6186  0.0760  0.2726
   84VAL   HG11 1243   4.586   4.579   6.865 -1.2393  1.0094 -0.2340
   84VAL   HG12 1244   4.647   4.698   6.979  1.4081  2.1001 -0.2188
   84VAL   HG13 1245   4.765   4.590   6.912 -0.9789 -2.0584 -2.4212
   84VAL    CG2 1246   4.734   4.669   6.637 -1.0253 -0.6546 -0.2492
   84VAL   HG21 1247   4.738   4.733   6.547  2.4401 -4.0577 -2.8214
   84VAL   HG22 1248   4.662   4.589   6.610 -0.2146  0.0109 -5.3084
   84VAL   HG23 1249   4.838   4.631   6.632 -0.6090  0.3686  0.3064
   84VAL      C 1250   4.455   4.774   6.732 -0.2155  0.1273  0.1546
   84VAL      O 1251   4.415   4.719   6.630  0.2229  0.1962 -0.0582
   85LEU      N 1252   4.371   4.795   6.835  0.1701 -0.0705  0.5155
   85LEU     HN 1253   4.412   4.818   6.923  0.7468 -1.4253  0.6325
   85LEU     CA 1254   4.233   4.758   6.825  0.0818  0.4370 -0.3114
   85LEU     HA 1255   4.220   4.663   6.774 -1.0838  0.9349 -0.9769
   85LEU     CB 1256   4.165   4.757   6.964  0.6283  0.2370 -0.0426
   85LEU    HB1 1257   4.062   4.717   6.959  0.4303  0.8268 -0.8883
   85LEU    HB2 1258   4.153   4.862   6.997  0.2722  0.7860 -1.7761
   85LEU     CG 1259   4.242   4.681   7.073  0.0371 -1.0618 -0.5113
   85LEU     HG 1260   4.332   4.738   7.104 -0.2087 -1.2647  0.6461
   85LEU    CD1 1261   4.151   4.661   7.196  0.4606 -0.3966 -0.0888
   85LEU   HD11 1262   4.068   4.589   7.184 -3.1120  3.2127  0.5096
   85LEU   HD12 1263   4.100   4.756   7.224 -0.2239 -1.0784  1.0529
   85LEU   HD13 1264   4.215   4.622   7.279  1.7777  0.8391 -0.4709
   85LEU    CD2 1265   4.299   4.545   7.029  0.1635 -1.1520 -0.0741
   85LEU   HD21 1266   4.225   4.471   6.992 -0.1310 -0.6949 -0.4076
   85LEU   HD22 1267   4.350   4.500   7.117  1.1612 -0.3910 -0.2376
   85LEU   HD23 1268   4.375   4.555   6.949  0.0297 -1.0779 -0.1915
   85LEU      C 1269   4.153   4.848   6.738 -0.7357  0.0139 -0.0138
   85LEU      O 1270   4.059   4.801   6.674 -0.1818 -0.7038 -0.3191
   86VAL      N 1271   4.195   4.975   6.726  0.7736 -0.4413  0.1873
   86VAL     HN 1272   4.273   5.000   6.782  1.1748 -0.1186 -0.5018
   86VAL     CA 1273   4.133   5.062   6.631  0.7620 -0.3392  0.2875
   86VAL     HA 1274   4.025   5.066   6.640  0.8031 -0.2350  0.7996
   86VAL     CB 1275   4.186   5.202   6.643 -0.5485  0.2031 -0.0390
   86VAL     HB 1276   4.297   5.197   6.638 -0.4482  2.1715 -0.4295
   86VAL    CG1 1277   4.142   5.292   6.527 -0.4736  0.1393 -0.1165
   86VAL   HG11 1278   4.033   5.275   6.516 -0.9574  1.6432  1.8400
   86VAL   HG12 1279   4.180   5.266   6.426  0.4174 -0.8203  0.4509
   86VAL   HG13 1280   4.170   5.397   6.547  2.6043  0.5430 -4.9505
   86VAL    CG2 1281   4.139   5.269   6.773  0.3530  0.1352  0.3271
   86VAL   HG21 1282   4.177   5.374   6.780  1.9926 -0.5143  1.9548
   86VAL   HG22 1283   4.183   5.213   6.859  0.1303 -0.1259  0.2704
   86VAL   HG23 1284   4.028   5.266   6.777  0.2845  0.7872 -0.6886
   86VAL      C 1285   4.161   5.012   6.494 -0.4427 -0.3974  0.0487
   86VAL      O 1286   4.073   4.990   6.411  0.2370  0.1997 -0.8674
   87LEU      N 1287   4.290   4.984   6.467 -0.4541 -0.5528  0.1548
   87LEU     HN 1288   4.362   5.004   6.534  0.8826 -0.3962 -1.2843
   87LEU     CA 1289   4.349   4.942   6.344 -0.2445  0.0359  0.0508
   87LEU     HA 1290   4.324   5.014   6.267  0.2221 -0.6038 -0.7080
   87LEU     CB 1291   4.501   4.926   6.361 -0.2932 -0.3554  0.1298
   87LEU    HB1 1292   4.547   4.862   6.283  0.6711 -0.0076  0.3991
   87LEU    HB2 1293   4.530   4.873   6.455 -2.3635  0.0807  1.0816
   87LEU     CG 1294   4.564   5.066   6.363 -0.1944 -0.3972 -0.0340
   87LEU     HG 1295   4.495   5.133   6.419  0.3377  0.1671 -0.0372
   87LEU    CD1 1296   4.700   5.068   6.435 -0.2182 -0.6124  0.0169
   87LEU   HD11 1297   4.729   5.175   6.439 -1.6668 -0.1936 -0.2544
   87LEU   HD12 1298   4.776   5.011   6.377 -0.5426 -2.2381  1.1156
   87LEU   HD13 1299   4.693   5.029   6.539  0.7244 -0.6709  0.0699
   87LEU    CD2 1300   4.574   5.116   6.218 -0.3897 -0.3876 -0.0434
   87LEU   HD21 1301   4.619   5.218   6.210  0.3298 -0.5370  1.7216
   87LEU   HD22 1302   4.480   5.115   6.158  0.3444  1.5399 -1.3363
   87LEU   HD23 1303   4.649   5.056   6.162  1.4501  0.2313  1.6624
   87LEU      C 1304   4.292   4.817   6.287 -0.1304  0.0995 -0.2036
   87LEU      O 1305   4.266   4.815   6.166 -0.2057  0.0303 -0.1869
   88THR      N 1306   4.269   4.715   6.372 -0.0175 -0.0555 -0.3583
   88THR     HN 1307   4.299   4.725   6.466 -1.3992  2.7015 -0.1109
   88THR     CA 1308   4.212   4.589   6.336 -0.1494 -0.1930  0.3314
   88THR     HA 1309   4.252   4.547   6.245 -0.5663 -0.9766  0.5033
   88THR     CB 1310   4.237   4.479   6.435 -0.0872 -0.5162 -0.0404
   88THR     HB 1311   4.167   4.398   6.410 -0.6581  0.2558 -1.0003
   88THR    OG1 1312   4.232   4.528   6.569  1.1305  0.4378 -0.3191
   88THR    HG1 1313   4.301   4.592   6.585  1.2709  0.1462  0.2590
   88THR    CG2 1314   4.388   4.449   6.425  0.0672  0.3543 -0.4409
   88THR   HG21 1315   4.419   4.444   6.319  1.8473  0.1143  0.0587
   88THR   HG22 1316   4.405   4.347   6.466 -1.5152  0.3543  0.3112
   88THR   HG23 1317   4.444   4.530   6.476 -1.3915  0.9399  0.3024
   88THR      C 1318   4.068   4.606   6.302  0.0246  0.3522 -0.1461
   88THR      O 1319   4.016   4.532   6.218 -0.1968  0.1931  0.1302
   89GLN      N 1320   4.000   4.705   6.362  0.4916  1.0182 -0.6898
   89GLN     HN 1321   4.045   4.779   6.412  0.5896  0.3494  0.2460
   89GLN     CA 1322   3.861   4.722   6.335  0.2558  0.4238  0.0975
   89GLN     HA 1323   3.825   4.620   6.332 -0.8065  0.8013 -2.0240
   89GLN     CB 1324   3.803   4.814   6.444  0.4308  0.2426  0.3424
   89GLN    HB1 1325   3.814   4.921   6.415  0.5964  0.0909 -0.1563
   89GLN    HB2 1326   3.864   4.792   6.535 -0.3161  0.3362  0.8773
   89GLN     CG 1327   3.653   4.788   6.458  0.4378  0.2232  0.3903
   89GLN    HG1 1328   3.600   4.834   6.372  4.5063  0.2484 -2.3892
   89GLN    HG2 1329   3.626   4.844   6.550  2.1284  0.0783  1.0182
   89GLN     CD 1330   3.633   4.637   6.467  0.4395  0.1730 -0.3841
   89GLN    OE1 1331   3.692   4.574   6.554 -0.0178  0.1238 -0.1031
   89GLN    NE2 1332   3.547   4.574   6.382 -0.0554 -0.0049  0.2327
   89GLN   HE21 1333   3.530   4.477   6.395  0.7371 -0.3362 -0.9591
   89GLN   HE22 1334   3.497   4.639   6.325  1.1770 -0.2296 -1.1808
   89GLN      C 1335   3.842   4.778   6.198  0.1419 -0.1533 -0.1258
   89GLN      O 1336   3.750   4.742   6.125  0.0220  0.0483 -0.0761
   90SER      N 1337   3.934   4.868   6.159  0.1636 -0.1236 -0.0096
   90SER     HN 1338   4.002   4.893   6.227  1.3148  0.5573 -1.3746
   90SER     CA 1339   3.937   4.930   6.030 -0.2589 -0.2919 -0.1016
   90SER     HA 1340   3.840   4.968   6.001 -0.2202  0.4543  0.6970
   90SER     CB 1341   4.039   5.044   6.015  0.0643 -0.5635  0.0043
   90SER    HB1 1342   4.033   5.104   5.922  0.2600  2.8538  2.0285
   90SER    HB2 1343   4.142   5.007   6.032  0.8613  0.8292 -1.5083
   90SER     OG 1344   4.024   5.141   6.117  0.2717 -0.2107 -0.2969
   90SER    HG1 1345   4.093   5.207   6.115 -0.8692  1.0257 -0.7666
   90SER      C 1346   3.971   4.835   5.921  0.2701  0.1925 -0.3666
   90SER      O 1347   3.912   4.841   5.814 -0.3956 -0.3258 -0.0405
   91SER      N 1348   4.058   4.738   5.955  0.1348  0.2746  0.2297
   91SER     HN 1349   4.115   4.763   6.033 -1.5800  3.2185  0.6940
   91SER     CA 1350   4.087   4.615   5.889 -0.2869  0.1961  0.1915
   91SER     HA 1351   4.135   4.649   5.799  1.5058  1.6477  1.6220
   91SER     CB 1352   4.193   4.527   5.956 -0.3986  0.0253  0.1479
   91SER    HB1 1353   4.206   4.444   5.883 -0.4061 -0.4593  0.6897
   91SER    HB2 1354   4.145   4.492   6.050 -0.0265  1.1063  0.7517
   91SER     OG 1355   4.313   4.600   5.975 -0.3684 -0.0537  0.2788
   91SER    HG1 1356   4.297   4.683   6.021 -1.1957  0.9587 -1.6689
   91SER      C 1357   3.970   4.528   5.857  0.0444 -0.1563 -0.0706
   91SER      O 1358   3.939   4.506   5.739 -0.6841  0.3130  0.0260
   92ILE      N 1359   3.888   4.494   5.958  0.4196 -1.3491 -0.1538
   92ILE     HN 1360   3.904   4.522   6.052 -1.6105 -0.9693  0.1268
   92ILE     CA 1361   3.767   4.420   5.940 -0.3634 -0.0943 -0.1769
   92ILE     HA 1362   3.780   4.336   5.873 -0.3038  0.5694 -1.0138
   92ILE     CB 1363   3.703   4.391   6.072 -0.2978 -0.4505 -0.2228
   92ILE     HB 1364   3.711   4.481   6.135  0.9559 -0.4259 -0.3924
   92ILE    CG2 1365   3.553   4.355   6.067 -0.4229  0.0126  0.1372
   92ILE   HG21 1366   3.530   4.289   5.981  1.4148 -0.1487 -0.2758
   92ILE   HG22 1367   3.489   4.443   6.044 -1.7404 -0.7339  0.8553
   92ILE   HG23 1368   3.529   4.316   6.168  1.9733  1.0099  1.1601
   92ILE    CG1 1369   3.791   4.289   6.146  0.1211 -0.3929 -0.6414
   92ILE   HG11 1370   3.757   4.293   6.251  2.2269 -1.7482  0.1602
   92ILE   HG12 1371   3.899   4.315   6.156  0.3768 -1.3850 -0.7120
   92ILE     CD 1372   3.773   4.146   6.094 -0.7255 -0.6489  0.3213
   92ILE    HD1 1373   3.846   4.081   6.145  1.0288  0.2292 -0.9545
   92ILE    HD2 1374   3.794   4.144   5.985  1.5829  2.3735  0.5558
   92ILE    HD3 1375   3.670   4.111   6.117 -0.2214 -2.5268 -0.1210
   92ILE      C 1376   3.677   4.500   5.852  0.3524  0.6147 -0.2740
   92ILE      O 1377   3.627   4.440   5.757 -0.2559  0.6473  0.0177
   93PHE      N 1378   3.654   4.631   5.873 -0.1452  0.3870  0.6629
   93PHE     HN 1379   3.695   4.685   5.946 -2.2040  0.6046  1.7416
   93PHE     CA 1380   3.549   4.696   5.800  0.0908  0.3010  0.2446
   93PHE     HA 1381   3.466   4.629   5.809 -1.0130  1.3005 -1.9039
   93PHE     CB 1382   3.497   4.827   5.863  1.0668  0.7479  0.1466
   93PHE    HB1 1383   3.423   4.884   5.803 -0.5712 -0.4091  1.0027
   93PHE    HB2 1384   3.584   4.897   5.865 -1.1864  3.7241  0.6958
   93PHE     CG 1385   3.430   4.812   5.995 -0.0219 -0.1904 -0.4970
   93PHE    CD1 1386   3.362   4.702   6.041  0.2789 -0.1462  0.0621
   93PHE    HD1 1387   3.340   4.614   5.982 -1.6039 -0.9463  1.8353
   93PHE    CE1 1388   3.296   4.703   6.161 -0.6208  0.6337 -0.4243
   93PHE    HE1 1389   3.259   4.611   6.204  1.2082 -1.6649 -3.3856
   93PHE     CZ 1390   3.300   4.814   6.242 -0.3783  0.2923  0.0410
   93PHE     HZ 1391   3.260   4.812   6.342  2.3139 -0.0570  1.1830
   93PHE    CD2 1392   3.440   4.920   6.080 -0.2833 -0.7518  0.2564
   93PHE    HD2 1393   3.495   5.006   6.044 -2.8992  0.9364  0.0358
   93PHE    CE2 1394   3.371   4.923   6.199  0.1457  0.1295  0.4854
   93PHE    HE2 1395   3.395   5.008   6.262  3.3024  0.1045 -0.4985
   93PHE      C 1396   3.577   4.732   5.658 -0.2716  0.0295  0.1027
   93PHE      O 1397   3.486   4.734   5.577 -0.3065 -0.3898  0.1314
   94SER      N 1398   3.705   4.763   5.627 -0.1044 -0.4880  0.2607
   94SER     HN 1399   3.771   4.778   5.701  0.0122  1.2425 -0.1382
   94SER     CA 1400   3.758   4.781   5.496  0.6148 -0.7323  0.5169
   94SER     HA 1401   3.698   4.853   5.442  0.7769 -0.3493  0.8420
   94SER     CB 1402   3.905   4.826   5.497  0.4963 -0.3111 -0.1104
   94SER    HB1 1403   3.948   4.847   5.397  2.2791  3.6974  1.2805
   94SER    HB2 1404   3.976   4.758   5.549  1.5113 -1.1725 -2.4828
   94SER     OG 1405   3.918   4.947   5.570 -0.5409 -0.4993  0.3977
   94SER    HG1 1406   3.933   4.917   5.660 -1.2800 -0.3673  0.5745
   94SER      C 1407   3.745   4.655   5.418 -0.2025 -0.2365 -0.1553
   94SER      O 1408   3.712   4.652   5.299  0.1710 -0.2085 -0.2612
   95LEU      N 1409   3.769   4.539   5.481 -0.7332 -0.3947 -0.2307
   95LEU     HN 1410   3.801   4.541   5.576 -0.8896 -1.3249 -0.1484
   95LEU     CA 1411   3.753   4.407   5.428  0.1629 -0.4240 -0.4493
   95LEU     HA 1412   3.789   4.413   5.326  2.4818  0.6293  0.3692
   95LEU     CB 1413   3.834   4.303   5.506  0.2789 -0.0500 -0.0634
   95LEU    HB1 1414   3.818   4.200   5.468 -0.3956  0.6392 -1.7135
   95LEU    HB2 1415   3.790   4.311   5.608 -1.4882 -0.2992 -0.7564
   95LEU     CG 1416   3.986   4.324   5.504  0.2261  0.3525  0.0888
   95LEU     HG 1417   4.013   4.429   5.526 -1.5774  1.5317 -2.7863
   95LEU    CD1 1418   4.053   4.237   5.612  0.2098 -0.3909 -0.4966
   95LEU   HD11 1419   4.083   4.132   5.587 -0.5283 -1.0901  1.4240
   95LEU   HD12 1420   3.977   4.232   5.692  0.1333 -0.2458 -0.5590
   95LEU   HD13 1421   4.151   4.282   5.640 -0.4921  0.8002  0.0931
   95LEU    CD2 1422   4.044   4.296   5.365 -0.3454  0.0448 -0.0927
   95LEU   HD21 1423   4.022   4.190   5.342  0.3650 -0.3277  0.8746
   95LEU   HD22 1424   4.155   4.309   5.365 -0.1305 -1.5341  0.7722
   95LEU   HD23 1425   3.996   4.363   5.291 -0.6429  1.4357  1.3091
   95LEU      C 1426   3.611   4.367   5.409  0.0678 -0.4741  0.3259
   95LEU      O 1427   3.570   4.304   5.311  0.3151 -0.0722 -0.0415
   96LEU      N 1428   3.519   4.405   5.500  0.2473  0.1998  0.2301
   96LEU     HN 1429   3.559   4.432   5.587 -0.1308  0.9815  0.1761
   96LEU     CA 1430   3.379   4.382   5.489  0.3521 -0.1797 -0.3835
   96LEU     HA 1431   3.367   4.276   5.470 -0.6842 -0.0624 -0.4554
   96LEU     CB 1432   3.310   4.431   5.617 -0.4772 -0.1924 -0.8160
   96LEU    HB1 1433   3.316   4.541   5.624 -0.5719 -0.0047 -3.1031
   96LEU    HB2 1434   3.372   4.394   5.702  0.1260 -1.3705 -1.7347
   96LEU     CG 1435   3.161   4.405   5.644 -0.2825 -0.3271  0.1764
   96LEU     HG 1436   3.107   4.438   5.553  1.5776  1.5818 -0.2882
   96LEU    CD1 1437   3.118   4.263   5.685 -0.2624 -0.4123 -0.0916
   96LEU   HD11 1438   3.121   4.202   5.592  2.6285  0.4206 -0.6262
   96LEU   HD12 1439   3.013   4.255   5.722 -0.3500 -1.8560 -0.5939
   96LEU   HD13 1440   3.185   4.215   5.760  0.5971  0.0246 -0.5760
   96LEU    CD2 1441   3.120   4.499   5.759 -0.1312  0.0263 -0.0586
   96LEU   HD21 1442   3.155   4.603   5.745  0.7520 -0.3691 -0.9578
   96LEU   HD22 1443   3.146   4.462   5.861 -2.3099  2.1476  1.3538
   96LEU   HD23 1444   3.010   4.511   5.759  0.0915  2.6604 -0.4917
   96LEU      C 1445   3.323   4.459   5.374 -0.1509  0.2674  0.1508
   96LEU      O 1446   3.236   4.411   5.301  0.3448 -0.1753 -0.1570
   97ALA      N 1447   3.377   4.581   5.353  0.2811  0.2197  0.9443
   97ALA     HN 1448   3.444   4.607   5.422 -0.3093  1.3580  1.1139
   97ALA     CA 1449   3.347   4.668   5.244  0.0762 -0.6453  0.2931
   97ALA     HA 1450   3.239   4.674   5.243  0.1462  1.3068  0.5378
   97ALA     CB 1451   3.396   4.812   5.271 -0.3335 -0.5114  0.3378
   97ALA    HB1 1452   3.507   4.817   5.268 -0.3076 -0.4723  1.2215
   97ALA    HB2 1453   3.371   4.835   5.376  2.3480  0.9976  0.7251
   97ALA    HB3 1454   3.339   4.890   5.216  0.7396  2.5049  3.1876
   97ALA      C 1455   3.380   4.618   5.108  0.6532  0.7873 -0.1164
   97ALA      O 1456   3.303   4.633   5.014  0.2400 -0.3659  0.0226
   98ILE      N 1457   3.495   4.548   5.100 -0.2400 -0.7406 -0.1186
   98ILE     HN 1458   3.553   4.552   5.181  0.2621  1.4916 -0.5217
   98ILE     CA 1459   3.544   4.482   4.984  0.2403 -0.3779 -0.1253
   98ILE     HA 1460   3.553   4.552   4.902  0.7412  0.9998  1.0635
   98ILE     CB 1461   3.685   4.434   5.001  0.3233 -0.0538  0.1165
   98ILE     HB 1462   3.697   4.380   5.098  3.2883 -0.8108 -0.5455
   98ILE    CG2 1463   3.728   4.332   4.894  0.0633  0.2738 -0.3035
   98ILE   HG21 1464   3.816   4.271   4.924 -2.0678 -1.5149  2.9491
   98ILE   HG22 1465   3.729   4.378   4.793 -1.0282  1.1088  0.0453
   98ILE   HG23 1466   3.649   4.254   4.885  0.2721 -0.0373  0.4543
   98ILE    CG1 1467   3.782   4.553   4.993 -0.1159  0.3254  0.4298
   98ILE   HG11 1468   3.743   4.631   5.062 -0.4750  0.4290  0.1186
   98ILE   HG12 1469   3.773   4.605   4.894  0.8985 -1.0594 -0.4188
   98ILE     CD 1470   3.927   4.510   5.007 -0.2359 -0.1686  0.1962
   98ILE    HD1 1471   3.966   4.449   4.923  0.7403 -0.9932  1.2121
   98ILE    HD2 1472   3.958   4.458   5.100 -1.7634 -0.5573  0.4980
   98ILE    HD3 1473   3.988   4.603   4.996  1.4391 -1.3183 -0.8355
   98ILE      C 1474   3.456   4.368   4.946  0.3612 -0.3590 -0.4686
   98ILE      O 1475   3.408   4.353   4.834  0.2264 -0.5787 -0.3817
   99ALA      N 1476   3.414   4.284   5.042  0.3262  0.2960  0.0936
   99ALA     HN 1477   3.445   4.289   5.136  0.3888  0.4474  0.0639
   99ALA     CA 1478   3.324   4.175   5.024  0.0333  0.5025  0.2924
   99ALA     HA 1479   3.365   4.117   4.942 -0.2449  0.8002 -0.0649
   99ALA     CB 1480   3.309   4.095   5.154 -0.2753 -0.3977 -0.2802
   99ALA    HB1 1481   3.412   4.062   5.181 -0.6191 -1.2507  0.0323
   99ALA    HB2 1482   3.244   4.007   5.138  0.7631 -0.9601 -1.5222
   99ALA    HB3 1483   3.264   4.152   5.239  0.4917 -1.2611  0.7354
   99ALA      C 1484   3.190   4.219   4.974 -0.1346 -0.0227  0.2631
   99ALA      O 1485   3.131   4.149   4.893 -0.4035  0.6311 -0.1107
  100ILE      N 1486   3.128   4.324   5.032  0.2010  0.1028  0.4037
  100ILE     HN 1487   3.178   4.375   5.101 -0.9242  1.0856  0.5245
  100ILE     CA 1488   2.999   4.369   4.990  0.1295 -0.3271  0.1461
  100ILE     HA 1489   2.925   4.291   5.003 -0.0670 -0.1094  0.3592
  100ILE     CB 1490   2.946   4.465   5.093  0.5585  0.4324 -0.3285
  100ILE     HB 1491   3.029   4.535   5.115  2.1169 -1.4759  0.1580
  100ILE    CG2 1492   2.832   4.558   5.048  0.3694  0.4201  0.1135
  100ILE   HG21 1493   2.863   4.631   4.970 -1.5164 -0.2464 -1.3274
  100ILE   HG22 1494   2.790   4.614   5.134 -1.5703 -0.3707 -0.2866
  100ILE   HG23 1495   2.754   4.493   5.004 -1.4388  2.4680  0.1575
  100ILE    CG1 1496   2.921   4.387   5.223  0.9377  0.2692 -0.3526
  100ILE   HG11 1497   2.992   4.302   5.229  0.9241  0.1641 -1.5697
  100ILE   HG12 1498   2.821   4.341   5.207  0.1577  1.9603 -0.5291
  100ILE     CD 1499   2.913   4.470   5.351  0.5750 -0.3083  0.0053
  100ILE    HD1 1500   2.824   4.536   5.350 -1.4689 -2.9275 -0.0474
  100ILE    HD2 1501   3.008   4.525   5.372 -1.2311  3.4385 -0.8801
  100ILE    HD3 1502   2.898   4.391   5.428 -1.6895  1.0975  1.1351
  100ILE      C 1503   2.991   4.417   4.849 -0.2163  0.4682  0.4278
  100ILE      O 1504   2.913   4.385   4.760  0.3329 -0.2713  0.2006
  101ASP      N 1505   3.095   4.496   4.815 -0.0600  0.1022  0.0490
  101ASP     HN 1506   3.161   4.531   4.880 -0.3102 -0.2406  0.4929
  101ASP     CA 1507   3.107   4.570   4.693  0.2137 -0.0034  0.0115
  101ASP     HA 1508   3.014   4.624   4.684 -1.3427 -2.6815 -1.3870
  101ASP     CB 1509   3.234   4.654   4.709  0.2669 -0.0878  0.0397
  101ASP    HB1 1510   3.304   4.590   4.767  0.0040  0.0250  0.4829
  101ASP    HB2 1511   3.227   4.750   4.765  0.9351  0.7041 -1.1616
  101ASP     CG 1512   3.312   4.694   4.585 -0.1288 -0.5354 -0.3560
  101ASP    OD1 1513   3.261   4.785   4.514 -0.2140 -0.1836  0.1504
  101ASP    OD2 1514   3.422   4.638   4.558  0.0499 -0.4510  0.1904
  101ASP      C 1515   3.103   4.477   4.576  0.4062  0.0119 -0.0057
  101ASP      O 1516   3.021   4.491   4.486  0.2270  0.7175  0.2543
  102ARG      N 1517   3.180   4.367   4.583  0.1755 -0.1417  0.1131
  102ARG     HN 1518   3.227   4.362   4.671 -1.6922 -1.4864  1.1163
  102ARG     CA 1519   3.177   4.251   4.499  0.0938  0.0225 -0.1138
  102ARG     HA 1520   3.199   4.278   4.397  0.2712 -0.6065 -0.2449
  102ARG     CB 1521   3.294   4.166   4.553 -0.0725 -0.3130 -0.2763
  102ARG    HB1 1522   3.271   4.071   4.500 -1.7623 -0.1500  0.1195
  102ARG    HB2 1523   3.287   4.142   4.661  1.8434  2.4058  0.5550
  102ARG     CG 1524   3.438   4.215   4.531 -0.0646 -0.2334 -0.0453
  102ARG    HG1 1525   3.505   4.129   4.552  1.7481  0.9962 -0.5938
  102ARG    HG2 1526   3.468   4.297   4.600  0.8913 -0.5554 -0.0714
  102ARG     CD 1527   3.457   4.262   4.387 -0.3793  0.1303  0.0299
  102ARG    HD1 1528   3.385   4.203   4.326 -0.4109 -0.7151  0.8622
  102ARG    HD2 1529   3.557   4.239   4.344  0.9261  2.2373  1.6991
  102ARG     NE 1530   3.430   4.408   4.376 -0.3816  0.1144 -0.1881
  102ARG     HE 1531   3.407   4.458   4.460  2.3362 -0.0589  0.7613
  102ARG     CZ 1532   3.379   4.462   4.261  0.3960 -0.2155 -0.6958
  102ARG    NH1 1533   3.374   4.401   4.139 -1.0484  0.1453 -0.8419
  102ARG   HH11 1534   3.440   4.328   4.122  1.1239  1.8279 -0.2485
  102ARG   HH12 1535   3.338   4.455   4.063  1.6850  0.6389 -1.9223
  102ARG    NH2 1536   3.315   4.582   4.275  0.3347 -0.3229 -0.0027
  102ARG   HH21 1537   3.304   4.612   4.369 -2.7478 -1.7823  0.2329
  102ARG   HH22 1538   3.279   4.631   4.195  0.9319 -1.1764 -0.8182
  102ARG      C 1539   3.047   4.178   4.493  0.1035  0.0158 -0.2682
  102ARG      O 1540   2.998   4.144   4.386 -0.2746  0.5259 -0.2598
  103TYR      N 1541   2.977   4.165   4.607  0.1358  0.0827 -0.2407
  103TYR     HN 1542   3.014   4.195   4.695  2.0612 -1.4590 -0.4425
  103TYR     CA 1543   2.850   4.099   4.608  0.0513  0.2440 -0.1386
  103TYR     HA 1544   2.856   4.006   4.554  2.3094 -0.1879  0.7453
  103TYR     CB 1545   2.819   4.061   4.754  0.1070 -0.1717 -0.2345
  103TYR    HB1 1546   2.833   4.156   4.809  1.7407 -0.8793  0.6446
  103TYR    HB2 1547   2.890   3.989   4.801 -0.4388 -0.3787  0.3013
  103TYR     CG 1548   2.687   3.994   4.771  0.0518 -0.0207 -0.0643
  103TYR    CD1 1549   2.622   3.917   4.678 -0.3561 -0.5582  0.6565
  103TYR    HD1 1550   2.669   3.893   4.584  1.6996  0.4765  1.3738
  103TYR    CE1 1551   2.508   3.844   4.705 -0.8911 -0.0970 -0.2904
  103TYR    HE1 1552   2.462   3.774   4.636 -0.0048 -0.4347 -0.5576
  103TYR     CZ 1553   2.453   3.850   4.831 -0.1781 -0.1509  0.0311
  103TYR     OH 1554   2.336   3.778   4.863  0.1363 -0.4657  0.4806
  103TYR     HH 1555   2.298   3.751   4.779  0.6724  1.8986 -0.5946
  103TYR    CD2 1556   2.625   4.004   4.894  0.3053 -0.4602  0.1026
  103TYR    HD2 1557   2.674   4.060   4.972  1.6804  1.3577 -1.9488
  103TYR    CE2 1558   2.511   3.933   4.924 -0.0640  0.0039 -0.1759
  103TYR    HE2 1559   2.466   3.935   5.022 -0.1221 -1.4519 -0.1542
  103TYR      C 1560   2.745   4.171   4.532  0.4151 -0.0004 -0.8875
  103TYR      O 1561   2.663   4.116   4.459 -1.0486  0.7700  0.1157
  104ILE      N 1562   2.749   4.305   4.545 -0.2329 -0.0330 -0.2804
  104ILE     HN 1563   2.817   4.346   4.605 -0.4976  1.4483 -0.9598
  104ILE     CA 1564   2.658   4.384   4.468 -0.3408 -0.3418 -0.4688
  104ILE     HA 1565   2.557   4.346   4.481 -1.8102  3.8758  2.5078
  104ILE     CB 1566   2.647   4.529   4.502  0.5062 -0.3126 -0.2988
  104ILE     HB 1567   2.747   4.577   4.494  0.1470  0.5869  0.4522
  104ILE    CG2 1568   2.548   4.602   4.410  0.2858 -0.6114 -0.2983
  104ILE   HG21 1569   2.575   4.586   4.303  0.8172  0.7469 -0.3766
  104ILE   HG22 1570   2.542   4.710   4.433 -2.3104 -0.7661  0.1092
  104ILE   HG23 1571   2.448   4.561   4.435 -0.0010 -0.1389 -0.6408
  104ILE    CG1 1572   2.607   4.540   4.650  0.4581  0.2395 -0.3500
  104ILE   HG11 1573   2.650   4.468   4.723 -0.0295  1.4555  1.2147
  104ILE   HG12 1574   2.501   4.510   4.666  0.6377  1.3039  4.5621
  104ILE     CD 1575   2.612   4.674   4.723 -0.1905  0.0421  0.0701
  104ILE    HD1 1576   2.563   4.758   4.669  0.3769  1.5152  1.7367
  104ILE    HD2 1577   2.716   4.707   4.744 -0.7509  2.5536 -0.7206
  104ILE    HD3 1578   2.560   4.669   4.821 -2.4875  1.5598 -0.9887
  104ILE      C 1579   2.691   4.378   4.323 -0.0686 -0.2502 -0.4110
  104ILE      O 1580   2.606   4.360   4.235  0.0841 -0.4233 -0.5248
  105ALA      N 1581   2.823   4.383   4.296 -0.0195 -0.0790 -0.1399
  105ALA     HN 1582   2.889   4.397   4.369  0.0738  0.2918 -0.2930
  105ALA     CA 1583   2.875   4.374   4.163  0.2238 -0.3448 -0.0274
  105ALA     HA 1584   2.839   4.459   4.107 -1.6426 -1.6889 -0.9911
  105ALA     CB 1585   3.028   4.382   4.158  0.1886  0.0796 -0.4700
  105ALA    HB1 1586   3.096   4.310   4.209  2.5528 -0.7200 -4.2935
  105ALA    HB2 1587   3.061   4.480   4.197  0.6163  0.0277 -0.6889
  105ALA    HB3 1588   3.072   4.367   4.057 -1.4423 -0.8391 -1.0709
  105ALA      C 1589   2.846   4.250   4.086  0.9909 -0.5684  0.0377
  105ALA      O 1590   2.806   4.268   3.971  0.0480  0.2424  0.4747
  106ILE      N 1591   2.853   4.126   4.137  0.6995 -0.6592 -0.1378
  106ILE     HN 1592   2.881   4.124   4.233  0.3200 -0.1444 -0.0123
  106ILE     CA 1593   2.807   4.006   4.074  0.0588 -0.4450 -0.0869
  106ILE     HA 1594   2.834   3.999   3.969  1.5896 -1.6149  0.3501
  106ILE     CB 1595   2.868   3.888   4.144  0.3247 -0.3347 -0.1303
  106ILE     HB 1596   2.976   3.914   4.137  0.6588 -1.1382  1.5326
  106ILE    CG2 1597   2.829   3.874   4.292  0.3706 -0.4548 -0.1297
  106ILE   HG21 1598   2.873   3.944   4.366 -0.3292  0.0848 -0.2115
  106ILE   HG22 1599   2.857   3.772   4.326  0.6610 -0.7159 -1.1228
  106ILE   HG23 1600   2.719   3.880   4.302  0.4617 -1.5152  2.1247
  106ILE    CG1 1601   2.849   3.754   4.071  0.2367 -0.0744 -0.5877
  106ILE   HG11 1602   2.741   3.729   4.081 -0.1725  0.8335 -2.2570
  106ILE   HG12 1603   2.907   3.683   4.133  0.1221  0.3723  0.0431
  106ILE     CD 1604   2.893   3.750   3.924 -0.1190 -0.1392 -0.6924
  106ILE    HD1 1605   2.911   3.647   3.888 -2.5395 -1.2537  0.9887
  106ILE    HD2 1606   2.990   3.800   3.905  0.3697 -0.6488  0.3682
  106ILE    HD3 1607   2.822   3.798   3.853  0.2781  0.1210 -0.9152
  106ILE      C 1608   2.660   3.988   4.065  0.0467 -0.3348 -0.1341
  106ILE      O 1609   2.613   3.916   3.976 -0.3719 -0.1501 -0.0615
  107ARG      N 1610   2.580   4.043   4.158 -0.1810 -0.0466 -0.4993
  107ARG     HN 1611   2.617   4.100   4.231  0.9955  0.4396 -1.4297
  107ARG     CA 1612   2.440   4.018   4.167 -0.2137  0.3306  0.1357
  107ARG     HA 1613   2.418   3.924   4.117  3.4332  0.2191 -1.5214
  107ARG     CB 1614   2.392   4.013   4.313  0.4940 -0.2150  0.3537
  107ARG    HB1 1615   2.429   4.108   4.357  2.5337 -1.8678  2.4633
  107ARG    HB2 1616   2.444   3.930   4.365 -0.9876 -0.1945  1.9469
  107ARG     CG 1617   2.242   3.998   4.335  0.5038 -0.0263  0.5581
  107ARG    HG1 1618   2.183   4.080   4.289  0.4119  0.7468  1.9956
  107ARG    HG2 1619   2.220   4.008   4.444  2.0206  1.7646  0.7485
  107ARG     CD 1620   2.188   3.863   4.287  0.3652  0.1097  0.3280
  107ARG    HD1 1621   2.096   3.833   4.342 -0.5180  1.8314 -0.1212
  107ARG    HD2 1622   2.261   3.781   4.304 -1.4085 -1.2233  2.1833
  107ARG     NE 1623   2.166   3.861   4.140 -0.6106  0.3534  0.4607
  107ARG     HE 1624   2.197   3.941   4.090 -1.4976  0.5302  0.1782
  107ARG     CZ 1625   2.083   3.781   4.067  0.6612 -0.2329 -0.3723
  107ARG    NH1 1626   2.041   3.659   4.111 -0.0137 -0.1219 -0.6904
  107ARG   HH11 1627   2.056   3.633   4.207 -2.1621  1.2908  0.1001
  107ARG   HH12 1628   1.966   3.610   4.067 -0.2568  0.7005 -1.2155
  107ARG    NH2 1629   2.025   3.807   3.946 -0.5938 -0.5656  0.1420
  107ARG   HH21 1630   1.965   3.737   3.907  0.7298  0.2269 -3.7621
  107ARG   HH22 1631   2.040   3.896   3.902 -4.0823  0.3658  0.5275
  107ARG      C 1632   2.361   4.111   4.081 -0.0971  0.1683 -0.1493
  107ARG      O 1633   2.273   4.064   4.010 -0.3772  0.4472  0.0123
  108ILE      N 1634   2.402   4.238   4.067  0.3117  0.0210 -0.3338
  108ILE     HN 1635   2.463   4.280   4.134 -1.0869 -1.5537  2.0875
  108ILE     CA 1636   2.340   4.335   3.982 -0.2547 -0.3652 -0.3664
  108ILE     HA 1637   2.271   4.287   3.914  1.5508 -3.6496 -0.0625
  108ILE     CB 1638   2.243   4.425   4.053  0.4782  0.3246 -0.2323
  108ILE     HB 1639   2.230   4.523   4.001  0.6594  0.3980 -0.1413
  108ILE    CG2 1640   2.101   4.366   4.052  0.5981  0.0298  0.0825
  108ILE   HG21 1641   2.111   4.265   4.097  2.2324  0.2361  0.2796
  108ILE   HG22 1642   2.052   4.360   3.953 -0.6079  1.2741  0.5718
  108ILE   HG23 1643   2.037   4.426   4.120 -1.3128  0.0901 -1.6952
  108ILE    CG1 1644   2.288   4.474   4.191  0.4465  0.6681 -0.3414
  108ILE   HG11 1645   2.397   4.473   4.211  0.2877  0.6168  0.6004
  108ILE   HG12 1646   2.247   4.401   4.265  0.2506  0.8726 -0.2432
  108ILE     CD 1647   2.230   4.606   4.243 -0.3441  0.3273 -0.3455
  108ILE    HD1 1648   2.230   4.615   4.354 -1.0005  0.3512 -0.3392
  108ILE    HD2 1649   2.126   4.621   4.205 -0.5525  1.3366  0.5836
  108ILE    HD3 1650   2.285   4.694   4.206 -0.8591  0.5741 -0.5415
  108ILE      C 1651   2.451   4.411   3.919 -0.0465 -0.1340  0.2699
  108ILE      O 1652   2.482   4.524   3.958 -0.6503 -0.0355  0.4701
  109PRO      N 1653   2.516   4.364   3.816  0.1041  0.5290  0.0562
  109PRO     CD 1654   2.500   4.227   3.771 -1.0679  0.7883 -0.3460
  109PRO    HD1 1655   2.392   4.202   3.763 -0.4577 -1.4793 -2.9019
  109PRO    HD2 1656   2.555   4.155   3.834 -0.6964  0.0268 -1.5001
  109PRO     CA 1657   2.618   4.436   3.745  0.1787  0.2846 -0.0860
  109PRO     HA 1658   2.683   4.471   3.824  0.9655 -0.1824 -0.5196
  109PRO     CB 1659   2.681   4.331   3.654  0.0076 -0.2311  0.3865
  109PRO    HB1 1660   2.773   4.293   3.704 -0.7267 -2.5218  0.1095
  109PRO    HB2 1661   2.706   4.381   3.558 -1.0360  1.7678  1.0973
  109PRO     CG 1662   2.570   4.227   3.634 -0.5324  0.4226 -0.0747
  109PRO    HG1 1663   2.498   4.274   3.564 -1.1059 -0.1405  0.1204
  109PRO    HG2 1664   2.619   4.135   3.595 -0.5339  0.4026 -0.0296
  109PRO      C 1665   2.566   4.559   3.678  0.0851  0.4569  0.2963
  109PRO      O 1666   2.639   4.657   3.665 -0.0619  0.5458  0.1263
  110LEU      N 1667   2.451   4.547   3.609 -0.0447  0.3669  0.5272
  110LEU     HN 1668   2.404   4.461   3.628  1.0501 -0.0425  1.4889
  110LEU     CA 1669   2.387   4.647   3.529 -0.0844 -0.2054 -0.1760
  110LEU     HA 1670   2.466   4.685   3.466  0.0240  2.1580  1.2283
  110LEU     CB 1671   2.266   4.607   3.443 -0.2286  0.2951 -0.2116
  110LEU    HB1 1672   2.233   4.701   3.395 -0.7330  1.2464  1.8577
  110LEU    HB2 1673   2.183   4.585   3.513  1.7522  2.0377  2.9619
  110LEU     CG 1674   2.294   4.501   3.336  0.0570  0.4171 -0.2590
  110LEU     HG 1675   2.357   4.420   3.380 -2.5175 -0.3533  2.3393
  110LEU    CD1 1676   2.165   4.440   3.280 -0.1912  0.6184  0.0935
  110LEU   HD11 1677   2.111   4.527   3.236 -0.5737  0.6179  0.5497
  110LEU   HD12 1678   2.108   4.393   3.363 -0.3885  1.1509  0.2646
  110LEU   HD13 1679   2.188   4.373   3.195  0.8094  1.4342 -0.2934
  110LEU    CD2 1680   2.363   4.575   3.220  0.6806 -0.4213 -0.4362
  110LEU   HD21 1681   2.428   4.660   3.252  0.3581  0.3734 -1.8204
  110LEU   HD22 1682   2.293   4.629   3.153  1.9827 -0.4878 -1.9106
  110LEU   HD23 1683   2.426   4.500   3.167  0.4825  0.2033 -1.5877
  110LEU      C 1684   2.351   4.764   3.615  0.5467  0.1693 -0.4099
  110LEU      O 1685   2.359   4.881   3.577  0.3341  0.2802 -0.1113
  111ARG      N 1686   2.310   4.745   3.742 -0.0795 -0.1070 -0.6452
  111ARG     HN 1687   2.275   4.656   3.768  1.1278 -0.3166  0.3611
  111ARG     CA 1688   2.291   4.854   3.833 -0.0078 -0.8060  0.2155
  111ARG     HA 1689   2.257   4.937   3.774 -1.1173  0.0291  1.9506
  111ARG     CB 1690   2.168   4.820   3.918 -0.2828 -0.4392 -0.0338
  111ARG    HB1 1691   2.142   4.900   3.991  0.3404 -0.1907 -0.0759
  111ARG    HB2 1692   2.189   4.730   3.980  1.9951 -1.1564 -1.7310
  111ARG     CG 1693   2.042   4.779   3.841 -0.2511 -0.1230 -0.2562
  111ARG    HG1 1694   2.069   4.681   3.797  1.6244 -0.3356  1.2184
  111ARG    HG2 1695   2.033   4.857   3.762  1.9243 -1.0438 -1.4935
  111ARG     CD 1696   1.912   4.767   3.921 -0.1521 -0.2948 -0.1167
  111ARG    HD1 1697   1.909   4.851   3.994  1.1767  0.6445 -1.0900
  111ARG    HD2 1698   1.927   4.670   3.972  0.1238 -0.3480 -0.2943
  111ARG     NE 1699   1.797   4.775   3.825  0.0211 -0.6479 -0.3566
  111ARG     HE 1700   1.810   4.828   3.741  0.3764 -0.1278  0.0140
  111ARG     CZ 1701   1.671   4.759   3.875  0.0765  0.2537  0.1091
  111ARG    NH1 1702   1.635   4.733   4.004  0.0453 -0.6952 -0.0827
  111ARG   HH11 1703   1.696   4.735   4.082 -0.3286  2.2720  0.2570
  111ARG   HH12 1704   1.539   4.718   4.030 -0.1569  1.5043  0.6303
  111ARG    NH2 1705   1.576   4.782   3.780 -0.3399  0.1678  0.5035
  111ARG   HH21 1706   1.609   4.807   3.689 -0.3196  0.9149  0.7096
  111ARG   HH22 1707   1.489   4.821   3.811 -0.1772  1.1861 -0.2690
  111ARG      C 1708   2.400   4.906   3.920 -0.0241  0.1550 -0.3224
  111ARG      O 1709   2.387   5.014   3.978  0.0628  0.2859 -0.5478
  112TYR      N 1710   2.510   4.832   3.940  0.2385  0.5968 -0.1159
  112TYR     HN 1711   2.510   4.743   3.896 -0.2152  0.8301 -0.6003
  112TYR     CA 1712   2.617   4.862   4.030 -0.0228  0.0487  0.3749
  112TYR     HA 1713   2.561   4.866   4.123  0.1496  0.4615  0.4616
  112TYR     CB 1714   2.706   4.737   4.035  0.0209  0.0743  0.2623
  112TYR    HB1 1715   2.735   4.689   3.939 -0.4935 -0.0792  0.1822
  112TYR    HB2 1716   2.650   4.661   4.093 -0.7934  0.4888  0.0349
  112TYR     CG 1717   2.840   4.757   4.097  0.0284  0.0544  0.2532
  112TYR    CD1 1718   2.862   4.742   4.232  0.4113 -0.9327  0.0908
  112TYR    HD1 1719   2.792   4.716   4.311 -0.2221 -1.1988 -0.5500
  112TYR    CE1 1720   2.985   4.772   4.286  0.1653  0.4409 -0.0725
  112TYR    HE1 1721   3.010   4.757   4.390  0.4245 -1.5000 -0.3722
  112TYR     CZ 1722   3.086   4.818   4.204  0.4946  0.0812  0.1267
  112TYR     OH 1723   3.209   4.855   4.261  0.5576  0.8800 -0.5121
  112TYR     HH 1724   3.222   4.819   4.349  3.7859 -0.3727 -1.3692
  112TYR    CD2 1725   2.939   4.807   4.015 -0.2500  0.1891  0.0002
  112TYR    HD2 1726   2.923   4.816   3.909  0.4475  2.7032  0.0383
  112TYR    CE2 1727   3.063   4.830   4.069 -0.2672 -0.2341  0.2233
  112TYR    HE2 1728   3.134   4.878   4.004  0.2739 -1.7803 -0.3765
  112TYR      C 1729   2.683   4.995   4.017 -0.1807  0.0912  0.0100
  112TYR      O 1730   2.701   5.059   4.120  0.3668  0.0897 -0.0850
  113ASN      N 1731   2.711   5.044   3.895 -0.2203  0.0078 -0.0329
  113ASN     HN 1732   2.686   5.003   3.808  0.4555  0.1846 -0.3162
  113ASN     CA 1733   2.773   5.171   3.880  0.3450 -0.2498  0.1065
  113ASN     HA 1734   2.856   5.179   3.948  0.9231 -0.5034 -0.5476
  113ASN     CB 1735   2.827   5.197   3.738 -0.0849  0.6602  0.1022
  113ASN    HB1 1736   2.862   5.300   3.713  0.2781  0.9093  1.5323
  113ASN    HB2 1737   2.745   5.171   3.669 -2.9845  2.0178  2.7924
  113ASN     CG 1738   2.941   5.104   3.698  0.1229  0.8867  0.1593
  113ASN    OD1 1739   2.946   5.054   3.586 -0.4841 -0.0192  0.5253
  113ASN    ND2 1740   3.041   5.080   3.787  0.1144  0.2047 -0.0086
  113ASN   HD21 1741   3.114   5.021   3.753 -2.1969 -2.7170 -0.2755
  113ASN   HD22 1742   3.040   5.131   3.873  0.0511  2.2333 -1.1421
  113ASN      C 1743   2.692   5.292   3.913  0.2658 -0.1766 -0.3381
  113ASN      O 1744   2.745   5.397   3.950 -0.4165  0.2064 -0.4378
  114GLY      N 1745   2.558   5.286   3.907  0.2740 -0.0244 -0.7404
  114GLY     HN 1746   2.519   5.206   3.863  4.2529 -1.3906 -2.2169
  114GLY     CA 1747   2.465   5.381   3.959  0.0131 -0.6227 -0.0869
  114GLY    HA1 1748   2.370   5.348   3.919 -0.3713  0.9983 -0.6304
  114GLY    HA2 1749   2.503   5.480   3.939 -0.7703 -0.0913  0.9420
  114GLY      C 1750   2.441   5.386   4.106  0.5172  0.6855 -0.0330
  114GLY      O 1751   2.387   5.486   4.151  0.5618  0.6298  0.1447
  115LEU      N 1752   2.479   5.279   4.179 -0.4188  0.5300  0.2303
  115LEU     HN 1753   2.515   5.196   4.139 -1.5876  0.5427 -0.9171
  115LEU     CA 1754   2.452   5.255   4.318  0.2246 -0.2057  0.2299
  115LEU     HA 1755   2.391   5.334   4.359  0.7347 -0.2246  1.0472
  115LEU     CB 1756   2.393   5.114   4.336 -0.1426 -0.1872 -0.7752
  115LEU    HB1 1757   2.466   5.043   4.291  0.5553  0.5891 -0.8995
  115LEU    HB2 1758   2.303   5.099   4.271 -0.9205 -2.2614  0.6984
  115LEU     CG 1759   2.362   5.063   4.477  0.0067 -0.4330 -0.8314
  115LEU     HG 1760   2.451   5.090   4.538 -0.8409 -2.0434  1.2330
  115LEU    CD1 1761   2.234   5.136   4.520  0.5625  0.2497 -0.3100
  115LEU   HD11 1762   2.199   5.107   4.622  0.6548 -1.0865 -0.6406
  115LEU   HD12 1763   2.152   5.120   4.446  1.6635  2.1440 -2.0302
  115LEU   HD13 1764   2.244   5.247   4.520  0.1533  0.2916  0.0478
  115LEU    CD2 1765   2.349   4.910   4.474 -0.2418 -0.4277 -0.2125
  115LEU   HD21 1766   2.312   4.883   4.373 -1.2561 -0.9677  0.2855
  115LEU   HD22 1767   2.289   4.873   4.560 -0.1201 -0.7007 -0.2434
  115LEU   HD23 1768   2.455   4.878   4.487  0.0506 -0.3040 -2.0808
  115LEU      C 1769   2.577   5.270   4.398  0.0357  0.1091  0.4686
  115LEU      O 1770   2.589   5.327   4.506  0.1274  0.1294  0.4472
  116VAL      N 1771   2.691   5.219   4.347  0.2319  0.7792  0.2309
  116VAL     HN 1772   2.679   5.161   4.267  0.5609  0.6987  0.2369
  116VAL     CA 1773   2.811   5.209   4.424  0.1321 -0.0710  0.2847
  116VAL     HA 1774   2.790   5.223   4.529 -2.6855 -1.0001 -0.0730
  116VAL     CB 1775   2.864   5.070   4.411 -0.0529 -0.0952 -0.2549
  116VAL     HB 1776   2.885   5.046   4.305  0.4269  1.9238 -0.6489
  116VAL    CG1 1777   2.996   5.057   4.490 -0.2556 -0.8351 -0.0242
  116VAL   HG11 1778   3.074   5.133   4.468  1.6600 -2.5497  0.6203
  116VAL   HG12 1779   3.039   4.956   4.476  1.1639 -0.2042 -0.4242
  116VAL   HG13 1780   2.964   5.069   4.596  1.7713  1.1536  0.4351
  116VAL    CG2 1781   2.773   4.967   4.480  0.3923 -0.0152  0.4654
  116VAL   HG21 1782   2.762   4.999   4.586  2.0510 -1.6828  1.1907
  116VAL   HG22 1783   2.815   4.864   4.483 -1.4358 -0.8128  0.3400
  116VAL   HG23 1784   2.672   4.955   4.435  0.2169  1.0151  0.5583
  116VAL      C 1785   2.911   5.300   4.361 -0.8151  0.2159 -0.8495
  116VAL      O 1786   2.969   5.272   4.256  0.2027 -0.4495 -0.1318
  117THR      N 1787   2.926   5.423   4.414 -0.0863 -0.2065 -0.0351
  117THR     HN 1788   2.862   5.442   4.488 -1.5957 -2.1970 -0.7302
  117THR     CA 1789   2.975   5.538   4.345 -0.2605 -0.0601  0.0839
  117THR     HA 1790   3.010   5.521   4.245 -0.6949  0.2894 -0.1299
  117THR     CB 1791   2.879   5.652   4.328 -0.3099 -0.2257 -0.7577
  117THR     HB 1792   2.918   5.736   4.266 -1.0569 -0.4390 -1.5473
  117THR    OG1 1793   2.833   5.707   4.451  1.2524 -0.2852 -0.1293
  117THR    HG1 1794   2.779   5.784   4.433  0.6541 -0.4120  1.0358
  117THR    CG2 1795   2.745   5.605   4.269 -0.4137 -0.3650 -0.4141
  117THR   HG21 1796   2.680   5.539   4.331 -0.4688  0.1807  0.1180
  117THR   HG22 1797   2.775   5.555   4.174  1.8534 -3.5099  1.7264
  117THR   HG23 1798   2.687   5.697   4.246  0.5584  0.3386 -0.1177
  117THR      C 1799   3.090   5.588   4.425 -0.1859  0.0142 -0.0697
  117THR      O 1800   3.107   5.569   4.546  0.0893  0.3223 -0.0588
  118GLY      N 1801   3.180   5.668   4.365 -0.0565  0.1625  0.3190
  118GLY     HN 1802   3.167   5.689   4.269 -2.0201  0.6711  0.6645
  118GLY     CA 1803   3.297   5.716   4.433 -0.1882  0.7887  0.1092
  118GLY    HA1 1804   3.363   5.766   4.363  0.5506 -1.0329 -0.5589
  118GLY    HA2 1805   3.346   5.633   4.481 -1.1264  0.1422 -0.0257
  118GLY      C 1806   3.273   5.810   4.546 -0.3517  0.1665  0.5997
  118GLY      O 1807   3.336   5.790   4.649  0.0387  0.5189  0.4329
  119THR      N 1808   3.187   5.913   4.533 -0.7215 -0.2162 -0.0483
  119THR     HN 1809   3.133   5.924   4.450 -0.1718  1.0821 -0.2571
  119THR     CA 1810   3.153   5.991   4.648 -0.4192 -0.2623  0.0735
  119THR     HA 1811   3.243   6.032   4.693 -0.4685 -1.0757  0.9251
  119THR     CB 1812   3.063   6.105   4.612 -0.1758 -0.1320 -0.1334
  119THR     HB 1813   2.967   6.064   4.574 -1.1497 -0.4304  2.4951
  119THR    OG1 1814   3.120   6.192   4.515  0.0720  0.0288  0.1552
  119THR    HG1 1815   3.124   6.139   4.435  0.4644 -0.2553  0.3631
  119THR    CG2 1816   3.042   6.191   4.738  0.0149 -0.3377  0.0371
  119THR   HG21 1817   2.973   6.275   4.721  1.7660  0.8827 -1.4048
  119THR   HG22 1818   3.138   6.241   4.765  0.5899 -1.7724  0.8208
  119THR   HG23 1819   3.005   6.145   4.832  1.3404  1.0266  1.2804
  119THR      C 1820   3.092   5.906   4.753 -0.1476 -0.6109 -0.0502
  119THR      O 1821   3.117   5.927   4.871 -0.0614  0.2261 -0.2155
  120ARG      N 1822   3.011   5.804   4.716 -0.8444 -0.0940  0.0232
  120ARG     HN 1823   2.982   5.781   4.624 -0.7648  0.8840 -0.2576
  120ARG     CA 1824   2.965   5.726   4.827 -0.1858 -0.2711  0.1796
  120ARG     HA 1825   2.913   5.783   4.903  0.0346  0.2318 -0.0423
  120ARG     CB 1826   2.842   5.643   4.787 -0.3375  0.0752 -0.0867
  120ARG    HB1 1827   2.821   5.585   4.879  1.8074  1.5105  1.4029
  120ARG    HB2 1828   2.883   5.571   4.713  0.2987 -0.2316  0.5501
  120ARG     CG 1829   2.711   5.714   4.754 -0.2557  0.3180  0.1023
  120ARG    HG1 1830   2.723   5.792   4.675 -1.5123  1.2088  0.7547
  120ARG    HG2 1831   2.662   5.753   4.845 -1.6371 -0.1346 -0.4225
  120ARG     CD 1832   2.614   5.625   4.676 -0.0978  0.4407 -0.2392
  120ARG    HD1 1833   2.593   5.537   4.741 -1.2449  0.3062 -0.7694
  120ARG    HD2 1834   2.646   5.582   4.578  0.8360  0.2594  0.1291
  120ARG     NE 1835   2.487   5.700   4.652 -0.0931  0.7254  0.6012
  120ARG     HE 1836   2.481   5.799   4.647 -0.6218  0.6430 -0.6026
  120ARG     CZ 1837   2.372   5.638   4.612  0.3517  0.1599  0.1772
  120ARG    NH1 1838   2.383   5.511   4.563  0.2953  0.5284 -0.8126
  120ARG   HH11 1839   2.469   5.464   4.580 -0.2164 -0.5795 -1.1690
  120ARG   HH12 1840   2.296   5.465   4.547  1.3522 -2.1776  0.7438
  120ARG    NH2 1841   2.258   5.712   4.606  0.1544 -0.1567  0.0292
  120ARG   HH21 1842   2.260   5.803   4.646  0.8694  0.2310 -0.8574
  120ARG   HH22 1843   2.172   5.663   4.589 -0.5273  0.8551  0.4963
  120ARG      C 1844   3.069   5.639   4.889 -0.2468 -0.5853 -0.1545
  120ARG      O 1845   3.064   5.617   5.010 -0.2111 -0.5617 -0.1490
  121ALA      N 1846   3.170   5.587   4.818  0.1375  0.3143 -0.2804
  121ALA     HN 1847   3.167   5.594   4.718 -0.5949 -0.2711 -0.3078
  121ALA     CA 1848   3.277   5.509   4.872 -0.1797  0.3710  0.4463
  121ALA     HA 1849   3.230   5.418   4.909 -0.1302  0.2081  0.1183
  121ALA     CB 1850   3.367   5.469   4.753  0.0741  0.0026  0.7611
  121ALA    HB1 1851   3.306   5.399   4.692 -3.3202  2.1412  1.4023
  121ALA    HB2 1852   3.452   5.411   4.796 -0.1935  0.5989  2.1721
  121ALA    HB3 1853   3.416   5.549   4.694  0.2807 -0.8555 -0.2613
  121ALA      C 1854   3.368   5.571   4.971  0.3880 -0.2221  0.3022
  121ALA      O 1855   3.386   5.519   5.081  0.3450  0.0614  0.4418
  122LYS      N 1856   3.419   5.690   4.935  0.3372 -0.2038  0.2882
  122LYS     HN 1857   3.390   5.725   4.846 -3.4316  0.9598  1.7593
  122LYS     CA 1858   3.503   5.773   5.017  0.2539  0.4657 -0.2947
  122LYS     HA 1859   3.592   5.714   5.033  0.4502  1.0405  0.7898
  122LYS     CB 1860   3.547   5.898   4.939  0.7943  0.3030 -0.2590
  122LYS    HB1 1861   3.595   5.969   5.010 -2.8685  1.3850  1.3754
  122LYS    HB2 1862   3.455   5.952   4.908  1.6131  1.7330 -0.2816
  122LYS     CG 1863   3.631   5.862   4.817  0.1849 -0.7590 -0.3768
  122LYS    HG1 1864   3.602   5.766   4.768  0.9694 -2.0504  1.5517
  122LYS    HG2 1865   3.732   5.829   4.852  0.6788 -0.2509 -1.2636
  122LYS     CD 1866   3.629   5.970   4.709 -0.6012 -0.3513  0.0415
  122LYS    HD1 1867   3.682   6.059   4.750 -2.5418  0.7389  0.2985
  122LYS    HD2 1868   3.522   5.999   4.701 -0.6495 -0.5804 -0.1607
  122LYS     CE 1869   3.681   5.927   4.572 -0.7609 -0.0976 -0.1000
  122LYS    HE1 1870   3.625   5.840   4.532  3.2587 -3.0018 -0.1252
  122LYS    HE2 1871   3.787   5.896   4.554 -1.0742 -0.1334 -2.0518
  122LYS     NZ 1872   3.670   6.042   4.480 -0.3455  0.4842  0.5587
  122LYS    HZ1 1873   3.745   6.113   4.484 -1.0849  1.2538  1.1277
  122LYS    HZ2 1874   3.580   6.094   4.482 -1.1767 -0.7610 -1.4031
  122LYS    HZ3 1875   3.666   6.007   4.382 -0.5469 -0.9051  1.0365
  122LYS      C 1876   3.447   5.804   5.151  0.3548 -0.1312 -0.1113
  122LYS      O 1877   3.519   5.810   5.251 -0.0071 -0.2824  0.1620
  123GLY      N 1878   3.315   5.829   5.158  0.4803  0.6358 -0.4162
  123GLY     HN 1879   3.263   5.833   5.073  0.6895 -0.5265 -0.6112
  123GLY     CA 1880   3.238   5.859   5.274 -0.4969 -0.5933 -0.7206
  123GLY    HA1 1881   3.147   5.914   5.252  0.7104  2.1923  0.6955
  123GLY    HA2 1882   3.300   5.928   5.330  0.7018 -1.3484 -1.0794
  123GLY      C 1883   3.221   5.746   5.370 -0.7919  0.0091 -0.0460
  123GLY      O 1884   3.210   5.762   5.491 -0.3408 -0.1771  0.0199
  124ILE      N 1885   3.215   5.622   5.318 -0.0651 -0.0463 -0.0018
  124ILE     HN 1886   3.222   5.607   5.219  0.1054 -1.2202  0.1734
  124ILE     CA 1887   3.209   5.504   5.399  0.1340  0.0389  0.1378
  124ILE     HA 1888   3.140   5.527   5.479 -1.4276  0.2896 -1.2244
  124ILE     CB 1889   3.155   5.385   5.325  0.0508  0.3147 -0.2508
  124ILE     HB 1890   3.216   5.373   5.234 -2.0508  2.0442 -2.0258
  124ILE    CG2 1891   3.157   5.250   5.399  0.1875  0.2997 -0.2801
  124ILE   HG21 1892   3.261   5.215   5.411 -0.3698 -1.0807  0.8450
  124ILE   HG22 1893   3.113   5.162   5.348  0.0630 -0.4412  1.0549
  124ILE   HG23 1894   3.103   5.254   5.496  0.7963 -0.0927  0.0746
  124ILE    CG1 1895   3.017   5.425   5.270 -0.0795  0.8457  0.4362
  124ILE   HG11 1896   2.988   5.349   5.194 -1.9820  0.5437  1.4013
  124ILE   HG12 1897   3.029   5.519   5.213 -1.4206 -0.0643 -1.4737
  124ILE     CD 1898   2.899   5.425   5.367 -0.2220  0.3364  0.2666
  124ILE    HD1 1899   2.810   5.483   5.332 -0.3437 -0.0235 -0.0344
  124ILE    HD2 1900   2.940   5.464   5.462 -0.0147 -2.0216  1.2177
  124ILE    HD3 1901   2.860   5.324   5.395 -1.6337  0.9457  0.5995
  124ILE      C 1902   3.338   5.473   5.467  0.2666  0.4481  0.0768
  124ILE      O 1903   3.337   5.426   5.580 -0.3072  0.4894  0.0925
  125ILE      N 1904   3.455   5.501   5.407  0.2513  0.2661 -0.0383
  125ILE     HN 1905   3.447   5.537   5.314 -1.2083  1.5945  0.5755
  125ILE     CA 1906   3.585   5.489   5.465  0.2569  0.0942 -0.0843
  125ILE     HA 1907   3.593   5.391   5.511 -4.4574 -1.1840 -1.4093
  125ILE     CB 1908   3.702   5.527   5.379  0.2535 -0.2403 -0.2389
  125ILE     HB 1909   3.693   5.620   5.318  1.2641 -1.0397 -1.6792
  125ILE    CG2 1910   3.833   5.536   5.459  0.1187  0.1570 -0.0624
  125ILE   HG21 1911   3.828   5.610   5.542  0.9861 -0.9056  0.9821
  125ILE   HG22 1912   3.917   5.553   5.389  1.0007 -0.2538  0.8634
  125ILE   HG23 1913   3.852   5.435   5.501  0.8075 -0.1118 -0.9902
  125ILE    CG1 1914   3.701   5.432   5.257 -0.2993 -0.9099  0.2768
  125ILE   HG11 1915   3.607   5.456   5.204  1.4506  1.1111 -2.2055
  125ILE   HG12 1916   3.690   5.325   5.285  0.9404 -1.5403 -1.4843
  125ILE     CD 1917   3.819   5.442   5.160 -0.0914  0.3756  0.6398
  125ILE    HD1 1918   3.828   5.540   5.108  3.5494  2.0215  3.8950
  125ILE    HD2 1919   3.800   5.365   5.083 -0.5123  0.8566  0.2528
  125ILE    HD3 1920   3.919   5.416   5.201 -0.5691  0.1468  1.6911
  125ILE      C 1921   3.584   5.582   5.581  0.1411 -0.2189  0.1668
  125ILE      O 1922   3.613   5.543   5.695  0.4572 -0.0250  0.1549
  126ALA      N 1923   3.538   5.707   5.564  0.2764 -0.0754  0.8072
  126ALA     HN 1924   3.495   5.727   5.476  2.5084 -2.1291 -0.9264
  126ALA     CA 1925   3.532   5.797   5.674 -0.2542  0.9442 -0.0399
  126ALA     HA 1926   3.626   5.825   5.720 -0.6283 -0.1565  1.5070
  126ALA     CB 1927   3.472   5.927   5.617 -0.5181  0.4512 -0.8916
  126ALA    HB1 1928   3.533   5.947   5.527  0.8755  1.0652  0.1647
  126ALA    HB2 1929   3.491   5.999   5.699  0.0913 -0.6174 -0.0664
  126ALA    HB3 1930   3.364   5.937   5.591 -0.6792 -1.3993 -1.1414
  126ALA      C 1931   3.451   5.767   5.796 -0.3186  0.2334 -0.2568
  126ALA      O 1932   3.502   5.777   5.907 -0.4906  0.4786 -0.2002
  127ILE      N 1933   3.323   5.725   5.788 -0.1830 -0.2264 -0.0233
  127ILE     HN 1934   3.275   5.741   5.703 -1.1153 -0.9242  0.3534
  127ILE     CA 1935   3.246   5.655   5.887  0.1109  0.1748  0.4947
  127ILE     HA 1936   3.242   5.725   5.970 -0.1510  0.9040 -0.1182
  127ILE     CB 1937   3.107   5.635   5.833  0.3551 -0.3275  0.0492
  127ILE     HB 1938   3.112   5.582   5.735 -0.5260  0.3850 -0.3946
  127ILE    CG2 1939   3.026   5.546   5.929 -0.1042  0.2781  0.2269
  127ILE   HG21 1940   3.043   5.584   6.032  0.0056  0.6408  0.0762
  127ILE   HG22 1941   3.072   5.445   5.926  0.0732  0.3653 -1.7559
  127ILE   HG23 1942   2.920   5.546   5.896 -0.2798 -1.0316  0.7342
  127ILE    CG1 1943   3.030   5.765   5.805 -0.0319 -0.5559  0.0550
  127ILE   HG11 1944   2.936   5.731   5.754  0.2861 -0.4322 -0.6272
  127ILE   HG12 1945   3.091   5.828   5.737 -0.8495  0.4053  0.1812
  127ILE     CD 1946   3.004   5.858   5.923 -0.2431 -0.0507 -0.3843
  127ILE    HD1 1947   3.085   5.884   5.995 -1.7022  0.6551  1.0719
  127ILE    HD2 1948   2.931   5.806   5.989  2.1063  0.0943  2.5484
  127ILE    HD3 1949   2.947   5.950   5.900  0.3179  0.3168 -0.3206
  127ILE      C 1950   3.303   5.532   5.947 -0.5164 -0.2975  0.1369
  127ILE      O 1951   3.298   5.515   6.069 -0.1032  0.0156  0.1991
  128CYS      N 1952   3.369   5.448   5.865 -0.0451 -0.1325  0.3437
  128CYS     HN 1953   3.365   5.458   5.765  1.0112  0.9668  0.3855
  128CYS     CA 1954   3.447   5.341   5.917 -0.8152 -0.5882  0.5669
  128CYS     HA 1955   3.370   5.277   5.959 -0.9825 -0.6987  0.0963
  128CYS     CB 1956   3.511   5.242   5.818 -0.0792 -0.1767  0.6259
  128CYS    HB1 1957   3.586   5.171   5.860 -1.7341 -0.5510  3.1180
  128CYS    HB2 1958   3.568   5.302   5.743  2.6592  0.3816  2.9786
  128CYS     SG 1959   3.384   5.143   5.733 -0.1113  0.4088 -0.0231
  128CYS    HG1 1960   3.320   5.239   5.669 -1.8716 -1.4767 -1.2075
  128CYS      C 1961   3.549   5.372   6.021 -0.4757 -0.2700  0.1436
  128CYS      O 1962   3.550   5.314   6.129 -0.5587 -0.1979  0.1830
  129TRP      N 1963   3.639   5.467   5.989  0.2989 -0.9462  0.2839
  129TRP     HN 1964   3.636   5.520   5.905 -0.4609 -0.5073  0.5763
  129TRP     CA 1965   3.744   5.507   6.077  0.1738  0.4644 -0.1930
  129TRP     HA 1966   3.785   5.415   6.114 -0.7948 -0.4918 -1.3986
  129TRP     CB 1967   3.856   5.596   6.020  0.0928  0.5074 -0.2882
  129TRP    HB1 1968   3.923   5.642   6.095 -0.4682  0.6193  0.1536
  129TRP    HB2 1969   3.815   5.676   5.953 -1.2535  0.3999  0.3695
  129TRP     CG 1970   3.940   5.510   5.933  0.4463  0.4572  0.1024
  129TRP    CD1 1971   3.918   5.495   5.799 -0.2617 -0.4597  0.3143
  129TRP    HD1 1972   3.837   5.542   5.744  0.1350 -2.0301 -1.7501
  129TRP    NE1 1973   4.012   5.411   5.744 -0.4080 -0.2751 -0.2293
  129TRP    HE1 1974   4.013   5.360   5.662  1.7938 -1.0122  0.1875
  129TRP    CE2 1975   4.093   5.370   5.847 -0.5220  0.0071 -0.0247
  129TRP    CD2 1976   4.055   5.431   5.966  0.3018  0.2508  0.1189
  129TRP    CE3 1977   4.129   5.414   6.079  0.0389  0.0683  0.2630
  129TRP    HE3 1978   4.087   5.451   6.171  1.5451  1.3675  0.4505
  129TRP    CZ3 1979   4.249   5.348   6.070  0.2353  0.4735 -0.1279
  129TRP    HZ3 1980   4.298   5.326   6.164  3.7821  1.3988 -1.5740
  129TRP    CZ2 1981   4.208   5.299   5.840 -0.6030 -0.1762  0.4422
  129TRP    HZ2 1982   4.253   5.266   5.747  2.2638 -1.7336  2.2351
  129TRP    CH2 1983   4.289   5.292   5.951  0.2065  0.3882 -0.0969
  129TRP    HH2 1984   4.383   5.243   5.934  0.1267  0.4945 -0.8969
  129TRP      C 1985   3.684   5.561   6.202  0.7508  0.2084  0.1964
  129TRP      O 1986   3.732   5.528   6.310  0.0436  0.6203  0.6419
  130VAL      N 1987   3.580   5.644   6.183  0.1389 -0.4700  0.5467
  130VAL     HN 1988   3.555   5.677   6.092  1.6113 -0.7799 -0.0002
  130VAL     CA 1989   3.509   5.702   6.293 -0.1183  0.0818  0.0931
  130VAL     HA 1990   3.576   5.764   6.351 -1.9775  1.0753  1.2866
  130VAL     CB 1991   3.417   5.806   6.237  0.0279  0.1815  0.0355
  130VAL     HB 1992   3.372   5.771   6.142 -1.5367  0.0669  0.7813
  130VAL    CG1 1993   3.296   5.837   6.327 -0.2089  0.6892 -0.4547
  130VAL   HG11 1994   3.231   5.747   6.330 -0.2953  0.7748  1.2539
  130VAL   HG12 1995   3.238   5.920   6.280 -3.0118 -0.9624 -0.1924
  130VAL   HG13 1996   3.322   5.874   6.428 -1.0491 -0.5828  0.2452
  130VAL    CG2 1997   3.483   5.941   6.203 -0.2316  0.3113  0.0324
  130VAL   HG21 1998   3.552   5.932   6.116 -0.4486  0.0228 -0.1108
  130VAL   HG22 1999   3.539   5.981   6.290  0.7077 -2.5902  0.8755
  130VAL   HG23 2000   3.411   6.020   6.175 -0.3452 -0.2528 -1.3812
  130VAL      C 2001   3.452   5.605   6.390  0.1646  0.2926  0.4718
  130VAL      O 2002   3.474   5.611   6.511 -0.4411  0.3256  0.5802
  131LEU      N 2003   3.385   5.495   6.350  0.0719  0.4216  0.2698
  131LEU     HN 2004   3.378   5.477   6.252  1.5548 -1.0270  0.3897
  131LEU     CA 2005   3.341   5.396   6.443  0.1627  0.0135 -0.1200
  131LEU     HA 2006   3.305   5.446   6.532  1.3426 -1.3880  1.1899
  131LEU     CB 2007   3.229   5.311   6.380  0.0318 -0.0949  0.2573
  131LEU    HB1 2008   3.213   5.214   6.432  0.1333 -0.1282  0.2287
  131LEU    HB2 2009   3.260   5.288   6.276 -1.2370 -2.9711  0.4254
  131LEU     CG 2010   3.094   5.385   6.379  0.1561  0.1331  0.2086
  131LEU     HG 2011   3.110   5.489   6.344  1.9466  0.5065  1.9623
  131LEU    CD1 2012   3.009   5.321   6.267  0.0820  0.1845  0.2355
  131LEU   HD11 2013   3.079   5.288   6.188 -0.9425  0.8094 -0.9566
  131LEU   HD12 2014   2.937   5.394   6.226  1.1960  0.6370 -0.9851
  131LEU   HD13 2015   2.958   5.230   6.307  0.7411 -0.2061  0.2038
  131LEU    CD2 2016   3.014   5.388   6.510  0.2117  0.2298  0.2406
  131LEU   HD21 2017   3.034   5.471   6.580 -1.5852  0.7611  0.1961
  131LEU   HD22 2018   3.025   5.296   6.571  3.1387  0.0020 -0.4739
  131LEU   HD23 2019   2.906   5.404   6.490  0.7231  1.5098 -1.7564
  131LEU      C 2020   3.452   5.312   6.495  0.0945  0.1605  0.2711
  131LEU      O 2021   3.457   5.258   6.605  0.2197 -1.0649 -0.3185
  132SER      N 2022   3.559   5.281   6.419  0.3451  0.4831  0.4909
  132SER     HN 2023   3.546   5.302   6.322 -1.7280  1.1497  0.8526
  132SER     CA 2024   3.675   5.211   6.463  0.2687 -0.1411 -0.2659
  132SER     HA 2025   3.645   5.108   6.476  2.4247 -0.8211 -0.2293
  132SER     CB 2026   3.787   5.192   6.359  0.5000 -0.0240 -0.0411
  132SER    HB1 2027   3.869   5.130   6.402 -0.3185 -0.0485  1.5456
  132SER    HB2 2028   3.828   5.286   6.318 -1.0201  1.3848  1.4943
  132SER     OG 2029   3.739   5.112   6.252  0.8218  0.4884 -0.5693
  132SER    HG1 2030   3.819   5.097   6.202  0.3614 -0.9026 -0.9350
  132SER      C 2031   3.751   5.265   6.580  0.1731 -0.0004 -0.2679
  132SER      O 2032   3.788   5.185   6.666  0.3194  0.3512 -0.0042
  133PHE      N 2033   3.764   5.398   6.589  0.5974 -0.0380 -0.2762
  133PHE     HN 2034   3.730   5.456   6.516 -1.2310  0.7521  1.1218
  133PHE     CA 2035   3.811   5.467   6.705 -0.3470  0.0278  0.0788
  133PHE     HA 2036   3.903   5.432   6.749 -1.5653 -0.6289  2.2727
  133PHE     CB 2037   3.845   5.613   6.670 -0.1018 -0.0560 -0.0360
  133PHE    HB1 2038   3.851   5.668   6.766 -2.3729 -3.1366  2.0591
  133PHE    HB2 2039   3.767   5.665   6.610 -1.1773  2.5746  3.3265
  133PHE     CG 2040   3.974   5.636   6.599 -0.0474 -0.1597  0.0273
  133PHE    CD1 2041   4.091   5.627   6.672  0.1274  0.1077 -0.2159
  133PHE    HD1 2042   4.074   5.599   6.775 -1.9196 -0.0840 -0.5496
  133PHE    CE1 2043   4.214   5.654   6.617  0.0761  0.3871 -0.1955
  133PHE    HE1 2044   4.304   5.655   6.678  0.1450 -0.6847 -0.2673
  133PHE     CZ 2045   4.213   5.689   6.484  0.1405  0.2327 -0.2361
  133PHE     HZ 2046   4.303   5.725   6.437  1.1575  1.6445  2.5151
  133PHE    CD2 2047   3.981   5.678   6.468 -0.5832  0.5631  0.2243
  133PHE    HD2 2048   3.888   5.684   6.414  1.7498 -0.1879 -4.3043
  133PHE    CE2 2049   4.102   5.690   6.404 -0.3498 -0.6609  0.4156
  133PHE    HE2 2050   4.116   5.706   6.298 -0.0077 -0.7383  0.4492
  133PHE      C 2051   3.728   5.457   6.828  0.1025 -0.4016  0.3515
  133PHE      O 2052   3.756   5.455   6.948  0.6452 -0.0876  0.2342
  134ALA      N 2053   3.595   5.457   6.807  0.0843 -0.3368  0.4573
  134ALA     HN 2054   3.557   5.462   6.715 -3.5981  0.1552  1.8325
  134ALA     CA 2055   3.498   5.424   6.907  0.2103 -0.1537  0.6388
  134ALA     HA 2056   3.510   5.498   6.985 -0.0702  3.0425 -2.1164
  134ALA     CB 2057   3.353   5.452   6.863  0.2047 -0.5419  0.4015
  134ALA    HB1 2058   3.318   5.371   6.796  0.7809 -1.8872  1.6623
  134ALA    HB2 2059   3.360   5.546   6.805 -0.3140 -0.3983  0.5696
  134ALA    HB3 2060   3.289   5.461   6.953 -0.3358 -1.8614  0.1707
  134ALA      C 2061   3.507   5.285   6.959  0.2415 -0.2502  0.3800
  134ALA      O 2062   3.506   5.266   7.081  0.1694  0.0920  0.4331
  135ILE      N 2063   3.511   5.180   6.875 -0.3181  0.0840 -0.0733
  135ILE     HN 2064   3.497   5.187   6.776  1.5193 -0.5551 -0.4273
  135ILE     CA 2065   3.519   5.045   6.920  0.1123  0.0055 -0.3717
  135ILE     HA 2066   3.442   5.029   6.994  1.7612  0.2414  1.4640
  135ILE     CB 2067   3.489   4.960   6.800 -0.4405 -0.1706 -0.1122
  135ILE     HB 2068   3.546   5.002   6.714 -0.5287 -2.4475 -1.3544
  135ILE    CG2 2069   3.549   4.820   6.819 -0.1499 -0.0367 -0.0216
  135ILE   HG21 2070   3.659   4.824   6.812 -0.1187 -1.1175 -0.4835
  135ILE   HG22 2071   3.515   4.759   6.732 -0.2713  0.6949 -0.4883
  135ILE   HG23 2072   3.532   4.765   6.915  1.8513 -1.5383 -0.4543
  135ILE    CG1 2073   3.339   4.955   6.765 -0.5966 -0.7780  0.6155
  135ILE   HG11 2074   3.286   5.051   6.785 -0.5786  0.4984 -4.2325
  135ILE   HG12 2075   3.297   4.869   6.822 -1.5475 -0.4798  0.3689
  135ILE     CD 2076   3.314   4.923   6.618 -0.4226 -0.4299  0.5077
  135ILE    HD1 2077   3.205   4.913   6.597 -0.3883 -0.7598  0.4786
  135ILE    HD2 2078   3.363   4.826   6.596 -3.0944 -2.0911  1.3392
  135ILE    HD3 2079   3.353   5.007   6.558 -2.5802 -0.6097 -1.3058
  135ILE      C 2080   3.641   5.007   6.997 -0.2432  0.1265  0.2643
  135ILE      O 2081   3.635   4.948   7.104  0.0394 -0.7111 -0.1685
  136GLY      N 2082   3.756   5.044   6.938 -0.4405 -0.1086 -0.2765
  136GLY     HN 2083   3.741   5.100   6.856 -0.0994 -1.0430 -0.9933
  136GLY     CA 2084   3.889   5.022   6.986 -0.4537  0.1809 -0.1029
  136GLY    HA1 2085   3.948   5.076   6.914  0.5205 -0.9151 -0.1457
  136GLY    HA2 2086   3.909   4.916   6.992 -1.9969 -0.1075  0.5376
  136GLY      C 2087   3.918   5.084   7.118  0.3372  0.0746 -0.2220
  136GLY      O 2088   3.971   5.028   7.213  0.2482  0.0203 -0.2033
  137LEU      N 2089   3.881   5.214   7.127 -0.7704 -0.2423 -0.0615
  137LEU     HN 2090   3.836   5.261   7.052  0.5425 -2.2671 -2.2733
  137LEU     CA 2091   3.906   5.293   7.243  0.0165 -0.0488 -0.3562
  137LEU     HA 2092   3.997   5.266   7.295  0.8885  3.3916  0.1122
  137LEU     CB 2093   3.942   5.438   7.210  0.3617 -0.0937 -0.1901
  137LEU    HB1 2094   3.948   5.498   7.303 -1.0524  1.4618 -1.0397
  137LEU    HB2 2095   3.857   5.496   7.167 -0.8710 -0.8435  1.1398
  137LEU     CG 2096   4.055   5.450   7.106  0.1007 -0.0731 -0.4730
  137LEU     HG 2097   4.022   5.398   7.014 -0.3814  0.4619 -0.6080
  137LEU    CD1 2098   4.095   5.594   7.068  0.2009  0.0637  0.1287
  137LEU   HD11 2099   4.125   5.642   7.163  0.7519 -0.4774  0.2350
  137LEU   HD12 2100   4.006   5.643   7.023 -0.0309 -0.6797 -0.2502
  137LEU   HD13 2101   4.179   5.591   6.995  0.1620  0.3853  0.0696
  137LEU    CD2 2102   4.172   5.371   7.166  0.0272 -0.0148 -0.2519
  137LEU   HD21 2103   4.203   5.394   7.271 -0.1797  0.3316 -0.2642
  137LEU   HD22 2104   4.259   5.393   7.101 -0.5811 -1.0437 -1.4516
  137LEU   HD23 2105   4.167   5.260   7.166  2.0178 -0.1444 -0.4604
  137LEU      C 2106   3.794   5.300   7.342  0.1390  0.0786 -0.2269
  137LEU      O 2107   3.785   5.384   7.432  0.2087  0.7794 -0.8631
  138THR      N 2108   3.699   5.206   7.332 -0.1438  0.3482 -0.0685
  138THR     HN 2109   3.714   5.142   7.257  3.2009  0.0930  0.6824
  138THR     CA 2110   3.598   5.175   7.429  0.0012  0.2876  0.0633
  138THR     HA 2111   3.523   5.252   7.431 -0.6469 -0.3073 -0.8234
  138THR     CB 2112   3.530   5.047   7.391 -0.2649  0.3966  0.1651
  138THR     HB 2113   3.601   4.978   7.340 -1.7589 -1.5883  0.6492
  138THR    OG1 2114   3.426   5.077   7.299 -0.0606  0.7511  0.0460
  138THR    HG1 2115   3.470   5.109   7.220 -1.6094 -1.9578 -2.0680
  138THR    CG2 2116   3.451   4.982   7.505  0.3643  0.0206  0.3965
  138THR   HG21 2117   3.382   5.057   7.551  0.8489  0.5301  0.3076
  138THR   HG22 2118   3.522   4.936   7.577  2.4542  1.1583 -0.8559
  138THR   HG23 2119   3.392   4.895   7.468  0.9180  0.0417 -0.5561
  138THR      C 2120   3.651   5.165   7.568  0.4923  0.5084 -0.1037
  138THR      O 2121   3.583   5.228   7.649  0.1092 -0.2971  0.2202
  139PRO      N 2122   3.757   5.103   7.610  0.2370 -0.3237 -0.6754
  139PRO     CD 2123   3.807   4.984   7.542  0.5637 -0.3213 -0.4391
  139PRO    HD1 2124   3.873   5.009   7.456  1.3125 -2.2883 -0.4946
  139PRO    HD2 2125   3.722   4.919   7.514  0.3176 -0.4450  0.5780
  139PRO     CA 2126   3.813   5.117   7.741 -0.1462  0.1462 -0.5613
  139PRO     HA 2127   3.739   5.079   7.810 -0.7033  1.9093 -0.1263
  139PRO     CB 2128   3.944   5.040   7.733 -0.1122  0.1156  0.2210
  139PRO    HB1 2129   3.980   5.014   7.835 -1.7860 -1.7542  0.3799
  139PRO    HB2 2130   4.022   5.097   7.677 -1.0579 -0.0436 -1.3012
  139PRO     CG 2131   3.899   4.921   7.648  0.0276  0.0406  0.2494
  139PRO    HG1 2132   3.977   4.860   7.597 -0.3217  0.2989 -0.6170
  139PRO    HG2 2133   3.843   4.848   7.711  0.2566 -2.0214 -1.7787
  139PRO      C 2134   3.838   5.251   7.801  1.0244 -0.4712  0.3693
  139PRO      O 2135   3.821   5.268   7.921 -0.3223  0.2980  0.0838
  140MET      N 2136   3.866   5.350   7.715  0.5350 -0.5469  0.1163
  140MET     HN 2137   3.863   5.335   7.617  3.0063 -2.0619  0.2065
  140MET     CA 2138   3.895   5.486   7.752 -0.3744 -0.2815 -0.1303
  140MET     HA 2139   3.956   5.489   7.840  0.2008 -2.0398 -0.4350
  140MET     CB 2140   3.972   5.565   7.645  0.2175 -0.2686  0.3022
  140MET    HB1 2141   4.008   5.658   7.693  0.1949 -0.4112  0.5971
  140MET    HB2 2142   3.906   5.593   7.560  0.6103  0.4901  0.2384
  140MET     CG 2143   4.086   5.492   7.575  0.4247  0.3560 -0.0228
  140MET    HG1 2144   4.041   5.407   7.518 -0.0932  0.5938  0.0365
  140MET    HG2 2145   4.149   5.453   7.658 -2.7033 -0.6354  2.0660
  140MET     SD 2146   4.180   5.603   7.465  0.3559  0.4226 -0.0139
  140MET     CE 2147   4.290   5.672   7.592  0.5500 -0.4852  0.3178
  140MET    HE1 2148   4.232   5.751   7.644 -0.6747 -0.2275 -1.3496
  140MET    HE2 2149   4.383   5.718   7.553  0.0763 -0.1269 -0.4049
  140MET    HE3 2150   4.327   5.596   7.665 -1.1630  0.0986  1.8875
  140MET      C 2151   3.777   5.569   7.789  0.0555 -0.0769  0.8059
  140MET      O 2152   3.784   5.670   7.859 -0.4203  0.5559 -0.0398
  141LEU      N 2153   3.660   5.524   7.738  0.4551 -0.2970  0.0646
  141LEU     HN 2154   3.660   5.438   7.687 -2.5614 -0.4753  0.2152
  141LEU     CA 2155   3.532   5.579   7.767  0.4577 -0.5516  0.5653
  141LEU     HA 2156   3.536   5.683   7.796  0.5440 -0.5341  0.4888
  141LEU     CB 2157   3.438   5.556   7.648  0.6637  0.2455  0.2453
  141LEU    HB1 2158   3.335   5.582   7.679  0.0642 -2.7719  1.1499
  141LEU    HB2 2159   3.422   5.449   7.623  0.9486  0.1971  0.2670
  141LEU     CG 2160   3.474   5.635   7.520  0.7791 -0.1183  0.0524
  141LEU     HG 2161   3.582   5.612   7.515  0.5130 -1.8418  1.2659
  141LEU    CD1 2162   3.395   5.591   7.396  0.5606  0.9697 -0.1970
  141LEU   HD11 2163   3.431   5.629   7.298 -1.1742  0.2240 -1.1803
  141LEU   HD12 2164   3.287   5.620   7.402  0.3075  0.0509 -0.2228
  141LEU   HD13 2165   3.405   5.482   7.379  0.3031  0.6005  1.8127
  141LEU    CD2 2166   3.443   5.784   7.536 -0.9196 -0.5080  0.6556
  141LEU   HD21 2167   3.444   5.829   7.434  1.1444  0.2379  0.9589
  141LEU   HD22 2168   3.525   5.836   7.589  0.0427  0.2239 -1.4194
  141LEU   HD23 2169   3.337   5.802   7.567 -0.9113  1.0903 -0.0759
  141LEU      C 2170   3.472   5.507   7.884 -0.0564 -0.8994  0.0933
  141LEU      O 2171   3.362   5.527   7.933  0.0870 -0.9115  0.4216
  142GLY      N 2172   3.556   5.425   7.950  0.2609 -1.4046 -0.9176
  142GLY     HN 2173   3.637   5.397   7.897  2.8191  1.0977  1.3602
  142GLY     CA 2174   3.534   5.358   8.074  0.2797 -0.4490 -0.3872
  142GLY    HA1 2175   3.462   5.411   8.134  0.3212 -0.0912 -0.6545
  142GLY    HA2 2176   3.628   5.357   8.127  1.5231 -1.0021 -2.4787
  142GLY      C 2177   3.495   5.214   8.062 -0.2336 -0.3908  0.5260
  142GLY      O 2178   3.380   5.174   8.082 -0.2107 -0.5679  0.3007
  143TRP      N 2179   3.597   5.130   8.042 -0.0632 -0.1136  0.2173
  143TRP     HN 2180   3.684   5.175   8.024 -0.7047  0.9210 -0.4104
  143TRP     CA 2181   3.586   4.987   8.048 -0.1646 -0.1187 -0.0834
  143TRP     HA 2182   3.518   4.958   8.126 -0.7713  0.5364 -0.3538
  143TRP     CB 2183   3.521   4.922   7.924  0.6242 -0.3963 -0.3586
  143TRP    HB1 2184   3.574   4.928   7.827  0.0700 -0.7167 -0.6896
  143TRP    HB2 2185   3.430   4.983   7.904  0.1780 -1.2742 -1.0932
  143TRP     CG 2186   3.476   4.781   7.943 -0.3877  0.0061  0.3444
  143TRP    CD1 2187   3.531   4.692   8.030  0.0788  0.1504  0.1988
  143TRP    HD1 2188   3.612   4.707   8.100 -0.1303  2.4329  0.0207
  143TRP    NE1 2189   3.469   4.571   8.014 -0.1420  0.2947 -0.0341
  143TRP    HE1 2190   3.501   4.484   8.045  1.5156  0.4782 -1.0885
  143TRP    CE2 2191   3.376   4.584   7.914 -0.0264 -0.1505 -0.2014
  143TRP    CD2 2192   3.370   4.716   7.872  0.0254 -0.1310 -0.1496
  143TRP    CE3 2193   3.280   4.757   7.779  0.0605 -0.3375 -0.2762
  143TRP    HE3 2194   3.268   4.857   7.741 -2.6438 -1.4301 -2.6953
  143TRP    CZ3 2195   3.198   4.662   7.722 -0.2630 -0.0928 -0.2239
  143TRP    HZ3 2196   3.119   4.692   7.655  0.3524  1.4288 -0.3000
  143TRP    CZ2 2197   3.291   4.489   7.866 -0.1340 -0.1333 -0.0456
  143TRP    HZ2 2198   3.292   4.386   7.900 -0.3197  0.2099  1.0316
  143TRP    CH2 2199   3.203   4.533   7.771  0.0550 -0.0692 -0.1900
  143TRP    HH2 2200   3.128   4.465   7.734 -2.4543  2.2407  0.2823
  143TRP      C 2201   3.722   4.934   8.078  0.0645  0.3741 -0.2371
  143TRP      O 2202   3.784   4.860   8.003  0.3490  0.3508  0.0183
  144ASN      N 2203   3.782   4.986   8.187  0.1457 -0.1162 -0.0476
  144ASN     HN 2204   3.735   5.040   8.256 -2.0063 -0.0192 -1.4918
  144ASN     CA 2205   3.922   4.984   8.215  0.1484  0.2618 -0.0353
  144ASN     HA 2206   3.972   4.912   8.152 -0.1973  2.8101 -3.5275
  144ASN     CB 2207   3.993   5.116   8.178  0.8124 -0.0458  0.1158
  144ASN    HB1 2208   3.981   5.133   8.069 -0.9061 -0.2798  0.2288
  144ASN    HB2 2209   4.100   5.118   8.206  0.7144  2.0526  0.4772
  144ASN     CG 2210   3.925   5.235   8.244 -0.2593 -0.4116 -0.2866
  144ASN    OD1 2211   3.865   5.225   8.351 -0.2547  0.4821 -0.1908
  144ASN    ND2 2212   3.939   5.355   8.181 -0.5081 -0.1137  0.2123
  144ASN   HD21 2213   3.918   5.440   8.228  2.4377  1.5664 -1.2328
  144ASN   HD22 2214   3.962   5.357   8.083 -0.0196  2.0217  0.3186
  144ASN      C 2215   3.947   4.941   8.355  0.3084  0.5906  0.0398
  144ASN      O 2216   3.855   4.936   8.436  0.0799  0.0204 -0.2520
  145ASN      N 2217   4.069   4.891   8.386  0.0056 -0.2460 -0.0991
  145ASN     HN 2218   4.136   4.877   8.314  0.4618 -1.0246  0.4656
  145ASN     CA 2219   4.108   4.851   8.517 -0.1357  0.1308  0.0603
  145ASN     HA 2220   4.022   4.825   8.577  0.8676 -1.4873  0.8789
  145ASN     CB 2221   4.200   4.729   8.502 -0.1017  0.2044 -0.3318
  145ASN    HB1 2222   4.257   4.694   8.591 -1.1752 -3.3383 -0.8877
  145ASN    HB2 2223   4.277   4.757   8.426 -1.2224 -1.3494 -2.1498
  145ASN     CG 2224   4.130   4.596   8.478  0.4552 -0.0102 -0.8194
  145ASN    OD1 2225   4.007   4.587   8.472  0.4646  0.0473 -1.1553
  145ASN    ND2 2226   4.218   4.492   8.476 -0.0789 -0.5010  0.2678
  145ASN   HD21 2227   4.315   4.510   8.464 -0.2875  2.1929  1.8146
  145ASN   HD22 2228   4.170   4.405   8.473  0.4959 -0.7933 -0.6870
  145ASN      C 2229   4.186   4.955   8.590  0.3073  0.0432 -0.2849
  145ASN      O 2230   4.249   4.922   8.690 -0.4652 -0.3109  0.0926
  146CYS      N 2231   4.177   5.083   8.550  0.1558  0.1111 -0.0392
  146CYS     HN 2232   4.111   5.104   8.479 -1.4600  0.0113  1.3790
  146CYS     CA 2233   4.248   5.200   8.593  0.3887 -0.0589  0.0456
  146CYS     HA 2234   4.347   5.166   8.617  0.1054 -0.4714  0.6770
  146CYS     CB 2235   4.244   5.307   8.483 -0.1469 -0.0898  0.0314
  146CYS    HB1 2236   4.281   5.403   8.526  2.1714 -1.4457  1.2919
  146CYS    HB2 2237   4.141   5.339   8.456  0.0965  1.0281  0.3873
  146CYS     SG 2238   4.338   5.270   8.332 -0.1509  0.0343 -0.0023
  146CYS      C 2239   4.197   5.258   8.721  0.0926  0.3525 -0.2576
  146CYS      O 2240   4.247   5.356   8.775 -0.1976  0.1912  0.3071
  147GLY      N 2241   4.098   5.189   8.779 -0.0897  0.5569 -0.3244
  147GLY     HN 2242   4.068   5.105   8.735 -1.7191 -0.4181  2.3675
  147GLY     CA 2243   4.044   5.219   8.908 -0.0873 -0.0640 -0.1774
  147GLY    HA1 2244   3.951   5.165   8.921  0.1689 -0.3218  0.6781
  147GLY    HA2 2245   4.036   5.326   8.923 -0.5161 -0.2533  1.1251
  147GLY      C 2246   4.119   5.172   9.028  0.7888  0.5584 -0.4735
  147GLY      O 2247   4.124   5.243   9.128  0.1673  0.3705 -0.3051
  148GLN      N 2248   4.176   5.051   9.018  0.2127  0.2481 -0.0710
  148GLN     HN 2249   4.168   4.983   8.945 -0.0323  0.3351 -0.1255
  148GLN     CA 2250   4.262   4.996   9.118 -0.2769 -0.2855  0.0659
  148GLN     HA 2251   4.272   5.067   9.199 -0.5731 -0.7804  0.5449
  148GLN     CB 2252   4.202   4.869   9.181 -0.1270 -0.5440 -0.3048
  148GLN    HB1 2253   4.271   4.836   9.261 -1.7860  0.9682  1.8863
  148GLN    HB2 2254   4.178   4.795   9.102  0.5945 -1.5994  0.4501
  148GLN     CG 2255   4.073   4.899   9.259  0.1234 -0.2335 -0.0049
  148GLN    HG1 2256   4.103   4.992   9.312  0.5916  0.1027 -0.8385
  148GLN    HG2 2257   4.050   4.819   9.332 -1.2967  0.1112 -0.0522
  148GLN     CD 2258   3.942   4.924   9.187  0.1289 -0.0752  0.0392
  148GLN    OE1 2259   3.882   5.029   9.210  0.4623  0.0051  0.5727
  148GLN    NE2 2260   3.887   4.828   9.108 -0.2679 -0.3848  0.6829
  148GLN   HE21 2261   3.805   4.866   9.064 -0.0154  1.3417  1.5927
  148GLN   HE22 2262   3.929   4.740   9.087  0.0156 -0.1447  0.2338
  148GLN      C 2263   4.400   4.958   9.077 -0.1243  0.0818  0.2283
  148GLN      O 2264   4.413   4.852   9.015  0.2854  0.1271  0.2349
  149PRO      N 2265   4.497   5.040   9.104  0.0737  0.0199 -0.2780
  149PRO     CD 2266   4.479   5.184   9.115  0.5232  0.0351  0.3423
  149PRO    HD1 2267   4.427   5.206   9.210  0.3796 -0.0892  0.2928
  149PRO    HD2 2268   4.426   5.217   9.022  0.5262 -2.2644 -0.5336
  149PRO     CA 2269   4.636   5.003   9.103  0.0345 -0.1311 -0.7268
  149PRO     HA 2270   4.662   5.003   8.999  3.8716 -0.4761  0.0857
  149PRO     CB 2271   4.701   5.121   9.175 -0.3184 -0.1394 -0.3835
  149PRO    HB1 2272   4.811   5.133   9.160  0.4351 -1.5916  3.0699
  149PRO    HB2 2273   4.677   5.112   9.283 -1.4236  0.1495 -0.5928
  149PRO     CG 2274   4.623   5.239   9.116  0.3588  0.4836 -0.0583
  149PRO    HG1 2275   4.637   5.329   9.180  0.8296  1.1092 -1.0137
  149PRO    HG2 2276   4.649   5.264   9.011 -0.0849  2.7842  0.3143
  149PRO      C 2277   4.686   4.870   9.147  0.1782  0.1677  0.0407
  149PRO      O 2278   4.646   4.827   9.255  0.7570  0.0891  0.2235
  150LYS      N 2279   4.766   4.796   9.068 -0.7400 -0.5849 -0.2113
  150LYS     HN 2280   4.796   4.831   8.980 -0.4986 -1.0938 -0.3338
  150LYS     CA 2281   4.840   4.690   9.130 -0.1480  0.0453  0.1796
  150LYS     HA 2282   4.784   4.648   9.212  0.8612  1.8086  1.8456
  150LYS     CB 2283   4.886   4.580   9.032 -0.4563  0.5057 -0.4897
  150LYS    HB1 2284   4.961   4.519   9.087 -0.5610  0.4825 -0.3707
  150LYS    HB2 2285   4.939   4.620   8.943  1.9343 -2.2948 -0.4523
  150LYS     CG 2286   4.776   4.481   8.995  0.2541 -0.3573 -0.3189
  150LYS    HG1 2287   4.703   4.490   9.079 -0.3991  2.6229 -1.1051
  150LYS    HG2 2288   4.815   4.379   8.973 -0.9386 -0.9245  0.0849
  150LYS     CD 2289   4.707   4.529   8.868  0.1526  0.8345  0.1782
  150LYS    HD1 2290   4.790   4.532   8.794  0.0171  0.0758 -0.0120
  150LYS    HD2 2291   4.669   4.634   8.873 -1.3673  0.6223 -3.3767
  150LYS     CE 2292   4.590   4.453   8.805  0.6073  0.3608 -0.0938
  150LYS    HE1 2293   4.537   4.503   8.722  1.0331 -2.6428 -2.3474
  150LYS    HE2 2294   4.510   4.430   8.878  1.2630 -0.2274  0.4606
  150LYS     NZ 2295   4.634   4.324   8.745  0.1912 -0.0300  0.4319
  150LYS    HZ1 2296   4.675   4.251   8.807 -1.1938 -0.5541  0.7713
  150LYS    HZ2 2297   4.709   4.350   8.678 -0.5624  0.0054 -0.4118
  150LYS    HZ3 2298   4.566   4.278   8.682  0.4581 -0.1978  0.2628
  150LYS      C 2299   4.961   4.737   9.203  0.1716 -0.3101 -0.1185
  150LYS      O 2300   5.069   4.753   9.145  0.1065  0.0316 -0.1471
  151GLU      N 2301   4.943   4.770   9.332  0.0144  0.4117 -0.3199
  151GLU     HN 2302   4.859   4.741   9.377 -0.3006  2.4688  0.5138
  151GLU     CA 2303   5.042   4.835   9.412  0.0359  0.5297 -0.4408
  151GLU     HA 2304   5.071   4.916   9.346  0.0944  2.0068  1.3140
  151GLU     CB 2305   4.988   4.904   9.538 -0.2410 -0.1325 -0.1948
  151GLU    HB1 2306   5.065   4.941   9.608  0.0485  1.1676 -1.1568
  151GLU    HB2 2307   4.925   4.827   9.586  2.7485 -1.6861  1.4944
  151GLU     CG 2308   4.907   5.031   9.509  0.2152  0.1064 -0.4415
  151GLU    HG1 2309   4.832   5.017   9.428  0.8317  2.2756 -1.4493
  151GLU    HG2 2310   4.977   5.109   9.472  0.6500 -0.2532 -0.3861
  151GLU     CD 2311   4.824   5.094   9.620  0.7824  0.2595 -0.1061
  151GLU    OE1 2312   4.743   5.181   9.578  0.5049 -0.2894 -0.7155
  151GLU    OE2 2313   4.836   5.052   9.739  0.4116 -0.6075 -0.3714
  151GLU      C 2314   5.172   4.763   9.428 -0.0801  0.4098 -0.0421
  151GLU      O 2315   5.279   4.822   9.434 -0.1100  0.5466 -0.7617
  152GLY      N 2316   5.163   4.629   9.433  0.4401  0.3692 -0.1887
  152GLY     HN 2317   5.075   4.582   9.429  0.7491 -0.1140 -2.4736
  152GLY     CA 2318   5.277   4.542   9.437  0.0619 -0.1276 -0.0783
  152GLY    HA1 2319   5.244   4.441   9.455  0.2226 -0.3368 -0.9180
  152GLY    HA2 2320   5.353   4.577   9.504  0.8877 -2.0401  0.0508
  152GLY      C 2321   5.365   4.544   9.317  0.2252 -0.3422  0.0377
  152GLY      O 2322   5.487   4.545   9.330  0.2493 -0.0383 -0.1960
  153LYS      N 2323   5.309   4.540   9.195  0.3504  0.6318 -0.0545
  153LYS     HN 2324   5.209   4.548   9.196 -0.0016 -2.5209  0.3433
  153LYS     CA 2325   5.378   4.555   9.070  0.2264 -0.1104 -0.2137
  153LYS     HA 2326   5.458   4.483   9.065 -0.8287 -1.3512  0.0679
  153LYS     CB 2327   5.275   4.534   8.958 -0.3883 -0.0515  0.3320
  153LYS    HB1 2328   5.322   4.558   8.860 -0.0858 -2.0227 -0.0426
  153LYS    HB2 2329   5.186   4.599   8.967  0.1691  0.7557  0.1533
  153LYS     CG 2330   5.214   4.394   8.954 -0.3520 -0.0505 -0.3163
  153LYS    HG1 2331   5.146   4.367   9.038  0.1622 -1.6454 -0.3653
  153LYS    HG2 2332   5.309   4.336   8.953  0.6481  1.5094  0.6692
  153LYS     CD 2333   5.133   4.380   8.824 -0.2108  0.1526 -0.4271
  153LYS    HD1 2334   5.125   4.478   8.774  1.4649  0.4049 -0.2837
  153LYS    HD2 2335   5.031   4.345   8.848 -0.9192  1.0589 -1.9934
  153LYS     CE 2336   5.194   4.284   8.722  0.0245 -0.2343  0.0670
  153LYS    HE1 2337   5.216   4.193   8.781  0.8087 -1.5038 -2.0404
  153LYS    HE2 2338   5.284   4.320   8.668  0.4462 -0.0985  0.8590
  153LYS     NZ 2339   5.098   4.242   8.617 -0.2674  0.3472  0.0975
  153LYS    HZ1 2340   5.056   4.331   8.584  2.4514  2.5916  2.1881
  153LYS    HZ2 2341   5.020   4.187   8.659  0.5278  0.2026  1.4265
  153LYS    HZ3 2342   5.148   4.184   8.547  1.1434 -1.1575  2.2032
  153LYS      C 2343   5.437   4.690   9.050  0.0819 -0.0778 -0.4189
  153LYS      O 2344   5.551   4.707   9.006  0.3376 -0.0577  0.2408
  154ASN      N 2345   5.355   4.789   9.090 -0.3331 -0.3659 -0.5424
  154ASN     HN 2346   5.265   4.759   9.119 -1.6425  1.9329 -1.8947
  154ASN     CA 2347   5.393   4.927   9.095 -0.4498 -0.3622  0.4969
  154ASN     HA 2348   5.425   4.950   8.994 -1.6301  0.1934  0.2354
  154ASN     CB 2349   5.276   5.023   9.123 -0.5393 -0.1943 -0.4115
  154ASN    HB1 2350   5.313   5.127   9.130  0.8140 -0.6482 -0.4975
  154ASN    HB2 2351   5.229   4.999   9.220 -0.6520  1.3927 -0.0465
  154ASN     CG 2352   5.172   5.017   9.012 -0.6923  0.0578 -0.2822
  154ASN    OD1 2353   5.193   4.968   8.901 -0.2347  0.4167 -0.3597
  154ASN    ND2 2354   5.052   5.062   9.057  0.0297  0.7104  1.0373
  154ASN   HD21 2355   5.045   5.090   9.153  1.8702  2.4857  0.7291
  154ASN   HD22 2356   4.977   5.053   8.992  2.1222  1.4112 -1.6595
  154ASN      C 2357   5.511   4.956   9.181  0.2682 -0.6227 -0.3790
  154ASN      O 2358   5.600   5.032   9.144  0.1009  0.0101  0.4934
  155HSD      N 2359   5.515   4.890   9.298 -0.0133  0.7368  0.4188
  155HSD     HN 2360   5.438   4.829   9.314 -1.0203  2.4665  2.7597
  155HSD     CA 2361   5.615   4.909   9.399  0.1208 -0.1712  0.4696
  155HSD     HA 2362   5.629   5.016   9.403 -2.1876  0.1629  1.0890
  155HSD     CB 2363   5.563   4.868   9.538  0.0636 -0.2430  0.4256
  155HSD    HB1 2364   5.651   4.850   9.602  1.5483  0.7337 -1.2321
  155HSD    HB2 2365   5.497   4.782   9.515 -0.8519  0.6742 -0.5252
  155HSD    ND1 2366   5.523   5.096   9.649  0.0248  0.0733 -0.2377
  155HSD    HD1 2367   5.612   5.141   9.647  0.9946 -1.5634  2.0641
  155HSD     CG 2368   5.481   4.970   9.611  0.0459 -0.0487  0.1399
  155HSD    CE1 2369   5.423   5.148   9.725 -0.0388 -0.1246 -0.1850
  155HSD    HE1 2370   5.421   5.254   9.749  3.5740  0.0687 -0.2935
  155HSD    NE2 2371   5.322   5.065   9.741 -0.1633  0.0189 -0.2172
  155HSD    CD2 2372   5.361   4.951   9.672 -0.0102 -0.0735  0.0231
  155HSD    HD2 2373   5.296   4.865   9.681 -2.3810  1.3301 -2.4303
  155HSD      C 2374   5.747   4.850   9.365 -0.0885 -0.6858  0.5304
  155HSD      O 2375   5.855   4.906   9.387 -0.3645 -0.4182  1.2116
  156SER      N 2376   5.743   4.727   9.312 -0.7370 -0.4084 -0.0891
  156SER     HN 2377   5.651   4.689   9.308 -0.9817  0.1631 -0.0155
  156SER     CA 2378   5.855   4.654   9.260 -0.1621  0.2195  0.2556
  156SER     HA 2379   5.930   4.650   9.337  0.8744 -2.3345 -0.7875
  156SER     CB 2380   5.810   4.511   9.228 -0.5185  0.3416  0.2036
  156SER    HB1 2381   5.794   4.468   9.329  0.8261 -0.5821  0.0545
  156SER    HB2 2382   5.899   4.457   9.188  0.8266  1.3036  1.7653
  156SER     OG 2383   5.692   4.489   9.152 -0.4412  0.0671  0.1612
  156SER    HG1 2384   5.618   4.488   9.212 -1.5848  0.3680 -1.1884
  156SER      C 2385   5.919   4.712   9.138 -0.0480 -0.8340 -0.1982
  156SER      O 2386   6.042   4.715   9.129 -0.0511  0.0120 -0.0803
  157GLN      N 2387   5.839   4.757   9.040  0.0849  0.5555  0.2978
  157GLN     HN 2388   5.740   4.747   9.036 -0.0806  0.6474  2.7240
  157GLN     CA 2389   5.889   4.825   8.925 -0.2074 -0.4093 -0.4136
  157GLN     HA 2390   5.966   4.767   8.876  1.6280  2.0895 -0.6639
  157GLN     CB 2391   5.770   4.842   8.830 -0.4734  0.2252  0.0267
  157GLN    HB1 2392   5.783   4.916   8.748  1.6067 -2.7941 -2.6235
  157GLN    HB2 2393   5.678   4.866   8.888 -1.3786  0.4318 -1.4165
  157GLN     CG 2394   5.733   4.708   8.766 -0.4518  0.2671 -0.0761
  157GLN    HG1 2395   5.633   4.721   8.718 -0.6888  1.4007  0.6920
  157GLN    HG2 2396   5.725   4.635   8.850  2.1641  0.9772  0.8784
  157GLN     CD 2397   5.833   4.655   8.664 -0.7228 -0.6158  0.1011
  157GLN    OE1 2398   5.911   4.568   8.704  0.6154  0.3591 -0.2823
  157GLN    NE2 2399   5.848   4.722   8.547  0.2608 -0.6411  0.1972
  157GLN   HE21 2400   5.924   4.696   8.488 -0.9294  1.5974 -2.5944
  157GLN   HE22 2401   5.780   4.791   8.522  1.3717  0.5770  0.4630
  157GLN      C 2402   5.960   4.953   8.951 -0.4457 -0.3098 -0.2420
  157GLN      O 2403   6.046   5.001   8.877  0.2813 -0.7486  0.3054
  158GLY      N 2404   5.924   5.021   9.061 -0.1634 -0.0426 -0.3123
  158GLY     HN 2405   5.858   4.988   9.128  0.4286 -0.2240  0.1907
  158GLY     CA 2406   5.985   5.146   9.095 -0.1206 -0.0496 -0.3571
  158GLY    HA1 2407   6.084   5.151   9.054  0.6187  0.8201  1.4355
  158GLY    HA2 2408   5.990   5.157   9.203 -0.7313  0.6897 -0.3954
  158GLY      C 2409   5.903   5.257   9.039 -0.1622  0.1806  0.1553
  158GLY      O 2410   5.951   5.359   8.989 -0.0344  0.2467  0.4079
  159CYS      N 2411   5.769   5.246   9.049 -0.1483 -0.0928  0.0553
  159CYS     HN 2412   5.726   5.171   9.097 -0.3659 -0.3028 -0.4660
  159CYS     CA 2413   5.684   5.346   8.992 -0.1293  0.2027  0.5310
  159CYS     HA 2414   5.732   5.412   8.922 -1.3569  0.9832  0.3924
  159CYS     CB 2415   5.559   5.293   8.920  0.4052 -0.1543 -0.1506
  159CYS    HB1 2416   5.499   5.377   8.879 -1.0928 -1.1908 -0.1950
  159CYS    HB2 2417   5.491   5.232   8.984 -1.2188 -0.1404 -1.7567
  159CYS     SG 2418   5.614   5.190   8.781 -0.0020 -0.2678 -0.2304
  159CYS      C 2419   5.635   5.438   9.098  0.2074  0.4145  0.5038
  159CYS      O 2420   5.602   5.396   9.209 -0.0598 -0.1282  0.2209
  160GLY      N 2421   5.625   5.569   9.069 -0.1306  0.2700 -0.0552
  160GLY     HN 2422   5.645   5.605   8.979  1.8503  0.5978  0.4698
  160GLY     CA 2423   5.560   5.662   9.156 -0.2163  0.2255 -0.0703
  160GLY    HA1 2424   5.591   5.759   9.119 -2.2794  0.4321 -1.4469
  160GLY    HA2 2425   5.590   5.650   9.259 -1.2168 -0.6265  0.1330
  160GLY      C 2426   5.411   5.663   9.154 -0.2164  0.2426 -0.0855
  160GLY      O 2427   5.343   5.591   9.082  0.0865 -0.5785  0.4403
  161GLU      N 2428   5.346   5.740   9.243 -0.3564  0.2649 -0.2078
  161GLU     HN 2429   5.403   5.802   9.296 -0.0144 -0.6921  0.5790
  161GLU     CA 2430   5.205   5.743   9.271 -0.2890 -0.4084  0.2309
  161GLU     HA 2431   5.182   5.641   9.299  0.4923 -0.8092 -0.5191
  161GLU     CB 2432   5.169   5.843   9.382  0.0215  0.3098 -0.3087
  161GLU    HB1 2433   5.059   5.857   9.385  0.1298  0.9599  2.3297
  161GLU    HB2 2434   5.205   5.946   9.363  0.5984  0.0550 -0.6135
  161GLU     CG 2435   5.227   5.794   9.514 -0.1477  0.3320 -0.2249
  161GLU    HG1 2436   5.336   5.816   9.513 -0.3252  1.3690 -2.6052
  161GLU    HG2 2437   5.201   5.688   9.533 -0.7514  0.6395  0.7829
  161GLU     CD 2438   5.183   5.873   9.636  0.1223  0.1722 -0.0215
  161GLU    OE1 2439   5.084   5.831   9.702  0.0649  0.0504 -0.1845
  161GLU    OE2 2440   5.238   5.981   9.670 -0.3796  0.3971  0.0915
  161GLU      C 2441   5.134   5.779   9.145  0.6435 -0.5084 -0.3364
  161GLU      O 2442   5.180   5.862   9.067  0.1808 -0.0753 -0.1556
  162GLY      N 2443   5.015   5.722   9.116  0.2500  0.2080 -0.1536
  162GLY     HN 2444   4.958   5.670   9.178 -3.3296 -0.8337 -3.9218
  162GLY     CA 2445   4.948   5.755   8.994  0.1932 -0.0083 -0.1817
  162GLY    HA1 2446   4.957   5.861   8.973 -0.1133  0.3702  1.4856
  162GLY    HA2 2447   4.846   5.725   9.008  1.2230 -2.7092  2.4580
  162GLY      C 2448   4.997   5.688   8.870  0.0990  0.1810 -0.3219
  162GLY      O 2449   4.912   5.651   8.789 -0.2981 -0.0854  0.2151
  163GLN      N 2450   5.128   5.666   8.853  0.1285 -0.0199  0.1631
  163GLN     HN 2451   5.181   5.690   8.934 -0.9433 -0.9874  1.1955
  163GLN     CA 2452   5.183   5.580   8.752 -0.2010  0.1331 -0.1456
  163GLN     HA 2453   5.138   5.598   8.656  0.4783 -1.2514 -0.7351
  163GLN     CB 2454   5.326   5.618   8.709 -0.3057  0.3770 -0.2812
  163GLN    HB1 2455   5.366   5.543   8.638 -0.4347  2.1517 -2.3489
  163GLN    HB2 2456   5.389   5.623   8.800  0.2278  2.2032 -0.7036
  163GLN     CG 2457   5.330   5.745   8.624  0.2327  0.0907 -0.6830
  163GLN    HG1 2458   5.283   5.821   8.689  0.6125 -0.5655  0.3777
  163GLN    HG2 2459   5.279   5.744   8.525  1.5473  0.4348 -1.3915
  163GLN     CD 2460   5.474   5.785   8.593  0.5857 -0.2352  0.4988
  163GLN    OE1 2461   5.560   5.699   8.572  0.5745 -0.2055  0.3260
  163GLN    NE2 2462   5.505   5.917   8.577 -0.4509 -0.0140  0.2083
  163GLN   HE21 2463   5.597   5.921   8.538 -0.8174 -0.7790 -0.7783
  163GLN   HE22 2464   5.437   5.989   8.575 -0.9060 -0.4521 -0.4382
  163GLN      C 2465   5.152   5.438   8.782  0.1569  0.0868  0.0205
  163GLN      O 2466   5.160   5.397   8.897 -0.2505  0.0150  0.0265
  164VAL      N 2467   5.134   5.355   8.677 -0.7693  0.0627  0.1864
  164VAL     HN 2468   5.139   5.397   8.587  2.1081  0.1895  0.3164
  164VAL     CA 2469   5.107   5.215   8.688 -0.3738 -0.0423 -0.1455
  164VAL     HA 2470   5.127   5.183   8.790  1.3869 -0.6992 -0.6615
  164VAL     CB 2471   4.976   5.167   8.634 -0.1659 -0.7301 -0.0520
  164VAL     HB 2472   4.974   5.056   8.623  2.6063 -1.3126  3.3965
  164VAL    CG1 2473   4.876   5.212   8.743  0.7328  0.1064  0.4382
  164VAL   HG11 2474   4.890   5.322   8.749  1.3415  0.0631  0.0061
  164VAL   HG12 2475   4.897   5.169   8.843  0.1821  0.1579  0.5795
  164VAL   HG13 2476   4.777   5.174   8.711  0.8121 -0.2181  0.5796
  164VAL    CG2 2477   4.937   5.217   8.494 -0.4445  0.9260  0.5971
  164VAL   HG21 2478   4.828   5.197   8.487 -0.0846 -1.4020  0.9286
  164VAL   HG22 2479   4.977   5.160   8.408 -1.9617 -0.4516  0.7661
  164VAL   HG23 2480   4.945   5.327   8.484 -2.1645  1.0922  0.7569
  164VAL      C 2481   5.208   5.150   8.599 -0.0371  0.0221  0.1844
  164VAL      O 2482   5.261   5.203   8.501 -0.2615 -0.2426 -0.0798
  165ALA      N 2483   5.247   5.026   8.632 -0.1267  0.0021  0.2168
  165ALA     HN 2484   5.212   4.992   8.719 -0.1754  1.2371  0.7023
  165ALA     CA 2485   5.336   4.944   8.556 -0.2370 -0.1298  0.2277
  165ALA     HA 2486   5.411   5.014   8.520 -0.0487  0.1543  1.1489
  165ALA     CB 2487   5.389   4.832   8.647  0.1042 -0.6345 -0.5863
  165ALA    HB1 2488   5.462   4.759   8.605  3.2105  0.1416  2.8987
  165ALA    HB2 2489   5.305   4.772   8.687  1.1028 -2.8205 -1.5655
  165ALA    HB3 2490   5.441   4.881   8.732 -0.3039 -0.6063 -0.3550
  165ALA      C 2491   5.260   4.892   8.440 -0.0018 -0.7492  0.3463
  165ALA      O 2492   5.162   4.819   8.451 -0.2614 -0.3949  0.4164
  166CYS      N 2493   5.289   4.946   8.320  0.0999 -0.4881  0.4903
  166CYS     HN 2494   5.354   5.023   8.320 -2.7557  2.1359  1.9026
  166CYS     CA 2495   5.211   4.940   8.201  0.4186  0.3370  0.2281
  166CYS     HA 2496   5.107   4.948   8.230  0.8205 -1.0858  2.2604
  166CYS     CB 2497   5.256   5.063   8.120 -0.1369  0.5463  0.2280
  166CYS    HB1 2498   5.366   5.051   8.104 -0.0583  2.6014 -0.9916
  166CYS    HB2 2499   5.244   5.159   8.174 -0.5418 -0.5137  2.0901
  166CYS     SG 2500   5.168   5.057   7.961  0.2794  0.0995  0.0086
  166CYS      C 2501   5.221   4.812   8.125 -0.0398 -0.0297  0.7758
  166CYS      O 2502   5.318   4.785   8.055 -0.4995 -0.4064  0.2706
  167LEU      N 2503   5.123   4.720   8.131 -0.0267 -0.0867  0.2384
  167LEU     HN 2504   5.038   4.730   8.183 -0.4280  0.9870 -0.5791
  167LEU     CA 2505   5.124   4.593   8.067 -0.0990 -0.0705  0.2049
  167LEU     HA 2506   5.186   4.596   7.978  1.8269  0.0073  1.5054
  167LEU     CB 2507   5.162   4.483   8.167  0.3149 -0.5154 -0.4348
  167LEU    HB1 2508   5.143   4.390   8.109 -1.8263 -0.3900 -0.0168
  167LEU    HB2 2509   5.090   4.492   8.251 -0.8385  0.6456 -1.5184
  167LEU     CG 2510   5.306   4.477   8.221  0.1555  0.0053  0.0536
  167LEU     HG 2511   5.329   4.575   8.267  1.5622 -0.1251 -0.3334
  167LEU    CD1 2512   5.313   4.356   8.315 -0.1898 -0.0154  0.0534
  167LEU   HD11 2513   5.303   4.261   8.258  0.1165 -0.0302  0.0224
  167LEU   HD12 2514   5.228   4.353   8.387 -0.2393 -0.7910 -0.0281
  167LEU   HD13 2515   5.404   4.350   8.379 -0.7325 -2.1467  0.6998
  167LEU    CD2 2516   5.417   4.440   8.121  0.3476  0.0849  0.2360
  167LEU   HD21 2517   5.406   4.521   8.046 -2.0543 -1.4392 -1.1777
  167LEU   HD22 2518   5.391   4.343   8.074 -0.0979 -0.4487  1.5309
  167LEU   HD23 2519   5.513   4.435   8.177  0.4447  0.2430  0.0841
  167LEU      C 2520   4.983   4.574   8.020 -0.1322  0.5303  0.0444
  167LEU      O 2521   4.891   4.632   8.075  0.0283  0.5846  0.2595
  168PHE      N 2522   4.958   4.490   7.918  0.6959 -0.0071  0.2638
  168PHE     HN 2523   5.032   4.460   7.859  1.1729 -0.9334  1.3021
  168PHE     CA 2524   4.826   4.482   7.862  0.5550  0.3058  0.5436
  168PHE     HA 2525   4.790   4.578   7.830  1.9862  0.1526 -1.7912
  168PHE     CB 2526   4.826   4.405   7.729 -0.0115  0.7558  0.2771
  168PHE    HB1 2527   4.848   4.296   7.735 -2.8595  0.1933  3.0823
  168PHE    HB2 2528   4.894   4.454   7.655 -1.3274 -1.2410 -2.4501
  168PHE     CG 2529   4.699   4.416   7.652  0.2761  0.2000 -0.2855
  168PHE    CD1 2530   4.619   4.305   7.639 -0.0367  0.4206 -0.2661
  168PHE    HD1 2531   4.643   4.215   7.695 -0.6912 -0.4265 -1.3016
  168PHE    CE1 2532   4.507   4.309   7.560  0.1029 -0.3928 -0.5156
  168PHE    HE1 2533   4.442   4.224   7.545 -0.9223  0.6626 -2.4828
  168PHE     CZ 2534   4.471   4.427   7.499  0.6138 -0.0525 -0.1624
  168PHE     HZ 2535   4.384   4.435   7.436 -0.8635 -1.3424  1.5946
  168PHE    CD2 2536   4.671   4.530   7.580  0.7097  0.4504 -0.0596
  168PHE    HD2 2537   4.736   4.613   7.604  0.8164  0.8698 -1.7127
  168PHE    CE2 2538   4.552   4.537   7.512  0.5762 -0.0570  0.1130
  168PHE    HE2 2539   4.522   4.632   7.469  2.1174  0.5962  0.4045
  168PHE      C 2540   4.726   4.413   7.947  0.0227  0.0207 -0.3041
  168PHE      O 2541   4.611   4.455   7.962  0.1181  0.1830 -0.0246
  169GLU      N 2542   4.775   4.305   8.010 -0.0834  0.1470 -0.0015
  169GLU     HN 2543   4.867   4.276   7.984  0.0958  2.0453 -1.6938
  169GLU     CA 2544   4.701   4.232   8.109 -0.2164 -0.0807 -0.2682
  169GLU     HA 2545   4.620   4.182   8.059  0.8410 -1.7057 -0.4230
  169GLU     CB 2546   4.799   4.127   8.164 -0.0717  0.3814  0.3743
  169GLU    HB1 2547   4.839   4.065   8.081  3.1535  2.0645  0.5381
  169GLU    HB2 2548   4.735   4.054   8.219 -0.0641 -2.5321 -3.0387
  169GLU     CG 2549   4.923   4.166   8.245  0.3850  0.1248 -0.1923
  169GLU    HG1 2550   4.904   4.227   8.336  0.0545 -1.9227  1.1554
  169GLU    HG2 2551   4.985   4.238   8.187  0.2402 -0.8335 -1.5873
  169GLU     CD 2552   5.015   4.056   8.293 -0.0424 -0.0903  0.1476
  169GLU    OE1 2553   5.105   4.080   8.378  0.0960 -0.3241  0.0708
  169GLU    OE2 2554   4.998   3.943   8.239 -0.2327  0.0053  0.0057
  169GLU      C 2555   4.651   4.317   8.220  0.0216 -0.0215 -0.2051
  169GLU      O 2556   4.551   4.288   8.286  0.3684 -0.0198  0.3301
  170ASP      N 2557   4.719   4.424   8.263  0.1728 -0.2487  0.1278
  170ASP     HN 2558   4.802   4.448   8.213 -0.1095  0.2249 -0.1190
  170ASP     CA 2559   4.674   4.493   8.380  0.0832 -0.2698  0.1066
  170ASP     HA 2560   4.626   4.429   8.452 -0.9239 -1.6745 -1.7400
  170ASP     CB 2561   4.800   4.561   8.437 -0.4791  0.0476  0.9907
  170ASP    HB1 2562   4.786   4.649   8.503  1.4342  1.2939 -0.1547
  170ASP    HB2 2563   4.865   4.597   8.354 -0.6145  0.4599  1.0650
  170ASP     CG 2564   4.892   4.460   8.506 -0.0395  0.1505  0.5619
  170ASP    OD1 2565   4.841   4.354   8.550 -0.1804  0.1728  0.4568
  170ASP    OD2 2566   5.016   4.477   8.521  0.0127  0.0924  0.2088
  170ASP      C 2567   4.571   4.597   8.357  0.1446 -0.2143  0.0768
  170ASP      O 2568   4.483   4.626   8.438 -0.3640 -0.5251 -0.3516
  171VAL      N 2569   4.582   4.669   8.243  0.3236 -0.2135  0.0944
  171VAL     HN 2570   4.637   4.657   8.161  0.0481 -0.8875 -0.0017
  171VAL     CA 2571   4.495   4.778   8.213  0.2384 -0.2858  0.0744
  171VAL     HA 2572   4.460   4.822   8.306  0.7229 -2.4686  1.3537
  171VAL     CB 2573   4.558   4.894   8.142  0.5517 -0.2054  0.4749
  171VAL     HB 2574   4.482   4.963   8.099 -0.6987 -0.7132  1.8047
  171VAL    CG1 2575   4.639   4.970   8.248 -0.0114  0.3315  0.5224
  171VAL   HG11 2576   4.583   4.967   8.344 -0.1404 -0.2233  0.4367
  171VAL   HG12 2577   4.658   5.077   8.226 -0.9779  0.2408 -0.8455
  171VAL   HG13 2578   4.736   4.917   8.259 -0.1152  0.3988  2.0240
  171VAL    CG2 2579   4.643   4.856   8.019  0.3071  0.0706  0.2196
  171VAL   HG21 2580   4.671   4.950   7.967  3.2279 -1.2211 -0.7431
  171VAL   HG22 2581   4.608   4.785   7.941 -0.0830  0.9781 -0.4513
  171VAL   HG23 2582   4.743   4.819   8.049  1.2169  1.7350 -0.6107
  171VAL      C 2583   4.365   4.748   8.146  0.1482 -0.1672  0.1927
  171VAL      O 2584   4.270   4.822   8.170 -0.1810 -0.5056 -0.0578
  172VAL      N 2585   4.349   4.643   8.063 -0.1101 -0.3556  0.4821
  172VAL     HN 2586   4.429   4.587   8.043  0.7393  0.2167  2.0566
  172VAL     CA 2587   4.225   4.623   7.996 -0.0459 -0.1848  0.3103
  172VAL     HA 2588   4.165   4.711   8.015  0.6455  0.0304  1.5982
  172VAL     CB 2589   4.238   4.601   7.848 -0.0001  0.6161  0.1891
  172VAL     HB 2590   4.291   4.504   7.838 -0.9415  0.0143  0.8607
  172VAL    CG1 2591   4.099   4.589   7.783 -0.0155  0.1124  0.3067
  172VAL   HG11 2592   4.121   4.592   7.674 -0.5981 -1.7684  0.0999
  172VAL   HG12 2593   4.039   4.679   7.806 -1.2530 -0.9407  1.3388
  172VAL   HG13 2594   4.040   4.496   7.797 -0.8326  0.6637  0.6124
  172VAL    CG2 2595   4.313   4.710   7.771  0.0009  0.7519  0.3808
  172VAL   HG21 2596   4.421   4.716   7.796 -0.1727  0.3693  1.2502
  172VAL   HG22 2597   4.281   4.816   7.781  2.8589  1.5633  2.0932
  172VAL   HG23 2598   4.311   4.688   7.662 -3.6610  0.5403  0.3800
  172VAL      C 2599   4.174   4.497   8.057 -0.1792 -0.2290  0.1131
  172VAL      O 2600   4.247   4.398   8.064 -0.0910 -0.1962 -0.3507
  173PRO      N 2601   4.054   4.494   8.106 -0.2331  0.1028  0.0065
  173PRO     CD 2602   3.969   4.608   8.139 -0.2560 -0.0233  0.3940
  173PRO    HD1 2603   3.971   4.685   8.059  0.7205 -1.4466 -1.0145
  173PRO    HD2 2604   4.011   4.660   8.227  1.7778 -2.0263  0.7005
  173PRO     CA 2605   3.992   4.367   8.133 -0.6289  0.2356 -0.2641
  173PRO     HA 2606   4.066   4.316   8.193  0.3932  1.4877 -0.4067
  173PRO     CB 2607   3.868   4.409   8.213 -0.5810 -0.0092 -0.0591
  173PRO    HB1 2608   3.903   4.415   8.318  2.5374 -1.8583 -0.8660
  173PRO    HB2 2609   3.785   4.335   8.212 -1.8931  1.3596 -2.7245
  173PRO     CG 2610   3.829   4.546   8.155 -0.3141 -0.1876 -0.6667
  173PRO    HG1 2611   3.790   4.518   8.055  1.2193 -1.7626 -0.8721
  173PRO    HG2 2612   3.758   4.605   8.217  1.3629 -0.6978  1.8958
  173PRO      C 2613   3.961   4.278   8.018  0.1474 -0.0035 -0.2912
  173PRO      O 2614   3.900   4.325   7.923 -0.2376 -0.6089 -0.3451
  174MET      N 2615   4.000   4.149   8.024 -0.4642 -0.1846 -0.1573
  174MET     HN 2616   4.052   4.127   8.106 -0.7803  0.8978  0.3550
  174MET     CA 2617   3.978   4.041   7.934 -0.3010 -0.2427 -0.1270
  174MET     HA 2618   4.033   4.067   7.844 -0.5559 -0.7693 -0.4438
  174MET     CB 2619   4.041   3.907   7.976  0.2294 -0.0935 -0.4187
  174MET    HB1 2620   4.004   3.817   7.923 -2.1513 -0.3471  1.4579
  174MET    HB2 2621   4.002   3.895   8.080  1.0226  0.6322 -0.0241
  174MET     CG 2622   4.191   3.879   7.978  0.2142 -0.1559  0.1645
  174MET    HG1 2623   4.206   3.783   8.033  2.1166  0.6987  1.2327
  174MET    HG2 2624   4.241   3.961   8.034 -0.3860  0.3648 -0.0509
  174MET     SD 2625   4.265   3.874   7.812 -0.1095 -0.3056  0.0229
  174MET     CE 2626   4.432   3.908   7.875 -0.4039  0.5234  0.3768
  174MET    HE1 2627   4.475   3.833   7.946  0.3565  0.5351 -0.0625
  174MET    HE2 2628   4.438   4.001   7.935  0.3918  0.7600 -0.0504
  174MET    HE3 2629   4.505   3.928   7.794  0.9205  0.1727  1.4401
  174MET      C 2630   3.841   4.012   7.884 -0.3211 -0.9219  0.3085
  174MET      O 2631   3.824   3.958   7.775  0.2782 -0.4446 -0.0259
  175ASN      N 2632   3.733   4.042   7.959 -0.0555 -0.0898  0.3673
  175ASN     HN 2633   3.744   4.074   8.053  2.7933 -2.5125  1.0283
  175ASN     CA 2634   3.597   4.030   7.919  0.2266 -0.4329 -0.5104
  175ASN     HA 2635   3.579   3.927   7.891 -0.9590 -0.7011  1.0836
  175ASN     CB 2636   3.495   4.058   8.030  0.3862 -0.2185 -0.4180
  175ASN    HB1 2637   3.520   3.984   8.109  0.7138  2.5852  2.2972
  175ASN    HB2 2638   3.390   4.035   8.002 -0.4840  0.2070  2.2072
  175ASN     CG 2639   3.497   4.195   8.097 -0.6667  0.1654 -1.1375
  175ASN    OD1 2640   3.546   4.300   8.059 -0.0147  0.4315  0.3528
  175ASN    ND2 2641   3.436   4.194   8.219 -0.0067 -0.0994 -0.8026
  175ASN   HD21 2642   3.450   4.268   8.284 -1.6412 -0.1588 -0.3143
  175ASN   HD22 2643   3.379   4.123   8.262  0.5808  0.5159  1.0867
  175ASN      C 2644   3.564   4.114   7.800 -0.4208  0.2470  0.1450
  175ASN      O 2645   3.515   4.054   7.705  0.2367 -0.1817  0.0702
  176TYR      N 2646   3.606   4.241   7.791  0.5111 -0.0592  0.1313
  176TYR     HN 2647   3.649   4.290   7.867 -0.6954  2.6893 -0.8242
  176TYR     CA 2648   3.612   4.317   7.670 -0.9856 -0.3641 -0.1434
  176TYR     HA 2649   3.508   4.323   7.640 -1.7844  0.4769  2.5038
  176TYR     CB 2650   3.629   4.468   7.696 -0.2893 -0.4319 -0.2051
  176TYR    HB1 2651   3.697   4.467   7.784 -2.0958  1.7224  1.3186
  176TYR    HB2 2652   3.545   4.526   7.738  0.6626 -0.0952  1.3003
  176TYR     CG 2653   3.677   4.547   7.579 -0.1402  0.0668  0.1874
  176TYR    CD1 2654   3.587   4.615   7.500 -0.3800  0.2491  0.6150
  176TYR    HD1 2655   3.481   4.602   7.512 -0.2113 -0.5395  1.4025
  176TYR    CE1 2656   3.630   4.684   7.390  0.2318 -0.2071  0.5580
  176TYR    HE1 2657   3.560   4.739   7.328 -0.7631 -1.6309  0.3840
  176TYR     CZ 2658   3.764   4.687   7.357  0.1845  0.4655  0.4100
  176TYR     OH 2659   3.803   4.770   7.250 -0.5496  0.2775 -0.0111
  176TYR     HH 2660   3.723   4.815   7.220 -0.4041  1.1932  0.8974
  176TYR    CD2 2661   3.811   4.552   7.548 -0.1399  0.4574  0.2531
  176TYR    HD2 2662   3.885   4.498   7.604 -0.0398  0.1845 -0.1414
  176TYR    CE2 2663   3.854   4.626   7.440  0.1839  0.0315  0.0899
  176TYR    HE2 2664   3.957   4.636   7.408 -0.3081  4.6351 -0.6292
  176TYR      C 2665   3.679   4.255   7.552  0.4357  0.4410  0.2204
  176TYR      O 2666   3.623   4.253   7.443  0.0011 -0.1718  0.4493
  177MET      N 2667   3.796   4.192   7.574  0.0564 -0.2083  0.3944
  177MET     HN 2668   3.839   4.201   7.664  0.6379  0.6959  0.0380
  177MET     CA 2669   3.867   4.122   7.472 -0.6135  0.1409 -0.3283
  177MET     HA 2670   3.885   4.200   7.400  0.2609  1.2805  1.0571
  177MET     CB 2671   3.999   4.067   7.529 -0.6792  0.5700  0.2458
  177MET    HB1 2672   4.054   4.019   7.445  1.8807  3.5647  0.0105
  177MET    HB2 2673   3.993   3.995   7.613  0.2766 -1.0774 -1.0504
  177MET     CG 2674   4.089   4.183   7.575  0.2970 -0.0753  0.0062
  177MET    HG1 2675   4.194   4.149   7.584 -0.6227 -2.6455  2.9194
  177MET    HG2 2676   4.056   4.197   7.680 -0.3338 -1.6341  0.0479
  177MET     SD 2677   4.094   4.342   7.487  0.2301 -0.0378  0.0691
  177MET     CE 2678   4.178   4.287   7.336 -0.6761 -0.2028 -0.3843
  177MET    HE1 2679   4.193   4.373   7.268 -0.1578 -0.9926 -1.2945
  177MET    HE2 2680   4.119   4.203   7.294 -0.6313 -0.8004  0.7071
  177MET    HE3 2681   4.276   4.244   7.369  0.4031  2.4844  0.1747
  177MET      C 2682   3.796   4.011   7.404 -0.3148 -0.1725 -0.1349
  177MET      O 2683   3.808   3.985   7.284 -0.1889 -0.1166 -0.1341
  178VAL      N 2684   3.712   3.933   7.475 -0.3118  0.0319  0.0940
  178VAL     HN 2685   3.684   3.966   7.564 -0.9707  3.3349 -1.1820
  178VAL     CA 2686   3.648   3.813   7.430  0.3416 -0.3030  0.0278
  178VAL     HA 2687   3.706   3.762   7.355 -1.3923 -2.1157 -0.1564
  178VAL     CB 2688   3.641   3.710   7.539 -0.8613  0.2445  0.4955
  178VAL     HB 2689   3.613   3.758   7.635 -2.0660  0.3215  0.1258
  178VAL    CG1 2690   3.540   3.596   7.519 -0.2815 -0.0990 -0.5784
  178VAL   HG11 2691   3.537   3.518   7.599  3.4137 -0.9486 -1.0587
  178VAL   HG12 2692   3.563   3.556   7.418 -1.7458  1.0245 -1.3822
  178VAL   HG13 2693   3.439   3.640   7.511 -0.2185  0.0783 -0.4141
  178VAL    CG2 2694   3.785   3.658   7.559 -0.7638  0.2612 -0.1158
  178VAL   HG21 2695   3.790   3.579   7.637 -1.3194 -1.1482 -1.4461
  178VAL   HG22 2696   3.861   3.733   7.588 -0.0092 -0.1492 -0.9989
  178VAL   HG23 2697   3.824   3.610   7.467  0.3148 -0.6430  0.7953
  178VAL      C 2698   3.508   3.841   7.385  0.5080  0.3799 -0.0823
  178VAL      O 2699   3.477   3.820   7.268  0.1287 -0.5990  0.1831
  179TYR      N 2700   3.422   3.906   7.465 -0.1584 -0.4633 -0.0966
  179TYR     HN 2701   3.451   3.937   7.556  0.6506 -0.0391 -0.4864
  179TYR     CA 2702   3.285   3.930   7.435  0.0411  0.0329 -0.6260
  179TYR     HA 2703   3.241   3.847   7.382  1.3909 -0.9687 -0.2122
  179TYR     CB 2704   3.209   3.967   7.564  0.9985 -0.0345 -0.0358
  179TYR    HB1 2705   3.102   3.993   7.550  0.4218 -0.0846  3.4125
  179TYR    HB2 2706   3.252   4.055   7.617 -1.8295  1.9765 -0.8495
  179TYR     CG 2707   3.201   3.846   7.650  0.1742 -0.0260 -0.0897
  179TYR    CD1 2708   3.140   3.732   7.603  0.2679 -0.0484 -0.1587
  179TYR    HD1 2709   3.099   3.730   7.503  0.1278 -2.2011 -0.0947
  179TYR    CE1 2710   3.114   3.623   7.682 -0.5049  0.4393  0.2743
  179TYR    HE1 2711   3.060   3.540   7.640  0.7710 -0.1933 -0.1812
  179TYR     CZ 2712   3.158   3.620   7.813  0.6276 -0.5083 -0.1031
  179TYR     OH 2713   3.116   3.513   7.894  0.3185  0.0791  0.5268
  179TYR     HH 2714   3.042   3.461   7.863  0.4513 -0.4755  1.1017
  179TYR    CD2 2715   3.232   3.845   7.784  0.0203 -0.1412 -0.0546
  179TYR    HD2 2716   3.273   3.929   7.838 -1.3825 -0.2359  1.2128
  179TYR    CE2 2717   3.214   3.735   7.864 -0.7956  0.1128  0.1174
  179TYR    HE2 2718   3.231   3.751   7.969  0.5558 -0.7458  0.0456
  179TYR      C 2719   3.268   4.055   7.354 -0.0431  0.3658 -0.0986
  179TYR      O 2720   3.156   4.066   7.304 -0.2888 -0.4419  0.2516
  180PHE      N 2721   3.361   4.150   7.336 -0.0066  0.2769 -0.3820
  180PHE     HN 2722   3.452   4.143   7.375 -0.2174  1.3801  0.3423
  180PHE     CA 2723   3.341   4.267   7.255 -0.2115  0.5072 -0.0024
  180PHE     HA 2724   3.240   4.273   7.218  0.5638  2.2666 -1.9910
  180PHE     CB 2725   3.382   4.390   7.337  0.7997  0.3404 -0.2468
  180PHE    HB1 2726   3.489   4.420   7.349  1.2401 -1.6577  1.4920
  180PHE    HB2 2727   3.348   4.364   7.439  0.3321 -0.6214 -0.6421
  180PHE     CG 2728   3.300   4.508   7.298  0.0017 -0.2296 -0.3067
  180PHE    CD1 2729   3.320   4.580   7.182 -0.1200  0.5481  0.1505
  180PHE    HD1 2730   3.402   4.562   7.114 -1.0540  3.5220 -1.9739
  180PHE    CE1 2731   3.240   4.685   7.142 -0.5088  0.1499 -0.1227
  180PHE    HE1 2732   3.258   4.741   7.052  0.4185  0.4371  0.2233
  180PHE     CZ 2733   3.141   4.727   7.228 -0.5674  0.7349 -0.4718
  180PHE     HZ 2734   3.088   4.820   7.214 -3.1398 -0.1675  2.2378
  180PHE    CD2 2735   3.203   4.557   7.382  0.6776  0.0330  0.3219
  180PHE    HD2 2736   3.184   4.502   7.473  2.2145 -1.7687 -0.3761
  180PHE    CE2 2737   3.116   4.656   7.343  0.9707 -0.0644 -0.5974
  180PHE    HE2 2738   3.049   4.699   7.416 -2.1498  0.6380 -3.5956
  180PHE      C 2739   3.431   4.260   7.136 -0.1376  0.3558  0.0604
  180PHE      O 2740   3.395   4.262   7.019  0.1318  0.5009 -0.0206
  181ASN      N 2741   3.563   4.247   7.156 -0.1514  0.3991  0.1874
  181ASN     HN 2742   3.595   4.234   7.250  0.4934  0.3364 -0.0379
  181ASN     CA 2743   3.665   4.268   7.058  0.0129 -0.2474  0.2179
  181ASN     HA 2744   3.631   4.341   6.987  0.4223  0.0799  0.3568
  181ASN     CB 2745   3.798   4.304   7.127 -0.2626  1.2906 -0.0157
  181ASN    HB1 2746   3.815   4.249   7.222 -0.3240  1.2489 -0.0289
  181ASN    HB2 2747   3.800   4.408   7.164  1.9571  0.9258  1.0501
  181ASN     CG 2748   3.922   4.272   7.046 -0.2474  0.0092  0.4761
  181ASN    OD1 2749   4.009   4.186   7.061 -0.0212  0.0915 -0.2843
  181ASN    ND2 2750   3.942   4.364   6.947 -0.8786 -0.7938 -0.4208
  181ASN   HD21 2751   4.014   4.343   6.881  0.9519 -0.8898  1.5028
  181ASN   HD22 2752   3.864   4.424   6.933 -2.1544 -2.2094  0.3175
  181ASN      C 2753   3.664   4.148   6.969 -0.2100  0.0698 -0.2102
  181ASN      O 2754   3.679   4.157   6.847  0.6135  0.2285 -0.1062
  182PHE      N 2755   3.649   4.029   7.030 -0.1341  0.0327 -0.2627
  182PHE     HN 2756   3.637   4.023   7.128 -1.0365 -1.7676 -0.4531
  182PHE     CA 2757   3.653   3.909   6.952  0.3531 -0.3021  0.2661
  182PHE     HA 2758   3.714   3.927   6.864  0.6411  1.5041  0.7983
  182PHE     CB 2759   3.735   3.798   7.019 -0.2987 -0.5530  0.6555
  182PHE    HB1 2760   3.694   3.794   7.122  0.1740  0.4248  0.8971
  182PHE    HB2 2761   3.841   3.828   7.032 -0.0658  0.0371 -2.0074
  182PHE     CG 2762   3.727   3.665   6.953 -0.3144 -0.0984 -0.2686
  182PHE    CD1 2763   3.744   3.647   6.817  0.2463 -0.0191 -0.2132
  182PHE    HD1 2764   3.758   3.730   6.749  5.8435 -0.0108  0.4628
  182PHE    CE1 2765   3.747   3.524   6.756  0.0502  0.0361 -0.3361
  182PHE    HE1 2766   3.757   3.522   6.649  3.3632  0.9637 -0.1253
  182PHE     CZ 2767   3.738   3.413   6.838  0.4911  0.1888 -0.0757
  182PHE     HZ 2768   3.719   3.315   6.797 -1.2256 -0.9205  3.0490
  182PHE    CD2 2769   3.718   3.553   7.032  0.3364  0.1697  0.2023
  182PHE    HD2 2770   3.696   3.561   7.137 -0.6617 -1.5884  0.1606
  182PHE    CE2 2771   3.725   3.428   6.974  0.1756  0.3083 -0.1187
  182PHE    HE2 2772   3.711   3.346   7.042  0.3885 -0.6143 -1.1583
  182PHE      C 2773   3.519   3.864   6.906  0.3830 -0.1244 -0.0029
  182PHE      O 2774   3.486   3.860   6.788 -0.2951  0.0415  0.1780
  183PHE      N 2775   3.429   3.828   6.999  0.3528  0.3188  0.1420
  183PHE     HN 2776   3.453   3.819   7.096  0.7449 -0.3408 -0.0075
  183PHE     CA 2777   3.300   3.778   6.962  0.6102 -0.3973  0.1952
  183PHE     HA 2778   3.309   3.698   6.890 -1.2909  0.0938 -0.6329
  183PHE     CB 2779   3.213   3.731   7.080  0.4175 -0.0918  0.1736
  183PHE    HB1 2780   3.111   3.703   7.047  0.5561  1.7149 -2.0401
  183PHE    HB2 2781   3.206   3.809   7.159 -1.0889 -0.1552  0.1409
  183PHE     CG 2782   3.266   3.618   7.160 -0.5383 -0.6540  0.0238
  183PHE    CD1 2783   3.350   3.525   7.104 -0.0338  0.0379 -0.3753
  183PHE    HD1 2784   3.376   3.532   6.999 -0.3592 -0.2136 -0.4736
  183PHE    CE1 2785   3.389   3.412   7.172 -0.7739  0.0040 -0.0052
  183PHE    HE1 2786   3.457   3.344   7.125 -0.4588  0.9099 -0.8881
  183PHE     CZ 2787   3.341   3.390   7.300  0.0563 -0.7097  0.1909
  183PHE     HZ 2788   3.368   3.300   7.353 -2.6969 -2.0265 -0.4594
  183PHE    CD2 2789   3.210   3.594   7.284 -0.2260  0.3913  0.3689
  183PHE    HD2 2790   3.129   3.661   7.310 -0.8132  0.5049 -1.5876
  183PHE    CE2 2791   3.250   3.480   7.349 -0.2540 -0.3859 -0.9391
  183PHE    HE2 2792   3.206   3.467   7.447  2.0646  0.5715  0.3010
  183PHE      C 2793   3.211   3.865   6.881  0.0863 -0.4024  0.7645
  183PHE      O 2794   3.151   3.812   6.788  0.5162  0.1194  0.1756
  184ALA      N 2795   3.202   3.997   6.906  0.6913 -0.2653  0.2704
  184ALA     HN 2796   3.262   4.030   6.978  1.2952 -1.4955  0.3459
  184ALA     CA 2797   3.114   4.083   6.832  0.7221 -0.3269  0.1620
  184ALA     HA 2798   3.035   4.022   6.789  0.3199 -0.4244  1.0178
  184ALA     CB 2799   3.044   4.179   6.929  0.3660  0.1787 -0.5810
  184ALA    HB1 2800   3.124   4.247   6.966 -0.4278  0.8639 -0.0969
  184ALA    HB2 2801   3.002   4.120   7.014  1.1081 -2.5357 -1.9793
  184ALA    HB3 2802   2.977   4.244   6.870  0.6628 -0.9528 -2.2066
  184ALA      C 2803   3.194   4.146   6.724 -0.4316  0.2984 -0.3481
  184ALA      O 2804   3.167   4.120   6.607  0.4227  0.1955 -0.5279
  185CYS      N 2805   3.293   4.232   6.756  0.2030 -0.5808  0.0899
  185CYS     HN 2806   3.312   4.246   6.853 -0.8356  0.4851  0.1587
  185CYS     CA 2807   3.355   4.318   6.660 -0.4139 -0.3935 -0.1435
  185CYS     HA 2808   3.270   4.365   6.613 -0.3199 -0.5734 -0.5015
  185CYS     CB 2809   3.449   4.418   6.728 -0.6247 -0.3461  0.0794
  185CYS    HB1 2810   3.512   4.480   6.661  1.4695 -2.8844 -0.4456
  185CYS    HB2 2811   3.524   4.358   6.783  0.3375 -0.7752 -1.6287
  185CYS     SG 2812   3.353   4.540   6.823 -0.1899 -0.2971  0.4561
  185CYS    HG1 2813   3.297   4.452   6.904 -0.7619 -0.0030  0.3821
  185CYS      C 2814   3.436   4.257   6.551  0.5828  0.4846  0.0973
  185CYS      O 2815   3.430   4.297   6.435 -0.0712 -0.7208 -0.2988
  186VAL      N 2816   3.508   4.147   6.579 -0.3048 -0.0757  0.2065
  186VAL     HN 2817   3.505   4.100   6.667 -3.0980 -0.2499  0.1205
  186VAL     CA 2818   3.585   4.086   6.475 -0.3415  0.0106  0.1285
  186VAL     HA 2819   3.596   4.151   6.390  0.2988 -1.3875 -0.9111
  186VAL     CB 2820   3.718   4.061   6.540 -0.2423  0.5267  0.1303
  186VAL     HB 2821   3.702   4.013   6.640  1.9419  0.7785  0.6485
  186VAL    CG1 2822   3.801   3.966   6.453  0.4260  0.9297  0.3223
  186VAL   HG11 2823   3.752   3.866   6.448  1.4567  0.3744  0.8821
  186VAL   HG12 2824   3.900   3.952   6.501  0.7966  1.6333 -0.2153
  186VAL   HG13 2825   3.818   4.009   6.352  0.6200  2.6968  1.0685
  186VAL    CG2 2826   3.794   4.193   6.560  0.2477  0.2524  0.1109
  186VAL   HG21 2827   3.794   4.253   6.466 -0.5203 -0.2568 -0.2249
  186VAL   HG22 2828   3.896   4.173   6.598 -0.8114 -0.9269  2.5735
  186VAL   HG23 2829   3.736   4.259   6.629  1.0939  2.0405 -0.8112
  186VAL      C 2830   3.523   3.961   6.423 -0.3132  0.0612 -0.0269
  186VAL      O 2831   3.504   3.944   6.303  0.2841  0.4471 -0.1822
  187LEU      N 2832   3.488   3.867   6.512  0.5788 -0.2786 -0.0232
  187LEU     HN 2833   3.493   3.877   6.611 -1.8443 -0.5230  0.1852
  187LEU     CA 2834   3.430   3.742   6.472  0.2870 -0.1097 -0.1374
  187LEU     HA 2835   3.504   3.691   6.412  0.7639 -0.4387  0.7083
  187LEU     CB 2836   3.410   3.654   6.596  0.3667  0.1295  0.0469
  187LEU    HB1 2837   3.346   3.700   6.675  1.3113  3.1648 -0.8467
  187LEU    HB2 2838   3.513   3.650   6.637  0.0171  1.8009  1.1808
  187LEU     CG 2839   3.366   3.508   6.575  0.6836  0.0222  0.1167
  187LEU     HG 2840   3.261   3.521   6.541  1.2310  2.2435 -0.9068
  187LEU    CD1 2841   3.453   3.435   6.472 -0.1501 -0.0833 -0.5242
  187LEU   HD11 2842   3.415   3.458   6.370 -1.4469 -2.3166 -0.6119
  187LEU   HD12 2843   3.435   3.326   6.477  0.1656 -0.2079 -1.6143
  187LEU   HD13 2844   3.563   3.453   6.479 -0.2046  0.0270  0.1151
  187LEU    CD2 2845   3.369   3.445   6.715 -0.3853  0.1395  0.2038
  187LEU   HD21 2846   3.466   3.470   6.763 -1.2384  2.2693  0.9132
  187LEU   HD22 2847   3.378   3.334   6.708  0.0147  0.1723  0.1295
  187LEU   HD23 2848   3.281   3.471   6.777  0.2897 -0.8269  1.6487
  187LEU      C 2849   3.308   3.743   6.387  0.3660  0.1548 -0.2497
  187LEU      O 2850   3.304   3.685   6.279  0.3192 -0.2406 -0.0367
  188VAL      N 2851   3.210   3.822   6.435  0.4025 -0.2387  0.4992
  188VAL     HN 2852   3.215   3.876   6.519  0.6773 -1.7710  1.4944
  188VAL     CA 2853   3.088   3.839   6.363  0.5131  0.1644  0.4014
  188VAL     HA 2854   3.060   3.737   6.344  1.0423  0.1372 -0.2291
  188VAL     CB 2855   2.973   3.887   6.449  0.1484  0.1246 -0.0606
  188VAL     HB 2856   3.014   3.973   6.505  0.5021 -1.1780  1.7666
  188VAL    CG1 2857   2.849   3.922   6.365  0.4228  0.2777 -0.4110
  188VAL   HG11 2858   2.817   3.839   6.299 -2.3828 -0.9169  2.1986
  188VAL   HG12 2859   2.864   4.015   6.308  0.1360  1.8872  1.9822
  188VAL   HG13 2860   2.759   3.947   6.426  0.7583  0.5365 -0.0168
  188VAL    CG2 2861   2.941   3.772   6.546  0.1832 -0.1861 -0.4093
  188VAL   HG21 2862   2.908   3.690   6.479 -3.3746  1.2445 -0.6505
  188VAL   HG22 2863   2.858   3.790   6.619 -1.3060 -1.5484 -1.7006
  188VAL   HG23 2864   3.025   3.729   6.604 -0.6153 -0.1428  0.8242
  188VAL      C 2865   3.104   3.901   6.229  0.1656 -0.0212  0.2749
  188VAL      O 2866   3.040   3.846   6.138 -0.2530  0.4232  0.2963
  189PRO      N 2867   3.176   4.004   6.199  0.4447 -0.2804  0.0508
  189PRO     CD 2868   3.188   4.113   6.294 -0.5848 -0.1442  0.0346
  189PRO    HD1 2869   3.281   4.110   6.356  0.0685  2.1928 -0.7182
  189PRO    HD2 2870   3.104   4.137   6.363  1.6275 -0.0215  2.8787
  189PRO     CA 2871   3.200   4.048   6.064 -0.2795  0.2091  0.0776
  189PRO     HA 2872   3.105   4.051   6.012 -0.0780  0.8239 -0.2542
  189PRO     CB 2873   3.259   4.187   6.082 -0.0633  0.1523 -0.1702
  189PRO    HB1 2874   3.246   4.253   5.993  2.1369 -1.5928 -1.8707
  189PRO    HB2 2875   3.368   4.176   6.101  0.1199  0.9060 -0.7313
  189PRO     CG 2876   3.184   4.239   6.206  0.4997  0.0338  0.2217
  189PRO    HG1 2877   3.242   4.326   6.244  0.1895  0.1876  0.3488
  189PRO    HG2 2878   3.077   4.262   6.188  0.5825  2.5098  2.2781
  189PRO      C 2879   3.286   3.952   5.989 -0.2999  0.1502  0.1276
  189PRO      O 2880   3.264   3.947   5.868 -0.2379 -0.4076  0.1385
  190LEU      N 2881   3.380   3.876   6.047 -0.1371  0.0811 -0.2212
  190LEU     HN 2882   3.410   3.900   6.139  0.8650  1.5166 -0.8953
  190LEU     CA 2883   3.447   3.770   5.978 -0.5544 -0.6774  0.5119
  190LEU     HA 2884   3.491   3.819   5.892 -1.7610  1.7857  1.1997
  190LEU     CB 2885   3.548   3.702   6.071  0.3918  0.3747  0.2735
  190LEU    HB1 2886   3.537   3.592   6.062 -0.6071  0.4700  0.2220
  190LEU    HB2 2887   3.514   3.723   6.175  0.1173 -1.3413  0.5570
  190LEU     CG 2888   3.688   3.758   6.040  0.4713 -0.1510 -0.3589
  190LEU     HG 2889   3.679   3.865   6.011  0.9718  0.2860  0.9956
  190LEU    CD1 2890   3.794   3.758   6.152  0.4725  0.1623 -0.3572
  190LEU   HD11 2891   3.858   3.667   6.162 -0.5662 -0.3982  1.4762
  190LEU   HD12 2892   3.738   3.771   6.246  0.0051 -1.8684 -0.3137
  190LEU   HD13 2893   3.862   3.846   6.146 -0.4918  0.8942 -0.6647
  190LEU    CD2 2894   3.754   3.694   5.917  0.3147  0.3611 -0.7141
  190LEU   HD21 2895   3.674   3.668   5.845 -1.7046 -0.7535  1.7661
  190LEU   HD22 2896   3.796   3.596   5.950 -0.9785  0.7633  2.4652
  190LEU   HD23 2897   3.833   3.761   5.878  0.6519  0.4754  0.1402
  190LEU      C 2898   3.353   3.667   5.924 -0.0606 -0.6037 -0.5237
  190LEU      O 2899   3.363   3.616   5.813 -0.0142  0.4695 -1.0191
  191LEU      N 2900   3.261   3.631   6.015  0.1473  0.3060  0.0606
  191LEU     HN 2901   3.263   3.668   6.108 -0.9801 -0.5681  0.4508
  191LEU     CA 2902   3.164   3.533   5.979 -0.0445  0.3988  0.3160
  191LEU     HA 2903   3.210   3.449   5.928  0.5878 -2.0503  4.4132
  191LEU     CB 2904   3.097   3.473   6.103 -0.3098 -0.2240 -0.1249
  191LEU    HB1 2905   3.009   3.415   6.065 -0.9297  2.4879 -3.2300
  191LEU    HB2 2906   3.061   3.562   6.159  0.9756  0.5433 -0.4872
  191LEU     CG 2907   3.185   3.397   6.204  0.0306  0.1555 -0.1356
  191LEU     HG 2908   3.277   3.458   6.215 -0.4555  0.9273 -0.2258
  191LEU    CD1 2909   3.107   3.371   6.334 -0.1762 -0.6112 -0.4039
  191LEU   HD11 2910   3.187   3.329   6.398 -0.3287 -1.3739 -0.7108
  191LEU   HD12 2911   3.030   3.294   6.317 -0.2799 -0.2256 -1.7418
  191LEU   HD13 2912   3.081   3.461   6.394 -1.7499 -2.4255  1.8202
  191LEU    CD2 2913   3.233   3.265   6.143 -0.4303 -0.1288  0.1051
  191LEU   HD21 2914   3.302   3.203   6.204  0.5125  0.8465  0.0581
  191LEU   HD22 2915   3.294   3.283   6.052  0.1885 -0.1917  0.5031
  191LEU   HD23 2916   3.151   3.199   6.108  0.9088 -1.9115  0.1512
  191LEU      C 2917   3.058   3.580   5.884  0.4168 -0.1286 -0.4717
  191LEU      O 2918   3.012   3.503   5.800 -0.1857  0.1521 -0.4020
  192LEU      N 2919   3.013   3.706   5.892 -0.1649 -0.3773  0.2825
  192LEU     HN 2920   3.057   3.765   5.958 -2.1083  1.4804  0.0329
  192LEU     CA 2921   2.934   3.775   5.795  0.2117  0.1635  0.3601
  192LEU     HA 2922   2.851   3.709   5.774 -0.4498  1.1479 -0.2241
  192LEU     CB 2923   2.892   3.916   5.840 -0.1167  0.0696  0.3544
  192LEU    HB1 2924   2.852   3.972   5.754  0.2654  1.5722  1.1237
  192LEU    HB2 2925   2.985   3.972   5.864 -0.2651 -0.4206  2.3011
  192LEU     CG 2926   2.795   3.923   5.959  0.2453 -0.1770  0.6675
  192LEU     HG 2927   2.831   3.860   6.043 -0.3772 -2.3708 -0.6318
  192LEU    CD1 2928   2.783   4.066   6.014 -0.2079  0.3215 -0.7068
  192LEU   HD11 2929   2.748   4.135   5.933 -0.2253  1.5464  0.3111
  192LEU   HD12 2930   2.878   4.105   6.055  0.2441 -0.1538 -1.2771
  192LEU   HD13 2931   2.703   4.059   6.091 -0.4404 -0.8024 -1.0254
  192LEU    CD2 2932   2.654   3.874   5.923 -0.1647  0.8194  0.8921
  192LEU   HD21 2933   2.659   3.769   5.888 -1.1081  0.7704  0.8806
  192LEU   HD22 2934   2.614   3.939   5.842 -0.6437  0.5138  0.8748
  192LEU   HD23 2935   2.574   3.872   6.001 -3.3590  3.8912 -1.9294
  192LEU      C 2936   3.000   3.784   5.661 -0.1804 -0.3588  0.1290
  192LEU      O 2937   2.940   3.751   5.559  0.4603 -0.1478 -0.3142
  193MET      N 2938   3.129   3.821   5.656 -0.1382 -0.4835  0.2494
  193MET     HN 2939   3.179   3.864   5.731  2.1257 -2.1800 -0.1904
  193MET     CA 2940   3.212   3.811   5.540 -0.5511  0.2577 -0.1188
  193MET     HA 2941   3.168   3.878   5.468 -3.8510  1.1136  2.4658
  193MET     CB 2942   3.356   3.860   5.565 -0.4065 -0.1816 -0.0801
  193MET    HB1 2943   3.436   3.822   5.498  0.2035  1.0960 -0.1077
  193MET    HB2 2944   3.387   3.823   5.666  2.0166 -4.9969 -2.2658
  193MET     CG 2945   3.373   4.012   5.565  0.2313 -0.2479 -0.1676
  193MET    HG1 2946   3.324   4.047   5.658  0.0108  1.0530 -0.7484
  193MET    HG2 2947   3.312   4.051   5.480 -1.4179  1.4229  1.6942
  193MET     SD 2948   3.546   4.068   5.561  0.1460  0.0289 -0.0389
  193MET     CE 2949   3.570   4.091   5.740 -0.4315  0.6234 -0.0345
  193MET    HE1 2950   3.500   4.165   5.785 -1.4794 -1.4392  1.9327
  193MET    HE2 2951   3.674   4.126   5.756 -0.1671  0.4439 -1.2561
  193MET    HE3 2952   3.554   3.990   5.784  2.0563 -0.4305 -1.3355
  193MET      C 2953   3.223   3.681   5.469  0.6042  0.4700 -0.3565
  193MET      O 2954   3.215   3.666   5.347 -0.5138  0.0462 -0.2426
  194LEU      N 2955   3.233   3.573   5.549  0.2206  0.4065 -0.3922
  194LEU     HN 2956   3.229   3.577   5.648  2.8412  2.5785 -0.2604
  194LEU     CA 2957   3.226   3.441   5.494  0.1418 -0.0128  0.6113
  194LEU     HA 2958   3.295   3.437   5.411 -1.6246  3.4505 -1.2409
  194LEU     CB 2959   3.256   3.337   5.604  0.1761 -0.7315 -0.0683
  194LEU    HB1 2960   3.194   3.356   5.694  0.6853  0.0281  0.1327
  194LEU    HB2 2961   3.361   3.341   5.641 -0.1580  0.1566  0.8163
  194LEU     CG 2962   3.229   3.194   5.555 -0.5432 -0.4810 -0.4169
  194LEU     HG 2963   3.121   3.189   5.527 -0.1374  1.0223 -2.4838
  194LEU    CD1 2964   3.326   3.155   5.442 -0.1852 -0.2483 -0.1907
  194LEU   HD11 2965   3.429   3.166   5.483  1.0059 -1.3155 -2.6866
  194LEU   HD12 2966   3.309   3.226   5.359 -2.2982 -0.7161 -0.2072
  194LEU   HD13 2967   3.312   3.055   5.397  3.0883 -0.3985 -1.0756
  194LEU    CD2 2968   3.247   3.097   5.673  0.1190 -0.3674 -0.4224
  194LEU   HD21 2969   3.349   3.092   5.718  0.3410  1.7982 -0.5906
  194LEU   HD22 2970   3.221   2.997   5.631 -0.5866 -0.4319  0.1563
  194LEU   HD23 2971   3.165   3.104   5.748  1.1245  0.1673  0.6511
  194LEU      C 2972   3.098   3.415   5.422  0.3824  0.0964  0.1380
  194LEU      O 2973   3.101   3.365   5.310  0.2653  0.3219  0.0320
  195GLY      N 2974   2.983   3.463   5.474  0.2093  0.2000 -0.3332
  195GLY     HN 2975   2.990   3.507   5.563 -2.1442 -0.3537  0.2033
  195GLY     CA 2976   2.856   3.457   5.409  0.0321 -0.5393  0.0692
  195GLY    HA1 2977   2.777   3.487   5.475 -0.1248 -0.7763 -0.0072
  195GLY    HA2 2978   2.837   3.356   5.375 -1.6642 -0.4925  0.7770
  195GLY      C 2979   2.832   3.534   5.284  0.0148 -0.3352  0.1986
  195GLY      O 2980   2.759   3.490   5.195 -0.3845  0.2110  0.2520
  196VAL      N 2981   2.899   3.650   5.273 -0.4316 -0.0687  0.2404
  196VAL     HN 2982   2.945   3.686   5.354  4.1174 -1.0925 -1.5358
  196VAL     CA 2983   2.909   3.730   5.155 -0.4180 -0.4913 -0.0467
  196VAL     HA 2984   2.811   3.737   5.110 -0.2495 -0.0750 -0.3591
  196VAL     CB 2985   2.968   3.861   5.199 -0.6609 -0.4199  0.0704
  196VAL     HB 2986   3.066   3.855   5.251 -0.4674  0.2184 -0.2157
  196VAL    CG1 2987   2.986   3.961   5.084 -0.5137 -0.3023  0.1953
  196VAL   HG11 2988   2.893   3.952   5.023 -0.9184 -0.5666  0.8391
  196VAL   HG12 2989   3.076   3.938   5.023 -1.1886  0.1496 -1.0255
  196VAL   HG13 2990   2.996   4.066   5.118  1.4132 -0.4299  0.1261
  196VAL    CG2 2991   2.868   3.930   5.293  0.1251 -0.1672  0.7324
  196VAL   HG21 2992   2.849   3.878   5.389 -0.1479  0.4963  1.0405
  196VAL   HG22 2993   2.785   3.969   5.231  1.2314 -0.1364 -0.7863
  196VAL   HG23 2994   2.907   4.031   5.318 -3.1928  1.7751 -1.2159
  196VAL      C 2995   2.996   3.672   5.048 -0.4875 -0.3625 -0.1741
  196VAL      O 2996   2.954   3.649   4.935  0.1792 -0.0133 -0.4953
  197TYR      N 2997   3.114   3.619   5.085 -0.4019  0.0152  0.0960
  197TYR     HN 2998   3.153   3.638   5.175  2.6364 -3.1324 -0.3556
  197TYR     CA 2999   3.198   3.551   4.991 -0.5119  0.2811 -0.1972
  197TYR     HA 3000   3.209   3.621   4.909  1.6929 -0.0513 -0.2508
  197TYR     CB 3001   3.341   3.518   5.037 -0.6705  0.2515  0.2902
  197TYR    HB1 3002   3.384   3.446   4.964  1.6348  1.1703  0.6499
  197TYR    HB2 3003   3.329   3.486   5.142  0.7868 -1.8613 -0.1142
  197TYR     CG 3004   3.431   3.636   5.026 -0.4673  0.0758  0.0373
  197TYR    CD1 3005   3.479   3.680   4.905 -0.0084 -0.0147  0.1855
  197TYR    HD1 3006   3.459   3.631   4.811 -0.0419  0.4085 -0.0311
  197TYR    CE1 3007   3.551   3.797   4.890  0.0045 -0.0283  0.1336
  197TYR    HE1 3008   3.573   3.844   4.795 -1.4911  2.1638  0.7959
  197TYR     CZ 3009   3.577   3.870   5.003 -0.3346  0.1264  0.1139
  197TYR     OH 3010   3.648   3.991   4.987 -0.4063  0.1343 -0.1445
  197TYR     HH 3011   3.615   4.057   5.049 -0.8275  0.6896 -0.9442
  197TYR    CD2 3012   3.462   3.709   5.138  0.4345 -0.5761  0.2186
  197TYR    HD2 3013   3.426   3.677   5.235 -0.0453  1.0152  0.5968
  197TYR    CE2 3014   3.530   3.828   5.125 -0.8377  0.1335 -0.0770
  197TYR    HE2 3015   3.551   3.891   5.211  0.9451  0.5621 -0.7853
  197TYR      C 3016   3.136   3.425   4.942 -0.0379  0.0510 -0.2106
  197TYR      O 3017   3.140   3.391   4.824 -0.1066 -0.1164 -0.1655
  198LEU      N 3018   3.069   3.347   5.029 -0.4388  0.2249 -0.3611
  198LEU     HN 3019   3.057   3.373   5.125 -2.2001 -0.2950 -0.4145
  198LEU     CA 3020   2.996   3.234   4.981 -0.3384  0.1722 -0.3928
  198LEU     HA 3021   3.063   3.174   4.922  0.3034  1.3963 -0.9649
  198LEU     CB 3022   2.958   3.131   5.089  0.2801 -0.0060 -0.3462
  198LEU    HB1 3023   2.890   3.053   5.050 -1.2177  0.8503  0.4717
  198LEU    HB2 3024   2.907   3.178   5.175 -2.0443 -0.7821 -1.2345
  198LEU     CG 3025   3.075   3.059   5.158 -0.2113 -0.4558  0.0264
  198LEU     HG 3026   3.150   3.133   5.196 -2.0777  1.0756  0.9045
  198LEU    CD1 3027   3.032   2.993   5.290 -0.6040  0.1892  0.2277
  198LEU   HD11 3028   2.952   2.917   5.281 -0.0951 -0.4213  0.7248
  198LEU   HD12 3029   2.995   3.068   5.363 -1.8094 -2.6108  2.7295
  198LEU   HD13 3030   3.115   2.941   5.343  0.9018  0.8793 -1.3696
  198LEU    CD2 3031   3.150   2.967   5.061 -0.2096  0.2333 -0.6330
  198LEU   HD21 3032   3.091   2.888   5.011  4.2116 -3.0893 -1.2367
  198LEU   HD22 3033   3.221   2.912   5.126 -1.6977 -0.3345  0.5482
  198LEU   HD23 3034   3.219   3.024   4.995  1.5774 -0.5433  0.4931
  198LEU      C 3035   2.882   3.265   4.890 -0.5518 -0.1369 -0.2338
  198LEU      O 3036   2.853   3.190   4.797 -0.6419 -0.5311  0.1124
  199ARG      N 3037   2.809   3.377   4.907  0.2360  0.3005  0.3367
  199ARG     HN 3038   2.815   3.427   4.993  1.2216  0.5943  0.1117
  199ARG     CA 3039   2.715   3.428   4.813  0.2251 -0.1613  0.0914
  199ARG     HA 3040   2.645   3.350   4.788 -0.3963 -0.4382  2.4531
  199ARG     CB 3041   2.642   3.542   4.886  0.2471 -0.2004  0.1753
  199ARG    HB1 3042   2.584   3.597   4.808 -1.1909 -2.4612 -0.4531
  199ARG    HB2 3043   2.723   3.600   4.934  1.7023 -1.6470 -0.4305
  199ARG     CG 3044   2.537   3.488   4.984 -0.0212 -0.2072 -0.1125
  199ARG    HG1 3045   2.528   3.573   5.055  0.1419  0.4425 -0.8486
  199ARG    HG2 3046   2.586   3.405   5.039  1.7120  1.6208  1.2546
  199ARG     CD 3047   2.405   3.443   4.921 -0.3151  0.3752  0.0751
  199ARG    HD1 3048   2.422   3.352   4.858 -0.1701  0.3078  0.2085
  199ARG    HD2 3049   2.361   3.521   4.856  0.9769  0.4040 -0.8120
  199ARG     NE 3050   2.322   3.399   5.036 -0.1061 -0.2462 -0.0062
  199ARG     HE 3051   2.325   3.301   5.059  0.2862 -0.3447 -0.4609
  199ARG     CZ 3052   2.240   3.480   5.109  0.2825 -0.0536  0.2154
  199ARG    NH1 3053   2.242   3.616   5.096  0.0271 -0.0480  0.2312
  199ARG   HH11 3054   2.294   3.650   5.017  1.5623 -1.3680  0.6260
  199ARG   HH12 3055   2.168   3.670   5.137  0.0497  2.2240 -2.4403
  199ARG    NH2 3056   2.139   3.418   5.177  0.2113  0.1694  0.3149
  199ARG   HH21 3057   2.136   3.320   5.158  1.4656  0.0116  0.8192
  199ARG   HH22 3058   2.069   3.483   5.207 -0.0376  0.4500 -0.8268
  199ARG      C 3059   2.767   3.483   4.684 -0.5311  0.1780 -0.0779
  199ARG      O 3060   2.689   3.474   4.590 -0.6068  0.1226 -0.0106
  200ILE      N 3061   2.891   3.534   4.680 -0.1829 -0.6081  0.3323
  200ILE     HN 3062   2.932   3.557   4.768 -0.5349  0.2661  0.2785
  200ILE     CA 3063   2.957   3.561   4.556  0.1055 -0.3405  0.5431
  200ILE     HA 3064   2.876   3.607   4.502  1.8108  0.6614 -1.3187
  200ILE     CB 3065   3.082   3.644   4.563  0.3604 -0.6832  0.0829
  200ILE     HB 3066   3.165   3.600   4.623 -0.8768  0.6123  2.9015
  200ILE    CG2 3067   3.137   3.675   4.422 -0.4821  0.3081 -0.0345
  200ILE   HG21 3068   3.048   3.700   4.360 -1.3911 -2.0963  0.2185
  200ILE   HG22 3069   3.202   3.592   4.389 -1.3821 -0.8872  1.1051
  200ILE   HG23 3070   3.188   3.774   4.425  1.4464 -0.6255 -0.6328
  200ILE    CG1 3071   3.054   3.776   4.635  0.2187 -0.3101 -0.6419
  200ILE   HG11 3072   2.996   3.767   4.730  1.6028  0.7039  0.3462
  200ILE   HG12 3073   2.990   3.844   4.574  1.5627  1.1719 -0.4855
  200ILE     CD 3074   3.184   3.837   4.689 -0.2403  0.4764 -0.4065
  200ILE    HD1 3075   3.260   3.848   4.609  0.5445 -0.1798  0.2299
  200ILE    HD2 3076   3.216   3.790   4.785 -1.6016 -0.5628 -0.4304
  200ILE    HD3 3077   3.154   3.941   4.716  0.7204  1.2745 -2.2739
  200ILE      C 3078   2.974   3.440   4.471 -0.2741 -0.2395  0.3200
  200ILE      O 3079   2.935   3.445   4.354 -0.0969  0.1804  0.2767
  201PHE      N 3080   3.020   3.328   4.529  0.5467  0.0623  0.2788
  201PHE     HN 3081   3.039   3.326   4.627 -1.5270  0.5762  0.7374
  201PHE     CA 3082   3.036   3.208   4.453  0.2679  0.2293 -0.0508
  201PHE     HA 3083   3.075   3.239   4.357 -2.3938  0.3868 -1.1508
  201PHE     CB 3084   3.121   3.098   4.519 -0.2261 -0.1864 -0.0996
  201PHE    HB1 3085   3.144   3.013   4.451  1.4492  1.1809 -1.3277
  201PHE    HB2 3086   3.064   3.060   4.607 -0.9323 -0.3253 -0.6071
  201PHE     CG 3087   3.250   3.159   4.562 -0.3986  0.2202 -0.1565
  201PHE    CD1 3088   3.328   3.230   4.474  0.2835 -0.4348 -0.0875
  201PHE    HD1 3089   3.306   3.252   4.371  0.2127  0.9249  0.1993
  201PHE    CE1 3090   3.446   3.287   4.516 -0.1847  0.4148  0.0932
  201PHE    HE1 3091   3.509   3.350   4.454  0.7997 -0.5917  0.0464
  201PHE     CZ 3092   3.494   3.268   4.643 -0.1023  0.4384  0.0656
  201PHE     HZ 3093   3.578   3.331   4.668 -1.2416  3.1267 -2.2721
  201PHE    CD2 3094   3.299   3.136   4.689 -0.0107  0.2558 -0.2998
  201PHE    HD2 3095   3.241   3.079   4.759  1.7801 -2.6446 -1.0046
  201PHE    CE2 3096   3.418   3.193   4.729  0.1955 -0.2164 -0.2323
  201PHE    HE2 3097   3.452   3.192   4.832 -2.3646  1.2825  0.7294
  201PHE      C 3098   2.904   3.150   4.417  0.3826 -0.1741  0.1665
  201PHE      O 3099   2.881   3.105   4.304  0.2504 -0.3141  0.2483
  202LEU      N 3100   2.809   3.148   4.512  0.0779  0.3414 -0.1203
  202LEU     HN 3101   2.818   3.176   4.607 -0.7744  0.1343  0.0311
  202LEU     CA 3102   2.677   3.102   4.483 -0.1242  0.4987  0.5424
  202LEU     HA 3103   2.689   3.000   4.451 -2.1957 -0.3670  2.2795
  202LEU     CB 3104   2.598   3.088   4.615  0.4503  0.0854  0.8467
  202LEU    HB1 3105   2.491   3.081   4.586  0.6412  2.6401 -0.9114
  202LEU    HB2 3106   2.600   3.187   4.666 -1.5698 -0.0006  1.1652
  202LEU     CG 3107   2.637   2.986   4.723 -0.0107 -0.5054  0.4613
  202LEU     HG 3108   2.745   2.979   4.748 -0.5509 -0.5508  3.1593
  202LEU    CD1 3109   2.563   3.022   4.854 -0.8315  0.5527 -0.2716
  202LEU   HD11 3110   2.454   3.019   4.834 -0.8627 -1.6219 -0.0697
  202LEU   HD12 3111   2.587   3.129   4.872  0.9523  0.5678 -2.2473
  202LEU   HD13 3112   2.592   2.956   4.938 -1.6421  2.5143  1.6290
  202LEU    CD2 3113   2.598   2.844   4.679  0.2664 -0.4426  0.0082
  202LEU   HD21 3114   2.584   2.788   4.774 -1.4019 -1.4248 -0.7800
  202LEU   HD22 3115   2.685   2.797   4.629  0.4586  0.4404 -0.5011
  202LEU   HD23 3116   2.505   2.848   4.619  1.2521 -1.1109 -1.6205
  202LEU      C 3117   2.603   3.175   4.376  0.1420 -0.1998 -0.1222
  202LEU      O 3118   2.544   3.110   4.290 -0.6189 -0.0940  0.3121
  203ALA      N 3119   2.600   3.309   4.375 -0.4052 -0.2065 -0.0052
  203ALA     HN 3120   2.652   3.367   4.438 -2.5512  0.4246  1.2896
  203ALA     CA 3121   2.528   3.395   4.286 -0.1166  0.2064  0.1604
  203ALA     HA 3122   2.424   3.371   4.295 -0.7256  2.8688  1.3722
  203ALA     CB 3123   2.537   3.539   4.341 -0.0916  0.3816 -0.2945
  203ALA    HB1 3124   2.644   3.565   4.348  0.0635 -0.0357 -1.0054
  203ALA    HB2 3125   2.489   3.535   4.442 -3.2718  1.2010 -1.6499
  203ALA    HB3 3126   2.486   3.618   4.282  3.3815  1.0893 -2.6025
  203ALA      C 3127   2.573   3.388   4.144  0.0286 -0.3718  0.2329
  203ALA      O 3128   2.498   3.375   4.048  0.3736  0.0407 -0.0966
  204ALA      N 3129   2.705   3.393   4.120  0.0009 -0.0009  0.1435
  204ALA     HN 3130   2.758   3.405   4.204 -2.4326  3.5358  1.3914
  204ALA     CA 3131   2.777   3.352   4.003 -0.6007  0.5455 -0.4218
  204ALA     HA 3132   2.750   3.415   3.919 -0.4432  0.1963 -0.7371
  204ALA     CB 3133   2.925   3.369   4.038 -0.7096  0.1621  0.2473
  204ALA    HB1 3134   2.986   3.342   3.949 -1.9832 -0.1085 -0.5554
  204ALA    HB2 3135   2.958   3.307   4.124 -1.4899 -1.5658 -0.6637
  204ALA    HB3 3136   2.951   3.476   4.053  0.0404  0.2719 -1.5872
  204ALA      C 3137   2.751   3.211   3.963 -0.1540  0.2961  0.1458
  204ALA      O 3138   2.728   3.183   3.845 -0.2785 -0.0507  0.2522
  205ARG      N 3139   2.749   3.109   4.050 -0.1718 -0.1011 -0.3132
  205ARG     HN 3140   2.779   3.127   4.143  2.8467  1.5606 -1.4843
  205ARG     CA 3141   2.719   2.973   4.018  0.0388 -0.2881  0.2695
  205ARG     HA 3142   2.790   2.953   3.939  1.6834  1.3174  1.2604
  205ARG     CB 3143   2.741   2.885   4.142 -0.2420 -0.1544  0.4170
  205ARG    HB1 3144   2.686   2.926   4.229 -0.9540 -1.0363  0.3992
  205ARG    HB2 3145   2.851   2.895   4.154  0.0330 -2.0405 -0.2121
  205ARG     CG 3146   2.705   2.738   4.120 -0.2522 -0.0627 -0.2001
  205ARG    HG1 3147   2.789   2.708   4.053 -0.6156 -1.8627  0.0940
  205ARG    HG2 3148   2.609   2.722   4.067 -0.4542  0.8185 -0.1079
  205ARG     CD 3149   2.709   2.647   4.244 -0.2314  0.2411  0.0232
  205ARG    HD1 3150   2.796   2.675   4.307  1.2255  0.0578 -1.8102
  205ARG    HD2 3151   2.710   2.547   4.197  0.8861  0.5093 -0.5694
  205ARG     NE 3152   2.582   2.663   4.319 -0.3118 -0.1641 -0.0234
  205ARG     HE 3153   2.523   2.744   4.316 -0.9794 -0.5878  0.8792
  205ARG     CZ 3154   2.534   2.583   4.419 -0.1647  0.1707  0.3199
  205ARG    NH1 3155   2.607   2.481   4.472  0.1736  0.3102  0.1257
  205ARG   HH11 3156   2.552   2.398   4.485  0.3782  0.3481  1.3887
  205ARG   HH12 3157   2.694   2.466   4.425  0.4645  2.0671  0.0560
  205ARG    NH2 3158   2.418   2.627   4.476 -0.7414  0.0729 -0.7526
  205ARG   HH21 3159   2.402   2.599   4.571  0.5039  2.4588  0.2387
  205ARG   HH22 3160   2.396   2.722   4.455  0.1140  0.5634  0.4834
  205ARG      C 3161   2.584   2.950   3.959  0.0096 -0.8194  0.5336
  205ARG      O 3162   2.556   2.880   3.862 -0.1729  0.1915 -0.1567
  206ARG      N 3163   2.488   3.023   4.021  0.3405  0.4605 -0.4205
  206ARG     HN 3164   2.512   3.081   4.098  0.0364  0.2370 -0.1571
  206ARG     CA 3165   2.353   3.026   3.974  0.1313  0.3244  0.1633
  206ARG     HA 3166   2.327   2.922   3.974  0.3779  0.2611  0.2135
  206ARG     CB 3167   2.274   3.110   4.076 -0.0409  0.1053  0.2090
  206ARG    HB1 3168   2.308   3.215   4.078 -1.8331  0.7145  0.5730
  206ARG    HB2 3169   2.299   3.068   4.176  0.5122 -1.8805 -0.7146
  206ARG     CG 3170   2.123   3.113   4.050  0.0016 -0.3249 -0.1138
  206ARG    HG1 3171   2.085   3.009   4.041 -2.2049  0.4964 -0.8208
  206ARG    HG2 3172   2.100   3.163   3.954 -1.1422 -0.6607 -0.0273
  206ARG     CD 3173   2.049   3.188   4.161 -0.1269 -0.2752 -0.2326
  206ARG    HD1 3174   2.074   3.296   4.168 -1.1436 -0.1157  2.3942
  206ARG    HD2 3175   2.056   3.135   4.259 -3.2658 -2.0131 -0.8118
  206ARG     NE 3176   1.909   3.190   4.111 -0.0667  0.3684 -0.3859
  206ARG     HE 3177   1.879   3.116   4.050  0.2103 -0.1498  0.0999
  206ARG     CZ 3178   1.809   3.237   4.192 -0.1976 -0.1591 -0.2365
  206ARG    NH1 3179   1.831   3.323   4.295  0.0577 -0.6136  0.0951
  206ARG   HH11 3180   1.927   3.337   4.320 -0.5079  2.0106  1.1004
  206ARG   HH12 3181   1.763   3.334   4.366  0.8746 -1.1373  0.9778
  206ARG    NH2 3182   1.680   3.198   4.174 -0.1915 -0.2838 -0.0094
  206ARG   HH21 3183   1.658   3.120   4.115 -1.6840  0.1361 -0.0540
  206ARG   HH22 3184   1.606   3.239   4.228 -2.7896 -1.5928 -2.3286
  206ARG      C 3185   2.339   3.085   3.838 -0.3199  0.3615  0.2257
  206ARG      O 3186   2.278   3.019   3.753  0.2970  0.3352 -0.2090
  207GLN      N 3187   2.401   3.203   3.820  0.0381  0.1661  0.1638
  207GLN     HN 3188   2.432   3.248   3.904 -3.8600  0.0353  1.9251
  207GLN     CA 3189   2.410   3.259   3.689  0.2752  0.3140  0.2427
  207GLN     HA 3190   2.306   3.263   3.657  0.0039 -0.4198  1.0008
  207GLN     CB 3191   2.463   3.401   3.715  0.1906  0.2433  0.8391
  207GLN    HB1 3192   2.484   3.448   3.616 -0.8556  3.8156  2.1469
  207GLN    HB2 3193   2.554   3.393   3.777  1.2558 -1.3570 -0.8248
  207GLN     CG 3194   2.359   3.496   3.776 -0.0198  0.4801  0.1256
  207GLN    HG1 3195   2.319   3.457   3.872 -1.3902 -2.0381 -1.3476
  207GLN    HG2 3196   2.264   3.497   3.719 -0.2779  1.5397  0.5589
  207GLN     CD 3197   2.398   3.643   3.784  0.5275  0.3942 -0.7520
  207GLN    OE1 3198   2.343   3.724   3.709  0.2372  1.0081  0.1169
  207GLN    NE2 3199   2.498   3.681   3.868 -0.1352  0.3039  0.0918
  207GLN   HE21 3200   2.535   3.774   3.866  0.5992  0.0671  1.6742
  207GLN   HE22 3201   2.542   3.610   3.921 -0.5046 -0.8855 -1.1344
  207GLN      C 3202   2.473   3.182   3.579 -0.0455  0.3879  0.0042
  207GLN      O 3203   2.424   3.182   3.466  0.2943  0.7481 -0.1451
  208LEU      N 3204   2.584   3.113   3.612  0.0469  0.5122 -0.0454
  208LEU     HN 3205   2.635   3.138   3.695  0.2760  2.4441 -0.7150
  208LEU     CA 3206   2.650   3.028   3.519  0.2180  0.0478  0.4916
  208LEU     HA 3207   2.658   3.090   3.431 -2.0538 -0.4580 -0.1486
  208LEU     CB 3208   2.790   2.989   3.568  0.0883 -0.4380  0.4862
  208LEU    HB1 3209   2.824   2.901   3.509 -1.5910 -0.4824 -0.4742
  208LEU    HB2 3210   2.775   2.953   3.672  0.0169 -0.7069  0.3835
  208LEU     CG 3211   2.896   3.100   3.572 -0.1085 -0.2367  0.1613
  208LEU     HG 3212   2.842   3.195   3.594  1.2252  1.0943 -2.0011
  208LEU    CD1 3213   2.996   3.063   3.683  0.0686  0.4766  0.2446
  208LEU   HD11 3214   3.031   2.960   3.662  0.5077 -0.0986  3.3357
  208LEU   HD12 3215   2.946   3.058   3.782 -2.5449  1.7024 -0.9216
  208LEU   HD13 3216   3.079   3.136   3.700 -0.2775  0.6093  1.4291
  208LEU    CD2 3217   2.956   3.120   3.432  0.2195 -0.2066  0.3045
  208LEU   HD21 3218   2.978   3.028   3.374  4.4459 -0.5389  2.1359
  208LEU   HD22 3219   3.044   3.185   3.447 -1.3622  1.6073  2.3983
  208LEU   HD23 3220   2.886   3.182   3.372 -1.3855 -1.2584  1.0045
  208LEU      C 3221   2.576   2.906   3.476  0.4472  0.0256  0.1533
  208LEU      O 3222   2.588   2.856   3.364  0.0279 -0.1453  0.1840
  209LYS      N 3223   2.491   2.853   3.567 -0.3343 -0.0105 -0.5827
  209LYS     HN 3224   2.491   2.891   3.659 -1.2002 -3.7721  1.1207
  209LYS     CA 3225   2.393   2.753   3.539 -0.0585 -0.3755 -0.2590
  209LYS     HA 3226   2.447   2.676   3.487 -0.5035 -1.0494  0.2604
  209LYS     CB 3227   2.339   2.688   3.668 -0.2018  0.3131  0.0368
  209LYS    HB1 3228   2.234   2.651   3.662  0.0597 -0.6961  1.3295
  209LYS    HB2 3229   2.335   2.768   3.745 -0.5873 -0.6223  1.0157
  209LYS     CG 3230   2.436   2.585   3.727  0.1407  0.2716 -0.5896
  209LYS    HG1 3231   2.410   2.555   3.830 -0.5493  2.5458 -0.0307
  209LYS    HG2 3232   2.540   2.623   3.730  0.8934 -1.4974 -2.2291
  209LYS     CD 3233   2.433   2.459   3.640  0.4980  0.3997 -0.7871
  209LYS    HD1 3234   2.433   2.484   3.531  0.3811 -2.2732 -1.4651
  209LYS    HD2 3235   2.338   2.406   3.660  0.7079  0.3180  0.0161
  209LYS     CE 3236   2.547   2.360   3.664  0.0230  0.0828  0.1977
  209LYS    HE1 3237   2.541   2.312   3.764 -2.5767  0.9057  0.4985
  209LYS    HE2 3238   2.642   2.416   3.657  0.6247 -0.5483  2.4220
  209LYS     NZ 3239   2.541   2.252   3.562 -0.2207 -0.3143  0.6244
  209LYS    HZ1 3240   2.559   2.283   3.464  1.4651 -0.0234  0.9894
  209LYS    HZ2 3241   2.444   2.217   3.557 -1.2676  2.4275 -1.5985
  209LYS    HZ3 3242   2.606   2.181   3.601  0.7054  0.2943  0.2418
  209LYS      C 3243   2.293   2.778   3.431  0.1001 -0.1501 -0.3539
  209LYS      O 3244   2.261   2.688   3.355  0.0849 -0.2424 -0.2390
  210GLN      N 3245   2.245   2.904   3.423 -0.1059 -0.1808  0.3193
  210GLN     HN 3246   2.254   2.963   3.503 -0.4662  1.0512 -0.5290
  210GLN     CA 3247   2.147   2.953   3.331  0.1936  0.0244  0.1090
  210GLN     HA 3248   2.067   2.881   3.339  1.1452 -0.8660  3.6154
  210GLN     CB 3249   2.100   3.091   3.380 -0.1665 -0.0226 -0.1065
  210GLN    HB1 3250   2.017   3.113   3.308 -0.6787  0.7174  0.6885
  210GLN    HB2 3251   2.177   3.168   3.358  1.7012 -2.3268 -2.2296
  210GLN     CG 3252   2.048   3.092   3.524 -0.3975 -0.7375 -0.1790
  210GLN    HG1 3253   1.990   3.185   3.544  1.6720  0.2060  1.9830
  210GLN    HG2 3254   2.135   3.110   3.591  0.1179  0.9345 -1.2292
  210GLN     CD 3255   1.968   2.973   3.573 -0.3702 -0.5898  0.2263
  210GLN    OE1 3256   1.857   2.945   3.529 -0.5304  0.4051 -0.0246
  210GLN    NE2 3257   2.025   2.897   3.670  0.4464  0.1270  0.3275
  210GLN   HE21 3258   1.975   2.814   3.696  1.0641 -0.9108 -1.6511
  210GLN   HE22 3259   2.108   2.929   3.716  0.5995  1.3160 -0.7479
  210GLN      C 3260   2.202   2.969   3.193 -0.2908 -0.7255 -0.1770
  210GLN      O 3261   2.122   2.971   3.100 -0.6218 -0.4271  0.1097
  211MET      N 3262   2.336   2.969   3.180 -0.2804 -0.1533 -0.1045
  211MET     HN 3263   2.397   2.970   3.259  1.2609 -2.0450 -1.1709
  211MET     CA 3264   2.407   2.971   3.055 -0.0405  0.1232  0.0346
  211MET     HA 3265   2.342   3.009   2.978  2.4697  1.3115 -1.6189
  211MET     CB 3266   2.532   3.059   3.072 -0.1781  0.1789  0.8363
  211MET    HB1 3267   2.598   3.036   2.985 -1.3624 -0.2702  0.0294
  211MET    HB2 3268   2.595   3.034   3.160  2.1610  0.6380 -0.6128
  211MET     CG 3269   2.504   3.209   3.072  0.0341  0.2259 -0.0339
  211MET    HG1 3270   2.420   3.231   3.142 -0.2877 -1.8551  0.2879
  211MET    HG2 3271   2.465   3.243   2.974 -0.7144 -2.3862 -0.7166
  211MET     SD 3272   2.654   3.303   3.116  0.0405  0.1352  0.1432
  211MET     CE 3273   2.565   3.461   3.118  0.2807  0.2716  0.0762
  211MET    HE1 3274   2.490   3.469   3.199  1.0459  1.1395  0.7237
  211MET    HE2 3275   2.511   3.475   3.022  1.3935 -2.7995 -1.1361
  211MET    HE3 3276   2.635   3.546   3.137  1.1917 -0.2970 -0.5946
  211MET      C 3277   2.454   2.836   3.013 -0.0339  0.1750 -0.1273
  211MET      O 3278   2.535   2.832   2.921 -0.4259  0.0721 -0.4707
  212GLU      N 3279   2.403   2.734   3.084  0.1051  0.5218  0.4861
  212GLU     HN 3280   2.362   2.739   3.175 -2.5836 -0.3467 -0.5829
  212GLU     CA 3281   2.432   2.601   3.039 -0.2886  0.6413 -0.1349
  212GLU     HA 3282   2.510   2.606   2.965  1.3115  0.6434  1.4945
  212GLU     CB 3283   2.463   2.499   3.150  0.4832  0.4282 -0.5394
  212GLU    HB1 3284   2.447   2.393   3.124 -0.8377  0.2669  0.8042
  212GLU    HB2 3285   2.398   2.531   3.235 -0.5355 -1.6064 -0.5053
  212GLU     CG 3286   2.606   2.501   3.206  0.5059 -0.2329 -0.5727
  212GLU    HG1 3287   2.624   2.592   3.266 -0.0601 -0.0827 -0.6254
  212GLU    HG2 3288   2.687   2.479   3.134  0.3194 -3.4155  0.0450
  212GLU     CD 3289   2.634   2.389   3.305  0.0355 -0.1917 -0.3900
  212GLU    OE1 3290   2.718   2.399   3.399 -0.2079  0.2182 -0.2122
  212GLU    OE2 3291   2.567   2.283   3.296 -0.3171  0.0504 -0.6897
  212GLU      C 3292   2.307   2.554   2.974 -0.1471 -0.2151  0.1981
  212GLU      O 3293   2.289   2.436   2.941 -0.1842 -0.2606  0.3805
  213SER      N 3294   2.213   2.646   2.942  0.1082  0.0230  0.1286
  213SER     HN 3295   2.237   2.742   2.943 -1.0076  0.4045 -2.3179
  213SER     CA 3296   2.083   2.613   2.893  0.0580  0.4341 -0.0205
  213SER     HA 3297   2.075   2.508   2.866  0.8372 -0.0903  1.6173
  213SER     CB 3298   1.974   2.641   2.997  0.1334  0.4721  0.0482
  213SER    HB1 3299   1.968   2.751   3.010  0.5887  0.3541  1.5043
  213SER    HB2 3300   1.996   2.585   3.091 -1.0712  0.4134  0.3187
  213SER     OG 3301   1.845   2.601   2.952  0.0356  0.0673  0.6713
  213SER    HG1 3302   1.845   2.505   2.953  1.4687  0.0221 -0.2326
  213SER      C 3303   2.067   2.700   2.774 -0.1159  0.4114 -0.0136
  213SER      O 3304   2.166   2.750   2.721  0.2383 -0.0355  0.2245
  214GLN      N 3305   1.943   2.737   2.736 -0.2571  0.1746  0.2074
  214GLN     HN 3306   1.872   2.714   2.801  0.4179  0.1643  0.9565
  214GLN     CA 3307   1.914   2.799   2.610 -0.5933  0.2802  0.3344
  214GLN     HA 3308   1.945   2.722   2.540  0.0355  0.6467  0.2010
  214GLN     CB 3309   1.764   2.827   2.596 -0.5589  0.0664 -0.5263
  214GLN    HB1 3310   1.747   2.908   2.522  1.1358  2.3688  1.4633
  214GLN    HB2 3311   1.727   2.867   2.692 -1.3104  0.6823 -1.0565
  214GLN     CG 3312   1.676   2.709   2.555 -0.8325 -0.0471  0.3718
  214GLN    HG1 3313   1.573   2.744   2.533 -1.0904 -1.1476 -0.2854
  214GLN    HG2 3314   1.677   2.632   2.635  1.3976 -1.8165 -1.2205
  214GLN     CD 3315   1.734   2.646   2.429 -0.1985  0.0851  0.5987
  214GLN    OE1 3316   1.745   2.711   2.326 -0.1774 -0.7688  0.0547
  214GLN    NE2 3317   1.755   2.511   2.428 -0.2067  0.0847  0.4394
  214GLN   HE21 3318   1.801   2.473   2.348  0.4849  0.3041  0.7244
  214GLN   HE22 3319   1.740   2.463   2.514 -0.1342 -0.8166 -0.0413
  214GLN      C 3320   1.987   2.925   2.580  0.4770 -0.4016  0.0121
  214GLN      O 3321   2.023   2.922   2.462  0.3317 -0.0572 -0.0432
  215PRO      N 3322   2.013   3.031   2.650  0.1415 -0.3039 -0.0117
  215PRO     CD 3323   1.967   3.058   2.786 -0.2295  0.3010 -0.2560
  215PRO    HD1 3324   2.023   2.985   2.847  0.2818  1.8250  1.1695
  215PRO    HD2 3325   1.857   3.043   2.795 -0.2482  0.7553  0.3418
  215PRO     CA 3326   2.116   3.127   2.622 -0.4185  0.0741 -0.8151
  215PRO     HA 3327   2.064   3.184   2.546  0.6162  0.9959 -0.8433
  215PRO     CB 3328   2.155   3.185   2.758 -0.1606 -0.7199 -0.5474
  215PRO    HB1 3329   2.205   3.284   2.753 -1.1663 -0.1453  0.1996
  215PRO    HB2 3330   2.211   3.112   2.820  1.9007  0.7634 -0.5727
  215PRO     CG 3331   2.017   3.198   2.826 -0.1414  0.4017 -0.7010
  215PRO    HG1 3332   2.016   3.212   2.936  0.6517 -0.5342 -0.5539
  215PRO    HG2 3333   1.963   3.273   2.765  0.3611 -0.1194 -1.8119
  215PRO      C 3334   2.238   3.078   2.553  0.0896  0.1703 -0.0019
  215PRO      O 3335   2.297   2.973   2.578 -0.5657 -0.1562  0.1881
  216LEU      N 3336   2.268   3.161   2.452 -0.4761 -0.1652 -0.4555
  216LEU     HN 3337   2.210   3.241   2.439 -0.0294  0.1584 -0.5080
  216LEU     CA 3338   2.377   3.144   2.361  0.2338  0.3892  0.2782
  216LEU     HA 3339   2.331   3.073   2.294 -0.6152  0.9287  0.2777
  216LEU     CB 3340   2.411   3.278   2.293 -0.1187  0.3915  0.1036
  216LEU    HB1 3341   2.424   3.353   2.374 -0.5618 -0.2674  0.8068
  216LEU    HB2 3342   2.322   3.309   2.234 -0.9700  0.4300  1.3628
  216LEU     CG 3343   2.533   3.287   2.200  0.0359 -0.1977  0.2476
  216LEU     HG 3344   2.628   3.264   2.254  0.5325 -0.9320 -0.9028
  216LEU    CD1 3345   2.515   3.200   2.075  0.3619  0.2076 -0.0824
  216LEU   HD11 3346   2.505   3.090   2.086  1.2124  0.2212  1.0248
  216LEU   HD12 3347   2.594   3.215   1.998 -0.4736  1.5352 -0.7077
  216LEU   HD13 3348   2.426   3.233   2.017  0.5159 -0.3672 -0.6614
  216LEU    CD2 3349   2.538   3.431   2.149 -0.2327 -0.4907 -0.6214
  216LEU   HD21 3350   2.452   3.451   2.081 -0.0179  0.1636 -0.7075
  216LEU   HD22 3351   2.636   3.456   2.103  0.0061  0.0767  0.1664
  216LEU   HD23 3352   2.528   3.493   2.241  1.4984  1.2081 -1.5140
  216LEU      C 3353   2.503   3.075   2.402 -0.1799 -0.5134  0.0519
  216LEU      O 3354   2.530   2.978   2.331  0.6848 -0.2946  0.0724
  217PRO      N 3355   2.585   3.115   2.495 -0.0630  0.0255 -0.2794
  217PRO     CD 3356   2.671   3.012   2.552  0.8876  0.8339 -0.2270
  217PRO    HD1 3357   2.764   3.009   2.491  0.4106  0.0704 -0.9309
  217PRO    HD2 3358   2.620   2.913   2.556  0.7327  0.7973 -2.1937
  217PRO     CA 3359   2.559   3.218   2.591 -0.2008  0.0174 -0.3078
  217PRO     HA 3360   2.465   3.269   2.574  1.2611  2.5218 -1.4171
  217PRO     CB 3361   2.580   3.145   2.723  0.2438  0.2741 -0.2360
  217PRO    HB1 3362   2.501   3.068   2.737  0.5236  0.1296  0.6743
  217PRO    HB2 3363   2.568   3.218   2.807 -0.3619 -0.3644  0.2482
  217PRO     CG 3364   2.706   3.063   2.693  0.6443  0.8588 -0.1755
  217PRO    HG1 3365   2.795   3.129   2.703 -0.2591  1.7717  2.9824
  217PRO    HG2 3366   2.708   2.989   2.776 -3.2374  1.9249  1.0858
  217PRO      C 3367   2.656   3.328   2.567  0.3263 -0.3300  0.1919
  217PRO      O 3368   2.628   3.430   2.630 -0.5239 -0.3985 -0.0567
  218GLY      N 3369   2.763   3.315   2.486 -0.1420 -0.1948 -0.4527
  218GLY     HN 3370   2.786   3.224   2.454  0.7635  0.2458 -1.0955
  218GLY     CA 3371   2.858   3.420   2.466 -0.1468 -0.1330 -0.1594
  218GLY    HA1 3372   2.821   3.515   2.501 -1.2732 -0.1375 -1.2433
  218GLY    HA2 3373   2.885   3.421   2.361 -1.2647  0.4542 -0.4546
  218GLY      C 3374   2.977   3.396   2.552 -0.2838  0.0800  0.0901
  218GLY      O 3375   2.985   3.392   2.675  0.3174  0.2081  0.0551
  219GLU      N 3376   3.089   3.371   2.483 -0.2863  0.2322  0.0308
  219GLU     HN 3377   3.102   3.366   2.384  1.6557 -0.3542  0.2760
  219GLU     CA 3378   3.211   3.344   2.552 -0.2631  0.1197 -0.0520
  219GLU     HA 3379   3.196   3.254   2.609  5.2226 -0.0897  1.6735
  219GLU     CB 3380   3.322   3.321   2.448 -0.0108  0.2860  0.1777
  219GLU    HB1 3381   3.415   3.319   2.509  0.2464 -3.7126 -0.1267
  219GLU    HB2 3382   3.330   3.412   2.384  2.8598 -1.0151 -1.5100
  219GLU     CG 3383   3.312   3.198   2.358 -0.1575  0.2995  0.1745
  219GLU    HG1 3384   3.211   3.196   2.312  0.1413 -2.0543 -0.5182
  219GLU    HG2 3385   3.332   3.108   2.421  0.9505  1.4577  1.5748
  219GLU     CD 3386   3.418   3.202   2.249 -0.0929 -0.1289  0.2194
  219GLU    OE1 3387   3.535   3.178   2.289 -0.0510 -0.3996 -0.0622
  219GLU    OE2 3388   3.388   3.234   2.131  0.5218  0.7811  0.3013
  219GLU      C 3389   3.258   3.447   2.649  0.6144  0.1006 -0.4471
  219GLU      O 3390   3.306   3.414   2.757  0.4478 -0.2823 -0.4901
  220ARG      N 3391   3.246   3.577   2.616  0.5723  0.2134  0.0039
  220ARG     HN 3392   3.230   3.597   2.520  2.2109  0.1530 -0.3074
  220ARG     CA 3393   3.269   3.686   2.706 -0.1537  0.3008  0.0895
  220ARG     HA 3394   3.372   3.679   2.736  0.3699  1.3338 -1.3513
  220ARG     CB 3395   3.265   3.820   2.629 -0.1472  0.1003 -0.2627
  220ARG    HB1 3396   3.296   3.894   2.706 -1.3625 -1.6127  2.0040
  220ARG    HB2 3397   3.158   3.829   2.601 -0.4201  0.3445  0.8004
  220ARG     CG 3398   3.349   3.816   2.501  0.1656 -0.4167 -0.0479
  220ARG    HG1 3399   3.311   3.738   2.432  0.2453  0.9976 -1.7640
  220ARG    HG2 3400   3.452   3.781   2.523 -0.2825 -1.2037  0.8555
  220ARG     CD 3401   3.363   3.948   2.425 -0.2191 -0.4191 -0.1292
  220ARG    HD1 3402   3.433   4.012   2.483 -0.7214 -0.1767  0.2146
  220ARG    HD2 3403   3.268   4.004   2.416  0.0852  0.2599  0.7097
  220ARG     NE 3404   3.427   3.917   2.294  0.2419  0.3527 -0.0985
  220ARG     HE 3405   3.459   3.823   2.279  0.2975  0.3825 -0.1701
  220ARG     CZ 3406   3.469   4.005   2.199 -0.0195  0.4381 -0.1353
  220ARG    NH1 3407   3.443   4.138   2.217  0.1052  0.3983  0.3443
  220ARG   HH11 3408   3.389   4.167   2.296 -0.9465 -0.7052  0.0621
  220ARG   HH12 3409   3.480   4.204   2.152  0.3550 -0.2452 -0.1785
  220ARG    NH2 3410   3.536   3.957   2.091  0.2708  0.9615 -0.1920
  220ARG   HH21 3411   3.539   3.858   2.076  1.4688  0.3409  3.2799
  220ARG   HH22 3412   3.563   4.018   2.016  1.2555  1.1742  0.3253
  220ARG      C 3413   3.179   3.696   2.824 -0.0599 -0.7462  0.2550
  220ARG      O 3414   3.223   3.730   2.934 -0.3501 -0.5920  0.3221
  221ALA      N 3415   3.051   3.658   2.815 -0.2182 -0.0665 -0.4189
  221ALA     HN 3416   3.005   3.646   2.727 -0.8300  2.5259 -0.5489
  221ALA     CA 3417   2.957   3.655   2.923  0.2943 -0.0373  0.0285
  221ALA     HA 3418   2.962   3.747   2.979  0.5868 -0.0601  0.0440
  221ALA     CB 3419   2.821   3.621   2.860  0.1686 -0.4272  0.4984
  221ALA    HB1 3420   2.798   3.703   2.788  0.6748  0.3431  1.1954
  221ALA    HB2 3421   2.739   3.608   2.933 -2.1646  0.0977 -1.8766
  221ALA    HB3 3422   2.828   3.522   2.811 -2.2149  0.1058 -1.1312
  221ALA      C 3423   2.995   3.558   3.029  0.2112  0.0239  0.1141
  221ALA      O 3424   2.997   3.590   3.148 -0.6018 -0.7103  0.3323
  222ARG      N 3425   3.035   3.436   2.987  0.3200 -0.1428  0.6884
  222ARG     HN 3426   3.031   3.415   2.890 -0.8555  1.3390  0.3812
  222ARG     CA 3427   3.105   3.339   3.066 -0.6751 -0.6012  1.0267
  222ARG     HA 3428   3.047   3.324   3.156 -0.7154 -0.5355  1.0123
  222ARG     CB 3429   3.122   3.211   2.983 -0.3779  0.3306 -0.3995
  222ARG    HB1 3430   3.206   3.149   3.020 -1.3727 -1.4212 -0.9401
  222ARG    HB2 3431   3.150   3.228   2.878  0.5422 -1.5516 -0.4975
  222ARG     CG 3432   3.009   3.108   3.000 -0.3167  0.2644 -0.3873
  222ARG    HG1 3433   2.909   3.156   2.990 -1.4269 -1.8174  0.2204
  222ARG    HG2 3434   3.004   3.070   3.104 -1.7273 -0.9249 -0.8609
  222ARG     CD 3435   3.028   3.002   2.892 -0.3444 -0.0954 -0.0406
  222ARG    HD1 3436   3.134   2.967   2.891 -0.0896  0.5756  1.0731
  222ARG    HD2 3437   3.013   3.040   2.789 -0.8437  3.1963  1.1127
  222ARG     NE 3438   2.934   2.893   2.930 -0.1831 -0.1084  0.3253
  222ARG     HE 3439   2.893   2.899   3.022 -1.5570  0.1948 -0.2839
  222ARG     CZ 3440   2.888   2.801   2.841 -0.4276  0.4246 -0.1050
  222ARG    NH1 3441   2.926   2.779   2.712  0.1736  0.0939  0.1257
  222ARG   HH11 3442   2.989   2.841   2.664  0.4033  1.5351  2.1544
  222ARG   HH12 3443   2.883   2.705   2.661  1.6226 -0.9858  0.3987
  222ARG    NH2 3444   2.784   2.723   2.884  0.2102 -0.1782  0.3693
  222ARG   HH21 3445   2.739   2.748   2.969 -1.2525 -0.4120 -0.3003
  222ARG   HH22 3446   2.724   2.695   2.809 -0.8598 -0.4588  1.3045
  222ARG      C 3447   3.236   3.385   3.119 -0.4698  0.1579 -0.1024
  222ARG      O 3448   3.254   3.358   3.238  0.0919 -0.7681 -0.3865
  223SER      N 3449   3.332   3.441   3.044 -0.1359 -0.1770  0.0707
  223SER     HN 3450   3.318   3.444   2.945  1.9384  1.1651 -0.2484
  223SER     CA 3451   3.458   3.493   3.088 -0.2081  0.5616 -0.5570
  223SER     HA 3452   3.505   3.409   3.137 -1.4397  1.0860  1.6722
  223SER     CB 3453   3.534   3.553   2.969  0.1882 -0.0317 -0.6121
  223SER    HB1 3454   3.485   3.647   2.934  0.9014  0.2892 -0.7686
  223SER    HB2 3455   3.531   3.478   2.887  1.6967 -0.8808  0.0814
  223SER     OG 3456   3.672   3.569   2.998  0.1346 -0.3462 -0.1911
  223SER    HG1 3457   3.715   3.484   3.009  0.4371 -0.3564 -1.3785
  223SER      C 3458   3.441   3.598   3.192  0.3984  0.1476 -0.0300
  223SER      O 3459   3.500   3.589   3.300 -0.1130 -0.5066  0.2051
  224THR      N 3460   3.339   3.684   3.176  0.2798  0.1062  0.4777
  224THR     HN 3461   3.299   3.686   3.085  1.5924  1.9339 -0.1185
  224THR     CA 3462   3.303   3.786   3.270  0.2808  0.4991  0.0564
  224THR     HA 3463   3.389   3.851   3.281  0.4276  0.0436  1.9153
  224THR     CB 3464   3.197   3.880   3.222 -0.2065  0.0943  0.3200
  224THR     HB 3465   3.102   3.827   3.203 -0.4117  0.4194  0.4318
  224THR    OG1 3466   3.240   3.937   3.099  0.2153 -0.0443  0.4016
  224THR    HG1 3467   3.222   3.874   3.029 -0.2674  1.4536 -0.8840
  224THR    CG2 3468   3.169   4.000   3.314 -0.4046  0.1540  0.1828
  224THR   HG21 3469   3.099   4.068   3.260 -1.2220 -0.1559  0.8221
  224THR   HG22 3470   3.264   4.054   3.329 -1.6463  2.2379  0.9904
  224THR   HG23 3471   3.117   3.961   3.405 -1.3703  1.1729  0.0949
  224THR      C 3472   3.254   3.741   3.404  0.4226 -0.1079 -0.0925
  224THR      O 3473   3.310   3.778   3.507 -0.4277 -0.0758  0.3622
  225LEU      N 3474   3.158   3.647   3.411  0.2466  0.0678 -0.1245
  225LEU     HN 3475   3.115   3.611   3.328  2.7377  1.1659 -2.0401
  225LEU     CA 3476   3.112   3.583   3.530  0.0568  0.2193 -0.1164
  225LEU     HA 3477   3.089   3.658   3.605 -2.0582 -0.3737 -0.1235
  225LEU     CB 3478   2.981   3.507   3.508 -0.1202  0.4713  0.0510
  225LEU    HB1 3479   2.968   3.441   3.597 -1.8363 -0.9569 -1.1839
  225LEU    HB2 3480   2.993   3.434   3.425  1.7873 -1.9206  2.2465
  225LEU     CG 3481   2.852   3.584   3.473 -0.3298  0.2235  0.2684
  225LEU     HG 3482   2.874   3.657   3.392  1.5025 -0.2310  0.3184
  225LEU    CD1 3483   2.762   3.471   3.420  0.1107  0.0536 -0.1309
  225LEU   HD11 3484   2.661   3.510   3.397 -0.5319 -1.1345  0.5643
  225LEU   HD12 3485   2.754   3.393   3.500 -0.0150  0.0412 -0.1562
  225LEU   HD13 3486   2.810   3.445   3.324 -0.4429 -1.8417  0.0498
  225LEU    CD2 3487   2.798   3.665   3.592 -0.3328  0.4792  0.0945
  225LEU   HD21 3488   2.869   3.748   3.607 -0.4654  0.6599 -0.2620
  225LEU   HD22 3489   2.812   3.594   3.677  0.7631 -0.1362 -0.5784
  225LEU   HD23 3490   2.691   3.694   3.588 -0.0238  1.5608 -0.6815
  225LEU      C 3491   3.218   3.499   3.592 -0.6883 -0.5284  0.1594
  225LEU      O 3492   3.230   3.491   3.714 -0.2323  0.1823  0.1634
  226GLN      N 3493   3.315   3.444   3.517 -0.0213  0.4657  0.2756
  226GLN     HN 3494   3.311   3.451   3.417 -0.3451  2.9482  0.3930
  226GLN     CA 3495   3.431   3.381   3.573 -0.2837 -0.2723  0.0061
  226GLN     HA 3496   3.403   3.335   3.667  2.1542  0.5365  1.2142
  226GLN     CB 3497   3.490   3.283   3.471 -0.0772 -0.0946 -0.0456
  226GLN    HB1 3498   3.596   3.258   3.495  0.0386  0.8663  0.4959
  226GLN    HB2 3499   3.494   3.335   3.372  1.8651 -0.5208 -0.2362
  226GLN     CG 3500   3.417   3.149   3.463 -0.2309 -0.0030 -0.1915
  226GLN    HG1 3501   3.463   3.099   3.375 -2.7651  0.3802 -1.8487
  226GLN    HG2 3502   3.306   3.159   3.456 -0.1859 -0.0087 -1.0438
  226GLN     CD 3503   3.435   3.067   3.590  0.4639  0.1048 -0.2204
  226GLN    OE1 3504   3.528   3.083   3.669  0.4016  0.0580 -0.1378
  226GLN    NE2 3505   3.346   2.966   3.607  0.5665  0.0839  0.1969
  226GLN   HE21 3506   3.361   2.910   3.689  1.5923 -1.9870 -1.2944
  226GLN   HE22 3507   3.272   2.955   3.541  1.1505  3.9713 -1.3580
  226GLN      C 3508   3.536   3.476   3.620 -0.3613 -0.1604 -0.0437
  226GLN      O 3509   3.601   3.445   3.720 -0.5302  0.4736  0.2666
  227LYS      N 3510   3.566   3.591   3.557  0.2285 -0.4020 -0.2078
  227LYS     HN 3511   3.521   3.600   3.468  0.3769 -0.7423 -0.3216
  227LYS     CA 3512   3.664   3.686   3.600 -0.6356  0.3103  0.2088
  227LYS     HA 3513   3.758   3.636   3.618 -0.2787  1.9031  3.3529
  227LYS     CB 3514   3.667   3.807   3.504  0.0017  0.4738  0.4332
  227LYS    HB1 3515   3.707   3.894   3.560  1.9186 -1.2351  1.9288
  227LYS    HB2 3516   3.563   3.830   3.475 -0.1939 -1.4904 -0.6199
  227LYS     CG 3517   3.753   3.773   3.382  0.1770  0.1441  0.6461
  227LYS    HG1 3518   3.725   3.674   3.341 -1.4447  0.4183  1.0259
  227LYS    HG2 3519   3.856   3.769   3.425 -0.3993 -2.2916  1.9897
  227LYS     CD 3520   3.721   3.881   3.279 -0.1263 -0.4235  0.1363
  227LYS    HD1 3521   3.697   3.977   3.331 -0.4203 -0.7177  0.5482
  227LYS    HD2 3522   3.627   3.858   3.225 -0.5504 -0.1520  0.7539
  227LYS     CE 3523   3.832   3.909   3.177  0.0837  0.0453  0.4850
  227LYS    HE1 3524   3.929   3.936   3.223 -0.3285  1.1531  0.7161
  227LYS    HE2 3525   3.797   3.989   3.108 -0.4752 -1.2196 -0.7548
  227LYS     NZ 3526   3.862   3.793   3.090 -0.6612  0.0540  0.2110
  227LYS    HZ1 3527   3.778   3.760   3.038  0.8679 -1.3402 -1.4934
  227LYS    HZ2 3528   3.916   3.714   3.131 -2.3968 -0.5667  1.4213
  227LYS    HZ3 3529   3.918   3.837   3.015  0.2172 -0.3611  0.6114
  227LYS      C 3530   3.635   3.742   3.735 -0.5207 -0.3317  0.5025
  227LYS      O 3531   3.719   3.770   3.820 -0.2276  0.5619 -0.0709
  228GLU      N 3532   3.505   3.771   3.750 -0.3483  0.9473 -0.3041
  228GLU     HN 3533   3.444   3.754   3.673  1.3836  0.3329 -1.5855
  228GLU     CA 3534   3.447   3.818   3.873 -0.2095  0.1433  0.0747
  228GLU     HA 3535   3.501   3.907   3.904 -1.7598  1.1136  0.0828
  228GLU     CB 3536   3.295   3.838   3.868 -0.2383 -0.1388 -0.2622
  228GLU    HB1 3537   3.244   3.843   3.967 -0.4421 -2.1146 -0.2334
  228GLU    HB2 3538   3.249   3.755   3.810 -1.0178 -0.9485  1.4603
  228GLU     CG 3539   3.250   3.963   3.792 -0.1674  0.1711  0.2037
  228GLU    HG1 3540   3.139   3.969   3.789 -0.1219  0.5574 -1.6012
  228GLU    HG2 3541   3.281   3.962   3.685  0.2369  0.4956  0.3132
  228GLU     CD 3542   3.292   4.091   3.864 -0.2265  0.3995 -0.1619
  228GLU    OE1 3543   3.226   4.130   3.964  0.2715  0.3609  0.1920
  228GLU    OE2 3544   3.397   4.148   3.822  0.1295 -0.2620 -0.1944
  228GLU      C 3545   3.469   3.713   3.976  0.2975  0.0105 -0.1669
  228GLU      O 3546   3.510   3.741   4.089 -0.5733 -0.1015  0.1788
  229VAL      N 3547   3.446   3.584   3.946 -0.0624 -0.0463  0.3505
  229VAL     HN 3548   3.405   3.564   3.858 -0.0000 -2.9640  0.8560
  229VAL     CA 3549   3.465   3.469   4.030 -0.6163 -0.2545  0.1919
  229VAL     HA 3550   3.412   3.499   4.120 -0.1594  2.2343 -0.3050
  229VAL     CB 3551   3.403   3.340   3.985 -0.3419 -0.1620 -0.4655
  229VAL     HB 3552   3.432   3.344   3.878  1.8941 -0.6327  0.0601
  229VAL    CG1 3553   3.459   3.210   4.046 -0.6793 -0.3948 -0.6483
  229VAL   HG11 3554   3.560   3.191   4.005 -0.6063 -2.8199  0.4478
  229VAL   HG12 3555   3.399   3.119   4.024 -0.9557 -0.9864  2.1508
  229VAL   HG13 3556   3.461   3.221   4.157 -1.1015 -1.4078 -0.5261
  229VAL    CG2 3557   3.251   3.350   4.006 -0.2193  0.3676  0.2033
  229VAL   HG21 3558   3.222   3.359   4.113  3.4346 -0.5797  1.4149
  229VAL   HG22 3559   3.208   3.257   3.962  0.6766  0.0708 -0.0631
  229VAL   HG23 3560   3.200   3.433   3.954  0.0812  0.4287  0.0036
  229VAL      C 3561   3.605   3.459   4.080 -0.2405  1.3216 -0.4858
  229VAL      O 3562   3.633   3.435   4.197 -0.4599 -0.6927 -0.8050
  230HSD      N 3563   3.698   3.473   3.984 -0.3388  0.6309 -0.6859
  230HSD     HN 3564   3.668   3.477   3.889 -1.5415 -1.0863 -0.4365
  230HSD     CA 3565   3.839   3.467   4.008 -0.4935 -0.0640  0.1221
  230HSD     HA 3566   3.864   3.375   4.057  1.4449  0.7119  0.6664
  230HSD     CB 3567   3.919   3.463   3.877 -0.0079  0.4023  0.4012
  230HSD    HB1 3568   3.916   3.562   3.828 -0.8155 -0.3121 -1.0516
  230HSD    HB2 3569   3.877   3.384   3.811  0.4469  0.2538  0.2851
  230HSD    ND1 3570   4.116   3.294   3.911  0.1185  0.0661 -0.6408
  230HSD    HD1 3571   4.057   3.213   3.916 -0.8061  0.7065 -0.9172
  230HSD     CG 3572   4.061   3.419   3.896 -0.0829  0.0867  0.2526
  230HSD    CE1 3573   4.251   3.304   3.926  0.0165  0.2889  0.1746
  230HSD    HE1 3574   4.311   3.226   3.972  0.6632  1.2355  0.9631
  230HSD    NE2 3575   4.280   3.433   3.925  0.5819  0.1663 -0.3062
  230HSD    CD2 3576   4.166   3.507   3.901  0.2712 -0.3007 -0.2769
  230HSD    HD2 3577   4.155   3.614   3.905 -2.4341 -0.5298  1.6365
  230HSD      C 3578   3.889   3.578   4.093 -0.3905 -0.0253  0.0119
  230HSD      O 3579   3.968   3.559   4.185 -0.2240  0.1336 -0.0969
  231ALA      N 3580   3.841   3.702   4.074 -0.0360  0.0933 -0.1292
  231ALA     HN 3581   3.774   3.709   4.000  0.6138  0.4922 -0.6872
  231ALA     CA 3582   3.874   3.816   4.154  0.1014  0.2727 -0.4406
  231ALA     HA 3583   3.981   3.821   4.165  0.1132  0.4133 -0.6123
  231ALA     CB 3584   3.811   3.941   4.088  0.1941  0.1039 -0.8532
  231ALA    HB1 3585   3.843   3.948   3.982 -0.0994 -1.0071 -1.0257
  231ALA    HB2 3586   3.847   4.030   4.145 -1.5614 -0.8158  1.9073
  231ALA    HB3 3587   3.701   3.947   4.094  0.1594 -0.7766 -0.4336
  231ALA      C 3588   3.817   3.806   4.291  0.3612  0.2454 -0.3348
  231ALA      O 3589   3.885   3.829   4.391  0.4931  0.3277 -0.4448
  232ALA      N 3590   3.696   3.749   4.306  0.7270 -0.4608  0.0218
  232ALA     HN 3591   3.636   3.740   4.227 -0.0513  2.3941  0.1518
  232ALA     CA 3592   3.644   3.717   4.436 -0.0270 -0.0877 -0.1812
  232ALA     HA 3593   3.634   3.806   4.496  3.3353  0.1177  0.2785
  232ALA     CB 3594   3.506   3.649   4.425 -0.3403  0.3778  0.7747
  232ALA    HB1 3595   3.462   3.632   4.526 -2.1424 -0.6961 -0.1578
  232ALA    HB2 3596   3.502   3.547   4.381 -3.3101 -0.6649  3.1489
  232ALA    HB3 3597   3.435   3.713   4.370 -1.2751 -2.2989 -1.3240
  232ALA      C 3598   3.725   3.624   4.520  0.4990  0.0735 -0.5054
  232ALA      O 3599   3.736   3.644   4.641  0.2134 -0.1313 -0.4456
  233LYS      N 3600   3.781   3.517   4.461 -0.3985 -0.5222 -0.2916
  233LYS     HN 3601   3.752   3.502   4.367  1.0405 -0.2934 -0.7944
  233LYS     CA 3602   3.874   3.429   4.525 -0.1157 -0.1753 -0.2222
  233LYS     HA 3603   3.823   3.396   4.614  0.8349  0.6571  0.6661
  233LYS     CB 3604   3.898   3.299   4.447  0.1269 -0.5511  0.4747
  233LYS    HB1 3605   3.973   3.231   4.494  0.7562 -0.1785  0.0213
  233LYS    HB2 3606   3.932   3.311   4.342 -1.6284 -0.2910 -0.0911
  233LYS     CG 3607   3.768   3.218   4.436 -0.1789  0.1106 -1.0057
  233LYS    HG1 3608   3.692   3.282   4.387  0.2915  0.1965 -1.6367
  233LYS    HG2 3609   3.728   3.182   4.533  0.5897  1.0004 -0.3343
  233LYS     CD 3610   3.803   3.098   4.348  0.1111  0.1235 -0.9103
  233LYS    HD1 3611   3.888   3.038   4.387 -1.5358 -1.7100 -0.0015
  233LYS    HD2 3612   3.834   3.156   4.258 -0.9357  0.9371 -0.7583
  233LYS     CE 3613   3.682   3.011   4.315 -0.2397  0.2756 -0.0374
  233LYS    HE1 3614   3.602   3.084   4.287 -1.5101 -0.7065  0.9015
  233LYS    HE2 3615   3.648   2.942   4.395 -0.7246  1.2016  0.5777
  233LYS     NZ 3616   3.708   2.933   4.192 -0.7611 -0.0637  0.0611
  233LYS    HZ1 3617   3.664   2.840   4.194 -1.0862  0.0401  3.1714
  233LYS    HZ2 3618   3.808   2.927   4.164 -0.7672  2.7456 -0.9533
  233LYS    HZ3 3619   3.662   2.980   4.111 -0.1573 -0.8859 -0.7836
  233LYS      C 3620   4.001   3.491   4.572 -0.0466 -0.1368 -0.4557
  233LYS      O 3621   4.046   3.458   4.681 -0.7715  0.2063 -0.0436
  234SER      N 3622   4.063   3.587   4.500 -0.0703  0.3785  0.1984
  234SER     HN 3623   4.027   3.623   4.414  0.7288 -1.3627 -0.9138
  234SER     CA 3624   4.175   3.665   4.541  0.2493  0.2417 -0.4024
  234SER     HA 3625   4.255   3.598   4.570  0.0658 -0.2776 -1.0854
  234SER     CB 3626   4.216   3.762   4.428 -0.5972  0.3491 -0.6239
  234SER    HB1 3627   4.307   3.812   4.467  1.2265 -2.2452 -1.2628
  234SER    HB2 3628   4.134   3.835   4.412 -0.2846  1.0023  0.6090
  234SER     OG 3629   4.252   3.687   4.313 -0.1590 -0.3275 -0.0546
  234SER    HG1 3630   4.214   3.736   4.240 -1.4476 -1.5388 -0.2424
  234SER      C 3631   4.157   3.739   4.670  0.0594 -0.0058 -0.2884
  234SER      O 3632   4.244   3.735   4.757  0.0597  0.0066 -0.2882
  235LEU      N 3633   4.040   3.804   4.687  0.1611  0.1175 -0.0579
  235LEU     HN 3634   3.961   3.795   4.627 -0.4495  0.9026  0.6160
  235LEU     CA 3635   4.020   3.903   4.787 -0.2366  0.4784 -0.4885
  235LEU     HA 3636   4.116   3.946   4.814 -0.6284 -0.0519  1.9699
  235LEU     CB 3637   3.908   4.001   4.749 -0.2621  0.5225 -0.3078
  235LEU    HB1 3638   3.886   4.081   4.822 -0.1840 -0.4963  0.8597
  235LEU    HB2 3639   3.814   3.943   4.735 -1.0133  1.3425  1.1212
  235LEU     CG 3640   3.932   4.074   4.616 -0.2957  0.2669 -0.4552
  235LEU     HG 3641   3.980   3.993   4.557  0.7042  0.0938  0.5691
  235LEU    CD1 3642   3.797   4.125   4.562 -0.7067  0.2305  0.5256
  235LEU   HD11 3643   3.756   4.194   4.640  0.5345  1.1982  0.3538
  235LEU   HD12 3644   3.737   4.032   4.552  0.4029 -0.3389 -1.2549
  235LEU   HD13 3645   3.811   4.179   4.466  0.2295  0.4638  0.7769
  235LEU    CD2 3646   4.035   4.188   4.626  0.0004 -0.0245 -0.1510
  235LEU   HD21 3647   4.041   4.250   4.534 -0.1062  0.3716  0.1086
  235LEU   HD22 3648   4.133   4.147   4.657  0.8610  1.7222 -0.4338
  235LEU   HD23 3649   3.997   4.249   4.711  1.2740 -0.4837  0.7816
  235LEU      C 3650   3.973   3.831   4.909  0.4795  0.5169 -0.1792
  235LEU      O 3651   3.982   3.880   5.021  0.4211  0.1384 -0.0068
  236ALA      N 3652   3.925   3.707   4.887 -0.0226  0.6078  0.3894
  236ALA     HN 3653   3.912   3.687   4.791 -1.7206 -1.5772  0.9655
  236ALA     CA 3654   3.891   3.607   4.984  0.1961 -0.1173 -0.2752
  236ALA     HA 3655   3.818   3.654   5.049 -1.1142 -0.4601 -1.4406
  236ALA     CB 3656   3.827   3.481   4.921 -0.0799 -0.1057 -0.0233
  236ALA    HB1 3657   3.903   3.428   4.859  1.5704  0.8308  1.1170
  236ALA    HB2 3658   3.741   3.512   4.858  0.8385 -0.0585 -1.2996
  236ALA    HB3 3659   3.801   3.406   4.998  0.2271  0.9996  1.2051
  236ALA      C 3660   4.004   3.568   5.072  0.1144  0.2468 -0.0061
  236ALA      O 3661   3.993   3.555   5.194  0.4092 -0.8760 -0.0899
  237ILE      N 3662   4.123   3.554   5.009 -0.0650 -0.8472 -0.1255
  237ILE     HN 3663   4.112   3.567   4.911 -0.0731  1.1024  0.1002
  237ILE     CA 3664   4.246   3.522   5.074 -0.0214 -0.2175  0.1078
  237ILE     HA 3665   4.235   3.429   5.127 -1.2856 -0.2940 -0.2721
  237ILE     CB 3666   4.352   3.486   4.974 -0.0571 -0.1046  0.0274
  237ILE     HB 3667   4.355   3.566   4.897 -2.6831 -1.3080 -1.4629
  237ILE    CG2 3668   4.493   3.484   5.035 -0.0020 -0.0027 -0.0952
  237ILE   HG21 3669   4.575   3.445   4.970 -0.8410 -2.1705  0.0582
  237ILE   HG22 3670   4.501   3.407   5.115  3.1141 -0.0648 -0.3173
  237ILE   HG23 3671   4.521   3.586   5.067 -2.5680  0.7694 -0.0955
  237ILE    CG1 3672   4.315   3.352   4.909  0.4071 -0.3397  0.2426
  237ILE   HG11 3673   4.216   3.366   4.860 -0.9961  0.5323  3.1018
  237ILE   HG12 3674   4.296   3.268   4.979  2.0113 -1.0817 -0.1692
  237ILE     CD 3675   4.416   3.298   4.807  0.0422 -0.0791 -0.2651
  237ILE    HD1 3676   4.429   3.363   4.718  0.4720  0.1480 -0.0404
  237ILE    HD2 3677   4.388   3.197   4.769 -0.7626 -0.0910  0.3400
  237ILE    HD3 3678   4.518   3.287   4.851 -0.7916 -0.7009  1.6392
  237ILE      C 3679   4.284   3.608   5.190  0.2708 -0.0625 -0.1016
  237ILE      O 3680   4.314   3.558   5.298  0.3013 -0.4646 -0.2951
  238ILE      N 3681   4.272   3.740   5.165 -0.5868 -0.2229 -0.5841
  238ILE     HN 3682   4.228   3.775   5.082 -0.6338  0.0890 -0.4261
  238ILE     CA 3683   4.306   3.845   5.256 -0.5604 -0.3315 -0.4684
  238ILE     HA 3684   4.411   3.832   5.279 -0.4867  2.7960  1.5358
  238ILE     CB 3685   4.298   3.983   5.199  0.3909 -0.0150  0.1442
  238ILE     HB 3686   4.188   4.002   5.198 -0.2000 -2.1591  3.6517
  238ILE    CG2 3687   4.371   4.089   5.284 -0.2782  0.6748 -0.1330
  238ILE   HG21 3688   4.477   4.066   5.303 -1.5333 -4.1787  2.6240
  238ILE   HG22 3689   4.320   4.089   5.383 -1.3947 -0.3258 -0.6795
  238ILE   HG23 3690   4.361   4.190   5.239  1.5605  1.1428  0.4327
  238ILE    CG1 3691   4.348   4.004   5.056 -0.0208  0.2541  0.0369
  238ILE   HG11 3692   4.333   3.914   4.993  1.2423 -0.6356  0.9479
  238ILE   HG12 3693   4.457   4.027   5.061  0.4725 -1.3611 -1.9348
  238ILE     CD 3694   4.280   4.119   4.981  0.2405  0.0180 -0.5736
  238ILE    HD1 3695   4.322   4.127   4.879  0.7930  0.7365 -0.2974
  238ILE    HD2 3696   4.303   4.215   5.032  0.2684  1.1826 -2.6690
  238ILE    HD3 3697   4.171   4.099   4.975 -0.3229  2.3616  0.8168
  238ILE      C 3698   4.224   3.838   5.380  0.0817 -0.4192 -0.0397
  238ILE      O 3699   4.276   3.849   5.490 -0.1979 -0.1356  0.0633
  239VAL      N 3700   4.093   3.807   5.369 -0.0180 -0.1176  0.2906
  239VAL     HN 3701   4.046   3.792   5.282  0.1394  1.0307 -0.0101
  239VAL     CA 3702   4.007   3.783   5.480  0.1668  0.1088  0.4853
  239VAL     HA 3703   4.028   3.865   5.546  3.9525 -0.4508  0.2110
  239VAL     CB 3704   3.863   3.761   5.443  0.3361 -0.0013 -0.1249
  239VAL     HB 3705   3.839   3.659   5.406 -2.1199 -0.0837  1.4486
  239VAL    CG1 3706   3.780   3.795   5.568  0.1473 -0.1016 -0.2228
  239VAL   HG11 3707   3.808   3.895   5.609  0.0621 -0.1553 -0.0280
  239VAL   HG12 3708   3.803   3.716   5.644 -0.2736  0.3411  0.3787
  239VAL   HG13 3709   3.671   3.784   5.548  0.2802 -0.7915 -0.5991
  239VAL    CG2 3710   3.819   3.865   5.339 -0.5663 -0.6179 -0.3688
  239VAL   HG21 3711   3.846   3.829   5.238 -0.6068 -0.8794 -0.2860
  239VAL   HG22 3712   3.871   3.961   5.359  0.3553 -1.2718  0.4218
  239VAL   HG23 3713   3.709   3.883   5.344 -0.4989 -0.5308  1.4153
  239VAL      C 3714   4.040   3.661   5.560 -0.3340  0.0026  0.5344
  239VAL      O 3715   4.041   3.669   5.683 -0.3650  0.4280  0.5093
  240GLY      N 3716   4.081   3.550   5.497  0.2677  0.3570  0.2964
  240GLY     HN 3717   4.085   3.551   5.397 -0.9101 -2.3233  0.1256
  240GLY     CA 3718   4.130   3.436   5.569  0.3219  0.2449  0.0828
  240GLY    HA1 3719   4.147   3.359   5.495 -0.3704  1.6308 -1.6088
  240GLY    HA2 3720   4.060   3.418   5.649 -0.4673  1.8558 -0.2118
  240GLY      C 3721   4.263   3.454   5.634  0.5918 -0.4986 -0.2505
  240GLY      O 3722   4.292   3.399   5.740  0.0624 -0.0202  0.1518
  241LEU      N 3723   4.348   3.542   5.580 -0.0697  0.3864  0.1287
  241LEU     HN 3724   4.331   3.576   5.488 -1.3796 -0.6029 -0.0120
  241LEU     CA 3725   4.475   3.588   5.629  0.0705  0.1295  0.0085
  241LEU     HA 3726   4.520   3.496   5.665 -0.4814  0.8223  2.7350
  241LEU     CB 3727   4.570   3.657   5.530  0.2347  0.0579  0.1155
  241LEU    HB1 3728   4.659   3.690   5.587 -0.7756  2.5688  0.3635
  241LEU    HB2 3729   4.521   3.745   5.484  0.0430  0.3265  0.8203
  241LEU     CG 3730   4.627   3.573   5.415  0.4752 -0.1895  0.4145
  241LEU     HG 3731   4.539   3.515   5.379 -0.1585 -1.0207  3.0327
  241LEU    CD1 3732   4.687   3.661   5.304  0.2229 -0.7034 -0.1364
  241LEU   HD11 3733   4.598   3.702   5.253  0.2671 -1.4954 -0.8789
  241LEU   HD12 3734   4.743   3.595   5.234 -0.8400  0.5844 -2.2931
  241LEU   HD13 3735   4.764   3.727   5.350 -0.2394 -0.0829 -0.2431
  241LEU    CD2 3736   4.716   3.463   5.475  0.6295 -0.6332 -0.6172
  241LEU   HD21 3737   4.756   3.396   5.395 -0.3495 -2.4244  0.3365
  241LEU   HD22 3738   4.658   3.397   5.543 -1.9851  1.0736 -1.0654
  241LEU   HD23 3739   4.803   3.510   5.526 -0.4209  0.8078 -0.0976
  241LEU      C 3740   4.461   3.665   5.755 -0.1581 -0.3802  0.3014
  241LEU      O 3741   4.526   3.628   5.853  0.7168  0.2525 -0.0236
  242PHE      N 3742   4.362   3.756   5.768  0.8746  0.8491 -0.1788
  242PHE     HN 3743   4.299   3.758   5.691 -0.3353 -1.7368  0.6340
  242PHE     CA 3744   4.326   3.832   5.884 -0.1313  0.2917 -0.1128
  242PHE     HA 3745   4.413   3.885   5.920  0.7112 -1.7929  1.1050
  242PHE     CB 3746   4.219   3.936   5.847 -0.2559  0.2339  0.0784
  242PHE    HB1 3747   4.126   3.882   5.821  0.6426  0.0134 -3.1297
  242PHE    HB2 3748   4.251   3.992   5.757 -1.7210  1.8365  0.5060
  242PHE     CG 3749   4.210   4.030   5.962 -0.3697  0.1698  0.1219
  242PHE    CD1 3750   4.123   4.013   6.067 -0.1213  0.0955  0.3187
  242PHE    HD1 3751   4.070   3.919   6.064 -1.8408  1.0192  0.1232
  242PHE    CE1 3752   4.103   4.107   6.165  0.4674  0.3399  0.2059
  242PHE    HE1 3753   4.038   4.093   6.250  0.6504  3.1507  0.9235
  242PHE     CZ 3754   4.183   4.219   6.160 -0.1467  0.7586 -0.4103
  242PHE     HZ 3755   4.176   4.273   6.254 -1.9870  1.3505 -0.8331
  242PHE    CD2 3756   4.277   4.149   5.953  0.1127 -0.1137 -0.0913
  242PHE    HD2 3757   4.338   4.167   5.865  1.4069  1.0003  0.9746
  242PHE    CE2 3758   4.272   4.239   6.058  0.3024 -0.0081 -0.1715
  242PHE    HE2 3759   4.338   4.324   6.068  0.1196 -0.1186  2.6011
  242PHE      C 3760   4.281   3.743   5.995  0.5080 -0.2393 -0.2705
  242PHE      O 3761   4.330   3.752   6.107 -0.5236 -0.3769  0.2044
  243ALA      N 3762   4.193   3.644   5.968 -0.3733  0.3694  0.3019
  243ALA     HN 3763   4.158   3.637   5.875  3.6261 -0.1693 -1.3766
  243ALA     CA 3764   4.165   3.533   6.055  0.3166 -0.1067 -0.0722
  243ALA     HA 3765   4.126   3.575   6.146  0.6557  0.6192 -0.2496
  243ALA     CB 3766   4.050   3.448   5.999  0.0790  0.4307 -0.4068
  243ALA    HB1 3767   4.022   3.369   6.071 -0.1978  0.5773 -0.3514
  243ALA    HB2 3768   4.075   3.398   5.903 -0.1584  2.4290 -1.5604
  243ALA    HB3 3769   3.962   3.511   5.972  1.3741  2.0053 -1.1063
  243ALA      C 3770   4.279   3.447   6.098 -0.4400 -1.3414 -0.4925
  243ALA      O 3771   4.294   3.433   6.219 -0.4479  0.8576 -0.1938
  244LEU      N 3772   4.356   3.390   6.004 -0.0212 -0.6235 -0.5909
  244LEU     HN 3773   4.337   3.398   5.907  1.1941 -1.8290 -0.9589
  244LEU     CA 3774   4.476   3.321   6.042  0.0265 -0.1239  0.2110
  244LEU     HA 3775   4.443   3.244   6.110 -1.6323 -0.5455 -0.9946
  244LEU     CB 3776   4.533   3.272   5.908 -0.0710 -0.2009  0.1973
  244LEU    HB1 3777   4.559   3.364   5.850 -0.5808  0.7319  1.4078
  244LEU    HB2 3778   4.445   3.226   5.859 -2.0753  0.4733  2.9562
  244LEU     CG 3779   4.664   3.191   5.908  0.1385  0.1208 -0.4193
  244LEU     HG 3780   4.662   3.134   6.004 -0.6213  0.8082 -0.0115
  244LEU    CD1 3781   4.667   3.078   5.803  0.2221 -0.0207 -0.2668
  244LEU   HD11 3782   4.764   3.027   5.819  1.2256  1.7620 -0.3193
  244LEU   HD12 3783   4.669   3.121   5.700  0.1676  4.0809  1.2558
  244LEU   HD13 3784   4.594   3.002   5.837  0.1071  0.5452  0.8094
  244LEU    CD2 3785   4.793   3.273   5.900 -0.1397  0.7035  0.8038
  244LEU   HD21 3786   4.798   3.304   5.793 -0.2878 -2.1380 -0.1118
  244LEU   HD22 3787   4.888   3.217   5.911  0.0422  0.2479 -2.1729
  244LEU   HD23 3788   4.784   3.360   5.969 -1.3619  0.4297  1.0110
  244LEU      C 3789   4.573   3.401   6.121  0.3259 -0.1191 -0.1570
  244LEU      O 3790   4.626   3.346   6.218 -0.4213 -0.0830  0.2837
  245CYS      N 3791   4.598   3.531   6.095  0.6863 -0.2176 -0.3135
  245CYS     HN 3792   4.574   3.575   6.009  0.2959 -0.2765 -0.2400
  245CYS     CA 3793   4.671   3.618   6.181  0.3643 -0.1192 -0.1355
  245CYS     HA 3794   4.770   3.579   6.201  0.2685 -0.5432 -0.4864
  245CYS     CB 3795   4.697   3.747   6.102  0.1136  0.0279  0.0189
  245CYS    HB1 3796   4.739   3.820   6.175  0.0194  0.8111 -0.6900
  245CYS    HB2 3797   4.605   3.791   6.060  0.3660  0.7450  0.2051
  245CYS     SG 3798   4.825   3.724   5.974  0.0926 -0.2402  0.0457
  245CYS    HG1 3799   4.918   3.680   6.058 -0.8252 -2.3072  0.0334
  245CYS      C 3800   4.611   3.652   6.313  0.1176  0.2423 -0.3426
  245CYS      O 3801   4.682   3.658   6.413 -0.1783 -0.3161 -0.0955
  246TRP      N 3802   4.480   3.680   6.325  0.0299 -0.3545  0.1368
  246TRP     HN 3803   4.419   3.683   6.246  1.4515  1.0974 -0.9722
  246TRP     CA 3804   4.432   3.736   6.448  0.1118 -0.0813  0.0455
  246TRP     HA 3805   4.518   3.777   6.497 -0.6077  1.9074 -0.2581
  246TRP     CB 3806   4.347   3.863   6.424  0.3756  0.0289 -0.3161
  246TRP    HB1 3807   4.323   3.902   6.525  0.9540 -0.2129 -0.0748
  246TRP    HB2 3808   4.255   3.846   6.364 -1.4001  1.7379  1.7742
  246TRP     CG 3809   4.427   3.980   6.378 -0.2653  0.4580 -0.3413
  246TRP    CD1 3810   4.472   4.015   6.254  0.0302  0.7095 -0.1639
  246TRP    HD1 3811   4.435   3.973   6.162 -0.2549  0.2598  0.1560
  246TRP    NE1 3812   4.557   4.122   6.260  0.9940 -0.0398 -0.2872
  246TRP    HE1 3813   4.625   4.137   6.191  0.0417  2.6141 -0.7811
  246TRP    CE2 3814   4.581   4.148   6.393 -0.1461  0.0190 -0.0847
  246TRP    CD2 3815   4.497   4.067   6.467 -0.4793  0.3641 -0.0803
  246TRP    CE3 3816   4.487   4.082   6.602  0.0049  0.0490 -0.0057
  246TRP    HE3 3817   4.422   4.021   6.663  1.0346 -2.8820 -1.6263
  246TRP    CZ3 3818   4.563   4.181   6.659 -0.2365  0.1027  0.2277
  246TRP    HZ3 3819   4.575   4.195   6.765  2.3376  0.5260 -0.0417
  246TRP    CZ2 3820   4.655   4.248   6.448  0.1222 -0.1149 -0.1969
  246TRP    HZ2 3821   4.721   4.318   6.400  1.1731  1.0273  2.6815
  246TRP    CH2 3822   4.654   4.255   6.586 -0.3565 -0.1680 -0.1982
  246TRP    HH2 3823   4.723   4.320   6.636  0.0748  0.1533 -1.1977
  246TRP      C 3824   4.366   3.642   6.542  0.3246 -0.4391 -0.1613
  246TRP      O 3825   4.366   3.656   6.664 -0.2175 -0.0931 -0.1936
  247LEU      N 3826   4.306   3.533   6.490  0.1195 -0.4781  0.1540
  247LEU     HN 3827   4.312   3.534   6.391  1.6979  5.4030 -0.0493
  247LEU     CA 3828   4.246   3.427   6.566 -0.1945 -0.4080  0.0025
  247LEU     HA 3829   4.163   3.474   6.618 -2.4340 -2.4116 -1.5005
  247LEU     CB 3830   4.175   3.323   6.477  0.0721 -0.3957 -0.2268
  247LEU    HB1 3831   4.255   3.284   6.410  0.8425  1.9977 -0.8063
  247LEU    HB2 3832   4.101   3.375   6.413  0.3252 -1.7613 -1.6927
  247LEU     CG 3833   4.095   3.208   6.541  0.2697 -0.1945  0.3880
  247LEU     HG 3834   4.157   3.162   6.621 -0.2756 -2.2143 -0.3049
  247LEU    CD1 3835   3.956   3.254   6.589  0.0868 -0.1802 -0.1514
  247LEU   HD11 3836   3.968   3.307   6.686 -3.2046 -0.6645  0.6413
  247LEU   HD12 3837   3.886   3.168   6.598 -0.8444  0.4892 -0.7499
  247LEU   HD13 3838   3.901   3.325   6.524 -0.6353 -0.3789  0.2342
  247LEU    CD2 3839   4.057   3.107   6.432  0.2700 -0.2586  0.4469
  247LEU   HD21 3840   4.138   3.034   6.409 -0.7040 -0.9879 -0.7971
  247LEU   HD22 3841   4.021   3.165   6.344 -0.6139  0.1937  1.0944
  247LEU   HD23 3842   3.974   3.042   6.467  2.1791 -2.4258  1.2632
  247LEU      C 3843   4.342   3.365   6.661  0.0541 -0.3066 -0.1799
  247LEU      O 3844   4.297   3.335   6.772 -0.0659 -0.6013 -0.3055
  248PRO      N 3845   4.468   3.342   6.645  0.0806 -0.3652  0.1019
  248PRO     CD 3846   4.527   3.315   6.514 -0.2522  0.5227 -0.2383
  248PRO    HD1 3847   4.593   3.401   6.491 -0.0979  1.0965  2.0625
  248PRO    HD2 3848   4.467   3.302   6.422  1.6731 -1.8214 -1.2916
  248PRO     CA 3849   4.547   3.281   6.748  0.2874 -0.1629  0.0638
  248PRO     HA 3850   4.490   3.198   6.789 -1.1052  0.8983  0.3578
  248PRO     CB 3851   4.672   3.229   6.678  0.1148 -0.1796 -0.2349
  248PRO    HB1 3852   4.716   3.143   6.732  0.4465  0.7024  0.9475
  248PRO    HB2 3853   4.742   3.316   6.679 -0.3964  0.3364 -2.3956
  248PRO     CG 3854   4.619   3.194   6.538 -0.2274  0.5310 -0.2869
  248PRO    HG1 3855   4.695   3.196   6.457  0.9119  1.8173  0.7567
  248PRO    HG2 3856   4.571   3.094   6.540 -1.8969  1.3174  0.8612
  248PRO      C 3857   4.572   3.371   6.864 -0.5122 -0.0884  0.1804
  248PRO      O 3858   4.567   3.321   6.976  0.1725 -0.3476  0.0978
  249LEU      N 3859   4.590   3.502   6.837 -0.4322 -0.1045  0.1522
  249LEU     HN 3860   4.589   3.521   6.740 -0.4928 -0.3333  0.1072
  249LEU     CA 3861   4.588   3.591   6.949  0.2003 -0.6226  0.5872
  249LEU     HA 3862   4.660   3.544   7.014  2.0984 -2.5136 -2.6617
  249LEU     CB 3863   4.636   3.726   6.894  0.5540 -0.8075  0.4397
  249LEU    HB1 3864   4.552   3.764   6.832  1.4573  3.4873  1.4953
  249LEU    HB2 3865   4.723   3.705   6.828 -0.6761 -0.3003 -1.4220
  249LEU     CG 3866   4.672   3.831   7.001 -0.5423 -0.2341  0.2667
  249LEU     HG 3867   4.578   3.878   7.035 -0.7504  0.0778 -0.7129
  249LEU    CD1 3868   4.746   3.775   7.124  0.3691  0.5251  0.0826
  249LEU   HD11 3869   4.819   3.696   7.097 -1.2197 -0.3311 -2.0311
  249LEU   HD12 3870   4.678   3.714   7.188  0.7320 -0.6827 -0.6425
  249LEU   HD13 3871   4.786   3.849   7.196  1.5292 -0.7948  0.8254
  249LEU    CD2 3872   4.743   3.950   6.934 -0.0657  0.0171  1.2056
  249LEU   HD21 3873   4.675   3.996   6.859  1.3190 -0.5744 -0.4865
  249LEU   HD22 3874   4.833   3.919   6.876 -0.7340  1.4355 -0.6846
  249LEU   HD23 3875   4.776   4.027   7.008  0.9356 -0.9919  1.8444
  249LEU      C 3876   4.459   3.596   7.024  0.2520 -0.1067  0.6493
  249LEU      O 3877   4.452   3.598   7.147  0.1295 -0.2856  0.6450
  250HSD      N 3878   4.343   3.596   6.956  0.3508  0.4248  0.4806
  250HSD     HN 3879   4.343   3.629   6.862  4.7623 -0.8640 -0.2089
  250HSD     CA 3880   4.214   3.583   7.015  0.0545  0.2793 -0.1948
  250HSD     HA 3881   4.203   3.671   7.078  2.7084  0.4714  0.0814
  250HSD     CB 3882   4.100   3.589   6.911 -0.1173 -0.1180 -0.0294
  250HSD    HB1 3883   3.994   3.584   6.947  0.2495 -1.0679  0.9846
  250HSD    HB2 3884   4.109   3.501   6.845 -0.2696  0.8736 -1.4137
  250HSD    ND1 3885   4.099   3.835   6.911  0.6889  0.3364 -0.1055
  250HSD    HD1 3886   4.088   3.849   7.009 -1.8414  0.0831 -0.3002
  250HSD     CG 3887   4.103   3.719   6.836 -0.3543  0.0588  0.2637
  250HSD    CE1 3888   4.082   3.938   6.823 -0.3136 -0.0108 -0.3287
  250HSD    HE1 3889   4.083   4.041   6.858  0.6031 -0.3009  0.5648
  250HSD    NE2 3890   4.066   3.894   6.699  0.1459  0.1339 -0.4427
  250HSD    CD2 3891   4.078   3.756   6.708  0.2773  0.1796  0.1726
  250HSD    HD2 3892   4.055   3.697   6.620  0.5880  0.6174 -0.2075
  250HSD      C 3893   4.185   3.460   7.093  0.4786  0.3677  0.1025
  250HSD      O 3894   4.127   3.466   7.202 -0.2077 -0.7979 -0.1893
  251ILE      N 3895   4.226   3.340   7.049  0.1107  0.1864  0.2474
  251ILE     HN 3896   4.260   3.338   6.955 -0.3108 -1.4592  0.1069
  251ILE     CA 3897   4.221   3.216   7.119 -0.6872  0.1221  0.0943
  251ILE     HA 3898   4.119   3.214   7.155 -1.0610  1.2283 -0.8642
  251ILE     CB 3899   4.251   3.097   7.033 -0.1732  0.0214  0.4087
  251ILE     HB 3900   4.349   3.120   6.986  0.3519  0.7151  1.7806
  251ILE    CG2 3901   4.273   2.974   7.122  0.3562 -0.0833  0.1381
  251ILE   HG21 3902   4.279   2.884   7.057  0.9649  1.5181 -2.1382
  251ILE   HG22 3903   4.191   2.952   7.194  0.0746 -0.8580 -0.4116
  251ILE   HG23 3904   4.367   2.985   7.180 -1.2771  0.0378  2.9425
  251ILE    CG1 3905   4.144   3.080   6.924 -0.0214  0.1331  0.2403
  251ILE   HG11 3906   4.115   3.177   6.878 -0.5718 -0.3813 -0.5195
  251ILE   HG12 3907   4.058   3.039   6.982  1.3292 -1.7403  1.0473
  251ILE     CD 3908   4.188   2.991   6.808  0.0891  0.4594  0.0299
  251ILE    HD1 3909   4.120   2.959   6.726 -0.1411  1.3218 -0.1197
  251ILE    HD2 3910   4.238   2.902   6.853 -0.6914 -0.3348 -0.6382
  251ILE    HD3 3911   4.273   3.041   6.756 -0.8924  1.4868 -0.6080
  251ILE      C 3912   4.309   3.218   7.240  0.1523 -0.5856 -0.4932
  251ILE      O 3913   4.263   3.183   7.348 -0.1855  0.1677 -0.3887
  252ILE      N 3914   4.429   3.279   7.243 -0.4585  0.6049  0.3008
  252ILE     HN 3915   4.474   3.311   7.160  0.1193  2.1153  1.1437
  252ILE     CA 3916   4.509   3.299   7.360  0.3792  0.1329 -0.1865
  252ILE     HA 3917   4.532   3.209   7.414  0.1445  0.5893  0.6892
  252ILE     CB 3918   4.643   3.355   7.322  0.4547 -0.0619 -0.2058
  252ILE     HB 3919   4.628   3.436   7.248 -2.5970  0.1171  0.5055
  252ILE    CG2 3920   4.726   3.406   7.441 -0.0740  0.4025 -0.0349
  252ILE   HG21 3921   4.691   3.498   7.492  1.2002  1.0150 -0.2264
  252ILE   HG22 3922   4.833   3.421   7.414  1.1960 -1.7022  3.2388
  252ILE   HG23 3923   4.731   3.324   7.515  0.4082 -0.2814 -0.8048
  252ILE    CG1 3924   4.726   3.244   7.253  0.2139 -0.2592 -0.1800
  252ILE   HG11 3925   4.664   3.201   7.171 -0.5556  0.7741 -0.1699
  252ILE   HG12 3926   4.750   3.166   7.328 -1.0467 -1.1680 -0.6851
  252ILE     CD 3927   4.843   3.303   7.175  0.2564 -0.0219  0.0586
  252ILE    HD1 3928   4.804   3.385   7.111 -1.1452  0.9027  1.9792
  252ILE    HD2 3929   4.879   3.219   7.112 -0.2693 -1.4620  1.6263
  252ILE    HD3 3930   4.928   3.333   7.239 -0.5127 -1.1153  1.6608
  252ILE      C 3931   4.438   3.384   7.460  0.9464  0.2218  0.1464
  252ILE      O 3932   4.439   3.356   7.579  0.2941  0.8778  0.3094
  253ASN      N 3933   4.363   3.485   7.412  0.2984 -0.3114  0.0361
  253ASN     HN 3934   4.368   3.501   7.314  2.2930  2.0132  0.4338
  253ASN     CA 3935   4.288   3.569   7.500  0.0221  0.0654 -0.5483
  253ASN     HA 3936   4.350   3.594   7.585 -1.1480  0.9838  0.0696
  253ASN     CB 3937   4.233   3.692   7.428 -0.3754  0.2424  0.0475
  253ASN    HB1 3938   4.180   3.750   7.506  0.2551  1.0018 -0.0719
  253ASN    HB2 3939   4.163   3.671   7.344 -0.9635  1.5315  0.1864
  253ASN     CG 3940   4.349   3.778   7.379 -0.4372  0.3295  0.0513
  253ASN    OD1 3941   4.456   3.770   7.439 -0.1761  0.6629 -0.3670
  253ASN    ND2 3942   4.332   3.865   7.276  0.8396  0.0638 -0.4005
  253ASN   HD21 3943   4.398   3.940   7.268  0.3751  0.5741  0.3886
  253ASN   HD22 3944   4.246   3.876   7.227  1.0422 -1.1170 -1.0439
  253ASN      C 3945   4.174   3.499   7.566  0.1508  0.0735 -0.3135
  253ASN      O 3946   4.148   3.516   7.685  0.2109  0.0093 -0.2919
  254CYS      N 3947   4.103   3.415   7.488  0.0944 -0.1441 -0.0329
  254CYS     HN 3948   4.119   3.387   7.393 -0.9477 -0.4930 -0.1142
  254CYS     CA 3949   3.998   3.331   7.536  0.0285 -0.0052  0.0653
  254CYS     HA 3950   3.926   3.395   7.586  1.7269  1.9892  0.1234
  254CYS     CB 3951   3.927   3.251   7.425  0.2027 -0.0278 -0.0296
  254CYS    HB1 3952   3.864   3.168   7.463  2.3152 -1.7379 -0.0602
  254CYS    HB2 3953   4.010   3.197   7.375 -1.1478  0.2185 -2.6966
  254CYS     SG 3954   3.842   3.351   7.300 -0.4905 -0.1523  0.3386
  254CYS    HG1 3955   3.958   3.396   7.254 -0.9291  0.4866 -0.1781
  254CYS      C 3956   4.038   3.235   7.641  0.4411 -0.3344 -0.3884
  254CYS      O 3957   3.983   3.240   7.751  0.4988  0.5690 -0.3997
  255PHE      N 3958   4.144   3.153   7.626  0.3290 -0.4690 -0.4498
  255PHE     HN 3959   4.194   3.162   7.541  1.0998  0.7142  0.1020
  255PHE     CA 3960   4.205   3.071   7.726  0.1327 -0.0271  0.0378
  255PHE     HA 3961   4.125   3.006   7.760  2.4812 -1.9955  2.2539
  255PHE     CB 3962   4.327   2.998   7.668 -0.1009  0.0359 -0.5410
  255PHE    HB1 3963   4.403   2.975   7.746  0.3724  0.5054 -0.8591
  255PHE    HB2 3964   4.378   3.061   7.593 -0.5802 -1.8364 -2.5590
  255PHE     CG 3965   4.295   2.865   7.609  0.1273 -0.0500 -0.4749
  255PHE    CD1 3966   4.309   2.751   7.685 -0.8637 -0.0023 -0.2149
  255PHE    HD1 3967   4.344   2.753   7.787 -0.9676 -1.3070 -0.1431
  255PHE    CE1 3968   4.285   2.627   7.631 -0.6022 -0.0479 -0.2285
  255PHE    HE1 3969   4.283   2.548   7.703  0.8733  1.4472  1.5454
  255PHE     CZ 3970   4.248   2.615   7.499 -0.0532 -0.3350 -0.3588
  255PHE     HZ 3971   4.229   2.513   7.470  0.8676 -0.8152  0.6561
  255PHE    CD2 3972   4.255   2.849   7.478  0.0783  0.2336 -0.4943
  255PHE    HD2 3973   4.257   2.932   7.409 -0.9013  0.6521 -0.0431
  255PHE    CE2 3974   4.239   2.726   7.419  0.3645 -0.0436 -0.0036
  255PHE    HE2 3975   4.210   2.719   7.315 -1.0817 -0.1986  0.3923
  255PHE      C 3976   4.249   3.151   7.844  0.2104 -0.1496  0.0922
  255PHE      O 3977   4.249   3.097   7.955 -0.3464 -0.4697 -0.0558
  256THR      N 3978   4.292   3.278   7.837  0.5832 -0.2720  0.1441
  256THR     HN 3979   4.291   3.322   7.747 -0.0410 -2.5045 -1.0083
  256THR     CA 3980   4.342   3.346   7.953  0.2776 -0.3098  0.2986
  256THR     HA 3981   4.396   3.277   8.016  0.9454  0.4882  0.6172
  256THR     CB 3982   4.436   3.460   7.929 -0.1178  0.0421  0.4066
  256THR     HB 3983   4.384   3.537   7.870  0.6297 -0.8993 -1.5675
  256THR    OG1 3984   4.539   3.429   7.837  0.0371  0.0683  0.5698
  256THR    HG1 3985   4.504   3.409   7.750  0.2360 -0.5455  0.6267
  256THR    CG2 3986   4.502   3.516   8.056 -0.7182  0.7851  0.3968
  256THR   HG21 3987   4.426   3.569   8.117 -0.5524 -1.4312  2.7228
  256THR   HG22 3988   4.591   3.581   8.040  1.0847 -2.0974 -2.4573
  256THR   HG23 3989   4.547   3.434   8.116  0.4255  0.8244 -0.3807
  256THR      C 3990   4.226   3.391   8.035  0.2973 -0.2783  0.3099
  256THR      O 3991   4.231   3.415   8.156  0.0525  0.1204  0.2403
  257PHE      N 3992   4.116   3.429   7.968  0.7651  0.5213 -0.0152
  257PHE     HN 3993   4.120   3.430   7.868 -0.1245 -1.3635 -0.1216
  257PHE     CA 3994   3.995   3.476   8.027  0.4642 -0.3095  0.0553
  257PHE     HA 3995   4.021   3.548   8.104  2.4248 -0.5907 -0.2890
  257PHE     CB 3996   3.903   3.548   7.927 -0.3042 -0.9149  0.3175
  257PHE    HB1 3997   3.872   3.481   7.844 -0.8057 -1.2345  0.7612
  257PHE    HB2 3998   3.957   3.632   7.878 -0.2895 -0.2174  1.4852
  257PHE     CG 3999   3.769   3.588   7.978 -0.1616 -0.3237  0.2446
  257PHE    CD1 4000   3.766   3.661   8.095 -0.4373  0.8353 -0.4732
  257PHE    HD1 4001   3.854   3.690   8.150 -0.9334  3.3651 -0.8753
  257PHE    CE1 4002   3.644   3.712   8.135 -0.6848 -0.5129  0.5645
  257PHE    HE1 4003   3.639   3.769   8.227  2.5858  1.0542 -0.0694
  257PHE     CZ 4004   3.530   3.689   8.062 -0.4807 -1.3176  0.4875
  257PHE     HZ 4005   3.436   3.729   8.098  0.3492  0.1521  1.1197
  257PHE    CD2 4006   3.657   3.571   7.900  0.3054  0.1498 -0.5408
  257PHE    HD2 4007   3.670   3.520   7.806 -1.0274 -1.5111  0.1282
  257PHE    CE2 4008   3.538   3.628   7.939  0.4516  0.2758 -0.2756
  257PHE    HE2 4009   3.460   3.613   7.867  1.8659 -1.9199 -1.4774
  257PHE      C 4010   3.910   3.371   8.088  0.0600 -0.0275 -0.0192
  257PHE      O 4011   3.872   3.377   8.205  0.1523  0.6897 -0.0211
  258PHE      N 4012   3.871   3.273   8.005 -0.4796  0.3817 -0.2581
  258PHE     HN 4013   3.899   3.270   7.910 -0.4219  1.9230 -0.3089
  258PHE     CA 4014   3.773   3.177   8.047 -0.1927  0.2262  0.0686
  258PHE     HA 4015   3.691   3.232   8.089  0.3054 -0.2671  1.7440
  258PHE     CB 4016   3.711   3.101   7.928  0.8460  0.0738 -0.3882
  258PHE    HB1 4017   3.638   3.027   7.966  0.5183  1.1006  1.0598
  258PHE    HB2 4018   3.792   3.051   7.871  1.6268  1.3873 -0.4662
  258PHE     CG 4019   3.621   3.180   7.840  0.3177  0.1541  0.2199
  258PHE    CD1 4020   3.509   3.238   7.895  0.4022  0.5452 -0.0155
  258PHE    HD1 4021   3.507   3.236   8.003  1.7497 -2.0919  0.0390
  258PHE    CE1 4022   3.411   3.291   7.815 -0.3573 -0.0625  0.4928
  258PHE    HE1 4023   3.326   3.340   7.862 -0.1592 -0.5539  1.3640
  258PHE     CZ 4024   3.427   3.289   7.678 -0.1157 -0.5048  0.5274
  258PHE     HZ 4025   3.336   3.312   7.625  0.5179  1.4570  0.2038
  258PHE    CD2 4026   3.642   3.181   7.704 -0.1006  0.1215  0.1526
  258PHE    HD2 4027   3.732   3.132   7.670  0.0441 -0.4697  1.3326
  258PHE    CE2 4028   3.544   3.240   7.627 -0.2825 -0.3707  0.0018
  258PHE    HE2 4029   3.554   3.224   7.521 -0.6002  3.9845 -0.8598
  258PHE      C 4030   3.814   3.076   8.148  0.0450  0.7681  0.5199
  258PHE      O 4031   3.733   3.013   8.216 -0.0543 -0.0766 -0.3491
  259CYS      N 4032   3.946   3.049   8.152 -0.0299  0.3207  0.0589
  259CYS     HN 4033   4.014   3.095   8.096  1.7631 -1.5594  0.5595
  259CYS     CA 4034   4.001   2.964   8.253 -0.0709  0.3550  0.1094
  259CYS     HA 4035   3.924   2.903   8.299 -0.2191 -0.6820 -1.4114
  259CYS     CB 4036   4.085   2.859   8.178  0.1217  0.4588  0.1786
  259CYS    HB1 4037   4.156   2.913   8.113  1.2503 -0.6028  0.4964
  259CYS    HB2 4038   4.021   2.808   8.102 -1.5789  1.9701  0.5385
  259CYS     SG 4039   4.151   2.731   8.289  0.1095  0.0947 -0.2301
  259CYS      C 4040   4.083   3.041   8.350  0.2435  0.6122 -0.3567
  259CYS      O 4041   4.195   3.074   8.313  0.2804  0.2731 -0.5470
  260PRO      N 4042   4.045   3.069   8.471  0.0376 -0.2162 -0.2253
  260PRO     CD 4043   3.911   3.042   8.523  0.0612 -0.0424 -0.0685
  260PRO    HD1 4044   3.898   2.932   8.515  3.3054 -0.5262 -0.0742
  260PRO    HD2 4045   3.834   3.095   8.462  0.0617  0.4481  0.3558
  260PRO     CA 4046   4.123   3.158   8.552 -0.3405 -0.0159 -0.0786
  260PRO     HA 4047   4.170   3.236   8.495 -0.1110 -1.5657 -2.1143
  260PRO     CB 4048   4.028   3.199   8.665 -0.1660 -0.3382  0.1893
  260PRO    HB1 4049   3.975   3.290   8.630  1.5450  0.9895  0.9143
  260PRO    HB2 4050   4.080   3.217   8.762 -0.4714 -1.2494  0.5261
  260PRO     CG 4051   3.922   3.088   8.669  0.6910 -1.1712  0.2516
  260PRO    HG1 4052   3.958   3.003   8.730 -1.0136 -0.1708  2.8606
  260PRO    HG2 4053   3.827   3.132   8.709  1.6118  0.2701  0.9528
  260PRO      C 4054   4.236   3.077   8.606 -0.4157  0.0874  0.2447
  260PRO      O 4055   4.341   3.127   8.642 -0.0849 -0.1929 -0.3053
  261ASP      N 4056   4.217   2.946   8.629 -0.1569  0.1515  0.8204
  261ASP     HN 4057   4.132   2.897   8.610  1.0967 -1.4851 -0.8961
  261ASP     CA 4058   4.313   2.863   8.696  0.4021  0.3080  0.2161
  261ASP     HA 4059   4.375   2.930   8.753 -0.3516  0.0835  1.3240
  261ASP     CB 4060   4.238   2.773   8.796  0.2615  0.1888  0.0048
  261ASP    HB1 4061   4.176   2.835   8.864  0.6502  1.0525 -0.4151
  261ASP    HB2 4062   4.319   2.726   8.856 -0.4431 -0.7124  0.2604
  261ASP     CG 4063   4.154   2.673   8.718  0.2355  0.1412  0.0938
  261ASP    OD1 4064   4.173   2.550   8.738  0.2612  0.2158  0.5586
  261ASP    OD2 4065   4.073   2.719   8.634  0.6298  0.2542 -0.2276
  261ASP      C 4066   4.409   2.799   8.602 -0.6369 -0.1377 -0.5621
  261ASP      O 4067   4.487   2.711   8.638 -0.4512  0.2910  0.1007
  262CYS      N 4068   4.416   2.847   8.476 -0.4273 -0.2322 -0.5875
  262CYS     HN 4069   4.361   2.928   8.455  0.5042  0.3951 -0.6717
  262CYS     CA 4070   4.497   2.790   8.373  0.2916 -0.0742 -0.1111
  262CYS     HA 4071   4.515   2.685   8.388 -1.7566 -0.5835 -0.9763
  262CYS     CB 4072   4.437   2.797   8.232  0.4147  0.2532 -0.1498
  262CYS    HB1 4073   4.522   2.789   8.161 -1.4753 -1.2873 -2.3596
  262CYS    HB2 4074   4.394   2.900   8.224  0.4863  0.5482  2.3802
  262CYS     SG 4075   4.315   2.671   8.185  0.4527  0.0284  0.3461
  262CYS      C 4076   4.624   2.868   8.379  0.3536 -0.1529 -0.4124
  262CYS      O 4077   4.636   2.985   8.413  0.4525 -0.3080  0.0960
  263SER      N 4078   4.733   2.793   8.353  0.5008 -0.1281  0.1180
  263SER     HN 4079   4.723   2.694   8.363 -1.1935  0.0402  0.3630
  263SER     CA 4080   4.870   2.829   8.335  0.2981  0.6271  0.0727
  263SER     HA 4081   4.903   2.900   8.410  1.3281  1.8424 -1.4580
  263SER     CB 4082   4.970   2.712   8.342 -0.1223  0.2799  0.3320
  263SER    HB1 4083   5.065   2.742   8.294 -0.1357 -0.7542 -0.3508
  263SER    HB2 4084   4.937   2.617   8.296 -0.5940 -0.5570  2.3002
  263SER     OG 4085   5.004   2.691   8.478 -0.2992  0.3571  0.3889
  263SER    HG1 4086   4.924   2.679   8.529  0.1058 -1.8504  0.6187
  263SER      C 4087   4.886   2.912   8.213 -0.1526 -0.1306 -0.5090
  263SER      O 4088   4.871   2.865   8.100  0.2872 -0.4890 -0.4201
  264HSD      N 4089   4.918   3.042   8.228  0.4887 -0.3139 -0.2484
  264HSD     HN 4090   4.922   3.082   8.319  1.7072  0.7751 -0.7364
  264HSD     CA 4091   4.939   3.143   8.128  0.0018 -0.0040 -0.0430
  264HSD     HA 4092   4.847   3.172   8.080 -0.1456 -2.0616 -1.1207
  264HSD     CB 4093   4.983   3.277   8.190 -0.3676  0.0622  0.0774
  264HSD    HB1 4094   5.089   3.271   8.222 -0.1264 -0.4420 -0.7841
  264HSD    HB2 4095   4.916   3.297   8.277 -2.9643  0.7711 -1.9505
  264HSD    ND1 4096   5.065   3.440   8.006 -0.1989 -0.6021 -0.5891
  264HSD    HD1 4097   5.145   3.396   7.964  0.7037  1.2761 -0.9259
  264HSD     CG 4098   4.972   3.395   8.097 -0.0570 -0.1346 -0.2115
  264HSD    CE1 4099   5.011   3.553   7.953 -0.4659 -0.4141  0.0702
  264HSD    HE1 4100   5.065   3.624   7.890  0.2072 -0.5832  0.4507
  264HSD    NE2 4101   4.889   3.577   7.996 -0.4157 -0.0377  0.0063
  264HSD    CD2 4102   4.868   3.482   8.094  0.0826  0.0491  0.1990
  264HSD    HD2 4103   4.773   3.474   8.145  0.5768 -0.3837  1.0855
  264HSD      C 4104   5.042   3.108   8.026 -0.4847 -0.6219 -0.3317
  264HSD      O 4105   5.142   3.046   8.063 -0.2255  0.1052  0.2320
  265ALA      N 4106   5.019   3.151   7.901 -0.5726 -0.3920 -0.2373
  265ALA     HN 4107   4.934   3.199   7.879  0.5819  0.9472 -2.1529
  265ALA     CA 4108   5.096   3.127   7.783  0.2330 -0.6582  0.3380
  265ALA     HA 4109   5.096   3.019   7.770  0.5313 -0.5905 -0.2724
  265ALA     CB 4110   5.037   3.192   7.657  0.4324 -0.4122  0.3716
  265ALA    HB1 4111   5.101   3.170   7.569  1.1254  1.3253  0.4061
  265ALA    HB2 4112   5.028   3.302   7.671 -3.9305 -0.4731 -0.6387
  265ALA    HB3 4113   4.930   3.162   7.658 -0.1425  1.3661  3.4925
  265ALA      C 4114   5.237   3.173   7.796 -0.0744  0.4733 -0.2315
  265ALA      O 4115   5.261   3.277   7.857  0.3834  0.4521 -0.3680
  266PRO      N 4116   5.336   3.101   7.752 -0.1080  0.4568 -0.2829
  266PRO     CD 4117   5.331   2.981   7.670 -0.3257  0.4995 -0.3316
  266PRO    HD1 4118   5.271   3.005   7.579 -0.0131  3.0092  0.0499
  266PRO    HD2 4119   5.280   2.900   7.726 -1.3908  0.6083 -1.1082
  266PRO     CA 4120   5.469   3.155   7.747 -0.0057  0.2311 -0.0069
  266PRO     HA 4121   5.491   3.213   7.835  1.1940  2.4802 -1.6799
  266PRO     CB 4122   5.555   3.031   7.720 -0.4806 -0.0786 -0.1062
  266PRO    HB1 4123   5.548   2.963   7.808 -2.9502 -0.5262 -0.5782
  266PRO    HB2 4124   5.664   3.039   7.704 -0.1026 -1.6881  1.3256
  266PRO     CG 4125   5.472   2.950   7.618 -0.4281  0.5395 -0.6435
  266PRO    HG1 4126   5.476   3.001   7.520 -0.9345  3.0574  0.5496
  266PRO    HG2 4127   5.513   2.847   7.610 -1.1546  0.2461 -0.6389
  266PRO      C 4128   5.493   3.263   7.648 -0.9022  0.4306 -0.0120
  266PRO      O 4129   5.422   3.271   7.547 -0.9186 -0.1644 -0.0524
  267LEU      N 4130   5.591   3.349   7.678 -0.4409 -0.0085 -0.2415
  267LEU     HN 4131   5.647   3.334   7.759 -0.3936  1.9620  0.1450
  267LEU     CA 4132   5.614   3.473   7.611 -0.4593  0.1332  0.0117
  267LEU     HA 4133   5.529   3.539   7.618 -0.1448  0.3790  2.4254
  267LEU     CB 4134   5.707   3.556   7.702 -0.4671  0.2618 -0.0977
  267LEU    HB1 4135   5.748   3.648   7.654 -0.3142  0.9242  1.2577
  267LEU    HB2 4136   5.797   3.496   7.725  0.8776  1.3758 -2.0910
  267LEU     CG 4137   5.642   3.599   7.835  0.4002  0.3726  0.2926
  267LEU     HG 4138   5.549   3.540   7.847  0.3835  0.7133  1.9948
  267LEU    CD1 4139   5.739   3.571   7.951  0.2657  0.1344  0.3459
  267LEU   HD11 4140   5.752   3.461   7.963  0.2836  0.1087  0.1122
  267LEU   HD12 4141   5.694   3.610   8.044  1.2374  0.6108  0.6254
  267LEU   HD13 4142   5.831   3.625   7.923  1.1876 -0.8428  1.3948
  267LEU    CD2 4143   5.609   3.749   7.832 -0.5554  0.1633  0.0989
  267LEU   HD21 4144   5.530   3.782   7.760 -0.6546  1.0545  0.5943
  267LEU   HD22 4145   5.703   3.796   7.797  0.0795 -2.3548 -1.7729
  267LEU   HD23 4146   5.584   3.787   7.934 -0.4660 -1.1929  0.6480
  267LEU      C 4147   5.659   3.456   7.470  0.0867 -0.0372  0.2033
  267LEU      O 4148   5.631   3.538   7.383 -0.3166 -0.1220  0.2505
  268TRP      N 4149   5.737   3.353   7.433  0.2288 -0.0300  0.4809
  268TRP     HN 4150   5.784   3.305   7.508  1.7576 -3.8192 -2.5543
  268TRP     CA 4151   5.773   3.320   7.299 -0.0957 -0.1410  0.4205
  268TRP     HA 4152   5.812   3.411   7.256  0.3531 -0.8830 -0.7963
  268TRP     CB 4153   5.879   3.209   7.302  0.1783  0.1062  0.0646
  268TRP    HB1 4154   5.958   3.231   7.377  0.3092  0.6275 -0.2192
  268TRP    HB2 4155   5.927   3.208   7.202  0.8912  2.2062  0.3487
  268TRP     CG 4156   5.835   3.068   7.326  0.5982 -0.1225 -0.4923
  268TRP    CD1 4157   5.845   3.006   7.447 -0.3211  0.1919 -0.2472
  268TRP    HD1 4158   5.901   3.042   7.532 -0.5210 -0.5457  0.2066
  268TRP    NE1 4159   5.793   2.879   7.437  0.3400 -0.0731 -0.4282
  268TRP    HE1 4160   5.784   2.828   7.519  4.3513  0.4691  0.5639
  268TRP    CE2 4161   5.729   2.865   7.317 -0.2053  0.5582 -0.2211
  268TRP    CD2 4162   5.759   2.979   7.244  0.2411  0.2331 -0.5512
  268TRP    CE3 4163   5.710   2.981   7.117 -0.0804  0.4501 -0.4238
  268TRP    HE3 4164   5.743   3.056   7.046  3.5049 -0.6990 -0.1718
  268TRP    CZ3 4165   5.628   2.879   7.074  1.0939 -0.6699 -0.0882
  268TRP    HZ3 4166   5.587   2.872   6.974  0.1991 -1.4062  0.3205
  268TRP    CZ2 4167   5.663   2.754   7.273  0.4391  0.1376 -0.1443
  268TRP    HZ2 4168   5.643   2.666   7.333 -1.8015  0.5786 -0.1541
  268TRP    CH2 4169   5.594   2.775   7.156 -0.6264  0.3133  0.5027
  268TRP    HH2 4170   5.529   2.695   7.124 -2.6890  2.0628  0.1325
  268TRP      C 4171   5.652   3.293   7.217  0.2888  0.0156 -0.2058
  268TRP      O 4172   5.645   3.322   7.097 -0.0906  0.2189 -0.1366
  269LEU      N 4173   5.544   3.237   7.275 -0.0819  0.8385 -0.0831
  269LEU     HN 4174   5.551   3.201   7.368  1.4936 -0.0924 -0.5276
  269LEU     CA 4175   5.419   3.220   7.208  0.3963  0.2297 -0.8372
  269LEU     HA 4176   5.453   3.194   7.109  0.6652  1.8572 -1.2152
  269LEU     CB 4177   5.324   3.112   7.260  1.1731 -0.3213 -0.5405
  269LEU    HB1 4178   5.286   3.140   7.361  0.5383  0.8471 -1.0836
  269LEU    HB2 4179   5.382   3.022   7.290  1.8132  0.4412  0.5759
  269LEU     CG 4180   5.201   3.063   7.181  0.4070  0.0194  0.4113
  269LEU     HG 4181   5.149   3.152   7.140 -0.7234 -0.8767 -0.1464
  269LEU    CD1 4182   5.240   2.992   7.050 -0.3150  0.0331  0.1842
  269LEU   HD11 4183   5.322   3.047   7.000 -1.3790 -0.4482 -2.2204
  269LEU   HD12 4184   5.157   2.979   6.977  1.2489  0.7601 -1.8157
  269LEU   HD13 4185   5.287   2.895   7.079 -2.7066 -0.1981  4.0443
  269LEU    CD2 4186   5.103   2.981   7.266 -0.2390  0.2378 -0.1124
  269LEU   HD21 4187   5.162   2.895   7.306 -0.3238 -0.2869 -1.0745
  269LEU   HD22 4188   5.029   2.935   7.197 -0.2043  1.4959 -1.0133
  269LEU   HD23 4189   5.054   3.047   7.341 -0.9966  1.5952 -1.7327
  269LEU      C 4190   5.341   3.347   7.207 -0.0086 -0.0029  0.3038
  269LEU      O 4191   5.294   3.385   7.100 -0.0545  0.3942  0.4655
  270MET      N 4192   5.334   3.427   7.315 -0.2277  0.0468  0.2550
  270MET     HN 4193   5.354   3.392   7.406 -2.1893  1.7687  1.4423
  270MET     CA 4194   5.280   3.559   7.301  0.6642  0.3727 -0.1993
  270MET     HA 4195   5.176   3.544   7.278 -0.1705  0.7053  2.9327
  270MET     CB 4196   5.277   3.621   7.442  0.4058  0.3040 -0.1737
  270MET    HB1 4197   5.255   3.729   7.458 -0.4150 -0.0568  1.2019
  270MET    HB2 4198   5.384   3.615   7.474  0.7719 -0.2500 -1.4321
  270MET     CG 4199   5.193   3.557   7.552 -0.2259  0.3897 -0.6055
  270MET    HG1 4200   5.258   3.555   7.642 -0.7484 -1.8860 -0.2253
  270MET    HG2 4201   5.190   3.447   7.539 -0.7856 -0.1955  3.2464
  270MET     SD 4202   5.022   3.611   7.583 -0.1734  0.1659  0.0844
  270MET     CE 4203   4.985   3.680   7.419 -0.3208 -0.1916 -0.0330
  270MET    HE1 4204   4.876   3.700   7.411 -1.0714 -2.8006  2.0298
  270MET    HE2 4205   4.999   3.598   7.345 -2.5023  1.5222 -2.5220
  270MET    HE3 4206   5.040   3.769   7.383  0.2141  0.2695  1.7833
  270MET      C 4207   5.339   3.659   7.208  0.2054  0.3261 -0.5414
  270MET      O 4208   5.268   3.730   7.138 -0.0961  0.4907 -0.0729
  271TYR      N 4209   5.472   3.654   7.191  0.2532 -0.3288 -0.0428
  271TYR     HN 4210   5.535   3.606   7.252  0.8301 -1.6199 -1.5757
  271TYR     CA 4211   5.552   3.727   7.097  0.2879 -0.1729  0.1066
  271TYR     HA 4212   5.516   3.828   7.091  2.1783  0.6844  1.9176
  271TYR     CB 4213   5.699   3.733   7.143  0.2003 -0.4769  0.4329
  271TYR    HB1 4214   5.755   3.788   7.064  0.5134 -2.8176 -1.0964
  271TYR    HB2 4215   5.736   3.629   7.151  1.1143 -0.1939 -0.0142
  271TYR     CG 4216   5.725   3.811   7.267  0.7172 -0.2420  0.1791
  271TYR    CD1 4217   5.643   3.916   7.303  0.4073 -0.3343 -0.2491
  271TYR    HD1 4218   5.551   3.941   7.252 -0.1616  0.4492  1.1176
  271TYR    CE1 4219   5.679   3.993   7.411 -0.1293  0.3955 -0.5852
  271TYR    HE1 4220   5.619   4.076   7.446  1.1677  1.4650 -0.8035
  271TYR     CZ 4221   5.798   3.974   7.476  0.3013  1.7315 -0.9561
  271TYR     OH 4222   5.847   4.051   7.584  0.5173 -0.1785  0.3673
  271TYR     HH 4223   5.936   4.021   7.604 -0.0135 -1.8226  0.3777
  271TYR    CD2 4224   5.842   3.786   7.334  0.4603 -0.2155  0.6441
  271TYR    HD2 4225   5.903   3.709   7.288  0.3897  0.0251  0.1374
  271TYR    CE2 4226   5.876   3.867   7.439 -0.6063  0.5503  0.4148
  271TYR    HE2 4227   5.972   3.849   7.485 -0.0093 -1.1466 -1.3693
  271TYR      C 4228   5.533   3.677   6.958  0.2651  0.4727 -0.1226
  271TYR      O 4229   5.506   3.760   6.870  0.1067  0.3255 -0.2146
  272LEU      N 4230   5.527   3.545   6.934  0.7848  0.5045 -0.4410
  272LEU     HN 4231   5.554   3.480   7.004  0.5957  1.6409  0.7254
  272LEU     CA 4232   5.506   3.480   6.808 -0.4103 -0.3998  0.2042
  272LEU     HA 4233   5.573   3.532   6.741 -2.3047  1.4354 -0.3560
  272LEU     CB 4234   5.530   3.328   6.815 -0.3944 -0.3896  0.3954
  272LEU    HB1 4235   5.477   3.301   6.910  0.9327  2.2655  2.0018
  272LEU    HB2 4236   5.637   3.313   6.839 -0.4325 -0.4624  0.5212
  272LEU     CG 4237   5.474   3.235   6.706  0.2407 -0.0799 -0.1939
  272LEU     HG 4238   5.364   3.244   6.707  0.3695  3.0098 -1.2081
  272LEU    CD1 4239   5.525   3.259   6.562  0.4929 -0.1683 -0.1188
  272LEU   HD11 4240   5.498   3.362   6.531 -0.7002 -0.4617 -0.0996
  272LEU   HD12 4241   5.470   3.190   6.495  0.0107 -0.5130  0.6187
  272LEU   HD13 4242   5.635   3.241   6.560  0.9679  1.1921  4.0190
  272LEU    CD2 4243   5.496   3.090   6.750  0.9660 -0.0821 -0.5382
  272LEU   HD21 4244   5.457   3.071   6.852  1.3774  0.1009 -0.3439
  272LEU   HD22 4245   5.606   3.076   6.757  1.2761  1.6244 -1.4654
  272LEU   HD23 4246   5.445   3.028   6.674 -0.2553 -0.9345  0.9176
  272LEU      C 4247   5.370   3.505   6.753 -0.2882 -0.4602 -0.1295
  272LEU      O 4248   5.343   3.544   6.639 -0.7470  0.0553  0.1499
  273ALA      N 4249   5.267   3.501   6.839  0.0293 -0.0434  0.2782
  273ALA     HN 4250   5.284   3.461   6.929  0.9093  1.0266  0.5960
  273ALA     CA 4251   5.132   3.540   6.811  0.0887 -0.2756 -0.3585
  273ALA     HA 4252   5.088   3.486   6.728  0.7302 -0.2904 -0.6958
  273ALA     CB 4253   5.056   3.507   6.941 -0.4975  0.5672 -0.4839
  273ALA    HB1 4254   5.088   3.576   7.022  2.6031 -1.9913  0.6828
  273ALA    HB2 4255   5.075   3.400   6.962 -0.7496  0.2506 -1.7668
  273ALA    HB3 4256   4.945   3.513   6.937 -0.5021  0.9558  0.1376
  273ALA      C 4257   5.119   3.684   6.778 -0.4013 -0.1537  0.3418
  273ALA      O 4258   5.049   3.726   6.687  0.7537  0.2587 -0.3735
  274ILE      N 4259   5.188   3.775   6.850 -0.0308 -0.0233 -0.1770
  274ILE     HN 4260   5.238   3.747   6.932 -2.1070 -0.7187  0.9094
  274ILE     CA 4261   5.203   3.913   6.812 -0.1016  0.1142  0.2924
  274ILE     HA 4262   5.101   3.947   6.801 -0.1471  0.2070  0.9240
  274ILE     CB 4263   5.257   4.000   6.922  0.5672 -0.1664  0.1924
  274ILE     HB 4264   5.329   3.943   6.983  0.5228  0.7965  1.1719
  274ILE    CG2 4265   5.314   4.138   6.887 -0.0620  0.0095 -0.1602
  274ILE   HG21 4266   5.339   4.202   6.974 -0.2935  0.1797 -0.2181
  274ILE   HG22 4267   5.242   4.199   6.827 -1.0132 -0.1194  0.8100
  274ILE   HG23 4268   5.399   4.131   6.817 -0.7032 -1.9136 -0.8083
  274ILE    CG1 4269   5.135   4.010   7.016 -0.0290 -0.4045 -0.5440
  274ILE   HG11 4270   5.063   3.926   7.016 -0.2486 -0.2167 -0.0011
  274ILE   HG12 4271   5.080   4.096   6.972 -0.8943  0.1021  1.4533
  274ILE     CD 4272   5.186   4.037   7.157 -0.2672 -0.7488 -0.3902
  274ILE    HD1 4273   5.106   4.076   7.224 -0.3284 -1.4199 -0.0633
  274ILE    HD2 4274   5.276   4.102   7.161 -0.5610 -0.2839 -1.0647
  274ILE    HD3 4275   5.230   3.946   7.203  1.8396 -0.0535 -0.9134
  274ILE      C 4276   5.261   3.951   6.680  0.0030  0.6332  0.4851
  274ILE      O 4277   5.204   4.033   6.609  0.0937  0.0648 -0.2511
  275VAL      N 4278   5.377   3.891   6.647 -0.6664  0.0257 -0.8569
  275VAL     HN 4279   5.419   3.834   6.717 -2.5911 -0.0521  0.3303
  275VAL     CA 4280   5.447   3.899   6.523  0.4511 -0.3234 -0.2660
  275VAL     HA 4281   5.476   4.000   6.497  2.7017 -0.1662  2.4531
  275VAL     CB 4282   5.574   3.823   6.544  0.2746 -0.4592  0.3175
  275VAL     HB 4283   5.546   3.732   6.602 -0.7884 -0.0598  0.4664
  275VAL    CG1 4284   5.638   3.784   6.410 -0.0341 -0.2343  0.1022
  275VAL   HG11 4285   5.742   3.748   6.430  0.0240 -1.2218 -1.7774
  275VAL   HG12 4286   5.659   3.880   6.359 -0.0145 -0.9775 -1.3415
  275VAL   HG13 4287   5.585   3.702   6.358 -1.1973  0.0009  0.8796
  275VAL    CG2 4288   5.674   3.909   6.624  0.1820  0.2871 -0.3555
  275VAL   HG21 4289   5.628   3.931   6.722  0.3406  1.8395 -0.6070
  275VAL   HG22 4290   5.688   4.010   6.580 -0.3406  0.5720  0.1212
  275VAL   HG23 4291   5.772   3.865   6.653  0.6255  3.0491  2.9183
  275VAL      C 4292   5.367   3.836   6.414 -0.1589 -0.1434  0.0723
  275VAL      O 4293   5.368   3.889   6.303  0.4055 -0.2963  0.0035
  276LEU      N 4294   5.298   3.722   6.436  0.0737 -0.3388 -0.1978
  276LEU     HN 4295   5.304   3.690   6.530 -1.0908  1.9903  0.7622
  276LEU     CA 4296   5.197   3.662   6.355  0.2152 -0.4655 -0.2824
  276LEU     HA 4297   5.241   3.637   6.260  0.8850 -0.1663 -0.0568
  276LEU     CB 4298   5.149   3.535   6.427  0.2755 -0.7473 -0.7382
  276LEU    HB1 4299   5.136   3.554   6.535 -0.0958 -0.4826 -0.8278
  276LEU    HB2 4300   5.234   3.465   6.417  3.3528  2.4471  1.0541
  276LEU     CG 4301   5.019   3.468   6.377 -0.1365 -0.2783 -0.3092
  276LEU     HG 4302   4.938   3.543   6.371  2.2216  2.3554 -1.8439
  276LEU    CD1 4303   5.031   3.413   6.234  0.3455  0.5818 -0.6126
  276LEU   HD11 4304   5.042   3.494   6.160  1.6226  0.8354 -0.1595
  276LEU   HD12 4305   4.940   3.351   6.216 -0.0246  0.5054  1.2841
  276LEU   HD13 4306   5.118   3.346   6.217  1.0091  0.4821  2.5341
  276LEU    CD2 4307   4.977   3.367   6.485  0.1832 -0.3146 -0.2155
  276LEU   HD21 4308   4.944   3.270   6.441 -2.0892 -0.1823  1.0417
  276LEU   HD22 4309   4.896   3.416   6.544 -0.1938 -0.8006 -0.3241
  276LEU   HD23 4310   5.067   3.348   6.546 -0.0133  0.8556  0.4718
  276LEU      C 4311   5.085   3.759   6.334  0.5376 -0.0031  0.1000
  276LEU      O 4312   5.030   3.774   6.226 -0.0114  0.3921  0.4316
  277SER      N 4313   5.038   3.839   6.432  0.3089  0.6260 -0.5199
  277SER     HN 4314   5.069   3.832   6.526  0.1897  0.8419 -0.4637
  277SER     CA 4315   4.937   3.938   6.410 -0.2399  0.2256  0.1841
  277SER     HA 4316   4.858   3.896   6.349  0.8101  0.7679 -1.6146
  277SER     CB 4317   4.866   3.973   6.542 -0.2076  0.2025  0.2079
  277SER    HB1 4318   4.843   3.877   6.595 -0.2123 -0.5035 -1.0350
  277SER    HB2 4319   4.774   4.030   6.518  1.4092  3.0805  0.3777
  277SER     OG 4320   4.940   4.057   6.629  0.0967  0.3774 -0.2163
  277SER    HG1 4321   5.032   4.034   6.619  0.1729  0.5449  0.0787
  277SER      C 4322   4.972   4.056   6.327  0.3047 -0.0244  0.0505
  277SER      O 4323   4.882   4.108   6.261  0.1610  0.5586  0.6958
  278HSD      N 4324   5.101   4.093   6.321  0.3745 -0.3335 -0.4109
  278HSD     HN 4325   5.167   4.054   6.385 -1.2633  1.7487  2.8575
  278HSD     CA 4326   5.163   4.200   6.249  0.0629  0.0389 -0.1311
  278HSD     HA 4327   5.090   4.278   6.234  0.0137  0.3974  1.7307
  278HSD     CB 4328   5.285   4.250   6.329 -0.1912  0.3940  0.0345
  278HSD    HB1 4329   5.342   4.323   6.267  0.6333  0.2841  0.6456
  278HSD    HB2 4330   5.360   4.169   6.338 -0.0880  0.4580 -0.2167
  278HSD    ND1 4331   5.346   4.327   6.573 -0.2473  0.3283  0.1564
  278HSD    HD1 4332   5.439   4.293   6.583  0.0211  0.7303 -0.8092
  278HSD     CG 4333   5.261   4.308   6.465 -0.1414  0.3190  0.0749
  278HSD    CE1 4334   5.275   4.390   6.670 -0.4301 -0.1238  0.3197
  278HSD    HE1 4335   5.328   4.425   6.759 -0.0216  0.7244 -0.2399
  278HSD    NE2 4336   5.151   4.415   6.632 -0.3496 -0.1965  0.0019
  278HSD    CD2 4337   5.143   4.363   6.505 -0.3107  0.1000 -0.1204
  278HSD    HD2 4338   5.061   4.381   6.437  0.7091  0.3007 -1.3366
  278HSD      C 4339   5.202   4.156   6.113 -0.1680  0.2781 -0.2758
  278HSD      O 4340   5.232   4.233   6.022  0.6253 -0.1770 -0.4200
  279THR      N 4341   5.200   4.024   6.087 -0.0676  0.2835 -0.3158
  279THR     HN 4342   5.185   3.958   6.161 -1.4918 -1.4253 -2.0278
  279THR     CA 4343   5.241   3.959   5.966  0.2630  0.3597 -0.2471
  279THR     HA 4344   5.333   3.991   5.921  0.8289 -1.5236 -0.5011
  279THR     CB 4345   5.258   3.811   5.985  0.3614  0.3509 -0.4061
  279THR     HB 4346   5.179   3.762   6.046 -0.4251 -1.5086 -2.7321
  279THR    OG1 4347   5.382   3.800   6.053 -0.0528  0.1190  0.3201
  279THR    HG1 4348   5.375   3.831   6.144  1.3624  1.0547  0.1580
  279THR    CG2 4349   5.275   3.737   5.851  0.6336  0.4285 -0.4144
  279THR   HG21 4350   5.306   3.631   5.862 -0.5644  0.3002  2.2258
  279THR   HG22 4351   5.354   3.788   5.791  0.1273  0.9009 -0.6858
  279THR   HG23 4352   5.185   3.740   5.786 -1.7117  0.6641  2.6191
  279THR      C 4353   5.143   3.978   5.856 -0.2374  0.3625  0.1892
  279THR      O 4354   5.179   3.994   5.739 -0.1539 -0.1209  0.1463
  280ASN      N 4355   5.019   4.001   5.902 -0.6118 -0.1179 -0.5609
  280ASN     HN 4356   4.992   3.987   5.997 -0.7104  0.8349 -0.4375
  280ASN     CA 4357   4.908   4.044   5.822 -0.7181  0.0527 -0.3223
  280ASN     HA 4358   4.870   3.965   5.759 -2.3976  0.7839 -0.2805
  280ASN     CB 4359   4.796   4.093   5.915 -0.4304 -0.5046  0.3283
  280ASN    HB1 4360   4.848   4.171   5.975  0.4691 -1.2520  0.5504
  280ASN    HB2 4361   4.771   4.010   5.985 -0.9657 -0.4545  0.1973
  280ASN     CG 4362   4.669   4.138   5.844  0.1137  0.4431 -0.0598
  280ASN    OD1 4363   4.583   4.051   5.837  0.0833  0.4475  0.2289
  280ASN    ND2 4364   4.668   4.260   5.783 -0.1432  0.5711  0.2002
  280ASN   HD21 4365   4.581   4.291   5.745 -0.1070 -0.1818 -0.5382
  280ASN   HD22 4366   4.747   4.313   5.755 -0.3221  1.0895  0.6428
  280ASN      C 4367   4.945   4.146   5.720 -0.6264 -0.0104 -0.3515
  280ASN      O 4368   4.927   4.122   5.601  0.2076 -0.5938 -0.3707
  281SER      N 4369   5.001   4.260   5.764 -0.2315 -0.3039 -0.0799
  281SER     HN 4370   5.009   4.269   5.863 -0.0235 -1.5092  0.0285
  281SER     CA 4371   5.031   4.377   5.687  0.3950 -0.2179  0.2834
  281SER     HA 4372   4.942   4.405   5.631  2.3461  0.0785 -2.9274
  281SER     CB 4373   5.080   4.490   5.778  0.5209 -0.2953  0.3125
  281SER    HB1 4374   5.105   4.579   5.716  0.6483  1.0654  2.2291
  281SER    HB2 4375   5.173   4.463   5.832  0.7053 -0.3577 -0.0341
  281SER     OG 4376   4.981   4.518   5.876  0.2167 -0.0313 -0.0656
  281SER    HG1 4377   4.905   4.558   5.833  1.7036  1.6680 -1.2538
  281SER      C 4378   5.135   4.348   5.585  0.3708  0.7058 -0.0133
  281SER      O 4379   5.132   4.402   5.475  0.5350 -0.3759 -0.5668
  282VAL      N 4380   5.227   4.255   5.617  0.4974  0.7060 -0.3678
  282VAL     HN 4381   5.218   4.212   5.707  3.7084 -0.3649 -0.4060
  282VAL     CA 4382   5.324   4.191   5.534  0.3274  0.0176 -0.0436
  282VAL     HA 4383   5.369   4.273   5.480 -0.3692 -0.0045 -0.6727
  282VAL     CB 4384   5.438   4.143   5.619 -0.0005 -0.4303  0.1501
  282VAL     HB 4385   5.397   4.072   5.694  0.8872  0.4478  1.5034
  282VAL    CG1 4386   5.551   4.071   5.543  0.1457  0.1315 -0.1744
  282VAL   HG11 4387   5.598   4.142   5.472  0.5897 -0.7274 -0.7657
  282VAL   HG12 4388   5.516   3.978   5.492 -1.2038 -0.0647  1.0375
  282VAL   HG13 4389   5.626   4.039   5.618  1.9128 -0.1726 -1.9978
  282VAL    CG2 4390   5.500   4.255   5.704  0.2114 -0.4027 -0.0365
  282VAL   HG21 4391   5.418   4.308   5.759  0.1843  0.3878 -0.8091
  282VAL   HG22 4392   5.553   4.336   5.650 -0.8541  0.4563  0.1559
  282VAL   HG23 4393   5.569   4.216   5.781  2.1816  1.5947 -0.6622
  282VAL      C 4394   5.272   4.096   5.431 -0.4743  0.8982 -0.4627
  282VAL      O 4395   5.329   4.086   5.322  0.4709  0.2837  0.0725
  283VAL      N 4396   5.169   4.015   5.456  1.0756 -0.8635  0.4571
  283VAL     HN 4397   5.137   3.994   5.548  0.4581  0.8179  0.6477
  283VAL     CA 4398   5.131   3.910   5.365  0.2733 -0.3346  0.1707
  283VAL     HA 4399   5.212   3.876   5.303 -1.0906  0.5871 -2.2461
  283VAL     CB 4400   5.073   3.788   5.430 -0.3343 -0.3346 -0.3690
  283VAL     HB 4401   5.043   3.717   5.349  1.0115  1.0599 -2.1672
  283VAL    CG1 4402   5.193   3.717   5.494 -0.0231  0.1472 -0.4136
  283VAL   HG11 4403   5.157   3.623   5.541 -3.1088  1.4464  0.0451
  283VAL   HG12 4404   5.234   3.772   5.581  0.4541 -2.4320  1.0923
  283VAL   HG13 4405   5.280   3.702   5.427 -1.9755 -0.9135 -2.8968
  283VAL    CG2 4406   4.953   3.823   5.520  0.2218 -0.4422  0.4134
  283VAL   HG21 4407   4.883   3.884   5.459 -2.4042 -3.3367  0.2676
  283VAL   HG22 4408   4.983   3.886   5.606  2.1057  2.2512 -2.0475
  283VAL   HG23 4409   4.903   3.730   5.556 -2.4242  0.4167 -0.7879
  283VAL      C 4410   5.038   3.967   5.263  0.1605 -0.3619  0.2576
  283VAL      O 4411   5.047   3.927   5.148  0.1936 -0.0597  0.1533
  284ASN      N 4412   4.964   4.073   5.302  0.1284 -0.2893 -0.0013
  284ASN     HN 4413   4.976   4.097   5.398  3.2619 -0.0929 -0.3144
  284ASN     CA 4414   4.869   4.140   5.219  0.5001  0.4496  0.1641
  284ASN     HA 4415   4.798   4.066   5.188  0.2089 -0.5146  2.8406
  284ASN     CB 4416   4.773   4.213   5.315  0.1829 -0.6354  0.6781
  284ASN    HB1 4417   4.833   4.259   5.397  1.1829 -3.8759  1.9304
  284ASN    HB2 4418   4.700   4.145   5.364 -0.5890 -0.3881 -0.1035
  284ASN     CG 4419   4.696   4.321   5.242  0.7343 -0.8508 -0.2389
  284ASN    OD1 4420   4.606   4.295   5.163  0.5458 -0.0272 -0.3120
  284ASN    ND2 4421   4.732   4.450   5.264 -0.0691 -0.5461 -0.6388
  284ASN   HD21 4422   4.696   4.523   5.206  0.2498 -0.8896 -1.2745
  284ASN   HD22 4423   4.767   4.488   5.350  0.5327 -2.1063 -0.1536
  284ASN      C 4424   4.916   4.198   5.090  0.0660  0.2024 -0.1042
  284ASN      O 4425   4.855   4.154   4.992 -0.3315 -0.3802  0.3925
  285PRO      N 4426   5.022   4.271   5.072  0.2247 -0.0152 -0.0596
  285PRO     CD 4427   5.089   4.339   5.181 -0.6475 -0.0052  0.4802
  285PRO    HD1 4428   5.122   4.270   5.262 -1.0866  1.5507  2.0605
  285PRO    HD2 4429   5.015   4.409   5.224  0.6974  2.2642 -0.6871
  285PRO     CA 4430   5.057   4.328   4.945 -0.3914  0.0705 -0.1955
  285PRO     HA 4431   4.959   4.348   4.904 -0.3974  2.0213  0.6501
  285PRO     CB 4432   5.133   4.457   4.974 -0.3842 -0.1122  0.6326
  285PRO    HB1 4433   5.064   4.543   4.988  0.3467  0.4494  0.8555
  285PRO    HB2 4434   5.197   4.485   4.887 -1.4992 -0.5572 -0.3558
  285PRO     CG 4435   5.196   4.424   5.110 -0.2621 -0.4804  0.4868
  285PRO    HG1 4436   5.290   4.366   5.101  1.8963  2.6696  1.1816
  285PRO    HG2 4437   5.221   4.512   5.172 -1.2454 -0.4036  0.7890
  285PRO      C 4438   5.119   4.241   4.841 -0.4872 -0.3097  0.0604
  285PRO      O 4439   5.128   4.286   4.726 -0.4316 -0.2797  0.0768
  286PHE      N 4440   5.154   4.118   4.881 -0.2938 -0.3245 -0.1495
  286PHE     HN 4441   5.148   4.086   4.975 -1.6375 -1.3603 -0.5450
  286PHE     CA 4442   5.181   4.007   4.794  0.1584 -0.0578 -0.3531
  286PHE     HA 4443   5.247   4.041   4.716 -1.9741  1.4102 -1.5931
  286PHE     CB 4444   5.233   3.887   4.876  0.2141 -0.0101 -0.3182
  286PHE    HB1 4445   5.227   3.796   4.813 -1.5851  0.3527 -0.7357
  286PHE    HB2 4446   5.169   3.882   4.967  0.7074 -0.5388  0.0040
  286PHE     CG 4447   5.376   3.917   4.906  0.1874 -0.1050 -0.0849
  286PHE    CD1 4448   5.465   3.909   4.801  0.0196 -0.1318 -0.2278
  286PHE    HD1 4449   5.432   3.879   4.703  0.2877 -0.3470 -0.2529
  286PHE    CE1 4450   5.599   3.928   4.829  0.1860 -0.7869 -0.5800
  286PHE    HE1 4451   5.675   3.918   4.753 -0.8616 -0.6384 -1.6774
  286PHE     CZ 4452   5.639   3.928   4.960 -0.4725  0.1096 -0.3739
  286PHE     HZ 4453   5.744   3.924   4.984 -0.2609  5.6261  1.0188
  286PHE    CD2 4454   5.417   3.938   5.035 -0.2768  0.1919  0.0158
  286PHE    HD2 4455   5.345   3.950   5.115  0.2202 -0.6490  0.6093
  286PHE    CE2 4456   5.551   3.934   5.066 -0.2471 -0.3053 -0.1578
  286PHE    HE2 4457   5.585   3.955   5.166  0.9195 -1.7489 -0.2165
  286PHE      C 4458   5.071   3.959   4.706 -0.0820 -0.0644 -0.0526
  286PHE      O 4459   5.094   3.929   4.589  0.2910  0.6474 -0.1693
  287ILE      N 4460   4.949   3.958   4.762  0.0122 -0.1264  0.1550
  287ILE     HN 4461   4.934   3.990   4.855  0.8130  2.7284 -0.5999
  287ILE     CA 4462   4.833   3.899   4.703 -0.0890  0.0739  0.1530
  287ILE     HA 4463   4.871   3.807   4.661  1.1095  1.1666 -1.2807
  287ILE     CB 4464   4.721   3.877   4.800  0.0125 -0.4197  0.1603
  287ILE     HB 4465   4.677   3.975   4.829  1.8799  1.4720 -2.8442
  287ILE    CG2 4466   4.604   3.800   4.735  0.1431 -0.3347 -0.1818
  287ILE   HG21 4467   4.519   3.791   4.807  0.3217  1.4460  0.3217
  287ILE   HG22 4468   4.647   3.701   4.711 -0.7995 -0.8719  0.3022
  287ILE   HG23 4469   4.550   3.845   4.649  0.4209 -2.0826 -1.3243
  287ILE    CG1 4470   4.762   3.814   4.934  0.4518 -0.1962  0.1328
  287ILE   HG11 4471   4.667   3.790   4.986 -0.9668  1.3246 -1.5960
  287ILE   HG12 4472   4.807   3.899   4.989 -2.6390  2.5626 -1.2709
  287ILE     CD 4473   4.840   3.682   4.924  0.1355 -0.4017  0.3651
  287ILE    HD1 4474   4.909   3.672   5.010  1.2917 -0.5083 -0.5593
  287ILE    HD2 4475   4.905   3.682   4.834 -1.7299 -1.6865 -1.0628
  287ILE    HD3 4476   4.776   3.592   4.912  0.5959 -0.6101 -0.5979
  287ILE      C 4477   4.786   3.972   4.582  0.3975  0.2379  0.0596
  287ILE      O 4478   4.737   3.906   4.490  0.2812  0.1504  0.1845
  288TYR      N 4479   4.798   4.106   4.579  0.6297  0.2237  0.2863
  288TYR     HN 4480   4.815   4.154   4.664 -0.7551 -0.8583  1.2264
  288TYR     CA 4481   4.770   4.184   4.462  0.0418  0.0889  0.3319
  288TYR     HA 4482   4.677   4.150   4.420 -0.1573  0.1608  0.7054
  288TYR     CB 4483   4.762   4.334   4.495  0.4142  0.2063 -0.0991
  288TYR    HB1 4484   4.720   4.393   4.411  0.8485  1.7828  0.7527
  288TYR    HB2 4485   4.858   4.380   4.528 -0.8965  1.8373  1.6106
  288TYR     CG 4486   4.674   4.348   4.614  0.2960 -0.2267 -0.1335
  288TYR    CD1 4487   4.537   4.333   4.614  0.2569  0.1139  0.0836
  288TYR    HD1 4488   4.486   4.303   4.523 -1.0071  0.7766  0.5501
  288TYR    CE1 4489   4.464   4.359   4.728 -0.2866 -0.9126 -0.0165
  288TYR    HE1 4490   4.356   4.359   4.731 -0.2667 -1.0205  1.7248
  288TYR     CZ 4491   4.530   4.387   4.845 -0.1167  1.1296 -0.5658
  288TYR     OH 4492   4.454   4.392   4.963  0.0488 -0.4934 -0.3733
  288TYR     HH 4493   4.504   4.360   5.039 -0.7532 -0.6748  0.0915
  288TYR    CD2 4494   4.736   4.384   4.731 -0.0836  0.3807 -0.1134
  288TYR    HD2 4495   4.844   4.387   4.741 -0.2040  1.4864  1.0750
  288TYR    CE2 4496   4.667   4.402   4.849  0.0798 -0.6461  0.1500
  288TYR    HE2 4497   4.717   4.419   4.942  0.0251  0.2633  0.0201
  288TYR      C 4498   4.857   4.151   4.346 -0.2119 -0.6456  0.3403
  288TYR      O 4499   4.816   4.158   4.230  0.9406  0.0404 -0.0521
  289ALA      N 4500   4.989   4.131   4.366 -0.0262 -0.2511 -0.4304
  289ALA     HN 4501   5.027   4.131   4.458 -0.5173  1.2743 -0.1988
  289ALA     CA 4502   5.087   4.109   4.265 -0.2178  0.5200 -0.7943
  289ALA     HA 4503   5.072   4.189   4.194 -0.0262  0.5711 -0.7779
  289ALA     CB 4504   5.229   4.117   4.323 -0.4295 -1.3369  0.0619
  289ALA    HB1 4505   5.311   4.098   4.251 -0.9106 -0.5274 -0.7131
  289ALA    HB2 4506   5.243   4.045   4.407 -4.0176 -0.4542  1.6356
  289ALA    HB3 4507   5.245   4.222   4.358 -1.1210 -0.7604 -1.2630
  289ALA      C 4508   5.058   3.978   4.198  0.1752 -0.0866  0.2011
  289ALA      O 4509   5.035   3.970   4.078 -0.5930  0.0360  0.3342
  290TYR      N 4510   5.045   3.868   4.274  0.9571 -0.0170  0.4515
  290TYR     HN 4511   5.039   3.872   4.373 -1.8318  1.8154  0.3156
  290TYR     CA 4512   5.037   3.738   4.216  0.2852  0.3026 -0.1999
  290TYR     HA 4513   5.096   3.738   4.126 -0.9679 -0.8369 -1.0647
  290TYR     CB 4514   5.081   3.617   4.302  0.1370 -0.0962 -0.6794
  290TYR    HB1 4515   5.082   3.530   4.233 -2.3680 -0.1431 -0.7318
  290TYR    HB2 4516   5.009   3.597   4.384 -0.1424  0.7958 -0.6978
  290TYR     CG 4517   5.213   3.639   4.368 -0.1260 -0.8060  0.0867
  290TYR    CD1 4518   5.322   3.641   4.285 -0.4791  0.0178 -0.3620
  290TYR    HD1 4519   5.305   3.634   4.178 -0.8951  0.3611 -0.3244
  290TYR    CE1 4520   5.448   3.649   4.338 -0.3257  0.6119 -0.8086
  290TYR    HE1 4521   5.533   3.646   4.271  0.6495 -0.5076  0.4359
  290TYR     CZ 4522   5.461   3.665   4.474  0.6008  0.0585 -0.8224
  290TYR     OH 4523   5.592   3.681   4.523  0.1551 -0.4309  0.5655
  290TYR     HH 4524   5.662   3.686   4.457 -0.1778  1.6482  0.3095
  290TYR    CD2 4525   5.225   3.653   4.505  0.1232  0.2075 -0.0329
  290TYR    HD2 4526   5.141   3.658   4.572  0.0200 -0.0707 -0.1360
  290TYR    CE2 4527   5.352   3.667   4.557  0.5187  0.0742 -0.9290
  290TYR    HE2 4528   5.359   3.666   4.665 -1.2400 -1.7627 -0.7621
  290TYR      C 4529   4.902   3.708   4.161  0.0765 -0.3170  0.6192
  290TYR      O 4530   4.889   3.631   4.066  0.6803 -0.2310  0.4586
  291ARG      N 4531   4.795   3.772   4.209  0.1467  0.0596  0.2781
  291ARG     HN 4532   4.797   3.828   4.292 -1.9117 -2.6583  2.3649
  291ARG     CA 4533   4.666   3.742   4.157 -0.1498  0.7663  0.5824
  291ARG     HA 4534   4.669   3.652   4.097 -1.5228 -0.1590  1.8143
  291ARG     CB 4535   4.568   3.725   4.274 -0.7529  0.1922  0.0083
  291ARG    HB1 4536   4.473   3.685   4.232 -0.6960  0.1571 -0.0879
  291ARG    HB2 4537   4.550   3.821   4.328  1.6652  0.5612  0.2515
  291ARG     CG 4538   4.606   3.612   4.369 -0.1791  0.3170 -0.0697
  291ARG    HG1 4539   4.690   3.659   4.425 -1.3584  0.1536  1.9485
  291ARG    HG2 4540   4.649   3.530   4.307 -0.9250  1.4194 -2.0999
  291ARG     CD 4541   4.510   3.554   4.474 -0.3011  0.3627 -0.1564
  291ARG    HD1 4542   4.442   3.633   4.512 -0.6939 -0.5922  1.1674
  291ARG    HD2 4543   4.567   3.516   4.561 -3.3704 -0.3600  1.6915
  291ARG     NE 4544   4.424   3.454   4.405  0.3517  0.3943 -1.0338
  291ARG     HE 4545   4.344   3.485   4.354  0.4926  0.2524 -1.3473
  291ARG     CZ 4546   4.443   3.319   4.406 -0.0767  0.3362 -0.1969
  291ARG    NH1 4547   4.554   3.262   4.464  0.1736 -0.0343 -1.0265
  291ARG   HH11 4548   4.628   3.319   4.500  1.0062 -0.9613 -1.2443
  291ARG   HH12 4549   4.565   3.163   4.470  0.8607  0.0437 -0.9776
  291ARG    NH2 4550   4.355   3.233   4.348  0.7548 -0.3249 -0.5112
  291ARG   HH21 4551   4.396   3.148   4.316 -0.2870 -0.4691 -1.5693
  291ARG   HH22 4552   4.284   3.273   4.289 -0.3588 -1.2331  0.1637
  291ARG      C 4553   4.611   3.842   4.061 -0.0035  0.0736 -0.2359
  291ARG      O 4554   4.497   3.828   4.016  0.1567 -0.1683 -0.5700
  292ILE      N 4555   4.687   3.946   4.022  0.4568 -0.1642  0.0208
  292ILE     HN 4556   4.779   3.957   4.059  0.8864 -2.4999 -0.1574
  292ILE     CA 4557   4.623   4.056   3.956 -0.1814 -0.4465  0.1575
  292ILE     HA 4558   4.541   4.024   3.894 -0.8048  0.1429  0.6594
  292ILE     CB 4559   4.556   4.155   4.047 -0.0426 -0.0552 -0.1668
  292ILE     HB 4560   4.632   4.223   4.092 -0.5387 -0.2842  1.0317
  292ILE    CG2 4561   4.472   4.251   3.961 -0.5081  0.2093  0.5807
  292ILE   HG21 4562   4.436   4.339   4.020  0.1694  1.7582 -1.2051
  292ILE   HG22 4563   4.383   4.196   3.924  1.9622 -2.4202 -1.8998
  292ILE   HG23 4564   4.520   4.305   3.877  2.9276  0.8202  2.7278
  292ILE    CG1 4565   4.485   4.107   4.174  0.3800 -0.2655 -0.0075
  292ILE   HG11 4566   4.576   4.073   4.228  1.0249  0.7990 -0.3910
  292ILE   HG12 4567   4.418   4.019   4.166 -0.7023  0.3049  1.9713
  292ILE     CD 4568   4.403   4.209   4.254  0.2804 -0.1656 -0.2340
  292ILE    HD1 4569   4.458   4.298   4.290 -1.4885  0.7968  0.2241
  292ILE    HD2 4570   4.358   4.167   4.347  1.9405 -1.5917 -0.0215
  292ILE    HD3 4571   4.314   4.242   4.196  0.5674  0.7555 -0.1525
  292ILE      C 4572   4.714   4.118   3.855 -0.3406 -0.3181  0.0935
  292ILE      O 4573   4.820   4.169   3.890  0.0118 -1.0328  0.1016
  293ARG      N 4574   4.693   4.095   3.725  0.4912  0.3093 -0.1598
  293ARG     HN 4575   4.618   4.036   3.693  1.0573  0.2077 -1.3700
  293ARG     CA 4576   4.776   4.151   3.623 -0.1805  0.3707 -0.6796
  293ARG     HA 4577   4.878   4.119   3.632  0.7329  2.5979 -2.1386
  293ARG     CB 4578   4.733   4.103   3.483 -0.2534 -0.8301 -0.2528
  293ARG    HB1 4579   4.794   4.150   3.403  0.3469  0.6234  1.0295
  293ARG    HB2 4580   4.633   4.147   3.469  0.5823  1.9451  1.6750
  293ARG     CG 4581   4.744   3.950   3.473 -0.3672 -0.8799  0.3652
  293ARG    HG1 4582   4.704   3.899   3.563 -1.4902 -0.4967  0.1042
  293ARG    HG2 4583   4.853   3.929   3.481 -0.4531 -0.9121  1.8698
  293ARG     CD 4584   4.680   3.883   3.352 -0.2256 -0.2868 -0.0415
  293ARG    HD1 4585   4.712   3.916   3.251  1.9575 -2.9566 -0.3430
  293ARG    HD2 4586   4.572   3.905   3.367 -0.6789 -1.8934 -0.6496
  293ARG     NE 4587   4.709   3.738   3.373 -0.0285 -0.1913  0.3478
  293ARG     HE 4588   4.662   3.679   3.438 -2.2455  2.4197  1.3104
  293ARG     CZ 4589   4.812   3.674   3.311 -0.5124 -0.3956 -0.2532
  293ARG    NH1 4590   4.918   3.732   3.246  0.0467 -0.9590  0.1471
  293ARG   HH11 4591   4.913   3.831   3.234 -1.8274 -0.7931  1.6843
  293ARG   HH12 4592   4.989   3.673   3.208  1.9735  0.5392  1.2384
  293ARG    NH2 4593   4.820   3.540   3.335  0.8983 -0.2203  0.3989
  293ARG   HH21 4594   4.748   3.508   3.397 -0.6476  3.3710  0.6900
  293ARG   HH22 4595   4.893   3.478   3.306  1.5361  0.4078  0.6422
  293ARG      C 4596   4.782   4.300   3.621 -0.0049  0.3826  0.2671
  293ARG      O 4597   4.892   4.353   3.609  0.1179  0.0104 -0.3036
  294GLU      N 4598   4.670   4.374   3.634 -0.3510  0.0432 -0.6683
  294GLU     HN 4599   4.581   4.331   3.626 -0.3494  0.0717 -0.8439
  294GLU     CA 4600   4.668   4.517   3.635 -0.7554  0.0361  0.5733
  294GLU     HA 4601   4.707   4.556   3.543  1.3249 -0.4586  1.1762
  294GLU     CB 4602   4.529   4.582   3.635 -0.9394 -0.3461 -0.1064
  294GLU    HB1 4603   4.487   4.555   3.734 -0.5290 -0.2954  0.0843
  294GLU    HB2 4604   4.476   4.535   3.550  1.4250  0.1574 -1.9672
  294GLU     CG 4605   4.531   4.734   3.620 -0.5428 -0.2974  0.3792
  294GLU    HG1 4606   4.588   4.790   3.697  0.9637 -0.0710 -0.8584
  294GLU    HG2 4607   4.429   4.769   3.646 -0.1772  0.1851  1.1978
  294GLU     CD 4608   4.556   4.781   3.477 -0.7499 -0.3659  0.3207
  294GLU    OE1 4609   4.459   4.784   3.396 -0.5023  0.0728  0.0385
  294GLU    OE2 4610   4.669   4.829   3.450 -1.0695  0.4596  0.3999
  294GLU      C 4611   4.754   4.575   3.742  0.2466 -0.6019  0.1354
  294GLU      O 4612   4.830   4.670   3.723 -0.2490 -0.1825  0.1966
  295PHE      N 4613   4.753   4.521   3.865 -0.5986  0.5353  0.6482
  295PHE     HN 4614   4.700   4.440   3.890 -0.9390  0.7298  0.5687
  295PHE     CA 4615   4.848   4.557   3.966  0.0364  0.0196  0.2417
  295PHE     HA 4616   4.858   4.664   3.974 -1.7064  0.2821 -0.5735
  295PHE     CB 4617   4.811   4.492   4.101  0.3350 -0.4000  0.1231
  295PHE    HB1 4618   4.900   4.484   4.167  0.3734  4.5915  1.0517
  295PHE    HB2 4619   4.770   4.390   4.087  2.3219 -0.9932 -2.0440
  295PHE     CG 4620   4.717   4.575   4.181  0.6032 -0.1907  0.2234
  295PHE    CD1 4621   4.768   4.698   4.216  0.1414  0.0891 -0.0683
  295PHE    HD1 4622   4.862   4.737   4.181 -0.3120  1.1832 -0.0813
  295PHE    CE1 4623   4.706   4.778   4.309  0.4439 -0.0963  0.2983
  295PHE    HE1 4624   4.758   4.866   4.346  2.6980 -0.6391 -1.3419
  295PHE     CZ 4625   4.584   4.738   4.359  0.3413 -0.5206 -0.2819
  295PHE     HZ 4626   4.527   4.791   4.434 -0.6122 -0.7849 -0.8061
  295PHE    CD2 4627   4.593   4.541   4.231 -0.0373  0.4581 -0.8838
  295PHE    HD2 4628   4.571   4.437   4.211 -0.6170 -0.2533  2.8246
  295PHE    CE2 4629   4.526   4.620   4.321 -0.0361 -0.3810 -0.1390
  295PHE    HE2 4630   4.426   4.595   4.355 -0.7499  1.9440 -0.3756
  295PHE      C 4631   4.988   4.513   3.941  0.0044 -0.1094  0.2801
  295PHE      O 4632   5.084   4.587   3.964 -0.1706  0.1305  0.2439
  296ARG      N 4633   5.004   4.389   3.891  0.1240  0.2180 -0.5174
  296ARG     HN 4634   4.926   4.332   3.867  0.2934 -0.4269  0.4124
  296ARG     CA 4635   5.134   4.333   3.868  0.2397  0.1216  0.3187
  296ARG     HA 4636   5.186   4.337   3.962 -1.2345  0.8607  1.1443
  296ARG     CB 4637   5.130   4.185   3.826 -0.3128  0.2272 -0.0192
  296ARG    HB1 4638   5.092   4.170   3.723 -0.1528 -2.4509  0.2607
  296ARG    HB2 4639   5.068   4.115   3.887 -1.5783 -2.6244 -4.1694
  296ARG     CG 4640   5.268   4.121   3.837 -0.1019  0.5721 -0.6254
  296ARG    HG1 4641   5.305   4.144   3.939  1.7326 -1.2583 -0.7953
  296ARG    HG2 4642   5.343   4.160   3.765 -0.1396 -1.0624 -1.5880
  296ARG     CD 4643   5.274   3.968   3.828 -0.1649  0.5810 -0.8418
  296ARG    HD1 4644   5.247   3.915   3.922  0.8492  0.1225 -0.7938
  296ARG    HD2 4645   5.379   3.943   3.799  0.4768  1.8115  0.2645
  296ARG     NE 4646   5.198   3.916   3.711  0.1012 -0.5439 -0.5214
  296ARG     HE 4647   5.242   3.918   3.621 -0.9955 -0.9174 -1.0761
  296ARG     CZ 4648   5.080   3.848   3.721 -0.1901  0.0436  0.1357
  296ARG    NH1 4649   4.994   3.866   3.825 -0.6847 -0.2411 -0.2238
  296ARG   HH11 4650   5.019   3.925   3.902 -1.1006 -0.1683 -0.1399
  296ARG   HH12 4651   4.916   3.803   3.832 -0.8835  0.1590  2.3523
  296ARG    NH2 4652   5.042   3.756   3.628 -0.0128  0.5223 -0.4106
  296ARG   HH21 4653   5.099   3.732   3.548 -2.7928 -0.0153 -2.3826
  296ARG   HH22 4654   4.960   3.703   3.647 -0.3607  1.5175  1.0216
  296ARG      C 4655   5.209   4.415   3.768 -0.0596 -0.0209 -0.0282
  296ARG      O 4656   5.322   4.455   3.797 -0.2424  0.3059  0.2453
  297GLN      N 4657   5.145   4.451   3.656  0.0599 -0.5313 -0.2639
  297GLN     HN 4658   5.055   4.411   3.639  0.4543 -1.4390 -0.2633
  297GLN     CA 4659   5.206   4.534   3.558 -0.0207  0.0208  0.1460
  297GLN     HA 4660   5.301   4.487   3.535  0.5065  1.4786 -0.7791
  297GLN     CB 4661   5.121   4.532   3.430 -0.4652 -0.0915  0.4430
  297GLN    HB1 4662   5.178   4.580   3.348 -0.6338 -2.2961 -1.0678
  297GLN    HB2 4663   5.028   4.591   3.443  0.6050  1.4322  1.4906
  297GLN     CG 4664   5.093   4.392   3.374  0.1076 -0.0593  0.0727
  297GLN    HG1 4665   5.046   4.413   3.275 -2.0744  0.1315  1.1059
  297GLN    HG2 4666   5.024   4.322   3.425  0.3792 -1.5341 -1.5011
  297GLN     CD 4667   5.217   4.307   3.349 -0.2206 -0.3351 -0.6555
  297GLN    OE1 4668   5.259   4.236   3.441 -0.5691 -0.1131 -0.3184
  297GLN    NE2 4669   5.281   4.314   3.230  0.2437 -0.3216 -0.4058
  297GLN   HE21 4670   5.354   4.247   3.215 -1.7209 -2.7552  0.3958
  297GLN   HE22 4671   5.244   4.373   3.158 -1.2631 -2.1166 -1.1726
  297GLN      C 4672   5.230   4.672   3.609 -0.5340  0.1164  0.1308
  297GLN      O 4673   5.337   4.721   3.575 -0.5082  0.3061  0.4831
  298THR      N 4674   5.144   4.733   3.693 -0.8613  0.1847 -0.2511
  298THR     HN 4675   5.055   4.695   3.714  0.2215 -1.3213  1.9931
  298THR     CA 4676   5.174   4.857   3.759  0.5876 -0.1743 -0.1890
  298THR     HA 4677   5.194   4.926   3.679  3.1083 -1.8530 -1.1187
  298THR     CB 4678   5.054   4.907   3.834  0.5866  0.0111 -0.3132
  298THR     HB 4679   5.022   4.847   3.922 -0.7220  1.4244  0.2214
  298THR    OG1 4680   4.946   4.912   3.741  0.3680 -0.0786 -0.0660
  298THR    HG1 4681   4.897   4.831   3.754 -0.1465 -0.0049 -1.3920
  298THR    CG2 4682   5.068   5.057   3.864  0.5582 -0.0452 -0.0145
  298THR   HG21 4683   5.075   5.118   3.771 -2.2945 -0.7851 -0.8167
  298THR   HG22 4684   5.164   5.082   3.913  1.4495  1.2312 -2.2956
  298THR   HG23 4685   4.980   5.094   3.921  0.6426  0.4334 -0.1886
  298THR      C 4686   5.295   4.859   3.846  0.4675  0.0639 -0.0265
  298THR      O 4687   5.382   4.945   3.836  0.5533 -0.0885 -0.6316
  299PHE      N 4688   5.316   4.748   3.918  0.4078 -0.1930 -0.3993
  299PHE     HN 4689   5.246   4.678   3.916  1.0624 -0.8526 -1.6094
  299PHE     CA 4690   5.435   4.729   3.996 -0.0030 -0.4835  0.1697
  299PHE     HA 4691   5.456   4.816   4.057  0.6083 -1.1825  0.9647
  299PHE     CB 4692   5.409   4.611   4.090  0.3846  0.1284  1.0590
  299PHE    HB1 4693   5.501   4.606   4.153  1.2427 -0.4069 -0.2019
  299PHE    HB2 4694   5.397   4.526   4.019  0.4528  0.9678  0.0184
  299PHE     CG 4695   5.296   4.622   4.186 -0.3639 -0.1909  0.2295
  299PHE    CD1 4696   5.242   4.743   4.222  0.1419  0.1150 -0.0344
  299PHE    HD1 4697   5.298   4.832   4.199  0.5001  0.1155  0.8021
  299PHE    CE1 4698   5.140   4.757   4.314 -0.4788  0.1114 -0.7103
  299PHE    HE1 4699   5.106   4.855   4.344 -3.3793 -1.4107  1.4824
  299PHE     CZ 4700   5.091   4.640   4.368  0.2691  0.2453  0.2748
  299PHE     HZ 4701   5.007   4.651   4.436 -0.2493  1.4193 -0.5169
  299PHE    CD2 4702   5.236   4.509   4.238 -0.1310 -0.3702  0.1125
  299PHE    HD2 4703   5.276   4.412   4.216 -0.3790 -0.1978 -1.1979
  299PHE    CE2 4704   5.135   4.515   4.332  0.1203  0.1689  0.3529
  299PHE    HE2 4705   5.103   4.423   4.378  0.8114 -0.1926  0.1281
  299PHE      C 4706   5.553   4.718   3.906 -0.0703  0.3786 -0.0392
  299PHE      O 4707   5.649   4.794   3.919  0.0383  0.1182  0.7353
  300ARG      N 4708   5.543   4.641   3.796  0.1754  0.3023 -0.0083
  300ARG     HN 4709   5.456   4.595   3.783 -0.5569  1.2035  1.4659
  300ARG     CA 4710   5.651   4.633   3.702  0.3365 -0.2006  0.2116
  300ARG     HA 4711   5.738   4.600   3.756 -0.5093 -1.9029  0.5938
  300ARG     CB 4712   5.623   4.516   3.607  0.0564  0.0855 -0.0632
  300ARG    HB1 4713   5.705   4.523   3.532 -0.5906  1.5320 -0.6647
  300ARG    HB2 4714   5.524   4.534   3.560  0.2552 -0.3949 -0.7005
  300ARG     CG 4715   5.639   4.376   3.668  0.4654  0.2572  0.2321
  300ARG    HG1 4716   5.616   4.383   3.776  1.1068 -1.8686  0.5407
  300ARG    HG2 4717   5.746   4.349   3.662 -0.0978 -1.9620 -1.1217
  300ARG     CD 4718   5.551   4.268   3.605  0.4452  0.5338 -0.2279
  300ARG    HD1 4719   5.441   4.282   3.603  0.1245 -1.5268 -0.1413
  300ARG    HD2 4720   5.572   4.176   3.665  2.2529  1.2521  0.3059
  300ARG     NE 4721   5.613   4.242   3.473  0.1004  0.0591 -0.3001
  300ARG     HE 4722   5.604   4.307   3.398 -0.2454 -0.1532 -0.4472
  300ARG     CZ 4723   5.722   4.161   3.452  0.6768  0.5610  0.6769
  300ARG    NH1 4724   5.766   4.072   3.545  0.5219 -0.2604 -0.0208
  300ARG   HH11 4725   5.734   4.069   3.639  3.3766 -3.0264  1.0433
  300ARG   HH12 4726   5.822   3.997   3.510  0.3275  0.1123 -1.1726
  300ARG    NH2 4727   5.761   4.152   3.321 -0.2687 -0.2910  0.4387
  300ARG   HH21 4728   5.831   4.087   3.290 -0.3951 -0.5581  0.6998
  300ARG   HH22 4729   5.706   4.200   3.254 -1.9778 -2.4398  0.1923
  300ARG      C 4730   5.683   4.764   3.638  0.0348  0.0402  0.5414
  300ARG      O 4731   5.799   4.803   3.628 -0.2189  0.5951 -0.3209
  301LYS      N 4732   5.587   4.846   3.593  0.3930  0.4445  0.5072
  301LYS     HN 4733   5.493   4.812   3.590  0.3189  0.7117 -0.8724
  301LYS     CA 4734   5.605   4.975   3.533 -0.5270  0.3255 -0.0351
  301LYS     HA 4735   5.666   4.961   3.445 -1.2894  0.8004 -0.6569
  301LYS     CB 4736   5.462   5.026   3.508 -0.4843  0.4253 -0.0821
  301LYS    HB1 4737   5.455   5.136   3.496 -0.0673  0.6115  1.2847
  301LYS    HB2 4738   5.399   5.004   3.597  2.0719 -2.2984  1.2065
  301LYS     CG 4739   5.395   4.969   3.382 -0.4013 -0.3932  0.2393
  301LYS    HG1 4740   5.411   4.859   3.385  1.9393 -0.1185  0.2317
  301LYS    HG2 4741   5.449   5.012   3.295 -0.2427 -0.0685  0.4937
  301LYS     CD 4742   5.244   4.990   3.367 -0.3651 -0.1803  0.1624
  301LYS    HD1 4743   5.214   5.096   3.374 -0.4499 -0.1551 -0.5219
  301LYS    HD2 4744   5.205   4.941   3.459 -0.5078 -1.9422 -0.7936
  301LYS     CE 4745   5.190   4.931   3.237  0.6109 -0.0469 -0.3134
  301LYS    HE1 4746   5.216   4.823   3.238 -2.5318 -0.9091  1.5585
  301LYS    HE2 4747   5.249   4.983   3.157  0.8658  0.2039  0.0347
  301LYS     NZ 4748   5.046   4.954   3.214  0.6189  0.0988 -0.2171
  301LYS    HZ1 4749   5.018   4.909   3.125 -0.4639  2.4907 -1.1738
  301LYS    HZ2 4750   5.032   5.057   3.213  2.4645  0.4094  1.2158
  301LYS    HZ3 4751   5.000   4.915   3.300  3.6398  1.1791  2.0703
  301LYS      C 4752   5.672   5.073   3.623 -0.2524  0.1466 -0.0446
  301LYS      O 4753   5.764   5.143   3.582 -0.1446 -0.1098 -0.2457
  302ILE      N 4754   5.626   5.083   3.749 -0.3626 -0.2008 -0.0554
  302ILE     HN 4755   5.548   5.028   3.776 -0.0207  0.1276  1.7558
  302ILE     CA 4756   5.687   5.163   3.851 -0.1270 -0.2920 -0.1222
  302ILE     HA 4757   5.700   5.264   3.816  0.0677 -0.4378 -0.4755
  302ILE     CB 4758   5.605   5.167   3.977  0.2228  0.4123  0.0880
  302ILE     HB 4759   5.570   5.067   4.010 -2.0598  0.6826 -1.2560
  302ILE    CG2 4760   5.676   5.240   4.092  0.5365  0.1212  0.0799
  302ILE   HG21 4761   5.601   5.282   4.162  0.3643  2.4246 -1.3885
  302ILE   HG22 4762   5.721   5.331   4.049  0.3227  0.6173  0.8757
  302ILE   HG23 4763   5.758   5.188   4.146  1.2540  0.6146 -0.5175
  302ILE    CG1 4764   5.472   5.235   3.940 -0.1296 -0.3806 -0.1199
  302ILE   HG11 4765   5.435   5.183   3.849  1.3945  1.3648 -1.8186
  302ILE   HG12 4766   5.496   5.341   3.921 -0.5697 -0.0169  1.2467
  302ILE     CD 4767   5.370   5.221   4.053  0.2806 -0.0064  0.2995
  302ILE    HD1 4768   5.405   5.274   4.144  0.9625 -0.8050  0.5211
  302ILE    HD2 4769   5.340   5.115   4.067 -0.1605  0.3058  1.9571
  302ILE    HD3 4770   5.280   5.271   4.011  0.0659  0.9100  1.7869
  302ILE      C 4771   5.828   5.122   3.877 -0.2810 -0.1881  0.9028
  302ILE      O 4772   5.909   5.210   3.903 -0.0004 -0.0967 -0.2376
  303ILE      N 4773   5.863   4.992   3.874 -0.2577 -0.1661  0.1761
  303ILE     HN 4774   5.804   4.912   3.860  2.9346 -2.8777  1.0024
  303ILE     CA 4775   5.996   4.950   3.905 -0.1828 -0.3792 -0.4102
  303ILE     HA 4776   6.038   5.012   3.983 -1.0104 -1.4183  0.8974
  303ILE     CB 4777   6.003   4.815   3.969 -0.0596 -0.1214  0.1331
  303ILE     HB 4778   5.960   4.748   3.890  1.2700 -1.3757  0.4320
  303ILE    CG2 4779   6.147   4.769   3.991  0.0501  0.2659  0.2311
  303ILE   HG21 4780   6.201   4.824   4.071 -1.9570  3.5207 -0.4673
  303ILE   HG22 4781   6.202   4.771   3.895 -0.7489 -2.3793 -0.3585
  303ILE   HG23 4782   6.127   4.666   4.028 -1.5602  0.1663 -0.8346
  303ILE    CG1 4783   5.910   4.795   4.090 -0.3792  0.2095 -0.0555
  303ILE   HG11 4784   5.880   4.689   4.102  3.0650 -1.0148 -1.1661
  303ILE   HG12 4785   5.812   4.843   4.070 -0.0568  0.9037 -0.0047
  303ILE     CD 4786   5.973   4.839   4.222 -0.0935  0.5071 -0.2908
  303ILE    HD1 4787   5.996   4.948   4.223 -0.8150  0.6876  1.9295
  303ILE    HD2 4788   6.067   4.781   4.238 -1.7490 -1.5645  3.0495
  303ILE    HD3 4789   5.899   4.825   4.303  1.4073  0.1647  1.0623
  303ILE      C 4790   6.099   4.976   3.800 -0.0311 -0.3453 -0.2539
  303ILE      O 4791   6.201   5.037   3.831 -0.1539 -0.4376  0.3626
  304ARG      N 4792   6.063   4.952   3.673  0.0025  0.6155 -0.4482
  304ARG     HN 4793   5.981   4.897   3.658 -0.3364  0.5778  1.3366
  304ARG     CA 4794   6.153   4.976   3.564  0.8026 -0.1087  0.0408
  304ARG     HA 4795   6.244   4.922   3.582  0.0228 -1.5569 -0.1663
  304ARG     CB 4796   6.091   4.926   3.433  0.6454  0.4202 -0.0913
  304ARG    HB1 4797   6.144   4.973   3.348 -2.6256  3.3120 -0.7399
  304ARG    HB2 4798   5.991   4.973   3.419  2.2389  4.0773 -0.2192
  304ARG     CG 4799   6.079   4.775   3.411 -0.3916  0.5248 -0.3146
  304ARG    HG1 4800   6.037   4.735   3.506  0.5567 -0.5168 -0.3173
  304ARG    HG2 4801   6.178   4.726   3.397  0.1022  1.3725  0.1486
  304ARG     CD 4802   5.985   4.742   3.295  0.0216  0.0316 -0.5144
  304ARG    HD1 4803   6.020   4.785   3.199  2.3522  0.2906  0.3929
  304ARG    HD2 4804   5.879   4.773   3.307 -0.5327 -1.5764 -0.9922
  304ARG     NE 4805   5.977   4.594   3.283 -0.4568  0.0013  0.1188
  304ARG     HE 4806   6.005   4.536   3.359 -0.3347  0.0753  0.1304
  304ARG     CZ 4807   5.929   4.525   3.175 -0.5234 -0.1305  0.2316
  304ARG    NH1 4808   5.862   4.580   3.069  0.2299  0.0645 -0.1532
  304ARG   HH11 4809   5.833   4.676   3.074 -0.5084 -0.2199  2.6559
  304ARG   HH12 4810   5.837   4.523   2.991 -2.0706  1.2093 -0.3619
  304ARG    NH2 4811   5.947   4.390   3.167 -0.0891 -0.0787  0.3293
  304ARG   HH21 4812   5.991   4.337   3.240  0.1674 -1.4457 -0.7931
  304ARG   HH22 4813   5.902   4.342   3.093 -0.0149 -2.5850  1.7989
  304ARG      C 4814   6.183   5.121   3.544  0.1821 -0.0245 -0.3417
  304ARG      O 4815   6.300   5.153   3.522  0.2127  0.3121  0.2616
  305SER      N 4816   6.086   5.212   3.562 -0.2747 -0.5531 -0.1166
  305SER     HN 4817   5.990   5.191   3.582 -0.6929 -0.1479 -1.5707
  305SER     CA 4818   6.100   5.354   3.559 -0.1169 -0.5700 -0.1869
  305SER     HA 4819   6.160   5.383   3.473 -4.2816 -0.0365 -3.2055
  305SER     CB 4820   5.962   5.417   3.539  0.1358 -0.0261 -0.2371
  305SER    HB1 4821   5.904   5.424   3.634 -0.7588  0.8792 -0.8217
  305SER    HB2 4822   5.903   5.358   3.465 -0.0055  0.4224 -0.4913
  305SER     OG 4823   5.964   5.549   3.487 -0.4526 -0.0078 -0.2286
  305SER    HG1 4824   6.008   5.541   3.402 -1.1742  0.4122 -0.6474
  305SER      C 4825   6.162   5.412   3.681 -0.2012 -0.3418 -0.2520
  305SER      O 4826   6.241   5.507   3.674 -0.6642  0.0949  0.3606
  306HSD      N 4827   6.144   5.361   3.804  0.0316  0.1477 -0.0130
  306HSD     HN 4828   6.069   5.298   3.821 -1.7989  1.8033 -1.3977
  306HSD     CA 4829   6.221   5.407   3.916 -0.2464 -0.4997  0.4515
  306HSD     HA 4830   6.223   5.515   3.921 -0.4833 -0.4583 -0.1679
  306HSD     CB 4831   6.136   5.367   4.038 -0.2882 -0.1737  0.5300
  306HSD    HB1 4832   6.116   5.259   4.030  1.5942 -0.6693  1.7091
  306HSD    HB2 4833   6.043   5.427   4.045  0.6250  1.3197  0.5955
  306HSD    ND1 4834   6.218   5.510   4.233  0.2008  0.3272 -0.7809
  306HSD    HD1 4835   6.185   5.602   4.210  1.4261  0.7759 -0.7855
  306HSD     CG 4836   6.215   5.391   4.164  0.2813 -0.2544  0.1931
  306HSD    CE1 4837   6.278   5.476   4.350 -0.6532  0.0356 -0.4201
  306HSD    HE1 4838   6.314   5.544   4.427  0.7542  1.0488 -1.9183
  306HSD    NE2 4839   6.308   5.348   4.361  0.2754  0.2348 -0.5989
  306HSD    CD2 4840   6.266   5.292   4.242  0.0078 -0.6354 -0.1027
  306HSD    HD2 4841   6.271   5.185   4.226  1.3795 -0.7872  1.1111
  306HSD      C 4842   6.363   5.363   3.924 -0.2487 -0.3778  1.2757
  306HSD      O 4843   6.451   5.443   3.954 -0.0091  0.0256 -0.3633
  307VAL      N 4844   6.386   5.233   3.897 -0.0748 -0.0701 -0.1495
  307VAL     HN 4845   6.322   5.173   3.850  0.6474  0.2494 -1.6161
  307VAL     CA 4846   6.518   5.178   3.894 -0.0059  0.0954 -0.2000
  307VAL     HA 4847   6.556   5.205   3.991 -2.7648  2.4086  0.3862
  307VAL     CB 4848   6.513   5.028   3.892 -0.0142  0.0877  0.2973
  307VAL     HB 4849   6.443   4.998   3.810  0.2084  1.7572 -0.5623
  307VAL    CG1 4850   6.645   4.962   3.849 -0.1389  0.1737 -0.2341
  307VAL   HG11 4851   6.625   4.854   3.832  0.5417 -0.1777  1.0895
  307VAL   HG12 4852   6.728   4.968   3.923  0.1264 -2.3567 -0.2215
  307VAL   HG13 4853   6.671   5.009   3.752 -2.1708  3.3043  0.5863
  307VAL    CG2 4854   6.470   4.973   4.029 -0.0151 -0.1049  0.2199
  307VAL   HG21 4855   6.528   5.014   4.114 -0.9515  0.9471  0.3748
  307VAL   HG22 4856   6.475   4.862   4.037  1.5662 -0.0039  0.8775
  307VAL   HG23 4857   6.367   5.009   4.050  0.4184  1.5311 -0.3263
  307VAL      C 4858   6.607   5.238   3.790  0.0170 -0.1508 -0.3251
  307VAL      O 4859   6.723   5.263   3.823 -0.1609  0.5644 -0.2230
  308LEU      N 4860   6.558   5.262   3.668 -0.4631 -0.2152 -0.1457
  308LEU     HN 4861   6.464   5.241   3.642 -0.1546 -0.5224 -1.0664
  308LEU     CA 4862   6.620   5.345   3.570  0.0781  0.1072  0.4693
  308LEU     HA 4863   6.694   5.286   3.518  0.4989  1.0136  0.0043
  308LEU     CB 4864   6.519   5.364   3.456  0.5780  0.4671  0.0770
  308LEU    HB1 4865   6.426   5.412   3.495  0.8314  1.5087 -0.5601
  308LEU    HB2 4866   6.484   5.269   3.411 -4.5486  2.0021  0.1109
  308LEU     CG 4867   6.566   5.458   3.344 -0.0432  0.9457  0.2112
  308LEU     HG 4868   6.598   5.555   3.388 -0.8599  2.6673 -2.7146
  308LEU    CD1 4869   6.682   5.409   3.255 -0.2492 -0.0900  0.5018
  308LEU   HD11 4870   6.693   5.470   3.163 -0.6579  2.3436  1.9723
  308LEU   HD12 4871   6.651   5.308   3.219 -1.0019  0.0608  0.7000
  308LEU   HD13 4872   6.777   5.400   3.312  0.8918 -1.3443 -1.4973
  308LEU    CD2 4873   6.455   5.494   3.243  0.1728  0.5272 -0.1776
  308LEU   HD21 4874   6.378   5.548   3.302 -0.5822  0.4566 -1.0940
  308LEU   HD22 4875   6.405   5.405   3.200  0.3140  0.5869 -0.4644
  308LEU   HD23 4876   6.482   5.567   3.165 -1.5917  3.0828  1.4688
  308LEU      C 4877   6.693   5.467   3.614  0.2644 -0.1056  0.7562
  308LEU      O 4878   6.796   5.508   3.561 -0.3226 -0.4661 -0.6874
  309ARG      N 4879   6.633   5.539   3.711 -0.2084  0.0422  0.3544
  309ARG     HN 4880   6.543   5.509   3.742  0.4443 -2.0974  0.3439
  309ARG     CA 4881   6.672   5.667   3.761  0.3857  0.1024 -0.2558
  309ARG     HA 4882   6.754   5.701   3.698  1.1929 -0.7906  0.2842
  309ARG     CB 4883   6.542   5.748   3.758  0.0516 -0.4186 -0.0636
  309ARG    HB1 4884   6.548   5.833   3.830 -3.1088 -1.0857  1.1677
  309ARG    HB2 4885   6.456   5.687   3.793 -0.2662  1.2282  2.2582
  309ARG     CG 4886   6.502   5.811   3.624  0.5758 -0.2102 -0.1227
  309ARG    HG1 4887   6.457   5.733   3.558 -3.3547  3.2266 -1.9267
  309ARG    HG2 4888   6.594   5.851   3.576 -1.1492  1.8383 -1.9230
  309ARG     CD 4889   6.393   5.917   3.635  0.3775 -0.4109 -0.1209
  309ARG    HD1 4890   6.372   5.967   3.538  0.0510  0.9353  0.6074
  309ARG    HD2 4891   6.418   6.001   3.703  1.5114 -0.3141 -0.6322
  309ARG     NE 4892   6.273   5.841   3.679 -0.1359  0.3718 -0.1415
  309ARG     HE 4893   6.261   5.823   3.777 -2.0543 -1.9152 -0.6911
  309ARG     CZ 4894   6.169   5.801   3.600 -0.3996 -0.0015  0.3919
  309ARG    NH1 4895   6.153   5.812   3.465  0.2511  0.5703  0.3574
  309ARG   HH11 4896   6.236   5.831   3.412  1.6581  0.6543  2.4569
  309ARG   HH12 4897   6.072   5.761   3.435  1.3468 -1.5384  0.7254
  309ARG    NH2 4898   6.063   5.742   3.663 -0.7028  0.0750 -0.0485
  309ARG   HH21 4899   6.079   5.700   3.752  0.5630  1.3654  0.3607
  309ARG   HH22 4900   6.020   5.672   3.606 -1.1986  1.0712 -0.9552
  309ARG      C 4901   6.740   5.658   3.893  0.5302 -0.0612 -0.3402
  309ARG      O 4902   6.809   5.752   3.933  0.2875  0.0465 -0.1736
  310GLN      N 4903   6.725   5.547   3.967  0.3585 -0.1511 -0.5095
  310GLN     HN 4904   6.664   5.470   3.947  0.5560 -0.7446  1.0056
  310GLN     CA 4905   6.802   5.538   4.087  0.0640 -0.3077 -0.3295
  310GLN     HA 4906   6.818   5.636   4.129  0.5053  0.1098 -1.4295
  310GLN     CB 4907   6.737   5.444   4.190 -0.4714  0.1638 -0.2333
  310GLN    HB1 4908   6.793   5.450   4.286 -1.0950  0.4023  0.1191
  310GLN    HB2 4909   6.729   5.345   4.142 -0.9884 -0.9489  2.0027
  310GLN     CG 4910   6.596   5.482   4.235 -0.3462 -0.2706  0.5499
  310GLN    HG1 4911   6.582   5.449   4.340 -1.0340  1.6710  1.1249
  310GLN    HG2 4912   6.514   5.442   4.171  1.3497 -0.2280 -1.7792
  310GLN     CD 4913   6.576   5.633   4.244 -0.0196 -0.2227  0.4936
  310GLN    OE1 4914   6.629   5.705   4.328  0.1182  0.3691 -0.0927
  310GLN    NE2 4915   6.496   5.680   4.145  0.2246  0.3157  0.5473
  310GLN   HE21 4916   6.473   5.609   4.078  1.2636  1.0833 -0.6670
  310GLN   HE22 4917   6.485   5.780   4.143 -0.7039  0.2353  1.0893
  310GLN      C 4918   6.943   5.495   4.067  0.2153 -0.1305  0.3254
  310GLN      O 4919   7.031   5.533   4.144  0.1715  0.3454  0.1443
  311GLN      N 4920   6.966   5.409   3.966  0.3449  0.1969  0.0743
  311GLN     HN 4921   6.883   5.373   3.923  1.6952 -0.4834 -2.1143
  311GLN     CA 4922   7.091   5.353   3.928  0.2002 -0.0998  0.0303
  311GLN     HA 4923   7.161   5.362   4.010  0.5248 -0.0041 -0.2496
  311GLN     CB 4924   7.084   5.203   3.892  0.0456 -0.1751  0.3613
  311GLN    HB1 4925   7.184   5.159   3.871  0.3018  0.1795  0.8075
  311GLN    HB2 4926   7.023   5.198   3.799 -2.3165  1.2727  1.7392
  311GLN     CG 4927   7.025   5.114   4.001 -0.2124 -0.3623  0.0719
  311GLN    HG1 4928   7.054   5.008   3.987 -1.0687 -0.6240  0.1988
  311GLN    HG2 4929   6.915   5.131   4.005  0.0723  1.5618  1.0246
  311GLN     CD 4930   7.074   5.152   4.140  0.2976  0.1383 -0.2369
  311GLN    OE1 4931   6.997   5.201   4.223 -0.0105 -0.1721 -0.3340
  311GLN    NE2 4932   7.200   5.116   4.178  0.3247  0.6546  0.1715
  311GLN   HE21 4933   7.230   5.144   4.269 -3.3511  1.0900  1.4373
  311GLN   HE22 4934   7.262   5.077   4.110 -0.0883 -1.6950  1.0406
  311GLN      C 4935   7.157   5.429   3.818 -0.0466  0.1908  0.0843
  311GLN      O 4936   7.256   5.384   3.762  0.0071  0.3756  0.0276
  312GLU      N 4937   7.113   5.552   3.787 -0.3711 -0.1206 -0.7209
  312GLU     HN 4938   7.040   5.600   3.836  1.7728  1.1251  1.4774
  312GLU     CA 4939   7.174   5.633   3.686 -0.5599 -0.0513 -0.7795
  312GLU     HA 4940   7.170   5.568   3.600 -0.3593 -1.7598  0.4478
  312GLU     CB 4941   7.092   5.757   3.646 -0.3659  0.4238  0.2546
  312GLU    HB1 4942   7.077   5.817   3.739  1.6190  2.0443 -0.4000
  312GLU    HB2 4943   6.996   5.706   3.621  0.6588 -1.9239  0.8067
  312GLU     CG 4944   7.146   5.854   3.541  0.4636  0.1726  0.4505
  312GLU    HG1 4945   7.185   5.803   3.450 -0.6256  0.4044 -0.1568
  312GLU    HG2 4946   7.239   5.904   3.575 -0.4964  2.4435 -0.0993
  312GLU     CD 4947   7.044   5.962   3.512  0.5546  0.0582 -0.3299
  312GLU    OE1 4948   6.942   5.934   3.444  0.1256 -0.2544  0.4210
  312GLU    OE2 4949   7.070   6.078   3.554 -0.0287 -0.1374  0.6095
  312GLU      C 4950   7.318   5.672   3.691 -0.6363  0.1771 -0.1556
  312GLU      O 4951   7.388   5.645   3.594 -0.9452  0.0347 -0.3413
  313PRO      N 4952   7.378   5.710   3.799 -0.1700 -0.1892 -0.2839
  313PRO     CD 4953   7.309   5.742   3.923  0.1437  0.1087 -0.1848
  313PRO    HD1 4954   7.280   5.648   3.976 -1.6712  1.1265  0.7447
  313PRO    HD2 4955   7.221   5.809   3.910 -0.4771 -0.4573  0.9211
  313PRO     CA 4956   7.513   5.758   3.799 -0.0443 -0.5276  0.4174
  313PRO     HA 4957   7.540   5.808   3.708  0.0558 -0.7576  0.3176
  313PRO     CB 4958   7.512   5.856   3.916 -0.3934 -0.0116 -0.0169
  313PRO    HB1 4959   7.487   5.957   3.877 -1.1400 -0.3575 -0.4556
  313PRO    HB2 4960   7.613   5.855   3.963 -1.5770 -0.6688  2.7461
  313PRO     CG 4961   7.409   5.808   4.020 -0.2563  0.1581  0.1997
  313PRO    HG1 4962   7.465   5.736   4.082 -0.9283  0.2710  0.9558
  313PRO    HG2 4963   7.353   5.892   4.066 -1.9457  1.7628 -4.1692
  313PRO      C 4964   7.612   5.647   3.815  0.6269  0.0439  0.2427
  313PRO      O 4965   7.729   5.674   3.845  0.6860  0.4584 -0.3374
  314PHE      N 4966   7.571   5.520   3.803  0.1829  0.2467 -0.4856
  314PHE     HN 4967   7.475   5.513   3.777 -0.4714 -0.5770  1.9012
  314PHE     CA 4968   7.651   5.401   3.807 -0.4440 -0.1719 -0.3078
  314PHE     HA 4969   7.749   5.424   3.845 -0.9646  0.8446  0.4662
  314PHE     CB 4970   7.578   5.290   3.884 -0.2878 -0.0150  0.0664
  314PHE    HB1 4971   7.630   5.192   3.881  0.7592  0.5587 -1.1585
  314PHE    HB2 4972   7.475   5.277   3.845 -0.5301 -1.0394  0.9691
  314PHE     CG 4973   7.561   5.333   4.026 -0.0556  0.7750 -0.1417
  314PHE    CD1 4974   7.635   5.278   4.128 -1.0896 -0.3444  0.0211
  314PHE    HD1 4975   7.719   5.218   4.097 -0.4189  0.2181  0.7225
  314PHE    CE1 4976   7.632   5.319   4.259  0.3038  0.0531 -0.0572
  314PHE    HE1 4977   7.707   5.280   4.326 -1.7652 -1.2609  1.6514
  314PHE     CZ 4978   7.531   5.404   4.298  0.1890 -0.1729  0.1480
  314PHE     HZ 4979   7.513   5.436   4.399  0.7700  2.2355 -0.4351
  314PHE    CD2 4980   7.452   5.406   4.067 -0.3714  0.2045  0.0464
  314PHE    HD2 4981   7.379   5.449   4.000 -0.7332  1.0879  0.9773
  314PHE    CE2 4982   7.444   5.444   4.199  0.0013 -0.3633  0.2356
  314PHE    HE2 4983   7.369   5.518   4.220  1.0344  0.9503 -0.4841
  314PHE      C 4984   7.672   5.364   3.664 -0.0388  0.0657 -0.3100
  314PHE      O 4985   7.742   5.267   3.637  0.0775  0.1016 -0.1413
  315LYS      N 4986   7.625   5.449   3.570  0.0268  0.2127 -0.2112
  315LYS     HN 4987   7.561   5.522   3.594  1.0477  0.4731  1.9847
  315LYS     CA 4988   7.640   5.425   3.430  0.0255  0.3250 -0.2300
  315LYS     HA 4989   7.700   5.336   3.417  0.0221  0.3590 -0.4792
  315LYS     CB 4990   7.500   5.396   3.374 -0.2309  0.0586  0.5227
  315LYS    HB1 4991   7.506   5.363   3.268 -0.9969 -1.9707  1.0586
  315LYS    HB2 4992   7.428   5.480   3.376  0.5160  0.6924  1.5180
  315LYS     CG 4993   7.426   5.276   3.433 -0.2913 -0.1310  0.0663
  315LYS    HG1 4994   7.372   5.300   3.526  2.2162 -0.2982  1.6655
  315LYS    HG2 4995   7.498   5.197   3.466  0.1606 -0.1714 -0.9631
  315LYS     CD 4996   7.341   5.210   3.324  0.4232  0.1194 -0.6586
  315LYS    HD1 4997   7.409   5.195   3.238 -0.1634  2.3448 -1.5772
  315LYS    HD2 4998   7.265   5.281   3.283  1.6704 -0.1382 -3.6884
  315LYS     CE 4999   7.269   5.081   3.365 -0.3575  0.7878  0.1203
  315LYS    HE1 5000   7.340   5.000   3.391 -1.7114 -1.3107 -2.3046
  315LYS    HE2 5001   7.196   5.046   3.289  1.2157 -0.5704 -0.8416
  315LYS     NZ 5002   7.190   5.098   3.489 -0.6455  0.1106  0.0326
  315LYS    HZ1 5003   7.149   5.194   3.482  0.2001  0.6359  1.8104
  315LYS    HZ2 5004   7.255   5.077   3.566  1.8114  0.9070 -1.7064
  315LYS    HZ3 5005   7.105   5.039   3.500 -1.1506  0.8773  0.4053
  315LYS      C 5006   7.708   5.538   3.360  0.5081  0.0279 -0.2522
  315LYS      O 5007   7.701   5.654   3.400 -0.4025  0.1385 -0.6914
  316ALA      N 5008   7.779   5.504   3.251 -0.0226 -0.1850 -0.5384
  316ALA     HN 5009   7.795   5.408   3.228 -2.1020 -0.5504 -0.6571
  316ALA     CA 5010   7.847   5.602   3.172  0.2545 -0.0650 -0.1594
  316ALA     HA 5011   7.919   5.660   3.226  0.8808  0.2449 -1.2894
  316ALA     CB 5012   7.930   5.527   3.066  0.5122  0.2383 -0.1716
  316ALA    HB1 5013   7.985   5.589   2.991 -1.8304  0.9928 -1.3587
  316ALA    HB2 5014   7.876   5.447   3.012  2.2889 -1.7757  0.8706
  316ALA    HB3 5015   8.004   5.473   3.128 -1.1210 -2.6420 -0.5373
  316ALA      C 5016   7.751   5.696   3.108 -0.3392 -0.3408  0.3147
  316ALA      O 5017   7.662   5.656   3.032  0.0726 -0.0433 -0.3298
  317ALA      N 5018   7.762   5.827   3.136  0.3964 -0.1623 -0.7331
  317ALA     HN 5019   7.840   5.853   3.193 -0.7434  2.2906 -0.1562
  317ALA     CA 5020   7.671   5.929   3.096  0.2855  0.1622  0.3076
  317ALA     HA 5021   7.576   5.879   3.093  1.0251 -1.2768  0.0164
  317ALA     CB 5022   7.677   6.040   3.202 -0.0665 -0.2057  0.7146
  317ALA    HB1 5023   7.630   6.138   3.179 -0.2389 -0.3362  0.5061
  317ALA    HB2 5024   7.781   6.073   3.223 -0.4448  1.8319 -0.3624
  317ALA    HB3 5025   7.633   6.008   3.299 -1.9220 -0.2557 -0.1082
  317ALA      C 5026   7.697   5.997   2.965  0.2770 -0.0723  0.1840
  317ALA      O 5027   7.802   6.057   2.947  0.2673 -0.0409  0.2297
  318GLY      N 5028   7.597   5.995   2.875  0.4044 -0.0742  0.0432
  318GLY     HN 5029   7.503   5.967   2.889 -0.0224  0.5610 -1.3104
  318GLY     CA 5030   7.615   6.064   2.750 -0.1861 -0.1143 -0.0629
  318GLY    HA1 5031   7.686   6.144   2.764  1.0164 -0.8957 -1.5189
  318GLY    HA2 5032   7.518   6.094   2.711 -0.1062 -0.9757 -0.9595
  318GLY      C 5033   7.673   5.986   2.638  0.2291 -0.1841  0.2011
  318GLY      O 5034   7.645   5.868   2.614 -0.1841  0.0045 -0.2336
  319THR      N 5035   7.757   6.053   2.557 -0.0617 -0.4961 -0.3651
  319THR     HN 5036   7.792   6.142   2.586 -1.0519  0.0068 -0.6589
  319THR     CA 5037   7.819   6.004   2.438 -0.0057 -0.3092 -0.4128
  319THR     HA 5038   7.746   5.968   2.367 -0.4279 -0.7710  0.2342
  319THR     CB 5039   7.895   6.112   2.366 -0.2773  0.1292 -0.0533
  319THR     HB 5040   7.951   6.077   2.276  1.8824  1.5250  0.6770
  319THR    OG1 5041   7.991   6.167   2.454 -0.3655 -0.1287  0.2086
  319THR    HG1 5042   8.065   6.106   2.449  1.0730  1.5563 -0.2136
  319THR    CG2 5043   7.799   6.227   2.334 -0.1534  0.1935 -0.1972
  319THR   HG21 5044   7.701   6.188   2.298 -0.6860  0.3138  1.0555
  319THR   HG22 5045   7.848   6.297   2.263 -0.2400  1.0263  0.5510
  319THR   HG23 5046   7.775   6.292   2.421  1.1934  0.8477 -0.2945
  319THR      C 5047   7.912   5.886   2.459  0.1498 -0.1623 -0.2585
  319THR    OT1 5048   7.977   5.855   2.557  0.1261  0.1276 -0.1501
  319THR    OT2 5049   7.904   5.803   2.354 -0.6996 -0.2752 -0.1104
  319THR     CT 5050   7.978   5.681   2.359 -0.3597 -0.0499  0.4138
  319THR    HT1 5051   7.920   5.607   2.418 -0.7842 -1.2976 -1.4895
  319THR    HT2 5052   8.075   5.702   2.409  0.1383  0.8189 -0.8546
  319THR    HT3 5053   7.996   5.638   2.258 -0.7208  0.2843  0.2073
  320CHL1    C3 5054   3.847   2.581   7.958 -0.1245 -0.1983 -0.0563
  320CHL1    H3 5055   3.779   2.497   7.933 -0.1649  0.0717 -0.8700
  320CHL1    O3 5056   3.903   2.552   8.085  0.0594  0.4191  0.0058
  320CHL1   H3' 5057   3.923   2.458   8.081 -0.0645  0.3496  0.7750
  320CHL1    C4 5058   3.961   2.592   7.856  0.2980 -0.5136  0.3742
  320CHL1   H4A 5059   4.037   2.670   7.879  0.3040 -0.8755  1.6398
  320CHL1   H4B 5060   4.026   2.502   7.853  0.5412 -0.3266 -0.2181
  320CHL1    C5 5061   3.897   2.614   7.721 -0.4587 -0.3007  0.7627
  320CHL1    C6 5062   3.921   2.527   7.622 -0.1641  0.3327  0.2719
  320CHL1    H6 5063   3.976   2.434   7.643  2.1701  1.2322 -1.4244
  320CHL1    C7 5064   3.881   2.557   7.481 -0.1538  0.3070  0.2640
  320CHL1   H7A 5065   3.962   2.546   7.406 -1.4283  0.5133 -1.2159
  320CHL1   H7B 5066   3.801   2.482   7.460  0.2187 -0.2119  0.7033
  320CHL1    C8 5067   3.830   2.701   7.457 -0.2550  0.2183 -0.0592
  320CHL1    H8 5068   3.918   2.768   7.452  0.8384 -0.6392  4.0886
  320CHL1   C14 5069   3.742   2.708   7.336 -0.3281  0.6719  0.0190
  320CHL1   H14 5070   3.653   2.645   7.358  1.6885 -2.0403  1.0274
  320CHL1   C15 5071   3.786   2.648   7.201 -0.0664  0.6632  0.1077
  320CHL1  H15A 5072   3.886   2.684   7.168 -0.5396  1.5954 -0.3661
  320CHL1  H15B 5073   3.787   2.537   7.203 -1.3439  0.5920 -1.0890
  320CHL1   C16 5074   3.676   2.702   7.108 -0.0036  0.0307 -0.3444
  320CHL1  H16A 5075   3.730   2.739   7.018  2.1238  3.7896  2.1851
  320CHL1  H16B 5076   3.606   2.619   7.087  0.4962 -0.6210  0.4961
  320CHL1   C17 5077   3.596   2.812   7.180 -0.1332 -0.2425 -0.0684
  320CHL1   H17 5078   3.495   2.778   7.212 -0.6119  1.0626 -0.1245
  320CHL1   C13 5079   3.679   2.840   7.301 -0.2997  0.6427 -0.1498
  320CHL1   C18 5080   3.797   2.929   7.259  0.8616 -0.9082 -0.2620
  320CHL1  H18A 5081   3.868   2.942   7.344  0.1365  1.0982  0.0918
  320CHL1  H18B 5082   3.855   2.887   7.173  2.1942 -0.4113  0.3563
  320CHL1  H18C 5083   3.753   3.026   7.228 -0.0595 -1.9054 -2.2734
  320CHL1   C12 5084   3.594   2.878   7.424 -0.0017 -0.4184  0.3989
  320CHL1  H12A 5085   3.547   2.977   7.412  0.2682 -0.3399 -0.0434
  320CHL1  H12B 5086   3.510   2.808   7.444 -0.0056  0.0933  2.2855
  320CHL1   C11 5087   3.683   2.883   7.548 -0.4617 -0.2255  0.7210
  320CHL1  H11A 5088   3.764   2.955   7.526 -0.1492 -0.9318 -0.5178
  320CHL1  H11B 5089   3.628   2.910   7.641  1.7112  1.2482  1.6457
  320CHL1    C9 5090   3.753   2.749   7.576 -0.2185 -0.2210  0.1430
  320CHL1    H9 5091   3.680   2.666   7.580  0.6597 -1.0036  0.5499
  320CHL1   C10 5092   3.817   2.741   7.712 -0.0443 -0.0882  0.0689
  320CHL1   C19 5093   3.913   2.861   7.721 -0.2156  0.0373  0.2370
  320CHL1  H19A 5094   3.999   2.851   7.651 -0.7200  1.9842 -0.7408
  320CHL1  H19B 5095   3.874   2.963   7.701  1.5143  0.7852  0.4367
  320CHL1  H19C 5096   3.965   2.870   7.819 -0.0499 -1.5596  0.3213
  320CHL1    C1 5097   3.708   2.740   7.820 -0.4926  0.3418 -0.3775
  320CHL1   H1A 5098   3.657   2.838   7.831 -1.4039 -0.1365 -0.2286
  320CHL1   H1B 5099   3.631   2.666   7.792  3.0498 -4.0349  0.3063
  320CHL1    C2 5100   3.759   2.707   7.960 -0.1555 -0.2078 -0.6260
  320CHL1   H2A 5101   3.677   2.701   8.034 -1.7633  1.1264 -2.2208
  320CHL1   H2B 5102   3.828   2.793   7.979  1.6510 -1.5758 -0.7454
  320CHL1   C20 5103   3.559   2.920   7.083 -0.1536 -0.0323  0.1724
  320CHL1   H20 5104   3.649   2.966   7.036 -0.7638  1.7255  0.6431
  320CHL1   C21 5105   3.482   3.029   7.160 -0.4066  0.1821 -0.3782
  320CHL1  H21A 5106   3.394   2.980   7.208 -0.4874  0.4277 -0.2740
  320CHL1  H21B 5107   3.447   3.109   7.091 -1.7273 -0.3754 -0.4010
  320CHL1  H21C 5108   3.532   3.083   7.243 -1.0535 -0.4492  0.4380
  320CHL1   C22 5109   3.467   2.869   6.971  0.1488  0.3172 -0.2371
  320CHL1  H22A 5110   3.509   2.775   6.927 -1.4673 -1.6155  2.0899
  320CHL1  H22B 5111   3.374   2.832   7.019  1.4683 -2.6590  0.2773
  320CHL1   C23 5112   3.439   2.971   6.860  0.1465  0.3301 -0.2252
  320CHL1  H23A 5113   3.395   3.065   6.898 -1.4611 -0.4731 -0.0097
  320CHL1  H23B 5114   3.527   3.012   6.807 -0.0281 -0.0774 -0.8496
  320CHL1   C24 5115   3.342   2.925   6.750 -0.1009 -0.0442  0.1443
  320CHL1  H24A 5116   3.385   2.846   6.685 -1.2987 -1.5220  1.0875
  320CHL1  H24B 5117   3.267   2.875   6.814  0.0897  0.5296  0.8469
  320CHL1   C25 5118   3.295   3.050   6.674  0.4266  0.1751  0.1729
  320CHL1   H25 5119   3.383   3.119   6.673 -0.0301  0.7665 -0.3791
  320CHL1   C26 5120   3.260   3.028   6.526 -0.0847  0.6167  0.2286
  320CHL1  H26A 5121   3.330   2.952   6.485 -1.9279 -0.7693 -0.4999
  320CHL1  H26B 5122   3.157   2.987   6.519  0.4863 -1.4335  2.5085
  320CHL1  H26C 5123   3.265   3.126   6.473  0.3105  0.7322  0.4816
  320CHL1   C27 5124   3.179   3.121   6.745  0.3391 -0.3337  0.5400
  320CHL1  H27A 5125   3.152   3.216   6.694  1.0879  0.3180  1.3294
  320CHL1  H27B 5126   3.087   3.059   6.738 -0.2874  0.7761 -2.9279
  320CHL1  H27C 5127   3.208   3.127   6.852  1.8975 -1.1197  0.1976
  321CHL1    C3 5128   7.066   2.096   7.573  0.0701 -0.2007 -0.3029
  321CHL1    H3 5129   7.145   2.024   7.543 -1.0174 -1.7459  0.3913
  321CHL1    O3 5130   7.033   2.078   7.710  0.6708  0.3823 -0.0777
  321CHL1   H3' 5131   7.114   2.089   7.760  0.5597  3.0705 -0.3120
  321CHL1    C4 5132   7.129   2.234   7.547 -0.4853  0.1509  0.1922
  321CHL1   H4A 5133   7.061   2.312   7.589 -1.3799  0.1003 -1.0991
  321CHL1   H4B 5134   7.229   2.247   7.592 -0.2987 -1.1981  0.1963
  321CHL1    C5 5135   7.142   2.258   7.399  0.2493 -0.4879  0.1463
  321CHL1    C6 5136   7.258   2.297   7.345 -0.1208 -0.1080 -0.3812
  321CHL1    H6 5137   7.343   2.293   7.414 -0.1337 -0.4253 -0.3812
  321CHL1    C7 5138   7.274   2.336   7.200  0.3228  0.7467 -0.1084
  321CHL1   H7A 5139   7.338   2.426   7.187  1.7437 -0.4919 -2.4040
  321CHL1   H7B 5140   7.339   2.259   7.154  1.1964  1.5888 -0.3005
  321CHL1    C8 5141   7.143   2.364   7.125  0.2063  0.0601 -0.1741
  321CHL1    H8 5142   7.107   2.464   7.158 -0.6160 -0.7368  1.4575
  321CHL1   C14 5143   7.159   2.358   6.976  0.1765  0.0993 -0.1786
  321CHL1   H14 5144   7.200   2.256   6.957  0.3943  0.4733 -1.9224
  321CHL1   C15 5145   7.265   2.459   6.930  0.1480  0.2534  0.0872
  321CHL1  H15A 5146   7.248   2.560   6.975  1.3139 -0.3522  2.0018
  321CHL1  H15B 5147   7.366   2.423   6.961  0.3770  2.1059  1.6849
  321CHL1   C16 5148   7.242   2.457   6.779 -0.0054 -0.1866  0.1168
  321CHL1  H16A 5149   7.216   2.558   6.741  1.7842 -0.7132 -2.8310
  321CHL1  H16B 5150   7.324   2.412   6.719  1.3494 -0.2668  1.9554
  321CHL1   C17 5151   7.113   2.375   6.757 -0.2010  0.1679 -0.0806
  321CHL1   H17 5152   7.152   2.272   6.748  0.6926  0.1308  2.9911
  321CHL1   C13 5153   7.039   2.376   6.888  0.0503  0.4487  0.0611
  321CHL1   C18 5154   6.968   2.511   6.902 -0.6411  0.0883  0.0616
  321CHL1  H18A 5155   6.861   2.495   6.878 -1.3376  2.5899  1.1366
  321CHL1  H18B 5156   6.970   2.541   7.009  0.0704  0.5477 -0.0731
  321CHL1  H18C 5157   7.005   2.594   6.838 -0.5930  0.6617  0.8174
  321CHL1   C12 5158   6.941   2.264   6.929  0.0590  0.2243 -0.5140
  321CHL1  H12A 5159   6.847   2.261   6.871 -0.6520  1.9672  0.4684
  321CHL1  H12B 5160   6.996   2.168   6.918 -0.3942 -0.0213 -0.6545
  321CHL1   C11 5161   6.912   2.273   7.079  0.0050  0.1069 -0.5187
  321CHL1  H11A 5162   6.845   2.358   7.101  0.6352  1.3878 -3.1262
  321CHL1  H11B 5163   6.850   2.183   7.103  0.2475 -0.0108 -0.3239
  321CHL1    C9 5164   7.040   2.263   7.164 -0.2945  0.6283 -0.0026
  321CHL1    H9 5165   7.082   2.163   7.141 -2.2135 -0.9146  2.5721
  321CHL1   C10 5166   7.020   2.247   7.312  0.3435 -0.2999 -0.0111
  321CHL1   C19 5167   6.929   2.364   7.352  0.1531 -0.2646 -0.5385
  321CHL1  H19A 5168   6.971   2.454   7.301  1.6531 -1.3377 -1.2617
  321CHL1  H19B 5169   6.824   2.339   7.327 -0.2954  0.1007  0.8639
  321CHL1  H19C 5170   6.933   2.381   7.462  1.7285  1.4816 -0.8044
  321CHL1    C1 5171   6.961   2.108   7.342 -0.3007 -0.1036 -0.3581
  321CHL1   H1A 5172   6.859   2.103   7.299 -0.6521 -0.8374  0.5372
  321CHL1   H1B 5173   7.019   2.027   7.293 -0.4760 -1.3020  1.3447
  321CHL1    C2 5174   6.937   2.082   7.490 -0.0585  0.4584 -0.2187
  321CHL1   H2A 5175   6.893   1.980   7.495 -3.4756  1.7031 -2.0711
  321CHL1   H2B 5176   6.862   2.155   7.529  0.0590 -0.2941  1.5314
  321CHL1   C20 5177   7.043   2.399   6.627  0.1053  0.0417 -0.2686
  321CHL1   H20 5178   6.965   2.475   6.647 -1.2038 -1.1183 -0.8366
  321CHL1   C21 5179   6.955   2.281   6.585  0.0218  0.0002  0.0235
  321CHL1  H21A 5180   6.869   2.274   6.655 -1.9089 -0.5269 -2.2523
  321CHL1  H21B 5181   7.017   2.190   6.597  0.7953  0.3618 -1.0716
  321CHL1  H21C 5182   6.914   2.281   6.482 -0.2054  1.9476  0.0894
  321CHL1   C22 5183   7.128   2.449   6.509 -0.1398  0.3991 -0.2959
  321CHL1  H22A 5184   7.176   2.543   6.545 -1.2836  0.7614  0.3302
  321CHL1  H22B 5185   7.204   2.374   6.478 -1.2874 -0.2934 -1.5584
  321CHL1   C23 5186   7.053   2.485   6.381 -0.3260  0.0710 -0.2787
  321CHL1  H23A 5187   7.132   2.500   6.304 -0.9107 -0.2205 -0.9466
  321CHL1  H23B 5188   7.001   2.397   6.336 -2.1950  1.1064 -0.2403
  321CHL1   C24 5189   6.948   2.596   6.386  0.1058  0.4749 -0.1597
  321CHL1  H24A 5190   6.871   2.571   6.462 -0.8606 -0.9962 -1.5830
  321CHL1  H24B 5191   7.004   2.687   6.419  0.4732  0.1206  0.2080
  321CHL1   C25 5192   6.872   2.620   6.255  0.1024 -0.3226 -0.3065
  321CHL1   H25 5193   6.948   2.584   6.182 -0.2160 -1.7912  0.0583
  321CHL1   C26 5194   6.735   2.550   6.258 -0.1094  0.1134  0.3344
  321CHL1  H26A 5195   6.747   2.443   6.287  1.8656 -0.1849 -1.3452
  321CHL1  H26B 5196   6.658   2.600   6.320 -1.5367 -0.5591 -0.8576
  321CHL1  H26C 5197   6.692   2.544   6.156 -1.0548 -1.1216  0.7790
  321CHL1   C27 5198   6.843   2.770   6.239 -0.3279 -0.3160  0.4819
  321CHL1  H27A 5199   6.771   2.809   6.314 -1.6468 -1.0512 -0.3665
  321CHL1  H27B 5200   6.945   2.812   6.249 -0.8795  0.6867  2.2271
  321CHL1  H27C 5201   6.796   2.779   6.138  1.4923 -3.2161 -0.7658
  322CHL1    C3 5202   3.172   7.624   7.888  0.3672  0.4001 -0.0823
  322CHL1    H3 5203   3.210   7.727   7.871  1.9753 -0.3734 -1.5617
  322CHL1    O3 5204   3.201   7.587   8.022  0.3092 -0.5432 -0.3203
  322CHL1   H3' 5205   3.219   7.493   8.019  1.1059 -0.3787 -1.0691
  322CHL1    C4 5206   3.020   7.631   7.867  0.3174  0.5373  0.3250
  322CHL1   H4A 5207   2.974   7.535   7.901  0.5653 -0.0906 -1.0708
  322CHL1   H4B 5208   2.969   7.704   7.934 -0.0238  1.5739 -1.0391
  322CHL1    C5 5209   2.978   7.675   7.730 -0.3142 -0.2207  0.2659
  322CHL1    C6 5210   2.902   7.782   7.700 -0.2366 -0.2501 -0.0404
  322CHL1    H6 5211   2.865   7.844   7.783  2.4140 -0.2714  1.2645
  322CHL1    C7 5212   2.859   7.810   7.559  0.1134  0.4141 -0.0205
  322CHL1   H7A 5213   2.749   7.827   7.561  0.1610  0.7226  1.9126
  322CHL1   H7B 5214   2.900   7.903   7.514  2.4096 -1.5614 -2.3412
  322CHL1    C8 5215   2.880   7.687   7.469 -0.0302  0.2070  0.2251
  322CHL1    H8 5216   2.804   7.612   7.499 -0.3264  0.4229  0.0198
  322CHL1   C14 5217   2.860   7.736   7.329 -0.4843  0.1514  0.2694
  322CHL1   H14 5218   2.934   7.817   7.309  3.1513 -2.5434  1.6172
  322CHL1   C15 5219   2.722   7.796   7.300 -0.2317  0.8046  0.4048
  322CHL1  H15A 5220   2.647   7.731   7.350  0.4871  0.0542  0.5176
  322CHL1  H15B 5221   2.719   7.900   7.339 -0.6295 -0.0751  2.8939
  322CHL1   C16 5222   2.715   7.787   7.147  0.6207 -0.0283  0.4098
  322CHL1  H16A 5223   2.617   7.738   7.131  1.4854 -1.8974  0.4973
  322CHL1  H16B 5224   2.725   7.893   7.115  1.6904 -0.6734 -1.5574
  322CHL1   C17 5225   2.841   7.715   7.095  0.2469 -0.1650 -0.3138
  322CHL1   H17 5226   2.919   7.789   7.068  0.9606 -1.0584 -0.7505
  322CHL1   C13 5227   2.882   7.638   7.217 -0.1604  0.3518  0.1549
  322CHL1   C18 5228   2.784   7.520   7.230 -0.5386  0.7043  0.5336
  322CHL1  H18A 5229   2.808   7.435   7.163 -3.2069 -0.1912  0.6217
  322CHL1  H18B 5230   2.785   7.486   7.336 -0.4521  0.0803  0.3321
  322CHL1  H18C 5231   2.678   7.539   7.201  0.2813  1.7435 -2.0905
  322CHL1   C12 5232   3.025   7.584   7.232 -0.2199  0.1236 -0.0977
  322CHL1  H12A 5233   3.023   7.493   7.167 -3.4921 -0.3258  0.4487
  322CHL1  H12B 5234   3.094   7.660   7.190 -0.9940  0.2066 -1.2848
  322CHL1   C11 5235   3.064   7.536   7.372 -0.1883  0.5787  0.0499
  322CHL1  H11A 5236   3.010   7.441   7.394 -0.8137  1.3309  1.8535
  322CHL1  H11B 5237   3.175   7.521   7.371 -0.3550 -0.8379 -0.0056
  322CHL1    C9 5238   3.019   7.631   7.483 -0.1135  0.0717  0.5173
  322CHL1    H9 5239   3.079   7.724   7.476  0.0602 -0.1439 -1.2031
  322CHL1   C10 5240   3.038   7.586   7.625  0.0268 -0.1745  0.4204
  322CHL1   C19 5241   2.980   7.445   7.642 -0.1405 -0.0796  0.6595
  322CHL1  H19A 5242   2.883   7.431   7.588 -0.4783  3.0174  0.2939
  322CHL1  H19B 5243   3.040   7.367   7.589 -0.7585 -1.5617  2.0424
  322CHL1  H19C 5244   2.966   7.413   7.747  0.0957  0.9392  1.0028
  322CHL1    C1 5245   3.190   7.575   7.648  0.1352  0.1264 -0.1327
  322CHL1   H1A 5246   3.223   7.503   7.571 -0.7521  0.0392 -0.4421
  322CHL1   H1B 5247   3.237   7.675   7.637 -1.9303  1.1980  0.2819
  322CHL1    C2 5248   3.231   7.524   7.786  0.4995  0.4997 -0.1030
  322CHL1   H2A 5249   3.342   7.527   7.777  0.4176  0.8418 -1.1941
  322CHL1   H2B 5250   3.203   7.422   7.820 -0.0350 -0.1520 -2.3593
  322CHL1   C20 5251   2.808   7.648   6.965 -0.6498  0.4194 -0.3949
  322CHL1   H20 5252   2.724   7.576   6.978 -0.6192  0.4102 -0.2454
  322CHL1   C21 5253   2.919   7.566   6.899 -0.0804 -0.1854  1.2675
  322CHL1  H21A 5254   2.984   7.641   6.849 -0.1843 -1.4484 -0.9005
  322CHL1  H21B 5255   2.879   7.504   6.816  0.1464  2.0358 -0.6242
  322CHL1  H21C 5256   2.980   7.506   6.970 -0.1225 -2.0863 -0.2211
  322CHL1   C22 5257   2.750   7.741   6.857 -0.5774  0.6028 -0.2763
  322CHL1  H22A 5258   2.680   7.812   6.907 -0.8503 -0.6764  1.2251
  322CHL1  H22B 5259   2.834   7.804   6.820 -0.4400 -0.9113 -2.7824
  322CHL1   C23 5260   2.681   7.671   6.740 -0.2995  0.2956 -0.2569
  322CHL1  H23A 5261   2.757   7.614   6.682  1.3130  1.8360  0.2505
  322CHL1  H23B 5262   2.601   7.603   6.778  0.4739  0.7773  2.4070
  322CHL1   C24 5263   2.617   7.770   6.642 -0.5259 -0.2477 -0.6692
  322CHL1  H24A 5264   2.539   7.722   6.580 -2.1179 -0.5708  1.4588
  322CHL1  H24B 5265   2.573   7.854   6.699  1.3722 -0.0421  0.6045
  322CHL1   C25 5266   2.722   7.830   6.547 -0.1275 -0.1195 -0.1589
  322CHL1   H25 5267   2.814   7.860   6.600 -1.4955  0.8988  1.7562
  322CHL1   C26 5268   2.747   7.738   6.426 -0.1259  0.4540 -0.6023
  322CHL1  H26A 5269   2.655   7.706   6.372 -0.0017  0.1661 -0.6453
  322CHL1  H26B 5270   2.818   7.783   6.353 -0.0841  0.8889 -0.3002
  322CHL1  H26C 5271   2.803   7.648   6.458  1.2333  2.1669  2.2846
  322CHL1   C27 5272   2.679   7.969   6.495  0.2749  0.0235 -0.1118
  322CHL1  H27A 5273   2.670   8.032   6.585  3.2709 -1.0683  1.0957
  322CHL1  H27B 5274   2.754   8.007   6.422  0.9302 -2.2480 -0.7218
  322CHL1  H27C 5275   2.580   7.949   6.449  0.4313 -1.9398  0.3132
  323CHL1    C3 5276   3.968   8.227   8.011 -0.1029 -0.5380  0.0426
  323CHL1    H3 5277   4.018   8.325   7.991  1.2518 -0.5979  2.7302
  323CHL1    O3 5278   3.933   8.229   8.148 -0.7023  0.6511 -0.1132
  323CHL1   H3' 5279   3.971   8.151   8.189 -1.1992  1.7176  2.6157
  323CHL1    C4 5280   3.839   8.212   7.929 -0.0685  1.1252 -0.3552
  323CHL1   H4A 5281   3.765   8.144   7.976  0.1845 -0.0861 -1.6643
  323CHL1   H4B 5282   3.778   8.304   7.946 -2.5462 -0.4722 -0.0235
  323CHL1    C5 5283   3.855   8.175   7.785 -0.1997  0.0825 -0.1054
  323CHL1    C6 5284   3.775   8.226   7.690  0.0240  0.4408 -0.1029
  323CHL1    H6 5285   3.695   8.297   7.716 -2.7767 -1.7098 -2.1654
  323CHL1    C7 5286   3.763   8.178   7.548 -0.0458  0.2574 -0.0360
  323CHL1   H7A 5287   3.660   8.144   7.527  0.0663 -0.2247  0.1782
  323CHL1   H7B 5288   3.796   8.270   7.494  0.7191  0.9226  1.4934
  323CHL1    C8 5289   3.846   8.050   7.530  0.4519  0.5743 -0.0339
  323CHL1    H8 5290   3.783   7.967   7.569  1.9985 -0.7671 -0.2811
  323CHL1   C14 5291   3.875   8.019   7.386  0.2312  0.0533  0.0314
  323CHL1   H14 5292   3.947   8.096   7.351  0.5089  0.7021  1.9287
  323CHL1   C15 5293   3.765   8.034   7.279 -0.1551 -0.1687  0.3965
  323CHL1  H15A 5294   3.686   7.961   7.309 -0.7073 -1.1866 -3.1500
  323CHL1  H15B 5295   3.725   8.137   7.272 -1.6692 -0.6653  1.1772
  323CHL1   C16 5296   3.831   7.971   7.156 -0.0402 -1.2191  0.9826
  323CHL1  H16A 5297   3.756   7.915   7.095  0.9391 -0.7642 -0.6793
  323CHL1  H16B 5298   3.873   8.055   7.097 -1.7544 -1.0989 -0.1375
  323CHL1   C17 5299   3.963   7.907   7.203  1.0218  0.2152  0.0343
  323CHL1   H17 5300   4.042   7.982   7.183  0.2854  0.4236 -2.4887
  323CHL1   C13 5301   3.949   7.893   7.352  0.1080  0.0062 -0.0651
  323CHL1   C18 5302   3.871   7.764   7.385 -0.3825  0.2384 -0.2946
  323CHL1  H18A 5303   3.789   7.737   7.316  0.1546 -0.4668 -0.6747
  323CHL1  H18B 5304   3.928   7.669   7.383 -3.2516 -1.5823 -1.3492
  323CHL1  H18C 5305   3.820   7.768   7.484 -2.2286 -0.6989 -1.1681
  323CHL1   C12 5306   4.082   7.902   7.428 -0.0981 -0.1647  0.3195
  323CHL1  H12A 5307   4.135   7.805   7.419 -1.2303 -0.7473 -0.1947
  323CHL1  H12B 5308   4.156   7.973   7.385 -2.0528  1.5792 -0.3329
  323CHL1   C11 5309   4.065   7.926   7.578  0.3873 -0.5678  0.4397
  323CHL1  H11A 5310   4.026   7.827   7.612 -0.1297 -0.3560  0.4796
  323CHL1  H11B 5311   4.168   7.941   7.618  1.4372 -0.1831 -2.2431
  323CHL1    C9 5312   3.974   8.046   7.607  0.4812 -0.3611 -0.1088
  323CHL1    H9 5313   4.030   8.133   7.566  0.9661 -0.7915 -0.3560
  323CHL1   C10 5314   3.951   8.063   7.755 -0.3696 -0.0234 -0.2717
  323CHL1   C19 5315   3.906   7.933   7.822 -0.7600  0.2047 -0.0921
  323CHL1  H19A 5316   3.823   7.936   7.896 -1.0105 -1.9735 -0.2099
  323CHL1  H19B 5317   3.860   7.871   7.742  0.0719  1.3564 -1.4988
  323CHL1  H19C 5318   3.996   7.878   7.857  0.1971  0.9783 -1.2482
  323CHL1    C1 5319   4.082   8.109   7.822 -0.6703  1.0628 -0.4112
  323CHL1   H1A 5320   4.162   8.033   7.809 -2.6637 -0.9318 -1.7338
  323CHL1   H1B 5321   4.118   8.208   7.785  1.4965  1.2960  2.0639
  323CHL1    C2 5322   4.076   8.125   7.974  0.3509  0.0396 -0.2564
  323CHL1   H2A 5323   4.171   8.170   8.011  0.3507 -0.3851  0.2852
  323CHL1   H2B 5324   4.052   8.032   8.031  1.8315  0.0186  0.4003
  323CHL1   C20 5325   4.001   7.782   7.129  0.1518 -0.1244  0.1413
  323CHL1   H20 5326   3.929   7.698   7.140  1.6975 -1.5514 -0.2738
  323CHL1   C21 5327   4.142   7.736   7.169  0.1479  0.0754  0.3872
  323CHL1  H21A 5328   4.158   7.687   7.268  2.3923  1.6089  0.8698
  323CHL1  H21B 5329   4.212   7.822   7.172  1.3948 -0.9255  2.1604
  323CHL1  H21C 5330   4.175   7.667   7.089 -0.1791  0.5735 -0.1887
  323CHL1   C22 5331   3.990   7.800   6.976  0.2566 -0.4955  0.0907
  323CHL1  H22A 5332   3.882   7.813   6.955  0.5469 -0.4370 -1.4553
  323CHL1  H22B 5333   4.050   7.889   6.948  1.3722 -0.4228  2.4534
  323CHL1   C23 5334   4.030   7.687   6.881 -0.0606 -0.5960  0.0756
  323CHL1  H23A 5335   4.140   7.676   6.890 -0.0366 -2.5974 -1.8141
  323CHL1  H23B 5336   3.990   7.588   6.914  0.2654 -0.9357 -0.5380
  323CHL1   C24 5337   4.001   7.724   6.735 -0.1143 -0.1961  0.1869
  323CHL1  H24A 5338   3.899   7.766   6.731 -0.6177 -1.2502  1.1963
  323CHL1  H24B 5339   4.079   7.798   6.706  0.8415 -1.6359 -1.0916
  323CHL1   C25 5340   4.015   7.612   6.631  0.2714  0.3547 -0.3546
  323CHL1   H25 5341   3.936   7.539   6.657  0.3128  0.4377  0.0086
  323CHL1   C26 5342   3.986   7.680   6.496 -0.1159  0.0617 -0.4196
  323CHL1  H26A 5343   4.076   7.744   6.479  1.0089 -1.4505 -0.3499
  323CHL1  H26B 5344   3.996   7.597   6.423  1.1958 -1.4849  1.4381
  323CHL1  H26C 5345   3.887   7.731   6.494  0.6343  1.6018 -0.3347
  323CHL1   C27 5346   4.151   7.541   6.625  0.3567  0.4817  0.0656
  323CHL1  H27A 5347   4.152   7.463   6.546  0.4658  3.1991 -2.7835
  323CHL1  H27B 5348   4.233   7.606   6.587  0.9140 -1.7128 -2.7860
  323CHL1  H27C 5349   4.183   7.498   6.723  0.0658 -1.4096 -0.6185
  324CHL1    C3 5350   1.062   3.145   7.907 -0.0587 -0.4211 -0.1911
  324CHL1    H3 5351   1.058   3.035   7.892 -0.5707 -0.2269 -1.6130
  324CHL1    O3 5352   1.082   3.178   8.044 -0.1717 -0.0088 -0.2759
  324CHL1   H3' 5353   1.120   3.099   8.081 -0.5101  0.0962  0.3078
  324CHL1    C4 5354   1.175   3.208   7.825  0.0097 -0.2517  0.0305
  324CHL1   H4A 5355   1.190   3.317   7.835  2.8121 -0.4871 -0.4781
  324CHL1   H4B 5356   1.275   3.174   7.860  0.4376  1.5291  0.6429
  324CHL1    C5 5357   1.156   3.175   7.679 -0.1240 -0.1531  0.0259
  324CHL1    C6 5358   1.253   3.108   7.614  0.3297  0.3244  0.2062
  324CHL1    H6 5359   1.339   3.070   7.670 -0.2060  0.4029  1.1081
  324CHL1    C7 5360   1.250   3.080   7.467  0.0289  0.3609  0.2045
  324CHL1   H7A 5361   1.341   3.094   7.405 -0.6066 -0.3488 -0.9259
  324CHL1   H7B 5362   1.218   2.973   7.467  1.7050 -0.2053 -1.5836
  324CHL1    C8 5363   1.137   3.158   7.398 -0.3747 -0.3204  0.0910
  324CHL1    H8 5364   1.162   3.262   7.370 -0.1279 -0.5529 -0.5981
  324CHL1   C14 5365   1.109   3.093   7.265 -0.4125  0.2811 -0.1971
  324CHL1   H14 5366   1.088   2.985   7.279 -1.5972  0.4940 -0.1470
  324CHL1   C15 5367   1.225   3.089   7.164 -0.2045  0.0598  0.0499
  324CHL1  H15A 5368   1.280   3.185   7.159 -0.7445  0.4463  1.1353
  324CHL1  H15B 5369   1.288   3.002   7.191 -0.1264  0.1716  0.2323
  324CHL1   C16 5370   1.165   3.078   7.024  0.2837 -0.2214 -0.1379
  324CHL1  H16A 5371   1.203   3.165   6.967  0.6845  0.0567  0.5471
  324CHL1  H16B 5372   1.203   2.987   6.972  0.7486  0.8254 -1.7071
  324CHL1   C17 5373   1.015   3.072   7.056  0.2723  0.1988 -0.1119
  324CHL1   H17 5374   0.996   2.965   7.080 -3.6848  1.0202  1.2728
  324CHL1   C13 5375   0.999   3.152   7.182 -0.5206  0.1285 -0.1632
  324CHL1   C18 5376   1.015   3.301   7.147 -0.0889  0.0782 -0.1791
  324CHL1  H18A 5377   1.107   3.327   7.089 -1.4568 -0.9549 -2.9979
  324CHL1  H18B 5378   0.945   3.340   7.070  0.7106 -0.2959 -1.1148
  324CHL1  H18C 5379   1.000   3.373   7.230 -0.7056 -0.3472  0.0818
  324CHL1   C12 5380   0.871   3.131   7.265 -0.6774  0.1683 -0.3914
  324CHL1  H12A 5381   0.781   3.170   7.214 -0.6798 -0.5923 -0.9907
  324CHL1  H12B 5382   0.848   3.023   7.275 -0.4762  0.2369  1.1291
  324CHL1   C11 5383   0.880   3.194   7.405 -0.2171 -0.4223 -0.1525
  324CHL1  H11A 5384   0.874   3.303   7.387 -0.3331 -0.1459  1.4858
  324CHL1  H11B 5385   0.788   3.173   7.463  0.7263  2.0203  2.4088
  324CHL1    C9 5386   1.010   3.154   7.477 -0.4038 -0.7050  0.0305
  324CHL1    H9 5387   0.986   3.046   7.490 -3.2743 -0.0941  0.5710
  324CHL1   C10 5388   1.026   3.213   7.614  0.0983  0.0108 -0.3281
  324CHL1   C19 5389   1.015   3.365   7.602  0.5710  0.1741  1.0866
  324CHL1  H19A 5390   1.009   3.408   7.705 -0.9436  1.5573  0.4835
  324CHL1  H19B 5391   1.113   3.400   7.563 -0.4551  0.6178 -1.2462
  324CHL1  H19C 5392   0.937   3.406   7.534  0.4478 -0.9527  0.5360
  324CHL1    C1 5393   0.916   3.162   7.709  0.1826  0.4933  0.0310
  324CHL1   H1A 5394   0.815   3.199   7.682  0.1018 -0.0467 -0.4239
  324CHL1   H1B 5395   0.906   3.052   7.695  1.5964  0.3951 -0.3750
  324CHL1    C2 5396   0.926   3.196   7.858 -0.0718 -0.0914  0.1845
  324CHL1   H2A 5397   0.846   3.146   7.917  0.8713 -1.5618  0.2576
  324CHL1   H2B 5398   0.923   3.307   7.865  0.6871  0.0606 -1.3736
  324CHL1   C20 5399   0.920   3.094   6.941  0.0887  0.1217  0.0237
  324CHL1   H20 5400   0.825   3.132   6.983  0.0027  2.2308 -1.8988
  324CHL1   C21 5401   0.884   2.958   6.878 -0.0298  0.1837 -0.0421
  324CHL1  H21A 5402   0.798   2.970   6.808 -1.6006  2.0303  2.0719
  324CHL1  H21B 5403   0.844   2.884   6.950  0.5979  0.8244  0.9858
  324CHL1  H21C 5404   0.971   2.918   6.822  1.9254  2.5190  1.1421
  324CHL1   C22 5405   0.979   3.181   6.829  0.0655  0.2231  0.0904
  324CHL1  H22A 5406   1.037   3.259   6.884  0.5472 -0.1591  0.1331
  324CHL1  H22B 5407   1.040   3.114   6.764 -0.9039 -1.5379  0.9122
  324CHL1   C23 5408   0.867   3.250   6.751 -0.4410  0.0828  0.6855
  324CHL1  H23A 5409   0.793   3.174   6.718 -1.0474 -0.3350  2.8337
  324CHL1  H23B 5410   0.806   3.310   6.822  1.5029  0.9948  1.6719
  324CHL1   C24 5411   0.906   3.333   6.629  0.0807 -0.1967  0.6579
  324CHL1  H24A 5412   0.968   3.274   6.558  1.0889 -1.5308  2.5488
  324CHL1  H24B 5413   0.814   3.355   6.571  0.8833 -0.6925 -0.8520
  324CHL1   C25 5414   0.973   3.467   6.666  0.0672 -0.0168  0.0505
  324CHL1   H25 5415   1.073   3.434   6.702  1.1440  1.2854 -1.6177
  324CHL1   C26 5416   0.999   3.542   6.535  0.9101  0.0711  0.2634
  324CHL1  H26A 5417   1.069   3.628   6.544  1.2486 -0.0347 -1.0801
  324CHL1  H26B 5418   1.042   3.474   6.458  1.8501 -0.2175  1.0186
  324CHL1  H26C 5419   0.902   3.577   6.493  1.2354  1.1126  0.3437
  324CHL1   C27 5420   0.904   3.564   6.763 -0.1286 -0.2432  0.1396
  324CHL1  H27A 5421   0.817   3.611   6.712  0.3437 -1.6855 -2.1724
  324CHL1  H27B 5422   0.868   3.523   6.859  2.5433 -1.3009  0.7673
  324CHL1  H27C 5423   0.980   3.643   6.781 -1.0685  1.0829 -1.4012
  325CHL1    C3 5424   3.087   5.125   7.912 -0.2087  0.2020 -0.2271
  325CHL1    H3 5425   3.044   5.215   7.962  2.5933  0.4590  2.0122
  325CHL1    O3 5426   3.145   5.050   8.018 -0.0989  0.2609 -0.2454
  325CHL1   H3' 5427   3.235   5.083   8.029 -0.5745  1.8001 -0.6373
  325CHL1    C4 5428   2.984   5.035   7.841 -0.3782  0.2144  0.0010
  325CHL1   H4A 5429   3.034   4.941   7.811 -0.2017 -0.1334  1.2863
  325CHL1   H4B 5430   2.910   5.006   7.919 -0.3251 -1.2504 -0.4692
  325CHL1    C5 5431   2.934   5.095   7.713 -0.1314  1.0963  0.3096
  325CHL1    C6 5432   2.801   5.103   7.698 -0.1971 -0.3241  0.0420
  325CHL1    H6 5433   2.732   5.078   7.780  1.4281 -1.9081  1.0285
  325CHL1    C7 5434   2.737   5.143   7.568  0.0121 -0.4954 -0.1156
  325CHL1   H7A 5435   2.666   5.065   7.535 -0.4627 -0.7382  1.3740
  325CHL1   H7B 5436   2.668   5.228   7.588  1.4208  0.1079  2.8808
  325CHL1    C8 5437   2.841   5.167   7.458  0.0039  0.4056  0.0630
  325CHL1    H8 5438   2.853   5.063   7.419 -1.1285  0.2159  0.1792
  325CHL1   C14 5439   2.783   5.244   7.343 -0.6424 -0.2951 -0.0918
  325CHL1   H14 5440   2.751   5.347   7.369 -1.5464 -0.7846  0.8110
  325CHL1   C15 5441   2.660   5.174   7.284 -0.3906 -0.3136 -0.6012
  325CHL1  H15A 5442   2.679   5.065   7.271 -0.5264 -0.7088  1.9990
  325CHL1  H15B 5443   2.568   5.193   7.343  0.8615 -0.7804  1.6274
  325CHL1   C16 5444   2.644   5.235   7.144 -0.3121 -0.1797 -0.5518
  325CHL1  H16A 5445   2.631   5.152   7.072  0.2338  0.2360 -1.1394
  325CHL1  H16B 5446   2.557   5.304   7.134  0.7152  1.5267  1.3357
  325CHL1   C17 5447   2.779   5.305   7.119 -0.2485 -0.2084 -0.3019
  325CHL1   H17 5448   2.762   5.412   7.141 -1.2218 -0.1918 -1.0227
  325CHL1   C13 5449   2.874   5.254   7.224 -0.3804  0.5079  0.1688
  325CHL1   C18 5450   2.923   5.116   7.177  0.0183  0.6323  0.2114
  325CHL1  H18A 5451   2.999   5.131   7.098 -1.0327  2.6179 -0.4813
  325CHL1  H18B 5452   2.962   5.056   7.262 -1.5337 -1.7956 -0.6828
  325CHL1  H18C 5453   2.841   5.051   7.140  0.0114 -0.0730  1.4122
  325CHL1   C12 5454   2.994   5.337   7.274  0.3243 -0.4873  0.1455
  325CHL1  H12A 5455   3.078   5.360   7.205 -0.4900  0.4547 -0.5693
  325CHL1  H12B 5456   2.968   5.442   7.299 -0.8654 -0.5789 -0.6085
  325CHL1   C11 5457   3.063   5.271   7.393  0.5781 -0.0318  0.2515
  325CHL1  H11A 5458   3.109   5.178   7.353 -0.4482 -1.0963  1.4827
  325CHL1  H11B 5459   3.145   5.333   7.436 -1.0421  1.1186  1.8138
  325CHL1    C9 5460   2.971   5.224   7.507  0.1180  0.2167 -0.0163
  325CHL1    H9 5461   2.927   5.314   7.555 -2.1264 -1.4525  1.2416
  325CHL1   C10 5462   3.037   5.144   7.615  0.0209  0.1283 -0.0214
  325CHL1   C19 5463   3.106   5.021   7.553 -0.6614 -0.0969 -0.3509
  325CHL1  H19A 5464   3.193   5.058   7.494 -0.9022  0.4110 -0.3908
  325CHL1  H19B 5465   3.150   4.960   7.636  0.3555  2.0547  0.7786
  325CHL1  H19C 5466   3.026   4.970   7.495  0.1607  0.9297 -2.4860
  325CHL1    C1 5467   3.138   5.234   7.688 -0.3079  0.4347  0.0595
  325CHL1   H1A 5468   3.218   5.269   7.619 -0.6635  2.4645  0.6124
  325CHL1   H1B 5469   3.093   5.331   7.717  1.6555  0.8243  2.0972
  325CHL1    C2 5470   3.196   5.175   7.816 -0.1320  0.4506 -0.0125
  325CHL1   H2A 5471   3.265   5.254   7.854 -2.9271  3.9065 -1.5645
  325CHL1   H2B 5472   3.248   5.082   7.784 -0.8732  0.1244 -0.2750
  325CHL1   C20 5473   2.823   5.310   6.976  0.1902 -0.2742 -0.1702
  325CHL1   H20 5474   2.885   5.221   6.950  0.6212 -0.1700  0.4980
  325CHL1   C21 5475   2.919   5.428   6.954 -0.1920  0.1666  0.4746
  325CHL1  H21A 5476   3.006   5.418   7.023  0.2436  1.3256  0.1156
  325CHL1  H21B 5477   2.868   5.525   6.969 -0.9457  0.0721 -1.1975
  325CHL1  H21C 5478   2.967   5.440   6.854  1.1341  0.1091  1.0743
  325CHL1   C22 5479   2.714   5.314   6.867  0.8607  0.0801 -0.8422
  325CHL1  H22A 5480   2.760   5.285   6.771 -0.5214 -2.4619 -0.8206
  325CHL1  H22B 5481   2.640   5.233   6.886  0.1441  1.0815  0.9136
  325CHL1   C23 5482   2.629   5.441   6.853  0.2768 -0.1446  0.4981
  325CHL1  H23A 5483   2.606   5.483   6.954 -1.2429  3.8902 -1.3197
  325CHL1  H23B 5484   2.685   5.528   6.814 -0.8422  0.3189 -0.1056
  325CHL1   C24 5485   2.496   5.427   6.780  0.3058 -0.4983  0.5110
  325CHL1  H24A 5486   2.442   5.338   6.819 -0.6615  0.7586  2.1676
  325CHL1  H24B 5487   2.433   5.518   6.783  1.6609  0.5427 -0.9443
  325CHL1   C25 5488   2.514   5.388   6.632 -0.2326  0.3593  0.2111
  325CHL1   H25 5489   2.572   5.293   6.634 -0.1905  0.3361 -1.1663
  325CHL1   C26 5490   2.378   5.346   6.574  0.1441 -0.4184 -0.1266
  325CHL1  H26A 5491   2.339   5.272   6.647 -2.4105 -0.1684 -1.1472
  325CHL1  H26B 5492   2.302   5.427   6.578 -1.2961 -1.6488 -1.4589
  325CHL1  H26C 5493   2.383   5.311   6.468  1.0286 -1.2987  0.1903
  325CHL1   C27 5494   2.588   5.496   6.551  0.3366  0.2474  0.5781
  325CHL1  H27A 5495   2.691   5.510   6.591  0.9549 -0.2744 -0.7991
  325CHL1  H27B 5496   2.604   5.460   6.447 -0.2624 -0.6438  0.7790
  325CHL1  H27C 5497   2.547   5.598   6.540  0.4166  0.1401 -0.8955
  326CHL1    C3 5498   4.451   0.624   7.957  0.0247 -0.0410  0.4122
  326CHL1    H3 5499   4.342   0.642   7.967  0.4672  2.1373  2.1197
  326CHL1    O3 5500   4.510   0.692   8.067 -0.5107  0.6560  0.2789
  326CHL1   H3' 5501   4.522   0.780   8.031 -0.9597 -0.6218 -3.3968
  326CHL1    C4 5502   4.477   0.473   7.971 -0.0694 -0.0919  0.0471
  326CHL1   H4A 5503   4.588   0.464   7.961  0.0702  1.9550 -0.8519
  326CHL1   H4B 5504   4.447   0.425   8.066 -1.9751 -0.6731 -0.8041
  326CHL1    C5 5505   4.406   0.404   7.858 -0.2256  0.0623  0.0504
  326CHL1    C6 5506   4.317   0.305   7.871 -0.0549 -0.1558 -0.4042
  326CHL1    H6 5507   4.286   0.269   7.971 -2.8077 -1.7506 -1.7263
  326CHL1    C7 5508   4.247   0.234   7.759 -0.1811 -0.5313 -0.0921
  326CHL1   H7A 5509   4.233   0.127   7.783  0.7582 -1.1547 -2.1414
  326CHL1   H7B 5510   4.144   0.275   7.751 -1.1027 -2.1368  2.4080
  326CHL1    C8 5511   4.314   0.258   7.623 -0.2964 -0.0207 -0.0624
  326CHL1    H8 5512   4.395   0.182   7.617 -0.1314  0.1380  0.1468
  326CHL1   C14 5513   4.214   0.221   7.517 -0.4549  0.2296 -0.0005
  326CHL1   H14 5514   4.122   0.281   7.536 -0.7434 -0.3404  0.4262
  326CHL1   C15 5515   4.162   0.076   7.517  0.6801 -0.1868 -0.4242
  326CHL1  H15A 5516   4.240  -0.001   7.531  2.0551  0.9159 -1.6833
  326CHL1  H15B 5517   4.085   0.059   7.595  1.0949 -0.4060 -0.0549
  326CHL1   C16 5518   4.106   0.060   7.376 -0.0950 -0.0542 -0.1352
  326CHL1  H16A 5519   4.155  -0.024   7.322 -1.6923  0.3183 -2.3267
  326CHL1  H16B 5520   3.999   0.037   7.395 -0.1640  1.9165  2.3956
  326CHL1   C17 5521   4.145   0.190   7.303  0.3224 -0.0330  0.1240
  326CHL1   H17 5522   4.058   0.258   7.320 -0.4915 -0.5573 -1.7341
  326CHL1   C13 5523   4.263   0.245   7.377  0.3934 -0.2901  0.2031
  326CHL1   C18 5524   4.390   0.164   7.349  0.8836  0.6845 -0.4405
  326CHL1  H18A 5525   4.466   0.208   7.417 -0.9571  0.0957  2.1520
  326CHL1  H18B 5526   4.371   0.057   7.371 -0.6093  0.7637 -1.1933
  326CHL1  H18C 5527   4.403   0.168   7.239 -0.9649 -4.2046 -1.0882
  326CHL1   C12 5528   4.293   0.395   7.360 -1.6143  0.2168  0.8674
  326CHL1  H12A 5529   4.347   0.402   7.264 -1.8071  3.4989  0.8824
  326CHL1  H12B 5530   4.195   0.447   7.359 -1.3755  0.7709 -2.2315
  326CHL1   C11 5531   4.386   0.449   7.469 -0.6495  0.5861 -0.1263
  326CHL1  H11A 5532   4.491   0.418   7.449 -0.5454 -1.1435  2.5285
  326CHL1  H11B 5533   4.380   0.559   7.458  3.4528  0.7766 -2.6691
  326CHL1    C9 5534   4.354   0.402   7.612 -0.2477 -0.0471 -0.2421
  326CHL1    H9 5535   4.258   0.450   7.639 -0.4357  0.1490 -1.2156
  326CHL1   C10 5536   4.449   0.444   7.720 -0.3704 -0.2041 -0.0725
  326CHL1   C19 5537   4.585   0.378   7.690 -0.4850 -0.2947 -0.3980
  326CHL1  H19A 5538   4.657   0.392   7.773 -0.7210 -0.3568 -0.1830
  326CHL1  H19B 5539   4.573   0.268   7.680 -0.3361 -0.2190 -1.4890
  326CHL1  H19C 5540   4.634   0.422   7.600 -0.5579 -0.7789 -0.6761
  326CHL1    C1 5541   4.460   0.597   7.711  0.0201 -0.2076  0.3087
  326CHL1   H1A 5542   4.513   0.616   7.615  0.6926 -0.2521  0.6651
  326CHL1   H1B 5543   4.356   0.631   7.696 -0.0799 -0.8315 -0.4673
  326CHL1    C2 5544   4.513   0.681   7.828 -0.3059  0.0337  0.2860
  326CHL1   H2A 5545   4.483   0.787   7.816  1.0612  0.5940  1.4605
  326CHL1   H2B 5546   4.624   0.672   7.830 -0.2835  0.2974  0.2846
  326CHL1   C20 5547   4.149   0.168   7.155 -0.2659  0.3581  0.0460
  326CHL1   H20 5548   4.236   0.105   7.125  0.8131  1.0699  1.5606
  326CHL1   C21 5549   4.158   0.304   7.084 -0.4876  0.1129 -0.4581
  326CHL1  H21A 5550   4.138   0.279   6.978  0.4671 -3.7169  0.1403
  326CHL1  H21B 5551   4.253   0.361   7.083 -0.9140  0.8794 -2.8059
  326CHL1  H21C 5552   4.074   0.369   7.117  0.2554  0.3863  0.9923
  326CHL1   C22 5553   4.020   0.098   7.111 -0.1360  0.3934 -0.3972
  326CHL1  H22A 5554   4.011   0.001   7.164 -1.6868  0.4784 -0.4555
  326CHL1  H22B 5555   3.940   0.171   7.137  1.4748  2.3382 -0.6418
  326CHL1   C23 5556   4.007   0.063   6.962 -0.5962 -0.2628 -0.2081
  326CHL1  H23A 5557   3.918  -0.001   6.945 -0.6321 -0.1633 -0.4005
  326CHL1  H23B 5558   3.985   0.158   6.909 -1.4404  0.1096  0.7683
  326CHL1   C24 5559   4.121  -0.023   6.909 -0.3891  0.1730 -0.4812
  326CHL1  H24A 5560   4.216   0.032   6.926 -0.2260 -0.5919  1.3733
  326CHL1  H24B 5561   4.133  -0.111   6.976 -2.4156  0.2281 -0.0020
  326CHL1   C25 5562   4.100  -0.052   6.760  0.0872 -0.1824 -0.4805
  326CHL1   H25 5563   4.081   0.046   6.712  0.6627  0.6098  0.8637
  326CHL1   C26 5564   4.234  -0.097   6.698  0.2938 -0.4987  0.1875
  326CHL1  H26A 5565   4.322  -0.076   6.763 -1.1054 -0.3740  2.1277
  326CHL1  H26B 5566   4.225  -0.204   6.671 -1.0077 -0.3178 -0.1686
  326CHL1  H26C 5567   4.248  -0.044   6.602  1.2510 -0.6746  0.2133
  326CHL1   C27 5568   3.986  -0.154   6.743  0.2731 -0.5260  0.2677
  326CHL1  H27A 5569   3.986  -0.224   6.829 -1.9306 -2.0578 -0.8802
  326CHL1  H27B 5570   3.886  -0.105   6.741  1.0320  1.0706 -0.7139
  326CHL1  H27C 5571   4.008  -0.217   6.654 -1.3586 -0.3792 -0.2671
  327CHL1    C3 5572   2.980   0.322   7.933 -0.1609 -0.7272  0.2271
  327CHL1    H3 5573   2.963   0.212   7.927 -0.0575 -0.6589 -1.9898
  327CHL1    O3 5574   3.017   0.362   8.064  0.4741  0.5072 -0.3056
  327CHL1   H3' 5575   3.030   0.457   8.066  0.8636  0.4561 -0.4390
  327CHL1    C4 5576   3.098   0.347   7.838 -0.3714 -0.5726  0.0040
  327CHL1   H4A 5577   3.127   0.453   7.856  0.4214 -1.1254  2.3761
  327CHL1   H4B 5578   3.184   0.287   7.875  1.2773  1.3234 -0.5736
  327CHL1    C5 5579   3.060   0.323   7.695 -0.6947 -0.5640  0.0887
  327CHL1    C6 5580   3.122   0.238   7.612 -0.5687 -0.5908  0.2114
  327CHL1    H6 5581   3.211   0.182   7.645  1.2686  1.7141 -0.5070
  327CHL1    C7 5582   3.097   0.231   7.464  0.0045  0.2496  0.0614
  327CHL1   H7A 5583   3.191   0.228   7.405  0.6287 -1.2170  1.0749
  327CHL1   H7B 5584   3.055   0.133   7.432  2.7802  0.0377 -3.4271
  327CHL1    C8 5585   3.006   0.345   7.415  0.1119  0.3609  0.1202
  327CHL1    H8 5586   3.066   0.439   7.415 -0.4142  0.7079  0.8460
  327CHL1   C14 5587   2.955   0.299   7.282  0.9338 -0.2303  0.0013
  327CHL1   H14 5588   2.892   0.212   7.308  1.4001 -0.4583  0.3850
  327CHL1   C15 5589   3.045   0.248   7.168  0.2856 -0.0200 -0.6082
  327CHL1  H15A 5590   3.134   0.313   7.175  0.6018 -0.3478 -1.4591
  327CHL1  H15B 5591   3.079   0.142   7.172  1.5957  0.4433  1.7761
  327CHL1   C16 5592   2.965   0.268   7.038 -0.1288 -0.1860 -0.3803
  327CHL1  H16A 5593   3.009   0.346   6.973  1.1231 -2.3850 -2.3133
  327CHL1  H16B 5594   2.971   0.170   6.986  0.9768 -0.5377  0.3642
  327CHL1   C17 5595   2.828   0.316   7.089  0.0945 -0.2375  0.2880
  327CHL1   H17 5596   2.783   0.219   7.119 -0.4244  0.0990  0.6157
  327CHL1   C13 5597   2.857   0.391   7.215  0.3973 -0.5151  0.3849
  327CHL1   C18 5598   2.911   0.534   7.190 -0.4300 -0.1949  0.4001
  327CHL1  H18A 5599   2.933   0.596   7.280 -0.0833  0.7893 -0.3507
  327CHL1  H18B 5600   2.995   0.537   7.118 -0.2987 -0.1285  0.5572
  327CHL1  H18C 5601   2.832   0.596   7.144 -2.5786 -3.0300 -0.0293
  327CHL1   C12 5602   2.736   0.405   7.308  0.1212 -0.1621 -0.0255
  327CHL1  H12A 5603   2.673   0.488   7.268  1.0980  0.6525  0.0757
  327CHL1  H12B 5604   2.681   0.309   7.303  1.8742 -1.2299  0.5290
  327CHL1   C11 5605   2.781   0.444   7.449 -0.2058 -0.1549  0.0773
  327CHL1  H11A 5606   2.805   0.552   7.440 -0.6974  0.0869  1.4323
  327CHL1  H11B 5607   2.695   0.429   7.518 -1.5507  2.4255 -0.8937
  327CHL1    C9 5608   2.893   0.360   7.513 -0.0402  0.0082  0.0012
  327CHL1    H9 5609   2.851   0.258   7.525  1.4167 -0.7041 -0.6786
  327CHL1   C10 5610   2.938   0.399   7.651 -0.4427 -0.1069  0.1646
  327CHL1   C19 5611   2.959   0.551   7.655 -0.1992 -0.1396  0.1316
  327CHL1  H19A 5612   2.992   0.601   7.562 -1.2806  1.3634  0.5262
  327CHL1  H19B 5613   2.860   0.598   7.673 -0.7400 -0.9341 -0.7047
  327CHL1  H19C 5614   3.033   0.585   7.731  2.1237 -1.7603 -1.2484
  327CHL1    C1 5615   2.822   0.368   7.747 -0.3167 -0.0435  0.3379
  327CHL1   H1A 5616   2.729   0.425   7.725 -1.9319 -2.5718  0.2947
  327CHL1   H1B 5617   2.781   0.265   7.740  1.2845 -0.8040  1.5284
  327CHL1    C2 5618   2.853   0.398   7.894  0.2143 -0.0886  0.2367
  327CHL1   H2A 5619   2.764   0.374   7.956 -0.2238  1.4514  0.2590
  327CHL1   H2B 5620   2.859   0.509   7.904 -1.2533  0.0162  0.2196
  327CHL1   C20 5621   2.736   0.394   6.999  0.3146  0.1140  0.3647
  327CHL1   H20 5622   2.713   0.491   7.047  2.5100  0.4040  0.9510
  327CHL1   C21 5623   2.605   0.315   6.983  0.2652  0.2052  0.3135
  327CHL1  H21A 5624   2.575   0.269   7.079  0.3390 -1.4261 -0.3984
  327CHL1  H21B 5625   2.642   0.230   6.921  1.1540  0.9041 -0.1493
  327CHL1  H21C 5626   2.523   0.377   6.942  1.6296  1.1757 -1.0682
  327CHL1   C22 5627   2.801   0.437   6.866 -0.2176  1.0899  0.4145
  327CHL1  H22A 5628   2.891   0.501   6.872  1.0048 -0.6065  0.8465
  327CHL1  H22B 5629   2.842   0.348   6.814  0.0019  2.0275 -1.0488
  327CHL1   C23 5630   2.705   0.506   6.768 -0.0151  0.3306 -0.3293
  327CHL1  H23A 5631   2.643   0.419   6.739  0.1465 -0.6254  1.9234
  327CHL1  H23B 5632   2.651   0.587   6.821 -1.4525 -2.6902  3.3316
  327CHL1   C24 5633   2.774   0.564   6.644  0.4257 -0.4457 -0.4550
  327CHL1  H24A 5634   2.829   0.655   6.676  0.2586 -0.9465  1.4078
  327CHL1  H24B 5635   2.837   0.485   6.598  1.5676 -0.9702  1.8550
  327CHL1   C25 5636   2.664   0.611   6.548 -0.1101 -0.1962  0.2702
  327CHL1   H25 5637   2.596   0.529   6.516 -0.1212 -0.1948  0.2880
  327CHL1   C26 5638   2.580   0.725   6.608 -0.1826 -0.2816  0.3333
  327CHL1  H26A 5639   2.534   0.701   6.706  1.7958  0.8947  1.6358
  327CHL1  H26B 5640   2.648   0.807   6.641  0.2046 -1.9449  4.1426
  327CHL1  H26C 5641   2.501   0.753   6.535 -2.2604 -0.7135  2.3157
  327CHL1   C27 5642   2.741   0.665   6.427 -0.2882 -1.1938 -0.3018
  327CHL1  H27A 5643   2.812   0.592   6.381 -0.4483 -0.9598 -0.9401
  327CHL1  H27B 5644   2.669   0.698   6.349 -1.7722 -2.3400  0.5480
  327CHL1  H27C 5645   2.810   0.749   6.452 -0.0671 -2.0547  2.2191
  328CHL1    C3 5646   0.752   7.614   7.849 -0.1719 -0.1521  0.2669
  328CHL1    H3 5647   0.657   7.557   7.847 -1.0630  1.2976 -1.4773
  328CHL1    O3 5648   0.814   7.609   7.977 -0.0567  0.0738  0.2206
  328CHL1   H3' 5649   0.885   7.545   7.966  0.3764  0.5653  0.1582
  328CHL1    C4 5650   0.857   7.574   7.745 -0.4301  0.6641 -0.3159
  328CHL1   H4A 5651   0.947   7.634   7.771 -0.7479  0.6257  0.9138
  328CHL1   H4B 5652   0.885   7.468   7.763  0.3484  0.7520 -0.9378
  328CHL1    C5 5653   0.826   7.604   7.601 -0.2974  0.0202 -0.4789
  328CHL1    C6 5654   0.826   7.509   7.505 -0.3109 -0.3129 -0.1528
  328CHL1    H6 5655   0.859   7.406   7.521  1.1956 -0.3032 -2.6555
  328CHL1    C7 5656   0.794   7.539   7.362 -0.0710 -0.4280 -0.2309
  328CHL1   H7A 5657   0.871   7.499   7.292  0.8664  1.0543 -0.0840
  328CHL1   H7B 5658   0.695   7.495   7.339 -0.8568  0.5471  1.1413
  328CHL1    C8 5659   0.800   7.690   7.334 -0.4610 -0.3796 -0.0626
  328CHL1    H8 5660   0.902   7.734   7.325 -0.4758 -0.5563 -1.1834
  328CHL1   C14 5661   0.729   7.711   7.204  0.0938 -0.0985 -0.3228
  328CHL1   H14 5662   0.631   7.660   7.218  0.5339 -0.5459  1.2994
  328CHL1   C15 5663   0.785   7.644   7.077  0.3185 -0.1186 -0.2123
  328CHL1  H15A 5664   0.896   7.639   7.085  0.1800 -1.0348  1.8381
  328CHL1  H15B 5665   0.749   7.539   7.077  0.0323 -0.0451 -1.8904
  328CHL1   C16 5666   0.729   7.720   6.957  0.3549  0.1689 -0.0495
  328CHL1  H16A 5667   0.815   7.758   6.898 -0.5941  2.3233 -0.1531
  328CHL1  H16B 5668   0.657   7.662   6.895  0.8940  2.2524 -2.8021
  328CHL1   C17 5669   0.650   7.833   7.026  0.0718  0.1865 -0.3992
  328CHL1   H17 5670   0.548   7.793   7.040 -1.8729  4.5449 -0.6782
  328CHL1   C13 5671   0.705   7.854   7.164 -0.6190 -0.1416 -0.0711
  328CHL1   C18 5672   0.832   7.937   7.137 -0.1147 -1.0077 -0.4208
  328CHL1  H18A 5673   0.809   8.043   7.114 -1.0151 -1.9463 -4.8636
  328CHL1  H18B 5674   0.894   7.924   7.228  0.8772 -0.5340 -1.0053
  328CHL1  H18C 5675   0.882   7.904   7.043  2.0764 -0.1764  0.4112
  328CHL1   C12 5676   0.621   7.919   7.274 -0.3314 -0.4090  0.3076
  328CHL1  H12A 5677   0.609   8.030   7.273 -3.5843 -0.6896 -0.5501
  328CHL1  H12B 5678   0.520   7.873   7.271 -0.5608  0.1246 -0.2799
  328CHL1   C11 5679   0.685   7.904   7.413 -0.2530 -0.1882  0.2968
  328CHL1  H11A 5680   0.776   7.967   7.415 -0.1082 -0.3184  3.4210
  328CHL1  H11B 5681   0.627   7.961   7.489  2.0570  2.2018  0.4057
  328CHL1    C9 5682   0.724   7.758   7.444  0.0639 -0.1346  0.1557
  328CHL1    H9 5683   0.631   7.697   7.442  1.0625 -1.7029 -0.1464
  328CHL1   C10 5684   0.777   7.745   7.583 -0.2286  0.1458  0.2972
  328CHL1   C19 5685   0.893   7.844   7.599 -0.0188 -0.1884  0.8915
  328CHL1  H19A 5686   0.857   7.949   7.607  1.3010  0.2035  2.2694
  328CHL1  H19B 5687   0.943   7.832   7.698 -1.0730 -2.5525  1.1859
  328CHL1  H19C 5688   0.968   7.839   7.518  0.2059 -0.7206  1.1271
  328CHL1    C1 5689   0.667   7.781   7.684 -0.2682  0.3545  0.1804
  328CHL1   H1A 5690   0.638   7.886   7.666 -3.0413  0.1378  2.5642
  328CHL1   H1B 5691   0.585   7.711   7.659 -0.1358  0.6831 -1.2274
  328CHL1    C2 5692   0.707   7.760   7.830 -0.5093 -0.2677  0.1611
  328CHL1   H2A 5693   0.622   7.779   7.899  1.2875  0.7516  2.2605
  328CHL1   H2B 5694   0.783   7.836   7.860 -2.2239  0.5487  2.8214
  328CHL1   C20 5695   0.637   7.945   6.927  0.1373  0.3783 -0.1923
  328CHL1   H20 5696   0.739   7.985   6.908 -0.2363  1.2828 -0.3810
  328CHL1   C21 5697   0.545   8.053   6.986 -0.1742  0.5020 -0.8866
  328CHL1  H21A 5698   0.591   8.103   7.074 -0.1519 -2.3951  0.8764
  328CHL1  H21B 5699   0.455   8.000   7.025  0.3079 -0.1413 -0.6108
  328CHL1  H21C 5700   0.506   8.130   6.916  2.2683  2.5145 -0.1998
  328CHL1   C22 5701   0.571   7.896   6.797  0.2344  0.0463 -0.1165
  328CHL1  H22A 5702   0.625   7.812   6.748 -1.1662 -0.9450 -0.0239
  328CHL1  H22B 5703   0.468   7.866   6.827 -0.3942  0.4591 -1.7658
  328CHL1   C23 5704   0.574   7.999   6.685  0.6197  0.3464  0.1682
  328CHL1  H23A 5705   0.540   8.102   6.711 -0.4111  0.7495 -2.4254
  328CHL1  H23B 5706   0.677   8.019   6.649  0.6030  2.5720  1.1974
  328CHL1   C24 5707   0.483   7.971   6.565 -0.0015  0.5130  0.5972
  328CHL1  H24A 5708   0.514   7.873   6.524 -1.8881 -0.8293  2.1751
  328CHL1  H24B 5709   0.376   7.956   6.592 -0.4324 -1.2079 -1.7609
  328CHL1   C25 5710   0.477   8.072   6.449  0.3230  0.0044  0.1379
  328CHL1   H25 5711   0.438   8.164   6.496  1.3216 -0.2879  1.6159
  328CHL1   C26 5712   0.615   8.105   6.387  0.3515  0.5722  0.4983
  328CHL1  H26A 5713   0.686   8.143   6.464  0.3218  0.8304  0.4001
  328CHL1  H26B 5714   0.650   8.012   6.337 -2.5941 -0.1237 -0.5216
  328CHL1  H26C 5715   0.605   8.179   6.305  1.2727  0.5549  0.3673
  328CHL1   C27 5716   0.379   8.022   6.342  0.4350 -0.3799  0.2107
  328CHL1  H27A 5717   0.416   7.934   6.285 -0.2885 -0.3082 -0.3930
  328CHL1  H27B 5718   0.284   7.980   6.380 -0.8636  1.0825 -1.2140
  328CHL1  H27C 5719   0.354   8.104   6.271  2.2584 -0.0063 -0.0613
  329CHL1    C3 5720   2.716   6.912   7.687 -0.1673  0.0029 -0.5186
  329CHL1    H3 5721   2.606   6.930   7.687 -0.2890 -0.5721 -2.2927
  329CHL1    O3 5722   2.774   6.917   7.817 -0.5050  0.7590 -0.3945
  329CHL1   H3' 5723   2.756   7.006   7.849 -0.1085  0.9290 -0.6351
  329CHL1    C4 5724   2.738   6.776   7.618 -0.0691 -0.0897 -0.3087
  329CHL1   H4A 5725   2.847   6.756   7.623  0.2255  1.6970  2.4565
  329CHL1   H4B 5726   2.697   6.695   7.682  0.7487  1.5465  2.4383
  329CHL1    C5 5727   2.681   6.769   7.479  0.4616 -0.0955 -0.5293
  329CHL1    C6 5728   2.589   6.679   7.440 -0.0796  0.1080  0.2368
  329CHL1    H6 5729   2.551   6.603   7.510 -3.3322  0.3471 -1.0887
  329CHL1    C7 5730   2.527   6.677   7.303 -0.1622  0.3338  0.2694
  329CHL1   H7A 5731   2.515   6.569   7.278  0.2896 -0.7620  4.0878
  329CHL1   H7B 5732   2.431   6.731   7.298 -0.5740 -0.2357  1.6625
  329CHL1    C8 5733   2.621   6.740   7.198  0.0241 -0.2278  0.0899
  329CHL1    H8 5734   2.708   6.672   7.189  0.2586 -0.1357  1.4593
  329CHL1   C14 5735   2.545   6.756   7.069  0.1864 -0.3739 -0.0236
  329CHL1   H14 5736   2.467   6.831   7.094  1.4890  0.8379  0.5211
  329CHL1   C15 5737   2.481   6.628   7.012  0.0636 -0.3616  0.0827
  329CHL1  H15A 5738   2.567   6.557   7.018  1.1918  1.0003  0.6628
  329CHL1  H15B 5739   2.390   6.595   7.066 -1.6590  0.0213 -2.3986
  329CHL1   C16 5740   2.457   6.674   6.868  0.1852 -0.2370  0.1022
  329CHL1  H16A 5741   2.504   6.598   6.801  2.0491 -1.4788  2.6716
  329CHL1  H16B 5742   2.348   6.680   6.846  0.1622 -3.0101 -0.9588
  329CHL1   C17 5743   2.519   6.814   6.853  0.1115 -0.1758  0.3576
  329CHL1   H17 5744   2.446   6.888   6.892 -1.1485 -0.8547 -0.6483
  329CHL1   C13 5745   2.621   6.827   6.962  0.1237  0.1928  0.3033
  329CHL1   C18 5746   2.749   6.748   6.929 -0.4029 -0.3239 -0.5486
  329CHL1  H18A 5747   2.814   6.753   7.019 -0.1354  2.1577 -0.8021
  329CHL1  H18B 5748   2.746   6.640   6.904  1.2548 -0.3423 -0.7840
  329CHL1  H18C 5749   2.808   6.794   6.847 -2.0276 -0.1253 -1.6525
  329CHL1   C12 5750   2.652   6.969   7.012  0.7457  0.0605  0.3127
  329CHL1  H12A 5751   2.711   7.023   6.935 -0.3407  1.4741  0.4200
  329CHL1  H12B 5752   2.552   7.013   7.032  0.4293 -1.2190  1.7164
  329CHL1   C11 5753   2.728   6.963   7.145  0.5508  0.0765  0.4253
  329CHL1  H11A 5754   2.830   6.928   7.118  1.1392  2.3008 -0.5471
  329CHL1  H11B 5755   2.743   7.067   7.183 -1.1735  0.4621  0.1543
  329CHL1    C9 5756   2.657   6.876   7.250 -0.3816  0.0113 -0.2462
  329CHL1    H9 5757   2.558   6.923   7.268 -0.9744 -0.9346 -0.9461
  329CHL1   C10 5758   2.728   6.873   7.382  0.1741  0.0260 -0.5388
  329CHL1   C19 5759   2.875   6.835   7.364 -0.0034 -0.6638 -0.5732
  329CHL1  H19A 5760   2.926   6.914   7.304 -1.1023 -0.0382 -0.6927
  329CHL1  H19B 5761   2.936   6.837   7.458  2.8963 -1.2708 -2.2972
  329CHL1  H19C 5762   2.892   6.738   7.312  0.6590 -1.3804  0.9074
  329CHL1    C1 5763   2.718   7.008   7.455  0.3159  0.0769 -0.6128
  329CHL1   H1A 5764   2.760   7.096   7.401 -2.2065  1.2695 -0.7661
  329CHL1   H1B 5765   2.610   7.030   7.468 -0.3114 -2.5748 -0.7391
  329CHL1    C2 5766   2.782   7.014   7.594 -0.1412  0.0949 -0.4002
  329CHL1   H2A 5767   2.770   7.118   7.631 -0.0382 -0.7452  2.2148
  329CHL1   H2B 5768   2.892   6.998   7.602  0.0575  0.7431 -1.5732
  329CHL1   C20 5769   2.562   6.835   6.711 -0.1585 -0.1948  0.2725
  329CHL1   H20 5770   2.647   6.766   6.695 -2.0240 -2.6432  0.4820
  329CHL1   C21 5771   2.609   6.978   6.677  0.2535 -0.4314 -0.1673
  329CHL1  H21A 5772   2.532   7.056   6.694  1.9552  0.9418  1.7576
  329CHL1  H21B 5773   2.628   6.983   6.567  1.2789 -0.9382 -0.0301
  329CHL1  H21C 5774   2.703   7.008   6.729  0.1662  2.2734 -1.3803
  329CHL1   C22 5775   2.465   6.795   6.599 -0.4785  0.5060  0.2917
  329CHL1  H22A 5776   2.508   6.823   6.501  1.8173  1.5520  1.5201
  329CHL1  H22B 5777   2.445   6.686   6.606 -4.6798  1.0238 -0.9619
  329CHL1   C23 5778   2.328   6.864   6.607 -0.5114  0.4585  0.1552
  329CHL1  H23A 5779   2.284   6.822   6.700  1.2896 -2.3664 -0.1387
  329CHL1  H23B 5780   2.342   6.974   6.608 -1.4855  0.6677 -1.9598
  329CHL1   C24 5781   2.227   6.834   6.496 -0.3696 -0.0228  0.1534
  329CHL1  H24A 5782   2.283   6.857   6.402  0.3004 -1.3973  0.1802
  329CHL1  H24B 5783   2.198   6.727   6.484 -2.3567  0.6846 -2.1845
  329CHL1   C25 5784   2.100   6.919   6.511 -0.1876  0.2571  0.1102
  329CHL1   H25 5785   2.124   7.020   6.552  1.2706 -1.2834  3.3754
  329CHL1   C26 5786   2.040   6.929   6.369 -0.0327  0.1165  0.0345
  329CHL1  H26A 5787   1.959   7.005   6.372  1.8691  2.2490  0.9227
  329CHL1  H26B 5788   2.116   6.971   6.299  0.1243 -1.6607 -0.9155
  329CHL1  H26C 5789   2.009   6.831   6.327  0.7983 -0.3192  0.4124
  329CHL1   C27 5790   1.997   6.867   6.612  0.0737  0.0279  0.2608
  329CHL1  H27A 5791   2.037   6.835   6.710  0.0348 -0.4053  0.1383
  329CHL1  H27B 5792   1.909   6.931   6.635 -0.2528 -0.7993  1.3655
  329CHL1  H27C 5793   1.942   6.782   6.565 -0.9034  0.8071 -0.0431
  330CHL1    C3 5794   3.551   6.513   4.687 -0.2508  0.0702 -0.1131
  330CHL1    H3 5795   3.634   6.585   4.704  0.7319 -0.1993 -3.2013
  330CHL1    O3 5796   3.500   6.536   4.557  0.1552 -0.2579 -0.3325
[truncated: 5,863,031 more chars]
