# Supplementary material for: pKa Calculations of GPCRs: Understanding Protonation States in Receptor Activation
Source: J Chem Inf Model. 2024 Aug 16;64(17):6850–6. doi: 10.1021/acs.jcim.4c01125 (PMC11388449; doi:10.1021/acs.jcim.4c01125)
Supplement: Supplementary file 2 — ci4c01125_si_002.zip [file ci4c01125_si_002.zip › a2ar_inactive_deprot_last.gro]

A2AR InactDeprot in POPC:CHL Membrane
90767
    1MET    CAY    1   5.076   0.526   7.504 -0.2053 -0.2960 -0.1055
    1MET    HY1    2   5.056   0.487   7.606  0.8811 -0.3313  0.1040
    1MET    HY2    3   4.992   0.501   7.435 -1.1412  1.1030  0.4842
    1MET    HY3    4   5.094   0.635   7.497 -1.6301 -0.0775 -0.7455
    1MET     CY    5   5.204   0.457   7.474 -0.2951 -0.4576 -0.1222
    1MET     OY    6   5.273   0.408   7.564  0.6574 -0.2205 -0.7076
    1MET      N    7   5.242   0.457   7.345  0.0213 -0.3193 -0.0308
    1MET     HN    8   5.185   0.513   7.286  0.7972 -0.1602 -0.6437
    1MET     CA    9   5.350   0.388   7.282  0.0143 -0.2249 -0.1450
    1MET     HA   10   5.351   0.285   7.313  0.9726 -0.9726 -2.3984
    1MET     CB   11   5.338   0.393   7.128  0.0497  0.4108 -0.1299
    1MET    HB1   12   5.418   0.333   7.081  1.4078  2.7855 -1.0351
    1MET    HB2   13   5.360   0.493   7.086 -0.7518  0.6825  0.0807
    1MET     CG   14   5.205   0.338   7.078  0.2403 -0.0306 -0.1609
    1MET    HG1   15   5.189   0.241   7.130 -2.0370  1.2463  1.7359
    1MET    HG2   16   5.210   0.325   6.968 -2.8708 -0.9179 -0.3081
    1MET     SD   17   5.057   0.444   7.086  0.1898 -0.1199  0.1247
    1MET     CE   18   5.114   0.587   6.989 -0.7946  0.5087  0.4595
    1MET    HE1   19   5.118   0.570   6.879 -0.8336 -0.0555  0.5433
    1MET    HE2   20   5.215   0.622   7.021  0.0438 -0.3109 -1.1494
    1MET    HE3   21   5.056   0.682   6.993 -0.9584  0.5511 -1.6215
    1MET      C   22   5.485   0.438   7.322 -0.2610 -0.0268  0.5417
    1MET      O   23   5.489   0.555   7.360  0.5432  0.1102  0.0508
    2PRO      N   24   5.593   0.366   7.317 -0.3759 -0.1479 -0.3986
    2PRO     CD   25   5.593   0.220   7.309  0.3112 -0.1809  0.1156
    2PRO    HD1   26   5.575   0.194   7.202  0.2577  1.1583 -0.2252
    2PRO    HD2   27   5.520   0.172   7.377 -0.2015  0.1892 -0.1607
    2PRO     CA   28   5.727   0.416   7.317 -0.1623 -0.7077 -0.0924
    2PRO     HA   29   5.750   0.468   7.409  2.0334 -0.4793 -0.7049
    2PRO     CB   30   5.819   0.297   7.293  0.1171 -0.4794 -0.1616
    2PRO    HB1   31   5.916   0.318   7.343 -0.1282  1.4217 -0.4088
    2PRO    HB2   32   5.824   0.267   7.186 -0.0641 -1.4701  0.0891
    2PRO     CG   33   5.735   0.185   7.356  0.2231 -0.3068  0.2858
    2PRO    HG1   34   5.765   0.083   7.325  0.9469  0.6769 -2.4930
    2PRO    HG2   35   5.734   0.201   7.466 -1.5895 -0.3426  0.3008
    2PRO      C   36   5.754   0.534   7.231 -0.1811 -0.3771  0.3479
    2PRO      O   37   5.685   0.552   7.130 -0.1532 -0.0140  0.3906
    3ILE      N   38   5.847   0.627   7.255 -0.2100 -0.2788  0.0900
    3ILE     HN   39   5.904   0.614   7.336  0.6698  1.1174 -0.2687
    3ILE     CA   40   5.864   0.749   7.182 -0.1001 -0.3639 -0.0266
    3ILE     HA   41   5.774   0.807   7.194 -0.2457 -0.4766 -0.5705
    3ILE     CB   42   5.984   0.831   7.219 -0.2582 -0.0184 -0.2704
    3ILE     HB   43   5.974   0.851   7.328 -1.3463 -0.6537 -0.2441
    3ILE    CG2   44   6.117   0.754   7.206 -0.2300 -0.0042 -0.0772
    3ILE   HG21   45   6.121   0.659   7.262 -0.0541 -0.4694 -0.8572
    3ILE   HG22   46   6.205   0.811   7.241  1.9960 -2.5718 -1.1192
    3ILE   HG23   47   6.137   0.734   7.098 -2.8093  2.6053 -1.1809
    3ILE    CG1   48   5.999   0.972   7.160  0.3548  0.1167  0.1908
    3ILE   HG11   49   5.989   0.976   7.049 -2.7214  2.1770  0.4018
    3ILE   HG12   50   6.098   1.016   7.183  0.7786  0.2471 -1.7399
    3ILE     CD   51   5.894   1.067   7.218  0.5060 -0.0366  0.7202
    3ILE    HD1   52   5.929   1.166   7.181  0.1734 -0.0203  0.4525
    3ILE    HD2   53   5.899   1.071   7.329  2.6868  2.6264  0.6511
    3ILE    HD3   54   5.801   1.038   7.165  2.0693 -1.2042 -1.5899
    3ILE      C   55   5.877   0.726   7.035 -0.2558  0.1411 -0.1221
    3ILE      O   56   5.818   0.797   6.954 -0.2933 -0.2644 -0.4526
    4MET      N   57   5.953   0.627   6.986 -0.3855 -0.0412  0.0396
    4MET     HN   58   6.015   0.572   7.041 -0.8956 -1.1212 -0.4447
    4MET     CA   59   5.959   0.590   6.848 -0.3618 -0.0499  0.0431
    4MET     HA   60   5.980   0.683   6.796 -0.3482  0.2376  0.5634
    4MET     CB   61   6.080   0.500   6.817  0.0986  0.7094 -0.4086
    4MET    HB1   62   6.067   0.439   6.725 -0.5794 -2.5570  1.7207
    4MET    HB2   63   6.082   0.429   6.902 -0.1071  0.8958 -0.2482
    4MET     CG   64   6.218   0.564   6.796  0.5067 -0.0416 -0.0428
    4MET    HG1   65   6.298   0.487   6.788  1.6917  1.1861 -0.2478
    4MET    HG2   66   6.243   0.629   6.883 -1.2746  0.9477 -0.2105
    4MET     SD   67   6.229   0.673   6.651 -0.0662  0.1036  0.0199
    4MET     CE   68   6.407   0.706   6.652  0.0237 -0.3794  0.2653
    4MET    HE1   69   6.474   0.618   6.646  0.4664 -0.0332  0.0376
    4MET    HE2   70   6.434   0.759   6.746  0.3571  0.2736 -0.1901
    4MET    HE3   71   6.434   0.759   6.558  2.1784 -1.7312  0.0317
    4MET      C   72   5.836   0.550   6.775 -0.0965 -0.2076 -0.3259
    4MET      O   73   5.808   0.597   6.664  0.2385 -0.1006 -0.3651
    5GLY      N   74   5.755   0.463   6.838  0.6081 -0.6211  0.0065
    5GLY     HN   75   5.789   0.421   6.923  0.1310 -0.2555  0.3821
    5GLY     CA   76   5.633   0.418   6.780  0.2462 -0.0660  0.3377
    5GLY    HA1   77   5.580   0.350   6.846 -4.2229  1.7149 -1.0010
    5GLY    HA2   78   5.649   0.378   6.682 -0.7635 -0.1506  0.1915
    5GLY      C   79   5.533   0.529   6.774  0.4221  0.0792  0.0790
    5GLY      O   80   5.451   0.541   6.683  0.3151  0.5575  0.2370
    6SER      N   81   5.525   0.622   6.870  0.2496 -0.0651  0.2056
    6SER     HN   82   5.581   0.605   6.951 -2.0453 -1.1982  1.6712
    6SER     CA   83   5.453   0.746   6.877  0.1151 -0.1518  0.3847
    6SER     HA   84   5.347   0.726   6.871 -0.7661  3.7282  0.6942
    6SER     CB   85   5.488   0.818   7.008  0.2249  0.4471  0.0334
    6SER    HB1   86   5.585   0.870   6.997  1.1233 -0.8812  1.3293
    6SER    HB2   87   5.489   0.750   7.096  0.0157 -0.4004 -0.5982
    6SER     OG   88   5.399   0.925   7.033 -0.4521 -0.0993  0.0044
    6SER    HG1   89   5.322   0.888   7.077 -0.4925  1.1738  1.0949
    6SER      C   90   5.487   0.828   6.757 -0.0759 -0.7375 -0.0717
    6SER      O   91   5.392   0.884   6.701 -0.0991 -0.9462 -0.2447
    7SER      N   92   5.615   0.833   6.716 -0.0651  0.3063  0.0758
    7SER     HN   93   5.677   0.764   6.752  1.9180  2.0874  0.2666
    7SER     CA   94   5.667   0.928   6.623  0.1669  0.3579  0.2597
    7SER     HA   95   5.610   1.020   6.625 -0.6329 -0.1328  0.4910
    7SER     CB   96   5.810   0.968   6.665  0.4333  0.2420 -0.5247
    7SER    HB1   97   5.855   1.039   6.592  0.5270  1.4263  0.6548
    7SER    HB2   98   5.855   0.867   6.677 -0.1394  0.1403  0.9989
    7SER     OG   99   5.802   1.031   6.792 -0.1647 -0.2892 -0.2898
    7SER    HG1  100   5.770   0.966   6.854 -0.4616 -0.2385 -0.3897
    7SER      C  101   5.669   0.882   6.482  0.0822  0.0050  0.3724
    7SER      O  102   5.645   0.967   6.396  0.0402 -0.0327  0.3467
    8VAL      N  103   5.686   0.751   6.456  0.1978  0.0807  0.0508
    8VAL     HN  104   5.706   0.684   6.527 -0.3980  2.0621  2.2330
    8VAL     CA  105   5.646   0.685   6.336 -0.0005  0.1466  0.0791
    8VAL     HA  106   5.688   0.736   6.250 -0.5772  0.4511 -0.0266
    8VAL     CB  107   5.700   0.545   6.350 -0.1643  0.1129  0.3781
    8VAL     HB  108   5.668   0.494   6.443  0.3009 -2.3078 -0.7289
    8VAL    CG1  109   5.655   0.464   6.228 -0.8736  0.4322  0.4204
    8VAL   HG11  110   5.548   0.444   6.247 -0.6298 -0.6468  0.7429
    8VAL   HG12  111   5.695   0.360   6.237  2.1186  1.4277 -0.2045
    8VAL   HG13  112   5.674   0.508   6.127 -4.9970  1.2759 -0.1465
    8VAL    CG2  113   5.853   0.559   6.347 -0.1623 -0.0105 -0.2469
    8VAL   HG21  114   5.888   0.603   6.252 -2.3546  1.0567 -0.6038
    8VAL   HG22  115   5.907   0.464   6.368 -0.1010  0.4470  1.9566
    8VAL   HG23  116   5.902   0.608   6.434  2.6197 -1.2724 -0.9599
    8VAL      C  117   5.502   0.695   6.302 -0.0176 -0.4656 -0.0459
    8VAL      O  118   5.464   0.731   6.191  0.4471 -0.2277 -0.1276
    9TYR      N  119   5.416   0.675   6.404 -0.0391  0.1166  0.0526
    9TYR     HN  120   5.447   0.651   6.496 -2.4412 -0.4508  0.7754
    9TYR     CA  121   5.276   0.662   6.380 -0.2728  0.7293  1.0044
    9TYR     HA  122   5.274   0.602   6.290  0.8081  1.7405  0.2692
    9TYR     CB  123   5.201   0.592   6.494 -0.1351  0.2913  0.8287
    9TYR    HB1  124   5.214   0.645   6.591  1.9004 -1.2126  1.4475
    9TYR    HB2  125   5.241   0.489   6.485 -0.9579  0.0681 -0.6264
    9TYR     CG  126   5.057   0.589   6.456  0.1717 -0.1169 -0.3489
    9TYR    CD1  127   4.963   0.638   6.544  0.1718 -0.2380 -0.2816
    9TYR    HD1  128   4.990   0.668   6.643 -1.6108  1.0954 -0.1485
    9TYR    CE1  129   4.828   0.641   6.516  0.2197  0.6534 -0.4397
    9TYR    HE1  130   4.757   0.688   6.582  1.9879  1.5310  0.9363
    9TYR     CZ  131   4.786   0.595   6.393  0.0199  0.0625 -0.1558
    9TYR     OH  132   4.648   0.597   6.365  0.0385 -0.2456 -0.2789
    9TYR     HH  133   4.630   0.600   6.271  0.6187  0.4366 -0.3842
    9TYR    CD2  134   5.016   0.545   6.333  0.4278 -0.4824 -0.3051
    9TYR    HD2  135   5.091   0.501   6.270  2.3738 -0.3631  1.8126
    9TYR    CE2  136   4.881   0.547   6.305  0.3089 -0.1905  0.2904
    9TYR    HE2  137   4.847   0.518   6.207  0.1231 -4.5560  1.4391
    9TYR      C  138   5.225   0.791   6.326  0.2794  0.3576 -0.4645
    9TYR      O  139   5.161   0.801   6.221 -0.1415  0.2672 -0.2189
   10ILE      N  140   5.251   0.908   6.388  0.5527  0.1672 -0.2231
   10ILE     HN  141   5.311   0.923   6.467 -0.4977 -2.3023  1.1618
   10ILE     CA  142   5.211   1.033   6.333  0.3383 -0.0007 -0.4474
   10ILE     HA  143   5.106   1.023   6.312  0.7514  1.1390 -3.7266
   10ILE     CB  144   5.209   1.142   6.436 -0.1067 -0.5745  0.1528
   10ILE     HB  145   5.149   1.093   6.516 -0.1962 -3.5203 -1.5696
   10ILE    CG2  146   5.351   1.175   6.482 -0.2738  0.2723  0.0735
   10ILE   HG21  147   5.348   1.241   6.572  2.7753  1.0856 -0.3070
   10ILE   HG22  148   5.404   1.235   6.405  1.3771  0.0568  0.9775
   10ILE   HG23  149   5.415   1.086   6.501 -2.2516 -0.9274  1.4708
   10ILE    CG1  150   5.149   1.274   6.384  0.1567 -0.2797  0.5909
   10ILE   HG11  151   5.057   1.253   6.326  0.8380  0.4274 -0.8062
   10ILE   HG12  152   5.230   1.323   6.326 -0.2541  1.1974  1.2266
   10ILE     CD  153   5.107   1.361   6.502 -0.6714 -0.2303  0.2634
   10ILE    HD1  154   5.051   1.305   6.580  0.1250  1.4749  2.1125
   10ILE    HD2  155   5.055   1.451   6.463 -2.6898 -2.3724 -2.3932
   10ILE    HD3  156   5.186   1.403   6.567  1.0036  1.8062 -2.8512
   10ILE      C  157   5.276   1.066   6.202  0.3578  0.7250 -0.2597
   10ILE      O  158   5.215   1.121   6.111  0.0828  0.0620 -0.4837
   11THR      N  159   5.403   1.032   6.176  0.2027  0.2160 -0.3593
   11THR     HN  160   5.453   0.985   6.249  1.9028  2.1451 -0.2010
   11THR     CA  161   5.482   1.055   6.059 -0.0050  0.2114 -0.5015
   11THR     HA  162   5.481   1.163   6.048 -0.3590  0.4334  1.3994
   11THR     CB  163   5.625   1.011   6.064  0.0218  0.3344 -0.1325
   11THR     HB  164   5.628   0.903   6.090 -0.2142  0.6611  1.3345
   11THR    OG1  165   5.693   1.086   6.164  0.8657 -0.2922 -0.2163
   11THR    HG1  166   5.666   1.038   6.242 -1.1165 -0.6242 -1.0386
   11THR    CG2  167   5.696   1.038   5.930  0.0421 -0.1074 -0.2156
   11THR   HG21  168   5.668   0.961   5.855  1.4911 -1.2138  0.3441
   11THR   HG22  169   5.806   1.026   5.936 -0.1595 -1.5710  1.1736
   11THR   HG23  170   5.663   1.138   5.893 -2.9341 -0.9194  0.0111
   11THR      C  171   5.430   0.999   5.931 -0.8322  0.0896 -0.1196
   11THR      O  172   5.417   1.066   5.829 -0.0952  0.1991 -0.1489
   12VAL      N  173   5.392   0.871   5.944  0.4688 -0.2964  0.0266
   12VAL     HN  174   5.422   0.830   6.030  0.0371  2.1511  1.4545
   12VAL     CA  175   5.312   0.795   5.852  0.6397 -0.1261 -0.2657
   12VAL     HA  176   5.365   0.795   5.758  1.5762 -3.8153  0.1333
   12VAL     CB  177   5.304   0.658   5.912  0.1227  0.0456  0.0635
   12VAL     HB  178   5.271   0.674   6.017 -2.0779  3.9510 -1.0258
   12VAL    CG1  179   5.200   0.571   5.839  0.1814  0.1869 -0.1914
   12VAL   HG11  180   5.102   0.622   5.825  0.7237  2.3801  2.9653
   12VAL   HG12  181   5.176   0.475   5.890  1.8255  0.8723  2.0056
   12VAL   HG13  182   5.248   0.555   5.741  2.3885  0.2907  0.8212
   12VAL    CG2  183   5.444   0.594   5.908  0.0024 -0.2179  0.0446
   12VAL   HG21  184   5.512   0.665   5.960 -0.5169 -0.8144  1.6065
   12VAL   HG22  185   5.489   0.578   5.808  0.9355  1.0507  0.2435
   12VAL   HG23  186   5.442   0.491   5.951 -0.9514  0.1976  1.0573
   12VAL      C  187   5.176   0.852   5.830  0.6788  0.0335 -0.1079
   12VAL      O  188   5.136   0.869   5.715  0.0805  0.1737  0.1202
   13GLU      N  189   5.094   0.880   5.932  0.1857 -0.0581 -0.4783
   13GLU     HN  190   5.127   0.861   6.024  0.6658  0.7566 -0.4791
   13GLU     CA  191   4.960   0.929   5.914  0.1318 -0.1141 -0.2297
   13GLU     HA  192   4.893   0.868   5.856 -1.2825  1.8503 -0.7559
   13GLU     CB  193   4.892   0.944   6.051  0.0801 -0.1780 -0.2480
   13GLU    HB1  194   4.815   1.024   6.052  1.0805  0.8200  1.0175
   13GLU    HB2  195   4.962   0.986   6.127  0.1731 -2.2388  0.8610
   13GLU     CG  196   4.831   0.813   6.102  0.3801 -0.0466  0.4632
   13GLU    HG1  197   4.844   0.818   6.212  0.1180 -0.9307  0.5373
   13GLU    HG2  198   4.879   0.722   6.061 -2.2681 -0.7306 -1.3715
   13GLU     CD  199   4.683   0.795   6.073  0.5131 -0.1141 -0.1811
   13GLU    OE1  200   4.619   0.888   6.018  0.2921  0.0440  0.3380
   13GLU    OE2  201   4.630   0.683   6.097  0.4465 -0.0795 -0.1663
   13GLU      C  202   4.952   1.060   5.843 -0.1771  0.2370  0.4454
   13GLU      O  203   4.865   1.061   5.757  0.3599 -0.0523 -0.1098
   14LEU      N  204   5.043   1.156   5.868  0.3623 -0.1462 -0.0154
   14LEU     HN  205   5.108   1.137   5.941  1.4809 -0.0947 -0.9782
   14LEU     CA  206   5.061   1.271   5.785  0.4532  0.0315  0.2495
   14LEU     HA  207   4.963   1.315   5.773 -0.3140 -1.5630  0.3339
   14LEU     CB  208   5.159   1.369   5.852  0.2211  0.7528 -0.4581
   14LEU    HB1  209   5.173   1.458   5.786  1.4813  0.2791 -0.8459
   14LEU    HB2  210   5.253   1.319   5.883 -1.0079  0.1687  2.6887
   14LEU     CG  211   5.119   1.412   5.994 -0.1101 -0.3130 -0.2159
   14LEU     HG  212   5.083   1.327   6.055  0.8640  0.0490  0.9088
   14LEU    CD1  213   5.240   1.483   6.058 -0.6663 -0.0781  0.5894
   14LEU   HD11  214   5.227   1.495   6.167  1.6918 -0.1443  0.9178
   14LEU   HD12  215   5.276   1.579   6.014  0.8296 -0.2363  1.4101
   14LEU   HD13  216   5.330   1.420   6.039 -1.4437 -0.5760 -1.8757
   14LEU    CD2  217   5.013   1.523   6.002 -0.0215 -0.2745  0.4767
   14LEU   HD21  218   4.913   1.486   5.971  0.6317 -1.3830 -0.4080
   14LEU   HD22  219   5.044   1.601   5.928 -1.5977  0.0601  0.1323
   14LEU   HD23  220   5.013   1.568   6.104  0.8674  1.2204 -0.1350
   14LEU      C  221   5.103   1.248   5.644  0.1449 -0.0964  0.1762
   14LEU      O  222   5.053   1.309   5.550  0.5023 -0.9338 -0.5760
   15ALA      N  223   5.199   1.156   5.622 -0.1921 -0.3968 -0.0446
   15ALA     HN  224   5.233   1.114   5.706  0.5414  0.1357 -0.0624
   15ALA     CA  225   5.254   1.125   5.494  0.2096  0.1595 -0.0098
   15ALA     HA  226   5.288   1.216   5.446  1.0524 -2.2389 -4.5527
   15ALA     CB  227   5.384   1.042   5.499  0.3797  0.4007 -0.3561
   15ALA    HB1  228   5.368   0.944   5.549 -3.2675  0.6687 -0.7087
   15ALA    HB2  229   5.457   1.094   5.564 -0.9995  2.0794 -0.0639
   15ALA    HB3  230   5.419   1.041   5.394 -0.7285 -3.4181 -0.8537
   15ALA      C  231   5.149   1.063   5.409 -0.1551  0.3730  0.2824
   15ALA      O  232   5.143   1.102   5.293 -0.6301  0.0223  0.1840
   16ILE      N  233   5.064   0.970   5.457  0.2503 -0.0039  0.2873
   16ILE     HN  234   5.077   0.944   5.553  0.5760  0.8302  0.4794
   16ILE     CA  235   4.954   0.912   5.386 -0.1298  0.3947  0.5359
   16ILE     HA  236   4.990   0.872   5.292 -1.3603 -0.7742  0.5275
   16ILE     CB  237   4.891   0.805   5.470  0.0675 -0.5240 -0.4663
   16ILE     HB  238   4.871   0.846   5.571 -1.7655  0.6050 -1.2430
   16ILE    CG2  239   4.756   0.761   5.411 -0.4022 -0.1402  0.3165
   16ILE   HG21  240   4.672   0.833   5.399  0.4204  0.7426 -0.2330
   16ILE   HG22  241   4.720   0.672   5.466  0.7083  0.3398  1.9194
   16ILE   HG23  242   4.783   0.718   5.312 -0.7415 -1.6329  0.8494
   16ILE    CG1  243   4.985   0.684   5.484  0.3935 -0.2118  0.0639
   16ILE   HG11  244   4.932   0.604   5.539 -0.2864  1.8370  2.5811
   16ILE   HG12  245   5.073   0.718   5.544  0.7563 -1.3480  0.2025
   16ILE     CD  246   5.041   0.620   5.357  0.3590 -0.3439  0.1150
   16ILE    HD1  247   5.097   0.689   5.291 -0.3913 -1.2673 -1.5493
   16ILE    HD2  248   4.950   0.579   5.308 -0.5168  1.2623  0.3559
   16ILE    HD3  249   5.105   0.534   5.390  2.1692  0.8945 -0.0167
   16ILE      C  250   4.856   1.016   5.345  0.1553  0.2558 -0.5256
   16ILE      O  251   4.796   1.024   5.238 -0.5265 -0.4045 -0.1988
   17ALA      N  252   4.815   1.108   5.434 -0.3952 -0.1945 -0.3030
   17ALA     HN  253   4.871   1.111   5.516  0.7358  1.7336 -1.0691
   17ALA     CA  254   4.725   1.216   5.405 -0.5019 -0.1493  0.2030
   17ALA     HA  255   4.628   1.173   5.383 -0.0709 -1.4255  0.6470
   17ALA     CB  256   4.707   1.289   5.540  0.0577  0.0406  0.1747
   17ALA    HB1  257   4.620   1.357   5.539  0.2917  0.5362  3.4841
   17ALA    HB2  258   4.803   1.342   5.559  1.1216 -1.3651 -0.9488
   17ALA    HB3  259   4.679   1.218   5.620 -2.7642 -1.5982 -2.0668
   17ALA      C  260   4.768   1.304   5.294  0.2604 -0.6252  0.1116
   17ALA      O  261   4.694   1.338   5.201  0.5828  0.3497  0.2009
   18VAL      N  262   4.896   1.347   5.294  0.0299  0.0783  0.0035
   18VAL     HN  263   4.959   1.338   5.371  1.3337  0.4789 -0.9895
   18VAL     CA  264   4.971   1.422   5.199  0.3549 -0.2915 -0.0343
   18VAL     HA  265   4.906   1.507   5.186 -0.2017 -0.7820 -0.5256
   18VAL     CB  266   5.102   1.478   5.247  0.1112  0.1833  0.0854
   18VAL     HB  267   5.160   1.395   5.292 -2.7729 -0.0183  3.9729
   18VAL    CG1  268   5.179   1.537   5.128 -0.0383  0.3566  0.0727
   18VAL   HG11  269   5.265   1.591   5.175  1.0022 -0.4914 -0.8047
   18VAL   HG12  270   5.108   1.608   5.081 -1.8429 -1.4790 -0.1062
   18VAL   HG13  271   5.213   1.471   5.046  1.4405  1.3365 -0.1361
   18VAL    CG2  272   5.078   1.586   5.354  0.1224  0.4502 -0.1810
   18VAL   HG21  273   5.015   1.663   5.305 -0.5542  0.9474  1.4035
   18VAL   HG22  274   5.165   1.644   5.391  1.2733 -0.4683 -1.3259
   18VAL   HG23  275   5.024   1.539   5.439  0.5874 -0.2971 -0.2856
   18VAL      C  276   4.983   1.349   5.069 -1.0848 -0.5951 -0.0120
   18VAL      O  277   4.956   1.407   4.964 -0.8490  0.0116  0.2570
   19LEU      N  278   5.020   1.220   5.071  0.3604 -0.1908  0.0558
   19LEU     HN  279   5.048   1.173   5.154 -0.2917 -1.0440 -0.2000
   19LEU     CA  280   5.018   1.146   4.949  0.0380  0.5525 -0.3992
   19LEU     HA  281   5.086   1.191   4.879 -0.6557  0.5792 -1.0699
   19LEU     CB  282   5.073   1.004   4.970 -0.1020  0.5609  0.0295
   19LEU    HB1  283   5.022   0.958   5.058 -2.2728 -0.3964 -1.6484
   19LEU    HB2  284   5.175   1.000   5.015 -1.2117 -1.8615  2.7252
   19LEU     CG  285   5.065   0.904   4.854 -0.3297  0.1886  0.3617
   19LEU     HG  286   4.962   0.889   4.817  0.1228  0.7899 -1.2186
   19LEU    CD1  287   5.151   0.944   4.733 -0.7106  0.1321  0.0703
   19LEU   HD11  288   5.130   1.050   4.707  2.2709  1.0327  0.8697
   19LEU   HD12  289   5.131   0.883   4.643  1.1699  0.5302 -0.6760
   19LEU   HD13  290   5.260   0.954   4.756 -0.5417  2.2770 -1.3412
   19LEU    CD2  291   5.131   0.771   4.897  0.4679  0.2732 -0.5421
   19LEU   HD21  292   5.228   0.780   4.950 -0.0640  0.2048  0.4741
   19LEU   HD22  293   5.160   0.713   4.807  0.4749 -0.1597 -0.2604
   19LEU   HD23  294   5.069   0.715   4.970 -0.4849  1.6961 -0.2056
   19LEU      C  295   4.890   1.133   4.874 -0.2425 -0.2840  0.2009
   19LEU      O  296   4.887   1.144   4.751 -0.1872  0.5705  0.2660
   20ALA      N  297   4.781   1.114   4.950 -0.6373 -0.1864 -0.3347
   20ALA     HN  298   4.791   1.111   5.049 -0.8118  0.8363 -0.2783
   20ALA     CA  299   4.649   1.124   4.895 -0.3469  0.2646 -0.9577
   20ALA     HA  300   4.634   1.049   4.818  0.7416 -0.8704 -0.1209
   20ALA     CB  301   4.543   1.098   5.003  0.1692  0.0112 -0.5024
   20ALA    HB1  302   4.535   1.168   5.089 -0.7873 -0.8193  0.1035
   20ALA    HB2  303   4.568   0.998   5.044  0.6644  1.1120  2.0461
   20ALA    HB3  304   4.438   1.091   4.966 -0.7474  1.9797  1.4639
   20ALA      C  305   4.621   1.257   4.835 -0.2714  0.7708  0.1034
   20ALA      O  306   4.557   1.266   4.730 -0.1057  0.2827 -0.0416
   21ILE      N  307   4.667   1.373   4.885 -0.0462  0.6135  0.2632
   21ILE     HN  308   4.715   1.376   4.972 -0.1416  0.7973  0.3098
   21ILE     CA  309   4.647   1.501   4.825 -0.1526  0.3938 -0.1747
   21ILE     HA  310   4.543   1.511   4.798 -0.5807 -2.3633  0.1456
   21ILE     CB  311   4.679   1.608   4.925 -0.1753  0.0618  0.1875
   21ILE     HB  312   4.779   1.586   4.968 -0.0216 -0.2013 -0.3022
   21ILE    CG2  313   4.678   1.744   4.853  0.4079  0.1355  0.3158
   21ILE   HG21  314   4.579   1.760   4.805 -0.1677  0.8867  1.7042
   21ILE   HG22  315   4.764   1.756   4.784  1.8640 -0.0531  2.0296
   21ILE   HG23  316   4.695   1.815   4.936  2.0794  0.5473 -0.3465
   21ILE    CG1  317   4.571   1.615   5.034 -0.4918 -0.5463 -0.0823
   21ILE   HG11  318   4.528   1.515   5.058 -2.6140  0.5571  1.0332
   21ILE   HG12  319   4.481   1.670   4.998 -0.9466 -1.5082 -0.4541
   21ILE     CD  320   4.627   1.673   5.164 -0.3534 -0.5782 -0.1277
   21ILE    HD1  321   4.680   1.610   5.238  0.1607  0.7739  0.6885
   21ILE    HD2  322   4.533   1.697   5.218  0.2396  0.1283  0.6022
   21ILE    HD3  323   4.691   1.759   5.135 -1.1102 -0.0208 -0.1806
   21ILE      C  324   4.730   1.517   4.702  0.3680  0.4152  0.1776
   21ILE      O  325   4.680   1.553   4.595 -0.1664 -0.6046  0.0752
   22LEU      N  326   4.860   1.483   4.702  0.2322 -0.1170  0.3108
   22LEU     HN  327   4.902   1.446   4.785  2.1813 -2.9681 -1.7849
   22LEU     CA  328   4.942   1.494   4.585 -0.1327  0.0837  0.0717
   22LEU     HA  329   4.953   1.596   4.553  0.3809  1.1833  3.3560
   22LEU     CB  330   5.090   1.456   4.606  0.0002  0.3623 -0.3528
   22LEU    HB1  331   5.152   1.464   4.514  0.8715 -2.0455 -0.0664
   22LEU    HB2  332   5.097   1.349   4.637  0.2937  0.7534  0.9771
   22LEU     CG  333   5.158   1.550   4.707 -0.0790  0.2665 -0.2103
   22LEU     HG  334   5.079   1.567   4.782 -1.2036 -0.3758 -1.2128
   22LEU    CD1  335   5.281   1.486   4.774 -0.1298  0.4256  0.0339
   22LEU   HD11  336   5.246   1.391   4.820 -0.3125  1.1906  1.5451
   22LEU   HD12  337   5.331   1.552   4.849  0.5996  0.6294 -0.6186
   22LEU   HD13  338   5.353   1.451   4.697 -0.1328  1.9380 -0.6918
   22LEU    CD2  339   5.202   1.685   4.650  0.0476  0.5929  0.6456
   22LEU   HD21  340   5.112   1.743   4.619 -0.0935 -0.4180 -0.9465
   22LEU   HD22  341   5.254   1.668   4.553 -1.8307  1.0851 -0.4977
   22LEU   HD23  342   5.271   1.742   4.715 -1.0460 -1.1849  3.5423
   22LEU      C  343   4.899   1.411   4.470 -0.0476  0.4701 -0.2390
   22LEU      O  344   4.890   1.465   4.360  0.0897  0.3875 -0.2913
   23GLY      N  345   4.865   1.282   4.492  0.3704  0.3980  0.0020
   23GLY     HN  346   4.870   1.247   4.585  0.3114 -2.1464 -0.8698
   23GLY     CA  347   4.811   1.184   4.402  0.2497  0.3586  0.1180
   23GLY    HA1  348   4.782   1.097   4.459 -0.3646 -0.4500 -1.3695
   23GLY    HA2  349   4.884   1.159   4.327  0.1300 -1.8737  0.6832
   23GLY      C  350   4.694   1.232   4.324  0.2843  0.2237 -0.0159
   23GLY      O  351   4.698   1.228   4.201 -0.1863  0.0933 -0.0297
   24ASN      N  352   4.589   1.280   4.393  0.5158  0.3850  0.2214
   24ASN     HN  353   4.601   1.272   4.492 -1.6129  1.8950  0.6767
   24ASN     CA  354   4.467   1.326   4.335  0.3254 -0.6711 -0.2384
   24ASN     HA  355   4.432   1.263   4.254 -1.4753 -0.0330  0.0037
   24ASN     CB  356   4.358   1.309   4.442  0.0997 -0.1824 -0.3864
   24ASN    HB1  357   4.262   1.344   4.399 -1.3008 -3.5461 -0.2698
   24ASN    HB2  358   4.390   1.360   4.536  1.2316  0.0321 -0.8685
   24ASN     CG  359   4.323   1.162   4.456  0.5343 -0.2515  0.0068
   24ASN    OD1  360   4.252   1.095   4.381  0.2477  0.0858 -0.0236
   24ASN    ND2  361   4.378   1.111   4.569  0.2999  0.5108  0.4690
   24ASN   HD21  362   4.390   1.012   4.577  0.6195  0.4420 -0.7437
   24ASN   HD22  363   4.422   1.173   4.634  0.3613  0.8332  0.1219
   24ASN      C  364   4.474   1.463   4.276  0.1982 -0.4239  0.3139
   24ASN      O  365   4.392   1.501   4.192  0.6175  0.3375  0.2430
   25VAL      N  366   4.581   1.538   4.308  0.0116  0.2116 -0.5180
   25VAL     HN  367   4.650   1.515   4.376 -2.0228  2.2537  2.4884
   25VAL     CA  368   4.608   1.665   4.249  0.8017  0.2893  0.0045
   25VAL     HA  369   4.517   1.718   4.224  1.4009  1.8158  0.9051
   25VAL     CB  370   4.688   1.758   4.336  0.3358  0.4913  0.2236
   25VAL     HB  371   4.766   1.695   4.383 -1.7685 -3.8321 -1.5553
   25VAL    CG1  372   4.769   1.868   4.265  0.4980  0.1034 -0.1933
   25VAL   HG11  373   4.824   1.933   4.336 -1.9511  1.9242  0.1623
   25VAL   HG12  374   4.708   1.930   4.196  2.0724  0.7097 -1.1079
   25VAL   HG13  375   4.848   1.818   4.204  0.5073  0.3332 -0.3748
   25VAL    CG2  376   4.602   1.816   4.450 -0.6202 -0.2256 -0.1228
   25VAL   HG21  377   4.533   1.735   4.481  1.3704 -1.8825  0.1983
   25VAL   HG22  378   4.538   1.899   4.412 -0.9634  1.6367  4.0708
   25VAL   HG23  379   4.668   1.856   4.530 -0.5280  2.1123 -1.2800
   25VAL      C  380   4.673   1.646   4.117 -0.1911 -0.0662 -0.4440
   25VAL      O  381   4.638   1.721   4.026  0.3704  0.0908 -0.5381
   26LEU      N  382   4.749   1.535   4.107  0.0979  0.1253 -0.4061
   26LEU     HN  383   4.765   1.486   4.192 -0.8983  0.0050 -0.2712
   26LEU     CA  384   4.817   1.495   3.988  0.2536  0.2353 -0.3542
   26LEU     HA  385   4.869   1.582   3.949  1.1290 -0.1488 -0.0644
   26LEU     CB  386   4.923   1.385   4.005 -0.1775 -0.0787  0.3360
   26LEU    HB1  387   4.879   1.290   4.041  0.2411 -0.3844  0.0536
   26LEU    HB2  388   4.985   1.421   4.090 -0.2283  0.4613  0.1496
   26LEU     CG  389   5.013   1.351   3.885 -0.0991  0.3103  0.2843
   26LEU     HG  390   4.952   1.319   3.798 -1.2296 -1.0403  1.5317
   26LEU    CD1  391   5.098   1.471   3.838  0.3946 -0.3148 -0.4453
   26LEU   HD11  392   5.143   1.513   3.930 -3.3710  1.7662  0.6660
   26LEU   HD12  393   5.035   1.551   3.793 -1.1421  0.0036  2.0792
   26LEU   HD13  394   5.179   1.437   3.770  1.2477 -1.8754  1.2732
   26LEU    CD2  395   5.116   1.238   3.906 -0.0258  0.2672 -0.2863
   26LEU   HD21  396   5.209   1.276   3.953 -0.6007  2.2625 -0.6546
   26LEU   HD22  397   5.132   1.182   3.812  0.7986  0.5358 -0.3098
   26LEU   HD23  398   5.079   1.164   3.980 -0.7782 -0.0146 -0.9347
   26LEU      C  399   4.720   1.450   3.884  0.1669  0.1270 -0.2268
   26LEU      O  400   4.738   1.478   3.766  0.3122 -1.1250 -0.5220
   27VAL      N  401   4.621   1.375   3.935  0.2127  0.2418  0.0307
   27VAL     HN  402   4.624   1.333   4.025 -1.1042 -1.9585 -0.8847
   27VAL     CA  403   4.501   1.333   3.869  0.0155  0.1782  0.4277
   27VAL     HA  404   4.529   1.283   3.778  0.3345 -0.6914  0.9937
   27VAL     CB  405   4.413   1.246   3.955 -0.2801 -0.1848 -0.2369
   27VAL     HB  406   4.398   1.299   4.051  1.5322 -0.2498  0.1132
   27VAL    CG1  407   4.274   1.219   3.895 -0.3962 -0.7255  0.2756
   27VAL   HG11  408   4.212   1.143   3.947 -0.9978  0.0457  0.6923
   27VAL   HG12  409   4.303   1.186   3.793  4.5620  0.0972  1.1571
   27VAL   HG13  410   4.223   1.316   3.881  1.9164  0.3692 -1.2183
   27VAL    CG2  411   4.479   1.110   3.983  0.2395  0.0219 -0.4498
   27VAL   HG21  412   4.415   1.050   4.050 -2.4040  1.2504 -1.7156
   27VAL   HG22  413   4.581   1.114   4.028  0.0138  0.2897  0.0430
   27VAL   HG23  414   4.496   1.057   3.887  0.0169 -2.1857  0.6758
   27VAL      C  415   4.426   1.452   3.819  0.1961  0.0969 -0.0404
   27VAL      O  416   4.388   1.456   3.702  0.1179  0.0626 -0.0163
   28CYS      N  417   4.406   1.555   3.903 -0.3036  0.1854 -0.2633
   28CYS     HN  418   4.425   1.548   4.001 -0.0213  1.2697 -0.2303
   28CYS     CA  419   4.339   1.670   3.853 -0.7878  0.0165 -0.0155
   28CYS     HA  420   4.250   1.624   3.812  0.3098 -0.6165 -1.7718
   28CYS     CB  421   4.299   1.779   3.954 -0.5115  0.3711 -0.2844
   28CYS    HB1  422   4.256   1.869   3.905  1.6169  1.6330  0.0545
   28CYS    HB2  423   4.389   1.811   4.010 -2.4559  1.2526  2.5734
   28CYS     SG  424   4.198   1.728   4.096  0.1861 -0.3043 -0.0198
   28CYS    HG1  425   4.272   1.622   4.122  0.5950  0.0305  0.1959
   28CYS      C  426   4.419   1.740   3.748 -0.3442  0.6075  0.7130
   28CYS      O  427   4.367   1.774   3.642  0.0866  0.4154  0.4373
   29TRP      N  428   4.548   1.766   3.774 -0.3005  0.4975  0.6031
   29TRP     HN  429   4.592   1.732   3.856  0.5650  0.1577  0.0144
   29TRP     CA  430   4.644   1.841   3.698 -0.4458  0.1019  0.0250
   29TRP     HA  431   4.612   1.944   3.687 -0.4198  0.1564  0.4596
   29TRP     CB  432   4.776   1.832   3.775 -0.3009  0.2382 -0.2055
   29TRP    HB1  433   4.796   1.723   3.784 -0.9081  0.0069 -1.5049
   29TRP    HB2  434   4.759   1.872   3.877 -2.1184  0.4784 -0.5812
   29TRP     CG  435   4.897   1.905   3.728 -0.5891  0.9795  0.1908
   29TRP    CD1  436   4.897   1.992   3.623 -0.4706  0.3178 -0.3688
   29TRP    HD1  437   4.820   2.013   3.550  2.3778  0.1972 -3.6217
   29TRP    NE1  438   5.025   2.038   3.611 -0.3436  0.1220  0.2212
   29TRP    HE1  439   5.052   2.125   3.575  1.6063 -0.4296  0.2115
   29TRP    CE2  440   5.109   1.981   3.703 -0.4200 -0.4111 -0.0377
   29TRP    CD2  441   5.030   1.897   3.781 -0.6063 -0.1059  0.1041
   29TRP    CE3  442   5.080   1.826   3.885 -0.6222  0.0423  0.2133
   29TRP    HE3  443   5.022   1.759   3.946  1.2143 -0.2556  1.7379
   29TRP    CZ3  444   5.214   1.839   3.913 -0.4558 -0.3710 -0.3788
   29TRP    HZ3  445   5.252   1.782   3.997  0.4163  1.9435  0.8795
   29TRP    CZ2  446   5.243   1.988   3.725 -0.5142  0.4018  0.3176
   29TRP    HZ2  447   5.308   2.056   3.672  0.0451 -1.2935 -1.3051
   29TRP    CH2  448   5.292   1.920   3.834 -0.4626  0.1441  0.1334
   29TRP    HH2  449   5.397   1.931   3.856 -0.2049 -0.4190 -0.7500
   29TRP      C  450   4.659   1.788   3.559  0.2132  0.1665  0.0685
   29TRP      O  451   4.648   1.863   3.462 -0.1484 -0.5490 -0.4438
   30ALA      N  452   4.672   1.656   3.541 -0.2304  0.1866 -0.4434
   30ALA     HN  453   4.678   1.603   3.626  0.7384  0.2238 -0.4709
   30ALA     CA  454   4.675   1.599   3.410  0.1372  0.0498 -0.3766
   30ALA     HA  455   4.759   1.648   3.364  0.9728 -0.9042  0.0677
   30ALA     CB  456   4.710   1.449   3.419 -0.1684  0.0027  0.1092
   30ALA    HB1  457   4.815   1.438   3.454  0.1098 -0.2068 -0.7621
   30ALA    HB2  458   4.708   1.391   3.324  0.9461 -2.0807  1.2691
   30ALA    HB3  459   4.649   1.393   3.493 -1.9006  0.6660 -0.7554
   30ALA      C  460   4.562   1.617   3.315 -0.2600  0.2111  0.1212
   30ALA      O  461   4.582   1.636   3.195 -0.6307 -0.0938  0.0059
   31VAL      N  462   4.436   1.610   3.361 -0.1764 -0.3848  0.2731
   31VAL     HN  463   4.423   1.615   3.459  1.2310  1.7591  0.4229
   31VAL     CA  464   4.317   1.624   3.282 -0.1047  0.2307  0.2713
   31VAL     HA  465   4.335   1.555   3.201  0.1175  0.9980 -0.3469
   31VAL     CB  466   4.196   1.591   3.364 -0.3261 -0.2309 -0.2373
   31VAL     HB  467   4.194   1.656   3.454 -1.3579 -0.7773  0.1526
   31VAL    CG1  468   4.067   1.621   3.285 -0.2979  0.0940 -0.1631
   31VAL   HG11  469   3.973   1.590   3.335 -0.6907  2.1587  0.4612
   31VAL   HG12  470   4.081   1.578   3.183  0.1486  0.7691 -0.3903
   31VAL   HG13  471   4.057   1.731   3.280 -1.5482  0.1666  2.4079
   31VAL    CG2  472   4.196   1.442   3.402 -0.1797 -0.2648 -0.3703
   31VAL   HG21  473   4.106   1.409   3.459  0.9699  1.8785  2.9635
   31VAL   HG22  474   4.281   1.410   3.466 -0.6776 -0.0973  0.3839
   31VAL   HG23  475   4.201   1.384   3.307 -3.9243 -0.1422 -0.8152
   31VAL      C  476   4.298   1.754   3.211  0.9152 -0.0195 -0.4812
   31VAL      O  477   4.256   1.753   3.095  0.2557  0.0970 -0.2521
   32TRP      N  478   4.320   1.870   3.275  0.1793  0.0298 -0.3047
   32TRP     HN  479   4.367   1.856   3.362 -1.9007 -1.1810  0.7188
   32TRP     CA  480   4.330   1.998   3.213  0.0753 -0.0939 -0.5784
   32TRP     HA  481   4.237   2.024   3.162 -1.6262  1.1366  2.8357
   32TRP     CB  482   4.347   2.104   3.323 -0.3988  0.0200 -0.6099
   32TRP    HB1  483   4.450   2.092   3.363  0.1756  1.7967 -1.4895
   32TRP    HB2  484   4.262   2.088   3.393  0.3897 -1.3842  0.0786
   32TRP     CG  485   4.331   2.244   3.274 -0.0697  0.3118  0.0981
   32TRP    CD1  486   4.418   2.348   3.293  0.3627 -0.0259 -0.0046
   32TRP    HD1  487   4.513   2.335   3.341 -0.3272 -1.1237  1.1403
   32TRP    NE1  488   4.357   2.461   3.245 -0.0991 -0.1222  0.3409
   32TRP    HE1  489   4.393   2.552   3.241  2.7070 -1.1257  0.0777
   32TRP    CE2  490   4.234   2.429   3.195 -0.2720  0.2768  0.5065
   32TRP    CD2  491   4.216   2.292   3.205 -0.2867  0.2735  0.4326
   32TRP    CE3  492   4.101   2.235   3.160 -0.0794  0.0793  0.1471
   32TRP    HE3  493   4.079   2.129   3.168  0.9664 -0.0743  1.2988
   32TRP    CZ3  494   4.010   2.317   3.097  0.0172 -0.1182 -0.2550
   32TRP    HZ3  495   3.920   2.276   3.054  0.0233 -0.3121 -0.0814
   32TRP    CZ2  496   4.140   2.512   3.142 -0.0255 -0.0103 -0.4008
   32TRP    HZ2  497   4.160   2.618   3.134 -0.4108 -0.0756 -2.8657
   32TRP    CH2  498   4.031   2.452   3.084 -0.2559 -0.0446  0.0621
   32TRP    HH2  499   3.958   2.515   3.036  1.1387 -0.0112 -2.1552
   32TRP      C  500   4.440   2.007   3.113  0.0917 -0.1928 -0.5694
   32TRP      O  501   4.428   2.066   3.005  0.3059 -0.2021 -0.5980
   33LEU      N  502   4.559   1.955   3.148 -0.0298  0.1117  0.3161
   33LEU     HN  503   4.562   1.911   3.238  0.0422  0.3007  0.4049
   33LEU     CA  504   4.680   1.954   3.072 -0.1658  0.2036  0.0981
   33LEU     HA  505   4.711   2.056   3.057 -0.0923  0.0630 -0.7947
   33LEU     CB  506   4.797   1.908   3.161 -0.1630  0.4241  0.2101
   33LEU    HB1  507   4.768   1.809   3.203 -0.1953 -0.0922 -0.9687
   33LEU    HB2  508   4.804   1.977   3.247  1.3970 -1.4174  1.6289
   33LEU     CG  509   4.938   1.908   3.101  0.2039  0.6488  1.0650
   33LEU     HG  510   4.952   1.864   3.000  0.3751 -1.4526  1.9547
   33LEU    CD1  511   4.982   2.055   3.089 -0.3050  0.7753  0.7071
   33LEU   HD11  512   4.988   2.100   3.190  0.6290 -1.0463  1.5075
   33LEU   HD12  513   4.926   2.130   3.030 -0.2363 -0.0942 -0.5024
   33LEU   HD13  514   5.086   2.044   3.051  0.0608  1.3090  1.5161
   33LEU    CD2  515   5.033   1.831   3.193  0.7413  0.4398  0.3493
   33LEU   HD21  516   5.138   1.825   3.156  0.6642 -1.8021  0.3241
   33LEU   HD22  517   4.996   1.726   3.201  2.9116 -0.2563  4.2763
   33LEU   HD23  518   5.034   1.861   3.300 -2.6703 -2.3573  1.3353
   33LEU      C  519   4.679   1.897   2.934  0.0253  0.2711  0.0691
   33LEU      O  520   4.742   1.956   2.847 -0.0354  0.2601  0.0175
   34ASN      N  521   4.617   1.780   2.914  0.3927  0.0812  0.0510
   34ASN     HN  522   4.561   1.741   2.987  0.1236 -0.6517 -0.5225
   34ASN     CA  523   4.629   1.704   2.793 -0.2660 -0.2840  0.2118
   34ASN     HA  524   4.708   1.739   2.728  0.1053 -3.6178 -1.3615
   34ASN     CB  525   4.675   1.563   2.834  0.2004 -0.1484  0.1612
   34ASN    HB1  526   4.587   1.511   2.878 -1.3599  1.5356 -0.8661
   34ASN    HB2  527   4.746   1.577   2.919  1.1588 -1.3775 -0.4139
   34ASN     CG  528   4.724   1.476   2.719  0.9615  1.2120 -0.5626
   34ASN    OD1  529   4.679   1.495   2.607  0.5815  0.1524 -0.5994
   34ASN    ND2  530   4.815   1.379   2.745  0.0051  0.4033 -0.1604
   34ASN   HD21  531   4.817   1.299   2.684 -0.5585 -0.3967  0.8377
   34ASN   HD22  532   4.849   1.365   2.838  0.3775  0.0505 -0.3417
   34ASN      C  533   4.502   1.705   2.715  0.1575 -0.1370 -0.4808
   34ASN      O  534   4.392   1.690   2.768  0.2995  0.3670 -0.0238
   35SER      N  535   4.503   1.728   2.583 -0.3048 -0.2804 -0.5092
   35SER     HN  536   4.595   1.725   2.545  0.2209  1.1635  0.5622
   35SER     CA  537   4.391   1.730   2.494 -0.4462 -0.2205 -0.3294
   35SER     HA  538   4.321   1.802   2.534  1.0394  1.2228 -0.2457
   35SER     CB  539   4.410   1.777   2.349 -0.2836  0.5281 -0.0672
   35SER    HB1  540   4.488   1.711   2.306 -0.0723  0.2905  0.6737
   35SER    HB2  541   4.444   1.883   2.351  1.2331  0.0663  1.7840
   35SER     OG  542   4.293   1.775   2.269  0.0966 -0.3991 -0.6173
   35SER    HG1  543   4.329   1.790   2.182  0.5572 -0.9978 -0.5416
   35SER      C  544   4.328   1.595   2.498 -0.0298 -0.4010  0.1434
   35SER      O  545   4.207   1.577   2.510 -0.1307  0.2063  0.0327
   36ASN      N  546   4.417   1.493   2.498  0.3366 -0.0879 -0.3109
   36ASN     HN  547   4.514   1.510   2.513 -0.0866  0.7637  1.8017
   36ASN     CA  548   4.378   1.356   2.489  0.4103 -0.1069 -0.3382
   36ASN     HA  549   4.309   1.360   2.405  0.9393  2.2234 -0.7184
   36ASN     CB  550   4.499   1.262   2.473  0.4278 -0.0808 -0.3623
   36ASN    HB1  551   4.453   1.162   2.460 -0.4553  0.5099 -2.2556
   36ASN    HB2  552   4.560   1.274   2.565 -0.4615 -0.3661  0.2744
   36ASN     CG  553   4.575   1.296   2.345 -0.0492  0.6025 -0.4754
   36ASN    OD1  554   4.693   1.330   2.350 -0.1088  0.8727 -0.8616
   36ASN    ND2  555   4.505   1.265   2.233 -0.3369  0.5786 -0.2884
   36ASN   HD21  556   4.411   1.229   2.235 -0.4705  0.9080 -0.5163
   36ASN   HD22  557   4.557   1.265   2.148 -0.1276 -0.1255 -0.1657
   36ASN      C  558   4.295   1.310   2.604 -0.1149  0.4147 -0.5016
   36ASN      O  559   4.215   1.219   2.587  0.4975 -0.2672  0.1755
   37LEU      N  560   4.305   1.380   2.718 -0.4425  0.5071 -0.5289
   37LEU     HN  561   4.357   1.465   2.718 -0.9025  0.8086  0.5746
   37LEU     CA  562   4.236   1.354   2.841  0.0307  0.1847 -0.3257
   37LEU     HA  563   4.208   1.249   2.840 -1.1620  0.4653 -2.2512
   37LEU     CB  564   4.332   1.385   2.956  0.0483  0.0102 -0.2930
   37LEU    HB1  565   4.273   1.368   3.049 -1.6353 -1.6435 -1.6012
   37LEU    HB2  566   4.377   1.487   2.953  1.3375 -0.3421  2.7713
   37LEU     CG  567   4.452   1.289   2.965 -0.1614 -0.2355 -0.1048
   37LEU     HG  568   4.519   1.312   2.880 -1.3334 -0.9766 -1.2534
   37LEU    CD1  569   4.540   1.311   3.089  0.1691  0.5706 -0.4730
   37LEU   HD11  570   4.477   1.335   3.177 -1.0116 -3.1534 -0.1118
   37LEU   HD12  571   4.608   1.398   3.082  1.2332 -0.2444 -0.5874
   37LEU   HD13  572   4.609   1.227   3.115  0.2650  0.6188 -0.5738
   37LEU    CD2  573   4.420   1.139   2.956 -0.3504 -0.2197  0.2745
   37LEU   HD21  574   4.514   1.080   2.955 -0.2338 -0.1659  2.8382
   37LEU   HD22  575   4.367   1.115   2.861  1.1046  0.2407 -0.6724
   37LEU   HD23  576   4.364   1.113   3.048 -3.1425 -1.7633 -1.6839
   37LEU      C  577   4.107   1.424   2.867 -0.0896 -0.2491  0.2506
   37LEU      O  578   4.042   1.409   2.971 -0.9091  0.1929 -0.1867
   38GLN      N  579   4.057   1.499   2.768  0.1902  0.6051  0.7424
   38GLN     HN  580   4.105   1.500   2.681 -0.1958  1.2143  0.5273
   38GLN     CA  581   3.928   1.561   2.768 -0.1033  0.0036  0.2945
   38GLN     HA  582   3.907   1.591   2.870 -0.4917  2.2841 -0.4149
   38GLN     CB  583   3.921   1.689   2.684  0.1172  0.0629  0.3663
   38GLN    HB1  584   3.814   1.718   2.675 -0.1587 -0.3481  1.9467
   38GLN    HB2  585   3.956   1.667   2.581  0.9880 -0.2891  0.7336
   38GLN     CG  586   3.994   1.811   2.740 -0.4339  0.8696 -0.6344
   38GLN    HG1  587   4.002   1.891   2.663  0.2536 -0.3282 -1.8576
   38GLN    HG2  588   4.097   1.778   2.767  0.3013  2.4520 -1.3367
   38GLN     CD  589   3.937   1.857   2.874  0.4273 -0.2470  0.1371
   38GLN    OE1  590   3.826   1.911   2.872  0.6250  0.1573 -0.0483
   38GLN    NE2  591   4.000   1.821   2.988 -0.1046 -0.1261  0.4722
   38GLN   HE21  592   4.091   1.781   2.979 -0.9810 -1.9163 -1.1582
   38GLN   HE22  593   3.964   1.853   3.076  0.0916  0.5652  0.3111
   38GLN      C  594   3.818   1.464   2.737  0.1937 -0.1951 -0.1456
   38GLN      O  595   3.783   1.440   2.622 -0.2537 -0.2164 -0.0084
   39ASN      N  596   3.751   1.412   2.841 -0.4494  0.5809 -0.1574
   39ASN     HN  597   3.777   1.430   2.935  0.7196  0.7339 -0.4934
   39ASN     CA  598   3.636   1.328   2.829  0.1371 -0.3602  0.6056
   39ASN     HA  599   3.576   1.361   2.745  1.8930 -0.2494 -0.6449
   39ASN     CB  600   3.661   1.179   2.802 -0.0830 -0.2352 -0.3133
   39ASN    HB1  601   3.696   1.188   2.697 -0.7522  2.5775 -0.3661
   39ASN    HB2  602   3.569   1.116   2.799 -0.9045  0.7983  1.5860
   39ASN     CG  603   3.756   1.121   2.905 -0.5389 -0.1940  0.1329
   39ASN    OD1  604   3.716   1.093   3.018 -0.7744  0.2188  0.1527
   39ASN    ND2  605   3.886   1.098   2.872 -0.5805 -0.8986  0.4424
   39ASN   HD21  606   3.948   1.081   2.948 -0.7395 -0.9382  0.5644
   39ASN   HD22  607   3.898   1.068   2.777 -3.2215 -0.0291 -0.2620
   39ASN      C  608   3.549   1.339   2.950 -0.2516 -0.3199  0.3264
   39ASN      O  609   3.595   1.376   3.058 -0.3098  0.2011  0.1744
   40VAL      N  610   3.422   1.298   2.939 -0.5106  0.6954 -0.6770
   40VAL     HN  611   3.392   1.262   2.850  1.1765  0.2780 -1.1090
   40VAL     CA  612   3.323   1.306   3.042  0.0823 -0.8806  0.0504
   40VAL     HA  613   3.312   1.410   3.068  0.1466 -1.3609  2.2263
   40VAL     CB  614   3.187   1.265   2.993 -0.2215 -0.1147  0.2407
   40VAL     HB  615   3.183   1.167   2.942 -0.2195  0.4873 -0.9426
   40VAL    CG1  616   3.088   1.253   3.110 -0.1190  0.1651  0.3573
   40VAL   HG11  617   3.094   1.178   3.191 -2.5499  1.1470  1.5596
   40VAL   HG12  618   2.982   1.239   3.082 -0.0235  1.6466 -0.9080
   40VAL   HG13  619   3.077   1.354   3.155  2.0499  0.8240 -0.4669
   40VAL    CG2  620   3.133   1.376   2.901  0.1033 -0.2265 -0.0843
   40VAL   HG21  621   3.141   1.479   2.940 -1.2170  0.3026 -1.1348
   40VAL   HG22  622   3.026   1.351   2.889  0.0780 -0.1840  0.0523
   40VAL   HG23  623   3.182   1.381   2.801 -0.7863  1.0133 -0.4811
   40VAL      C  624   3.362   1.233   3.166  1.3641  0.0174  0.1972
   40VAL      O  625   3.349   1.286   3.276 -0.0097  0.6520 -0.2497
   41THR      N  626   3.403   1.105   3.150  0.3683 -0.2819  0.0094
   41THR     HN  627   3.430   1.097   3.054 -1.0423  1.1032 -0.5544
   41THR     CA  628   3.437   1.024   3.261 -0.4055  0.2206  0.6294
   41THR     HA  629   3.357   1.021   3.333 -3.8249 -1.9458 -2.9042
   41THR     CB  630   3.475   0.883   3.226 -0.3053  0.3131  0.3649
   41THR     HB  631   3.542   0.891   3.138 -0.4798 -0.1869  0.1815
   41THR    OG1  632   3.355   0.816   3.192 -0.1445  0.3023 -0.1824
   41THR    HG1  633   3.300   0.871   3.135  1.0303  1.0302 -0.6350
   41THR    CG2  634   3.557   0.806   3.331 -0.5237 -0.3167  0.0813
   41THR   HG21  635   3.506   0.790   3.429 -0.3528 -0.7926  0.0953
   41THR   HG22  636   3.657   0.848   3.354  0.3665 -3.0818  1.6784
   41THR   HG23  637   3.565   0.701   3.298  0.9553 -1.0700  2.5554
   41THR      C  638   3.552   1.080   3.338 -0.0795  0.1135  0.2240
   41THR      O  639   3.540   1.083   3.460 -0.6549 -0.1855  0.1765
   42ASN      N  640   3.660   1.137   3.281  0.1882 -0.4526  0.1587
   42ASN     HN  641   3.679   1.130   3.183  0.0381 -1.3300  0.1804
   42ASN     CA  642   3.760   1.212   3.350 -0.0962  0.0834 -0.0048
   42ASN     HA  643   3.793   1.142   3.425 -1.6500  1.6701  2.2769
   42ASN     CB  644   3.869   1.249   3.248 -0.0886  0.0727 -0.0003
   42ASN    HB1  645   3.939   1.325   3.290  0.7016 -0.2053 -0.7787
   42ASN    HB2  646   3.817   1.299   3.164 -0.1411  0.6260  0.3557
   42ASN     CG  647   3.961   1.133   3.213  0.0655  0.0870  0.3503
   42ASN    OD1  648   3.940   1.016   3.246  0.4578 -0.1775 -0.3053
   42ASN    ND2  649   4.068   1.161   3.133 -0.4629 -0.2634 -0.4903
   42ASN   HD21  650   4.074   1.256   3.103 -1.5236 -0.0126  0.0261
   42ASN   HD22  651   4.117   1.080   3.100 -0.4120  0.1622 -1.4882
   42ASN      C  652   3.714   1.325   3.435 -0.5899 -0.5591  0.6014
   42ASN      O  653   3.776   1.346   3.539 -0.6810  0.3025  0.4930
   43TYR      N  654   3.615   1.404   3.390  0.5732  0.4879 -0.2167
   43TYR     HN  655   3.587   1.388   3.295 -1.0120  1.5818  0.0342
   43TYR     CA  656   3.554   1.510   3.464  0.4764  0.0243  0.3729
   43TYR     HA  657   3.620   1.589   3.495  0.1347  0.6390 -0.4264
   43TYR     CB  658   3.439   1.576   3.385  0.5286 -0.4420 -0.1024
   43TYR    HB1  659   3.388   1.655   3.444  2.8832  0.9145  0.2253
   43TYR    HB2  660   3.361   1.498   3.372 -0.4183  0.6258 -0.9591
   43TYR     CG  661   3.481   1.633   3.255  0.0455  0.2890  0.0581
   43TYR    CD1  662   3.608   1.676   3.223  0.1681  0.1927  0.4125
   43TYR    HD1  663   3.685   1.685   3.297  2.3620  2.3699 -1.9325
   43TYR    CE1  664   3.639   1.711   3.094  0.0921 -0.8215  0.1108
   43TYR    HE1  665   3.743   1.734   3.074 -0.3314  2.0139  0.7066
   43TYR     CZ  666   3.541   1.712   2.997  0.2107 -0.4498 -0.0100
   43TYR     OH  667   3.576   1.753   2.867 -0.0876 -0.2189 -0.0184
   43TYR     HH  668   3.662   1.797   2.871 -1.0009  1.5485  2.4815
   43TYR    CD2  669   3.385   1.639   3.156  0.0667 -0.2624  0.0008
   43TYR    HD2  670   3.283   1.611   3.181 -0.0878  1.3002  1.3222
   43TYR    CE2  671   3.412   1.674   3.026  0.2777 -0.7429 -0.0855
   43TYR    HE2  672   3.340   1.668   2.946 -0.1398  0.8144  0.1257
   43TYR      C  673   3.501   1.454   3.591  0.1298 -0.5302 -0.0091
   43TYR      O  674   3.535   1.503   3.699  0.2670  0.7564 -0.6246
   44PHE      N  675   3.424   1.344   3.584 -0.2395 -0.2698 -0.0625
   44PHE     HN  676   3.394   1.300   3.500 -0.7048 -0.9092  0.4239
   44PHE     CA  677   3.376   1.271   3.698  0.2373 -0.6115 -0.0766
   44PHE     HA  678   3.326   1.342   3.763  0.3990 -0.2400 -0.3493
   44PHE     CB  679   3.275   1.160   3.664 -0.1142 -0.1670 -0.5029
   44PHE    HB1  680   3.251   1.103   3.756  2.4373  0.2900  0.5093
   44PHE    HB2  681   3.318   1.101   3.580  3.3923 -0.4397  1.3204
   44PHE     CG  682   3.153   1.233   3.618 -0.2686 -0.1998 -0.1458
   44PHE    CD1  683   3.074   1.302   3.707  0.3414 -0.1009  0.3247
   44PHE    HD1  684   3.090   1.312   3.814 -1.4903 -1.0028  0.7399
   44PHE    CE1  685   2.952   1.350   3.667  0.5036 -0.1108 -0.1798
   44PHE    HE1  686   2.896   1.391   3.750 -0.5989  0.6742 -1.2690
   44PHE     CZ  687   2.905   1.343   3.538  0.1688 -0.5377 -0.0346
   44PHE     HZ  688   2.808   1.382   3.512 -0.5915 -2.2705  0.0221
   44PHE    CD2  689   3.105   1.223   3.490  0.4389  0.1176 -0.4398
   44PHE    HD2  690   3.159   1.156   3.423 -1.1843 -1.6908 -0.0352
   44PHE    CE2  691   2.987   1.279   3.448  0.0982 -0.4009 -0.1960
   44PHE    HE2  692   2.950   1.270   3.347  1.1068  0.0490 -0.6231
   44PHE      C  693   3.486   1.226   3.787  0.1754 -0.3028  0.1575
   44PHE      O  694   3.472   1.242   3.908  0.1305  0.5402  0.0464
   45VAL      N  695   3.600   1.185   3.729  0.3857  0.4252  0.0376
   45VAL     HN  696   3.604   1.165   3.631 -0.4059  2.0041 -0.3444
   45VAL     CA  697   3.714   1.135   3.800 -0.2538  0.1282  0.8673
   45VAL     HA  698   3.697   1.061   3.876  0.6565 -0.2075  0.7499
   45VAL     CB  699   3.815   1.070   3.711 -0.5681 -0.1127  0.6841
   45VAL     HB  700   3.823   1.137   3.622  0.9355 -1.4824 -0.2853
   45VAL    CG1  701   3.960   1.048   3.758 -0.2918 -0.4630 -0.2912
   45VAL   HG11  702   3.958   0.974   3.841 -0.3726 -1.7764 -1.4346
   45VAL   HG12  703   4.012   1.140   3.792 -1.4290  0.2410 -0.4040
   45VAL   HG13  704   4.027   1.004   3.681 -0.6389 -1.9034  0.2010
   45VAL    CG2  705   3.770   0.932   3.660 -0.2400  0.0609 -0.0944
   45VAL   HG21  706   3.758   0.883   3.759 -1.3344  1.8606  0.7260
   45VAL   HG22  707   3.845   0.887   3.592 -0.3296  1.7111 -1.3590
   45VAL   HG23  708   3.665   0.925   3.622  0.7822 -1.1916 -2.9791
   45VAL      C  709   3.781   1.246   3.873  0.6095  0.2291 -0.0512
   45VAL      O  710   3.809   1.233   3.992  0.2682 -0.0181  0.0040
   46VAL      N  711   3.799   1.365   3.813  0.8312 -0.2486 -0.9382
   46VAL     HN  712   3.785   1.363   3.714 -1.8827 -0.6185 -0.5966
   46VAL     CA  713   3.829   1.490   3.875 -0.2506 -0.3111 -0.2680
   46VAL     HA  714   3.923   1.464   3.923 -0.7087 -0.7849  0.3962
   46VAL     CB  715   3.856   1.601   3.778 -0.1830  0.4283  0.5778
   46VAL     HB  716   3.771   1.618   3.709 -0.7959 -0.2660  1.1428
   46VAL    CG1  717   3.895   1.731   3.851  0.6151  0.5524 -0.0509
   46VAL   HG11  718   3.972   1.711   3.928  1.7201 -0.1456 -1.2940
   46VAL   HG12  719   3.809   1.771   3.908  0.1521 -1.1967  0.5490
   46VAL   HG13  720   3.933   1.807   3.779 -0.9627  0.6732 -0.8020
   46VAL    CG2  721   3.976   1.556   3.693 -0.3415  0.0302  0.5637
   46VAL   HG21  722   4.022   1.637   3.633  1.4968 -0.0214  1.8076
   46VAL   HG22  723   3.960   1.471   3.623  0.1453 -0.8284  1.4672
   46VAL   HG23  724   4.062   1.531   3.760  0.1224  2.4723  0.9643
   46VAL      C  725   3.734   1.529   3.984  0.1403  0.1982 -0.1015
   46VAL      O  726   3.778   1.568   4.092  0.7465 -0.4056 -0.1195
   47SER      N  727   3.601   1.522   3.969  0.0643  0.4658  0.4368
   47SER     HN  728   3.569   1.501   3.877  0.0102  1.3205  0.2512
   47SER     CA  729   3.506   1.561   4.068 -0.4646  0.1588  0.0594
   47SER     HA  730   3.531   1.662   4.098 -2.4652  0.6721  0.1625
   47SER     CB  731   3.367   1.557   4.003 -0.2664 -0.1909 -0.3454
   47SER    HB1  732   3.362   1.462   3.946  0.2710 -0.7502  0.5068
   47SER    HB2  733   3.374   1.642   3.933 -2.0294 -0.5235 -0.9844
   47SER     OG  734   3.252   1.567   4.086 -0.0844 -0.0471 -0.1082
   47SER    HG1  735   3.244   1.484   4.132  1.6896  1.3817  3.1122
   47SER      C  736   3.514   1.483   4.195  0.2771  0.1935  0.0386
   47SER      O  737   3.505   1.531   4.307 -0.2098  0.0651  0.0561
   48LEU      N  738   3.529   1.351   4.174 -0.2291  0.0248  0.7256
   48LEU     HN  739   3.518   1.321   4.080  1.4670 -0.0152  0.5100
   48LEU     CA  740   3.578   1.253   4.267  0.3733 -0.2013  0.1779
   48LEU     HA  741   3.514   1.266   4.353 -2.6378  1.4436 -2.1122
   48LEU     CB  742   3.555   1.115   4.205 -0.2524 -0.1237  0.2251
   48LEU    HB1  743   3.594   1.113   4.101  0.1407  0.1438  0.3622
   48LEU    HB2  744   3.445   1.108   4.199 -0.4296  0.6412  1.9574
   48LEU     CG  745   3.601   0.990   4.283 -0.0878 -0.0102  0.3100
   48LEU     HG  746   3.705   1.001   4.321  0.1282 -0.3301 -0.1822
   48LEU    CD1  747   3.510   0.971   4.406 -0.6387 -0.3493 -0.1450
   48LEU   HD11  748   3.405   0.972   4.371 -0.3469 -1.5837 -1.1405
   48LEU   HD12  749   3.528   1.053   4.479 -2.8082  1.0513 -1.0677
   48LEU   HD13  750   3.530   0.871   4.450  1.3196 -0.0325 -0.2177
   48LEU    CD2  751   3.597   0.861   4.200  0.0668  0.3442 -0.2553
   48LEU   HD21  752   3.608   0.777   4.273 -0.3868  1.4783  1.1730
   48LEU   HD22  753   3.675   0.860   4.121  0.7127  4.1108  0.1522
   48LEU   HD23  754   3.502   0.854   4.143  0.6710 -0.1229 -1.2207
   48LEU      C  755   3.715   1.269   4.324  0.4231 -0.5883  0.1663
   48LEU      O  756   3.732   1.249   4.444  0.4385 -0.4877  0.1804
   49ALA      N  757   3.822   1.313   4.255  0.1636 -0.2167 -0.0042
   49ALA     HN  758   3.801   1.326   4.158 -3.4041  0.8200  0.7568
   49ALA     CA  759   3.953   1.326   4.309  0.1076 -0.2886  0.1500
   49ALA     HA  760   3.978   1.244   4.375  1.0651 -0.9369 -0.9705
   49ALA     CB  761   4.050   1.334   4.190 -0.1506  0.1838 -0.0299
   49ALA    HB1  762   4.039   1.261   4.107  0.6120  0.0284  0.0008
   49ALA    HB2  763   4.155   1.334   4.227 -0.9282 -0.1690  2.3490
   49ALA    HB3  764   4.035   1.435   4.146 -0.6901  0.5265  0.9074
   49ALA      C  765   3.955   1.452   4.389  0.3043 -0.2313  0.0552
   49ALA      O  766   4.021   1.454   4.493  0.3314 -0.5939  0.0448
   50ALA      N  767   3.882   1.557   4.347  0.1850 -0.2465  0.2223
   50ALA     HN  768   3.838   1.560   4.258  2.1128  1.4091 -0.7627
   50ALA     CA  769   3.877   1.678   4.423  0.4215 -0.3104  0.3413
   50ALA     HA  770   3.977   1.709   4.451  0.3509  0.2478 -0.0080
   50ALA     CB  771   3.812   1.783   4.332  0.5938 -0.2047  0.3398
   50ALA    HB1  772   3.870   1.783   4.237 -0.7757  0.1941 -0.5287
   50ALA    HB2  773   3.807   1.880   4.387 -1.6824 -0.6333  0.9736
   50ALA    HB3  774   3.705   1.759   4.313 -0.2881  2.2227  1.7270
   50ALA      C  775   3.811   1.663   4.555  0.4045 -0.6915  0.2911
   50ALA      O  776   3.843   1.738   4.647 -0.1365 -0.3862  0.2377
   51ALA      N  777   3.714   1.571   4.570 -0.2561 -0.0348  0.0890
   51ALA     HN  778   3.661   1.539   4.492 -1.1525  0.9474  0.2626
   51ALA     CA  779   3.667   1.526   4.697 -0.6295  0.5213  0.1542
   51ALA     HA  780   3.631   1.607   4.759 -1.3990 -0.0479  0.4816
   51ALA     CB  781   3.546   1.437   4.663 -0.1152 -0.1403  0.0272
   51ALA    HB1  782   3.470   1.501   4.612 -1.7735 -1.5138  0.7050
   51ALA    HB2  783   3.494   1.400   4.753  0.3866 -2.9440 -0.7357
   51ALA    HB3  784   3.565   1.366   4.579  0.5587  2.5262 -2.2433
   51ALA      C  785   3.762   1.450   4.783 -0.5883  0.0049 -0.3460
   51ALA      O  786   3.764   1.458   4.905  0.3644 -0.7004 -0.2976
   52ASP      N  787   3.855   1.369   4.728 -0.1588  0.3017 -0.0555
   52ASP     HN  788   3.843   1.338   4.634 -0.1556 -4.1670  1.2037
   52ASP     CA  789   3.958   1.300   4.799 -0.2057  0.2698 -0.0173
   52ASP     HA  790   3.914   1.259   4.888  0.7792 -0.3169  0.2157
   52ASP     CB  791   4.026   1.189   4.716 -0.2782  0.0512  0.2140
   52ASP    HB1  792   4.134   1.175   4.737  0.1492  0.2448 -1.7045
   52ASP    HB2  793   4.037   1.228   4.612  2.8699  0.0781  0.4551
   52ASP     CG  794   3.953   1.057   4.731 -0.3432  0.0259 -0.3070
   52ASP    OD1  795   3.841   1.049   4.789  0.1290  0.7730  0.7268
   52ASP    OD2  796   4.009   0.959   4.675  0.1763  0.3196 -0.3121
   52ASP      C  797   4.062   1.396   4.844  0.4078 -0.3422 -0.1021
   52ASP      O  798   4.119   1.386   4.953  0.3612  0.8779  0.0587
   53ILE      N  799   4.094   1.506   4.772 -0.4628  0.1006  0.1755
   53ILE     HN  800   4.064   1.516   4.677  3.2153 -2.1771 -1.4338
   53ILE     CA  801   4.181   1.604   4.829 -0.3193 -0.0506  0.2170
   53ILE     HA  802   4.268   1.549   4.862 -0.0280  1.0798  1.4241
   53ILE     CB  803   4.216   1.710   4.729  0.3111 -0.1373  0.3412
   53ILE     HB  804   4.123   1.745   4.679  2.0033  2.2046 -1.3392
   53ILE    CG2  805   4.287   1.836   4.781 -0.3515  0.3747  0.0267
   53ILE   HG21  806   4.218   1.905   4.834 -0.2684  1.4757 -1.2250
   53ILE   HG22  807   4.321   1.895   4.693  0.5287 -0.2598 -0.0723
   53ILE   HG23  808   4.371   1.808   4.848  1.0654 -0.5991 -2.0449
   53ILE    CG1  809   4.307   1.659   4.617  0.7833  0.1698  0.5831
   53ILE   HG11  810   4.291   1.549   4.613 -3.4638  0.6796 -1.9774
   53ILE   HG12  811   4.413   1.676   4.648  2.1500 -1.8303 -2.4364
   53ILE     CD  812   4.259   1.721   4.487  0.4575 -0.4581  0.3976
   53ILE    HD1  813   4.190   1.647   4.441  0.6602  0.0494 -0.7757
   53ILE    HD2  814   4.348   1.741   4.423  1.2588 -0.9935  1.3223
   53ILE    HD3  815   4.204   1.816   4.502 -2.0486 -1.6501 -0.6487
   53ILE      C  816   4.120   1.676   4.945  0.0042  0.2490  0.2015
   53ILE      O  817   4.180   1.701   5.050  0.1494  0.3378  0.0961
   54ALA      N  818   3.990   1.709   4.944 -0.1764 -0.4470  0.1160
   54ALA     HN  819   3.958   1.696   4.850  3.9529  1.2919 -1.7917
   54ALA     CA  820   3.918   1.778   5.046  0.1263 -0.2120  0.1717
   54ALA     HA  821   3.973   1.866   5.076 -0.4532 -0.3482  1.6840
   54ALA     CB  822   3.777   1.821   5.002  0.0507 -0.3657  0.2646
   54ALA    HB1  823   3.733   1.902   5.065 -0.0846 -0.4534  0.2826
   54ALA    HB2  824   3.708   1.736   5.017 -0.2355  0.1951  2.5556
   54ALA    HB3  825   3.777   1.851   4.895  4.3315 -0.3426  0.1180
   54ALA      C  826   3.906   1.694   5.168  0.4087 -0.1419  0.2491
   54ALA      O  827   3.926   1.743   5.279 -0.0606  0.3151  0.1387
   55VAL      N  828   3.874   1.564   5.155  0.2999 -0.1582  0.6564
   55VAL     HN  829   3.859   1.530   5.062 -2.2785 -1.2305  1.3997
   55VAL     CA  830   3.876   1.473   5.265 -0.5421 -0.3271  0.5357
   55VAL     HA  831   3.812   1.524   5.335 -0.2299  1.2381 -0.2726
   55VAL     CB  832   3.815   1.339   5.236 -0.2707 -0.2941 -0.2151
   55VAL     HB  833   3.745   1.359   5.152 -1.8302 -2.5935  0.4180
   55VAL    CG1  834   3.914   1.227   5.199  0.0225 -0.2059  0.3007
   55VAL   HG11  835   3.972   1.255   5.109 -1.6855  1.5929 -0.3089
   55VAL   HG12  836   3.870   1.126   5.187 -0.1090  0.0913 -2.1987
   55VAL   HG13  837   3.983   1.217   5.286 -0.0829  1.6072  0.6325
   55VAL    CG2  838   3.718   1.299   5.348 -0.5284 -0.4934 -0.5054
   55VAL   HG21  839   3.783   1.251   5.424  0.6078  0.0156 -1.1312
   55VAL   HG22  840   3.643   1.224   5.315 -2.4222  2.2965 -3.1944
   55VAL   HG23  841   3.670   1.391   5.390 -0.4689 -0.6612 -0.0606
   55VAL      C  842   4.010   1.458   5.329 -0.1417 -0.2504 -0.2661
   55VAL      O  843   4.020   1.438   5.450 -0.1390 -0.8193 -0.3572
   56GLY      N  844   4.116   1.457   5.247 -0.2414  0.1336 -0.4003
   56GLY     HN  845   4.110   1.468   5.148  1.0810 -1.4584 -0.7035
   56GLY     CA  846   4.252   1.466   5.291 -0.2505  0.3958 -0.4209
   56GLY    HA1  847   4.326   1.436   5.217  0.9746 -0.4150  1.0678
   56GLY    HA2  848   4.267   1.394   5.370 -0.1700  2.2294  1.3051
   56GLY      C  849   4.298   1.591   5.358 -0.5898  0.3926 -0.1815
   56GLY      O  850   4.388   1.596   5.441 -0.6410 -0.3495 -0.0772
   57VAL      N  851   4.234   1.704   5.323  0.1977  0.7771 -0.3983
   57VAL     HN  852   4.172   1.696   5.245 -0.1997 -2.0271  0.1022
   57VAL     CA  853   4.261   1.831   5.383  0.4435  0.4665  0.1555
   57VAL     HA  854   4.365   1.840   5.410  0.4432  3.6576 -0.5066
   57VAL     CB  855   4.237   1.956   5.304  0.1641  0.4238  0.1731
   57VAL     HB  856   4.136   1.943   5.259  0.6920 -1.7841 -0.5107
   57VAL    CG1  857   4.245   2.091   5.376 -0.1329 -0.1269  1.2525
   57VAL   HG11  858   4.240   2.172   5.300  0.6506 -2.6115 -1.6296
   57VAL   HG12  859   4.344   2.111   5.422  0.1176  3.2441 -0.4666
   57VAL   HG13  860   4.163   2.106   5.450 -1.2337 -1.6537  0.4080
   57VAL    CG2  861   4.350   1.966   5.200 -0.3887 -0.2348 -0.5033
   57VAL   HG21  862   4.336   2.046   5.124 -0.6969  1.4560  1.2683
   57VAL   HG22  863   4.358   1.875   5.137  4.1610 -1.4679  1.4549
   57VAL   HG23  864   4.449   1.974   5.248 -0.0942  0.5688 -1.2122
   57VAL      C  865   4.191   1.846   5.513  0.0577 -0.7218  0.0916
   57VAL      O  866   4.243   1.902   5.609 -0.1700  0.1267 -0.2746
   58LEU      N  867   4.082   1.770   5.537 -0.0068 -0.6038  0.1726
   58LEU     HN  868   4.031   1.732   5.460 -1.0721  0.7579  0.1806
   58LEU     CA  869   4.031   1.741   5.668 -0.5052 -0.0278  0.1087
   58LEU     HA  870   4.034   1.831   5.728  1.5169  0.1418 -0.1823
   58LEU     CB  871   3.887   1.690   5.654 -0.3034 -0.5069 -0.2420
   58LEU    HB1  872   3.845   1.664   5.753  1.5292 -1.0031  0.4324
   58LEU    HB2  873   3.890   1.594   5.597  1.1112 -0.6734  0.0912
   58LEU     CG  874   3.790   1.785   5.581 -0.2030  0.3391  0.7111
   58LEU     HG  875   3.828   1.803   5.478  0.2828 -0.3002  0.7711
   58LEU    CD1  876   3.666   1.703   5.542  0.2652 -0.1334  0.2103
   58LEU   HD11  877   3.685   1.616   5.475  0.1051 -2.8694  3.4712
   58LEU   HD12  878   3.590   1.770   5.496 -2.9061 -3.6301 -0.1236
   58LEU   HD13  879   3.618   1.648   5.625  0.8773 -1.8916 -0.5380
   58LEU    CD2  880   3.764   1.924   5.642  0.0934  0.4628  0.5628
   58LEU   HD21  881   3.678   1.972   5.591  1.8067  2.4767 -0.5712
   58LEU   HD22  882   3.847   1.995   5.626  0.0620  0.3454 -0.1174
   58LEU   HD23  883   3.747   1.902   5.750  0.8307 -1.9048  0.2591
   58LEU      C  884   4.102   1.644   5.756  0.7332  0.6087 -0.1603
   58LEU      O  885   4.091   1.643   5.879  0.0633 -0.1776 -0.2165
   59ALA      N  886   4.159   1.541   5.692 -0.0560  0.0840 -0.0340
   59ALA     HN  887   4.141   1.547   5.594 -2.2873  0.5669  0.3509
   59ALA     CA  888   4.248   1.445   5.750 -0.7970 -0.1195  0.7990
   59ALA     HA  889   4.195   1.385   5.822  0.0363 -2.8794 -0.7315
   59ALA     CB  890   4.299   1.345   5.644 -0.8741  0.6844 -0.0145
   59ALA    HB1  891   4.223   1.316   5.569 -1.0013 -0.5130  0.5511
   59ALA    HB2  892   4.343   1.253   5.689  0.4007  1.8359  1.2190
   59ALA    HB3  893   4.387   1.388   5.591 -0.5313  0.6434  0.5089
   59ALA      C  894   4.366   1.499   5.822 -0.4878  0.3104 -0.0100
   59ALA      O  895   4.406   1.445   5.925 -0.1429 -0.0320 -0.3201
   60ILE      N  896   4.433   1.608   5.781 -0.0927  0.1183  0.1189
   60ILE     HN  897   4.391   1.646   5.699 -1.5764 -1.4039  0.1303
   60ILE     CA  898   4.538   1.676   5.851  0.2479 -0.3467  0.0595
   60ILE     HA  899   4.602   1.592   5.875 -1.2183 -0.6880  3.1404
   60ILE     CB  900   4.619   1.770   5.767 -0.3612 -0.1195 -0.2790
   60ILE     HB  901   4.557   1.849   5.719 -0.2350  0.7433  0.9289
   60ILE    CG2  902   4.722   1.856   5.843 -0.6143 -0.0801  0.0217
   60ILE   HG21  903   4.791   1.785   5.894 -0.3487  0.6349  0.6822
   60ILE   HG22  904   4.681   1.929   5.916 -1.5039 -0.6262  0.0815
   60ILE   HG23  905   4.785   1.912   5.771  1.3059 -2.0227  0.0633
   60ILE    CG1  906   4.687   1.689   5.655  0.0021  0.5304 -0.5387
   60ILE   HG11  907   4.723   1.762   5.580  1.6452 -1.0630 -1.3705
   60ILE   HG12  908   4.611   1.624   5.607 -1.4736  0.8309  1.2504
   60ILE     CD  909   4.802   1.599   5.700  0.0627  0.6531 -0.4470
   60ILE    HD1  910   4.782   1.524   5.780  1.1560 -0.1954 -0.9375
   60ILE    HD2  911   4.892   1.651   5.738  0.0956 -0.1412  0.6170
   60ILE    HD3  912   4.836   1.536   5.615 -0.1467 -0.2629  0.1248
   60ILE      C  913   4.506   1.729   5.986  0.3642  0.0893 -0.0829
   60ILE      O  914   4.577   1.701   6.082 -0.1008 -0.0267  0.2308
   61PRO      N  915   4.400   1.800   6.014  0.2801 -0.1717  0.2710
   61PRO     CD  916   4.327   1.881   5.918  0.1359 -0.4081  0.1804
   61PRO    HD1  917   4.279   1.819   5.840 -2.1107  0.1106  1.0681
   61PRO    HD2  918   4.391   1.954   5.864 -2.4382  0.8075 -1.4488
   61PRO     CA  919   4.340   1.814   6.143  0.1056  0.3379  0.1367
   61PRO     HA  920   4.401   1.884   6.199  0.5207 -0.8088  1.1880
   61PRO     CB  921   4.200   1.871   6.120  0.0127  0.0528 -0.0133
   61PRO    HB1  922   4.152   1.916   6.210 -0.8639 -0.4341 -0.2327
   61PRO    HB2  923   4.129   1.791   6.090 -0.2305 -0.4209  1.6923
   61PRO     CG  924   4.218   1.958   5.995  0.3686  0.0628  0.0432
   61PRO    HG1  925   4.126   1.967   5.933 -0.7529 -0.4827  1.5589
   61PRO    HG2  926   4.264   2.056   6.018 -0.3805  0.3403  0.3890
   61PRO      C  927   4.335   1.696   6.234 -0.0945  0.3746  0.1752
   61PRO      O  928   4.377   1.713   6.348 -0.3462  0.3161  0.2757
   62PHE      N  929   4.290   1.576   6.193 -0.1799  0.5456 -0.2410
   62PHE     HN  930   4.256   1.571   6.100 -1.9007 -0.0143  0.3755
   62PHE     CA  931   4.293   1.459   6.276  0.1006  0.7107 -0.0185
   62PHE     HA  932   4.254   1.488   6.373 -0.1961  1.3840 -0.3273
   62PHE     CB  933   4.200   1.352   6.217 -0.1604  0.5153  0.7265
   62PHE    HB1  934   4.207   1.268   6.290  0.0924 -0.4781 -0.3995
   62PHE    HB2  935   4.238   1.307   6.122 -0.9992 -0.3919  0.8097
   62PHE     CG  936   4.061   1.400   6.197 -0.4951 -0.6766  0.0926
   62PHE    CD1  937   3.998   1.394   6.075 -0.7293  0.3889  0.1463
   62PHE    HD1  938   4.046   1.354   5.986 -2.2017 -1.4299  0.1093
   62PHE    CE1  939   3.862   1.407   6.060 -0.7661 -0.0257  0.0836
   62PHE    HE1  940   3.820   1.409   5.961 -0.3259  0.7026 -0.0967
   62PHE     CZ  941   3.789   1.445   6.170 -0.3751 -0.1123  0.3763
   62PHE     HZ  942   3.684   1.470   6.162 -0.9216 -2.0149  1.0219
   62PHE    CD2  943   3.984   1.428   6.308 -0.0161 -0.2807  0.3277
   62PHE    HD2  944   4.026   1.421   6.407  1.8426 -1.8606 -0.5090
   62PHE    CE2  945   3.849   1.449   6.294  0.0338 -0.0524  0.1764
   62PHE    HE2  946   3.789   1.473   6.380 -0.4655  0.6789 -0.3694
   62PHE      C  947   4.427   1.400   6.300 -0.1307  0.1100 -0.1896
   62PHE      O  948   4.465   1.352   6.407 -0.1891 -0.0976 -0.2634
   63ALA      N  949   4.505   1.386   6.192 -0.0061  0.2924 -0.1234
   63ALA     HN  950   4.466   1.420   6.106  0.4773  1.0020 -0.0794
   63ALA     CA  951   4.639   1.335   6.198  0.0181  0.3597 -0.0957
   63ALA     HA  952   4.629   1.235   6.238  0.8186  0.2468 -0.1699
   63ALA     CB  953   4.694   1.332   6.054 -0.9618  0.4648 -0.4788
   63ALA    HB1  954   4.616   1.289   5.988 -0.7832  1.2589 -1.2209
   63ALA    HB2  955   4.787   1.272   6.057 -1.5539 -0.5224 -1.0362
   63ALA    HB3  956   4.717   1.435   6.021  0.9619  0.6032  1.0915
   63ALA      C  957   4.735   1.411   6.283 -0.2043  0.0206  0.4649
   63ALA      O  958   4.817   1.356   6.355  0.3333 -0.5485 -0.5606
   64ILE      N  959   4.742   1.545   6.273  0.5233 -0.0867 -0.6702
   64ILE     HN  960   4.673   1.584   6.212 -0.0833 -1.6058 -1.0106
   64ILE     CA  961   4.837   1.611   6.357  0.2718 -0.3031 -0.2100
   64ILE     HA  962   4.930   1.559   6.339  0.6665  0.7384 -1.3587
   64ILE     CB  963   4.857   1.746   6.293  0.0520 -0.2882 -0.2502
   64ILE     HB  964   4.876   1.735   6.184  1.6209 -0.7113  0.0347
   64ILE    CG2  965   4.732   1.829   6.323  0.2170 -0.0589 -0.1924
   64ILE   HG21  966   4.709   1.850   6.430 -1.6952  1.6075 -0.8732
   64ILE   HG22  967   4.642   1.782   6.277 -0.7381  1.2527  0.2617
   64ILE   HG23  968   4.750   1.930   6.280 -1.1832  0.2004 -0.2295
   64ILE    CG1  969   4.980   1.818   6.351  0.1226 -0.1209 -0.6072
   64ILE   HG11  970   4.964   1.838   6.459  1.1256 -0.2914 -0.4093
   64ILE   HG12  971   4.970   1.919   6.305 -2.8425  0.2817  0.7443
   64ILE     CD  972   5.123   1.764   6.337  0.2936  0.0499  0.3989
   64ILE    HD1  973   5.200   1.833   6.376  0.6157 -1.9963  3.6963
   64ILE    HD2  974   5.150   1.737   6.232  2.4328  0.1683  0.8768
   64ILE    HD3  975   5.142   1.669   6.390 -0.8186 -0.4825 -0.1219
   64ILE      C  976   4.792   1.620   6.498  0.1408  0.6425 -0.3072
   64ILE      O  977   4.867   1.646   6.592 -0.2774 -0.0854  0.2316
   65THR      N  978   4.666   1.586   6.531  0.1773  0.5131 -0.3012
   65THR     HN  979   4.597   1.578   6.460 -1.6079 -0.5412  1.4435
   65THR     CA  980   4.616   1.594   6.665  0.2888  0.4835 -0.2580
   65THR     HA  981   4.682   1.646   6.733 -0.6711  0.1380  0.9874
   65THR     CB  982   4.485   1.664   6.684  0.0920  0.1224 -0.2870
   65THR     HB  983   4.445   1.669   6.787  1.6843 -0.1126  0.3674
   65THR    OG1  984   4.378   1.614   6.605 -0.1804  0.2522 -0.0008
   65THR    HG1  985   4.379   1.672   6.528 -0.9258 -2.4947 -2.2691
   65THR    CG2  986   4.504   1.810   6.640 -0.2333  0.3584  0.3484
   65THR   HG21  987   4.605   1.834   6.679 -0.4456 -0.2666  1.3207
   65THR   HG22  988   4.420   1.876   6.670  0.7831  1.8579  0.0255
   65THR   HG23  989   4.519   1.816   6.530  1.8916  1.6392  0.6442
   65THR      C  990   4.585   1.462   6.726 -0.1683  0.5795 -0.2764
   65THR      O  991   4.531   1.449   6.835  0.0838  0.8825 -0.1149
   66ILE      N  992   4.622   1.354   6.653 -0.2156 -0.1713  0.7861
   66ILE     HN  993   4.670   1.369   6.567 -1.1966 -1.0829  0.0538
   66ILE     CA  994   4.589   1.216   6.667 -0.9948 -0.0706  0.0329
   66ILE     HA  995   4.490   1.213   6.624 -0.4867  2.2163 -1.4796
   66ILE     CB  996   4.663   1.128   6.571 -0.3950  0.5574 -0.0879
   66ILE     HB  997   4.648   1.174   6.471 -2.7728 -0.7185 -0.4031
   66ILE    CG2  998   4.812   1.110   6.604 -0.4327  0.2005 -0.1005
   66ILE   HG21  999   4.837   1.050   6.695 -2.3340  0.7473  0.8433
   66ILE   HG22 1000   4.860   1.210   6.613 -0.0792 -0.0565  1.0818
   66ILE   HG23 1001   4.872   1.069   6.520  0.3174 -2.1362  1.4857
   66ILE    CG1 1002   4.606   0.986   6.549 -0.4081  0.6078 -0.3783
   66ILE   HG11 1003   4.497   0.998   6.565 -0.2185  4.5727 -0.9758
   66ILE   HG12 1004   4.654   0.921   6.625 -0.9756  2.3493  1.5528
   66ILE     CD 1005   4.624   0.935   6.406  0.1219 -0.3306  0.0181
   66ILE    HD1 1006   4.576   1.001   6.331 -0.8362 -0.8390  0.1761
   66ILE    HD2 1007   4.586   0.831   6.403 -0.5470 -0.2679  2.9419
   66ILE    HD3 1008   4.732   0.936   6.378 -0.0690 -1.3248 -0.8275
   66ILE      C 1009   4.593   1.162   6.806 -0.2038  0.3015  0.1609
   66ILE      O 1010   4.509   1.086   6.854 -0.0563  0.1318  0.1504
   67SER      N 1011   4.700   1.197   6.879  0.1458  0.2535 -0.3279
   67SER     HN 1012   4.757   1.265   6.832  0.2357  1.2965  1.2041
   67SER     CA 1013   4.722   1.155   7.014  0.0263  0.2429 -0.3124
   67SER     HA 1014   4.697   1.050   7.019  2.0258 -0.3538 -1.7073
   67SER     CB 1015   4.869   1.167   7.054 -0.0078  0.5967 -0.2924
   67SER    HB1 1016   4.925   1.098   6.987 -0.1853  0.1436  0.0202
   67SER    HB2 1017   4.883   1.112   7.150  4.3897  0.2200 -0.9386
   67SER     OG 1018   4.925   1.297   7.066 -0.0760  0.6299 -0.3353
   67SER    HG1 1019   4.922   1.334   6.977 -1.1403  1.1146 -0.1112
   67SER      C 1020   4.629   1.219   7.111 -0.0720 -0.2849 -0.0510
   67SER      O 1021   4.576   1.162   7.206 -0.0649 -0.1035  0.0619
   68THR      N 1022   4.590   1.346   7.090  0.0061 -0.3091 -0.3469
   68THR     HN 1023   4.632   1.406   7.022  1.1101 -0.7588 -0.0938
   68THR     CA 1024   4.506   1.410   7.186 -0.0063  0.0372 -0.5861
   68THR     HA 1025   4.506   1.354   7.278 -2.4583  0.8179 -0.0278
   68THR     CB 1026   4.532   1.551   7.230  0.3558 -0.1642 -0.1513
   68THR     HB 1027   4.468   1.591   7.311  0.1869  3.5547 -1.9261
   68THR    OG1 1028   4.531   1.640   7.119 -1.1864  0.2468  0.1754
   68THR    HG1 1029   4.441   1.636   7.086 -1.2296 -0.2899  0.3517
   68THR    CG2 1030   4.672   1.563   7.292  0.0136  0.6784  0.4799
   68THR   HG21 1031   4.749   1.554   7.212  1.1220 -1.5097  1.6707
   68THR   HG22 1032   4.684   1.480   7.365 -0.6090  0.6578  0.5640
   68THR   HG23 1033   4.687   1.659   7.346  1.3626  0.8215 -0.0881
   68THR      C 1034   4.362   1.411   7.146 -0.2565 -0.2166  0.2878
   68THR      O 1035   4.276   1.426   7.232 -0.0158 -0.1263  0.5144
   69GLY      N 1036   4.336   1.395   7.015  0.5155 -0.1425  0.1219
   69GLY     HN 1037   4.408   1.374   6.949  0.7338  2.6102 -0.6383
   69GLY     CA 1038   4.214   1.426   6.949  0.4694  0.1008  0.3185
   69GLY    HA1 1039   4.126   1.395   7.003 -0.7788  0.8772 -1.1884
   69GLY    HA2 1040   4.218   1.392   6.846  0.3179  1.2887 -0.0924
   69GLY      C 1041   4.187   1.572   6.937  0.1248  0.0591  0.5662
   69GLY      O 1042   4.241   1.658   7.008  0.1713  0.5445 -0.0458
   70PHE      N 1043   4.102   1.610   6.840  0.7810  0.0594 -0.0167
   70PHE     HN 1044   4.052   1.542   6.788 -0.5710 -0.9130  2.4043
   70PHE     CA 1045   4.058   1.742   6.804 -0.1584 -0.2268  0.0616
   70PHE     HA 1046   4.127   1.812   6.848 -0.6064  0.1600  0.1509
   70PHE     CB 1047   4.053   1.745   6.651 -0.4280 -0.5692  0.0624
   70PHE    HB1 1048   3.986   1.662   6.617  0.1044 -1.5990  1.4454
   70PHE    HB2 1049   4.153   1.715   6.610 -1.4171 -3.9146 -0.2420
   70PHE     CG 1050   4.010   1.871   6.584  0.2998 -0.0736  0.5098
   70PHE    CD1 1051   4.086   1.984   6.602 -0.2772  0.3450  0.3392
   70PHE    HD1 1052   4.171   1.976   6.669 -0.0896 -2.0573 -0.0910
   70PHE    CE1 1053   4.054   2.104   6.544 -0.4133  0.3796  0.4826
   70PHE    HE1 1054   4.121   2.188   6.560  1.5019 -0.8831 -0.4312
   70PHE     CZ 1055   3.942   2.112   6.464 -0.2024  0.3626  0.1826
   70PHE     HZ 1056   3.919   2.206   6.416 -0.8077  1.3006  2.1812
   70PHE    CD2 1057   3.906   1.881   6.494  0.2468  0.2024  0.6028
   70PHE    HD2 1058   3.843   1.797   6.471 -1.5753  1.2765  1.3861
   70PHE    CE2 1059   3.870   1.999   6.434  0.2282  0.0483  0.3133
   70PHE    HE2 1060   3.788   2.005   6.364  0.0653  0.0418  0.5050
   70PHE      C 1061   3.924   1.772   6.861 -0.1347 -0.0402  0.0186
   70PHE      O 1062   3.830   1.696   6.841  0.1417 -0.2099 -0.6420
   71CYS      N 1063   3.915   1.887   6.931 -0.3257  0.0491 -0.1526
   71CYS     HN 1064   3.997   1.939   6.953 -0.0726 -0.8012  1.0356
   71CYS     CA 1065   3.797   1.936   6.996 -0.3547 -0.0208 -0.1521
   71CYS     HA 1066   3.721   1.865   6.968 -0.2417  0.2468 -1.1592
   71CYS     CB 1067   3.810   1.962   7.147 -0.4931 -0.3132 -0.0882
   71CYS    HB1 1068   3.706   1.982   7.180 -0.2382 -0.7438  1.0375
   71CYS    HB2 1069   3.872   2.053   7.166  0.4921 -0.8513 -0.6633
   71CYS     SG 1070   3.879   1.821   7.237  0.2442  0.2775  0.2900
   71CYS      C 1071   3.752   2.061   6.930 -0.0483  0.5228  0.6476
   71CYS      O 1072   3.828   2.155   6.907  0.3603  0.0530  0.0237
   72ALA      N 1073   3.619   2.067   6.908 -0.0330 -0.1308  0.3478
   72ALA     HN 1074   3.566   1.992   6.946  0.6084 -1.6094 -1.5372
   72ALA     CA 1075   3.559   2.187   6.859  0.6390  0.2477  0.4393
   72ALA     HA 1076   3.607   2.273   6.905 -0.8472  2.1616 -1.3876
   72ALA     CB 1077   3.573   2.202   6.707 -0.0990 -0.2148  0.3235
   72ALA    HB1 1078   3.510   2.123   6.661  0.1875 -1.5397  2.1222
   72ALA    HB2 1079   3.678   2.186   6.674  0.5821  0.5415  1.9831
   72ALA    HB3 1080   3.534   2.299   6.669  0.1890  0.5004  1.7672
   72ALA      C 1081   3.417   2.205   6.900  0.3128 -0.2238 -0.4660
   72ALA      O 1082   3.346   2.117   6.949  0.0376  0.1772 -0.1420
   73ALA      N 1083   3.369   2.330   6.891  0.1674 -0.2496 -0.0738
   73ALA     HN 1084   3.427   2.406   6.861  0.8252 -0.4873  0.5577
   73ALA     CA 1085   3.231   2.359   6.915  0.3240  0.3672  0.1071
   73ALA     HA 1086   3.210   2.326   7.016 -2.1886  1.7286  0.1065
   73ALA     CB 1087   3.208   2.511   6.903 -0.3165  0.2807  0.1994
   73ALA    HB1 1088   3.258   2.564   6.987  1.0450 -0.7133  0.0552
   73ALA    HB2 1089   3.101   2.539   6.898 -0.3576 -0.0400 -0.8737
   73ALA    HB3 1090   3.259   2.555   6.815 -0.1762  0.7469  0.5130
   73ALA      C 1091   3.133   2.288   6.828  0.1012  0.3197  0.3959
   73ALA      O 1092   3.174   2.260   6.716 -0.7325 -0.4529  0.2707
   74CYS      N 1093   3.018   2.248   6.886  0.1606 -0.4493  0.0054
   74CYS     HN 1094   2.994   2.289   6.974 -0.5366  1.2742 -0.9395
   74CYS     CA 1095   2.943   2.143   6.826  0.2071 -0.4157 -0.1121
   74CYS     HA 1096   3.010   2.063   6.797 -0.9055 -0.6933 -2.1722
   74CYS     CB 1097   2.839   2.079   6.919  0.6831 -0.4139  0.4225
   74CYS    HB1 1098   2.767   2.158   6.949  1.2507  1.0354 -1.8220
   74CYS    HB2 1099   2.899   2.043   7.006  3.9483 -1.4830 -2.0626
   74CYS     SG 1100   2.754   1.927   6.868 -0.2605  0.0948  0.4565
   74CYS      C 1101   2.884   2.174   6.692 -0.5191 -0.2926  0.2331
   74CYS      O 1102   2.886   2.091   6.602  0.0792 -0.1859  0.1416
   75HSD      N 1103   2.829   2.296   6.677 -0.0188 -0.1038 -0.0787
   75HSD     HN 1104   2.819   2.361   6.752 -2.5800 -3.0899  2.4705
   75HSD     CA 1105   2.770   2.334   6.552 -0.1000  0.3081  0.0811
   75HSD     HA 1106   2.714   2.250   6.514 -1.5551 -0.1012  2.8675
   75HSD     CB 1107   2.661   2.441   6.567 -0.2287  0.2247 -0.2495
   75HSD    HB1 1108   2.636   2.496   6.474 -0.6827 -0.6688 -0.6597
   75HSD    HB2 1109   2.696   2.522   6.635 -0.2003 -0.5631  0.6966
   75HSD    ND1 1110   2.505   2.332   6.744  0.3775 -0.1428 -0.5034
   75HSD    HD1 1111   2.558   2.325   6.829 -0.0007  2.4204  0.0344
   75HSD     CG 1112   2.532   2.386   6.620 -0.2421 -0.1178 -0.6313
   75HSD    CE1 1113   2.380   2.278   6.742  0.0843  0.4957  0.2020
   75HSD    HE1 1114   2.341   2.210   6.817 -1.2365  0.1659 -0.7472
   75HSD    NE2 1115   2.329   2.285   6.621  0.3920 -0.1666  0.0344
   75HSD    CD2 1116   2.424   2.352   6.546 -0.4367  0.3508 -0.5616
   75HSD    HD2 1117   2.418   2.365   6.438  1.7211  1.0102 -0.6524
   75HSD      C 1118   2.874   2.372   6.452 -0.2077  0.1244 -0.1004
   75HSD      O 1119   2.855   2.376   6.330 -0.3550 -0.4671 -0.1009
   76GLY      N 1120   2.996   2.409   6.493 -0.2757  0.6246 -0.3462
   76GLY     HN 1121   3.020   2.425   6.588  1.2668 -0.7735 -0.4545
   76GLY     CA 1122   3.106   2.420   6.401  0.0801 -0.0159 -0.0085
   76GLY    HA1 1123   3.181   2.470   6.461  1.8773  0.0359 -2.1929
   76GLY    HA2 1124   3.062   2.470   6.316 -1.2415  1.9951  1.7344
   76GLY      C 1125   3.159   2.290   6.353 -0.5728 -0.2886 -0.0060
   76GLY      O 1126   3.187   2.258   6.237  0.3016  0.0874  0.0963
   77CYS      N 1127   3.177   2.197   6.448  0.5084  0.2742  0.3648
   77CYS     HN 1128   3.158   2.215   6.544  0.5732 -2.5434  1.0193
   77CYS     CA 1129   3.212   2.060   6.426  0.2965  0.2884 -0.0703
   77CYS     HA 1130   3.311   2.048   6.384  1.1455  3.2586  0.8655
   77CYS     CB 1131   3.208   1.972   6.552 -1.0906 -0.6505 -0.7367
   77CYS    HB1 1132   3.108   1.964   6.600 -0.1505  0.2991  1.5052
   77CYS    HB2 1133   3.258   2.031   6.632 -2.9549  0.8276 -0.5821
   77CYS     SG 1134   3.287   1.809   6.549  0.0649 -0.1300  0.4460
   77CYS      C 1135   3.116   1.989   6.337  0.0500  0.2192  0.2491
   77CYS      O 1136   3.137   1.903   6.251 -0.5482  0.1864  0.1324
   78LEU      N 1137   2.986   2.014   6.360 -0.0862 -0.3005  0.0754
   78LEU     HN 1138   2.970   2.073   6.439 -1.9871 -1.4903  0.6532
   78LEU     CA 1139   2.873   1.975   6.282 -0.1337 -0.1993  0.0923
   78LEU     HA 1140   2.878   1.867   6.273 -1.4767 -0.2224 -0.5218
   78LEU     CB 1141   2.741   2.007   6.353 -0.4440 -0.6531 -0.2740
   78LEU    HB1 1142   2.733   2.118   6.364 -3.4675 -0.5688 -2.0232
   78LEU    HB2 1143   2.755   1.960   6.452  0.5505 -0.3039 -0.2456
   78LEU     CG 1144   2.605   1.963   6.295 -0.6745  0.0528 -0.2843
   78LEU     HG 1145   2.592   2.016   6.198  1.3640 -0.7995 -1.0941
   78LEU    CD1 1146   2.593   1.814   6.259  0.2747 -0.0670 -0.1290
   78LEU   HD11 1147   2.610   1.744   6.343  1.8752  0.2973 -0.1199
   78LEU   HD12 1148   2.669   1.794   6.180  1.7173  1.6352  0.7560
   78LEU   HD13 1149   2.488   1.791   6.230  0.4850 -2.0639  0.5290
   78LEU    CD2 1150   2.493   2.004   6.391 -0.3808  0.5232 -0.1375
   78LEU   HD21 1151   2.515   1.947   6.484 -1.3909  0.2386 -0.0624
   78LEU   HD22 1152   2.394   1.969   6.354  0.8082 -0.6783 -2.4146
   78LEU   HD23 1153   2.489   2.112   6.417 -0.4942  0.4192  0.2929
   78LEU      C 1154   2.873   2.025   6.142  0.4577  0.1346  0.2062
   78LEU      O 1155   2.810   1.957   6.060  0.2173 -0.0538  0.5466
   79PHE      N 1156   2.921   2.146   6.110  0.4926  0.0359 -0.1245
   79PHE     HN 1157   2.951   2.204   6.185  0.2472  1.3115 -0.9785
   79PHE     CA 1158   2.941   2.190   5.975  0.3349  0.2039 -0.0941
   79PHE     HA 1159   2.843   2.184   5.929 -0.0499 -1.8622  0.8953
   79PHE     CB 1160   2.985   2.337   5.968  0.3391  0.2037 -0.0740
   79PHE    HB1 1161   3.084   2.345   6.018 -0.6630 -1.2660  2.3758
   79PHE    HB2 1162   2.905   2.392   6.024  0.9003  1.0149 -0.0476
   79PHE     CG 1163   3.010   2.394   5.833  0.3017  0.1370 -0.1089
   79PHE    CD1 1164   2.926   2.492   5.786 -0.2833 -0.3233 -0.0371
   79PHE    HD1 1165   2.835   2.503   5.843  0.7602 -0.6881  1.7924
   79PHE    CE1 1166   2.953   2.565   5.673  0.0031 -0.3949 -0.0161
   79PHE    HE1 1167   2.880   2.636   5.637  1.3536  1.3025  0.4227
   79PHE     CZ 1168   3.063   2.530   5.599  0.2623 -0.0143  0.1817
   79PHE     HZ 1169   3.082   2.582   5.507  1.4018  0.5326  0.7055
   79PHE    CD2 1170   3.126   2.370   5.764  0.7483  0.5088  0.5080
   79PHE    HD2 1171   3.198   2.295   5.792 -1.3796 -1.8530 -0.0259
   79PHE    CE2 1172   3.153   2.438   5.647  0.1795 -0.2238 -0.0587
   79PHE    HE2 1173   3.249   2.416   5.602  0.6226 -0.3201  0.8900
   79PHE      C 1174   3.026   2.096   5.897  0.0688 -0.3739  0.3011
   79PHE      O 1175   2.996   2.063   5.782  0.1931 -0.0658  0.1766
   80ILE      N 1176   3.130   2.049   5.968  0.1967  0.1144  0.4420
   80ILE     HN 1177   3.151   2.092   6.056  0.3738  2.2445 -0.5751
   80ILE     CA 1178   3.220   1.956   5.907  0.1074  0.1199  0.3007
   80ILE     HA 1179   3.252   1.994   5.811  0.7664  1.9419  1.1906
   80ILE     CB 1180   3.354   1.949   5.974  0.0936 -0.0747  0.3091
   80ILE     HB 1181   3.364   1.889   6.067  2.6236 -0.1496  0.0570
   80ILE    CG2 1182   3.457   1.898   5.871 -0.1277  0.5166 -0.2118
   80ILE   HG21 1183   3.467   1.956   5.777 -1.4511  1.3472  0.1256
   80ILE   HG22 1184   3.438   1.791   5.849  0.4356  0.3346  0.1610
   80ILE   HG23 1185   3.559   1.898   5.915  0.9734  0.5866 -2.6069
   80ILE    CG1 1186   3.401   2.084   6.031 -0.3783  0.3118 -0.2061
   80ILE   HG11 1187   3.498   2.068   6.083 -0.6784  2.0258  0.9566
   80ILE   HG12 1188   3.331   2.117   6.110  1.2223  0.4064  1.2395
   80ILE     CD 1189   3.439   2.184   5.921  0.2145  0.5139  0.1751
   80ILE    HD1 1190   3.543   2.169   5.887 -0.7112 -0.8399 -2.2847
   80ILE    HD2 1191   3.422   2.291   5.947  1.4171  0.9822 -0.8390
   80ILE    HD3 1192   3.377   2.177   5.829 -0.1762  2.4260  0.2612
   80ILE      C 1193   3.162   1.820   5.889 -0.3064  0.3612 -0.2282
   80ILE      O 1194   3.189   1.752   5.791  0.4488  0.1206  0.1343
   81ALA      N 1195   3.069   1.778   5.977 -0.2913  0.1374 -0.3182
   81ALA     HN 1196   3.069   1.815   6.070  0.3857 -2.3312  0.7513
   81ALA     CA 1197   2.985   1.663   5.969  0.1375 -0.2097  0.0679
   81ALA     HA 1198   3.055   1.582   5.953  2.1542  1.2594  1.0791
   81ALA     CB 1199   2.919   1.622   6.102 -0.0619  0.0627  0.0541
   81ALA    HB1 1200   2.846   1.703   6.124 -0.2862 -0.4173  1.1533
   81ALA    HB2 1201   2.990   1.608   6.186 -1.2335  1.7574  1.4002
   81ALA    HB3 1202   2.852   1.536   6.083  0.3729 -0.1723 -0.4319
   81ALA      C 1203   2.889   1.666   5.855 -0.3726 -0.6219  0.4830
   81ALA      O 1204   2.876   1.573   5.776  0.7617 -0.1414 -0.2845
   82CYS      N 1205   2.821   1.780   5.831  0.6425 -0.0891  0.0735
   82CYS     HN 1206   2.825   1.854   5.897  0.5773 -0.4286  0.4643
   82CYS     CA 1207   2.758   1.801   5.704  0.1416 -0.0079  0.3294
   82CYS     HA 1208   2.674   1.734   5.693 -0.9002  1.3022  0.0790
   82CYS     CB 1209   2.671   1.927   5.713  0.1350  0.0049  0.0929
   82CYS    HB1 1210   2.616   1.939   5.618  0.8104  0.4767 -0.2522
   82CYS    HB2 1211   2.734   2.018   5.730  0.0882  0.1029 -0.2561
   82CYS     SG 1212   2.541   1.920   5.839  0.0544 -0.0215  0.0076
   82CYS    HG1 1213   2.607   1.960   5.947  4.2971 -0.2702 -2.2738
   82CYS      C 1214   2.848   1.788   5.586  0.0889 -0.2272  0.3125
   82CYS      O 1215   2.812   1.746   5.476  0.4060  0.2453  0.0215
   83PHE      N 1216   2.972   1.841   5.595 -0.1585  0.4186  0.0112
   83PHE     HN 1217   3.005   1.884   5.678 -1.6935  0.6577  0.5256
   83PHE     CA 1218   3.061   1.836   5.483 -0.1085  0.1492  0.0615
   83PHE     HA 1219   3.018   1.877   5.393 -0.4931 -1.3601 -0.4652
   83PHE     CB 1220   3.170   1.939   5.517 -0.1187  0.1274  0.1593
   83PHE    HB1 1221   3.213   1.921   5.618 -0.1172 -0.4413  0.0573
   83PHE    HB2 1222   3.114   2.034   5.531 -0.8897 -0.3483  0.3572
   83PHE     CG 1223   3.273   1.954   5.410  0.2195 -0.1555  0.4433
   83PHE    CD1 1224   3.234   1.972   5.280 -0.0422 -0.5583  0.4637
   83PHE    HD1 1225   3.129   1.980   5.254  0.4192  0.1628 -1.3543
   83PHE    CE1 1226   3.321   2.006   5.179 -0.4118 -0.3973  0.1907
   83PHE    HE1 1227   3.297   2.033   5.078 -2.3079 -2.0771  0.1469
   83PHE     CZ 1228   3.456   2.012   5.208 -0.4250 -0.2977  0.2324
   83PHE     HZ 1229   3.528   2.044   5.135 -0.6302  0.1207  0.2127
   83PHE    CD2 1230   3.408   1.960   5.435  0.2572 -0.2728  0.2718
   83PHE    HD2 1231   3.444   1.950   5.537  1.9789 -3.4503 -0.5369
   83PHE    CE2 1232   3.500   1.986   5.336  0.0304  0.1553  0.1707
   83PHE    HE2 1233   3.605   1.977   5.356  0.2012 -0.1916 -0.8405
   83PHE      C 1234   3.118   1.705   5.441  0.2831  0.3226  0.0430
   83PHE      O 1235   3.127   1.680   5.321 -0.0079 -0.0586  0.0983
   84VAL      N 1236   3.147   1.615   5.537  0.2295  0.1523 -0.0983
   84VAL     HN 1237   3.151   1.644   5.633 -2.3280 -0.3023  0.2334
   84VAL     CA 1238   3.191   1.482   5.509 -0.3209 -0.1355  0.3791
   84VAL     HA 1239   3.273   1.485   5.439 -1.2184 -1.2264 -0.7357
   84VAL     CB 1240   3.220   1.414   5.640 -0.0503  0.0099  0.3961
   84VAL     HB 1241   3.143   1.449   5.713 -0.2185  1.2471 -0.3443
   84VAL    CG1 1242   3.240   1.262   5.636 -1.1210 -0.1411  0.4457
   84VAL   HG11 1243   3.321   1.248   5.561 -1.6746 -0.9625 -0.0182
   84VAL   HG12 1244   3.152   1.205   5.599  1.1613 -1.9842 -2.6080
   84VAL   HG13 1245   3.286   1.229   5.732 -0.3970  1.5074  0.6982
   84VAL    CG2 1246   3.351   1.480   5.685 -0.0578  0.3635 -0.0873
   84VAL   HG21 1247   3.349   1.591   5.692 -1.7311  0.2673  3.0053
   84VAL   HG22 1248   3.424   1.450   5.608  0.6399  0.7263  0.4165
   84VAL   HG23 1249   3.380   1.439   5.785 -0.1926 -0.8471 -0.5324
   84VAL      C 1250   3.088   1.402   5.439 -0.0469 -0.3145  0.1779
   84VAL      O 1251   3.114   1.330   5.343 -0.3195 -0.0482 -0.0999
   85LEU      N 1252   2.960   1.422   5.477 -0.0415  0.3467 -0.1439
   85LEU     HN 1253   2.939   1.475   5.559 -0.5942 -2.4731  1.6661
   85LEU     CA 1254   2.848   1.380   5.399 -0.2211  0.3172  0.1270
   85LEU     HA 1255   2.849   1.272   5.390 -0.0610  0.3451 -0.2035
   85LEU     CB 1256   2.711   1.410   5.462 -0.3589 -0.2775  0.1161
   85LEU    HB1 1257   2.628   1.384   5.393 -0.2667  0.2887 -0.2178
   85LEU    HB2 1258   2.709   1.520   5.480 -0.7623 -0.3742  0.6825
   85LEU     CG 1259   2.687   1.340   5.596  0.2479  0.1709  0.4622
   85LEU     HG 1260   2.778   1.322   5.658  1.6909  0.5235 -1.4799
   85LEU    CD1 1261   2.604   1.433   5.685 -1.0661 -0.0093 -0.5461
   85LEU   HD11 1262   2.650   1.533   5.701  0.6599 -0.6104 -1.4587
   85LEU   HD12 1263   2.600   1.386   5.786  0.4245 -0.2379 -0.5678
   85LEU   HD13 1264   2.501   1.455   5.649 -1.9595  1.9200  2.6754
   85LEU    CD2 1265   2.619   1.202   5.586  0.0002  0.3183  0.1230
   85LEU   HD21 1266   2.592   1.177   5.691  1.7788  1.6450  0.9634
   85LEU   HD22 1267   2.688   1.127   5.542  0.3779  1.1607 -0.7623
   85LEU   HD23 1268   2.525   1.206   5.526  1.1371 -0.6859 -1.8245
   85LEU      C 1269   2.838   1.427   5.258  0.0634  0.0230  0.0079
   85LEU      O 1270   2.810   1.352   5.164  0.4629 -0.1926  0.0581
   86VAL      N 1271   2.868   1.556   5.234 -0.1745  0.1071  0.1654
   86VAL     HN 1272   2.884   1.616   5.312  0.8830  0.8873 -0.6303
   86VAL     CA 1273   2.875   1.615   5.104 -0.0440 -0.0895  0.0823
   86VAL     HA 1274   2.781   1.589   5.057 -0.1905 -1.7798  1.2307
   86VAL     CB 1275   2.895   1.764   5.107  0.3490 -0.1554  0.9581
   86VAL     HB 1276   2.972   1.792   5.182 -2.2420  2.0725  3.0205
   86VAL    CG1 1277   2.927   1.822   4.968 -0.4698  0.1921  0.9118
   86VAL   HG11 1278   3.037   1.822   4.958 -0.6298  0.5123 -1.2838
   86VAL   HG12 1279   2.880   1.922   4.956 -2.4027 -0.8464 -0.8435
   86VAL   HG13 1280   2.884   1.753   4.893  1.4522 -2.3823  2.0574
   86VAL    CG2 1281   2.762   1.827   5.153 -0.2243 -0.2880 -0.4831
   86VAL   HG21 1282   2.792   1.933   5.168 -0.8017 -0.3006  0.8722
   86VAL   HG22 1283   2.736   1.780   5.250  0.6163 -1.6263 -0.8760
   86VAL   HG23 1284   2.683   1.823   5.075 -1.2745 -3.4274  0.5939
   86VAL      C 1285   2.981   1.552   5.021  0.0506  0.2316 -0.0436
   86VAL      O 1286   2.965   1.512   4.906 -0.0399  0.2932 -0.0515
   87LEU      N 1287   3.102   1.527   5.075 -0.0819 -0.4166 -0.0363
   87LEU     HN 1288   3.119   1.570   5.163  0.5081 -3.0389  1.2131
   87LEU     CA 1289   3.207   1.456   5.009  0.2534 -0.2859  0.3564
   87LEU     HA 1290   3.217   1.501   4.912  0.4931 -1.2967 -0.0964
   87LEU     CB 1291   3.337   1.450   5.091  0.2365  0.0267  0.4089
   87LEU    HB1 1292   3.419   1.388   5.048 -0.1839  0.5263 -1.1553
   87LEU    HB2 1293   3.321   1.396   5.187  1.4417 -2.6695 -0.7801
   87LEU     CG 1294   3.403   1.586   5.115  0.3168  0.1226 -0.3271
   87LEU     HG 1295   3.338   1.649   5.180 -0.0047  1.9774 -2.3366
   87LEU    CD1 1296   3.532   1.544   5.188  0.0900 -0.0070 -0.0008
   87LEU   HD11 1297   3.590   1.630   5.228  1.4993 -1.5826  1.4869
   87LEU   HD12 1298   3.596   1.485   5.119 -0.1213 -1.8506  1.2917
   87LEU   HD13 1299   3.515   1.475   5.273 -1.1344 -1.3401 -1.2701
   87LEU    CD2 1300   3.439   1.663   4.987  0.9510  0.7684  0.2240
   87LEU   HD21 1301   3.486   1.763   5.002 -0.7266  1.6155  0.1185
   87LEU   HD22 1302   3.341   1.684   4.937  0.9839 -1.0100 -0.6624
   87LEU   HD23 1303   3.502   1.599   4.922 -2.5331 -2.4811 -0.2958
   87LEU      C 1304   3.164   1.318   4.975 -0.3920  0.0728 -0.3102
   87LEU      O 1305   3.198   1.282   4.862  0.1715  0.2691 -0.2082
   88THR      N 1306   3.093   1.249   5.066  0.0808 -0.0607 -0.0382
   88THR     HN 1307   3.055   1.291   5.149  0.1951 -0.0608  0.0147
   88THR     CA 1308   3.054   1.115   5.034  0.7067 -0.2198 -0.1378
   88THR     HA 1309   3.141   1.053   5.019  0.5724 -1.2348  2.5640
   88THR     CB 1310   2.987   1.059   5.156  0.5548 -0.4681 -0.3349
   88THR     HB 1311   2.897   1.122   5.174  0.6615  0.2161 -2.0659
   88THR    OG1 1312   3.076   1.062   5.267 -0.2381  0.5856  0.3018
   88THR    HG1 1313   3.082   1.150   5.305  2.5117  0.1797  1.0852
   88THR    CG2 1314   2.945   0.914   5.128 -0.3434 -0.3150  0.1820
   88THR   HG21 1315   3.045   0.865   5.126  0.4107  1.1253  1.0379
   88THR   HG22 1316   2.888   0.895   5.034  1.7862 -0.2450 -1.1916
   88THR   HG23 1317   2.896   0.878   5.221 -0.9020 -0.6090 -0.2190
   88THR      C 1318   2.956   1.104   4.924  0.6131  0.2888 -0.1068
   88THR      O 1319   2.972   1.016   4.839 -0.5256 -0.0861  0.0447
   89GLN      N 1320   2.847   1.183   4.924  0.1798 -0.2972 -0.4788
   89GLN     HN 1321   2.833   1.252   4.995  2.7997  1.4409 -1.5248
   89GLN     CA 1322   2.746   1.181   4.823 -0.2660 -0.1880 -0.0399
   89GLN     HA 1323   2.707   1.081   4.818 -0.3642 -0.1489 -0.0719
   89GLN     CB 1324   2.626   1.273   4.854 -0.1115 -0.0171  0.0481
   89GLN    HB1 1325   2.559   1.278   4.766 -0.9763  0.4491  0.7200
   89GLN    HB2 1326   2.661   1.376   4.878  1.4771 -0.5643  0.2660
   89GLN     CG 1327   2.548   1.233   4.979  0.2458  0.0757  0.3040
   89GLN    HG1 1328   2.450   1.284   4.989  1.0039  1.4339  1.1634
   89GLN    HG2 1329   2.601   1.259   5.073  0.1672 -0.4531  0.4970
   89GLN     CD 1330   2.537   1.082   4.993 -0.8294  0.1081 -0.0867
   89GLN    OE1 1331   2.611   1.021   5.070  0.2644  0.5036 -0.7878
   89GLN    NE2 1332   2.463   1.016   4.900 -0.2849 -0.2364 -0.2867
   89GLN   HE21 1333   2.463   0.916   4.896  1.8997 -0.2513 -1.2755
   89GLN   HE22 1334   2.419   1.077   4.834 -1.7415 -0.6835  0.2247
   89GLN      C 1335   2.803   1.219   4.691  0.6174 -0.1510  0.3474
   89GLN      O 1336   2.785   1.156   4.586  0.3623 -0.0017  0.3012
   90SER      N 1337   2.883   1.326   4.680  0.8330 -0.3373  0.0608
   90SER     HN 1338   2.890   1.385   4.761  1.4741 -0.0318 -0.2118
   90SER     CA 1339   2.958   1.366   4.565  0.1894 -0.0412 -0.2592
   90SER     HA 1340   2.896   1.392   4.481  0.6442  2.2630  0.0645
   90SER     CB 1341   3.030   1.497   4.603  0.0705 -0.0221 -0.0983
   90SER    HB1 1342   3.105   1.487   4.683  1.6836  0.6305 -1.4689
   90SER    HB2 1343   2.946   1.564   4.633 -0.5827 -0.7139 -0.3377
   90SER     OG 1344   3.093   1.544   4.485 -0.6634  0.3522 -0.3506
   90SER    HG1 1345   3.122   1.634   4.498 -0.0788  0.2347 -0.7687
   90SER      C 1346   3.048   1.259   4.512  0.3233  0.0188 -0.1538
   90SER      O 1347   3.050   1.236   4.392 -0.0656  0.5749 -0.2732
   91SER      N 1348   3.120   1.189   4.602 -0.0927  0.3939  0.4832
   91SER     HN 1349   3.128   1.237   4.689 -1.3690  3.4425 -0.9237
   91SER     CA 1350   3.206   1.083   4.560 -0.5164  0.2406 -0.0107
   91SER     HA 1351   3.279   1.104   4.484 -0.5768 -1.5540 -0.6265
   91SER     CB 1352   3.298   1.029   4.671 -0.1083  0.1669 -0.3825
   91SER    HB1 1353   3.358   0.942   4.638 -1.1189  1.1279 -5.7406
   91SER    HB2 1354   3.234   0.994   4.755 -1.2804  0.7320 -1.0012
   91SER     OG 1355   3.388   1.127   4.721 -0.1114  0.1391 -0.3225
   91SER    HG1 1356   3.332   1.203   4.734 -1.5175 -0.9799  0.4740
   91SER      C 1357   3.132   0.971   4.495 -0.1566  0.1577 -0.2743
   91SER      O 1358   3.157   0.934   4.380 -0.0771 -0.1154 -0.1698
   92ILE      N 1359   3.037   0.912   4.569  0.1945  0.0908  0.1268
   92ILE     HN 1360   3.004   0.940   4.659  0.5128 -1.3989  0.7301
   92ILE     CA 1361   2.953   0.808   4.517  0.6230  0.0401 -0.4781
   92ILE     HA 1362   3.021   0.730   4.487  2.4340  0.6089  1.8351
   92ILE     CB 1363   2.873   0.745   4.627  0.4793  0.3496 -0.4024
   92ILE     HB 1364   2.942   0.712   4.708  2.7588  0.4686 -2.1816
   92ILE    CG2 1365   2.757   0.834   4.675  0.3076  0.2853 -0.6967
   92ILE   HG21 1366   2.687   0.827   4.590  1.2209 -0.5573 -1.4085
   92ILE   HG22 1367   2.786   0.938   4.701  1.0463  0.2297 -1.2356
   92ILE   HG23 1368   2.711   0.795   4.768  1.1440  0.3813 -0.2267
   92ILE    CG1 1369   2.809   0.611   4.587  0.6790 -0.0277  0.5161
   92ILE   HG11 1370   2.886   0.553   4.531  0.6781  1.9906 -1.7428
   92ILE   HG12 1371   2.728   0.637   4.516  1.2631 -0.1580 -0.2088
   92ILE     CD 1372   2.744   0.533   4.701 -0.3549 -0.6262 -0.4741
   92ILE    HD1 1373   2.701   0.435   4.668 -1.8630 -1.0262  2.3152
   92ILE    HD2 1374   2.663   0.591   4.750  0.8066 -0.0377  0.7863
   92ILE    HD3 1375   2.822   0.505   4.775 -0.7274  1.6613  0.8536
   92ILE      C 1376   2.869   0.851   4.401  0.1330 -0.0419 -0.1597
   92ILE      O 1377   2.869   0.772   4.306  0.2717  0.5103 -0.6244
   93PHE      N 1378   2.809   0.970   4.388  0.0642 -0.0686 -0.0849
   93PHE     HN 1379   2.808   1.047   4.451  0.8955 -1.4700  1.7084
   93PHE     CA 1380   2.746   1.010   4.265  0.1528  0.1144 -0.0713
   93PHE     HA 1381   2.677   0.929   4.247  0.4379 -0.1972  0.2305
   93PHE     CB 1382   2.671   1.143   4.281 -0.5769 -0.3000  0.0206
   93PHE    HB1 1383   2.636   1.177   4.181 -1.4174 -0.5165  0.2326
   93PHE    HB2 1384   2.745   1.215   4.324  0.4256  0.0474 -2.1761
   93PHE     CG 1385   2.560   1.138   4.381 -0.1662  0.0154  0.5018
   93PHE    CD1 1386   2.501   1.259   4.405 -0.1788  0.0949  0.0736
   93PHE    HD1 1387   2.544   1.349   4.362  0.7513 -0.0159  0.7353
   93PHE    CE1 1388   2.379   1.266   4.466 -0.1515 -0.1223  0.1533
   93PHE    HE1 1389   2.323   1.358   4.478  0.3476  0.0714  1.0660
   93PHE     CZ 1390   2.316   1.152   4.510 -0.7244  0.0057 -0.3114
   93PHE     HZ 1391   2.216   1.155   4.550 -0.4973 -0.1241  0.2788
   93PHE    CD2 1392   2.506   1.023   4.433  0.0632 -0.1745  0.3247
   93PHE    HD2 1393   2.543   0.923   4.417 -1.1327 -0.2656 -2.1936
   93PHE    CE2 1394   2.385   1.034   4.497 -0.2050  0.2983 -0.2553
   93PHE    HE2 1395   2.343   0.938   4.525  0.5465  0.1928  0.5724
   93PHE      C 1396   2.834   1.030   4.147 -0.2763  0.3034 -0.3607
   93PHE      O 1397   2.798   1.006   4.032  0.0976 -0.9547 -0.2263
   94SER      N 1398   2.959   1.078   4.162 -0.5211  0.8389  0.0152
   94SER     HN 1399   2.991   1.090   4.256 -1.1778 -1.1377  0.5337
   94SER     CA 1400   3.062   1.088   4.063 -0.0001 -0.2155  0.4317
   94SER     HA 1401   3.038   1.146   3.975  1.0357 -3.4936 -2.1885
   94SER     CB 1402   3.195   1.147   4.112  0.2237 -0.4918  0.1608
   94SER    HB1 1403   3.280   1.149   4.041 -0.9331  3.1468 -1.3358
   94SER    HB2 1404   3.220   1.081   4.198  0.7763 -1.3865 -0.6617
   94SER     OG 1405   3.178   1.281   4.155  0.2836 -0.3154 -0.3570
   94SER    HG1 1406   3.130   1.271   4.238 -1.2325 -0.7479 -1.2450
   94SER      C 1407   3.092   0.954   4.004  0.6233  0.0667  0.0996
   94SER      O 1408   3.103   0.943   3.882 -0.3908 -0.0790  0.0139
   95LEU      N 1409   3.097   0.847   4.085 -0.3151 -0.1738 -0.1495
   95LEU     HN 1410   3.092   0.867   4.183  0.6299  0.9408 -0.3105
   95LEU     CA 1411   3.112   0.711   4.044 -0.4970 -0.3852  0.4735
   95LEU     HA 1412   3.195   0.699   3.975 -0.8346 -2.0732  0.3241
   95LEU     CB 1413   3.150   0.614   4.157  0.1667 -0.6610  0.0226
   95LEU    HB1 1414   3.155   0.509   4.121 -0.0751  0.0342 -2.1250
   95LEU    HB2 1415   3.078   0.613   4.242 -0.9813 -1.4704 -0.9249
   95LEU     CG 1416   3.287   0.642   4.221 -0.0291  0.2626  0.0544
   95LEU     HG 1417   3.302   0.751   4.236  1.4222  0.0398  0.4184
   95LEU    CD1 1418   3.292   0.585   4.364  0.2747 -0.0784 -0.0882
   95LEU   HD11 1419   3.224   0.620   4.445  1.6069 -0.8408  1.4178
   95LEU   HD12 1420   3.390   0.624   4.397  0.7342 -1.4269  0.1799
   95LEU   HD13 1421   3.290   0.474   4.358  0.5591 -0.0281 -1.3256
   95LEU    CD2 1422   3.408   0.586   4.145 -0.1894  0.4230 -0.3177
   95LEU   HD21 1423   3.379   0.490   4.097  1.0199  0.8242 -1.9361
   95LEU   HD22 1424   3.492   0.573   4.216 -0.2556 -0.9073 -0.4519
   95LEU   HD23 1425   3.450   0.656   4.070 -0.0499  1.9948  1.1947
   95LEU      C 1426   3.001   0.646   3.969 -0.4793  0.0107  0.1000
   95LEU      O 1427   3.025   0.566   3.879 -0.1454  0.0317  0.1670
   96LEU      N 1428   2.875   0.674   4.007 -0.4153  0.5705 -0.1005
   96LEU     HN 1429   2.870   0.754   4.066  1.9040  1.8611 -1.5106
   96LEU     CA 1430   2.756   0.634   3.939 -0.1097  0.0177 -0.3180
   96LEU     HA 1431   2.743   0.527   3.947  0.8405 -0.0391  0.5459
   96LEU     CB 1432   2.628   0.696   4.000  0.1052  0.0939  0.0593
   96LEU    HB1 1433   2.635   0.807   3.998 -0.0514  0.1709  2.1693
   96LEU    HB2 1434   2.618   0.657   4.103  0.6724 -1.2416 -0.3600
   96LEU     CG 1435   2.494   0.652   3.939  0.1493  0.2588 -0.1578
   96LEU     HG 1436   2.493   0.694   3.836  1.0793  1.5581  0.3245
   96LEU    CD1 1437   2.474   0.500   3.946 -0.1079  0.2951 -0.1097
   96LEU   HD11 1438   2.379   0.467   3.898 -0.2182 -0.4619  0.6062
   96LEU   HD12 1439   2.483   0.469   4.052  1.0730 -0.3318 -0.3810
   96LEU   HD13 1440   2.558   0.447   3.897  0.4005  1.0002 -0.0216
   96LEU    CD2 1441   2.380   0.725   4.011 -0.4005 -1.1407  0.4190
   96LEU   HD21 1442   2.390   0.836   4.008  0.3725 -1.2226 -0.4732
   96LEU   HD22 1443   2.373   0.693   4.117 -1.2729 -0.5844  0.5431
   96LEU   HD23 1444   2.285   0.703   3.957 -0.6274 -0.3854  0.4986
   96LEU      C 1445   2.754   0.683   3.798  0.3095  0.6492 -0.1070
   96LEU      O 1446   2.717   0.611   3.706 -0.2561  0.1540  0.4988
   97ALA      N 1447   2.797   0.807   3.772 -0.2234  0.7824 -0.3567
   97ALA     HN 1448   2.828   0.866   3.846  0.3593  0.5327 -0.3969
   97ALA     CA 1449   2.789   0.864   3.641 -0.5188 -0.3451 -0.8425
   97ALA     HA 1450   2.689   0.839   3.608 -1.8904  0.4174  2.2944
   97ALA     CB 1451   2.817   1.015   3.658 -0.1914 -0.3189 -1.5903
   97ALA    HB1 1452   2.763   1.058   3.744  2.4463  1.1591 -0.5483
   97ALA    HB2 1453   2.799   1.072   3.564 -1.7341 -0.2663 -1.2842
   97ALA    HB3 1454   2.923   1.034   3.685 -1.4437  0.5506  3.9140
   97ALA      C 1455   2.892   0.816   3.545  0.3546  0.9058 -0.5562
   97ALA      O 1456   2.872   0.819   3.424  0.5180 -0.5041 -0.6396
   98ILE      N 1457   3.006   0.767   3.598 -0.3222 -0.2031 -0.0775
   98ILE     HN 1458   3.018   0.792   3.694 -0.4506  2.4612 -0.6574
   98ILE     CA 1459   3.108   0.700   3.522 -0.1870 -0.4130  0.2892
   98ILE     HA 1460   3.135   0.767   3.442 -0.4418  1.1211  1.4296
   98ILE     CB 1461   3.233   0.684   3.603 -0.2107 -0.0261  0.4047
   98ILE     HB 1462   3.211   0.629   3.697 -0.0608 -0.4151  0.2136
   98ILE    CG2 1463   3.329   0.590   3.529 -0.4610  0.2411 -0.2691
   98ILE   HG21 1464   3.430   0.589   3.574 -0.0605  0.6024 -1.1315
   98ILE   HG22 1465   3.341   0.620   3.423  1.8800 -0.8892 -0.3904
   98ILE   HG23 1466   3.298   0.483   3.526 -0.0262  0.1139 -0.3537
   98ILE    CG1 1467   3.304   0.816   3.637  0.0987 -0.0770 -0.0286
   98ILE   HG11 1468   3.233   0.892   3.676  0.3446  0.0622  0.1541
   98ILE   HG12 1469   3.348   0.854   3.542 -1.7334  0.6028 -0.6445
   98ILE     CD 1470   3.417   0.794   3.739  0.6980  0.7618 -0.4995
   98ILE    HD1 1471   3.461   0.891   3.769  1.0354 -0.0294  1.7530
   98ILE    HD2 1472   3.486   0.715   3.703  0.8091  1.0018 -0.8176
   98ILE    HD3 1473   3.358   0.762   3.827 -0.2169  3.0492 -0.2078
   98ILE      C 1474   3.056   0.574   3.463 -0.3951  0.1133 -0.6699
   98ILE      O 1475   3.073   0.536   3.347  0.0780 -0.2908 -0.4751
   99ALA      N 1476   2.986   0.498   3.549  0.3252  0.1643 -0.0239
   99ALA     HN 1477   2.986   0.521   3.646 -0.7555  0.4195 -0.0656
   99ALA     CA 1478   2.913   0.384   3.503 -0.4398  0.4400  0.4800
   99ALA     HA 1479   2.993   0.321   3.465  1.3280  2.4626  0.6386
   99ALA     CB 1480   2.852   0.306   3.620 -0.6135  0.2228  0.2462
   99ALA    HB1 1481   2.781   0.363   3.683  0.1766 -0.1621  1.5190
   99ALA    HB2 1482   2.936   0.287   3.690 -1.5258  1.3660  1.7111
   99ALA    HB3 1483   2.821   0.209   3.576 -1.2696  1.7275 -2.9075
   99ALA      C 1484   2.805   0.414   3.404 -0.1974 -0.4365 -0.0704
   99ALA      O 1485   2.785   0.348   3.303  0.3133 -0.5121 -0.1289
  100ILE      N 1486   2.726   0.522   3.416 -0.3910 -0.5993  0.1322
  100ILE     HN 1487   2.748   0.578   3.496 -2.8427  1.3564 -0.4392
  100ILE     CA 1488   2.622   0.559   3.326 -0.3153  0.1247  0.3331
  100ILE     HA 1489   2.571   0.468   3.297  0.7422  0.2086 -2.0724
  100ILE     CB 1490   2.528   0.661   3.384 -0.2570  0.3768 -0.0123
  100ILE     HB 1491   2.597   0.738   3.424  0.2757 -0.0992  0.0088
  100ILE    CG2 1492   2.444   0.736   3.279 -0.1879  0.2647 -0.1486
  100ILE   HG21 1493   2.373   0.796   3.340 -1.0369 -0.8001 -0.0460
  100ILE   HG22 1494   2.391   0.663   3.213  0.2874 -0.1065 -0.1279
  100ILE   HG23 1495   2.507   0.801   3.215  1.1506  0.0256  0.8907
  100ILE    CG1 1496   2.442   0.590   3.490 -0.1468  0.4384  0.1187
  100ILE   HG11 1497   2.378   0.670   3.532  0.6310  1.9367 -1.4206
  100ILE   HG12 1498   2.510   0.550   3.569 -0.5659  0.4150  0.4685
  100ILE     CD 1499   2.343   0.485   3.440  0.0499  0.0619  0.5123
  100ILE    HD1 1500   2.272   0.471   3.524 -0.7781  2.1555  0.2319
  100ILE    HD2 1501   2.387   0.389   3.406 -0.9961 -0.7224  1.3123
  100ILE    HD3 1502   2.288   0.517   3.349  1.2559 -1.3711 -0.7626
  100ILE      C 1503   2.676   0.595   3.192  0.0299 -0.2010  0.3845
  100ILE      O 1504   2.619   0.552   3.091  0.6142  0.2417 -0.1478
  101ASP      N 1505   2.790   0.665   3.183 -0.1247  0.0635  0.4926
  101ASP     HN 1506   2.845   0.682   3.265  1.3708 -0.1642 -0.4242
  101ASP     CA 1507   2.867   0.670   3.062  0.6619 -0.3199  0.9657
  101ASP     HA 1508   2.805   0.716   2.987 -0.2812 -3.8729 -0.6317
  101ASP     CB 1509   2.973   0.778   3.084 -0.1331  0.7888 -0.4535
  101ASP    HB1 1510   3.018   0.750   3.182 -0.6253  1.9997  0.1445
  101ASP    HB2 1511   2.928   0.876   3.112  1.4864  0.9025  2.1821
  101ASP     CG 1512   3.093   0.817   2.998  0.2973 -0.2230 -0.3312
  101ASP    OD1 1513   3.170   0.913   3.029  0.2447 -0.2905  0.0185
  101ASP    OD2 1514   3.111   0.753   2.892 -0.4114 -0.0758 -0.5461
  101ASP      C 1515   2.907   0.545   2.992 -0.8578 -0.3108  0.0266
  101ASP      O 1516   2.881   0.536   2.872  0.2772  0.3751 -0.2832
  102ARG      N 1517   2.964   0.446   3.063  0.0531 -0.0795 -0.3676
  102ARG     HN 1518   2.975   0.457   3.162  0.8100 -2.0634 -0.1898
  102ARG     CA 1519   3.000   0.321   3.002  0.3684 -0.0151 -0.3173
  102ARG     HA 1520   3.064   0.328   2.916  1.0301  0.0488  0.1704
  102ARG     CB 1521   3.064   0.236   3.113  0.2145  0.1167 -0.1243
  102ARG    HB1 1522   3.055   0.128   3.090  3.7959 -0.1563 -0.8949
  102ARG    HB2 1523   3.008   0.250   3.208  1.3626 -0.4083  0.6524
  102ARG     CG 1524   3.214   0.264   3.131  0.1587  0.0165  0.5162
  102ARG    HG1 1525   3.244   0.218   3.227 -0.1949  0.2866  0.7638
  102ARG    HG2 1526   3.224   0.371   3.160  3.6224 -0.9132  3.3995
  102ARG     CD 1527   3.307   0.218   3.019 -0.1333  0.0250  0.2692
  102ARG    HD1 1528   3.271   0.120   2.980 -1.2669  0.4481  0.2007
  102ARG    HD2 1529   3.405   0.213   3.070 -0.0276  0.3633  0.1063
  102ARG     NE 1530   3.320   0.327   2.918 -0.2366 -0.0540  0.1694
  102ARG     HE 1531   3.344   0.419   2.949  1.1554  0.3381 -1.8258
  102ARG     CZ 1532   3.344   0.301   2.786 -0.1312 -0.1605  0.2085
  102ARG    NH1 1533   3.324   0.178   2.730 -0.5700  0.2604 -0.5806
  102ARG   HH11 1534   3.268   0.108   2.773 -0.1264 -0.9868 -1.9367
  102ARG   HH12 1535   3.324   0.190   2.631  0.6249  2.4313 -0.3955
  102ARG    NH2 1536   3.362   0.408   2.703  0.7574 -0.4626  0.0083
  102ARG   HH21 1537   3.364   0.501   2.739 -0.8285 -1.1752  2.1409
  102ARG   HH22 1538   3.373   0.394   2.605  2.5257 -1.2855  0.2773
  102ARG      C 1539   2.878   0.258   2.943 -0.0023  0.1200  0.2896
  102ARG      O 1540   2.886   0.177   2.852  0.4523  0.0097  0.4245
  103TYR      N 1541   2.765   0.275   3.013  0.0618  0.2432  0.3635
  103TYR     HN 1542   2.766   0.331   3.096  2.4323 -1.1908  1.4140
  103TYR     CA 1543   2.639   0.219   2.974  0.3389 -0.1334  0.0019
  103TYR     HA 1544   2.669   0.120   2.944 -0.4854 -1.0934  2.1084
  103TYR     CB 1545   2.542   0.218   3.093 -0.2105 -0.2569 -0.4447
  103TYR    HB1 1546   2.519   0.323   3.120  0.8527 -0.2951  0.7050
  103TYR    HB2 1547   2.591   0.173   3.182 -0.8112  0.2277  0.1487
  103TYR     CG 1548   2.412   0.148   3.072 -0.2395 -0.2499 -0.2951
  103TYR    CD1 1549   2.399   0.018   3.028 -0.1898 -0.2364 -0.3497
  103TYR    HD1 1550   2.496  -0.027   3.010  0.9866  2.6853 -2.1086
  103TYR    CE1 1551   2.279  -0.042   3.003 -0.1469  0.0300 -1.2143
  103TYR    HE1 1552   2.278  -0.147   2.977  1.3224 -0.2997 -0.0714
  103TYR     CZ 1553   2.162   0.027   3.027  0.0563 -0.0802  0.1260
  103TYR     OH 1554   2.036  -0.025   2.993  0.0560  0.1985 -0.3083
  103TYR     HH 1555   1.986   0.045   2.951 -1.5943  0.6089  2.0922
  103TYR    CD2 1556   2.294   0.215   3.091 -0.0461  0.0798 -0.2564
  103TYR    HD2 1557   2.296   0.319   3.120  0.5567  0.4086 -1.4085
  103TYR    CE2 1558   2.171   0.157   3.071 -0.0478 -0.2622  0.6939
  103TYR    HE2 1559   2.090   0.222   3.101  2.8470  3.8962  0.2930
  103TYR      C 1560   2.565   0.284   2.862  0.1265 -0.1632  0.1245
  103TYR      O 1561   2.498   0.213   2.787  0.3523  0.0109 -0.2453
  104ILE      N 1562   2.576   0.416   2.838 -0.0901 -0.1573  0.0584
  104ILE     HN 1563   2.625   0.477   2.900  0.7910  0.1751 -0.9460
  104ILE     CA 1564   2.524   0.469   2.716 -0.5583 -0.4562  0.1247
  104ILE     HA 1565   2.425   0.429   2.702 -0.3105 -0.2058 -3.0228
  104ILE     CB 1566   2.497   0.615   2.733  0.5707 -0.2269  0.0079
  104ILE     HB 1567   2.589   0.675   2.754  1.3554 -0.3008 -2.8118
  104ILE    CG2 1568   2.446   0.683   2.605  0.1735 -0.2724  0.1412
  104ILE   HG21 1569   2.368   0.620   2.558  0.5162 -2.0435  1.8434
  104ILE   HG22 1570   2.522   0.698   2.526 -0.8564 -1.3581 -1.0906
  104ILE   HG23 1571   2.405   0.785   2.623 -2.4341 -1.1238 -0.6348
  104ILE    CG1 1572   2.387   0.634   2.839 -0.0852 -0.5448 -0.6119
  104ILE   HG11 1573   2.398   0.564   2.925  0.3143 -0.6571 -0.7522
  104ILE   HG12 1574   2.290   0.597   2.800 -0.4504  0.8275 -1.0664
  104ILE     CD 1575   2.383   0.779   2.886  0.2253 -0.6066 -0.3927
  104ILE    HD1 1576   2.486   0.808   2.919  0.3500 -1.9515  0.4668
  104ILE    HD2 1577   2.324   0.805   2.976  0.6350  1.7860 -0.7412
  104ILE    HD3 1578   2.349   0.851   2.808  2.4300  1.2582  0.2263
  104ILE      C 1579   2.601   0.435   2.593 -0.1301  1.3547 -0.1272
  104ILE      O 1580   2.555   0.415   2.480  0.4964 -0.6095 -0.0725
  105ALA      N 1581   2.732   0.411   2.613 -0.3857  0.0229  0.0445
  105ALA     HN 1582   2.774   0.438   2.699 -0.3003  1.6027 -0.4534
  105ALA     CA 1583   2.822   0.368   2.511 -0.4050 -0.0457  0.0563
  105ALA     HA 1584   2.805   0.437   2.430 -1.1104  1.2181  1.2404
  105ALA     CB 1585   2.965   0.383   2.566 -0.2167 -0.2752 -0.3628
  105ALA    HB1 1586   2.978   0.479   2.619 -0.2049 -1.3463  1.6759
  105ALA    HB2 1587   3.047   0.379   2.491 -1.5416 -2.4622 -1.8009
  105ALA    HB3 1588   3.001   0.313   2.645  2.5722 -0.1240 -1.3759
  105ALA      C 1589   2.803   0.232   2.454  0.2019  0.0647 -0.4245
  105ALA      O 1590   2.820   0.202   2.335 -0.3327 -0.2815 -0.4184
  106ILE      N 1591   2.773   0.136   2.543  0.0887  0.5116  0.0193
  106ILE     HN 1592   2.783   0.158   2.640 -1.4982  0.6628  0.1842
  106ILE     CA 1593   2.750  -0.004   2.524 -0.2682  0.6159 -0.3491
  106ILE     HA 1594   2.824  -0.031   2.450 -0.3693  0.9215 -0.5590
  106ILE     CB 1595   2.785  -0.065   2.657 -0.2235  0.1124 -0.5897
  106ILE     HB 1596   2.870  -0.015   2.708  0.5539 -2.0852  0.4010
  106ILE    CG2 1597   2.661  -0.067   2.749  0.0671 -0.0074 -0.1995
  106ILE   HG21 1598   2.705  -0.091   2.848  1.9312  0.0861 -0.9472
  106ILE   HG22 1599   2.594  -0.151   2.719  0.5983 -1.0081  1.2940
  106ILE   HG23 1600   2.602   0.026   2.740  1.9331  1.1085 -1.7763
  106ILE    CG1 1601   2.832  -0.209   2.633 -0.0834  0.0140  0.2443
  106ILE   HG11 1602   2.762  -0.272   2.574  0.8373  0.1488 -1.0523
  106ILE   HG12 1603   2.840  -0.264   2.729 -0.9179 -0.5838 -0.0142
  106ILE     CD 1604   2.968  -0.213   2.563 -0.1787  0.0228  0.0581
  106ILE    HD1 1605   2.972  -0.157   2.467 -2.1838 -0.0133 -0.0828
  106ILE    HD2 1606   2.994  -0.320   2.548  0.2223  0.0103  0.7763
  106ILE    HD3 1607   3.054  -0.171   2.620 -0.4423 -0.9122  1.1893
  106ILE      C 1608   2.613  -0.033   2.476 -0.0864 -0.1584 -0.4133
  106ILE      O 1609   2.594  -0.136   2.410 -0.2043 -0.0220 -0.5922
  107ARG      N 1610   2.523   0.066   2.487  0.1972  0.0810 -0.2411
  107ARG     HN 1611   2.557   0.151   2.526 -0.2628  0.0578  0.2176
  107ARG     CA 1612   2.394   0.060   2.425  0.1002 -0.6586  0.0239
  107ARG     HA 1613   2.366  -0.043   2.410  1.4308 -1.1235  0.5994
  107ARG     CB 1614   2.296   0.120   2.527  0.3177  0.0019 -0.1495
  107ARG    HB1 1615   2.197   0.123   2.478  0.8626  0.1203 -1.2822
  107ARG    HB2 1616   2.328   0.222   2.557  2.5400  0.0220 -2.2958
  107ARG     CG 1617   2.282   0.038   2.656 -0.8494 -0.0401 -0.2945
  107ARG    HG1 1618   2.247   0.103   2.739  0.5798  0.1467  0.1843
  107ARG    HG2 1619   2.382   0.002   2.689 -2.2543 -1.4264  2.8763
  107ARG     CD 1620   2.191  -0.084   2.644 -0.2774 -0.5295  0.2517
  107ARG    HD1 1621   2.198  -0.137   2.741  1.9954 -1.2250 -0.2534
  107ARG    HD2 1622   2.217  -0.154   2.561  0.3739  1.9249 -1.7482
  107ARG     NE 1623   2.052  -0.030   2.630 -0.1827 -0.1258  0.8396
  107ARG     HE 1624   2.023   0.044   2.690 -1.4705  0.1913 -0.1310
  107ARG     CZ 1625   1.956  -0.094   2.557  0.0692  0.3652  0.0610
  107ARG    NH1 1626   1.979  -0.210   2.488  0.4428  0.3091  0.2751
  107ARG   HH11 1627   2.067  -0.256   2.490 -0.2869 -1.1271  0.4440
  107ARG   HH12 1628   1.902  -0.235   2.429  0.3466 -0.6440  0.7839
  107ARG    NH2 1629   1.827  -0.053   2.578  0.0575  0.1052  0.5216
  107ARG   HH21 1630   1.755  -0.111   2.539 -1.5203 -0.1596  3.5433
  107ARG   HH22 1631   1.806   0.024   2.638  0.3961  0.1082  0.6401
  107ARG      C 1632   2.391   0.129   2.293  0.3778  0.1539  0.4320
  107ARG      O 1633   2.360   0.063   2.193 -0.1692  1.4394 -0.2701
  108ILE      N 1634   2.426   0.258   2.283  0.1989  0.1818  0.1155
  108ILE     HN 1635   2.462   0.312   2.359  1.5603 -2.6299  1.6417
  108ILE     CA 1636   2.420   0.332   2.162  0.1344 -0.3655 -0.2193
  108ILE     HA 1637   2.381   0.278   2.077 -1.5342  1.8493 -0.9642
  108ILE     CB 1638   2.314   0.438   2.162 -0.0049 -0.5043  0.2817
  108ILE     HB 1639   2.328   0.517   2.084 -1.0730  1.3035  1.8323
  108ILE    CG2 1640   2.179   0.371   2.129 -0.6430  0.7880  0.1873
  108ILE   HG21 1641   2.155   0.336   2.026 -1.4279 -0.6151  0.8120
  108ILE   HG22 1642   2.092   0.435   2.153 -0.7269  0.1873  1.5909
  108ILE   HG23 1643   2.170   0.277   2.187 -1.8455 -0.3557 -1.7506
  108ILE    CG1 1644   2.319   0.517   2.293 -0.2223  0.3556 -0.2184
  108ILE   HG11 1645   2.409   0.581   2.302  0.6630 -0.2746 -3.4272
  108ILE   HG12 1646   2.326   0.453   2.383  1.5189  1.0429  0.1729
  108ILE     CD 1647   2.199   0.609   2.315 -0.0768  0.4008  0.4147
  108ILE    HD1 1648   2.159   0.648   2.219 -0.9361 -2.8408 -0.6634
  108ILE    HD2 1649   2.225   0.697   2.377 -2.7243  2.0540 -0.6241
  108ILE    HD3 1650   2.117   0.546   2.356 -0.8216  1.7719  1.1074
  108ILE      C 1651   2.551   0.387   2.115 -0.2755  0.6009 -0.2479
  108ILE      O 1652   2.572   0.507   2.134 -0.3257  0.4659  0.6789
  109PRO      N 1653   2.648   0.313   2.072 -0.3635 -0.0218  0.6055
  109PRO     CD 1654   2.640   0.169   2.050  0.8395 -0.0879  0.4895
  109PRO    HD1 1655   2.545   0.149   1.995 -0.8283  3.0386  1.9130
  109PRO    HD2 1656   2.640   0.126   2.153 -1.4909  0.1577  0.6580
  109PRO     CA 1657   2.782   0.359   2.050 -0.4653 -0.0856 -0.1891
  109PRO     HA 1658   2.815   0.396   2.146 -0.8923 -1.6603  0.5963
  109PRO     CB 1659   2.860   0.235   2.006 -0.3506 -0.1571  0.2096
  109PRO    HB1 1660   2.911   0.199   2.098  0.5073 -0.0182 -0.1985
  109PRO    HB2 1661   2.947   0.254   1.940  0.5530  0.1796  1.4716
  109PRO     CG 1662   2.756   0.134   1.956  0.0016 -0.1613 -0.5355
  109PRO    HG1 1663   2.721   0.156   1.853 -1.0921 -1.0097 -0.3736
  109PRO    HG2 1664   2.791   0.029   1.969  1.9620  0.6152  0.9457
  109PRO      C 1665   2.797   0.468   1.949 -0.5799  0.2416  0.1471
  109PRO      O 1666   2.896   0.541   1.950 -0.5166  0.1541  0.2104
  110LEU      N 1667   2.703   0.484   1.854 -0.6251  0.4760  0.2288
  110LEU     HN 1668   2.618   0.437   1.876 -0.2170  0.1479  1.1746
  110LEU     CA 1669   2.715   0.578   1.747  0.4846  0.2443  0.1355
  110LEU     HA 1670   2.817   0.616   1.739  1.0284 -0.8139  1.5573
  110LEU     CB 1671   2.677   0.513   1.614 -0.1879  0.2025  0.3444
  110LEU    HB1 1672   2.708   0.583   1.533 -2.0293 -1.5629 -2.0640
  110LEU    HB2 1673   2.567   0.509   1.605 -0.0649 -1.0610 -1.2120
  110LEU     CG 1674   2.735   0.375   1.577 -0.1537  0.4487 -0.5455
  110LEU     HG 1675   2.694   0.297   1.644  1.1181 -1.1776 -1.5806
  110LEU    CD1 1676   2.702   0.342   1.430 -0.8072 -0.5178 -0.1855
  110LEU   HD11 1677   2.593   0.344   1.407 -0.2619 -2.9370 -3.7954
  110LEU   HD12 1678   2.735   0.245   1.387  2.1525  1.0110 -1.6559
  110LEU   HD13 1679   2.753   0.416   1.366  0.0591 -2.1347 -1.4171
  110LEU    CD2 1680   2.888   0.374   1.597 -0.1677  0.7523 -0.4237
  110LEU   HD21 1681   2.947   0.445   1.535  0.2170  0.6483 -0.1799
  110LEU   HD22 1682   2.932   0.273   1.588 -1.1513  0.4337 -2.1199
  110LEU   HD23 1683   2.920   0.401   1.700 -0.3057  0.0290 -0.1864
  110LEU      C 1684   2.631   0.699   1.769 -0.4446 -0.2599 -0.6097
  110LEU      O 1685   2.654   0.800   1.702  0.8667  0.1437  0.4173
  111ARG      N 1686   2.544   0.696   1.871 -0.4057 -0.0177 -0.5679
  111ARG     HN 1687   2.531   0.615   1.929 -0.9693  0.3805 -0.1292
  111ARG     CA 1688   2.465   0.808   1.912  0.1579  0.1728  0.0119
  111ARG     HA 1689   2.499   0.896   1.859  1.2031  0.5820  1.2963
  111ARG     CB 1690   2.314   0.789   1.889  0.2608 -0.2971 -0.2906
  111ARG    HB1 1691   2.249   0.866   1.934 -0.1412 -0.7327 -0.1204
  111ARG    HB2 1692   2.278   0.698   1.941 -0.1072 -0.4613 -0.8246
  111ARG     CG 1693   2.268   0.785   1.743 -0.4705  0.4166 -0.0846
  111ARG    HG1 1694   2.159   0.768   1.738  0.0890 -4.0176 -1.5221
  111ARG    HG2 1695   2.306   0.685   1.714 -1.0462 -0.3224  1.5760
  111ARG     CD 1696   2.315   0.899   1.652  0.3407  0.2762  0.1445
  111ARG    HD1 1697   2.301   0.889   1.542  2.5428 -0.1239 -0.1273
  111ARG    HD2 1698   2.424   0.904   1.671  0.4290 -1.1963  0.1114
  111ARG     NE 1699   2.245   1.018   1.708  0.4187  0.1496  0.5137
  111ARG     HE 1700   2.168   1.010   1.771  0.5932  2.5271  1.1506
  111ARG     CZ 1701   2.286   1.146   1.682 -0.4857  0.3115 -0.1771
  111ARG    NH1 1702   2.376   1.172   1.582 -0.5210 -0.3796 -0.3974
  111ARG   HH11 1703   2.425   1.094   1.543 -1.9837 -0.1370 -2.8800
  111ARG   HH12 1704   2.413   1.262   1.557 -0.1948 -0.0735  1.0647
  111ARG    NH2 1705   2.248   1.245   1.767 -1.4939 -0.1909 -0.0254
  111ARG   HH21 1706   2.200   1.222   1.852  0.8586  2.3794  2.2207
  111ARG   HH22 1707   2.278   1.337   1.742 -1.8651 -0.3263 -0.9879
  111ARG      C 1708   2.499   0.855   2.049 -0.3699 -0.0989  0.2354
  111ARG      O 1709   2.437   0.949   2.099 -0.2543  0.1724 -0.1277
  112TYR      N 1710   2.612   0.806   2.103  0.0038  0.3576 -0.1314
  112TYR     HN 1711   2.654   0.726   2.059 -1.1567 -1.6406  2.1644
  112TYR     CA 1712   2.651   0.820   2.239  0.0387  0.0485 -0.1076
  112TYR     HA 1713   2.563   0.804   2.300  0.1462 -0.2548 -0.0297
  112TYR     CB 1714   2.754   0.715   2.283 -0.9397 -0.6681  0.5081
  112TYR    HB1 1715   2.814   0.670   2.202  1.1026 -1.3270  2.2850
  112TYR    HB2 1716   2.694   0.629   2.319 -0.1121 -1.2669  0.4868
  112TYR     CG 1717   2.844   0.758   2.394 -0.1096 -0.4520 -0.2405
  112TYR    CD1 1718   2.823   0.734   2.528 -0.0895  0.4453 -0.0760
  112TYR    HD1 1719   2.732   0.690   2.564 -0.7181  1.1085 -0.8205
  112TYR    CE1 1720   2.919   0.769   2.620 -0.0945  0.0153  0.0948
  112TYR    HE1 1721   2.899   0.749   2.724 -0.1596 -0.7033 -0.0561
  112TYR     CZ 1722   3.026   0.844   2.576 -0.1220 -0.0294 -0.0486
  112TYR     OH 1723   3.125   0.898   2.661 -0.2720  0.0405  0.0852
  112TYR     HH 1724   3.103   0.860   2.746 -1.1603  0.5087  0.0661
  112TYR    CD2 1725   2.957   0.824   2.350 -0.0946 -0.5840 -0.4034
  112TYR    HD2 1726   2.957   0.846   2.245  0.8175  0.7143 -0.1516
  112TYR    CE2 1727   3.044   0.874   2.443 -0.4731 -0.3486 -0.1719
  112TYR    HE2 1728   3.121   0.946   2.419 -1.1420 -0.0050 -1.3638
  112TYR      C 1729   2.676   0.964   2.272  0.0286  0.0641 -0.1688
  112TYR      O 1730   2.644   1.013   2.380  0.1304 -0.2365 -0.0023
  113ASN      N 1731   2.744   1.037   2.182  0.2185  0.2815  0.1511
  113ASN     HN 1732   2.762   1.000   2.091 -1.7019  1.0127 -0.5837
  113ASN     CA 1733   2.786   1.170   2.214 -0.3859  0.4726  0.1602
  113ASN     HA 1734   2.822   1.171   2.315 -1.8681  0.1481  0.7237
  113ASN     CB 1735   2.892   1.226   2.118 -0.5441  0.1686 -0.1968
  113ASN    HB1 1736   2.916   1.334   2.128  1.7803 -0.2929 -0.1320
  113ASN    HB2 1737   2.865   1.205   2.013  1.5797 -1.7295 -0.4559
  113ASN     CG 1738   3.020   1.153   2.159 -0.0794  1.2728  0.3860
  113ASN    OD1 1739   3.069   1.174   2.269  0.4773 -0.1636  0.4327
  113ASN    ND2 1740   3.064   1.068   2.062 -0.2871  0.7627  0.7321
  113ASN   HD21 1741   3.145   1.013   2.083 -1.9299 -2.2649 -0.2776
  113ASN   HD22 1742   3.008   1.065   1.979  0.9699  0.9184 -0.1481
  113ASN      C 1743   2.673   1.267   2.221 -0.5870  0.2239  0.3752
  113ASN      O 1744   2.679   1.361   2.300 -0.0130  0.2457  0.3093
  114GLY      N 1745   2.564   1.245   2.144 -0.4298 -0.0685  0.2347
  114GLY     HN 1746   2.556   1.167   2.082  2.2345 -1.2321  1.2069
  114GLY     CA 1747   2.452   1.329   2.173 -0.1447  0.4736 -0.2135
  114GLY    HA1 1748   2.375   1.298   2.105  1.3487  0.7019 -2.0809
  114GLY    HA2 1749   2.490   1.426   2.145  0.6316  0.2109 -0.0975
  114GLY      C 1750   2.385   1.334   2.306  0.2712 -0.1179  0.0235
  114GLY      O 1751   2.324   1.436   2.338  0.4905 -0.1080  0.4151
  115LEU      N 1752   2.399   1.226   2.384 -0.3085 -0.6064 -0.5349
  115LEU     HN 1753   2.444   1.148   2.342 -0.0159 -1.5592  1.4276
  115LEU     CA 1754   2.358   1.212   2.521 -0.0547 -0.1895 -0.4152
  115LEU     HA 1755   2.280   1.284   2.542  1.6269  1.5365  0.2560
  115LEU     CB 1756   2.313   1.067   2.546  0.4803 -0.2769  0.0679
  115LEU    HB1 1757   2.302   1.047   2.655  0.0149  0.1965  0.1112
  115LEU    HB2 1758   2.394   1.000   2.512  2.8471  2.2511  0.3395
  115LEU     CG 1759   2.178   1.031   2.482  0.7804 -0.3458 -0.5280
  115LEU     HG 1760   2.102   1.112   2.489  0.9010 -0.2710 -0.0668
  115LEU    CD1 1761   2.195   0.998   2.333  0.1604  0.4100 -0.7732
  115LEU   HD11 1762   2.107   0.936   2.305 -0.6209  0.6311  1.0600
  115LEU   HD12 1763   2.279   0.929   2.310  1.3204  0.8754  1.7712
  115LEU   HD13 1764   2.208   1.084   2.264 -2.9173  0.0875 -1.9136
  115LEU    CD2 1765   2.131   0.901   2.548  0.0623  0.3325  0.3199
  115LEU   HD21 1766   2.035   0.869   2.503  0.1298 -0.1168  0.4859
  115LEU   HD22 1767   2.112   0.892   2.657 -1.1589 -3.1698 -0.0385
  115LEU   HD23 1768   2.203   0.816   2.551 -0.9475 -0.5258  2.9452
  115LEU      C 1769   2.466   1.249   2.617 -0.0995 -0.2328 -0.3481
  115LEU      O 1770   2.450   1.330   2.707 -0.0530  0.2197 -0.7451
  116VAL      N 1771   2.583   1.184   2.602  0.3061  0.3934  0.0913
  116VAL     HN 1772   2.602   1.128   2.522 -1.3883  2.2530 -1.7033
  116VAL     CA 1773   2.690   1.196   2.698 -0.0037  0.2023  0.4634
  116VAL     HA 1774   2.649   1.238   2.789 -3.1542 -0.2382 -0.6233
  116VAL     CB 1775   2.757   1.065   2.728  0.5042  0.3131 -0.1596
  116VAL     HB 1776   2.807   1.024   2.638 -0.6631 -2.9708  0.5533
  116VAL    CG1 1777   2.865   1.078   2.836  0.4358  0.3283 -0.0927
  116VAL   HG11 1778   2.926   1.168   2.812 -1.5394  1.4051 -1.2788
  116VAL   HG12 1779   2.936   0.992   2.840 -0.3000 -0.2845 -0.0204
  116VAL   HG13 1780   2.819   1.091   2.936  2.0341 -0.2748  0.7623
  116VAL    CG2 1781   2.648   0.967   2.775  0.9389 -0.1716 -0.1637
  116VAL   HG21 1782   2.609   1.002   2.873 -0.5637  0.7053 -1.0456
  116VAL   HG22 1783   2.681   0.861   2.785  0.3145 -0.5529 -1.9078
  116VAL   HG23 1784   2.559   0.969   2.710  0.2934  1.0909  0.7186
  116VAL      C 1785   2.786   1.297   2.645  0.0148 -0.0977 -0.0820
  116VAL      O 1786   2.839   1.280   2.535 -0.1495 -1.0299 -0.0263
  117THR      N 1787   2.802   1.413   2.711  0.2193 -0.1422 -0.0549
  117THR     HN 1788   2.754   1.423   2.798  1.2628  0.6501  0.4529
  117THR     CA 1789   2.871   1.523   2.651 -0.4604  0.0452 -0.4931
  117THR     HA 1790   2.957   1.491   2.594 -0.4361 -3.2278  1.1397
  117THR     CB 1791   2.787   1.604   2.556 -0.5641  0.0075 -0.4345
  117THR     HB 1792   2.736   1.531   2.490  2.9216 -2.8953 -0.2439
  117THR    OG1 1793   2.866   1.689   2.474  0.0880  0.1883  0.3597
  117THR    HG1 1794   2.826   1.694   2.387 -1.4235  2.2387  1.1039
  117THR    CG2 1795   2.673   1.679   2.627 -0.4112 -0.1921  0.0255
  117THR   HG21 1796   2.707   1.736   2.717  1.9671  0.3873 -1.1457
  117THR   HG22 1797   2.591   1.613   2.661 -1.2951  1.3975  1.1210
  117THR   HG23 1798   2.627   1.751   2.556 -1.3519 -0.2053  0.6081
  117THR      C 1799   2.917   1.603   2.767 -0.0039 -0.5367 -0.2684
  117THR      O 1800   2.868   1.589   2.879 -0.4771 -0.2248 -0.4309
  118GLY      N 1801   3.004   1.702   2.737 -0.0281 -0.2572  0.5490
  118GLY     HN 1802   3.033   1.695   2.642  1.7620  1.3329  0.9327
  118GLY     CA 1803   3.058   1.813   2.808  0.1209 -0.2194  0.3770
  118GLY    HA1 1804   3.106   1.874   2.733 -1.1262  0.3943  0.0585
  118GLY    HA2 1805   3.135   1.771   2.871  0.4259  0.4970  0.5031
  118GLY      C 1806   2.963   1.900   2.884 -0.1749  0.0149 -0.2498
  118GLY      O 1807   2.973   1.915   3.006 -0.4619  0.1630 -0.2448
  119THR      N 1808   2.863   1.967   2.825  0.1710  0.8729  0.1220
  119THR     HN 1809   2.846   1.961   2.727  1.4355  2.6438 -0.2560
  119THR     CA 1810   2.769   2.046   2.899 -0.2933  0.2799  0.1733
  119THR     HA 1811   2.819   2.123   2.956 -2.6500  1.8768  0.2150
  119THR     CB 1812   2.666   2.121   2.820  0.3395  0.2953 -0.6505
  119THR     HB 1813   2.588   2.167   2.885  0.0383 -1.5836  0.3914
  119THR    OG1 1814   2.609   2.046   2.715 -0.0082 -0.2549 -0.0729
  119THR    HG1 1815   2.543   2.096   2.667 -1.1875 -0.7397  0.9917
  119THR    CG2 1816   2.728   2.244   2.752  1.5019  0.1710  0.1494
  119THR   HG21 1817   2.662   2.277   2.669  1.2895 -1.3809 -0.3358
  119THR   HG22 1818   2.812   2.212   2.686 -0.9444  0.1169 -3.2303
  119THR   HG23 1819   2.762   2.329   2.816 -1.7470 -0.3433  2.8154
  119THR      C 1820   2.691   1.967   2.999  0.2043 -0.0395  0.3138
  119THR      O 1821   2.665   2.003   3.113 -0.2826 -0.0233  0.2009
  120ARG      N 1822   2.646   1.846   2.958  0.2320 -0.0058  0.1815
  120ARG     HN 1823   2.649   1.830   2.860  1.0128  0.6320  0.0848
  120ARG     CA 1824   2.574   1.755   3.042  0.2729 -0.2764 -0.0761
  120ARG     HA 1825   2.498   1.819   3.085 -0.3990 -2.0679  1.4980
  120ARG     CB 1826   2.488   1.653   2.966 -0.1807  0.0816 -0.0506
  120ARG    HB1 1827   2.429   1.597   3.043  0.2043  0.4926  0.5530
  120ARG    HB2 1828   2.554   1.579   2.916 -2.3848 -1.9087 -0.1952
  120ARG     CG 1829   2.400   1.730   2.868 -0.3535  0.2340  0.2237
  120ARG    HG1 1830   2.460   1.766   2.782  0.0621  0.2840  0.5351
  120ARG    HG2 1831   2.357   1.821   2.916 -1.1972 -0.2115  0.3314
  120ARG     CD 1832   2.274   1.663   2.813 -0.1748 -0.1314  0.2574
  120ARG    HD1 1833   2.210   1.634   2.899  0.5030  0.2259  0.8946
  120ARG    HD2 1834   2.301   1.573   2.753 -0.5787  0.3284 -0.6304
  120ARG     NE 1835   2.200   1.754   2.721  0.1595 -0.1221 -0.0017
  120ARG     HE 1836   2.250   1.825   2.671 -0.7749  0.4742 -0.1057
  120ARG     CZ 1837   2.064   1.748   2.710  0.1326  0.3403  0.0546
  120ARG    NH1 1838   1.989   1.640   2.746  0.6742  0.0224  0.2440
  120ARG   HH11 1839   2.033   1.554   2.775 -1.2798 -2.3443 -3.1017
  120ARG   HH12 1840   1.891   1.636   2.726  0.4517  0.7117  1.1493
  120ARG    NH2 1841   1.993   1.847   2.649  0.2273  0.2699 -0.1743
  120ARG   HH21 1842   2.036   1.934   2.623 -0.5531  0.5723 -0.4696
  120ARG   HH22 1843   1.901   1.821   2.620 -0.6409 -0.2556  2.7269
  120ARG      C 1844   2.646   1.706   3.163  0.6169  0.5979  0.0835
  120ARG      O 1845   2.582   1.690   3.266  0.3330 -0.1571 -0.2014
  121ALA      N 1846   2.777   1.679   3.146  0.5275  0.3099 -0.1467
  121ALA     HN 1847   2.812   1.682   3.053 -1.8666  0.7012 -1.1262
  121ALA     CA 1848   2.866   1.639   3.250  0.1183  0.1207  0.1364
  121ALA     HA 1849   2.835   1.545   3.292 -0.2204 -1.5815 -3.5536
  121ALA     CB 1850   3.000   1.598   3.186  0.1465  0.3141  0.0684
  121ALA    HB1 1851   3.069   1.558   3.263  1.5420  0.6752 -0.9606
  121ALA    HB2 1852   3.039   1.692   3.143 -0.8335  1.0040  0.6434
  121ALA    HB3 1853   2.966   1.531   3.104 -1.6184  0.6852  0.4608
  121ALA      C 1854   2.882   1.740   3.358  0.8650  0.0402  0.1098
  121ALA      O 1855   2.865   1.707   3.475  0.0414 -0.2606 -0.0902
  122LYS      N 1856   2.906   1.868   3.322  1.4271  0.0468  0.4990
  122LYS     HN 1857   2.916   1.886   3.224  1.6503 -1.0085  0.3136
  122LYS     CA 1858   2.918   1.985   3.403  0.0388  0.2517  0.4200
  122LYS     HA 1859   2.990   1.968   3.481 -0.6908  1.6183  1.4274
  122LYS     CB 1860   2.974   2.096   3.313  0.6693 -0.0350  0.4525
  122LYS    HB1 1861   2.982   2.194   3.364 -0.1199  0.9213 -1.1535
  122LYS    HB2 1862   2.916   2.096   3.218  0.2009 -2.2338  0.6877
  122LYS     CG 1863   3.118   2.083   3.262  0.3725 -0.2011 -0.3624
  122LYS    HG1 1864   3.131   2.159   3.183 -1.2213 -1.8961 -2.3769
  122LYS    HG2 1865   3.124   1.983   3.214 -0.4183 -0.5101  0.1451
  122LYS     CD 1866   3.225   2.111   3.367 -0.4776  0.0001  0.4667
  122LYS    HD1 1867   3.240   2.015   3.422  0.1744 -0.1029  0.1205
  122LYS    HD2 1868   3.191   2.191   3.436 -0.0214  1.1820 -0.6467
  122LYS     CE 1869   3.366   2.154   3.325 -0.5292  0.2010  0.4973
  122LYS    HE1 1870   3.405   2.084   3.248 -1.9094  1.9450 -1.8996
  122LYS    HE2 1871   3.436   2.139   3.410 -1.1858 -3.0088  0.6136
  122LYS     NZ 1872   3.386   2.294   3.282 -0.2852  0.0048 -0.0332
  122LYS    HZ1 1873   3.387   2.360   3.362  0.4115  1.5127 -1.2357
  122LYS    HZ2 1874   3.310   2.314   3.214 -1.2134  0.7625  1.1934
  122LYS    HZ3 1875   3.478   2.303   3.234  0.8174  0.0694  1.9588
  122LYS      C 1876   2.790   2.014   3.473 -0.1591 -0.0117  0.1729
  122LYS      O 1877   2.781   2.025   3.595  0.1611 -0.7817  0.2693
  123GLY      N 1878   2.677   2.012   3.400 -0.0077  0.5164 -0.0783
  123GLY     HN 1879   2.681   1.998   3.301 -0.0588 -1.4898  0.1811
  123GLY     CA 1880   2.543   2.007   3.450 -0.0807 -0.3428 -0.3411
  123GLY    HA1 1881   2.465   2.006   3.376 -0.8470 -1.7399  0.4486
  123GLY    HA2 1882   2.538   2.101   3.503  0.1081  0.1977 -1.2467
  123GLY      C 1883   2.502   1.906   3.551  0.4052 -0.0261  0.1762
  123GLY      O 1884   2.434   1.941   3.648  0.0695 -0.0979 -0.0340
  124ILE      N 1885   2.556   1.784   3.536  0.1904 -0.1131  0.1178
  124ILE     HN 1886   2.600   1.761   3.450 -1.8567  0.8138 -1.2404
  124ILE     CA 1887   2.543   1.674   3.627  0.1983  0.2028  0.5023
  124ILE     HA 1888   2.440   1.687   3.656 -0.3577 -1.2501 -0.7220
  124ILE     CB 1889   2.564   1.540   3.563  0.1585  0.5948 -0.3462
  124ILE     HB 1890   2.652   1.532   3.495  1.4108  0.6551  1.2017
  124ILE    CG2 1891   2.584   1.435   3.673  0.0516  0.6723 -0.2527
  124ILE   HG21 1892   2.585   1.343   3.611  2.0027  1.3353 -1.2796
  124ILE   HG22 1893   2.499   1.432   3.745  0.2061  2.2100  0.0315
  124ILE   HG23 1894   2.681   1.434   3.728  0.1302 -0.1507 -0.3852
  124ILE    CG1 1895   2.444   1.514   3.472 -0.0439  0.1365  0.0475
  124ILE   HG11 1896   2.480   1.460   3.381  0.8085  0.6585  0.0733
  124ILE   HG12 1897   2.398   1.606   3.431  1.6042  1.8241  1.8182
  124ILE     CD 1898   2.329   1.438   3.538  0.2479 -0.4698 -0.1329
  124ILE    HD1 1899   2.253   1.431   3.457  1.7793 -0.7375 -1.5977
  124ILE    HD2 1900   2.280   1.491   3.623  2.0161  0.4754  0.3362
  124ILE    HD3 1901   2.350   1.330   3.557 -0.4370 -0.9509 -1.8703
  124ILE      C 1902   2.629   1.683   3.749  0.3233 -0.0582  0.4337
  124ILE      O 1903   2.581   1.655   3.859 -0.0682  0.2600  0.3484
  125ILE      N 1904   2.755   1.730   3.744  0.2150  0.2120  0.2524
  125ILE     HN 1905   2.783   1.753   3.651  0.5064 -1.0126  0.0307
  125ILE     CA 1906   2.848   1.765   3.846  0.1185  0.1359  0.3663
  125ILE     HA 1907   2.870   1.673   3.898 -1.5537 -1.0580 -0.9258
  125ILE     CB 1908   2.973   1.816   3.782  0.2981 -0.5264  0.1796
  125ILE     HB 1909   2.961   1.890   3.699 -0.3649 -0.9871 -0.1447
  125ILE    CG2 1910   3.068   1.878   3.886  0.1985  0.0363 -0.0616
  125ILE   HG21 1911   3.164   1.911   3.840  0.1309  0.5309  0.1488
  125ILE   HG22 1912   3.095   1.800   3.960  1.9717 -0.8539 -1.5644
  125ILE   HG23 1913   3.026   1.964   3.942 -2.0985 -1.9845  1.5271
  125ILE    CG1 1914   3.048   1.693   3.728 -0.0753 -0.5065 -0.3936
  125ILE   HG11 1915   2.980   1.632   3.664  0.3977 -1.0614 -0.3775
  125ILE   HG12 1916   3.069   1.630   3.817  0.5989  1.0601  0.5956
  125ILE     CD 1917   3.177   1.721   3.650  0.2263 -0.7251  0.0197
  125ILE    HD1 1918   3.217   1.628   3.606  2.4325 -0.9776  2.3601
  125ILE    HD2 1919   3.248   1.750   3.730 -1.5785 -0.7690  1.7205
  125ILE    HD3 1920   3.160   1.793   3.567 -2.6027 -1.5554 -0.2516
  125ILE      C 1921   2.785   1.863   3.939  0.0894  0.2233  0.2545
  125ILE      O 1922   2.784   1.853   4.062 -0.1621 -0.5873  0.1964
  126ALA      N 1923   2.724   1.962   3.872 -0.2524 -0.0578  0.1451
  126ALA     HN 1924   2.727   1.961   3.772 -3.5840  1.1607 -0.0853
  126ALA     CA 1925   2.648   2.067   3.931  0.1125  0.4540 -0.2838
  126ALA     HA 1926   2.713   2.114   4.004 -1.6784  0.7254  1.2082
  126ALA     CB 1927   2.612   2.165   3.818 -1.6705 -0.2243 -0.3308
  126ALA    HB1 1928   2.564   2.259   3.851  0.8700  1.8205 -1.9881
  126ALA    HB2 1929   2.551   2.117   3.738  0.1951 -0.0272 -1.9693
  126ALA    HB3 1930   2.710   2.194   3.774 -1.4537 -2.3474 -1.3997
  126ALA      C 1931   2.530   2.029   4.013  0.1662  0.5238 -0.1734
  126ALA      O 1932   2.535   2.057   4.133 -0.0785  0.3304 -0.1163
  127ILE      N 1933   2.449   1.938   3.954  0.1032  0.2060  0.3946
  127ILE     HN 1934   2.461   1.924   3.856  1.0154  0.4745  0.4518
  127ILE     CA 1935   2.349   1.862   4.022 -0.0606 -0.0007 -0.0790
  127ILE     HA 1936   2.284   1.939   4.058  1.0905  1.7226 -1.5082
  127ILE     CB 1937   2.265   1.779   3.929 -0.0418 -0.3684  0.2261
  127ILE     HB 1938   2.327   1.711   3.866  0.6661 -0.8762  1.4481
  127ILE    CG2 1939   2.170   1.686   4.004 -0.0019 -0.4053  0.2307
  127ILE   HG21 1940   2.127   1.720   4.101 -2.9570 -1.5523 -0.5569
  127ILE   HG22 1941   2.227   1.599   4.043 -0.3776  0.1589  2.1807
  127ILE   HG23 1942   2.088   1.648   3.940 -0.1363  0.9185 -0.3967
  127ILE    CG1 1943   2.184   1.868   3.833  0.3178  0.0272  0.2838
  127ILE   HG11 1944   2.106   1.810   3.779  2.6455 -1.1048 -2.0722
  127ILE   HG12 1945   2.235   1.911   3.744  0.4487 -0.2346  0.2321
  127ILE     CD 1946   2.104   1.981   3.896  0.4113  0.2293  0.0456
  127ILE    HD1 1947   2.172   2.055   3.943  1.6377 -0.9545  0.1569
  127ILE    HD2 1948   2.040   1.948   3.981  0.3162 -0.8299 -0.4258
  127ILE    HD3 1949   2.046   2.033   3.816  1.6153  0.8180 -0.4639
  127ILE      C 1950   2.403   1.784   4.137 -0.1622 -0.0983 -0.0974
  127ILE      O 1951   2.348   1.787   4.247  0.2841  0.2395  0.1152
  128CYS      N 1952   2.515   1.712   4.120 -0.1751 -0.1086 -0.1407
  128CYS     HN 1953   2.559   1.708   4.031  1.0232  0.4306  0.3968
  128CYS     CA 1954   2.570   1.641   4.232 -0.0070  0.3799  0.0932
  128CYS     HA 1955   2.497   1.571   4.272 -0.4577  0.3056 -0.8300
  128CYS     CB 1956   2.697   1.559   4.201 -0.0985  0.1770  0.2544
  128CYS    HB1 1957   2.738   1.501   4.287 -1.0645  0.0076  0.6214
  128CYS    HB2 1958   2.780   1.623   4.165 -0.3851  0.9684  0.9534
  128CYS     SG 1959   2.649   1.433   4.079 -0.2730  0.3045  0.1906
  128CYS    HG1 1960   2.651   1.520   3.980 -0.8302 -0.9381 -0.9513
  128CYS      C 1961   2.610   1.721   4.350  0.2080  0.0883  0.2186
  128CYS      O 1962   2.563   1.674   4.454  0.1642 -0.4745 -0.0522
  129TRP      N 1963   2.690   1.829   4.343 -0.0030  0.2250 -0.0537
  129TRP     HN 1964   2.722   1.845   4.250 -0.5336  1.9080  0.0116
  129TRP     CA 1965   2.731   1.911   4.453  0.3080 -0.1129  0.0806
  129TRP     HA 1966   2.767   1.845   4.530 -2.4194 -1.0490  0.6509
  129TRP     CB 1967   2.849   2.005   4.424 -0.1770  0.2749 -0.6505
  129TRP    HB1 1968   2.861   2.060   4.519 -0.9224  0.7784 -0.8318
  129TRP    HB2 1969   2.820   2.089   4.356 -1.1722  0.2613 -0.2630
  129TRP     CG 1970   2.975   1.936   4.384 -0.1668 -0.0862  0.0031
  129TRP    CD1 1971   3.010   1.922   4.253  0.7481  0.6773  0.1609
  129TRP    HD1 1972   2.942   1.966   4.182 -1.7492  0.0984  2.0551
  129TRP    NE1 1973   3.134   1.865   4.241  0.2620 -0.2532 -0.5940
  129TRP    HE1 1974   3.156   1.806   4.166  0.6647 -0.9261  0.0372
  129TRP    CE2 1975   3.182   1.841   4.368 -0.2291 -0.3753 -0.4293
  129TRP    CD2 1976   3.084   1.879   4.457  0.1619  0.2157 -0.2470
  129TRP    CE3 1977   3.110   1.865   4.590 -0.1835 -0.0079 -0.2006
  129TRP    HE3 1978   3.030   1.886   4.659  0.4525 -3.8904  2.0289
  129TRP    CZ3 1979   3.229   1.809   4.632 -0.0253  0.5536  0.1135
  129TRP    HZ3 1980   3.253   1.799   4.736 -1.7914  0.9910  0.6047
  129TRP    CZ2 1981   3.299   1.784   4.405 -0.0942 -0.0346 -0.3275
  129TRP    HZ2 1982   3.374   1.751   4.334 -0.3158  1.2832 -1.2100
  129TRP    CH2 1983   3.319   1.762   4.539 -0.8879 -0.4071 -0.2645
  129TRP    HH2 1984   3.406   1.708   4.574 -1.9396 -0.6874  2.0920
  129TRP      C 1985   2.619   1.980   4.522  0.3794  0.5777 -0.4774
  129TRP      O 1986   2.615   1.995   4.644 -0.0731 -0.4127 -0.3549
  130VAL      N 1987   2.521   2.031   4.445 -0.0753 -0.1624 -0.4028
  130VAL     HN 1988   2.540   2.039   4.347  1.0941  0.1505 -0.1674
  130VAL     CA 1989   2.403   2.096   4.492  0.2402 -0.0099  0.1958
  130VAL     HA 1990   2.433   2.161   4.572 -2.6418  1.3158  0.3464
  130VAL     CB 1991   2.341   2.175   4.380 -0.0855  0.0473  0.4153
  130VAL     HB 1992   2.351   2.114   4.288 -2.1763  1.5123 -0.8559
  130VAL    CG1 1993   2.193   2.205   4.408 -0.2199 -0.0218 -0.2256
  130VAL   HG11 1994   2.161   2.286   4.338 -2.2298 -0.8170 -0.3164
  130VAL   HG12 1995   2.165   2.238   4.510  0.2858  2.1557 -0.7284
  130VAL   HG13 1996   2.131   2.116   4.386  0.9590 -1.0114  0.3926
  130VAL    CG2 1997   2.429   2.300   4.361 -0.6331  0.3586 -0.1017
  130VAL   HG21 1998   2.532   2.267   4.337 -0.3830  0.7214  0.4388
  130VAL   HG22 1999   2.417   2.359   4.454 -0.3704  0.0685  0.1166
  130VAL   HG23 2000   2.390   2.348   4.269  0.4905 -0.4385 -1.0164
  130VAL      C 2001   2.306   2.004   4.558 -0.5072  0.1177 -0.6927
  130VAL      O 2002   2.257   2.028   4.668 -0.6763 -0.0203 -0.7368
  131LEU      N 2003   2.277   1.883   4.507 -0.1373 -0.4402  0.3873
  131LEU     HN 2004   2.325   1.859   4.423 -0.8930 -2.8258  0.5492
  131LEU     CA 2005   2.198   1.785   4.575 -0.4568 -0.2365  0.3122
  131LEU     HA 2006   2.120   1.840   4.625  0.4460  2.9803 -1.5737
  131LEU     CB 2007   2.149   1.678   4.476 -0.3392  0.1700 -0.1880
  131LEU    HB1 2008   2.238   1.635   4.425 -0.3228  1.6890 -1.5065
  131LEU    HB2 2009   2.084   1.722   4.397 -0.5230 -0.2976 -0.3024
  131LEU     CG 2010   2.082   1.552   4.535  0.1583  0.1529  0.3467
  131LEU     HG 2011   2.149   1.502   4.608 -0.0225  0.3430  0.6417
  131LEU    CD1 2012   1.952   1.602   4.599 -0.0997  0.3395 -0.3098
  131LEU   HD11 2013   1.959   1.675   4.683 -1.7408 -1.0508  1.1228
  131LEU   HD12 2014   1.894   1.526   4.655 -0.5987 -0.6546 -2.1009
  131LEU   HD13 2015   1.883   1.644   4.522  0.3181 -2.3713 -2.3047
  131LEU    CD2 2016   2.062   1.453   4.419  1.3121  0.3649 -0.0471
  131LEU   HD21 2017   2.018   1.493   4.326  2.0065  0.8570 -0.1803
  131LEU   HD22 2018   2.002   1.373   4.466  2.2715  1.3505  3.1846
  131LEU   HD23 2019   2.158   1.408   4.385  1.3124 -1.3976  2.0668
  131LEU      C 2020   2.272   1.719   4.686  0.2897 -0.3408 -0.2386
  131LEU      O 2021   2.214   1.687   4.790 -0.9323 -0.5323 -0.9608
  132SER      N 2022   2.406   1.709   4.684  0.3205  0.0519 -0.2339
  132SER     HN 2023   2.449   1.720   4.595  1.8631 -0.6177  0.3985
  132SER     CA 2024   2.494   1.681   4.793 -0.3737 -0.2071  0.2605
  132SER     HA 2025   2.462   1.583   4.826 -0.8497  0.5901  2.3689
  132SER     CB 2026   2.644   1.666   4.768 -0.3845 -0.0019  0.0756
  132SER    HB1 2027   2.695   1.635   4.862  1.3397  3.3494  0.3891
  132SER    HB2 2028   2.690   1.762   4.737  2.7410 -0.7111  2.0972
  132SER     OG 2029   2.658   1.563   4.670 -0.2525  0.4264 -0.3643
  132SER    HG1 2030   2.630   1.597   4.585  0.5955  1.1578 -0.3581
  132SER      C 2031   2.482   1.771   4.911  0.6720  0.1872  0.0687
  132SER      O 2032   2.483   1.716   5.021 -0.6596  0.5612  0.2758
  133PHE      N 2033   2.471   1.904   4.892  0.3676  0.2055  0.3605
  133PHE     HN 2034   2.473   1.947   4.802 -1.5895  0.7184  0.5142
  133PHE     CA 2035   2.455   2.008   4.989  0.1839  0.4713  0.0467
  133PHE     HA 2036   2.535   1.989   5.059  0.4454 -2.6468 -0.9397
  133PHE     CB 2037   2.469   2.142   4.915  0.2850 -0.0439 -0.8867
  133PHE    HB1 2038   2.393   2.162   4.836 -0.4192  1.6370  0.1555
  133PHE    HB2 2039   2.557   2.128   4.849 -0.2102 -3.2075 -1.0288
  133PHE     CG 2040   2.491   2.269   4.990 -0.3806 -0.4524  0.0184
  133PHE    CD1 2041   2.511   2.382   4.913 -0.3482 -0.1888  0.4113
  133PHE    HD1 2042   2.516   2.378   4.805 -0.2382  0.6514  0.3851
  133PHE    CE1 2043   2.513   2.506   4.971  0.2350  0.1784 -0.3763
  133PHE    HE1 2044   2.509   2.590   4.904 -0.8364 -1.5188 -2.5650
  133PHE     CZ 2045   2.519   2.513   5.109 -0.8280 -0.1751 -0.3002
  133PHE     HZ 2046   2.516   2.610   5.156  1.0835  0.4434 -1.3619
  133PHE    CD2 2047   2.498   2.272   5.127  0.0291  0.3279 -0.0175
  133PHE    HD2 2048   2.484   2.184   5.187 -0.1280 -0.0690 -0.6276
  133PHE    CE2 2049   2.514   2.397   5.183  1.0548  0.0760  0.2791
  133PHE    HE2 2050   2.530   2.396   5.289  0.7453  1.1462  0.3435
  133PHE      C 2051   2.322   1.989   5.053 -0.0128  0.1017 -0.4671
  133PHE      O 2052   2.302   2.001   5.173  0.3100 -0.1887 -0.3817
  134ALA      N 2053   2.221   1.954   4.970  0.1461 -0.4388 -0.4395
  134ALA     HN 2054   2.242   1.948   4.873  0.5043  0.5663 -0.4428
  134ALA     CA 2055   2.086   1.943   5.015  0.3853 -0.2805  0.3368
  134ALA     HA 2056   2.066   2.025   5.082  1.2656 -1.0510  1.5954
  134ALA     CB 2057   1.985   1.962   4.901  0.6105  0.3249  0.2318
  134ALA    HB1 2058   1.996   2.061   4.853  0.0270  1.1226  1.6708
  134ALA    HB2 2059   1.876   1.951   4.920  0.3540 -1.1951 -1.7362
  134ALA    HB3 2060   1.998   1.894   4.814 -1.4798  2.7328 -2.1214
  134ALA      C 2061   2.061   1.823   5.100 -0.3974 -0.3005  0.0873
  134ALA      O 2062   2.005   1.826   5.209 -0.0895  0.2311  0.2324
  135ILE      N 2063   2.111   1.706   5.057  0.7364  0.1270  0.1924
  135ILE     HN 2064   2.143   1.685   4.965  0.4758 -2.7951  0.6759
  135ILE     CA 2065   2.116   1.583   5.129  0.2512  0.2155  0.3788
  135ILE     HA 2066   2.013   1.572   5.159 -0.5315  1.7608 -1.5193
  135ILE     CB 2067   2.168   1.474   5.040 -0.3068  0.3148 -0.0764
  135ILE     HB 2068   2.265   1.505   4.997  0.0675 -2.3047 -1.3315
  135ILE    CG2 2069   2.200   1.346   5.120 -0.5626 -0.0307 -0.5215
  135ILE   HG21 2070   2.300   1.369   5.163 -0.4565  1.0767 -1.3195
  135ILE   HG22 2071   2.209   1.257   5.055 -0.8420 -0.3458 -0.1346
  135ILE   HG23 2072   2.129   1.314   5.199  1.0748 -2.0300  0.2493
  135ILE    CG1 2073   2.058   1.449   4.935  0.0838 -0.6001 -0.2787
  135ILE   HG11 2074   2.099   1.370   4.869 -0.9052 -2.1211  0.8485
  135ILE   HG12 2075   2.028   1.538   4.877 -2.8931 -0.7988  0.8148
  135ILE     CD 2076   1.928   1.405   5.001 -0.2701  0.3259 -0.3541
  135ILE    HD1 2077   1.945   1.364   5.103 -0.3314  0.8071 -0.1457
  135ILE    HD2 2078   1.864   1.346   4.932 -1.7261  0.4834  0.8084
  135ILE    HD3 2079   1.862   1.494   5.011 -0.6592 -0.0586  0.5598
  135ILE      C 2080   2.195   1.601   5.254  0.8694 -0.6809  0.1325
  135ILE      O 2081   2.152   1.562   5.363 -0.3123  0.3662  0.0730
  136GLY      N 2082   2.311   1.668   5.245  0.3862  0.1174 -0.3368
  136GLY     HN 2083   2.331   1.710   5.157 -0.8043  1.6861  0.0903
  136GLY     CA 2084   2.409   1.688   5.348 -0.1796  0.1021  0.2064
  136GLY    HA1 2085   2.482   1.753   5.303  1.3485 -2.4414 -1.1889
  136GLY    HA2 2086   2.446   1.591   5.376 -0.1445 -0.4668 -1.6952
  136GLY      C 2087   2.373   1.757   5.476  0.4310  0.4476  0.1935
  136GLY      O 2088   2.426   1.729   5.583 -0.1723 -0.0826  0.3564
  137LEU      N 2089   2.271   1.845   5.474  0.1762  0.1569  0.3217
  137LEU     HN 2090   2.216   1.845   5.392  1.0459  0.7377 -0.2825
  137LEU     CA 2091   2.231   1.934   5.578  0.1412  0.1848  0.2838
  137LEU     HA 2092   2.318   1.955   5.638 -0.3209  1.0715  0.6736
  137LEU     CB 2093   2.182   2.065   5.514  0.3593 -0.0303 -0.3298
  137LEU    HB1 2094   2.108   2.122   5.574 -0.2409 -0.3063 -0.7851
  137LEU    HB2 2095   2.115   2.037   5.430 -0.7878 -0.9103  0.8425
  137LEU     CG 2096   2.293   2.165   5.479  0.2788  0.0344 -0.4012
  137LEU     HG 2097   2.347   2.140   5.385 -0.1739 -0.2983 -0.5765
  137LEU    CD1 2098   2.227   2.301   5.448  0.3244  0.1382 -0.0458
  137LEU   HD11 2099   2.187   2.342   5.543  0.4756 -0.4316  0.2672
  137LEU   HD12 2100   2.142   2.299   5.376 -0.5900  0.6757  0.9911
  137LEU   HD13 2101   2.302   2.376   5.414  0.0027  0.6721  0.4000
  137LEU    CD2 2102   2.402   2.183   5.586  0.5621  0.4155 -0.7493
  137LEU   HD21 2103   2.448   2.280   5.557 -2.2634  1.9189 -0.5196
  137LEU   HD22 2104   2.476   2.100   5.587 -0.9264 -1.1705 -4.2485
  137LEU   HD23 2105   2.367   2.203   5.689 -0.4197 -2.3633 -0.4530
  137LEU      C 2106   2.130   1.870   5.666 -0.6840  0.3290 -0.5387
  137LEU      O 2107   2.078   1.925   5.763  0.1518  0.0386  0.0839
  138THR      N 2108   2.108   1.738   5.654 -0.2999  0.2068  0.0441
  138THR     HN 2109   2.161   1.693   5.583 -2.1194  0.9395 -1.8983
  138THR     CA 2110   2.022   1.663   5.741  0.0569 -0.3924 -0.1175
  138THR     HA 2111   1.932   1.722   5.746 -0.8946 -1.4093 -3.0529
  138THR     CB 2112   1.999   1.525   5.687  0.3858 -0.5086  0.0362
  138THR     HB 2113   1.961   1.453   5.763 -2.2809  0.6239 -0.1377
  138THR    OG1 2114   2.112   1.464   5.626  0.5611 -0.2142  0.0682
  138THR    HG1 2115   2.109   1.485   5.533 -2.2112 -1.4007 -0.1875
  138THR    CG2 2116   1.886   1.528   5.582  0.0269  0.0954  0.4381
  138THR   HG21 2117   1.870   1.431   5.531  2.6828  0.1735 -0.7289
  138THR   HG22 2118   1.900   1.610   5.508 -1.5628  0.7403  0.7956
  138THR   HG23 2119   1.789   1.551   5.631 -0.6482  0.4861 -1.0446
  138THR      C 2120   2.057   1.653   5.885  0.2003 -0.2525 -0.1428
  138THR      O 2121   1.964   1.658   5.966  0.2251 -0.6680 -0.0867
  139PRO      N 2122   2.179   1.642   5.928  0.2968  0.7757 -0.1253
  139PRO     CD 2123   2.295   1.596   5.853 -0.4906 -0.4310 -0.6334
  139PRO    HD1 2124   2.336   1.652   5.766  0.4916  0.2586  0.2380
  139PRO    HD2 2125   2.279   1.492   5.816 -0.7161 -0.7424  0.3146
  139PRO     CA 2126   2.209   1.652   6.068  0.0441 -0.1751 -0.0002
  139PRO     HA 2127   2.126   1.618   6.129 -1.7368 -0.8801 -2.6350
  139PRO     CB 2128   2.328   1.558   6.087  0.1355 -0.1430 -0.4127
  139PRO    HB1 2129   2.291   1.454   6.094  1.5567 -0.8971 -2.8269
  139PRO    HB2 2130   2.385   1.578   6.180  0.1898  2.4058 -0.9022
  139PRO     CG 2131   2.407   1.580   5.957 -0.3656  0.0429 -0.6905
  139PRO    HG1 2132   2.462   1.671   5.991 -0.3699 -0.4770  0.7878
  139PRO    HG2 2133   2.486   1.503   5.939  2.5293  3.0762 -2.0820
  139PRO      C 2134   2.221   1.789   6.124 -0.6708  0.0959 -0.4934
  139PRO      O 2135   2.195   1.808   6.243 -0.6200 -0.6757 -0.3580
  140MET      N 2136   2.242   1.890   6.037 -0.0322 -0.0318 -0.4939
  140MET     HN 2137   2.254   1.874   5.940 -0.8026 -0.7939 -0.4728
  140MET     CA 2138   2.214   2.026   6.072  0.2353 -0.0907 -0.0416
  140MET     HA 2139   2.283   2.055   6.151  1.8214  0.4058 -1.5475
  140MET     CB 2140   2.255   2.116   5.954  0.3352 -0.0550  0.0198
  140MET    HB1 2141   2.176   2.102   5.878  0.8557  0.8348 -0.7114
  140MET    HB2 2142   2.349   2.083   5.906 -1.1380 -0.4889 -2.7813
  140MET     CG 2143   2.276   2.264   5.986 -0.0163 -0.0711  0.3400
  140MET    HG1 2144   2.173   2.298   6.009 -0.3148 -0.0092 -0.9837
  140MET    HG2 2145   2.308   2.327   5.900 -0.5851 -0.6377 -0.2960
  140MET     SD 2146   2.389   2.309   6.121  0.2764  0.1185  0.0337
  140MET     CE 2147   2.546   2.289   6.031  0.1109  0.9621 -0.4557
  140MET    HE1 2148   2.568   2.183   6.005  0.3571  1.6951 -3.7372
  140MET    HE2 2149   2.636   2.327   6.084  1.6719 -1.7773 -0.9606
  140MET    HE3 2150   2.527   2.336   5.932 -2.7389 -0.4887 -0.7108
  140MET      C 2151   2.078   2.057   6.125  0.1779 -0.5071  0.0545
  140MET      O 2152   2.062   2.123   6.228  0.1975  0.2016 -0.3910
  141LEU      N 2153   1.978   1.993   6.062  0.2363 -0.8215  0.2795
  141LEU     HN 2154   1.996   1.960   5.969 -1.3499 -0.6629 -0.1154
  141LEU     CA 2155   1.841   2.005   6.101  0.1419 -0.2405 -0.2270
  141LEU     HA 2156   1.832   2.104   6.143  0.0402  0.0064 -0.8194
  141LEU     CB 2157   1.750   2.009   5.977 -0.0551 -0.1851 -0.0805
  141LEU    HB1 2158   1.748   1.912   5.923 -3.1470 -0.4405  0.2845
  141LEU    HB2 2159   1.788   2.086   5.907 -3.5380  1.1487 -0.7173
  141LEU     CG 2160   1.605   2.058   5.992  0.0247  0.0163  0.0368
  141LEU     HG 2161   1.555   1.998   6.071  1.4507 -0.5380  0.5564
  141LEU    CD1 2162   1.583   2.206   6.027 -0.6751 -0.1676  0.4058
  141LEU   HD11 2163   1.476   2.229   6.044 -0.2994  0.5655  1.8978
  141LEU   HD12 2164   1.627   2.266   5.944 -1.5435 -2.1968 -1.6590
  141LEU   HD13 2165   1.640   2.218   6.121  0.9389  1.0446 -0.6675
  141LEU    CD2 2166   1.521   2.018   5.870  0.2466  0.0893 -0.1392
  141LEU   HD21 2167   1.532   1.909   5.852 -1.3284  0.0578 -1.0606
  141LEU   HD22 2168   1.559   2.073   5.781  0.5078 -0.0436 -0.1131
  141LEU   HD23 2169   1.412   2.029   5.887 -0.1408 -1.1257 -1.5853
  141LEU      C 2170   1.787   1.913   6.205 -0.1237  0.2752  0.0934
  141LEU      O 2171   1.717   1.957   6.296 -0.0833  0.0604  0.2280
  142GLY      N 2172   1.803   1.780   6.191  0.3282  0.3703 -0.3536
  142GLY     HN 2173   1.859   1.757   6.113 -2.0565 -0.7266 -1.8755
  142GLY     CA 2174   1.722   1.680   6.254  0.5255 -0.0624 -0.7881
  142GLY    HA1 2175   1.685   1.622   6.171  1.8545 -0.7767 -0.9086
  142GLY    HA2 2176   1.643   1.732   6.307 -0.2076 -1.7127 -0.2093
  142GLY      C 2177   1.792   1.596   6.355  0.1391  0.0833 -0.3985
  142GLY      O 2178   1.735   1.568   6.460  0.1582 -0.2117 -0.4688
  143TRP      N 2179   1.921   1.565   6.334 -0.0987 -0.9617 -0.3371
  143TRP     HN 2180   1.965   1.593   6.249  0.3588 -1.0859 -0.1452
  143TRP     CA 2181   1.988   1.469   6.416  0.2422  0.2264  0.8152
  143TRP     HA 2182   1.955   1.462   6.518  0.5479 -1.2788  0.8398
  143TRP     CB 2183   1.984   1.327   6.357  0.2870  0.4921  0.1670
  143TRP    HB1 2184   2.039   1.258   6.424  0.7123 -0.3423 -0.9984
  143TRP    HB2 2185   2.036   1.316   6.259  0.0631 -3.7362  0.3436
  143TRP     CG 2186   1.853   1.264   6.322  0.7061 -0.2921 -0.0233
  143TRP    CD1 2187   1.785   1.169   6.392  0.3725  0.2728  0.4314
  143TRP    HD1 2188   1.812   1.127   6.488 -0.8535 -1.6137  0.0168
  143TRP    NE1 2189   1.667   1.144   6.327  0.5682 -0.0446  0.1920
  143TRP    HE1 2190   1.587   1.103   6.365 -0.9164  1.4974 -1.1265
  143TRP    CE2 2191   1.667   1.211   6.208 -0.0882 -0.2943  0.0500
  143TRP    CD2 2192   1.778   1.294   6.204  0.0819 -0.5070  0.3177
  143TRP    CE3 2193   1.806   1.366   6.092 -0.6838  0.5256  0.7718
  143TRP    HE3 2194   1.898   1.422   6.084  0.3492 -0.8375  2.3975
  143TRP    CZ3 2195   1.718   1.372   5.987  0.4569 -0.9918 -0.3189
  143TRP    HZ3 2196   1.737   1.426   5.896  1.2761  0.4966  0.7033
  143TRP    CZ2 2197   1.579   1.218   6.104  0.0557 -0.0351 -0.0571
  143TRP    HZ2 2198   1.494   1.150   6.105 -0.4252  0.5634  0.2158
  143TRP    CH2 2199   1.614   1.282   5.988  0.0278 -0.4995 -0.3255
  143TRP    HH2 2200   1.552   1.283   5.900  1.8727  2.3402 -1.7376
  143TRP      C 2201   2.130   1.507   6.439  0.2507  0.5891  0.1861
  143TRP      O 2202   2.215   1.471   6.358  0.0132  0.3161  0.0601
  144ASN      N 2203   2.157   1.560   6.560 -0.1059  0.1265  0.4700
  144ASN     HN 2204   2.080   1.584   6.619 -0.5117 -0.7455  0.3011
  144ASN     CA 2205   2.290   1.587   6.605  0.1821  0.0392 -0.3078
  144ASN     HA 2206   2.362   1.516   6.568  0.5789  0.2071  0.1227
  144ASN     CB 2207   2.337   1.724   6.554  0.6336  0.2673  0.6877
  144ASN    HB1 2208   2.349   1.720   6.443 -1.1474  0.0311  0.4701
  144ASN    HB2 2209   2.434   1.753   6.601  0.2898  0.5427  1.2327
  144ASN     CG 2210   2.246   1.838   6.597  0.3480  0.2964  0.0129
  144ASN    OD1 2211   2.259   1.871   6.714  0.3762 -0.6245  0.2745
  144ASN    ND2 2212   2.153   1.889   6.511  0.4068  0.2004 -0.1091
  144ASN   HD21 2213   2.081   1.945   6.552  0.6815 -0.8181  1.9169
  144ASN   HD22 2214   2.163   1.866   6.414  2.8181 -0.4633  0.2231
  144ASN      C 2215   2.300   1.572   6.753 -0.0838  0.4582 -0.2432
  144ASN      O 2216   2.195   1.570   6.817  0.2641  0.4712  0.3316
  145ASN      N 2217   2.420   1.555   6.812 -0.2180  0.2631 -0.0246
  145ASN     HN 2218   2.502   1.552   6.755  0.5969 -0.4762  1.1353
  145ASN     CA 2219   2.437   1.518   6.949  0.4607 -0.0455 -0.1899
  145ASN     HA 2220   2.338   1.482   6.973 -0.8716 -0.0669 -4.8402
  145ASN     CB 2221   2.551   1.416   6.962  0.1914 -0.3545 -0.2668
  145ASN    HB1 2222   2.576   1.407   7.070  3.3040 -2.5158 -1.0164
  145ASN    HB2 2223   2.636   1.440   6.895 -0.1782  0.2535 -0.5214
  145ASN     CG 2224   2.502   1.277   6.922 -0.0714 -0.3454  0.0186
  145ASN    OD1 2225   2.386   1.235   6.923 -0.3270  0.3407  0.0678
  145ASN    ND2 2226   2.600   1.199   6.870  0.0398  0.1603 -0.5498
  145ASN   HD21 2227   2.583   1.101   6.858 -0.6399  0.5489 -3.8801
  145ASN   HD22 2228   2.693   1.234   6.871 -0.1162  0.6899  1.9305
  145ASN      C 2229   2.469   1.641   7.028 -0.0959  0.3560 -0.5797
  145ASN      O 2230   2.509   1.629   7.144  0.0220 -0.6033 -0.7073
  146CYS      N 2231   2.447   1.760   6.970 -0.4062  0.4904 -0.1934
  146CYS     HN 2232   2.392   1.757   6.887 -2.6737 -3.3163  1.1568
  146CYS     CA 2233   2.473   1.890   7.024 -0.3158  0.1349  0.6282
  146CYS     HA 2234   2.572   1.898   7.067 -0.5055  1.6712  0.8124
  146CYS     CB 2235   2.466   2.009   6.928  0.2980 -0.4309 -0.1255
  146CYS    HB1 2236   2.496   2.102   6.981  2.7999 -0.6583 -1.0007
  146CYS    HB2 2237   2.368   2.025   6.878  1.7040  1.7731 -2.4462
  146CYS     SG 2238   2.579   1.991   6.787  0.0760 -0.0095 -0.3617
  146CYS      C 2239   2.377   1.911   7.136 -0.4355 -0.8671  0.7244
  146CYS      O 2240   2.260   1.942   7.114  0.0671  0.5581 -0.0661
  147GLY      N 2241   2.430   1.916   7.260  0.1269  0.2190  0.4539
  147GLY     HN 2242   2.527   1.898   7.272  0.4163 -0.6460 -2.2821
  147GLY     CA 2243   2.350   1.924   7.378 -0.3696 -0.2886  0.1633
  147GLY    HA1 2244   2.253   1.965   7.354  0.1662  0.3635 -0.9545
  147GLY    HA2 2245   2.399   1.986   7.452 -3.5107  1.3983  0.9976
  147GLY      C 2246   2.327   1.796   7.450  0.0864 -0.5895 -0.2236
  147GLY      O 2247   2.261   1.804   7.553  0.0281  0.3643 -0.3286
  148GLN      N 2248   2.373   1.679   7.401 -0.2910 -0.5749 -0.6146
  148GLN     HN 2249   2.426   1.674   7.317 -1.1195 -0.3134 -1.1573
  148GLN     CA 2250   2.356   1.559   7.477  0.3005 -0.2494  0.0471
  148GLN     HA 2251   2.288   1.576   7.559 -0.7487  1.3414 -1.1005
  148GLN     CB 2252   2.284   1.448   7.398  0.0417 -0.3510  0.4243
  148GLN    HB1 2253   2.262   1.350   7.446 -0.6440 -1.3929 -1.8899
  148GLN    HB2 2254   2.355   1.424   7.316  0.5868  2.2112  0.0452
  148GLN     CG 2255   2.161   1.489   7.316  0.3707 -0.2368 -0.0150
  148GLN    HG1 2256   2.125   1.403   7.256  1.4716 -0.3436 -0.5482
  148GLN    HG2 2257   2.183   1.578   7.252 -2.5514  0.1631 -0.5756
  148GLN     CD 2258   2.055   1.529   7.417  0.7698  0.2443  0.2203
  148GLN    OE1 2259   2.025   1.453   7.509  0.1554 -0.5139 -0.5879
  148GLN    NE2 2260   1.998   1.653   7.413  0.2020 -0.0186  0.0309
  148GLN   HE21 2261   1.922   1.678   7.472 -0.1414 -2.1101  0.5423
  148GLN   HE22 2262   2.020   1.722   7.345 -0.8737  2.3306  1.9315
  148GLN      C 2263   2.486   1.517   7.537  0.4362  0.3294  0.1650
  148GLN      O 2264   2.587   1.561   7.484  0.2856  0.2283 -0.2069
  149PRO      N 2265   2.490   1.446   7.646  0.0995  0.5134  0.3008
  149PRO     CD 2266   2.372   1.402   7.719  0.4151  0.1276  0.5887
  149PRO    HD1 2267   2.324   1.330   7.650  1.0647 -0.4032  0.6823
  149PRO    HD2 2268   2.302   1.488   7.730  1.8700  1.2835  1.0752
  149PRO     CA 2269   2.609   1.437   7.726  0.0474 -0.1217  0.3153
  149PRO     HA 2270   2.650   1.537   7.730 -0.0196  0.0358 -1.7940
  149PRO     CB 2271   2.573   1.379   7.862 -0.1330 -0.1177  0.2694
  149PRO    HB1 2272   2.588   1.456   7.941  2.1075 -1.0427  0.8181
  149PRO    HB2 2273   2.635   1.291   7.889  0.4063  0.1980  0.0712
  149PRO     CG 2274   2.423   1.344   7.851 -0.1470 -0.1890  0.6704
  149PRO    HG1 2275   2.420   1.236   7.826  0.3440  0.1261 -0.8352
  149PRO    HG2 2276   2.365   1.356   7.945 -1.1194 -0.2194  0.0811
  149PRO      C 2277   2.708   1.357   7.649 -0.1384  0.1481 -0.2088
  149PRO      O 2278   2.687   1.236   7.641 -0.0684  0.1073  0.2093
  150LYS      N 2279   2.817   1.424   7.605  0.2272  0.0560  0.5327
  150LYS     HN 2280   2.814   1.522   7.620  0.7853 -0.1725  2.4152
  150LYS     CA 2281   2.931   1.371   7.537 -0.1680  0.1016 -0.1814
  150LYS     HA 2282   2.921   1.264   7.529  1.0824 -0.2839  2.2991
  150LYS     CB 2283   2.958   1.433   7.399 -0.4375  0.3372 -0.1292
  150LYS    HB1 2284   3.053   1.385   7.368  0.1821  0.0454  2.0552
  150LYS    HB2 2285   2.980   1.542   7.398 -1.1916  0.4995 -1.3275
  150LYS     CG 2286   2.852   1.404   7.293 -0.2703 -0.0425 -0.1945
  150LYS    HG1 2287   2.890   1.446   7.197  0.1632 -0.9100 -0.4097
  150LYS    HG2 2288   2.759   1.462   7.312 -0.5163 -1.0138  1.7858
  150LYS     CD 2289   2.816   1.256   7.279 -0.0056 -0.1381  0.1501
  150LYS    HD1 2290   2.732   1.249   7.208 -1.4273 -0.1713  1.7575
  150LYS    HD2 2291   2.772   1.223   7.376 -0.1886 -0.9411 -0.1972
  150LYS     CE 2292   2.936   1.164   7.256 -0.0488 -0.1151 -0.1639
  150LYS    HE1 2293   3.005   1.167   7.343  0.7096 -2.5637 -0.5784
  150LYS    HE2 2294   2.996   1.180   7.163  2.6897 -0.8542  1.3588
  150LYS     NZ 2295   2.874   1.030   7.249 -0.3326  0.0136 -0.1290
  150LYS    HZ1 2296   2.944   0.972   7.199 -2.4402 -2.5573 -0.3171
  150LYS    HZ2 2297   2.787   1.029   7.193 -0.7571  0.5234  0.5171
  150LYS    HZ3 2298   2.863   1.002   7.348  1.1476  0.2283  0.1303
  150LYS      C 2299   3.051   1.376   7.626  0.0192  0.0915 -0.4326
  150LYS      O 2300   3.164   1.356   7.583  0.0482 -0.1515 -0.2471
  151GLU      N 2301   3.023   1.402   7.755  0.1785 -0.6509 -0.2414
  151GLU     HN 2302   2.925   1.393   7.774 -0.1716 -1.4198 -2.1211
  151GLU     CA 2303   3.113   1.426   7.862 -0.2803 -0.3470  0.0815
  151GLU     HA 2304   3.165   1.521   7.857  1.5251 -1.1395  2.0692
  151GLU     CB 2305   3.043   1.410   7.998  0.1922 -0.1134  0.3566
  151GLU    HB1 2306   3.109   1.396   8.086  0.8228 -0.2833 -0.1361
  151GLU    HB2 2307   2.992   1.311   8.000 -0.9058  0.4273 -0.0041
  151GLU     CG 2308   2.942   1.523   8.022 -0.0793 -0.2896  0.0494
  151GLU    HG1 2309   2.854   1.507   7.957  0.1406 -1.5178  0.0290
  151GLU    HG2 2310   2.990   1.619   7.995  1.7962 -0.3513  2.7367
  151GLU     CD 2311   2.916   1.536   8.171 -0.0421 -0.0455  0.0338
  151GLU    OE1 2312   3.004   1.600   8.234 -0.3129 -0.1206  0.5006
  151GLU    OE2 2313   2.802   1.502   8.214  0.0843 -0.6394 -0.1027
  151GLU      C 2314   3.230   1.333   7.865  0.0443  0.0542 -0.0540
  151GLU      O 2315   3.349   1.363   7.874  0.1011  0.0183 -0.6425
  152GLY      N 2316   3.204   1.201   7.859 -0.0849  0.1054 -0.6789
  152GLY     HN 2317   3.112   1.168   7.840  0.4920 -1.6117 -0.6088
  152GLY     CA 2318   3.299   1.094   7.863 -0.9427 -0.6251  0.1879
  152GLY    HA1 2319   3.245   1.001   7.848 -0.2721 -0.7921 -1.3110
  152GLY    HA2 2320   3.353   1.095   7.957 -1.0899 -2.3751  0.3377
  152GLY      C 2321   3.397   1.089   7.751 -0.6764  0.0949  0.3874
  152GLY      O 2322   3.519   1.087   7.765 -0.6434  0.1746  0.1063
  153LYS      N 2323   3.349   1.092   7.626  0.1574 -0.3624  0.0573
  153LYS     HN 2324   3.251   1.103   7.611 -0.0759 -3.1983 -1.2023
  153LYS     CA 2325   3.427   1.114   7.508  0.2448 -0.4136  0.1049
  153LYS     HA 2326   3.504   1.039   7.499  1.9006  1.2226  0.0547
  153LYS     CB 2327   3.348   1.107   7.376  0.1123  0.7145  0.1119
  153LYS    HB1 2328   3.271   1.187   7.387 -0.3418 -0.0047  3.0381
  153LYS    HB2 2329   3.299   1.008   7.364  0.8528  0.0909  1.8970
  153LYS     CG 2330   3.433   1.126   7.251 -0.1754  0.1379 -0.1783
  153LYS    HG1 2331   3.484   1.225   7.256 -0.6652  0.8497 -4.5084
  153LYS    HG2 2332   3.365   1.136   7.163 -1.6900 -0.3358  0.8976
  153LYS     CD 2333   3.543   1.022   7.229 -0.1357  0.1824 -0.1896
  153LYS    HD1 2334   3.606   1.004   7.319  1.3140  1.1099 -0.9733
  153LYS    HD2 2335   3.621   1.073   7.169  0.5099 -0.1996  0.3144
  153LYS     CE 2336   3.506   0.889   7.163 -0.3994  0.1154  0.0915
  153LYS    HE1 2337   3.407   0.853   7.199 -1.8092  1.3423 -2.3243
  153LYS    HE2 2338   3.580   0.810   7.189  0.2783  0.3175 -1.1601
  153LYS     NZ 2339   3.494   0.905   7.017  0.3379  0.4568  0.0652
  153LYS    HZ1 2340   3.585   0.925   6.970 -0.4689 -0.7767 -2.1966
  153LYS    HZ2 2341   3.426   0.982   6.998  1.4317  2.4075  3.2432
  153LYS    HZ3 2342   3.458   0.817   6.976  4.5125 -1.5922  0.3262
  153LYS      C 2343   3.500   1.244   7.511  0.2197 -0.4127  0.8680
  153LYS      O 2344   3.619   1.258   7.483  0.1184 -0.0984  0.5830
  154ASN      N 2345   3.434   1.355   7.548 -0.0527 -0.2135 -0.1730
  154ASN     HN 2346   3.338   1.351   7.572  0.3527  0.2189  1.6823
  154ASN     CA 2347   3.498   1.483   7.555  0.4893 -0.4781 -0.1925
  154ASN     HA 2348   3.527   1.505   7.453 -1.2127 -0.8306 -0.7789
  154ASN     CB 2349   3.395   1.591   7.593  0.1615 -0.7999 -0.1663
  154ASN    HB1 2350   3.447   1.686   7.618  0.3851 -1.2724  1.2266
  154ASN    HB2 2351   3.347   1.566   7.690  1.2136 -1.3043  0.2403
  154ASN     CG 2352   3.284   1.605   7.489  0.5417  0.3325 -0.4408
  154ASN    OD1 2353   3.288   1.573   7.371 -0.1990  0.1718 -0.4306
  154ASN    ND2 2354   3.173   1.675   7.526  0.2947 -0.2000 -0.1540
  154ASN   HD21 2355   3.158   1.704   7.620 -2.9493 -0.7581 -0.3788
  154ASN   HD22 2356   3.113   1.698   7.449  3.4737  2.5407 -2.0756
  154ASN      C 2357   3.614   1.493   7.648 -0.1865  0.4011  0.5790
  154ASN      O 2358   3.719   1.545   7.613 -0.0807 -0.1410  0.0614
  155HSD      N 2359   3.605   1.437   7.770  0.2655  0.0050  0.4342
  155HSD     HN 2360   3.520   1.395   7.803  0.3924 -0.5587  0.0675
  155HSD     CA 2361   3.711   1.431   7.865  0.3829  0.1695  0.3130
  155HSD     HA 2362   3.757   1.528   7.878  0.5960 -0.0285  1.0828
  155HSD     CB 2363   3.653   1.400   8.004 -0.4219 -0.6644 -0.1986
  155HSD    HB1 2364   3.599   1.304   7.989 -1.1580 -0.3927  0.6261
  155HSD    HB2 2365   3.575   1.473   8.036 -0.0390 -0.9925  1.5626
  155HSD    ND1 2366   3.807   1.475   8.191 -0.1563  0.4615 -0.2061
  155HSD    HD1 2367   3.788   1.567   8.155  0.2698  0.0729 -1.4836
  155HSD     CG 2368   3.750   1.375   8.115 -0.1992  0.4294 -0.1320
  155HSD    CE1 2369   3.869   1.417   8.297  0.5371  0.2021 -0.7489
  155HSD    HE1 2370   3.937   1.467   8.366  0.3219  0.1620 -0.5060
  155HSD    NE2 2371   3.849   1.287   8.295  0.1569  0.2529 -0.3654
  155HSD    CD2 2372   3.778   1.259   8.180 -0.0705  0.3898 -0.2575
  155HSD    HD2 2373   3.727   1.163   8.177  0.8878 -0.2984  2.5609
  155HSD      C 2374   3.815   1.330   7.829  0.2575  0.1772 -0.0709
  155HSD      O 2375   3.926   1.345   7.878 -0.0606 -0.0234  0.7282
  156SER      N 2376   3.778   1.225   7.752  0.3530  0.0744  0.0235
  156SER     HN 2377   3.682   1.212   7.728 -0.5070  0.3598  2.9119
  156SER     CA 2378   3.863   1.118   7.711 -0.2036 -0.3189 -0.1289
  156SER     HA 2379   3.905   1.077   7.802 -1.2609 -0.7920  0.1483
  156SER     CB 2380   3.787   0.993   7.664 -0.2049 -0.5646  0.5176
  156SER    HB1 2381   3.711   1.026   7.590  0.9986 -0.4957 -0.7282
  156SER    HB2 2382   3.740   0.950   7.755  2.9433 -0.9772  2.0891
  156SER     OG 2383   3.879   0.901   7.607  0.1002 -0.2693  0.5251
  156SER    HG1 2384   3.824   0.826   7.584 -0.7396  0.5798 -0.3130
  156SER      C 2385   3.972   1.167   7.622 -0.2110  0.1366  0.1047
  156SER      O 2386   4.087   1.123   7.625 -0.1873  0.1534 -0.3769
  157GLN      N 2387   3.935   1.270   7.543 -0.5832 -0.2981 -0.2959
  157GLN     HN 2388   3.844   1.309   7.542  0.7620  3.1639 -1.6036
  157GLN     CA 2389   4.027   1.338   7.457  0.1029 -0.4038  0.3380
  157GLN     HA 2390   4.117   1.281   7.441  1.4188  1.2999  1.3002
  157GLN     CB 2391   3.962   1.371   7.321  0.3365 -0.1677  0.2827
  157GLN    HB1 2392   4.040   1.410   7.252 -1.2652  4.8456  0.8757
  157GLN    HB2 2393   3.888   1.453   7.332  0.3986 -0.2878  1.8631
  157GLN     CG 2394   3.891   1.263   7.239  0.1950 -0.1194  0.3399
  157GLN    HG1 2395   3.860   1.289   7.136  1.6085 -1.5654 -0.5026
  157GLN    HG2 2396   3.807   1.226   7.301  0.4715 -2.5619 -0.6174
  157GLN     CD 2397   3.976   1.137   7.228 -0.0946 -0.2618 -0.3396
  157GLN    OE1 2398   3.928   1.024   7.231  0.3101 -0.4318 -0.1773
  157GLN    NE2 2399   4.107   1.155   7.194 -0.1230 -0.3567 -0.4970
  157GLN   HE21 2400   4.168   1.076   7.191  3.4013  2.1670 -2.8102
  157GLN   HE22 2401   4.142   1.248   7.192 -2.2766  0.4882 -1.2908
  157GLN      C 2402   4.066   1.465   7.524  0.4320 -0.2573 -0.1277
  157GLN      O 2403   4.152   1.537   7.474  0.0695 -0.1413 -0.5959
  158GLY      N 2404   4.012   1.503   7.641 -0.4171  0.2758 -0.6786
  158GLY     HN 2405   3.947   1.440   7.685  3.2268 -1.8644  2.2243
  158GLY     CA 2406   4.058   1.616   7.715  0.5372 -0.5527  0.0072
  158GLY    HA1 2407   4.163   1.632   7.734  0.8922  1.0755 -2.8224
  158GLY    HA2 2408   4.011   1.622   7.812  1.2521  0.1645  0.3179
  158GLY      C 2409   4.027   1.749   7.656  0.1191 -0.6501  0.0055
  158GLY      O 2410   4.108   1.842   7.658 -0.5384 -0.0714 -0.1080
  159CYS      N 2411   3.902   1.751   7.608  0.2793 -0.6761 -0.4220
  159CYS     HN 2412   3.852   1.664   7.610 -0.0140 -0.5347  2.5129
  159CYS     CA 2413   3.831   1.869   7.569  0.0303 -0.3949  0.8419
  159CYS     HA 2414   3.911   1.921   7.519 -0.6711 -0.1171 -0.0094
  159CYS     CB 2415   3.703   1.848   7.486  0.7098  0.4884 -0.4595
  159CYS    HB1 2416   3.647   1.939   7.457 -0.7148  0.0675  0.8635
  159CYS    HB2 2417   3.639   1.787   7.552  1.7530  1.3215  1.4177
  159CYS     SG 2418   3.729   1.737   7.345  0.2026 -0.1209 -0.0751
  159CYS      C 2419   3.800   1.963   7.680 -0.1707  0.0799  0.3846
  159CYS      O 2420   3.767   1.927   7.793 -1.0340 -0.3965 -0.0064
  160GLY      N 2421   3.794   2.094   7.650  0.0254 -0.1044 -0.4736
  160GLY     HN 2422   3.786   2.124   7.555  0.1861 -0.7740 -0.7027
  160GLY     CA 2423   3.748   2.205   7.728 -0.3784 -0.3034 -0.4306
  160GLY    HA1 2424   3.794   2.293   7.687  0.4223 -0.2893  0.4593
  160GLY    HA2 2425   3.786   2.185   7.827 -2.5861 -2.2078  0.1382
  160GLY      C 2426   3.602   2.231   7.742 -0.2953 -0.1972  0.3038
  160GLY      O 2427   3.517   2.170   7.676 -0.0396 -0.4382  0.1957
  161GLU      N 2428   3.570   2.333   7.824  0.2814 -0.1226  0.4360
  161GLU     HN 2429   3.639   2.376   7.882 -0.0918  1.3889 -0.2004
  161GLU     CA 2430   3.436   2.383   7.832  0.2744 -0.1293  0.3541
  161GLU     HA 2431   3.367   2.302   7.848  0.0666  0.1503  0.8863
  161GLU     CB 2432   3.409   2.476   7.951  0.1818 -0.1588  0.3561
  161GLU    HB1 2433   3.303   2.503   7.969  0.8197  1.4964  2.0006
  161GLU    HB2 2434   3.468   2.568   7.931  2.0077 -1.5661 -1.1708
  161GLU     CG 2435   3.450   2.410   8.083  0.0871 -0.0846  0.4221
  161GLU    HG1 2436   3.551   2.365   8.092 -0.4149 -1.5771 -0.9851
  161GLU    HG2 2437   3.385   2.321   8.098 -0.2913 -0.0388 -0.8687
  161GLU     CD 2438   3.423   2.493   8.208 -0.0039 -0.7894  0.8797
  161GLU    OE1 2439   3.506   2.582   8.239 -0.1139 -0.2436 -0.3015
  161GLU    OE2 2440   3.312   2.475   8.265  0.0331 -0.6856  0.9844
  161GLU      C 2441   3.410   2.458   7.706  0.2452 -0.0801  0.3899
  161GLU      O 2442   3.501   2.528   7.661  0.2336 -0.3955 -0.1316
  162GLY      N 2443   3.291   2.449   7.644  0.5428 -0.1575 -0.1758
  162GLY     HN 2444   3.220   2.390   7.681  0.8867  0.7993  2.1759
  162GLY     CA 2445   3.252   2.526   7.530 -0.3081  0.1247  0.2982
  162GLY    HA1 2446   3.305   2.620   7.535 -1.0714  0.5680  0.2243
  162GLY    HA2 2447   3.145   2.533   7.542 -0.3637  3.0729 -1.0319
  162GLY      C 2448   3.273   2.458   7.400  0.4901  0.1462  0.4092
  162GLY      O 2449   3.262   2.530   7.301 -1.0081 -0.0786  0.3925
  163GLN      N 2450   3.305   2.327   7.401 -0.1230 -0.0134 -0.0398
  163GLN     HN 2451   3.323   2.284   7.488 -2.4601  0.1860  0.6074
  163GLN     CA 2452   3.337   2.251   7.284 -0.6709  0.2382 -0.3549
  163GLN     HA 2453   3.273   2.285   7.203  0.3283  0.6823 -0.9761
  163GLN     CB 2454   3.485   2.273   7.251 -0.3095 -0.7648  0.5753
  163GLN    HB1 2455   3.495   2.374   7.206  0.8660 -1.1541 -0.0775
  163GLN    HB2 2456   3.521   2.196   7.179 -0.0803 -1.0242  0.9574
  163GLN     CG 2457   3.579   2.257   7.371  0.6174 -0.2158 -0.0603
  163GLN    HG1 2458   3.559   2.158   7.418 -0.4797 -0.3837 -0.8496
  163GLN    HG2 2459   3.562   2.330   7.453 -2.6221  0.1562 -0.9068
  163GLN     CD 2460   3.728   2.261   7.343  0.6370  0.3081  0.1159
  163GLN    OE1 2461   3.808   2.182   7.394  0.1656 -0.1945  0.0835
  163GLN    NE2 2462   3.766   2.367   7.266  0.6752 -0.1192 -0.4630
  163GLN   HE21 2463   3.863   2.386   7.251  0.1217  2.6205 -1.0653
  163GLN   HE22 2464   3.697   2.432   7.235 -0.5221 -2.0206 -2.0414
  163GLN      C 2465   3.311   2.107   7.313  1.0278 -0.0561 -0.1918
  163GLN      O 2466   3.290   2.070   7.429 -0.3591  0.3153 -0.3055
  164VAL      N 2467   3.312   2.019   7.212  0.7091 -0.6147  0.2819
  164VAL     HN 2468   3.328   2.050   7.118 -2.2428  1.5334  0.3241
  164VAL     CA 2469   3.293   1.878   7.215  0.1834 -0.5482  0.1856
  164VAL     HA 2470   3.306   1.851   7.319 -3.0968 -0.2570  0.8067
  164VAL     CB 2471   3.158   1.832   7.166 -0.0648  0.1960  0.1528
  164VAL     HB 2472   3.156   1.723   7.190  0.9979  0.7763  3.2518
  164VAL    CG1 2473   3.039   1.893   7.242 -0.1577  0.1458  0.0477
  164VAL   HG11 2474   2.947   1.834   7.224  0.0726 -0.6843  1.4334
  164VAL   HG12 2475   3.031   2.001   7.215  1.0526 -0.0414 -1.1903
  164VAL   HG13 2476   3.061   1.880   7.350 -0.7251  2.0530  0.4241
  164VAL    CG2 2477   3.143   1.854   7.014  0.4133  0.4010  0.1334
  164VAL   HG21 2478   3.225   1.813   6.951  0.2965  1.1361 -0.4981
  164VAL   HG22 2479   3.127   1.963   6.998 -0.9250  0.3801  1.1636
  164VAL   HG23 2480   3.045   1.815   6.979  0.4418 -0.4722  0.9677
  164VAL      C 2481   3.409   1.829   7.136 -0.0321  0.0790 -0.5298
  164VAL      O 2482   3.489   1.896   7.071 -0.4582  0.2547 -0.8829
  165ALA      N 2483   3.436   1.698   7.150 -0.2626  0.1223  0.3876
  165ALA     HN 2484   3.385   1.643   7.215 -1.7986 -1.2614 -1.8552
  165ALA     CA 2485   3.539   1.627   7.081 -0.3001 -0.1208  0.5784
  165ALA     HA 2486   3.635   1.675   7.065 -0.8579  0.8125 -0.0999
  165ALA     CB 2487   3.556   1.488   7.144 -0.4836 -0.2896  0.2630
  165ALA    HB1 2488   3.605   1.416   7.075 -3.5388 -0.5148 -1.8525
  165ALA    HB2 2489   3.462   1.453   7.193 -0.6688 -1.1308 -0.6764
  165ALA    HB3 2490   3.626   1.489   7.231 -0.5646  0.4856  0.3286
  165ALA      C 2491   3.481   1.608   6.945  0.5087 -0.7200  0.3085
  165ALA      O 2492   3.367   1.563   6.931  0.3089 -0.1740  0.1605
  166CYS      N 2493   3.558   1.639   6.839 -0.3756 -0.3833 -0.2479
  166CYS     HN 2494   3.657   1.649   6.850  0.3087 -2.9421 -2.7765
  166CYS     CA 2495   3.514   1.659   6.704 -0.0729  0.0016 -0.2917
  166CYS     HA 2496   3.407   1.667   6.714 -0.2835 -0.0801 -2.2245
  166CYS     CB 2497   3.560   1.792   6.643 -0.2202  0.1201 -0.1453
  166CYS    HB1 2498   3.671   1.781   6.643 -0.2184  0.1014 -0.7493
  166CYS    HB2 2499   3.537   1.873   6.716 -0.7712  0.1751 -0.3789
  166CYS     SG 2500   3.479   1.828   6.485 -0.1654  0.1767 -0.1613
  166CYS      C 2501   3.556   1.546   6.616  0.3560 -0.1066  0.0461
  166CYS      O 2502   3.676   1.532   6.593  0.4119  0.2272  0.1291
  167LEU      N 2503   3.459   1.463   6.574  0.2304  0.2631 -0.4017
  167LEU     HN 2504   3.366   1.483   6.602  1.2425  2.4975  1.7011
  167LEU     CA 2505   3.474   1.343   6.496  0.3161  0.0611 -0.0774
  167LEU     HA 2506   3.541   1.373   6.417  1.3145 -0.1171  0.6805
  167LEU     CB 2507   3.541   1.228   6.573  0.3534  0.3072  0.2615
  167LEU    HB1 2508   3.466   1.176   6.635  0.1652  0.2278 -0.0314
  167LEU    HB2 2509   3.629   1.267   6.628  1.6065 -0.8647 -0.8321
  167LEU     CG 2510   3.601   1.120   6.481 -0.0412  0.0889  0.2607
  167LEU     HG 2511   3.521   1.096   6.407 -1.0199  1.5208  0.7881
  167LEU    CD1 2512   3.728   1.159   6.403 -0.2737 -0.2096 -0.2725
  167LEU   HD11 2513   3.794   1.213   6.474  2.1164 -1.6571 -1.3011
  167LEU   HD12 2514   3.709   1.221   6.314  0.1241  0.2870 -0.0157
  167LEU   HD13 2515   3.779   1.063   6.378 -1.2670 -1.9874  3.6230
  167LEU    CD2 2516   3.639   1.004   6.574  0.2305  0.3716  0.5049
  167LEU   HD21 2517   3.726   1.032   6.638  0.0497  1.6442  0.2076
  167LEU   HD22 2518   3.675   0.915   6.517  1.0781  0.5570  0.7250
  167LEU   HD23 2519   3.560   0.988   6.650  1.2587  2.0344  2.0026
  167LEU      C 2520   3.333   1.317   6.455  0.2667  0.2719 -0.0448
  167LEU      O 2521   3.242   1.360   6.526  0.0745  0.3871 -0.3550
  168PHE      N 2522   3.307   1.255   6.338  0.3254  0.5910 -0.2303
  168PHE     HN 2523   3.386   1.219   6.288  1.2408  1.7180  0.3440
  168PHE     CA 2524   3.176   1.236   6.285  0.4718 -0.2713 -0.3103
  168PHE     HA 2525   3.140   1.338   6.274  1.4286 -0.0637 -1.8908
  168PHE     CB 2526   3.196   1.188   6.141  0.4306 -0.4114 -0.2692
  168PHE    HB1 2527   3.263   1.099   6.133  0.7089 -0.0188 -4.2023
  168PHE    HB2 2528   3.242   1.260   6.070  1.4270 -1.1995 -0.4517
  168PHE     CG 2529   3.071   1.144   6.073  0.1873  0.7634 -0.6018
  168PHE    CD1 2530   2.948   1.205   6.080 -0.0501  0.1977  0.3933
  168PHE    HD1 2531   2.939   1.293   6.143 -1.1058 -0.4164  1.1187
  168PHE    CE1 2532   2.839   1.152   6.017  0.1129  0.1999  0.1079
  168PHE    HE1 2533   2.746   1.206   6.020  1.2143  2.2356 -0.7859
  168PHE     CZ 2534   2.851   1.052   5.923  0.1142  0.5049 -0.2194
  168PHE     HZ 2535   2.767   1.007   5.872  0.8153  0.2219 -1.1632
  168PHE    CD2 2536   3.079   1.029   5.998 -0.2590  0.0634  0.4068
  168PHE    HD2 2537   3.173   0.975   5.997 -0.6879 -0.7369  1.3528
  168PHE    CE2 2538   2.972   0.985   5.925 -0.1745 -0.0113  0.3268
  168PHE    HE2 2539   2.984   0.902   5.857  0.4036  0.0822  0.3104
  168PHE      C 2540   3.082   1.157   6.369  0.1376  0.6315  0.1841
  168PHE      O 2541   2.975   1.203   6.409 -0.1381  0.2258 -0.0808
  169GLU      N 2542   3.129   1.039   6.413 -0.4398  0.4002  0.1867
  169GLU     HN 2543   3.221   1.011   6.390 -0.1783  1.0821  0.3747
  169GLU     CA 2544   3.062   0.948   6.501 -0.2996  0.1754  0.0628
  169GLU     HA 2545   2.983   0.909   6.438  1.6086 -0.2119 -2.2015
  169GLU     CB 2546   3.145   0.822   6.531 -0.9892 -0.2287  0.3015
  169GLU    HB1 2547   3.108   0.770   6.622  0.6783 -0.2489  0.9988
  169GLU    HB2 2548   3.250   0.849   6.556 -1.1413  1.3301 -0.5561
  169GLU     CG 2549   3.142   0.720   6.417  0.4978  0.2483 -0.1838
  169GLU    HG1 2550   3.166   0.762   6.317  0.3969 -0.2488 -0.4169
  169GLU    HG2 2551   3.039   0.680   6.407  0.2661  1.1144 -1.5563
  169GLU     CD 2552   3.228   0.595   6.423 -0.3169 -0.3101  0.0091
  169GLU    OE1 2553   3.305   0.577   6.325  0.3054  0.5565  0.3182
  169GLU    OE2 2554   3.222   0.511   6.517  0.4200 -0.7123 -0.2920
  169GLU      C 2555   3.009   1.004   6.629 -0.3172  0.6737 -0.1605
  169GLU      O 2556   2.904   0.964   6.678 -0.2951  0.1672 -0.5182
  170ASP      N 2557   3.084   1.094   6.696 -0.1526  0.5291 -0.1517
  170ASP     HN 2558   3.165   1.133   6.653 -1.2135  2.0401 -0.8367
  170ASP     CA 2559   3.056   1.165   6.817 -0.5039 -0.3490  0.2920
  170ASP     HA 2560   3.011   1.089   6.879 -0.9852  0.7771  1.3579
  170ASP     CB 2561   3.188   1.230   6.860 -0.1354 -0.5459 -0.5177
  170ASP    HB1 2562   3.176   1.298   6.947  0.2116 -0.1846 -0.7475
  170ASP    HB2 2563   3.231   1.300   6.785  0.8612 -0.3883  0.1840
  170ASP     CG 2564   3.291   1.125   6.900  0.1642 -0.0506  0.0210
  170ASP    OD1 2565   3.413   1.149   6.880  0.2121  0.0848  0.4737
  170ASP    OD2 2566   3.257   1.013   6.945  0.5534  0.1173  0.7530
  170ASP      C 2567   2.944   1.263   6.806 -0.2884 -0.1383 -0.0115
  170ASP      O 2568   2.858   1.290   6.889 -0.0494  0.5240  0.0288
  171VAL      N 2569   2.935   1.338   6.694  0.1058 -0.0306  0.0246
  171VAL     HN 2570   2.998   1.313   6.621  0.6961 -1.5629  0.9896
  171VAL     CA 2571   2.843   1.445   6.673  0.1253 -0.0198 -0.0046
  171VAL     HA 2572   2.804   1.489   6.764 -0.1870  0.4805 -0.3721
  171VAL     CB 2573   2.926   1.552   6.608 -0.0717  0.2408  0.1647
  171VAL     HB 2574   2.979   1.514   6.517  0.0389  2.4815 -0.7725
  171VAL    CG1 2575   2.851   1.682   6.577  0.4121  0.5246  0.1669
  171VAL   HG11 2576   2.806   1.717   6.673  1.8101  1.0250  0.6654
  171VAL   HG12 2577   2.774   1.669   6.498  1.1501  2.2294 -0.8704
  171VAL   HG13 2578   2.917   1.762   6.539  1.3444  0.5771  1.8292
  171VAL    CG2 2579   3.043   1.591   6.700  0.3176  0.5146 -0.4362
  171VAL   HG21 2580   3.022   1.596   6.809  1.1384 -1.1278 -0.1675
  171VAL   HG22 2581   3.083   1.691   6.675 -0.5547  1.3849  1.5012
  171VAL   HG23 2582   3.112   1.506   6.680 -1.6983 -1.9866  2.4093
  171VAL      C 2583   2.720   1.403   6.600 -0.1057  0.4737  0.0942
  171VAL      O 2584   2.615   1.465   6.619 -0.1906  0.4617 -0.3276
  172VAL      N 2585   2.716   1.302   6.511 -0.1375  0.3988  0.1800
  172VAL     HN 2586   2.798   1.248   6.495  0.4567  0.7108  1.9190
  172VAL     CA 2587   2.602   1.261   6.435  0.1671 -0.4302  0.1645
  172VAL     HA 2588   2.529   1.341   6.430  0.8341  0.1415 -1.1122
  172VAL     CB 2589   2.624   1.251   6.287 -0.5764  0.0123  0.0215
  172VAL     HB 2590   2.698   1.172   6.261 -0.2687  0.0012  0.9264
  172VAL    CG1 2591   2.495   1.215   6.210 -0.5697  0.1644 -0.0615
  172VAL   HG11 2592   2.469   1.108   6.223  0.4760 -0.1536 -0.5238
  172VAL   HG12 2593   2.510   1.235   6.102 -1.5499 -0.9186 -0.4156
  172VAL   HG13 2594   2.408   1.277   6.241 -2.8282 -1.1379 -3.2768
  172VAL    CG2 2595   2.671   1.388   6.237  0.3787 -0.0386  0.7636
  172VAL   HG21 2596   2.762   1.414   6.295 -0.1440  1.8363  0.8356
  172VAL   HG22 2597   2.600   1.472   6.254  1.6188  1.7426 -1.9853
  172VAL   HG23 2598   2.696   1.384   6.129  1.7008  3.3307  0.8341
  172VAL      C 2599   2.558   1.132   6.495  0.1006 -0.4359  0.1039
  172VAL      O 2600   2.643   1.044   6.503  0.1559 -0.3602  0.3495
  173PRO      N 2601   2.436   1.114   6.535 -0.1299 -0.2281 -0.5003
  173PRO     CD 2602   2.346   1.225   6.564  0.1143 -0.1973  0.1672
  173PRO    HD1 2603   2.313   1.278   6.471 -0.2729  0.6195  0.7617
  173PRO    HD2 2604   2.396   1.300   6.629 -0.3277  0.8010 -0.6055
  173PRO     CA 2605   2.374   0.988   6.562  0.1308 -0.1483  0.5196
  173PRO     HA 2606   2.409   0.962   6.661 -0.8733  1.6828  1.4000
  173PRO     CB 2607   2.226   1.022   6.564 -0.0141 -0.7543  0.4789
  173PRO    HB1 2608   2.164   0.946   6.615  0.9493 -1.0554  1.2241
  173PRO    HB2 2609   2.187   1.049   6.463 -4.1174  2.3989  2.5507
  173PRO     CG 2610   2.223   1.161   6.630 -0.0444 -0.3823 -0.3003
  173PRO    HG1 2611   2.130   1.220   6.609  0.1926  0.1574  0.1310
  173PRO    HG2 2612   2.239   1.156   6.740 -0.6032  1.1564 -0.1176
  173PRO      C 2613   2.399   0.861   6.486 -0.5199 -0.0141  0.0702
  173PRO      O 2614   2.391   0.863   6.364 -0.1503  0.3679  0.0510
  174MET      N 2615   2.414   0.750   6.560  0.1001  0.0943  0.1182
  174MET     HN 2616   2.432   0.755   6.658 -1.5110  2.4857  0.3957
  174MET     CA 2617   2.418   0.619   6.503  0.3192  0.0963  0.1295
  174MET     HA 2618   2.499   0.623   6.432  0.5370 -1.1616  0.2686
  174MET     CB 2619   2.459   0.514   6.609 -0.0571 -0.1634  0.0215
  174MET    HB1 2620   2.448   0.417   6.556 -0.0640 -0.3025  0.2814
  174MET    HB2 2621   2.391   0.514   6.696  0.5044 -0.0169  0.4679
  174MET     CG 2622   2.600   0.546   6.659 -0.1904 -0.1515  0.3936
  174MET    HG1 2623   2.632   0.476   6.739  0.9857  1.1611  1.1227
  174MET    HG2 2624   2.609   0.649   6.700 -1.1604  0.3835 -0.6764
  174MET     SD 2625   2.738   0.524   6.542 -0.4148 -0.0972  0.1170
  174MET     CE 2626   2.877   0.565   6.651 -0.1573  0.2129 -0.3263
  174MET    HE1 2627   2.878   0.485   6.728 -0.5021 -0.4431 -0.9917
  174MET    HE2 2628   2.883   0.668   6.692  0.3374  0.3494 -0.7305
  174MET    HE3 2629   2.973   0.554   6.595 -0.5140 -2.1167 -0.5975
  174MET      C 2630   2.293   0.583   6.430  0.1087  0.3675  0.3505
  174MET      O 2631   2.300   0.522   6.323 -0.5385  0.4341  0.2666
  175ASN      N 2632   2.175   0.626   6.478 -0.0925  0.5034 -0.2561
  175ASN     HN 2633   2.166   0.668   6.568 -0.5940  1.5580 -0.7857
  175ASN     CA 2634   2.051   0.603   6.411  0.0171 -0.0582 -0.2696
  175ASN     HA 2635   2.038   0.496   6.405 -0.5140 -0.0452  0.4585
  175ASN     CB 2636   1.929   0.629   6.501  0.2587  0.4502 -0.0888
  175ASN    HB1 2637   1.951   0.581   6.599  3.6019 -1.0769 -1.4196
  175ASN    HB2 2638   1.856   0.568   6.444  0.8636 -1.2401  0.8888
  175ASN     CG 2639   1.883   0.772   6.528  0.5863  0.4440  0.5129
  175ASN    OD1 2640   1.943   0.868   6.480  0.1827  0.6016  0.3147
  175ASN    ND2 2641   1.765   0.790   6.593  0.2464  0.0643  0.0066
  175ASN   HD21 2642   1.725   0.882   6.586 -0.2640 -0.1354  0.2206
  175ASN   HD22 2643   1.709   0.716   6.631 -2.3557  2.2279  0.7500
  175ASN      C 2644   2.045   0.657   6.273 -0.2865  0.7832  0.0674
  175ASN      O 2645   1.998   0.586   6.184  0.1089  0.8935 -0.2354
  176TYR      N 2646   2.090   0.782   6.252  0.5487  0.5359  0.3612
  176TYR     HN 2647   2.116   0.837   6.331 -0.8666  0.6322  0.7814
  176TYR     CA 2648   2.093   0.846   6.124  0.9234  0.1578  0.1784
  176TYR     HA 2649   1.996   0.844   6.075  0.7670 -1.3525  0.4742
  176TYR     CB 2650   2.120   0.996   6.138  0.3877  0.2346  0.4411
  176TYR    HB1 2651   2.196   1.009   6.218 -0.8954 -0.1328  1.7459
  176TYR    HB2 2652   2.034   1.047   6.185  0.9476  1.4347  0.2065
  176TYR     CG 2653   2.155   1.071   6.014  0.5657 -0.7581 -0.1184
  176TYR    CD1 2654   2.066   1.145   5.940  0.0286 -1.1523  0.1327
  176TYR    HD1 2655   1.961   1.131   5.963 -0.2105 -0.7969 -0.7096
  176TYR    CE1 2656   2.113   1.210   5.828 -0.1097 -1.0104  0.1550
  176TYR    HE1 2657   2.036   1.245   5.762 -1.1413  0.4345  2.0331
  176TYR     CZ 2658   2.245   1.209   5.789 -0.1348 -0.7009  0.0637
  176TYR     OH 2659   2.290   1.253   5.662 -0.3888  0.1413  0.2587
  176TYR     HH 2660   2.220   1.314   5.638 -0.1873  0.0939 -0.4451
  176TYR    CD2 2661   2.289   1.079   5.981  0.6340  0.2898  0.3795
  176TYR    HD2 2662   2.355   1.022   6.044 -0.0800 -0.4233  0.4927
  176TYR    CE2 2663   2.336   1.143   5.869  0.3444 -0.0532  0.0569
  176TYR    HE2 2664   2.439   1.122   5.844  0.3612 -0.0802  0.1512
  176TYR      C 2665   2.199   0.784   6.040  0.4185 -0.0265 -0.3377
  176TYR      O 2666   2.190   0.767   5.919 -0.0266 -0.0323 -0.3035
  177MET      N 2667   2.310   0.747   6.107 -0.0560 -0.5962  0.1506
  177MET     HN 2668   2.310   0.755   6.206  1.5111 -0.4753  0.1749
  177MET     CA 2669   2.421   0.679   6.048  0.2574  0.1190 -0.1003
  177MET     HA 2670   2.450   0.734   5.960  1.8449  1.4784  1.2181
  177MET     CB 2671   2.545   0.674   6.139 -0.0919  0.0800  0.3730
  177MET    HB1 2672   2.612   0.590   6.111  0.6494  0.8612 -0.2447
  177MET    HB2 2673   2.514   0.644   6.242 -3.3706 -1.6986 -0.9915
  177MET     CG 2674   2.618   0.808   6.144  0.0475  0.0259 -0.1840
  177MET    HG1 2675   2.549   0.892   6.167 -0.4389  0.3863 -2.7007
  177MET    HG2 2676   2.657   0.827   6.042  1.6407 -0.5871  0.2771
  177MET     SD 2677   2.760   0.803   6.257 -0.1622 -0.0051  0.0795
  177MET     CE 2678   2.863   0.690   6.159 -0.5728 -0.1883 -0.1396
  177MET    HE1 2679   2.969   0.711   6.185 -0.2380 -1.1063 -0.7157
  177MET    HE2 2680   2.848   0.715   6.051  0.0364 -1.9132 -0.6593
  177MET    HE3 2681   2.821   0.587   6.173 -1.9013  0.5567  1.8559
  177MET      C 2682   2.393   0.548   5.982  0.0505  0.2384 -0.2494
  177MET      O 2683   2.437   0.519   5.871 -0.1814  0.1187 -0.3104
  178VAL      N 2684   2.315   0.460   6.047 -0.1134  0.2556 -0.4238
  178VAL     HN 2685   2.301   0.476   6.144  1.8950 -0.9369  0.1142
  178VAL     CA 2686   2.264   0.334   6.001  0.1777 -0.1121  0.2512
  178VAL     HA 2687   2.343   0.282   5.950 -0.8866 -0.0368 -1.5742
  178VAL     CB 2688   2.218   0.254   6.119 -0.1525  0.3069  0.4121
  178VAL     HB 2689   2.143   0.314   6.176 -2.0170 -0.1849 -1.3846
  178VAL    CG1 2690   2.159   0.116   6.084  0.3984  0.1916 -0.0797
  178VAL   HG11 2691   2.140   0.051   6.172  2.8752  1.1159  1.2377
  178VAL   HG12 2692   2.223   0.063   6.011  1.3079  2.3715 -0.9382
  178VAL   HG13 2693   2.055   0.128   6.047 -0.0092 -2.4629  0.0539
  178VAL    CG2 2694   2.342   0.235   6.207 -0.1525  0.1618  0.3809
  178VAL   HG21 2695   2.324   0.201   6.311  2.1511  0.0654  0.8020
  178VAL   HG22 2696   2.402   0.328   6.212 -2.2393  1.9271 -3.3275
  178VAL   HG23 2697   2.403   0.153   6.162  0.0987  0.2886  0.4882
  178VAL      C 2698   2.164   0.347   5.891 -0.1738 -0.4209  0.5321
  178VAL      O 2699   2.192   0.335   5.772 -0.0238  0.7932  0.4344
  179TYR      N 2700   2.046   0.405   5.921 -0.0002  0.4317 -0.3904
  179TYR     HN 2701   2.040   0.436   6.015  0.4506 -0.3086 -0.1085
  179TYR     CA 2702   1.929   0.396   5.839 -0.0879 -0.5891 -0.1629
  179TYR     HA 2703   1.923   0.295   5.802  0.9745 -0.1791 -1.5220
  179TYR     CB 2704   1.807   0.429   5.927  0.1187  0.1623 -0.1526
  179TYR    HB1 2705   1.715   0.448   5.867 -0.7740  2.9979  1.8899
  179TYR    HB2 2706   1.828   0.524   5.980 -0.6551  0.6916 -0.7721
  179TYR     CG 2707   1.774   0.324   6.027  0.3891  0.0417 -0.1906
  179TYR    CD1 2708   1.740   0.359   6.156  0.0102 -0.1583 -0.2347
  179TYR    HD1 2709   1.745   0.463   6.184 -0.7542  0.0316 -0.7736
  179TYR    CE1 2710   1.702   0.261   6.244 -0.0643 -0.0206 -0.1143
  179TYR    HE1 2711   1.684   0.302   6.342 -0.9521  1.0312 -0.6907
  179TYR     CZ 2712   1.683   0.132   6.201  0.4645 -0.1818  0.1287
  179TYR     OH 2713   1.649   0.027   6.290  0.0428 -0.3074 -0.1722
  179TYR     HH 2714   1.595   0.057   6.363 -0.1599 -2.7929  0.7888
  179TYR    CD2 2715   1.766   0.193   5.985  0.1307 -0.2270  0.6741
  179TYR    HD2 2716   1.777   0.162   5.882  0.2923 -0.8497  0.8733
  179TYR    CE2 2717   1.715   0.099   6.071 -0.7692 -0.4805 -0.1163
  179TYR    HE2 2718   1.708  -0.000   6.029  0.5190 -0.1510 -1.1791
  179TYR      C 2719   1.935   0.484   5.719 -0.3895 -0.3072  0.0262
  179TYR      O 2720   1.909   0.443   5.606 -0.3701  0.3552 -0.2221
  180PHE      N 2721   1.975   0.611   5.734 -0.0616 -0.3432 -0.5183
  180PHE     HN 2722   2.002   0.639   5.826 -0.0051 -2.0587  0.0165
  180PHE     CA 2723   1.979   0.707   5.628  0.0060  0.0927 -0.1255
  180PHE     HA 2724   1.898   0.688   5.560  1.8088 -0.6252 -2.1870
  180PHE     CB 2725   1.963   0.847   5.689  0.0492 -0.0112  0.1245
  180PHE    HB1 2726   2.040   0.872   5.766  0.4634  2.1041 -0.8938
  180PHE    HB2 2727   1.873   0.841   5.754 -0.0036 -1.0963 -0.0388
  180PHE     CG 2728   1.950   0.963   5.596  0.6283 -0.0906 -0.0590
  180PHE    CD1 2729   2.059   1.038   5.560  0.1292  0.7231  0.1044
  180PHE    HD1 2730   2.158   1.011   5.593  0.1550  1.6386  0.8137
  180PHE    CE1 2731   2.042   1.146   5.476  0.0660  0.7790  0.1901
  180PHE    HE1 2732   2.131   1.201   5.448  0.9628  0.4590  2.2122
  180PHE     CZ 2733   1.920   1.174   5.420 -0.1088 -0.2958  0.0087
  180PHE     HZ 2734   1.902   1.250   5.345  1.1198  1.0876  1.0689
  180PHE    CD2 2735   1.829   0.990   5.537  0.6254 -0.1207 -0.0671
  180PHE    HD2 2736   1.746   0.928   5.568  0.2190  1.1071  1.4566
  180PHE    CE2 2737   1.809   1.104   5.462 -0.1991  0.1565  0.5475
  180PHE    HE2 2738   1.713   1.136   5.426  0.0561  0.1833 -0.1168
  180PHE      C 2739   2.111   0.706   5.560 -0.0254 -0.3337 -0.1817
  180PHE      O 2740   2.113   0.677   5.440 -0.2934 -0.3362 -0.1855
  181ASN      N 2741   2.228   0.730   5.623  0.2415 -0.3560 -0.6556
  181ASN     HN 2742   2.231   0.730   5.723 -2.3365  2.7481 -0.4367
  181ASN     CA 2743   2.355   0.738   5.560  0.6932  0.0957  0.2987
  181ASN     HA 2744   2.361   0.812   5.481 -0.1978 -2.6523 -2.5102
  181ASN     CB 2745   2.454   0.795   5.663  0.4810  0.1041  0.4974
  181ASN    HB1 2746   2.434   0.745   5.761  0.1981 -0.3170  0.2269
  181ASN    HB2 2747   2.423   0.900   5.683  0.5398  0.0597  0.8394
  181ASN     CG 2748   2.604   0.783   5.637  0.5016  0.9851  0.1897
  181ASN    OD1 2749   2.671   0.718   5.717 -0.0572 -0.1290 -0.2244
  181ASN    ND2 2750   2.654   0.830   5.520 -0.2664 -0.3799 -0.7079
  181ASN   HD21 2751   2.749   0.813   5.494  0.4584  1.0880  0.8707
  181ASN   HD22 2752   2.595   0.885   5.461  0.4409 -1.2571 -2.3228
  181ASN      C 2753   2.401   0.610   5.499 -0.1585  0.0147 -0.1786
  181ASN      O 2754   2.441   0.611   5.382  0.0802 -0.0324 -0.0976
  182PHE      N 2755   2.391   0.494   5.565 -0.4743  0.1016 -0.0734
  182PHE     HN 2756   2.351   0.488   5.656  0.3473 -2.3726  0.2045
  182PHE     CA 2757   2.444   0.374   5.509  0.4534  0.1667  0.6548
  182PHE     HA 2758   2.521   0.402   5.439  0.3120 -1.0939 -0.0389
  182PHE     CB 2759   2.502   0.285   5.621  0.1792 -0.3839  0.3668
  182PHE    HB1 2760   2.422   0.285   5.697 -0.0365 -1.0191  0.1389
  182PHE    HB2 2761   2.596   0.326   5.664 -0.9741  1.8835  0.8994
  182PHE     CG 2762   2.534   0.146   5.579 -0.3642 -0.4604  0.1965
  182PHE    CD1 2763   2.629   0.128   5.481 -0.1807  0.2531  0.2333
  182PHE    HD1 2764   2.675   0.220   5.449 -2.2740  1.7413  1.2342
  182PHE    CE1 2765   2.639   0.006   5.418 -0.1024  0.3637  0.0293
  182PHE    HE1 2766   2.710  -0.016   5.339 -0.6341 -1.1838 -0.0651
  182PHE     CZ 2767   2.570  -0.104   5.464 -0.0653  0.2238 -0.2451
  182PHE     HZ 2768   2.590  -0.205   5.433  2.1605  1.0664 -1.7494
  182PHE    CD2 2769   2.459   0.037   5.618 -0.8066 -0.0135  0.6098
  182PHE    HD2 2770   2.388   0.059   5.696 -2.0349 -0.4765 -0.3546
  182PHE    CE2 2771   2.470  -0.086   5.558  0.4583  0.2234  0.3217
  182PHE    HE2 2772   2.402  -0.168   5.572 -0.1434  0.5360 -0.5893
  182PHE      C 2773   2.347   0.292   5.431  0.4680  0.2336  0.5678
  182PHE      O 2774   2.356   0.271   5.310 -0.1384  0.9393  0.3894
  183PHE      N 2775   2.229   0.253   5.483  0.2058  0.0058 -0.1841
  183PHE     HN 2776   2.206   0.275   5.578  0.7207 -1.4527  0.3011
  183PHE     CA 2777   2.125   0.175   5.423  0.3029 -0.3370  0.0923
  183PHE     HA 2778   2.169   0.087   5.380  0.6825  0.0609 -0.3501
  183PHE     CB 2779   2.019   0.151   5.531 -0.0558 -0.1332 -0.2149
  183PHE    HB1 2780   1.914   0.144   5.495 -0.1810 -1.7705  0.3675
  183PHE    HB2 2781   2.026   0.227   5.612  1.0562 -0.3091 -0.1352
  183PHE     CG 2782   2.054   0.021   5.595 -0.2550 -0.0051  0.1552
  183PHE    CD1 2783   2.063  -0.090   5.515 -0.2903 -0.0166  0.1674
  183PHE    HD1 2784   2.018  -0.079   5.417 -1.9765 -2.8609  0.5125
  183PHE    CE1 2785   2.096  -0.212   5.568  0.5034 -0.0232 -0.3187
  183PHE    HE1 2786   2.103  -0.301   5.508  1.7469  0.3897 -0.8025
  183PHE     CZ 2787   2.137  -0.217   5.699  0.2272 -0.1160 -0.2336
  183PHE     HZ 2788   2.158  -0.315   5.740  1.2207 -0.3086 -1.1558
  183PHE    CD2 2789   2.100   0.020   5.725  0.1986  0.1610 -0.0010
  183PHE    HD2 2790   2.092   0.102   5.794  0.0268  0.2533 -0.1307
  183PHE    CE2 2791   2.137  -0.103   5.776 -0.4504 -0.1282 -0.2127
  183PHE    HE2 2792   2.163  -0.111   5.880  0.9186  0.2972 -0.4981
  183PHE      C 2793   2.058   0.232   5.303  0.5141 -0.2001  0.0372
  183PHE      O 2794   2.031   0.161   5.206  0.5262 -0.0906 -0.0466
  184ALA      N 2795   2.031   0.364   5.303  0.7669 -0.1429 -0.7141
  184ALA     HN 2796   2.036   0.410   5.391 -2.2895 -0.0123 -0.4813
  184ALA     CA 2797   1.960   0.432   5.199 -0.0558  0.2730  0.1056
  184ALA     HA 2798   1.913   0.361   5.133  0.8250 -1.2865  1.0848
  184ALA     CB 2799   1.858   0.525   5.267 -0.3863 -0.2885  0.3798
  184ALA    HB1 2800   1.793   0.574   5.191  2.1748 -0.0120 -1.7902
  184ALA    HB2 2801   1.901   0.612   5.322 -0.2693  0.4261 -0.8092
  184ALA    HB3 2802   1.797   0.464   5.337  0.3750 -0.0371  1.2855
  184ALA      C 2803   2.055   0.507   5.113  0.1465 -0.1323 -0.0270
  184ALA      O 2804   2.054   0.492   4.991  0.3515 -0.0906 -0.0343
  185CYS      N 2805   2.146   0.589   5.170  0.2422 -0.0609 -0.2801
  185CYS     HN 2806   2.158   0.593   5.269 -0.7992 -0.0739 -0.1440
  185CYS     CA 2807   2.215   0.686   5.090  0.1060  0.0940 -0.2110
  185CYS     HA 2808   2.154   0.723   5.009 -0.9257  0.6111  0.7676
  185CYS     CB 2809   2.244   0.810   5.177  0.0927  0.0819 -0.1885
  185CYS    HB1 2810   2.298   0.884   5.115  0.9519  0.5272  1.0589
  185CYS    HB2 2811   2.302   0.785   5.268 -0.5275 -0.2169  0.1341
  185CYS     SG 2812   2.085   0.892   5.210 -0.0517 -0.3820  0.2937
  185CYS    HG1 2813   2.056   0.850   5.332  1.8214 -1.6596  0.3477
  185CYS      C 2814   2.348   0.650   5.033  0.3747  0.0291  0.4545
  185CYS      O 2815   2.407   0.719   4.951 -0.2409 -0.1196 -0.1183
  186VAL      N 2816   2.403   0.536   5.079 -0.0022 -0.3044  0.0819
  186VAL     HN 2817   2.345   0.488   5.144  2.2789 -2.0301  0.9570
  186VAL     CA 2818   2.525   0.482   5.028  0.3995  0.3248  0.3571
  186VAL     HA 2819   2.570   0.541   4.950  1.6998  1.2628  1.7719
  186VAL     CB 2820   2.626   0.474   5.138 -0.2608  0.4460  0.9791
  186VAL     HB 2821   2.576   0.452   5.235 -0.6680 -0.9068  0.4830
  186VAL    CG1 2822   2.736   0.367   5.126 -0.0256  0.6663  1.1615
  186VAL   HG11 2823   2.693   0.265   5.128  1.7017 -0.1080  0.6911
  186VAL   HG12 2824   2.795   0.395   5.216 -1.0335  1.8871  1.4635
  186VAL   HG13 2825   2.803   0.385   5.038 -0.8026 -1.4454  0.0850
  186VAL    CG2 2826   2.688   0.613   5.163  0.5787  0.1493  0.5798
  186VAL   HG21 2827   2.740   0.615   5.260 -0.2289 -0.5730  1.0400
  186VAL   HG22 2828   2.604   0.685   5.167 -1.0760 -1.7025  1.0260
  186VAL   HG23 2829   2.761   0.643   5.085  1.0736 -0.6190  0.7379
  186VAL      C 2830   2.498   0.348   4.967  0.3494  0.2428  0.5563
  186VAL      O 2831   2.548   0.336   4.855  0.5013  0.4902  0.5947
  187LEU      N 2832   2.430   0.260   5.041 -0.1764 -0.1609 -0.3888
  187LEU     HN 2833   2.390   0.288   5.128 -0.5456  0.2697 -0.6972
  187LEU     CA 2834   2.415   0.124   4.997 -0.3387 -0.2887  0.0542
  187LEU     HA 2835   2.507   0.079   4.964 -0.3650 -0.1250 -0.2486
  187LEU     CB 2836   2.388   0.028   5.114 -0.2782  0.3137  0.5706
  187LEU    HB1 2837   2.296   0.069   5.159  0.0952  1.6686  0.1588
  187LEU    HB2 2838   2.464   0.033   5.195 -0.4597  0.6134  0.7216
  187LEU     CG 2839   2.348  -0.117   5.080  0.0799  0.3183  0.1068
  187LEU     HG 2840   2.255  -0.106   5.020  0.7399  0.1789 -0.9505
  187LEU    CD1 2841   2.461  -0.189   5.005  0.5862  0.7919  0.4035
  187LEU   HD11 2842   2.551  -0.202   5.069  1.0196  0.5113 -0.2566
  187LEU   HD12 2843   2.499  -0.144   4.911  3.4455  0.4916  1.3284
  187LEU   HD13 2844   2.435  -0.293   4.975  0.0240  1.3900 -1.2991
  187LEU    CD2 2845   2.305  -0.175   5.216 -0.6623  0.3241 -0.1204
  187LEU   HD21 2846   2.392  -0.182   5.285  0.0674  2.5014 -0.7617
  187LEU   HD22 2847   2.278  -0.281   5.193 -0.3087 -0.2208  1.7977
  187LEU   HD23 2848   2.217  -0.126   5.262 -1.4012 -1.6097  0.6428
  187LEU      C 2849   2.335   0.105   4.873  0.0612  0.3920 -0.3173
  187LEU      O 2850   2.382   0.046   4.776 -0.1803 -0.2212 -0.0666
  188VAL      N 2851   2.216   0.166   4.861  0.2544  0.7475 -0.4267
  188VAL     HN 2852   2.185   0.221   4.939  2.4499  1.3899  0.0838
  188VAL     CA 2853   2.139   0.157   4.741  0.0873  0.2890 -0.2877
  188VAL     HA 2854   2.130   0.053   4.715 -1.1330  0.5538 -1.0048
  188VAL     CB 2855   1.997   0.197   4.768 -0.1171 -0.4167 -0.3222
  188VAL     HB 2856   1.983   0.304   4.791 -1.4418 -0.3213 -1.4251
  188VAL    CG1 2857   1.909   0.178   4.643  0.3243  0.2469 -0.7395
  188VAL   HG11 2858   1.883   0.070   4.639  1.1076  0.0304 -0.2943
  188VAL   HG12 2859   1.947   0.212   4.545 -1.5189  1.7613 -0.9747
  188VAL   HG13 2860   1.812   0.219   4.678  1.2401 -0.9988  4.0488
  188VAL    CG2 2861   1.929   0.112   4.877  0.2850 -0.2099  0.0903
  188VAL   HG21 2862   1.836   0.169   4.903  1.2595  0.9714  1.1446
  188VAL   HG22 2863   1.993   0.114   4.968 -0.3533 -0.0561  0.5521
  188VAL   HG23 2864   1.908   0.011   4.838 -0.4708  0.5602 -1.6002
  188VAL      C 2865   2.198   0.213   4.616  0.3046 -0.2501 -0.4253
  188VAL      O 2866   2.189   0.155   4.508 -0.2108 -0.1742 -0.4241
  189PRO      N 2867   2.264   0.325   4.622  0.0742 -0.1402  0.1328
  189PRO     CD 2868   2.216   0.442   4.694  0.3654 -0.4048  0.7694
  189PRO    HD1 2869   2.260   0.432   4.795  0.8432  0.8842  0.7068
  189PRO    HD2 2870   2.107   0.453   4.715  0.1238  2.0688 -1.3404
  189PRO     CA 2871   2.349   0.370   4.516 -0.0646  0.0892  0.1190
  189PRO     HA 2872   2.279   0.379   4.435  0.6675  1.7412 -0.3843
  189PRO     CB 2873   2.392   0.513   4.551 -0.2005  0.1904 -0.1276
  189PRO    HB1 2874   2.418   0.576   4.464  0.9414 -1.3564 -0.9403
  189PRO    HB2 2875   2.479   0.508   4.619 -0.5439  2.2298  0.5213
  189PRO     CG 2876   2.269   0.568   4.625 -0.4245 -0.4795  0.0128
  189PRO    HG1 2877   2.290   0.650   4.697 -0.5051 -1.9774  1.8218
  189PRO    HG2 2878   2.197   0.609   4.550 -0.3304 -0.0833  0.1379
  189PRO      C 2879   2.468   0.285   4.486  0.1137  0.2888  0.2543
  189PRO      O 2880   2.508   0.288   4.370 -0.4165  0.3398  0.0722
  190LEU      N 2881   2.537   0.220   4.582  0.0133  0.0619  0.1727
  190LEU     HN 2882   2.500   0.216   4.674 -1.7498 -4.0031 -0.4895
  190LEU     CA 2883   2.648   0.133   4.556 -0.2772 -0.4437  0.6037
  190LEU     HA 2884   2.718   0.183   4.491 -0.0348 -1.6017 -0.0568
  190LEU     CB 2885   2.729   0.095   4.680  0.7266  0.8511  0.3668
  190LEU    HB1 2886   2.657   0.038   4.742 -0.4366  0.8373 -0.9579
  190LEU    HB2 2887   2.757   0.188   4.734 -2.3534  1.6038  0.8477
  190LEU     CG 2888   2.857   0.012   4.658  0.0980 -0.0967  0.2345
  190LEU     HG 2889   2.818  -0.085   4.620  1.5007 -0.2789 -0.7975
  190LEU    CD1 2890   2.958   0.071   4.559  0.5047 -0.2301  0.5667
  190LEU   HD11 2891   2.990   0.169   4.600  1.6892 -0.4561  0.2457
  190LEU   HD12 2892   2.920   0.070   4.454 -0.2635  1.6601  0.7780
  190LEU   HD13 2893   3.047   0.005   4.562  0.8707  0.1221 -1.1897
  190LEU    CD2 2894   2.929  -0.020   4.790  0.1966  0.2121  0.2545
  190LEU   HD21 2895   2.965   0.072   4.841 -1.3921  1.3609 -0.6040
  190LEU   HD22 2896   3.017  -0.088   4.783 -0.5789 -0.7587 -0.1784
  190LEU   HD23 2897   2.853  -0.070   4.853  2.9042 -2.6026  1.5443
  190LEU      C 2898   2.600   0.018   4.473  0.2921 -0.3955  0.2026
  190LEU      O 2899   2.658  -0.026   4.374 -0.0627  0.2129 -0.2832
  191LEU      N 2900   2.483  -0.035   4.512  0.2239 -0.0078  0.5357
  191LEU     HN 2901   2.436   0.007   4.589 -0.9598 -0.5501  0.1254
  191LEU     CA 2902   2.412  -0.134   4.437 -0.2272  0.6199  0.1227
  191LEU     HA 2903   2.475  -0.218   4.415 -0.0070  0.9608 -0.5809
  191LEU     CB 2904   2.283  -0.183   4.506 -0.3287  0.0294 -0.4856
  191LEU    HB1 2905   2.226  -0.241   4.430 -1.7845  0.7647  0.0106
  191LEU    HB2 2906   2.223  -0.095   4.535  0.3936  0.4221 -0.1588
  191LEU     CG 2907   2.314  -0.273   4.627  0.2627  0.8967  0.0148
  191LEU     HG 2908   2.406  -0.244   4.682  0.0420 -0.4949  1.1738
  191LEU    CD1 2909   2.196  -0.269   4.727  0.6137  0.2998  0.4570
  191LEU   HD11 2910   2.229  -0.320   4.820  0.2514  0.5394  0.7168
  191LEU   HD12 2911   2.106  -0.315   4.682  0.4432  1.0176  0.0416
  191LEU   HD13 2912   2.164  -0.165   4.746 -3.4002 -0.8484  0.9563
  191LEU    CD2 2913   2.317  -0.420   4.584 -0.1767  0.4325  1.4996
  191LEU   HD21 2914   2.390  -0.434   4.501 -0.7339 -0.2157  1.1120
  191LEU   HD22 2915   2.222  -0.452   4.536  0.4289 -1.4906  1.4731
  191LEU   HD23 2916   2.339  -0.496   4.662  1.2686 -3.0337 -1.9518
  191LEU      C 2917   2.370  -0.093   4.301 -0.4515  0.2967  0.0941
  191LEU      O 2918   2.375  -0.181   4.214 -0.7030  0.1112  0.2652
  192LEU      N 2919   2.325   0.031   4.274  0.1019  0.6111  0.6009
  192LEU     HN 2920   2.314   0.093   4.351 -1.3141 -0.1643  1.0580
  192LEU     CA 2921   2.281   0.070   4.143 -0.0523  0.0241  0.4724
  192LEU     HA 2922   2.202   0.004   4.112  0.0413  0.4773 -0.7900
  192LEU     CB 2923   2.231   0.215   4.148  0.0606  0.0581  0.6585
  192LEU    HB1 2924   2.310   0.285   4.181 -2.6149  2.7855  1.7978
  192LEU    HB2 2925   2.165   0.214   4.237 -2.3205 -0.0251 -1.0141
  192LEU     CG 2926   2.179   0.277   4.017  0.1599 -0.2707  0.4630
  192LEU     HG 2927   2.270   0.268   3.954  1.3117 -1.5870  2.2047
  192LEU    CD1 2928   2.064   0.194   3.957  0.1078 -0.2337  0.5123
  192LEU   HD11 2929   1.987   0.184   4.036  0.4148 -1.7356  0.6609
  192LEU   HD12 2930   2.096   0.088   3.943 -0.7837 -0.3002 -1.2449
  192LEU   HD13 2931   2.032   0.226   3.856  2.7865 -0.4060 -0.4642
  192LEU    CD2 2932   2.138   0.423   4.045  0.3332 -0.0441 -0.4381
  192LEU   HD21 2933   2.057   0.425   4.121 -0.7603 -0.7532 -1.5388
  192LEU   HD22 2934   2.112   0.473   3.949 -1.1795  0.4862  0.2156
  192LEU   HD23 2935   2.222   0.480   4.089  0.1891  0.7690 -1.1702
  192LEU      C 2936   2.393   0.056   4.046  0.0023 -0.3607  0.5916
  192LEU      O 2937   2.376   0.003   3.936  0.7366  0.5801  0.0068
  193MET      N 2938   2.511   0.112   4.079 -0.1618  0.4719 -0.1958
  193MET     HN 2939   2.510   0.165   4.164 -2.3167 -0.5872  0.4991
  193MET     CA 2940   2.629   0.103   3.999 -0.1122  0.2220 -0.0951
  193MET     HA 2941   2.602   0.126   3.897 -0.1437  2.5933  0.4047
  193MET     CB 2942   2.745   0.193   4.044  0.5668 -0.8137  0.2668
  193MET    HB1 2943   2.706   0.296   4.027 -0.8337 -1.1958  0.9638
  193MET    HB2 2944   2.830   0.183   3.973 -0.9139 -0.7712 -1.5821
  193MET     CG 2945   2.807   0.177   4.183  0.0355 -0.0817  0.5972
  193MET    HG1 2946   2.848   0.075   4.204 -1.8623 -1.1349 -0.4895
  193MET    HG2 2947   2.728   0.185   4.261  0.0235 -2.4392  0.9083
  193MET     SD 2948   2.923   0.313   4.213  0.5039 -0.3537  0.0533
  193MET     CE 2949   2.807   0.435   4.282 -0.0159 -0.2531 -0.9748
  193MET    HE1 2950   2.865   0.530   4.283 -1.2315  0.5268  0.5517
  193MET    HE2 2951   2.778   0.422   4.389  0.0120 -2.4237 -1.1975
  193MET    HE3 2952   2.710   0.438   4.228 -0.8132 -2.5029  0.1868
  193MET      C 2953   2.674  -0.039   3.986 -0.4938  0.0834  0.0741
  193MET      O 2954   2.720  -0.084   3.881  0.1192 -0.2994  0.4992
  194LEU      N 2955   2.663  -0.123   4.091 -0.2157 -0.0520 -0.0048
  194LEU     HN 2956   2.627  -0.098   4.180 -0.7864 -0.6222 -0.0689
  194LEU     CA 2957   2.692  -0.261   4.070  0.4868  0.1370 -0.2819
  194LEU     HA 2958   2.790  -0.273   4.026 -0.5149 -4.7099 -1.7984
  194LEU     CB 2959   2.686  -0.336   4.204  0.3054 -0.3435 -0.5573
  194LEU    HB1 2960   2.668  -0.445   4.188  1.5466 -0.8113  1.0310
  194LEU    HB2 2961   2.604  -0.296   4.267 -0.1384 -0.1957 -1.2148
  194LEU     CG 2962   2.806  -0.323   4.299 -0.0652  0.0087 -0.1339
  194LEU     HG 2963   2.832  -0.216   4.312 -1.8593  0.2333  2.3049
  194LEU    CD1 2964   2.783  -0.376   4.441 -0.5745 -0.2920 -0.3259
  194LEU   HD11 2965   2.879  -0.353   4.492 -0.3651 -1.2545 -0.2559
  194LEU   HD12 2966   2.782  -0.487   4.444  0.7666 -0.3019  1.4970
  194LEU   HD13 2967   2.701  -0.330   4.500 -0.3374 -0.5514  0.2086
  194LEU    CD2 2968   2.924  -0.399   4.236  0.1107  0.1469  0.0268
  194LEU   HD21 2969   2.939  -0.387   4.126  2.0072 -2.8756 -0.1848
  194LEU   HD22 2970   2.912  -0.508   4.254 -0.9513  0.5660  2.1226
  194LEU   HD23 2971   3.023  -0.374   4.278  1.3772 -0.4784 -2.4208
  194LEU      C 2972   2.607  -0.334   3.972  0.1523  0.2141 -0.0490
  194LEU      O 2973   2.656  -0.413   3.891  0.4678  0.1545  0.1981
  195GLY      N 2974   2.479  -0.294   3.962 -0.1388 -0.5871  0.4230
  195GLY     HN 2975   2.440  -0.228   4.025  0.2712  0.8763 -0.7872
  195GLY     CA 2976   2.382  -0.331   3.863  0.4790  0.1902 -0.4866
  195GLY    HA1 2977   2.281  -0.318   3.899  0.6135 -1.3154  0.4983
  195GLY    HA2 2978   2.385  -0.438   3.845 -0.7291 -0.5807  3.1840
  195GLY      C 2979   2.394  -0.267   3.729  0.1154 -0.0720 -0.6453
  195GLY      O 2980   2.378  -0.339   3.630 -0.0443 -0.2907 -0.4599
  196VAL      N 2981   2.437  -0.140   3.714  0.1027  0.0068 -0.0402
  196VAL     HN 2982   2.438  -0.092   3.801  0.9419 -2.3519  1.3475
  196VAL     CA 2983   2.478  -0.083   3.589 -0.3600  0.1744 -0.1165
  196VAL     HA 2984   2.397  -0.103   3.520 -0.3452  2.0943 -0.7341
  196VAL     CB 2985   2.485   0.066   3.596 -0.4969  0.2265 -0.9855
  196VAL     HB 2986   2.540   0.085   3.691  0.6147 -2.5639 -0.9703
  196VAL    CG1 2987   2.556   0.139   3.480  0.0770  0.4680 -0.4864
  196VAL   HG11 2988   2.552   0.249   3.493  2.5354  0.2949  3.6081
  196VAL   HG12 2989   2.495   0.114   3.391 -1.2499 -0.4918  0.6324
  196VAL   HG13 2990   2.663   0.113   3.466  0.0780  0.1904 -0.0116
  196VAL    CG2 2991   2.344   0.128   3.603 -0.7588 -0.4580  0.0221
  196VAL   HG21 2992   2.276   0.078   3.675  0.8748 -0.3720  1.6997
  196VAL   HG22 2993   2.306   0.094   3.505  1.3420 -0.7590 -0.7544
  196VAL   HG23 2994   2.347   0.239   3.610  1.9584 -0.5626  2.5263
  196VAL      C 2995   2.594  -0.152   3.526 -0.5485 -0.3441  0.0989
  196VAL      O 2996   2.583  -0.184   3.408  0.2808 -0.2992  0.0024
  197TYR      N 2997   2.701  -0.186   3.601 -0.7125 -0.3932  0.3132
  197TYR     HN 2998   2.706  -0.142   3.690 -0.5174  2.1685 -0.8467
  197TYR     CA 2999   2.810  -0.262   3.548 -0.0280  0.2490  0.7809
  197TYR     HA 3000   2.831  -0.215   3.452  0.4027  0.6789  1.0792
  197TYR     CB 3001   2.932  -0.262   3.641  0.0367 -0.0367  0.6972
  197TYR    HB1 3002   2.992  -0.350   3.611 -1.3130 -1.1627  1.1747
  197TYR    HB2 3003   2.894  -0.279   3.744  1.9143  0.1398  1.4503
  197TYR     CG 3004   3.019  -0.142   3.625  0.5074 -0.4375  0.2296
  197TYR    CD1 3005   3.077  -0.117   3.503  0.3888 -0.4322  0.1739
  197TYR    HD1 3006   3.070  -0.197   3.430  1.3850  0.7469 -1.2768
  197TYR    CE1 3007   3.154  -0.006   3.480 -0.4700  0.1454  0.0389
  197TYR    HE1 3008   3.185   0.028   3.382 -0.8189 -1.0510 -0.4951
  197TYR     CZ 3009   3.158   0.088   3.581  0.4129 -0.3596  0.4872
  197TYR     OH 3010   3.205   0.216   3.546  0.1162 -0.1999  0.6671
  197TYR     HH 3011   3.189   0.274   3.620 -0.1163 -1.9948  2.0824
  197TYR    CD2 3012   3.038  -0.054   3.729 -0.3154  0.1919 -0.1441
  197TYR    HD2 3013   2.989  -0.070   3.824  0.8564  1.6164  0.7374
  197TYR    CE2 3014   3.106   0.063   3.706 -0.7517  0.5169  0.1949
  197TYR    HE2 3015   3.114   0.135   3.786 -1.2846  1.7303 -0.8037
  197TYR      C 3016   2.769  -0.399   3.508  0.2197  0.3354  0.2196
  197TYR      O 3017   2.822  -0.449   3.408  0.0991 -0.2728  0.4563
  198LEU      N 3018   2.672  -0.465   3.575  0.0181  0.4806  0.0718
  198LEU     HN 3019   2.644  -0.425   3.662 -0.8182 -1.9588  1.0017
  198LEU     CA 3020   2.616  -0.585   3.522  0.0736  0.4047  0.1853
  198LEU     HA 3021   2.705  -0.645   3.511 -1.1867 -1.3212 -1.2870
  198LEU     CB 3022   2.530  -0.663   3.622 -0.1490 -0.1162 -0.4013
  198LEU    HB1 3023   2.515  -0.763   3.576  2.7920 -0.1356 -1.5524
  198LEU    HB2 3024   2.441  -0.604   3.653 -0.7581  0.9007 -3.6858
  198LEU     CG 3025   2.603  -0.694   3.755 -0.0414 -0.3157 -0.5068
  198LEU     HG 3026   2.674  -0.612   3.778 -2.0276  1.8646 -1.6374
  198LEU    CD1 3027   2.502  -0.721   3.868  0.1264  0.4161 -0.1790
  198LEU   HD11 3028   2.551  -0.743   3.965 -1.0873  1.7510  0.7863
  198LEU   HD12 3029   2.436  -0.806   3.839  1.8986 -1.5467  1.2856
  198LEU   HD13 3030   2.430  -0.637   3.877 -0.3282  0.6474 -4.0162
  198LEU    CD2 3031   2.692  -0.819   3.746 -0.0174 -0.3263 -0.1395
  198LEU   HD21 3032   2.733  -0.854   3.843 -0.3946  1.4112  0.6740
  198LEU   HD22 3033   2.773  -0.804   3.671 -0.6160  0.5499 -0.6232
  198LEU   HD23 3034   2.634  -0.907   3.710 -1.8048  0.9537 -0.5171
  198LEU      C 3035   2.551  -0.569   3.388  0.2148 -0.1471  0.0473
  198LEU      O 3036   2.576  -0.649   3.298 -0.6780  0.0143 -0.3453
  199ARG      N 3037   2.475  -0.460   3.366 -0.3099 -0.4047  0.5553
  199ARG     HN 3038   2.449  -0.394   3.436 -0.4553  0.5477 -0.3716
  199ARG     CA 3039   2.428  -0.424   3.236  0.0381 -0.0174  0.5323
  199ARG     HA 3040   2.373  -0.512   3.205 -1.5552  0.7560  1.0597
  199ARG     CB 3041   2.322  -0.313   3.247 -0.2006 -0.1269 -0.6103
  199ARG    HB1 3042   2.285  -0.285   3.146 -0.2874 -1.1087 -0.8674
  199ARG    HB2 3043   2.368  -0.222   3.290  1.2629 -1.0908 -0.0496
  199ARG     CG 3044   2.203  -0.352   3.336  0.5566 -0.9175  0.0783
  199ARG    HG1 3045   2.196  -0.284   3.424 -0.0451 -1.3967  0.4016
  199ARG    HG2 3046   2.221  -0.452   3.381  0.6184 -1.0177 -0.1654
  199ARG     CD 3047   2.064  -0.341   3.272  0.6274  0.3230  0.1130
  199ARG    HD1 3048   2.057  -0.241   3.224  0.2428  0.5306  0.5954
  199ARG    HD2 3049   1.977  -0.338   3.340 -0.5153 -0.9002 -1.2509
  199ARG     NE 3050   2.066  -0.441   3.162 -0.0019 -0.0629  0.4484
  199ARG     HE 3051   2.151  -0.462   3.114 -0.4203  2.0301 -1.3493
  199ARG     CZ 3052   1.957  -0.516   3.128  0.2425 -0.3904  0.3824
  199ARG    NH1 3053   1.835  -0.507   3.189  0.1818  0.2875  0.1664
  199ARG   HH11 3054   1.811  -0.436   3.255 -0.3776 -1.7820  2.3169
  199ARG   HH12 3055   1.755  -0.548   3.146 -0.2235 -0.0494  1.2254
  199ARG    NH2 3056   1.977  -0.592   3.017  0.8139 -0.3531  0.4546
  199ARG   HH21 3057   2.045  -0.555   2.954 -0.1508  0.3632 -0.1887
  199ARG   HH22 3058   1.896  -0.635   2.976  1.1503  0.3466 -1.0244
  199ARG      C 3059   2.528  -0.397   3.129 -0.0186  0.4796  0.6039
  199ARG      O 3060   2.502  -0.428   3.013 -0.3035 -0.1840  0.8374
  200ILE      N 3061   2.642  -0.330   3.155  0.1964  0.2316  0.3042
  200ILE     HN 3062   2.643  -0.282   3.242 -0.4947 -0.1624  0.5381
  200ILE     CA 3063   2.747  -0.305   3.062  0.0347 -0.0914  0.0303
  200ILE     HA 3064   2.701  -0.265   2.972 -0.3224 -1.2469 -0.3083
  200ILE     CB 3065   2.855  -0.220   3.123 -0.2207  0.3164 -0.0776
  200ILE     HB 3066   2.887  -0.261   3.221  0.6691 -0.5212 -0.6899
  200ILE    CG2 3067   2.984  -0.222   3.039 -0.2261 -0.9478 -0.0728
  200ILE   HG21 3068   2.961  -0.198   2.933  1.4409  0.5467 -0.1318
  200ILE   HG22 3069   3.036  -0.321   3.039 -0.0811 -0.9094 -1.9369
  200ILE   HG23 3070   3.051  -0.144   3.081 -1.0912 -0.1312 -0.1681
  200ILE    CG1 3071   2.804  -0.075   3.126 -0.7741  0.1272 -0.2666
  200ILE   HG11 3072   2.695  -0.085   3.148 -0.9250  2.0518 -0.0210
  200ILE   HG12 3073   2.812  -0.024   3.027  0.3710 -1.1599 -0.8636
  200ILE     CD 3074   2.861   0.003   3.244 -0.3751 -0.4841 -0.0498
  200ILE    HD1 3075   2.831  -0.030   3.345  1.6819  0.7257  1.0089
  200ILE    HD2 3076   2.850   0.113   3.232  2.3148  0.1554  2.3112
  200ILE    HD3 3077   2.971  -0.015   3.249 -0.2680 -0.0681 -0.7415
  200ILE      C 3078   2.800  -0.435   3.014 -0.6824 -0.5653  0.4991
  200ILE      O 3079   2.788  -0.468   2.896  0.2716  0.0368  0.2203
  201PHE      N 3080   2.865  -0.519   3.097  0.3576  0.3547  0.6494
  201PHE     HN 3081   2.889  -0.490   3.189  3.3818 -0.3516  0.1817
  201PHE     CA 3082   2.911  -0.646   3.051 -0.0267  0.2741  0.4803
  201PHE     HA 3083   2.980  -0.624   2.970 -0.5315  2.8755  0.6748
  201PHE     CB 3084   2.983  -0.729   3.158  0.0382  0.2752  0.4387
  201PHE    HB1 3085   3.034  -0.824   3.129  2.5968  1.5090  0.6448
  201PHE    HB2 3086   2.909  -0.756   3.236 -0.7825  0.5884 -0.2218
  201PHE     CG 3087   3.088  -0.642   3.217  0.0439  0.2713  0.4344
  201PHE    CD1 3088   3.191  -0.594   3.140 -0.7400  1.1525 -0.0995
  201PHE    HD1 3089   3.202  -0.634   3.040  0.4915  1.3630 -0.0725
  201PHE    CE1 3090   3.289  -0.513   3.193  0.1165  0.1982 -0.1720
  201PHE    HE1 3091   3.369  -0.489   3.126 -0.3726  2.9630  0.1140
  201PHE     CZ 3092   3.267  -0.458   3.317 -0.1280  0.1160 -0.1780
  201PHE     HZ 3093   3.343  -0.392   3.356 -1.3921  2.1550 -1.0362
  201PHE    CD2 3094   3.077  -0.600   3.348 -0.5160  0.1722  0.4219
  201PHE    HD2 3095   2.996  -0.637   3.409  0.9475 -0.6638  1.9474
  201PHE    CE2 3096   3.167  -0.508   3.397 -0.0902  0.0741 -0.1572
  201PHE    HE2 3097   3.166  -0.478   3.501  2.0750 -0.2457  0.0057
  201PHE      C 3098   2.808  -0.731   2.985  0.3881  0.2704 -0.1697
  201PHE      O 3099   2.837  -0.810   2.895 -0.1832 -0.0266 -0.0934
  202LEU      N 3100   2.681  -0.736   3.027  0.4781 -0.7178  0.0225
  202LEU     HN 3101   2.651  -0.676   3.101  2.5015  0.1680  0.1959
  202LEU     CA 3102   2.591  -0.829   2.966 -0.1310 -0.1490  0.0385
  202LEU     HA 3103   2.640  -0.925   2.956 -2.0611 -1.3194  1.1867
  202LEU     CB 3104   2.476  -0.852   3.065  0.0248  0.3321  0.3350
  202LEU    HB1 3105   2.426  -0.753   3.073  0.1490  0.2833  1.9722
  202LEU    HB2 3106   2.516  -0.897   3.159  0.0593 -0.8314 -0.2177
  202LEU     CG 3107   2.363  -0.945   3.017  0.3460 -0.0191  0.2577
  202LEU     HG 3108   2.324  -0.904   2.922 -1.8084  0.0048  1.0984
  202LEU    CD1 3109   2.401  -1.094   3.001  0.2938  0.0761 -0.7865
  202LEU   HD11 3110   2.413  -1.142   3.100 -1.1907  0.9344 -0.1417
  202LEU   HD12 3111   2.490  -1.114   2.938  0.5877  0.4261 -0.4818
  202LEU   HD13 3112   2.318  -1.150   2.952 -0.8477 -0.9345  2.0667
  202LEU    CD2 3113   2.244  -0.931   3.113  0.5721 -0.2771  0.5803
  202LEU   HD21 3114   2.264  -0.977   3.213  1.0371  1.3634  1.2669
  202LEU   HD22 3115   2.157  -0.979   3.062  1.3274  0.0414 -1.0372
  202LEU   HD23 3116   2.218  -0.827   3.143 -3.5470 -0.5004 -1.4785
  202LEU      C 3117   2.545  -0.782   2.832 -0.5831 -0.1757  0.1843
  202LEU      O 3118   2.514  -0.874   2.755  0.7719 -0.1013 -0.4719
  203ALA      N 3119   2.543  -0.649   2.813 -0.5961 -0.1891  0.0896
  203ALA     HN 3120   2.563  -0.588   2.888  1.7621  1.3535 -1.6535
  203ALA     CA 3121   2.526  -0.587   2.685 -0.0057 -0.0558  0.0731
  203ALA     HA 3122   2.435  -0.634   2.650  0.8483 -2.7599  1.2130
  203ALA     CB 3123   2.518  -0.435   2.702  0.4517  0.0307 -0.4691
  203ALA    HB1 3124   2.499  -0.380   2.607 -0.1400 -0.2103 -0.4928
  203ALA    HB2 3125   2.610  -0.382   2.735  0.6315  1.5406 -3.0669
  203ALA    HB3 3126   2.444  -0.405   2.779  1.3496 -2.6901  1.5983
  203ALA      C 3127   2.641  -0.617   2.596  0.2926 -0.2019  0.5048
  203ALA      O 3128   2.628  -0.654   2.479 -0.7607  0.3735  0.4301
  204ALA      N 3129   2.766  -0.608   2.647  0.4488 -0.6040  0.2007
  204ALA     HN 3130   2.775  -0.578   2.741 -0.0272  0.9364 -0.2128
  204ALA     CA 3131   2.882  -0.636   2.568  0.2297 -0.0932 -0.3096
  204ALA     HA 3132   2.866  -0.580   2.477  2.1461  1.1621  0.0700
  204ALA     CB 3133   3.013  -0.587   2.631  0.0750  0.5604 -0.4867
  204ALA    HB1 3134   2.999  -0.483   2.669 -1.3226 -0.0451  0.7529
  204ALA    HB2 3135   3.096  -0.584   2.557  0.0247  0.6760 -0.5379
  204ALA    HB3 3136   3.042  -0.649   2.719  0.3323 -1.4804 -1.9401
  204ALA      C 3137   2.894  -0.778   2.524 -0.0872 -0.2596  0.1325
  204ALA      O 3138   2.907  -0.813   2.407 -0.7774  0.1356 -0.0665
  205ARG      N 3139   2.870  -0.872   2.618 -0.6773 -0.1857  0.0582
  205ARG     HN 3140   2.872  -0.837   2.711  2.1490  0.6022 -0.1925
  205ARG     CA 3141   2.877  -1.012   2.593  0.1252 -0.2561  0.6000
  205ARG     HA 3142   2.976  -1.028   2.553 -0.9447  0.3853 -2.6837
  205ARG     CB 3143   2.854  -1.096   2.720 -0.1059 -0.7399  0.2426
  205ARG    HB1 3144   2.832  -1.201   2.692 -0.8902 -0.3773 -0.5675
  205ARG    HB2 3145   2.769  -1.045   2.770  0.2181  1.5372 -1.3431
  205ARG     CG 3146   2.976  -1.086   2.812  0.2428  0.0465 -0.2921
  205ARG    HG1 3147   2.943  -1.137   2.905 -1.1162  0.3250 -0.5990
  205ARG    HG2 3148   2.990  -0.978   2.831 -1.6123  0.6952 -2.1254
  205ARG     CD 3149   3.107  -1.153   2.771  0.3448  0.3933 -0.5439
  205ARG    HD1 3150   3.189  -1.132   2.843 -0.6796  0.7121  0.5693
  205ARG    HD2 3151   3.138  -1.099   2.680 -1.4566 -1.9190 -2.6633
  205ARG     NE 3152   3.096  -1.300   2.748  0.5867  0.3010 -0.0967
  205ARG     HE 3153   3.008  -1.347   2.743  0.0400  0.9696  2.0519
  205ARG     CZ 3154   3.201  -1.384   2.725  0.5708  0.2366  0.0643
  205ARG    NH1 3155   3.332  -1.350   2.704  0.6250 -0.0452 -0.0611
  205ARG   HH11 3156   3.399  -1.424   2.712  0.5710 -0.4930 -2.7567
  205ARG   HH12 3157   3.356  -1.255   2.725 -2.2716  1.1171 -1.4736
  205ARG    NH2 3158   3.164  -1.515   2.716 -0.2268  0.5022 -0.7100
  205ARG   HH21 3159   3.230  -1.568   2.661  0.3656 -0.1526  0.5809
  205ARG   HH22 3160   3.068  -1.541   2.724 -0.6436  1.6697 -1.5828
  205ARG      C 3161   2.793  -1.058   2.478  0.1308  0.0699  0.4663
  205ARG      O 3162   2.827  -1.144   2.397 -0.2730 -0.2495  0.6362
  206ARG      N 3163   2.670  -1.004   2.472  0.0490 -0.1798 -0.1770
  206ARG     HN 3164   2.648  -0.947   2.551 -0.1718 -1.2984  0.5933
  206ARG     CA 3165   2.578  -1.026   2.364 -0.2364 -0.1189  0.0521
  206ARG     HA 3166   2.572  -1.131   2.342 -0.6215 -1.0196  3.7057
  206ARG     CB 3167   2.438  -0.988   2.413 -0.5274 -0.3413 -0.5970
  206ARG    HB1 3168   2.369  -0.996   2.327  2.2492 -0.2137 -2.9715
  206ARG    HB2 3169   2.431  -0.884   2.453  2.1239 -0.5356  0.5526
  206ARG     CG 3170   2.394  -1.081   2.527  0.3180  0.1626  0.1573
  206ARG    HG1 3171   2.455  -1.067   2.618 -0.2348 -1.4581  0.8037
  206ARG    HG2 3172   2.416  -1.182   2.486  1.7923  0.6241 -0.2377
  206ARG     CD 3173   2.254  -1.059   2.585  0.0335 -0.4812 -0.2715
  206ARG    HD1 3174   2.251  -0.955   2.625 -0.7340 -0.2740 -0.8249
  206ARG    HD2 3175   2.237  -1.140   2.659 -1.5854 -0.3598 -0.4805
  206ARG     NE 3176   2.165  -1.074   2.467  0.1329  0.2595 -0.4502
  206ARG     HE 3177   2.200  -1.124   2.387  0.7025 -0.8868  0.4873
  206ARG     CZ 3178   2.052  -0.998   2.452 -0.1541 -0.1175 -0.2173
  206ARG    NH1 3179   1.999  -0.908   2.539  0.0951 -0.1162 -0.0647
  206ARG   HH11 3180   2.049  -0.885   2.623 -0.4352  1.2646 -0.1052
  206ARG   HH12 3181   1.910  -0.867   2.517 -0.5611 -0.5220  1.6443
  206ARG    NH2 3182   1.980  -1.019   2.338  0.1187 -0.0630 -0.4008
  206ARG   HH21 3183   2.020  -1.074   2.265 -0.2378 -2.4777  1.0935
  206ARG   HH22 3184   1.894  -0.969   2.336 -0.4247 -0.9109  0.5443
  206ARG      C 3185   2.613  -0.967   2.232 -0.0911 -0.1169  0.0907
  206ARG      O 3186   2.600  -1.033   2.129  0.1002 -0.1513  0.0877
  207GLN      N 3187   2.666  -0.843   2.234  0.1847 -0.2248 -0.3079
  207GLN     HN 3188   2.671  -0.790   2.319 -1.2564  0.5314 -0.6740
  207GLN     CA 3189   2.721  -0.784   2.116 -0.4580 -0.1593 -0.5760
  207GLN     HA 3190   2.645  -0.799   2.041 -1.1640  2.4160 -0.4721
  207GLN     CB 3191   2.748  -0.633   2.129 -0.2085 -0.2441 -0.0596
  207GLN    HB1 3192   2.818  -0.600   2.050 -0.3989 -0.4476 -0.3150
  207GLN    HB2 3193   2.802  -0.617   2.225 -0.9828 -1.1133  0.5382
  207GLN     CG 3194   2.619  -0.550   2.123  0.0629  0.2340  0.6193
  207GLN    HG1 3195   2.537  -0.586   2.188  1.6775 -0.5745  2.3315
  207GLN    HG2 3196   2.584  -0.536   2.019  1.2185 -0.6947  0.0826
  207GLN     CD 3197   2.661  -0.414   2.177  0.0785  0.4268  0.1222
  207GLN    OE1 3198   2.742  -0.338   2.126 -0.5437  0.6787 -0.5167
  207GLN    NE2 3199   2.596  -0.387   2.294  0.7647 -0.0766  0.6287
  207GLN   HE21 3200   2.605  -0.300   2.342  0.2280 -0.0732  0.7305
  207GLN   HE22 3201   2.539  -0.458   2.336  1.1292 -1.0689 -0.4983
  207GLN      C 3202   2.837  -0.851   2.052 -0.1989 -0.3963  0.1269
  207GLN      O 3203   2.839  -0.871   1.930 -0.3683  0.7232 -0.0695
  208LEU      N 3204   2.931  -0.897   2.136  0.3345  0.2885 -0.0855
  208LEU     HN 3205   2.922  -0.870   2.231 -0.7224  1.6825 -0.5472
  208LEU     CA 3206   3.045  -0.976   2.098 -0.0765 -0.0381 -0.6703
  208LEU     HA 3207   3.104  -0.924   2.024  0.7214 -0.7390 -0.5375
  208LEU     CB 3208   3.125  -1.014   2.224  0.3079  0.2261 -0.8326
  208LEU    HB1 3209   3.069  -1.074   2.298  0.7753  2.3430  1.3680
  208LEU    HB2 3210   3.143  -0.922   2.284 -2.1253  1.1475 -1.3995
  208LEU     CG 3211   3.257  -1.092   2.209  0.3229  0.0676  0.0513
  208LEU     HG 3212   3.240  -1.186   2.151  2.3546 -0.8204  0.7985
  208LEU    CD1 3213   3.357  -1.011   2.124  0.0550  0.5000  0.1420
  208LEU   HD11 3214   3.322  -1.021   2.020  0.9939 -3.1620  0.0315
  208LEU   HD12 3215   3.454  -1.065   2.124  0.1953  0.6523  2.2728
  208LEU   HD13 3216   3.364  -0.912   2.173 -0.4347  0.4943  0.2267
  208LEU    CD2 3217   3.328  -1.122   2.342 -0.0087 -0.4956  0.1062
  208LEU   HD21 3218   3.428  -1.169   2.324  0.1441 -0.4146  0.7267
  208LEU   HD22 3219   3.260  -1.184   2.404 -2.3485  0.9492 -0.8946
  208LEU   HD23 3220   3.355  -1.025   2.389  1.7808 -0.4081 -0.9757
  208LEU      C 3221   3.007  -1.103   2.031  0.7499 -1.1539  0.8872
  208LEU      O 3222   3.078  -1.153   1.944  0.2759 -0.0671 -0.1559
  209LYS      N 3223   2.893  -1.159   2.074 -0.3217  0.2253 -0.0337
  209LYS     HN 3224   2.832  -1.125   2.145 -1.0320 -0.4920 -0.2836
  209LYS     CA 3225   2.835  -1.275   2.013  0.0538 -0.0941  0.2076
  209LYS     HA 3226   2.918  -1.329   1.972  0.5882  1.5468 -1.0072
  209LYS     CB 3227   2.775  -1.358   2.127 -0.3957 -0.0800 -0.0160
  209LYS    HB1 3228   2.710  -1.432   2.075  1.0835 -1.9829  0.7237
  209LYS    HB2 3229   2.700  -1.302   2.188 -1.2858 -1.7233  0.4707
  209LYS     CG 3230   2.880  -1.422   2.217 -0.3600 -0.2662 -0.1893
  209LYS    HG1 3231   2.831  -1.463   2.308 -0.0050 -1.0132 -0.3249
  209LYS    HG2 3232   2.943  -1.339   2.255 -0.9441 -0.3053  0.9158
  209LYS     CD 3233   2.963  -1.530   2.147  0.1181  0.0583 -0.1330
  209LYS    HD1 3234   2.976  -1.511   2.039  0.6475  0.8394  0.0659
  209LYS    HD2 3235   2.903  -1.624   2.144 -0.2690  0.3356 -2.6452
  209LYS     CE 3236   3.106  -1.543   2.201 -0.0223 -0.2977  0.1626
  209LYS    HE1 3237   3.098  -1.560   2.310 -0.2099  1.4691  0.4518
  209LYS    HE2 3238   3.176  -1.459   2.185  0.5298 -0.6206  0.8632
  209LYS     NZ 3239   3.169  -1.663   2.141  0.0091 -0.3319  0.2651
  209LYS    HZ1 3240   3.113  -1.751   2.151  0.4010 -0.4102  2.3083
  209LYS    HZ2 3241   3.266  -1.683   2.171  0.8653 -0.3835 -2.3531
  209LYS    HZ3 3242   3.180  -1.654   2.038  1.1224 -0.2815  0.3767
  209LYS      C 3243   2.755  -1.252   1.889  0.2904 -0.3681  0.0027
  209LYS      O 3244   2.754  -1.337   1.800  0.3355 -0.1195 -0.2353
  210GLN      N 3245   2.684  -1.140   1.866  0.4164 -0.3614 -0.3521
  210GLN     HN 3246   2.663  -1.082   1.944 -0.6169  0.6768 -1.3436
  210GLN     CA 3247   2.616  -1.109   1.743 -0.0339  0.5476  0.1205
  210GLN     HA 3248   2.557  -1.193   1.710  0.8821  0.0200 -0.1991
  210GLN     CB 3249   2.517  -0.992   1.755 -0.4424  0.2600 -0.4559
  210GLN    HB1 3250   2.458  -0.972   1.662 -1.8480  2.1937  0.7745
  210GLN    HB2 3251   2.570  -0.904   1.797 -0.6697 -1.0478  2.8489
  210GLN     CG 3252   2.406  -1.024   1.855 -0.4494 -0.6503 -0.7435
  210GLN    HG1 3253   2.310  -0.970   1.838 -0.0044  0.4877  0.2517
  210GLN    HG2 3254   2.442  -0.983   1.951  0.8078 -1.4330 -0.8668
  210GLN     CD 3255   2.365  -1.168   1.881 -0.7624 -0.3297  0.5956
  210GLN    OE1 3256   2.292  -1.229   1.803 -0.7676 -0.1382  0.4512
  210GLN    NE2 3257   2.417  -1.234   1.989 -0.2983  0.0465  0.6071
  210GLN   HE21 3258   2.395  -1.330   2.005  0.1665 -0.1254  0.2342
  210GLN   HE22 3259   2.476  -1.188   2.055  1.1613 -2.4215  1.1346
  210GLN      C 3260   2.710  -1.091   1.629 -0.3016 -0.1498 -0.2145
  210GLN      O 3261   2.683  -1.124   1.513  0.1923 -0.4457 -0.2458
  211MET      N 3262   2.825  -1.028   1.656 -0.7035  0.4897  0.0418
  211MET     HN 3263   2.837  -0.986   1.746 -1.7141 -0.7702  0.7931
  211MET     CA 3264   2.924  -0.989   1.561 -0.2966 -0.2092  0.1688
  211MET     HA 3265   2.877  -0.967   1.466 -1.9005 -0.6197  0.8462
  211MET     CB 3266   2.993  -0.857   1.600 -0.1996 -0.4557  0.8418
  211MET    HB1 3267   3.074  -0.819   1.533 -1.4706 -1.5326 -1.4201
  211MET    HB2 3268   3.023  -0.867   1.706 -1.0400 -0.6731  1.0658
  211MET     CG 3269   2.901  -0.737   1.576  0.4314 -0.1554 -0.1363
  211MET    HG1 3270   2.809  -0.736   1.637 -0.6548 -0.8161 -1.7155
  211MET    HG2 3271   2.864  -0.738   1.472 -1.0586  1.0244  0.3529
  211MET     SD 3272   2.974  -0.574   1.610  0.2865 -0.0645 -0.2643
  211MET     CE 3273   3.031  -0.591   1.782  0.0267  0.1109 -0.1593
  211MET    HE1 3274   2.942  -0.611   1.846  0.1009  1.5300  0.4145
  211MET    HE2 3275   3.076  -0.497   1.820  1.1267 -0.6454  0.4555
  211MET    HE3 3276   3.103  -0.675   1.792  0.8730  0.6956 -1.1635
  211MET      C 3277   3.028  -1.093   1.536 -0.3504 -0.0827 -0.6295
  211MET      O 3278   3.136  -1.078   1.479 -0.1523 -0.3596 -0.3358
  212GLU      N 3279   2.997  -1.217   1.578 -0.1415  0.0761  0.0137
  212GLU     HN 3280   2.914  -1.227   1.632 -0.2236 -2.8249 -0.4955
  212GLU     CA 3281   3.076  -1.332   1.548 -0.2169 -0.0260  0.2010
  212GLU     HA 3282   3.180  -1.304   1.554  2.3602 -7.3239  0.2777
  212GLU     CB 3283   3.058  -1.423   1.670 -0.1657 -0.5045 -0.1442
  212GLU    HB1 3284   2.950  -1.437   1.693  0.0426 -0.2010  1.1225
  212GLU    HB2 3285   3.110  -1.376   1.757  0.8279 -0.7950 -0.5646
  212GLU     CG 3286   3.095  -1.571   1.654 -0.1937 -0.4980 -0.2714
  212GLU    HG1 3287   3.198  -1.584   1.616  0.0148 -0.3723  0.2354
  212GLU    HG2 3288   3.019  -1.610   1.584 -2.4647  1.9491  0.6484
  212GLU     CD 3289   3.091  -1.637   1.791 -0.1511  0.1299  0.0336
  212GLU    OE1 3290   3.174  -1.601   1.879  0.0102 -0.3495  0.0780
  212GLU    OE2 3291   2.998  -1.720   1.804  0.2312 -0.2766  0.2135
  212GLU      C 3292   3.046  -1.401   1.419 -0.1451  0.0157  0.1607
  212GLU      O 3293   3.119  -1.490   1.378  0.3531  0.4224  0.1620
  213SER      N 3294   2.938  -1.361   1.349 -0.4450 -0.3962  0.3783
  213SER     HN 3295   2.884  -1.284   1.380  0.9378  0.4534  0.7697
  213SER     CA 3296   2.886  -1.414   1.227  0.1077  0.4697 -0.2476
  213SER     HA 3297   2.863  -1.518   1.243 -1.8425  0.5909 -1.8569
  213SER     CB 3298   2.746  -1.363   1.188 -0.3904 -0.3859  0.3776
  213SER    HB1 3299   2.740  -1.255   1.161  0.0476 -0.8711 -1.8561
  213SER    HB2 3300   2.688  -1.363   1.283 -2.4814  2.2999 -0.7454
  213SER     OG 3301   2.677  -1.446   1.096  0.6974 -0.4479 -0.4080
  213SER    HG1 3302   2.678  -1.535   1.132  3.9221 -1.4754 -2.5736
  213SER      C 3303   2.972  -1.396   1.107  0.5657 -0.2944 -0.0398
  213SER      O 3304   3.053  -1.304   1.100 -0.1307  0.2645 -1.0028
  214GLN      N 3305   2.963  -1.501   1.022  0.7326 -0.1832 -0.1974
  214GLN     HN 3306   2.902  -1.576   1.044  0.5387  0.1738  0.5401
  214GLN     CA 3307   3.036  -1.518   0.900  0.4759 -0.0430 -0.3701
  214GLN     HA 3308   3.136  -1.535   0.936  0.1286 -0.1544  0.5699
  214GLN     CB 3309   2.986  -1.650   0.838  0.3744 -0.0698 -0.2325
  214GLN    HB1 3310   2.876  -1.657   0.828  0.4504 -0.4572 -0.8189
  214GLN    HB2 3311   3.020  -1.734   0.902  0.9684 -0.1139 -0.5941
  214GLN     CG 3312   3.056  -1.682   0.706 -0.0953  0.0038 -0.5009
  214GLN    HG1 3313   3.163  -1.656   0.723  0.1014 -1.1028  0.0555
  214GLN    HG2 3314   3.012  -1.609   0.635 -2.1531  1.0945  1.7326
  214GLN     CD 3315   3.034  -1.817   0.639 -0.3406  0.1608 -0.7344
  214GLN    OE1 3316   2.939  -1.828   0.561 -0.4809  0.0876 -0.5517
  214GLN    NE2 3317   3.121  -1.915   0.672 -0.1631  0.8641  0.9749
  214GLN   HE21 3318   3.096  -2.004   0.633 -4.0275  0.7444  3.1735
  214GLN   HE22 3319   3.213  -1.891   0.702  0.1726  1.8319 -0.7097
  214GLN      C 3320   3.037  -1.410   0.797  0.5560  0.8829  0.5761
  214GLN      O 3321   3.144  -1.395   0.738  0.5047  0.2608  0.3193
  215PRO      N 3322   2.939  -1.337   0.754  0.2677  0.1321 -0.0710
  215PRO     CD 3323   2.801  -1.339   0.799  0.3196 -0.3850  0.0643
  215PRO    HD1 3324   2.793  -1.302   0.903  1.9378  0.4473 -0.0779
  215PRO    HD2 3325   2.758  -1.442   0.799  0.4748 -0.4568 -0.7022
  215PRO     CA 3326   2.953  -1.260   0.633 -0.7600  0.1099 -0.2133
  215PRO     HA 3327   3.019  -1.311   0.564 -0.7094  0.0562 -0.1273
  215PRO     CB 3328   2.811  -1.250   0.578 -0.7465  0.4374 -0.1887
  215PRO    HB1 3329   2.800  -1.344   0.519  1.8159  0.2572 -0.4920
  215PRO    HB2 3330   2.794  -1.166   0.507  0.3917  1.0496  0.2472
  215PRO     CG 3331   2.719  -1.255   0.700  0.1318 -0.0954  0.4651
  215PRO    HG1 3332   2.716  -1.152   0.742  2.1138 -1.0010  3.0422
  215PRO    HG2 3333   2.617  -1.290   0.674  0.1248 -0.0890  0.4842
  215PRO      C 3334   2.999  -1.124   0.673  0.1038 -0.3249  0.3088
  215PRO      O 3335   3.009  -1.038   0.586 -0.9638 -0.1344  0.3599
  216LEU      N 3336   3.013  -1.090   0.802  0.1166 -0.0729  0.2400
  216LEU     HN 3337   2.988  -1.148   0.879  0.7454 -0.2788  0.2930
  216LEU     CA 3338   3.059  -0.962   0.847  0.0184 -0.0577  0.2980
  216LEU     HA 3339   3.008  -0.885   0.791  0.0583  0.0778  0.4473
  216LEU     CB 3340   3.030  -0.935   0.995  0.0714  0.2062  0.2611
  216LEU    HB1 3341   3.087  -0.846   1.032  2.3257 -1.4274  0.9609
  216LEU    HB2 3342   3.078  -1.016   1.054  1.7488  0.6059 -0.4870
  216LEU     CG 3343   2.881  -0.936   1.033 -0.0475  0.3520 -0.1952
  216LEU     HG 3344   2.831  -1.028   0.995 -1.3130  0.4678  1.0863
  216LEU    CD1 3345   2.868  -0.922   1.186  0.4751  0.2546 -0.1388
  216LEU   HD11 3346   2.915  -1.010   1.235 -0.1344 -0.5338 -0.9206
  216LEU   HD12 3347   2.759  -0.930   1.206  0.5182 -0.1648 -0.0551
  216LEU   HD13 3348   2.913  -0.830   1.228  1.6311  0.1288 -1.0667
  216LEU    CD2 3349   2.803  -0.822   0.966  0.4908  0.4031 -0.7397
  216LEU   HD21 3350   2.696  -0.838   0.989  1.0016 -2.6130 -0.0214
  216LEU   HD22 3351   2.810  -0.829   0.855  1.4968  2.1282 -0.8253
  216LEU   HD23 3352   2.827  -0.721   1.007  0.6991 -0.6402  1.8948
  216LEU      C 3353   3.205  -0.940   0.827  0.0069  0.4244  0.7241
  216LEU      O 3354   3.243  -0.837   0.771 -0.2779  0.3293  0.3556
  217PRO      N 3355   3.301  -1.019   0.864  0.1558  0.2965  0.0799
  217PRO     CD 3356   3.431  -1.027   0.799  0.2631  0.2716  0.2971
  217PRO    HD1 3357   3.477  -0.927   0.814 -0.1335  0.5459 -0.2923
  217PRO    HD2 3358   3.418  -1.044   0.690  2.2957 -0.6964  0.1474
  217PRO     CA 3359   3.294  -1.116   0.969  0.2068  0.1299 -0.0712
  217PRO     HA 3360   3.201  -1.171   0.969  0.6548 -0.6554 -0.9018
  217PRO     CB 3361   3.405  -1.218   0.942 -0.1825 -0.3732  0.2080
  217PRO    HB1 3362   3.373  -1.292   0.866 -0.0679 -0.7107  0.4850
  217PRO    HB2 3363   3.445  -1.269   1.033  0.7854  1.5935  0.9435
  217PRO     CG 3364   3.514  -1.129   0.879 -0.2759 -0.4004  0.0069
  217PRO    HG1 3365   3.565  -1.065   0.954 -2.2294  1.0770  0.1502
  217PRO    HG2 3366   3.593  -1.176   0.817  0.0392 -0.5789  0.5312
  217PRO      C 3367   3.315  -1.056   1.104 -0.3639  0.1711 -0.0014
  217PRO      O 3368   3.327  -1.125   1.206 -0.1481 -0.2319 -0.2963
  218GLY      N 3369   3.327  -0.923   1.117 -0.3165  0.1559  0.1214
  218GLY     HN 3370   3.332  -0.867   1.034  1.3625  3.0214  1.9893
  218GLY     CA 3371   3.323  -0.847   1.238  0.1549 -0.0413  0.2602
  218GLY    HA1 3372   3.232  -0.861   1.294 -0.7349  1.4962 -0.7260
  218GLY    HA2 3373   3.328  -0.744   1.205  1.3664  0.5576  2.1311
  218GLY      C 3374   3.434  -0.863   1.336  0.1319 -0.0256  0.2889
  218GLY      O 3375   3.422  -0.837   1.456  0.0741 -0.3728  0.3588
  219GLU      N 3376   3.551  -0.913   1.292 -0.3927 -0.9344 -0.1093
  219GLU     HN 3377   3.556  -0.921   1.193 -4.0033  0.7433 -0.5899
  219GLU     CA 3378   3.672  -0.919   1.369 -0.1925  0.0303 -0.3294
  219GLU     HA 3379   3.652  -0.980   1.457 -0.7266 -1.4299 -1.4222
  219GLU     CB 3380   3.774  -0.989   1.279 -0.0206 -0.2377  0.0711
  219GLU    HB1 3381   3.864  -1.015   1.340 -0.3740  3.2160  2.3070
  219GLU    HB2 3382   3.816  -0.921   1.202  0.9554  1.3001  1.8610
  219GLU     CG 3383   3.728  -1.125   1.226 -0.4836 -0.0510 -0.0071
  219GLU    HG1 3384   3.637  -1.115   1.163 -1.5271  0.6861  1.5372
  219GLU    HG2 3385   3.706  -1.197   1.308  0.0521  0.7608  0.8576
  219GLU     CD 3386   3.827  -1.199   1.137  0.3246  0.0755  0.7715
  219GLU    OE1 3387   3.947  -1.193   1.174  0.4241  0.2209  0.4255
  219GLU    OE2 3388   3.792  -1.265   1.035  0.1210  0.8029  0.3625
  219GLU      C 3389   3.736  -0.794   1.418 -0.2472 -0.0270 -0.1080
  219GLU      O 3390   3.801  -0.788   1.523  0.2560  0.6070 -0.4464
  220ARG      N 3391   3.728  -0.689   1.335 -0.1121 -0.3057 -0.4792
  220ARG     HN 3392   3.695  -0.698   1.241  1.7161 -0.3333 -1.1494
  220ARG     CA 3393   3.784  -0.566   1.382 -0.5737 -0.1757 -0.2665
  220ARG     HA 3394   3.873  -0.582   1.441 -0.2510  1.8321 -0.1162
  220ARG     CB 3395   3.823  -0.463   1.275 -0.2491 -0.1314 -0.1076
  220ARG    HB1 3396   3.885  -0.381   1.314  0.8144 -1.1174  0.3397
  220ARG    HB2 3397   3.728  -0.417   1.241 -0.2539 -0.3494 -0.3966
  220ARG     CG 3398   3.905  -0.522   1.159  0.4028 -0.4143  0.4932
  220ARG    HG1 3399   3.911  -0.447   1.078  0.7772 -1.9130 -0.9095
  220ARG    HG2 3400   3.851  -0.608   1.114 -0.1004 -0.3268  0.9216
  220ARG     CD 3401   4.049  -0.563   1.189  0.5310 -0.4533 -0.1762
  220ARG    HD1 3402   4.056  -0.652   1.255 -0.5543  0.1643  0.8009
  220ARG    HD2 3403   4.090  -0.474   1.240  1.2518  0.0929 -1.6486
  220ARG     NE 3404   4.120  -0.587   1.060  0.2056 -0.4032 -0.3659
  220ARG     HE 3405   4.077  -0.559   0.974 -0.0807  0.8551  0.1685
  220ARG     CZ 3406   4.257  -0.590   1.065  0.2110  0.4456  0.1663
  220ARG    NH1 3407   4.313  -0.648   1.175 -0.1341 -0.2855 -0.0370
  220ARG   HH11 3408   4.245  -0.661   1.248 -0.7320 -0.1321 -0.5534
  220ARG   HH12 3409   4.410  -0.633   1.193  0.3739  1.2867 -3.4592
  220ARG    NH2 3410   4.335  -0.570   0.955  0.1164  0.5654  0.1204
  220ARG   HH21 3411   4.287  -0.556   0.869  1.1363 -0.6600 -0.6890
  220ARG   HH22 3412   4.433  -0.590   0.957 -0.4501 -2.8243 -0.3702
  220ARG      C 3413   3.685  -0.501   1.474  0.0446  0.3999 -0.0024
  220ARG      O 3414   3.717  -0.437   1.574  0.7782  0.1873 -0.0949
  221ALA      N 3415   3.554  -0.515   1.445  0.1273  0.3119 -0.3472
  221ALA     HN 3416   3.528  -0.555   1.358  3.9074  0.0102 -1.5402
  221ALA     CA 3417   3.449  -0.477   1.534  0.2103 -0.3925  0.0552
  221ALA     HA 3418   3.457  -0.371   1.548  0.1313 -0.2501 -0.9305
  221ALA     CB 3419   3.313  -0.490   1.462  0.2401  0.4089 -0.1499
  221ALA    HB1 3420   3.229  -0.453   1.525 -0.0799 -2.9152  1.5885
  221ALA    HB2 3421   3.283  -0.593   1.435  2.0641  0.1525 -1.3516
  221ALA    HB3 3422   3.320  -0.437   1.365 -0.8643 -1.5104 -1.3245
  221ALA      C 3423   3.433  -0.536   1.670 -0.1899 -0.3580  0.0242
  221ALA      O 3424   3.401  -0.469   1.768 -0.1768 -0.5358  0.1509
  222ARG      N 3425   3.449  -0.669   1.682 -0.7363 -0.4583 -0.2878
  222ARG     HN 3426   3.469  -0.733   1.609  2.1074 -0.1443  0.0857
  222ARG     CA 3427   3.461  -0.724   1.814  0.0168  0.0736 -0.1261
  222ARG     HA 3428   3.379  -0.694   1.877  2.8351 -0.9623  4.5434
  222ARG     CB 3429   3.455  -0.877   1.800 -0.5565  0.0224  0.6181
  222ARG    HB1 3430   3.464  -0.922   1.901  0.4939 -1.7211 -0.1876
  222ARG    HB2 3431   3.549  -0.901   1.746 -0.5968  0.2807  0.4344
  222ARG     CG 3432   3.326  -0.938   1.744  0.1472 -0.2649 -0.7358
  222ARG    HG1 3433   3.295  -0.896   1.646 -1.6717 -0.0518 -0.1082
  222ARG    HG2 3434   3.249  -0.920   1.822  0.1414 -0.0979 -0.7804
  222ARG     CD 3435   3.349  -1.089   1.732  0.1892 -0.3164 -0.0157
  222ARG    HD1 3436   3.257  -1.146   1.757  1.3602 -1.9532  0.7826
  222ARG    HD2 3437   3.431  -1.122   1.800  1.0608  1.2456 -0.2722
  222ARG     NE 3438   3.393  -1.115   1.592  0.1672  0.0942 -0.0987
  222ARG     HE 3439   3.402  -1.039   1.527  0.3267 -1.0232 -1.4238
  222ARG     CZ 3440   3.438  -1.237   1.553  0.0095  0.1310 -0.3986
  222ARG    NH1 3441   3.433  -1.352   1.626 -0.5057 -0.1873 -0.9327
  222ARG   HH11 3442   3.389  -1.355   1.716  0.8722 -0.9610 -0.2629
  222ARG   HH12 3443   3.450  -1.440   1.581  0.5225  0.3092 -1.5539
  222ARG    NH2 3444   3.460  -1.255   1.419  0.4813  0.7229 -0.4033
  222ARG   HH21 3445   3.417  -1.188   1.359  0.1976  1.4798  0.6099
  222ARG   HH22 3446   3.488  -1.347   1.395  1.2904  0.7938  0.2020
  222ARG      C 3447   3.579  -0.683   1.894  0.1171  0.3108 -0.3956
  222ARG      O 3448   3.575  -0.662   2.015 -1.0339 -0.4409 -0.2950
  223SER      N 3449   3.695  -0.662   1.829  0.4824 -0.2218  0.0694
  223SER     HN 3450   3.712  -0.691   1.735  3.0272 -1.1328  0.7193
  223SER     CA 3451   3.807  -0.606   1.898  0.4078 -0.0441  0.0485
  223SER     HA 3452   3.831  -0.661   1.988  1.8082  0.6194  0.1087
  223SER     CB 3453   3.936  -0.615   1.815  0.0749 -0.0899 -0.4701
  223SER    HB1 3454   3.947  -0.544   1.731  1.1200  1.3651  0.8438
  223SER    HB2 3455   3.945  -0.717   1.771 -0.2748 -0.2192 -0.2478
  223SER     OG 3456   4.056  -0.599   1.890 -0.2991  0.0821  0.0977
  223SER    HG1 3457   4.058  -0.651   1.970 -0.1277  1.5607  1.0962
  223SER      C 3458   3.783  -0.465   1.939 -1.0381 -0.2640  0.0088
  223SER      O 3459   3.814  -0.426   2.052  0.1060 -0.4803 -0.2176
  224THR      N 3460   3.709  -0.387   1.858  0.1115  0.0707 -0.7365
  224THR     HN 3461   3.672  -0.429   1.775  2.1908 -0.9679 -1.2188
  224THR     CA 3462   3.664  -0.258   1.899  0.1864  0.0252 -0.5111
  224THR     HA 3463   3.748  -0.196   1.928 -0.8463  1.3003 -0.1838
  224THR     CB 3464   3.585  -0.182   1.797 -0.2621 -0.2195 -0.3472
  224THR     HB 3465   3.486  -0.227   1.774 -0.0413 -1.5472  1.1364
  224THR    OG1 3466   3.653  -0.169   1.673  0.2789 -0.1816 -0.0466
  224THR    HG1 3467   3.700  -0.250   1.653  0.5533  0.2780 -1.3432
  224THR    CG2 3468   3.554  -0.038   1.839  0.1507 -0.0438 -0.6451
  224THR   HG21 3469   3.494  -0.022   1.931  1.5019  0.6223  0.1496
  224THR   HG22 3470   3.486   0.007   1.763 -1.5303  0.8389  1.2706
  224THR   HG23 3471   3.640   0.032   1.843  0.6794 -0.7192 -0.0298
  224THR      C 3472   3.588  -0.257   2.027  0.1747 -0.0439 -0.5171
  224THR      O 3473   3.627  -0.183   2.118 -0.1782 -0.0037 -0.3950
  225LEU      N 3474   3.493  -0.351   2.042  0.6788 -0.4151  0.4619
  225LEU     HN 3475   3.463  -0.394   1.957 -0.9582  1.3664  0.0680
  225LEU     CA 3476   3.422  -0.371   2.164  0.2518 -0.0677  0.2783
  225LEU     HA 3477   3.384  -0.277   2.201  1.2154  0.7616 -0.7850
  225LEU     CB 3478   3.311  -0.474   2.140  0.1423  0.1375 -0.0939
  225LEU    HB1 3479   3.368  -0.568   2.126  1.2789  1.0588 -1.9776
  225LEU    HB2 3480   3.255  -0.449   2.047 -1.3350  0.4127  0.8417
  225LEU     CG 3481   3.210  -0.482   2.256  0.1561 -0.3199 -0.1110
  225LEU     HG 3482   3.277  -0.494   2.345 -0.5664 -0.1712  0.4582
  225LEU    CD1 3483   3.117  -0.361   2.268  0.3093 -0.2284  0.1757
  225LEU   HD11 3484   3.167  -0.263   2.285 -0.1301  0.0998 -0.3519
  225LEU   HD12 3485   3.046  -0.394   2.347 -0.9438 -1.6124 -1.4408
  225LEU   HD13 3486   3.051  -0.348   2.179  1.9701 -0.6116 -1.1720
  225LEU    CD2 3487   3.118  -0.605   2.243  0.1436 -0.3318  0.0816
  225LEU   HD21 3488   3.054  -0.602   2.152  0.9327  0.7923 -0.4700
  225LEU   HD22 3489   3.053  -0.615   2.332  0.3293 -0.0654  0.2484
  225LEU   HD23 3490   3.181  -0.697   2.241 -0.6668 -0.8985 -2.0071
  225LEU      C 3491   3.508  -0.413   2.279  0.1191 -0.1490  0.3489
  225LEU      O 3492   3.495  -0.361   2.389  0.1918  0.0561  0.2611
  226GLN      N 3493   3.603  -0.508   2.266 -0.3185 -0.5175 -0.1840
  226GLN     HN 3494   3.611  -0.555   2.178  0.5682 -3.4262  1.3473
  226GLN     CA 3495   3.695  -0.546   2.368  0.0382  0.1078 -0.2677
  226GLN     HA 3496   3.642  -0.594   2.449 -1.0043 -0.5813 -1.3356
  226GLN     CB 3497   3.787  -0.656   2.315 -0.2621  0.0001 -0.5647
  226GLN    HB1 3498   3.877  -0.671   2.379  0.0926  0.3368 -0.9768
  226GLN    HB2 3499   3.819  -0.629   2.212  0.4603 -3.9265 -1.5380
  226GLN     CG 3500   3.726  -0.795   2.298 -0.1155 -0.1629  0.2266
  226GLN    HG1 3501   3.783  -0.859   2.227  0.6476  0.9536 -0.1864
  226GLN    HG2 3502   3.628  -0.772   2.251 -0.9417 -3.2281  0.2010
  226GLN     CD 3503   3.691  -0.869   2.427 -0.6292 -0.4974 -0.0992
  226GLN    OE1 3504   3.593  -0.843   2.497 -0.4132  0.0521  0.0070
  226GLN    NE2 3505   3.777  -0.967   2.467 -0.2488 -0.2170 -0.2238
  226GLN   HE21 3506   3.789  -0.991   2.563  1.9594 -0.0188 -0.4090
  226GLN   HE22 3507   3.842  -1.012   2.406  0.5536 -3.8213  2.8843
  226GLN      C 3508   3.774  -0.437   2.432  0.3844 -0.1285 -0.2947
  226GLN      O 3509   3.788  -0.437   2.555  0.2322 -0.2322 -0.2780
  227LYS      N 3510   3.806  -0.327   2.362 -0.2434  0.3595  0.1774
  227LYS     HN 3511   3.766  -0.325   2.271 -0.3796  0.2911  0.2352
  227LYS     CA 3512   3.870  -0.213   2.420  0.0398 -0.0104  0.5903
  227LYS     HA 3513   3.947  -0.254   2.484  1.6667  1.9887  0.0302
  227LYS     CB 3514   3.931  -0.129   2.307 -0.5266  0.0262  0.3089
  227LYS    HB1 3515   3.856  -0.109   2.227 -2.4467 -1.5313  1.6075
  227LYS    HB2 3516   4.019  -0.185   2.268 -0.4540  0.1675  0.2669
  227LYS     CG 3517   3.975   0.014   2.338 -0.0568 -0.0322 -0.0672
  227LYS    HG1 3518   4.043   0.008   2.426  0.8839 -1.9642 -0.8659
  227LYS    HG2 3519   3.888   0.064   2.386 -0.8311 -3.7863  2.9647
  227LYS     CD 3520   4.049   0.093   2.230  0.3494 -0.0022  0.2291
  227LYS    HD1 3521   4.069   0.197   2.262  0.7387  0.6226 -1.8863
  227LYS    HD2 3522   3.980   0.099   2.143  1.7502 -1.2853 -1.0385
  227LYS     CE 3523   4.179   0.030   2.182  0.2710  0.0445 -0.0474
  227LYS    HE1 3524   4.219   0.089   2.096 -0.5232  0.6017 -0.0411
  227LYS    HE2 3525   4.161  -0.071   2.139 -0.0083  0.4440 -0.9046
  227LYS     NZ 3526   4.276   0.037   2.294  1.0616 -0.2628 -0.6935
  227LYS    HZ1 3527   4.298   0.134   2.327 -0.9602  0.3412 -0.9372
  227LYS    HZ2 3528   4.364  -0.009   2.267  1.6828 -0.9546  2.1946
  227LYS    HZ3 3529   4.230  -0.013   2.373  1.3238  0.6547  0.0654
  227LYS      C 3530   3.781  -0.138   2.513 -0.4154 -0.0612  0.1993
  227LYS      O 3531   3.815  -0.086   2.620  0.4381 -0.1517 -0.0200
  228GLU      N 3532   3.652  -0.134   2.477 -0.4550  0.2405  0.3711
  228GLU     HN 3533   3.611  -0.181   2.400  0.8378  1.6199 -1.2272
  228GLU     CA 3534   3.555  -0.088   2.572 -0.4006  0.0713  0.5099
  228GLU     HA 3535   3.583   0.008   2.613 -1.7506 -0.4048  2.7000
  228GLU     CB 3536   3.418  -0.081   2.502  0.1064 -0.3910 -0.5386
  228GLU    HB1 3537   3.346  -0.049   2.580  2.3560 -0.7325  1.8159
  228GLU    HB2 3538   3.371  -0.179   2.478 -1.4418  0.1220  0.2808
  228GLU     CG 3539   3.406  -0.006   2.369  0.5374  0.3862 -0.1412
  228GLU    HG1 3540   3.304  -0.015   2.326  0.4792 -0.7234  0.1926
  228GLU    HG2 3541   3.477  -0.043   2.291 -1.7511 -3.5741 -0.5870
  228GLU     CD 3542   3.422   0.145   2.387  0.7207  0.3029  0.4272
  228GLU    OE1 3543   3.503   0.206   2.314  0.3308  0.0653 -0.2190
  228GLU    OE2 3544   3.337   0.200   2.462 -0.2190 -0.1924 -0.2521
  228GLU      C 3545   3.529  -0.178   2.688 -0.2140 -0.0913  0.4238
  228GLU      O 3546   3.501  -0.124   2.795  0.5787  0.5463  0.3222
  229VAL      N 3547   3.535  -0.311   2.669  0.1614 -0.0033 -0.1133
  229VAL     HN 3548   3.550  -0.363   2.585 -3.5596 -0.9835 -0.3548
  229VAL     CA 3549   3.524  -0.403   2.778 -0.0015  0.2563  0.0906
  229VAL     HA 3550   3.435  -0.376   2.833 -1.1392 -0.3293 -1.3844
  229VAL     CB 3551   3.502  -0.543   2.730  0.5841 -0.0392  0.6672
  229VAL     HB 3552   3.582  -0.557   2.654 -0.9522  0.9201 -1.2133
  229VAL    CG1 3553   3.517  -0.646   2.844  0.3604 -0.1414  0.6050
  229VAL   HG11 3554   3.624  -0.662   2.870  0.7463 -0.5366 -1.1084
  229VAL   HG12 3555   3.488  -0.749   2.813  0.3528  0.0944 -0.1994
  229VAL   HG13 3556   3.452  -0.624   2.931 -1.7322 -2.2456 -0.3137
  229VAL    CG2 3557   3.368  -0.566   2.657  0.9665 -0.4686  0.0927
  229VAL   HG21 3558   3.273  -0.570   2.714  0.9173 -2.7014 -0.0442
  229VAL   HG22 3559   3.367  -0.662   2.601  1.9611 -0.9501  0.8517
  229VAL   HG23 3560   3.344  -0.472   2.604 -1.3946 -1.2403 -0.3329
  229VAL      C 3561   3.628  -0.395   2.885  0.0012 -0.0370  0.1103
  229VAL      O 3562   3.610  -0.405   3.006  0.3502  0.2833  0.1926
  230HSD      N 3563   3.751  -0.367   2.840 -0.1106  0.2433 -0.0257
  230HSD     HN 3564   3.787  -0.370   2.747  0.5040  3.4926 -0.0179
  230HSD     CA 3565   3.858  -0.338   2.930 -0.1707 -0.6005  0.3291
  230HSD     HA 3566   3.885  -0.422   2.992  1.0144 -0.4238  0.0821
  230HSD     CB 3567   3.983  -0.304   2.848 -0.1171 -0.4877  0.4558
  230HSD    HB1 3568   3.966  -0.218   2.779  0.3078  0.7173  1.8003
  230HSD    HB2 3569   4.010  -0.395   2.791  2.8886 -0.3418  1.4506
  230HSD    ND1 3570   4.177  -0.161   2.927 -0.2055 -0.1216  0.2865
  230HSD    HD1 3571   4.152  -0.076   2.881  0.5743 -0.3941 -0.6941
  230HSD     CG 3572   4.108  -0.280   2.928  0.2929 -0.4182 -0.1933
  230HSD    CE1 3573   4.296  -0.182   2.990  0.1237  0.1265 -0.2441
  230HSD    HE1 3574   4.382  -0.117   3.009  1.0566 -0.9218 -0.7997
  230HSD    NE2 3575   4.302  -0.305   3.035  0.4415  0.2878  0.1594
  230HSD    CD2 3576   4.186  -0.368   2.997  0.7525 -0.0538 -0.2429
  230HSD    HD2 3577   4.176  -0.476   2.998 -2.4296  0.0789 -1.8054
  230HSD      C 3578   3.840  -0.220   3.020 -0.3003 -0.3653 -0.0011
  230HSD      O 3579   3.860  -0.220   3.142 -0.0685 -0.1444 -0.0388
  231ALA      N 3580   3.794  -0.110   2.960  0.1794 -0.2367 -0.1327
  231ALA     HN 3581   3.786  -0.113   2.860  0.6673  0.4590 -0.2052
  231ALA     CA 3582   3.750   0.011   3.022  0.0988 -0.2912 -0.0838
  231ALA     HA 3583   3.839   0.046   3.073 -0.1300  1.1557 -0.6368
  231ALA     CB 3584   3.726   0.114   2.911 -1.0557 -0.0622  0.3603
  231ALA    HB1 3585   3.671   0.071   2.824  0.5801 -2.0778  0.2399
  231ALA    HB2 3586   3.830   0.122   2.874 -1.2744  0.5722 -0.1323
  231ALA    HB3 3587   3.697   0.218   2.938 -1.3798  0.1723 -0.8284
  231ALA      C 3588   3.635  -0.004   3.116 -0.0236 -0.2063 -0.2196
  231ALA      O 3589   3.637   0.049   3.227  0.3587 -0.4029 -0.1309
  232ALA      N 3590   3.531  -0.079   3.078 -0.4903  0.3414 -0.0384
  232ALA     HN 3591   3.528  -0.117   2.986  2.6590 -0.7600  0.1940
  232ALA     CA 3592   3.427  -0.118   3.169 -0.2920  0.2992  0.1691
  232ALA     HA 3593   3.384  -0.025   3.203  1.3000  2.0819 -2.3471
  232ALA     CB 3594   3.341  -0.209   3.081  0.2924  0.0580 -0.1624
  232ALA    HB1 3595   3.284  -0.148   3.006  2.1588  0.4765 -1.2968
  232ALA    HB2 3596   3.267  -0.256   3.150 -2.0593  1.5367 -1.5077
  232ALA    HB3 3597   3.407  -0.274   3.020  0.5557  0.5888 -0.4541
  232ALA      C 3598   3.480  -0.191   3.288 -0.0524 -0.2895 -0.2943
  232ALA      O 3599   3.432  -0.170   3.399  0.6923  0.9135 -0.1762
  233LYS      N 3600   3.578  -0.282   3.271  0.6451  0.4074 -0.0751
  233LYS     HN 3601   3.614  -0.297   3.179  1.1926  0.5452  0.1136
  233LYS     CA 3602   3.638  -0.351   3.380  0.0924 -0.1694 -0.1339
  233LYS     HA 3603   3.557  -0.382   3.445  0.8390  2.0003  1.9756
  233LYS     CB 3604   3.712  -0.483   3.351  0.4945  0.2305 -0.9465
  233LYS    HB1 3605   3.762  -0.520   3.442  1.9914  2.3639 -0.8256
  233LYS    HB2 3606   3.796  -0.471   3.279  0.7403  3.5016 -0.2567
  233LYS     CG 3607   3.628  -0.603   3.307  0.5627 -0.6634  1.2419
  233LYS    HG1 3608   3.599  -0.578   3.203  1.3789  0.0022  1.1677
  233LYS    HG2 3609   3.539  -0.626   3.370 -0.1393 -0.7043  0.2563
  233LYS     CD 3610   3.705  -0.735   3.303  0.6141 -0.6111  0.1952
  233LYS    HD1 3611   3.703  -0.788   3.401 -1.6489 -1.4528 -0.2402
  233LYS    HD2 3612   3.804  -0.696   3.272 -1.0010  2.4074 -1.7428
  233LYS     CE 3613   3.652  -0.819   3.187 -0.2569  0.4153 -0.1747
  233LYS    HE1 3614   3.652  -0.761   3.092 -2.1682 -2.0081 -1.7694
  233LYS    HE2 3615   3.548  -0.852   3.204 -0.5841  2.0392  1.1749
  233LYS     NZ 3616   3.733  -0.940   3.158  0.1598  0.7109 -0.2492
  233LYS    HZ1 3617   3.836  -0.923   3.152  0.1967  0.7354  0.4373
  233LYS    HZ2 3618   3.706  -0.987   3.069  3.4473 -1.3449 -0.3339
  233LYS    HZ3 3619   3.718  -0.997   3.243 -0.9048 -0.9164 -1.4798
  233LYS      C 3620   3.726  -0.265   3.464 -0.3015  0.1040 -0.0003
  233LYS      O 3621   3.733  -0.293   3.583  0.2701 -0.0394 -0.0650
  234SER      N 3622   3.805  -0.169   3.412 -0.7496  0.2673 -0.3915
  234SER     HN 3623   3.810  -0.159   3.313  1.1387  3.4200 -0.1021
  234SER     CA 3624   3.896  -0.082   3.479 -0.2871 -0.3695 -0.1729
  234SER     HA 3625   3.963  -0.136   3.544 -1.5597 -0.2927  1.2422
  234SER     CB 3626   3.984   0.005   3.388 -0.3853 -0.1544 -0.0635
  234SER    HB1 3627   4.070   0.056   3.438  0.0248  0.2599 -1.1433
  234SER    HB2 3628   3.916   0.081   3.343 -2.7096 -0.2746  2.9058
  234SER     OG 3629   4.047  -0.084   3.297  0.3941  0.1630  0.1514
  234SER    HG1 3630   4.068  -0.041   3.214  0.8874 -0.4254 -0.0347
  234SER      C 3631   3.820   0.001   3.577  0.0487 -0.8798  0.5262
  234SER      O 3632   3.865   0.027   3.688 -0.1253 -0.0710  0.4105
  235LEU      N 3633   3.703   0.048   3.531  0.8233  0.4468 -0.1361
  235LEU     HN 3634   3.671   0.035   3.437  0.3458  1.9921 -0.2182
  235LEU     CA 3635   3.611   0.125   3.609  0.1392 -0.1856 -0.2993
  235LEU     HA 3636   3.678   0.200   3.650 -0.4369  0.1743 -0.0088
  235LEU     CB 3637   3.524   0.210   3.515 -0.3633 -0.1132  0.2255
  235LEU    HB1 3638   3.453   0.279   3.564  0.5398  0.6219  0.5312
  235LEU    HB2 3639   3.455   0.144   3.458 -1.6034  0.7112  0.7433
  235LEU     CG 3640   3.597   0.308   3.422 -0.3382  0.1942  0.5666
  235LEU     HG 3641   3.684   0.266   3.366  0.1634  0.8062  0.8782
  235LEU    CD1 3642   3.489   0.351   3.322 -0.2967 -0.3238  0.2942
  235LEU   HD11 3643   3.396   0.387   3.371 -0.4313  0.9208 -0.8070
  235LEU   HD12 3644   3.449   0.267   3.261 -0.2796 -1.3591  1.6910
  235LEU   HD13 3645   3.523   0.426   3.247 -1.6120 -0.8330 -0.8618
  235LEU    CD2 3646   3.656   0.432   3.491  0.0405  0.2822  0.0878
  235LEU   HD21 3647   3.589   0.469   3.571 -2.5001 -0.3515 -1.6366
  235LEU   HD22 3648   3.665   0.510   3.412 -2.2803  1.5724  1.0086
  235LEU   HD23 3649   3.754   0.403   3.537  0.0876  0.7251  0.2681
  235LEU      C 3650   3.539   0.044   3.712  0.3175 -0.1304 -0.1295
  235LEU      O 3651   3.521   0.081   3.828 -0.4346 -0.5502 -0.1121
  236ALA      N 3652   3.499  -0.080   3.678  0.3211 -0.2352  0.2458
  236ALA     HN 3653   3.507  -0.111   3.584  1.4565  0.8730 -0.0681
  236ALA     CA 3654   3.460  -0.184   3.767  0.1649 -0.1861  0.2325
  236ALA     HA 3655   3.367  -0.156   3.815 -2.0212 -2.5554 -2.3036
  236ALA     CB 3656   3.426  -0.310   3.686 -0.3280  0.0716  0.0301
  236ALA    HB1 3657   3.519  -0.367   3.664  0.9718  1.3720  1.8789
  236ALA    HB2 3658   3.374  -0.282   3.592  1.3293 -1.7508 -1.5358
  236ALA    HB3 3659   3.357  -0.375   3.744  0.7580 -0.8299  0.3542
  236ALA      C 3660   3.551  -0.224   3.879  0.2316  0.0106  0.2486
  236ALA      O 3661   3.505  -0.236   3.992 -0.1153  0.1035  0.1183
  237ILE      N 3662   3.683  -0.233   3.855  0.1952 -0.4147  0.2065
  237ILE     HN 3663   3.699  -0.238   3.757 -0.1442  4.2537 -0.2805
  237ILE     CA 3664   3.785  -0.255   3.953  0.1787 -0.7943  0.1415
  237ILE     HA 3665   3.758  -0.345   4.005  0.2498 -1.0470 -0.2515
  237ILE     CB 3666   3.923  -0.262   3.893  0.0702  0.3510 -0.2816
  237ILE     HB 3667   3.936  -0.184   3.816  4.6797 -0.1334 -0.2347
  237ILE    CG2 3668   4.038  -0.241   3.992 -0.1469  0.1100  0.0243
  237ILE   HG21 3669   4.139  -0.270   3.954  0.4539 -0.0511  1.6533
  237ILE   HG22 3670   4.022  -0.306   4.081  4.6023 -3.3255 -1.1819
  237ILE   HG23 3671   4.041  -0.135   4.026 -0.1793  0.3073 -0.5807
  237ILE    CG1 3672   3.937  -0.397   3.820  0.1731  0.1070  0.1841
  237ILE   HG11 3673   3.845  -0.421   3.762  1.3007 -2.3891 -0.7073
  237ILE   HG12 3674   3.954  -0.487   3.883 -0.0088  0.8915  1.3837
  237ILE     CD 3675   4.044  -0.394   3.711 -0.3285  0.1839 -0.3126
  237ILE    HD1 3676   4.143  -0.396   3.762 -0.3162  1.3104 -0.2752
  237ILE    HD2 3677   4.027  -0.301   3.653 -1.3123  0.4687  0.4184
  237ILE    HD3 3678   4.032  -0.480   3.642 -0.4746 -0.2568  0.2501
  237ILE      C 3679   3.782  -0.147   4.055 -0.1157 -0.4795 -0.1977
  237ILE      O 3680   3.791  -0.176   4.174  0.4091 -0.4464 -0.2264
  238ILE      N 3681   3.761  -0.018   4.023  0.4550 -0.3005  0.1444
  238ILE     HN 3682   3.752   0.002   3.926 -0.1818  0.0878  0.2800
  238ILE     CA 3683   3.756   0.093   4.113 -0.1577  0.2510 -0.5618
  238ILE     HA 3684   3.846   0.078   4.171 -3.1571 -1.4449  4.2273
  238ILE     CB 3685   3.773   0.228   4.048  0.0340  0.3014 -0.4090
  238ILE     HB 3686   3.686   0.257   3.985 -1.9101 -1.2299  1.3941
  238ILE    CG2 3687   3.789   0.335   4.158 -0.5897  0.1793 -0.1928
  238ILE   HG21 3688   3.873   0.312   4.227 -0.1209  0.2482 -0.7354
  238ILE   HG22 3689   3.691   0.338   4.210 -0.0122 -1.6166  1.0949
  238ILE   HG23 3690   3.795   0.440   4.124  0.3088  0.6241  1.2442
  238ILE    CG1 3691   3.897   0.224   3.958  0.1568  0.4525 -0.2472
  238ILE   HG11 3692   3.894   0.154   3.872 -2.6341  1.6420 -1.2328
  238ILE   HG12 3693   3.984   0.189   4.018 -0.1051  0.0704 -0.0838
  238ILE     CD 3694   3.913   0.357   3.885  1.0746  0.3484 -0.2461
  238ILE    HD1 3695   3.815   0.370   3.835  1.2122 -2.2233 -1.3171
  238ILE    HD2 3696   3.992   0.356   3.807  0.5222  0.7088 -0.8107
  238ILE    HD3 3697   3.921   0.436   3.964 -1.3912 -0.1558  0.5880
  238ILE      C 3698   3.636   0.091   4.201  0.2293  0.5631 -0.0132
  238ILE      O 3699   3.647   0.114   4.321  0.0857  0.4063  0.0318
  239VAL      N 3700   3.514   0.062   4.151  0.2481  0.0256  0.2408
  239VAL     HN 3701   3.510   0.036   4.055  2.2660 -2.7316  0.7972
  239VAL     CA 3702   3.391   0.050   4.223  0.0619 -0.7473 -0.1988
  239VAL     HA 3703   3.374   0.130   4.294  0.4089 -2.5136  2.0169
  239VAL     CB 3704   3.272   0.035   4.133 -0.4643 -0.2734  0.4032
  239VAL     HB 3705   3.296  -0.038   4.052 -2.7912  0.6064 -1.1876
  239VAL    CG1 3706   3.139   0.013   4.207 -0.5005 -0.9029  0.1647
  239VAL   HG11 3707   3.139  -0.083   4.263  0.4411  0.7096  3.1555
  239VAL   HG12 3708   3.059   0.009   4.131  1.7903 -1.4851 -2.3535
  239VAL   HG13 3709   3.119   0.094   4.281 -1.1544  0.2883 -1.2728
  239VAL    CG2 3710   3.266   0.173   4.066  0.2195 -0.4104  0.0574
  239VAL   HG21 3711   3.348   0.184   3.991 -0.6156  0.1000 -0.7914
  239VAL   HG22 3712   3.272   0.251   4.144 -0.2407  1.0546 -1.3189
  239VAL   HG23 3713   3.175   0.191   4.006 -0.1733 -0.7981  0.5319
  239VAL      C 3714   3.398  -0.071   4.310 -0.3270 -0.5950  0.0487
  239VAL      O 3715   3.357  -0.070   4.426 -0.0247 -0.0874  0.1524
  240GLY      N 3716   3.456  -0.180   4.256  0.5795  0.3045 -0.8448
  240GLY     HN 3717   3.496  -0.163   4.167  2.3093  2.0679  0.1918
  240GLY     CA 3718   3.484  -0.301   4.326 -0.4443  0.4320 -0.1808
  240GLY    HA1 3719   3.521  -0.370   4.251 -1.0706 -0.7749  0.5746
  240GLY    HA2 3720   3.393  -0.339   4.370 -0.1048  0.3345  0.4501
  240GLY      C 3721   3.584  -0.295   4.437 -0.0477 -0.3851 -0.4849
  240GLY      O 3722   3.555  -0.339   4.548  0.3764 -0.0956 -0.2551
  241LEU      N 3723   3.691  -0.217   4.412 -0.2963 -0.0666 -0.5641
  241LEU     HN 3724   3.710  -0.172   4.325 -0.8201  1.1654 -0.0609
  241LEU     CA 3725   3.776  -0.177   4.519 -0.0837  0.3076 -0.8723
  241LEU     HA 3726   3.811  -0.258   4.581  3.0119  1.5452 -0.7982
  241LEU     CB 3727   3.913  -0.123   4.472  0.1750 -0.2384 -0.7499
  241LEU    HB1 3728   3.899  -0.026   4.420  2.2973  0.6155  0.1910
  241LEU    HB2 3729   3.955  -0.195   4.398  1.5623  0.6365 -0.8453
  241LEU     CG 3730   4.024  -0.106   4.576 -0.1113 -0.0664 -0.4698
  241LEU     HG 3731   3.989  -0.034   4.652 -0.0197 -1.1352  0.6176
  241LEU    CD1 3732   4.068  -0.236   4.645  0.0813 -0.0199 -0.5003
  241LEU   HD11 3733   3.981  -0.277   4.702  0.1196 -0.0136 -0.4383
  241LEU   HD12 3734   4.134  -0.207   4.730 -0.6648  0.5872 -0.1090
  241LEU   HD13 3735   4.112  -0.310   4.574 -0.9112  0.9463 -2.1871
  241LEU    CD2 3736   4.146  -0.042   4.507  0.1359 -0.0247  0.0052
  241LEU   HD21 3737   4.114   0.060   4.477 -3.2445 -0.2524  2.3137
  241LEU   HD22 3738   4.185  -0.097   4.420 -0.4835  0.3196 -0.4973
  241LEU   HD23 3739   4.231  -0.018   4.575  1.2626 -2.0758 -0.6000
  241LEU      C 3740   3.720  -0.086   4.623  0.5404 -0.0634 -0.1993
  241LEU      O 3741   3.743  -0.111   4.741  0.0701  0.0433 -0.0847
  242PHE      N 3742   3.644   0.019   4.586 -0.0681 -0.3560  0.2117
  242PHE     HN 3743   3.629   0.040   4.489 -0.8681 -1.1269  0.1499
  242PHE     CA 3744   3.575   0.102   4.679 -0.4492 -0.2509 -0.1599
  242PHE     HA 3745   3.651   0.147   4.742 -0.5385 -3.4548  2.4877
  242PHE     CB 3746   3.512   0.213   4.592 -0.4830 -0.2401 -0.1220
  242PHE    HB1 3747   3.440   0.169   4.520 -0.0837 -2.8267  0.9367
  242PHE    HB2 3748   3.591   0.270   4.538 -0.3236  0.5965  0.9578
  242PHE     CG 3749   3.431   0.323   4.650  0.1619  0.2271 -0.0996
  242PHE    CD1 3750   3.494   0.445   4.665  0.2310  0.1363  0.3771
  242PHE    HD1 3751   3.599   0.455   4.642  0.6921 -2.5038  0.9534
  242PHE    CE1 3752   3.418   0.547   4.717  0.0249 -0.0975  0.5382
  242PHE    HE1 3753   3.453   0.649   4.721 -2.1749  0.9028 -2.2459
  242PHE     CZ 3754   3.283   0.540   4.739 -0.0397 -0.4109  0.0487
  242PHE     HZ 3755   3.228   0.620   4.786 -3.6515 -1.1345 -2.5011
  242PHE    CD2 3756   3.300   0.309   4.687 -0.0686 -0.3040 -1.0977
  242PHE    HD2 3757   3.249   0.214   4.675 -1.2675  0.1352  0.2124
  242PHE    CE2 3758   3.227   0.414   4.739  0.3278 -0.5747  0.0280
  242PHE    HE2 3759   3.126   0.397   4.772  0.4434 -0.4149  0.4679
  242PHE      C 3760   3.474   0.038   4.767 -0.1577 -0.3268  0.1199
  242PHE      O 3761   3.464   0.068   4.886  0.2031 -0.3208  0.1498
  243ALA      N 3762   3.397  -0.059   4.714 -0.0330 -0.3435 -0.0322
  243ALA     HN 3763   3.407  -0.082   4.618  1.7788 -0.6503  0.2047
  243ALA     CA 3764   3.304  -0.135   4.791 -0.0959 -0.0280  0.2109
  243ALA     HA 3765   3.233  -0.073   4.843 -0.5792  2.6429 -3.2589
  243ALA     CB 3766   3.239  -0.224   4.682  0.5397  0.7846 -0.8480
  243ALA    HB1 3767   3.324  -0.287   4.649  1.3870 -0.0176  2.4358
  243ALA    HB2 3768   3.193  -0.154   4.610 -1.0886  0.8417  0.1935
  243ALA    HB3 3769   3.160  -0.297   4.710  0.8673  0.6623 -0.2020
  243ALA      C 3770   3.370  -0.218   4.895  0.0146 -0.0980  0.0858
  243ALA      O 3771   3.341  -0.213   5.015 -0.1672  0.0515  0.0359
  244LEU      N 3772   3.477  -0.293   4.862 -0.1374 -0.1478 -0.3013
  244LEU     HN 3773   3.509  -0.302   4.768  0.7723 -2.4341  0.1447
  244LEU     CA 3774   3.550  -0.371   4.957 -0.5479 -0.2010 -0.0247
  244LEU     HA 3775   3.477  -0.435   5.004 -1.1315 -1.8751 -2.9966
  244LEU     CB 3776   3.657  -0.451   4.880 -0.2732  0.2367 -0.1002
  244LEU    HB1 3777   3.726  -0.379   4.831 -0.4646  0.7857  0.4349
  244LEU    HB2 3778   3.594  -0.497   4.800 -2.2261 -1.2890  2.1841
  244LEU     CG 3779   3.725  -0.570   4.949  0.3766  0.5893 -0.1234
  244LEU     HG 3780   3.801  -0.528   5.018 -1.0007  3.4365 -0.2183
  244LEU    CD1 3781   3.625  -0.661   5.023  0.7645 -0.2279 -0.5871
  244LEU   HD11 3782   3.569  -0.593   5.091 -0.5262 -0.9800 -0.8567
  244LEU   HD12 3783   3.677  -0.748   5.069  0.7578 -1.2310 -2.3731
  244LEU   HD13 3784   3.549  -0.704   4.954 -1.0498  3.1109 -0.8777
  244LEU    CD2 3785   3.800  -0.659   4.848 -0.5915 -0.5917  0.1663
  244LEU   HD21 3786   3.847  -0.747   4.897 -0.2126 -0.8055 -0.5632
  244LEU   HD22 3787   3.884  -0.608   4.796  0.6863 -1.4031  1.3546
  244LEU   HD23 3788   3.732  -0.710   4.777 -0.1025  3.7994 -3.9803
  244LEU      C 3789   3.616  -0.284   5.059 -0.4764 -0.1683 -0.0991
  244LEU      O 3790   3.628  -0.319   5.176  0.4003  0.5155  0.0229
  245CYS      N 3791   3.670  -0.166   5.024  0.1705 -0.3444  0.3007
  245CYS     HN 3792   3.678  -0.139   4.928  0.0441 -0.8898  0.1361
  245CYS     CA 3793   3.730  -0.076   5.118  0.1734 -0.0694  0.0357
  245CYS     HA 3794   3.797  -0.137   5.176  0.4740 -1.1611 -1.4025
  245CYS     CB 3795   3.806   0.037   5.047  0.1933  0.0966  0.3199
  245CYS    HB1 3796   3.848   0.114   5.116 -1.8853 -0.6942  2.6247
  245CYS    HB2 3797   3.729   0.092   4.989  1.1998  0.9735 -0.2234
  245CYS     SG 3798   3.940  -0.024   4.941 -0.0185  0.2087 -0.0141
  245CYS    HG1 3799   3.875  -0.021   4.826 -0.6190  1.0904  0.3397
  245CYS      C 3800   3.644  -0.014   5.223  0.1912 -0.1039  0.0712
  245CYS      O 3801   3.684  -0.001   5.339 -0.1569  0.3410  0.1432
  246TRP      N 3802   3.519   0.014   5.184  0.1649 -0.1631  0.1132
  246TRP     HN 3803   3.498  -0.002   5.088  1.3424 -0.0339 -0.1806
  246TRP     CA 3804   3.423   0.069   5.274  0.5113  0.1198  0.3082
  246TRP     HA 3805   3.473   0.120   5.356  2.5818  0.2229 -0.9457
  246TRP     CB 3806   3.347   0.186   5.209  0.1911 -0.3862 -0.2292
  246TRP    HB1 3807   3.254   0.209   5.265  0.6361 -2.6039  1.5936
  246TRP    HB2 3808   3.315   0.156   5.107 -0.3108 -1.2745  0.1730
  246TRP     CG 3809   3.423   0.313   5.192  0.3259 -0.4397 -0.0244
  246TRP    CD1 3810   3.462   0.366   5.073  0.0329 -0.1629  0.0037
  246TRP    HD1 3811   3.460   0.306   4.983  1.4134  0.3875 -0.4156
  246TRP    NE1 3812   3.529   0.483   5.099 -0.0827 -0.1822  0.3950
  246TRP    HE1 3813   3.594   0.522   5.037 -0.9085  0.4642 -0.0847
  246TRP    CE2 3814   3.539   0.504   5.234 -0.0739 -0.1538  0.3900
  246TRP    CD2 3815   3.465   0.404   5.294 -0.5028 -0.0764 -0.0040
  246TRP    CE3 3816   3.450   0.398   5.429 -0.0697  0.0648  0.0504
  246TRP    HE3 3817   3.380   0.329   5.473 -0.8143 -0.0159 -1.2179
  246TRP    CZ3 3818   3.505   0.499   5.505  0.3148  0.0937 -0.2642
  246TRP    HZ3 3819   3.490   0.516   5.610 -0.8202 -1.6166 -0.1130
  246TRP    CZ2 3820   3.598   0.604   5.304  0.1515  0.0114 -0.0325
  246TRP    HZ2 3821   3.647   0.692   5.264 -0.3822  0.9768  1.3683
  246TRP    CH2 3822   3.575   0.598   5.439 -0.0542  0.5015 -0.0440
  246TRP    HH2 3823   3.595   0.680   5.507 -4.9420  1.7626  0.2767
  246TRP      C 3824   3.332  -0.025   5.344 -0.0748  0.2932 -0.2150
  246TRP      O 3825   3.286   0.002   5.455  0.4084  0.2752 -0.0084
  247LEU      N 3826   3.285  -0.132   5.277 -0.1562  0.0888  0.1654
  247LEU     HN 3827   3.313  -0.162   5.186  0.6885  1.3497 -0.0123
  247LEU     CA 3828   3.174  -0.205   5.330 -0.1047  0.2136  0.4463
  247LEU     HA 3829   3.094  -0.139   5.363 -1.0105 -0.2575 -0.7449
  247LEU     CB 3830   3.116  -0.292   5.218  0.0663  0.1535  0.4044
  247LEU    HB1 3831   3.194  -0.347   5.161  0.4833  0.9149  0.2284
  247LEU    HB2 3832   3.090  -0.208   5.149  0.7274  1.8055  2.0744
  247LEU     CG 3833   2.996  -0.382   5.251  0.4883 -0.3705  0.5179
  247LEU     HG 3834   3.025  -0.450   5.334 -1.9383 -1.0924  0.8564
  247LEU    CD1 3835   2.872  -0.301   5.294  0.2061  0.0062 -0.9420
  247LEU   HD11 3836   2.884  -0.252   5.393  2.1360  0.4938 -1.3731
  247LEU   HD12 3837   2.787  -0.372   5.305  0.5513 -0.3546 -0.5736
  247LEU   HD13 3838   2.858  -0.213   5.227  0.5673  0.8974  0.1365
  247LEU    CD2 3839   2.949  -0.462   5.128  0.8257 -0.2379  0.3008
  247LEU   HD21 3840   2.895  -0.392   5.061  0.0004 -2.1114 -1.1035
  247LEU   HD22 3841   2.873  -0.535   5.163  1.0810 -0.4094  0.4982
  247LEU   HD23 3842   3.019  -0.523   5.067  1.9777  2.3612 -1.1553
  247LEU      C 3843   3.191  -0.278   5.459  0.2297 -0.3185  0.1029
  247LEU      O 3844   3.101  -0.273   5.543 -0.0051  0.1291 -0.1750
  248PRO      N 3845   3.300  -0.342   5.492  0.3104 -0.1852  0.0937
  248PRO     CD 3846   3.399  -0.392   5.399  0.3048  0.4463 -0.2578
  248PRO    HD1 3847   3.475  -0.311   5.390  1.5024 -0.2000  2.9171
  248PRO    HD2 3848   3.359  -0.409   5.296  0.6990 -0.8982 -0.2093
  248PRO     CA 3849   3.301  -0.402   5.622 -0.3912 -0.3144  0.0437
  248PRO     HA 3850   3.220  -0.473   5.633 -0.7999  0.3473  1.5362
  248PRO     CB 3851   3.430  -0.484   5.619 -0.1238  0.1208 -0.5412
  248PRO    HB1 3852   3.427  -0.564   5.696  2.0873  1.0905  0.6382
  248PRO    HB2 3853   3.515  -0.423   5.657 -1.7114  3.3992 -1.8590
  248PRO     CG 3854   3.449  -0.518   5.470  0.2121  0.2543 -0.5292
  248PRO    HG1 3855   3.551  -0.538   5.430  0.4605 -0.5665  0.4568
  248PRO    HG2 3856   3.381  -0.599   5.437 -0.3605 -0.3407  1.8744
  248PRO      C 3857   3.308  -0.311   5.739 -0.2311  0.3021 -0.4396
  248PRO      O 3858   3.245  -0.344   5.839  0.6612 -0.1402 -0.0077
  249LEU      N 3859   3.377  -0.196   5.732  0.0889  0.1239 -0.2763
  249LEU     HN 3860   3.435  -0.171   5.654 -0.7317 -0.1711 -0.9994
  249LEU     CA 3861   3.375  -0.106   5.843  0.0696 -0.1619 -0.0463
  249LEU     HA 3862   3.402  -0.159   5.934 -2.0994  1.1092  1.4507
  249LEU     CB 3863   3.481   0.003   5.819  0.2992 -0.1926  0.8075
  249LEU    HB1 3864   3.456   0.041   5.718  0.3646  3.4549  2.0117
  249LEU    HB2 3865   3.575  -0.056   5.810  1.1239  0.9051  1.9114
  249LEU     CG 3866   3.496   0.120   5.918 -0.0010  0.3285  0.2440
  249LEU     HG 3867   3.394   0.163   5.926 -0.9505 -2.0052  1.6547
  249LEU    CD1 3868   3.548   0.069   6.054 -0.7151  0.5523  0.6047
  249LEU   HD11 3869   3.538   0.151   6.129 -0.2176 -0.7806  2.1849
  249LEU   HD12 3870   3.655   0.047   6.033 -0.8230  0.0295  0.6007
  249LEU   HD13 3871   3.487  -0.009   6.103 -0.4674 -0.8636 -1.2154
  249LEU    CD2 3872   3.586   0.229   5.859 -0.3015 -0.0014 -0.8424
  249LEU   HD21 3873   3.688   0.191   5.837 -0.9615 -0.5886 -3.1609
  249LEU   HD22 3874   3.591   0.311   5.933 -2.8522 -0.4270 -0.1069
  249LEU   HD23 3875   3.557   0.269   5.759  0.6444 -0.4298 -1.3071
  249LEU      C 3876   3.242  -0.056   5.890 -0.0560 -0.7197  0.1999
  249LEU      O 3877   3.213  -0.039   6.008 -0.0054  0.1967  0.0810
  250HSD      N 3878   3.149  -0.033   5.796 -0.2677  0.0313  0.5865
  250HSD     HN 3879   3.188  -0.035   5.704  0.4504  2.7899  0.7711
  250HSD     CA 3880   3.011  -0.002   5.818 -0.3045  0.3270 -0.0325
  250HSD     HA 3881   3.015   0.077   5.892 -0.0310  1.3514 -1.1122
  250HSD     CB 3882   2.941   0.062   5.698 -0.5403  0.7447  0.3230
  250HSD    HB1 3883   2.842   0.104   5.727 -1.5947 -1.9613  0.8664
  250HSD    HB2 3884   2.924  -0.011   5.616 -1.1127 -0.1534  1.2233
  250HSD    ND1 3885   3.080   0.279   5.712  0.7556 -0.1903  0.4907
  250HSD    HD1 3886   3.072   0.298   5.810 -0.6931 -1.7311  0.7295
  250HSD     CG 3887   3.020   0.176   5.641 -1.2538  1.1557  0.1383
  250HSD    CE1 3888   3.127   0.369   5.621 -0.1606 -0.2906 -0.1026
  250HSD    HE1 3889   3.173   0.463   5.650 -2.3533  0.6011  0.7246
  250HSD    NE2 3890   3.099   0.330   5.498 -0.1023  0.1900 -0.2702
  250HSD    CD2 3891   3.044   0.204   5.510  0.2370  0.0766  0.1513
  250HSD    HD2 3892   3.007   0.161   5.418  2.3453 -0.0077 -0.7081
  250HSD      C 3893   2.927  -0.113   5.871  0.4137 -0.0800  0.2632
  250HSD      O 3894   2.840  -0.095   5.956 -0.1371  0.8333 -0.4808
  251ILE      N 3895   2.948  -0.236   5.821 -0.1240  0.0127 -0.1873
  251ILE     HN 3896   3.025  -0.248   5.759 -0.2243  1.3168 -0.5883
  251ILE     CA 3897   2.870  -0.350   5.859  0.3735 -0.0340  0.7137
  251ILE     HA 3898   2.766  -0.324   5.847  0.9903  1.3734 -2.4828
  251ILE     CB 3899   2.895  -0.463   5.764 -0.1179  0.3592  0.1102
  251ILE     HB 3900   3.005  -0.468   5.749 -0.2228  0.4916 -0.7617
  251ILE    CG2 3901   2.850  -0.602   5.811  0.1468  0.1472 -0.2575
  251ILE   HG21 3902   2.922  -0.629   5.891  0.0856 -0.3932 -0.3812
  251ILE   HG22 3903   2.863  -0.681   5.734  1.7688  0.7630 -0.6576
  251ILE   HG23 3904   2.744  -0.603   5.845  0.4445  0.6616  0.7118
  251ILE    CG1 3905   2.842  -0.428   5.624  0.1202  0.0613 -0.0569
  251ILE   HG11 3906   2.906  -0.471   5.544  0.1381 -0.2904  0.1494
  251ILE   HG12 3907   2.838  -0.319   5.601 -0.2288 -0.1538 -1.1140
  251ILE     CD 3908   2.702  -0.479   5.589  0.3741 -0.2649 -0.6091
  251ILE    HD1 3909   2.634  -0.458   5.674 -0.3746 -0.1869 -1.2163
  251ILE    HD2 3910   2.674  -0.583   5.563 -0.6707 -0.0285 -0.4656
  251ILE    HD3 3911   2.676  -0.418   5.500 -0.1797  0.8299  0.2769
  251ILE      C 3912   2.880  -0.386   6.003  0.1017 -0.0035  0.7416
  251ILE      O 3913   2.777  -0.416   6.063 -0.6666 -0.1339 -0.6018
  252ILE      N 3914   2.997  -0.387   6.069  0.3760 -0.2608  0.2573
  252ILE     HN 3915   3.086  -0.376   6.026  0.3410  0.0576  0.2626
  252ILE     CA 3916   3.011  -0.393   6.211  0.2183 -0.1234  0.2787
  252ILE     HA 3917   2.954  -0.479   6.245 -1.4924  0.9672  0.2626
  252ILE     CB 3918   3.153  -0.416   6.254  0.2983 -0.7474 -0.3079
  252ILE     HB 3919   3.164  -0.407   6.364 -1.9329  1.6448 -0.2077
  252ILE    CG2 3920   3.184  -0.565   6.228  0.3412 -0.8452  0.2909
  252ILE   HG21 3921   3.103  -0.630   6.267 -1.1690  0.4756 -0.5425
  252ILE   HG22 3922   3.273  -0.591   6.289 -0.6520 -0.6938  1.8612
  252ILE   HG23 3923   3.198  -0.573   6.118 -0.2244  1.0639  0.0390
  252ILE    CG1 3924   3.242  -0.310   6.187 -0.1700  0.2826  0.6696
  252ILE   HG11 3925   3.198  -0.213   6.217 -1.1736  0.4526 -1.2071
  252ILE   HG12 3926   3.242  -0.317   6.076 -0.3852  1.2007  0.6065
  252ILE     CD 3927   3.387  -0.303   6.235 -0.0083  0.5081  0.1522
  252ILE    HD1 3928   3.412  -0.195   6.241 -0.9726  0.7603 -0.2626
  252ILE    HD2 3929   3.459  -0.362   6.174  0.7608  1.2654  0.3012
  252ILE    HD3 3930   3.401  -0.335   6.340 -1.1326  1.9979  0.7972
  252ILE      C 3931   2.943  -0.292   6.297 -0.7295 -0.4479 -0.0832
  252ILE      O 3932   2.885  -0.334   6.397 -0.5053 -0.1483  0.1708
  253ASN      N 3933   2.944  -0.162   6.264 -0.3312 -0.5579 -0.5074
  253ASN     HN 3934   3.006  -0.145   6.187  0.2788 -1.0827 -0.1383
  253ASN     CA 3935   2.869  -0.058   6.326  0.1883 -0.2845 -0.3363
  253ASN     HA 3936   2.897  -0.072   6.430  0.3360  2.2463  0.0432
  253ASN     CB 3937   2.909   0.080   6.271 -0.2268 -0.2114 -0.4585
  253ASN    HB1 3938   2.903   0.082   6.160  1.8157 -1.1245 -0.6429
  253ASN    HB2 3939   3.017   0.097   6.291 -0.5056  2.1426 -0.6794
  253ASN     CG 3940   2.832   0.198   6.327  0.2633 -0.2618  0.3402
  253ASN    OD1 3941   2.828   0.220   6.448  0.0949  0.7637  0.1609
  253ASN    ND2 3942   2.748   0.266   6.244  0.2396  0.2436  0.7715
  253ASN   HD21 3943   2.679   0.327   6.283 -1.6246 -0.6368 -0.9408
  253ASN   HD22 3944   2.760   0.248   6.146 -1.4654 -0.2082  0.6212
  253ASN      C 3945   2.721  -0.077   6.330  0.2148 -0.3931  0.5031
  253ASN      O 3946   2.656  -0.070   6.434 -0.5673 -0.3376  0.0178
  254CYS      N 3947   2.662  -0.117   6.216 -0.1882  0.2397  0.4838
  254CYS     HN 3948   2.716  -0.129   6.133  2.1889  2.6746  1.5456
  254CYS     CA 3949   2.526  -0.160   6.203  0.0170 -0.1214 -0.5825
  254CYS     HA 3950   2.455  -0.089   6.243 -0.1069 -0.4721 -0.1685
  254CYS     CB 3951   2.493  -0.190   6.056 -0.1574 -0.6467 -0.4403
  254CYS    HB1 3952   2.385  -0.217   6.053 -0.7568  1.0459  2.2724
  254CYS    HB2 3953   2.549  -0.275   6.012 -0.7005 -0.3910 -1.6816
  254CYS     SG 3954   2.528  -0.043   5.954  0.0588 -0.0911  0.4218
  254CYS    HG1 3955   2.659  -0.061   5.953  0.3233  0.8836 -4.0322
  254CYS      C 3956   2.488  -0.281   6.282  0.1571  0.0063 -0.3197
  254CYS      O 3957   2.383  -0.298   6.343  0.0813 -0.8480 -0.6690
  255PHE      N 3958   2.583  -0.374   6.297  0.2582  0.1477 -0.0671
  255PHE     HN 3959   2.673  -0.359   6.257  0.7162  0.7072  1.1198
  255PHE     CA 3960   2.559  -0.491   6.376 -0.0660 -0.1818 -0.6491
  255PHE     HA 3961   2.465  -0.539   6.352  0.0607 -0.6570 -0.2166
  255PHE     CB 3962   2.669  -0.593   6.343  0.0538 -0.0675 -0.5994
  255PHE    HB1 3963   2.764  -0.557   6.387 -0.2552 -1.0726  0.9553
  255PHE    HB2 3964   2.688  -0.591   6.233  0.1300  1.3875 -0.5695
  255PHE     CG 3965   2.637  -0.733   6.384  0.5040 -0.0332 -0.1216
  255PHE    CD1 3966   2.702  -0.791   6.490  0.3001  0.0931  0.0721
  255PHE    HD1 3967   2.765  -0.728   6.552 -1.3292  1.2004  0.6574
  255PHE    CE1 3968   2.679  -0.922   6.524 -0.0723  0.1135 -0.1015
  255PHE    HE1 3969   2.729  -0.959   6.612  0.3338  1.3409  0.2071
  255PHE     CZ 3970   2.597  -1.002   6.448 -0.1268 -0.3266  0.4177
  255PHE     HZ 3971   2.585  -1.104   6.482  2.2418 -0.0963  2.1728
  255PHE    CD2 3972   2.558  -0.816   6.308  0.2655 -0.0616  0.1617
  255PHE    HD2 3973   2.497  -0.763   6.236  1.8257  2.6824  0.7135
  255PHE    CE2 3974   2.529  -0.946   6.342 -0.0515  0.1163  0.6003
  255PHE    HE2 3975   2.456  -1.001   6.284 -1.0234  1.5890  0.3839
  255PHE      C 3976   2.567  -0.461   6.522 -0.0216 -0.7870 -0.5248
  255PHE      O 3977   2.498  -0.520   6.605 -0.6307  0.0203 -0.4462
  256THR      N 3978   2.648  -0.363   6.565 -0.4738 -0.5112 -0.2956
  256THR     HN 3979   2.724  -0.331   6.509 -0.2267  0.6039  0.6325
  256THR     CA 3980   2.637  -0.301   6.693  0.1752  0.1200 -0.5408
  256THR     HA 3981   2.634  -0.380   6.767  0.5738 -0.6631 -1.3517
  256THR     CB 3982   2.759  -0.227   6.740  0.3156 -0.1425 -0.4913
  256THR     HB 3983   2.779  -0.143   6.669 -0.5316 -0.2557 -0.8768
  256THR    OG1 3984   2.873  -0.312   6.731  0.3324 -0.2126  0.3414
  256THR    HG1 3985   2.861  -0.389   6.786  2.4435 -1.4606 -0.8270
  256THR    CG2 3986   2.762  -0.176   6.885 -0.1171  0.5142 -0.7075
  256THR   HG21 3987   2.754  -0.256   6.962  0.7139  1.4846  0.4209
  256THR   HG22 3988   2.672  -0.119   6.916 -0.5588 -0.6024  0.1357
  256THR   HG23 3989   2.855  -0.117   6.902  0.1308 -0.3710  1.2523
  256THR      C 3990   2.507  -0.233   6.720 -0.0950 -0.5082 -0.2430
  256THR      O 3991   2.449  -0.254   6.826 -0.1065 -0.3878 -0.2248
  257PHE      N 3992   2.451  -0.157   6.625  0.4172  0.5979  0.3193
  257PHE     HN 3993   2.499  -0.132   6.540 -0.8908  0.0439 -0.6146
  257PHE     CA 3994   2.320  -0.102   6.644  0.2342  0.0546  0.6382
  257PHE     HA 3995   2.315  -0.047   6.737 -3.6414  0.4257  0.3306
  257PHE     CB 3996   2.288  -0.014   6.522  0.4294 -0.2663  0.3532
  257PHE    HB1 3997   2.274  -0.085   6.438  0.5943  0.0147  0.0862
  257PHE    HB2 3998   2.375   0.041   6.480 -0.8105 -0.3423 -2.5027
  257PHE     CG 3999   2.177   0.083   6.543 -0.1587 -0.9214  0.2957
  257PHE    CD1 4000   2.188   0.188   6.631  0.2450 -0.4350 -0.3249
  257PHE    HD1 4001   2.289   0.207   6.665  0.6311  0.1996 -1.7582
  257PHE    CE1 4002   2.090   0.284   6.627  0.2633 -0.3884  0.2091
  257PHE    HE1 4003   2.098   0.367   6.695 -0.0611 -0.5049  0.3925
  257PHE     CZ 4004   1.971   0.258   6.562  0.3824  0.2369 -0.2709
  257PHE     HZ 4005   1.894   0.333   6.571  0.0039 -0.3806  3.5534
  257PHE    CD2 4006   2.069   0.074   6.459  0.3161 -0.2523 -0.3993
  257PHE    HD2 4007   2.064  -0.013   6.394  0.9183 -2.3319  2.1781
  257PHE    CE2 4008   1.957   0.154   6.473  0.2864 -0.4571  0.5471
  257PHE    HE2 4009   1.872   0.132   6.411 -1.5277  1.8621  2.0582
  257PHE      C 4010   2.206  -0.196   6.663  0.2955 -0.0945  0.2719
  257PHE      O 4011   2.125  -0.176   6.753  0.0924  0.2750  0.0065
  258PHE      N 4012   2.206  -0.303   6.582  0.4767  0.4418 -0.4443
  258PHE     HN 4013   2.281  -0.311   6.517 -0.0542 -1.2113 -0.9139
  258PHE     CA 4014   2.111  -0.410   6.588  0.3010  0.6196  0.0022
  258PHE     HA 4015   2.014  -0.370   6.612  0.0029  0.0897 -0.2944
  258PHE     CB 4016   2.114  -0.481   6.451  0.1368  0.1050  0.2655
  258PHE    HB1 4017   2.046  -0.569   6.443  0.5459 -0.1181 -0.9630
  258PHE    HB2 4018   2.220  -0.508   6.432  0.6962  2.2708  0.1301
  258PHE     CG 4019   2.083  -0.399   6.331 -0.2576 -0.4604 -0.0281
  258PHE    CD1 4020   1.980  -0.307   6.331  0.3468  0.2301  0.0619
  258PHE    HD1 4021   1.924  -0.279   6.418 -1.1314  2.5212 -1.5352
  258PHE    CE1 4022   1.945  -0.245   6.214  0.1618  0.4039  0.2100
  258PHE    HE1 4023   1.865  -0.172   6.217 -0.2775 -0.0753  3.0559
  258PHE     CZ 4024   2.016  -0.266   6.098 -0.1362 -0.2529  0.1380
  258PHE     HZ 4025   1.997  -0.207   6.010  0.7406 -1.1246 -0.6529
  258PHE    CD2 4026   2.145  -0.427   6.212 -0.2826  0.0507 -0.1638
  258PHE    HD2 4027   2.229  -0.494   6.201 -0.9736 -0.7639 -0.6744
  258PHE    CE2 4028   2.113  -0.364   6.094  0.1118  0.0083 -0.2954
  258PHE    HE2 4029   2.157  -0.380   5.997 -0.6846 -0.0554 -0.6535
  258PHE      C 4030   2.131  -0.510   6.697 -0.6101  0.6843  0.2381
  258PHE      O 4031   2.033  -0.556   6.754 -0.1425 -0.0764  0.4479
  259CYS      N 4032   2.252  -0.544   6.744 -0.6480 -0.3697 -0.3892
  259CYS     HN 4033   2.328  -0.486   6.716 -0.1708  0.4969  2.3207
  259CYS     CA 4034   2.275  -0.632   6.855  0.0934  0.1617 -0.1118
  259CYS     HA 4035   2.182  -0.669   6.896  0.5482 -2.8039 -1.4888
  259CYS     CB 4036   2.342  -0.759   6.799  0.3237  0.2209  0.0263
  259CYS    HB1 4037   2.435  -0.740   6.743 -0.2406 -1.8480 -1.7888
  259CYS    HB2 4038   2.268  -0.805   6.729  2.3341 -0.3833 -1.7975
  259CYS     SG 4039   2.356  -0.893   6.921  0.0746 -0.0855 -0.2760
  259CYS      C 4040   2.357  -0.566   6.960 -0.3172  0.4164  0.0479
  259CYS      O 4041   2.480  -0.569   6.949 -0.3236  0.6495 -0.1131
  260PRO      N 4042   2.297  -0.512   7.063 -0.2213  0.1685  0.2344
  260PRO     CD 4043   2.162  -0.460   7.051 -0.3881 -0.2664  0.1898
  260PRO    HD1 4044   2.086  -0.540   7.045  0.9601 -1.6768  1.1227
  260PRO    HD2 4045   2.159  -0.399   6.958  0.1708  0.3066  0.5388
  260PRO     CA 4046   2.365  -0.455   7.175  0.3834 -0.1715  0.0486
  260PRO     HA 4047   2.426  -0.372   7.141  1.2461 -0.9456 -0.3297
  260PRO     CB 4048   2.257  -0.406   7.271  0.1297 -0.4386 -0.0995
  260PRO    HB1 4049   2.283  -0.313   7.326  1.2770  0.3257 -1.8597
  260PRO    HB2 4050   2.215  -0.488   7.333 -1.4665  2.1957  2.5702
  260PRO     CG 4051   2.136  -0.380   7.180  0.1374  0.1353  0.0500
  260PRO    HG1 4052   2.036  -0.400   7.223 -0.5961 -0.5747 -1.8827
  260PRO    HG2 4053   2.141  -0.273   7.151  0.1902  0.4824  1.3235
  260PRO      C 4054   2.454  -0.553   7.243  0.3146 -0.2279  0.0553
  260PRO      O 4055   2.558  -0.497   7.277  0.0976 -0.0714  0.4725
  261ASP      N 4056   2.418  -0.678   7.278 -0.9495  0.1884  0.3065
  261ASP     HN 4057   2.330  -0.717   7.254 -0.4688 -0.4941 -0.4214
  261ASP     CA 4058   2.495  -0.763   7.363 -0.6855 -0.0969 -0.2121
  261ASP     HA 4059   2.553  -0.701   7.430 -2.2377  0.7127  0.4213
  261ASP     CB 4060   2.404  -0.858   7.444 -0.7347 -0.1213 -0.2964
  261ASP    HB1 4061   2.465  -0.938   7.491  1.7704 -0.1494 -3.2656
  261ASP    HB2 4062   2.325  -0.908   7.383 -0.6100 -0.0963 -0.4811
  261ASP     CG 4063   2.317  -0.792   7.550 -0.2150  0.0694  0.0128
  261ASP    OD1 4064   2.283  -0.861   7.649  0.2585 -0.8044 -0.4220
  261ASP    OD2 4065   2.298  -0.667   7.546  0.0182  0.1060 -0.0050
  261ASP      C 4066   2.595  -0.835   7.279 -0.2948  0.0803  0.0947
  261ASP      O 4067   2.679  -0.904   7.337  0.4080  0.5955 -0.2980
  262CYS      N 4068   2.591  -0.834   7.144  0.0039 -0.5299  0.0798
  262CYS     HN 4069   2.513  -0.784   7.107 -0.4125 -0.0171  1.5816
  262CYS     CA 4070   2.692  -0.886   7.057  0.2066 -0.0469  0.0247
  262CYS     HA 4071   2.704  -0.987   7.093 -1.5803 -1.1878 -2.3381
  262CYS     CB 4072   2.659  -0.881   6.907  0.3691  0.2008 -0.0018
  262CYS    HB1 4073   2.743  -0.930   6.854  1.8282  1.4408  1.0522
  262CYS    HB2 4074   2.645  -0.773   6.882  0.1705  0.4845  1.2510
  262CYS     SG 4075   2.523  -0.989   6.857  0.3621  0.1736  0.0743
  262CYS      C 4076   2.822  -0.817   7.077  0.1205  0.0469  0.2673
  262CYS      O 4077   2.843  -0.698   7.102 -0.4149  0.3215 -0.5642
  263SER      N 4078   2.934  -0.891   7.071  0.2172  0.2472 -0.4424
  263SER     HN 4079   2.935  -0.988   7.048  0.6012 -0.3377  1.7492
  263SER     CA 4080   3.069  -0.846   7.089  0.3291 -0.0995 -0.3979
  263SER     HA 4081   3.084  -0.801   7.186  2.6431  0.5325 -0.9735
  263SER     CB 4082   3.172  -0.960   7.084  0.7028  0.2209 -0.0716
  263SER    HB1 4083   3.273  -0.919   7.105  1.0562  1.4635 -3.4239
  263SER    HB2 4084   3.170  -1.000   6.980  0.9601 -1.0026  0.3755
  263SER     OG 4085   3.158  -1.066   7.176  0.2687  0.2043 -0.1558
  263SER    HG1 4086   3.091  -1.128   7.147  0.5576  0.2553 -0.9462
  263SER      C 4087   3.121  -0.753   6.984  0.5198 -0.2851 -0.4685
  263SER      O 4088   3.092  -0.755   6.865  0.7750 -0.3601 -0.5285
  264HSD      N 4089   3.206  -0.656   7.023 -0.4698  0.5790 -0.4195
  264HSD     HN 4090   3.228  -0.645   7.120 -2.2306  1.8931 -0.1209
  264HSD     CA 4091   3.296  -0.580   6.942 -0.2892  0.6475 -0.1523
  264HSD     HA 4092   3.234  -0.522   6.876 -1.4015 -1.0445 -0.6449
  264HSD     CB 4093   3.363  -0.473   7.030  0.3272  0.2726 -0.1572
  264HSD    HB1 4094   3.446  -0.421   6.976  1.4980  0.0602  1.3658
  264HSD    HB2 4095   3.418  -0.524   7.111  0.9190  1.2233  0.0585
  264HSD    ND1 4096   3.249  -0.349   7.223 -0.7884 -0.0520  0.3543
  264HSD    HD1 4097   3.311  -0.370   7.299 -0.8729  1.6695  0.9464
  264HSD     CG 4098   3.261  -0.381   7.089  0.2577 -0.2123  0.4790
  264HSD    CE1 4099   3.156  -0.250   7.234 -0.9330 -0.1982  0.4443
  264HSD    HE1 4100   3.131  -0.198   7.326 -0.7002  1.0594 -0.1815
  264HSD    NE2 4101   3.097  -0.223   7.119 -0.0880  0.2697  0.1095
  264HSD    CD2 4102   3.167  -0.303   7.030  0.0337 -0.3059  0.7113
  264HSD    HD2 4103   3.138  -0.301   6.926 -1.3222  1.6096  1.0627
  264HSD      C 4104   3.389  -0.652   6.851 -0.0567  0.3405  0.3227
  264HSD      O 4105   3.397  -0.774   6.865  0.4087  0.3327  0.0286
  265ALA      N 4106   3.435  -0.586   6.743  0.4143  0.2805  0.4827
  265ALA     HN 4107   3.407  -0.491   6.730 -0.8608  0.0240  1.1748
  265ALA     CA 4108   3.504  -0.645   6.633 -0.1092  0.6604 -0.0562
  265ALA     HA 4109   3.450  -0.738   6.619 -1.4210  1.2674  0.7859
  265ALA     CB 4110   3.500  -0.555   6.509 -0.4151  0.8273  0.0751
  265ALA    HB1 4111   3.571  -0.589   6.431 -0.0218  0.2308  0.6788
  265ALA    HB2 4112   3.519  -0.451   6.544 -1.5674  0.2296  2.6670
  265ALA    HB3 4113   3.396  -0.564   6.470  0.0805  0.4117 -1.1752
  265ALA      C 4114   3.644  -0.682   6.667 -0.3872 -0.2402  0.1542
  265ALA      O 4115   3.707  -0.606   6.741 -0.3750 -0.0786 -0.0190
  266PRO      N 4116   3.709  -0.787   6.625 -0.1806  0.0809 -0.3397
  266PRO     CD 4117   3.642  -0.891   6.549 -0.5256 -0.1882  0.3302
  266PRO    HD1 4118   3.629  -0.863   6.443 -1.6319  1.8112  0.9441
  266PRO    HD2 4119   3.541  -0.922   6.585 -0.8631 -0.0074 -0.4502
  266PRO     CA 4120   3.847  -0.818   6.647 -0.4026 -0.3128  0.5582
  266PRO     HA 4121   3.863  -0.818   6.753 -2.0208 -0.3181  0.8217
  266PRO     CB 4122   3.880  -0.945   6.568 -0.3517 -0.1479  0.3111
  266PRO    HB1 4123   3.958  -1.007   6.616 -0.2919  0.0761  0.5099
  266PRO    HB2 4124   3.903  -0.929   6.461  0.9437  0.4217  0.6510
  266PRO     CG 4125   3.741  -1.009   6.560 -0.3467 -0.0908 -0.2302
  266PRO    HG1 4126   3.728  -1.080   6.475 -1.5827  0.0495 -0.1880
  266PRO    HG2 4127   3.720  -1.070   6.650 -2.0137 -0.3445 -0.7530
  266PRO      C 4128   3.937  -0.710   6.596 -0.9637  0.1027  0.4379
  266PRO      O 4129   3.904  -0.655   6.491 -0.0847 -0.0331  0.0803
  267LEU      N 4130   4.048  -0.677   6.665 -0.0920 -0.4103 -0.6785
  267LEU     HN 4131   4.072  -0.738   6.739  0.4823  1.9005  1.1447
  267LEU     CA 4132   4.136  -0.570   6.630  0.0149 -0.0794  0.5486
  267LEU     HA 4133   4.081  -0.477   6.626 -0.3480 -0.3347 -1.2483
  267LEU     CB 4134   4.244  -0.542   6.736  0.4554 -0.0423  0.0975
  267LEU    HB1 4135   4.317  -0.463   6.709  1.3829 -0.6859  0.6471
  267LEU    HB2 4136   4.313  -0.629   6.740  0.4634 -0.1124 -1.1365
  267LEU     CG 4137   4.188  -0.527   6.879 -0.6119 -0.1022 -0.3003
  267LEU     HG 4138   4.137  -0.619   6.915 -3.8424  1.7714  0.2838
  267LEU    CD1 4139   4.300  -0.482   6.975 -1.3633  0.1404  0.4655
  267LEU   HD11 4140   4.347  -0.389   6.938  1.2413 -1.1258  0.3868
  267LEU   HD12 4141   4.384  -0.554   6.984 -1.2478  0.2080 -0.0293
  267LEU   HD13 4142   4.254  -0.475   7.076 -1.5029 -0.6220  0.4646
  267LEU    CD2 4143   4.085  -0.414   6.889  0.0305  0.4131  0.5250
  267LEU   HD21 4144   4.140  -0.317   6.882  1.1155  0.0229  2.7747
  267LEU   HD22 4145   4.030  -0.426   6.985 -3.3387  0.9751 -1.1908
  267LEU   HD23 4146   4.017  -0.412   6.802 -0.2689  0.8031  0.7616
  267LEU      C 4147   4.201  -0.591   6.497 -0.1137  0.3248  0.4216
  267LEU      O 4148   4.230  -0.495   6.426 -0.4738  0.3798  0.3436
  268TRP      N 4149   4.225  -0.716   6.454  0.0816  0.3521  0.4488
  268TRP     HN 4150   4.217  -0.796   6.512 -0.8375 -2.3241 -3.0238
  268TRP     CA 4151   4.282  -0.746   6.326 -0.5489 -0.4020  0.3389
  268TRP     HA 4152   4.356  -0.671   6.303  0.1381 -1.6322 -1.6929
  268TRP     CB 4153   4.354  -0.881   6.325 -0.0109 -0.1113 -0.1915
  268TRP    HB1 4154   4.461  -0.856   6.345  0.2768  1.7734 -3.3927
  268TRP    HB2 4155   4.358  -0.930   6.225  0.8501  0.4124 -0.4286
  268TRP     CG 4156   4.305  -0.984   6.421 -0.2024 -0.2696 -0.4564
  268TRP    CD1 4157   4.361  -1.020   6.540 -0.2995  0.1207 -0.2922
  268TRP    HD1 4158   4.454  -0.984   6.582  0.1657 -2.3639  1.0148
  268TRP    NE1 4159   4.290  -1.122   6.597  0.2298  0.1909  0.5086
  268TRP    HE1 4160   4.302  -1.172   6.680  0.5312  0.5969  0.7138
  268TRP    CE2 4161   4.187  -1.154   6.513  0.5577 -0.1701  0.2368
  268TRP    CD2 4162   4.190  -1.068   6.405  0.1264 -0.7650 -0.2553
  268TRP    CE3 4163   4.100  -1.075   6.303  0.1719 -0.8432 -0.2899
  268TRP    HE3 4164   4.110  -1.013   6.215 -0.6915 -1.3588 -0.7653
  268TRP    CZ3 4165   3.997  -1.165   6.315 -0.6904  0.2113  0.4236
  268TRP    HZ3 4166   3.915  -1.164   6.245 -0.2873 -0.3451 -0.0730
  268TRP    CZ2 4167   4.091  -1.251   6.521  0.3042  0.0650  0.0823
  268TRP    HZ2 4168   4.076  -1.317   6.605 -1.6198 -1.2265 -1.1993
  268TRP    CH2 4169   3.997  -1.253   6.421 -0.3023  0.4635  0.6346
  268TRP    HH2 4170   3.920  -1.328   6.424  0.3165 -0.2306 -0.2472
  268TRP      C 4171   4.182  -0.728   6.217 -0.2840 -0.9532  0.0053
  268TRP      O 4172   4.216  -0.690   6.105 -0.4239 -0.1928  0.2200
  269LEU      N 4173   4.051  -0.739   6.244 -0.2701  0.2571  0.6132
  269LEU     HN 4174   4.019  -0.762   6.336 -0.1652 -3.5504 -0.1514
  269LEU     CA 4175   3.950  -0.723   6.144  0.3882 -0.4572 -0.1807
  269LEU     HA 4176   3.988  -0.764   6.051  2.1118  0.7550 -0.0670
  269LEU     CB 4177   3.837  -0.819   6.181 -0.0454  0.3013  0.4953
  269LEU    HB1 4178   3.783  -0.788   6.273  1.1451 -0.3502  1.4531
  269LEU    HB2 4179   3.881  -0.921   6.189  0.8058  0.4183 -1.9301
  269LEU     CG 4180   3.719  -0.826   6.082  0.0521 -0.0554  0.4013
  269LEU     HG 4181   3.774  -0.826   5.985  2.5095 -0.2577  1.7041
  269LEU    CD1 4182   3.648  -0.961   6.094 -0.5097  0.1716 -0.2846
  269LEU   HD11 4183   3.613  -0.980   6.198  1.3211 -1.0086  0.1652
  269LEU   HD12 4184   3.702  -1.052   6.059 -1.0612 -0.0831 -0.4920
  269LEU   HD13 4185   3.555  -0.961   6.034 -0.5089 -0.6170 -0.2998
  269LEU    CD2 4186   3.616  -0.712   6.084 -0.1132 -0.1879 -0.2538
  269LEU   HD21 4187   3.550  -0.736   5.998 -1.3659  0.9978  0.3330
  269LEU   HD22 4188   3.664  -0.614   6.065  0.1105 -0.4415 -1.0167
  269LEU   HD23 4189   3.555  -0.701   6.177  0.7871 -0.3746  0.3703
  269LEU      C 4190   3.925  -0.576   6.140  0.1722 -0.5013 -0.4845
  269LEU      O 4191   3.925  -0.521   6.030 -0.3420  0.8349  0.1616
  270MET      N 4192   3.903  -0.505   6.252  0.7424 -0.1148 -0.6121
  270MET     HN 4193   3.891  -0.560   6.335 -0.3553 -2.5231 -2.2399
  270MET     CA 4194   3.880  -0.364   6.261  0.0755 -0.2686  0.3552
  270MET     HA 4195   3.802  -0.335   6.193  1.3551 -2.4086 -2.2112
  270MET     CB 4196   3.845  -0.336   6.408 -0.1102  0.0334  0.2537
  270MET    HB1 4197   3.923  -0.396   6.461 -0.0739 -0.0984  0.0511
  270MET    HB2 4198   3.753  -0.395   6.424 -0.3537 -0.0283 -1.2753
  270MET     CG 4199   3.825  -0.189   6.445  0.1235  0.1426 -0.0418
  270MET    HG1 4200   3.926  -0.142   6.441 -0.4649  1.3545 -1.1699
  270MET    HG2 4201   3.790  -0.185   6.551 -1.7516 -0.1566 -0.6147
  270MET     SD 4202   3.700  -0.119   6.334  0.0791  0.0725 -0.0362
  270MET     CE 4203   3.605  -0.053   6.474 -0.3808  0.3708 -0.4856
  270MET    HE1 4204   3.672   0.005   6.541 -0.1349 -1.3919  0.8638
  270MET    HE2 4205   3.565  -0.143   6.524  1.1184  0.9251  1.8438
  270MET    HE3 4206   3.518   0.007   6.441  0.0827  0.8271 -0.8994
  270MET      C 4207   3.984  -0.273   6.205 -0.4045  0.3929  0.5281
  270MET      O 4208   3.957  -0.185   6.124 -0.4062  0.1630  0.2741
  271TYR      N 4209   4.112  -0.299   6.238 -0.4158 -0.0775  0.2176
  271TYR     HN 4210   4.142  -0.377   6.292  0.4026 -0.6768 -1.0527
  271TYR     CA 4211   4.217  -0.216   6.187 -0.3097 -0.2398  0.1717
  271TYR     HA 4212   4.166  -0.121   6.188  0.3817  0.1385  1.2427
  271TYR     CB 4213   4.336  -0.204   6.284 -0.0981 -0.0439 -0.1127
  271TYR    HB1 4214   4.415  -0.149   6.228  0.4718 -1.1285 -0.4035
  271TYR    HB2 4215   4.372  -0.306   6.308  0.9680  0.3143 -0.1281
  271TYR     CG 4216   4.304  -0.127   6.408 -0.4334 -0.3254 -0.0239
  271TYR    CD1 4217   4.254   0.000   6.397 -0.7217 -0.4288  0.0932
  271TYR    HD1 4218   4.247   0.048   6.301  1.4696  1.5060  0.8075
  271TYR    CE1 4219   4.221   0.068   6.512 -0.0561  0.4295 -0.2105
  271TYR    HE1 4220   4.186   0.170   6.509  3.0478  1.6237  0.5790
  271TYR     CZ 4221   4.240   0.015   6.637  0.1718  0.0726 -0.3956
  271TYR     OH 4222   4.207   0.101   6.744  0.4300 -0.1770 -0.1102
  271TYR     HH 4223   4.275   0.095   6.811  0.3286 -0.4315 -0.0287
  271TYR    CD2 4224   4.323  -0.175   6.535  0.2245  0.5405  0.2115
  271TYR    HD2 4225   4.363  -0.276   6.540  1.1405  0.9004  0.3343
  271TYR    CE2 4226   4.296  -0.110   6.653  0.0845  0.1294  0.4100
  271TYR    HE2 4227   4.320  -0.162   6.744  0.6876 -1.4855 -0.6291
  271TYR      C 4228   4.267  -0.231   6.048  0.1139  0.0557  0.2894
  271TYR      O 4229   4.315  -0.137   5.984 -0.1487  0.3058  0.4574
  272LEU      N 4230   4.236  -0.349   5.991  0.5179 -0.2178  0.6382
  272LEU     HN 4231   4.213  -0.429   6.046  2.7970 -0.3237  1.5535
  272LEU     CA 4232   4.244  -0.371   5.850 -0.0738 -0.4326  0.6384
  272LEU     HA 4233   4.340  -0.340   5.812  0.8455 -1.8793  1.6620
  272LEU     CB 4234   4.226  -0.522   5.825 -0.1190 -0.3416  0.1082
  272LEU    HB1 4235   4.127  -0.554   5.864  0.6286 -0.8089  1.7405
  272LEU    HB2 4236   4.300  -0.586   5.879 -1.3900 -1.8613  0.1044
  272LEU     CG 4237   4.236  -0.562   5.677 -0.3795 -0.1243  0.0311
  272LEU     HG 4238   4.173  -0.498   5.612 -0.2416  0.3558  0.3624
  272LEU    CD1 4239   4.384  -0.541   5.641 -0.3250 -0.0470  0.2927
  272LEU   HD11 4240   4.453  -0.612   5.691 -0.1259  1.2015  1.8584
  272LEU   HD12 4241   4.418  -0.442   5.678  0.2799  0.0578 -0.5202
  272LEU   HD13 4242   4.391  -0.542   5.530  2.7061  0.5087  0.3775
  272LEU    CD2 4243   4.189  -0.705   5.647 -0.5285 -0.0466 -0.1011
  272LEU   HD21 4244   4.263  -0.777   5.688  0.2434  2.1961  2.8257
  272LEU   HD22 4245   4.177  -0.719   5.538  2.9317  2.2957 -0.9320
  272LEU   HD23 4246   4.101  -0.738   5.706  1.4055 -2.1589  1.8116
  272LEU      C 4247   4.139  -0.288   5.784  0.3664  0.3983  0.9615
  272LEU      O 4248   4.167  -0.215   5.689 -0.0669  0.0567  0.5646
  273ALA      N 4249   4.012  -0.300   5.826  0.0787  0.2192  0.0719
  273ALA     HN 4250   3.992  -0.363   5.900 -0.5054 -0.3740 -0.5782
  273ALA     CA 4251   3.900  -0.240   5.761 -0.2234 -0.2011  0.2005
  273ALA     HA 4252   3.901  -0.276   5.659 -0.0925  0.0208  0.1223
  273ALA     CB 4253   3.780  -0.281   5.848 -0.4939  0.2819  0.0633
  273ALA    HB1 4254   3.750  -0.388   5.842  0.3155 -0.1541  2.6017
  273ALA    HB2 4255   3.692  -0.218   5.825 -1.1983 -0.8956 -0.5246
  273ALA    HB3 4256   3.810  -0.274   5.955 -0.3991 -0.2133  0.0740
  273ALA      C 4257   3.918  -0.092   5.755  0.1685 -0.2620 -0.1508
  273ALA      O 4258   3.903  -0.029   5.650 -0.3921 -0.1997 -0.0324
  274ILE      N 4259   3.952  -0.029   5.869 -0.4539  0.1670 -0.2002
  274ILE     HN 4260   3.963  -0.077   5.955  1.1743 -2.7198 -1.8571
  274ILE     CA 4261   4.003   0.104   5.885  0.1880 -0.0944 -0.0536
  274ILE     HA 4262   3.931   0.184   5.875  1.8622  1.2951 -1.6841
  274ILE     CB 4263   4.035   0.135   6.028  0.6159 -0.5320 -0.0520
  274ILE     HB 4264   4.110   0.063   6.066 -1.4587 -2.3056  0.9385
  274ILE    CG2 4265   4.079   0.282   6.037  0.0216 -0.3399 -0.2315
  274ILE   HG21 4266   4.002   0.352   5.999  0.0560  0.3225  0.8838
  274ILE   HG22 4267   4.172   0.300   5.979  1.1088 -0.4476  1.4081
  274ILE   HG23 4268   4.098   0.312   6.142 -0.8124 -0.7798  0.0580
  274ILE    CG1 4269   3.911   0.124   6.118  0.3766  0.0235 -0.3078
  274ILE   HG11 4270   3.882   0.018   6.136 -2.0368  0.6220 -0.3391
  274ILE   HG12 4271   3.827   0.172   6.063  1.8790  2.1367 -0.8405
  274ILE     CD 4272   3.907   0.190   6.256  0.2936 -0.5104 -0.0491
  274ILE    HD1 4273   3.840   0.144   6.331 -0.3561 -0.5600 -0.6531
  274ILE    HD2 4274   3.885   0.299   6.255  1.1140 -0.3296  0.6336
  274ILE    HD3 4275   4.010   0.189   6.298  0.3546 -1.4598 -0.1879
  274ILE      C 4276   4.104   0.143   5.783  0.5069  0.1310  0.3462
  274ILE      O 4277   4.090   0.247   5.719 -0.2339 -0.0470  0.2158
  275VAL      N 4278   4.208   0.060   5.761  0.7793  0.4805  0.3121
  275VAL     HN 4279   4.225  -0.019   5.818  1.0419  1.1811  1.2317
  275VAL     CA 4280   4.312   0.087   5.666  0.5391 -0.1423 -0.1316
  275VAL     HA 4281   4.340   0.189   5.688 -2.0906  0.4994  0.5351
  275VAL     CB 4282   4.431   0.002   5.700  0.4108 -0.0999  0.4347
  275VAL     HB 4283   4.392  -0.098   5.726 -0.3724 -0.0791 -0.6066
  275VAL    CG1 4284   4.543  -0.009   5.595  0.0230  0.1074 -0.0076
  275VAL   HG11 4285   4.509  -0.053   5.499 -1.3855  1.7678 -0.3191
  275VAL   HG12 4286   4.628  -0.065   5.640 -0.6023 -0.4944  0.4440
  275VAL   HG13 4287   4.570   0.092   5.558 -0.9741  0.0950 -0.8087
  275VAL    CG2 4288   4.490   0.061   5.829 -0.7859  0.6940  0.6322
  275VAL   HG21 4289   4.416   0.066   5.912 -1.2673 -0.4372  0.2984
  275VAL   HG22 4290   4.517   0.168   5.815  1.0097  0.6158  2.8924
  275VAL   HG23 4291   4.586   0.013   5.856  0.3424  3.6936  2.4365
  275VAL      C 4292   4.287   0.075   5.520 -0.2180  0.3443 -0.0480
  275VAL      O 4293   4.331   0.160   5.443 -0.2009  0.5277  0.1634
  276LEU      N 4294   4.201  -0.021   5.480  0.2919 -0.0099 -0.3054
  276LEU     HN 4295   4.163  -0.081   5.550  2.7138 -1.4276 -0.0824
  276LEU     CA 4296   4.139  -0.027   5.352 -0.1949  0.0176 -0.0728
  276LEU     HA 4297   4.222  -0.019   5.283  0.0230 -0.4073  0.1389
  276LEU     CB 4298   4.040  -0.143   5.331  0.1796 -0.2782 -0.2321
  276LEU    HB1 4299   3.987  -0.132   5.234 -0.5073 -2.1425 -0.1010
  276LEU    HB2 4300   3.971  -0.153   5.418  1.7782  0.0579  1.1293
  276LEU     CG 4301   4.107  -0.280   5.322  0.3062 -0.1868 -0.6646
  276LEU     HG 4302   4.146  -0.319   5.418  2.1938  1.8413 -0.5566
  276LEU    CD1 4303   3.996  -0.384   5.297 -0.3675  0.4548 -0.3547
  276LEU   HD11 4304   4.041  -0.482   5.321 -0.7033  0.3307 -0.2228
  276LEU   HD12 4305   3.956  -0.380   5.193  0.1653 -3.6577 -0.8648
  276LEU   HD13 4306   3.912  -0.364   5.367  0.9514 -0.3570  1.5176
  276LEU    CD2 4307   4.221  -0.280   5.218  0.5139 -1.0701 -0.4451
  276LEU   HD21 4308   4.309  -0.221   5.251 -0.9756  0.0081  1.9145
  276LEU   HD22 4309   4.177  -0.233   5.128 -1.9435 -1.8775  0.2551
  276LEU   HD23 4310   4.249  -0.385   5.192 -1.8359 -1.0466 -3.6093
  276LEU      C 4311   4.067   0.101   5.326 -0.2552 -0.0619 -0.3014
  276LEU      O 4312   4.091   0.163   5.222 -0.7432  0.4456 -0.1153
  277SER      N 4313   3.981   0.149   5.417 -0.0081  0.3705 -0.2919
  277SER     HN 4314   3.947   0.095   5.494  0.0601  1.0927  0.2483
  277SER     CA 4315   3.910   0.272   5.404 -0.3783  0.1342 -0.5294
  277SER     HA 4316   3.853   0.267   5.312 -2.4065 -0.6601  0.7285
  277SER     CB 4317   3.799   0.294   5.507 -0.0676 -0.4052 -0.0779
  277SER    HB1 4318   3.751   0.198   5.535  3.3945 -2.1439  0.3629
  277SER    HB2 4319   3.722   0.361   5.463  0.1469 -1.2166 -1.7464
  277SER     OG 4320   3.850   0.369   5.617  0.1432 -0.3409 -0.2178
  277SER    HG1 4321   3.921   0.311   5.647 -0.7945 -1.3267  0.1927
  277SER      C 4322   3.996   0.393   5.386  0.1190 -0.0731  0.4041
  277SER      O 4323   3.946   0.480   5.315  0.2272 -0.1823  0.1932
  278HSD      N 4324   4.115   0.401   5.449  0.2477 -0.0219  0.1554
  278HSD     HN 4325   4.146   0.325   5.506  1.0315  0.7294  0.7431
  278HSD     CA 4326   4.203   0.513   5.443  0.3042 -0.0717  0.0342
  278HSD     HA 4327   4.142   0.594   5.405  1.3923 -0.0492 -1.7672
  278HSD     CB 4328   4.251   0.553   5.584  0.3161 -0.0945  0.0366
  278HSD    HB1 4329   4.326   0.635   5.583 -0.8039  0.9760 -1.6166
  278HSD    HB2 4330   4.301   0.461   5.621  0.1109 -0.2713 -0.1218
  278HSD    ND1 4331   4.191   0.639   5.816 -0.2925 -0.3727 -0.1643
  278HSD    HD1 4332   4.285   0.653   5.845 -0.4726 -0.4614  0.4645
  278HSD     CG 4333   4.154   0.597   5.689 -0.0442  0.5878 -0.5673
  278HSD    CE1 4334   4.078   0.680   5.879 -0.1450  0.3895 -0.3749
  278HSD    HE1 4335   4.080   0.720   5.981  1.0095 -1.6876  0.4877
  278HSD    NE2 4336   3.972   0.669   5.801 -0.0177 -0.6055 -0.4280
  278HSD    CD2 4337   4.019   0.614   5.684 -0.1690 -0.3743 -0.6001
  278HSD    HD2 4338   3.951   0.612   5.600 -1.1253  0.9316  0.1170
  278HSD      C 4339   4.323   0.505   5.356  0.4344 -0.0359  0.2097
  278HSD      O 4340   4.404   0.596   5.339  0.3647  0.0801  0.4859
  279THR      N 4341   4.339   0.393   5.283 -0.3114  0.2043 -0.3330
  279THR     HN 4342   4.292   0.313   5.318 -2.0350  0.8269 -1.1164
  279THR     CA 4343   4.436   0.386   5.178  0.0059  0.0252 -0.0274
  279THR     HA 4344   4.502   0.471   5.169 -0.4279  0.2104 -1.5782
  279THR     CB 4345   4.523   0.264   5.194 -0.1948 -0.0889  0.2013
  279THR     HB 4346   4.590   0.251   5.107 -0.8539  0.1542 -0.3552
  279THR    OG1 4347   4.447   0.144   5.204  0.5707 -0.5923  0.0525
  279THR    HG1 4348   4.404   0.142   5.290 -0.3234 -2.0010 -0.3870
  279THR    CG2 4349   4.605   0.283   5.323 -0.1617  0.4789  0.0989
  279THR   HG21 4350   4.649   0.385   5.324 -1.4704  1.0657  1.2614
  279THR   HG22 4351   4.683   0.207   5.343 -0.0467  0.4111 -0.5610
  279THR   HG23 4352   4.529   0.291   5.403 -1.8970  0.4880 -1.4706
  279THR      C 4353   4.369   0.378   5.046 -0.3255 -0.0451  0.1445
  279THR      O 4354   4.439   0.393   4.946 -0.4663  0.4890  0.1173
  280ASN      N 4355   4.234   0.372   5.045 -0.3110 -0.4244  0.3299
  280ASN     HN 4356   4.176   0.381   5.125  0.0816 -1.5481  0.7509
  280ASN     CA 4357   4.155   0.371   4.927  0.2476  0.3606 -0.0605
  280ASN     HA 4358   4.182   0.279   4.878 -3.1997 -1.1108  0.4969
  280ASN     CB 4359   4.006   0.352   4.961  0.1643  0.1352 -0.5309
  280ASN    HB1 4360   3.972   0.451   5.000  1.3831  0.4460 -0.2146
  280ASN    HB2 4361   3.994   0.266   5.030 -0.1388  0.0188 -0.7268
  280ASN     CG 4362   3.915   0.320   4.844 -0.3037 -0.3654 -0.0401
  280ASN    OD1 4363   3.807   0.376   4.826 -0.1749  0.1039  0.6177
  280ASN    ND2 4364   3.956   0.237   4.744 -0.4668 -0.4753 -0.0163
  280ASN   HD21 4365   3.911   0.230   4.655  0.9316  0.4996 -0.8472
  280ASN   HD22 4366   4.055   0.219   4.751  0.3441  2.6503 -1.6765
  280ASN      C 4367   4.182   0.484   4.832 -0.5640  0.2311 -0.4564
  280ASN      O 4368   4.191   0.456   4.713  0.6393 -0.3241 -0.2496
  281SER      N 4369   4.198   0.607   4.883  0.0847 -0.0359  0.0012
  281SER     HN 4370   4.170   0.618   4.978 -1.8177 -0.3689 -0.4800
  281SER     CA 4371   4.220   0.733   4.819  0.3489  0.0670  0.2902
  281SER     HA 4372   4.137   0.735   4.749  0.3844 -0.1511  0.2417
  281SER     CB 4373   4.218   0.853   4.916  0.5448  0.0890  0.2678
  281SER    HB1 4374   4.291   0.829   4.995  0.0178 -0.5917  0.5587
  281SER    HB2 4375   4.112   0.853   4.952  0.5238  2.7232  0.4105
  281SER     OG 4376   4.240   0.977   4.851  0.0690  0.0283 -0.0178
  281SER    HG1 4377   4.175   0.993   4.782  1.1242  0.1225 -1.0232
  281SER      C 4378   4.352   0.724   4.751  0.0254  0.0175 -0.3362
  281SER      O 4379   4.366   0.760   4.634 -0.3414  0.0794 -0.3613
  282VAL      N 4380   4.452   0.671   4.823 -0.0107  0.1697 -0.1747
  282VAL     HN 4381   4.439   0.629   4.913  4.2153 -1.4125 -0.0753
  282VAL     CA 4382   4.581   0.655   4.765 -0.0048  0.5146 -0.2577
  282VAL     HA 4383   4.601   0.755   4.729 -0.5704  0.3014 -1.1786
  282VAL     CB 4384   4.686   0.623   4.868 -0.3929  0.0308 -0.0075
  282VAL     HB 4385   4.648   0.534   4.922  1.4891  1.0118  3.1972
  282VAL    CG1 4386   4.824   0.592   4.807 -0.3643 -0.1438  0.1476
  282VAL   HG11 4387   4.861   0.676   4.745  0.6617  0.8005  1.9463
  282VAL   HG12 4388   4.816   0.505   4.739 -3.0007  1.5154 -1.8620
  282VAL   HG13 4389   4.907   0.575   4.879 -1.1189 -0.2311  1.0185
  282VAL    CG2 4390   4.701   0.738   4.970  0.4838 -0.0112 -0.0828
  282VAL   HG21 4391   4.761   0.711   5.060  0.9421 -0.8875 -0.6342
  282VAL   HG22 4392   4.603   0.778   5.004 -0.4018  0.3155 -2.7936
  282VAL   HG23 4393   4.745   0.827   4.921 -0.7172  0.5826 -0.1026
  282VAL      C 4394   4.592   0.570   4.644 -0.5679  0.1890 -0.0831
  282VAL      O 4395   4.658   0.609   4.547  0.1443  0.2115  0.4054
  283VAL      N 4396   4.521   0.456   4.642 -0.4783  0.1271  0.2198
  283VAL     HN 4397   4.476   0.421   4.723 -2.7827  0.6820 -0.7423
  283VAL     CA 4398   4.529   0.362   4.534  0.0057  0.5626 -0.1320
  283VAL     HA 4399   4.635   0.342   4.532  0.1384  0.8891  1.8932
  283VAL     CB 4400   4.447   0.238   4.556  0.3470  0.2734 -0.4753
  283VAL     HB 4401   4.341   0.250   4.525  0.5209  1.4043 -0.6936
  283VAL    CG1 4402   4.508   0.123   4.474  0.9969 -0.2213  0.6884
  283VAL   HG11 4403   4.611   0.096   4.506  0.6888 -1.9488  0.2953
  283VAL   HG12 4404   4.509   0.132   4.363 -1.6364  0.5276  0.6589
  283VAL   HG13 4405   4.444   0.034   4.493 -3.4220  2.4557 -0.2463
  283VAL    CG2 4406   4.442   0.200   4.705 -0.7780  0.4306 -0.4614
  283VAL   HG21 4407   4.398   0.099   4.723 -1.1646  0.9383  1.7341
  283VAL   HG22 4408   4.373   0.260   4.767 -0.0270 -1.0884  1.9693
  283VAL   HG23 4409   4.541   0.206   4.754 -1.2017 -0.6182  0.5879
  283VAL      C 4410   4.486   0.419   4.403  0.5438  0.7555 -0.2250
  283VAL      O 4411   4.537   0.384   4.296  0.3185  0.0870 -0.1186
  284ASN      N 4412   4.386   0.508   4.399 -0.2199 -0.0663  0.2947
  284ASN     HN 4413   4.350   0.538   4.487  0.1670 -0.5601  0.6287
  284ASN     CA 4414   4.326   0.556   4.279 -0.4051 -0.1933  0.3359
  284ASN     HA 4415   4.286   0.466   4.234  0.6811 -1.0423  1.0192
  284ASN     CB 4416   4.204   0.647   4.304 -0.3492  0.0072 -0.1160
  284ASN    HB1 4417   4.161   0.662   4.202 -0.0291 -0.1126 -0.2715
  284ASN    HB2 4418   4.230   0.747   4.345 -1.0722  0.4015 -0.6060
  284ASN     CG 4419   4.094   0.585   4.389 -0.3865  0.2608  0.0216
  284ASN    OD1 4420   4.042   0.477   4.361 -0.0015  0.0524  0.0982
  284ASN    ND2 4421   4.050   0.657   4.495 -0.1457  0.2101  0.1577
  284ASN   HD21 4422   4.075   0.754   4.496 -0.6562  0.3385  0.7903
  284ASN   HD22 4423   3.986   0.613   4.558  0.0054 -0.4241 -0.1207
  284ASN      C 4424   4.418   0.614   4.178 -0.5902  0.3942  0.4993
  284ASN      O 4425   4.402   0.564   4.066  0.4640 -0.0756  0.5476
  285PRO      N 4426   4.515   0.696   4.206 -0.0798  0.0259 -0.1316
  285PRO     CD 4427   4.501   0.802   4.305  1.3045 -0.1526  0.2707
  285PRO    HD1 4428   4.448   0.760   4.394 -1.5368  0.3044 -1.0935
  285PRO    HD2 4429   4.432   0.881   4.268  0.3719 -0.8569  0.4786
  285PRO     CA 4430   4.624   0.727   4.119  0.3155 -0.0704  0.3220
  285PRO     HA 4431   4.588   0.799   4.047 -3.3263 -0.2543  1.7260
  285PRO     CB 4432   4.724   0.804   4.205  0.5288 -0.1131  0.1134
  285PRO    HB1 4433   4.784   0.883   4.155  3.2694 -2.1523 -0.0758
  285PRO    HB2 4434   4.784   0.722   4.250 -1.0062 -0.9460  0.7060
  285PRO     CG 4435   4.639   0.870   4.314  0.9015  0.7346 -0.0962
  285PRO    HG1 4436   4.686   0.831   4.407 -0.1959 -0.0610  0.1454
  285PRO    HG2 4437   4.634   0.981   4.318 -0.1149  0.7443 -1.3311
  285PRO      C 4438   4.678   0.619   4.032 -1.1245 -0.1632 -0.4883
  285PRO      O 4439   4.701   0.645   3.914  0.0317  0.0812 -0.2191
  286PHE      N 4440   4.712   0.506   4.096 -1.0274  0.2167  0.1350
  286PHE     HN 4441   4.692   0.501   4.194  1.9506  0.3886  0.8597
  286PHE     CA 4442   4.780   0.395   4.038 -0.5826  0.4779  0.1540
  286PHE     HA 4443   4.854   0.431   3.968 -0.6019  0.1529 -0.0391
  286PHE     CB 4444   4.833   0.318   4.161 -0.1909  0.0815 -0.2542
  286PHE    HB1 4445   4.887   0.226   4.132  2.5024  0.9296  1.6842
  286PHE    HB2 4446   4.748   0.277   4.219 -1.4904 -0.1859 -2.2400
  286PHE     CG 4447   4.929   0.404   4.236 -0.1737 -0.3784  0.2528
  286PHE    CD1 4448   4.887   0.453   4.357 -0.3438 -0.4638  0.2289
  286PHE    HD1 4449   4.788   0.426   4.391 -0.5456  0.1328  0.1344
  286PHE    CE1 4450   4.975   0.523   4.436  0.3704 -0.8505 -0.2228
  286PHE    HE1 4451   4.939   0.565   4.529 -0.3518 -1.2262 -0.3263
  286PHE     CZ 4452   5.106   0.542   4.397  0.0357  0.5841 -0.7374
  286PHE     HZ 4453   5.174   0.598   4.460  2.5622  0.3254 -3.0422
  286PHE    CD2 4454   5.058   0.423   4.193 -0.1929 -0.5513  0.1145
  286PHE    HD2 4455   5.095   0.391   4.097  0.1538 -1.4933  0.5539
  286PHE    CE2 4456   5.146   0.490   4.276 -0.1390  0.4906 -0.7545
  286PHE    HE2 4457   5.249   0.489   4.244  0.3898  0.1159  0.8631
  286PHE      C 4458   4.683   0.302   3.974 -0.2672  0.4033 -0.2230
  286PHE      O 4459   4.717   0.242   3.872 -0.5178  0.0117 -0.0782
  287ILE      N 4460   4.551   0.296   4.003 -0.1943 -0.1622 -0.0133
  287ILE     HN 4461   4.521   0.331   4.091  2.4226 -2.3675  1.9574
  287ILE     CA 4462   4.452   0.235   3.920 -0.6162  0.0995  0.2932
  287ILE     HA 4463   4.490   0.139   3.888 -1.5875 -0.6872  1.4338
  287ILE     CB 4464   4.323   0.193   3.984 -0.6783  0.2253  0.2498
  287ILE     HB 4465   4.266   0.285   4.008 -0.5436  0.1873  0.7367
  287ILE    CG2 4466   4.235   0.109   3.890 -0.0238  0.0684 -0.2300
  287ILE   HG21 4467   4.287   0.013   3.869  2.6958  1.5265 -0.6462
  287ILE   HG22 4468   4.204   0.152   3.793 -1.1433  0.1322  0.1480
  287ILE   HG23 4469   4.134   0.094   3.934  0.4612  0.3977  1.0431
  287ILE    CG1 4470   4.342   0.117   4.116  0.0594  0.4521  0.2801
  287ILE   HG11 4471   4.427   0.166   4.168  1.9088 -1.3955 -0.8148
  287ILE   HG12 4472   4.383   0.015   4.098  0.3326  0.5015  0.5979
  287ILE     CD 4473   4.220   0.119   4.208  0.5659  0.1513  0.9717
  287ILE    HD1 4474   4.190   0.224   4.230  0.0489  0.2468 -0.1290
  287ILE    HD2 4475   4.249   0.059   4.297 -0.6721 -1.0360  0.5964
  287ILE    HD3 4476   4.140   0.063   4.156  2.2448 -0.7592 -0.7532
  287ILE      C 4477   4.434   0.311   3.793 -0.2698 -0.0030  0.1792
  287ILE      O 4478   4.437   0.254   3.684  0.2841  0.5444 -0.0979
  288TYR      N 4479   4.427   0.445   3.799 -0.0799  0.0211 -0.1505
  288TYR     HN 4480   4.409   0.489   3.887 -0.9509 -3.6065  1.6877
  288TYR     CA 4481   4.419   0.526   3.681  0.0105  0.1033 -0.1006
  288TYR     HA 4482   4.335   0.493   3.621  0.6943 -0.8190 -0.5790
  288TYR     CB 4483   4.398   0.674   3.715 -0.1964  0.0685 -0.0753
  288TYR    HB1 4484   4.412   0.738   3.625  1.0455  0.8686  0.6571
  288TYR    HB2 4485   4.483   0.703   3.779 -0.0303 -1.8116  0.6081
  288TYR     CG 4486   4.266   0.708   3.777 -0.0884  0.8882 -0.2733
  288TYR    CD1 4487   4.155   0.655   3.716  0.0771 -0.0294  0.1975
  288TYR    HD1 4488   4.160   0.598   3.624 -0.7840 -2.3335  1.4920
  288TYR    CE1 4489   4.030   0.669   3.772 -0.0100  0.4627 -0.1100
  288TYR    HE1 4490   3.946   0.619   3.726  0.1537  0.6871 -0.6565
  288TYR     CZ 4491   4.013   0.738   3.890  0.3294  0.2469  0.0669
  288TYR     OH 4492   3.888   0.749   3.955  0.2553 -0.5439  0.0670
  288TYR     HH 4493   3.905   0.812   4.025  0.8768  0.4046 -0.9167
  288TYR    CD2 4494   4.252   0.777   3.894 -0.1636 -0.3231  0.4550
  288TYR    HD2 4495   4.336   0.822   3.945  0.8009 -0.7380 -0.7333
  288TYR    CE2 4496   4.125   0.795   3.945  0.0137  0.2669  0.7048
  288TYR    HE2 4497   4.127   0.860   4.031  2.6087  2.4720 -0.8625
  288TYR      C 4498   4.537   0.515   3.591  0.2399  0.5525  0.1401
  288TYR      O 4499   4.522   0.500   3.470 -0.0985  1.1151  0.1124
  289ALA      N 4500   4.655   0.506   3.655 -0.0492 -0.1233  0.5946
  289ALA     HN 4501   4.658   0.526   3.753 -0.9915 -2.2885  1.1200
  289ALA     CA 4502   4.781   0.483   3.592 -0.1721 -0.2580  0.3972
  289ALA     HA 4503   4.790   0.558   3.515 -4.3282 -1.8638 -2.0257
  289ALA     CB 4504   4.890   0.514   3.696 -0.2562  0.5768  0.2380
  289ALA    HB1 4505   4.980   0.530   3.633 -2.4626 -0.1148 -3.4034
  289ALA    HB2 4506   4.905   0.425   3.760 -1.3803  1.1858  1.4034
  289ALA    HB3 4507   4.870   0.605   3.757  1.5060  1.2036 -0.0733
  289ALA      C 4508   4.808   0.355   3.520  0.4335 -0.2263  0.5609
  289ALA      O 4509   4.878   0.346   3.420  0.2917 -0.5680  0.4915
  290TYR      N 4510   4.762   0.242   3.578 -0.8179 -0.2504 -0.4353
  290TYR     HN 4511   4.724   0.243   3.670  2.2974  0.6687  0.9996
  290TYR     CA 4512   4.795   0.113   3.524  0.0909  0.0215 -0.5534
  290TYR     HA 4513   4.870   0.133   3.449 -1.2517  1.7197 -1.5207
  290TYR     CB 4514   4.856   0.021   3.631 -0.0559  0.2325 -0.2866
  290TYR    HB1 4515   4.865  -0.086   3.602 -4.7966 -0.6132  0.4172
  290TYR    HB2 4516   4.784   0.021   3.715  1.3664  0.8126  0.9703
  290TYR     CG 4517   4.986   0.072   3.682 -0.3871  0.4423  0.3685
  290TYR    CD1 4518   5.015   0.117   3.808  0.0783  0.2794  0.3254
  290TYR    HD1 4519   4.937   0.115   3.883 -0.2484 -2.5097 -0.0124
  290TYR    CE1 4520   5.141   0.159   3.844  0.1486  0.1399  0.2422
  290TYR    HE1 4521   5.156   0.196   3.945 -0.5366 -0.7547  0.6878
  290TYR     CZ 4522   5.240   0.170   3.750 -0.2994 -0.3395 -0.2947
  290TYR     OH 4523   5.359   0.240   3.780 -0.4767  0.1765 -0.7763
  290TYR     HH 4524   5.410   0.256   3.700  1.9877  0.6378  0.7634
  290TYR    CD2 4525   5.089   0.070   3.590 -0.6387  0.2030  0.0889
  290TYR    HD2 4526   5.083   0.036   3.488 -0.1858  0.8643 -0.1574
  290TYR    CE2 4527   5.211   0.124   3.624 -0.6524  0.6715 -0.5944
  290TYR    HE2 4528   5.284   0.144   3.548 -1.9535  1.3553 -1.7119
  290TYR      C 4529   4.686   0.043   3.450 -0.2447  0.0956 -0.1379
  290TYR      O 4530   4.700  -0.073   3.413 -0.1529 -0.0204  0.2567
  291ARG      N 4531   4.575   0.115   3.426  0.0626  0.4957 -0.3690
  291ARG     HN 4532   4.565   0.195   3.486 -1.0541 -0.6230  1.0229
  291ARG     CA 4533   4.465   0.067   3.349 -0.0698  0.0808  0.0753
  291ARG     HA 4534   4.494  -0.030   3.312 -1.5357 -0.9105  1.3776
  291ARG     CB 4535   4.331   0.049   3.422 -0.0096 -0.5247  0.0416
  291ARG    HB1 4536   4.258   0.010   3.348 -0.2386 -0.4471  0.2258
  291ARG    HB2 4537   4.299   0.148   3.461  1.3226  1.2441 -2.9975
  291ARG     CG 4538   4.337  -0.054   3.536 -0.2334 -0.3437  0.2185
  291ARG    HG1 4539   4.239  -0.047   3.587 -0.3057  2.1568 -0.1413
  291ARG    HG2 4540   4.423  -0.024   3.600  0.1627 -0.2554 -0.3473
  291ARG     CD 4541   4.351  -0.203   3.508  0.1243 -0.2798  0.0540
  291ARG    HD1 4542   4.358  -0.257   3.605  1.2445  2.0192  1.3252
  291ARG    HD2 4543   4.451  -0.218   3.462  0.1878  0.8094 -0.1904
  291ARG     NE 4544   4.239  -0.235   3.415  0.2471 -0.3812 -0.0614
  291ARG     HE 4545   4.173  -0.164   3.390 -0.0865 -0.4334  0.6411
  291ARG     CZ 4546   4.200  -0.356   3.365  0.1333 -0.1217 -0.6049
  291ARG    NH1 4547   4.269  -0.473   3.381  0.3906  0.1143  0.0506
  291ARG   HH11 4548   4.349  -0.484   3.440  1.2775  0.8021 -0.9854
  291ARG   HH12 4549   4.217  -0.552   3.349 -2.1263  0.8103  2.0301
  291ARG    NH2 4550   4.085  -0.372   3.294 -0.5306  0.7246  0.2593
  291ARG   HH21 4551   4.064  -0.469   3.277  0.9930  0.5893 -0.9640
  291ARG   HH22 4552   4.029  -0.292   3.271 -1.7432 -0.3865 -0.8212
  291ARG      C 4553   4.447   0.151   3.227 -1.1546  0.4094  0.4483
  291ARG      O 4554   4.370   0.106   3.142 -0.1953 -0.0797 -0.1911
  292ILE      N 4555   4.497   0.275   3.221 -0.0758 -0.0315 -0.0932
  292ILE     HN 4556   4.552   0.306   3.298  1.3481 -2.3204 -0.1268
  292ILE     CA 4557   4.471   0.366   3.114  0.0835 -0.2235 -0.2956
  292ILE     HA 4558   4.429   0.314   3.028 -0.6029 -1.4439  0.7468
  292ILE     CB 4559   4.375   0.471   3.162  0.1050 -0.3211 -0.0404
  292ILE     HB 4560   4.418   0.542   3.237  2.4214 -1.5191 -0.1355
  292ILE    CG2 4561   4.347   0.561   3.041 -0.2251 -0.2169  0.1119
  292ILE   HG21 4562   4.441   0.612   3.008 -0.1374  0.2150  1.0089
  292ILE   HG22 4563   4.276   0.641   3.072 -0.6029 -0.8360  0.8531
  292ILE   HG23 4564   4.314   0.496   2.958  1.7236 -2.3676  0.9190
  292ILE    CG1 4565   4.248   0.421   3.233  0.0099  0.1555  0.1314
  292ILE   HG11 4566   4.283   0.350   3.310  1.5385 -1.7540 -2.1718
  292ILE   HG12 4567   4.180   0.370   3.161  0.1736  0.4980 -0.2753
  292ILE     CD 4568   4.182   0.537   3.306  0.2226  0.0876  0.4300
  292ILE    HD1 4569   4.140   0.612   3.236 -0.1405 -0.9280 -0.4646
  292ILE    HD2 4570   4.251   0.590   3.376  0.0431  2.0336 -0.7917
  292ILE    HD3 4571   4.099   0.500   3.371 -1.2076  1.5516 -0.4963
  292ILE      C 4572   4.606   0.416   3.078  0.1115  0.1959  0.3854
  292ILE      O 4573   4.683   0.460   3.163  0.4085 -0.0628  0.2534
  293ARG      N 4574   4.648   0.391   2.953  0.3573 -0.9066  0.6790
  293ARG     HN 4575   4.583   0.352   2.888 -0.3691  0.0184  0.8327
  293ARG     CA 4576   4.782   0.424   2.917 -0.1130  0.2325 -0.1009
  293ARG     HA 4577   4.843   0.397   3.002  0.3257  2.4895  0.3556
  293ARG     CB 4578   4.821   0.351   2.787  0.3004  0.0479  0.1230
  293ARG    HB1 4579   4.892   0.404   2.721  0.6528 -1.5007 -0.7826
  293ARG    HB2 4580   4.723   0.343   2.735  0.1256 -1.7645  0.6618
  293ARG     CG 4581   4.877   0.209   2.798  0.2005  0.0267  0.3862
  293ARG    HG1 4582   4.847   0.150   2.709 -0.1455 -2.8919  2.3100
  293ARG    HG2 4583   4.829   0.151   2.879 -0.7384  0.3292  0.0606
  293ARG     CD 4584   5.029   0.199   2.816  0.1893 -0.7748  0.0866
  293ARG    HD1 4585   5.056   0.262   2.903  0.4305 -0.9223  0.1180
  293ARG    HD2 4586   5.078   0.236   2.723  0.9026  0.9870  1.1112
  293ARG     NE 4587   5.059   0.056   2.840  0.2564 -0.6769  0.5964
  293ARG     HE 4588   4.989   0.012   2.896  0.1703 -0.8153  0.3841
  293ARG     CZ 4589   5.179  -0.009   2.832  0.1214 -0.8473 -0.1513
  293ARG    NH1 4590   5.286   0.032   2.758  0.0836 -0.5524 -0.0464
  293ARG   HH11 4591   5.291   0.120   2.712  0.8763 -1.2095 -1.3024
  293ARG   HH12 4592   5.369  -0.013   2.792  1.9745  3.0387  0.5587
  293ARG    NH2 4593   5.195  -0.121   2.908 -0.0583 -0.4681  0.4487
  293ARG   HH21 4594   5.118  -0.148   2.967  0.2827 -0.2617  1.0000
  293ARG   HH22 4595   5.272  -0.184   2.903 -0.9551 -1.5627 -0.1055
  293ARG      C 4596   4.806   0.570   2.899 -0.3181  0.2915  0.1019
  293ARG      O 4597   4.917   0.619   2.915 -0.0852 -0.2270  0.0765
  294GLU      N 4598   4.701   0.649   2.869 -0.4857  0.0890  0.1506
  294GLU     HN 4599   4.619   0.610   2.829  0.6151 -0.4187 -1.6958
  294GLU     CA 4600   4.721   0.790   2.851 -0.1192  0.0650  0.3667
  294GLU     HA 4601   4.813   0.806   2.796  0.2068  0.1480  0.9221
  294GLU     CB 4602   4.603   0.856   2.779  0.1923  0.2079 -0.0211
  294GLU    HB1 4603   4.518   0.853   2.852  1.3785 -0.9570  1.3753
  294GLU    HB2 4604   4.563   0.797   2.693 -0.0803 -2.7149  1.9533
  294GLU     CG 4605   4.625   1.000   2.733 -0.0518  0.3004  0.1461
  294GLU    HG1 4606   4.666   1.069   2.809 -1.4219  0.5778  0.6589
  294GLU    HG2 4607   4.525   1.043   2.711 -0.5578 -1.5618 -1.4961
  294GLU     CD 4608   4.700   1.016   2.601 -0.1887  0.6760  0.1144
  294GLU    OE1 4609   4.661   0.968   2.492  0.4358  0.5203 -0.0408
  294GLU    OE2 4610   4.812   1.073   2.608 -0.1675  0.7351 -0.6933
  294GLU      C 4611   4.746   0.865   2.977  0.2096  0.0177  0.3318
  294GLU      O 4612   4.817   0.966   2.979  0.5074 -0.1801 -0.0822
  295PHE      N 4613   4.697   0.817   3.092 -0.0196 -0.1740  0.1541
  295PHE     HN 4614   4.628   0.744   3.094  1.1118 -1.2696  0.1549
  295PHE     CA 4615   4.733   0.854   3.225  0.1052 -0.6976  0.2679
  295PHE     HA 4616   4.736   0.962   3.234  1.4184 -0.5503 -1.5040
  295PHE     CB 4617   4.638   0.815   3.340 -0.4086 -0.6737 -0.1482
  295PHE    HB1 4618   4.694   0.826   3.435  0.7803 -0.7627 -0.8190
  295PHE    HB2 4619   4.608   0.708   3.348 -2.0526 -0.1773  0.6850
  295PHE     CG 4620   4.515   0.898   3.354 -0.0841 -0.3968  1.1079
  295PHE    CD1 4621   4.395   0.840   3.323 -0.0144  0.0111  0.0367
  295PHE    HD1 4622   4.380   0.743   3.277 -0.3019  0.2325 -0.3388
  295PHE    CE1 4623   4.279   0.913   3.329  0.0334  0.0778  0.1508
  295PHE    HE1 4624   4.186   0.873   3.290  0.4438 -0.8051  0.0589
  295PHE     CZ 4625   4.291   1.047   3.358  0.5102  0.1520 -0.3835
  295PHE     HZ 4626   4.204   1.110   3.359  1.5380  1.6225 -0.2368
  295PHE    CD2 4627   4.520   1.033   3.381  0.0835 -0.1421 -0.1444
  295PHE    HD2 4628   4.613   1.086   3.391 -0.0392  0.6076 -2.4495
  295PHE    CE2 4629   4.408   1.111   3.393  0.3850  0.3100 -0.2573
  295PHE    HE2 4630   4.413   1.217   3.415  1.4612  0.3543 -0.6653
  295PHE      C 4631   4.876   0.829   3.260  0.2375 -0.0941  0.1639
  295PHE      O 4632   4.948   0.911   3.317  0.1527  0.4882 -0.5479
  296ARG      N 4633   4.922   0.707   3.228  0.0009 -0.1818  0.1538
  296ARG     HN 4634   4.863   0.643   3.180  1.8285 -1.4226 -0.5470
  296ARG     CA 4635   5.054   0.667   3.267 -0.0511 -0.4280  0.0802
  296ARG     HA 4636   5.059   0.677   3.374 -0.0445 -0.2785  0.0666
  296ARG     CB 4637   5.092   0.525   3.221 -0.4272 -0.3931 -0.3501
  296ARG    HB1 4638   5.055   0.517   3.117  1.9745  1.6452 -1.4663
  296ARG    HB2 4639   5.052   0.451   3.293 -0.8532  0.7469  0.6338
  296ARG     CG 4640   5.242   0.495   3.217 -0.3285 -0.0667  0.5187
  296ARG    HG1 4641   5.285   0.525   3.315 -2.6452 -0.1831  1.6279
  296ARG    HG2 4642   5.298   0.540   3.132  1.4042  0.6823  2.0035
  296ARG     CD 4643   5.275   0.345   3.223  0.3445  0.0792  0.5746
  296ARG    HD1 4644   5.227   0.293   3.137  1.9061 -0.9720  0.3027
  296ARG    HD2 4645   5.238   0.307   3.321  0.4246  0.1526  0.6335
  296ARG     NE 4646   5.417   0.312   3.196  0.1992 -0.2542  0.2050
  296ARG     HE 4647   5.489   0.374   3.228  0.0958 -0.3408  0.6016
  296ARG     CZ 4648   5.466   0.206   3.126 -0.0937 -0.5632  0.4686
  296ARG    NH1 4649   5.400   0.092   3.090  0.0901 -0.3455 -0.5757
  296ARG   HH11 4650   5.309   0.068   3.123  0.4828 -1.7051 -0.4305
  296ARG   HH12 4651   5.449   0.017   3.045 -0.0678 -0.3863 -0.6837
  296ARG    NH2 4652   5.601   0.205   3.106 -0.1139 -0.2475  0.3136
  296ARG   HH21 4653   5.655   0.277   3.151 -0.1879 -0.5181  0.8451
  296ARG   HH22 4654   5.645   0.133   3.052  0.6782 -0.4493  1.2053
  296ARG      C 4655   5.161   0.757   3.214  0.2891 -0.8481  0.0518
  296ARG      O 4656   5.245   0.808   3.287  0.2489 -0.2259 -0.3255
  297GLN      N 4657   5.149   0.777   3.081 -0.7863  0.9375  0.3830
  297GLN     HN 4658   5.081   0.724   3.029 -0.2543 -0.6719  1.2373
  297GLN     CA 4659   5.234   0.860   3.003 -0.2791  0.2708  0.2157
  297GLN     HA 4660   5.336   0.828   3.020 -0.1969  1.3871  2.1555
  297GLN     CB 4661   5.205   0.833   2.855 -0.2162 -0.0617  0.2635
  297GLN    HB1 4662   5.278   0.899   2.803 -0.2754  1.0682  1.5837
  297GLN    HB2 4663   5.110   0.871   2.813  0.4041  0.1396 -1.0389
  297GLN     CG 4664   5.239   0.690   2.811  0.2869  0.1908 -0.1839
  297GLN    HG1 4665   5.196   0.605   2.867 -2.5903  0.0421 -2.4380
  297GLN    HG2 4666   5.350   0.686   2.823  0.1410 -0.2151  1.1442
  297GLN     CD 4667   5.203   0.662   2.666 -0.4262  0.0072  0.0245
  297GLN    OE1 4668   5.287   0.635   2.580 -0.3271 -0.2097  0.1891
  297GLN    NE2 4669   5.071   0.640   2.641 -0.4784  0.1850  0.1404
  297GLN   HE21 4670   5.035   0.599   2.558 -0.2053 -1.1790  0.6698
  297GLN   HE22 4671   5.018   0.643   2.725 -0.5048 -0.1614  0.1385
  297GLN      C 4672   5.230   1.005   3.038  0.0489  0.4495 -0.4686
  297GLN      O 4673   5.333   1.072   3.041  0.2343  0.1335  0.3675
  298THR      N 4674   5.108   1.056   3.064  0.0321  0.3196 -0.2925
  298THR     HN 4675   5.027   0.999   3.075  0.3842  0.1127  1.5909
  298THR     CA 4676   5.092   1.190   3.110 -0.3001  0.0732  0.3183
  298THR     HA 4677   5.134   1.262   3.041 -0.1546 -0.7462 -0.4614
  298THR     CB 4678   4.951   1.241   3.118 -0.4169 -0.2324  0.2035
  298THR     HB 4679   4.906   1.170   3.190  0.6628 -1.8012 -0.5966
  298THR    OG1 4680   4.890   1.232   2.990 -0.4974 -0.2830  0.2455
  298THR    HG1 4681   4.884   1.139   2.969 -0.8981 -0.2779  0.3270
  298THR    CG2 4682   4.943   1.387   3.163  0.6472  0.0414 -0.4498
  298THR   HG21 4683   4.854   1.440   3.123  1.2487  2.1588  0.8445
  298THR   HG22 4684   5.026   1.452   3.126  1.5500 -0.9174 -0.1573
  298THR   HG23 4685   4.929   1.383   3.273 -1.3704  0.0123 -0.6796
  298THR      C 4686   5.168   1.217   3.236 -0.0233 -0.1381  0.1972
  298THR      O 4687   5.264   1.294   3.246 -0.1201 -0.0705  0.5973
  299PHE      N 4688   5.143   1.133   3.338 -0.1401  0.4124  0.6232
  299PHE     HN 4689   5.076   1.061   3.327 -0.5674  0.9730 -0.6960
  299PHE     CA 4690   5.204   1.136   3.467  0.1033  0.0956  0.5164
  299PHE     HA 4691   5.188   1.237   3.503  0.9430  0.2275  0.5579
  299PHE     CB 4692   5.159   1.025   3.563  0.3080  0.2853  0.8345
  299PHE    HB1 4693   5.225   1.032   3.652  6.0021 -3.3427 -2.5000
  299PHE    HB2 4694   5.170   0.926   3.515  1.4531  0.1433  1.3551
  299PHE     CG 4695   5.014   1.033   3.599 -0.0755 -0.0298 -0.6005
  299PHE    CD1 4696   4.932   1.141   3.578 -0.1961 -0.0081 -0.0329
  299PHE    HD1 4697   4.966   1.223   3.517 -1.3161  0.2357 -0.3572
  299PHE    CE1 4698   4.805   1.137   3.629 -0.0861 -0.0805  0.2348
  299PHE    HE1 4699   4.739   1.219   3.604  1.6794  1.4091  0.2484
  299PHE     CZ 4700   4.757   1.026   3.696  0.1156  0.2791  0.9846
  299PHE     HZ 4701   4.655   1.029   3.732 -0.5421  1.5772 -0.8028
  299PHE    CD2 4702   4.963   0.918   3.655 -0.3668  0.6252  0.4873
  299PHE    HD2 4703   5.025   0.833   3.678  1.3412  1.6890  0.0421
  299PHE    CE2 4704   4.835   0.914   3.706 -0.4571 -0.2003  0.2053
  299PHE    HE2 4705   4.789   0.824   3.744 -1.2534  0.6284  1.2623
  299PHE      C 4706   5.353   1.128   3.461  0.0617 -0.2516 -0.1200
  299PHE      O 4707   5.429   1.193   3.533 -0.5210  0.0008  0.2747
  300ARG      N 4708   5.401   1.038   3.373  0.4120 -0.0679 -0.1162
  300ARG     HN 4709   5.336   0.985   3.321  0.0576 -0.7838  1.0109
  300ARG     CA 4710   5.537   1.009   3.341  0.5493  0.0031  0.3771
  300ARG     HA 4711   5.589   0.973   3.429 -0.4774  3.1881  2.4213
  300ARG     CB 4712   5.542   0.887   3.246 -0.2656  0.2884 -0.0425
  300ARG    HB1 4713   5.463   0.918   3.175  0.2257 -1.2980 -1.3329
  300ARG    HB2 4714   5.508   0.790   3.288 -1.1179  0.5712 -0.0542
  300ARG     CG 4715   5.662   0.870   3.153 -0.0052  0.2041  0.3062
  300ARG    HG1 4716   5.695   0.963   3.103  1.8543 -0.0715  0.9385
  300ARG    HG2 4717   5.642   0.808   3.063  1.6194  0.4520 -0.2655
  300ARG     CD 4718   5.780   0.810   3.231  0.0575  0.3302  0.3092
  300ARG    HD1 4719   5.769   0.701   3.250  1.2166  0.0047 -0.7736
  300ARG    HD2 4720   5.803   0.867   3.323 -0.2418  1.0741 -0.0687
  300ARG     NE 4721   5.892   0.827   3.135  0.1406 -0.1670  0.3114
  300ARG     HE 4722   5.883   0.870   3.044  3.0654 -1.9035 -0.9352
  300ARG     CZ 4723   6.010   0.761   3.154 -0.1310 -0.8474 -0.3270
  300ARG    NH1 4724   6.029   0.676   3.259  0.0499 -0.1018  0.2489
  300ARG   HH11 4725   5.953   0.664   3.322 -0.8771  1.4425 -0.5218
  300ARG   HH12 4726   6.115   0.626   3.269 -0.1167 -0.3619  0.3971
  300ARG    NH2 4727   6.108   0.791   3.064 -0.0440 -0.4858 -0.1134
  300ARG   HH21 4728   6.202   0.760   3.073 -0.5046 -1.3595  2.9848
  300ARG   HH22 4729   6.082   0.855   2.992 -2.0902  0.9979  1.8080
  300ARG      C 4730   5.609   1.128   3.287  0.0461  0.0987 -0.0989
  300ARG      O 4731   5.719   1.160   3.334 -0.0375 -0.3361  0.4119
  301LYS      N 4732   5.545   1.193   3.189 -0.0207 -0.4720 -0.4372
  301LYS     HN 4733   5.461   1.154   3.153 -1.0127  0.0092  1.2644
  301LYS     CA 4734   5.595   1.317   3.138 -0.1513 -0.1153  0.2980
  301LYS     HA 4735   5.697   1.308   3.102 -0.8758 -0.4903 -1.8002
  301LYS     CB 4736   5.513   1.349   3.012  0.3793  0.0173 -0.0191
  301LYS    HB1 4737   5.506   1.458   2.992  0.3378 -0.3748 -2.4254
  301LYS    HB2 4738   5.404   1.331   3.027  0.4356  1.2605  2.5330
  301LYS     CG 4739   5.567   1.285   2.884  0.1768 -0.1757 -0.0094
  301LYS    HG1 4740   5.589   1.179   2.906  1.2457 -0.1171 -0.7396
  301LYS    HG2 4741   5.666   1.334   2.870 -0.2004  0.7455  0.4269
  301LYS     CD 4742   5.481   1.311   2.760  0.0445 -0.2110  0.0739
  301LYS    HD1 4743   5.529   1.287   2.662 -0.3883  1.4023 -0.5710
  301LYS    HD2 4744   5.454   1.418   2.756  0.5873 -0.0733  0.0080
  301LYS     CE 4745   5.348   1.236   2.755  0.0395 -0.1677 -0.5937
  301LYS    HE1 4746   5.291   1.246   2.850  0.0987 -2.0874 -0.3225
  301LYS    HE2 4747   5.361   1.127   2.737 -0.7521  0.0051 -2.3925
  301LYS     NZ 4748   5.255   1.292   2.654  0.1235 -0.1692 -0.6724
  301LYS    HZ1 4749   5.290   1.255   2.564  0.1973  0.1905 -0.7942
  301LYS    HZ2 4750   5.247   1.396   2.659 -0.8833 -0.2640  0.2806
  301LYS    HZ3 4751   5.157   1.261   2.670 -0.1965  1.7003  1.7524
  301LYS      C 4752   5.598   1.429   3.236 -0.5127  0.3322 -0.1966
  301LYS      O 4753   5.695   1.504   3.245  0.0112 -0.3707  0.1270
  302ILE      N 4754   5.495   1.440   3.322 -0.3814 -0.2112  0.0376
  302ILE     HN 4755   5.415   1.381   3.316 -2.6116  2.6940 -1.5842
  302ILE     CA 4756   5.491   1.543   3.422  0.1100  0.2058 -0.3683
  302ILE     HA 4757   5.492   1.636   3.366  1.5857 -0.2929 -1.2144
  302ILE     CB 4758   5.368   1.539   3.507  0.0729  0.2499 -0.4199
  302ILE     HB 4759   5.359   1.444   3.564  3.0247 -0.2646 -0.6616
  302ILE    CG2 4760   5.378   1.645   3.618 -0.3988  0.0752 -0.2069
  302ILE   HG21 4761   5.276   1.648   3.663 -0.2285  2.0365  0.1645
  302ILE   HG22 4762   5.406   1.745   3.579  0.4638 -0.7717 -1.8397
  302ILE   HG23 4763   5.448   1.624   3.702 -1.4805  2.0274  1.2789
  302ILE    CG1 4764   5.238   1.564   3.429 -0.1096 -0.3845 -0.3227
  302ILE   HG11 4765   5.241   1.507   3.334 -1.5989 -0.8984 -0.0903
  302ILE   HG12 4766   5.231   1.669   3.394 -0.1831  0.1878  1.2943
  302ILE     CD 4767   5.113   1.518   3.505  0.1247  0.1971  0.4321
  302ILE    HD1 4768   5.103   1.560   3.608  0.0371 -0.8424  0.8599
  302ILE    HD2 4769   5.107   1.407   3.515 -1.3025 -0.0055 -2.0198
  302ILE    HD3 4770   5.020   1.535   3.446 -0.0027 -1.4996  0.0696
  302ILE      C 4771   5.609   1.535   3.512 -0.2874  0.3228  0.1684
  302ILE      O 4772   5.677   1.636   3.525 -0.2658  0.3142  0.1222
  303ILE      N 4773   5.636   1.414   3.564  0.0381  0.4439  0.2832
  303ILE     HN 4774   5.584   1.333   3.538 -0.8291  0.7430  1.0455
  303ILE     CA 4775   5.743   1.390   3.656  0.2163  0.2531  0.0257
  303ILE     HA 4776   5.729   1.459   3.737  2.0004 -1.0622  1.5485
  303ILE     CB 4777   5.737   1.251   3.712  0.2222  0.4600  0.5402
  303ILE     HB 4778   5.723   1.168   3.640 -0.1653  1.4956 -0.6162
  303ILE    CG2 4779   5.865   1.222   3.792  0.6417 -0.5683 -0.4886
  303ILE   HG21 4780   5.890   1.307   3.858  1.7716  0.6223 -2.3485
  303ILE   HG22 4781   5.956   1.210   3.729  0.6831 -1.5164 -0.2750
  303ILE   HG23 4782   5.847   1.127   3.847  1.4522 -0.7419 -0.5110
  303ILE    CG1 4783   5.615   1.239   3.805  0.3839 -0.0475  0.6927
  303ILE   HG11 4784   5.530   1.303   3.769  1.0120 -0.2902 -1.3616
  303ILE   HG12 4785   5.642   1.283   3.903 -3.5204 -2.2611  3.0141
  303ILE     CD 4786   5.563   1.096   3.821 -0.1270  0.0951  0.3472
  303ILE    HD1 4787   5.535   1.049   3.724  0.6195  0.6152 -0.1385
  303ILE    HD2 4788   5.472   1.096   3.884 -0.3863 -0.1428 -0.0244
  303ILE    HD3 4789   5.632   1.022   3.867 -1.5562 -0.6418  1.3606
  303ILE      C 4790   5.878   1.409   3.595  0.2603  0.1164  0.0778
  303ILE      O 4791   5.971   1.462   3.655  0.0995  0.1227  0.3203
  304ARG      N 4792   5.899   1.359   3.472  0.4739 -0.4637  0.3502
  304ARG     HN 4793   5.831   1.311   3.417  0.7677  1.0271 -1.3929
  304ARG     CA 4794   6.022   1.361   3.398  0.3721  0.1200  0.1963
  304ARG     HA 4795   6.103   1.322   3.458  0.5566  0.2237  0.0162
  304ARG     CB 4796   6.016   1.297   3.259 -0.3791 -0.0725  0.3115
  304ARG    HB1 4797   6.098   1.335   3.194  1.8635  1.6647  3.8584
  304ARG    HB2 4798   5.916   1.323   3.219 -1.0062  0.8093  2.3413
  304ARG     CG 4799   6.046   1.146   3.258  0.4900  0.0941 -0.2919
  304ARG    HG1 4800   6.023   1.105   3.157  1.0048  1.0911 -0.8325
  304ARG    HG2 4801   5.968   1.100   3.321 -1.6576  1.6420 -1.6415
  304ARG     CD 4802   6.180   1.097   3.312  0.1591 -0.4542  0.0341
  304ARG    HD1 4803   6.168   0.986   3.312 -1.1505 -0.3290  0.6322
  304ARG    HD2 4804   6.209   1.134   3.412  1.1736  0.1655 -0.4769
  304ARG     NE 4805   6.288   1.130   3.215 -0.1149 -0.3195 -0.2299
  304ARG     HE 4806   6.277   1.118   3.116  0.0018 -0.1639 -0.2613
  304ARG     CZ 4807   6.419   1.156   3.243 -0.1963 -0.1473 -0.0030
  304ARG    NH1 4808   6.472   1.134   3.367 -0.0902  0.1208  0.0002
  304ARG   HH11 4809   6.404   1.107   3.435 -2.3002  1.6392 -1.4873
  304ARG   HH12 4810   6.564   1.163   3.393  0.8426  1.2806 -3.9023
  304ARG    NH2 4811   6.505   1.189   3.142 -0.6010 -0.1305 -0.3439
  304ARG   HH21 4812   6.472   1.186   3.047  0.6537 -0.5559 -0.7861
  304ARG   HH22 4813   6.602   1.170   3.157 -1.0755 -0.9561  2.2194
  304ARG      C 4814   6.061   1.500   3.361 -0.3636  0.1693 -0.4197
  304ARG      O 4815   6.178   1.535   3.369 -0.3495  0.1416 -0.5020
  305SER      N 4816   5.969   1.591   3.321 -0.1447  0.6831  0.2231
  305SER     HN 4817   5.879   1.558   3.295 -0.8467  2.8344 -0.2230
  305SER     CA 4818   6.003   1.726   3.289  0.7316  0.3016 -0.4894
  305SER     HA 4819   6.088   1.728   3.222 -0.1868 -1.2526 -1.7812
  305SER     CB 4820   5.884   1.797   3.223  0.0973 -0.3038 -0.0135
  305SER    HB1 4821   5.795   1.789   3.289  0.2424 -0.6542  0.1396
  305SER    HB2 4822   5.855   1.745   3.129  0.5532  0.4429 -0.5746
  305SER     OG 4823   5.899   1.935   3.194 -0.0917 -0.2203  0.2821
  305SER    HG1 4824   5.976   1.947   3.138 -2.2219 -1.7111 -3.3290
  305SER      C 4825   6.043   1.803   3.410  0.2346 -0.4996  0.2018
  305SER      O 4826   6.131   1.889   3.408  0.2589 -0.5341 -0.7086
  306HSD      N 4827   5.983   1.774   3.526 -0.3858 -0.3916 -0.0837
  306HSD     HN 4828   5.915   1.702   3.517  1.3450 -2.1684  0.2601
  306HSD     CA 4829   6.028   1.821   3.654 -0.1317 -0.4400 -0.1544
  306HSD     HA 4830   6.041   1.928   3.649 -0.6676 -0.4158 -3.6403
  306HSD     CB 4831   5.920   1.791   3.760  0.0412 -0.0565  0.1323
  306HSD    HB1 4832   5.956   1.814   3.863 -0.1819  1.4530 -0.1104
  306HSD    HB2 4833   5.879   1.688   3.755  0.5717 -0.2235 -1.3606
  306HSD    ND1 4834   5.702   1.879   3.660 -0.3781 -0.4346  0.3246
  306HSD    HD1 4835   5.681   1.803   3.598  2.8639 -0.8176 -0.4856
  306HSD     CG 4836   5.810   1.891   3.744  0.2269  0.0540 -0.4984
  306HSD    CE1 4837   5.617   1.982   3.688 -0.0579 -0.0798  0.0184
  306HSD    HE1 4838   5.542   2.023   3.621  0.0480  2.0160  1.0833
  306HSD    NE2 4839   5.667   2.059   3.784  0.1031 -0.2672  0.0863
  306HSD    CD2 4840   5.789   2.004   3.817  0.1539 -0.2417 -0.0570
  306HSD    HD2 4841   5.852   2.062   3.883 -0.0546 -1.5352  1.3456
  306HSD      C 4842   6.166   1.782   3.694  0.0144  0.1601 -0.0706
  306HSD      O 4843   6.251   1.861   3.735  0.0542  0.1315 -0.0969
  307VAL      N 4844   6.199   1.653   3.673 -0.4564 -0.0653  0.5457
  307VAL     HN 4845   6.130   1.592   3.635  1.0242 -1.8928  0.6980
  307VAL     CA 4846   6.329   1.599   3.694 -0.4248 -0.1909  0.0357
  307VAL     HA 4847   6.355   1.626   3.795 -1.2487  0.6966  0.0199
  307VAL     CB 4848   6.326   1.449   3.705  0.4713 -0.1909  0.4144
  307VAL     HB 4849   6.269   1.405   3.621 -0.6861 -1.2284  1.6903
  307VAL    CG1 4850   6.469   1.395   3.701  0.4160 -0.3139  0.0662
  307VAL   HG11 4851   6.529   1.455   3.773 -0.4689 -1.8743  2.2201
  307VAL   HG12 4852   6.506   1.403   3.597  0.7942 -0.7717  0.1594
  307VAL   HG13 4853   6.457   1.286   3.718 -1.6819 -0.4164 -1.6537
  307VAL    CG2 4854   6.266   1.403   3.839  0.1490  0.0435  0.3531
  307VAL   HG21 4855   6.158   1.429   3.833  0.4756  1.0176 -2.2492
  307VAL   HG22 4856   6.310   1.453   3.928 -0.3537  0.3683  0.4254
  307VAL   HG23 4857   6.278   1.293   3.847  0.9770  0.2359  2.5811
  307VAL      C 4858   6.432   1.661   3.605 -0.4831 -0.2095 -0.0442
  307VAL      O 4859   6.538   1.700   3.652 -0.4818 -0.2793  0.0114
  308LEU      N 4860   6.405   1.675   3.474 -0.0907 -0.0710 -0.1107
  308LEU     HN 4861   6.315   1.649   3.439 -0.2646  2.8724 -2.2174
  308LEU     CA 4862   6.484   1.734   3.370  0.2638 -0.0847  0.1500
  308LEU     HA 4863   6.578   1.684   3.382 -0.0128 -0.2434  1.8906
  308LEU     CB 4864   6.434   1.719   3.225 -0.5255 -0.1296  0.4185
  308LEU    HB1 4865   6.483   1.794   3.160  1.7210 -0.5187  1.5277
  308LEU    HB2 4866   6.324   1.728   3.234 -0.9206  1.9794 -4.0200
  308LEU     CG 4867   6.465   1.575   3.181 -0.4164  0.0647 -0.1417
  308LEU     HG 4868   6.447   1.515   3.272  1.1244  0.1219  0.2295
  308LEU    CD1 4869   6.375   1.525   3.067  0.0672 -0.3433 -0.3523
  308LEU   HD11 4870   6.398   1.584   2.976 -0.4116  2.8771  1.4628
  308LEU   HD12 4871   6.266   1.535   3.091  0.2640 -1.3342  1.0805
  308LEU   HD13 4872   6.387   1.415   3.066  0.2824 -0.3179 -0.4359
  308LEU    CD2 4873   6.613   1.552   3.147 -0.4665 -0.0485 -0.2881
  308LEU   HD21 4874   6.679   1.602   3.222 -0.6907  1.2879 -0.9559
  308LEU   HD22 4875   6.633   1.585   3.043  0.8199 -1.5826 -0.5808
  308LEU   HD23 4876   6.642   1.445   3.156 -0.5221 -0.2092 -1.8732
  308LEU      C 4877   6.512   1.877   3.402 -0.1152  0.0386 -0.0564
  308LEU      O 4878   6.621   1.932   3.388 -0.0072 -0.2587 -0.4022
  309ARG      N 4879   6.408   1.947   3.450  0.0453  0.1219  0.1750
  309ARG     HN 4880   6.314   1.915   3.436  0.9954 -2.3014 -1.4122
  309ARG     CA 4881   6.424   2.082   3.492  0.3114  0.2878 -0.4569
  309ARG     HA 4882   6.466   2.133   3.406  1.9308 -1.0669 -0.5106
  309ARG     CB 4883   6.283   2.141   3.505  0.2171 -0.0199 -0.0862
  309ARG    HB1 4884   6.270   2.216   3.587 -0.5591 -0.6304  0.3668
  309ARG    HB2 4885   6.208   2.064   3.532  0.7332 -1.3105 -2.1380
  309ARG     CG 4886   6.246   2.198   3.368  0.1372  0.2224  0.0343
  309ARG    HG1 4887   6.241   2.116   3.294 -0.2730  0.9720 -0.7935
  309ARG    HG2 4888   6.315   2.281   3.341 -0.0572  0.5740  0.6074
  309ARG     CD 4889   6.103   2.253   3.360 -0.0276 -0.2133 -0.0134
  309ARG    HD1 4890   6.044   2.169   3.402  2.0089 -2.5223 -1.4760
  309ARG    HD2 4891   6.074   2.265   3.254  0.4467 -3.3456 -0.6175
  309ARG     NE 4892   6.084   2.376   3.442 -0.3114 -0.2442 -0.0340
  309ARG     HE 4893   6.152   2.448   3.432 -0.7098  0.3612  1.3488
  309ARG     CZ 4894   5.960   2.423   3.473 -0.2204  0.2363 -0.3778
  309ARG    NH1 4895   5.857   2.333   3.487 -0.0745  0.0874 -0.2515
  309ARG   HH11 4896   5.874   2.235   3.478  1.6557  0.1058  1.9423
  309ARG   HH12 4897   5.770   2.370   3.519 -0.1314 -1.3994  1.4610
  309ARG    NH2 4898   5.947   2.553   3.511  0.1925  0.0706  0.3667
  309ARG   HH21 4899   6.021   2.620   3.503  0.4035  0.3940  3.6198
  309ARG   HH22 4900   5.854   2.588   3.523  0.5976  1.9300 -1.2024
  309ARG      C 4901   6.505   2.101   3.615 -0.1792  0.3741 -0.1464
  309ARG      O 4902   6.587   2.193   3.622 -0.5738  0.6960  0.3924
  310GLN      N 4903   6.503   2.016   3.720  0.6625  0.0872 -0.3558
  310GLN     HN 4904   6.428   1.952   3.710  0.2539  0.0397  2.2725
  310GLN     CA 4905   6.591   2.011   3.832  0.2151 -0.2362 -0.0190
  310GLN     HA 4906   6.592   2.109   3.878 -1.0340 -0.1943 -0.0562
  310GLN     CB 4907   6.541   1.901   3.928 -0.2635 -0.2737 -0.3094
  310GLN    HB1 4908   6.526   1.806   3.874 -0.0612  0.5114 -1.8023
  310GLN    HB2 4909   6.439   1.937   3.954  0.7890  0.5692  3.2388
  310GLN     CG 4910   6.616   1.870   4.058  0.0217  0.2443 -0.3468
  310GLN    HG1 4911   6.720   1.843   4.032 -0.3582  0.6161 -2.4744
  310GLN    HG2 4912   6.566   1.793   4.121 -1.6331  0.2795 -1.5288
  310GLN     CD 4913   6.617   1.987   4.155 -0.0905 -0.0290 -0.0118
  310GLN    OE1 4914   6.515   2.034   4.205 -0.0866 -0.1030  0.0649
  310GLN    NE2 4915   6.739   2.041   4.179  0.0137 -0.4273  0.3582
  310GLN   HE21 4916   6.819   2.042   4.119 -0.8446  1.2116 -0.8550
  310GLN   HE22 4917   6.727   2.115   4.246 -1.4851 -0.8465  0.5870
  310GLN      C 4918   6.730   1.977   3.790  0.1005 -0.3856 -0.2784
  310GLN      O 4919   6.824   2.023   3.854  0.2942  0.1046 -0.8998
  311GLN      N 4920   6.754   1.894   3.687  0.1396  0.2065 -0.7519
  311GLN     HN 4921   6.684   1.835   3.649 -0.5679 -0.2985  1.2351
  311GLN     CA 4922   6.886   1.868   3.638  0.3641  0.3103 -0.2101
  311GLN     HA 4923   6.947   1.835   3.721  0.4232 -1.7812 -1.0497
  311GLN     CB 4924   6.888   1.756   3.533 -0.4353 -0.3547  0.4720
  311GLN    HB1 4925   6.983   1.770   3.477  0.2095 -1.1653  1.3282
  311GLN    HB2 4926   6.803   1.777   3.464  1.0458  3.3319 -0.4953
  311GLN     CG 4927   6.870   1.620   3.600  0.3758 -0.5356  0.3274
  311GLN    HG1 4928   6.762   1.608   3.619 -0.1688  1.2074 -1.4058
  311GLN    HG2 4929   6.939   1.611   3.687  2.3131  1.1256 -0.9461
  311GLN     CD 4930   6.911   1.515   3.497 -0.1243 -0.0845 -0.3352
  311GLN    OE1 4931   6.830   1.467   3.417 -0.1339 -0.6554  0.0144
  311GLN    NE2 4932   7.039   1.471   3.496 -0.0508  0.1124  0.3033
  311GLN   HE21 4933   7.103   1.514   3.561  0.4711  1.1371 -0.8461
  311GLN   HE22 4934   7.079   1.431   3.414  2.0024  1.7812  0.3821
  311GLN      C 4935   6.952   1.994   3.591 -0.1147  0.7470  0.2737
  311GLN      O 4936   7.071   2.020   3.604  0.1356 -0.0437 -0.3588
  312GLU      N 4937   6.875   2.076   3.518 -0.0696  0.7931  0.2786
  312GLU     HN 4938   6.777   2.070   3.534  0.2332 -0.1272  2.0383
  312GLU     CA 4939   6.929   2.176   3.431  0.1530  0.2774 -0.1797
  312GLU     HA 4940   6.986   2.124   3.356 -2.3845 -3.5426  0.2516
  312GLU     CB 4941   6.813   2.234   3.348 -0.0284  0.4453  0.1865
  312GLU    HB1 4942   6.742   2.288   3.413 -0.8642 -1.6420  1.1189
  312GLU    HB2 4943   6.756   2.149   3.304 -1.1348  1.7438 -1.0097
  312GLU     CG 4944   6.860   2.328   3.236  0.0557  0.2768  0.0793
  312GLU    HG1 4945   6.959   2.374   3.256  1.5610 -1.9656 -1.6798
  312GLU    HG2 4946   6.768   2.390   3.234 -0.0162  0.2340  1.1520
  312GLU     CD 4947   6.868   2.264   3.099 -0.1753 -0.3281  0.3428
  312GLU    OE1 4948   6.961   2.294   3.019 -0.1198  0.2991  0.6371
  312GLU    OE2 4949   6.773   2.193   3.058  0.2068 -0.4447 -0.3629
  312GLU      C 4950   7.022   2.277   3.489  0.2621 -0.0070  0.1408
  312GLU      O 4951   7.124   2.312   3.430  0.0446 -0.0065 -0.2354
  313PRO      N 4952   6.998   2.339   3.601  0.3496  0.0023  0.1548
  313PRO     CD 4953   6.879   2.338   3.685 -0.0127 -0.4884 -0.3549
  313PRO    HD1 4954   6.863   2.232   3.713  0.1300 -0.5601 -0.5468
  313PRO    HD2 4955   6.791   2.374   3.627 -0.3361  0.6688  0.7826
  313PRO     CA 4956   7.089   2.438   3.650  0.2819 -0.0499  0.3881
  313PRO     HA 4957   7.116   2.496   3.563 -1.6337 -0.1602 -0.3229
  313PRO     CB 4958   7.001   2.516   3.747  0.2111 -0.1023  0.3661
  313PRO    HB1 4959   6.944   2.589   3.686  0.1835  0.0377  0.5563
  313PRO    HB2 4960   7.060   2.565   3.828 -1.0491  0.4913  0.9566
  313PRO     CG 4961   6.904   2.418   3.814 -0.1470 -0.3044 -0.4426
  313PRO    HG1 4962   6.944   2.354   3.895 -2.8262 -1.1750  0.2925
  313PRO    HG2 4963   6.817   2.478   3.851 -0.5913 -2.1806  1.7539
  313PRO      C 4964   7.214   2.394   3.718  0.1772  0.0439  0.6426
  313PRO      O 4965   7.284   2.478   3.773  0.4045  0.6882 -0.5920
  314PHE      N 4966   7.239   2.261   3.718 -0.4167 -0.0699  0.6324
  314PHE     HN 4967   7.174   2.197   3.677 -0.0446  1.8718 -3.5054
  314PHE     CA 4968   7.358   2.209   3.777 -0.1941 -0.0535  0.2035
  314PHE     HA 4969   7.410   2.287   3.830  1.1175 -0.8681  0.1699
  314PHE     CB 4970   7.321   2.090   3.867  0.2925 -0.2031  0.2072
  314PHE    HB1 4971   7.410   2.036   3.906 -1.2898 -3.4514 -0.3518
  314PHE    HB2 4972   7.253   2.021   3.812  0.8286  1.1134 -2.2588
  314PHE     CG 4973   7.246   2.145   3.983 -0.3764 -0.2983 -0.1739
  314PHE    CD1 4974   7.318   2.189   4.092 -0.8235  0.2593 -0.0980
  314PHE    HD1 4975   7.425   2.192   4.073 -1.2005  2.0646 -2.6102
  314PHE    CE1 4976   7.257   2.247   4.200 -0.2317 -0.2280  0.5081
  314PHE    HE1 4977   7.319   2.266   4.286  0.3980  1.7006 -0.3260
  314PHE     CZ 4978   7.119   2.253   4.204 -0.2191  0.1470  0.4446
  314PHE     HZ 4979   7.066   2.301   4.285  2.3768  1.1219  1.7016
  314PHE    CD2 4980   7.109   2.135   3.997 -0.2892 -0.4935  0.5879
  314PHE    HD2 4981   7.045   2.085   3.926 -0.5283 -0.9129  1.0853
  314PHE    CE2 4982   7.046   2.197   4.102 -0.0741  0.4273  0.1846
  314PHE    HE2 4983   6.938   2.192   4.106 -0.0040 -1.5575  1.1636
  314PHE      C 4984   7.457   2.170   3.673 -0.4834 -0.3526  0.0377
  314PHE      O 4985   7.568   2.125   3.701 -0.2235  0.1608 -0.1558
  315LYS      N 4986   7.421   2.168   3.544  0.3703 -0.4583 -0.2068
  315LYS     HN 4987   7.330   2.196   3.512  0.7396 -0.4475 -1.3023
  315LYS     CA 4988   7.495   2.126   3.429  0.5028 -0.5214 -0.0984
  315LYS     HA 4989   7.520   2.022   3.439 -0.9376 -0.7731  1.1899
  315LYS     CB 4990   7.415   2.150   3.300  0.0221  0.3805  0.3530
  315LYS    HB1 4991   7.471   2.136   3.204  0.2615  0.7682  0.4354
  315LYS    HB2 4992   7.389   2.257   3.308 -1.1102 -0.0159  2.5578
  315LYS     CG 4993   7.288   2.064   3.297  0.3815 -0.1327 -0.6839
  315LYS    HG1 4994   7.233   2.077   3.392  2.0851  1.0538  0.1996
  315LYS    HG2 4995   7.318   1.963   3.263  0.9824 -0.8253  1.7686
  315LYS     CD 4996   7.190   2.109   3.188 -0.0956 -0.3086 -0.3284
  315LYS    HD1 4997   7.165   2.217   3.194  1.4307  0.0547 -0.1341
  315LYS    HD2 4998   7.096   2.052   3.207 -1.4993  2.3740  1.3970
  315LYS     CE 4999   7.249   2.088   3.048  0.0697 -0.2270 -0.2719
  315LYS    HE1 5000   7.289   1.987   3.028  2.3221  0.9260 -1.9447
  315LYS    HE2 5001   7.333   2.154   3.017  1.8458 -2.6084 -0.7983
  315LYS     NZ 5002   7.139   2.104   2.950  0.0325  0.0022 -0.1944
  315LYS    HZ1 5003   7.093   2.197   2.943  1.2064  0.7970  1.6723
  315LYS    HZ2 5004   7.064   2.032   2.957  0.1419 -0.4864 -2.9169
  315LYS    HZ3 5005   7.186   2.081   2.860 -0.1776  0.7299 -0.4959
  315LYS      C 5006   7.622   2.202   3.408  0.2165  0.0003  0.0321
  315LYS      O 5007   7.638   2.315   3.452  0.0405  0.0018  0.0948
  316ALA      N 5008   7.715   2.135   3.338  0.0679  0.1291 -0.2882
  316ALA     HN 5009   7.699   2.042   3.306 -1.3324  0.9537 -2.1615
  316ALA     CA 5010   7.849   2.184   3.320 -0.0021  0.4831  0.1434
  316ALA     HA 5011   7.858   2.291   3.326  2.3776  0.2444  2.3299
  316ALA     CB 5012   7.937   2.124   3.431  0.1108  0.3805 -0.0031
  316ALA    HB1 5013   8.039   2.167   3.444  0.5232 -0.4823 -0.2511
  316ALA    HB2 5014   7.957   2.015   3.418 -1.5558  0.0887 -0.3280
  316ALA    HB3 5015   7.889   2.120   3.531  0.2273  1.5068  0.1028
  316ALA      C 5016   7.910   2.151   3.189 -0.2517  0.4930  0.0240
  316ALA      O 5017   8.025   2.185   3.160  0.0954 -0.4277  0.2999
  317ALA      N 5018   7.837   2.082   3.100  0.0179  0.6102 -0.2904
  317ALA     HN 5019   7.756   2.036   3.134 -0.5482  0.3639 -1.8614
  317ALA     CA 5020   7.897   2.022   2.984  0.1172 -0.1459  0.1459
  317ALA     HA 5021   8.000   1.994   3.002  0.8248  0.6999 -2.2513
  317ALA     CB 5022   7.825   1.890   2.954 -0.0721 -0.0898  0.3510
  317ALA    HB1 5023   7.848   1.836   2.860 -0.9964 -0.5511  0.3710
  317ALA    HB2 5024   7.721   1.924   2.935  0.3825  1.2558  0.1518
  317ALA    HB3 5025   7.830   1.833   3.049  1.6301  1.3713  1.1949
  317ALA      C 5026   7.910   2.110   2.865 -0.7259 -0.4510 -0.1737
  317ALA      O 5027   7.976   2.070   2.769  0.0019 -0.1213  0.1862
  318GLY      N 5028   7.872   2.239   2.876  0.6010 -0.1335  0.9423
  318GLY     HN 5029   7.824   2.269   2.957  0.0130  0.6401  0.3219
  318GLY     CA 5030   7.871   2.338   2.773 -0.1876 -0.3903  0.6918
  318GLY    HA1 5031   7.969   2.341   2.726 -1.9240 -0.1358 -3.3203
  318GLY    HA2 5032   7.838   2.430   2.818 -1.2577  0.5449 -1.8380
  318GLY      C 5033   7.775   2.317   2.661 -0.0960  0.1587  0.5059
  318GLY      O 5034   7.709   2.214   2.648  0.1961  0.0181  0.1477
  319THR      N 5035   7.760   2.417   2.572 -0.1712 -0.2167  0.0939
  319THR     HN 5036   7.810   2.503   2.575  1.5680 -1.1589 -0.4191
  319THR     CA 5037   7.672   2.406   2.460 -0.2970 -0.3457  0.2055
  319THR     HA 5038   7.582   2.358   2.498  0.3088 -0.8381  1.0673
  319THR     CB 5039   7.625   2.534   2.398  0.6002 -0.0846  0.0547
  319THR     HB 5040   7.709   2.588   2.350  0.2647  2.3098  1.9479
  319THR    OG1 5041   7.578   2.629   2.493  0.4036  0.2929 -0.4143
  319THR    HG1 5042   7.541   2.705   2.447 -0.8916 -0.3046 -0.4125
  319THR    CG2 5043   7.510   2.506   2.300 -0.2978 -0.0701  1.0851
  319THR   HG21 5044   7.481   2.603   2.256 -0.7242 -0.2834  0.8869
  319THR   HG22 5045   7.418   2.461   2.343 -0.5619 -0.5624  0.0383
  319THR   HG23 5046   7.532   2.442   2.212 -3.0793 -0.1893  0.3757
  319THR      C 5047   7.733   2.316   2.354  0.5729 -0.2699  0.6322
  319THR    OT1 5048   7.684   2.208   2.324  0.3869  0.0125 -0.1082
  319THR    OT2 5049   7.846   2.364   2.301  0.1748  0.1810  0.1748
  319THR     CT 5050   7.876   2.303   2.176 -0.8296 -0.2939  0.1517
  319THR    HT1 5051   7.793   2.257   2.119  0.4204 -0.9796 -1.1760
  319THR    HT2 5052   7.948   2.220   2.191 -0.8432  0.0622  2.4710
  319THR    HT3 5053   7.912   2.387   2.112 -1.8579  1.3597  1.6317
  320CHL1    C3 5054   2.047   8.363   6.554  0.3727 -0.0762  0.0693
  320CHL1    H3 5055   2.045   8.471   6.577  1.0456 -0.3405  1.4234
  320CHL1    O3 5056   2.057   8.286   6.673  0.3004 -0.4035 -0.1343
  320CHL1   H3' 5057   1.989   8.319   6.732  1.8838 -1.2605  2.3467
  320CHL1    C4 5058   1.920   8.326   6.475  0.3547  0.3026 -0.0827
  320CHL1   H4A 5059   1.902   8.216   6.472  0.4063  0.2936 -0.0832
  320CHL1   H4B 5060   1.841   8.371   6.538 -0.4673  1.6098 -1.9591
  320CHL1    C5 5061   1.916   8.381   6.335 -0.1494  0.2188 -0.1026
  320CHL1    C6 5062   1.813   8.456   6.294 -0.1336  0.1723 -0.2246
  320CHL1    H6 5063   1.732   8.470   6.367  1.1077 -0.2451  1.2786
  320CHL1    C7 5064   1.813   8.503   6.151  0.2741  0.6264 -0.0779
  320CHL1   H7A 5065   1.711   8.496   6.108  0.2472  1.6628 -0.2235
  320CHL1   H7B 5066   1.831   8.613   6.147 -0.4191  0.7218 -0.7198
  320CHL1    C8 5067   1.916   8.432   6.061 -0.3211  0.2762 -0.4841
  320CHL1    H8 5068   1.885   8.326   6.047  0.2160  0.2870 -1.8891
  320CHL1   C14 5069   1.938   8.505   5.932  0.4259  0.5332 -0.2151
  320CHL1   H14 5070   1.970   8.607   5.964  1.6570 -0.4942  2.0492
  320CHL1   C15 5071   1.814   8.532   5.845 -0.0069 -0.0072  0.2315
  320CHL1  H15A 5072   1.751   8.440   5.852  0.4104 -0.2516  0.9429
  320CHL1  H15B 5073   1.755   8.612   5.895 -0.8161 -1.0875  1.0632
  320CHL1   C16 5074   1.865   8.566   5.705 -0.2461 -0.2859  0.0750
  320CHL1  H16A 5075   1.821   8.502   5.625  0.6983 -1.4848  0.4734
  320CHL1  H16B 5076   1.846   8.671   5.676  1.7785 -0.3639 -1.7522
  320CHL1   C17 5077   2.017   8.544   5.718 -0.1869  0.0308 -0.0963
  320CHL1   H17 5078   2.059   8.639   5.758  0.1028  0.0125 -0.3485
  320CHL1   C13 5079   2.039   8.453   5.835  0.3797  0.1878 -0.0784
  320CHL1   C18 5080   2.009   8.306   5.802 -0.2218  0.4717 -0.8420
  320CHL1  H18A 5081   1.910   8.284   5.757 -0.5079 -1.9729  0.7792
  320CHL1  H18B 5082   2.083   8.254   5.738 -0.6178 -2.1962  0.7100
  320CHL1  H18C 5083   2.017   8.241   5.892 -2.1237  0.2311 -0.7979
  320CHL1   C12 5084   2.174   8.472   5.906  0.2970  0.1444  0.0909
  320CHL1  H12A 5085   2.254   8.432   5.840 -1.0152  1.7447 -2.6941
  320CHL1  H12B 5086   2.186   8.583   5.911  0.8606  0.0715  0.4786
  320CHL1   C11 5087   2.170   8.409   6.045 -0.5559  0.6422  0.2987
  320CHL1  H11A 5088   2.187   8.301   6.025 -0.8773  0.9210 -1.7490
  320CHL1  H11B 5089   2.262   8.443   6.096 -0.4923 -0.0358  0.6495
  320CHL1    C9 5090   2.046   8.426   6.135 -0.6856  0.3655  0.1770
  320CHL1    H9 5091   2.053   8.532   6.170  1.4444  0.7798 -1.2560
  320CHL1   C10 5092   2.040   8.345   6.260  0.1069  0.3917  0.2360
  320CHL1   C19 5093   2.033   8.192   6.238 -0.2586  0.4299  0.0846
  320CHL1  H19A 5094   1.946   8.159   6.179 -0.2319  0.1080  0.2264
  320CHL1  H19B 5095   2.130   8.150   6.206  0.7480  1.7363  1.2461
  320CHL1  H19C 5096   2.028   8.139   6.336  0.8928  2.3532  1.2727
  320CHL1    C1 5097   2.168   8.384   6.337 -0.1293  0.6790  0.4807
  320CHL1   H1A 5098   2.257   8.344   6.285 -0.0148 -1.8183  2.4293
  320CHL1   H1B 5099   2.178   8.495   6.341 -1.0340  0.8140 -0.5875
  320CHL1    C2 5100   2.180   8.336   6.482  0.5466  0.2273  0.2774
  320CHL1   H2A 5101   2.268   8.389   6.524  0.1107  0.7398  0.5614
  320CHL1   H2B 5102   2.180   8.226   6.473  1.6539  0.1575  1.0431
  320CHL1   C20 5103   2.103   8.515   5.598 -0.0200 -0.4127  0.1311
  320CHL1   H20 5104   2.193   8.471   5.646 -0.0552  1.0283  1.6284
  320CHL1   C21 5105   2.149   8.648   5.537  0.4093 -0.4109  0.4554
  320CHL1  H21A 5106   2.072   8.707   5.482  1.5691  1.4214  0.7102
  320CHL1  H21B 5107   2.237   8.628   5.471  1.5273  2.0532  1.1107
  320CHL1  H21C 5108   2.193   8.707   5.620  0.1992 -0.1321  0.3704
  320CHL1   C22 5109   2.046   8.414   5.497 -0.2489 -0.2925  0.1371
  320CHL1  H22A 5110   1.994   8.334   5.553  0.1038 -0.3056  0.4548
  320CHL1  H22B 5111   1.983   8.469   5.425 -0.3919 -0.1334  0.3821
  320CHL1   C23 5112   2.151   8.327   5.427 -0.0396  0.1078 -0.0448
  320CHL1  H23A 5113   2.213   8.385   5.354 -0.8719  1.6099  0.4008
  320CHL1  H23B 5114   2.217   8.288   5.507 -0.7611 -0.0435  0.4857
  320CHL1   C24 5115   2.076   8.221   5.346  0.2770 -0.1418 -0.0132
  320CHL1  H24A 5116   2.027   8.156   5.422  1.3973 -0.7682  0.1974
  320CHL1  H24B 5117   2.000   8.284   5.295  0.4701  0.8390  0.8749
  320CHL1   C25 5118   2.155   8.147   5.237  0.0709  0.0603 -0.2985
  320CHL1   H25 5119   2.191   8.224   5.165  0.7705  0.7609  0.7675
  320CHL1   C26 5120   2.284   8.083   5.290 -0.1087  0.0541  0.1272
  320CHL1  H26A 5121   2.363   8.071   5.213  0.8551  1.7556  0.8064
  320CHL1  H26B 5122   2.327   8.130   5.381 -1.0819 -1.0428  1.2010
  320CHL1  H26C 5123   2.259   7.981   5.328  0.8637  0.1335  1.0497
  320CHL1   C27 5124   2.064   8.047   5.163  0.1594 -0.0687 -0.2310
  320CHL1  H27A 5125   1.988   8.099   5.102 -0.8616 -0.8328  0.3701
  320CHL1  H27B 5126   2.123   7.980   5.097  1.9266 -0.3759  1.5276
  320CHL1  H27C 5127   2.012   7.983   5.237 -0.5120  1.0020  0.2501
  321CHL1    C3 5128   6.499   7.529   5.863  0.0616  0.2770 -0.1982
  321CHL1    H3 5129   6.544   7.454   5.794  1.2351 -0.4913  1.3407
  321CHL1    O3 5130   6.595   7.581   5.953  0.2746  0.3749 -0.4795
  321CHL1   H3' 5131   6.548   7.656   5.990 -0.1923  1.2926 -2.7796
  321CHL1    C4 5132   6.457   7.640   5.765  0.2922  0.1305 -0.4652
  321CHL1   H4A 5133   6.429   7.731   5.822  0.4578  0.1010 -0.3377
  321CHL1   H4B 5134   6.546   7.669   5.705  3.0959 -1.3171  2.7078
  321CHL1    C5 5135   6.337   7.607   5.680 -0.1982  0.2166  0.1836
  321CHL1    C6 5136   6.339   7.634   5.548 -0.1292 -0.1809  0.1023
  321CHL1    H6 5137   6.427   7.681   5.503 -0.3934  1.1304  0.8862
  321CHL1    C7 5138   6.223   7.615   5.455  0.1839  0.0516 -0.3399
  321CHL1   H7A 5139   6.220   7.694   5.377  1.3822  0.0646 -0.3872
  321CHL1   H7B 5140   6.249   7.525   5.395 -0.1068 -1.3816  1.5754
  321CHL1    C8 5141   6.091   7.592   5.531  0.3461  0.2074 -0.0087
  321CHL1    H8 5142   6.056   7.689   5.573  0.0464  0.4412 -0.7772
  321CHL1   C14 5143   5.995   7.522   5.439  0.3475  0.1349  0.0434
  321CHL1   H14 5144   6.051   7.428   5.423  0.9601  0.7995 -2.2101
  321CHL1   C15 5145   5.981   7.587   5.300 -0.6227  0.2237  0.1753
  321CHL1  H15A 5146   5.969   7.697   5.301  3.8619  0.9258  1.0829
  321CHL1  H15B 5147   6.064   7.563   5.230 -0.4554 -0.7130  0.6755
  321CHL1   C16 5148   5.866   7.503   5.244 -0.4683  0.0181  0.1641
  321CHL1  H16A 5149   5.784   7.561   5.197 -4.5824 -3.2307  2.6514
  321CHL1  H16B 5150   5.908   7.434   5.168 -1.1541  1.5812 -1.7159
  321CHL1   C17 5151   5.806   7.424   5.362 -0.4512 -0.1725  0.0449
  321CHL1   H17 5152   5.844   7.320   5.369  0.9784  0.4431  2.5966
  321CHL1   C13 5153   5.858   7.488   5.488  0.3039 -0.1480 -0.2709
  321CHL1   C18 5154   5.787   7.621   5.518  0.2061 -0.1286 -0.5790
  321CHL1  H18A 5155   5.681   7.611   5.551  0.1857  0.0700 -0.5851
  321CHL1  H18B 5156   5.837   7.683   5.595 -0.8722  0.7997 -0.5924
  321CHL1  H18C 5157   5.792   7.677   5.422  0.7831 -1.9982 -1.6887
  321CHL1   C12 5158   5.876   7.402   5.614 -0.0506 -0.0586 -0.1566
  321CHL1  H12A 5159   5.780   7.378   5.665 -1.3161  3.9408 -0.3641
  321CHL1  H12B 5160   5.921   7.305   5.583  0.2554  0.1718 -0.4404
  321CHL1   C11 5161   5.970   7.469   5.714 -0.5164  0.0495  0.2142
  321CHL1  H11A 5162   5.915   7.556   5.755  1.6443  1.1890  0.8588
  321CHL1  H11B 5163   5.978   7.403   5.803  0.8950  1.0179  0.8461
  321CHL1    C9 5164   6.106   7.508   5.654 -0.6067 -0.0988 -0.0887
  321CHL1    H9 5165   6.145   7.408   5.622 -1.4316 -0.5508  0.2934
  321CHL1   C10 5166   6.212   7.560   5.747 -0.2971 -0.2738 -0.3369
  321CHL1   C19 5167   6.145   7.672   5.829  0.4241  0.3661 -0.6201
  321CHL1  H19A 5168   6.089   7.626   5.913  3.3074 -0.1826  1.1303
  321CHL1  H19B 5169   6.226   7.732   5.877  0.0576  0.3126  0.0642
  321CHL1  H19C 5170   6.081   7.740   5.769 -0.0737 -0.3076 -0.8545
  321CHL1    C1 5171   6.261   7.440   5.830 -0.4642 -0.4536 -0.4967
  321CHL1   H1A 5172   6.175   7.398   5.888 -0.8701  0.3294 -0.5164
  321CHL1   H1B 5173   6.298   7.355   5.768 -1.2315  0.6419 -2.5341
  321CHL1    C2 5174   6.370   7.478   5.930 -0.2987  0.2137 -0.9298
  321CHL1   H2A 5175   6.396   7.394   5.997 -2.1198 -0.6742 -1.2579
  321CHL1   H2B 5176   6.354   7.560   6.003 -0.5539 -1.3603  0.8440
  321CHL1   C20 5177   5.657   7.409   5.352 -0.4529 -0.1528  0.0393
  321CHL1   H20 5178   5.623   7.515   5.354  1.1000  0.3680  1.5335
  321CHL1   C21 5179   5.596   7.333   5.470 -0.3117 -0.4441 -0.0750
  321CHL1  H21A 5180   5.653   7.240   5.492  0.4346 -0.1330 -0.6502
  321CHL1  H21B 5181   5.488   7.315   5.450 -0.2215 -0.8869 -0.1749
  321CHL1  H21C 5182   5.607   7.392   5.564 -2.9538 -0.5923  0.3934
  321CHL1   C22 5183   5.616   7.336   5.223  0.4629 -0.1717 -0.2535
  321CHL1  H22A 5184   5.510   7.362   5.201  1.3629  2.9135 -1.4263
  321CHL1  H22B 5185   5.667   7.382   5.136 -0.9469  1.5661 -0.2203
  321CHL1   C23 5186   5.627   7.183   5.225 -0.4229 -0.2413  0.1058
  321CHL1  H23A 5187   5.716   7.144   5.279 -1.6401 -2.7807  0.4066
  321CHL1  H23B 5188   5.535   7.150   5.278 -0.7538  2.5386  1.4669
  321CHL1   C24 5189   5.636   7.111   5.091  1.0541  0.2913 -0.0999
  321CHL1  H24A 5190   5.738   7.130   5.051 -0.3069  0.9171 -3.6537
  321CHL1  H24B 5191   5.607   7.004   5.098 -0.1004  0.3198 -2.9900
  321CHL1   C25 5192   5.554   7.163   4.972  0.5221  0.1154  0.1901
  321CHL1   H25 5193   5.580   7.270   4.958 -0.3679  0.4005  0.5992
  321CHL1   C26 5194   5.581   7.093   4.838 -0.5158  0.5707 -0.2693
  321CHL1  H26A 5195   5.687   7.115   4.811  0.1499 -1.2635  0.6657
  321CHL1  H26B 5196   5.552   6.986   4.836  0.4277  0.3000  0.3048
  321CHL1  H26C 5197   5.513   7.140   4.763 -0.0250  1.6270 -0.0695
  321CHL1   C27 5198   5.403   7.149   5.002  0.3352  0.2054 -0.6885
  321CHL1  H27A 5199   5.342   7.205   4.927 -1.0612  1.0543  1.0297
  321CHL1  H27B 5200   5.383   7.041   5.012  2.7998 -0.3293 -0.8085
  321CHL1  H27C 5201   5.374   7.200   5.096 -1.9900  0.7310 -1.6144
  322CHL1    C3 5202   2.507   4.536   6.605 -0.2982 -0.0493  0.0304
  322CHL1    H3 5203   2.509   4.647   6.597 -2.6086 -0.0695 -2.8059
  322CHL1    O3 5204   2.527   4.480   6.733 -0.0157  0.1831  0.0893
  322CHL1   H3' 5205   2.617   4.494   6.763 -0.2801 -2.7410  2.8591
  322CHL1    C4 5206   2.368   4.499   6.551 -0.2307 -0.0103 -0.1746
  322CHL1   H4A 5207   2.356   4.389   6.568 -0.3167 -0.0597 -0.5457
  322CHL1   H4B 5208   2.305   4.541   6.632 -1.6448 -0.1004 -1.1933
  322CHL1    C5 5209   2.342   4.543   6.410 -0.2473 -0.5780 -0.3536
  322CHL1    C6 5210   2.235   4.619   6.383  0.2933  0.3089 -0.0541
  322CHL1    H6 5211   2.171   4.655   6.465  0.9680 -0.9932  1.0760
  322CHL1    C7 5212   2.188   4.664   6.248 -0.2265 -0.0232  0.0148
  322CHL1   H7A 5213   2.078   4.643   6.250 -0.5647  1.4958 -0.7426
  322CHL1   H7B 5214   2.192   4.775   6.238  1.1711 -0.2549 -3.2198
  322CHL1    C8 5215   2.283   4.609   6.141 -0.0980  0.0028  0.1165
  322CHL1    H8 5216   2.258   4.504   6.113 -0.9554 -0.1750  1.4765
  322CHL1   C14 5217   2.278   4.688   6.014  0.1757  0.0951  0.1615
  322CHL1   H14 5218   2.317   4.787   6.046  1.3308 -0.1912 -0.3361
  322CHL1   C15 5219   2.137   4.721   5.962  0.1932  0.2012  0.1795
  322CHL1  H15A 5220   2.083   4.625   5.944  1.3696 -0.4174 -0.1384
  322CHL1  H15B 5221   2.076   4.792   6.021 -0.9974 -0.1132 -0.6344
  322CHL1   C16 5222   2.162   4.778   5.822 -0.0768  0.2216  0.1389
  322CHL1  H16A 5223   2.106   4.713   5.751  1.2832  0.6210 -1.3471
  322CHL1  H16B 5224   2.143   4.887   5.810 -0.3787  0.0991 -0.5322
  322CHL1   C17 5225   2.312   4.755   5.802 -0.2396 -0.4534 -0.3213
  322CHL1   H17 5226   2.372   4.844   5.830 -2.3072  1.2037 -0.8786
  322CHL1   C13 5227   2.362   4.649   5.896  0.2076  0.1729  0.1578
  322CHL1   C18 5228   2.329   4.504   5.856  0.9068  0.1969 -0.5204
  322CHL1  H18A 5229   2.394   4.472   5.771  1.3204  1.3480 -0.6567
  322CHL1  H18B 5230   2.341   4.435   5.943  2.8124  0.5191 -0.4754
  322CHL1  H18C 5231   2.227   4.483   5.819  1.6543 -0.7212 -2.2062
  322CHL1   C12 5232   2.506   4.659   5.947  0.1463  0.4740  0.2719
  322CHL1  H12A 5233   2.575   4.641   5.862 -0.8100  1.8487 -0.8571
  322CHL1  H12B 5234   2.521   4.767   5.972  0.8303  0.4771 -0.1287
  322CHL1   C11 5235   2.528   4.574   6.072  0.4845  0.2434  0.0575
  322CHL1  H11A 5236   2.521   4.469   6.036  0.5089  0.4065 -0.4259
  322CHL1  H11B 5237   2.634   4.586   6.102  0.6006  1.1572 -0.6814
  322CHL1    C9 5238   2.427   4.601   6.184 -0.0681 -0.9662 -0.1314
  322CHL1    H9 5239   2.451   4.705   6.213 -3.0332 -0.8499  2.5552
  322CHL1   C10 5240   2.443   4.512   6.303  0.4412 -0.3923  0.2350
  322CHL1   C19 5241   2.421   4.365   6.263 -0.0349 -0.1075 -0.5597
  322CHL1  H19A 5242   2.457   4.300   6.346  4.5667 -0.2666 -2.3747
  322CHL1  H19B 5243   2.315   4.341   6.239 -0.3037  0.2262  0.2614
  322CHL1  H19C 5244   2.485   4.334   6.177  0.8004 -1.7996  0.6108
  322CHL1    C1 5245   2.584   4.534   6.361  0.5670 -0.3833 -0.0747
  322CHL1   H1A 5246   2.661   4.497   6.289  1.0799 -1.7558  1.1365
  322CHL1   H1B 5247   2.596   4.643   6.377 -0.1905 -0.4446  1.0398
  322CHL1    C2 5248   2.606   4.479   6.502 -0.6254 -0.6276  0.0301
  322CHL1   H2A 5249   2.708   4.507   6.538 -0.3096 -3.0934  1.2283
  322CHL1   H2B 5250   2.600   4.368   6.505 -1.8064 -0.5610  2.0076
  322CHL1   C20 5251   2.346   4.738   5.657  0.1336 -0.5320 -0.2262
  322CHL1   H20 5252   2.307   4.640   5.621 -2.0164  0.5373 -0.9634
  322CHL1   C21 5253   2.496   4.741   5.623  0.1786 -0.0183  0.0202
  322CHL1  H21A 5254   2.548   4.825   5.673 -0.2113 -0.0423  0.4723
  322CHL1  H21B 5255   2.514   4.759   5.515  3.1047  0.2651  0.4650
  322CHL1  H21C 5256   2.543   4.647   5.660  1.1529  0.5725  0.3341
  322CHL1   C22 5257   2.278   4.839   5.563 -0.4426 -0.3788  0.3546
  322CHL1  H22A 5258   2.177   4.876   5.592  0.6327  1.2734  2.3167
  322CHL1  H22B 5259   2.332   4.936   5.573 -1.9623  0.3752  1.8450
  322CHL1   C23 5260   2.263   4.787   5.420 -0.0930 -0.2239  0.2599
  322CHL1  H23A 5261   2.354   4.742   5.375 -0.3529 -0.5118  0.0157
  322CHL1  H23B 5262   2.181   4.712   5.415 -0.6604  0.4207 -0.3273
  322CHL1   C24 5263   2.214   4.895   5.325  0.4508  0.0765  0.3174
  322CHL1  H24A 5264   2.126   4.944   5.373 -0.0203 -1.3365  0.9410
  322CHL1  H24B 5265   2.294   4.970   5.308  1.4080 -0.8569  0.6312
  322CHL1   C25 5266   2.161   4.839   5.192 -0.2023 -0.0608  0.6294
  322CHL1   H25 5267   2.251   4.798   5.141 -0.6328  1.1802 -1.2401
  322CHL1   C26 5268   2.046   4.738   5.208 -0.6115  0.2704 -0.1554
  322CHL1  H26A 5269   1.957   4.793   5.244 -1.6992  0.5967 -3.0510
  322CHL1  H26B 5270   2.024   4.685   5.112  1.6296  0.2218 -0.7110
  322CHL1  H26C 5271   2.067   4.652   5.275 -0.2579  1.7638  1.7117
  322CHL1   C27 5272   2.105   4.953   5.105  0.0186  0.0303  0.6045
  322CHL1  H27A 5273   2.099   4.924   4.998 -0.3360  2.7086 -0.1930
  322CHL1  H27B 5274   1.999   4.972   5.132  0.3994 -0.9661  3.0617
  322CHL1  H27C 5275   2.157   5.050   5.123  0.0700  0.0713  0.2435
  323CHL1    C3 5276   3.717   5.698   6.359  0.3567 -0.1542  0.5508
  323CHL1    H3 5277   3.610   5.687   6.333  0.7350 -3.8331  0.0609
  323CHL1    O3 5278   3.727   5.748   6.492  0.5028  0.6586  0.2415
  323CHL1   H3' 5279   3.798   5.813   6.498  0.6646  0.7305 -1.7092
  323CHL1    C4 5280   3.781   5.561   6.333  0.7071  0.1291 -0.1153
  323CHL1   H4A 5281   3.884   5.551   6.374 -0.0327  0.7226  2.0589
  323CHL1   H4B 5282   3.724   5.493   6.400  0.7298  0.8476  0.6511
  323CHL1    C5 5283   3.776   5.523   6.188  0.3836  0.1223 -0.1036
  323CHL1    C6 5284   3.704   5.414   6.158  0.8491 -0.1832 -0.1304
  323CHL1    H6 5285   3.663   5.360   6.245  1.8968  0.1799  0.6079
  323CHL1    C7 5286   3.679   5.361   6.020  0.1634 -0.3689  0.0644
  323CHL1   H7A 5287   3.700   5.252   6.021  3.7852  0.2244 -0.2307
  323CHL1   H7B 5288   3.576   5.389   5.986  0.6713  0.6295 -0.6909
  323CHL1    C8 5289   3.776   5.430   5.922  0.2025  0.0002  0.3632
  323CHL1    H8 5290   3.875   5.386   5.947 -0.8947 -0.8353  3.8712
  323CHL1   C14 5291   3.744   5.411   5.777 -0.4986  0.3631  0.4620
  323CHL1   H14 5292   3.646   5.458   5.755 -0.4233 -0.0786 -0.8985
  323CHL1   C15 5293   3.717   5.266   5.733 -0.2305  0.5590 -0.3596
  323CHL1  H15A 5294   3.793   5.197   5.774 -0.7186  1.6337  2.5682
  323CHL1  H15B 5295   3.614   5.236   5.764 -0.4171  2.2599  0.8118
  323CHL1   C16 5296   3.726   5.272   5.580  0.7980  0.2709 -0.3138
  323CHL1  H16A 5297   3.789   5.186   5.547  0.4131  0.4798 -1.6449
  323CHL1  H16B 5298   3.625   5.267   5.536  0.9378  0.4662 -0.6608
  323CHL1   C17 5299   3.790   5.408   5.547  0.0875  0.7363  0.1999
  323CHL1   H17 5300   3.705   5.476   5.523  1.8681  2.1789 -2.6226
  323CHL1   C13 5301   3.848   5.454   5.677 -0.2450  0.0565  0.5905
  323CHL1   C18 5302   3.982   5.381   5.692  0.0915  0.5541  0.0201
  323CHL1  H18A 5303   4.049   5.408   5.776 -0.7419  0.6246  0.6763
  323CHL1  H18B 5304   3.972   5.271   5.678  0.8305  0.5897 -0.8946
  323CHL1  H18C 5305   4.052   5.407   5.610  0.3707 -3.5255 -1.2870
  323CHL1   C12 5306   3.856   5.606   5.694 -0.9030  0.1767 -0.1135
  323CHL1  H12A 5307   3.942   5.646   5.635 -0.0891  2.9028  2.6576
  323CHL1  H12B 5308   3.766   5.657   5.653 -0.3302 -1.0239 -3.1196
  323CHL1   C11 5309   3.873   5.649   5.840 -0.0226  0.0599 -0.1752
  323CHL1  H11A 5310   3.977   5.616   5.861  0.4113  0.2813 -1.8365
  323CHL1  H11B 5311   3.882   5.760   5.847 -0.1734  0.1737 -1.5359
  323CHL1    C9 5312   3.788   5.577   5.946 -0.1177  0.1238 -0.2078
  323CHL1    H9 5313   3.684   5.613   5.932 -0.9099 -1.0198  2.1393
  323CHL1   C10 5314   3.829   5.618   6.085 -0.1913  0.3005 -0.2377
  323CHL1   C19 5315   3.982   5.617   6.101 -0.2516 -0.4170  0.3091
  323CHL1  H19A 5316   4.012   5.516   6.064 -1.0015 -0.8429  0.8285
  323CHL1  H19B 5317   4.021   5.709   6.053 -0.7727  0.2707  1.1656
  323CHL1  H19C 5318   4.021   5.619   6.205  1.2155 -0.9247 -0.2046
  323CHL1    C1 5319   3.769   5.755   6.120  0.0338  0.2095  0.5245
  323CHL1   H1A 5320   3.823   5.826   6.053  0.8865 -1.7220 -0.9344
  323CHL1   H1B 5321   3.663   5.754   6.087  1.0021  0.1279 -3.0552
  323CHL1    C2 5322   3.783   5.801   6.265  0.2024 -0.0248  0.5841
  323CHL1   H2A 5323   3.728   5.897   6.275  0.0127  0.1329 -1.4802
  323CHL1   H2B 5324   3.890   5.811   6.290  0.1853 -1.5043  1.3785
  323CHL1   C20 5325   3.868   5.396   5.419 -0.1382  0.6919  0.0648
  323CHL1   H20 5326   3.943   5.318   5.446 -1.4860 -0.7335 -0.2078
  323CHL1   C21 5327   3.947   5.520   5.374  0.2659  0.6098  0.5272
  323CHL1  H21A 5328   4.022   5.484   5.300 -1.7764 -0.6198 -1.0811
  323CHL1  H21B 5329   4.011   5.562   5.454  3.8315 -1.7395 -0.8207
  323CHL1  H21C 5330   3.880   5.597   5.329  0.9481  1.5326  1.0580
  323CHL1   C22 5331   3.794   5.339   5.297  0.2859  0.4941 -0.1034
  323CHL1  H22A 5332   3.760   5.238   5.325 -1.2163  1.2065  0.7783
  323CHL1  H22B 5333   3.701   5.398   5.277 -1.0247 -0.3398  3.0113
  323CHL1   C23 5334   3.872   5.338   5.165 -0.0483 -0.0879 -0.2966
  323CHL1  H23A 5335   3.920   5.436   5.145  1.8990 -0.8973  0.2372
  323CHL1  H23B 5336   3.951   5.263   5.185 -1.3796 -1.5531 -0.3029
  323CHL1   C24 5337   3.779   5.294   5.052 -0.1828 -0.2607 -0.1198
  323CHL1  H24A 5338   3.739   5.196   5.086 -1.1134  0.5492  1.1603
  323CHL1  H24B 5339   3.695   5.367   5.044 -0.7343 -0.7479  1.0100
  323CHL1   C25 5340   3.848   5.285   4.915 -0.3247 -0.0395 -0.2060
  323CHL1   H25 5341   3.783   5.230   4.844 -0.2932  0.0087 -0.2728
  323CHL1   C26 5342   3.874   5.425   4.856  0.1524 -0.1060 -0.1583
  323CHL1  H26A 5343   3.913   5.416   4.752 -1.2356 -1.1971 -0.6231
  323CHL1  H26B 5344   3.776   5.471   4.832 -0.2548 -0.8000  0.1388
  323CHL1  H26C 5345   3.929   5.500   4.917  0.2740  1.4934 -2.1213
  323CHL1   C27 5346   3.980   5.207   4.929 -0.2829 -0.0313 -0.5452
  323CHL1  H27A 5347   3.967   5.124   5.001  1.1775 -1.4576 -1.8289
  323CHL1  H27B 5348   4.006   5.166   4.829 -1.6815  3.1073 -2.3421
  323CHL1  H27C 5349   4.066   5.266   4.970 -0.6124  0.8315 -1.0571
  324CHL1    C3 5350   7.061   0.420   5.916 -0.1825  0.2789 -0.0440
  324CHL1    H3 5351   7.109   0.351   5.843 -0.3543  1.0896 -0.9482
  324CHL1    O3 5352   7.172   0.482   5.979  0.2284 -0.2874 -0.1979
  324CHL1   H3' 5353   7.203   0.435   6.056  1.1006  1.6367  0.6922
  324CHL1    C4 5354   6.988   0.527   5.833 -0.3001  0.3897  0.2026
  324CHL1   H4A 5355   6.953   0.607   5.901  0.3874  0.5140  0.4174
  324CHL1   H4B 5356   7.046   0.593   5.765  0.6397  0.5281  1.1278
  324CHL1    C5 5357   6.873   0.457   5.765  0.3449 -0.4698 -0.0183
  324CHL1    C6 5358   6.869   0.456   5.631  0.4950  0.3957 -0.0398
  324CHL1    H6 5359   6.951   0.500   5.572  1.4463 -1.3463 -0.1083
  324CHL1    C7 5360   6.754   0.394   5.556 -0.2380  1.0933  0.4983
  324CHL1   H7A 5361   6.729   0.448   5.462 -1.7416  0.1651  0.3398
  324CHL1   H7B 5362   6.782   0.295   5.514 -0.8072  0.6397  1.1747
  324CHL1    C8 5363   6.633   0.364   5.646  0.0654 -0.5874  0.3734
  324CHL1    H8 5364   6.584   0.462   5.663  1.3179  0.0491  0.3952
  324CHL1   C14 5365   6.543   0.272   5.569 -0.2463 -0.2521  0.3300
  324CHL1   H14 5366   6.599   0.177   5.551 -0.6325 -0.3024 -0.7078
  324CHL1   C15 5367   6.502   0.303   5.424 -0.2381  0.3069  0.4466
  324CHL1  H15A 5368   6.467   0.409   5.428  0.7922  0.8311 -2.4746
  324CHL1  H15B 5369   6.585   0.286   5.353 -1.1794 -2.9532 -0.0276
  324CHL1   C16 5370   6.394   0.199   5.389  0.0183  0.1878  0.0095
  324CHL1  H16A 5371   6.309   0.256   5.347 -0.9612 -0.0838  1.5668
  324CHL1  H16B 5372   6.438   0.118   5.327  1.2358 -2.1389  3.5752
  324CHL1   C17 5373   6.359   0.140   5.526 -0.2267 -0.1608 -0.2046
  324CHL1   H17 5374   6.422   0.049   5.530 -1.0694 -0.7717 -0.4295
  324CHL1   C13 5375   6.416   0.227   5.634 -0.4202 -0.2656 -0.0167
  324CHL1   C18 5376   6.329   0.348   5.672 -0.0459  0.1618 -0.5063
  324CHL1  H18A 5377   6.383   0.427   5.726  0.6073 -0.6188 -0.0066
  324CHL1  H18B 5378   6.296   0.396   5.577  2.1383 -0.6455 -1.7437
  324CHL1  H18C 5379   6.238   0.321   5.729  0.2369  1.2277  0.4716
  324CHL1   C12 5380   6.453   0.167   5.771 -0.1982 -0.1544 -0.0273
  324CHL1  H12A 5381   6.365   0.154   5.837  0.8711 -1.0496  1.2764
  324CHL1  H12B 5382   6.500   0.068   5.753  0.5494  0.5512 -2.3211
  324CHL1   C11 5383   6.549   0.250   5.855 -0.8168  0.4022  0.1386
  324CHL1  H11A 5384   6.495   0.332   5.907  2.0947  1.2352  2.1597
  324CHL1  H11B 5385   6.593   0.185   5.934  1.3484 -0.1764 -1.4270
  324CHL1    C9 5386   6.670   0.305   5.778 -0.2169 -0.2307  0.6137
  324CHL1    H9 5387   6.724   0.208   5.766 -1.5142 -1.1074  1.5989
  324CHL1   C10 5388   6.769   0.392   5.851  0.0598 -0.0140 -0.0158
  324CHL1   C19 5389   6.689   0.506   5.917 -0.2233  0.1139 -0.5740
  324CHL1  H19A 5390   6.609   0.460   5.979  0.0071 -0.3045 -0.5793
  324CHL1  H19B 5391   6.753   0.563   5.987 -2.2950 -0.0762  1.6237
  324CHL1  H19C 5392   6.648   0.580   5.845  0.9354  0.0942 -1.2736
  324CHL1    C1 5393   6.836   0.306   5.959  0.6883  0.2715 -0.1717
  324CHL1   H1A 5394   6.768   0.279   6.043 -2.2993  0.7416 -2.2629
  324CHL1   H1B 5395   6.874   0.212   5.913  2.5559  1.4482 -1.1640
  324CHL1    C2 5396   6.965   0.359   6.020  0.7707 -0.5300  0.3744
  324CHL1   H2A 5397   7.014   0.281   6.082 -3.3253 -3.4208  0.3718
  324CHL1   H2B 5398   6.926   0.437   6.089 -1.9567  0.3857 -2.0101
  324CHL1   C20 5399   6.214   0.102   5.538 -0.2034 -0.1898 -0.0126
  324CHL1   H20 5400   6.152   0.191   5.558 -3.2296 -2.4960  1.7507
  324CHL1   C21 5401   6.188   0.010   5.658 -0.0951 -0.7850 -0.4386
  324CHL1  H21A 5402   6.202   0.065   5.754 -0.2963 -0.0955 -0.8044
  324CHL1  H21B 5403   6.253  -0.081   5.660  1.1638  0.1025  0.9627
  324CHL1  H21C 5404   6.080  -0.015   5.659  0.0699 -1.5219 -0.2654
  324CHL1   C22 5405   6.154   0.039   5.411  0.2132  0.1831 -0.4008
  324CHL1  H22A 5406   6.045   0.028   5.429  0.6422 -1.6500  1.4090
  324CHL1  H22B 5407   6.166   0.111   5.327 -0.1022 -1.7341 -2.1836
  324CHL1   C23 5408   6.208  -0.096   5.362  0.0643  0.0308 -0.1489
  324CHL1  H23A 5409   6.316  -0.075   5.343  0.2279 -0.5700  0.1226
  324CHL1  H23B 5410   6.202  -0.170   5.444 -0.8494 -1.9481 -1.9225
  324CHL1   C24 5411   6.147  -0.157   5.235 -0.3671 -0.0393  0.0916
  324CHL1  H24A 5412   6.170  -0.088   5.152  0.2460 -0.8571 -0.4318
  324CHL1  H24B 5413   6.186  -0.258   5.213 -0.7951  0.2861 -2.3818
  324CHL1   C25 5414   5.996  -0.180   5.250 -0.5238  0.8433 -0.0613
  324CHL1   H25 5415   5.949  -0.084   5.281  0.5789  1.2746  0.3183
  324CHL1   C26 5416   5.946  -0.237   5.116  0.3169 -0.0863  0.0082
  324CHL1  H26A 5417   5.838  -0.262   5.120  0.7782 -2.4920 -0.7723
  324CHL1  H26B 5418   5.970  -0.173   5.028  0.3812 -0.6070 -0.3553
  324CHL1  H26C 5419   5.994  -0.332   5.085  1.2273 -0.2462  1.8015
  324CHL1   C27 5420   5.958  -0.294   5.346  0.2209  0.2481 -0.4689
  324CHL1  H27A 5421   5.994  -0.396   5.321  1.1012  0.2996  0.4913
  324CHL1  H27B 5422   6.006  -0.270   5.444  0.4949 -3.2979  0.4109
  324CHL1  H27C 5423   5.848  -0.301   5.348  0.1754  0.6807 -1.1493
  325CHL1    C3 5424   0.869   0.904   6.268  0.2358 -0.1329 -0.0048
  325CHL1    H3 5425   0.961   0.850   6.297  0.8565 -0.3612 -2.2512
  325CHL1    O3 5426   0.777   0.900   6.377  0.2787 -0.6271  0.0165
  325CHL1   H3' 5427   0.699   0.939   6.338  1.7587 -1.9811 -5.1144
  325CHL1    C4 5428   0.901   1.047   6.221 -0.0269 -0.0948 -0.0732
  325CHL1   H4A 5429   0.809   1.106   6.203 -0.2442 -0.0993  0.9814
  325CHL1   H4B 5430   0.958   1.093   6.304  0.8268  1.2955 -1.3643
  325CHL1    C5 5431   0.980   1.044   6.093 -0.4053 -0.3056 -0.3034
  325CHL1    C6 5432   1.098   1.106   6.087 -0.3746 -0.3279  0.0423
  325CHL1    H6 5433   1.142   1.172   6.163  1.8846 -1.3491 -0.2964
  325CHL1    C7 5434   1.184   1.105   5.963 -0.1664  0.0301  0.1800
  325CHL1   H7A 5435   1.216   1.206   5.931  0.3135 -0.4309 -0.8155
  325CHL1   H7B 5436   1.263   1.032   5.991 -0.5934 -1.0552 -1.3139
  325CHL1    C8 5437   1.114   1.057   5.835  0.0193  0.2930 -0.0213
  325CHL1    H8 5438   1.058   1.145   5.795 -0.9632 -1.1319 -1.9568
  325CHL1   C14 5439   1.210   1.017   5.727 -0.0723  0.0890 -0.0291
  325CHL1   H14 5440   1.262   0.929   5.770  2.4334 -0.8522 -4.4167
  325CHL1   C15 5441   1.324   1.118   5.705 -0.0895  0.0818 -0.1479
  325CHL1  H15A 5442   1.280   1.220   5.695 -2.3764 -0.7351  0.9319
  325CHL1  H15B 5443   1.391   1.104   5.792 -1.3247 -3.5773  0.4015
  325CHL1   C16 5444   1.378   1.064   5.572 -0.1801 -0.3719 -0.0014
  325CHL1  H16A 5445   1.373   1.150   5.502  0.7704  0.2570  0.6795
  325CHL1  H16B 5446   1.489   1.058   5.581 -0.1948  1.0377  1.5931
  325CHL1   C17 5447   1.288   0.948   5.527 -0.6227 -0.0982  0.1746
  325CHL1   H17 5448   1.335   0.857   5.570  1.8311  0.7318 -0.5979
  325CHL1   C13 5449   1.156   0.966   5.597 -0.5674 -0.3732  0.3529
  325CHL1   C18 5450   1.079   1.077   5.523  0.2044  0.1816  0.3691
  325CHL1  H18A 5451   1.033   1.047   5.427  1.7262  2.2613 -1.1239
  325CHL1  H18B 5452   0.987   1.108   5.576 -0.9026 -0.1534 -1.2998
  325CHL1  H18C 5453   1.137   1.169   5.499  1.9358 -0.9365  0.0355
  325CHL1   C12 5454   1.070   0.842   5.623 -0.7179 -0.4123 -0.3220
  325CHL1  H12A 5455   1.011   0.840   5.528  0.6619  3.3097 -1.4486
  325CHL1  H12B 5456   1.126   0.749   5.648 -1.0527 -0.1710  1.4125
  325CHL1   C11 5457   0.972   0.873   5.736 -0.0827  0.4626 -0.0072
  325CHL1  H11A 5458   0.891   0.937   5.696  0.5485  0.3904 -1.4591
  325CHL1  H11B 5459   0.930   0.772   5.755  2.6181 -0.7573  0.0461
  325CHL1    C9 5460   1.028   0.937   5.864  0.3178  0.0863  0.0088
  325CHL1    H9 5461   1.098   0.860   5.903  0.9997  1.0504  0.7633
  325CHL1   C10 5462   0.932   0.963   5.976 -0.2175 -0.3533 -0.3485
  325CHL1   C19 5463   0.811   1.042   5.924 -0.1696  0.4027  0.6449
  325CHL1  H19A 5464   0.754   0.965   5.867  1.3167  0.5424 -1.1480
  325CHL1  H19B 5465   0.746   1.093   5.998  0.0574  2.6595 -0.6154
  325CHL1  H19C 5466   0.842   1.121   5.852  0.4509 -0.8547 -0.5235
  325CHL1    C1 5467   0.886   0.828   6.034  0.1112 -0.2116  0.2482
  325CHL1   H1A 5468   0.838   0.776   5.949  0.7183  1.4565 -1.1583
  325CHL1   H1B 5469   0.978   0.773   6.063 -0.3482 -0.6248  0.9756
  325CHL1    C2 5470   0.797   0.822   6.159  0.2516 -0.5959  0.3305
  325CHL1   H2A 5471   0.796   0.718   6.197  0.0778 -0.7444 -0.0836
  325CHL1   H2B 5472   0.692   0.850   6.139  0.1636 -1.7704 -0.9227
  325CHL1   C20 5473   1.294   0.925   5.379 -0.2280  0.3370  0.1223
  325CHL1   H20 5474   1.232   0.998   5.321  0.3859  0.1830 -0.7517
  325CHL1   C21 5475   1.243   0.783   5.354  0.0378  0.1306  0.7413
  325CHL1  H21A 5476   1.238   0.744   5.250 -0.1798 -0.2926  0.9070
  325CHL1  H21B 5477   1.140   0.761   5.391  0.4316 -1.7717  0.8263
  325CHL1  H21C 5478   1.313   0.709   5.398  1.0329  0.0726 -0.8561
  325CHL1   C22 5479   1.436   0.934   5.320 -0.3636  0.9458 -0.1305
  325CHL1  H22A 5480   1.471   1.031   5.360 -0.2721  0.2199  1.6289
  325CHL1  H22B 5481   1.508   0.853   5.345  0.0477  1.4391  0.2923
  325CHL1   C23 5482   1.431   0.943   5.167 -0.6157 -0.2453 -0.2061
  325CHL1  H23A 5483   1.401   0.851   5.113  1.1329 -1.7825  1.2758
  325CHL1  H23B 5484   1.350   1.010   5.133 -0.3401 -0.5713 -1.5421
  325CHL1   C24 5485   1.558   0.997   5.102 -0.4370 -0.0752  0.2754
  325CHL1  H24A 5486   1.560   1.106   5.123 -0.1591 -0.5495  3.0383
  325CHL1  H24B 5487   1.637   0.952   5.165  0.6470  1.8082  0.3377
  325CHL1   C25 5488   1.573   0.967   4.952  0.1372 -0.2414  0.3634
  325CHL1   H25 5489   1.484   1.009   4.901 -0.6251  1.4429  2.9410
  325CHL1   C26 5490   1.689   1.049   4.894  0.0297 -0.1501  0.2746
  325CHL1  H26A 5491   1.788   1.040   4.945 -0.1779  1.0656  0.9363
  325CHL1  H26B 5492   1.694   1.031   4.785 -0.0367 -1.5950  0.4861
  325CHL1  H26C 5493   1.664   1.157   4.893 -2.3858 -0.5725 -3.4833
  325CHL1   C27 5494   1.592   0.818   4.917  0.0696 -0.2124  0.2005
  325CHL1  H27A 5495   1.489   0.777   4.906 -0.0437 -0.3619  1.5722
  325CHL1  H27B 5496   1.641   0.806   4.818  1.5172 -1.3184  1.0108
  325CHL1  H27C 5497   1.641   0.757   4.996  1.3249  0.4961 -0.0085
  326CHL1    C3 5498   3.265   4.262   6.472  0.2908  0.0361  0.0366
  326CHL1    H3 5499   3.331   4.184   6.515  0.9076  0.1969 -0.6048
  326CHL1    O3 5500   3.172   4.308   6.569  0.0446  0.1285 -0.2406
  326CHL1   H3' 5501   3.227   4.339   6.642  0.0295 -0.7778  0.1742
  326CHL1    C4 5502   3.358   4.381   6.440  0.4983 -0.1010  0.1320
  326CHL1   H4A 5503   3.292   4.463   6.404  0.1384 -1.4207 -2.4460
  326CHL1   H4B 5504   3.406   4.421   6.532 -0.3058 -2.7136  1.8066
  326CHL1    C5 5505   3.457   4.336   6.337  0.7097 -0.3784  0.4510
  326CHL1    C6 5506   3.589   4.350   6.353  0.5769  1.3904  0.1667
  326CHL1    H6 5507   3.636   4.387   6.446  0.9587  1.2883  0.0170
  326CHL1    C7 5508   3.679   4.323   6.236 -0.5332  0.5859 -0.5156
  326CHL1   H7A 5509   3.767   4.392   6.237 -0.3753  0.4337 -1.9685
  326CHL1   H7B 5510   3.720   4.220   6.244 -0.0601  0.8621  0.8358
  326CHL1    C8 5511   3.608   4.316   6.099 -0.4594  0.2710 -0.5377
  326CHL1    H8 5512   3.577   4.420   6.075 -0.0631  0.7887  1.0529
  326CHL1   C14 5513   3.703   4.279   5.989 -0.1736 -0.0706 -0.1775
  326CHL1   H14 5514   3.733   4.175   6.014 -0.2873  0.2912  1.5992
  326CHL1   C15 5515   3.830   4.363   5.969 -0.0738 -0.0740  0.4047
  326CHL1  H15A 5516   3.812   4.472   5.982 -3.3962 -0.5816  0.8593
  326CHL1  H15B 5517   3.916   4.329   6.030  0.9335 -0.3535 -1.1123
  326CHL1   C16 5518   3.859   4.342   5.820  0.5030 -0.2752  0.5413
  326CHL1  H16A 5519   3.847   4.439   5.766 -1.2797 -0.2829  0.8663
  326CHL1  H16B 5520   3.963   4.313   5.795  0.2117 -0.8013 -0.0937
  326CHL1   C17 5521   3.752   4.246   5.765  0.1319  0.3120  0.2214
  326CHL1   H17 5522   3.791   4.150   5.805 -1.4582  0.4555  2.2454
  326CHL1   C13 5523   3.635   4.269   5.856 -0.2125  0.1326 -0.1728
  326CHL1   C18 5524   3.563   4.398   5.816 -0.1552  0.1882 -0.0974
  326CHL1  H18A 5525   3.627   4.483   5.783 -0.9592  0.2411 -1.5885
  326CHL1  H18B 5526   3.508   4.380   5.721  0.0767  0.7939 -0.3506
  326CHL1  H18C 5527   3.494   4.436   5.895 -2.7889 -1.4725 -1.4474
  326CHL1   C12 5528   3.542   4.147   5.870  0.5118 -0.4408 -0.2556
  326CHL1  H12A 5529   3.491   4.129   5.773  0.9273 -3.0958 -0.0569
  326CHL1  H12B 5530   3.601   4.056   5.894 -1.4021 -1.8933 -0.7919
  326CHL1   C11 5531   3.435   4.173   5.977  0.5034 -0.0955 -0.3459
  326CHL1  H11A 5532   3.373   4.250   5.927  0.3852  0.4062  0.5583
  326CHL1  H11B 5533   3.369   4.084   5.975  0.8232 -0.3356 -2.6324
  326CHL1    C9 5534   3.488   4.227   6.111 -0.2825  0.0865 -0.1048
  326CHL1    H9 5535   3.531   4.133   6.152  0.7312 -0.1949 -1.7191
  326CHL1   C10 5536   3.392   4.279   6.214  0.3011  0.0671  0.4561
  326CHL1   C19 5537   3.308   4.387   6.145  0.0947 -0.1887  0.3012
  326CHL1  H19A 5538   3.219   4.342   6.097  0.7941 -0.9210 -0.3298
  326CHL1  H19B 5539   3.268   4.473   6.203 -1.0060 -0.1690 -0.4464
  326CHL1  H19C 5540   3.350   4.441   6.057 -3.0969  1.6513 -0.2407
  326CHL1    C1 5541   3.299   4.163   6.253  0.0553  0.0827 -0.0725
  326CHL1   H1A 5542   3.253   4.114   6.164  1.8423  0.4564 -1.2374
  326CHL1   H1B 5543   3.364   4.095   6.312  0.7962  1.9567  1.3608
  326CHL1    C2 5544   3.189   4.213   6.348  0.1769 -0.0404  0.1357
  326CHL1   H2A 5545   3.115   4.132   6.362 -1.7710  1.1950 -2.1244
  326CHL1   H2B 5546   3.127   4.298   6.312 -1.3110 -2.0348 -2.3379
  326CHL1   C20 5547   3.735   4.228   5.617  0.0636  0.0047  0.2657
  326CHL1   H20 5548   3.628   4.208   5.593  0.3984  0.1888 -1.4935
  326CHL1   C21 5549   3.826   4.113   5.570 -0.4083 -0.0641 -0.4975
  326CHL1  H21A 5550   3.822   4.098   5.460 -0.3652  2.6228 -0.9230
  326CHL1  H21B 5551   3.801   4.011   5.607  1.3155 -0.5311 -0.5637
  326CHL1  H21C 5552   3.929   4.136   5.602 -1.2351  1.5641  1.1911
  326CHL1   C22 5553   3.763   4.349   5.527  0.4363 -0.2715  0.0050
  326CHL1  H22A 5554   3.719   4.439   5.576 -1.7220  0.9106 -3.6629
  326CHL1  H22B 5555   3.872   4.361   5.512  0.4226 -0.9985 -0.7544
  326CHL1   C23 5556   3.700   4.344   5.387  0.1232 -0.4547  0.1517
  326CHL1  H23A 5557   3.741   4.257   5.332  0.6747  0.2811 -0.6254
  326CHL1  H23B 5558   3.591   4.330   5.404  0.0356 -1.5755 -1.1566
  326CHL1   C24 5559   3.717   4.462   5.292 -0.6985 -0.5956 -0.1797
  326CHL1  H24A 5560   3.672   4.550   5.342 -1.7625 -0.8667 -0.6379
  326CHL1  H24B 5561   3.826   4.484   5.279 -0.4241 -0.9741  1.3339
  326CHL1   C25 5562   3.665   4.446   5.148 -0.0739 -0.2897 -0.4447
  326CHL1   H25 5563   3.718   4.353   5.121  1.9464 -0.4456  3.3524
  326CHL1   C26 5564   3.512   4.433   5.145 -0.1446  0.3371  0.0825
  326CHL1  H26A 5565   3.480   4.417   5.040 -0.8361 -3.1426  0.6930
  326CHL1  H26B 5566   3.480   4.344   5.204 -2.0581  0.2766 -0.9570
  326CHL1  H26C 5567   3.468   4.528   5.181  2.5072  2.0223 -0.9059
  326CHL1   C27 5568   3.720   4.560   5.060  0.3184 -0.1562 -0.0285
  326CHL1  H27A 5569   3.672   4.657   5.086  1.3550  0.6431 -0.9864
  326CHL1  H27B 5570   3.831   4.566   5.055  0.3269 -1.0115 -1.0781
  326CHL1  H27C 5571   3.696   4.530   4.956 -1.8870 -0.0138  0.4006
  327CHL1    C3 5572   2.448   4.940   6.460  0.3034  0.0704 -0.0325
  327CHL1    H3 5573   2.441   4.843   6.406  2.8050 -0.3626  0.2969
  327CHL1    O3 5574   2.443   4.916   6.600 -0.2613  0.0016 -0.0606
  327CHL1   H3' 5575   2.489   4.991   6.638 -0.8310  1.0179 -1.3101
  327CHL1    C4 5576   2.579   5.013   6.429  0.3521  0.0332  0.0836
  327CHL1   H4A 5577   2.596   5.109   6.483 -1.7210  0.3820  0.2046
  327CHL1   H4B 5578   2.666   4.956   6.468  1.1199  0.5216 -0.8678
  327CHL1    C5 5579   2.588   5.029   6.280  0.1922  0.2293  0.0940
  327CHL1    C6 5580   2.690   4.972   6.214 -0.3485 -0.8095  0.1265
  327CHL1    H6 5581   2.772   4.924   6.270 -1.9136 -3.5060  0.2753
  327CHL1    C7 5582   2.706   4.996   6.067  0.0620 -0.0031  0.2928
  327CHL1   H7A 5583   2.812   5.021   6.045  0.6601 -0.7969  2.0945
  327CHL1   H7B 5584   2.695   4.901   6.010 -0.6144  0.0693  0.2979
  327CHL1    C8 5585   2.613   5.106   6.012 -0.1959 -0.5154 -0.3213
  327CHL1    H8 5586   2.659   5.198   6.054  0.3249 -1.5804  1.5835
  327CHL1   C14 5587   2.610   5.098   5.863 -0.0728 -0.4282 -0.3285
  327CHL1   H14 5588   2.582   4.992   5.841  1.5599 -0.6946 -1.3255
  327CHL1   C15 5589   2.743   5.096   5.786  0.1113  0.0201 -0.0194
  327CHL1  H15A 5590   2.810   5.177   5.823 -0.2466  0.2566  0.1161
  327CHL1  H15B 5591   2.800   5.001   5.788 -1.0667 -0.7478 -1.3360
  327CHL1   C16 5592   2.701   5.116   5.641 -0.0767 -0.1694  0.0102
  327CHL1  H16A 5593   2.772   5.190   5.599 -0.3850  1.4234  2.1411
  327CHL1  H16B 5594   2.723   5.024   5.582  2.3722  0.4499 -0.1165
  327CHL1   C17 5595   2.552   5.153   5.650 -0.1554 -0.5287  0.2082
  327CHL1   H17 5596   2.495   5.059   5.640  1.4999 -1.7128  1.4552
  327CHL1   C13 5597   2.517   5.192   5.791 -0.0348 -0.0528  0.1112
  327CHL1   C18 5598   2.560   5.338   5.813 -0.1635  0.0094 -0.0530
  327CHL1  H18A 5599   2.569   5.354   5.923 -2.7966  0.2967  0.2060
  327CHL1  H18B 5600   2.656   5.363   5.764 -0.0051 -0.8070 -0.1768
  327CHL1  H18C 5601   2.485   5.415   5.786 -0.7506 -0.8050 -0.8140
  327CHL1   C12 5602   2.375   5.165   5.843  0.0785 -0.3504  0.2697
  327CHL1  H12A 5603   2.311   5.245   5.801  1.9649  2.1663  1.8864
  327CHL1  H12B 5604   2.341   5.060   5.828  0.1801 -0.3687  0.1648
  327CHL1   C11 5605   2.376   5.184   5.995 -0.5274 -0.0209  0.2361
  327CHL1  H11A 5606   2.394   5.291   6.016 -2.6576  0.3789  0.2801
  327CHL1  H11B 5607   2.270   5.166   6.025 -0.4036 -0.1638  0.5984
  327CHL1    C9 5608   2.475   5.091   6.068 -0.1853  0.0475 -0.1378
  327CHL1    H9 5609   2.445   4.985   6.053  1.1704 -0.2234 -1.0765
  327CHL1   C10 5610   2.477   5.107   6.217  0.2100  0.0651 -0.1438
  327CHL1   C19 5611   2.501   5.251   6.268  0.4040 -0.0417  0.0702
  327CHL1  H19A 5612   2.489   5.265   6.377 -1.3102 -0.0234 -0.0891
  327CHL1  H19B 5613   2.599   5.291   6.235 -0.3722  0.1533 -2.2181
  327CHL1  H19C 5614   2.425   5.325   6.235  1.3373  0.2212 -1.6465
  327CHL1    C1 5615   2.342   5.051   6.265  0.2967  0.2670  0.3476
  327CHL1   H1A 5616   2.259   5.115   6.227  0.1352 -0.6187 -0.8486
  327CHL1   H1B 5617   2.324   4.959   6.206  2.1391 -1.6034  2.5398
  327CHL1    C2 5618   2.323   5.017   6.413  0.1918  0.0923  0.2935
  327CHL1   H2A 5619   2.235   4.951   6.426 -0.0960  0.3519 -0.3034
  327CHL1   H2B 5620   2.308   5.107   6.475 -0.0070 -1.5408  2.7673
  327CHL1   C20 5621   2.517   5.252   5.542  0.0148 -0.4012  0.2691
  327CHL1   H20 5622   2.577   5.343   5.562 -0.8259  0.1162  0.4823
  327CHL1   C21 5623   2.368   5.290   5.545  0.0542 -0.2502  0.3015
  327CHL1  H21A 5624   2.358   5.373   5.473 -0.5326 -1.2618 -0.8005
  327CHL1  H21B 5625   2.327   5.341   5.635 -0.8764  0.1084 -0.3135
  327CHL1  H21C 5626   2.301   5.205   5.521 -1.3460  1.5842 -2.8129
  327CHL1   C22 5627   2.555   5.204   5.401 -0.4232 -0.1755  0.0721
  327CHL1  H22A 5628   2.664   5.203   5.379 -0.3250  1.3872  0.3791
  327CHL1  H22B 5629   2.511   5.104   5.380 -0.6721 -0.0153 -0.1544
  327CHL1   C23 5630   2.500   5.291   5.289  0.4469 -0.3666 -0.5153
  327CHL1  H23A 5631   2.522   5.240   5.192  0.8609 -1.5113  0.1643
  327CHL1  H23B 5632   2.389   5.298   5.284  0.4167 -1.2898 -1.6387
  327CHL1   C24 5633   2.562   5.430   5.280 -0.6155  0.1517 -0.0528
  327CHL1  H24A 5634   2.514   5.501   5.351 -0.5829  0.1368 -0.0156
  327CHL1  H24B 5635   2.670   5.431   5.309 -0.8029  1.2858  0.6665
  327CHL1   C25 5636   2.564   5.499   5.143 -0.0591  0.1466 -0.0508
  327CHL1   H25 5637   2.617   5.595   5.161 -0.3827  0.3885 -0.3594
  327CHL1   C26 5638   2.642   5.411   5.043 -0.1595 -0.4263  0.3742
  327CHL1  H26A 5639   2.680   5.476   4.962  0.8365 -1.7300 -0.2431
  327CHL1  H26B 5640   2.735   5.381   5.097  0.9363 -0.9751 -1.7203
  327CHL1  H26C 5641   2.589   5.323   4.999 -0.7224  0.0952  0.0026
  327CHL1   C27 5642   2.415   5.521   5.112 -0.1505 -0.0507  0.2439
  327CHL1  H27A 5643   2.399   5.588   5.025 -1.8776  2.2418  2.1836
  327CHL1  H27B 5644   2.358   5.427   5.096  1.0126 -0.6870 -0.2729
  327CHL1  H27C 5645   2.369   5.574   5.198 -3.6122  2.6348 -2.8982
  328CHL1    C3 5646   8.924   4.498   6.376 -0.4450 -0.4952 -0.3098
  328CHL1    H3 5647   8.874   4.400   6.390 -1.5008  0.0565 -0.1440
  328CHL1    O3 5648   8.958   4.547   6.505  0.3599 -0.3124 -0.5815
  328CHL1   H3' 5649   8.873   4.557   6.550  0.9079  3.3643 -0.0519
  328CHL1    C4 5650   9.053   4.470   6.296  0.1379  0.1454  0.3893
  328CHL1   H4A 5651   9.103   4.568   6.307 -2.3634  1.5296  0.3083
  328CHL1   H4B 5652   9.114   4.398   6.355 -0.6613 -0.0302  1.0368
  328CHL1    C5 5653   9.038   4.440   6.150  0.0948 -0.0094  0.4254
  328CHL1    C6 5654   9.083   4.325   6.096  0.3394  0.4609 -0.3929
  328CHL1    H6 5655   9.127   4.250   6.163 -0.1718  1.4401  1.0995
  328CHL1    C7 5656   9.080   4.303   5.948  0.6980 -0.3240 -0.2891
  328CHL1   H7A 5657   9.174   4.255   5.912 -0.3242 -0.0106 -3.7481
  328CHL1   H7B 5658   9.004   4.227   5.923 -0.1010  0.3729 -0.0221
  328CHL1    C8 5659   9.044   4.437   5.881  0.4819 -0.1423  0.1876
  328CHL1    H8 5660   9.127   4.510   5.879 -1.1019  1.7258 -0.5655
  328CHL1   C14 5661   9.023   4.405   5.736 -0.1396 -0.0313  0.2492
  328CHL1   H14 5662   8.933   4.340   5.730  0.6394 -1.5121  2.9233
  328CHL1   C15 5663   9.117   4.313   5.657 -0.5076 -0.3466  0.1742
  328CHL1  H15A 5664   9.221   4.336   5.690 -0.8074  2.5135 -0.6832
  328CHL1  H15B 5665   9.095   4.211   5.695  1.9348 -0.1480  2.4174
  328CHL1   C16 5666   9.082   4.337   5.510  0.5546  0.1506 -0.0089
  328CHL1  H16A 5667   9.176   4.375   5.465  2.0303 -3.7273 -0.6121
  328CHL1  H16B 5668   9.063   4.252   5.441  1.1420 -0.2322  0.2844
  328CHL1   C17 5669   8.977   4.448   5.510  0.2014 -0.1778  0.3639
  328CHL1   H17 5670   8.879   4.396   5.503  0.3357 -0.2323 -2.1326
  328CHL1   C13 5671   8.988   4.517   5.643  0.1293  0.0549  0.2496
  328CHL1   C18 5672   9.099   4.623   5.637  0.0732  0.0748 -0.6637
  328CHL1  H18A 5673   9.194   4.567   5.626  1.3458  1.8751  0.5427
  328CHL1  H18B 5674   9.095   4.701   5.559  1.3053  0.5880 -0.2374
  328CHL1  H18C 5675   9.111   4.672   5.736 -1.0120  1.1342 -1.0414
  328CHL1   C12 5676   8.861   4.581   5.702  0.0866  0.1331  0.0712
  328CHL1  H12A 5677   8.838   4.675   5.646 -0.9718 -0.8663 -1.2630
  328CHL1  H12B 5678   8.785   4.501   5.685  1.5300 -1.8526  2.3373
  328CHL1   C11 5679   8.873   4.626   5.847 -0.2539  0.0309  0.1337
  328CHL1  H11A 5680   8.939   4.716   5.846  2.4146 -1.7572  1.4320
  328CHL1  H11B 5681   8.770   4.643   5.885 -0.6724 -0.6186 -0.6859
  328CHL1    C9 5682   8.927   4.512   5.937  0.3636  0.0060 -0.2599
  328CHL1    H9 5683   8.849   4.433   5.938  1.1577 -0.8017 -0.8996
  328CHL1   C10 5684   8.968   4.550   6.076  0.3059 -0.2685 -0.1680
  328CHL1   C19 5685   9.050   4.680   6.072  0.6950 -0.5085 -0.0573
  328CHL1  H19A 5686   9.151   4.672   6.028 -0.8410 -1.8208 -3.6983
  328CHL1  H19B 5687   8.994   4.752   6.008  0.6995 -0.0264  0.4630
  328CHL1  H19C 5688   9.069   4.721   6.174  2.1522  0.0123 -0.5240
  328CHL1    C1 5689   8.835   4.573   6.151  0.4508  0.4008 -0.1114
  328CHL1   H1A 5690   8.774   4.653   6.104 -1.5831 -0.1843  1.4143
  328CHL1   H1B 5691   8.767   4.486   6.142  1.3505 -0.1980 -1.6527
  328CHL1    C2 5692   8.836   4.600   6.301 -0.2711 -0.1231 -0.0122
  328CHL1   H2A 5693   8.729   4.601   6.333 -0.8934 -2.5992 -1.7095
  328CHL1   H2B 5694   8.890   4.696   6.315 -0.5810  0.4007 -2.1332
  328CHL1   C20 5695   8.967   4.529   5.384 -0.5501 -0.4641  0.2361
  328CHL1   H20 5696   9.067   4.576   5.373 -0.5820 -0.6557 -1.0554
  328CHL1   C21 5697   8.863   4.642   5.389  0.1477  0.2263 -0.4842
  328CHL1  H21A 5698   8.845   4.694   5.292  1.9625  0.0813 -0.9315
  328CHL1  H21B 5699   8.890   4.715   5.468  0.2701 -0.2607 -0.0712
  328CHL1  H21C 5700   8.764   4.614   5.432 -0.7436  3.9094  0.1588
  328CHL1   C22 5701   8.953   4.440   5.259  0.5214  0.0833 -0.2837
  328CHL1  H22A 5702   9.052   4.395   5.235  0.6584  1.6477 -3.1170
  328CHL1  H22B 5703   8.874   4.368   5.289 -0.8829  2.1943  1.3346
  328CHL1   C23 5704   8.895   4.506   5.133  0.0912  0.0495 -0.1015
  328CHL1  H23A 5705   8.800   4.561   5.154 -0.2442 -0.2920 -0.6938
  328CHL1  H23B 5706   8.952   4.584   5.079 -1.2776 -1.0192 -3.3503
  328CHL1   C24 5707   8.860   4.400   5.029 -0.2378  0.0400  0.0154
  328CHL1  H24A 5708   8.947   4.331   5.030 -1.7253 -2.0273 -1.8952
  328CHL1  H24B 5709   8.778   4.336   5.068  0.0782  0.1058  0.8081
  328CHL1   C25 5710   8.836   4.443   4.883 -0.1626  0.3309  0.0893
  328CHL1   H25 5711   8.908   4.525   4.862  1.2836 -0.1162  2.8294
  328CHL1   C26 5712   8.870   4.324   4.792  0.5100  0.0987  0.6358
  328CHL1  H26A 5713   8.969   4.273   4.799  0.1192 -0.8276 -0.3436
  328CHL1  H26B 5714   8.807   4.240   4.828  1.4728 -0.5794  0.7961
  328CHL1  H26C 5715   8.847   4.364   4.691 -0.6083  1.3848  1.3646
  328CHL1   C27 5716   8.689   4.487   4.868 -0.2718 -0.0430  0.0799
  328CHL1  H27A 5717   8.622   4.415   4.919 -0.8098 -1.2080 -2.1305
  328CHL1  H27B 5718   8.672   4.588   4.910 -0.5471  0.4326 -1.1268
  328CHL1  H27C 5719   8.669   4.490   4.759 -0.0317 -4.9993 -0.3350
  329CHL1    C3 5720   1.616   3.501   6.360  0.0172  0.1965  0.4298
  329CHL1    H3 5721   1.657   3.589   6.413 -1.1820  0.1164  1.5683
  329CHL1    O3 5722   1.555   3.421   6.460 -0.1770  0.4112  0.4833
  329CHL1   H3' 5723   1.500   3.359   6.412 -0.2370  0.2434  0.7648
  329CHL1    C4 5724   1.511   3.554   6.261  0.1505 -0.2179  0.0658
  329CHL1   H4A 5725   1.448   3.470   6.222  0.6813  0.0060 -1.3386
  329CHL1   H4B 5726   1.446   3.608   6.333  2.0510 -0.8214  2.3335
  329CHL1    C5 5727   1.571   3.622   6.142  0.3122 -0.1348  0.1953
  329CHL1    C6 5728   1.534   3.743   6.096  0.6029 -0.3094 -0.5195
  329CHL1    H6 5729   1.458   3.799   6.153  0.6243 -1.4744  0.7102
  329CHL1    C7 5730   1.595   3.804   5.973  0.9396 -0.0217 -0.2151
  329CHL1   H7A 5731   1.503   3.823   5.914  1.8687  2.0599 -1.0883
  329CHL1   H7B 5732   1.652   3.897   5.995  1.6586 -0.2770 -0.9618
  329CHL1    C8 5733   1.680   3.703   5.893  0.9218  0.0349 -0.3041
  329CHL1    H8 5734   1.606   3.643   5.837  2.6899 -0.8081 -1.8300
  329CHL1   C14 5735   1.762   3.790   5.801  0.6855  0.2776 -0.2871
  329CHL1   H14 5736   1.835   3.848   5.860  4.3070 -3.8583 -0.1701
  329CHL1   C15 5737   1.683   3.896   5.722  0.0109  0.4821  0.6375
  329CHL1  H15A 5738   1.592   3.858   5.671  1.8360 -1.3591 -1.4858
  329CHL1  H15B 5739   1.667   3.980   5.792 -1.7890  0.1989  0.6108
  329CHL1   C16 5740   1.787   3.936   5.617  0.1206 -0.3128  0.4365
  329CHL1  H16A 5741   1.747   3.941   5.513  1.1759 -0.3597  0.0123
  329CHL1  H16B 5742   1.830   4.033   5.649 -2.1691 -0.0884  3.1782
  329CHL1   C17 5743   1.897   3.828   5.623  0.0363 -0.4612 -0.4587
  329CHL1   H17 5744   1.972   3.877   5.689 -3.0326  1.4563  1.9642
  329CHL1   C13 5745   1.843   3.712   5.701  0.6434 -0.3395  0.1516
  329CHL1   C18 5746   1.760   3.628   5.603  0.4791  0.7700 -0.6817
  329CHL1  H18A 5747   1.822   3.569   5.532  0.8567  0.2566  0.0682
  329CHL1  H18B 5748   1.693   3.562   5.662  1.9121  0.8614  1.1397
  329CHL1  H18C 5749   1.700   3.694   5.537 -0.2166 -1.1916 -2.1013
  329CHL1   C12 5750   1.943   3.627   5.780  0.7167  0.3853  0.8600
  329CHL1  H12A 5751   1.999   3.553   5.718  1.5493  1.4872  0.2693
  329CHL1  H12B 5752   2.010   3.705   5.822  0.1054  2.3849 -1.6402
  329CHL1   C11 5753   1.874   3.557   5.897 -0.0671  0.3548  0.3809
  329CHL1  H11A 5754   1.830   3.464   5.852  0.1197  0.2102  0.4974
  329CHL1  H11B 5755   1.950   3.502   5.956 -0.9983 -1.2652  0.1501
  329CHL1    C9 5756   1.769   3.626   5.986 -0.0388  0.0554  0.6491
  329CHL1    H9 5757   1.834   3.697   6.041  0.5079  0.9347 -1.0582
  329CHL1   C10 5758   1.684   3.545   6.080  0.0545 -0.5400  0.2270
  329CHL1   C19 5759   1.603   3.431   6.017 -0.8523  0.2850 -0.1391
  329CHL1  H19A 5760   1.536   3.370   6.082 -0.4840  1.5428  1.4709
  329CHL1  H19B 5761   1.537   3.464   5.934 -0.0121  2.2861 -0.0513
  329CHL1  H19C 5762   1.670   3.362   5.960 -0.5446  1.7341 -1.5997
  329CHL1    C1 5763   1.786   3.483   6.175  0.1477 -0.2311  0.3300
  329CHL1   H1A 5764   1.834   3.402   6.115 -1.2312 -1.0189  0.2633
  329CHL1   H1B 5765   1.862   3.556   6.209 -1.2191  1.6293 -0.4985
  329CHL1    C2 5766   1.726   3.413   6.298 -0.5447 -0.2137  0.0018
  329CHL1   H2A 5767   1.807   3.402   6.373 -0.1297 -0.3510 -0.4632
  329CHL1   H2B 5768   1.687   3.310   6.288 -0.1674 -0.5047  1.4201
  329CHL1   C20 5769   1.969   3.804   5.494  0.1959  0.3843 -0.5344
  329CHL1   H20 5770   1.892   3.784   5.416 -0.3562  1.2568 -0.2233
  329CHL1   C21 5771   2.068   3.686   5.494 -0.0829  0.1441  0.3213
  329CHL1  H21A 5772   2.130   3.675   5.403 -0.0474 -0.4662  0.4138
  329CHL1  H21B 5773   2.034   3.584   5.518 -1.1017  0.6669  1.1953
  329CHL1  H21C 5774   2.143   3.707   5.573  1.7992 -1.4323 -0.9581
  329CHL1   C22 5775   2.041   3.930   5.444  0.3078  0.3834 -0.3749
  329CHL1  H22A 5776   1.966   4.011   5.435 -0.4764 -0.5754 -3.8213
  329CHL1  H22B 5777   2.119   3.961   5.518  0.4008  1.5663 -0.9378
  329CHL1   C23 5778   2.115   3.931   5.310  0.3847  0.5638 -0.3314
  329CHL1  H23A 5779   2.187   4.015   5.322 -0.1456  1.0544 -0.5288
  329CHL1  H23B 5780   2.170   3.836   5.294 -2.2284 -1.3181  1.1215
  329CHL1   C24 5781   2.032   3.947   5.182  0.0394 -0.0740 -0.1880
  329CHL1  H24A 5782   1.960   3.863   5.169  0.0580 -0.0776 -0.2671
  329CHL1  H24B 5783   1.970   4.039   5.182 -1.1395 -0.8395  0.5436
  329CHL1   C25 5784   2.123   3.923   5.061 -0.1815  0.0467 -0.3794
  329CHL1   H25 5785   2.176   3.827   5.080 -1.2841 -0.6491 -0.7618
  329CHL1   C26 5786   2.029   3.914   4.940 -0.1915  0.1808 -0.3817
  329CHL1  H26A 5787   2.088   3.904   4.846  1.0461 -0.3183  0.4234
  329CHL1  H26B 5788   1.949   3.836   4.945  1.0991 -1.1236  0.7536
  329CHL1  H26C 5789   1.987   4.017   4.938  0.9183  0.6648  0.5576
  329CHL1   C27 5790   2.226   4.034   5.032 -0.0003 -0.3622 -1.3390
  329CHL1  H27A 5791   2.315   4.017   5.096 -1.9323 -3.8477  0.7903
  329CHL1  H27B 5792   2.267   4.031   4.929  2.2810  2.6931 -0.6658
  329CHL1  H27C 5793   2.189   4.131   5.069 -1.7652 -2.0252  1.6006
  330CHL1    C3 5794   2.992   2.331   3.807  0.4443  0.2912 -0.4708
  330CHL1    H3 5795   2.915   2.253   3.819  0.4940  0.4464  1.0513
  330CHL1    O3 5796   3.007   2.347   3.667  0.7553 -0.0438 -0.4761
[truncated: 5,863,031 more chars]
