# Supplementary material for: pKa Calculations of GPCRs: Understanding Protonation States in Receptor Activation
Source: J Chem Inf Model. 2024 Aug 16;64(17):6850–6. doi: 10.1021/acs.jcim.4c01125 (PMC11388449; doi:10.1021/acs.jcim.4c01125)
Supplement: Supplementary file 2 — ci4c01125_si_002.zip [file ci4c01125_si_002.zip › a2ar_inactive_prot_first.gro]

A2AR InactProt in POPC:CHL Membrane
90769
    1MET    CAY    1   6.840   3.291   8.132  0.0719  0.1679 -0.2604
    1MET    HY1    2   6.883   3.257   8.228 -1.0183 -2.7673 -0.7084
    1MET    HY2    3   6.934   3.310   8.075  2.3801  0.6367  3.4089
    1MET    HY3    4   6.779   3.205   8.096  0.9979 -1.0786  1.0350
    1MET     CY    5   6.761   3.417   8.148  0.4821  0.4290 -0.2849
    1MET     OY    6   6.638   3.415   8.152  0.5029  0.1826  0.4719
    1MET      N    7   6.831   3.531   8.158  0.3882  0.5007 -0.4541
    1MET     HN    8   6.928   3.527   8.133  0.7181  0.1432  0.8427
    1MET     CA    9   6.785   3.664   8.180 -0.0218  0.2427  0.2622
    1MET     HA   10   6.741   3.669   8.279  0.0073  3.2402  0.2187
    1MET     CB   11   6.903   3.763   8.185  0.1689  0.0167  0.2040
    1MET    HB1   12   6.859   3.864   8.178  2.8008  1.1728 -0.8192
    1MET    HB2   13   6.981   3.743   8.108 -0.2704 -1.1596  0.0424
    1MET     CG   14   6.982   3.757   8.316 -0.1806 -0.0801  0.4124
    1MET    HG1   15   7.081   3.807   8.309  0.1767 -0.9070 -0.7126
    1MET    HG2   16   6.993   3.653   8.355  1.3338  0.9589  3.0838
    1MET     SD   17   6.901   3.859   8.444  0.2293  0.5273  0.1916
    1MET     CE   18   7.013   3.822   8.582  0.0012 -0.1781  0.1928
    1MET    HE1   19   7.116   3.861   8.569  0.7244 -1.8209  0.6362
    1MET    HE2   20   7.016   3.711   8.594 -1.6789 -0.3940 -1.0278
    1MET    HE3   21   6.980   3.864   8.679  2.2231 -0.9162  1.3536
    1MET      C   22   6.681   3.709   8.084  0.2477 -0.0391 -0.1655
    1MET      O   23   6.696   3.688   7.964  0.3950  0.3339 -0.2125
    2PRO      N   24   6.573   3.772   8.121  0.2712  0.0046 -0.1724
    2PRO     CD   25   6.542   3.807   8.259  0.0204  0.3858 -0.3217
    2PRO    HD1   26   6.625   3.858   8.312 -0.5551 -0.1932  1.1902
    2PRO    HD2   27   6.520   3.717   8.321 -1.1273  0.9153  0.0666
    2PRO     CA   28   6.468   3.809   8.032 -0.1740  0.5813  0.5779
    2PRO     HA   29   6.446   3.726   7.967 -0.1447  1.6891 -0.9091
    2PRO     CB   30   6.355   3.852   8.125 -0.5432  0.9164 -0.0169
    2PRO    HB1   31   6.297   3.758   8.142  1.2922 -0.6851 -1.9533
    2PRO    HB2   32   6.289   3.932   8.085 -0.9925  0.9333  0.7305
    2PRO     CG   33   6.424   3.904   8.251 -0.1810  0.1774  0.0998
    2PRO    HG1   34   6.458   4.007   8.225 -1.6438  0.9926  1.1748
    2PRO    HG2   35   6.352   3.906   8.336 -0.2684 -0.6891  0.0554
    2PRO      C   36   6.497   3.912   7.928 -0.2607 -0.0582 -0.0873
    2PRO      O   37   6.426   3.922   7.828 -0.2646  0.5713 -0.0254
    3ILE      N   38   6.605   3.991   7.943 -0.1233 -0.1968 -0.3394
    3ILE     HN   39   6.665   3.991   8.022 -1.1042  1.0237  0.4450
    3ILE     CA   40   6.662   4.074   7.841 -0.0478 -0.1458 -0.2548
    3ILE     HA   41   6.584   4.145   7.816 -0.5175  0.7110  3.1330
    3ILE     CB   42   6.785   4.148   7.887 -0.0669 -0.1120 -0.2560
    3ILE     HB   43   6.753   4.197   7.981  2.8325 -2.1020  1.9570
    3ILE    CG2   44   6.898   4.055   7.933  0.3325  0.2165 -0.5706
    3ILE   HG21   45   6.915   3.981   7.852  0.3749 -2.2965  1.6125
    3ILE   HG22   46   6.872   4.001   8.027  0.0048  0.0659 -0.7445
    3ILE   HG23   47   6.996   4.107   7.941  0.9716 -1.2037  2.6489
    3ILE    CG1   48   6.839   4.258   7.795 -0.2405  0.0722 -0.1375
    3ILE   HG11   49   6.765   4.327   7.749 -0.0530  1.2819  1.3037
    3ILE   HG12   50   6.888   4.201   7.712  1.8498 -0.4300  1.3669
    3ILE     CD   51   6.948   4.348   7.853 -0.1822  0.6402 -1.1089
    3ILE    HD1   52   6.897   4.419   7.921 -1.3155 -0.9017 -0.3021
    3ILE    HD2   53   6.994   4.404   7.768  1.7226  0.9542  0.0793
    3ILE    HD3   54   7.029   4.303   7.913 -0.9793  1.1343  0.3759
    3ILE      C   55   6.679   4.003   7.711 -0.8757 -0.0180 -0.4404
    3ILE      O   56   6.681   4.066   7.605 -0.0044 -0.4287 -0.6734
    4MET      N   57   6.701   3.871   7.713  1.0358  0.2739 -0.1129
    4MET     HN   58   6.691   3.814   7.794 -1.1677 -2.5703 -2.1707
    4MET     CA   59   6.734   3.790   7.600 -0.3122  0.0307 -0.3554
    4MET     HA   60   6.788   3.858   7.535  0.5171  0.5326  0.8133
    4MET     CB   61   6.832   3.674   7.625 -0.0508  0.4979  0.8314
    4MET    HB1   62   6.848   3.614   7.534  1.6965 -0.5172  1.7612
    4MET    HB2   63   6.799   3.601   7.703 -0.1238  0.5672  0.8659
    4MET     CG   64   6.967   3.722   7.678  0.5818 -0.3082 -0.0355
    4MET    HG1   65   6.962   3.753   7.785  0.2485 -1.0471  0.1732
    4MET    HG2   66   7.003   3.788   7.597 -0.8748  0.8722  0.2517
    4MET     SD   67   7.094   3.591   7.674  0.4345 -0.4472 -0.1713
    4MET     CE   68   7.015   3.479   7.794  0.4143 -0.0555  0.1869
    4MET    HE1   69   6.969   3.527   7.883  1.3057  3.4886 -1.0897
    4MET    HE2   70   7.084   3.407   7.843  1.3902  0.2377 -0.6982
    4MET    HE3   71   6.941   3.413   7.744  0.1155  2.6319 -3.3796
    4MET      C   72   6.612   3.755   7.522 -0.4907  0.0717 -0.0942
    4MET      O   73   6.619   3.732   7.402  0.4178  0.7267 -0.1782
    5GLY      N   74   6.492   3.766   7.582 -0.2404  1.2563  0.2075
    5GLY     HN   75   6.493   3.796   7.677 -2.1658  1.6330  0.1365
    5GLY     CA   76   6.368   3.758   7.511  0.1863 -0.0310 -0.4148
    5GLY    HA1   77   6.291   3.730   7.581 -0.4365 -1.4825 -1.6400
    5GLY    HA2   78   6.377   3.680   7.437  0.6023 -2.6236  2.1432
    5GLY      C   79   6.333   3.886   7.443 -0.7290 -0.1259 -0.1298
    5GLY      O   80   6.314   3.885   7.322 -0.2760 -0.1771 -0.2039
    6SER      N   81   6.341   3.999   7.516 -0.4008 -0.3210  0.1412
    6SER     HN   82   6.370   3.990   7.611  0.6949  0.5206 -0.0936
    6SER     CA   83   6.304   4.129   7.470  0.4523 -0.0704  0.1599
    6SER     HA   84   6.201   4.126   7.440 -0.0341  2.1862  1.3310
    6SER     CB   85   6.301   4.239   7.578  0.3782  0.2816 -0.1996
    6SER    HB1   86   6.233   4.213   7.662 -1.6563  2.0589 -1.2179
    6SER    HB2   87   6.258   4.329   7.529  1.9135  0.9908 -0.3351
    6SER     OG   88   6.429   4.273   7.629 -0.0762  0.4685  0.8344
    6SER    HG1   89   6.468   4.330   7.563  0.6170 -2.2724 -1.2947
    6SER      C   90   6.387   4.178   7.356  0.2381  0.0321  0.0487
    6SER      O   91   6.328   4.229   7.261  0.2047  0.1349  0.1243
    7SER      N   92   6.519   4.154   7.361  0.1556 -0.4203  0.1543
    7SER     HN   93   6.550   4.103   7.441  0.9395  3.0950  2.2949
    7SER     CA   94   6.606   4.185   7.252 -0.1193 -0.6784 -0.1407
    7SER     HA   95   6.615   4.291   7.230  0.0560 -1.0704 -2.2299
    7SER     CB   96   6.750   4.135   7.273  0.4678  0.6962 -0.7093
    7SER    HB1   97   6.823   4.154   7.193  0.2638  0.8561 -0.8587
    7SER    HB2   98   6.754   4.025   7.290 -2.5867  0.8324  1.9583
    7SER     OG   99   6.804   4.202   7.386 -0.0625 -0.2868  0.1476
    7SER    HG1  100   6.756   4.172   7.464 -2.5857  2.5565 -0.0972
    7SER      C  101   6.562   4.127   7.122 -1.3255  0.2850 -0.1850
    7SER      O  102   6.564   4.202   7.024  0.4147 -0.2948 -0.6376
    8VAL      N  103   6.540   3.995   7.114 -1.0596  0.2220  0.1389
    8VAL     HN  104   6.533   3.934   7.193  1.6738  1.3903  1.4345
    8VAL     CA  105   6.492   3.929   6.997 -0.5608 -0.1129  0.1188
    8VAL     HA  106   6.550   3.968   6.914 -1.0954  1.0591  0.2754
    8VAL     CB  107   6.509   3.781   7.011 -0.1728 -0.0686  0.1280
    8VAL     HB  108   6.450   3.749   7.100 -2.9711 -1.4075 -2.0613
    8VAL    CG1  109   6.454   3.722   6.880 -0.1585 -0.0080  0.0950
    8VAL   HG11  110   6.474   3.613   6.885 -0.1754 -0.0439 -0.5048
    8VAL   HG12  111   6.497   3.788   6.801  0.0576 -2.2811 -1.7944
    8VAL   HG13  112   6.345   3.719   6.864 -0.0109 -0.0037 -0.9794
    8VAL    CG2  113   6.655   3.734   7.012  0.0252  0.5382 -0.1268
    8VAL   HG21  114   6.673   3.625   6.998  0.7451  0.5475  0.6428
    8VAL   HG22  115   6.702   3.761   7.109 -1.3435 -0.1500  0.7658
    8VAL   HG23  116   6.714   3.784   6.932  1.1390 -1.2248 -0.4741
    8VAL      C  117   6.352   3.966   6.963 -0.3307  0.2095 -0.5054
    8VAL      O  118   6.319   3.978   6.845  0.1078  0.2635 -0.6237
    9TYR      N  119   6.264   3.992   7.063  0.3138  0.7500 -0.0681
    9TYR     HN  120   6.285   3.979   7.159 -3.4422  0.9157  0.9256
    9TYR     CA  121   6.137   4.049   7.033  0.1831  0.7690  0.5149
    9TYR     HA  122   6.089   3.983   6.961  0.4959  1.2552 -0.1511
    9TYR     CB  123   6.047   4.058   7.157 -0.2675  0.1119  0.2430
    9TYR    HB1  124   6.098   4.110   7.241 -1.8816 -0.2258  1.4769
    9TYR    HB2  125   6.024   3.953   7.185  4.4437 -0.5208  2.7432
    9TYR     CG  126   5.910   4.116   7.145 -0.2124  0.1204 -0.3334
    9TYR    CD1  127   5.820   4.047   7.066  0.0083  0.0746 -0.5469
    9TYR    HD1  128   5.854   3.957   7.017 -1.4570 -0.3638 -0.7881
    9TYR    CE1  129   5.694   4.098   7.046 -0.0025 -0.0180 -0.7098
    9TYR    HE1  130   5.622   4.047   6.984  0.4043 -0.3001 -0.9588
    9TYR     CZ  131   5.655   4.221   7.093  0.5962  0.1798 -0.7249
    9TYR     OH  132   5.529   4.282   7.079  0.5837  0.4629  0.5139
    9TYR     HH  133   5.524   4.313   6.988  0.8819  2.0304  0.9947
    9TYR    CD2  134   5.873   4.237   7.196 -0.4548 -0.0744 -0.0492
    9TYR    HD2  135   5.955   4.290   7.242  0.4568 -0.4904 -1.1598
    9TYR    CE2  136   5.750   4.290   7.165 -0.0048  0.7384 -0.4621
    9TYR    HE2  137   5.727   4.391   7.197  2.2765  0.7438  1.3939
    9TYR      C  138   6.133   4.180   6.963  0.2636  0.6609  0.3066
    9TYR      O  139   6.069   4.181   6.857 -0.4597 -0.0400  0.7280
   10ILE      N  140   6.207   4.283   7.007  0.5644  0.4062  0.3978
   10ILE     HN  141   6.257   4.269   7.092  2.7983 -0.4919 -1.0058
   10ILE     CA  142   6.230   4.410   6.945  0.3531  0.2630  0.0256
   10ILE     HA  143   6.136   4.455   6.917  1.4703  1.6207 -1.7390
   10ILE     CB  144   6.289   4.507   7.043 -0.0541  0.6039 -0.0653
   10ILE     HB  145   6.385   4.463   7.078  0.5005 -0.5831 -2.8623
   10ILE    CG2  146   6.326   4.639   6.974  0.0111  0.3264 -0.5628
   10ILE   HG21  147   6.240   4.695   6.932 -1.1173 -1.5873 -0.9482
   10ILE   HG22  148   6.394   4.625   6.887  1.6524  0.2400  0.6896
   10ILE   HG23  149   6.364   4.706   7.054 -1.3421 -1.4569  1.6969
   10ILE    CG1  150   6.183   4.526   7.153 -0.0553  0.6343 -0.0722
   10ILE   HG11  151   6.144   4.431   7.194  0.6575  1.6082  3.1207
   10ILE   HG12  152   6.095   4.579   7.110 -2.6433 -2.2394  1.3074
   10ILE     CD  153   6.231   4.608   7.273  0.3330  0.1581  0.0985
   10ILE    HD1  154   6.238   4.716   7.248 -0.1481  0.1098 -0.2654
   10ILE    HD2  155   6.335   4.574   7.293  0.5029  0.3295 -0.4817
   10ILE    HD3  156   6.172   4.596   7.367 -0.3884  1.9065 -0.0970
   10ILE      C  157   6.299   4.403   6.813  0.0316  0.1079 -0.1360
   10ILE      O  158   6.262   4.478   6.723  0.3246 -0.1845 -0.5048
   11THR      N  159   6.393   4.310   6.786 -0.1225 -0.0078 -0.2719
   11THR     HN  160   6.438   4.256   6.857  0.7007 -0.1926 -0.9176
   11THR     CA  161   6.443   4.288   6.654 -0.1405 -0.3301 -0.2262
   11THR     HA  162   6.483   4.383   6.621  1.5854 -0.5630  1.0334
   11THR     CB  163   6.549   4.182   6.661  0.5893  0.4162  0.2343
   11THR     HB  164   6.502   4.086   6.692  0.4184 -0.2178 -1.8284
   11THR    OG1  165   6.657   4.217   6.746  0.1982  0.0805  0.8847
   11THR    HG1  166   6.619   4.228   6.833 -0.2212 -1.5188  0.9238
   11THR    CG2  167   6.624   4.163   6.528  0.4753 -0.4386  0.2876
   11THR   HG21  168   6.561   4.126   6.444 -0.7119 -1.1523  1.4460
   11THR   HG22  169   6.706   4.088   6.534  0.1453 -0.9998 -1.5796
   11THR   HG23  170   6.672   4.255   6.489 -2.5329  1.4770  0.7390
   11THR      C  171   6.345   4.242   6.551 -0.8814  0.4523  0.1220
   11THR      O  172   6.339   4.284   6.436 -0.0729 -0.8411 -0.4131
   12VAL      N  173   6.268   4.140   6.593  0.1417 -0.2671  0.2727
   12VAL     HN  174   6.282   4.101   6.684 -2.6699 -1.3144  0.3351
   12VAL     CA  175   6.162   4.085   6.515  0.0117  0.0708  0.2101
   12VAL     HA  176   6.205   4.063   6.419  1.4493  0.9697  0.6241
   12VAL     CB  177   6.117   3.957   6.580  0.8912 -0.2261  0.2464
   12VAL     HB  178   6.087   3.991   6.681 -1.0518  0.9939 -0.6700
   12VAL    CG1  179   5.985   3.905   6.520  0.3537 -0.1058  1.3156
   12VAL   HG11  180   5.997   3.890   6.411 -0.4305 -0.5559  1.2837
   12VAL   HG12  181   5.903   3.980   6.531  1.5215  1.2346  1.0936
   12VAL   HG13  182   5.945   3.808   6.557 -0.9295 -0.4847 -0.8773
   12VAL    CG2  183   6.223   3.846   6.572  0.4576 -0.6291  0.0509
   12VAL   HG21  184   6.185   3.768   6.642 -1.2469  0.5641  0.5161
   12VAL   HG22  185   6.320   3.880   6.614 -0.5793  2.0148  0.4959
   12VAL   HG23  186   6.238   3.807   6.469 -1.0138  3.9231 -2.1389
   12VAL      C  187   6.050   4.178   6.484 -0.1050  0.0483  0.5518
   12VAL      O  188   5.992   4.186   6.376  0.2273 -0.1561  0.3551
   13GLU      N  189   6.004   4.254   6.585  0.3473  0.1248  0.7015
   13GLU     HN  190   6.031   4.245   6.680  1.0780 -0.9492  0.4120
   13GLU     CA  191   5.901   4.350   6.559  0.2396 -0.2174 -0.1676
   13GLU     HA  192   5.821   4.296   6.512  0.0567 -0.3134  0.2552
   13GLU     CB  193   5.862   4.412   6.694  0.1385  0.0425 -0.3158
   13GLU    HB1  194   5.805   4.507   6.686 -0.4199 -0.2881 -0.3046
   13GLU    HB2  195   5.949   4.431   6.760  1.7220 -1.3653 -1.9123
   13GLU     CG  196   5.770   4.319   6.773  0.1147  0.0514 -0.3325
   13GLU    HG1  197   5.779   4.342   6.881  0.5258  1.2815 -0.6015
   13GLU    HG2  198   5.798   4.212   6.764 -0.1003 -0.1308  0.9960
   13GLU     CD  199   5.622   4.339   6.740 -0.0730 -0.1355  0.3849
   13GLU    OE1  200   5.577   4.288   6.634  0.2287 -0.1428  0.2581
   13GLU    OE2  201   5.554   4.389   6.833 -0.2207  0.1284  0.1358
   13GLU      C  202   5.929   4.458   6.460  0.0759 -0.4110 -0.4237
   13GLU      O  203   5.845   4.477   6.372 -0.2967  0.5610  0.1227
   14LEU      N  204   6.045   4.526   6.467 -0.0341 -0.2668  0.0166
   14LEU     HN  205   6.118   4.496   6.528 -0.1394 -0.6270 -0.0319
   14LEU     CA  206   6.100   4.615   6.369 -0.3037 -0.4122 -0.2695
   14LEU     HA  207   6.028   4.693   6.352 -2.0897 -1.6557  1.1936
   14LEU     CB  208   6.230   4.679   6.422 -0.5180 -0.1192 -0.0978
   14LEU    HB1  209   6.270   4.755   6.352 -1.6824  1.4407  0.8779
   14LEU    HB2  210   6.304   4.599   6.442  0.7964  0.5514 -1.9765
   14LEU     CG  211   6.211   4.755   6.554  0.6091  0.0525 -0.0293
   14LEU     HG  212   6.155   4.693   6.628  1.2245  0.7279  1.0260
   14LEU    CD1  213   6.346   4.787   6.621  0.2989  0.3546  0.4532
   14LEU   HD11  214   6.409   4.851   6.556 -0.0436  0.0469 -0.1896
   14LEU   HD12  215   6.403   4.693   6.634  0.5900  0.3653 -0.6674
   14LEU   HD13  216   6.330   4.822   6.725  1.1299 -1.4627  1.2263
   14LEU    CD2  217   6.122   4.880   6.548 -0.0028 -0.3657  0.2412
   14LEU   HD21  218   6.136   4.937   6.642 -0.6209 -0.6564  0.5167
   14LEU   HD22  219   6.014   4.853   6.554 -0.7781  1.5239 -2.6519
   14LEU   HD23  220   6.137   4.937   6.454  1.8125 -0.8656  0.1995
   14LEU      C  221   6.124   4.556   6.234  0.1266 -0.0225 -0.3644
   14LEU      O  222   6.099   4.629   6.138 -0.4478 -0.0912 -0.2713
   15ALA      N  223   6.168   4.430   6.224 -0.1498 -0.1406 -0.1092
   15ALA     HN  224   6.187   4.367   6.299  3.2830  1.6642  0.7700
   15ALA     CA  225   6.183   4.358   6.100  0.3735  0.5197 -0.4333
   15ALA     HA  226   6.240   4.418   6.030  1.0619 -1.6296 -1.8037
   15ALA     CB  227   6.263   4.228   6.118 -0.3617  0.0977 -0.1846
   15ALA    HB1  228   6.368   4.246   6.148  1.4101 -2.2111 -4.1585
   15ALA    HB2  229   6.272   4.172   6.022  0.8345 -0.4323  0.2238
   15ALA    HB3  230   6.209   4.165   6.192 -1.7343 -1.8393 -2.6808
   15ALA      C  231   6.050   4.330   6.040 -0.0684  0.4720  0.5403
   15ALA      O  232   6.034   4.348   5.919  0.2851  0.6790  0.5211
   16ILE      N  233   5.945   4.303   6.119 -0.3345 -0.2992 -0.0660
   16ILE     HN  234   5.957   4.277   6.214  0.1776  0.9235  0.2116
   16ILE     CA  235   5.810   4.297   6.071 -0.2377 -0.0348 -0.3785
   16ILE     HA  236   5.817   4.258   5.971  0.5770  2.5691 -1.3967
   16ILE     CB  237   5.728   4.220   6.170  0.0399 -0.0452 -0.1553
   16ILE     HB  238   5.751   4.267   6.268 -0.6085  0.0226 -0.0294
   16ILE    CG2  239   5.577   4.234   6.141  0.0131  0.2266  0.1161
   16ILE   HG21  240   5.558   4.214   6.034 -1.2438  2.3741 -0.1033
   16ILE   HG22  241   5.543   4.337   6.163 -1.0155 -0.0929  0.0451
   16ILE   HG23  242   5.516   4.161   6.199 -2.3715  0.3421 -2.0733
   16ILE    CG1  243   5.771   4.072   6.173  0.3404  0.0450  0.1057
   16ILE   HG11  244   5.711   4.014   6.247  2.1241 -0.6811  1.0484
   16ILE   HG12  245   5.874   4.066   6.213  0.8109  1.9066 -0.7219
   16ILE     CD  246   5.750   3.997   6.041 -0.0049  0.6493 -0.1895
   16ILE    HD1  247   5.644   3.988   6.009  0.6421 -0.8634 -2.0590
   16ILE    HD2  248   5.785   3.892   6.055  5.4940  2.0025 -1.2851
   16ILE    HD3  249   5.813   4.041   5.961 -0.1014  0.5109 -0.3396
   16ILE      C  250   5.756   4.429   6.032 -0.3614  0.1249  0.3152
   16ILE      O  251   5.703   4.443   5.921  0.3846  0.1614 -0.0400
   17ALA      N  252   5.770   4.536   6.113  0.8344  0.1077  0.1354
   17ALA     HN  253   5.809   4.532   6.205 -0.8262  1.2262  0.9339
   17ALA     CA  254   5.714   4.663   6.080  0.0588 -0.3842 -0.4611
   17ALA     HA  255   5.607   4.647   6.075 -0.0535 -0.4823  1.6365
   17ALA     CB  256   5.759   4.762   6.188 -0.3515 -0.5004 -0.1794
   17ALA    HB1  257   5.762   4.870   6.164  0.3053 -0.1806  1.1838
   17ALA    HB2  258   5.856   4.732   6.235 -1.4698  0.9266  3.3896
   17ALA    HB3  259   5.686   4.764   6.271  0.5536  0.9510  0.6271
   17ALA      C  260   5.765   4.716   5.950  0.0606 -0.2034 -0.3853
   17ALA      O  261   5.689   4.761   5.865 -0.6222  0.2199  0.4248
   18VAL      N  262   5.896   4.720   5.922  0.1735 -0.7170  0.0621
   18VAL     HN  263   5.963   4.693   5.992  0.3232  1.7460  0.9676
   18VAL     CA  264   5.955   4.782   5.808 -0.5141  0.3215  0.2616
   18VAL     HA  265   5.916   4.883   5.807 -3.1586 -0.6020  1.9159
   18VAL     CB  266   6.104   4.771   5.817 -0.5730 -1.0079 -0.2028
   18VAL     HB  267   6.136   4.667   5.840  0.2125 -1.1349 -1.7509
   18VAL    CG1  268   6.179   4.813   5.690 -0.1698 -0.2024  0.2919
   18VAL   HG11  269   6.147   4.916   5.663  0.3004 -0.4710 -1.4398
   18VAL   HG12  270   6.156   4.752   5.600 -0.4865 -2.8180  2.0629
   18VAL   HG13  271   6.289   4.816   5.704  0.1078 -0.6321 -1.5449
   18VAL    CG2  272   6.151   4.866   5.928 -0.7593 -0.4963 -0.5603
   18VAL   HG21  273   6.261   4.850   5.926 -0.9972 -2.3753 -0.3305
   18VAL   HG22  274   6.105   4.843   6.027 -0.6338  1.2233 -0.0516
   18VAL   HG23  275   6.125   4.974   5.916 -2.2278 -0.9384 -1.6141
   18VAL      C  276   5.912   4.713   5.683  0.0979  0.0433  0.2014
   18VAL      O  277   5.876   4.782   5.587 -0.6636 -0.5086  0.0811
   19LEU      N  278   5.903   4.579   5.680 -0.0431  0.0674 -0.6697
   19LEU     HN  279   5.931   4.529   5.762 -2.1735 -1.1620 -0.6224
   19LEU     CA  280   5.842   4.505   5.574  0.1101 -0.5342 -0.3403
   19LEU     HA  281   5.897   4.514   5.481  0.3592 -2.0006 -0.3541
   19LEU     CB  282   5.839   4.354   5.602 -0.2882 -0.3546  0.5866
   19LEU    HB1  283   5.775   4.303   5.527 -0.8734  0.5539  0.4630
   19LEU    HB2  284   5.778   4.330   5.692  0.1481 -0.9973  0.7214
   19LEU     CG  285   5.977   4.288   5.614  0.0635  0.2771  0.0458
   19LEU     HG  286   6.040   4.349   5.683  0.9162  1.5617 -1.7819
   19LEU    CD1  287   5.968   4.145   5.670  0.0458  0.0698 -0.4792
   19LEU   HD11  288   5.906   4.139   5.762 -1.3976  0.0810 -1.4223
   19LEU   HD12  289   6.068   4.110   5.704  0.4690  0.5287 -1.2137
   19LEU   HD13  290   5.932   4.075   5.591 -0.0144  1.0148 -1.3120
   19LEU    CD2  291   6.055   4.295   5.481  0.0256 -0.2685 -0.0067
   19LEU   HD21  292   6.087   4.399   5.459 -0.2563  0.0815  1.1762
   19LEU   HD22  293   6.000   4.255   5.393  0.4581  1.3743 -1.0533
   19LEU   HD23  294   6.142   4.227   5.496 -0.4280 -0.6888  0.7936
   19LEU      C  295   5.700   4.540   5.548 -0.0356 -0.6235  0.3236
   19LEU      O  296   5.664   4.548   5.430  0.1330 -0.4864  0.2811
   20ALA      N  297   5.612   4.566   5.646 -0.0294  0.1479  0.1330
   20ALA     HN  298   5.643   4.546   5.738  1.5694  2.8325  0.2657
   20ALA     CA  299   5.482   4.618   5.616 -0.2071 -0.7685 -0.7538
   20ALA     HA  300   5.435   4.552   5.545  2.1840 -1.7002 -1.5764
   20ALA     CB  301   5.400   4.613   5.746  0.1815 -0.0789 -0.4767
   20ALA    HB1  302   5.451   4.670   5.827  1.1619 -2.6361  0.8251
   20ALA    HB2  303   5.383   4.507   5.775 -0.8109 -1.2547 -4.6836
   20ALA    HB3  304   5.297   4.650   5.726 -0.3854 -0.6087  1.2506
   20ALA      C  305   5.475   4.759   5.568  0.2956 -0.3260  0.4203
   20ALA      O  306   5.399   4.798   5.480  0.5936 -0.1363  0.2440
   21ILE      N  307   5.560   4.853   5.613  0.2400 -0.0067 -0.1281
   21ILE     HN  308   5.626   4.827   5.683  2.4642  2.3848 -1.1739
   21ILE     CA  309   5.569   4.987   5.566 -0.1954 -0.0314 -0.2893
   21ILE     HA  310   5.474   5.038   5.568  0.2824  0.9435 -1.4346
   21ILE     CB  311   5.659   5.067   5.657 -0.2271  0.3917 -0.6242
   21ILE     HB  312   5.755   5.011   5.660 -0.1250  0.3487 -3.0527
   21ILE    CG2  313   5.678   5.209   5.601  0.5534  0.4571 -0.2040
   21ILE   HG21  314   5.606   5.283   5.641  3.1032  1.8259  2.2519
   21ILE   HG22  315   5.675   5.227   5.492  0.0711  1.1141 -0.0890
   21ILE   HG23  316   5.771   5.257   5.639  0.9489 -0.0725 -0.4889
   21ILE    CG1  317   5.590   5.084   5.794  0.0002  0.4410 -0.5156
   21ILE   HG11  318   5.555   4.986   5.833 -3.1776  1.3805 -0.7568
   21ILE   HG12  319   5.500   5.149   5.793  0.0698  0.5845  1.0071
   21ILE     CD  320   5.689   5.113   5.906 -0.3644 -0.4956  0.0604
   21ILE    HD1  321   5.781   5.051   5.893  1.3237  1.9685 -0.3744
   21ILE    HD2  322   5.653   5.085   6.007  0.2000  0.8943  0.6648
   21ILE    HD3  323   5.729   5.217   5.908 -0.6708 -0.3915  1.7168
   21ILE      C  324   5.607   5.001   5.423  0.2392  0.4913 -0.1315
   21ILE      O  325   5.538   5.074   5.352  0.2100  0.0810 -0.5335
   22LEU      N  326   5.709   4.925   5.379 -0.0563 -0.0026  0.0274
   22LEU     HN  327   5.754   4.869   5.449  1.1511 -0.6919 -1.2548
   22LEU     CA  328   5.747   4.916   5.242 -0.2686  0.2448 -0.0496
   22LEU     HA  329   5.773   5.016   5.211  0.2714 -0.3946 -1.7877
   22LEU     CB  330   5.866   4.818   5.241 -0.0348  0.5269  0.2803
   22LEU    HB1  331   5.879   4.778   5.139  1.2120  0.1022  0.5912
   22LEU    HB2  332   5.838   4.733   5.307 -2.2616 -0.9588 -2.3841
   22LEU     CG  333   6.000   4.871   5.293  0.2409 -0.2421  0.3701
   22LEU     HG  334   5.995   4.918   5.394 -0.8614 -0.3627  0.3734
   22LEU    CD1  335   6.103   4.757   5.301  0.5269 -0.0371 -0.3593
   22LEU   HD11  336   6.105   4.692   5.210  0.3828 -0.2856 -0.1871
   22LEU   HD12  337   6.070   4.687   5.381  0.2526 -2.0547 -2.1455
   22LEU   HD13  338   6.205   4.795   5.324  0.1206 -0.2091  1.9423
   22LEU    CD2  339   6.051   4.979   5.196 -0.6853 -0.3498 -0.2378
   22LEU   HD21  340   6.058   4.946   5.090  0.8044 -0.0591 -0.2497
   22LEU   HD22  341   6.146   5.025   5.230  0.9215 -0.9296 -3.5920
   22LEU   HD23  342   5.977   5.062   5.200 -0.7014 -0.3937  0.5011
   22LEU      C  343   5.645   4.864   5.146  0.0394  0.0419 -0.2713
   22LEU      O  344   5.621   4.925   5.042  0.0754  0.5628  0.0195
   23GLY      N  345   5.577   4.756   5.187  0.2562 -0.0784 -0.2273
   23GLY     HN  346   5.581   4.714   5.277 -2.4048 -0.1940 -0.0703
   23GLY     CA  347   5.479   4.686   5.110 -0.0795 -0.1668  0.2742
   23GLY    HA1  348   5.453   4.606   5.178 -0.4398  1.2724  1.8889
   23GLY    HA2  349   5.540   4.650   5.028  1.0460  2.5911 -0.1792
   23GLY      C  350   5.356   4.765   5.078  0.1924  0.2258  0.1939
   23GLY      O  351   5.292   4.755   4.974  0.4478  0.4771  0.0122
   24ASN      N  352   5.311   4.850   5.172  0.8198 -0.0451  0.7487
   24ASN     HN  353   5.358   4.870   5.258  0.1167  0.1526  1.0936
   24ASN     CA  354   5.180   4.905   5.164  0.8395 -0.0317  0.5155
   24ASN     HA  355   5.116   4.865   5.087  0.9413  0.3646  0.2278
   24ASN     CB  356   5.108   4.897   5.301 -0.0487  0.6541  0.1043
   24ASN    HB1  357   5.015   4.956   5.301 -0.9004 -0.5679 -1.7282
   24ASN    HB2  358   5.180   4.935   5.376 -1.1419  1.5583  0.7024
   24ASN     CG  359   5.066   4.754   5.334  0.4304  0.3343 -0.6113
   24ASN    OD1  360   4.956   4.714   5.297  0.3547 -0.3053  0.2700
   24ASN    ND2  361   5.150   4.686   5.417 -0.3774  0.1036  0.0321
   24ASN   HD21  362   5.113   4.596   5.440  1.4269 -1.2834 -2.0524
   24ASN   HD22  363   5.244   4.717   5.429  1.1718 -2.9326 -2.6105
   24ASN      C  364   5.189   5.045   5.116 -0.3615  0.0553  0.4938
   24ASN      O  365   5.087   5.097   5.070 -0.3112 -0.7169 -0.5151
   25VAL      N  366   5.308   5.109   5.113 -0.0374 -0.5579  0.0369
   25VAL     HN  367   5.383   5.061   5.157  0.5607 -0.5134 -0.9017
   25VAL     CA  368   5.336   5.231   5.043  0.2866 -0.5684  0.1484
   25VAL     HA  369   5.246   5.290   5.053  1.2555  0.9016  0.5968
   25VAL     CB  370   5.461   5.298   5.093  0.0670 -0.1991  0.2061
   25VAL     HB  371   5.546   5.226   5.103  0.7762  0.7210  0.9244
   25VAL    CG1  372   5.510   5.402   4.991  0.0445  0.0272  0.4273
   25VAL   HG11  373   5.537   5.362   4.891  1.2922 -0.9958  1.1413
   25VAL   HG12  374   5.607   5.447   5.022  0.7506 -0.0972 -1.4718
   25VAL   HG13  375   5.429   5.478   4.980  0.5366  0.2299 -3.0143
   25VAL    CG2  376   5.429   5.367   5.226 -0.8681  0.2909 -0.2598
   25VAL   HG21  377   5.526   5.416   5.251 -0.9932 -0.3694  1.7010
   25VAL   HG22  378   5.406   5.296   5.308  3.1684 -0.1385  0.7508
   25VAL   HG23  379   5.350   5.442   5.206 -1.2908 -0.6727 -2.4558
   25VAL      C  380   5.342   5.208   4.896 -0.1885 -0.3659  0.0969
   25VAL      O  381   5.278   5.283   4.823 -0.0533 -0.0065  0.3442
   26LEU      N  382   5.392   5.095   4.844  0.2983 -0.1903  0.1756
   26LEU     HN  383   5.433   5.032   4.910  0.7396  0.5173  0.5780
   26LEU     CA  384   5.401   5.056   4.707  0.3098 -0.1719  0.1713
   26LEU     HA  385   5.430   5.147   4.657 -3.3409  1.3145  0.4137
   26LEU     CB  386   5.486   4.930   4.683  0.6335  0.1148 -0.2010
   26LEU    HB1  387   5.438   4.841   4.728  0.9846  0.7536  1.5229
   26LEU    HB2  388   5.582   4.957   4.733  1.0517  0.3711 -1.1279
   26LEU     CG  389   5.520   4.903   4.536 -0.7398  0.0137 -0.5173
   26LEU     HG  390   5.427   4.899   4.476 -0.7456 -1.8504 -0.4466
   26LEU    CD1  391   5.604   5.013   4.469  0.3447 -0.6833 -0.3346
   26LEU   HD11  392   5.700   5.036   4.520  0.4150  1.3566 -1.2999
   26LEU   HD12  393   5.542   5.105   4.464  1.5013  0.4218  2.9981
   26LEU   HD13  394   5.628   4.987   4.363 -0.0075  1.3740 -0.9642
   26LEU    CD2  395   5.590   4.766   4.519 -0.4696  0.0555  0.2203
   26LEU   HD21  396   5.638   4.751   4.420  2.0829 -0.8437  1.5091
   26LEU   HD22  397   5.515   4.685   4.532 -2.3383  1.5536 -0.6133
   26LEU   HD23  398   5.670   4.759   4.595  0.4509  2.5076 -0.4053
   26LEU      C  399   5.260   5.042   4.659  0.1641  0.3029  0.4447
   26LEU      O  400   5.231   5.079   4.546 -0.3064 -0.2336  0.3831
   27VAL      N  401   5.163   4.980   4.729  0.1435  0.1200  0.2541
   27VAL     HN  402   5.188   4.935   4.814 -1.5384  0.9913  1.2636
   27VAL     CA  403   5.023   4.978   4.699 -0.0147 -0.1851  0.9948
   27VAL     HA  404   5.014   4.923   4.607  0.4013  1.1753  0.1013
   27VAL     CB  405   4.942   4.913   4.807  0.0363 -0.4018  0.9029
   27VAL     HB  406   4.951   4.960   4.907  0.1223  2.0126 -0.1753
   27VAL    CG1  407   4.792   4.913   4.771  0.2982 -0.1997 -0.2320
   27VAL   HG11  408   4.751   5.014   4.791 -3.1864 -1.5459  0.0448
   27VAL   HG12  409   4.735   4.850   4.841  0.3164 -0.4969 -0.4831
   27VAL   HG13  410   4.767   4.880   4.668 -1.0555 -2.9099  0.8576
   27VAL    CG2  411   4.982   4.765   4.816 -0.7275 -0.6643  0.1255
   27VAL   HG21  412   5.084   4.726   4.836 -0.6702 -1.7372 -1.9355
   27VAL   HG22  413   4.960   4.716   4.719  1.4422 -1.4967  0.0019
   27VAL   HG23  414   4.912   4.711   4.883 -2.1583  0.7859 -0.1361
   27VAL      C  415   4.964   5.111   4.664 -0.0982 -0.3367  0.5569
   27VAL      O  416   4.914   5.141   4.556 -0.2358 -0.1512  0.6729
   28CYS      N  417   4.979   5.207   4.757 -0.2315  0.2545 -0.0256
   28CYS     HN  418   5.036   5.181   4.834  2.2402  0.0474 -1.7907
   28CYS     CA  419   4.919   5.336   4.754  0.1660  0.4473  0.3015
   28CYS     HA  420   4.811   5.329   4.756  0.1727  0.1467 -0.2182
   28CYS     CB  421   4.951   5.419   4.880 -0.2325  0.7007  0.2361
   28CYS    HB1  422   4.896   5.515   4.866  2.3671  2.3553  0.8140
   28CYS    HB2  423   5.060   5.438   4.886 -0.4326  2.2959 -0.6093
   28CYS     SG  424   4.887   5.348   5.034  0.2893  0.2720  0.2555
   28CYS    HG1  425   4.994   5.271   5.054 -0.1641  0.1127  2.3556
   28CYS      C  426   4.964   5.419   4.639 -0.1494 -0.0815 -0.2077
   28CYS      O  427   4.893   5.490   4.567 -0.2635  0.2217  0.2018
   29TRP      N  428   5.095   5.410   4.608 -0.0243 -0.1413  0.3323
   29TRP     HN  429   5.149   5.355   4.671  0.0021 -0.7093 -0.1709
   29TRP     CA  430   5.154   5.470   4.493 -0.0630 -0.2336  0.2645
   29TRP     HA  431   5.138   5.576   4.497  4.0775  0.5001  3.0563
   29TRP     CB  432   5.306   5.447   4.503 -0.0836 -0.4393  0.1221
   29TRP    HB1  433   5.322   5.338   4.505  0.0594 -0.4297  2.6013
   29TRP    HB2  434   5.331   5.483   4.605 -2.0904 -0.9067  0.8265
   29TRP     CG  435   5.404   5.498   4.402 -0.1746  0.0412  0.2708
   29TRP    CD1  436   5.383   5.553   4.279 -0.0105  0.4590  0.4299
   29TRP    HD1  437   5.298   5.609   4.243  1.0838  1.5882 -0.4769
   29TRP    NE1  438   5.507   5.586   4.233  0.0697 -0.5003 -0.0565
   29TRP    HE1  439   5.519   5.641   4.153 -0.9454 -0.4520 -0.1855
   29TRP    CE2  440   5.608   5.539   4.313 -0.1045 -0.0847  0.4139
   29TRP    CD2  441   5.544   5.472   4.416 -0.2119 -0.1448  0.3088
   29TRP    CE3  442   5.614   5.409   4.513  0.2602  0.2346  0.2179
   29TRP    HE3  443   5.576   5.358   4.601  2.3185 -2.6352 -0.4010
   29TRP    CZ3  444   5.751   5.410   4.498  0.2744 -0.2269  0.2817
   29TRP    HZ3  445   5.817   5.366   4.572  0.4818 -0.7591 -0.2140
   29TRP    CZ2  446   5.743   5.543   4.299 -0.1553  0.0006 -0.0992
   29TRP    HZ2  447   5.785   5.605   4.222 -1.1628 -1.0250 -1.5169
   29TRP    CH2  448   5.815   5.478   4.397 -0.3174 -0.7664 -0.4746
   29TRP    HH2  449   5.923   5.475   4.401 -0.2906  0.3069  1.9960
   29TRP      C  450   5.100   5.422   4.362  0.7875  0.3029 -0.2904
   29TRP      O  451   5.070   5.499   4.272  0.3468 -0.7478 -1.0691
   30ALA      N  452   5.067   5.292   4.353  0.8863  0.2721 -0.2199
   30ALA     HN  453   5.071   5.228   4.430 -1.3060  1.6328  1.1300
   30ALA     CA  454   5.012   5.240   4.232  0.0352 -0.0925  0.3103
   30ALA     HA  455   5.069   5.288   4.153  0.3061 -0.5158  0.2493
   30ALA     CB  456   5.043   5.090   4.244 -0.2596 -0.2374 -0.6060
   30ALA    HB1  457   5.010   5.031   4.156  0.0351  1.7677 -2.1320
   30ALA    HB2  458   4.991   5.048   4.333 -1.5800  0.1173 -1.1826
   30ALA    HB3  459   5.154   5.084   4.254 -0.5451 -1.6627  3.3473
   30ALA      C  460   4.869   5.275   4.208  0.0140 -0.2560  0.2037
   30ALA      O  461   4.837   5.300   4.091  0.4017 -0.8005 -0.0249
   31VAL      N  462   4.781   5.262   4.308 -0.1351 -0.8161  0.0069
   31VAL     HN  463   4.822   5.225   4.391  0.0789 -1.5274 -0.4080
   31VAL     CA  464   4.646   5.312   4.311  0.1384 -0.0585 -0.0549
   31VAL     HA  465   4.588   5.252   4.243  0.8535 -3.0187  1.7435
   31VAL     CB  466   4.576   5.278   4.440 -0.6061  0.0249 -0.4365
   31VAL     HB  467   4.632   5.325   4.524 -0.0688 -0.8467 -0.2945
   31VAL    CG1  468   4.431   5.328   4.449 -0.2438  1.0239 -0.0485
   31VAL   HG11  469   4.424   5.439   4.457 -0.4113  1.0271 -0.2499
   31VAL   HG12  470   4.373   5.291   4.535 -0.2613 -2.0996 -1.2905
   31VAL   HG13  471   4.383   5.291   4.356  1.5486 -1.8647  0.0455
   31VAL    CG2  472   4.583   5.125   4.449 -0.3135  0.0179 -0.7281
   31VAL   HG21  473   4.525   5.097   4.540  1.9469 -1.1840  0.4419
   31VAL   HG22  474   4.685   5.089   4.474 -0.4521  0.5414  0.6911
   31VAL   HG23  475   4.533   5.081   4.361 -0.0225 -0.4655 -0.6553
   31VAL      C  476   4.629   5.456   4.277 -0.3102 -0.0214  0.3218
   31VAL      O  477   4.546   5.495   4.194 -0.4245 -0.0984  0.4002
   32TRP      N  478   4.721   5.542   4.323  0.0083  0.0363 -0.4004
   32TRP     HN  479   4.793   5.519   4.389 -1.1285 -0.4631  0.7227
   32TRP     CA  480   4.734   5.676   4.274  0.1467  0.1067 -0.1717
   32TRP     HA  481   4.632   5.713   4.274 -0.5169 -1.5813  0.8652
   32TRP     CB  482   4.815   5.760   4.375 -0.2250  0.2718 -0.0088
   32TRP    HB1  483   4.923   5.736   4.370  0.2378  1.6105  2.3316
   32TRP    HB2  484   4.782   5.725   4.475 -1.3117  0.3947 -0.3036
   32TRP     CG  485   4.803   5.908   4.359 -0.2708  0.2850  0.1494
   32TRP    CD1  486   4.891   5.975   4.279  0.0904  0.2309  0.4998
   32TRP    HD1  487   4.981   5.944   4.229  1.0638  2.2799  0.8463
   32TRP    NE1  488   4.843   6.104   4.270  0.0484  0.1628 -0.2698
   32TRP    HE1  489   4.880   6.171   4.210  0.8504  1.4384  1.5629
   32TRP    CE2  490   4.742   6.126   4.360  0.2888  0.3150 -0.0377
   32TRP    CD2  491   4.718   6.004   4.421 -0.3295  0.4005 -0.1107
   32TRP    CE3  492   4.618   5.996   4.514  0.0629  0.0917  0.2846
   32TRP    HE3  493   4.580   5.902   4.551 -1.0209 -0.2434 -1.5354
   32TRP    CZ3  494   4.540   6.104   4.543 -0.1436  0.0744 -0.1940
   32TRP    HZ3  495   4.476   6.101   4.630  1.0513  0.9376  0.7570
   32TRP    CZ2  496   4.667   6.236   4.388  0.0315  0.1437 -0.0605
   32TRP    HZ2  497   4.680   6.337   4.352 -1.5653  0.7838  1.0337
   32TRP    CH2  498   4.570   6.225   4.486 -0.3504  0.0055 -0.4485
   32TRP    HH2  499   4.523   6.315   4.522  2.9885  1.8728 -0.3137
   32TRP      C  500   4.781   5.690   4.134 -0.0163 -0.1811 -0.2575
   32TRP      O  501   4.723   5.760   4.051  0.2771  0.2150 -0.1350
   33LEU      N  502   4.892   5.624   4.096  0.1336 -0.1245  0.0843
   33LEU     HN  503   4.945   5.571   4.161  0.5544  0.4772  0.2461
   33LEU     CA  504   4.942   5.625   3.962  0.3227  0.1044  0.1557
   33LEU     HA  505   4.964   5.729   3.941  1.7999 -0.2437 -0.1524
   33LEU     CB  506   5.078   5.554   3.953  0.4902  0.4511 -0.0615
   33LEU    HB1  507   5.061   5.456   4.002  2.9414 -0.4545 -0.8721
   33LEU    HB2  508   5.144   5.609   4.024  1.3309 -0.4000 -0.1536
   33LEU     CG  509   5.151   5.538   3.818 -0.3224 -0.1381 -0.4351
   33LEU     HG  510   5.092   5.485   3.739  0.0497 -1.9902  0.4677
   33LEU    CD1  511   5.201   5.675   3.771  0.3557 -0.5456 -0.9128
   33LEU   HD11  512   5.260   5.670   3.677  0.6804  0.5403 -0.7829
   33LEU   HD12  513   5.267   5.720   3.849 -0.4415 -1.9022  0.5803
   33LEU   HD13  514   5.117   5.747   3.761 -1.9526 -2.9607  0.1269
   33LEU    CD2  515   5.270   5.441   3.822  0.3983  0.7542 -0.1912
   33LEU   HD21  516   5.251   5.368   3.904  0.6150  0.1709 -0.6587
   33LEU   HD22  517   5.364   5.492   3.854  2.0109 -1.5924 -0.9693
   33LEU   HD23  518   5.305   5.394   3.728  0.8001  1.0702 -0.2048
   33LEU      C  519   4.853   5.590   3.848  0.7601 -0.4529 -0.0218
   33LEU      O  520   4.842   5.650   3.742  0.4856 -0.2521  0.1174
   34ASN      N  521   4.778   5.480   3.865  0.9206 -0.6091 -0.3188
   34ASN     HN  522   4.779   5.440   3.956  0.8140 -2.0195 -0.9191
   34ASN     CA  523   4.709   5.410   3.761 -0.2540  0.2348 -0.1371
   34ASN     HA  524   4.733   5.473   3.677 -0.2290  1.2733  0.6197
   34ASN     CB  525   4.776   5.274   3.735 -0.6267 -0.0637  0.4328
   34ASN    HB1  526   4.791   5.227   3.834  0.8819  1.4420  0.9730
   34ASN    HB2  527   4.879   5.298   3.698 -0.3567 -0.0595  1.1794
   34ASN     CG  528   4.713   5.183   3.631  0.2136  0.1314 -0.2648
   34ASN    OD1  529   4.637   5.227   3.544 -0.4014 -0.1681  0.1106
   34ASN    ND2  530   4.724   5.048   3.641 -0.0942  0.0992 -0.3274
   34ASN   HD21  531   4.665   4.985   3.591  1.2673 -1.6394  0.1522
   34ASN   HD22  532   4.798   5.002   3.690 -1.8996  0.2351  2.7620
   34ASN      C  533   4.561   5.405   3.765 -0.2495 -0.1466 -0.3905
   34ASN      O  534   4.492   5.365   3.859  0.3980 -0.2446  0.0490
   35SER      N  535   4.499   5.461   3.660  0.0961  0.0499 -0.4907
   35SER     HN  536   4.550   5.502   3.585 -2.4482  0.7125 -2.0053
   35SER     CA  537   4.359   5.477   3.634  0.0869 -0.0480 -0.4950
   35SER     HA  538   4.311   5.534   3.713  1.2862 -0.1785  0.3544
   35SER     CB  539   4.315   5.554   3.509 -0.2845  0.5481 -0.0041
   35SER    HB1  540   4.204   5.558   3.502 -0.1787  1.0490 -2.2701
   35SER    HB2  541   4.354   5.507   3.416  0.5925 -2.4437  1.7712
   35SER     OG  542   4.368   5.686   3.519  0.6366  0.2070 -0.2958
   35SER    HG1  543   4.460   5.676   3.546  0.2504  2.2318  2.2191
   35SER      C  544   4.284   5.348   3.635  0.0213 -0.0058 -0.1107
   35SER      O  545   4.168   5.347   3.679  0.0712  0.3956  0.0415
   36ASN      N  546   4.347   5.238   3.593  0.5762  0.2556  0.0321
   36ASN     HN  547   4.440   5.251   3.558  0.1349 -0.8587 -1.6996
   36ASN     CA  548   4.288   5.108   3.587  0.1531  0.4427  0.1486
   36ASN     HA  549   4.187   5.105   3.549 -0.3265 -1.0844  1.4122
   36ASN     CB  550   4.371   5.011   3.501  0.1097  0.3329  0.2306
   36ASN    HB1  551   4.327   4.910   3.516  1.8329 -0.4857 -0.0185
   36ASN    HB2  552   4.478   5.003   3.530 -0.3051 -2.6895  1.3271
   36ASN     CG  553   4.355   5.045   3.354  0.6168  0.2960  0.1665
   36ASN    OD1  554   4.299   5.149   3.321  0.3975  0.0774 -0.1598
   36ASN    ND2  555   4.404   4.953   3.267 -0.4250 -0.5918  0.4905
   36ASN   HD21  556   4.470   4.894   3.315 -0.4822  0.7328  2.2505
   36ASN   HD22  557   4.394   4.960   3.168 -1.4810 -0.5108  0.5926
   36ASN      C  558   4.281   5.052   3.725 -0.0210  0.0151 -0.0307
   36ASN      O  559   4.200   4.961   3.741 -0.4726  0.3741 -0.2471
   37LEU      N  560   4.359   5.107   3.820  0.3916 -0.5503 -0.0405
   37LEU     HN  561   4.420   5.181   3.794 -0.9004  0.4067 -0.4735
   37LEU     CA  562   4.349   5.063   3.956 -0.0647  0.3587  0.2317
   37LEU     HA  563   4.294   4.970   3.968  1.4024 -0.5314  0.3290
   37LEU     CB  564   4.491   5.050   4.013 -0.1413  0.2736  0.4002
   37LEU    HB1  565   4.498   5.063   4.123 -0.3411 -0.4464  0.5060
   37LEU    HB2  566   4.552   5.135   3.976  1.4528 -0.2552  1.7012
   37LEU     CG  567   4.564   4.920   3.973 -0.2805  0.2237  0.3080
   37LEU     HG  568   4.567   4.927   3.862 -1.5291  0.9531  0.3026
   37LEU    CD1  569   4.706   4.930   4.030  0.1966  0.4547 -0.9005
   37LEU   HD11  570   4.715   4.964   4.135 -1.3732 -1.2609 -0.1598
   37LEU   HD12  571   4.763   5.008   3.974 -0.4772  1.2943 -0.4377
   37LEU   HD13  572   4.755   4.832   4.012 -1.7143 -0.9690  1.1870
   37LEU    CD2  573   4.501   4.785   4.012 -0.1259  0.1554  0.3186
   37LEU   HD21  574   4.485   4.773   4.121 -0.8717 -0.2016  0.1740
   37LEU   HD22  575   4.565   4.701   3.977 -0.0060  1.3517 -2.5981
   37LEU   HD23  576   4.404   4.773   3.960 -0.6794 -0.2753  1.4079
   37LEU      C  577   4.271   5.155   4.043  0.6447  0.9022  0.2912
   37LEU      O  578   4.259   5.137   4.164  0.5179 -0.4037  0.0975
   38GLN      N  579   4.203   5.256   3.985 -0.2193  0.4856  0.5650
   38GLN     HN  580   4.224   5.288   3.892 -3.0435  0.9486  0.0062
   38GLN     CA  581   4.112   5.338   4.058 -0.1207  0.2390  0.9677
   38GLN     HA  582   4.138   5.339   4.163  3.8719 -1.2967  0.1709
   38GLN     CB  583   4.133   5.482   4.009 -0.0631  0.0806  0.5183
   38GLN    HB1  584   4.057   5.556   4.044  0.3229  1.4383 -1.3920
   38GLN    HB2  585   4.121   5.474   3.899 -0.5275  0.5543  0.5298
   38GLN     CG  586   4.266   5.532   4.067  0.0830 -0.1238  0.3603
   38GLN    HG1  587   4.356   5.468   4.055  0.8678  0.4107  2.8673
   38GLN    HG2  588   4.253   5.549   4.176 -2.1667  1.3274 -0.0542
   38GLN     CD  589   4.315   5.666   4.014 -0.2377 -0.3301 -0.4655
   38GLN    OE1  590   4.234   5.758   4.001  0.1944  0.0788 -0.2930
   38GLN    NE2  591   4.446   5.682   3.979  0.0299  0.3455  0.7904
   38GLN   HE21  592   4.511   5.611   4.006 -1.3844 -1.2624  0.1879
   38GLN   HE22  593   4.482   5.773   3.958  2.6347 -1.1130 -1.6866
   38GLN      C  594   3.970   5.293   4.044  0.0641  0.0230 -0.3551
   38GLN      O  595   3.902   5.319   3.945  0.6746  0.2101 -0.7342
   39ASN      N  596   3.913   5.238   4.153 -0.0552  0.1258 -0.3656
   39ASN     HN  597   3.960   5.244   4.240  0.6620 -1.0822 -0.6535
   39ASN     CA  598   3.776   5.199   4.148  0.0706 -0.4373  0.4930
   39ASN     HA  599   3.715   5.279   4.109  0.6344 -0.2994 -0.1234
   39ASN     CB  600   3.762   5.073   4.060 -0.2663  0.0658 -0.1824
   39ASN    HB1  601   3.786   5.100   3.955 -0.2252  0.0751 -0.1703
   39ASN    HB2  602   3.658   5.035   4.056 -0.0510 -0.5261 -0.2697
   39ASN     CG  603   3.847   4.956   4.107 -0.5419 -0.0584  0.0050
   39ASN    OD1  604   3.863   4.910   4.220  0.1908  0.2867  0.0463
   39ASN    ND2  605   3.917   4.890   4.011 -0.2705 -0.1458  0.2631
   39ASN   HD21  606   3.968   4.806   4.031  0.7007  0.1368 -0.8784
   39ASN   HD22  607   3.877   4.899   3.920  0.3205  0.1411  0.0196
   39ASN      C  608   3.737   5.182   4.291 -0.0130 -0.0077  0.5218
   39ASN      O  609   3.825   5.192   4.377  0.4797 -0.1175  0.0370
   40VAL      N  610   3.608   5.171   4.327 -0.1478 -0.3425 -0.0578
   40VAL     HN  611   3.532   5.177   4.263 -1.5763 -0.6241  1.5453
   40VAL     CA  612   3.569   5.166   4.464  0.2543 -0.2892  0.0589
   40VAL     HA  613   3.596   5.262   4.506 -2.3679 -0.2883  2.0496
   40VAL     CB  614   3.420   5.157   4.482  0.2538  0.1682  0.3035
   40VAL     HB  615   3.381   5.074   4.419 -0.5485 -0.2436  1.3046
   40VAL    CG1  616   3.387   5.130   4.630 -0.1944 -0.0516  0.1643
   40VAL   HG11  617   3.394   5.023   4.657  0.0425  0.0366  0.4564
   40VAL   HG12  618   3.285   5.164   4.658 -0.1634  0.4551 -0.3290
   40VAL   HG13  619   3.454   5.183   4.701 -0.6332  1.3648 -0.4320
   40VAL    CG2  620   3.364   5.292   4.436  0.1929  0.0135 -0.0738
   40VAL   HG21  621   3.431   5.368   4.482 -0.7713  0.5420  0.4816
   40VAL   HG22  622   3.268   5.316   4.487  0.3446  1.1209 -0.2867
   40VAL   HG23  623   3.354   5.312   4.327  0.9329  2.1299  0.1920
   40VAL      C  624   3.640   5.064   4.547  1.0540  0.2212  0.0121
   40VAL      O  625   3.672   5.080   4.665  0.4515 -0.0458  0.2143
   41THR      N  626   3.665   4.946   4.489  0.2816  0.1650 -0.2145
   41THR     HN  627   3.646   4.928   4.392 -0.3117  0.5561 -0.1755
   41THR     CA  628   3.721   4.833   4.555  0.2228  0.2298 -0.0544
   41THR     HA  629   3.667   4.813   4.647 -1.9489  1.3076 -1.0304
   41THR     CB  630   3.730   4.711   4.468 -0.4319  0.0271  0.1587
   41THR     HB  631   3.810   4.737   4.395 -0.8439  2.8394  0.5779
   41THR    OG1  632   3.614   4.674   4.394  0.0463 -0.1795 -0.4948
   41THR    HG1  633   3.553   4.641   4.461 -1.0595 -1.3197 -1.9932
   41THR    CG2  634   3.771   4.586   4.547  1.0431  0.3581 -0.0583
   41THR   HG21  635   3.875   4.587   4.586  0.9933 -0.2863  0.1002
   41THR   HG22  636   3.757   4.503   4.475  0.3915 -0.0303  0.4975
   41THR   HG23  637   3.703   4.579   4.635  1.6021 -1.5185  0.2658
   41THR      C  638   3.859   4.863   4.603  0.0480  0.3425  0.3837
   41THR      O  639   3.900   4.826   4.713 -0.3439 -0.5670  0.2251
   42ASN      N  640   3.938   4.939   4.525 -0.4264 -0.0736 -0.5108
   42ASN     HN  641   3.908   4.981   4.439 -1.7323  2.9127  1.2255
   42ASN     CA  642   4.076   4.957   4.555 -0.5696  0.1724  0.0119
   42ASN     HA  643   4.118   4.867   4.597  2.1811  0.8135 -1.1378
   42ASN     CB  644   4.164   4.970   4.429  0.2607 -0.2314  0.5379
   42ASN    HB1  645   4.271   4.987   4.454  1.0566 -1.4712 -1.8058
   42ASN    HB2  646   4.126   5.053   4.365 -1.4658 -0.7461  0.8519
   42ASN     CG  647   4.171   4.839   4.352 -0.0651 -0.0954  0.2719
   42ASN    OD1  648   4.135   4.728   4.392 -0.3800 -0.1881 -0.2588
   42ASN    ND2  649   4.216   4.851   4.225  0.7726 -0.2093  0.5502
   42ASN   HD21  650   4.246   4.940   4.192 -3.1431  1.4517  0.9233
   42ASN   HD22  651   4.227   4.774   4.161  1.1297  1.0189 -0.9079
   42ASN      C  652   4.096   5.065   4.655 -0.1662  0.2561 -0.1570
   42ASN      O  653   4.206   5.084   4.708 -0.0795 -0.1830 -0.1763
   43TYR      N  654   3.993   5.150   4.674 -0.4981 -0.1472 -0.1451
   43TYR     HN  655   3.906   5.134   4.627 -1.6205 -0.7422  2.0353
   43TYR     CA  656   3.987   5.252   4.773 -0.0655 -0.1824 -0.0813
   43TYR     HA  657   4.081   5.306   4.772  0.3308 -0.8449 -1.4841
   43TYR     CB  658   3.869   5.348   4.748 -0.1059 -0.2596 -0.1803
   43TYR    HB1  659   3.876   5.434   4.818 -0.0095  1.0865 -1.7808
   43TYR    HB2  660   3.773   5.299   4.775  0.7050 -1.4788  0.6388
   43TYR     CG  661   3.862   5.423   4.619  0.0565  0.0200 -0.0258
   43TYR    CD1  662   3.966   5.433   4.530  0.1336 -0.1884  0.0409
   43TYR    HD1  663   4.064   5.399   4.562 -0.0087 -0.2378  0.4273
   43TYR    CE1  664   3.949   5.486   4.404  0.1412 -0.1186  0.0693
   43TYR    HE1  665   4.028   5.492   4.331  0.8643  4.2225  0.9762
   43TYR     CZ  666   3.823   5.529   4.370 -0.2251 -1.3906 -0.2494
   43TYR     OH  667   3.812   5.584   4.240 -0.7158 -0.0793  0.3280
   43TYR     HH  668   3.723   5.619   4.239 -0.7439 -0.1271  0.7409
   43TYR    CD2  669   3.739   5.471   4.582  0.1015  0.3963  0.3123
   43TYR    HD2  670   3.651   5.454   4.643  0.0676 -1.0736 -0.1260
   43TYR    CE2  671   3.717   5.526   4.458  0.0223 -0.0869  0.1093
   43TYR    HE2  672   3.624   5.574   4.434  1.2766  2.1385 -0.6476
   43TYR      C  673   3.973   5.192   4.908  0.1192  0.1674  0.0963
   43TYR      O  674   4.034   5.243   5.002 -0.3321  0.4672  0.2302
   44PHE      N  675   3.901   5.078   4.912  0.1602  0.1509  0.3640
   44PHE     HN  676   3.854   5.049   4.829 -1.2609 -0.0581  1.2036
   44PHE     CA  677   3.905   4.985   5.020 -0.0745 -0.1758  0.0904
   44PHE     HA  678   3.875   5.043   5.106 -3.6381  2.5138 -2.6881
   44PHE     CB  679   3.796   4.876   5.015 -0.2765  0.0272  0.0615
   44PHE    HB1  680   3.799   4.808   5.102  2.3620  1.8622  1.5459
   44PHE    HB2  681   3.819   4.828   4.918 -0.6512  0.9384 -0.4959
   44PHE     CG  682   3.659   4.933   5.002 -0.1653  0.2930  0.0571
   44PHE    CD1  683   3.622   5.033   5.089 -0.2706  0.1242  0.2077
   44PHE    HD1  684   3.691   5.075   5.161 -1.0266 -1.1864  1.7660
   44PHE    CE1  685   3.495   5.085   5.079 -0.0136  0.6799 -0.2487
   44PHE    HE1  686   3.463   5.175   5.129 -2.3087 -0.2281  0.0368
   44PHE     CZ  687   3.399   5.032   4.996  0.1683 -0.7592  0.4288
   44PHE     HZ  688   3.300   5.074   4.996 -0.3544 -1.9247 -0.9093
   44PHE    CD2  689   3.564   4.888   4.913 -0.3467 -0.6094  0.6937
   44PHE    HD2  690   3.589   4.814   4.839 -1.0190 -0.2858  0.1361
   44PHE    CE2  691   3.435   4.934   4.907 -0.0010  0.2159 -0.7335
   44PHE    HE2  692   3.370   4.895   4.829 -0.7782  0.1393 -0.0581
   44PHE      C  693   4.038   4.924   5.048  0.0918  0.0409 -0.2181
   44PHE      O  694   4.085   4.935   5.162 -0.4998  0.4943 -0.0126
   45VAL      N  695   4.109   4.880   4.943  0.2356 -0.2823  0.0100
   45VAL     HN  696   4.057   4.876   4.858  0.4545 -1.0983 -0.0958
   45VAL     CA  697   4.239   4.822   4.952  0.2340 -0.2703  0.1092
   45VAL     HA  698   4.243   4.746   5.029  2.0453 -0.5343 -0.1948
   45VAL     CB  699   4.275   4.751   4.825 -0.2422 -0.1626 -0.0889
   45VAL     HB  700   4.281   4.817   4.736 -3.7307 -0.2276 -0.4851
   45VAL    CG1  701   4.415   4.688   4.840 -0.1694  0.0290  0.0349
   45VAL   HG11  702   4.491   4.768   4.826 -0.1745  0.6544  2.9052
   45VAL   HG12  703   4.437   4.606   4.768  0.7919 -1.3348  1.8251
   45VAL   HG13  704   4.434   4.646   4.941 -3.0717 -0.6160  0.4050
   45VAL    CG2  705   4.177   4.634   4.804  0.1655 -0.5852  0.3295
   45VAL   HG21  706   4.217   4.565   4.727  2.5010 -0.6221  1.4756
   45VAL   HG22  707   4.073   4.669   4.787  0.7053  2.1705  2.0581
   45VAL   HG23  708   4.164   4.577   4.899 -2.6517  0.0167  0.3822
   45VAL      C  709   4.343   4.919   4.997 -0.3106  0.2426  0.2691
   45VAL      O  710   4.432   4.886   5.074  0.2374  0.3563 -0.3081
   46VAL      N  711   4.334   5.049   4.964 -0.6939  0.3006  0.5947
   46VAL     HN  712   4.270   5.091   4.900  0.7121  1.0808 -0.3587
   46VAL     CA  713   4.415   5.154   5.017  0.2154 -0.1965  0.1968
   46VAL     HA  714   4.519   5.123   5.009 -0.4589 -2.3052 -1.4239
   46VAL     CB  715   4.406   5.282   4.940  0.0197 -0.4496 -0.2001
   46VAL     HB  716   4.300   5.310   4.923  0.5182  1.6702 -0.0822
   46VAL    CG1  717   4.480   5.402   5.000 -0.2824  0.0045 -0.7330
   46VAL   HG11  718   4.588   5.388   5.021 -0.0699 -0.7751 -2.1737
   46VAL   HG12  719   4.422   5.422   5.092  0.4857  0.5977 -0.3668
   46VAL   HG13  720   4.462   5.493   4.938  0.8342 -1.0178 -2.6556
   46VAL    CG2  721   4.473   5.247   4.805  0.4672 -0.0435 -0.0825
   46VAL   HG21  722   4.578   5.214   4.818  0.6051  0.4197  0.0104
   46VAL   HG22  723   4.474   5.348   4.759  1.0496  0.4114  0.8894
   46VAL   HG23  724   4.426   5.176   4.735 -1.3562  0.3342  0.6985
   46VAL      C  725   4.390   5.184   5.161 -0.0519 -0.0521  0.1199
   46VAL      O  726   4.475   5.220   5.242 -0.3203  0.0252  0.3693
   47SER      N  727   4.263   5.172   5.203  0.1022 -0.9283  0.3605
   47SER     HN  728   4.198   5.144   5.133  1.9741 -1.2589 -1.3295
   47SER     CA  729   4.223   5.185   5.340  0.1108  0.2981  0.2611
   47SER     HA  730   4.257   5.281   5.376  2.1769 -0.3290  0.0966
   47SER     CB  731   4.071   5.189   5.363  0.0869  0.0867  0.1412
   47SER    HB1  732   4.017   5.109   5.308 -0.6952 -0.0165  1.0362
   47SER    HB2  733   4.029   5.278   5.311  0.8455  0.0433 -0.5636
   47SER     OG  734   4.030   5.207   5.497  0.0419  0.1592  0.1176
   47SER    HG1  735   3.982   5.126   5.516 -0.8446  0.2344 -1.5997
   47SER      C  736   4.284   5.078   5.423  0.1777 -0.0735 -0.2601
   47SER      O  737   4.317   5.112   5.537  0.0216 -0.8834  0.0364
   48LEU      N  738   4.288   4.951   5.379 -0.3851 -0.1508 -0.0970
   48LEU     HN  739   4.230   4.923   5.303 -2.9268 -0.0094  1.6576
   48LEU     CA  740   4.366   4.844   5.435  0.4353  0.0384 -0.8614
   48LEU     HA  741   4.340   4.837   5.539 -1.2763 -1.7168 -1.3512
   48LEU     CB  742   4.340   4.717   5.353 -0.4233 -0.1548 -0.2953
   48LEU    HB1  743   4.374   4.731   5.248  3.1412 -2.2177  0.4007
   48LEU    HB2  744   4.229   4.722   5.352 -0.4524  0.4299 -3.4655
   48LEU     CG  745   4.398   4.583   5.403 -0.1037 -0.1188 -0.5725
   48LEU     HG  746   4.507   4.585   5.426 -0.5017 -2.4733  1.9650
   48LEU    CD1  747   4.336   4.543   5.537  0.0563 -0.3453 -0.5651
   48LEU   HD11  748   4.375   4.441   5.559  1.3403  0.3704  0.6681
   48LEU   HD12  749   4.227   4.526   5.526  0.3438 -3.7735  0.6096
   48LEU   HD13  750   4.371   4.594   5.630 -0.4409 -4.1069  1.9387
   48LEU    CD2  751   4.363   4.472   5.303  0.4205 -0.6405 -0.1808
   48LEU   HD21  752   4.396   4.501   5.201  0.5034 -0.7909 -0.1986
   48LEU   HD22  753   4.255   4.448   5.292  0.3165  0.2001 -1.1637
   48LEU   HD23  754   4.422   4.385   5.339  0.6724 -0.1325  0.6661
   48LEU      C  755   4.513   4.867   5.430  0.4122  0.6010  0.5813
   48LEU      O  756   4.581   4.850   5.531  0.8153  0.0894  0.2282
   49ALA      N  757   4.572   4.912   5.318 -0.4050 -0.0629 -0.1271
   49ALA     HN  758   4.518   4.912   5.234 -1.3493  1.4234  0.4452
   49ALA     CA  759   4.707   4.955   5.299 -0.2866 -0.3117  0.1603
   49ALA     HA  760   4.768   4.868   5.320 -1.6556 -1.2079  0.4957
   49ALA     CB  761   4.745   5.009   5.160 -0.4165 -0.7811 -0.0617
   49ALA    HB1  762   4.754   4.940   5.074 -1.0170  1.4787 -2.0363
   49ALA    HB2  763   4.845   5.057   5.155 -0.3705 -0.6904  1.2826
   49ALA    HB3  764   4.671   5.088   5.132 -0.2036 -0.7454 -0.5180
   49ALA      C  765   4.754   5.057   5.398 -0.0210 -0.2712 -0.0055
   49ALA      O  766   4.856   5.040   5.463 -0.2223 -0.2536  0.3165
   50ALA      N  767   4.675   5.165   5.410 -0.1299 -0.3531  0.0194
   50ALA     HN  768   4.598   5.173   5.347  0.7826  0.0380 -1.0787
   50ALA     CA  769   4.699   5.279   5.493  0.0495 -0.2994 -0.1074
   50ALA     HA  770   4.799   5.319   5.482  0.0958  0.1336  1.6395
   50ALA     CB  771   4.594   5.388   5.462  0.4421  0.1634  0.1738
   50ALA    HB1  772   4.586   5.475   5.530  0.9993  1.3559 -1.2398
   50ALA    HB2  773   4.494   5.340   5.455  0.4703  0.0006  0.8183
   50ALA    HB3  774   4.597   5.436   5.362 -1.5122 -1.4038 -0.7152
   50ALA      C  775   4.698   5.242   5.637 -0.2391  0.0892 -0.0075
   50ALA      O  776   4.781   5.283   5.718 -0.2207 -0.0616  0.0479
   51ALA      N  777   4.604   5.157   5.680 -0.0978 -0.3799 -0.6173
   51ALA     HN  778   4.529   5.139   5.617  0.4908 -0.3763 -1.3263
   51ALA     CA  779   4.609   5.098   5.810  0.0495 -0.2057 -0.5440
   51ALA     HA  780   4.602   5.173   5.887  0.7525 -0.5919 -0.0928
   51ALA     CB  781   4.478   5.019   5.824 -0.1873  0.2921  0.1339
   51ALA    HB1  782   4.392   5.087   5.809 -1.0832 -0.7356  0.4617
   51ALA    HB2  783   4.467   4.963   5.920 -1.6793 -0.1903 -0.2829
   51ALA    HB3  784   4.466   4.942   5.745  1.0483 -2.0867  2.1116
   51ALA      C  785   4.726   5.010   5.839 -0.1039 -0.3478 -0.3614
   51ALA      O  786   4.775   5.013   5.952 -0.3839 -0.4846 -0.2340
   52ASP      N  787   4.766   4.922   5.746  0.0571 -0.7766  0.1072
   52ASP     HN  788   4.722   4.935   5.658  1.0069  1.6061 -0.0944
   52ASP     CA  789   4.892   4.857   5.762  0.2661 -0.3498  0.2107
   52ASP     HA  790   4.881   4.785   5.843 -1.6898 -0.2720  0.0480
   52ASP     CB  791   4.915   4.773   5.635  0.2527  0.4278 -0.3074
   52ASP    HB1  792   5.019   4.737   5.633  0.1017 -0.0395  0.0603
   52ASP    HB2  793   4.884   4.829   5.544  2.1406  3.9507  1.0417
   52ASP     CG  794   4.829   4.647   5.638  0.5183  0.2575  0.2064
   52ASP    OD1  795   4.766   4.593   5.727 -0.0300  0.3294 -0.1291
   52ASP    OD2  796   4.807   4.599   5.508  0.8913 -0.1676  0.2991
   52ASP    HD2  797   4.842   4.665   5.448  0.5793  0.0306  0.3344
   52ASP      C  798   5.015   4.940   5.773 -0.2517  0.4271  0.1313
   52ASP      O  799   5.105   4.906   5.849 -0.1793  1.0119  0.3181
   53ILE      N  800   5.027   5.054   5.702 -0.4284  0.1073 -0.4190
   53ILE     HN  801   4.963   5.075   5.629  0.5141  0.2267 -1.2232
   53ILE     CA  802   5.127   5.150   5.739 -0.3253 -0.1802  0.0537
   53ILE     HA  803   5.228   5.111   5.735 -0.3580 -0.1887 -2.3513
   53ILE     CB  804   5.126   5.257   5.634  0.4162 -0.2186  0.0015
   53ILE     HB  805   5.029   5.311   5.636 -1.4010 -3.2426  1.5442
   53ILE    CG2  806   5.234   5.364   5.653  0.3410 -0.2765  0.7764
   53ILE   HG21  807   5.328   5.313   5.684  0.4956 -1.0509 -0.8542
   53ILE   HG22  808   5.201   5.419   5.743  0.3859  1.1402 -0.0439
   53ILE   HG23  809   5.252   5.442   5.576  1.4548 -0.2123  1.0758
   53ILE    CG1  810   5.140   5.196   5.493  0.7098 -0.2561  0.0480
   53ILE   HG11  811   5.088   5.098   5.480 -1.4608  1.0432 -1.6631
   53ILE   HG12  812   5.249   5.178   5.486  0.8388  0.5657 -0.1522
   53ILE     CD  813   5.089   5.287   5.382  0.4480 -0.6004 -0.1146
   53ILE    HD1  814   5.070   5.226   5.291  2.0249  0.6606 -1.3345
   53ILE    HD2  815   5.167   5.360   5.352 -0.8232  1.2289  0.8325
   53ILE    HD3  816   4.990   5.329   5.409  0.8711  0.0451  0.4375
   53ILE      C  817   5.126   5.200   5.879 -0.1553 -0.0782  0.0184
   53ILE      O  818   5.231   5.213   5.942 -0.0902  0.0157 -0.1105
   54ALA      N  819   5.009   5.232   5.938 -0.1441  0.2338 -0.1316
   54ALA     HN  820   4.929   5.236   5.878  0.3093  3.4271 -0.7105
   54ALA     CA  821   4.995   5.271   6.075 -0.3710 -0.0622 -0.0706
   54ALA     HA  822   5.076   5.340   6.093  0.2735  0.1468 -3.1490
   54ALA     CB  823   4.863   5.348   6.092 -0.4293 -0.1571 -0.0947
   54ALA    HB1  824   4.848   5.387   6.195  3.0402 -2.0873  1.3094
   54ALA    HB2  825   4.783   5.274   6.071 -0.8685 -0.5025  2.5597
   54ALA    HB3  826   4.863   5.443   6.034  0.2552  0.3158  0.6541
   54ALA      C  827   5.017   5.159   6.171  0.6430 -0.0268 -0.2533
   54ALA      O  828   5.040   5.185   6.289 -0.4004  0.2969 -0.1110
   55VAL      N  829   4.997   5.032   6.131  0.6484 -0.0617 -0.1436
   55VAL     HN  830   4.950   5.022   6.043  0.4540  0.1220 -0.0621
   55VAL     CA  831   5.041   4.922   6.211  0.2783 -0.0643  0.0608
   55VAL     HA  832   5.008   4.942   6.312  1.8683 -0.6148  0.7304
   55VAL     CB  833   4.980   4.794   6.163  0.0982  0.1131 -0.1874
   55VAL     HB  834   4.983   4.787   6.052 -2.2453 -2.0952 -0.1988
   55VAL    CG1  835   5.043   4.668   6.226 -0.2086 -0.1047 -0.3115
   55VAL   HG11  836   5.049   4.665   6.337 -1.1403 -0.8175 -0.2752
   55VAL   HG12  837   5.143   4.647   6.182 -0.2424  0.4231 -0.6641
   55VAL   HG13  838   4.984   4.579   6.196 -0.0326 -0.2108 -0.3434
   55VAL    CG2  839   4.835   4.795   6.215  0.1754  0.1981  0.0275
   55VAL   HG21  840   4.841   4.817   6.324  0.8669  1.5389 -0.2591
   55VAL   HG22  841   4.787   4.702   6.177  3.5050 -2.0391  0.7973
   55VAL   HG23  842   4.774   4.881   6.181 -0.8899 -0.1636  0.9552
   55VAL      C  843   5.189   4.914   6.222  0.2360 -0.8127  0.1307
   55VAL      O  844   5.247   4.915   6.331  0.3302 -0.4007  0.0805
   56GLY      N  845   5.260   4.935   6.110  0.0250  0.1130  0.1621
   56GLY     HN  846   5.215   4.936   6.020 -0.3797 -1.9665  0.2838
   56GLY     CA  847   5.400   4.962   6.113 -0.0264  0.4495 -0.3035
   56GLY    HA1  848   5.427   4.992   6.013  1.4216 -0.3661 -0.1899
   56GLY    HA2  849   5.456   4.877   6.150  0.5942  0.3450 -1.4140
   56GLY      C  850   5.443   5.082   6.190  0.2201  0.1218  0.0740
   56GLY      O  851   5.532   5.073   6.275  0.0384  0.9240  0.3534
   57VAL      N  852   5.390   5.201   6.157  0.2584  0.1858  0.2420
   57VAL     HN  853   5.323   5.206   6.083 -1.0548 -0.2011  1.3719
   57VAL     CA  854   5.434   5.325   6.212  0.4653  0.1415  0.1776
   57VAL     HA  855   5.541   5.314   6.200  0.2151 -0.4536 -2.1510
   57VAL     CB  856   5.405   5.446   6.128  0.5376  0.1421  0.1542
   57VAL     HB  857   5.297   5.472   6.116  0.2289 -1.0457  0.2255
   57VAL    CG1  858   5.470   5.568   6.195  0.3213  0.0141  0.5971
   57VAL   HG11  859   5.440   5.647   6.123  2.2560 -1.5105 -2.0658
   57VAL   HG12  860   5.580   5.561   6.197  0.2387 -1.9385 -0.1023
   57VAL   HG13  861   5.427   5.589   6.296  1.0079 -1.2106  1.1588
   57VAL    CG2  862   5.464   5.422   5.988 -0.3287 -0.3726 -0.1344
   57VAL   HG21  863   5.575   5.435   5.988 -0.2073 -1.3052 -0.4673
   57VAL   HG22  864   5.418   5.505   5.931 -1.3376 -1.2523 -0.6223
   57VAL   HG23  865   5.427   5.333   5.932 -2.9241  2.3019 -3.0501
   57VAL      C  866   5.405   5.343   6.357  0.2649 -0.6374  0.2380
   57VAL      O  867   5.476   5.405   6.436 -0.3963 -0.0293  0.3674
   58LEU      N  868   5.292   5.291   6.408  0.0387 -0.1463  0.2464
   58LEU     HN  869   5.233   5.242   6.344 -0.2203  0.9343 -0.3618
   58LEU     CA  870   5.242   5.323   6.538  0.5120  0.5048  0.2712
   58LEU     HA  871   5.323   5.351   6.604  1.6831 -1.8712 -0.0418
   58LEU     CB  872   5.127   5.424   6.552 -0.1703 -0.1490 -0.5074
   58LEU    HB1  873   5.111   5.446   6.660 -0.3439 -2.3165 -0.0429
   58LEU    HB2  874   5.033   5.381   6.513 -0.8738  0.0766  0.8731
   58LEU     CG  875   5.152   5.548   6.464 -0.3082  0.2927  0.0662
   58LEU     HG  876   5.185   5.520   6.361 -0.0150  2.9218 -0.6169
   58LEU    CD1  877   5.032   5.643   6.451 -0.1575  0.4264 -0.3499
   58LEU   HD11  878   5.067   5.744   6.421  1.0358 -0.5147 -2.3336
   58LEU   HD12  879   4.987   5.673   6.548  0.5396  2.5645 -0.6448
   58LEU   HD13  880   4.957   5.623   6.371 -0.1401  0.6946 -0.4349
   58LEU    CD2  881   5.262   5.631   6.533  0.0450 -0.2938  0.2133
   58LEU   HD21  882   5.222   5.672   6.628 -0.0546 -0.4206  0.2285
   58LEU   HD22  883   5.289   5.710   6.460 -1.0310 -0.4304 -0.3571
   58LEU   HD23  884   5.352   5.570   6.554  1.1639  1.2547  0.0260
   58LEU      C  885   5.205   5.204   6.620  0.7723  0.1925 -0.0648
   58LEU      O  886   5.245   5.204   6.736  0.5272  0.9995  0.0226
   59ALA      N  887   5.131   5.102   6.573  0.0767  0.4650  0.4446
   59ALA     HN  888   5.099   5.106   6.479 -0.6882  0.4790  0.6912
   59ALA     CA  889   5.101   4.987   6.652 -0.4408  0.2761 -0.0255
   59ALA     HA  890   5.058   5.024   6.743  2.2562  2.1358  0.6078
   59ALA     CB  891   5.004   4.892   6.579 -0.0864 -0.4767  0.4724
   59ALA    HB1  892   4.976   4.808   6.647  1.9058 -1.1967  0.4813
   59ALA    HB2  893   5.050   4.857   6.484  1.0694  1.7486  0.1551
   59ALA    HB3  894   4.917   4.953   6.547  0.6464  0.3753  0.0609
   59ALA      C  895   5.217   4.908   6.701 -0.2882  0.3874 -0.2079
   59ALA      O  896   5.227   4.866   6.816 -0.7696  0.3361 -0.1854
   60ILE      N  897   5.314   4.875   6.614 -0.2781 -0.3801  0.0869
   60ILE     HN  898   5.298   4.907   6.521 -1.2688  0.5675  0.5584
   60ILE     CA  899   5.430   4.796   6.643  0.2952  0.4024 -0.0306
   60ILE     HA  900   5.388   4.718   6.705 -1.6673  1.7765  0.4873
   60ILE     CB  901   5.485   4.727   6.521 -0.1125 -0.2039  0.1232
   60ILE     HB  902   5.493   4.808   6.445 -4.1788  1.2372  0.9428
   60ILE    CG2  903   5.621   4.659   6.543  0.1022  0.0306 -0.4653
   60ILE   HG21  904   5.711   4.724   6.536  0.3259 -0.2627 -0.3271
   60ILE   HG22  905   5.636   4.578   6.468 -0.3686 -1.8077  1.3207
   60ILE   HG23  906   5.611   4.613   6.644  0.1702  1.0645  0.0308
   60ILE    CG1  907   5.386   4.630   6.454  0.0954 -0.5537  0.3224
   60ILE   HG11  908   5.279   4.655   6.469  0.0864 -0.7222  0.5366
   60ILE   HG12  909   5.414   4.531   6.497  3.2750  1.5770  3.8199
   60ILE     CD  910   5.412   4.622   6.304  0.3543 -0.5516  0.3666
   60ILE    HD1  911   5.521   4.624   6.282  0.1932  0.8765 -0.3728
   60ILE    HD2  912   5.370   4.715   6.260  1.5919 -0.4368 -0.6390
   60ILE    HD3  913   5.369   4.525   6.271 -1.4814 -0.1620  1.4984
   60ILE      C  914   5.522   4.856   6.743  0.0259  0.3278  0.2641
   60ILE      O  915   5.552   4.789   6.842  0.6503 -0.1457 -0.2314
   61PRO      N  916   5.565   4.978   6.729  0.2212  0.2301  0.0036
   61PRO     CD  917   5.584   5.040   6.599  0.4588 -0.2711 -0.2049
   61PRO    HD1  918   5.491   5.068   6.545 -0.7809 -1.6455  1.1429
   61PRO    HD2  919   5.648   4.986   6.526  1.0745  0.2271 -0.0461
   61PRO     CA  920   5.620   5.054   6.837 -0.3378  0.4567  0.1336
   61PRO     HA  921   5.712   5.010   6.873 -0.9407  1.9015  3.9219
   61PRO     CB  922   5.653   5.194   6.784 -0.7476  0.4798 -0.0678
   61PRO    HB1  923   5.738   5.246   6.835 -0.1502  1.1862 -1.7262
   61PRO    HB2  924   5.563   5.257   6.797 -1.0383  0.1507 -0.4702
   61PRO     CG  925   5.666   5.166   6.634  0.5807 -0.4643  0.2059
   61PRO    HG1  926   5.629   5.252   6.574 -0.4094 -0.4228  0.8553
   61PRO    HG2  927   5.776   5.153   6.621  0.7784 -0.7467  1.8862
   61PRO      C  928   5.550   5.061   6.967 -0.2645 -0.2139  0.2131
   61PRO      O  929   5.612   5.057   7.073 -0.3167 -0.0060  0.2546
   62PHE      N  930   5.416   5.076   6.971 -0.2658 -0.0936 -0.3410
   62PHE     HN  931   5.360   5.090   6.889 -3.4138 -3.0160  1.0524
   62PHE     CA  932   5.338   5.061   7.089 -0.3414 -0.3308 -0.4209
   62PHE     HA  933   5.383   5.117   7.170 -1.2427  0.6734 -0.5908
   62PHE     CB  934   5.191   5.103   7.074 -0.2840  0.0647  0.0934
   62PHE    HB1  935   5.133   5.078   7.165  0.2450  2.3059  1.1188
   62PHE    HB2  936   5.148   5.045   6.989 -2.4933 -0.1056  1.2580
   62PHE     CG  937   5.173   5.250   7.055  0.1103  0.1265  0.1919
   62PHE    CD1  938   5.244   5.346   7.123 -0.0771 -0.0412  0.6240
   62PHE    HD1  939   5.321   5.314   7.192  0.2168 -2.3596 -0.6868
   62PHE    CE1  940   5.225   5.481   7.113 -0.4346 -0.0840  0.7143
   62PHE    HE1  941   5.275   5.553   7.177  1.3404 -2.2641  1.9131
   62PHE     CZ  942   5.121   5.520   7.031  0.0064 -0.0976  0.1365
   62PHE     HZ  943   5.102   5.626   7.022 -1.1850 -0.2434  0.7491
   62PHE    CD2  944   5.070   5.295   6.976 -0.2586  0.6974  0.9786
   62PHE    HD2  945   5.018   5.220   6.918  2.2542 -0.0001 -0.5524
   62PHE    CE2  946   5.045   5.429   6.960 -0.2378  0.5509 -0.4342
   62PHE    HE2  947   4.964   5.458   6.895 -0.6982 -3.2213 -1.7858
   62PHE      C  948   5.338   4.925   7.150  0.1518 -0.1836 -0.0912
   62PHE      O  949   5.347   4.917   7.273  0.2770 -0.3334 -0.1086
   63ALA      N  950   5.339   4.816   7.071  0.4552 -0.2114 -0.0536
   63ALA     HN  951   5.334   4.828   6.972  0.0890 -0.7570 -0.1047
   63ALA     CA  952   5.368   4.684   7.118  0.6213  0.0280  0.5201
   63ALA     HA  953   5.294   4.650   7.190 -0.0207  0.6648  0.1724
   63ALA     CB  954   5.344   4.586   7.002  0.1388 -0.0052  0.6467
   63ALA    HB1  955   5.414   4.600   6.917  0.5527  1.2258  1.1681
   63ALA    HB2  956   5.239   4.600   6.968  0.6091 -1.0184 -1.3670
   63ALA    HB3  957   5.354   4.486   7.049  0.4225  0.6097  1.9349
   63ALA      C  958   5.504   4.656   7.171  0.5851 -0.5034  0.3362
   63ALA      O  959   5.517   4.592   7.276  1.0568 -0.1009  0.5305
   64ILE      N  960   5.611   4.704   7.105 -0.2726  0.0384 -0.6864
   64ILE     HN  961   5.610   4.747   7.015  1.1041  0.5019 -0.5156
   64ILE     CA  962   5.741   4.703   7.165 -0.3778 -0.0230 -0.4602
   64ILE     HA  963   5.769   4.601   7.183 -1.3324 -0.4941 -1.5536
   64ILE     CB  964   5.840   4.769   7.074 -0.2379  0.0768 -0.2378
   64ILE     HB  965   5.792   4.864   7.040  0.0031  0.0428 -0.6895
   64ILE    CG2  966   5.965   4.823   7.145 -0.5342  0.5944 -0.1045
   64ILE   HG21  967   5.997   4.763   7.232  1.1213  0.3893 -0.8286
   64ILE   HG22  968   5.951   4.932   7.165 -0.5341  0.7726 -1.0193
   64ILE   HG23  969   6.044   4.811   7.068 -0.5681  0.9840 -0.2014
   64ILE    CG1  970   5.880   4.694   6.946  0.2025 -0.1428  0.0282
   64ILE   HG11  971   5.808   4.611   6.926  0.0288 -0.7009  2.6629
   64ILE   HG12  972   5.968   4.628   6.962 -0.7122 -1.6407 -0.9063
   64ILE     CD  973   5.901   4.786   6.825 -0.2663 -0.3452 -0.2131
   64ILE    HD1  974   5.801   4.797   6.779  0.0887  0.0573 -0.8888
   64ILE    HD2  975   5.974   4.746   6.751 -1.1327  0.4596 -1.5287
   64ILE    HD3  976   5.944   4.886   6.846  1.3982 -1.0993  0.2148
   64ILE      C  977   5.744   4.773   7.297  0.0481 -0.0108 -0.4758
   64ILE      O  978   5.810   4.720   7.386 -0.2234  0.4217 -0.0087
   65THR      N  979   5.681   4.892   7.304  0.6863  0.3037 -0.0051
   65THR     HN  980   5.648   4.928   7.217 -0.5527 -0.5000  0.1058
   65THR     CA  981   5.673   4.965   7.427  0.4909  0.2095  0.0381
   65THR     HA  982   5.772   4.988   7.464  1.3802  2.7258 -3.4571
   65THR     CB  983   5.608   5.098   7.405 -0.5278 -0.2813 -0.0197
   65THR     HB  984   5.508   5.079   7.361 -1.1533 -0.1077  1.3028
   65THR    OG1  985   5.675   5.187   7.316 -0.9817  0.2276  0.1431
   65THR    HG1  986   5.670   5.152   7.227 -3.0730 -2.5604  1.2132
   65THR    CG2  987   5.579   5.177   7.533  0.5077  0.2632 -0.1017
   65THR   HG21  988   5.534   5.275   7.503 -0.9943 -0.5966 -0.8028
   65THR   HG22  989   5.668   5.190   7.598  0.7284 -2.3120  0.2111
   65THR   HG23  990   5.500   5.128   7.594  0.6383  1.1520  0.8290
   65THR      C  991   5.610   4.887   7.538  0.2182  0.0402 -0.2341
   65THR      O  992   5.656   4.878   7.651  0.0986 -0.4378 -0.2196
   66ILE      N  993   5.495   4.822   7.512 -0.2856  0.7370  0.2096
   66ILE     HN  994   5.460   4.824   7.419 -0.3815  0.8633  0.2476
   66ILE     CA  995   5.420   4.767   7.621 -0.0670  0.0690  0.0274
   66ILE     HA  996   5.441   4.824   7.710  1.1106  0.7074 -0.6247
   66ILE     CB  997   5.275   4.762   7.584 -0.0654 -0.0043  0.0338
   66ILE     HB  998   5.251   4.861   7.540  0.2828  0.3025  0.5367
   66ILE    CG2  999   5.229   4.664   7.473 -0.3874  0.1146  0.0602
   66ILE   HG21 1000   5.124   4.680   7.442 -1.1992 -3.8597  0.2922
   66ILE   HG22 1001   5.241   4.562   7.515  1.4060  0.5237  0.6382
   66ILE   HG23 1002   5.303   4.672   7.391 -1.5059 -0.5818 -1.0272
   66ILE    CG1 1003   5.195   4.743   7.714  0.3282  0.2643  0.3172
   66ILE   HG11 1004   5.251   4.793   7.795 -0.7780  2.7193 -0.3374
   66ILE   HG12 1005   5.172   4.635   7.730 -1.6856  0.6605  0.3176
   66ILE     CD 1006   5.056   4.806   7.713  0.2469  0.0860 -0.3107
   66ILE    HD1 1007   4.994   4.775   7.800 -1.7912  1.7630 -1.0954
   66ILE    HD2 1008   4.995   4.762   7.632  0.2381 -2.4333  0.9695
   66ILE    HD3 1009   5.072   4.914   7.691 -0.4439 -0.0504 -1.6149
   66ILE      C 1010   5.473   4.633   7.660 -0.0744 -0.0570 -0.3901
   66ILE      O 1011   5.421   4.575   7.755 -0.1206 -0.2742 -0.5494
   67SER      N 1012   5.577   4.576   7.597  0.1210 -0.5410  0.3588
   67SER     HN 1013   5.609   4.610   7.509 -3.0935 -0.8183 -1.0558
   67SER     CA 1014   5.650   4.466   7.653 -0.2393 -0.7818  0.3590
   67SER     HA 1015   5.573   4.396   7.681 -0.0240 -0.9877  0.4307
   67SER     CB 1016   5.743   4.395   7.554 -0.1461  0.1338 -0.2209
   67SER    HB1 1017   5.685   4.361   7.465 -0.1909  0.4663 -0.3203
   67SER    HB2 1018   5.794   4.308   7.600 -1.0449 -0.2105  0.1282
   67SER     OG 1019   5.848   4.475   7.500  0.2144 -0.1211  0.0934
   67SER    HG1 1020   5.817   4.558   7.463 -1.0034  0.4976  2.3259
   67SER      C 1021   5.722   4.500   7.779  0.1051  0.2699 -0.1086
   67SER      O 1022   5.728   4.419   7.871  0.0748  0.3547 -0.0320
   68THR      N 1023   5.773   4.625   7.787  0.0321  0.3170 -0.3514
   68THR     HN 1024   5.746   4.684   7.712  0.8726  1.1462 -0.0144
   68THR     CA 1025   5.867   4.671   7.885 -0.0282 -0.2230 -0.0336
   68THR     HA 1026   5.948   4.601   7.872 -0.0609 -0.3802  0.5747
   68THR     CB 1027   5.925   4.807   7.864 -0.1845 -0.1264  0.1639
   68THR     HB 1028   5.997   4.837   7.943  0.3689  0.7005 -0.6227
   68THR    OG1 1029   5.824   4.907   7.858 -0.3670 -0.3254 -0.0938
   68THR    HG1 1030   5.766   4.895   7.783 -0.4984 -3.2394  0.3652
   68THR    CG2 1031   5.993   4.815   7.726  0.0286  0.1541  0.2837
   68THR   HG21 1032   6.057   4.725   7.712 -0.8943 -0.1719 -2.2304
   68THR   HG22 1033   6.052   4.909   7.730  0.7907 -0.3506  1.9977
   68THR   HG23 1034   5.922   4.831   7.643 -0.5506  0.9213  0.9085
   68THR      C 1035   5.829   4.662   8.029  0.0714  0.1468  0.0152
   68THR      O 1036   5.902   4.606   8.111  0.3555 -0.5247 -0.6838
   69GLY      N 1037   5.706   4.704   8.062 -0.2325 -0.5320 -0.2456
   69GLY     HN 1038   5.649   4.746   7.991 -1.3440  1.0619  1.5082
   69GLY     CA 1039   5.663   4.722   8.197  0.3778  0.1810 -0.1412
   69GLY    HA1 1040   5.715   4.649   8.257 -0.0652 -0.8456 -0.9788
   69GLY    HA2 1041   5.558   4.699   8.193  0.1606  1.0774  0.1530
   69GLY      C 1042   5.691   4.855   8.259 -0.0449  0.2512 -0.0977
   69GLY      O 1043   5.689   4.880   8.379  0.4935  0.6285 -0.1653
   70PHE      N 1044   5.725   4.954   8.175  0.2808  0.2600  0.0442
   70PHE     HN 1045   5.731   4.937   8.077 -0.9346  0.5508 -0.0956
   70PHE     CA 1046   5.754   5.089   8.215 -0.1939  0.3444  0.1076
   70PHE     HA 1047   5.837   5.092   8.283  0.2121  0.9957 -0.4041
   70PHE     CB 1048   5.801   5.169   8.092  0.2223 -0.0463  0.0090
   70PHE    HB1 1049   5.858   5.107   8.020  0.9713 -1.1395  1.4791
   70PHE    HB2 1050   5.865   5.253   8.128 -0.8413  1.2828 -1.0832
   70PHE     CG 1051   5.701   5.235   8.003 -0.1118  0.0628  0.4604
   70PHE    CD1 1052   5.614   5.149   7.941  0.3567  0.2561 -0.4720
   70PHE    HD1 1053   5.630   5.044   7.961  0.7103  0.9638  3.6554
   70PHE    CE1 1054   5.515   5.197   7.859  0.5734 -0.2415 -1.0402
   70PHE    HE1 1055   5.456   5.121   7.810 -0.3525  1.0637 -2.0472
   70PHE     CZ 1056   5.489   5.332   7.851 -0.1140 -0.2744  0.2734
   70PHE     HZ 1057   5.408   5.369   7.790 -0.6784 -1.4753  0.2725
   70PHE    CD2 1058   5.676   5.370   7.995 -0.7300 -0.0627  0.2369
   70PHE    HD2 1059   5.742   5.435   8.050 -1.5869  0.0580  1.1494
   70PHE    CE2 1060   5.579   5.418   7.910 -0.0765  0.1620 -0.4024
   70PHE    HE2 1061   5.564   5.524   7.892 -1.9796  0.1774  0.9160
   70PHE      C 1062   5.645   5.160   8.288 -0.3109 -0.0771  0.3441
   70PHE      O 1063   5.526   5.138   8.268 -0.3842  0.2789  0.3852
   71CYS      N 1064   5.679   5.255   8.376 -0.1494  0.3607 -0.1845
   71CYS     HN 1065   5.776   5.264   8.396 -0.0139 -1.6799  0.3388
   71CYS     CA 1066   5.579   5.333   8.443 -0.3768 -0.0466 -0.0480
   71CYS     HA 1067   5.507   5.256   8.467  2.1794 -2.7127 -0.3618
   71CYS     CB 1068   5.643   5.398   8.566 -0.0467  0.0332 -0.2590
   71CYS    HB1 1069   5.582   5.469   8.627 -0.5060 -0.4759 -0.1229
   71CYS    HB2 1070   5.722   5.469   8.532  0.8153  0.3826  2.2064
   71CYS     SG 1071   5.727   5.282   8.679 -0.3392 -0.2066 -0.2907
   71CYS      C 1072   5.509   5.431   8.357 -0.6552 -0.1123  0.1043
   71CYS      O 1073   5.572   5.516   8.293 -0.5978 -0.4186 -0.2466
   72ALA      N 1074   5.374   5.433   8.357 -0.6573 -0.3111  0.2115
   72ALA     HN 1075   5.325   5.367   8.414 -0.8046 -0.8666 -0.5326
   72ALA     CA 1076   5.298   5.534   8.290  0.1554  0.2596  0.1253
   72ALA     HA 1077   5.359   5.621   8.279 -1.2218  1.1453 -0.7880
   72ALA     CB 1078   5.247   5.470   8.160 -0.3959  0.3082  0.3102
   72ALA    HB1 1079   5.174   5.533   8.105 -0.3806 -0.3414 -0.4743
   72ALA    HB2 1080   5.195   5.375   8.183 -3.0795  1.3084 -1.1742
   72ALA    HB3 1081   5.337   5.441   8.100 -0.2569 -1.1927  1.2065
   72ALA      C 1082   5.175   5.566   8.368  0.1300  0.5932 -0.0542
   72ALA      O 1083   5.133   5.491   8.456  0.1043  0.3508 -0.2733
   73ALA      N 1084   5.109   5.681   8.344 -0.4873  0.1406 -0.5636
   73ALA     HN 1085   5.148   5.733   8.268  3.1704 -3.9411 -1.9362
   73ALA     CA 1086   4.983   5.714   8.402 -0.2481  0.5511 -0.2708
   73ALA     HA 1087   4.977   5.682   8.505  0.2937 -1.2950 -0.7682
   73ALA     CB 1088   4.966   5.867   8.396 -0.0135  0.5752 -0.3193
   73ALA    HB1 1089   4.873   5.890   8.453  0.0508  0.4482 -0.1639
   73ALA    HB2 1090   4.956   5.911   8.295  0.5259  2.9634  0.6018
   73ALA    HB3 1091   5.049   5.915   8.452  1.1893 -1.7261  0.0220
   73ALA      C 1092   4.880   5.636   8.329  0.1149 -0.1284 -0.0617
   73ALA      O 1093   4.895   5.604   8.211 -0.2120 -0.0429 -0.1272
   74CYS      N 1094   4.771   5.593   8.394 -0.0239  0.0713 -0.1627
   74CYS     HN 1095   4.758   5.622   8.489 -0.1139  0.5679 -0.3237
   74CYS     CA 1096   4.690   5.481   8.357  0.1947 -0.0073 -0.3961
   74CYS     HA 1097   4.760   5.399   8.351 -1.3030 -1.2540 -2.7959
   74CYS     CB 1098   4.598   5.449   8.475  0.3396  0.1623 -0.2372
   74CYS    HB1 1099   4.512   5.519   8.483 -1.2326 -1.4705 -1.8787
   74CYS    HB2 1100   4.675   5.465   8.553 -0.2830  1.4812  0.1434
   74CYS     SG 1101   4.543   5.276   8.471  0.2962  0.1658  0.1268
   74CYS      C 1102   4.617   5.488   8.227 -0.1949 -0.2755 -0.1936
   74CYS      O 1103   4.625   5.397   8.144 -0.6239 -0.0505 -0.4793
   75HSD      N 1104   4.561   5.605   8.192 -0.6636 -0.2289  0.6835
   75HSD     HN 1105   4.551   5.680   8.257 -1.5731  0.8814 -0.6992
   75HSD     CA 1106   4.503   5.620   8.063  0.4441  0.1065  0.2077
   75HSD     HA 1107   4.449   5.528   8.049 -0.4234  0.9398 -2.9243
   75HSD     CB 1108   4.397   5.730   8.042  0.1021 -0.1552  0.5422
   75HSD    HB1 1109   4.374   5.748   7.935  1.9885  0.8808  0.2579
   75HSD    HB2 1110   4.444   5.825   8.077 -2.3320  1.7218 -0.9617
   75HSD    ND1 1111   4.266   5.668   8.256  0.0618 -0.1546 -0.0126
   75HSD    HD1 1112   4.332   5.694   8.327 -0.4989 -0.0123  0.4603
   75HSD     CG 1113   4.274   5.701   8.123 -0.2774 -0.1240 -0.0247
   75HSD    CE1 1114   4.135   5.641   8.277 -0.0330  0.2164 -0.1240
   75HSD    HE1 1115   4.099   5.617   8.378 -0.2062 -1.0327 -0.4672
   75HSD    NE2 1116   4.059   5.658   8.171 -0.3755 -0.5275 -0.0047
   75HSD    CD2 1117   4.148   5.691   8.072 -0.3828  0.0840  0.1897
   75HSD    HD2 1118   4.120   5.722   7.972 -1.3792  0.8135  0.6765
   75HSD      C 1119   4.596   5.642   7.949  0.5912 -0.4066  0.2303
   75HSD      O 1120   4.570   5.605   7.835  0.5773  0.1593  0.0473
   76GLY      N 1121   4.717   5.696   7.973  0.3250  0.2592  0.0815
   76GLY     HN 1122   4.719   5.736   8.064 -2.5919 -1.2567  0.9435
   76GLY     CA 1123   4.828   5.683   7.883 -0.2339  0.0226 -0.5821
   76GLY    HA1 1124   4.917   5.708   7.939 -1.0825 -1.4099  1.5466
   76GLY    HA2 1125   4.812   5.740   7.793  1.1093  0.4859 -0.5448
   76GLY      C 1126   4.865   5.542   7.851 -0.1034 -0.1726  0.3822
   76GLY      O 1127   4.897   5.509   7.737 -0.1939  0.6184  0.1195
   77CYS      N 1128   4.854   5.454   7.952  0.5851 -0.1983  0.4396
   77CYS     HN 1129   4.847   5.483   8.047 -1.0082 -0.6969  0.5024
   77CYS     CA 1130   4.867   5.312   7.938  0.5421 -0.1867  0.2723
   77CYS     HA 1131   4.963   5.301   7.890  1.6844  0.4787  2.2777
   77CYS     CB 1132   4.902   5.241   8.070 -0.4795 -0.4617  0.4002
   77CYS    HB1 1133   4.809   5.243   8.131  0.3987 -1.1360  1.8086
   77CYS    HB2 1134   4.976   5.304   8.123 -1.2294  0.7919  0.0059
   77CYS     SG 1135   4.965   5.071   8.082  0.3226 -0.1862  0.1334
   77CYS      C 1136   4.765   5.255   7.846  0.3631  0.8121 -0.1613
   77CYS      O 1137   4.805   5.187   7.753 -0.2709 -0.2743  0.3361
   78LEU      N 1138   4.635   5.289   7.858  0.0277 -0.4409 -0.0849
   78LEU     HN 1139   4.607   5.350   7.932 -1.1190 -1.8026  0.6338
   78LEU     CA 1140   4.526   5.255   7.772 -0.1743  0.1860 -0.0848
   78LEU     HA 1141   4.524   5.147   7.777  0.7335  0.1025 -1.0153
   78LEU     CB 1142   4.389   5.307   7.818  0.0396  0.5189  0.1769
   78LEU    HB1 1143   4.305   5.271   7.755  1.0539  0.1232 -1.0170
   78LEU    HB2 1144   4.381   5.417   7.829 -3.0355  0.3684  0.2893
   78LEU     CG 1145   4.349   5.252   7.956  0.1386  0.3319  0.1316
   78LEU     HG 1146   4.426   5.274   8.033  0.8277 -3.1153  0.5927
   78LEU    CD1 1147   4.216   5.312   8.003 -0.2009 -0.2632 -0.0662
   78LEU   HD11 1148   4.176   5.263   8.094 -0.8233  1.0518  0.3991
   78LEU   HD12 1149   4.145   5.305   7.917 -0.1186  0.3676 -0.1888
   78LEU   HD13 1150   4.218   5.413   8.049  1.6772 -0.6761  0.8598
   78LEU    CD2 1151   4.327   5.100   7.955  0.2539  0.3140 -0.3180
   78LEU   HD21 1152   4.303   5.068   8.059 -0.9657 -2.0978 -1.2752
   78LEU   HD22 1153   4.419   5.043   7.928 -0.7057 -0.8435 -1.2374
   78LEU   HD23 1154   4.239   5.072   7.893  0.4937  1.5473 -1.2441
   78LEU      C 1155   4.554   5.287   7.629 -0.0106  0.0607 -0.0821
   78LEU      O 1156   4.518   5.209   7.540  0.0045 -0.2833  0.2110
   79PHE      N 1157   4.612   5.404   7.596  0.0647  0.1863  0.4999
   79PHE     HN 1158   4.652   5.457   7.670  2.7178 -0.1366 -0.6111
   79PHE     CA 1159   4.638   5.440   7.461  0.6337 -0.3084  0.4759
   79PHE     HA 1160   4.544   5.421   7.411  1.2482 -0.4233 -0.6913
   79PHE     CB 1161   4.672   5.590   7.458  0.0749 -0.1847  0.2345
   79PHE    HB1 1162   4.780   5.599   7.484  0.5421 -1.6151 -1.0957
   79PHE    HB2 1163   4.617   5.648   7.536  0.1240 -2.2361  1.9022
   79PHE     CG 1164   4.655   5.642   7.320  0.3755 -0.0394  0.2529
   79PHE    CD1 1165   4.750   5.638   7.221  0.1506  0.1541  0.0280
   79PHE    HD1 1166   4.853   5.608   7.235  0.7712  2.5368  1.1076
   79PHE    CE1 1167   4.731   5.698   7.098  0.0694 -0.8635 -0.4658
   79PHE    HE1 1168   4.806   5.692   7.020 -1.5582  2.6177 -2.5463
   79PHE     CZ 1169   4.613   5.764   7.074  0.1893 -0.4002  0.2063
   79PHE     HZ 1170   4.594   5.809   6.978 -1.0391 -0.0469  0.5915
   79PHE    CD2 1171   4.535   5.701   7.288  0.3466 -0.4580 -0.4099
   79PHE    HD2 1172   4.453   5.692   7.358 -0.5840 -0.4078 -1.4657
   79PHE    CE2 1173   4.510   5.756   7.164 -0.1104  0.0595 -0.0912
   79PHE    HE2 1174   4.423   5.817   7.146 -0.3988 -0.6101 -1.0586
   79PHE      C 1175   4.736   5.351   7.390 -0.0874 -0.9444  0.2667
   79PHE      O 1176   4.711   5.327   7.272  0.3176 -0.3999  0.0681
   80ILE      N 1177   4.851   5.319   7.451  0.5073  0.2335 -0.2117
   80ILE     HN 1178   4.870   5.352   7.543  2.8921  0.5942 -0.7598
   80ILE     CA 1179   4.953   5.233   7.398  0.0893 -0.3542 -0.0651
   80ILE     HA 1180   4.981   5.268   7.300  1.9751 -0.7659  0.2958
   80ILE     CB 1181   5.076   5.238   7.483  0.1205 -0.1114 -0.1237
   80ILE     HB 1182   5.050   5.217   7.589  0.6277 -1.0954 -0.1781
   80ILE    CG2 1183   5.173   5.126   7.441 -0.1113 -0.3527 -0.0172
   80ILE   HG21 1184   5.270   5.132   7.495  0.5381  0.0970 -1.1932
   80ILE   HG22 1185   5.201   5.150   7.336  2.2450 -2.7071 -0.0333
   80ILE   HG23 1186   5.124   5.027   7.447 -1.5712  0.4094  1.4813
   80ILE    CG1 1187   5.130   5.382   7.476  0.4913 -0.2586 -0.3331
   80ILE   HG11 1188   5.054   5.454   7.513  0.3671 -0.3323 -0.4450
   80ILE   HG12 1189   5.146   5.408   7.369 -1.3307  1.1021 -0.3201
   80ILE     CD 1190   5.259   5.411   7.552  0.1418  0.1623  0.1027
   80ILE    HD1 1191   5.292   5.516   7.538 -0.9580  0.2617 -2.1037
   80ILE    HD2 1192   5.347   5.367   7.500 -0.3128 -0.4808 -0.1383
   80ILE    HD3 1193   5.249   5.372   7.656 -0.7463 -0.2533 -0.1273
   80ILE      C 1194   4.899   5.095   7.379  0.0555 -0.3371 -0.0845
   80ILE      O 1195   4.923   5.032   7.276 -0.2372 -0.5262 -0.0381
   81ALA      N 1196   4.817   5.042   7.471  0.1900  0.1316  0.3128
   81ALA     HN 1197   4.803   5.088   7.558 -2.3401 -1.4206  0.8404
   81ALA     CA 1198   4.741   4.922   7.450  0.1745  0.1245  0.4115
   81ALA     HA 1199   4.817   4.850   7.425  0.5170  1.1813 -1.8422
   81ALA     CB 1200   4.685   4.889   7.589  0.4740  0.0989  0.5278
   81ALA    HB1 1201   4.766   4.917   7.660  3.1843  1.9736 -2.9658
   81ALA    HB2 1202   4.651   4.784   7.601 -1.5124  0.5791 -0.3771
   81ALA    HB3 1203   4.598   4.955   7.612 -0.5442 -0.8434 -0.5105
   81ALA      C 1204   4.640   4.912   7.341  0.2808 -0.0644  0.3313
   81ALA      O 1205   4.644   4.815   7.265  0.3460 -0.3203  0.6574
   82CYS      N 1206   4.555   5.016   7.332  0.0199 -0.2574  0.5388
   82CYS     HN 1207   4.562   5.095   7.392  0.7442 -1.2953  1.8735
   82CYS     CA 1208   4.441   5.009   7.246  0.3098  0.3483  0.0995
   82CYS     HA 1209   4.420   4.904   7.234  0.8798  0.0576  1.4899
   82CYS     CB 1210   4.317   5.077   7.308  0.1988 -0.0763  0.3509
   82CYS    HB1 1211   4.228   5.070   7.243  0.2583  0.6380  0.1800
   82CYS    HB2 1212   4.330   5.186   7.326 -2.1776  0.0312  1.8551
   82CYS     SG 1213   4.273   4.986   7.459  0.2652 -0.0103  0.4103
   82CYS    HG1 1214   4.385   4.991   7.529  0.0219  1.4721  0.7110
   82CYS      C 1215   4.463   5.055   7.106  0.2949 -0.2018 -0.0855
   82CYS      O 1216   4.391   5.015   7.015 -0.5511  0.4108  0.3003
   83PHE      N 1217   4.561   5.139   7.067  0.6769 -0.8382 -0.4996
   83PHE     HN 1218   4.635   5.156   7.132  0.7245 -0.5854 -0.6215
   83PHE     CA 1219   4.573   5.207   6.942  0.3182 -0.3398 -0.2664
   83PHE     HA 1220   4.478   5.257   6.936  0.0568 -0.8729 -0.6424
   83PHE     CB 1221   4.682   5.316   6.949  0.4678 -0.5130  0.1282
   83PHE    HB1 1222   4.779   5.264   6.957  0.4710 -0.7605 -1.2771
   83PHE    HB2 1223   4.660   5.382   7.036  2.7649  0.4078  0.0780
   83PHE     CG 1224   4.681   5.396   6.823  0.1683 -0.3762  0.2159
   83PHE    CD1 1225   4.600   5.506   6.805 -0.0057 -0.5419 -0.0198
   83PHE    HD1 1226   4.520   5.523   6.876  0.9036 -2.0740  1.4524
   83PHE    CE1 1227   4.593   5.567   6.682 -0.1104 -0.5420 -0.0141
   83PHE    HE1 1228   4.531   5.654   6.667 -0.3093 -0.6306  0.2821
   83PHE     CZ 1229   4.679   5.531   6.581  0.2761 -0.2159  0.1926
   83PHE     HZ 1230   4.676   5.583   6.486 -1.6854  0.8194  0.7665
   83PHE    CD2 1231   4.759   5.352   6.718  0.3832  0.1638  0.1482
   83PHE    HD2 1232   4.822   5.267   6.740 -1.9827 -2.0715 -1.2127
   83PHE    CE2 1233   4.755   5.418   6.598 -0.1992 -0.6106 -0.2645
   83PHE    HE2 1234   4.809   5.382   6.511  0.3505  2.0777 -1.1435
   83PHE      C 1235   4.561   5.122   6.820 -0.0865 -0.3101 -0.2476
   83PHE      O 1236   4.484   5.154   6.730 -0.3389  0.2378  0.1599
   84VAL      N 1237   4.626   5.004   6.834  0.5114  0.0704  0.2365
   84VAL     HN 1238   4.683   4.988   6.914  0.6556 -1.9459 -0.2186
   84VAL     CA 1239   4.623   4.897   6.739 -0.2217 -0.0055  0.3417
   84VAL     HA 1240   4.664   4.932   6.646  0.9562  0.2488  0.9433
   84VAL     CB 1241   4.711   4.785   6.785 -0.5247 -0.4725 -0.2041
   84VAL     HB 1242   4.811   4.831   6.803  1.1157 -3.6450 -0.5707
   84VAL    CG1 1243   4.664   4.714   6.913  0.0495 -0.0785  0.2340
   84VAL   HG11 1244   4.645   4.787   6.994 -0.3014 -1.1440  1.1393
   84VAL   HG12 1245   4.742   4.639   6.939  1.3808  0.7695 -1.1781
   84VAL   HG13 1246   4.566   4.663   6.898 -0.1254 -0.5801  2.6717
   84VAL    CG2 1247   4.735   4.682   6.674  0.0310 -0.2196 -0.3225
   84VAL   HG21 1248   4.833   4.631   6.684  0.1158  0.1653  0.8687
   84VAL   HG22 1249   4.726   4.729   6.573  0.8228 -1.5704 -1.0419
   84VAL   HG23 1250   4.652   4.609   6.678 -0.0785 -0.0201  1.8456
   84VAL      C 1251   4.490   4.850   6.691 -0.0223 -0.5050  0.2741
   84VAL      O 1252   4.464   4.825   6.574 -0.6162 -0.2929  0.3534
   85LEU      N 1253   4.393   4.840   6.785  0.1105 -0.3327  0.4313
   85LEU     HN 1254   4.417   4.880   6.873 -1.4236 -1.3410  1.3483
   85LEU     CA 1255   4.260   4.792   6.768  0.0388  0.1737 -0.4825
   85LEU     HA 1256   4.268   4.692   6.728  3.0901  0.1449 -0.0149
   85LEU     CB 1257   4.185   4.786   6.902 -0.4187 -0.0102 -0.7412
   85LEU    HB1 1258   4.086   4.741   6.881  0.1541 -2.1906  0.9045
   85LEU    HB2 1259   4.175   4.886   6.952  0.2356 -0.3095  0.0147
   85LEU     CG 1260   4.244   4.685   7.002 -0.4366 -0.0306 -0.7524
   85LEU     HG 1261   4.344   4.722   7.035 -1.3196  0.9087  1.0433
   85LEU    CD1 1262   4.149   4.683   7.123 -0.2838  0.0444 -0.6312
   85LEU   HD11 1263   4.191   4.624   7.207  0.9693  1.5891 -0.1152
   85LEU   HD12 1264   4.051   4.642   7.092  0.2029 -0.8838 -0.9816
   85LEU   HD13 1265   4.140   4.787   7.161  0.5971  0.2291 -0.9011
   85LEU    CD2 1266   4.277   4.546   6.947 -0.3320 -0.0060 -0.7512
   85LEU   HD21 1267   4.197   4.530   6.872 -1.8108 -2.2026  1.1221
   85LEU   HD22 1268   4.256   4.471   7.027 -1.2510 -0.3032 -1.2567
   85LEU   HD23 1269   4.380   4.533   6.907  0.0705 -0.3476  0.3649
   85LEU      C 1270   4.178   4.867   6.668 -0.0898 -0.0178 -0.5226
   85LEU      O 1271   4.085   4.820   6.604 -0.2146  0.4491 -0.6827
   86VAL      N 1272   4.196   5.000   6.665  0.1214 -0.0292  0.0966
   86VAL     HN 1273   4.265   5.038   6.727 -1.2536 -1.0718  2.3818
   86VAL     CA 1274   4.139   5.093   6.572 -0.4196 -0.2720  0.1859
   86VAL     HA 1275   4.031   5.089   6.572 -0.4238 -0.1892  0.5303
   86VAL     CB 1276   4.176   5.233   6.611  0.5764 -0.4691 -0.0228
   86VAL     HB 1277   4.284   5.254   6.622  0.5132  0.5017 -1.1986
   86VAL    CG1 1278   4.139   5.340   6.508  0.0775 -0.3855  0.2373
   86VAL   HG11 1279   4.212   5.334   6.424  2.0029  1.7987  1.6106
   86VAL   HG12 1280   4.150   5.441   6.555 -0.0738  0.5192 -1.5797
   86VAL   HG13 1281   4.037   5.337   6.465  0.6082 -0.1280 -1.0836
   86VAL    CG2 1282   4.105   5.255   6.746  0.9500  0.5787  0.0062
   86VAL   HG21 1283   3.999   5.226   6.731  1.3051 -0.1161 -1.3243
   86VAL   HG22 1284   4.105   5.365   6.761 -1.1635  0.7630 -1.0056
   86VAL   HG23 1285   4.149   5.185   6.821  0.7599  1.5271  1.0265
   86VAL      C 1286   4.185   5.061   6.434 -0.2239 -0.2562  0.2465
   86VAL      O 1287   4.102   5.059   6.343 -0.3822  0.5489  0.3595
   87LEU      N 1288   4.311   5.026   6.405 -0.1039  0.4081 -0.0624
   87LEU     HN 1289   4.374   5.012   6.481  0.7167 -0.4506 -0.8768
   87LEU     CA 1290   4.355   4.988   6.274 -0.7014 -0.0649 -0.1300
   87LEU     HA 1291   4.318   5.060   6.203  0.5251  0.9561  0.2306
   87LEU     CB 1292   4.508   5.006   6.266 -0.7159  0.3115  0.4165
   87LEU    HB1 1293   4.548   4.999   6.163  2.5630 -0.7547  1.6349
   87LEU    HB2 1294   4.551   4.912   6.305 -2.4577 -0.8728 -0.3762
   87LEU     CG 1295   4.575   5.120   6.345 -0.1095 -0.0013  0.3566
   87LEU     HG 1296   4.550   5.113   6.453  1.2026  4.0153  1.0739
   87LEU    CD1 1297   4.728   5.115   6.340 -0.1239 -0.2403  0.1101
   87LEU   HD11 1298   4.774   5.202   6.393  2.3606  1.1842 -3.9286
   87LEU   HD12 1299   4.759   5.140   6.236  0.1876 -0.5327  0.1306
   87LEU   HD13 1300   4.775   5.021   6.376  2.5033  1.3353  1.1085
   87LEU    CD2 1301   4.529   5.259   6.297  0.6379  0.0190 -0.3169
   87LEU   HD21 1302   4.576   5.279   6.198  1.0720 -1.4144 -0.4250
   87LEU   HD22 1303   4.555   5.336   6.372 -2.4342 -2.1193  3.2861
   87LEU   HD23 1304   4.419   5.258   6.284  0.5369 -0.9757  0.4726
   87LEU      C 1305   4.316   4.848   6.242  0.3044 -0.3462 -0.1460
   87LEU      O 1306   4.291   4.820   6.124  0.1429  0.6482 -0.3508
   88THR      N 1307   4.307   4.747   6.331  0.7186 -0.4539 -0.2208
   88THR     HN 1308   4.330   4.768   6.425 -0.9194 -0.5472  0.2363
   88THR     CA 1309   4.260   4.615   6.301  0.1524 -0.2877 -0.0830
   88THR     HA 1310   4.309   4.589   6.208 -1.6040 -2.6088 -0.4559
   88THR     CB 1311   4.298   4.522   6.412  0.0758  0.2360  0.3877
   88THR     HB 1312   4.261   4.420   6.386 -1.5036  0.9465 -0.3349
   88THR    OG1 1313   4.254   4.544   6.545  0.6127  0.5786  0.5083
   88THR    HG1 1314   4.165   4.509   6.543  0.1525  1.7099 -1.8863
   88THR    CG2 1315   4.451   4.516   6.418  0.0803 -0.3148 -0.1506
   88THR   HG21 1316   4.494   4.618   6.433 -0.0462 -0.3537  0.5345
   88THR   HG22 1317   4.486   4.449   6.336  0.3433 -2.5885  1.7091
   88THR   HG23 1318   4.471   4.457   6.510 -1.1512 -0.6973 -0.1070
   88THR      C 1319   4.116   4.611   6.265  0.1097  0.2604  0.0099
   88THR      O 1320   4.074   4.543   6.171 -0.6657  0.5336  0.1563
   89GLN      N 1321   4.035   4.683   6.344 -0.1398 -0.0052  0.0006
   89GLN     HN 1322   4.070   4.727   6.427 -0.9108 -0.2906  0.4882
   89GLN     CA 1323   3.894   4.695   6.325 -0.1136  0.0442 -0.1583
   89GLN     HA 1324   3.853   4.596   6.316 -1.4904  0.7545 -2.7045
   89GLN     CB 1325   3.812   4.774   6.429  0.5535 -0.0983  0.4784
   89GLN    HB1 1326   3.839   4.881   6.434 -0.6261  0.2164  0.2490
   89GLN    HB2 1327   3.845   4.733   6.527 -1.1888 -0.5942  0.8975
   89GLN     CG 1328   3.663   4.748   6.411  0.5710  0.3355 -0.3586
   89GLN    HG1 1329   3.627   4.772   6.309 -0.2754 -1.6358 -0.5737
   89GLN    HG2 1330   3.609   4.795   6.497  0.3377 -0.9026  0.1992
   89GLN     CD 1331   3.637   4.598   6.423 -0.3751  0.5573  0.5704
   89GLN    OE1 1332   3.709   4.530   6.496 -0.3543 -0.0211  0.0119
   89GLN    NE2 1333   3.530   4.549   6.356  0.4848 -0.4403 -0.1143
   89GLN   HE21 1334   3.510   4.451   6.358 -0.6577 -0.2258  0.0672
   89GLN   HE22 1335   3.463   4.620   6.332  0.9347 -0.2773 -0.9600
   89GLN      C 1336   3.869   4.757   6.191 -0.7292  0.7330  0.2684
   89GLN      O 1337   3.790   4.706   6.111 -0.1384  0.2467 -0.0091
   90SER      N 1338   3.946   4.863   6.160  0.0198  0.0205 -0.3513
   90SER     HN 1339   4.006   4.909   6.224  1.5754  0.9720 -2.4081
   90SER     CA 1340   3.940   4.928   6.033 -0.1216  0.0430 -0.3341
   90SER     HA 1341   3.836   4.954   6.022  0.3844  2.5962  0.2543
   90SER     CB 1342   4.034   5.048   6.017  0.5599 -0.4481 -0.0648
   90SER    HB1 1343   4.035   5.092   5.915  2.0935  0.1948  0.1891
   90SER    HB2 1344   4.140   5.017   6.029  0.6436 -0.2339 -0.2340
   90SER     OG 1345   4.005   5.159   6.101 -0.2035 -0.4724 -0.2913
   90SER    HG1 1346   4.047   5.137   6.184 -0.4085 -0.2847 -0.1380
   90SER      C 1347   3.968   4.843   5.914  0.0471 -0.3330 -0.0313
   90SER      O 1348   3.907   4.860   5.809  0.3301  0.4598 -0.0761
   91SER      N 1349   4.060   4.747   5.930  0.6356  0.2214 -0.0120
   91SER     HN 1350   4.103   4.745   6.020  1.0139 -1.3335 -0.1961
   91SER     CA 1351   4.085   4.648   5.829  0.2110 -0.3388  0.4276
   91SER     HA 1352   4.106   4.702   5.738  0.2748  1.5439  1.4997
   91SER     CB 1353   4.216   4.571   5.854 -0.0055 -0.7199  0.3923
   91SER    HB1 1354   4.221   4.508   5.762 -0.2917 -1.4539  0.8671
   91SER    HB2 1355   4.196   4.520   5.950  2.6243  1.6974  2.3618
   91SER     OG 1356   4.326   4.656   5.880 -0.5843  0.3048 -0.4388
   91SER    HG1 1357   4.303   4.700   5.962 -1.0525 -1.1989  0.2521
   91SER      C 1358   3.978   4.548   5.801 -0.4392  0.4837 -0.0673
   91SER      O 1359   3.955   4.516   5.685 -0.3993  0.6264 -0.1142
   92ILE      N 1360   3.911   4.499   5.908  0.3376  0.5777  0.4691
   92ILE     HN 1361   3.949   4.518   5.998 -2.0327  0.6113  1.5092
   92ILE     CA 1362   3.789   4.424   5.913  0.1604  0.8465  0.1794
   92ILE     HA 1363   3.802   4.331   5.861  1.8878  0.1848  1.7010
   92ILE     CB 1364   3.746   4.396   6.053  0.1481 -0.0627 -0.0006
   92ILE     HB 1365   3.716   4.479   6.121 -0.8561 -1.2617  1.0661
   92ILE    CG2 1366   3.605   4.334   6.052  0.0811  0.0871  0.0630
   92ILE   HG21 1367   3.599   4.244   5.986 -1.3704  0.3358 -0.1883
   92ILE   HG22 1368   3.531   4.407   6.014  0.1986  0.0298 -0.2806
   92ILE   HG23 1369   3.567   4.313   6.154  1.4051 -1.9594  0.2031
   92ILE    CG1 1370   3.836   4.295   6.126  0.1203  0.0334  0.1664
   92ILE   HG11 1371   3.940   4.325   6.101 -0.0130 -1.2247 -2.1088
   92ILE   HG12 1372   3.816   4.195   6.082  0.4697  0.7217 -1.6487
   92ILE     CD 1373   3.830   4.298   6.279  0.1190 -0.1725  0.1708
   92ILE    HD1 1374   3.726   4.277   6.313 -1.1803  0.2432 -3.1259
   92ILE    HD2 1375   3.847   4.403   6.311 -1.6893  0.4143 -0.6136
   92ILE    HD3 1376   3.902   4.229   6.327 -0.1862 -1.2735 -0.9318
   92ILE      C 1377   3.685   4.497   5.835 -0.2119  0.1402  0.0176
   92ILE      O 1378   3.625   4.441   5.743  0.5628 -0.3043 -0.2208
   93PHE      N 1379   3.663   4.625   5.868  0.0799  0.2212 -0.1028
   93PHE     HN 1380   3.709   4.661   5.948  3.2822 -0.9352 -1.2645
   93PHE     CA 1381   3.556   4.695   5.804  0.0861  0.0715 -0.2777
   93PHE     HA 1382   3.472   4.628   5.792  0.7978 -0.8387 -0.2647
   93PHE     CB 1383   3.508   4.813   5.890  0.3360 -0.1369  0.1505
   93PHE    HB1 1384   3.432   4.869   5.830  0.3566  2.4615  2.3349
   93PHE    HB2 1385   3.590   4.887   5.904 -1.5004  2.1007 -0.2149
   93PHE     CG 1386   3.448   4.783   6.023  0.5379 -0.4938  0.1616
   93PHE    CD1 1387   3.381   4.666   6.049  0.2707 -0.3251  0.2404
   93PHE    HD1 1388   3.382   4.590   5.972  0.1400 -0.0138 -0.0722
   93PHE    CE1 1389   3.317   4.652   6.170 -0.4591 -0.3402 -0.1459
   93PHE    HE1 1390   3.273   4.557   6.195  2.0970 -1.1568  1.6254
   93PHE     CZ 1391   3.315   4.753   6.263  1.1138 -0.2568 -0.1757
   93PHE     HZ 1392   3.246   4.752   6.346  0.0879  0.6226 -0.9761
   93PHE    CD2 1393   3.446   4.885   6.116  0.7052 -0.3911  0.0540
   93PHE    HD2 1394   3.496   4.977   6.092  2.4259 -0.5223  2.7105
   93PHE    CE2 1395   3.374   4.874   6.233  0.2318  0.1876 -0.1748
   93PHE    HE2 1396   3.376   4.948   6.312  0.8667 -1.2172  1.1983
   93PHE      C 1397   3.582   4.734   5.662  0.1611  0.4875 -0.1514
   93PHE      O 1398   3.489   4.730   5.582  0.0763  0.4249 -0.0492
   94SER      N 1399   3.709   4.747   5.618  0.1490  0.6077 -0.1483
   94SER     HN 1400   3.772   4.750   5.695 -1.6264 -0.0950  1.4175
   94SER     CA 1401   3.746   4.758   5.481 -0.1044  0.4177 -0.2327
   94SER     HA 1402   3.679   4.832   5.440 -1.8322 -1.1733 -0.4042
   94SER     CB 1403   3.896   4.789   5.464 -0.0629 -0.0276 -0.7116
   94SER    HB1 1404   3.932   4.790   5.359 -0.9392  1.1236 -1.0249
   94SER    HB2 1405   3.954   4.710   5.517  0.5426  0.2556 -0.9419
   94SER     OG 1406   3.919   4.912   5.530 -0.0338 -0.0937 -0.5981
   94SER    HG1 1407   3.935   4.895   5.623 -2.2187  1.4041  0.1321
   94SER      C 1408   3.717   4.633   5.405  0.0950  0.0745  0.2512
   94SER      O 1409   3.658   4.627   5.297  0.5488 -0.4021  0.0213
   95LEU      N 1410   3.766   4.519   5.457  0.6272 -0.0743 -0.5591
   95LEU     HN 1411   3.823   4.519   5.539  0.5626  1.2699 -0.4967
   95LEU     CA 1412   3.744   4.388   5.404  0.1011 -0.2118 -0.0138
   95LEU     HA 1413   3.777   4.386   5.301 -1.0399 -0.4418 -0.3881
   95LEU     CB 1414   3.825   4.277   5.474 -0.1742 -0.4024  0.0041
   95LEU    HB1 1415   3.787   4.178   5.442 -2.3990  0.3821  0.0762
   95LEU    HB2 1416   3.807   4.280   5.583  3.1353 -2.5812  0.7303
   95LEU     CG 1417   3.979   4.284   5.467 -0.1978  0.1494 -0.0080
   95LEU     HG 1418   4.009   4.388   5.493 -1.1386  0.0195  1.7389
   95LEU    CD1 1419   4.041   4.179   5.560 -0.0893  0.0224 -0.2246
   95LEU   HD11 1420   4.017   4.073   5.534 -0.9619 -0.0007  0.6217
   95LEU   HD12 1421   4.008   4.184   5.666  0.3621  2.1932 -0.1437
   95LEU   HD13 1422   4.151   4.183   5.551 -0.2577  1.6837 -2.1166
   95LEU    CD2 1423   4.034   4.276   5.324 -0.5390 -0.2457 -0.1176
   95LEU   HD21 1424   4.145   4.281   5.326 -0.5536  1.2357 -1.0276
   95LEU   HD22 1425   4.008   4.356   5.252  0.0089 -0.0885 -0.1435
   95LEU   HD23 1426   4.015   4.177   5.277 -1.7944  0.4438 -1.1456
   95LEU      C 1427   3.600   4.357   5.386  0.0066 -0.0100  0.3889
   95LEU      O 1428   3.553   4.304   5.285 -0.1611 -0.1978  0.5654
   96LEU      N 1429   3.519   4.385   5.489  0.4927  1.1462  0.4647
   96LEU     HN 1430   3.559   4.419   5.574 -0.4266  1.2389  0.8734
   96LEU     CA 1431   3.376   4.373   5.483  0.5956  0.0385  0.1301
   96LEU     HA 1432   3.346   4.270   5.475  1.4147 -0.1569 -0.5725
   96LEU     CB 1433   3.313   4.408   5.619 -0.3490 -0.3142 -0.2157
   96LEU    HB1 1434   3.333   4.517   5.626 -0.9446 -0.2837  1.8600
   96LEU    HB2 1435   3.367   4.355   5.700 -0.5627 -1.0196 -0.5244
   96LEU     CG 1436   3.162   4.384   5.641 -0.3399 -0.1119  0.0637
   96LEU     HG 1437   3.101   4.455   5.581 -0.9400 -0.0328  0.7494
   96LEU    CD1 1438   3.124   4.242   5.596  0.2615 -0.2830  0.0803
   96LEU   HD11 1439   3.170   4.159   5.654 -0.4210 -1.8264 -1.5026
   96LEU   HD12 1440   3.154   4.232   5.490  1.4432 -2.3020  0.5606
   96LEU   HD13 1441   3.014   4.228   5.608  0.5125 -3.4812 -0.4154
   96LEU    CD2 1442   3.121   4.413   5.787 -0.3178  0.3476 -0.0197
   96LEU   HD21 1443   3.182   4.348   5.853  0.8510  2.0746  0.6769
   96LEU   HD22 1444   3.016   4.390   5.813  0.0213 -1.0193  0.2488
   96LEU   HD23 1445   3.144   4.512   5.831 -2.7083 -0.0243  2.2936
   96LEU      C 1446   3.316   4.458   5.377  0.7780 -0.2791 -0.2315
   96LEU      O 1447   3.226   4.419   5.304  0.5948 -0.0263 -0.1429
   97ALA      N 1448   3.364   4.583   5.365 -0.0820  0.0407 -0.3694
   97ALA     HN 1449   3.434   4.615   5.428 -0.7375  1.1380 -0.1639
   97ALA     CA 1450   3.332   4.675   5.260 -0.0547  0.3740 -0.0896
   97ALA     HA 1451   3.225   4.692   5.267  0.1081  1.9545 -0.9768
   97ALA     CB 1452   3.399   4.811   5.285  0.2360  0.1392  0.4037
   97ALA    HB1 1453   3.508   4.803   5.308  0.1007 -1.1034  0.6947
   97ALA    HB2 1454   3.353   4.864   5.371  0.2255 -0.3936  0.7327
   97ALA    HB3 1455   3.372   4.883   5.205 -0.7981  0.2472  0.8360
   97ALA      C 1456   3.359   4.628   5.121 -0.0491  0.2314 -0.0395
   97ALA      O 1457   3.273   4.639   5.034 -0.0245 -0.1550 -0.1171
   98ILE      N 1458   3.473   4.565   5.088 -0.4000 -0.7203  0.5147
   98ILE     HN 1459   3.550   4.548   5.150  1.5699  0.0363 -1.5694
   98ILE     CA 1460   3.495   4.491   4.967 -0.3606  0.0344  0.0508
   98ILE     HA 1461   3.480   4.555   4.882  0.1982 -2.1938 -1.8323
   98ILE     CB 1462   3.635   4.436   4.965 -0.3013  0.2027 -0.3017
   98ILE     HB 1463   3.640   4.370   5.054 -2.3777  0.5146  0.1084
   98ILE    CG2 1464   3.661   4.360   4.834 -0.9789 -0.4419 -0.0680
   98ILE   HG21 1465   3.764   4.322   4.854  0.1801  2.4074 -0.1959
   98ILE   HG22 1466   3.667   4.431   4.749  0.7284 -1.9154 -1.2530
   98ILE   HG23 1467   3.587   4.282   4.807 -1.7520  0.3032 -0.1155
   98ILE    CG1 1468   3.741   4.547   4.977  0.1528 -0.3050  0.4438
   98ILE   HG11 1469   3.722   4.613   5.065  0.2315 -0.3107  0.4644
   98ILE   HG12 1470   3.722   4.613   4.890 -2.2017 -1.3413  0.0856
   98ILE     CD 1471   3.886   4.501   4.984  0.0851 -0.6065 -0.1463
   98ILE    HD1 1472   3.895   4.403   5.035  3.0345 -0.9170 -1.0530
   98ILE    HD2 1473   3.938   4.576   5.047  2.0861 -2.3933  0.4564
   98ILE    HD3 1474   3.935   4.494   4.884  1.6640 -1.0844  0.6339
   98ILE      C 1475   3.396   4.381   4.951 -0.4288  0.0996  0.0312
   98ILE      O 1476   3.338   4.377   4.842 -0.3527  0.2546 -0.0143
   99ALA      N 1477   3.374   4.290   5.048 -0.3504  0.2390  0.1794
   99ALA     HN 1478   3.425   4.309   5.131  1.4303 -0.9757 -0.5717
   99ALA     CA 1479   3.290   4.175   5.040 -0.1846  0.1289  0.0142
   99ALA     HA 1480   3.322   4.113   4.958 -1.1861 -0.2465 -0.1075
   99ALA     CB 1481   3.288   4.095   5.172 -0.6124 -0.5926 -0.4197
   99ALA    HB1 1482   3.207   4.020   5.181 -0.2186 -1.0045 -0.2846
   99ALA    HB2 1483   3.286   4.162   5.260  2.2216 -0.9490  0.0133
   99ALA    HB3 1484   3.387   4.045   5.175 -0.3549 -0.0496  1.0031
   99ALA      C 1485   3.151   4.211   5.001 -0.3830 -0.5272  0.1091
   99ALA      O 1486   3.106   4.157   4.900  0.3162  0.3308 -0.6721
  100ILE      N 1487   3.100   4.320   5.061 -0.0108 -0.2981  0.0061
  100ILE     HN 1488   3.161   4.364   5.126  0.3607 -1.0850  0.2029
  100ILE     CA 1489   2.975   4.379   5.025  0.2582  0.1877 -0.1349
  100ILE     HA 1490   2.904   4.300   5.011 -0.0846  0.6148 -0.8851
  100ILE     CB 1491   2.927   4.473   5.131  0.1841  0.2698 -0.2409
  100ILE     HB 1492   3.008   4.544   5.160 -0.3662  1.6467 -1.9126
  100ILE    CG2 1493   2.819   4.573   5.086 -0.3635 -0.1674  0.0886
  100ILE   HG21 1494   2.835   4.631   4.992 -0.6687  2.1753  1.4170
  100ILE   HG22 1495   2.789   4.638   5.171 -0.2313  0.9427 -0.6874
  100ILE   HG23 1496   2.728   4.512   5.066 -0.7902  0.7060 -0.7152
  100ILE    CG1 1497   2.893   4.397   5.260 -0.5959  0.7767 -0.1409
  100ILE   HG11 1498   2.900   4.468   5.345  0.4811 -0.4324  0.8431
  100ILE   HG12 1499   2.971   4.321   5.283 -1.1668  0.3728  0.5220
  100ILE     CD 1500   2.752   4.338   5.258 -0.3085  0.0727  0.0727
  100ILE    HD1 1501   2.682   4.416   5.293 -1.1357  0.0323 -1.3983
  100ILE    HD2 1502   2.748   4.253   5.330 -3.4195 -0.8494 -1.0314
  100ILE    HD3 1503   2.728   4.299   5.156 -1.6914  3.1015 -0.8572
  100ILE      C 1504   2.968   4.438   4.888  0.2685 -0.3612 -0.3733
  100ILE      O 1505   2.875   4.413   4.811 -0.5297  0.5837  0.2574
  101ASP      N 1506   3.075   4.505   4.842 -0.1816  0.9232  0.4074
  101ASP     HN 1507   3.155   4.511   4.901  1.4162 -0.6993 -1.4528
  101ASP     CA 1508   3.098   4.553   4.709  0.1684 -0.4037 -0.0239
  101ASP     HA 1509   3.014   4.618   4.693  0.2523 -0.2568  0.1319
  101ASP     CB 1510   3.218   4.649   4.712 -0.4629  0.3870  0.0801
  101ASP    HB1 1511   3.293   4.619   4.788  0.0134 -0.5154 -0.7210
  101ASP    HB2 1512   3.190   4.753   4.738 -1.0694  0.1561  0.3582
  101ASP     CG 1513   3.298   4.663   4.583 -0.2390 -0.2174  0.1482
  101ASP    OD1 1514   3.255   4.736   4.490  0.0286  0.0096  0.2001
  101ASP    OD2 1515   3.414   4.614   4.582 -0.1802 -0.0940  0.5954
  101ASP      C 1516   3.093   4.447   4.605  0.1095 -0.0714 -0.3606
  101ASP      O 1517   3.022   4.462   4.505 -0.4164 -0.7435 -0.0943
  102ARG      N 1518   3.159   4.333   4.633  0.6759  0.2910 -0.2024
  102ARG     HN 1519   3.206   4.328   4.720 -0.5178  1.5985  0.5702
  102ARG     CA 1520   3.165   4.216   4.551 -0.0194 -0.3162  0.5951
  102ARG     HA 1521   3.177   4.255   4.451  1.0443 -1.8461  0.0914
  102ARG     CB 1522   3.289   4.133   4.586 -0.0339 -0.5840  0.0232
  102ARG    HB1 1523   3.282   4.033   4.538 -0.7191  0.6885 -2.6790
  102ARG    HB2 1524   3.282   4.114   4.695  0.1894 -3.1337 -0.3312
  102ARG     CG 1525   3.425   4.199   4.564 -0.1500 -0.3263  0.0867
  102ARG    HG1 1526   3.498   4.119   4.586  2.7595  1.7098 -1.4687
  102ARG    HG2 1527   3.438   4.286   4.632 -0.3934  0.2092 -0.5426
  102ARG     CD 1528   3.470   4.256   4.429 -0.1707 -0.0239  0.2048
  102ARG    HD1 1529   3.427   4.190   4.351  3.1419  0.5253 -2.2774
  102ARG    HD2 1530   3.580   4.261   4.418 -0.1787 -1.0556 -0.5423
  102ARG     NE 1531   3.415   4.393   4.415 -0.3638 -0.0977  0.2368
  102ARG     HE 1532   3.419   4.460   4.489  2.3807  2.3116 -1.8317
  102ARG     CZ 1533   3.368   4.436   4.294  1.1011  0.1314 -0.2730
  102ARG    NH1 1534   3.390   4.359   4.184  0.4078 -0.5973  0.0911
  102ARG   HH11 1535   3.435   4.269   4.184  2.5759  0.4120  0.8934
  102ARG   HH12 1536   3.362   4.401   4.098 -1.3102 -0.2754  0.7756
  102ARG    NH2 1537   3.312   4.559   4.273 -0.2178 -0.3679  0.2043
  102ARG   HH21 1538   3.317   4.630   4.344  0.4097 -1.6609  1.5210
  102ARG   HH22 1539   3.256   4.573   4.192  1.0298  1.2430 -0.4479
  102ARG      C 1540   3.032   4.147   4.547 -0.1400 -0.0463 -0.2252
  102ARG      O 1541   2.990   4.090   4.447 -0.2836  0.0410 -0.2149
  103TYR      N 1542   2.951   4.150   4.654 -0.5829 -0.6240 -0.5407
  103TYR     HN 1543   2.988   4.184   4.740 -1.1416  0.8222 -0.8382
  103TYR     CA 1544   2.814   4.109   4.660 -0.6157 -0.4535 -0.0874
  103TYR     HA 1545   2.812   4.007   4.624 -0.2711 -0.1943 -0.8672
  103TYR     CB 1546   2.753   4.108   4.801  0.5002 -0.4788  0.4101
  103TYR    HB1 1547   2.758   4.209   4.847  2.5863 -0.3784  0.0363
  103TYR    HB2 1548   2.824   4.048   4.862  0.0323  0.4295  1.9103
  103TYR     CG 1549   2.611   4.063   4.800  0.5181 -0.5332  0.2398
  103TYR    CD1 1550   2.573   3.937   4.760 -0.1660 -0.2821  0.0745
  103TYR    HD1 1551   2.655   3.870   4.737 -0.6400 -0.5388 -0.9322
  103TYR    CE1 1552   2.443   3.895   4.758 -0.2256 -0.1200  0.4976
  103TYR    HE1 1553   2.426   3.789   4.740  1.9939 -0.3359 -0.6835
  103TYR     CZ 1554   2.346   3.988   4.785  0.0580  0.1268  0.6638
  103TYR     OH 1555   2.208   3.957   4.796  0.2589 -0.8327  0.5645
  103TYR     HH 1556   2.158   4.039   4.800  0.2779 -0.8564  3.1415
  103TYR    CD2 1557   2.510   4.151   4.833  0.3130 -0.3890 -0.7597
  103TYR    HD2 1558   2.533   4.252   4.862 -0.5524 -0.0921 -1.0727
  103TYR    CE2 1559   2.377   4.117   4.823  0.0671  0.1827  0.4707
  103TYR    HE2 1560   2.307   4.198   4.838  0.3170  0.5453 -0.2893
  103TYR      C 1561   2.735   4.186   4.561 -0.0218 -0.0936 -0.2873
  103TYR      O 1562   2.652   4.141   4.482  0.3010 -0.6870 -0.2863
  104ILE      N 1563   2.739   4.321   4.562 -0.5626 -0.0763 -0.1073
  104ILE     HN 1564   2.803   4.372   4.619 -1.6486 -0.2475  1.3137
  104ILE     CA 1565   2.648   4.406   4.491  0.3220  0.3378 -0.7663
  104ILE     HA 1566   2.551   4.358   4.498  0.5906  0.0149  2.2723
  104ILE     CB 1567   2.644   4.547   4.542  0.1404  0.0382  0.0623
  104ILE     HB 1568   2.739   4.602   4.528 -0.3537  0.6787 -0.8031
  104ILE    CG2 1569   2.549   4.637   4.461 -0.2922 -0.3483  0.1342
  104ILE   HG21 1570   2.577   4.662   4.356 -1.5518  0.2518 -0.0702
  104ILE   HG22 1571   2.552   4.732   4.518  1.3808 -0.4990  0.3437
  104ILE   HG23 1572   2.444   4.601   4.463 -1.9062  3.7089 -1.4433
  104ILE    CG1 1573   2.602   4.546   4.690 -0.5568 -0.6214 -0.1340
  104ILE   HG11 1574   2.648   4.451   4.726  1.0193  0.0913 -0.2016
  104ILE   HG12 1575   2.493   4.530   4.705 -0.4726 -1.0340  0.0542
  104ILE     CD 1576   2.659   4.663   4.769 -0.5236 -0.6089 -0.1759
  104ILE    HD1 1577   2.654   4.635   4.877 -1.0220  0.6151  0.1418
  104ILE    HD2 1578   2.594   4.754   4.766  0.6516  0.2238 -1.2644
  104ILE    HD3 1579   2.765   4.688   4.748  0.4925 -2.2269  2.4418
  104ILE      C 1580   2.685   4.398   4.347  0.5270  0.4946 -0.7229
  104ILE      O 1581   2.603   4.391   4.256 -0.1270  0.2007 -0.1235
  105ALA      N 1582   2.816   4.391   4.319  0.6657 -0.3094  0.0868
  105ALA     HN 1583   2.877   4.406   4.397 -0.5940 -1.9696  1.4588
  105ALA     CA 1584   2.863   4.380   4.185  0.3587  0.4688 -0.0880
  105ALA     HA 1585   2.829   4.464   4.126 -0.1037 -0.9231 -1.8958
  105ALA     CB 1586   3.017   4.371   4.186  0.3254 -0.0961  0.4474
  105ALA    HB1 1587   3.058   4.279   4.233  1.0493  0.0664  0.1440
  105ALA    HB2 1588   3.065   4.462   4.228  1.2911  0.2805 -1.3759
  105ALA    HB3 1589   3.059   4.358   4.084 -1.2780  0.0953 -0.2678
  105ALA      C 1590   2.813   4.258   4.116  0.1402  0.2718  0.4222
  105ALA      O 1591   2.779   4.273   3.999 -0.0600  0.1013  0.4584
  106ILE      N 1592   2.815   4.138   4.178  0.0235  0.1166  0.1267
  106ILE     HN 1593   2.871   4.119   4.259  0.4569 -1.0723 -0.4376
  106ILE     CA 1594   2.758   4.027   4.108 -0.1196  0.1516  0.1872
  106ILE     HA 1595   2.787   4.029   4.004  2.3677  0.5387  0.8176
  106ILE     CB 1596   2.828   3.908   4.166  0.1991  0.4614  0.4420
  106ILE     HB 1597   2.935   3.929   4.191  0.4766  0.0228 -0.3404
  106ILE    CG2 1598   2.777   3.855   4.301 -0.1808 -0.1839  0.0458
  106ILE   HG21 1599   2.827   3.762   4.335  0.3040  0.3136  0.7022
  106ILE   HG22 1600   2.670   3.825   4.297  0.1266 -1.2674 -0.3774
  106ILE   HG23 1601   2.788   3.935   4.377 -1.8611 -0.4944  0.6643
  106ILE    CG1 1602   2.850   3.801   4.057 -0.1456  0.6564  0.1800
  106ILE   HG11 1603   2.885   3.849   3.963  1.1798 -1.2911 -0.3699
  106ILE   HG12 1604   2.759   3.746   4.026  0.8825  0.2445 -2.2846
  106ILE     CD 1605   2.952   3.694   4.094 -0.3088  0.4582  0.0534
  106ILE    HD1 1606   3.038   3.740   4.147 -0.1617  1.9390 -1.3655
  106ILE    HD2 1607   2.985   3.639   4.003  4.6937 -2.0578  2.9403
  106ILE    HD3 1608   2.909   3.616   4.160  1.4019 -0.7401 -0.1721
  106ILE      C 1609   2.610   4.013   4.119 -0.1401  0.1165 -0.1280
  106ILE      O 1610   2.542   3.957   4.034 -0.2339 -0.4708  0.3309
  107ARG      N 1611   2.554   4.067   4.229  0.3109 -0.5179  0.4136
  107ARG     HN 1612   2.619   4.098   4.298  1.5336 -1.6710 -0.1759
  107ARG     CA 1613   2.413   4.057   4.248  0.1693 -0.0485 -0.3714
  107ARG     HA 1614   2.377   3.957   4.232  0.2986 -0.2076  0.2920
  107ARG     CB 1615   2.373   4.099   4.391  0.2458  0.3541 -0.4649
  107ARG    HB1 1616   2.381   4.207   4.413 -1.1435  0.7618 -1.7858
  107ARG    HB2 1617   2.441   4.043   4.459 -0.9964 -1.4799 -0.6692
  107ARG     CG 1618   2.238   4.066   4.456  0.4426 -0.0780 -0.2742
  107ARG    HG1 1619   2.164   4.129   4.403  1.9798 -0.6271 -3.3531
  107ARG    HG2 1620   2.241   4.104   4.560  0.7531  0.5146 -0.4969
  107ARG     CD 1621   2.183   3.923   4.453 -0.0289  0.1035 -0.3284
  107ARG    HD1 1622   2.093   3.924   4.518 -0.3578 -0.5840 -0.7600
  107ARG    HD2 1623   2.262   3.857   4.495  0.5051  1.6870  1.2437
  107ARG     NE 1624   2.146   3.875   4.317  0.0887 -0.1944 -0.2565
  107ARG     HE 1625   2.168   3.932   4.238  1.6678 -1.0418 -0.4713
  107ARG     CZ 1626   2.161   3.742   4.289 -0.2260 -0.2755 -0.0416
  107ARG    NH1 1627   2.148   3.644   4.383 -0.0278 -0.5267 -0.2764
  107ARG   HH11 1628   2.097   3.668   4.465 -1.6487  0.7961 -1.6064
  107ARG   HH12 1629   2.134   3.550   4.351  1.2407 -0.5335 -0.8963
  107ARG    NH2 1630   2.181   3.704   4.160  0.2678 -0.1791  0.0043
  107ARG   HH21 1631   2.197   3.607   4.140 -1.0014 -0.5517  0.6672
  107ARG   HH22 1632   2.174   3.772   4.087  0.1943  1.4128  1.4482
  107ARG      C 1633   2.330   4.141   4.157 -0.2353  0.3838  0.3868
  107ARG      O 1634   2.220   4.100   4.119  0.0681  0.1177 -0.2040
  108ILE      N 1635   2.383   4.254   4.107  0.4526  0.0282  0.3101
  108ILE     HN 1636   2.474   4.274   4.143  0.4590 -3.1047  2.4231
  108ILE     CA 1637   2.314   4.347   4.022 -0.0622 -0.1645  0.5149
  108ILE     HA 1638   2.247   4.282   3.968  1.1613 -2.0650  1.1766
  108ILE     CB 1639   2.221   4.444   4.088 -0.0945  0.4069 -0.3646
  108ILE     HB 1640   2.203   4.525   4.014 -1.3046  0.3862 -0.1065
  108ILE    CG2 1641   2.089   4.372   4.121  0.3793 -0.1908  0.2521
  108ILE   HG21 1642   2.096   4.317   4.217  1.2170 -0.2730  0.1562
  108ILE   HG22 1643   2.058   4.303   4.040  2.4611 -0.0434 -0.7381
  108ILE   HG23 1644   2.014   4.452   4.140 -0.4698 -0.8763 -0.1227
  108ILE    CG1 1645   2.270   4.510   4.217 -0.1483  0.2396 -0.2587
  108ILE   HG11 1646   2.373   4.549   4.203  0.3410 -0.6383  0.7050
  108ILE   HG12 1647   2.288   4.429   4.292 -1.4063 -0.9539 -1.2027
  108ILE     CD 1648   2.186   4.612   4.294 -0.2149 -0.2909  0.3834
  108ILE    HD1 1649   2.106   4.553   4.343 -0.9450 -0.9113 -1.4862
  108ILE    HD2 1650   2.129   4.684   4.231  1.4854  0.7126 -0.0764
  108ILE    HD3 1651   2.246   4.669   4.368  1.8527 -1.9103  0.0729
  108ILE      C 1652   2.403   4.409   3.920 -0.6571  0.1749  0.2026
  108ILE      O 1653   2.426   4.529   3.927  0.4966 -0.0166 -0.1725
  109PRO      N 1654   2.459   4.338   3.826 -0.2298  0.4304  0.2623
  109PRO     CD 1655   2.426   4.199   3.796 -0.2060  0.5555 -0.3414
  109PRO    HD1 1656   2.324   4.172   3.760 -0.5287  2.0935 -0.6529
  109PRO    HD2 1657   2.463   4.133   3.877 -1.7251  2.6202  2.1832
  109PRO     CA 1658   2.571   4.388   3.752  0.0178 -0.2595  0.1543
  109PRO     HA 1659   2.640   4.417   3.830 -0.1613  0.7082 -0.0333
  109PRO     CB 1660   2.630   4.261   3.693 -0.4518 -0.6472  0.5153
  109PRO    HB1 1661   2.692   4.211   3.770 -0.5500  0.3412  1.2471
  109PRO    HB2 1662   2.687   4.278   3.600 -0.3201 -1.6053  0.4121
  109PRO     CG 1663   2.513   4.163   3.674 -0.6147 -0.2884 -0.3865
  109PRO    HG1 1664   2.453   4.195   3.586 -1.7473  0.7204  0.7141
  109PRO    HG2 1665   2.544   4.056   3.674  0.8856  0.0879  1.3050
  109PRO      C 1666   2.546   4.500   3.657  0.5076 -0.9436 -0.7946
  109PRO      O 1667   2.642   4.564   3.614  0.6895 -0.0220  0.8521
  110LEU      N 1668   2.423   4.543   3.623  0.5659 -0.2127 -0.1279
  110LEU     HN 1669   2.333   4.504   3.644  1.3057 -1.9603 -0.0552
  110LEU     CA 1670   2.404   4.650   3.531 -0.6387 -0.2650  0.0429
  110LEU     HA 1671   2.496   4.672   3.480 -0.5576 -0.8719 -0.0702
  110LEU     CB 1672   2.296   4.630   3.424 -0.3003  0.0832 -0.3681
  110LEU    HB1 1673   2.286   4.717   3.355  0.3487  0.4525  0.0002
  110LEU    HB2 1674   2.204   4.611   3.483 -0.2965 -0.4393 -0.5189
  110LEU     CG 1675   2.328   4.512   3.330  0.7545  0.0181  0.0586
  110LEU     HG 1676   2.330   4.420   3.391 -1.1780 -0.0337  0.1078
  110LEU    CD1 1677   2.217   4.496   3.225  0.7383  0.2312  0.0418
  110LEU   HD11 1678   2.242   4.405   3.165 -0.1055 -1.9740  2.8191
  110LEU   HD12 1679   2.213   4.591   3.168 -1.2667 -0.5610 -1.2896
  110LEU   HD13 1680   2.114   4.486   3.267  1.3528  2.4437  2.2965
  110LEU    CD2 1681   2.465   4.523   3.261  0.9149  0.0332  0.3779
  110LEU   HD21 1682   2.486   4.431   3.202 -1.2425  1.8809 -3.7147
  110LEU   HD22 1683   2.546   4.527   3.337  1.6082  0.7044 -0.3820
  110LEU   HD23 1684   2.473   4.606   3.188  1.4774 -2.0329 -2.0706
  110LEU      C 1685   2.381   4.778   3.604 -0.4350 -0.1426 -0.1072
  110LEU      O 1686   2.369   4.890   3.555 -0.2985 -0.0162  0.1427
  111ARG      N 1687   2.376   4.764   3.738  0.2482  0.1104 -0.0515
  111ARG     HN 1688   2.380   4.672   3.777 -1.4246 -0.1491 -0.4229
  111ARG     CA 1689   2.343   4.871   3.827 -0.4479 -0.0087 -0.1600
  111ARG     HA 1690   2.319   4.968   3.784  0.2202  1.0473  1.7368
  111ARG     CB 1691   2.237   4.830   3.930  0.2942  0.1088  0.6567
  111ARG    HB1 1692   2.278   4.774   4.017 -1.2944  0.3923  1.6285
  111ARG    HB2 1693   2.171   4.759   3.876  0.3093 -0.3286  1.1997
  111ARG     CG 1694   2.156   4.952   3.974  0.6486  0.3536  0.6364
  111ARG    HG1 1695   2.098   4.985   3.886  0.4005  0.7354  0.9414
  111ARG    HG2 1696   2.219   5.040   3.996  1.3169  0.0310  0.0523
  111ARG     CD 1697   2.075   4.933   4.103  0.0473  0.0340  0.2155
  111ARG    HD1 1698   2.032   5.033   4.126  1.5426  0.9390 -0.7180
  111ARG    HD2 1699   2.141   4.897   4.185  0.0795  0.6092  0.4481
  111ARG     NE 1700   1.967   4.833   4.082 -0.4547  0.6480 -0.1628
  111ARG     HE 1701   1.934   4.799   3.993  0.8220 -0.4644 -0.2452
  111ARG     CZ 1702   1.883   4.786   4.179  0.4173  0.1837  0.3725
  111ARG    NH1 1703   1.876   4.827   4.309  0.3727 -0.2120  0.4955
  111ARG   HH11 1704   1.932   4.906   4.335  1.3658 -0.9414  0.6261
  111ARG   HH12 1705   1.815   4.781   4.374 -1.9014  1.0459 -0.6401
  111ARG    NH2 1706   1.813   4.671   4.161  0.2878  0.3285 -0.0605
  111ARG   HH21 1707   1.825   4.615   4.079 -0.6780 -0.1792  0.1291
  111ARG   HH22 1708   1.782   4.628   4.246  1.2696 -1.3336 -0.4972
  111ARG      C 1709   2.459   4.905   3.914 -0.5609 -0.3280  0.1161
  111ARG      O 1710   2.457   4.992   4.000  0.6620 -0.2510  0.0828
  112TYR      N 1711   2.576   4.840   3.897 -0.1767  0.5115 -0.4912
  112TYR     HN 1712   2.573   4.769   3.827 -0.9197  0.9431 -0.9158
  112TYR     CA 1713   2.691   4.853   3.980 -0.4167 -0.1612 -0.0512
  112TYR     HA 1714   2.656   4.838   4.082 -0.4125  1.6171  0.2451
  112TYR     CB 1715   2.798   4.753   3.933 -0.2219  0.0306 -0.0155
  112TYR    HB1 1716   2.829   4.767   3.828  0.7342 -1.4214  0.0447
  112TYR    HB2 1717   2.752   4.654   3.950 -0.0001 -0.3420 -1.4774
  112TYR     CG 1718   2.923   4.757   4.014 -0.5225  0.8166  0.4261
  112TYR    CD1 1719   2.929   4.723   4.147 -0.0444  0.0378  0.2157
  112TYR    HD1 1720   2.843   4.692   4.205  1.0430  0.0760  1.9466
  112TYR    CE1 1721   3.033   4.755   4.231  0.6572 -0.2582 -0.5304
  112TYR    HE1 1722   3.023   4.729   4.336 -0.7328 -1.3233 -0.8885
  112TYR     CZ 1723   3.141   4.822   4.179  0.5146  0.2744 -0.1434
  112TYR     OH 1724   3.245   4.860   4.266 -0.1265  0.6675  0.4660
  112TYR     HH 1725   3.230   4.822   4.353 -2.4067 -0.9330 -0.5369
  112TYR    CD2 1726   3.034   4.820   3.962 -0.2375 -0.2004 -0.2158
  112TYR    HD2 1727   3.037   4.854   3.859  1.1572  0.7975  0.1291
  112TYR    CE2 1728   3.141   4.848   4.044 -0.2247 -0.1901 -0.2359
  112TYR    HE2 1729   3.223   4.896   3.994 -0.4078 -1.3478 -1.7227
  112TYR      C 1730   2.749   4.991   3.982  0.1085 -0.3778 -0.1584
  112TYR      O 1731   2.767   5.040   4.093 -0.6986 -0.3695 -0.0219
  113ASN      N 1732   2.765   5.056   3.865  0.0523  0.3807  0.2521
  113ASN     HN 1733   2.751   5.003   3.782 -0.1201 -3.6630  2.6001
  113ASN     CA 1734   2.796   5.193   3.838  0.3725  0.2859  0.1307
  113ASN     HA 1735   2.888   5.220   3.887  1.3069 -0.0714 -1.3504
  113ASN     CB 1736   2.813   5.222   3.687  0.3077 -0.4932 -0.0302
  113ASN    HB1 1737   2.822   5.331   3.673 -2.7529 -0.0937  0.5462
  113ASN    HB2 1738   2.720   5.179   3.644 -0.5795  0.1023  1.2434
  113ASN     CG 1739   2.934   5.148   3.630  0.6525  0.0485 -0.0085
  113ASN    OD1 1740   2.995   5.057   3.687  0.0975 -0.6814 -0.5629
  113ASN    ND2 1741   2.963   5.197   3.507 -0.4161 -0.1751 -0.3621
  113ASN   HD21 1742   3.029   5.152   3.447  1.6970  1.1545  0.8518
  113ASN   HD22 1743   2.886   5.239   3.458  0.4625 -1.3150 -2.8812
  113ASN      C 1744   2.699   5.290   3.895  0.0046  0.0139 -0.0261
  113ASN      O 1745   2.740   5.395   3.946 -0.0076 -0.0445  0.1052
  114GLY      N 1746   2.568   5.261   3.891  0.0814 -0.2636 -0.5746
  114GLY     HN 1747   2.542   5.164   3.884  1.5833 -0.6947 -0.3955
  114GLY     CA 1748   2.458   5.338   3.941  0.6131  0.2669 -0.2106
  114GLY    HA1 1749   2.363   5.293   3.914  0.0282  1.1311  0.3735
  114GLY    HA2 1750   2.461   5.441   3.908 -0.5627  0.4788  0.2912
  114GLY      C 1751   2.451   5.357   4.088  0.1135 -0.1449 -0.1791
  114GLY      O 1752   2.410   5.463   4.136 -0.0353 -0.5359  0.5715
  115LEU      N 1753   2.504   5.256   4.159  0.3453  0.2184  0.1726
  115LEU     HN 1754   2.551   5.177   4.119  1.0602  0.7390 -0.0258
  115LEU     CA 1755   2.474   5.247   4.299 -0.3668 -0.7341 -0.0255
  115LEU     HA 1756   2.418   5.330   4.339 -0.1774  0.4963 -2.1183
  115LEU     CB 1757   2.399   5.118   4.335 -0.3792 -0.6868  0.1149
  115LEU    HB1 1758   2.451   5.045   4.269 -0.8599  1.1170 -2.4399
  115LEU    HB2 1759   2.295   5.134   4.300 -0.0517  1.0718 -0.1604
  115LEU     CG 1760   2.397   5.061   4.478 -0.0752  0.2424  0.5002
  115LEU     HG 1761   2.501   5.040   4.512 -0.5307 -2.1747  0.6021
  115LEU    CD1 1762   2.328   5.154   4.578 -0.3086  0.2954  0.2900
  115LEU   HD11 1763   2.364   5.259   4.583 -0.4813  0.4737 -1.4081
  115LEU   HD12 1764   2.329   5.109   4.679 -0.9055  1.1207  0.6786
  115LEU   HD13 1765   2.222   5.162   4.546  0.5190  3.2614 -2.1750
  115LEU    CD2 1766   2.331   4.922   4.482  0.1825  0.1165  0.3738
  115LEU   HD21 1767   2.370   4.848   4.409  1.5208  1.7961 -0.6917
  115LEU   HD22 1768   2.223   4.920   4.458 -0.0813 -1.2083  1.5573
  115LEU   HD23 1769   2.346   4.886   4.586  0.1835  2.1436  1.1050
  115LEU      C 1770   2.596   5.265   4.383 -0.4371  0.4111 -0.1516
  115LEU      O 1771   2.600   5.332   4.486  0.4964 -0.0475  0.1235
  116VAL      N 1772   2.707   5.203   4.339 -0.5372  0.1930 -0.0965
  116VAL     HN 1773   2.717   5.146   4.258  0.0542  1.3376 -0.8494
  116VAL     CA 1774   2.824   5.224   4.419 -0.3034  0.0254 -0.3916
  116VAL     HA 1775   2.797   5.237   4.523 -0.0346 -1.6587 -0.0795
  116VAL     CB 1776   2.891   5.090   4.431 -0.3230  0.0040 -0.5332
  116VAL     HB 1777   2.921   5.061   4.328  0.5594  1.4478 -0.7231
  116VAL    CG1 1778   3.022   5.100   4.511 -0.6680  0.0729  0.0215
  116VAL   HG11 1779   3.070   5.000   4.513 -2.1728 -0.7254 -1.3935
  116VAL   HG12 1780   3.013   5.133   4.617 -0.1846  1.7656 -0.4468
  116VAL   HG13 1781   3.095   5.165   4.460  1.4065 -1.9865  0.1998
  116VAL    CG2 1782   2.797   4.982   4.486 -0.0455 -0.0651 -0.1946
  116VAL   HG21 1783   2.757   5.007   4.586 -0.6697 -1.4651 -0.0748
  116VAL   HG22 1784   2.858   4.889   4.500  0.5569  0.6855  2.8134
  116VAL   HG23 1785   2.703   4.962   4.432  1.2026  1.6565 -3.2810
  116VAL      C 1786   2.911   5.334   4.368  0.0696  0.1592  0.5134
  116VAL      O 1787   3.003   5.322   4.288 -0.2065  0.1178  0.1983
  117THR      N 1788   2.877   5.454   4.418  0.0193  0.4314 -0.1697
  117THR     HN 1789   2.802   5.466   4.483 -0.3861 -1.5714 -0.2240
  117THR     CA 1790   2.929   5.586   4.396 -0.2077  0.5406 -0.0565
  117THR     HA 1791   2.958   5.590   4.292 -0.1090  2.6520  0.0193
  117THR     CB 1792   2.833   5.698   4.421 -0.9284 -0.1000  0.0800
  117THR     HB 1793   2.887   5.793   4.440 -0.1666 -1.0586  3.5278
  117THR    OG1 1794   2.745   5.667   4.528 -0.7057 -0.5697  0.1301
  117THR    HG1 1795   2.699   5.751   4.541 -0.4259 -0.1070 -1.6798
  117THR    CG2 1796   2.737   5.717   4.303 -0.4512 -0.7734 -0.4241
  117THR   HG21 1797   2.795   5.711   4.208 -1.4966  0.4931 -1.1821
  117THR   HG22 1798   2.679   5.811   4.316 -2.0268 -1.7033 -0.4952
  117THR   HG23 1799   2.665   5.633   4.294  0.2759 -1.2220 -2.9683
  117THR      C 1800   3.045   5.616   4.485 -0.1896 -0.6177  0.3309
  117THR      O 1801   3.046   5.582   4.603 -0.1810 -0.3943  0.3953
  118GLY      N 1802   3.150   5.671   4.420 -0.3014  0.2107  0.8395
  118GLY     HN 1803   3.148   5.673   4.321  1.1915 -0.0205  0.7895
  118GLY     CA 1804   3.276   5.711   4.474 -0.0486  0.8033 -0.1627
  118GLY    HA1 1805   3.336   5.758   4.398 -0.4623  0.6590 -0.5831
  118GLY    HA2 1806   3.316   5.622   4.521  1.0173  1.4400  0.1616
  118GLY      C 1807   3.266   5.806   4.589  0.0182 -0.2028  0.6970
  118GLY      O 1808   3.344   5.795   4.682  0.3260 -0.7789  0.3799
  119THR      N 1809   3.161   5.890   4.592 -0.3513 -0.6214 -0.0660
  119THR     HN 1810   3.092   5.888   4.519 -0.8795 -1.2260  0.4338
  119THR     CA 1811   3.126   5.968   4.707 -0.1175 -0.3173 -0.2010
  119THR     HA 1812   3.205   6.038   4.729 -0.9545  0.3687  0.7120
  119THR     CB 1813   3.007   6.056   4.679 -0.2589 -0.3476  0.3119
  119THR     HB 1814   2.961   6.092   4.774  1.4029  0.9422  0.6657
  119THR    OG1 1815   2.907   5.985   4.608 -0.5047  0.1009  0.2089
  119THR    HG1 1816   2.833   6.046   4.604  0.7803  1.7173 -2.6323
  119THR    CG2 1817   3.036   6.177   4.589 -0.0022 -0.3829  0.3443
  119THR   HG21 1818   3.113   6.231   4.648 -1.7942  0.2953  2.2264
  119THR   HG22 1819   2.947   6.244   4.591  1.4552  1.6993 -1.0298
  119THR   HG23 1820   3.065   6.153   4.485  1.1989 -3.1765  1.2370
  119THR      C 1821   3.093   5.888   4.828 -0.1031  0.2166  0.1623
  119THR      O 1822   3.138   5.913   4.939  0.7717  0.2773 -0.1939
  120ARG      N 1823   3.008   5.787   4.803 -0.1002  0.1171  0.5634
  120ARG     HN 1824   2.962   5.769   4.716  2.2977 -1.6823 -0.4441
  120ARG     CA 1825   2.954   5.710   4.912 -0.3252 -0.5453 -0.0055
  120ARG     HA 1826   2.951   5.772   5.000 -0.2182  0.1030 -0.4492
  120ARG     CB 1827   2.805   5.682   4.886 -0.4752 -0.1544  0.4184
  120ARG    HB1 1828   2.765   5.612   4.962  0.0672 -1.4000 -0.4068
  120ARG    HB2 1829   2.808   5.615   4.797  0.7486 -0.8007  0.9100
  120ARG     CG 1830   2.716   5.806   4.884 -0.1071  0.1021 -0.4824
  120ARG    HG1 1831   2.743   5.868   4.796  4.0116  0.3588  0.7583
  120ARG    HG2 1832   2.730   5.869   4.974  0.6214  0.3131 -0.7423
  120ARG     CD 1833   2.566   5.776   4.884  0.0333 -0.6193  0.1659
  120ARG    HD1 1834   2.543   5.709   4.970  0.2491 -0.5047  0.3141
  120ARG    HD2 1835   2.546   5.729   4.785  3.2853 -2.0293  0.0771
  120ARG     NE 1836   2.487   5.902   4.883 -0.2392 -0.7876  0.2616
  120ARG     HE 1837   2.536   5.988   4.867 -1.0772 -0.0238  1.6365
  120ARG     CZ 1838   2.351   5.902   4.869 -0.2716 -0.1060  0.5528
  120ARG    NH1 1839   2.263   5.799   4.860  0.0039 -0.3128  0.2308
  120ARG   HH11 1840   2.301   5.706   4.863 -0.4071 -0.4550  2.6267
  120ARG   HH12 1841   2.165   5.816   4.874  0.5723  1.5367  2.5572
  120ARG    NH2 1842   2.296   6.027   4.877 -0.3963 -0.0938 -0.3637
  120ARG   HH21 1843   2.356   6.107   4.884 -0.1432 -0.3437  0.4897
  120ARG   HH22 1844   2.197   6.038   4.885 -0.2724  0.8864  0.0564
  120ARG      C 1845   3.041   5.598   4.957  0.0290 -0.2506  0.0496
  120ARG      O 1846   3.026   5.556   5.071 -0.3361 -0.1039  0.0558
  121ALA      N 1847   3.134   5.552   4.871 -0.1896  0.2303 -0.4515
  121ALA     HN 1848   3.121   5.571   4.774  0.3952 -1.8174 -0.9870
  121ALA     CA 1849   3.236   5.460   4.912 -0.1790  0.5047  0.1549
  121ALA     HA 1850   3.196   5.370   4.956  1.6869 -0.4818 -0.0836
  121ALA     CB 1851   3.317   5.419   4.787 -0.0790 -0.2757  0.4692
  121ALA    HB1 1852   3.255   5.359   4.717 -0.8232  1.5864 -0.5487
  121ALA    HB2 1853   3.390   5.342   4.818 -1.0657 -1.0220  0.9931
  121ALA    HB3 1854   3.362   5.509   4.741 -0.7833 -0.6336 -0.9594
  121ALA      C 1855   3.325   5.529   5.009 -0.2481 -0.2486  0.7646
  121ALA      O 1856   3.343   5.477   5.119  0.0591 -0.2117  0.7342
  122LYS      N 1857   3.382   5.646   4.974  0.2397 -0.6466  0.1946
  122LYS     HN 1858   3.374   5.686   4.883  0.8898  1.0278  0.8356
  122LYS     CA 1859   3.463   5.723   5.063 -0.0335 -0.2232  0.0813
  122LYS     HA 1860   3.542   5.659   5.099 -0.1373 -1.1699 -1.3088
  122LYS     CB 1861   3.523   5.844   4.991 -0.6549 -0.1557 -0.3360
  122LYS    HB1 1862   3.564   5.914   5.068 -2.7031 -0.7961  1.4238
  122LYS    HB2 1863   3.439   5.903   4.949 -1.1364 -0.3702  0.3128
  122LYS     CG 1864   3.636   5.803   4.897 -0.1140  0.3595  0.0720
  122LYS    HG1 1865   3.602   5.718   4.833  0.5710  0.6197 -0.6573
  122LYS    HG2 1866   3.723   5.766   4.955  1.3872 -0.0212 -2.2781
  122LYS     CD 1867   3.701   5.906   4.805 -0.0763  0.0854 -0.2133
  122LYS    HD1 1868   3.806   5.877   4.787 -0.3739 -0.3574 -1.3041
  122LYS    HD2 1869   3.702   6.004   4.859 -0.9551  0.9977 -1.7557
  122LYS     CE 1870   3.616   5.943   4.683 -0.2382  0.2068 -0.0656
  122LYS    HE1 1871   3.514   5.969   4.717  0.4519  0.4902  1.9356
  122LYS    HE2 1872   3.607   5.853   4.618 -1.9778  0.5580 -0.3628
  122LYS     NZ 1873   3.655   6.064   4.607  0.3987  0.2028  0.2446
  122LYS    HZ1 1874   3.751   6.057   4.568 -0.4547  0.7621 -2.1111
  122LYS    HZ2 1875   3.639   6.149   4.665 -2.2096 -1.0960  1.6095
  122LYS    HZ3 1876   3.600   6.069   4.519  1.3020  1.1132 -0.2832
  122LYS      C 1877   3.394   5.772   5.186 -0.5007 -0.4379 -0.0903
  122LYS      O 1878   3.452   5.764   5.295 -0.4645  0.2018 -0.0578
  123GLY      N 1879   3.268   5.814   5.170 -0.1987  0.3521 -0.4769
  123GLY     HN 1880   3.228   5.838   5.082 -1.1484  1.7130  0.2860
  123GLY     CA 1881   3.178   5.828   5.281 -0.1261 -1.1563 -0.2085
  123GLY    HA1 1882   3.087   5.866   5.237  1.2964 -0.1277 -2.4345
  123GLY    HA2 1883   3.226   5.906   5.339  0.6026 -1.4376 -0.4185
  123GLY      C 1884   3.150   5.710   5.368 -0.6462 -0.4882  0.5459
  123GLY      O 1885   3.129   5.719   5.489  0.1531  0.5361  0.6211
  124ILE      N 1886   3.155   5.586   5.315  0.8434  0.1046 -0.7796
  124ILE     HN 1887   3.164   5.579   5.216  0.6538  1.5135 -0.9239
  124ILE     CA 1888   3.167   5.467   5.392  0.5328  0.1330 -0.6897
  124ILE     HA 1889   3.099   5.479   5.475 -0.7183  1.0751 -1.8146
  124ILE     CB 1890   3.116   5.347   5.318  0.5501 -0.3289  0.0324
  124ILE     HB 1891   3.134   5.366   5.210  2.1115 -0.6308  0.2182
  124ILE    CG2 1892   3.188   5.212   5.339  0.1916 -0.5826 -0.3479
  124ILE   HG21 1893   3.297   5.227   5.328  0.7148 -0.4188  3.5167
  124ILE   HG22 1894   3.142   5.136   5.272 -1.3244 -0.3037  0.3184
  124ILE   HG23 1895   3.168   5.186   5.445 -0.3053  0.6625 -0.1158
  124ILE    CG1 1896   2.963   5.336   5.329  0.5205  0.4590  0.4308
  124ILE   HG11 1897   2.935   5.246   5.270  2.3276 -1.3816  2.2082
  124ILE   HG12 1898   2.913   5.427   5.291  1.1033 -0.9177 -4.1462
  124ILE     CD 1899   2.911   5.310   5.471  0.0738 -0.2326  0.1447
  124ILE    HD1 1900   2.801   5.303   5.466 -0.0235  1.2978 -3.8484
  124ILE    HD2 1901   2.941   5.389   5.543 -1.7379 -0.9386  1.7478
  124ILE    HD3 1902   2.944   5.213   5.515 -0.0777 -1.3041 -1.9708
  124ILE      C 1903   3.295   5.442   5.463  0.2717  0.2288 -0.1748
  124ILE      O 1904   3.301   5.411   5.582  0.6918  0.4830 -0.1272
  125ILE      N 1905   3.414   5.463   5.403  0.3299  0.2256 -0.0606
  125ILE     HN 1906   3.420   5.485   5.306  0.8594 -1.1777 -0.3781
  125ILE     CA 1907   3.542   5.455   5.465  0.2602 -1.0837 -0.0525
  125ILE     HA 1908   3.543   5.359   5.515 -0.1626 -0.9718  0.1683
  125ILE     CB 1909   3.660   5.461   5.373  0.3623  0.2668  0.1440
  125ILE     HB 1910   3.655   5.561   5.325 -0.1468  0.4680  0.6093
  125ILE    CG2 1911   3.791   5.447   5.452  0.2861 -1.0082  0.0709
  125ILE   HG21 1912   3.877   5.416   5.389  1.0097  1.2855 -0.1591
  125ILE   HG22 1913   3.789   5.380   5.540  0.2223  0.3094  1.1003
  125ILE   HG23 1914   3.818   5.547   5.493 -1.2838  1.2479 -3.8445
  125ILE    CG1 1915   3.640   5.360   5.258 -0.1774  0.0930  0.3885
  125ILE   HG11 1916   3.538   5.372   5.216  0.0960 -0.2707 -0.3911
  125ILE   HG12 1917   3.641   5.261   5.307  1.1888 -0.2389 -0.2525
  125ILE     CD 1918   3.744   5.360   5.146 -0.1775 -0.1371  0.3899
  125ILE    HD1 1919   3.698   5.322   5.052  0.3307  0.7652 -0.2307
  125ILE    HD2 1920   3.837   5.301   5.161  0.2004  0.4091  0.2044
  125ILE    HD3 1921   3.787   5.458   5.119  3.3371 -1.5560  0.2962
  125ILE      C 1922   3.556   5.553   5.576 -0.1351 -0.3937 -0.6018
  125ILE      O 1923   3.610   5.517   5.681 -0.2923 -0.2652 -0.4768
  126ALA      N 1924   3.506   5.677   5.562 -0.2986 -0.4517 -0.5308
  126ALA     HN 1925   3.483   5.712   5.472  0.5926 -0.1415 -0.6470
  126ALA     CA 1926   3.506   5.769   5.672  0.0413 -0.5114 -0.4802
  126ALA     HA 1927   3.608   5.788   5.702  0.7049 -1.8755 -1.7222
  126ALA     CB 1928   3.434   5.897   5.625 -0.5067 -0.3637  0.7433
  126ALA    HB1 1929   3.339   5.860   5.581 -0.3213 -1.0532  0.9115
  126ALA    HB2 1930   3.475   5.942   5.532 -3.0801  0.2303 -0.1704
  126ALA    HB3 1931   3.419   5.964   5.712  0.6867  0.1862  0.5506
  126ALA      C 1932   3.441   5.721   5.797  0.0718 -0.4355 -0.4349
  126ALA      O 1933   3.501   5.725   5.904 -0.1092  0.5556 -0.3611
  127ILE      N 1934   3.322   5.660   5.784 -0.1261 -0.1014 -0.2011
  127ILE     HN 1935   3.281   5.645   5.694  0.3853 -1.0247 -0.2965
  127ILE     CA 1936   3.247   5.593   5.886 -0.0121 -0.1011 -0.1187
  127ILE     HA 1937   3.242   5.671   5.961  3.1469  1.3137 -1.1718
  127ILE     CB 1938   3.104   5.570   5.849 -0.1684  0.4990  0.1054
  127ILE     HB 1939   3.092   5.501   5.763  1.7394 -0.4649  0.5699
  127ILE    CG2 1940   3.036   5.492   5.962 -0.3688  0.5137 -0.0042
  127ILE   HG21 1941   3.024   5.556   6.053 -2.2477 -0.2716  0.3417
  127ILE   HG22 1942   3.083   5.393   5.977 -0.9367  0.0672 -1.0836
  127ILE   HG23 1943   2.935   5.455   5.933 -0.0975 -1.1418  1.0243
  127ILE    CG1 1944   3.031   5.704   5.825 -0.0654  0.3794 -0.9340
  127ILE   HG11 1945   3.078   5.770   5.750  0.1558 -0.1809 -1.2970
  127ILE   HG12 1946   3.033   5.759   5.921  0.5211 -1.4110  0.1398
  127ILE     CD 1947   2.885   5.694   5.783 -0.2492  0.4987 -0.3303
  127ILE    HD1 1948   2.840   5.795   5.772 -1.1889  0.5893  3.1400
  127ILE    HD2 1949   2.823   5.644   5.861 -0.0236  1.0566  0.2157
  127ILE    HD3 1950   2.875   5.632   5.691 -3.2167 -1.6967  1.2685
  127ILE      C 1951   3.321   5.474   5.938 -0.3571 -0.1995  0.1448
  127ILE      O 1952   3.322   5.452   6.059 -0.2812 -0.1023  0.1628
  128CYS      N 1953   3.392   5.393   5.858  0.0626 -0.0028  0.3143
  128CYS     HN 1954   3.395   5.394   5.758 -0.0299 -2.2674  0.2270
  128CYS     CA 1955   3.461   5.278   5.907  0.3104  0.1127  0.2371
  128CYS     HA 1956   3.386   5.221   5.960  1.1354  1.1172  2.6078
  128CYS     CB 1957   3.532   5.206   5.791  0.1965  0.7023 -0.2019
  128CYS    HB1 1958   3.606   5.129   5.823  0.1352  0.6464 -0.1972
  128CYS    HB2 1959   3.597   5.276   5.733  1.0316 -1.0478 -1.4661
  128CYS     SG 1960   3.420   5.120   5.677  0.7007 -0.1040 -0.0998
  128CYS    HG1 1961   3.398   5.227   5.601  0.4411  0.4336  0.7094
  128CYS      C 1962   3.566   5.299   6.011  0.5571 -0.4577  0.1075
  128CYS      O 1963   3.570   5.234   6.115  0.5635 -0.0949  0.3349
  129TRP      N 1964   3.650   5.400   5.984 -0.5191  0.5687  0.5255
  129TRP     HN 1965   3.631   5.451   5.900  1.5593 -0.9724 -0.9635
  129TRP     CA 1966   3.745   5.455   6.076 -0.0077  0.3431  0.1382
  129TRP     HA 1967   3.804   5.378   6.122 -2.0833 -1.4477 -0.0189
  129TRP     CB 1968   3.833   5.555   5.999  0.4848 -0.0604  0.1735
  129TRP    HB1 1969   3.888   5.627   6.063  1.5593 -0.9481  0.2727
  129TRP    HB2 1970   3.764   5.617   5.938 -0.3050  0.3578  1.4467
  129TRP     CG 1971   3.935   5.482   5.919  0.1253 -0.5414  0.1459
  129TRP    CD1 1972   3.918   5.428   5.795 -0.2083  0.1908 -0.1350
  129TRP    HD1 1973   3.832   5.437   5.730 -1.2517  1.1419  1.3208
  129TRP    NE1 1974   4.032   5.358   5.762 -0.3625 -0.1394  0.0319
  129TRP    HE1 1975   4.042   5.326   5.670  0.0892  1.5502 -0.5462
  129TRP    CE2 1976   4.129   5.373   5.858 -0.1191 -0.1172 -0.2171
  129TRP    CD2 1977   4.068   5.448   5.958  0.1998 -0.2949  0.1103
  129TRP    CE3 1978   4.141   5.476   6.069  0.2722  0.2706 -0.0748
  129TRP    HE3 1979   4.107   5.539   6.150 -0.5656  1.0427 -1.0033
  129TRP    CZ3 1980   4.273   5.438   6.076  0.1916  0.0475  0.3096
  129TRP    HZ3 1981   4.328   5.464   6.164  0.7352 -1.4173  0.4293
  129TRP    CZ2 1982   4.255   5.322   5.866 -0.0167  0.1569 -0.0963
  129TRP    HZ2 1983   4.293   5.245   5.802  0.8085 -1.0647  1.7825
  129TRP    CH2 1984   4.329   5.364   5.974  0.0174  0.8442 -0.3799
  129TRP    HH2 1985   4.423   5.314   5.988  0.5063  1.3275 -1.8165
  129TRP      C 1986   3.690   5.524   6.196 -0.1532 -0.2752  0.4303
  129TRP      O 1987   3.735   5.505   6.309  0.6811  1.2039  0.3702
  130VAL      N 1988   3.589   5.611   6.179  0.0938 -0.1012 -0.1598
  130VAL     HN 1989   3.557   5.633   6.087  1.3696  1.4732 -0.2604
  130VAL     CA 1990   3.510   5.659   6.288  0.3954  0.0193  0.0047
  130VAL     HA 1991   3.579   5.715   6.349  1.2562 -0.8853 -0.1109
  130VAL     CB 1992   3.404   5.750   6.234  0.4999 -0.0936 -0.3905
  130VAL     HB 1993   3.362   5.702   6.143 -2.2213 -0.4961  0.9880
  130VAL    CG1 1994   3.297   5.785   6.339  0.4345  0.3139 -0.5928
  130VAL   HG11 1995   3.235   5.872   6.310 -1.1591 -1.5540 -3.2016
  130VAL   HG12 1996   3.338   5.819   6.436 -0.4866  2.1138 -0.7863
  130VAL   HG13 1997   3.239   5.693   6.359 -0.0498 -0.0033 -3.1261
  130VAL    CG2 1998   3.467   5.885   6.197  0.5764 -0.1950 -0.6299
  130VAL   HG21 1999   3.507   5.935   6.288  1.3402 -0.7102 -0.6685
  130VAL   HG22 2000   3.392   5.955   6.155  1.2461  0.5204 -0.6510
  130VAL   HG23 2001   3.547   5.876   6.120 -1.0425  0.7088 -2.4918
  130VAL      C 2002   3.450   5.560   6.382 -0.0251  0.1754 -0.0992
  130VAL      O 2003   3.466   5.577   6.503 -0.4529 -0.5712  0.0738
  131LEU      N 2004   3.383   5.452   6.336 -0.2404  0.1318  0.3160
  131LEU     HN 2005   3.349   5.459   6.243 -1.4743 -1.3106  0.6307
  131LEU     CA 2006   3.333   5.347   6.420 -0.4489 -0.1677 -0.1795
  131LEU     HA 2007   3.271   5.389   6.498 -1.3421  0.3423 -1.1444
  131LEU     CB 2008   3.247   5.242   6.348 -0.0554 -0.4546 -0.2361
  131LEU    HB1 2009   3.208   5.176   6.428 -0.1581 -2.6916 -2.0484
  131LEU    HB2 2010   3.301   5.173   6.280  1.0097 -1.4966  1.6045
  131LEU     CG 2011   3.127   5.298   6.269 -0.2230  0.0925  0.3987
  131LEU     HG 2012   3.157   5.340   6.171  0.5163  0.8226  0.9236
  131LEU    CD1 2013   3.043   5.177   6.226  0.0063  0.3797 -0.8854
  131LEU   HD11 2014   2.958   5.202   6.159  0.6656 -0.2322 -1.9840
  131LEU   HD12 2015   3.008   5.119   6.314  2.4185 -0.8296 -0.6241
  131LEU   HD13 2016   3.112   5.109   6.171  0.0088  0.9126 -1.5563
  131LEU    CD2 2017   3.031   5.395   6.339 -0.7519  0.0135 -0.2106
  131LEU   HD21 2018   2.941   5.398   6.274 -0.9044  3.9074 -0.0713
  131LEU   HD22 2019   3.082   5.492   6.356 -0.7792 -0.2150  1.3271
  131LEU   HD23 2020   3.012   5.352   6.440  0.4299  1.1025  0.5123
  131LEU      C 2021   3.449   5.280   6.486  0.3574  1.1989 -0.1611
  131LEU      O 2022   3.443   5.259   6.607  0.2767 -0.0311 -0.3673
  132SER      N 2023   3.560   5.248   6.418 -0.2860 -0.2958 -0.5370
  132SER     HN 2024   3.559   5.283   6.325 -0.6611 -1.6192 -1.0549
  132SER     CA 2025   3.678   5.178   6.460 -0.2163 -0.0739 -0.3691
  132SER     HA 2026   3.640   5.085   6.498 -0.2450  0.6202  1.4268
  132SER     CB 2027   3.775   5.148   6.345 -0.3762  0.0850 -0.5473
  132SER    HB1 2028   3.860   5.087   6.384 -0.0374 -0.5551 -2.2102
  132SER    HB2 2029   3.819   5.241   6.305  2.4303  0.3104  2.5688
  132SER     OG 2030   3.712   5.062   6.252 -0.4552  0.2514 -0.6460
  132SER    HG1 2031   3.664   5.127   6.200 -1.1930  0.9293  0.8291
  132SER      C 2032   3.747   5.243   6.575  0.0231  0.0477 -0.5798
  132SER      O 2033   3.771   5.169   6.671  0.0347  0.4103 -0.3013
  133PHE      N 2034   3.769   5.375   6.571  0.3210  0.0618  0.7794
  133PHE     HN 2035   3.740   5.425   6.489  2.0199  0.6551  0.4852
  133PHE     CA 2036   3.811   5.459   6.679  0.3829  0.9486  0.0791
  133PHE     HA 2037   3.906   5.425   6.717 -0.1477  0.9109  1.4150
  133PHE     CB 2038   3.808   5.607   6.638 -0.5480  0.8252 -0.3079
  133PHE    HB1 2039   3.785   5.671   6.726  2.0812 -1.0062  1.8418
  133PHE    HB2 2040   3.743   5.626   6.550  0.0068 -1.4187 -1.2588
  133PHE     CG 2041   3.947   5.647   6.601 -0.1907 -0.1862 -0.0669
  133PHE    CD1 2042   4.038   5.680   6.698  0.1491 -0.8902 -0.1333
  133PHE    HD1 2043   4.016   5.682   6.804  0.9544  3.0402  0.1337
  133PHE    CE1 2044   4.165   5.719   6.665 -0.1553  0.1610 -0.1019
  133PHE    HE1 2045   4.233   5.751   6.743  0.7463 -0.8933 -0.4379
  133PHE     CZ 2046   4.201   5.721   6.532 -0.4894  0.1347 -0.1927
  133PHE     HZ 2047   4.304   5.738   6.506  0.0267  0.0433  1.6121
  133PHE    CD2 2048   3.984   5.655   6.469 -0.1090 -0.0262 -0.0345
  133PHE    HD2 2049   3.920   5.618   6.390  1.7761 -2.3344 -0.6244
  133PHE    CE2 2050   4.113   5.688   6.432 -0.1931 -0.0813 -0.3840
  133PHE    HE2 2051   4.148   5.680   6.331  0.1793 -2.7067 -0.1308
  133PHE      C 2052   3.729   5.446   6.802 -0.2715  0.4633 -0.3981
  133PHE      O 2053   3.785   5.443   6.912 -0.0486 -0.3715 -0.5324
  134ALA      N 2054   3.595   5.435   6.795 -0.3100  0.3891  0.3964
  134ALA     HN 2055   3.545   5.434   6.709  2.5880 -0.0626 -1.4290
  134ALA     CA 2056   3.520   5.417   6.915 -0.0935 -0.1356  0.4528
  134ALA     HA 2057   3.558   5.481   6.993 -2.0392  0.2079  1.1724
  134ALA     CB 2058   3.388   5.474   6.861  0.5044 -0.0729 -0.9857
  134ALA    HB1 2059   3.406   5.578   6.828 -0.1962  0.6123  0.6790
  134ALA    HB2 2060   3.308   5.482   6.938  0.4170 -2.8113 -0.6982
  134ALA    HB3 2061   3.342   5.413   6.780 -1.4317  0.4604 -0.3539
  134ALA      C 2062   3.517   5.278   6.970 -0.4903 -0.2463  0.1533
  134ALA      O 2063   3.524   5.252   7.090  0.0252  0.5362  0.2972
  135ILE      N 2064   3.522   5.177   6.881 -0.6978 -0.0866 -0.0409
  135ILE     HN 2065   3.514   5.199   6.784  0.7516  0.0329 -0.1473
  135ILE     CA 2066   3.543   5.040   6.916  0.2920  0.0874  0.0514
  135ILE     HA 2067   3.465   5.014   6.985  0.9084 -1.6044  0.1672
  135ILE     CB 2068   3.509   4.956   6.796 -0.1890  0.4920 -0.0979
  135ILE     HB 2069   3.563   4.993   6.706  0.5084 -0.9651 -0.3047
  135ILE    CG2 2070   3.560   4.811   6.808 -0.1870  0.4756 -0.3119
  135ILE   HG21 2071   3.545   4.761   6.710 -2.1416  1.1002 -0.3707
  135ILE   HG22 2072   3.499   4.752   6.879  0.2361 -1.3801 -1.4126
  135ILE   HG23 2073   3.666   4.793   6.834  0.1032  1.0161 -1.0787
  135ILE    CG1 2074   3.359   4.943   6.766 -0.1706  0.7570 -0.3070
  135ILE   HG11 2075   3.304   5.039   6.773  0.0519  0.8335  0.4265
  135ILE   HG12 2076   3.314   4.877   6.843 -0.2621  2.6378  1.3311
  135ILE     CD 2077   3.332   4.889   6.626 -0.5977 -0.2367  0.1489
  135ILE    HD1 2078   3.341   4.780   6.605 -2.0142 -0.1706 -1.0301
  135ILE    HD2 2079   3.396   4.943   6.553  1.9377 -1.4846  1.3351
  135ILE    HD3 2080   3.226   4.910   6.598 -0.6731  2.6893  2.2376
  135ILE      C 2081   3.672   5.011   6.986  0.2244  0.1817  0.2144
  135ILE      O 2082   3.676   4.940   7.086  0.1215  0.0773  0.1454
  136GLY      N 2083   3.782   5.068   6.933  0.2344 -0.2087 -0.1914
  136GLY     HN 2084   3.766   5.116   6.847  0.1351  1.1966  0.5846
  136GLY     CA 2085   3.910   5.039   6.988  0.4796 -0.2015 -0.7588
  136GLY    HA1 2086   3.991   5.066   6.922  0.0292  1.1364 -0.7951
  136GLY    HA2 2087   3.916   4.936   7.021  1.7692  0.6324  1.8970
  136GLY      C 2088   3.940   5.113   7.113  0.0809 -0.0563 -0.7489
  136GLY      O 2089   4.001   5.052   7.201  0.3533  0.0064 -0.8928
  137LEU      N 2090   3.900   5.240   7.135 -0.0119 -0.2067 -0.0123
  137LEU     HN 2091   3.842   5.285   7.068 -2.3221  1.4525  2.8427
  137LEU     CA 2092   3.946   5.321   7.243  0.0071 -0.2653  0.0236
  137LEU     HA 2093   4.037   5.274   7.277  0.6875  0.3407 -0.9259
  137LEU     CB 2094   3.984   5.465   7.207  0.2117 -0.2124  0.4380
  137LEU    HB1 2095   4.026   5.517   7.295 -0.2336  2.2575 -0.7124
  137LEU    HB2 2096   3.893   5.517   7.167 -1.7510 -4.4746 -1.2369
  137LEU     CG 2097   4.089   5.480   7.095  0.1377  0.4036  0.4474
  137LEU     HG 2098   4.041   5.440   7.004  0.7747  0.1281  0.2304
  137LEU    CD1 2099   4.104   5.632   7.077 -0.1324  0.3894  0.0898
  137LEU   HD11 2100   4.008   5.687   7.076 -0.1351  0.3767 -0.6466
  137LEU   HD12 2101   4.158   5.642   6.981 -0.9855  0.7382 -0.3629
  137LEU   HD13 2102   4.172   5.660   7.161 -1.6538 -0.0742  1.5280
  137LEU    CD2 2103   4.223   5.412   7.125 -0.4601 -0.7739  0.4795
  137LEU   HD21 2104   4.280   5.428   7.031  0.4045  0.7396  1.2279
  137LEU   HD22 2105   4.212   5.305   7.154  0.1255 -0.6312  1.2832
  137LEU   HD23 2106   4.280   5.459   7.208 -0.7633  0.6569 -0.0976
  137LEU      C 2107   3.837   5.325   7.345 -0.6811 -0.0258 -0.7166
  137LEU      O 2108   3.833   5.409   7.434  0.3265  0.0600 -0.7497
  138THR      N 2109   3.757   5.216   7.339 -0.0212 -0.5716  0.1974
  138THR     HN 2110   3.763   5.159   7.258  1.9437  1.8749 -1.5461
  138THR     CA 2111   3.654   5.186   7.433 -0.5707  0.2391 -0.1308
  138THR     HA 2112   3.606   5.282   7.440  1.8433  1.4820  0.7056
  138THR     CB 2113   3.561   5.075   7.395 -0.2989 -0.1521  0.3315
  138THR     HB 2114   3.612   4.987   7.351 -0.7001 -0.0509 -0.3532
  138THR    OG1 2115   3.458   5.120   7.307 -0.1673  0.1745  0.3454
  138THR    HG1 2116   3.497   5.156   7.227  0.8415  1.5280  1.3973
  138THR    CG2 2117   3.477   5.028   7.515 -0.3388 -0.0078  0.3597
  138THR   HG21 2118   3.540   4.956   7.571 -2.8126 -2.0022  0.7950
  138THR   HG22 2119   3.387   4.971   7.484 -2.7235  0.4740  5.2911
  138THR   HG23 2120   3.443   5.114   7.577 -1.7572 -0.9203  0.9019
  138THR      C 2121   3.708   5.172   7.572 -0.1781  0.2122 -0.2839
  138THR      O 2122   3.644   5.234   7.656 -0.5439 -0.3425 -0.1446
  139PRO      N 2123   3.812   5.109   7.616 -0.0152  0.6411 -0.0589
  139PRO     CD 2124   3.887   5.009   7.541 -0.8930 -0.2824  0.2837
  139PRO    HD1 2125   3.962   5.061   7.479 -0.6833 -2.6239 -1.5596
  139PRO    HD2 2126   3.821   4.956   7.468 -1.0446  0.6904 -0.2963
  139PRO     CA 2127   3.863   5.112   7.750 -0.2797  0.0663  0.0588
  139PRO     HA 2128   3.781   5.064   7.802 -0.9573 -0.3848 -1.3853
  139PRO     CB 2129   3.985   5.021   7.760 -0.3586 -0.1031 -0.5284
  139PRO    HB1 2130   3.991   4.965   7.855  1.5840  0.0345 -0.5259
  139PRO    HB2 2131   4.081   5.066   7.725 -0.9034 -0.6907 -3.0092
  139PRO     CG 2132   3.958   4.922   7.646  0.0923 -0.3482 -0.4248
  139PRO    HG1 2133   4.052   4.877   7.609 -0.4483 -1.5872 -0.3573
  139PRO    HG2 2134   3.880   4.845   7.667  0.4606 -1.1593 -1.8876
  139PRO      C 2135   3.870   5.245   7.819 -0.3273 -0.0383  0.2676
  139PRO      O 2136   3.856   5.255   7.940 -0.0731  0.4927  0.2545
  140MET      N 2137   3.894   5.353   7.742  0.8274 -0.0492  0.5843
  140MET     HN 2138   3.916   5.344   7.645  1.1940  1.2583  0.5279
  140MET     CA 2139   3.894   5.488   7.787  0.1129  0.0265  0.3754
  140MET     HA 2140   3.937   5.490   7.886  1.9633 -0.0753 -0.3833
  140MET     CB 2141   3.976   5.571   7.686  0.3855 -0.1739  0.4310
  140MET    HB1 2142   3.974   5.676   7.724 -5.5716  0.8623 -1.7561
  140MET    HB2 2143   3.934   5.581   7.584  3.3333  0.4366 -0.8238
  140MET     CG 2144   4.125   5.538   7.675  0.4331  0.0538  0.3799
  140MET    HG1 2145   4.135   5.428   7.661 -0.2474  0.2712 -2.7202
  140MET    HG2 2146   4.178   5.570   7.767  0.1192  1.8558 -0.0312
  140MET     SD 2147   4.203   5.621   7.533  0.1058 -0.2141  0.0402
  140MET     CE 2148   4.342   5.688   7.628 -0.0744  0.8508 -0.4386
  140MET    HE1 2149   4.390   5.601   7.677 -1.9257  0.3707  0.6258
  140MET    HE2 2150   4.314   5.756   7.711  0.6954 -0.5068  0.9849
  140MET    HE3 2151   4.414   5.749   7.568 -1.2010  1.2305 -1.4375
  140MET      C 2152   3.763   5.555   7.811 -0.0798 -0.3052  0.2470
  140MET      O 2153   3.757   5.664   7.866  0.1428  0.0452 -0.4051
  141LEU      N 2154   3.658   5.483   7.768 -0.3647  0.2974 -0.0860
  141LEU     HN 2155   3.678   5.396   7.724  3.3109 -0.7000  2.9566
  141LEU     CA 2156   3.523   5.524   7.793 -0.4539  0.0977 -0.2332
  141LEU     HA 2157   3.515   5.632   7.782  1.6266  0.1808 -1.5646
  141LEU     CB 2158   3.428   5.466   7.687 -0.5805  0.0728 -0.1054
  141LEU    HB1 2159   3.323   5.501   7.699 -0.3380  0.7111  0.1937
  141LEU    HB2 2160   3.421   5.355   7.692  0.3724 -0.0319 -0.8743
  141LEU     CG 2161   3.455   5.518   7.545  0.3466 -0.6553 -0.2054
  141LEU     HG 2162   3.556   5.493   7.506  0.2153  1.0152 -1.7377
  141LEU    CD1 2163   3.367   5.436   7.449 -0.1736  0.1828 -0.4474
  141LEU   HD11 2164   3.405   5.332   7.441 -2.1706 -0.5473 -1.2625
  141LEU   HD12 2165   3.369   5.477   7.345  1.0514  0.9691 -0.1435
  141LEU   HD13 2166   3.261   5.431   7.482 -0.0797 -1.4873 -0.3482
  141LEU    CD2 2167   3.434   5.668   7.517 -0.0420 -0.6857 -0.0809
  141LEU   HD21 2168   3.493   5.729   7.588 -0.2522 -2.1921  1.4740
  141LEU   HD22 2169   3.327   5.697   7.525  0.1340  0.2679 -1.0073
  141LEU   HD23 2170   3.484   5.689   7.420 -0.3333  1.5361  0.2137
  141LEU      C 2171   3.481   5.472   7.926  0.3898 -0.7358 -0.2796
  141LEU      O 2172   3.365   5.485   7.967  0.6707 -0.4084  0.4330
  142GLY      N 2173   3.571   5.413   8.007  0.2768 -0.2511  0.2094
  142GLY     HN 2174   3.662   5.411   7.967 -0.4384 -1.5764 -1.5092
  142GLY     CA 2175   3.550   5.372   8.142  0.3848  0.3369  0.4062
  142GLY    HA1 2176   3.454   5.402   8.181  1.4183  2.3954  1.5298
  142GLY    HA2 2177   3.629   5.412   8.204 -0.8043 -0.3156  2.4420
  142GLY      C 2178   3.547   5.224   8.161 -0.2213  0.2197 -0.5376
  142GLY      O 2179   3.480   5.178   8.253  0.4007 -0.1682 -0.2742
  143TRP      N 2180   3.611   5.143   8.075 -0.1358  0.0349 -0.3008
  143TRP     HN 2181   3.658   5.179   7.994 -0.9929  0.5425 -0.5916
  143TRP     CA 2182   3.604   5.001   8.088 -0.1192  0.0827  0.2226
  143TRP     HA 2183   3.562   4.971   8.183  1.1065 -1.9685  0.1803
  143TRP     CB 2184   3.527   4.937   7.971 -0.2153 -0.1339  0.4023
  143TRP    HB1 2185   3.580   4.959   7.876 -2.6663  0.0444 -1.0068
  143TRP    HB2 2186   3.428   4.988   7.974 -0.1780 -0.0064 -0.4208
  143TRP     CG 2187   3.496   4.791   7.973  0.2377 -0.2424 -0.4563
  143TRP    CD1 2188   3.538   4.700   8.065  0.6394 -0.3560 -0.7465
  143TRP    HD1 2189   3.608   4.722   8.144 -1.2056  0.1343  0.8196
  143TRP    NE1 2190   3.489   4.576   8.033 -0.2490 -0.4148  0.7376
  143TRP    HE1 2191   3.510   4.486   8.063 -1.7433 -0.3266  2.1987
  143TRP    CE2 2192   3.417   4.588   7.916  0.3582 -0.4023  0.3605
  143TRP    CD2 2193   3.427   4.718   7.871 -0.1101 -0.5020 -0.0347
  143TRP    CE3 2194   3.367   4.753   7.754  0.7286 -0.1684 -0.3731
  143TRP    HE3 2195   3.363   4.851   7.708  0.4252  0.8536  1.7134
  143TRP    CZ3 2196   3.308   4.655   7.678  0.5401  0.0641 -0.5279
  143TRP    HZ3 2197   3.283   4.675   7.575 -0.7498 -0.1496 -0.2765
  143TRP    CZ2 2198   3.357   4.492   7.841 -0.1484 -0.0537  0.3138
  143TRP    HZ2 2199   3.356   4.392   7.883  0.7392 -0.0838  0.2855
  143TRP    CH2 2200   3.305   4.524   7.718  1.1073  0.1571 -0.1762
  143TRP    HH2 2201   3.255   4.449   7.659  2.0869 -1.1843  0.6237
  143TRP      C 2202   3.746   4.960   8.102  0.0520  0.6520  0.1719
  143TRP      O 2203   3.805   4.905   8.008  0.2039 -0.0822  0.6886
  144ASN      N 2204   3.805   4.982   8.221 -0.6206 -0.5263  0.7380
  144ASN     HN 2205   3.751   5.014   8.299  0.2760  0.4178  0.9862
  144ASN     CA 2206   3.942   4.949   8.244 -0.3601  0.1742  0.1930
  144ASN     HA 2207   3.971   4.861   8.189 -2.9483 -0.7049  0.0879
  144ASN     CB 2208   4.013   5.081   8.209 -0.5446  0.2407  0.0671
  144ASN    HB1 2209   3.996   5.109   8.102 -0.0969  2.2209  0.4648
  144ASN    HB2 2210   4.124   5.076   8.217 -0.5927  0.9799  1.3277
  144ASN     CG 2211   3.977   5.205   8.289 -0.0861  0.5811 -0.2443
  144ASN    OD1 2212   3.982   5.198   8.412  0.3004  0.2026 -0.2800
  144ASN    ND2 2213   3.943   5.315   8.217  0.1065  0.1246 -1.0444
  144ASN   HD21 2214   3.914   5.395   8.271  2.2425 -0.7603  1.6692
  144ASN   HD22 2215   3.950   5.315   8.118  0.4171 -0.4387 -1.0275
  144ASN      C 2216   3.967   4.910   8.385  0.4662  0.9304  0.2645
  144ASN      O 2217   3.869   4.896   8.458  0.3591  0.2231 -0.0067
  145ASN      N 2218   4.092   4.872   8.418  0.2239 -0.2488 -0.1387
  145ASN     HN 2219   4.161   4.866   8.346  0.4630 -2.8222  0.2115
  145ASN     CA 2220   4.143   4.827   8.543 -0.0581 -0.5211 -0.1207
  145ASN     HA 2221   4.070   4.812   8.622  0.4010  0.5093  0.5289
  145ASN     CB 2222   4.224   4.698   8.526  0.2217 -0.4296  0.4837
  145ASN    HB1 2223   4.250   4.662   8.628  0.7072 -0.2204  0.4385
  145ASN    HB2 2224   4.314   4.713   8.463 -0.3851  0.3586 -0.2091
  145ASN     CG 2225   4.143   4.580   8.474  0.1989 -0.2287  0.0605
  145ASN    OD1 2226   4.022   4.575   8.498  0.1706  0.2224  0.0311
  145ASN    ND2 2227   4.203   4.500   8.383  0.0696  0.0043 -0.2325
  145ASN   HD21 2228   4.300   4.519   8.365  0.9582 -0.7963  3.0577
  145ASN   HD22 2229   4.156   4.420   8.346 -0.1186  0.2570 -0.5374
  145ASN      C 2230   4.222   4.936   8.608 -0.4557 -0.1585 -0.2391
  145ASN      O 2231   4.314   4.906   8.684 -0.2776  0.2874 -0.2756
  146CYS      N 2232   4.198   5.065   8.579 -0.2819  0.0166  0.3766
  146CYS     HN 2233   4.115   5.095   8.532 -0.6943  0.1290  1.1583
  146CYS     CA 2234   4.271   5.169   8.643  0.1004  0.0515 -0.1139
  146CYS     HA 2235   4.375   5.143   8.660 -0.3794 -1.9596 -0.0232
  146CYS     CB 2236   4.264   5.308   8.575 -0.3916 -0.0777 -0.3266
  146CYS    HB1 2237   4.314   5.387   8.635  0.1035  0.4352 -1.3983
  146CYS    HB2 2238   4.159   5.341   8.560  0.1048  0.9426 -1.7665
  146CYS     SG 2239   4.349   5.292   8.416  0.2767 -0.3175  0.0484
  146CYS      C 2240   4.239   5.200   8.785 -0.0341  0.1405 -0.1631
  146CYS      O 2241   4.322   5.251   8.860  0.0861 -0.7464  0.3086
  147GLY      N 2242   4.113   5.170   8.822  0.1268 -0.6217 -0.2242
  147GLY     HN 2243   4.047   5.118   8.769  2.0143  1.1789 -4.8853
  147GLY     CA 2244   4.066   5.175   8.957  0.5516  0.8049 -0.1095
  147GLY    HA1 2245   3.961   5.150   8.950  0.8174  0.1721 -2.8380
  147GLY    HA2 2246   4.090   5.267   9.009 -1.8440  1.1240  0.5233
  147GLY      C 2247   4.119   5.062   9.038 -0.7156  0.1030 -0.2373
  147GLY      O 2248   4.116   5.058   9.161 -0.6212 -0.3614 -0.2458
  148GLN      N 2249   4.187   4.963   8.976 -0.1349  0.1595  0.2921
  148GLN     HN 2250   4.203   4.976   8.878  1.3189  0.5516  0.5565
  148GLN     CA 2251   4.237   4.847   9.043 -0.1594  0.1710  0.3301
  148GLN     HA 2252   4.229   4.849   9.151 -0.1066  1.8369  0.3382
  148GLN     CB 2253   4.168   4.715   9.005 -0.1336  0.2772 -0.0915
  148GLN    HB1 2254   4.222   4.630   9.052  0.7105  0.2303 -1.1064
  148GLN    HB2 2255   4.172   4.705   8.895  1.7298  0.7231 -0.0988
  148GLN     CG 2256   4.025   4.706   9.058 -0.2396 -0.3124 -0.4763
  148GLN    HG1 2257   3.956   4.779   9.011 -1.7610  0.8370  3.1838
  148GLN    HG2 2258   4.033   4.730   9.166  0.8209  0.6972 -0.7627
  148GLN     CD 2259   3.961   4.568   9.048 -0.1562 -0.4015  0.1584
  148GLN    OE1 2260   3.983   4.499   8.948 -0.3479 -0.0135 -0.1538
  148GLN    NE2 2261   3.871   4.533   9.144 -0.3021 -0.4017  0.0215
  148GLN   HE21 2262   3.850   4.435   9.146  0.6125 -0.7672 -2.9623
  148GLN   HE22 2263   3.826   4.605   9.197  1.1576  1.5362 -1.2055
  148GLN      C 2264   4.384   4.831   9.027 -0.2067 -0.3040  0.3627
  148GLN      O 2265   4.427   4.756   8.939 -0.6408  0.2623 -0.3429
  149PRO      N 2266   4.470   4.908   9.087 -0.0989  0.3689 -0.6268
  149PRO     CD 2267   4.441   5.034   9.154 -0.1550 -0.2764  0.5884
  149PRO    HD1 2268   4.355   5.038   9.224 -1.1865  0.7710 -0.6990
  149PRO    HD2 2269   4.418   5.106   9.073 -0.7514 -1.6485 -0.4952
  149PRO     CA 2270   4.610   4.895   9.060 -0.0685  0.2987 -0.4374
  149PRO     HA 2271   4.630   4.884   8.954 -0.3405  1.9520 -0.6814
  149PRO     CB 2272   4.674   5.024   9.111 -0.1192  0.1371  0.0455
  149PRO    HB1 2273   4.692   5.089   9.022  2.1254  0.3736  0.6112
  149PRO    HB2 2274   4.775   5.020   9.156 -0.3967 -1.1883  0.5771
  149PRO     CG 2275   4.576   5.072   9.219 -0.0450  0.2174  0.0763
  149PRO    HG1 2276   4.594   5.018   9.314  0.4259 -0.8450 -0.5951
  149PRO    HG2 2277   4.571   5.182   9.230  0.5691  0.3476 -0.8800
  149PRO      C 2278   4.671   4.781   9.135  0.0946  0.5984 -0.1150
  149PRO      O 2279   4.638   4.756   9.251  0.4691  0.1280 -0.1086
  150LYS      N 2280   4.770   4.714   9.073  0.2685  0.5313  0.2297
  150LYS     HN 2281   4.798   4.754   8.986 -0.3905  2.1040  0.6889
  150LYS     CA 2282   4.847   4.617   9.143 -0.0821  0.3181  0.3240
  150LYS     HA 2283   4.789   4.579   9.226  0.9987 -1.9705  0.1058
  150LYS     CB 2284   4.872   4.500   9.046 -0.4679  0.0452  0.5541
  150LYS    HB1 2285   4.925   4.411   9.085  0.3798  0.3268  0.0732
  150LYS    HB2 2286   4.940   4.532   8.965 -0.8417  1.4441  0.7516
  150LYS     CG 2287   4.755   4.451   8.960 -0.4333  0.2393  0.3974
  150LYS    HG1 2288   4.714   4.537   8.903 -0.5763  2.9142  4.1557
  150LYS    HG2 2289   4.681   4.411   9.032  0.4916 -0.1934  1.1393
  150LYS     CD 2290   4.788   4.334   8.868 -0.3259  0.0523  0.6737
  150LYS    HD1 2291   4.826   4.246   8.925 -1.2801  0.9638  2.8214
  150LYS    HD2 2292   4.872   4.357   8.799  0.2922 -1.2600  0.9564
  150LYS     CE 2293   4.662   4.281   8.798  0.1574  0.3056 -0.4139
  150LYS    HE1 2294   4.604   4.362   8.747 -0.4483 -0.9893 -1.8448
  150LYS    HE2 2295   4.596   4.223   8.866  0.6168 -1.5403 -1.4776
  150LYS     NZ 2296   4.698   4.188   8.690  0.4733  0.2271 -0.2440
  150LYS    HZ1 2297   4.765   4.229   8.622  2.2286 -1.1314  0.5842
  150LYS    HZ2 2298   4.619   4.143   8.639  2.6719 -1.7566 -2.1837
  150LYS    HZ3 2299   4.740   4.107   8.740 -1.0904 -0.8103 -0.5216
  150LYS      C 2300   4.976   4.670   9.197  0.4356 -0.7801  0.1919
  150LYS      O 2301   5.082   4.671   9.135 -0.1087 -0.0767 -0.7518
  151GLU      N 2302   4.964   4.718   9.322 -0.1209  0.5293 -0.3411
  151GLU     HN 2303   4.877   4.703   9.369 -0.8813  0.3650 -1.7715
  151GLU     CA 2304   5.058   4.803   9.389  0.1079  0.3024 -0.3733
  151GLU     HA 2305   5.060   4.894   9.331  2.2053  1.1474  0.9252
  151GLU     CB 2306   5.010   4.843   9.529 -0.4813 -0.2235 -0.4200
  151GLU    HB1 2307   5.082   4.916   9.571 -2.4999  1.9081 -0.4332
  151GLU    HB2 2308   4.999   4.752   9.592 -2.2428 -1.4995 -2.4270
  151GLU     CG 2309   4.880   4.924   9.526  0.3053  1.0986  0.1250
  151GLU    HG1 2310   4.802   4.863   9.477  1.2779  0.1183 -0.2366
  151GLU    HG2 2311   4.888   5.005   9.451 -2.5448 -0.0492 -1.5771
  151GLU     CD 2312   4.838   4.986   9.659 -0.0432  0.0851  0.5012
  151GLU    OE1 2313   4.841   5.112   9.665 -0.3741  0.1237 -0.0683
  151GLU    OE2 2314   4.804   4.912   9.754 -0.4595 -0.1678  0.1583
  151GLU      C 2315   5.194   4.741   9.390 -0.0411 -0.0321 -0.4864
  151GLU      O 2316   5.293   4.814   9.384  0.0599 -0.2079 -0.9926
  152GLY      N 2317   5.204   4.609   9.410 -0.0520 -0.0020 -0.2859
  152GLY     HN 2318   5.119   4.557   9.423 -0.0777 -0.1568 -1.0311
  152GLY     CA 2319   5.330   4.545   9.429  0.1431  0.5734  0.4384
  152GLY    HA1 2320   5.313   4.442   9.457 -1.0296  0.1152 -1.7041
  152GLY    HA2 2321   5.375   4.602   9.508  0.1471  0.6985  0.3470
  152GLY      C 2322   5.414   4.544   9.305 -0.3523 -0.0993  0.0998
  152GLY      O 2323   5.536   4.528   9.310 -0.3623 -0.2449 -0.1076
  153LYS      N 2324   5.356   4.568   9.186 -0.1867  0.3416  0.1078
  153LYS     HN 2325   5.257   4.581   9.188 -0.5186  0.2602 -4.6947
  153LYS     CA 2326   5.422   4.576   9.059 -0.2618 -0.0513  0.0428
  153LYS     HA 2327   5.505   4.508   9.055 -1.2430 -1.2860 -4.5142
  153LYS     CB 2328   5.322   4.538   8.948 -0.3763  0.0085  0.1221
  153LYS    HB1 2329   5.369   4.533   8.847  0.2138 -1.0371  0.4299
  153LYS    HB2 2330   5.238   4.610   8.935  0.0158  0.3027 -0.9072
  153LYS     CG 2331   5.251   4.405   8.972  0.1671 -0.3518 -0.2238
  153LYS    HG1 2332   5.178   4.417   9.055 -1.8978  0.3796 -2.0306
  153LYS    HG2 2333   5.322   4.324   8.997 -0.6216 -1.1106 -0.4024
  153LYS     CD 2334   5.171   4.347   8.855 -0.2920  0.2445 -0.2119
  153LYS    HD1 2335   5.096   4.418   8.814 -0.8647 -0.7717 -0.9518
  153LYS    HD2 2336   5.110   4.261   8.891 -0.8977  0.3026 -1.0821
  153LYS     CE 2337   5.260   4.284   8.748  0.0031  0.0551  0.1427
  153LYS    HE1 2338   5.338   4.215   8.787  0.8138  0.8374 -0.0677
  153LYS    HE2 2339   5.319   4.367   8.703 -1.2673 -0.2545 -2.2532
  153LYS     NZ 2340   5.169   4.229   8.645  0.2487  0.2710 -0.1929
  153LYS    HZ1 2341   5.105   4.161   8.690 -0.0065  1.3318  1.1433
  153LYS    HZ2 2342   5.227   4.179   8.576 -1.3393 -0.3317 -1.1400
  153LYS    HZ3 2343   5.117   4.302   8.592 -1.3381 -1.3914 -1.0115
  153LYS      C 2344   5.465   4.718   9.044 -0.2158 -0.1201 -0.4734
  153LYS      O 2345   5.572   4.756   8.996 -0.0651  0.1386  0.0642
  154ASN      N 2346   5.381   4.812   9.090 -0.4358 -0.2147 -0.6833
  154ASN     HN 2347   5.292   4.773   9.115 -1.7202  2.1985 -1.1273
  154ASN     CA 2348   5.405   4.953   9.095 -0.2544 -0.2576 -0.3368
  154ASN     HA 2349   5.430   4.983   8.994  2.7009  1.4404  0.7775
  154ASN     CB 2350   5.284   5.036   9.138 -0.3625 -0.3439 -0.4726
  154ASN    HB1 2351   5.304   5.145   9.151 -1.9412 -0.2606  2.1281
  154ASN    HB2 2352   5.260   4.993   9.238 -1.3845  0.5723 -0.2978
  154ASN     CG 2353   5.173   5.006   9.039 -0.9730  0.0023  0.0898
  154ASN    OD1 2354   5.201   4.967   8.925 -0.0015  0.0579  0.2972
  154ASN    ND2 2355   5.043   5.021   9.075 -1.0503  0.0683 -0.2093
  154ASN   HD21 2356   5.026   5.068   9.162  1.2737  1.8862 -0.6529
  154ASN   HD22 2357   4.971   5.000   9.009 -0.6191 -0.3814 -0.5445
  154ASN      C 2358   5.524   4.994   9.175  0.0888 -1.0164 -0.4500
  154ASN      O 2359   5.613   5.067   9.130 -0.3830 -0.0583  0.1464
  155HSD      N 2360   5.533   4.937   9.297  0.6450  0.0486  0.0131
  155HSD     HN 2361   5.459   4.884   9.336  1.6050 -0.9913  0.4473
  155HSD     CA 2362   5.650   4.955   9.378  0.6095 -0.1262  0.1009
  155HSD     HA 2363   5.662   5.062   9.384  0.3453 -0.0909  0.0290
  155HSD     CB 2364   5.630   4.898   9.519  0.0459 -0.2423 -0.0214
  155HSD    HB1 2365   5.718   4.911   9.587  0.9718  0.1836 -1.2557
  155HSD    HB2 2366   5.613   4.788   9.520  0.1482 -0.2691  1.6084
  155HSD    ND1 2367   5.508   5.093   9.633  0.0426  0.1304 -0.0812
  155HSD    HD1 2368   5.586   5.156   9.627  0.6174 -0.6526 -1.1537
  155HSD     CG 2369   5.520   4.960   9.599  0.3979  0.0839  0.2181
  155HSD    CE1 2370   5.393   5.108   9.704  0.0533 -0.2701  0.0232
  155HSD    HE1 2371   5.351   5.201   9.742  1.2631 -0.0310  0.8171
  155HSD    NE2 2372   5.331   4.993   9.716 -0.1271 -0.1928 -0.1595
  155HSD    CD2 2373   5.409   4.900   9.651  0.1202  0.1261 -0.3190
  155HSD    HD2 2374   5.382   4.795   9.651  0.2072  0.0951  0.5631
  155HSD      C 2375   5.772   4.898   9.313  0.2972 -0.3033 -0.3392
  155HSD      O 2376   5.879   4.958   9.314 -0.1120  0.4457 -0.2970
  156SER      N 2377   5.763   4.771   9.272 -0.1770 -0.2961 -0.2620
  156SER     HN 2378   5.674   4.725   9.276 -1.0064  1.3268  0.9130
  156SER     CA 2379   5.878   4.701   9.224 -0.0803 -0.2014 -0.1696
  156SER     HA 2380   5.941   4.693   9.311  0.6084 -0.0576 -0.6505
  156SER     CB 2381   5.848   4.555   9.183 -0.5098 -0.0929 -0.2404
  156SER    HB1 2382   5.777   4.563   9.097  0.0212  0.7453 -0.6211
  156SER    HB2 2383   5.801   4.504   9.269  4.4129 -1.4612  1.9347
  156SER     OG 2384   5.965   4.488   9.138 -0.1191  0.5205 -0.1474
  156SER    HG1 2385   6.026   4.492   9.212  0.4451  0.2439 -0.5936
  156SER      C 2386   5.955   4.765   9.114 -0.1387  0.2091  0.0270
  156SER      O 2387   6.077   4.777   9.115 -0.1429  0.2109  0.3098
  157GLN      N 2388   5.878   4.822   9.019 -0.0776  0.3385  0.0560
  157GLN     HN 2389   5.786   4.815   9.055  1.0289 -2.1228  2.8136
  157GLN     CA 2390   5.922   4.903   8.909 -0.4616  0.5547  0.0614
  157GLN     HA 2391   6.013   4.857   8.874 -1.2461  0.3198 -1.7516
  157GLN     CB 2392   5.824   4.879   8.793 -0.3916  0.1745  0.0805
  157GLN    HB1 2393   5.825   4.968   8.728  0.4079  0.8115  0.9390
  157GLN    HB2 2394   5.723   4.889   8.839 -1.1067 -0.0150 -1.4094
  157GLN     CG 2395   5.838   4.747   8.717  0.0512  0.0481  0.3824
  157GLN    HG1 2396   5.748   4.731   8.655 -0.4651  0.0318  1.1289
  157GLN    HG2 2397   5.850   4.674   8.800  3.5284  2.2058  2.0422
  157GLN     CD 2398   5.961   4.742   8.628 -0.3054 -0.1653 -0.1005
  157GLN    OE1 2399   6.063   4.676   8.649 -0.1009  0.2079  0.1080
  157GLN    NE2 2400   5.950   4.807   8.509  0.0759  0.9000  0.4290
  157GLN   HE21 2401   6.026   4.780   8.449  0.1623  1.0287  0.4816
  157GLN   HE22 2402   5.862   4.846   8.483 -0.0333  0.9901  0.9291
  157GLN      C 2403   5.961   5.044   8.935 -0.3482  0.4968  0.2034
  157GLN      O 2404   6.017   5.114   8.851 -0.0496 -0.2072 -0.1843
  158GLY      N 2405   5.933   5.098   9.055 -0.6809 -0.3348  0.5067
  158GLY     HN 2406   5.879   5.053   9.126  0.1074 -0.8965  0.7627
  158GLY     CA 2407   5.969   5.231   9.095 -0.0222 -0.4010  0.1367
  158GLY    HA1 2408   6.063   5.257   9.050  0.0360  0.1767  0.5823
  158GLY    HA2 2409   5.968   5.238   9.203  0.5469 -0.9927  0.1875
  158GLY      C 2410   5.876   5.333   9.040  0.3645 -0.1326 -0.0223
  158GLY      O 2411   5.921   5.444   9.010  0.2037  0.0204  0.2883
  159CYS      N 2412   5.744   5.308   9.033  0.2496  0.4494 -0.0463
  159CYS     HN 2413   5.713   5.215   9.053 -0.3672  0.6346 -0.1235
  159CYS     CA 2414   5.650   5.402   8.979 -0.2107 -0.0546 -0.1384
  159CYS     HA 2415   5.702   5.456   8.901 -1.5399 -0.2447 -1.1847
  159CYS     CB 2416   5.528   5.337   8.912 -0.0358 -0.1440 -0.3693
  159CYS    HB1 2417   5.466   5.412   8.858 -0.9763 -1.6102 -1.3753
  159CYS    HB2 2418   5.461   5.287   8.985 -0.9738  1.1561 -0.3018
  159CYS     SG 2419   5.577   5.208   8.794  0.1694 -0.5491  0.1555
  159CYS      C 2420   5.606   5.503   9.080  0.5814 -0.0204  0.1819
  159CYS      O 2421   5.566   5.485   9.194  0.1824  0.4597  0.1199
  160GLY      N 2422   5.592   5.626   9.026 -0.5372 -0.2707 -0.1219
  160GLY     HN 2423   5.625   5.649   8.935 -1.6419  1.7627 -0.0570
  160GLY     CA 2424   5.537   5.738   9.094 -0.2045 -0.1656 -0.0259
  160GLY    HA1 2425   5.542   5.822   9.026 -0.0808 -0.6157 -0.5764
  160GLY    HA2 2426   5.577   5.754   9.194 -2.6782  2.2141  0.7185
  160GLY      C 2427   5.392   5.725   9.124 -0.2748  0.3711 -0.1117
  160GLY      O 2428   5.322   5.640   9.069 -0.1345  0.1732  0.0158
  161GLU      N 2429   5.341   5.814   9.211  0.1954  0.0023  0.5439
  161GLU     HN 2430   5.403   5.882   9.250  1.1153  0.0515 -0.9368
  161GLU     CA 2431   5.201   5.831   9.229  0.1345  0.0209  0.0639
  161GLU     HA 2432   5.161   5.735   9.258  1.8182 -0.4494  0.9398
  161GLU     CB 2433   5.169   5.924   9.347 -0.5785 -0.5089  0.2988
  161GLU    HB1 2434   5.074   5.980   9.337  0.1327  0.4481 -1.7608
  161GLU    HB2 2435   5.238   6.010   9.330 -0.4354 -0.4594  1.0535
  161GLU     CG 2436   5.177   5.855   9.484 -0.8124 -0.4628  0.3355
  161GLU    HG1 2437   5.273   5.802   9.503 -1.0484 -1.0500 -0.0527
  161GLU    HG2 2438   5.108   5.771   9.508  2.3272 -2.7907  1.7651
  161GLU     CD 2439   5.157   5.954   9.597  0.2304  0.2198 -0.0656
  161GLU    OE1 2440   5.236   5.960   9.695  0.5752  0.1232 -0.3336
  161GLU    OE2 2441   5.059   6.033   9.591  0.2057  0.1898 -0.0444
  161GLU      C 2442   5.129   5.867   9.104  0.0912  0.0779  0.1024
  161GLU      O 2443   5.177   5.942   9.020  0.1593  0.5104  0.5252
  162GLY      N 2444   5.013   5.800   9.084  0.1339 -0.0003  0.1236
  162GLY     HN 2445   4.979   5.727   9.143  1.5862 -1.5096 -0.8052
  162GLY     CA 2446   4.932   5.820   8.968 -0.3447  0.1509  0.4799
  162GLY    HA1 2447   4.934   5.925   8.943 -0.2832  0.3035  1.1061
  162GLY    HA2 2448   4.838   5.772   8.991  0.5745 -1.5321  0.9518
  162GLY      C 2449   4.993   5.759   8.846  0.2207  0.4087  0.6283
  162GLY      O 2450   4.952   5.796   8.736  0.5475 -0.4852  0.1966
  163GLN      N 2451   5.082   5.660   8.861 -0.6256 -0.3982  0.4356
  163GLN     HN 2452   5.110   5.644   8.956 -0.5928  0.5445  0.5908
  163GLN     CA 2453   5.142   5.585   8.755 -0.1140  0.2183  0.2831
  163GLN     HA 2454   5.081   5.593   8.667  0.7032  1.2674 -0.2045
  163GLN     CB 2455   5.292   5.609   8.732 -0.1781  0.4380  0.0965
  163GLN    HB1 2456   5.330   5.549   8.646 -1.3818 -0.1622 -0.0448
  163GLN    HB2 2457   5.362   5.578   8.813 -0.1841  2.8677  1.1066
  163GLN     CG 2458   5.329   5.757   8.716 -0.2775  0.3659 -0.8361
  163GLN    HG1 2459   5.339   5.814   8.810  2.0975 -1.6203  0.2514
  163GLN    HG2 2460   5.262   5.810   8.646  1.4079  2.2849 -1.0932
  163GLN     CD 2461   5.469   5.762   8.657 -0.0824 -0.0452 -0.4194
  163GLN    OE1 2462   5.553   5.684   8.702  0.5420  0.4596 -0.6836
  163GLN    NE2 2463   5.496   5.863   8.569  0.0486 -0.0965 -0.4384
  163GLN   HE21 2464   5.420   5.920   8.538 -0.7825 -0.6046  0.5902
  163GLN   HE22 2465   5.591   5.895   8.563 -0.5478  2.5295  1.9110
  163GLN      C 2466   5.123   5.441   8.788  0.4443  0.0774  0.0042
  163GLN      O 2467   5.115   5.399   8.904 -0.0769  0.1029 -0.0179
  164VAL      N 2468   5.115   5.354   8.686 -0.3534 -0.2025  0.2928
  164VAL     HN 2469   5.111   5.386   8.592  0.3765 -0.6193  0.1104
  164VAL     CA 2470   5.126   5.212   8.704  0.1725 -0.3051 -0.7463
  164VAL     HA 2471   5.164   5.189   8.802  0.5911  2.2443 -0.2449
  164VAL     CB 2472   4.998   5.141   8.671  0.0666 -0.4660  0.0023
  164VAL     HB 2473   5.019   5.033   8.685  0.8626 -0.3520 -0.3004
  164VAL    CG1 2474   4.892   5.176   8.777  0.2435 -0.4953  0.1896
  164VAL   HG11 2475   4.866   5.284   8.770 -0.7967 -0.8260 -1.6288
  164VAL   HG12 2476   4.936   5.161   8.878 -0.8834 -0.5507  0.6937
  164VAL   HG13 2477   4.800   5.117   8.758  1.1203 -1.9885  0.4862
  164VAL    CG2 2478   4.946   5.176   8.530  0.1145  0.0548  0.1086
  164VAL   HG21 2479   4.931   5.284   8.513  2.4594  0.0826 -2.4538
  164VAL   HG22 2480   4.855   5.124   8.493  0.1452  1.1273 -1.5695
  164VAL   HG23 2481   5.033   5.157   8.464  0.4476  3.7899 -0.6867
  164VAL      C 2482   5.240   5.158   8.625  0.5320 -0.2693 -0.2574
  164VAL      O 2483   5.289   5.225   8.534  0.1040 -0.1613 -0.4100
  165ALA      N 2484   5.285   5.033   8.646 -0.1902 -0.4954 -0.0072
  165ALA     HN 2485   5.253   4.972   8.718 -1.9990 -0.6787 -0.9286
  165ALA     CA 2486   5.367   4.962   8.553  0.1707  0.2343 -0.2623
  165ALA     HA 2487   5.443   5.030   8.520 -0.6588  2.5247  2.1787
  165ALA     CB 2488   5.425   4.846   8.636 -0.3106  0.5375  0.5062
  165ALA    HB1 2489   5.339   4.787   8.674  0.0145 -0.1685  0.1733
  165ALA    HB2 2490   5.471   4.897   8.724 -2.7753  1.3154  1.4363
  165ALA    HB3 2491   5.492   4.780   8.577  0.4583  0.6920  1.1845
  165ALA      C 2492   5.294   4.908   8.434  0.2587 -0.4725 -0.0031
  165ALA      O 2493   5.192   4.841   8.447 -0.3143  0.4028  0.1220
  166CYS      N 2494   5.332   4.939   8.309  0.4899  0.5611  0.3134
  166CYS     HN 2495   5.419   4.986   8.298  0.7026  0.6469  2.0589
  166CYS     CA 2496   5.243   4.940   8.197  0.7261  0.0769  0.1211
  166CYS     HA 2497   5.141   4.936   8.230  0.8682 -0.0248  0.5550
  166CYS     CB 2498   5.264   5.052   8.094  0.4614  0.0788  0.0690
  166CYS    HB1 2499   5.355   5.047   8.030 -0.8802 -2.0044 -1.8050
  166CYS    HB2 2500   5.274   5.149   8.148 -1.0082  0.3137 -0.0514
  166CYS     SG 2501   5.134   5.068   7.969  0.3907  0.6099  0.2053
  166CYS      C 2502   5.256   4.810   8.125  0.1243  0.2087 -0.2285
  166CYS      O 2503   5.345   4.790   8.044  0.0245 -0.0634 -0.2731
  167LEU      N 2504   5.155   4.725   8.153  0.5537 -0.2180  0.0339
  167LEU     HN 2505   5.093   4.739   8.230  0.2655  3.4773 -0.6834
  167LEU     CA 2506   5.140   4.595   8.096  0.1587 -0.1819  0.0545
  167LEU     HA 2507   5.209   4.577   8.014 -2.6583 -3.0364 -1.9286
  167LEU     CB 2508   5.168   4.484   8.199  0.2437 -0.1089  0.1107
  167LEU    HB1 2509   5.141   4.386   8.153 -1.7350  1.1072 -1.5141
  167LEU    HB2 2510   5.102   4.505   8.286  2.4490  0.1685  1.8053
  167LEU     CG 2511   5.311   4.484   8.256  0.1594  0.3405  0.3259
  167LEU     HG 2512   5.342   4.585   8.287  0.2391  0.0680  1.1542
  167LEU    CD1 2513   5.330   4.387   8.374 -0.5324  0.1432  0.2819
  167LEU   HD11 2514   5.298   4.434   8.469 -0.9006 -0.8224  0.6482
  167LEU   HD12 2515   5.435   4.359   8.397 -0.7203 -3.3282 -2.3156
  167LEU   HD13 2516   5.281   4.291   8.348 -1.0180  0.7333 -1.0716
  167LEU    CD2 2517   5.399   4.444   8.136 -0.1117  0.3531  0.1205
  167LEU   HD21 2518   5.402   4.508   8.046 -0.7799  0.9281  0.4975
  167LEU   HD22 2519   5.375   4.343   8.097 -1.5929 -0.1883  2.2202
  167LEU   HD23 2520   5.505   4.451   8.167  0.1818  0.7618 -0.9479
  167LEU      C 2521   4.997   4.581   8.056  0.2214  0.3494 -0.3705
  167LEU      O 2522   4.905   4.630   8.122  0.0569 -0.4806  0.0323
  168PHE      N 2523   4.978   4.517   7.939 -0.0012  0.2761 -0.2955
  168PHE     HN 2524   5.059   4.485   7.892  1.6753  0.1997  2.4405
  168PHE     CA 2525   4.850   4.521   7.875 -0.0785  0.7178 -0.1202
  168PHE     HA 2526   4.814   4.622   7.862 -3.0900 -0.3007 -0.3065
  168PHE     CB 2527   4.884   4.449   7.743  0.3356 -0.2583  0.5036
  168PHE    HB1 2528   4.907   4.343   7.765  0.0249 -0.2397  0.9355
  168PHE    HB2 2529   4.967   4.495   7.686 -0.0872 -0.5807 -0.3994
  168PHE     CG 2530   4.767   4.446   7.651  0.3768 -0.3526  0.4552
  168PHE    CD1 2531   4.667   4.351   7.662 -0.1277  0.1273  0.0957
  168PHE    HD1 2532   4.677   4.268   7.731  2.6925 -0.1002 -0.4581
  168PHE    CE1 2533   4.555   4.354   7.583  0.0301 -0.1328 -0.1375
  168PHE    HE1 2534   4.487   4.273   7.603  0.7259 -0.7833 -0.3539
  168PHE     CZ 2535   4.542   4.452   7.488 -0.1750 -0.3565 -0.3409
  168PHE     HZ 2536   4.458   4.461   7.420 -0.2012  0.9709 -0.1672
  168PHE    CD2 2537   4.749   4.546   7.559  0.0865 -0.4372  0.4192
  168PHE    HD2 2538   4.819   4.628   7.557 -1.5822  1.1012 -2.5528
  168PHE    CE2 2539   4.645   4.541   7.469  0.2469 -0.7146  0.2476
  168PHE    HE2 2540   4.635   4.622   7.397  1.8330 -0.5819  0.1529
  168PHE      C 2541   4.740   4.459   7.954  0.0818 -0.0458 -0.4831
  168PHE      O 2542   4.641   4.530   7.972  0.1478 -0.1271  0.2130
  169GLU      N 2543   4.764   4.336   8.001  0.3950 -0.1133 -0.8149
  169GLU     HN 2544   4.854   4.298   7.980 -0.2223 -0.6109 -2.7561
  169GLU     CA 2545   4.677   4.250   8.074  0.4330  0.4306 -0.1205
  169GLU     HA 2546   4.578   4.256   8.031 -0.9333  1.3892  2.8831
  169GLU     CB 2547   4.726   4.105   8.084 -0.7037 -0.0253 -0.8890
  169GLU    HB1 2548   4.828   4.121   8.126 -0.0725 -1.6684 -1.6706
  169GLU    HB2 2549   4.748   4.064   7.983  2.4209 -1.1511  0.1113
  169GLU     CG 2550   4.638   4.004   8.158 -0.2464  0.0574 -0.2176
  169GLU    HG1 2551   4.595   3.925   8.092 -2.4324 -0.4403  1.6628
  169GLU    HG2 2552   4.542   4.048   8.191 -0.6142 -0.1912 -0.9245
  169GLU     CD 2553   4.703   3.941   8.280  0.3830  0.6234 -0.2574
  169GLU    OE1 2554   4.703   3.986   8.397 -0.3050  0.2262 -0.1012
  169GLU    OE2 2555   4.766   3.838   8.242 -0.0999  0.2434 -0.0296
  169GLU      C 2556   4.642   4.307   8.208  0.2031 -0.0300  0.0183
  169GLU      O 2557   4.536   4.285   8.265  0.3871  0.8779  0.7281
  170ASP      N 2558   4.734   4.383   8.270  0.0405 -0.0079  0.2328
  170ASP     HN 2559   4.824   4.389   8.227 -0.3138  0.6679 -0.4364
  170ASP     CA 2560   4.708   4.453   8.392 -0.0788 -0.2600  0.3519
  170ASP     HA 2561   4.659   4.392   8.467  0.8048  0.4337  1.5159
  170ASP     CB 2562   4.837   4.515   8.447 -0.3125  0.1576  0.4338
  170ASP    HB1 2563   4.824   4.582   8.534  0.5319 -0.3456  0.9575
  170ASP    HB2 2564   4.889   4.557   8.358  1.6311 -1.6328  0.6290
  170ASP     CG 2565   4.929   4.409   8.508 -0.3163 -0.1971 -0.1603
  170ASP    OD1 2566   5.045   4.446   8.539 -0.3545  0.3538 -0.6609
  170ASP    OD2 2567   4.882   4.293   8.523 -0.1405 -0.2760 -0.2279
  170ASP      C 2568   4.605   4.560   8.380  0.2451  0.0059 -0.0327
  170ASP      O 2569   4.518   4.569   8.466  0.1226  0.6348 -0.2155
  171VAL      N 2570   4.611   4.649   8.278  0.1995 -0.2850 -0.2914
  171VAL     HN 2571   4.696   4.657   8.228  0.3698 -0.5941 -0.0627
  171VAL     CA 2572   4.515   4.754   8.268  0.0719 -0.3624  0.0895
  171VAL     HA 2573   4.491   4.784   8.369  2.0929  1.3623  0.1147
  171VAL     CB 2574   4.583   4.884   8.235 -0.4616 -0.0709  0.1244
  171VAL     HB 2575   4.510   4.966   8.251  0.4511  0.8213 -0.1911
  171VAL    CG1 2576   4.692   4.912   8.340 -0.9909 -0.2456  0.7294
  171VAL   HG11 2577   4.776   4.852   8.299 -1.2826 -1.0799  1.3052
  171VAL   HG12 2578   4.680   4.863   8.439 -0.3619  1.6613  1.7798
  171VAL   HG13 2579   4.727   5.017   8.351 -1.2848  0.0253 -0.7305
  171VAL    CG2 2580   4.628   4.885   8.088  0.3939 -0.4102  0.3752
  171VAL   HG21 2581   4.700   4.803   8.068 -0.0160 -0.8834  0.8218
  171VAL   HG22 2582   4.677   4.984   8.073  1.7967 -0.7023  2.5692
  171VAL   HG23 2583   4.533   4.887   8.031  1.0076 -0.2447 -0.6545
  171VAL      C 2584   4.389   4.723   8.194  0.0445  0.2394 -0.1254
  171VAL      O 2585   4.288   4.781   8.233 -0.0558 -0.1230  0.1684
  172VAL      N 2586   4.397   4.643   8.087 -0.5497  0.2481 -0.1797
  172VAL     HN 2587   4.486   4.601   8.071 -0.5980  0.1789 -0.2703
  172VAL     CA 2588   4.297   4.609   7.990 -0.3273  0.3022 -0.4300
  172VAL     HA 2589   4.232   4.695   7.985  0.7757  1.1129 -1.3446
  172VAL     CB 2590   4.337   4.589   7.847  0.4712  0.1770 -0.1940
  172VAL     HB 2591   4.422   4.518   7.849  0.7074  0.4618  0.9701
  172VAL    CG1 2592   4.220   4.540   7.761  0.2577 -0.9077  0.6939
  172VAL   HG11 2593   4.209   4.430   7.767  0.3684 -0.9108  0.8377
  172VAL   HG12 2594   4.241   4.567   7.655 -2.0054  2.1045  0.8811
  172VAL   HG13 2595   4.128   4.600   7.782  0.9670 -0.6653  3.4206
  172VAL    CG2 2596   4.395   4.725   7.803  0.3481  0.1659 -0.3903
  172VAL   HG21 2597   4.326   4.803   7.840  0.4344 -0.2441  0.6699
  172VAL   HG22 2598   4.403   4.703   7.695  0.2236  2.6988 -0.9661
  172VAL   HG23 2599   4.497   4.736   7.848 -0.1446 -1.1008  1.1382
  172VAL      C 2600   4.218   4.488   8.029  0.0522 -0.0369 -0.7096
  172VAL      O 2601   4.278   4.382   8.044  0.0320  0.1008  0.4316
  173PRO      N 2602   4.092   4.496   8.059  0.0451 -0.4775 -0.6207
  173PRO     CD 2603   3.999   4.607   8.046 -0.0598 -0.4542  0.3047
  173PRO    HD1 2604   3.960   4.597   7.943 -0.8411 -0.1021  0.5613
  173PRO    HD2 2605   4.045   4.708   8.055 -0.5889 -0.2090  0.2817
  173PRO     CA 2606   4.027   4.378   8.109  0.4132 -0.3311  0.2060
  173PRO     HA 2607   4.082   4.345   8.196  1.8659 -0.3380 -0.6827
  173PRO     CB 2608   3.885   4.421   8.148  0.2639 -0.7271  0.0959
  173PRO    HB1 2609   3.858   4.372   8.244  2.0391 -1.0480  0.4691
  173PRO    HB2 2610   3.814   4.395   8.067  0.3861 -0.2177 -0.1800
  173PRO     CG 2611   3.894   4.574   8.153 -0.3298 -0.6884 -0.0364
  173PRO    HG1 2612   3.799   4.627   8.127  0.6473  0.4932 -1.3764
  173PRO    HG2 2613   3.924   4.612   8.253  0.3224 -1.9811  0.2736
  173PRO      C 2614   4.020   4.262   8.017  0.1203 -0.0432 -0.1381
  173PRO      O 2615   4.022   4.284   7.896 -0.3042  0.6946 -0.0146
  174MET      N 2616   4.013   4.138   8.070  0.9662  0.0026  0.1022
  174MET     HN 2617   4.025   4.133   8.169 -0.8244 -1.2115  0.3038
  174MET     CA 2618   3.989   4.021   7.992  0.3227  0.1330  0.0942
  174MET     HA 2619   4.050   4.015   7.903 -1.7185 -1.2773 -1.3132
  174MET     CB 2620   4.018   3.887   8.062  0.3068 -0.2018 -0.5296
  174MET    HB1 2621   4.000   3.809   7.985  1.3212 -1.2058  0.2054
  174MET    HB2 2622   3.951   3.880   8.150  0.3864  1.6201 -0.2841
  174MET     CG 2623   4.161   3.876   8.116 -0.0273  0.0250  0.4171
  174MET    HG1 2624   4.178   3.963   8.183 -2.7114  1.2952 -0.4237
  174MET    HG2 2625   4.223   3.894   8.025 -0.9874  1.7317  0.0548
  174MET     SD 2626   4.195   3.716   8.196  0.0620 -0.1894 -0.0451
  174MET     CE 2627   4.370   3.762   8.207 -0.0013  0.3506 -1.1967
  174MET    HE1 2628   4.402   3.767   8.313 -1.4788 -2.1731 -0.5447
  174MET    HE2 2629   4.401   3.858   8.160  1.6936  0.0892 -0.6856
  174MET    HE3 2630   4.441   3.685   8.169 -0.3260 -0.2588 -0.5869
  174MET      C 2631   3.861   4.017   7.916  0.1636 -0.2645  0.3832
  174MET      O 2632   3.854   3.969   7.803  0.1732  0.3673  0.1129
  175ASN      N 2633   3.750   4.067   7.974  0.2931  0.8550 -0.3217
  175ASN     HN 2634   3.758   4.101   8.067 -0.5420 -1.4934  0.6758
  175ASN     CA 2635   3.618   4.053   7.921  0.2381 -0.3172  0.0943
  175ASN     HA 2636   3.617   3.958   7.871  0.9492  0.0029 -0.5564
  175ASN     CB 2637   3.510   4.064   8.029  0.2170 -0.0515  0.0488
  175ASN    HB1 2638   3.540   3.996   8.112  1.5323 -2.2334 -2.0899
  175ASN    HB2 2639   3.415   4.031   7.981  0.0075  0.4715  0.0989
  175ASN     CG 2640   3.491   4.201   8.092 -0.1826 -0.0899  0.0151
  175ASN    OD1 2641   3.541   4.303   8.044 -0.7827  0.0587 -0.3072
  175ASN    ND2 2642   3.414   4.206   8.204  0.1994 -0.4995  0.2976
  175ASN   HD21 2643   3.411   4.295   8.249 -0.7917 -0.9649  1.2052
  175ASN   HD22 2644   3.363   4.129   8.244  0.5389 -1.3243 -0.7893
  175ASN      C 2645   3.601   4.140   7.801  0.3299 -0.0937  0.2424
  175ASN      O 2646   3.537   4.093   7.707 -0.0695 -0.5200  0.7237
  176TYR      N 2647   3.665   4.258   7.795 -0.7541  0.5023  0.1773
  176TYR     HN 2648   3.704   4.293   7.881  0.7349 -0.3457 -0.1243
  176TYR     CA 2649   3.678   4.340   7.679 -0.4211  0.1582 -0.0289
  176TYR     HA 2650   3.581   4.371   7.643 -0.4054 -0.5409 -0.7177
  176TYR     CB 2651   3.746   4.469   7.727  0.0484 -0.2184  0.3208
  176TYR    HB1 2652   3.844   4.455   7.779  0.6082 -1.1288 -0.9136
  176TYR    HB2 2653   3.682   4.535   7.789  0.1003  1.3076 -1.1643
  176TYR     CG 2654   3.775   4.554   7.608 -0.4374 -1.1357 -0.4684
  176TYR    CD1 2655   3.668   4.618   7.550 -0.1691 -0.1003  0.1411
  176TYR    HD1 2656   3.574   4.603   7.600 -1.2168 -0.9595 -1.9294
  176TYR    CE1 2657   3.684   4.697   7.439 -0.3337  0.1008  0.2613
  176TYR    HE1 2658   3.593   4.741   7.400 -0.9622 -1.2053  0.2310
  176TYR     CZ 2659   3.809   4.708   7.382 -0.3648 -0.3921  0.0960
  176TYR     OH 2660   3.834   4.756   7.252 -0.4707 -0.6887 -0.0352
  176TYR     HH 2661   3.753   4.798   7.222 -0.6673 -2.1637 -1.7223
  176TYR    CD2 2662   3.900   4.572   7.554 -0.2407 -0.0254  0.3366
  176TYR    HD2 2663   3.983   4.528   7.607 -1.6818 -1.2586  1.6641
  176TYR    CE2 2664   3.918   4.649   7.441 -0.2000  0.4922  0.6909
  176TYR    HE2 2665   4.012   4.668   7.392 -0.2286 -0.4842  0.2353
  176TYR      C 2666   3.740   4.266   7.565 -0.1621  0.0411  0.1891
  176TYR      O 2667   3.690   4.270   7.453  0.3944  0.9327 -0.0392
  177MET      N 2668   3.852   4.194   7.586 -0.1889  0.0193  0.2570
  177MET     HN 2669   3.893   4.194   7.677  3.4303  0.3818 -1.2254
  177MET     CA 2670   3.915   4.124   7.478 -0.3361 -0.1200  0.2596
  177MET     HA 2671   3.946   4.195   7.403  2.0728 -0.5731  0.7503
  177MET     CB 2672   4.049   4.063   7.523 -0.4971 -0.7526 -0.1159
  177MET    HB1 2673   4.110   4.015   7.443  2.2496  0.7282  0.9493
  177MET    HB2 2674   4.033   3.984   7.600  0.3050 -0.0408  0.8016
  177MET     CG 2675   4.141   4.163   7.594 -0.7926 -0.1746 -0.5391
  177MET    HG1 2676   4.232   4.118   7.637 -0.5393  1.7039  1.0134
  177MET    HG2 2677   4.090   4.210   7.681  1.2393 -1.5270  1.4974
  177MET     SD 2678   4.196   4.297   7.485 -0.2943  0.0689  0.0106
  177MET     CE 2679   4.283   4.199   7.359 -0.4649 -0.1797  0.0862
  177MET    HE1 2680   4.207   4.194   7.278 -1.5105  2.1600  0.8189
  177MET    HE2 2681   4.296   4.097   7.401 -2.0762  0.0933  1.3758
  177MET    HE3 2682   4.375   4.248   7.321 -1.2716  1.0984 -0.3143
  177MET      C 2683   3.838   4.012   7.418 -0.2831 -0.1309  0.2148
  177MET      O 2684   3.859   3.976   7.302  0.0002 -0.0444  0.2379
  178VAL      N 2685   3.747   3.949   7.494 -0.4200 -0.2143 -0.0188
  178VAL     HN 2686   3.757   3.972   7.590  0.8176 -1.0306  0.0644
  178VAL     CA 2687   3.662   3.839   7.459  0.2947 -0.6394 -0.4521
  178VAL     HA 2688   3.711   3.785   7.380  1.7004  0.9074 -0.6927
  178VAL     CB 2689   3.652   3.741   7.572  0.1343  0.3835  0.4432
  178VAL     HB 2690   3.638   3.789   7.671 -0.8617 -1.8565  1.4730
  178VAL    CG1 2691   3.536   3.641   7.564 -0.1117  0.6801  0.2967
  178VAL   HG11 2692   3.534   3.574   7.476 -0.6011 -0.6793  1.3059
  178VAL   HG12 2693   3.439   3.696   7.562 -0.8663 -0.6012 -1.8869
  178VAL   HG13 2694   3.543   3.575   7.653  1.4272  0.7497  0.2470
  178VAL    CG2 2695   3.781   3.657   7.581 -0.1155 -0.0652 -0.1685
  178VAL   HG21 2696   3.797   3.614   7.479 -4.3705  0.9896 -1.4809
  178VAL   HG22 2697   3.772   3.573   7.653 -0.1917  0.2997  0.2452
  178VAL   HG23 2698   3.870   3.720   7.600 -1.0168  1.3261 -0.4575
  178VAL      C 2699   3.529   3.887   7.411  0.1395 -0.1177  0.4623
  178VAL      O 2700   3.508   3.880   7.290  0.5684  0.6925  0.3340
  179TYR      N 2701   3.433   3.939   7.489 -0.3030  0.2677 -0.3217
  179TYR     HN 2702   3.448   3.965   7.585 -0.7626 -1.1142  0.1388
  179TYR     CA 2703   3.297   3.956   7.451 -0.3703 -0.1292 -0.2595
  179TYR     HA 2704   3.263   3.873   7.391 -1.0711  0.9400 -1.4018
  179TYR     CB 2705   3.196   3.973   7.566 -0.0560 -0.1164  0.0159
  179TYR    HB1 2706   3.094   3.997   7.528 -0.2377  0.1969  0.6904
  179TYR    HB2 2707   3.231   4.053   7.634 -2.9957 -0.2051  1.8489
  179TYR     CG 2708   3.179   3.847   7.644  0.0307 -0.2186 -0.1303
  179TYR    CD1 2709   3.125   3.733   7.588  0.0944  0.0466 -0.7376
  179TYR    HD1 2710   3.079   3.722   7.491  1.3378 -0.1882 -1.3209
  179TYR    CE1 2711   3.110   3.617   7.660  0.0185  0.5969  0.1640
  179TYR    HE1 2712   3.063   3.531   7.614 -0.3201 -1.5159  4.0496
  179TYR     CZ 2713   3.134   3.620   7.795  0.0289  0.3223  0.1694
  179TYR     OH 2714   3.104   3.501   7.864 -0.1319  0.2956  0.0530
  179TYR     HH 2715   3.126   3.512   7.957 -2.3182  1.6353  0.4826
  179TYR    CD2 2716   3.200   3.847   7.780  0.2558 -0.1376 -0.1641
  179TYR    HD2 2717   3.227   3.941   7.827  0.5007  0.6487 -1.8099
  179TYR    CE2 2718   3.181   3.734   7.856 -0.6320  0.4315  0.4752
  179TYR    HE2 2719   3.200   3.737   7.962 -1.3828 -1.1064  0.6879
  179TYR      C 2720   3.286   4.072   7.358 -0.0407  0.0770 -0.0418
  179TYR      O 2721   3.193   4.085   7.278  0.0517 -0.0534 -0.1707
  180PHE      N 2722   3.385   4.163   7.360 -0.0839  0.1206  0.1740
  180PHE     HN 2723   3.455   4.159   7.431  0.9702  0.9251 -0.7726
  180PHE     CA 2724   3.379   4.275   7.272  0.1822  0.1400  0.1797
  180PHE     HA 2725   3.287   4.292   7.218  0.2723  0.5730  0.1511
  180PHE     CB 2726   3.403   4.407   7.347 -0.4269  0.1825  0.3006
  180PHE    HB1 2727   3.504   4.419   7.392  0.4107  0.7972 -1.6327
  180PHE    HB2 2728   3.332   4.401   7.432  1.2144 -2.0259  1.6001
  180PHE     CG 2729   3.370   4.534   7.275  0.3797  0.2397  0.0226
  180PHE    CD1 2730   3.472   4.597   7.208  0.2226  0.3878 -0.0747
  180PHE    HD1 2731   3.568   4.549   7.213  0.1581  0.3185  0.5111
  180PHE    CE1 2732   3.458   4.720   7.148  0.5001  0.7291  0.5526
  180PHE    HE1 2733   3.536   4.759   7.085  0.9356 -1.0399 -0.0433
  180PHE     CZ 2734   3.332   4.776   7.151  0.3320  0.3683  0.2461
  180PHE     HZ 2735   3.310   4.873   7.108 -0.4983  0.9840  1.9737
  180PHE    CD2 2736   3.244   4.587   7.265  0.3059 -0.0624 -0.7142
  180PHE    HD2 2737   3.153   4.536   7.294 -0.2522  0.5529 -1.3450
  180PHE    CE2 2738   3.224   4.708   7.203  0.2220  0.1822 -0.2215
  180PHE    HE2 2739   3.129   4.758   7.199  0.2569  0.1884 -1.5826
  180PHE      C 2740   3.467   4.253   7.153 -0.2041  0.6164 -0.2043
  180PHE      O 2741   3.418   4.226   7.044  0.3700 -0.3378 -0.2377
  181ASN      N 2742   3.600   4.267   7.167 -0.1037 -0.3576 -0.0926
  181ASN     HN 2743   3.627   4.301   7.257 -0.8100  1.1227 -0.4042
  181ASN     CA 2744   3.701   4.261   7.065 -0.1640 -0.3137 -0.1535
  181ASN     HA 2745   3.694   4.345   6.997 -2.1432 -0.0617  0.2869
  181ASN     CB 2746   3.836   4.287   7.133 -0.2330  0.6505 -0.3726
  181ASN    HB1 2747   3.834   4.213   7.216 -0.3031  1.2874  0.2095
  181ASN    HB2 2748   3.839   4.393   7.167  0.6850  0.8072 -0.9143
  181ASN     CG 2749   3.964   4.262   7.054 -0.0464 -0.1282  0.1694
  181ASN    OD1 2750   4.034   4.161   7.063 -0.1001 -0.1806 -0.0104
  181ASN    ND2 2751   3.989   4.352   6.956 -0.4165 -0.0501  0.1433
  181ASN   HD21 2752   4.065   4.332   6.894 -0.0876  0.5970  0.3214
  181ASN   HD22 2753   3.944   4.441   6.943  2.4558  1.5108 -0.0762
  181ASN      C 2754   3.695   4.143   6.975 -0.0322 -0.0980 -0.4461
  181ASN      O 2755   3.705   4.159   6.853 -0.0248  0.6738 -0.3447
  182PHE      N 2756   3.672   4.023   7.031  1.0274 -0.0574  0.1066
  182PHE     HN 2757   3.652   4.024   7.129 -0.1919 -1.8452 -0.0724
  182PHE     CA 2758   3.688   3.898   6.962  0.3036  0.1937 -0.5314
  182PHE     HA 2759   3.759   3.909   6.882 -0.3917 -5.0720 -2.2465
  182PHE     CB 2760   3.744   3.785   7.050  0.4066  0.1475 -0.6563
  182PHE    HB1 2761   3.698   3.771   7.150 -0.0888  1.2331 -0.7181
  182PHE    HB2 2762   3.849   3.817   7.067  1.5390 -2.8821 -1.4627
  182PHE     CG 2763   3.759   3.653   6.983 -0.1433 -0.0755 -0.3494
  182PHE    CD1 2764   3.771   3.642   6.847 -0.2708 -0.1813 -0.3517
  182PHE    HD1 2765   3.758   3.730   6.786  0.7035 -1.7016 -2.9241
  182PHE    CE1 2766   3.772   3.517   6.790 -0.0275 -0.4674  0.2795
  182PHE    HE1 2767   3.774   3.515   6.682  1.0892  0.5785  0.2666
  182PHE     CZ 2768   3.788   3.404   6.867 -0.1915 -0.3379  0.5046
  182PHE     HZ 2769   3.790   3.308   6.818  0.3829 -0.0526 -0.0485
  182PHE    CD2 2770   3.765   3.542   7.064  0.3209 -0.1006 -0.4141
  182PHE    HD2 2771   3.765   3.553   7.171  1.4093  3.3263 -0.6525
  182PHE    CE2 2772   3.775   3.419   7.003  0.0851 -0.6137  0.5637
  182PHE    HE2 2773   3.797   3.334   7.066 -0.0115 -3.3298 -2.8017
  182PHE      C 2774   3.552   3.857   6.916 -0.0128  0.0300  0.5193
  182PHE      O 2775   3.523   3.852   6.797 -0.2029  0.2953  0.5546
  183PHE      N 2776   3.463   3.824   7.011 -0.2253  0.1039  0.3467
  183PHE     HN 2777   3.489   3.825   7.108 -1.6856  1.1964  0.7534
  183PHE     CA 2778   3.334   3.767   6.987  0.0036 -0.1088 -0.3841
  183PHE     HA 2779   3.341   3.687   6.914 -2.2395 -0.4538 -0.2739
  183PHE     CB 2780   3.267   3.722   7.118  0.7510  0.2419  0.1266
  183PHE    HB1 2781   3.170   3.675   7.091 -0.2938  1.8358  0.9020
  183PHE    HB2 2782   3.235   3.808   7.180  1.8104  0.0797  0.9189
  183PHE     CG 2783   3.337   3.612   7.190 -0.5811 -1.0048 -0.4345
  183PHE    CD1 2784   3.430   3.532   7.129  0.2398 -0.0674 -0.4445
  183PHE    HD1 2785   3.456   3.554   7.027 -0.8262  2.6193 -0.2122
  183PHE    CE1 2786   3.479   3.423   7.197 -0.3104 -0.1605 -0.1949
  183PHE    HE1 2787   3.553   3.360   7.151 -1.6819 -1.5686 -0.5864
  183PHE     CZ 2788   3.432   3.395   7.324 -0.6524 -0.4748 -0.3861
  183PHE     HZ 2789   3.473   3.310   7.376  0.0279 -0.1245 -0.3374
  183PHE    CD2 2790   3.283   3.585   7.314 -0.5617 -0.4200 -0.2925
  183PHE    HD2 2791   3.210   3.657   7.348  3.4108  4.3379 -0.7110
  183PHE    CE2 2792   3.339   3.478   7.381 -0.3306 -0.2387 -0.1978
  183PHE    HE2 2793   3.299   3.457   7.479  3.1714  2.0975  1.9793
  183PHE      C 2794   3.231   3.856   6.927  0.0708  0.0361 -0.2860
  183PHE      O 2795   3.138   3.802   6.866 -0.4529 -0.1310  0.6341
  184ALA      N 2796   3.237   3.989   6.942 -0.0356 -0.0057  0.1510
  184ALA     HN 2797   3.305   4.039   6.996  0.9920 -0.5098 -0.6215
  184ALA     CA 2798   3.150   4.072   6.864  0.4612  0.0461 -0.3658
  184ALA     HA 2799   3.069   4.014   6.821  0.2490  0.5200 -0.6101
  184ALA     CB 2800   3.095   4.187   6.950  0.0337 -0.3893 -0.0457
  184ALA    HB1 2801   3.060   4.153   7.050  2.0656 -0.5370  0.6573
  184ALA    HB2 2802   3.008   4.234   6.898  0.9007  3.1504  1.4545
  184ALA    HB3 2803   3.169   4.269   6.963  2.3602 -2.3040 -0.5123
  184ALA      C 2804   3.220   4.135   6.749 -0.0842 -0.3477 -0.9184
  184ALA      O 2805   3.181   4.119   6.633 -0.4660 -0.2685 -0.8034
  185CYS      N 2806   3.331   4.204   6.779 -0.2665 -0.3766 -0.1456
  185CYS     HN 2807   3.371   4.221   6.868 -0.0546  0.1626 -0.3362
  185CYS     CA 2808   3.400   4.279   6.678 -0.0667 -0.0691  0.2185
  185CYS     HA 2809   3.318   4.328   6.628  0.3359 -0.1005 -0.4878
  185CYS     CB 2810   3.491   4.389   6.736  0.0068  0.0966 -0.2097
  185CYS    HB1 2811   3.515   4.455   6.650 -0.5524  1.1029  0.3926
  185CYS    HB2 2812   3.586   4.354   6.782 -1.1933 -1.8086  0.9612
  185CYS     SG 2813   3.397   4.503   6.842 -0.0665 -0.0702 -0.0954
  185CYS    HG1 2814   3.449   4.466   6.958  1.8994  1.8820 -0.2842
  185CYS      C 2815   3.470   4.205   6.569 -0.1582  0.0946  0.0501
  185CYS      O 2816   3.460   4.250   6.455 -0.3586 -0.2815 -0.0788
  186VAL      N 2817   3.542   4.096   6.600 -0.1376  0.2437  0.5312
  186VAL     HN 2818   3.557   4.066   6.694  1.1677  1.8160  0.8827
  186VAL     CA 2819   3.620   4.035   6.497 -0.1677  0.4792  0.3674
  186VAL     HA 2820   3.637   4.102   6.414  0.8805 -0.5213 -0.2647
  186VAL     CB 2821   3.749   3.979   6.549  0.0369  0.2733 -0.3524
  186VAL     HB 2822   3.727   3.917   6.638  0.5019  0.9264  0.2388
  186VAL    CG1 2823   3.818   3.883   6.450  0.6546  0.1902  0.1511
  186VAL   HG11 2824   3.924   3.866   6.477  0.8959  0.8724 -0.3444
  186VAL   HG12 2825   3.806   3.926   6.348 -2.1307 -1.0725 -0.1322
  186VAL   HG13 2826   3.763   3.786   6.455  1.6174 -0.4643 -1.5048
  186VAL    CG2 2827   3.858   4.077   6.597  0.3613 -0.0909 -0.3497
  186VAL   HG21 2828   3.815   4.159   6.658 -0.5996 -1.0431  0.2992
  186VAL   HG22 2829   3.922   4.128   6.521  0.1503 -0.5193 -0.8218
  186VAL   HG23 2830   3.933   4.023   6.659 -0.9263 -1.6861 -0.0997
  186VAL      C 2831   3.543   3.920   6.442  0.6177 -0.1252  0.5223
  186VAL      O 2832   3.544   3.887   6.323  0.4335  0.2320  0.4227
  187LEU      N 2833   3.460   3.856   6.526 -0.6078  0.4392 -0.2412
  187LEU     HN 2834   3.445   3.878   6.622 -2.1435  1.8141 -0.7503
  187LEU     CA 2835   3.392   3.736   6.486 -0.0556 -0.0168  0.1743
  187LEU     HA 2836   3.466   3.671   6.441 -0.6267  0.7944 -2.0377
  187LEU     CB 2837   3.340   3.660   6.609 -0.8670  0.1093 -0.0840
  187LEU    HB1 2838   3.270   3.729   6.661  0.4149  0.6028  1.0593
  187LEU    HB2 2839   3.430   3.647   6.673 -0.7680  1.1597  0.0047
  187LEU     CG 2840   3.284   3.521   6.575  0.1505 -0.2241 -0.4403
  187LEU     HG 2841   3.193   3.530   6.513  0.0733 -1.5414 -0.5640
  187LEU    CD1 2842   3.383   3.418   6.518  0.3841 -0.1025 -0.2561
  187LEU   HD11 2843   3.479   3.418   6.574  1.8897  1.8325 -2.6242
  187LEU   HD12 2844   3.401   3.440   6.410  1.4783 -1.3281 -0.3572
  187LEU   HD13 2845   3.337   3.317   6.509 -1.9895  0.9788 -0.9999
  187LEU    CD2 2846   3.230   3.481   6.714  0.3634  0.3397 -0.1911
  187LEU   HD21 2847   3.166   3.566   6.746  0.6091 -0.2371  1.9787
  187LEU   HD22 2848   3.316   3.479   6.784  1.3760 -0.8128 -1.3964
  187LEU   HD23 2849   3.192   3.376   6.705 -2.0359  1.2514 -2.0008
  187LEU      C 2850   3.283   3.756   6.386 -0.0175 -0.3567  0.0643
  187LEU      O 2851   3.275   3.703   6.275 -0.1827  0.0122 -0.0984
  188VAL      N 2852   3.193   3.848   6.424  0.0127 -0.1635 -0.3288
  188VAL     HN 2853   3.208   3.907   6.503  0.9732  0.5822 -1.0459
  188VAL     CA 2854   3.075   3.880   6.350 -0.0432  0.2866 -0.0530
  188VAL     HA 2855   3.023   3.786   6.336  0.1584 -0.0934  1.5237
  188VAL     CB 2856   2.983   3.953   6.443 -0.2473 -0.4784  0.3607
  188VAL     HB 2857   3.029   4.048   6.478  0.0282  0.5948 -2.6332
  188VAL    CG1 2858   2.851   3.984   6.370  0.2560 -0.1128 -0.4144
  188VAL   HG11 2859   2.795   3.888   6.368 -0.7733  0.3550  2.1158
  188VAL   HG12 2860   2.863   4.021   6.266 -0.2863  3.2781  0.6033
  188VAL   HG13 2861   2.789   4.052   6.432  0.2969  0.1775 -0.6931
  188VAL    CG2 2862   2.951   3.859   6.560  0.0109 -1.0137  0.0023
  188VAL   HG21 2863   3.038   3.856   6.629 -0.8790 -1.1796  1.1544
  188VAL   HG22 2864   2.906   3.758   6.544 -0.2538 -1.3484  2.4990
  188VAL   HG23 2865   2.869   3.912   6.613 -0.2279 -1.1708 -0.2086
  188VAL      C 2866   3.097   3.927   6.211  0.4017 -0.3059 -0.1912
  188VAL      O 2867   3.032   3.886   6.114  0.0732  0.1261 -0.1595
  189PRO      N 2868   3.189   4.015   6.188  0.1385  0.0220  0.0049
  189PRO     CD 2869   3.219   4.130   6.273  0.1495  0.1571 -0.1818
  189PRO    HD1 2870   3.296   4.099   6.348 -1.3755  0.5532  1.6235
  189PRO    HD2 2871   3.132   4.167   6.331 -0.0932 -0.3409 -0.2260
  189PRO     CA 2872   3.225   4.044   6.052  0.7268  0.1287  0.1764
  189PRO     HA 2873   3.131   4.072   6.006 -1.1796 -1.3782  2.8205
  189PRO     CB 2874   3.325   4.159   6.057  0.1701  0.6314 -0.1972
  189PRO    HB1 2875   3.321   4.216   5.962  0.2816 -0.2615 -0.7507
  189PRO    HB2 2876   3.423   4.134   6.101 -0.6044 -1.9232  0.2801
  189PRO     CG 2877   3.261   4.238   6.172 -0.5281  0.2791 -0.3362
  189PRO    HG1 2878   3.342   4.300   6.216  1.3422 -2.2223 -0.0184
  189PRO    HG2 2879   3.177   4.308   6.151  0.6248  2.0552  0.6731
  189PRO      C 2880   3.289   3.933   5.975 -0.1059 -0.4496  0.2979
  189PRO      O 2881   3.255   3.926   5.857 -0.0477  0.0189  0.2510
  190LEU      N 2882   3.370   3.837   6.022  0.3600 -0.0879  0.2462
  190LEU     HN 2883   3.386   3.834   6.120  0.4687  2.5528  0.3752
  190LEU     CA 2884   3.414   3.717   5.957  0.0398  0.1843 -0.4788
  190LEU     HA 2885   3.449   3.754   5.861  1.1978 -0.1969 -0.2161
  190LEU     CB 2886   3.522   3.647   6.040 -0.3104  0.0114 -0.1711
  190LEU    HB1 2887   3.544   3.545   6.001 -1.7975 -0.1737 -0.5922
  190LEU    HB2 2888   3.489   3.634   6.146 -1.2253  1.0919 -0.3092
  190LEU     CG 2889   3.655   3.725   6.047  0.1792 -0.7614 -0.6548
  190LEU     HG 2890   3.627   3.829   6.074  2.2625 -0.2792 -0.2081
  190LEU    CD1 2891   3.758   3.677   6.151  0.3643  0.3585 -0.3116
  190LEU   HD11 2892   3.848   3.741   6.137  0.0460  0.8987  0.0489
  190LEU   HD12 2893   3.773   3.568   6.142  0.0732  0.1375  1.5046
  190LEU   HD13 2894   3.712   3.696   6.250  0.1668 -0.1754 -0.3005
  190LEU    CD2 2895   3.730   3.739   5.914 -0.3229 -0.0513 -0.8705
  190LEU   HD21 2896   3.828   3.787   5.928  0.0469 -1.4289  1.9512
  190LEU   HD22 2897   3.668   3.781   5.832  0.1054  2.0451 -0.1665
  190LEU   HD23 2898   3.747   3.631   5.890 -1.5772 -0.8516  1.5039
  190LEU      C 2899   3.309   3.619   5.920 -0.0884  0.1154  0.0682
  190LEU      O 2900   3.318   3.565   5.810  0.5073 -0.1253  0.2314
  191LEU      N 2901   3.208   3.585   6.003 -0.4719  0.4017 -0.2817
  191LEU     HN 2902   3.213   3.627   6.093 -1.8881 -2.4760  1.2520
  191LEU     CA 2903   3.089   3.515   5.967  0.1040 -0.5483 -0.3686
  191LEU     HA 2904   3.113   3.415   5.934 -0.3439 -1.6982  2.5139
  191LEU     CB 2905   3.008   3.514   6.097 -0.4172 -0.2273 -0.6843
  191LEU    HB1 2906   2.900   3.493   6.081 -0.5133 -0.6903  0.4504
  191LEU    HB2 2907   3.003   3.613   6.147 -0.5896 -0.5582 -0.0293
  191LEU     CG 2908   3.070   3.423   6.205 -0.5752  0.5946  0.1150
  191LEU     HG 2909   3.177   3.449   6.219 -0.8221  1.2952  0.7177
  191LEU    CD1 2910   2.994   3.445   6.337  0.0560 -0.4309  0.6600
  191LEU   HD11 2911   3.028   3.370   6.411 -2.9239 -1.4584  1.1244
  191LEU   HD12 2912   2.889   3.443   6.301  1.2095 -2.2880 -3.2242
  191LEU   HD13 2913   3.031   3.540   6.381  1.9893 -0.9789  0.3309
  191LEU    CD2 2914   3.071   3.272   6.176  0.2575  0.4664  0.7910
  191LEU   HD21 2915   2.980   3.232   6.127 -0.5655  1.9352  1.0719
  191LEU   HD22 2916   3.076   3.223   6.275 -1.0575 -0.8092  0.2683
  191LEU   HD23 2917   3.151   3.248   6.102 -1.5431 -0.7350 -0.8661
  191LEU      C 2918   3.008   3.583   5.861 -0.0664 -0.1224  0.0310
  191LEU      O 2919   2.951   3.518   5.773 -0.2157  0.1188 -0.0504
  192LEU      N 2920   2.997   3.717   5.863  0.4954 -0.0658 -0.3257
  192LEU     HN 2921   3.027   3.767   5.943  0.5165 -0.0063 -0.3711
  192LEU     CA 2922   2.946   3.792   5.752  0.0527 -0.2405 -0.2453
  192LEU     HA 2923   2.847   3.753   5.738  0.4813 -1.9422  1.0974
  192LEU     CB 2924   2.927   3.937   5.798 -0.2223 -0.2870 -0.2165
  192LEU    HB1 2925   2.912   4.000   5.708 -0.8873  1.2642  0.9288
  192LEU    HB2 2926   3.018   3.972   5.851 -0.8854  0.5385  0.4043
  192LEU     CG 2927   2.808   3.965   5.892  0.5727  0.0046  0.7114
  192LEU     HG 2928   2.815   3.902   5.984  3.0412  2.8211  2.6716
  192LEU    CD1 2929   2.821   4.108   5.948  0.4141  0.1951  0.2609
  192LEU   HD11 2930   2.751   4.116   6.034 -1.9058  0.9407 -1.5927
  192LEU   HD12 2931   2.778   4.186   5.881  0.8510  1.8969  1.8763
  192LEU   HD13 2932   2.924   4.142   5.974  0.9265  0.1123 -1.5415
  192LEU    CD2 2933   2.671   3.956   5.824  0.6360  0.5540  0.5058
  192LEU   HD21 2934   2.596   3.979   5.902 -1.2899  1.3104 -1.4506
  192LEU   HD22 2935   2.644   3.855   5.787 -0.4887  1.1946 -0.4938
  192LEU   HD23 2936   2.673   4.032   5.743  1.5469  0.2748  0.2577
  192LEU      C 2937   3.016   3.780   5.621 -0.0221 -0.8629 -0.2305
  192LEU      O 2938   2.948   3.757   5.520 -0.1065  0.2841 -0.4482
  193MET      N 2939   3.149   3.797   5.618 -0.0483 -0.5460  0.3816
  193MET     HN 2940   3.201   3.824   5.698 -0.6188 -0.8904  0.8769
  193MET     CA 2941   3.231   3.774   5.503  0.1049 -0.3117  0.4428
  193MET     HA 2942   3.199   3.844   5.427 -0.2095  0.0282  0.8846
  193MET     CB 2943   3.378   3.811   5.527  0.1253 -0.1013  0.0086
  193MET    HB1 2944   3.430   3.770   5.438  2.6012 -0.0252  1.3155
  193MET    HB2 2945   3.420   3.750   5.610  2.6061 -2.9372 -3.0921
  193MET     CG 2946   3.400   3.963   5.527 -0.1252 -0.0645  0.0904
  193MET    HG1 2947   3.323   4.013   5.588  0.3665  1.5610 -0.5829
  193MET    HG2 2948   3.395   4.016   5.430  1.0040 -0.2655 -0.1001
  193MET     SD 2949   3.565   3.997   5.596 -0.1359 -0.2922  0.2298
  193MET     CE 2950   3.517   4.054   5.762  0.4930 -0.3121  0.4210
  193MET    HE1 2951   3.510   3.973   5.837  0.2245  1.6245  2.5975
  193MET    HE2 2952   3.428   4.120   5.755  2.3095  2.1952 -0.6376
  193MET    HE3 2953   3.594   4.122   5.805 -0.0449 -0.6076  1.8883
  193MET      C 2954   3.211   3.635   5.455 -0.5315 -0.1189  0.1321
  193MET      O 2955   3.196   3.620   5.334  0.0183  0.8970 -0.0758
  194LEU      N 2956   3.209   3.534   5.543  0.1049  0.1958  0.5139
  194LEU     HN 2957   3.247   3.548   5.635  2.2287 -3.2128  0.3644
  194LEU     CA 2958   3.198   3.396   5.508  0.0151  0.3021  0.1289
  194LEU     HA 2959   3.284   3.368   5.448  0.2599  0.8370  0.2269
  194LEU     CB 2960   3.211   3.314   5.637  0.8082  0.1048 -0.0653
  194LEU    HB1 2961   3.145   3.352   5.718  1.3541  1.3625 -0.1870
  194LEU    HB2 2962   3.312   3.332   5.678  2.1605  0.5968 -3.3654
  194LEU     CG 2963   3.194   3.161   5.625  0.8595  0.0858  0.1072
  194LEU     HG 2964   3.088   3.146   5.594 -0.0935  4.8549  0.2100
  194LEU    CD1 2965   3.292   3.109   5.519 -0.1277  0.1961 -0.8832
  194LEU   HD11 2966   3.301   2.999   5.532  1.7286  0.1416 -2.1638
  194LEU   HD12 2967   3.399   3.140   5.531  0.4631 -0.8729 -2.9483
  194LEU   HD13 2968   3.261   3.148   5.420 -1.3113  0.2663 -0.4989
  194LEU    CD2 2969   3.207   3.089   5.760  0.0907 -0.5171 -0.1355
  194LEU   HD21 2970   3.153   3.144   5.840  0.3693 -2.4631  1.4806
  194LEU   HD22 2971   3.308   3.084   5.805 -0.0346 -2.3280  0.0281
  194LEU   HD23 2972   3.193   2.979   5.757  2.2981 -1.0340  3.0121
  194LEU      C 2973   3.073   3.367   5.432  0.0555 -0.5915  0.3834
  194LEU      O 2974   3.075   3.302   5.327  0.0540  0.2386 -0.1419
  195GLY      N 2975   2.959   3.420   5.480  0.2460  0.0639  0.1333
  195GLY     HN 2976   2.969   3.450   5.574 -1.2728  2.4570 -0.3946
  195GLY     CA 2977   2.829   3.410   5.421  0.4435 -0.6488 -0.2038
  195GLY    HA1 2978   2.758   3.432   5.500  2.0747  0.6812  0.9806
  195GLY    HA2 2979   2.821   3.312   5.377  0.5173 -0.8142  0.1484
  195GLY      C 2980   2.806   3.499   5.304 -0.7413  0.2131  0.6446
  195GLY      O 2981   2.745   3.461   5.204  0.3704  0.2830 -0.0891
  196VAL      N 2982   2.870   3.617   5.307 -0.2640 -0.0123 -0.1849
  196VAL     HN 2983   2.912   3.649   5.391 -0.7384 -1.2048  0.5286
  196VAL     CA 2984   2.867   3.703   5.192 -0.4526 -0.0901 -0.2386
  196VAL     HA 2985   2.768   3.704   5.148  0.3192 -2.2217 -2.1940
  196VAL     CB 2986   2.905   3.846   5.217  0.1399 -0.2186 -0.4002
  196VAL     HB 2987   3.000   3.844   5.275 -1.6271 -1.8674  2.7555
  196VAL    CG1 2988   2.913   3.927   5.087 -0.2466 -0.0466 -0.3170
  196VAL   HG11 2989   2.816   3.920   5.032 -1.2798 -0.2194  1.4655
  196VAL   HG12 2990   2.997   3.894   5.022  0.3376  1.6310 -0.4413
  196VAL   HG13 2991   2.931   4.032   5.117  0.6708 -0.7489  1.7408
  196VAL    CG2 2992   2.805   3.920   5.307  0.0951 -0.0497 -0.5896
  196VAL   HG21 2993   2.765   3.854   5.386 -0.4382  0.4721 -0.4146
  196VAL   HG22 2994   2.713   3.943   5.248  0.3840  1.5866 -0.4598
  196VAL   HG23 2995   2.859   4.005   5.354  0.7011 -1.2550  0.9740
  196VAL      C 2996   2.945   3.653   5.076  0.3781  0.6268 -0.0041
  196VAL      O 2997   2.897   3.636   4.963  0.4804  0.4853 -0.0262
  197TYR      N 2998   3.072   3.611   5.089  0.1195 -0.2234 -0.1593
  197TYR     HN 2999   3.117   3.612   5.178 -0.3485  0.2569  0.0796
  197TYR     CA 3000   3.145   3.548   4.984 -0.2251  0.8777 -1.0765
  197TYR     HA 3001   3.143   3.622   4.906  0.3026  2.1120  0.0529
  197TYR     CB 3002   3.293   3.520   5.015 -0.4382  0.3055 -0.5662
  197TYR    HB1 3003   3.344   3.450   4.946  0.7379  2.3287 -1.8405
  197TYR    HB2 3004   3.304   3.482   5.119  0.4847  0.9423 -0.4179
  197TYR     CG 3005   3.373   3.645   5.007  0.4052 -0.1333  0.6748
  197TYR    CD1 3006   3.431   3.679   4.887 -0.1401  0.4631  0.5733
  197TYR    HD1 3007   3.420   3.622   4.796  0.2436  1.6692 -0.2507
  197TYR    CE1 3008   3.508   3.792   4.878  0.7059 -0.1746 -0.4250
  197TYR    HE1 3009   3.537   3.822   4.778  0.1643  2.4783  0.1328
  197TYR     CZ 3010   3.549   3.862   4.989 -0.4955  0.4124 -0.3339
  197TYR     OH 3011   3.631   3.975   4.971  0.1920 -0.1364 -0.6755
  197TYR     HH 3012   3.686   3.990   5.048 -0.4230 -0.3676 -0.1966
  197TYR    CD2 3013   3.409   3.718   5.118 -0.4898  0.4836  0.5758
  197TYR    HD2 3014   3.385   3.676   5.214 -0.1602 -2.8453 -0.6420
  197TYR    CE2 3015   3.505   3.816   5.111 -0.1207  0.0651 -0.3302
  197TYR    HE2 3016   3.534   3.863   5.203 -2.0840  2.0509 -0.6442
  197TYR      C 3017   3.087   3.423   4.927  0.2551  0.1612 -0.0205
  197TYR      O 3018   3.092   3.404   4.805 -0.2964  0.2593 -0.0617
  198LEU      N 3019   3.030   3.337   5.014  0.5337 -0.3683 -0.3565
  198LEU     HN 3020   3.056   3.341   5.110  1.9083  0.1621 -0.7153
  198LEU     CA 3021   2.956   3.220   4.977  0.0816 -0.1798 -0.0449
  198LEU     HA 3022   3.026   3.161   4.921  0.2831  0.4470 -0.4625
  198LEU     CB 3023   2.935   3.137   5.105 -0.1791  0.3833  0.2851
  198LEU    HB1 3024   2.888   3.203   5.181  0.7108  1.9665 -0.4861
  198LEU    HB2 3025   3.038   3.111   5.138  0.3267  0.8687 -0.8365
  198LEU     CG 3026   2.837   3.019   5.099  0.6568 -0.3480  0.6661
  198LEU     HG 3027   2.740   3.066   5.069  0.3923 -0.1665  1.7841
  198LEU    CD1 3028   2.881   2.915   4.995  0.0311 -0.4072  0.4560
  198LEU   HD11 3029   2.794   2.845   4.995 -1.0180  0.8673  0.0410
  198LEU   HD12 3030   2.977   2.869   5.028 -0.3518 -1.2474  0.4458
  198LEU   HD13 3031   2.887   2.964   4.895  1.6608 -0.6524  0.4078
  198LEU    CD2 3032   2.829   2.943   5.232 -0.1833  0.0037  0.8234
  198LEU   HD21 3033   2.829   2.835   5.207  2.5832 -0.5438  2.7098
  198LEU   HD22 3034   2.750   2.981   5.301 -0.9960  1.2580 -0.7293
  198LEU   HD23 3035   2.926   2.958   5.285  1.0617 -4.5915  0.2271
  198LEU      C 3036   2.833   3.245   4.897  0.1856  0.0651 -0.1294
  198LEU      O 3037   2.804   3.173   4.802 -0.4231  0.0354  0.0715
  199ARG      N 3038   2.758   3.355   4.918  0.1861  0.1101 -0.3656
  199ARG     HN 3039   2.770   3.414   4.998 -1.4415  0.5590 -0.4251
  199ARG     CA 3040   2.659   3.389   4.820 -0.0235  0.5057 -0.0186
  199ARG     HA 3041   2.604   3.299   4.800  0.7524  0.2785 -1.2119
  199ARG     CB 3042   2.568   3.496   4.883 -0.3820  0.4332 -0.4128
  199ARG    HB1 3043   2.506   3.551   4.809 -0.3939 -0.1884 -0.8722
  199ARG    HB2 3044   2.637   3.569   4.932  1.4279 -0.4707 -1.5283
  199ARG     CG 3045   2.469   3.443   4.986 -0.4300  0.8280 -0.2524
  199ARG    HG1 3046   2.521   3.389   5.069 -3.7868 -1.6757  0.4555
  199ARG    HG2 3047   2.409   3.365   4.934  1.5989 -1.6551  0.9133
  199ARG     CD 3048   2.388   3.542   5.070  0.0325  0.4260  0.6808
  199ARG    HD1 3049   2.350   3.619   5.000  0.0995  2.0867  2.3812
  199ARG    HD2 3050   2.454   3.588   5.147 -0.6433 -0.1935  1.6524
  199ARG     NE 3051   2.269   3.468   5.121 -0.1558  0.3022  0.0567
  199ARG     HE 3052   2.257   3.370   5.104 -0.1173  0.4473 -0.9151
  199ARG     CZ 3053   2.168   3.523   5.195 -0.1440  0.1003  0.2221
  199ARG    NH1 3054   2.145   3.656   5.212  0.2308  0.1877  0.0505
  199ARG   HH11 3055   2.186   3.727   5.154 -1.0741  1.7408  0.9510
  199ARG   HH12 3056   2.066   3.687   5.265  0.5077  2.4200 -0.7531
  199ARG    NH2 3057   2.077   3.446   5.261 -0.1944  0.3602  0.4549
  199ARG   HH21 3058   2.080   3.347   5.246 -0.0006  0.3846  0.3300
  199ARG   HH22 3059   2.012   3.501   5.313 -0.2114  0.4708  0.3150
  199ARG      C 3060   2.712   3.442   4.691 -0.0889 -0.1294 -0.3054
  199ARG      O 3061   2.646   3.442   4.588  0.3481  0.4178 -0.5891
  200ILE      N 3062   2.832   3.502   4.682 -0.1982  0.1574  0.1395
  200ILE     HN 3063   2.878   3.521   4.769 -3.0721  1.1465  1.5869
  200ILE     CA 3064   2.898   3.535   4.560 -0.1785 -0.1743  0.0599
  200ILE     HA 3065   2.829   3.586   4.493 -0.9323  0.5158  1.3332
  200ILE     CB 3066   3.018   3.621   4.584 -0.4182  0.2148 -0.1264
  200ILE     HB 3067   3.077   3.577   4.667 -2.7833 -1.6772  0.6509
  200ILE    CG2 3068   3.109   3.634   4.460 -0.0045 -0.6531  0.0815
  200ILE   HG21 3069   3.038   3.654   4.377 -1.6876 -1.3134  1.2875
  200ILE   HG22 3070   3.165   3.540   4.442  0.6329 -0.4011  0.6707
  200ILE   HG23 3071   3.176   3.721   4.476 -1.3577  0.6571 -1.0722
  200ILE    CG1 3072   2.983   3.762   4.634  0.3675  0.2306  0.4003
  200ILE   HG11 3073   2.906   3.756   4.714 -1.5799  0.2821 -1.3730
  200ILE   HG12 3074   2.943   3.820   4.548  1.5333  2.0281  1.0088
  200ILE     CD 3075   3.100   3.843   4.689  0.3216  0.4385  0.1924
  200ILE    HD1 3076   3.161   3.769   4.745 -1.5944 -1.1135  0.3468
  200ILE    HD2 3077   3.070   3.922   4.760 -2.3561 -0.9715  0.7387
  200ILE    HD3 3078   3.171   3.888   4.615  2.3426 -2.5577  0.1190
  200ILE      C 3079   2.937   3.417   4.477 -0.9895 -0.2740 -0.1898
  200ILE      O 3080   2.914   3.423   4.357  0.2457  0.0058 -0.4222
  201PHE      N 3081   2.992   3.311   4.539  0.3799  0.2746 -0.4457
  201PHE     HN 3082   3.015   3.311   4.636 -0.5748 -5.9020  0.1603
  201PHE     CA 3083   3.010   3.182   4.479  0.1024 -0.0495  0.1556
  201PHE     HA 3084   3.067   3.195   4.388  0.1654 -0.1898  0.1755
  201PHE     CB 3085   3.095   3.095   4.572  0.1990  0.2583  0.3558
  201PHE    HB1 3086   3.115   3.000   4.518  1.6833  1.1322 -0.6896
  201PHE    HB2 3087   3.040   3.056   4.660 -1.8901 -0.1959 -1.0827
  201PHE     CG 3088   3.234   3.144   4.595  0.2712  0.0231  0.4195
  201PHE    CD1 3089   3.307   3.173   4.482 -0.3179 -0.0037  0.0257
  201PHE    HD1 3090   3.276   3.147   4.382  1.1109  1.1781 -0.7594
  201PHE    CE1 3091   3.434   3.225   4.489 -0.3487  0.0169  0.4291
  201PHE    HE1 3092   3.491   3.260   4.404  1.9072  0.1010  1.8849
  201PHE     CZ 3093   3.479   3.260   4.614  0.3545  0.0290  0.1750
  201PHE     HZ 3094   3.575   3.309   4.622  2.1790 -3.3837  1.0681
  201PHE    CD2 3095   3.283   3.177   4.719  0.3121  0.2848  0.3348
  201PHE    HD2 3096   3.232   3.152   4.811 -0.0329  0.0905  0.0916
  201PHE    CE2 3097   3.407   3.235   4.729  0.3811  0.1555  0.2198
  201PHE    HE2 3098   3.448   3.264   4.825 -1.1621  1.1428  0.6077
  201PHE      C 3099   2.890   3.109   4.430 -0.0276  0.2894 -0.0374
  201PHE      O 3100   2.896   3.054   4.320 -0.1392  0.1383  0.0325
  202LEU      N 3101   2.782   3.106   4.510  0.0206 -0.1493  0.0126
  202LEU     HN 3102   2.787   3.142   4.603  0.3842  3.6980 -1.3198
  202LEU     CA 3103   2.652   3.058   4.473 -0.1281 -0.0237  0.3572
  202LEU     HA 3104   2.664   2.954   4.444  1.4435  0.2671 -0.1939
  202LEU     CB 3105   2.557   3.064   4.593 -0.0741  0.9990  0.3534
  202LEU    HB1 3106   2.451   3.043   4.567 -0.5928  2.7482  0.8965
  202LEU    HB2 3107   2.550   3.167   4.634 -1.7567  0.2581  2.0821
  202LEU     CG 3108   2.581   2.968   4.710 -0.3580  0.1248 -0.2961
  202LEU     HG 3109   2.686   2.977   4.744  0.6575 -0.2578 -3.0366
  202LEU    CD1 3110   2.492   3.017   4.825 -0.5109 -0.0533 -0.3370
  202LEU   HD11 3111   2.512   3.123   4.852  0.1915 -0.0276 -0.9338
  202LEU   HD12 3112   2.516   2.956   4.915  2.6401 -0.8171 -1.5650
  202LEU   HD13 3113   2.383   3.020   4.805 -0.3177 -0.7177 -1.5625
  202LEU    CD2 3114   2.554   2.822   4.669  0.6889 -0.2532  0.3276
  202LEU   HD21 3115   2.448   2.790   4.676  0.2990 -0.2088 -3.4155
  202LEU   HD22 3116   2.608   2.753   4.738  0.9073 -1.0779 -0.6335
  202LEU   HD23 3117   2.588   2.803   4.564 -0.4453 -1.1326  0.1081
  202LEU      C 3118   2.595   3.132   4.357  0.4957 -0.3205 -0.1499
  202LEU      O 3119   2.546   3.080   4.257  0.1610  0.4070 -0.3745
  203ALA      N 3120   2.604   3.266   4.355 -0.0294 -0.2890 -0.6095
  203ALA     HN 3121   2.647   3.311   4.433  1.6454  1.7801 -2.5912
  203ALA     CA 3122   2.544   3.352   4.258 -0.3423 -0.0792 -0.2352
  203ALA     HA 3123   2.438   3.332   4.258 -0.4964  0.6774 -0.4894
  203ALA     CB 3124   2.555   3.501   4.297  0.1482 -0.0133 -0.6185
  203ALA    HB1 3125   2.657   3.545   4.291  0.1681 -0.0092 -0.2358
  203ALA    HB2 3126   2.512   3.510   4.399  1.2161 -0.2102 -0.1270
  203ALA    HB3 3127   2.484   3.557   4.232 -1.9338 -0.2950  1.3030
  203ALA      C 3128   2.604   3.342   4.122 -0.2603  0.2808 -0.2288
  203ALA      O 3129   2.529   3.339   4.024 -0.8065 -0.3820  0.1984
  204ALA      N 3130   2.737   3.322   4.116 -0.2331  0.5204 -0.4136
  204ALA     HN 3131   2.798   3.317   4.195 -0.0921 -3.4497 -0.6200
  204ALA     CA 3132   2.805   3.272   4.001 -0.0262 -0.0473 -0.0498
  204ALA     HA 3133   2.790   3.345   3.922  1.3856  0.8243  0.4492
  204ALA     CB 3134   2.955   3.283   4.033  0.0073  0.1041 -0.2582
  204ALA    HB1 3135   2.988   3.387   4.052  2.2910 -0.7592  0.8633
  204ALA    HB2 3136   3.014   3.230   3.954 -1.6762 -0.0276 -1.4827
  204ALA    HB3 3137   2.969   3.228   4.128  0.3399 -0.1565 -0.4533
  204ALA      C 3138   2.765   3.137   3.953 -0.6179  0.1392 -0.0931
  204ALA      O 3139   2.729   3.123   3.836  0.0811 -0.2134 -0.2702
  205ARG      N 3140   2.757   3.031   4.036  0.1110 -0.0620 -0.2717
  205ARG     HN 3141   2.770   3.047   4.134  3.9038 -1.7637 -0.3238
  205ARG     CA 3142   2.724   2.897   4.000  0.1947 -0.0007 -0.5794
  205ARG     HA 3143   2.804   2.856   3.941  2.0878  0.7322  1.3568
  205ARG     CB 3144   2.722   2.817   4.132  0.3348 -0.2179 -0.7075
  205ARG    HB1 3145   2.642   2.860   4.197  1.8610  1.1377  0.3412
  205ARG    HB2 3146   2.813   2.838   4.191  0.4496 -3.3195  0.3565
  205ARG     CG 3147   2.700   2.666   4.126 -0.3861 -0.1301 -0.4007
  205ARG    HG1 3148   2.782   2.617   4.070  0.0125 -1.7723  1.4836
  205ARG    HG2 3149   2.603   2.651   4.075 -1.7596  0.7473  1.7926
  205ARG     CD 3150   2.699   2.592   4.260 -0.4604  0.1528 -0.2441
  205ARG    HD1 3151   2.787   2.615   4.323  0.7048 -2.2624 -0.8647
  205ARG    HD2 3152   2.702   2.482   4.243  2.0520 -0.2185  1.9882
  205ARG     NE 3153   2.573   2.617   4.337 -0.4038  0.0479 -0.1168
  205ARG     HE 3154   2.521   2.701   4.318 -0.8781 -0.4845 -1.3046
  205ARG     CZ 3155   2.524   2.546   4.442  0.0480 -0.4700 -0.2528
  205ARG    NH1 3156   2.599   2.464   4.522 -0.3013 -0.2004  0.3514
  205ARG   HH11 3157   2.693   2.448   4.493 -0.4968 -1.9854  0.6400
  205ARG   HH12 3158   2.570   2.451   4.617  1.2524  0.0964  0.8827
  205ARG    NH2 3159   2.394   2.571   4.477  0.0848  0.5093 -0.7807
  205ARG   HH21 3160   2.347   2.637   4.419 -0.4578  0.6631 -0.1623
  205ARG   HH22 3161   2.353   2.512   4.547  0.6830  0.0350 -0.8178
  205ARG      C 3162   2.591   2.881   3.936 -0.2350 -0.3692  0.3818
  205ARG      O 3163   2.586   2.821   3.829 -0.1960  0.4419 -0.0876
  206ARG      N 3164   2.490   2.954   3.988  0.0723  0.3729 -0.0326
  206ARG     HN 3165   2.501   2.992   4.080  2.0419 -0.6630  0.2227
  206ARG     CA 3166   2.362   2.975   3.928  0.0417 -0.3405 -0.2253
  206ARG     HA 3167   2.314   2.881   3.905  2.1354 -1.6487  0.4664
  206ARG     CB 3168   2.280   3.071   4.016  0.1590 -0.0273 -0.4572
  206ARG    HB1 3169   2.349   3.157   4.030  0.5639 -0.2082 -1.3145
  206ARG    HB2 3170   2.281   3.032   4.121  0.0116 -3.0247 -1.4750
  206ARG     CG 3171   2.140   3.108   3.969 -0.1563 -0.5034  0.0844
  206ARG    HG1 3172   2.133   3.166   3.874  0.1992 -2.5653 -1.2589
  206ARG    HG2 3173   2.095   3.169   4.050 -0.4978 -1.1405  0.3858
  206ARG     CD 3174   2.049   2.986   3.950 -0.5440 -0.2591  0.3607
  206ARG    HD1 3175   2.075   2.904   4.021 -1.4167 -1.8972 -1.1345
  206ARG    HD2 3176   2.069   2.941   3.851 -0.1835  0.3849  0.1338
  206ARG     NE 3177   1.907   3.028   3.958 -0.3918  0.2362  0.4967
  206ARG     HE 3178   1.893   3.114   3.909 -1.7439  0.3967  1.0913
  206ARG     CZ 3179   1.797   2.958   3.998 -0.3551 -0.0389  0.1179
  206ARG    NH1 3180   1.803   2.832   4.050 -0.0373 -0.1385 -0.1603
  206ARG   HH11 3181   1.895   2.799   4.070 -0.0142  0.3897  0.6320
  206ARG   HH12 3182   1.719   2.797   4.091 -0.0874  0.0102 -0.1369
  206ARG    NH2 3183   1.680   3.017   3.959 -0.4877 -0.1734  0.3056
  206ARG   HH21 3184   1.676   3.111   3.924  0.0933 -0.1047  0.4139
  206ARG   HH22 3185   1.603   2.953   3.959  0.1274 -0.9861 -1.2584
  206ARG      C 3186   2.356   3.032   3.791 -0.6665  0.2322  0.0386
  206ARG      O 3187   2.286   2.986   3.700  0.9371 -0.7402 -0.7452
  207GLN      N 3188   2.443   3.130   3.760 -0.1001 -0.3752 -0.3187
  207GLN     HN 3189   2.494   3.172   3.834 -2.0680  3.4221 -0.8386
  207GLN     CA 3190   2.449   3.192   3.631  0.3362  0.0826 -0.0771
  207GLN     HA 3191   2.346   3.198   3.600  0.0904 -1.6536  0.3263
  207GLN     CB 3192   2.517   3.330   3.634  0.1360  0.1730  0.3898
  207GLN    HB1 3193   2.531   3.364   3.529 -1.5952  1.5055  0.5419
  207GLN    HB2 3194   2.618   3.327   3.681  0.3287  1.6207  0.1130
  207GLN     CG 3195   2.443   3.439   3.712  0.0428 -0.0271  0.5797
  207GLN    HG1 3196   2.482   3.530   3.663  1.2017 -1.6943 -1.7953
  207GLN    HG2 3197   2.465   3.423   3.820 -0.4185 -0.7325  0.5783
  207GLN     CD 3198   2.291   3.434   3.707  0.0543  0.2215 -0.0331
  207GLN    OE1 3199   2.210   3.405   3.795  0.0385 -0.0798 -0.1458
  207GLN    NE2 3200   2.247   3.484   3.588  0.2812  0.5445  0.0186
  207GLN   HE21 3201   2.149   3.473   3.577  0.4489 -0.9732 -0.2425
  207GLN   HE22 3202   2.306   3.515   3.513 -1.8740  0.3624 -1.8572
  207GLN      C 3203   2.516   3.103   3.533  0.2408 -0.0978  0.0206
  207GLN      O 3204   2.488   3.097   3.413  0.3227 -0.1402  0.0030
  208LEU      N 3205   2.609   3.020   3.584 -0.3213 -0.7817 -0.0543
  208LEU     HN 3206   2.647   3.042   3.674 -1.8112 -0.3327  0.5072
  208LEU     CA 3207   2.677   2.928   3.499  0.0374 -0.0422 -0.5831
  208LEU     HA 3208   2.703   2.970   3.403  1.0020 -1.4181 -0.9580
  208LEU     CB 3209   2.802   2.877   3.574 -0.2752 -0.1706 -0.1453
  208LEU    HB1 3210   2.829   2.776   3.536 -1.0114  0.0432 -1.2679
  208LEU    HB2 3211   2.773   2.863   3.680  0.6023 -1.2223 -0.0236
  208LEU     CG 3212   2.918   2.978   3.564 -0.1307 -0.4139 -0.9949
  208LEU     HG 3213   2.889   3.073   3.615  2.0359  1.3469 -2.8591
  208LEU    CD1 3214   3.039   2.925   3.642 -0.1434  0.5921 -0.2806
  208LEU   HD11 3215   3.006   2.903   3.746 -1.2766  1.4575 -0.4305
  208LEU   HD12 3216   3.120   3.001   3.642 -1.6175  2.2175 -0.8530
  208LEU   HD13 3217   3.079   2.832   3.598  0.3935  0.8787 -0.4095
  208LEU    CD2 3218   2.959   3.007   3.419  0.3258 -0.0826 -0.7996
  208LEU   HD21 3219   3.051   3.070   3.419  0.2363  0.0475 -0.7133
  208LEU   HD22 3220   2.882   3.067   3.366  2.5180  1.8815 -1.9811
  208LEU   HD23 3221   2.974   2.917   3.356  0.2942 -1.7280  1.4450
  208LEU      C 3222   2.594   2.815   3.450 -0.4200  0.2443 -0.4738
  208LEU      O 3223   2.605   2.777   3.333 -0.5154 -0.4045 -0.2745
  209LYS      N 3224   2.510   2.753   3.535 -0.1020  0.5725  0.0819
  209LYS     HN 3225   2.525   2.771   3.632  0.4373  2.5636 -0.3238
  209LYS     CA 3226   2.417   2.655   3.488  0.5069  0.0683 -0.0868
  209LYS     HA 3227   2.474   2.584   3.430 -0.6173 -0.2875 -0.7878
  209LYS     CB 3228   2.335   2.598   3.605  0.8163  0.0525  0.1235
  209LYS    HB1 3229   2.268   2.522   3.560 -0.6552  0.7106  1.1083
  209LYS    HB2 3230   2.261   2.664   3.657 -0.6520 -2.2601  1.1224
  209LYS     CG 3231   2.415   2.522   3.711  0.4908 -0.2936  0.1219
  209LYS    HG1 3232   2.350   2.483   3.792 -0.5414 -1.0503 -1.0363
  209LYS    HG2 3233   2.495   2.577   3.766 -1.1867 -0.7166  3.2334
  209LYS     CD 3234   2.482   2.398   3.652 -0.0105 -0.3021 -0.4342
  209LYS    HD1 3235   2.549   2.436   3.572 -0.7695  1.2773 -0.3586
  209LYS    HD2 3236   2.405   2.338   3.598  0.2238 -0.9972 -0.0086
  209LYS     CE 3237   2.548   2.313   3.760  0.0514 -0.2170 -0.4051
  209LYS    HE1 3238   2.482   2.304   3.850 -1.3698  2.1378 -1.1234
  209LYS    HE2 3239   2.635   2.370   3.799 -0.0244 -2.1774  3.1152
  209LYS     NZ 3240   2.590   2.179   3.714 -0.0706 -0.2986 -0.2793
  209LYS    HZ1 3241   2.499   2.132   3.695 -0.2216  0.4229 -1.3786
  209LYS    HZ2 3242   2.629   2.120   3.791 -0.0087  0.6584  0.4415
  209LYS    HZ3 3243   2.648   2.183   3.628  1.1677 -1.8337  0.4243
  209LYS      C 3244   2.315   2.709   3.394  0.6321  0.0094 -0.2551
  209LYS      O 3245   2.279   2.643   3.296 -0.0926 -0.0065  0.0143
  210GLN      N 3246   2.266   2.834   3.406 -0.1873 -0.3141 -0.1522
  210GLN     HN 3247   2.272   2.886   3.492 -0.1994 -1.3514  0.4944
  210GLN     CA 3248   2.169   2.882   3.313 -0.1245  0.0481 -0.0359
  210GLN     HA 3249   2.095   2.805   3.293  1.5795 -1.5281 -0.6607
  210GLN     CB 3250   2.103   3.012   3.362  0.1698  0.1865 -0.0058
  210GLN    HB1 3251   2.042   3.066   3.287  0.3816  1.3128  0.6146
  210GLN    HB2 3252   2.178   3.084   3.401  0.9077 -0.5409 -0.0461
  210GLN     CG 3253   2.011   2.997   3.482 -0.4636  0.1100 -0.4945
  210GLN    HG1 3254   2.059   2.932   3.558 -1.8875 -0.8101 -0.3411
  210GLN    HG2 3255   1.915   2.949   3.451 -0.5916 -1.5781  2.1604
  210GLN     CD 3256   1.970   3.117   3.567 -0.1026 -0.2259  0.1628
  210GLN    OE1 3257   1.903   3.092   3.667 -0.1856 -0.3578  0.0742
  210GLN    NE2 3258   2.004   3.243   3.529 -0.6123 -0.0249  0.3769
  210GLN   HE21 3259   1.972   3.312   3.595  1.9373  0.5551  1.1040
  210GLN   HE22 3260   2.075   3.270   3.465 -1.3354  0.2878 -0.3127
  210GLN      C 3261   2.237   2.919   3.186  0.0572  0.1508  0.0914
  210GLN      O 3262   2.178   2.899   3.080 -0.0828  0.0483  0.1892
  211MET      N 3263   2.370   2.942   3.189 -0.0415  0.7473 -0.0502
  211MET     HN 3264   2.409   2.963   3.278 -2.2571  1.6098  0.7850
  211MET     CA 3265   2.449   2.954   3.071 -0.0360  0.1041 -0.1142
  211MET     HA 3266   2.396   3.023   3.007  1.2982  0.2361 -1.1265
  211MET     CB 3267   2.581   3.022   3.111  0.2893 -0.7308  0.2528
  211MET    HB1 3268   2.654   3.011   3.028  0.9245 -1.5246  0.9000
  211MET    HB2 3269   2.614   2.993   3.213 -0.5666 -0.2280  0.6867
  211MET     CG 3270   2.573   3.174   3.128  0.1453 -0.6057 -0.8882
  211MET    HG1 3271   2.504   3.201   3.210  2.3922 -2.0682  1.6628
  211MET    HG2 3272   2.532   3.227   3.040 -1.8415  0.6660  0.7298
  211MET     SD 3273   2.731   3.263   3.146 -0.3469  0.1257 -0.1225
  211MET     CE 3274   2.645   3.414   3.199  0.1527  0.1835  0.5313
  211MET    HE1 3275   2.719   3.496   3.191 -0.7203  0.8136 -2.3572
  211MET    HE2 3276   2.598   3.410   3.299 -0.0288  0.3245  0.4535
  211MET    HE3 3277   2.569   3.440   3.122 -1.8241  1.3433  2.7554
  211MET      C 3278   2.474   2.835   2.985 -0.1569  0.2124 -0.3012
  211MET      O 3279   2.522   2.845   2.872 -0.0459  0.3652 -0.2410
  212GLU      N 3280   2.439   2.715   3.034  0.2361  0.1184 -0.2470
  212GLU     HN 3281   2.408   2.715   3.129 -0.8899 -0.6123 -0.5981
  212GLU     CA 3282   2.451   2.593   2.961 -0.6120 -0.2296  0.1812
  212GLU     HA 3283   2.525   2.610   2.884  4.5731  2.0786  5.0191
  212GLU     CB 3284   2.504   2.479   3.049 -0.0656 -0.0357  0.1050
  212GLU    HB1 3285   2.500   2.382   2.994  0.2471  0.7108 -1.2783
  212GLU    HB2 3286   2.433   2.455   3.131 -0.1486  1.8306  0.6197
  212GLU     CG 3287   2.644   2.500   3.107 -0.0220  0.2586 -0.1047
  212GLU    HG1 3288   2.645   2.572   3.192 -0.9372 -0.0783  0.2017
  212GLU    HG2 3289   2.703   2.528   3.017 -0.7883 -3.3212 -1.9292
  212GLU     CD 3290   2.703   2.372   3.166  0.3211  0.5952  0.2926
  212GLU    OE1 3291   2.754   2.296   3.079 -0.3312  0.4488  0.0266
  212GLU    OE2 3292   2.691   2.340   3.287 -0.9028  0.1599  0.0757
  212GLU      C 3293   2.323   2.549   2.897 -0.7267 -0.1078  0.3286
  212GLU      O 3294   2.313   2.440   2.842 -0.2319  0.1187 -0.2234
  213SER      N 3295   2.225   2.641   2.900 -0.6077  0.0351 -0.0449
  213SER     HN 3296   2.242   2.725   2.952 -0.0888 -0.9581  1.4612
  213SER     CA 3297   2.100   2.624   2.833 -0.4051 -0.1399 -0.3809
  213SER     HA 3298   2.087   2.520   2.806  2.1166 -0.7968  0.6806
  213SER     CB 3299   1.987   2.656   2.932 -0.2822 -0.3537 -0.1704
  213SER    HB1 3300   1.997   2.761   2.968 -0.1784 -0.7596  1.0284
  213SER    HB2 3301   1.990   2.588   3.020  0.3411 -1.0800 -0.7456
  213SER     OG 3302   1.853   2.653   2.885 -0.1857  0.1636 -0.4815
  213SER    HG1 3303   1.835   2.562   2.863 -0.2889  0.7175 -3.0942
  213SER      C 3304   2.095   2.714   2.715  0.1738 -0.2722 -0.5064
  213SER      O 3305   2.189   2.725   2.636  0.1485 -0.0572 -0.5077
  214GLN      N 3306   1.988   2.793   2.697  0.4420  0.0502 -0.7031
  214GLN     HN 3307   1.905   2.791   2.753 -0.9254  2.2710 -2.4565
  214GLN     CA 3308   1.976   2.883   2.586  0.3934  0.1180 -0.6430
  214GLN     HA 3309   1.993   2.822   2.499 -0.8466  0.4516 -1.1388
  214GLN     CB 3310   1.832   2.933   2.568  0.3976  0.3284 -0.1178
  214GLN    HB1 3311   1.826   3.020   2.499 -2.5775 -1.1519 -1.9518
  214GLN    HB2 3312   1.808   2.961   2.673  3.0977  1.4447  0.2725
  214GLN     CG 3313   1.735   2.821   2.528  0.3037  0.4740 -0.2958
  214GLN    HG1 3314   1.629   2.853   2.539 -0.1974 -1.3174  0.4176
  214GLN    HG2 3315   1.747   2.743   2.605  0.8208  0.8751  0.0373
  214GLN     CD 3316   1.747   2.739   2.400 -0.9714 -0.2043  0.0032
  214GLN    OE1 3317   1.766   2.619   2.381  0.7295  0.1049 -0.4418
  214GLN    NE2 3318   1.704   2.819   2.300  0.3295 -0.1886 -0.5549
  214GLN   HE21 3319   1.701   2.779   2.208 -0.0689  1.9313 -1.5448
  214GLN   HE22 3320   1.724   2.917   2.311 -0.7178  0.0264 -0.5101
  214GLN      C 3321   2.061   3.003   2.560 -0.0779  0.6158  0.0637
  214GLN      O 3322   2.077   3.026   2.441  0.2694 -0.5313 -0.1261
  215PRO      N 3323   2.112   3.085   2.647  0.1675  0.2057  0.3148
  215PRO     CD 3324   2.059   3.105   2.781 -0.1035 -0.0702  0.2498
  215PRO    HD1 3325   2.074   3.012   2.839  0.5719 -0.9544 -1.2832
  215PRO    HD2 3326   1.949   3.119   2.774 -0.0307  0.4701  0.1266
  215PRO     CA 3327   2.225   3.171   2.626 -0.1414  0.4933 -0.2189
  215PRO     HA 3328   2.193   3.253   2.565 -0.3638 -0.3287 -1.2402
  215PRO     CB 3329   2.272   3.213   2.765  0.4192 -0.6065 -0.0566
  215PRO    HB1 3330   2.327   3.310   2.765  0.9632 -0.8986  1.2691
  215PRO    HB2 3331   2.329   3.130   2.812 -0.3679 -0.1291  1.8770
  215PRO     CG 3332   2.137   3.224   2.839 -0.0431  0.5351 -1.0313
  215PRO    HG1 3333   2.157   3.223   2.948  0.9385  0.1893 -1.1992
  215PRO    HG2 3334   2.089   3.322   2.818  1.0817  1.6442  1.2325
  215PRO      C 3335   2.338   3.106   2.553  0.3534  0.4139  0.5950
  215PRO      O 3336   2.377   2.994   2.586 -0.3807 -0.0043  0.0796
  216LEU      N 3337   2.396   3.170   2.450 -0.0005  0.0671  0.1740
  216LEU     HN 3338   2.382   3.266   2.425  2.0753 -0.2254 -2.5696
  216LEU     CA 3339   2.507   3.126   2.372  0.1163  0.0457  0.3544
  216LEU     HA 3340   2.472   3.047   2.308  0.1904 -1.1197  1.6954
  216LEU     CB 3341   2.555   3.242   2.283  0.3414 -0.3087  0.0100
  216LEU    HB1 3342   2.577   3.325   2.353 -0.3756  0.0762 -0.2078
  216LEU    HB2 3343   2.473   3.270   2.213  0.6145 -1.5963 -0.8549
  216LEU     CG 3344   2.676   3.209   2.194  0.3997 -0.0281 -0.0169
  216LEU     HG 3345   2.762   3.167   2.250  2.1284  0.9345 -1.8214
  216LEU    CD1 3346   2.644   3.102   2.088  0.3105  0.4629 -0.4920
  216LEU   HD11 3347   2.631   3.004   2.139  1.0430  0.1852 -0.8137
  216LEU   HD12 3348   2.722   3.096   2.009 -1.2425  0.6266 -2.0876
  216LEU   HD13 3349   2.550   3.130   2.037 -1.3643 -1.4889  1.3153
  216LEU    CD2 3350   2.722   3.337   2.123  0.0122  0.1042 -0.0316
  216LEU   HD21 3351   2.815   3.317   2.066 -0.5542  1.0115 -1.3370
  216LEU   HD22 3352   2.723   3.420   2.197 -3.5526  1.5567 -1.3784
  216LEU   HD23 3353   2.648   3.376   2.049 -0.2789  2.1109  1.2375
  216LEU      C 3354   2.615   3.047   2.438  0.0863 -0.2154  0.0903
  216LEU      O 3355   2.641   2.934   2.396 -0.2306 -0.3803  0.3357
  217PRO      N 3356   2.694   3.088   2.533 -0.2693  0.1299  0.2364
  217PRO     CD 3357   2.759   2.986   2.614  0.0299 -0.3102 -0.5519
  217PRO    HD1 3358   2.842   2.944   2.554 -0.9321 -1.0359 -1.4224
  217PRO    HD2 3359   2.680   2.920   2.657 -1.7356  1.9884 -0.0294
  217PRO     CA 3360   2.699   3.217   2.596  0.3412 -0.0634  0.5911
  217PRO     HA 3361   2.602   3.266   2.598  0.7060  0.7754  3.9167
  217PRO     CB 3362   2.735   3.197   2.743  0.1566 -0.5411  0.5710
  217PRO    HB1 3363   2.635   3.181   2.789 -0.7091  0.6133 -0.8150
  217PRO    HB2 3364   2.774   3.285   2.798 -2.9635  0.3100  1.6115
  217PRO     CG 3365   2.808   3.061   2.739 -0.0586 -0.6356 -0.3198
  217PRO    HG1 3366   2.914   3.090   2.724 -0.0374 -1.1244 -1.1586
  217PRO    HG2 3367   2.806   3.002   2.833  0.1328  0.0774  0.1385
  217PRO      C 3368   2.800   3.304   2.529  0.0302  0.0920  0.3201
  217PRO      O 3369   2.790   3.426   2.545  0.0722  0.1075  0.2246
  218GLY      N 3370   2.904   3.249   2.465 -0.0114 -0.0230  0.3529
  218GLY     HN 3371   2.907   3.150   2.453 -0.6591  0.1137 -1.3328
  218GLY     CA 3372   3.018   3.317   2.413 -0.5090  0.2863 -0.3435
  218GLY    HA1 3373   2.993   3.402   2.350 -1.2358  1.6282  1.6710
  218GLY    HA2 3374   3.066   3.235   2.362 -0.2034 -0.3869  0.9965
  218GLY      C 3375   3.107   3.366   2.521 -0.0691 -0.2669 -0.4499
  218GLY      O 3376   3.076   3.370   2.640 -0.2302  0.1029 -0.5036
  219GLU      N 3377   3.234   3.388   2.482 -0.0842 -0.3914 -0.5664
  219GLU     HN 3378   3.254   3.408   2.386 -0.9975  3.7785 -0.0973
  219GLU     CA 3379   3.343   3.395   2.573 -0.3046  0.7113 -0.3705
  219GLU     HA 3380   3.343   3.298   2.620 -0.1836 -1.1345 -3.8943
  219GLU     CB 3381   3.472   3.421   2.494  0.1399 -0.0100  0.1052
  219GLU    HB1 3382   3.563   3.442   2.554  0.7411 -3.6337  0.6696
  219GLU    HB2 3383   3.452   3.505   2.424 -2.5227  0.2928  1.1167
  219GLU     CG 3384   3.504   3.297   2.412  0.7085 -0.3682  0.8551
  219GLU    HG1 3385   3.419   3.260   2.351  1.3196  1.1747 -1.0125
  219GLU    HG2 3386   3.532   3.216   2.484  2.3718  0.7447  1.5234
  219GLU     CD 3387   3.631   3.308   2.329  0.2615 -0.0101  0.2099
  219GLU    OE1 3388   3.637   3.390   2.233  1.1854 -0.0123  0.2570
  219GLU    OE2 3389   3.726   3.233   2.366 -0.0219 -0.3252  0.2982
  219GLU      C 3390   3.337   3.504   2.675  0.2745  0.5073 -0.1119
  219GLU      O 3391   3.361   3.478   2.792 -0.5387  0.1511 -0.0183
  220ARG      N 3392   3.284   3.622   2.638  0.2164  0.4315 -0.2708
  220ARG     HN 3393   3.269   3.622   2.539  2.9073  0.2885 -0.7566
  220ARG     CA 3394   3.270   3.736   2.724 -0.5894  0.4443 -0.4132
  220ARG     HA 3395   3.373   3.758   2.746  0.2803 -2.9496 -0.5196
  220ARG     CB 3396   3.220   3.853   2.638  0.1115  0.5003 -0.7515
  220ARG    HB1 3397   3.203   3.948   2.691  1.1980  0.3516 -0.1190
  220ARG    HB2 3398   3.123   3.820   2.594 -0.6855 -0.9083  1.8178
  220ARG     CG 3399   3.321   3.887   2.528  0.4030  0.0439 -0.6258
  220ARG    HG1 3400   3.335   3.799   2.461 -1.5635 -0.2397 -0.7178
  220ARG    HG2 3401   3.417   3.904   2.581 -0.1406 -2.2212  1.2907
  220ARG     CD 3402   3.289   4.006   2.439 -0.4404  0.0602 -0.3137
  220ARG    HD1 3403   3.278   4.107   2.485  1.7125 -0.5468  1.6813
  220ARG    HD2 3404   3.194   3.986   2.385 -0.0677 -1.2879 -0.4962
  220ARG     NE 3405   3.412   4.012   2.354 -0.0791 -0.4256  0.1707
  220ARG     HE 3406   3.495   4.027   2.408 -1.1596  1.4099  1.4225
  220ARG     CZ 3407   3.421   4.040   2.221 -0.0685  0.0768  0.2768
  220ARG    NH1 3408   3.320   4.067   2.133  0.1246  0.0035  0.0317
  220ARG   HH11 3409   3.227   4.043   2.160 -0.7012  0.6054 -2.0781
  220ARG   HH12 3410   3.348   4.080   2.038 -0.1355  0.0557 -0.0401
  220ARG    NH2 3411   3.540   4.078   2.165 -0.3683  0.2970 -0.2233
  220ARG   HH21 3412   3.620   4.064   2.223 -0.8437 -0.1707  0.3318
  220ARG   HH22 3413   3.543   4.088   2.066 -1.4675  2.1220 -0.1162
  220ARG      C 3414   3.187   3.719   2.847  0.2706 -1.0474 -0.0111
  220ARG      O 3415   3.228   3.765   2.954 -0.3199 -0.0978 -0.1782
  221ALA      N 3416   3.071   3.652   2.844 -0.4331  0.1388 -0.1463
  221ALA     HN 3417   3.037   3.608   2.761 -3.7310  0.9345  0.6266
  221ALA     CA 3418   2.994   3.623   2.961  0.2369 -0.0424  0.2545
  221ALA     HA 3419   2.993   3.716   3.016 -3.5561  0.8307 -1.0005
  221ALA     CB 3420   2.854   3.577   2.917  0.2992 -0.4118  0.4361
  221ALA    HB1 3421   2.807   3.666   2.870  0.3322 -1.4998 -1.7347
  221ALA    HB2 3422   2.808   3.539   3.011 -0.4506  0.3955  0.4139
  221ALA    HB3 3423   2.858   3.494   2.843  0.5581  1.2584 -1.5174
  221ALA      C 3424   3.053   3.518   3.048 -0.0329 -0.4909 -0.0983
  221ALA      O 3425   3.055   3.530   3.171  0.0598  0.2028 -0.1632
  222ARG      N 3426   3.112   3.409   2.994  0.2834 -0.3136 -0.1148
  222ARG     HN 3427   3.119   3.385   2.898 -0.5981 -0.5726 -0.1259
  222ARG     CA 3428   3.200   3.330   3.075 -0.2004 -0.2736  0.4609
  222ARG     HA 3429   3.137   3.306   3.159 -2.2219 -1.8321 -1.3782
  222ARG     CB 3430   3.233   3.202   2.997 -0.2971 -0.1569  0.2273
  222ARG    HB1 3431   3.318   3.146   3.041  1.6489  1.1908 -1.5909
  222ARG    HB2 3432   3.269   3.229   2.895  3.4852  0.7263  1.6335
  222ARG     CG 3433   3.121   3.104   2.959 -0.5154 -0.0624  0.6240
  222ARG    HG1 3434   3.083   3.128   2.857 -0.2971 -0.1273  0.5274
  222ARG    HG2 3435   3.037   3.107   3.031 -2.0187 -2.0282 -0.9525
  222ARG     CD 3436   3.155   2.956   2.947  0.4511  0.2046 -0.1113
  222ARG    HD1 3437   3.214   2.926   3.037  1.2114  1.9368 -0.0046
  222ARG    HD2 3438   3.216   2.932   2.857  0.5967 -2.9236  0.6764
  222ARG     NE 3439   3.037   2.864   2.940  0.2746  0.4200  0.0455
  222ARG     HE 3440   2.989   2.845   3.026  1.4265 -0.8128  0.4458
  222ARG     CZ 3441   2.981   2.794   2.838  0.2280  0.2582  0.1821
  222ARG    NH1 3442   3.032   2.791   2.712  1.0020  0.3589  0.4917
  222ARG   HH11 3443   3.104   2.855   2.687 -1.4394  1.9666 -3.3530
  222ARG   HH12 3444   2.976   2.749   2.640  0.2116  2.6301 -0.3064
  222ARG    NH2 3445   2.860   2.732   2.856  0.1102  0.2965 -0.4525
  222ARG   HH21 3446   2.840   2.722   2.953 -0.0285  0.3295 -0.4784
  222ARG   HH22 3447   2.832   2.665   2.787 -1.9748 -0.1413  0.7246
  222ARG      C 3448   3.320   3.389   3.140 -0.1138 -0.1060  0.1524
  222ARG      O 3449   3.360   3.361   3.253 -0.0467 -0.4380  0.0478
  223SER      N 3450   3.391   3.470   3.060  0.3281 -0.3264  0.3179
  223SER     HN 3451   3.354   3.470   2.967  0.1554  0.0597  0.3852
  223SER     CA 3452   3.510   3.543   3.091  0.2059 -0.0152  0.0497
  223SER     HA 3453   3.582   3.470   3.124 -0.5876 -0.4756  0.7983
  223SER     CB 3454   3.571   3.608   2.965  0.3891 -0.2955 -0.0074
  223SER    HB1 3455   3.531   3.711   2.950 -0.8594 -0.9424 -1.4254
  223SER    HB2 3456   3.563   3.551   2.870  1.2429  1.3877 -1.1459
  223SER     OG 3457   3.712   3.608   2.982  0.3282 -0.0972  0.5196
  223SER    HG1 3458   3.742   3.519   2.963 -1.3663 -1.0040  1.8124
  223SER      C 3459   3.495   3.642   3.201  0.6407  0.6295 -0.4607
  223SER      O 3460   3.579   3.655   3.290 -0.3516 -0.0030  0.5877
  224THR      N 3461   3.380   3.712   3.198 -0.0924 -0.5422 -0.2308
  224THR     HN 3462   3.322   3.696   3.118 -0.5057  1.7134 -0.4467
  224THR     CA 3463   3.334   3.803   3.298  0.0877 -0.4137 -0.2638
  224THR     HA 3464   3.406   3.883   3.303 -1.5461  1.0603  2.7201
  224THR     CB 3465   3.204   3.857   3.247  0.0416 -0.0870  0.1920
  224THR     HB 3466   3.135   3.779   3.208 -0.8149  0.6250  0.2261
  224THR    OG1 3467   3.217   3.953   3.143 -0.6762 -0.5716 -0.3570
  224THR    HG1 3468   3.233   3.897   3.066 -1.2615 -1.7759  0.3699
  224THR    CG2 3469   3.122   3.924   3.358 -0.4463  0.3053 -0.3932
  224THR   HG21 3470   3.023   3.946   3.312 -0.7569 -2.4915 -1.2411
  224THR   HG22 3471   3.160   4.012   3.416 -0.6628 -0.2309  0.5884
  224THR   HG23 3472   3.094   3.850   3.436 -1.2215  1.4739  0.4846
  224THR      C 3473   3.313   3.738   3.430 -0.0921  0.1407 -0.0144
  224THR      O 3474   3.361   3.784   3.534 -0.3387 -0.4608  0.3757
  225LEU      N 3475   3.255   3.617   3.435  0.3865 -0.0881  0.1114
  225LEU     HN 3476   3.222   3.568   3.355 -1.1496  1.3928 -0.2155
  225LEU     CA 3477   3.237   3.539   3.554  0.0361  0.2729  0.2974
  225LEU     HA 3478   3.201   3.608   3.629  0.6723  0.4275  0.4651
  225LEU     CB 3479   3.133   3.429   3.529  0.0988  0.2507  0.1367
  225LEU    HB1 3480   3.140   3.349   3.606  0.9258  0.5806  0.4211
  225LEU    HB2 3481   3.165   3.380   3.434  1.5964 -0.4537  0.9588
  225LEU     CG 3482   2.992   3.487   3.514 -0.2322 -0.5390  0.1135
  225LEU     HG 3483   2.998   3.571   3.441 -0.0722  1.8347  2.6563
  225LEU    CD1 3484   2.901   3.374   3.464 -0.4252 -0.3572  0.0507
  225LEU   HD11 3485   2.798   3.413   3.452 -0.4560 -0.5972 -0.5194
  225LEU   HD12 3486   2.898   3.294   3.541 -1.8861  0.4575  0.8925
  225LEU   HD13 3487   2.926   3.326   3.367  3.1264 -1.3106  1.2697
  225LEU    CD2 3488   2.927   3.539   3.643  0.0852  1.1412 -0.3771
  225LEU   HD21 3489   2.818   3.557   3.628  0.1553  0.6312 -1.5436
  225LEU   HD22 3490   2.982   3.629   3.677 -1.6459  2.2912 -0.4741
  225LEU   HD23 3491   2.916   3.467   3.727  0.1327  0.3664 -1.0324
  225LEU      C 3492   3.361   3.479   3.612  0.1071  0.2345  0.1080
  225LEU      O 3493   3.382   3.468   3.733  0.6027 -0.6006 -0.0518
  226GLN      N 3494   3.461   3.446   3.529  0.2025  0.2813  0.2057
  226GLN     HN 3495   3.450   3.459   3.431  0.4138 -0.0154  0.1426
  226GLN     CA 3496   3.592   3.402   3.567  0.2292  0.1905  0.0083
  226GLN     HA 3497   3.582   3.317   3.633  2.4327 -0.4340 -0.3923
  226GLN     CB 3498   3.668   3.354   3.443 -0.5321  0.2499 -0.4831
  226GLN    HB1 3499   3.775   3.362   3.471 -0.6735  2.7195 -0.4597
  226GLN    HB2 3500   3.647   3.418   3.355 -2.1836  0.9195  0.3493
  226GLN     CG 3501   3.635   3.215   3.387 -0.3258  0.0385 -0.0825
  226GLN    HG1 3502   3.531   3.227   3.348 -1.1343  0.2395  1.9881
  226GLN    HG2 3503   3.648   3.136   3.464 -0.5548 -1.5276 -1.5793
  226GLN     CD 3504   3.740   3.175   3.284 -0.5158 -0.0011 -0.2616
  226GLN    OE1 3505   3.820   3.258   3.243 -0.4307  0.1897  0.2814
  226GLN    NE2 3506   3.754   3.045   3.246  0.5881  0.0878 -0.1688
  226GLN   HE21 3507   3.823   3.024   3.176  0.8288 -1.9710  0.6152
  226GLN   HE22 3508   3.693   2.981   3.291 -0.5263  1.5986  0.5339
  226GLN      C 3509   3.673   3.505   3.639  0.7141  0.3123 -0.7077
  226GLN      O 3510   3.755   3.476   3.726 -0.0318  0.3108  0.0012
  227LYS      N 3511   3.646   3.632   3.605 -0.1692  0.2512 -0.2720
  227LYS     HN 3512   3.592   3.654   3.524 -1.9030 -1.4064  0.3597
  227LYS     CA 3513   3.707   3.743   3.671  0.5971 -0.2363 -0.1477
  227LYS     HA 3514   3.811   3.715   3.677  0.3448 -1.4727 -1.1725
  227LYS     CB 3515   3.697   3.867   3.581  0.1853 -0.3812 -0.3043
  227LYS    HB1 3516   3.730   3.956   3.638  2.5593 -0.6459 -1.1280
  227LYS    HB2 3517   3.592   3.879   3.547 -0.0880  0.2519  0.7556
  227LYS     CG 3518   3.794   3.866   3.462  0.3990  0.3598 -0.1404
  227LYS    HG1 3519   3.779   3.777   3.397  1.2114  0.1818 -0.0866
  227LYS    HG2 3520   3.894   3.869   3.509  0.5106  0.9791 -0.4100
  227LYS     CD 3521   3.779   3.988   3.371 -0.5990  0.5380  0.2506
  227LYS    HD1 3522   3.755   4.077   3.433  0.5132  1.0053  0.0332
  227LYS    HD2 3523   3.692   3.967   3.305 -1.3399  0.0043  1.3582
  227LYS     CE 3524   3.909   4.023   3.298 -0.6647  0.2534 -0.0043
  227LYS    HE1 3525   3.920   3.947   3.218 -4.3542  1.4517 -1.8422
  227LYS    HE2 3526   4.000   4.019   3.363 -0.6066  0.8596 -0.0412
  227LYS     NZ 3527   3.900   4.153   3.229 -0.0097  0.2155 -0.1685
  227LYS    HZ1 3528   3.858   4.221   3.296 -0.2638 -0.8517  0.7694
  227LYS    HZ2 3529   3.849   4.148   3.138  1.2395  0.4883 -0.9114
  227LYS    HZ3 3530   3.992   4.194   3.201 -1.3808  2.1670 -2.2533
  227LYS      C 3531   3.666   3.768   3.812  0.1170  0.0586 -0.3371
  227LYS      O 3532   3.750   3.779   3.902 -0.0618  0.1656 -0.1830
  228GLU      N 3533   3.534   3.768   3.836  0.2904 -0.6170  0.6856
  228GLU     HN 3534   3.468   3.772   3.762 -0.5058 -0.2650  1.3892
  228GLU     CA 3535   3.462   3.782   3.960 -0.1737 -0.2333  0.3775
  228GLU     HA 3536   3.495   3.878   3.996 -0.8200  0.1721 -0.1015
  228GLU     CB 3537   3.311   3.786   3.935 -0.1680  0.3121  0.4190
  228GLU    HB1 3538   3.250   3.769   4.026  1.2941 -1.8804  1.0627
  228GLU    HB2 3539   3.289   3.697   3.872  0.4979 -1.1908  2.2158
  228GLU     CG 3540   3.254   3.911   3.867  0.2261  0.2576 -0.0184
  228GLU    HG1 3541   3.147   3.895   3.840 -0.3896  1.6848  1.3792
  228GLU    HG2 3542   3.316   3.919   3.776  1.9774 -0.7070  1.0303
  228GLU     CD 3543   3.266   4.040   3.947  0.0309  0.2738 -0.0162
  228GLU    OE1 3544   3.183   4.071   4.037 -0.0380  0.5019 -0.1559
  228GLU    OE2 3545   3.362   4.116   3.918  0.3294  0.0680  0.4247
  228GLU      C 3546   3.490   3.675   4.060  0.2485 -0.2495  0.2445
  228GLU      O 3547   3.524   3.697   4.176  1.3681  0.4242 -0.1925
  229VAL      N 3548   3.492   3.550   4.009  0.5058  0.0161 -0.4189
  229VAL     HN 3549   3.468   3.534   3.914  0.1642 -2.3713  0.0119
  229VAL     CA 3550   3.546   3.437   4.078  0.1661  0.0960 -0.0163
  229VAL     HA 3551   3.485   3.419   4.165 -0.5999 -1.9559 -0.9150
  229VAL     CB 3552   3.522   3.311   4.001 -0.0757  0.1738 -0.0675
  229VAL     HB 3553   3.579   3.319   3.907  1.2379 -1.6138  0.5256
  229VAL    CG1 3554   3.563   3.177   4.063  0.4409  0.5182  0.3375
  229VAL   HG11 3555   3.561   3.095   3.988  1.6650  1.4237 -0.7139
  229VAL   HG12 3556   3.505   3.137   4.149  2.9598 -2.0354  1.0341
  229VAL   HG13 3557   3.668   3.184   4.101  0.6201 -1.2667  0.2916
  229VAL    CG2 3558   3.371   3.291   3.979  0.0024 -0.2128 -0.2525
  229VAL   HG21 3559   3.306   3.370   3.937 -1.4345 -0.9098  0.5724
  229VAL   HG22 3560   3.324   3.252   4.073  0.7170  0.6529  0.4801
  229VAL   HG23 3561   3.351   3.207   3.909  0.6879 -2.7427  2.3899
  229VAL      C 3562   3.689   3.456   4.117  0.2345 -0.7195  0.1433
  229VAL      O 3563   3.719   3.434   4.234  0.2893 -0.2175  0.2269
  230HSD      N 3564   3.785   3.487   4.028  0.0210 -0.0102  0.1512
  230HSD     HN 3565   3.746   3.501   3.938 -1.2554 -0.8445  0.5479
  230HSD     CA 3566   3.923   3.503   4.061  0.0506  0.2351 -0.0956
  230HSD     HA 3567   3.962   3.418   4.115  1.6002  1.1804  0.3222
  230HSD     CB 3568   4.015   3.506   3.937  0.2178 -0.0509  0.0191
  230HSD    HB1 3569   3.975   3.587   3.872  1.7971 -1.7643 -3.2996
  230HSD    HB2 3570   4.012   3.410   3.881  2.5120  1.4568 -2.9496
  230HSD    ND1 3571   4.208   3.664   3.947  0.2760 -0.1277  0.0027
  230HSD    HD1 3572   4.149   3.745   3.938  1.3416  0.9711  2.0390
  230HSD     CG 3573   4.159   3.537   3.965  0.2447 -0.1223 -0.0461
  230HSD    CE1 3574   4.343   3.654   3.937  0.2705  0.0428 -0.2540
  230HSD    HE1 3575   4.407   3.739   3.917  0.1808 -0.0190 -0.8182
  230HSD    NE2 3576   4.382   3.528   3.940  0.0984  0.0088  0.6697
  230HSD    CD2 3577   4.267   3.455   3.965  0.1285 -0.2767 -0.0158
  230HSD    HD2 3578   4.275   3.347   3.977 -0.3194 -0.4480 -1.1531
  230HSD      C 3579   3.948   3.614   4.157  0.2392  0.4964 -0.4412
  230HSD      O 3580   4.019   3.599   4.256 -0.3693  0.2960 -0.0276
  231ALA      N 3581   3.876   3.725   4.136 -0.3817  0.1468 -0.2020
  231ALA     HN 3582   3.824   3.728   4.051  0.1631 -1.0960 -0.6003
  231ALA     CA 3583   3.871   3.838   4.224  0.4219  0.2029 -0.2251
  231ALA     HA 3584   3.972   3.876   4.228  0.4534  0.1820 -0.7450
  231ALA     CB 3585   3.778   3.941   4.158 -0.1511  0.0295  0.3079
  231ALA    HB1 3586   3.674   3.900   4.157 -0.2076  0.1541 -1.0856
  231ALA    HB2 3587   3.800   3.957   4.050 -0.2962 -0.3409  0.2179
  231ALA    HB3 3588   3.778   4.039   4.209  0.3312 -0.3928  1.1421
  231ALA      C 3589   3.828   3.806   4.363  0.0835  0.2000 -0.3307
  231ALA      O 3590   3.909   3.828   4.453 -0.4059  0.2665  0.0978
  232ALA      N 3591   3.712   3.739   4.382  0.4193 -0.1528  0.5134
  232ALA     HN 3592   3.665   3.702   4.302  3.3663 -3.7159  0.1676
  232ALA     CA 3593   3.650   3.709   4.507  0.1532 -0.4110  0.3182
  232ALA     HA 3594   3.623   3.798   4.561  1.8198  0.4307 -0.1823
  232ALA     CB 3595   3.523   3.630   4.467 -0.0518  0.1303 -0.1075
  232ALA    HB1 3596   3.473   3.599   4.561 -0.5234  2.5190  0.5176
  232ALA    HB2 3597   3.538   3.548   4.394 -1.6132  0.5761 -0.9692
  232ALA    HB3 3598   3.450   3.700   4.421 -1.0591 -0.4164  0.6264
  232ALA      C 3599   3.743   3.622   4.584  0.0795 -0.5365  0.2663
  232ALA      O 3600   3.758   3.643   4.704 -0.3829  0.2822  0.1897
  233LYS      N 3601   3.804   3.518   4.523 -0.2439 -0.5254 -0.0772
  233LYS     HN 3602   3.792   3.499   4.426  0.8320  1.0067 -0.5488
  233LYS     CA 3603   3.889   3.424   4.590 -0.3095 -0.2621  0.3805
  233LYS     HA 3604   3.843   3.393   4.682  0.0989 -0.1465  0.6211
  233LYS     CB 3605   3.927   3.301   4.506  0.2285 -0.5745  1.0809
  233LYS    HB1 3606   3.990   3.241   4.575 -0.0135  1.5204  3.2654
  233LYS    HB2 3607   3.982   3.321   4.412 -1.3920 -2.5281 -0.3979
  233LYS     CG 3608   3.807   3.212   4.473 -0.3650  0.6823 -0.2442
  233LYS    HG1 3609   3.744   3.272   4.405  0.8874  3.8397  1.1899
  233LYS    HG2 3610   3.753   3.191   4.568 -0.3817 -0.5200 -0.4981
  233LYS     CD 3611   3.835   3.082   4.398 -0.5459  0.4585  0.0749
  233LYS    HD1 3612   3.894   3.096   4.305  1.3696 -1.4993  0.9309
  233LYS    HD2 3613   3.739   3.033   4.369 -1.4438  2.1518  0.0976
  233LYS     CE 3614   3.915   2.989   4.489 -0.4648 -0.1147 -0.5693
  233LYS    HE1 3615   3.880   2.986   4.595  3.1466  1.8222  0.8621
  233LYS    HE2 3616   4.018   3.025   4.507 -1.5773  3.3740 -0.4652
  233LYS     NZ 3617   3.927   2.851   4.438  0.3441 -0.3874  0.3334
  233LYS    HZ1 3618   3.842   2.809   4.394  0.5975  0.7278 -1.2888
  233LYS    HZ2 3619   3.953   2.802   4.526  2.1278  0.2108  0.1737
  233LYS    HZ3 3620   4.011   2.842   4.378 -0.7404  0.6144 -1.3959
  233LYS      C 3621   4.012   3.494   4.635 -0.3583  0.1657 -0.1368
  233LYS      O 3622   4.052   3.478   4.750 -0.6469 -0.3698 -0.1069
  234SER      N 3623   4.068   3.586   4.554  0.0011 -0.4901 -0.6541
  234SER     HN 3624   4.028   3.629   4.474  0.6086 -1.0873 -1.2842
  234SER     CA 3625   4.184   3.658   4.598 -0.5384 -0.2872  0.4785
  234SER     HA 3626   4.266   3.592   4.622  0.9653  1.5840  0.6843
  234SER     CB 3627   4.235   3.762   4.498  0.2612 -0.9662  0.1727
  234SER    HB1 3628   4.332   3.804   4.533 -0.9143  1.0914  1.1171
  234SER    HB2 3629   4.160   3.841   4.480  0.3673 -0.3938  2.0850
  234SER     OG 3630   4.251   3.700   4.371  0.1423  0.3808 -0.5148
  234SER    HG1 3631   4.169   3.705   4.321  0.0856 -0.2010 -0.4799
  234SER      C 3632   4.164   3.738   4.722 -0.2207 -0.3298  0.5585
  234SER      O 3633   4.243   3.749   4.815  0.1777 -0.0992  0.1935
  235LEU      N 3634   4.046   3.802   4.731 -0.2710 -0.3605  0.1382
  235LEU     HN 3635   3.983   3.799   4.654  0.1435 -2.6381 -0.1888
  235LEU     CA 3636   4.006   3.880   4.844  0.2228 -0.2025  0.2036
  235LEU     HA 3637   4.083   3.947   4.881  1.5995 -2.0467  0.8666
  235LEU     CB 3638   3.898   3.979   4.799 -0.0262 -0.7724 -0.4623
  235LEU    HB1 3639   3.864   4.044   4.883  0.5318  0.7439 -1.3735
  235LEU    HB2 3640   3.809   3.927   4.756  0.4213 -1.0494 -1.0593
  235LEU     CG 3641   3.948   4.081   4.696 -0.0289 -0.1529  0.1461
  235LEU     HG 3642   4.026   4.026   4.639 -0.2598 -0.2935 -0.0341
  235LEU    CD1 3643   3.843   4.128   4.594  0.0840 -0.1722  0.0210
  235LEU   HD11 3644   3.756   4.185   4.633  0.2574  1.9506 -2.4368
  235LEU   HD12 3645   3.796   4.038   4.550 -0.2949 -1.6020  3.1033
  235LEU   HD13 3646   3.900   4.188   4.520  2.5695 -1.1006  1.0630
  235LEU    CD2 3647   4.014   4.205   4.761 -0.0932 -0.0273 -0.0303
  235LEU   HD21 3648   3.938   4.244   4.831 -0.8909 -2.7508  0.7433
  235LEU   HD22 3649   4.022   4.285   4.684 -0.2189  0.4682  0.4719
  235LEU   HD23 3650   4.111   4.173   4.804 -0.4193 -1.0361 -0.0031
  235LEU      C 3651   3.965   3.802   4.965  0.4735 -0.2826  0.2381
  235LEU      O 3652   4.006   3.832   5.077  0.3547  0.0618  0.1913
  236ALA      N 3653   3.890   3.692   4.952 -0.5166  0.4240 -0.1219
  236ALA     HN 3654   3.862   3.666   4.859 -0.9471  0.7268 -0.0770
  236ALA     CA 3655   3.869   3.588   5.047 -0.6500  0.4089 -0.1677
  236ALA     HA 3656   3.809   3.622   5.130  2.0043  1.2641  1.5332
  236ALA     CB 3657   3.784   3.477   4.982  0.1986  0.0240 -0.6303
  236ALA    HB1 3658   3.849   3.448   4.897  1.9367 -1.0216  0.9973
  236ALA    HB2 3659   3.692   3.525   4.942 -1.3497 -1.3769  1.1052
  236ALA    HB3 3660   3.767   3.396   5.056 -2.9434  1.6939  0.6658
  236ALA      C 3661   3.993   3.529   5.105 -0.8081 -0.3358 -0.5672
  236ALA      O 3662   3.999   3.510   5.227  0.1547  0.0986 -0.5424
  237ILE      N 3663   4.097   3.515   5.021 -0.3606 -0.9904  0.0838
  237ILE     HN 3664   4.094   3.533   4.923 -1.6899  2.0375  0.5667
  237ILE     CA 3665   4.223   3.461   5.062  0.0789 -0.1877 -0.2037
  237ILE     HA 3666   4.192   3.375   5.119  0.8934  0.3248  1.0674
  237ILE     CB 3667   4.306   3.421   4.944 -0.1880 -0.2009 -0.3879
  237ILE     HB 3668   4.301   3.496   4.862 -0.0020  0.3089  0.0607
  237ILE    CG2 3669   4.454   3.399   4.980 -0.2343 -0.0291 -0.0909
  237ILE   HG21 3670   4.457   3.357   5.083 -1.4905  1.8080  0.7558
  237ILE   HG22 3671   4.514   3.492   4.988  2.3087 -1.4839 -1.0841
  237ILE   HG23 3672   4.500   3.331   4.905 -0.4622 -0.2043 -0.0720
  237ILE    CG1 3673   4.255   3.282   4.905 -0.8688 -0.0269 -0.1190
  237ILE   HG11 3674   4.144   3.291   4.910 -0.9769  0.5176 -2.5571
  237ILE   HG12 3675   4.301   3.205   4.970  2.2908  0.7945 -1.2282
  237ILE     CD 3676   4.293   3.246   4.762  0.1588 -0.1212  0.1740
  237ILE    HD1 3677   4.245   3.313   4.687  1.0935 -1.6675 -1.9121
  237ILE    HD2 3678   4.253   3.148   4.729 -0.8300  0.3871 -0.1884
  237ILE    HD3 3679   4.401   3.252   4.736  0.1746  1.2294  0.4567
  237ILE      C 3680   4.289   3.547   5.165  0.5080  0.2202 -0.8067
  237ILE      O 3681   4.348   3.496   5.260 -0.0826  0.6833 -0.1792
  238ILE      N 3682   4.292   3.680   5.152  0.8476  0.2665 -0.2935
  238ILE     HN 3683   4.248   3.715   5.069 -2.2770 -1.7724  0.3515
  238ILE     CA 3684   4.331   3.777   5.250  0.2672  0.0008  0.2024
  238ILE     HA 3685   4.432   3.760   5.282  0.1345  0.6698  1.0008
  238ILE     CB 3686   4.318   3.916   5.197  0.2661  0.0048  0.2136
  238ILE     HB 3687   4.211   3.937   5.174  0.8662  1.1678 -1.7374
  238ILE    CG2 3688   4.359   4.021   5.301  0.3414 -0.2553  0.4434
  238ILE   HG21 3689   4.458   3.991   5.344 -0.1552 -3.8202 -0.5559
  238ILE   HG22 3690   4.290   4.030   5.388  1.8702  2.1692  1.5174
  238ILE   HG23 3691   4.366   4.127   5.269  1.1573 -0.8934 -1.6630
  238ILE    CG1 3692   4.406   3.935   5.073  0.3603  0.1444  0.3016
  238ILE   HG11 3693   4.353   3.899   4.982  1.7571  5.1855 -2.9446
  238ILE   HG12 3694   4.502   3.881   5.088 -0.5645 -1.9009 -0.7298
  238ILE     CD 3695   4.439   4.078   5.030 -0.3750 -0.0421 -0.9444
  238ILE    HD1 3696   4.348   4.135   5.000 -0.5495  1.9811  2.7682
  238ILE    HD2 3697   4.517   4.082   4.952  1.0830 -1.1768  0.3917
  238ILE    HD3 3698   4.481   4.140   5.113 -0.6920  0.7878 -1.3875
  238ILE      C 3699   4.254   3.776   5.377 -0.0392 -0.1287  0.0170
  238ILE      O 3700   4.310   3.789   5.486 -0.1363 -0.2731  0.0845
  239VAL      N 3701   4.120   3.770   5.361  0.0047 -0.0547 -0.3685
  239VAL     HN 3702   4.101   3.774   5.263  3.6498  0.1026 -1.2225
  239VAL     CA 3703   4.030   3.757   5.471  0.3650 -0.1078 -0.0779
  239VAL     HA 3704   4.049   3.843   5.534  2.3601  0.3827 -1.2629
  239VAL     CB 3705   3.888   3.753   5.421  0.4131  0.0194 -0.2265
  239VAL     HB 3706   3.879   3.681   5.338 -0.7665 -0.9139  0.6855
  239VAL    CG1 3707   3.784   3.706   5.524  0.3780 -0.3931 -0.4505
  239VAL   HG11 3708   3.765   3.781   5.604 -2.6211 -2.2012  0.7116
  239VAL   HG12 3709   3.811   3.608   5.570 -0.1732 -0.3171  0.0506
  239VAL   HG13 3710   3.686   3.687   5.476 -1.3810  2.1937  1.7784
  239VAL    CG2 3711   3.850   3.889   5.360  0.2350  0.0339 -0.0833
  239VAL   HG21 3712   3.846   3.963   5.443 -2.7762  0.1073 -0.1943
  239VAL   HG22 3713   3.751   3.894   5.311  0.2317 -0.5155 -0.1408
  239VAL   HG23 3714   3.929   3.929   5.293 -0.5477 -3.2198 -3.2335
  239VAL      C 3715   4.062   3.636   5.551  0.4350  0.0816  0.1825
  239VAL      O 3716   4.055   3.637   5.674 -0.3208  0.1434  0.1435
  240GLY      N 3717   4.101   3.527   5.481  0.4687  0.2671 -0.0894
  240GLY     HN 3718   4.099   3.534   5.382 -0.4146  1.8997  0.0059
  240GLY     CA 3719   4.138   3.400   5.536  0.3708  0.3561  0.1846
  240GLY    HA1 3720   4.150   3.335   5.451 -0.5542  0.2026  0.1682
  240GLY    HA2 3721   4.061   3.368   5.604 -0.1294 -0.6369 -0.8184
  240GLY      C 3722   4.270   3.406   5.606  0.3607  0.4777  0.1920
  240GLY      O 3723   4.277   3.364   5.721 -0.6658  0.1448  0.1480
  241LEU      N 3724   4.379   3.458   5.547  0.4326 -0.0435 -0.1372
  241LEU     HN 3725   4.362   3.487   5.453  0.4422 -1.6651 -0.6724
  241LEU     CA 3726   4.501   3.502   5.608  0.0677  0.3973  0.2780
  241LEU     HA 3727   4.551   3.414   5.645 -0.3685 -0.3519 -0.8521
  241LEU     CB 3728   4.588   3.567   5.499 -0.2523 -0.1952 -0.3401
  241LEU    HB1 3729   4.675   3.601   5.559  0.1919 -2.3835  0.3377
  241LEU    HB2 3730   4.530   3.647   5.449 -3.5510 -1.0475  1.7445
  241LEU     CG 3731   4.650   3.471   5.396 -0.1697 -0.4809 -0.0261
  241LEU     HG 3732   4.572   3.396   5.370 -0.6275  0.2655 -0.8601
  241LEU    CD1 3733   4.692   3.541   5.266 -0.2315 -0.4488 -0.0295
  241LEU   HD11 3734   4.723   3.473   5.183 -2.4341 -0.9256 -0.5258
  241LEU   HD12 3735   4.788   3.597   5.279  0.3286 -1.6449  1.1861
  241LEU   HD13 3736   4.605   3.602   5.235  0.0013  0.6214  1.3552
  241LEU    CD2 3737   4.765   3.387   5.454 -0.0099 -0.2244  0.0293
  241LEU   HD21 3738   4.805   3.318   5.377 -1.5540  0.6540 -1.6369
  241LEU   HD22 3739   4.711   3.327   5.530 -2.5093  1.8520  0.0508
  241LEU   HD23 3740   4.843   3.457   5.491 -0.1275 -0.1580  0.1514
  241LEU      C 3741   4.485   3.591   5.726 -0.2175  0.1190  0.4511
  241LEU      O 3742   4.563   3.584   5.821 -0.1135 -0.0207  0.3560
  242PHE      N 3743   4.393   3.690   5.726 -0.3092  0.0388 -0.1133
  242PHE     HN 3744   4.350   3.724   5.643 -1.3275  0.9096  0.7454
  242PHE     CA 3745   4.365   3.775   5.838 -0.0855  0.1979 -0.1760
  242PHE     HA 3746   4.454   3.824   5.874  0.1804  0.5777 -1.3159
  242PHE     CB 3747   4.265   3.885   5.798  0.0598  0.2506 -0.3939
  242PHE    HB1 3748   4.169   3.838   5.764  1.0671 -0.8774 -1.8100
  242PHE    HB2 3749   4.297   3.932   5.702 -1.2506  1.3777 -0.3088
  242PHE     CG 3750   4.233   3.984   5.904  0.6160 -0.0607  0.0650
  242PHE    CD1 3751   4.157   3.953   6.014 -0.2220 -0.2946 -0.5707
  242PHE    HD1 3752   4.114   3.856   6.033  1.0222 -0.8987 -0.8108
  242PHE    CE1 3753   4.131   4.050   6.108 -0.3384 -0.6500 -0.2325
  242PHE    HE1 3754   4.080   4.035   6.202  0.8398  1.8391  0.9196
  242PHE     CZ 3755   4.191   4.173   6.094 -0.5404 -0.5661 -0.3549
  242PHE     HZ 3756   4.179   4.243   6.176  0.4608 -1.9323  1.0011
  242PHE    CD2 3757   4.285   4.110   5.890 -0.7976  0.5256 -0.0079
  242PHE    HD2 3758   4.346   4.136   5.805 -0.5507 -0.0680 -0.0161
  242PHE    CE2 3759   4.268   4.208   5.985  0.6118  0.1475  0.6563
  242PHE    HE2 3760   4.294   4.313   5.980 -0.3532  0.3563 -0.4352
  242PHE      C 3761   4.315   3.693   5.952  0.3666 -0.0155 -0.1308
  242PHE      O 3762   4.375   3.691   6.059 -0.0455 -0.4573  0.0960
  243ALA      N 3763   4.214   3.610   5.919  0.5877 -0.0612 -0.7100
  243ALA     HN 3764   4.165   3.600   5.833 -1.6038 -0.4989  0.5136
  243ALA     CA 3765   4.157   3.520   6.014  0.4326  0.2433 -0.5135
  243ALA     HA 3766   4.129   3.583   6.097  1.9211 -1.1758  1.1619
  243ALA     CB 3767   4.031   3.450   5.961  0.2370  0.1120  0.1136
  243ALA    HB1 3768   4.057   3.388   5.873 -2.6038 -1.6871  0.3956
  243ALA    HB2 3769   3.965   3.535   5.934 -0.6320  0.2280  2.4143
  243ALA    HB3 3770   3.990   3.379   6.037  2.7135  0.3302  1.7645
  243ALA      C 3771   4.258   3.423   6.067  0.3709  0.3356 -0.2259
  243ALA      O 3772   4.263   3.411   6.189 -0.8273  0.0041 -0.2025
  244LEU      N 3773   4.344   3.362   5.984 -0.2337 -0.1551 -0.4975
  244LEU     HN 3774   4.324   3.376   5.887  1.7597  1.7374 -0.7230
  244LEU     CA 3775   4.453   3.275   6.016 -0.4800 -0.3008 -0.0515
  244LEU     HA 3776   4.416   3.189   6.071  1.2864 -0.7643  0.4710
  244LEU     CB 3777   4.501   3.216   5.883  0.2987  0.0293  0.0734
  244LEU    HB1 3778   4.524   3.304   5.820  0.3298  0.6531  0.9457
  244LEU    HB2 3779   4.420   3.156   5.835  1.4426 -1.7015  0.2127
  244LEU     CG 3780   4.615   3.113   5.884  0.1448 -0.1392  0.2882
  244LEU     HG 3781   4.700   3.149   5.946  0.1929 -1.5275  1.0815
  244LEU    CD1 3782   4.564   2.974   5.926 -0.0668 -0.0132  0.4530
  244LEU   HD11 3783   4.624   2.891   5.882 -1.9825 -1.1429 -0.1358
  244LEU   HD12 3784   4.458   2.947   5.906  0.6490 -1.3786 -1.8641
  244LEU   HD13 3785   4.589   2.965   6.034  0.4498 -0.2599  0.3177
  244LEU    CD2 3786   4.669   3.112   5.740 -0.3176 -0.7298  0.1139
  244LEU   HD21 3787   4.741   3.028   5.729  0.6082  0.0984 -0.2560
  244LEU   HD22 3788   4.718   3.202   5.698 -0.5086 -0.2222  0.9625
  244LEU   HD23 3789   4.581   3.112   5.672  1.1176 -2.5010 -1.8587
  244LEU      C 3790   4.559   3.332   6.104 -0.2545 -0.4423 -0.2327
  244LEU      O 3791   4.595   3.267   6.201 -0.1870  0.1731  0.1631
  245CYS      N 3792   4.600   3.458   6.079 -0.3522 -0.2101  0.7387
  245CYS     HN 3793   4.575   3.509   5.997 -0.6338 -1.0650  0.2820
  245CYS     CA 3794   4.693   3.535   6.156  0.4365 -0.4642  0.0544
  245CYS     HA 3795   4.779   3.475   6.182  3.1759  2.0229 -2.4802
  245CYS     CB 3796   4.746   3.651   6.070 -0.3156 -0.1559  0.0015
  245CYS    HB1 3797   4.813   3.716   6.130  0.0044 -0.9784  0.5592
  245CYS    HB2 3798   4.667   3.718   6.030 -1.0472  0.0435  1.7117
  245CYS     SG 3799   4.846   3.574   5.939 -0.0579 -0.2091  0.2293
  245CYS    HG1 3800   4.748   3.571   5.851  0.0505 -0.2181  0.1085
  245CYS      C 3801   4.644   3.589   6.285 -0.2663  0.1923 -0.4786
  245CYS      O 3802   4.712   3.599   6.387  0.1293  0.2470 -0.7472
  246TRP      N 3803   4.513   3.620   6.285 -0.3065  0.0250 -0.3157
  246TRP     HN 3804   4.462   3.629   6.200 -0.6707 -0.8275 -0.1957
  246TRP     CA 3805   4.450   3.682   6.397  0.9458 -0.0612  0.4534
  246TRP     HA 3806   4.525   3.732   6.457  0.4516 -1.4908  2.3488
  246TRP     CB 3807   4.352   3.793   6.356  0.7818 -0.5196 -0.4150
  246TRP    HB1 3808   4.299   3.811   6.452  1.7033 -1.4780  0.3066
  246TRP    HB2 3809   4.275   3.759   6.284  0.5930 -1.3304  0.1636
  246TRP     CG 3810   4.417   3.923   6.321  0.2181 -0.0161  0.3698
  246TRP    CD1 3811   4.461   3.976   6.203 -0.3230  0.2139  0.2690
  246TRP    HD1 3812   4.454   3.937   6.103  0.2359 -0.4510  0.4839
  246TRP    NE1 3813   4.537   4.086   6.233 -0.4176  0.4077 -0.1816
  246TRP    HE1 3814   4.608   4.124   6.178 -0.8295  1.8172  0.2245
  246TRP    CE2 3815   4.540   4.111   6.368  0.5669 -0.6984  0.0202
  246TRP    CD2 3816   4.471   4.005   6.425  0.3148 -0.2702  0.5192
  246TRP    CE3 3817   4.454   3.999   6.560 -0.7292 -0.1574  0.4050
  246TRP    HE3 3818   4.400   3.921   6.610  1.1932 -1.1286  1.0637
  246TRP    CZ3 3819   4.501   4.106   6.633 -0.0670  0.1207 -0.4102
  246TRP    HZ3 3820   4.490   4.108   6.740 -1.7950  0.0494 -0.5530
  246TRP    CZ2 3821   4.600   4.208   6.441 -0.7250  0.2713 -0.1796
  246TRP    HZ2 3822   4.662   4.280   6.390 -1.0649 -0.0604 -1.0652
  246TRP    CH2 3823   4.580   4.204   6.577  0.3262  0.0309 -0.0190
  246TRP    HH2 3824   4.630   4.272   6.645  0.3365 -2.8637  3.1246
  246TRP      C 3825   4.392   3.581   6.491  0.1030  0.1734  0.1926
  246TRP      O 3826   4.391   3.603   6.612  0.5190  0.2583  0.1825
  247LEU      N 3827   4.347   3.462   6.450  0.1973  0.2015  0.0061
  247LEU     HN 3828   4.353   3.434   6.354 -1.7320  0.6638 -0.2906
  247LEU     CA 3829   4.285   3.368   6.538  0.3275 -0.3435 -0.4736
  247LEU     HA 3830   4.199   3.416   6.583 -0.2123 -1.5210 -0.2130
  247LEU     CB 3831   4.221   3.253   6.459 -0.1154 -0.2104 -0.3103
  247LEU    HB1 3832   4.220   3.159   6.518 -2.9428  0.1038  0.2733
  247LEU    HB2 3833   4.276   3.234   6.364 -0.1873 -5.0073  0.3518
  247LEU     CG 3834   4.075   3.279   6.419 -0.2506 -0.6699 -0.1179
  247LEU     HG 3835   4.061   3.385   6.390  1.3797 -0.2147  0.6410
  247LEU    CD1 3836   4.027   3.200   6.296 -0.4283 -0.8679  0.0765
  247LEU   HD11 3837   4.100   3.184   6.214  1.3909 -2.6907  1.9242
  247LEU   HD12 3838   3.942   3.257   6.255 -0.0300 -1.3824 -1.5352
  247LEU   HD13 3839   3.987   3.107   6.340  1.0563 -1.0310  1.1730
  247LEU    CD2 3840   3.983   3.271   6.543 -0.3004  0.1680 -0.0984
  247LEU   HD21 3841   4.008   3.334   6.632 -1.2357 -0.8509  0.9081
  247LEU   HD22 3842   3.989   3.167   6.581 -1.4054  0.2010  0.2031
  247LEU   HD23 3843   3.881   3.297   6.507  0.6407  2.2700 -1.4474
  247LEU      C 3844   4.365   3.309   6.650  0.3244  0.1771 -0.1946
  247LEU      O 3845   4.312   3.295   6.760 -0.2500 -0.1793 -0.5102
  248PRO      N 3846   4.490   3.277   6.640  0.3871  0.3251  0.1223
  248PRO     CD 3847   4.543   3.232   6.512 -0.1856  0.1160 -0.0452
  248PRO    HD1 3848   4.570   3.319   6.448  0.9185 -0.6167 -0.6063
  248PRO    HD2 3849   4.470   3.173   6.453 -0.3701  1.8408 -1.6396
  248PRO     CA 3850   4.571   3.235   6.751  0.5174 -0.0625 -0.1160
  248PRO     HA 3851   4.522   3.149   6.795  0.7949 -0.7500 -1.1195
  248PRO     CB 3852   4.706   3.205   6.687  0.5657  0.1277 -0.1049
  248PRO    HB1 3853   4.775   3.143   6.750  0.2871  0.4718  0.5504
  248PRO    HB2 3854   4.760   3.300   6.669 -1.6590  1.3614 -0.6108
  248PRO     CG 3855   4.665   3.147   6.551 -0.5852 -0.2653  0.3934
  248PRO    HG1 3856   4.756   3.156   6.487  0.6311 -1.3726  1.8937
  248PRO    HG2 3857   4.653   3.037   6.554  0.8330 -0.4848 -0.7287
  248PRO      C 3858   4.588   3.333   6.862 -1.0756 -0.0378  0.1308
  248PRO      O 3859   4.579   3.289   6.976  0.1957 -0.4299  0.1000
  249LEU      N 3860   4.610   3.464   6.838  0.4346 -0.1825  0.5930
  249LEU     HN 3861   4.607   3.501   6.745  0.7890  1.0618  1.0575
  249LEU     CA 3862   4.608   3.568   6.936  0.6098  0.4566 -0.0754
  249LEU     HA 3863   4.693   3.543   6.996  1.2514  0.5594 -0.9224
  249LEU     CB 3864   4.646   3.699   6.864  0.7648  0.1688 -0.5155
  249LEU    HB1 3865   4.581   3.710   6.775 -2.6965  0.0834  1.8274
  249LEU    HB2 3866   4.750   3.694   6.825  0.9511 -2.4528  0.1267
  249LEU     CG 3867   4.633   3.828   6.946 -0.1169 -0.0092 -0.3726
  249LEU     HG 3868   4.667   3.806   7.049  3.3504  3.0306 -0.6821
  249LEU    CD1 3869   4.724   3.942   6.901  0.3783 -0.1916  0.1590
  249LEU   HD11 3870   4.824   3.893   6.897  0.1690 -1.0067  3.0723
  249LEU   HD12 3871   4.726   4.031   6.968  0.6318 -1.0189  1.2811
  249LEU   HD13 3872   4.688   3.979   6.802  0.6815 -1.1351 -0.3160
  249LEU    CD2 3873   4.495   3.896   6.957  0.1644  0.4355  0.4298
  249LEU   HD21 3874   4.512   3.989   7.016 -0.0524 -0.5500  2.1384
  249LEU   HD22 3875   4.426   3.833   7.018  0.5289 -0.7125 -0.3120
  249LEU   HD23 3876   4.459   3.925   6.857 -0.5185 -0.3510  0.4400
  249LEU      C 3877   4.478   3.569   7.009  0.5947  0.9218 -0.1031
  249LEU      O 3878   4.484   3.561   7.131  0.6043 -0.3158 -0.1690
  250HSD      N 3879   4.370   3.559   6.928  0.3624 -0.3112  0.3315
  250HSD     HN 3880   4.366   3.555   6.829 -2.2092  0.0879  0.3484
  250HSD     CA 3881   4.243   3.556   6.994  0.2902  1.0673  0.2968
  250HSD     HA 3882   4.235   3.644   7.055 -0.4884 -0.7009  2.9238
  250HSD     CB 3883   4.129   3.581   6.894  0.1324  0.1678  0.2436
  250HSD    HB1 3884   4.030   3.566   6.941 -0.3953 -0.1621 -0.9388
  250HSD    HB2 3885   4.135   3.504   6.814  0.0886  1.9852 -1.5908
  250HSD    ND1 3886   4.124   3.832   6.895  0.5203  0.2477  0.2493
  250HSD    HD1 3887   4.111   3.836   6.994  0.0504 -0.6732  0.2409
  250HSD     CG 3888   4.130   3.714   6.824  0.7532  0.2122  0.3290
  250HSD    CE1 3889   4.116   3.930   6.801  0.1170  0.0155  0.0359
  250HSD    HE1 3890   4.105   4.038   6.816 -0.2428  0.2938 -1.9349
  250HSD    NE2 3891   4.127   3.882   6.679  0.3205  0.1412  0.0038
  250HSD    CD2 3892   4.132   3.745   6.692  0.1700  0.1633  0.3035
  250HSD    HD2 3893   4.157   3.680   6.609 -2.1556 -1.9794  1.1736
  250HSD      C 3894   4.212   3.435   7.076  0.0551  0.4545 -0.6834
  250HSD      O 3895   4.143   3.440   7.177  0.3183  0.2390 -0.4909
  251ILE      N 3896   4.256   3.313   7.041  0.0772  0.1500  0.3866
  251ILE     HN 3897   4.307   3.309   6.955  1.9862  1.5489  1.3887
  251ILE     CA 3898   4.222   3.189   7.104 -0.4451  0.2782  0.3603
  251ILE     HA 3899   4.116   3.199   7.120 -0.5799  0.7058 -0.7245
  251ILE     CB 3900   4.236   3.068   7.016 -0.0558  0.4248  0.2178
  251ILE     HB 3901   4.203   3.091   6.912  0.2343 -0.0241  0.0266
  251ILE    CG2 3902   4.381   3.018   7.011 -0.2764 -0.1609 -0.6834
  251ILE   HG21 3903   4.455   3.100   6.999 -1.7194  1.3840  0.3981
  251ILE   HG22 3904   4.401   2.949   6.926  1.7286  1.2380 -1.4362
  251ILE   HG23 3905   4.401   2.972   7.110 -0.2759  0.5225 -0.3603
  251ILE    CG1 3906   4.137   2.959   7.061 -0.1812  0.3769 -0.1702
  251ILE   HG11 3907   4.157   2.920   7.163  0.0477 -0.5476 -0.5555
  251ILE   HG12 3908   4.158   2.871   6.995 -0.0225 -0.9359  1.5578
  251ILE     CD 3909   3.991   2.999   7.048 -0.1665  0.6385  0.4330
  251ILE    HD1 3910   3.931   2.908   7.070  1.2024 -0.4676 -0.2453
  251ILE    HD2 3911   3.964   3.032   6.945 -0.4458 -1.7042 -0.3121
  251ILE    HD3 3912   3.972   3.081   7.120 -0.1325  2.1294 -1.1676
  251ILE      C 3913   4.290   3.182   7.236 -0.2261  0.8879  0.2808
  251ILE      O 3914   4.231   3.143   7.337 -0.2841  0.3265  0.0346
  252ILE      N 3915   4.416   3.225   7.253  0.1773 -0.0657 -0.2363
  252ILE     HN 3916   4.450   3.277   7.175 -0.0744  1.9892  0.9504
  252ILE     CA 3917   4.492   3.231   7.374  0.5174  0.3987 -0.4643
  252ILE     HA 3918   4.484   3.130   7.414  1.1184  0.6823  0.3967
  252ILE     CB 3919   4.638   3.256   7.350  0.6095  0.2262 -0.0878
  252ILE     HB 3920   4.650   3.337   7.276 -0.0500 -0.3352 -0.8405
  252ILE    CG2 3921   4.710   3.293   7.481  0.4593  0.1028  0.0310
  252ILE   HG21 3922   4.733   3.203   7.543  0.6803 -0.5729 -1.0022
  252ILE   HG22 3923   4.665   3.369   7.548  1.3538  0.9961 -0.3488
  252ILE   HG23 3924   4.813   3.330   7.462  0.5388  0.0371  0.3378
  252ILE    CG1 3925   4.699   3.133   7.281 -0.3960 -0.0746 -0.4576
  252ILE   HG11 3926   4.658   3.121   7.178  1.4070  0.1153 -1.2316
  252ILE   HG12 3927   4.676   3.042   7.340 -1.8528  0.2451 -0.4858
  252ILE     CD 3928   4.849   3.141   7.255 -0.3383  0.1446 -0.0480
  252ILE    HD1 3929   4.871   3.225   7.185 -0.0163  0.7092  0.7068
  252ILE    HD2 3930   4.899   3.055   7.206  0.3887  0.2071  0.5506
  252ILE    HD3 3931   4.898   3.159   7.354  1.2573  2.1065 -1.1198
  252ILE      C 3932   4.425   3.322   7.471  0.5421 -0.0559 -0.0196
  252ILE      O 3933   4.426   3.296   7.592 -0.1743 -0.1414 -0.0287
  253ASN      N 3934   4.374   3.437   7.424  0.2691 -0.1133  0.1372
  253ASN     HN 3935   4.403   3.469   7.335  1.7096 -2.2973 -0.2595
  253ASN     CA 3936   4.306   3.534   7.505 -0.2691 -0.3656 -0.0076
  253ASN     HA 3937   4.363   3.562   7.592 -0.6566  1.0993 -0.2002
  253ASN     CB 3938   4.278   3.663   7.426  0.1273 -0.1155  0.2606
  253ASN    HB1 3939   4.213   3.734   7.482 -1.1695  1.5712 -3.1049
  253ASN    HB2 3940   4.222   3.653   7.331  1.1451  1.6612 -0.5816
  253ASN     CG 3941   4.403   3.747   7.404 -0.0023 -0.1270 -0.5359
  253ASN    OD1 3942   4.508   3.732   7.467 -0.4163  0.0344  0.2106
  253ASN    ND2 3943   4.387   3.847   7.313 -0.2094 -0.0909 -0.4599
  253ASN   HD21 3944   4.458   3.916   7.302  0.6082 -1.3015 -4.0509
  253ASN   HD22 3945   4.306   3.848   7.254 -2.0481 -0.0305  1.8802
  253ASN      C 3946   4.183   3.472   7.563  0.0101 -0.5054  0.4391
  253ASN      O 3947   4.165   3.464   7.684 -0.0282  0.1274  0.4814
  254CYS      N 3948   4.097   3.416   7.477 -0.1975  0.3561  0.0695
  254CYS     HN 3949   4.110   3.423   7.378  1.3693 -1.1947  0.1081
  254CYS     CA 3950   3.970   3.361   7.513 -0.0684  0.3160  0.4638
  254CYS     HA 3951   3.903   3.435   7.554  0.4863  1.5140 -0.7228
  254CYS     CB 3952   3.902   3.313   7.384 -0.0562  0.0311  0.5612
  254CYS    HB1 3953   3.970   3.244   7.331 -2.6922 -2.9212  0.7160
  254CYS    HB2 3954   3.897   3.397   7.311  0.0128  0.2178  0.7698
  254CYS     SG 3955   3.748   3.216   7.387 -0.0192 -0.0662 -0.4445
  254CYS    HG1 3956   3.651   3.306   7.385 -0.5248 -0.5592  1.0101
  254CYS      C 3957   3.975   3.252   7.615  0.3239 -0.2897 -0.1993
  254CYS      O 3958   3.903   3.247   7.714  0.6533  0.7180  0.0944
  255PHE      N 3959   4.068   3.156   7.595  0.0532 -0.5063 -0.4292
  255PHE     HN 3960   4.133   3.166   7.519  0.8758 -1.0006  0.1960
  255PHE     CA 3961   4.103   3.048   7.681 -0.1965 -0.3229 -0.0972
  255PHE     HA 3962   4.015   2.987   7.696 -0.9968  0.6438 -0.7654
  255PHE     CB 3963   4.214   2.968   7.612  0.4162  0.0128  0.4850
  255PHE    HB1 3964   4.308   3.027   7.606  1.4375 -1.0811  3.7185
  255PHE    HB2 3965   4.176   2.960   7.508  2.2954  2.2909 -0.4651
  255PHE     CG 3966   4.248   2.829   7.655 -0.0185 -0.2932 -0.1425
  255PHE    CD1 3967   4.177   2.756   7.747 -0.1053 -0.0144  0.0110
  255PHE    HD1 3968   4.086   2.805   7.780  0.0064 -0.2153  0.6278
  255PHE    CE1 3969   4.219   2.632   7.788  0.4592  0.2008  0.0838
  255PHE    HE1 3970   4.159   2.577   7.858  0.8866 -1.1520 -0.5871
  255PHE     CZ 3971   4.338   2.583   7.739 -0.0584 -0.3624 -0.6227
  255PHE     HZ 3972   4.359   2.482   7.771  2.6068 -0.3726 -2.1090
  255PHE    CD2 3973   4.369   2.783   7.608  0.5824  1.1334 -0.0675
  255PHE    HD2 3974   4.421   2.830   7.526 -1.8235  1.8528 -1.2900
  255PHE    CE2 3975   4.410   2.658   7.649 -0.5562  0.7262 -0.1331
  255PHE    HE2 3976   4.498   2.620   7.600 -1.1579 -0.7994 -0.0800
  255PHE      C 3977   4.150   3.093   7.816 -0.1983 -0.0328 -0.1928
  255PHE      O 3978   4.106   3.040   7.917  0.0755 -0.1752 -0.1485
  256THR      N 3979   4.225   3.204   7.828 -0.1015 -0.1293  0.0778
  256THR     HN 3980   4.236   3.261   7.748 -0.5246  0.3482  0.3585
  256THR     CA 3981   4.275   3.258   7.951  0.5248 -0.7180  0.0902
  256THR     HA 3982   4.311   3.173   8.006 -2.1313 -1.8508  0.2489
  256THR     CB 3983   4.382   3.361   7.935 -0.0380 -0.1079  0.2099
  256THR     HB 3984   4.339   3.453   7.890  2.7883 -0.0014 -2.6464
  256THR    OG1 3985   4.488   3.322   7.848  0.0617  0.1251  0.2253
  256THR    HG1 3986   4.454   3.324   7.758  0.2882  0.1502  0.1414
  256THR    CG2 3987   4.445   3.411   8.067  0.0281 -0.8279  0.4578
  256THR   HG21 3988   4.518   3.490   8.039 -1.0628  0.0288 -0.0677
  256THR   HG22 3989   4.513   3.346   8.125  0.7913 -0.4310  0.0201
  256THR   HG23 3990   4.372   3.459   8.136  1.2003  1.9763 -0.1109
  256THR      C 3991   4.165   3.312   8.036  0.5167  0.1266 -0.4429
  256THR      O 3992   4.160   3.290   8.157 -0.4660  0.3176 -0.4401
  257PHE      N 3993   4.069   3.380   7.972 -0.1831 -0.6623 -0.2498
  257PHE     HN 3994   4.069   3.398   7.874 -0.2136  0.3220 -0.0776
  257PHE     CA 3995   3.956   3.435   8.039  0.1790 -0.1953 -0.0167
  257PHE     HA 3996   3.993   3.503   8.115 -0.4342  1.0121 -0.7684
  257PHE     CB 3997   3.876   3.529   7.947  0.0136 -0.3091  0.0091
  257PHE    HB1 3998   3.829   3.474   7.863 -0.3715  1.0266 -0.6731
  257PHE    HB2 3999   3.944   3.607   7.906  0.9487 -0.7991  0.5903
  257PHE     CG 4000   3.760   3.593   8.015 -0.1708 -0.6277 -0.0071
  257PHE    CD1 4001   3.771   3.640   8.143  0.0506 -0.9267  0.0821
  257PHE    HD1 4002   3.860   3.639   8.204  0.4767  3.1188 -0.2088
  257PHE    CE1 4003   3.670   3.717   8.197  0.5988  0.3619 -0.6976
  257PHE    HE1 4004   3.675   3.751   8.300 -2.0320  3.5750 -1.4765
  257PHE     CZ 4005   3.553   3.736   8.129 -0.0206  0.1621  0.2904
  257PHE     HZ 4006   3.471   3.795   8.167 -0.5335 -0.0634 -0.4457
  257PHE    CD2 4007   3.645   3.619   7.944 -0.2305 -0.4520  0.1556
  257PHE    HD2 4008   3.628   3.581   7.845  2.4072 -3.2386  0.6186
  257PHE    CE2 4009   3.542   3.692   7.999  0.0270 -0.2999  0.4406
  257PHE    HE2 4010   3.459   3.721   7.935  0.7375  2.5861  0.7048
  257PHE      C 4011   3.865   3.332   8.098 -0.6037  0.5652  0.1267
  257PHE      O 4012   3.822   3.340   8.212  0.4364 -0.5972  0.6137
  258PHE      N 4013   3.833   3.232   8.014  0.7086 -0.1617  0.4726
  258PHE     HN 4014   3.874   3.220   7.924  1.4644  0.7526  0.6741
  258PHE     CA 4015   3.746   3.131   8.065  0.6042 -0.6414 -0.6330
  258PHE     HA 4016   3.680   3.184   8.132  1.2989  0.0779 -0.5146
  258PHE     CB 4017   3.657   3.069   7.955  0.0973 -0.0171 -0.5804
  258PHE    HB1 4018   3.585   3.001   8.005 -0.0035 -0.3763 -1.2125
  258PHE    HB2 4019   3.716   3.012   7.880  0.0817  0.1334 -0.7081
  258PHE     CG 4020   3.571   3.173   7.892 -0.1460  0.0513 -0.1375
  258PHE    CD1 4021   3.484   3.249   7.967 -0.0088 -0.0840  0.1571
  258PHE    HD1 4022   3.473   3.237   8.074  0.2402 -0.5320  0.1357
  258PHE    CE1 4023   3.414   3.349   7.905 -0.4812 -0.4206  0.1504
  258PHE    HE1 4024   3.347   3.408   7.966 -1.7884 -0.3619 -1.2595
  258PHE     CZ 4025   3.419   3.370   7.769 -0.7820 -0.1327  0.1816
  258PHE     HZ 4026   3.354   3.448   7.732 -0.2057  1.0376  1.5742
  258PHE    CD2 4027   3.569   3.184   7.755 -0.2597 -0.6700 -0.1984
  258PHE    HD2 4028   3.624   3.111   7.696  0.8208  1.2112 -1.6254
  258PHE    CE2 4029   3.495   3.282   7.695  0.0669  0.1449  0.7098
  258PHE    HE2 4030   3.498   3.296   7.588  1.1843  1.8796  0.9264
  258PHE      C 4031   3.810   3.022   8.144 -0.1179 -0.7402 -0.1707
  258PHE      O 4032   3.744   2.960   8.227  0.1604  0.0462  0.6602
  259CYS      N 4033   3.939   2.986   8.129  0.3535  0.6384  0.3343
  259CYS     HN 4034   4.003   3.034   8.070 -0.3049  2.2091  0.8659
  259CYS     CA 4035   3.992   2.888   8.219  0.1714 -0.1705 -0.4298
  259CYS     HA 4036   3.910   2.825   8.249 -1.5020  2.0820 -0.0287
  259CYS     CB 4037   4.093   2.792   8.154  1.0666 -0.0002  0.6880
  259CYS    HB1 4038   4.183   2.845   8.114  0.5208  0.3455 -0.1191
  259CYS    HB2 4039   4.041   2.745   8.068 -1.5619  1.9359  1.1204
  259CYS     SG 4040   4.147   2.648   8.251  0.3536 -0.5869  0.2250
  259CYS      C 4041   4.066   2.946   8.334 -0.3660 -0.1759 -0.0806
  259CYS      O 4042   4.182   2.982   8.315 -0.5142  0.1883 -0.3132
  260PRO      N 4043   4.027   2.962   8.457  0.1357 -0.6984  0.1463
  260PRO     CD 4044   3.894   2.933   8.510 -0.3466  0.2973 -0.5010
  260PRO    HD1 4045   3.862   2.827   8.501  0.5537 -0.0149 -0.1691
  260PRO    HD2 4046   3.823   2.998   8.454  0.7244  0.4063 -1.7861
  260PRO     CA 4047   4.113   3.024   8.554 -0.2687  0.3709 -0.1737
  260PRO     HA 4048   4.165   3.106   8.507 -0.6972  0.4403 -0.5377
  260PRO     CB 4049   4.019   3.075   8.663  0.1906 -0.1702  0.4820
  260PRO    HB1 4050   3.983   3.175   8.631 -1.1816 -0.9765 -0.6366
  260PRO    HB2 4051   4.068   3.093   8.761  1.5590  0.9790 -0.3719
  260PRO     CG 4052   3.903   2.974   8.658 -0.0850  0.1830 -0.4836
  260PRO    HG1 4053   3.924   2.878   8.710  0.5376  0.7842  0.3937
  260PRO    HG2 4054   3.811   3.016   8.704  0.6239  0.7370  0.4609
  260PRO      C 4055   4.225   2.944   8.610 -0.2932  0.1281 -0.4694
  260PRO      O 4056   4.326   3.001   8.650  0.1161 -0.4831 -0.6182
  261ASP      N 4057   4.209   2.810   8.619 -0.2983  0.1745  0.2966
  261ASP     HN 4058   4.123   2.769   8.590 -0.2008 -0.7537  1.2836
  261ASP     CA 4059   4.302   2.730   8.691 -0.2837 -0.2387 -0.1758
  261ASP     HA 4060   4.347   2.794   8.765 -1.5278 -0.7075  1.0362
  261ASP     CB 4061   4.215   2.615   8.745 -0.4363 -0.1694 -0.2725
  261ASP    HB1 4062   4.268   2.536   8.803 -3.0376 -2.7035 -1.0768
  261ASP    HB2 4063   4.166   2.560   8.661 -3.8255 -0.8165  1.9178
  261ASP     CG 4064   4.112   2.655   8.849  0.1963 -0.6732  0.5657
  261ASP    OD1 4065   4.000   2.599   8.831 -0.2172  0.3082 -0.0088
  261ASP    OD2 4066   4.136   2.733   8.945 -0.5573  0.3053 -0.0237
  261ASP      C 4067   4.407   2.674   8.602  0.2298 -0.0876  0.3301
  261ASP      O 4068   4.508   2.624   8.652  0.3352 -0.2302 -0.0214
  262CYS      N 4069   4.392   2.691   8.469  0.1648  0.4384  0.4023
  262CYS     HN 4070   4.311   2.716   8.417  0.5709 -0.0005 -0.4507
  262CYS     CA 4071   4.498   2.670   8.375 -0.1355  0.2108  0.1130
  262CYS     HA 4072   4.525   2.566   8.383 -0.9683  0.0259  0.6372
  262CYS     CB 4073   4.450   2.690   8.231 -0.2258  0.3696  0.1634
  262CYS    HB1 4074   4.540   2.668   8.169  0.8267  0.1283  1.7333
  262CYS    HB2 4075   4.408   2.793   8.225 -1.3447 -0.0553  0.4023
  262CYS     SG 4076   4.320   2.579   8.170  0.3106  0.0577 -0.4273
  262CYS      C 4077   4.624   2.746   8.400 -0.0024 -0.0123  0.1160
  262CYS      O 4078   4.609   2.859   8.445 -0.8369  0.0667 -0.3488
  263SER      N 4079   4.738   2.681   8.368  0.1572  0.3790 -0.1127
  263SER     HN 4080   4.725   2.592   8.325  1.2802  1.0652 -1.9823
  263SER     CA 4081   4.867   2.739   8.348  0.1289  0.6517  0.4663
  263SER     HA 4082   4.891   2.789   8.441 -4.0026  0.3016  1.9112
  263SER     CB 4083   4.987   2.651   8.310 -0.2132  0.0007  0.8880
  263SER    HB1 4084   5.077   2.716   8.317  0.0240 -0.4073  1.8705
  263SER    HB2 4085   4.993   2.616   8.205 -1.4849  1.1466  0.4109
  263SER     OG 4086   5.012   2.547   8.404  0.5252  0.0083  0.7118
  263SER    HG1 4087   4.942   2.481   8.395 -1.3330  1.9743 -0.3082
  263SER      C 4088   4.865   2.848   8.246  0.1400 -0.2729 -0.5413
  263SER      O 4089   4.815   2.831   8.135  0.4952  0.3791 -0.8082
  264HSD      N 4090   4.925   2.965   8.275  0.1311 -0.2965 -0.4270
  264HSD     HN 4091   4.966   2.979   8.364 -1.9355 -0.6600  0.6438
  264HSD     CA 4092   4.929   3.075   8.183 -0.6738 -0.1995 -0.3501
  264HSD     HA 4093   4.828   3.084   8.145 -2.2005  2.0156  3.6463
  264HSD     CB 4094   4.960   3.210   8.249 -0.0668 -0.1500 -0.7287
  264HSD    HB1 4095   5.063   3.194   8.287 -1.8268 -2.5664  3.8101
  264HSD    HB2 4096   4.887   3.227   8.332  0.6575  1.4892 -0.3874
  264HSD    ND1 4097   4.868   3.361   8.069  0.3163  0.2835 -0.1634
  264HSD    HD1 4098   4.803   3.296   8.028  1.4518 -3.8811  3.7638
  264HSD     CG 4099   4.954   3.341   8.175 -0.3858  0.5289  0.4632
  264HSD    CE1 4100   4.877   3.491   8.031 -0.0571  0.3599  0.0061
  264HSD    HE1 4101   4.811   3.544   7.962 -0.0513  1.1694  0.6088
  264HSD    NE2 4102   4.965   3.554   8.106  0.0509  0.1743  0.0353
  264HSD    CD2 4103   5.014   3.461   8.195 -0.0904  0.3993  0.3480
  264HSD    HD2 4104   5.091   3.491   8.265  0.7632 -0.9654  0.0321
  264HSD      C 4105   5.026   3.053   8.072  0.1604 -0.1053  0.3476
  264HSD      O 4106   5.125   2.982   8.089  0.0981 -0.2749  0.0126
  265ALA      N 4107   4.990   3.106   7.954  0.2818  0.2197  0.4563
  265ALA     HN 4108   4.902   3.151   7.944 -0.3905 -1.0864  0.2878
  265ALA     CA 4109   5.065   3.117   7.832  0.1387  0.1154  0.3591
  265ALA     HA 4110   5.061   3.017   7.791  0.0204 -0.3458  1.4454
  265ALA     CB 4111   4.991   3.209   7.733  0.4300 -0.0822 -0.0438
  265ALA    HB1 4112   5.041   3.219   7.634 -1.1102  2.1211 -0.6577
  265ALA    HB2 4113   4.996   3.307   7.784 -1.4603  1.0466 -1.8778
  265ALA    HB3 4114   4.883   3.186   7.719  0.3466  0.2259  0.1012
  265ALA      C 4115   5.207   3.156   7.852  0.2119 -0.1802  0.4132
  265ALA      O 4116   5.233   3.256   7.919 -0.4861 -0.0303  0.4648
  266PRO      N 4117   5.309   3.087   7.807  0.2058 -0.2930  0.5726
  266PRO     CD 4118   5.303   2.952   7.754 -0.0938  0.0255 -0.2126
  266PRO    HD1 4119   5.278   2.968   7.647  0.1005  1.3995 -0.0726
  266PRO    HD2 4120   5.230   2.883   7.803  0.0450  0.3161  0.4135
  266PRO     CA 4121   5.442   3.139   7.795 -0.1495  0.5588  0.2344
  266PRO     HA 4122   5.472   3.183   7.889 -0.9422  0.9093  0.3372
  266PRO     CB 4123   5.535   3.027   7.750 -0.5406  0.4909 -0.4213
  266PRO    HB1 4124   5.625   3.021   7.816 -1.0398  0.9326  0.3162
  266PRO    HB2 4125   5.554   3.033   7.640 -2.1129 -0.3845 -0.7584
  266PRO     CG 4126   5.448   2.901   7.759 -0.0441  0.1331 -0.5406
  266PRO    HG1 4127   5.454   2.829   7.675 -0.0443 -1.2165  0.5842
  266PRO    HG2 4128   5.456   2.853   7.859  0.6832 -1.6750 -1.4370
  266PRO      C 4129   5.454   3.260   7.709  0.3043  0.4392  0.1305
  266PRO      O 4130   5.374   3.287   7.620  0.4601 -0.6603 -0.3606
  267LEU      N 4131   5.560   3.338   7.740  0.3251  0.5517 -0.2192
  267LEU     HN 4132   5.620   3.318   7.818  2.2700  1.3022 -1.4561
  267LEU     CA 4133   5.584   3.466   7.681 -0.4407  0.5914 -0.4583
  267LEU     HA 4134   5.488   3.516   7.678 -1.1302 -0.3649  2.4128
  267LEU     CB 4135   5.677   3.542   7.777  0.0377 -0.0680 -0.3927
  267LEU    HB1 4136   5.773   3.488   7.764 -0.4303 -0.5532 -2.0125
  267LEU    HB2 4137   5.654   3.538   7.886  1.3689 -2.2762 -0.1297
  267LEU     CG 4138   5.680   3.692   7.742  0.1014  0.1111  0.3632
  267LEU     HG 4139   5.726   3.696   7.641 -0.4987 -3.9788 -0.2644
  267LEU    CD1 4140   5.538   3.750   7.749  0.2255  0.3426  0.9891
  267LEU   HD11 4141   5.470   3.715   7.830 -0.6522  0.9544  0.5380
  267LEU   HD12 4142   5.495   3.724   7.650 -0.2508 -1.2867  1.5954
  267LEU   HD13 4143   5.544   3.861   7.742  0.4387  0.3388  1.1204
  267LEU    CD2 4144   5.776   3.769   7.834  0.7985 -0.0864 -0.1882
  267LEU   HD21 4145   5.740   3.751   7.938 -2.5861  0.4223 -1.1404
  267LEU   HD22 4146   5.784   3.877   7.808  1.1544  0.1383  0.8118
  267LEU   HD23 4147   5.879   3.729   7.822  0.8763  0.3189 -0.9086
  267LEU      C 4148   5.640   3.456   7.544  0.3472  0.3934 -0.1274
  267LEU      O 4149   5.613   3.546   7.465  0.0927  0.0415 -0.4463
  268TRP      N 4150   5.700   3.345   7.496  0.2834  0.3064 -0.0035
  268TRP     HN 4151   5.719   3.267   7.556 -1.9001  0.0874  0.4759
  268TRP     CA 4152   5.739   3.342   7.359  0.2749  0.0080 -0.0005
  268TRP     HA 4153   5.789   3.431   7.325  1.7319 -0.5263  0.6437
  268TRP     CB 4154   5.852   3.238   7.347  0.3770  0.1070  0.1105
  268TRP    HB1 4155   5.942   3.282   7.395  0.8086 -1.4452  0.7889
  268TRP    HB2 4156   5.875   3.219   7.240 -0.8893 -0.7793 -0.0321
  268TRP     CG 4157   5.816   3.109   7.412  0.3899  0.1336  0.1700
  268TRP    CD1 4158   5.858   3.067   7.535  0.0320  0.0688  0.2703
  268TRP    HD1 4159   5.920   3.128   7.599  1.1368 -0.9725  0.2226
  268TRP    NE1 4160   5.804   2.945   7.564 -0.4709  0.2511  0.1050
  268TRP    HE1 4161   5.788   2.901   7.650 -1.1171 -1.2033 -0.7063
  268TRP    CE2 4162   5.730   2.902   7.456  0.6933 -0.3170 -0.4817
  268TRP    CD2 4163   5.743   2.999   7.358  0.0097  0.4038  0.1280
  268TRP    CE3 4164   5.681   2.975   7.240  0.1525  0.2441  0.0860
  268TRP    HE3 4165   5.684   3.043   7.156  0.8602  0.1330  0.0112
  268TRP    CZ3 4166   5.604   2.862   7.225  0.0613  0.3560 -0.3132
  268TRP    HZ3 4167   5.544   2.837   7.139 -2.0979 -3.1206  1.9236
  268TRP    CZ2 4168   5.656   2.788   7.443 -0.1476  0.0782  0.6457
  268TRP    HZ2 4169   5.643   2.717   7.523 -1.3573 -0.4661 -0.0154
  268TRP    CH2 4170   5.587   2.770   7.326  0.5970  0.6969  0.0963
  268TRP    HH2 4171   5.529   2.679   7.317 -0.1335  1.2188 -0.6438
  268TRP      C 4172   5.624   3.308   7.270 -0.2566  1.1238  0.2469
  268TRP      O 4173   5.629   3.338   7.151  0.0424 -0.4502 -0.1630
  269LEU      N 4174   5.518   3.252   7.330  0.4332 -0.0010  0.4398
  269LEU     HN 4175   5.516   3.237   7.429  0.2455  0.4406  0.5042
  269LEU     CA 4176   5.401   3.219   7.255  0.5884  0.0812  0.1589
  269LEU     HA 4177   5.427   3.184   7.157 -1.6646 -0.8175 -0.1840
  269LEU     CB 4178   5.325   3.101   7.319  0.0897 -0.1775 -0.8952
  269LEU    HB1 4179   5.294   3.121   7.424  0.0786 -1.6794 -0.5861
  269LEU    HB2 4180   5.401   3.021   7.328 -0.8145 -0.9921 -0.2130
  269LEU     CG 4181   5.205   3.045   7.240 -0.1131 -0.6318 -0.2650
  269LEU     HG 4182   5.115   3.109   7.251 -0.6772 -1.2886 -0.9957
  269LEU    CD1 4183   5.235   3.044   7.089  0.9475 -0.3822 -0.0667
  269LEU   HD11 4184   5.170   2.967   7.042 -1.5571 -0.1620  2.7159
  269LEU   HD12 4185   5.339   3.008   7.074  0.3503 -2.3662  0.2151
  269LEU   HD13 4186   5.208   3.143   7.046 -1.5820 -0.1171  1.8305
  269LEU    CD2 4187   5.173   2.902   7.288  0.1356 -0.4263  0.5329
  269LEU   HD21 4188   5.093   2.851   7.229 -2.2007  2.9167  0.5321
  269LEU   HD22 4189   5.145   2.915   7.395 -1.1878 -1.9404  0.4175
  269LEU   HD23 4190   5.270   2.850   7.275  0.7636  1.1457 -1.5482
  269LEU      C 4191   5.314   3.338   7.233  1.0037  0.3275 -0.1480
  269LEU      O 4192   5.264   3.369   7.126 -0.4935 -0.5028  0.2914
  270MET      N 4193   5.306   3.419   7.341  0.0726 -0.2443  0.2256
  270MET     HN 4194   5.351   3.384   7.423  1.7445  1.3971  0.0973
  270MET     CA 4195   5.230   3.540   7.333  0.3186 -0.1158 -0.2426
  270MET     HA 4196   5.129   3.521   7.301  0.3801  1.0581 -1.2123
  270MET     CB 4197   5.226   3.605   7.473  0.2108 -0.6978  0.0301
  270MET    HB1 4198   5.202   3.713   7.463 -0.9204 -0.9365  0.0996
  270MET    HB2 4199   5.328   3.601   7.517  0.6144  2.5033 -0.3500
  270MET     CG 4200   5.134   3.544   7.579 -0.0726  0.2647  0.3448
  270MET    HG1 4201   5.136   3.590   7.680  0.3158  0.8248  0.0915
  270MET    HG2 4202   5.177   3.442   7.587 -0.2707  0.1144 -0.4188
  270MET     SD 4203   4.963   3.533   7.519  0.0366 -0.0252  0.0844
  270MET     CE 4204   4.891   3.623   7.660  0.6501 -0.2192  0.5270
  270MET    HE1 4205   4.888   3.567   7.756 -0.4156  1.2065  1.3600
  270MET    HE2 4206   4.782   3.641   7.653  0.6507 -0.2787  0.3580
  270MET    HE3 4207   4.940   3.722   7.667 -2.3846  1.8074 -3.2315
  270MET      C 4208   5.289   3.640   7.240  0.1364  0.9121  0.7251
  270MET      O 4209   5.220   3.702   7.158 -0.8932  0.0471  0.9132
  271TYR      N 4210   5.422   3.659   7.246  0.4844 -0.8635 -0.6089
  271TYR     HN 4211   5.470   3.619   7.324 -1.2012 -1.5903  0.1033
  271TYR     CA 4212   5.492   3.731   7.145  0.2725  0.3171  0.0709
  271TYR     HA 4213   5.445   3.827   7.127  1.9534  0.9755 -1.1235
  271TYR     CB 4214   5.633   3.763   7.198  0.1907  0.5647  0.1413
  271TYR    HB1 4215   5.684   3.821   7.117 -2.0507  1.8640 -0.4343
  271TYR    HB2 4216   5.672   3.665   7.233 -2.9756 -0.8738 -0.0032
  271TYR     CG 4217   5.632   3.849   7.319  0.1413  0.3172  0.3166
  271TYR    CD1 4218   5.537   3.943   7.351  0.3581  0.3491  0.8744
  271TYR    HD1 4219   5.439   3.946   7.305  0.3928  1.4073  0.8448
  271TYR    CE1 4220   5.547   4.031   7.457 -0.1545  0.5122  0.7932
  271TYR    HE1 4221   5.457   4.083   7.483 -0.2493  0.8547 -0.1825
  271TYR     CZ 4222   5.665   4.027   7.528 -0.3226 -0.6165  1.0367
  271TYR     OH 4223   5.685   4.102   7.646 -0.1251 -0.1096  0.6841
  271TYR     HH 4224   5.598   4.139   7.665  0.5764  1.5802  0.8475
  271TYR    CD2 4225   5.753   3.863   7.383  0.6328  0.2264 -0.5799
  271TYR    HD2 4226   5.837   3.800   7.360 -0.5194 -1.3208 -0.6557
  271TYR    CE2 4227   5.771   3.950   7.488 -0.2149  0.2649 -0.4583
  271TYR    HE2 4228   5.869   3.948   7.533 -0.7837  0.5587  0.8472
  271TYR      C 4229   5.486   3.686   7.003 -0.3125  0.6020  0.0033
  271TYR      O 4230   5.472   3.768   6.912  0.0304 -0.0937 -0.6922
  272LEU      N 4231   5.499   3.554   6.981  0.1981  0.6232  0.1718
  272LEU     HN 4232   5.533   3.489   7.048 -0.1623  1.3553  1.0787
  272LEU     CA 4233   5.472   3.500   6.851 -0.2706  0.0184  0.5169
  272LEU     HA 4234   5.547   3.543   6.787  0.9386 -1.8722  0.5688
  272LEU     CB 4235   5.502   3.350   6.866  0.8240  0.1720 -0.0205
  272LEU    HB1 4236   5.442   3.305   6.948 -0.0689  3.0032  0.9710
  272LEU    HB2 4237   5.608   3.338   6.897  0.5935  0.0846  0.7597
  272LEU     CG 4238   5.470   3.260   6.745  0.0983 -0.1043  0.3706
  272LEU     HG 4239   5.359   3.250   6.747  0.1748 -0.9360  2.0559
  272LEU    CD1 4240   5.526   3.312   6.612 -0.3657 -0.8336 -0.1145
  272LEU   HD11 4241   5.634   3.315   6.588 -0.2852  2.6381  0.2134
  272LEU   HD12 4242   5.485   3.415   6.606 -0.8626 -1.0244 -0.0520
  272LEU   HD13 4243   5.471   3.254   6.534 -2.4165  0.6324  0.1613
  272LEU    CD2 4244   5.521   3.117   6.767  0.1856 -0.1038  0.1684
  272LEU   HD21 4245   5.629   3.124   6.792 -0.0275  1.7441  0.7199
  272LEU   HD22 4246   5.494   3.051   6.682 -3.1240  0.5745  0.5662
  272LEU   HD23 4247   5.464   3.083   6.856 -2.0638 -0.1541 -1.2093
  272LEU      C 4248   5.334   3.524   6.800 -0.1861 -0.8065 -0.1285
  272LEU      O 4249   5.314   3.566   6.687 -0.0183  0.5310  0.3175
  273ALA      N 4250   5.229   3.517   6.884 -0.1146 -0.1978  0.0144
  273ALA     HN 4251   5.239   3.492   6.980  1.4956  1.7682  0.4296
  273ALA     CA 4252   5.097   3.557   6.848  0.0033  0.1300 -0.0579
  273ALA     HA 4253   5.060   3.498   6.764 -1.8347  0.2545  0.6135
  273ALA     CB 4254   5.002   3.543   6.968  0.5193 -0.1780  0.3136
  273ALA    HB1 4255   5.006   3.441   7.013  1.1825  0.1452  1.0286
  273ALA    HB2 4256   4.898   3.559   6.935  1.4481  2.3921 -1.7571
  273ALA    HB3 4257   5.026   3.607   7.056  1.3313  2.4765 -1.7138
  273ALA      C 4258   5.084   3.700   6.808  1.0725  0.1435 -0.3907
  273ALA      O 4259   5.016   3.738   6.713  0.3740 -0.0073  0.0415
  274ILE      N 4260   5.154   3.787   6.882 -0.3044  0.1991  0.8974
  274ILE     HN 4261   5.221   3.761   6.952  2.0632  1.6545 -0.6778
  274ILE     CA 4262   5.154   3.925   6.845  0.7358  0.0204  0.2093
  274ILE     HA 4263   5.054   3.961   6.830  0.6582  0.0816  0.8470
  274ILE     CB 4264   5.208   4.015   6.953 -0.1851  0.3558  0.3968
  274ILE     HB 4265   5.290   3.952   6.995 -0.0844 -1.6778 -2.5307
  274ILE    CG2 4266   5.247   4.158   6.912 -0.1334  0.2698  0.1477
  274ILE   HG21 4267   5.287   4.214   6.998 -0.2357 -1.4492  1.3716
  274ILE   HG22 4268   5.165   4.220   6.870 -0.7933 -0.4636  0.3194
  274ILE   HG23 4269   5.337   4.156   6.847 -0.6589 -0.0337 -0.6013
  274ILE    CG1 4270   5.118   4.030   7.077 -0.3849  0.1516  0.2777
  274ILE   HG11 4271   5.045   3.947   7.089  0.9414 -1.0881  0.0996
  274ILE   HG12 4272   5.055   4.117   7.050 -0.6127 -0.0201  0.2549
  274ILE     CD 4273   5.182   4.066   7.211 -0.3159  0.5776  0.1325
  274ILE    HD1 4274   5.268   4.135   7.203  0.7974 -0.6288  1.1435
  274ILE    HD2 4275   5.212   3.972   7.262 -1.5999  0.0873  0.0240
  274ILE    HD3 4276   5.113   4.114   7.283 -0.9790  0.3307 -0.3320
  274ILE      C 4277   5.220   3.949   6.713  0.3168  0.2242  0.0353
  274ILE      O 4278   5.159   4.008   6.624 -0.7419 -0.0887  0.5411
  275VAL      N 4279   5.335   3.883   6.690 -0.1512 -0.5914  0.0233
  275VAL     HN 4280   5.365   3.818   6.760 -1.3039 -1.5668 -0.3442
  275VAL     CA 4281   5.413   3.880   6.571  0.0628 -0.1382  0.1513
  275VAL     HA 4282   5.428   3.986   6.554 -1.8722  0.4360  1.6179
  275VAL     CB 4283   5.546   3.815   6.594 -0.0144 -0.2721  0.2152
  275VAL     HB 4284   5.536   3.719   6.649 -1.1835  0.3532  1.1475
  275VAL    CG1 4285   5.626   3.784   6.467 -0.3132 -0.0184 -0.0367
  275VAL   HG11 4286   5.730   3.750   6.490  0.1544  1.8071  0.7304
  275VAL   HG12 4287   5.637   3.883   6.417  1.2053  0.2399  0.7326
  275VAL   HG13 4288   5.569   3.713   6.404 -0.1950  0.2736 -0.4745
  275VAL    CG2 4289   5.628   3.919   6.672  0.1797 -0.3483  0.1128
  275VAL   HG21 4290   5.607   4.023   6.639  0.1197  0.0756  1.4151
  275VAL   HG22 4291   5.734   3.885   6.673 -0.3001 -1.9622 -1.1708
  275VAL   HG23 4292   5.599   3.932   6.779 -0.2580 -1.5727  0.1564
  275VAL      C 4293   5.345   3.825   6.450  0.6771 -0.2272 -0.1613
  275VAL      O 4294   5.338   3.895   6.349 -0.1561 -0.8492 -0.5408
  276LEU      N 4295   5.265   3.719   6.471  0.4628 -0.1002 -0.3266
  276LEU     HN 4296   5.269   3.680   6.562 -1.4434  0.6675  0.1078
  276LEU     CA 4297   5.185   3.653   6.373 -0.2424  0.2414  0.0148
  276LEU     HA 4298   5.250   3.639   6.288 -0.0976 -0.4733  0.2335
  276LEU     CB 4299   5.122   3.519   6.416  0.3857  0.1703  0.7300
  276LEU    HB1 4300   5.076   3.534   6.516  0.5513  0.2536  0.7937
  276LEU    HB2 4301   5.198   3.439   6.428 -1.1986 -1.2015  2.1256
  276LEU     CG 4302   5.014   3.462   6.322  0.5990  0.2917  0.4086
  276LEU     HG 4303   4.937   3.541   6.314 -0.5689 -0.9299 -0.8253
  276LEU    CD1 4304   5.064   3.443   6.178  0.1855  0.2303  0.2742
  276LEU   HD11 4305   5.152   3.376   6.185  0.6948  0.6944 -1.2391
  276LEU   HD12 4306   5.079   3.541   6.128 -1.3270  1.0336  1.2996
  276LEU   HD13 4307   4.993   3.379   6.121  1.1947 -2.3947  1.7896
  276LEU    CD2 4308   4.956   3.333   6.384 -0.5931  0.3376 -0.5792
  276LEU   HD21 4309   5.034   3.259   6.412  0.4078  1.4776 -0.2346
  276LEU   HD22 4310   4.890   3.278   6.314  0.3385 -1.1818 -0.3145
  276LEU   HD23 4311   4.911   3.351   6.483  0.0469 -1.4296  0.0662
  276LEU      C 4312   5.074   3.745   6.333 -0.9866 -0.5534  0.2203
  276LEU      O 4313   5.050   3.767   6.214 -0.2702  0.2987  0.2220
  277SER      N 4314   5.008   3.812   6.429 -0.4066  0.4775 -0.0865
  277SER     HN 4315   5.019   3.780   6.523 -4.1543  1.3756  0.7928
  277SER     CA 4316   4.906   3.908   6.402 -0.4948  0.5570  0.5218
  277SER     HA 4317   4.840   3.860   6.331  2.1589  0.0502 -1.7739
  277SER     CB 4318   4.818   3.941   6.524 -0.3647 -0.3952  0.8848
  277SER    HB1 4319   4.768   3.854   6.570 -2.1778 -0.0687 -0.3875
  277SER    HB2 4320   4.733   4.007   6.497 -2.1489 -2.0304  2.3196
  277SER     OG 4321   4.895   4.011   6.621  0.0166 -0.3999  0.5909
  277SER    HG1 4322   4.986   3.981   6.617  0.2486  0.1052  1.6997
  277SER      C 4323   4.951   4.029   6.327 -0.2428  0.4146  0.4442
  277SER      O 4324   4.887   4.075   6.234  0.1896 -0.4958 -0.3294
  278HSD      N 4325   5.078   4.071   6.347 -0.2459  0.4228  0.4427
  278HSD     HN 4326   5.136   4.026   6.414 -0.1063 -0.1285 -0.0448
  278HSD     CA 4327   5.134   4.176   6.268  0.2745 -0.2125 -0.0514
  278HSD     HA 4328   5.058   4.251   6.248  0.2865 -0.9228 -3.1710
  278HSD     CB 4329   5.251   4.251   6.334  0.5067 -0.4565 -0.1894
  278HSD    HB1 4330   5.285   4.339   6.276 -0.4009 -1.3831 -2.2166
  278HSD    HB2 4331   5.337   4.181   6.347  2.3887  1.7089 -0.3083
  278HSD    ND1 4332   5.307   4.314   6.570 -0.0657 -0.1535 -0.5776
  278HSD    HD1 4333   5.399   4.275   6.576 -0.7595 -1.5856  1.5861
  278HSD     CG 4334   5.216   4.314   6.466 -0.3015 -0.5114 -0.3729
  278HSD    CE1 4335   5.251   4.381   6.674 -0.0188 -0.5529 -0.2941
  278HSD    HE1 4336   5.298   4.410   6.768  0.2700  1.4842 -1.0247
  278HSD    NE2 4337   5.126   4.415   6.646  0.0679  0.0022 -0.0182
  278HSD    CD2 4338   5.102   4.365   6.520 -0.0734 -0.6781  0.2731
  278HSD    HD2 4339   5.002   4.370   6.479 -0.3145 -1.7594  0.6880
  278HSD      C 4340   5.187   4.135   6.136 -0.0879 -0.0728 -0.2419
  278HSD      O 4341   5.203   4.215   6.044 -0.1322  0.3184  0.0870
  279THR      N 4342   5.214   4.004   6.122  0.1156 -0.0848  0.2725
  279THR     HN 4343   5.173   3.947   6.193  1.2102 -0.3685  0.7063
  279THR     CA 4344   5.264   3.953   5.998  0.2188  0.3634  0.1269
  279THR     HA 4345   5.346   4.017   5.968 -0.5264  1.9876  1.4318
  279THR     CB 4346   5.321   3.814   6.003  0.0222  0.2666 -0.3566
  279THR     HB 4347   5.246   3.737   6.033  0.1711  1.3074  3.0540
  279THR    OG1 4348   5.422   3.812   6.102 -0.2224 -0.2618 -0.1139
  279THR    HG1 4349   5.381   3.846   6.182  0.4691  0.2100  0.0543
  279THR    CG2 4350   5.385   3.770   5.870  0.3442  0.2848 -0.2095
  279THR   HG21 4351   5.434   3.672   5.881 -0.4322 -0.0885 -0.0041
  279THR   HG22 4352   5.443   3.853   5.824  0.8680  1.9410  3.1530
  279THR   HG23 4353   5.295   3.756   5.806  0.7603  3.1776 -1.6338
  279THR      C 4354   5.160   3.961   5.892 -0.3950 -0.2898  0.6679
  279THR      O 4355   5.187   3.964   5.772  0.0758 -0.8065  0.7567
  280ASN      N 4356   5.030   3.963   5.926 -0.4624 -0.1534  0.4057
  280ASN     HN 4357   5.008   3.965   6.023  1.1194 -1.1552  0.8284
  280ASN     CA 4358   4.935   3.985   5.822 -0.1470  0.2660  0.2020
  280ASN     HA 4359   4.937   3.900   5.755 -1.4327 -0.2773  0.8137
  280ASN     CB 4360   4.790   3.993   5.875 -0.0724  0.3763  0.3878
  280ASN    HB1 4361   4.783   4.085   5.938 -0.5360  2.1173 -2.0383
  280ASN    HB2 4362   4.780   3.909   5.947  1.5702  0.1081  0.3517
  280ASN     CG 4363   4.679   3.999   5.771  0.2828 -0.2930 -0.0366
  280ASN    OD1 4364   4.599   4.092   5.774 -0.8489 -1.2408 -0.2927
  280ASN    ND2 4365   4.686   3.901   5.677 -0.1556 -0.7643  0.4192
  280ASN   HD21 4366   4.631   3.914   5.594 -0.1487 -0.0124  0.5201
  280ASN   HD22 4367   4.756   3.830   5.683 -0.6518 -1.2357  0.6222
  280ASN      C 4368   4.959   4.103   5.735  0.2121 -0.0670 -0.1521
  280ASN      O 4369   4.938   4.097   5.614 -0.4421  0.1790 -0.0540
  281SER      N 4370   5.009   4.213   5.794 -0.1826  0.1101 -0.1462
  281SER     HN 4371   5.052   4.201   5.883  1.7169 -0.0085 -1.0414
  281SER     CA 4372   5.037   4.334   5.724 -0.3665 -0.0072 -0.4239
  281SER     HA 4373   4.947   4.366   5.672 -0.5211 -0.0059 -0.1575
  281SER     CB 4374   5.055   4.448   5.826  0.5128 -0.4491 -0.0804
  281SER    HB1 4375   5.082   4.539   5.770 -0.1508 -1.1568 -1.6073
  281SER    HB2 4376   5.148   4.419   5.879 -0.0476  0.0421  1.2119
  281SER     OG 4377   4.946   4.478   5.913  0.4110  0.0544 -0.3774
  281SER    HG1 4378   4.867   4.490   5.861  0.5485 -0.6849 -0.7743
  281SER      C 4379   5.148   4.330   5.625  0.2447  0.1510  0.2497
  281SER      O 4380   5.155   4.420   5.541 -0.6937  0.4326  0.4628
  282VAL      N 4381   5.233   4.227   5.636  0.5873  0.3462 -0.4873
  282VAL     HN 4382   5.222   4.153   5.702  0.5249  0.6407 -0.1651
  282VAL     CA 4383   5.335   4.205   5.538  0.7028 -0.6896 -0.1501
  282VAL     HA 4384   5.372   4.302   5.505  1.2507 -0.4979  0.9593
  282VAL     CB 4385   5.451   4.142   5.609  0.8643 -0.2728 -0.0355
  282VAL     HB 4386   5.423   4.041   5.648 -0.3590 -1.1904 -2.9929
  282VAL    CG1 4387   5.579   4.136   5.524  1.1102 -0.3668  0.3384
  282VAL   HG11 4388   5.673   4.122   5.582  3.2419  2.5255 -2.0944
  282VAL   HG12 4389   5.585   4.233   5.469  2.8434 -0.9609 -0.6040
  282VAL   HG13 4390   5.572   4.059   5.445 -3.0283 -0.2296  0.3619
  282VAL    CG2 4391   5.482   4.232   5.730  0.5872  0.3967 -0.4611
  282VAL   HG21 4392   5.405   4.241   5.810  1.5861  0.7886  0.4760
  282VAL   HG22 4393   5.508   4.336   5.700  2.3130 -0.3130 -1.5771
  282VAL   HG23 4394   5.571   4.187   5.778  1.0179  2.0918  0.4105
  282VAL      C 4395   5.298   4.118   5.424  0.0764 -0.6455  0.0154
  282VAL      O 4396   5.336   4.141   5.309 -0.0854 -0.7793 -0.0645
  283VAL      N 4397   5.211   4.019   5.448 -0.2708 -0.3563 -0.0477
  283VAL     HN 4398   5.188   3.998   5.542 -1.2009  0.0978 -0.1659
  283VAL     CA 4399   5.155   3.928   5.352  0.0397 -0.1306 -0.4446
  283VAL     HA 4400   5.235   3.890   5.290  0.0701 -1.3836  0.3403
  283VAL     CB 4401   5.100   3.798   5.401 -0.0827  0.1687  0.2151
  283VAL     HB 4402   5.084   3.727   5.318 -1.0320 -0.6050  1.0343
  283VAL    CG1 4403   5.209   3.729   5.485  0.0726  0.1937  0.0340
  283VAL   HG11 4404   5.303   3.711   5.428  0.2797  0.1932  0.3679
  283VAL   HG12 4405   5.169   3.630   5.517 -3.2456  1.3902 -0.0282
  283VAL   HG13 4406   5.229   3.796   5.571  0.1860  1.3049 -0.8366
  283VAL    CG2 4407   4.972   3.813   5.485 -0.1831 -0.3043  0.1526
  283VAL   HG21 4408   5.000   3.886   5.564 -1.5250  0.6073 -0.1811
  283VAL   HG22 4409   4.937   3.720   5.534 -0.6955  1.1276  2.7138
  283VAL   HG23 4410   4.899   3.862   5.418 -0.6853  1.0736  1.6346
  283VAL      C 4411   5.059   3.989   5.256  0.3720  0.7490 -0.2334
  283VAL      O 4412   5.056   3.947   5.140  0.3800 -0.3118  0.1421
  284ASN      N 4413   4.979   4.088   5.299 -0.2857 -0.0122  0.3346
  284ASN     HN 4414   4.975   4.094   5.398 -0.7862 -0.7016  0.3662
  284ASN     CA 4415   4.876   4.149   5.221  0.1947  0.7864  0.3089
  284ASN     HA 4416   4.805   4.073   5.192  1.9677  0.3133 -3.2696
  284ASN     CB 4417   4.790   4.243   5.307 -0.1271  0.4371  0.3718
  284ASN    HB1 4418   4.729   4.309   5.242  1.6333  1.1614 -0.5931
  284ASN    HB2 4419   4.866   4.302   5.361  1.9086 -1.0764 -0.7192
  284ASN     CG 4420   4.703   4.163   5.403 -0.0487 -0.2156 -0.0999
  284ASN    OD1 4421   4.682   4.041   5.405 -0.0923 -0.2146 -0.4187
  284ASN    ND2 4422   4.658   4.236   5.508  0.4596 -0.1641  0.0841
  284ASN   HD21 4423   4.622   4.182   5.584 -1.6550 -2.2290 -2.1756
  284ASN   HD22 4424   4.650   4.335   5.516  0.7694  0.0830 -2.0197
  284ASN      C 4425   4.918   4.206   5.090 -0.0498 -0.9075 -0.5378
  284ASN      O 4426   4.853   4.169   4.992  0.1088 -0.4264 -0.8285
  285PRO      N 4427   5.029   4.272   5.075 -0.1508 -0.5454  0.2333
  285PRO     CD 4428   5.100   4.351   5.174 -0.1609 -0.1280 -0.0882
  285PRO    HD1 4429   5.124   4.296   5.267  1.6735 -1.3497 -1.2254
  285PRO    HD2 4430   5.040   4.438   5.209  0.9722  0.2225  1.0641
  285PRO     CA 4431   5.074   4.313   4.945 -0.3669  0.0339  0.3401
  285PRO     HA 4432   4.990   4.360   4.897  0.9006  0.8485 -1.1768
  285PRO     CB 4433   5.196   4.402   4.971 -0.7329  0.6013  0.1454
  285PRO    HB1 4434   5.168   4.504   4.939 -0.1574 -0.0422 -2.7654
  285PRO    HB2 4435   5.288   4.370   4.917 -1.2620 -0.1633 -0.3273
  285PRO     CG 4436   5.239   4.385   5.118 -0.2284  0.2286 -0.0394
  285PRO    HG1 4437   5.308   4.299   5.131 -2.0374 -1.3220 -0.2632
  285PRO    HG2 4438   5.285   4.476   5.162  0.5750 -0.0886 -0.2030
  285PRO      C 4439   5.113   4.198   4.859 -0.0203  0.0166  0.5187
  285PRO      O 4440   5.075   4.203   4.743 -0.6590 -0.2088  0.7116
  286PHE      N 4441   5.181   4.091   4.906  0.2257  0.0855  0.3195
  286PHE     HN 4442   5.211   4.087   5.001 -1.9985  1.7201  1.1982
  286PHE     CA 4443   5.203   3.974   4.827  0.0695  0.4451 -0.2597
  286PHE     HA 4444   5.267   4.001   4.745 -0.7641 -3.2207 -2.3457
  286PHE     CB 4445   5.293   3.871   4.896 -0.0375  0.1401 -0.5685
  286PHE    HB1 4446   5.314   3.790   4.824  1.0480 -0.8448  0.8012
  286PHE    HB2 4447   5.250   3.815   4.982  2.2220 -1.5681 -0.4483
  286PHE     CG 4448   5.427   3.925   4.933 -0.3885  0.4865  0.2301
  286PHE    CD1 4449   5.533   3.930   4.846  0.0172  0.1469  0.6985
  286PHE    HD1 4450   5.518   3.888   4.747 -0.0441 -0.2523  0.8757
  286PHE    CE1 4451   5.660   3.964   4.886  0.1673  0.3333  0.0838
  286PHE    HE1 4452   5.750   3.961   4.826  0.5696 -3.3835  0.6661
  286PHE     CZ 4453   5.673   4.021   5.011  0.5111  0.2838  0.0714
  286PHE     HZ 4454   5.770   4.049   5.049  0.2728 -1.2449  1.9835
  286PHE    CD2 4455   5.441   3.972   5.061 -0.2429 -0.1087  0.4361
  286PHE    HD2 4456   5.360   3.974   5.132 -0.2683  0.9630  0.3949
  286PHE    CE2 4457   5.564   4.024   5.095 -0.1116  0.3662 -0.7309
  286PHE    HE2 4458   5.573   4.070   5.192 -2.3117  0.2211 -0.4161
  286PHE      C 4459   5.084   3.908   4.765 -0.0239  0.3166  0.0568
  286PHE      O 4460   5.091   3.866   4.650  0.1187 -0.6325  0.4094
  287ILE      N 4461   4.966   3.903   4.831  0.0093  0.3389  0.1178
  287ILE     HN 4462   4.968   3.944   4.922  1.6937  0.9195 -0.1407
  287ILE     CA 4463   4.847   3.857   4.767  0.5364 -0.1447 -0.5247
  287ILE     HA 4464   4.888   3.770   4.716  0.3472 -0.3776 -0.2798
  287ILE     CB 4465   4.738   3.815   4.860  0.3584 -0.1938 -0.7537
  287ILE     HB 4466   4.704   3.903   4.919 -2.7334 -0.4376 -1.9684
  287ILE    CG2 4467   4.610   3.756   4.800 -0.1260  0.0886 -0.0165
  287ILE   HG21 4468   4.624   3.654   4.758 -0.7177  0.1889 -0.4763
  287ILE   HG22 4469   4.571   3.824   4.721 -0.3685  1.0590  0.9236
  287ILE   HG23 4470   4.530   3.757   4.877  0.2698 -0.5827  0.4143
  287ILE    CG1 4471   4.787   3.709   4.961 -0.2044  0.1157 -0.1487
  287ILE   HG11 4472   4.711   3.693   5.041  2.5048 -1.6503  2.2397
  287ILE   HG12 4473   4.870   3.750   5.021 -0.0883  0.3937 -0.5002
  287ILE     CD 4474   4.835   3.573   4.910 -0.6894  0.0070 -0.3197
  287ILE    HD1 4475   4.877   3.519   4.997 -1.8565  0.6255  0.6660
  287ILE    HD2 4476   4.906   3.570   4.825 -0.6670 -2.0284 -0.2713
  287ILE    HD3 4477   4.750   3.510   4.875 -0.1931 -0.2271 -1.1293
  287ILE      C 4478   4.802   3.938   4.650  0.4078 -0.2741 -0.5655
  287ILE      O 4479   4.749   3.890   4.550  0.3982 -0.1354 -0.6267
  288TYR      N 4480   4.815   4.072   4.660  0.1547 -0.2952  0.0975
  288TYR     HN 4481   4.845   4.112   4.746 -3.0807  0.3163  1.0753
  288TYR     CA 4482   4.781   4.159   4.552 -0.0687 -0.7190 -0.1777
  288TYR     HA 4483   4.681   4.137   4.518 -1.6512  3.1817  1.3296
  288TYR     CB 4484   4.781   4.304   4.605 -0.4059 -0.6578 -0.3429
  288TYR    HB1 4485   4.769   4.383   4.529  0.1654  2.8517  2.8958
  288TYR    HB2 4486   4.874   4.324   4.662 -1.4309  1.6702  0.6530
  288TYR     CG 4487   4.671   4.331   4.702  0.0055 -0.0270 -0.0494
  288TYR    CD1 4488   4.544   4.294   4.665 -0.0247  0.0366 -0.0102
  288TYR    HD1 4489   4.528   4.242   4.571 -1.2520  3.5879 -1.9407
  288TYR    CE1 4490   4.438   4.306   4.751  0.2069 -0.0086  0.2821
  288TYR    HE1 4491   4.343   4.267   4.718  1.4294 -0.7139 -2.6790
  288TYR     CZ 4492   4.458   4.363   4.875 -0.0186 -0.0037  0.3166
  288TYR     OH 4493   4.347   4.388   4.959 -0.2202  0.8099 -0.1711
  288TYR     HH 4494   4.274   4.348   4.910 -0.0587  2.3191 -1.7385
  288TYR    CD2 4495   4.690   4.392   4.824 -0.1616 -0.0318 -0.0201
  288TYR    HD2 4496   4.786   4.412   4.869  0.4083 -1.4134 -0.5934
  288TYR    CE2 4497   4.582   4.414   4.906 -0.0869  0.3806 -0.0293
  288TYR    HE2 4498   4.599   4.460   5.002  0.7005 -0.0983  0.0704
  288TYR      C 4499   4.868   4.144   4.433 -0.3245 -0.4358 -0.4024
  288TYR      O 4500   4.823   4.145   4.318 -0.5678 -0.7471 -0.3095
  289ALA      N 4501   5.000   4.134   4.457 -0.2408 -0.2307 -0.7537
  289ALA     HN 4502   5.019   4.158   4.552 -2.5818 -1.4715  0.1044
  289ALA     CA 4503   5.100   4.113   4.357  0.5147  0.5837 -0.1880
  289ALA     HA 4504   5.094   4.190   4.282  1.8610  1.8136  0.9188
  289ALA     CB 4505   5.242   4.114   4.416  0.8040 -0.4660 -0.8390
  289ALA    HB1 4506   5.263   4.214   4.460 -0.0448 -0.7697  0.3186
  289ALA    HB2 4507   5.314   4.096   4.334  1.8793 -0.2764  0.0450
  289ALA    HB3 4508   5.250   4.037   4.495 -0.3648  0.2856  0.0439
  289ALA      C 4509   5.086   3.980   4.290 -0.4307  0.5661  0.0217
  289ALA      O 4510   5.090   3.972   4.168  0.6077  0.1947  0.0703
  290TYR      N 4511   5.064   3.867   4.360  0.3110  0.4456  0.0679
  290TYR     HN 4512   5.051   3.879   4.458 -2.1635  0.4483 -0.2149
  290TYR     CA 4513   5.059   3.738   4.299 -0.2120  0.1883  0.6468
  290TYR     HA 4514   5.139   3.730   4.226  0.0871 -0.8207  1.0613
  290TYR     CB 4515   5.091   3.624   4.397  0.0926  0.0126  0.3454
  290TYR    HB1 4516   5.043   3.525   4.384  0.1019 -0.0526  0.7808
  290TYR    HB2 4517   5.035   3.648   4.490  1.0375  3.0258  0.2331
  290TYR     CG 4518   5.234   3.588   4.421 -0.0467 -0.4971  0.4080
  290TYR    CD1 4519   5.276   3.457   4.421  0.0035 -0.4825  0.0487
  290TYR    HD1 4520   5.202   3.380   4.404 -0.9743  0.6683 -1.0531
  290TYR    CE1 4521   5.409   3.426   4.437  0.0623 -0.1136  0.2677
  290TYR    HE1 4522   5.434   3.321   4.446  0.7029 -0.0673 -0.7868
  290TYR     CZ 4523   5.500   3.528   4.453 -0.0223  0.0274 -0.1577
  290TYR     OH 4524   5.638   3.501   4.457 -0.0616 -0.1501 -0.0650
  290TYR     HH 4525   5.651   3.406   4.449  1.9527 -0.0115  0.7655
  290TYR    CD2 4526   5.323   3.690   4.438  0.1045 -0.3766 -0.9601
  290TYR    HD2 4527   5.285   3.791   4.427  0.8789  0.1873  0.9476
  290TYR    CE2 4528   5.455   3.658   4.458  0.1691  0.1133 -0.5793
  290TYR    HE2 4529   5.526   3.739   4.460  0.3024  0.1168 -2.9908
  290TYR      C 4530   4.931   3.704   4.231 -0.0552  0.1174  0.3871
  290TYR      O 4531   4.933   3.609   4.153 -0.2720  0.1496  0.3414
  291ARG      N 4532   4.822   3.779   4.253 -0.1692  0.2291 -0.4956
  291ARG     HN 4533   4.831   3.852   4.321  2.5512  1.2167 -1.7803
  291ARG     CA 4534   4.693   3.748   4.201 -0.1351 -0.1124 -0.3778
  291ARG     HA 4535   4.707   3.659   4.141 -1.4574 -0.6583  0.0663
  291ARG     CB 4536   4.589   3.700   4.305 -0.2553  0.0806 -0.4088
  291ARG    HB1 4537   4.498   3.669   4.250 -2.1007  3.6512  0.3465
  291ARG    HB2 4538   4.567   3.791   4.364  1.7154  1.4609 -1.6610
  291ARG     CG 4539   4.645   3.586   4.390 -0.3620 -0.0078 -0.4561
  291ARG    HG1 4540   4.738   3.611   4.447 -2.5441  2.1646  2.4644
  291ARG    HG2 4541   4.659   3.498   4.324 -0.0408  1.0335 -1.8198
  291ARG     CD 4542   4.547   3.531   4.493 -0.1757 -0.0674 -0.3100
  291ARG    HD1 4543   4.528   3.616   4.561 -1.5448 -1.0834  0.6390
  291ARG    HD2 4544   4.585   3.442   4.548 -0.9834  0.2167  0.7362
  291ARG     NE 4545   4.423   3.481   4.427 -0.0658 -0.4790 -0.2056
  291ARG     HE 4546   4.354   3.550   4.408 -0.5718 -1.1987 -1.0793
  291ARG     CZ 4547   4.377   3.356   4.395 -0.2139 -0.3705 -0.4186
  291ARG    NH1 4548   4.448   3.245   4.428 -0.1841 -0.1908  0.1417
  291ARG   HH11 4549   4.538   3.259   4.471  0.1284 -1.2224 -0.1454
  291ARG   HH12 4550   4.428   3.157   4.385 -1.2389  0.1216 -0.0143
  291ARG    NH2 4551   4.260   3.342   4.326 -0.6240  0.7178  0.0239
  291ARG   HH21 4552   4.240   3.249   4.293 -2.5524  1.1623 -0.1866
  291ARG   HH22 4553   4.216   3.424   4.291  0.8494  0.7816 -1.8454
  291ARG      C 4554   4.639   3.851   4.108 -0.1916  0.0232 -0.1962
  291ARG      O 4555   4.578   3.819   4.006  0.3284  0.6171 -0.6980
  292ILE      N 4556   4.663   3.980   4.137 -0.4907 -0.0056  0.1919
  292ILE     HN 4557   4.731   4.010   4.204  0.7270 -2.1980  0.0330
  292ILE     CA 4558   4.602   4.088   4.065 -0.4179 -0.0278  0.0976
  292ILE     HA 4559   4.535   4.037   3.997  0.2743 -0.9926  0.1100
  292ILE     CB 4560   4.528   4.182   4.155  0.2995  0.3092  0.3440
  292ILE     HB 4561   4.602   4.205   4.234 -1.1420 -1.3217  2.2678
  292ILE    CG2 4562   4.491   4.311   4.079 -0.3676 -0.1830 -0.1771
  292ILE   HG21 4563   4.586   4.351   4.038  1.4305 -1.3467  2.6111
  292ILE   HG22 4564   4.452   4.389   4.148  2.0299  0.6010  0.3811
  292ILE   HG23 4565   4.428   4.281   3.992 -1.8034 -1.4081  1.2003
  292ILE    CG1 4566   4.404   4.113   4.214  0.1326  0.5310  0.2561
  292ILE   HG11 4567   4.419   4.004   4.226 -0.9245  0.5339  1.9079
  292ILE   HG12 4568   4.316   4.122   4.147  0.7000 -1.6871 -0.8666
  292ILE     CD 4569   4.367   4.161   4.355 -0.0808  0.1966  0.3153
  292ILE    HD1 4570   4.259   4.137   4.367 -0.4799 -0.5280 -3.4871
  292ILE    HD2 4571   4.385   4.270   4.368 -0.3337 -0.0049  2.6592
  292ILE    HD3 4572   4.420   4.099   4.430 -0.6299 -1.6660 -0.7587
  292ILE      C 4573   4.699   4.153   3.973 -0.3576 -0.3365 -0.0568
  292ILE      O 4574   4.800   4.213   4.009 -0.3792 -0.3335 -0.0034
  293ARG      N 4575   4.676   4.123   3.844  0.5668 -0.1635 -0.2689
  293ARG     HN 4576   4.599   4.067   3.816  0.5371  0.0684 -0.6576
  293ARG     CA 4577   4.760   4.159   3.733  0.0698  0.2308 -0.5190
  293ARG     HA 4578   4.859   4.120   3.751 -0.5854 -1.0139  0.6202
  293ARG     CB 4579   4.710   4.106   3.598 -0.6842  0.2774 -0.2665
  293ARG    HB1 4580   4.772   4.138   3.511 -0.2672  2.1442  0.6690
  293ARG    HB2 4581   4.605   4.137   3.581 -0.8755  0.7029  1.5698
  293ARG     CG 4582   4.702   3.954   3.583 -0.0954  0.2539 -0.3530
  293ARG    HG1 4583   4.644   3.916   3.669  2.0559 -1.0178  0.6353
  293ARG    HG2 4584   4.803   3.908   3.572 -0.4447 -0.4351 -0.7340
  293ARG     CD 4585   4.633   3.914   3.452  0.0726 -0.2643 -0.2870
  293ARG    HD1 4586   4.671   3.954   3.356 -0.2623 -1.7949 -1.0821
  293ARG    HD2 4587   4.534   3.960   3.471 -0.3781 -1.0320 -0.7249
  293ARG     NE 4588   4.627   3.766   3.442 -0.0809 -0.3262  0.6444
  293ARG     HE 4589   4.678   3.715   3.512  1.4411  0.9486  0.5155
  293ARG     CZ 4590   4.547   3.700   3.353  1.0525 -0.2288 -0.4675
  293ARG    NH1 4591   4.446   3.758   3.283  0.5911 -0.3180  0.1264
  293ARG   HH11 4592   4.436   3.857   3.295  1.5720  0.0574 -1.8261
  293ARG   HH12 4593   4.400   3.705   3.213 -1.5054  0.7403  0.6113
  293ARG    NH2 4594   4.546   3.563   3.357  0.2770 -0.2290 -0.5137
  293ARG   HH21 4595   4.614   3.516   3.415  0.7407 -1.0735 -1.7105
  293ARG   HH22 4596   4.469   3.511   3.322  0.2763 -0.0164 -0.8324
  293ARG      C 4597   4.777   4.305   3.710  0.0481  0.2014 -0.7214
  293ARG      O 4598   4.890   4.346   3.686  0.2698 -0.0219 -0.0801
  294GLU      N 4599   4.677   4.394   3.723  0.1510  0.2385 -0.1399
  294GLU     HN 4600   4.586   4.357   3.738 -0.3331  1.1422 -0.7485
  294GLU     CA 4601   4.693   4.536   3.718  0.5201  0.1868 -0.5793
  294GLU     HA 4602   4.746   4.567   3.629  2.3665 -1.1738 -0.0150
  294GLU     CB 4603   4.552   4.598   3.710  0.1625 -0.4983  0.2076
  294GLU    HB1 4604   4.503   4.597   3.809 -0.2347 -1.8461  0.0178
  294GLU    HB2 4605   4.483   4.531   3.655 -0.9753  1.1270 -0.4165
  294GLU     CG 4606   4.557   4.739   3.651 -0.2873 -0.3933  0.4265
  294GLU    HG1 4607   4.637   4.792   3.707  0.2973 -1.2647  0.4235
  294GLU    HG2 4608   4.459   4.785   3.680  0.3962  0.4342  1.5043
  294GLU     CD 4609   4.580   4.746   3.501  0.3131 -0.4750  0.5157
  294GLU    OE1 4610   4.684   4.809   3.467  0.1901 -0.2956  0.4729
  294GLU    OE2 4611   4.505   4.688   3.418  0.3971 -0.0845  0.1626
  294GLU      C 4612   4.774   4.596   3.828 -0.1367 -0.0592  0.0488
  294GLU      O 4613   4.845   4.695   3.809 -0.4087  0.0752 -0.2691
  295PHE      N 4614   4.768   4.533   3.947 -0.4754 -0.1443 -0.0128
  295PHE     HN 4615   4.703   4.458   3.956 -0.6088 -0.0313 -0.0350
  295PHE     CA 4616   4.860   4.556   4.054  0.0530 -0.5107 -0.3842
  295PHE     HA 4617   4.866   4.663   4.067  0.8000 -0.4953 -0.8110
  295PHE     CB 4618   4.812   4.500   4.189 -0.4517 -0.1190 -0.3982
  295PHE    HB1 4619   4.898   4.476   4.256  0.2354  1.4698 -0.6745
  295PHE    HB2 4620   4.755   4.405   4.175  2.6215 -2.0437 -0.7327
  295PHE     CG 4621   4.724   4.592   4.267 -0.0957  0.2519 -0.4312
  295PHE    CD1 4622   4.781   4.706   4.318  0.5608 -0.2712  0.0126
  295PHE    HD1 4623   4.877   4.738   4.280  1.0875 -1.1779  0.5434
  295PHE    CE1 4624   4.711   4.793   4.397 -0.0947 -0.3337 -0.4970
  295PHE    HE1 4625   4.765   4.882   4.424 -0.7930 -0.0446 -0.0173
  295PHE     CZ 4626   4.584   4.759   4.438 -0.1058  0.1071 -0.1662
  295PHE     HZ 4627   4.546   4.836   4.505 -0.4170  1.3580 -1.7104
  295PHE    CD2 4628   4.603   4.555   4.321 -0.0678  0.2514 -0.3711
  295PHE    HD2 4629   4.572   4.452   4.318  3.5136 -0.9278 -1.6978
  295PHE    CE2 4630   4.532   4.636   4.407  0.0248  0.0311 -0.0832
  295PHE    HE2 4631   4.444   4.588   4.446  0.0189  0.0024 -0.1319
  295PHE      C 4632   5.003   4.520   4.034  0.2660 -0.0987  0.3502
  295PHE      O 4633   5.088   4.608   4.052 -0.4514  0.7215 -0.1818
  296ARG      N 4634   5.032   4.399   3.983 -0.1985 -0.1372  0.1704
  296ARG     HN 4635   4.957   4.334   3.972  0.9180 -1.2194 -1.4500
  296ARG     CA 4636   5.157   4.343   3.941 -0.1986 -0.0450  0.0497
  296ARG     HA 4637   5.221   4.346   4.028 -0.7679 -2.7808  0.6542
  296ARG     CB 4638   5.138   4.196   3.902 -0.2267  0.0695 -0.3695
  296ARG    HB1 4639   5.058   4.177   3.828  1.9291 -1.4392 -2.4854
  296ARG    HB2 4640   5.107   4.158   4.001 -2.7995  1.7753 -0.4406
  296ARG     CG 4641   5.267   4.124   3.861 -0.4419 -0.4383 -0.1621
  296ARG    HG1 4642   5.346   4.155   3.932  2.9687 -2.4512 -2.7600
  296ARG    HG2 4643   5.292   4.148   3.755 -2.8803 -0.2769 -0.7622
  296ARG     CD 4644   5.263   3.972   3.878 -1.2103 -0.3343  0.6075
  296ARG    HD1 4645   5.243   3.948   3.985 -1.3130 -1.0719  0.4265
  296ARG    HD2 4646   5.365   3.934   3.860 -0.9302  0.8806 -0.4813
  296ARG     NE 4647   5.173   3.913   3.775  0.0204 -0.5439 -0.3682
  296ARG     HE 4648   5.209   3.905   3.682 -0.4932 -1.3507 -0.5036
  296ARG     CZ 4649   5.052   3.857   3.804 -0.4252  0.5132 -0.1330
  296ARG    NH1 4650   4.984   3.863   3.922 -0.1357  0.2788  0.0468
  296ARG   HH11 4651   5.013   3.920   3.999 -2.0911 -0.3171  1.2829
  296ARG   HH12 4652   4.901   3.808   3.934 -0.0764  0.3443  0.7781
  296ARG    NH2 4653   4.988   3.767   3.723  0.4456 -0.0465 -0.2097
  296ARG   HH21 4654   5.030   3.740   3.636 -2.2955 -2.1150 -1.0293
  296ARG   HH22 4655   4.907   3.717   3.753  0.2406 -1.7434 -3.2434
  296ARG      C 4656   5.223   4.421   3.833  0.1943  0.1044  0.3940
  296ARG      O 4657   5.338   4.464   3.834  0.0982  0.3806  0.0075
  297GLN      N 4658   5.144   4.460   3.731  0.4452  0.0884  0.1928
  297GLN     HN 4659   5.050   4.428   3.723  1.3773 -2.6252 -1.2527
  297GLN     CA 4660   5.190   4.542   3.623 -0.5720  0.3450 -0.0544
  297GLN     HA 4661   5.281   4.498   3.586 -2.1643 -1.7168 -1.6989
  297GLN     CB 4662   5.081   4.551   3.515 -0.7040  0.3499  0.0780
  297GLN    HB1 4663   5.110   4.622   3.435  0.4286 -1.3351 -1.0749
  297GLN    HB2 4664   4.985   4.587   3.559 -0.2245 -0.3866  1.7885
  297GLN     CG 4665   5.058   4.417   3.445  0.2170  0.4385 -0.4081
  297GLN    HG1 4666   4.973   4.424   3.373 -0.1176  0.2147 -0.0385
  297GLN    HG2 4667   5.050   4.332   3.516  0.1424  0.8322  0.0613
  297GLN     CD 4668   5.175   4.378   3.356 -0.1778 -0.1886 -0.6570
  297GLN    OE1 4669   5.242   4.278   3.385 -0.2573  0.1306  0.7041
  297GLN    NE2 4670   5.205   4.450   3.245  0.5740 -0.5416 -0.6887
  297GLN   HE21 4671   5.280   4.422   3.185 -0.0356 -3.0170 -0.4016
  297GLN   HE22 4672   5.144   4.528   3.237 -0.9170 -1.6689 -0.8625
  297GLN      C 4673   5.237   4.676   3.670  0.0049  0.0160  0.3151
  297GLN      O 4674   5.345   4.713   3.627 -0.3064  0.0341 -0.4647
  298THR      N 4675   5.162   4.747   3.757  0.2020  0.1685  0.3604
  298THR     HN 4676   5.085   4.692   3.790  1.1321 -3.2357 -2.4404
  298THR     CA 4677   5.187   4.882   3.795  0.0384  0.2492  0.1763
  298THR     HA 4678   5.212   4.932   3.702 -0.2676 -1.1188 -0.6756
  298THR     CB 4679   5.070   4.952   3.857 -0.0150 -0.1266  0.4976
  298THR     HB 4680   5.044   4.916   3.959 -1.9919  0.5999  0.2976
  298THR    OG1 4681   4.948   4.933   3.788 -0.0285 -0.4266  0.6042
  298THR    HG1 4682   4.916   4.844   3.807 -0.1784 -0.8884 -1.5175
  298THR    CG2 4683   5.095   5.104   3.865 -0.0782 -0.0412 -0.8101
  298THR   HG21 4684   5.117   5.152   3.767  1.4250 -0.3799 -0.6733
  298THR   HG22 4685   5.189   5.122   3.922 -0.5692  0.8965 -0.2919
  298THR   HG23 4686   5.009   5.153   3.914 -1.0667 -0.9823 -1.5492
  298THR      C 4687   5.306   4.878   3.885  0.1571 -0.0968  0.0041
  298THR      O 4688   5.397   4.958   3.869 -0.0113  0.0228 -0.3771
  299PHE      N 4689   5.315   4.782   3.979 -0.0604 -0.0025  0.1220
  299PHE     HN 4690   5.237   4.720   3.983 -0.1642 -0.1046 -2.0660
  299PHE     CA 4691   5.422   4.758   4.070 -0.0741 -0.8138 -0.0645
  299PHE     HA 4692   5.440   4.848   4.127  0.8128 -1.7086  1.1203
  299PHE     CB 4693   5.402   4.639   4.166  0.3165 -0.3798  0.5590
  299PHE    HB1 4694   5.483   4.638   4.242  0.5482  0.8697  0.3553
  299PHE    HB2 4695   5.400   4.547   4.105 -2.5673  0.6374 -1.0975
  299PHE     CG 4696   5.282   4.651   4.254  0.0184 -0.0457  0.1117
  299PHE    CD1 4697   5.240   4.776   4.294  0.3430  0.2065 -0.3210
  299PHE    HD1 4698   5.282   4.867   4.254  2.1091  0.3687  1.7152
  299PHE    CE1 4699   5.147   4.775   4.396  0.0671 -0.1479 -0.5727
  299PHE    HE1 4700   5.104   4.873   4.412  2.8141  0.9277  0.7544
  299PHE     CZ 4701   5.084   4.663   4.445 -0.2855  0.2177 -0.1792
  299PHE     HZ 4702   5.005   4.684   4.515  0.0718  2.9345 -0.4691
  299PHE    CD2 4703   5.235   4.536   4.312 -0.0537  0.0603  0.2658
  299PHE    HD2 4704   5.280   4.440   4.289  2.0470  1.0494 -0.0368
  299PHE    CE2 4705   5.128   4.542   4.397 -0.2084  0.1496  0.0639
  299PHE    HE2 4706   5.076   4.452   4.429 -2.6304  0.9050 -1.4119
  299PHE      C 4707   5.552   4.728   4.005  0.0561 -0.4157  0.0098
  299PHE      O 4708   5.652   4.790   4.041 -0.1463 -0.0625 -0.0353
  300ARG      N 4709   5.546   4.644   3.900 -0.2044 -0.6200  0.1884
  300ARG     HN 4710   5.470   4.590   3.865 -0.4844 -0.1256  0.0279
  300ARG     CA 4711   5.662   4.627   3.818 -0.0929  0.0870  0.1993
  300ARG     HA 4712   5.740   4.606   3.889  0.3309 -0.6816 -0.4740
  300ARG     CB 4713   5.660   4.489   3.750 -0.6492  0.1633  0.0529
  300ARG    HB1 4714   5.734   4.490   3.667 -0.3702 -0.4480  0.2896
  300ARG    HB2 4715   5.571   4.486   3.685  1.7059 -0.6839 -3.3927
  300ARG     CG 4716   5.669   4.372   3.849  0.4462  0.4288  0.2806
  300ARG    HG1 4717   5.567   4.329   3.857  0.0078  0.9208 -1.8814
  300ARG    HG2 4718   5.709   4.410   3.945  0.7021  0.1069  0.3063
  300ARG     CD 4719   5.763   4.258   3.808 -0.4303 -0.3893  0.5307
  300ARG    HD1 4720   5.765   4.168   3.873  0.0232 -1.2367 -0.6318
  300ARG    HD2 4721   5.867   4.290   3.787 -0.1021 -1.9579 -0.4186
  300ARG     NE 4722   5.702   4.214   3.679  0.0587 -0.0906  0.1951
  300ARG     HE 4723   5.618   4.258   3.646 -0.0257  0.6509  1.3410
  300ARG     CZ 4724   5.765   4.133   3.590  0.1095  0.2271 -0.0570
  300ARG    NH1 4725   5.882   4.070   3.621 -0.2534 -0.2740  0.3068
  300ARG   HH11 4726   5.915   4.080   3.715 -0.8314 -0.9278  0.5867
  300ARG   HH12 4727   5.911   3.998   3.558  1.4161  0.4194  0.2319
  300ARG    NH2 4728   5.696   4.109   3.474  0.4693 -0.3462 -0.1556
  300ARG   HH21 4729   5.740   4.046   3.410 -1.3072 -0.6944 -1.1013
  300ARG   HH22 4730   5.614   4.162   3.452  2.1136  1.9317 -1.1349
  300ARG      C 4731   5.714   4.744   3.741 -0.1832 -0.1519 -0.2282
  300ARG      O 4732   5.832   4.776   3.738  0.0359 -0.8108  0.9180
  301LYS      N 4733   5.616   4.818   3.685 -0.3104 -0.1374  0.0135
  301LYS     HN 4734   5.526   4.778   3.696  0.1424 -0.4766  4.9512
  301LYS     CA 4735   5.638   4.951   3.638 -0.5411  0.0781  0.5042
  301LYS     HA 4736   5.709   4.948   3.556 -1.5080 -1.5950 -0.3293
  301LYS     CB 4737   5.511   5.002   3.567 -0.3120  0.0669  0.0820
  301LYS    HB1 4738   5.518   5.112   3.555  0.3332  0.0856  0.5970
  301LYS    HB2 4739   5.421   5.000   3.632  0.9647  0.8449  1.9554
  301LYS     CG 4740   5.499   4.951   3.423  0.5598  0.1136 -0.0152
  301LYS    HG1 4741   5.481   4.841   3.419 -0.4347  0.2527  0.3959
  301LYS    HG2 4742   5.586   4.979   3.360  1.1296 -0.4764  0.4935
  301LYS     CD 4743   5.374   5.003   3.352  0.5780  0.2247  0.0357
  301LYS    HD1 4744   5.382   5.016   3.242 -2.9646 -0.2162 -0.3906
  301LYS    HD2 4745   5.363   5.103   3.400  1.1414  0.0214  0.6019
  301LYS     CE 4746   5.244   4.925   3.375  0.3243  0.7175  0.2955
  301LYS    HE1 4747   5.236   4.897   3.482 -2.1930 -0.9337 -0.2164
  301LYS    HE2 4748   5.243   4.831   3.315  2.0085 -0.5784  2.1773
  301LYS     NZ 4749   5.124   5.007   3.347 -0.4600 -0.5102 -0.0125
  301LYS    HZ1 4750   5.135   5.103   3.386 -1.4585 -0.0478 -0.8163
  301LYS    HZ2 4751   5.038   4.971   3.393 -1.5039 -0.1110 -1.5545
  301LYS    HZ3 4752   5.111   5.009   3.244  0.7302 -1.1000 -0.1938
  301LYS      C 4753   5.710   5.044   3.729 -0.0112  0.1797 -0.0069
  301LYS      O 4754   5.799   5.116   3.685 -0.1225  0.1546 -0.2713
  302ILE      N 4755   5.667   5.049   3.857  0.0720  0.0832  0.0246
  302ILE     HN 4756   5.587   5.004   3.895  0.2980 -0.9508 -0.7013
  302ILE     CA 4757   5.714   5.143   3.953 -0.1193  0.2257 -0.0209
  302ILE     HA 4758   5.716   5.245   3.916 -0.5042 -0.1511 -1.1039
  302ILE     CB 4759   5.620   5.142   4.070 -0.0157 -0.1300  0.0589
  302ILE     HB 4760   5.591   5.037   4.091  0.8607 -0.8371 -2.0366
  302ILE    CG2 4761   5.699   5.196   4.190 -0.0162  0.1737 -0.0765
  302ILE   HG21 4762   5.633   5.193   4.279 -0.3319 -2.9213 -0.3219
  302ILE   HG22 4763   5.731   5.301   4.174 -1.3126  0.4576 -0.9771
  302ILE   HG23 4764   5.783   5.132   4.225 -1.0179 -0.1367  1.9221
  302ILE    CG1 4765   5.490   5.219   4.039  0.3435  0.4912  0.0807
  302ILE   HG11 4766   5.456   5.194   3.936 -2.1830  0.7532  0.7996
  302ILE   HG12 4767   5.513   5.326   4.020 -0.3492  0.3273 -1.9914
  302ILE     CD 4768   5.378   5.183   4.135  0.5660  0.0388  0.1754
  302ILE    HD1 4769   5.281   5.232   4.108  1.3184  0.5984 -1.6661
  302ILE    HD2 4770   5.405   5.212   4.239 -2.5235 -1.1013  1.4432
  302ILE    HD3 4771   5.354   5.074   4.141 -0.0586  0.1815  0.3165
  302ILE      C 4772   5.853   5.106   3.993 -0.2340 -0.0368  0.1375
  302ILE      O 4773   5.941   5.192   3.998 -0.1741 -0.1238  0.5816
  303ILE      N 4774   5.887   4.977   4.006 -0.3617 -0.1213 -0.3498
  303ILE     HN 4775   5.815   4.909   3.989  0.3787 -1.0053 -0.0691
  303ILE     CA 4776   6.014   4.927   4.049 -0.2906  0.3206 -0.0411
  303ILE     HA 4777   6.054   4.986   4.129  0.8666 -0.8078  0.2452
  303ILE     CB 4778   6.007   4.783   4.093  0.0873  0.4183  0.3397
  303ILE     HB 4779   5.951   4.732   4.012 -0.2632 -0.6211  1.2142
  303ILE    CG2 4780   6.142   4.711   4.107  0.0669  0.3389  0.1244
  303ILE   HG21 4781   6.135   4.601   4.110  1.9689  0.1406 -0.7177
  303ILE   HG22 4782   6.210   4.740   4.190  0.6284 -0.5925  0.0077
  303ILE   HG23 4783   6.208   4.727   4.018  0.9531  2.8567  1.1414
  303ILE    CG1 4784   5.922   4.767   4.219  0.2354 -0.3207  0.3468
  303ILE   HG11 4785   5.836   4.838   4.220  0.4069 -0.0275 -1.7428
  303ILE   HG12 4786   5.980   4.793   4.310  0.9168 -0.5956 -0.0040
  303ILE     CD 4787   5.854   4.632   4.241  0.5975 -0.5377  0.1429
  303ILE    HD1 4788   5.772   4.634   4.317 -1.5753 -3.0110 -1.9265
  303ILE    HD2 4789   5.932   4.562   4.277  0.3468 -0.6408  0.4951
  303ILE    HD3 4790   5.813   4.593   4.145  0.9997 -0.3866 -0.0880
  303ILE      C 4791   6.116   4.948   3.942 -0.1096 -0.0459  0.0570
  303ILE      O 4792   6.230   4.981   3.974  0.0407 -0.1304 -0.3999
  304ARG      N 4793   6.078   4.936   3.814  0.1174 -0.0061 -0.0155
  304ARG     HN 4794   5.987   4.902   3.791 -1.5475  1.5291  3.4567
  304ARG     CA 4795   6.148   4.966   3.693 -0.0796  0.1705 -0.0865
  304ARG     HA 4796   6.241   4.915   3.710 -0.9937 -1.7677 -0.5993
  304ARG     CB 4797   6.087   4.909   3.564 -0.0506  0.1474 -0.0897
  304ARG    HB1 4798   6.142   4.944   3.474  2.1015 -1.0555  0.6943
  304ARG    HB2 4799   5.981   4.941   3.571  0.4531  1.4638  2.8398
  304ARG     CG 4800   6.090   4.756   3.558  0.2269  0.1674 -0.5722
  304ARG    HG1 4801   6.061   4.714   3.657 -0.8431 -0.3106 -1.0698
  304ARG    HG2 4802   6.192   4.715   3.542 -0.8162 -2.2929 -1.3653
  304ARG     CD 4803   5.991   4.683   3.467 -0.0979  0.1617 -0.2163
  304ARG    HD1 4804   6.008   4.720   3.364 -0.2990 -0.8859 -0.6386
  304ARG    HD2 4805   5.885   4.693   3.501 -0.3430 -1.2155 -0.5408
  304ARG     NE 4806   6.022   4.538   3.462 -0.5026  0.0595  0.2000
  304ARG     HE 4807   6.106   4.504   3.505  1.1466  2.2491 -1.1582
  304ARG     CZ 4808   5.966   4.445   3.379 -0.1571  0.0682 -0.0428
  304ARG    NH1 4809   5.873   4.463   3.280 -0.3887 -0.5168  0.0657
  304ARG   HH11 4810   5.855   4.558   3.259 -0.0583 -0.5268 -0.2618
  304ARG   HH12 4811   5.847   4.397   3.210 -1.5597  1.7933 -1.8038
  304ARG    NH2 4812   6.008   4.315   3.381  0.6054  0.3084 -0.0828
  304ARG   HH21 4813   6.051   4.281   3.464 -0.8893  2.5428  1.7345
  304ARG   HH22 4814   5.976   4.258   3.304 -1.2633  3.8612 -2.2157
  304ARG      C 4815   6.187   5.108   3.675  0.6594  0.0593  0.6172
  304ARG      O 4816   6.305   5.139   3.656  0.6419 -0.2365  0.0231
  305SER      N 4817   6.087   5.196   3.694  0.2523 -0.2840  0.0404
  305SER     HN 4818   5.989   5.179   3.702 -0.6072  3.7732  0.1396
  305SER     CA 4819   6.109   5.337   3.687  0.3275 -0.2940  0.0925
  305SER     HA 4820   6.163   5.350   3.594  0.0293 -0.4745 -0.1109
  305SER     CB 4821   5.982   5.420   3.707  0.3594 -0.2422  0.0760
  305SER    HB1 4822   5.993   5.526   3.675 -0.5488 -0.5017 -1.1503
  305SER    HB2 4823   5.954   5.418   3.815 -0.7333 -1.4327 -0.2043
  305SER     OG 4824   5.874   5.360   3.637  0.0809  0.3561 -0.0138
  305SER    HG1 4825   5.829   5.289   3.683 -1.5530  1.6700  0.5377
  305SER      C 4826   6.206   5.382   3.790  0.1800  0.6476 -0.1756
  305SER      O 4827   6.294   5.464   3.763  0.1960  0.6780 -0.0296
  306HSD      N 4828   6.196   5.324   3.911  0.1002  0.8370 -0.0898
  306HSD     HN 4829   6.119   5.262   3.923  0.4501  0.3834 -0.1644
  306HSD     CA 4830   6.288   5.344   4.018  0.5063 -0.0168 -0.2633
  306HSD     HA 4831   6.292   5.451   4.038  1.5383 -0.0277 -0.3665
  306HSD     CB 4832   6.233   5.284   4.148  0.3758  0.1831 -0.2257
  306HSD    HB1 4833   6.220   5.174   4.138 -1.5133  0.2237  1.1860
  306HSD    HB2 4834   6.127   5.313   4.165 -0.0578 -1.2063 -0.4463
  306HSD    ND1 4835   6.403   5.250   4.338 -0.3446 -0.0052 -0.1814
  306HSD    HD1 4836   6.470   5.186   4.301  1.1763  1.7298 -0.5816
  306HSD     CG 4837   6.307   5.324   4.272 -0.1932  0.3996  0.0504
  306HSD    CE1 4838   6.427   5.310   4.458 -0.0438 -0.0570 -0.2137
  306HSD    HE1 4839   6.480   5.253   4.534 -2.3211 -1.8058  0.1744
  306HSD    NE2 4840   6.342   5.410   4.476  0.0646 -0.0521  0.2755
  306HSD    CD2 4841   6.275   5.426   4.356  0.0217  0.2327  0.3359
  306HSD    HD2 4842   6.193   5.496   4.345 -2.0625 -2.1429 -0.3943
  306HSD      C 4843   6.430   5.303   3.997  0.3901 -0.4337 -0.2348
  306HSD      O 4844   6.524   5.381   4.014 -0.1871  0.2747 -0.2218
  307VAL      N 4845   6.456   5.179   3.954  0.0572 -0.4662 -0.3431
  307VAL     HN 4846   6.381   5.114   3.938  1.7459 -2.5457 -0.3064
  307VAL     CA 4847   6.587   5.141   3.912  0.1302 -0.2528 -0.3052
  307VAL     HA 4848   6.653   5.170   3.992  2.3900  0.7577 -2.3932
  307VAL     CB 4849   6.597   4.993   3.891 -0.0074 -0.2391 -0.4752
  307VAL     HB 4850   6.517   4.975   3.816  0.3380  0.0336 -0.9095
  307VAL    CG1 4851   6.738   4.953   3.844  0.2978  0.0185  0.2065
  307VAL   HG11 4852   6.744   4.844   3.823  1.8255  0.0490  0.3533
  307VAL   HG12 4853   6.804   4.989   3.926 -1.3426 -2.1186  2.6186
  307VAL   HG13 4854   6.768   4.992   3.744 -1.8541 -0.5453 -0.7101
  307VAL    CG2 4855   6.563   4.931   4.028  0.9370 -0.2133 -0.2229
  307VAL   HG21 4856   6.623   4.981   4.107 -1.6316  1.1060  0.9781
  307VAL   HG22 4857   6.591   4.824   4.021 -0.6304 -0.5516 -2.0250
  307VAL   HG23 4858   6.455   4.944   4.051  0.9391  1.1443 -0.8782
  307VAL      C 4859   6.645   5.221   3.800  0.2537 -0.1336 -0.1565
  307VAL      O 4860   6.760   5.262   3.813  0.4230 -0.5134 -0.4347
  308LEU      N 4861   6.572   5.257   3.693  0.0043 -0.6784 -0.1725
  308LEU     HN 4862   6.483   5.214   3.677 -0.1149 -0.4522 -0.1239
  308LEU     CA 4863   6.624   5.334   3.584 -0.3878  0.0524  0.1492
  308LEU     HA 4864   6.704   5.278   3.539 -0.7418 -1.2846  1.1065
  308LEU     CB 4865   6.514   5.348   3.478  0.0138 -0.1493 -0.2970
  308LEU    HB1 4866   6.410   5.362   3.514 -1.4495  0.1279 -4.1019
  308LEU    HB2 4867   6.514   5.250   3.426 -0.8414  0.0808 -0.7466
  308LEU     CG 4868   6.536   5.450   3.365  0.1651  0.0022 -0.1318
  308LEU     HG 4869   6.533   5.543   3.425  0.6092  1.0027 -1.5858
  308LEU    CD1 4870   6.676   5.433   3.302  0.0442 -0.6088 -0.2394
  308LEU   HD11 4871   6.696   5.510   3.225 -1.7733 -0.7514 -0.9087
  308LEU   HD12 4872   6.670   5.336   3.247  0.5532 -0.3532 -0.7551
  308LEU   HD13 4873   6.757   5.423   3.377  0.7441 -1.6656 -1.1055
  308LEU    CD2 4874   6.427   5.451   3.256  0.0343 -0.1250 -0.0025
  308LEU   HD21 4875   6.324   5.460   3.297 -0.2325 -0.0536 -0.6763
  308LEU   HD22 4876   6.428   5.354   3.203 -1.0106 -0.7202  1.0378
  308LEU   HD23 4877   6.450   5.530   3.181 -0.1278  0.4315  0.5287
  308LEU      C 4878   6.681   5.462   3.635 -0.4004  0.2306 -0.2886
  308LEU      O 4879   6.796   5.497   3.610 -0.2496  0.1470  0.2741
  309ARG      N 4880   6.600   5.531   3.717 -0.4473 -0.0331 -0.1132
  309ARG     HN 4881   6.509   5.503   3.748 -0.4980  0.6918  0.4316
  309ARG     CA 4882   6.647   5.654   3.772  0.0179 -0.4387  0.4106
  309ARG     HA 4883   6.676   5.713   3.686 -1.5330  1.5376  1.1686
  309ARG     CB 4884   6.533   5.728   3.844 -0.1294 -0.1318 -0.1312
  309ARG    HB1 4885   6.569   5.820   3.894 -2.9826  0.0544  1.7824
  309ARG    HB2 4886   6.509   5.673   3.938  0.1372  1.6944  1.0599
  309ARG     CG 4887   6.418   5.767   3.752 -0.1396  0.7263  0.2397
  309ARG    HG1 4888   6.347   5.830   3.810 -1.1235 -0.9582  0.9212
  309ARG    HG2 4889   6.360   5.681   3.712  3.3746 -1.0191 -1.4915
  309ARG     CD 4890   6.460   5.816   3.613 -0.1757 -0.1789 -0.0988
  309ARG    HD1 4891   6.501   5.730   3.556 -1.5980  0.2460 -1.8452
  309ARG    HD2 4892   6.536   5.894   3.635 -0.8967  0.5468 -0.1402
  309ARG     NE 4893   6.351   5.882   3.537 -0.1421 -0.0284 -0.0160
  309ARG     HE 4894   6.268   5.880   3.592  1.2162 -2.3100  2.0965
  309ARG     CZ 4895   6.370   5.919   3.406 -0.0234  0.1253  0.0445
  309ARG    NH1 4896   6.489   5.893   3.344  0.1625  0.6676  0.1753
  309ARG   HH11 4897   6.570   5.860   3.393  1.2639  0.2364 -1.8474
  309ARG   HH12 4898   6.494   5.930   3.251  0.2823  2.4696  0.8494
  309ARG    NH2 4899   6.270   5.971   3.329 -0.5572 -0.1222  0.5603
  309ARG   HH21 4900   6.200   6.025   3.375 -1.3791  0.3951 -1.2418
  309ARG   HH22 4901   6.285   5.987   3.232 -0.6423 -0.0566  0.5583
  309ARG      C 4902   6.774   5.655   3.850  0.6472  0.0285 -0.5861
  309ARG      O 4903   6.856   5.746   3.841  0.0468  0.6365 -0.0522
  310GLN      N 4904   6.781   5.548   3.932  0.8241  0.4236 -0.0751
  310GLN     HN 4905   6.697   5.494   3.934 -0.6908  2.6359  0.5060
  310GLN     CA 4906   6.886   5.526   4.025  0.2098 -0.6817  0.3803
  310GLN     HA 4907   6.906   5.624   4.067 -5.0692  1.3528 -1.1027
  310GLN     CB 4908   6.838   5.435   4.140 -0.1273 -0.7117  0.2148
  310GLN    HB1 4909   6.906   5.368   4.197  0.6871 -1.0265 -1.0833
  310GLN    HB2 4910   6.776   5.357   4.090 -0.2589 -0.5236  0.0811
  310GLN     CG 4911   6.727   5.499   4.223 -0.0821  0.1457 -0.3737
  310GLN    HG1 4912   6.686   5.423   4.292 -0.6899 -0.3660 -1.2784
  310GLN    HG2 4913   6.636   5.540   4.174  0.1166  1.0499 -0.0050
  310GLN     CD 4914   6.782   5.617   4.303 -0.0794 -0.1185  0.0141
  310GLN    OE1 4915   6.763   5.734   4.272 -0.1188 -0.0933  0.1339
  310GLN    NE2 4916   6.843   5.595   4.423  0.0357  1.2388  0.2161
  310GLN   HE21 4917   6.877   5.671   4.478  0.6994  0.2483  1.2202
  310GLN   HE22 4918   6.870   5.503   4.449  3.1514  0.5922 -4.1436
  310GLN      C 4919   7.007   5.469   3.958  0.0179 -0.7286  0.0729
  310GLN      O 4920   7.117   5.486   4.011  0.0520 -0.0560 -0.2020
  311GLN      N 4921   7.001   5.402   3.842 -0.5716 -0.0339 -0.3072
  311GLN     HN 4922   6.917   5.389   3.789  0.3795 -0.3003 -1.8034
  311GLN     CA 4923   7.118   5.346   3.782 -0.2448  0.0245  0.2688
  311GLN     HA 4924   7.192   5.329   3.858 -0.6165  0.2452  0.6851
  311GLN     CB 4925   7.089   5.202   3.738 -0.7094  0.2376 -0.1323
  311GLN    HB1 4926   7.169   5.160   3.672 -1.2675 -1.5470  0.2730
  311GLN    HB2 4927   6.991   5.207   3.687  0.1678  0.5372 -1.8885
  311GLN     CG 4928   7.063   5.108   3.856 -0.3304  0.6094  0.2512
  311GLN    HG1 4929   7.025   5.008   3.826  1.3542  0.5696 -2.0105
  311GLN    HG2 4930   6.982   5.149   3.921  0.7684  1.4104  1.1544
  311GLN     CD 4931   7.192   5.079   3.931 -0.4516 -0.7506 -0.0404
  311GLN    OE1 4932   7.203   5.100   4.052  0.7127 -0.2898 -0.2143
  311GLN    NE2 4933   7.298   5.031   3.861  0.3627  0.2385  0.4857
  311GLN   HE21 4934   7.378   4.986   3.902  0.3204 -1.3591 -1.0824
  311GLN   HE22 4935   7.287   5.014   3.763 -0.4867  0.0708  0.5971
  311GLN      C 4936   7.179   5.432   3.677  0.1928 -0.0233  0.4803
  311GLN      O 4937   7.279   5.391   3.618 -0.0348  0.1436 -0.0343
  312GLU      N 4938   7.116   5.548   3.649 -0.4208 -0.5347 -0.3097
  312GLU     HN 4939   7.035   5.574   3.700  0.1706  0.2618  0.2483
  312GLU     CA 4940   7.169   5.636   3.548  0.0836 -0.3471  0.1125
  312GLU     HA 4941   7.165   5.570   3.463  0.6251 -0.2032 -0.0221
  312GLU     CB 4942   7.073   5.753   3.518  0.3851 -0.1749 -0.1822
  312GLU    HB1 4943   7.056   5.813   3.610 -0.0627 -0.3449 -0.1518
  312GLU    HB2 4944   6.977   5.711   3.481  1.7520 -3.0919 -0.7879
  312GLU     CG 4945   7.135   5.848   3.415  0.7419 -0.5788 -0.3437
  312GLU    HG1 4946   7.204   5.807   3.338  2.1329  0.4900  0.2847
  312GLU    HG2 4947   7.192   5.923   3.474  2.7352 -2.9337  0.9286
  312GLU     CD 4948   7.020   5.928   3.356  0.3471 -0.7676  0.1635
  312GLU    OE1 4949   6.999   6.047   3.391 -0.2571 -0.8231  0.0098
  312GLU    OE2 4950   6.941   5.872   3.275  0.0596 -0.1593  0.0183
  312GLU      C 4951   7.310   5.683   3.555 -0.1625  0.4681 -0.3606
  312GLU      O 4952   7.380   5.675   3.454 -0.1730  0.4470 -0.3664
  313PRO      N 4953   7.373   5.721   3.662 -0.2529  0.0773 -0.1674
  313PRO     CD 4954   7.295   5.769   3.775 -0.3658  0.3094 -0.3428
  313PRO    HD1 4955   7.255   5.678   3.825 -1.2192 -0.0384 -1.6167
  313PRO    HD2 4956   7.206   5.828   3.746 -0.2485  1.2796  1.1687
  313PRO     CA 4957   7.513   5.750   3.676 -0.0411 -0.8706 -0.2404
  313PRO     HA 4958   7.539   5.837   3.617 -0.5367 -0.1116  0.6246
  313PRO     CB 4959   7.528   5.772   3.827  0.0258  0.0578 -0.3770
  313PRO    HB1 4960   7.621   5.827   3.853  0.4318 -0.5297 -0.5629
  313PRO    HB2 4961   7.532   5.673   3.877  0.3437  0.4222  0.3384
  313PRO     CG 4962   7.396   5.841   3.865 -0.0832 -0.2403 -0.2140
  313PRO    HG1 4963   7.372   5.840   3.974 -0.4932  2.2882 -0.2281
  313PRO    HG2 4964   7.401   5.948   3.834  2.4568 -0.3998 -0.5803
  313PRO      C 4965   7.604   5.644   3.625  0.5953 -0.3536 -0.1910
  313PRO      O 4966   7.710   5.679   3.572  0.3872  0.2958 -0.1810
  314PHE      N 4967   7.560   5.517   3.634 -0.6602  0.0320 -0.7804
  314PHE     HN 4968   7.465   5.504   3.664 -1.4592  3.5022 -1.2767
  314PHE     CA 4969   7.642   5.400   3.630  0.1847  0.5716  0.3241
  314PHE     HA 4970   7.748   5.418   3.640  0.5454 -1.6514  0.9623
  314PHE     CB 4971   7.599   5.307   3.745 -0.5400  0.4149 -0.0665
  314PHE    HB1 4972   7.674   5.224   3.750  0.7455  1.5507  0.1386
  314PHE    HB2 4973   7.498   5.279   3.708 -0.0361 -1.4699 -0.1114
  314PHE     CG 4974   7.603   5.364   3.882  0.2138 -0.0241  0.1011
  314PHE    CD1 4975   7.716   5.428   3.927  0.4256 -0.0888 -0.3416
  314PHE    HD1 4976   7.802   5.445   3.863  0.1257  0.2318 -0.6585
  314PHE    CE1 4977   7.705   5.495   4.046 -0.0239 -0.9836  0.1301
  314PHE    HE1 4978   7.784   5.541   4.103  0.0517  1.0917 -1.5163
  314PHE     CZ 4979   7.586   5.502   4.115 -0.3686  0.3899 -0.5664
  314PHE     HZ 4980   7.584   5.547   4.213 -0.1039  0.1863 -0.4664
  314PHE    CD2 4981   7.485   5.366   3.952 -0.1122 -0.5341 -0.4261
  314PHE    HD2 4982   7.391   5.323   3.919 -1.0362  0.1334  1.1866
  314PHE    CE2 4983   7.482   5.420   4.079 -0.2041  0.2668 -0.7604
  314PHE    HE2 4984   7.393   5.424   4.140  1.7230 -1.1321  2.4007
  314PHE      C 4985   7.630   5.323   3.504 -0.2398  0.1809  0.6007
  314PHE      O 4986   7.662   5.205   3.490  0.2058  0.4112 -0.4719
  315LYS      N 4987   7.566   5.382   3.402 -0.4089 -0.1943  0.4852
  315LYS     HN 4988   7.537   5.476   3.418  2.4546  0.8577  0.0485
  315LYS     CA 4989   7.534   5.315   3.280  0.4000  0.3110 -0.0136
  315LYS     HA 4990   7.593   5.226   3.262 -2.3284 -1.6954  0.3618
  315LYS     CB 4991   7.383   5.287   3.278  0.4058  0.2627  0.2367
  315LYS    HB1 4992   7.362   5.251   3.381  0.8016 -0.4806  0.0631
  315LYS    HB2 4993   7.370   5.205   3.204  0.5974  1.6388 -1.3964
  315LYS     CG 4994   7.287   5.397   3.230  0.0597 -0.4602 -0.7574
  315LYS    HG1 4995   7.296   5.411   3.120 -1.7101 -3.3646 -1.3937
  315LYS    HG2 4996   7.309   5.495   3.278 -0.9744  0.1780 -1.5514
  315LYS     CD 4997   7.143   5.366   3.270  0.0253  0.1167 -0.4312
  315LYS    HD1 4998   7.095   5.464   3.292  3.0311  1.8330 -1.0609
  315LYS    HD2 4999   7.150   5.298   3.357  2.2825 -0.3937 -0.9492
  315LYS     CE 5000   7.054   5.291   3.170 -0.0071  0.0499 -0.3526
  315LYS    HE1 5001   6.962   5.291   3.232  1.4602  1.2096  1.9831
  315LYS    HE2 5002   7.087   5.191   3.136  1.7375  0.4902 -0.0805
  315LYS     NZ 5003   7.040   5.375   3.049 -0.0271  0.2909 -0.1831
  315LYS    HZ1 5004   7.035   5.475   3.078  2.1464 -0.2376  2.3798
  315LYS    HZ2 5005   6.960   5.338   2.995 -1.2201 -0.7128  2.1010
  315LYS    HZ3 5006   7.127   5.365   2.994  0.3181 -0.6510  0.5200
  315LYS      C 5007   7.568   5.416   3.176 -0.0178  0.7672  0.2932
  315LYS      O 5008   7.567   5.538   3.187 -0.2324  0.7929  0.0043
  316ALA      N 5009   7.595   5.362   3.055  0.6349  0.6691  0.4826
  316ALA     HN 5010   7.591   5.263   3.054 -0.6853  0.6867  1.4319
  316ALA     CA 5011   7.637   5.433   2.938 -0.2737  0.2112 -0.1276
  316ALA     HA 5012   7.728   5.486   2.961 -0.6099  2.1587 -2.8701
  316ALA     CB 5013   7.675   5.326   2.835  0.8388  0.3617  0.1111
  316ALA    HB1 5014   7.739   5.243   2.872  0.4398 -1.7914 -3.4968
  316ALA    HB2 5015   7.717   5.384   2.750  0.1758 -0.3549 -0.7343
  316ALA    HB3 5016   7.584   5.273   2.799  1.7835 -2.2614  1.3808
  316ALA      C 5017   7.557   5.546   2.883 -0.0578  0.0970 -0.6783
  316ALA      O 5018   7.453   5.529   2.819 -0.2496 -0.2077 -0.2929
  317ALA      N 5019   7.592   5.672   2.912 -0.0055 -0.2068  0.6275
  317ALA     HN 5020   7.656   5.699   2.984 -2.0391  1.0563  2.0847
  317ALA     CA 5021   7.524   5.787   2.860  0.1066 -0.2891  0.2991
  317ALA     HA 5022   7.456   5.764   2.779 -0.4432  0.0509  0.6582
  317ALA     CB 5023   7.451   5.858   2.975 -0.0948  0.1512 -0.1010
  317ALA    HB1 5024   7.512   5.868   3.067 -1.7211  2.0862  0.8493
  317ALA    HB2 5025   7.372   5.784   3.000 -1.0360  1.0311 -0.3450
  317ALA    HB3 5026   7.407   5.960   2.964  0.7249  0.3706 -1.5748
  317ALA      C 5027   7.628   5.885   2.818 -0.2914 -0.0444 -0.1230
  317ALA      O 5028   7.749   5.865   2.826 -0.2794 -0.1586 -0.5549
  318GLY      N 5029   7.594   6.004   2.767  0.0437 -0.0147 -0.2768
  318GLY     HN 5030   7.500   6.018   2.736  0.5470  0.9382 -1.4627
  318GLY     CA 5031   7.689   6.090   2.703 -0.0770  0.0192 -0.4096
  318GLY    HA1 5032   7.760   6.127   2.776  0.8102 -0.9732 -0.7310
  318GLY    HA2 5033   7.627   6.170   2.665 -0.9882 -0.5873 -0.2339
  318GLY      C 5034   7.772   6.035   2.592 -0.0381  0.0290 -0.3853
  318GLY      O 5035   7.754   5.925   2.539 -0.3046 -0.0833 -0.0632
  319THR      N 5036   7.872   6.111   2.544  0.3234  0.0142  0.3460
  319THR     HN 5037   7.894   6.200   2.584 -2.2734  0.0461  1.9284
  319THR     CA 5038   7.952   6.050   2.442 -0.1219 -0.2952  0.1802
  319THR     HA 5039   7.878   6.031   2.365  0.1676 -0.0660 -0.1594
  319THR     CB 5040   8.048   6.152   2.388  0.1060 -0.4340  0.3250
  319THR     HB 5041   8.112   6.104   2.311 -0.0117 -0.3845  0.1951
  319THR    OG1 5042   8.127   6.202   2.495 -0.3713  0.5593  0.2267
  319THR    HG1 5043   8.080   6.280   2.524 -1.1462 -0.4851  1.9700
  319THR    CG2 5044   7.979   6.272   2.321  0.2171 -0.1433  0.7235
  319THR   HG21 5045   7.937   6.236   2.224  1.9566 -1.4394  0.3958
  319THR   HG22 5046   8.048   6.356   2.298 -0.1400  0.4060  1.6274
  319THR   HG23 5047   7.899   6.314   2.385  0.6408 -0.2278  1.3122
  319THR      C 5048   8.029   5.922   2.468 -0.0870 -0.2569  0.2625
  319THR    OT1 5049   8.089   5.900   2.572  0.4121  0.2522  0.0820
  319THR    OT2 5050   7.997   5.833   2.374  0.6505 -0.5081  0.2407
  319THR     CT 5051   8.032   5.701   2.416  1.0469 -0.3415  0.4392
  319THR    HT1 5052   7.999   5.669   2.517 -0.7125 -1.5699 -0.4458
  319THR    HT2 5053   8.142   5.687   2.418  1.1490  0.2063 -0.5529
  319THR    HT3 5054   7.989   5.629   2.342  2.9293  0.3063 -1.3900
  320CHL1    C3 5055   4.458   0.630   7.765  0.2865  0.1396 -0.1432
  320CHL1    H3 5056   4.561   0.617   7.725  0.8203 -0.5392  1.3727
  320CHL1    O3 5057   4.443   0.564   7.890 -0.0702  0.3872 -0.0526
  320CHL1   H3' 5058   4.390   0.624   7.942  1.3373  0.4476  1.4064
  320CHL1    C4 5059   4.422   0.779   7.783  0.3397  0.1354 -0.0100
  320CHL1   H4A 5060   4.319   0.777   7.824 -1.4683  1.5953 -4.0530
  320CHL1   H4B 5061   4.475   0.823   7.871  1.5228  0.6600 -0.9526
  320CHL1    C5 5062   4.440   0.852   7.653  0.0787 -0.2503 -0.2643
  320CHL1    C6 5063   4.533   0.948   7.642 -0.3709  0.3410  0.9047
  320CHL1    H6 5064   4.589   0.978   7.731 -2.0654  2.2845  1.3915
  320CHL1    C7 5065   4.549   1.029   7.517 -0.2424 -0.3859  0.4481
  320CHL1   H7A 5066   4.549   1.138   7.538 -1.0937 -0.1065 -0.8484
  320CHL1   H7B 5067   4.649   1.003   7.476 -0.3754 -1.9173  1.0042
  320CHL1    C8 5068   4.448   0.997   7.405 -0.3728 -0.1474  0.4960
  320CHL1    H8 5069   4.355   1.057   7.416  0.6573  1.6799 -0.3891
  320CHL1   C14 5070   4.510   1.041   7.276 -0.0257 -0.2087  0.6423
  320CHL1   H14 5071   4.598   0.976   7.255 -0.8288 -0.3768 -2.8289
  320CHL1   C15 5072   4.549   1.188   7.258 -0.1025 -0.2531  0.0958
  320CHL1  H15A 5073   4.469   1.250   7.303  0.8247  0.7745  0.3750
  320CHL1  H15B 5074   4.647   1.204   7.308  0.1174 -0.7220 -0.1773
  320CHL1   C16 5075   4.564   1.206   7.107 -0.4928  0.0628  0.0911
  320CHL1  H16A 5076   4.519   1.298   7.064  0.9396  0.5554 -0.4161
  320CHL1  H16B 5077   4.672   1.218   7.086  0.1165 -0.5430  2.5555
  320CHL1   C17 5078   4.506   1.076   7.050 -0.4713  0.0296  0.1471
  320CHL1   H17 5079   4.592   1.011   7.024  0.7342  2.3984 -2.2730
  320CHL1   C13 5080   4.422   1.013   7.158 -0.0433  0.1729  0.5638
  320CHL1   C18 5081   4.287   1.085   7.167  0.0857  0.4234  0.5103
  320CHL1  H18A 5082   4.242   1.060   7.266  0.4458 -0.6198  0.4252
  320CHL1  H18B 5083   4.296   1.195   7.160 -2.1752  0.5594 -2.1922
  320CHL1  H18C 5084   4.212   1.049   7.093 -0.5490 -1.1234  1.8381
  320CHL1   C12 5085   4.411   0.860   7.151  0.1090  0.1712  0.3356
  320CHL1  H12A 5086   4.354   0.835   7.060  0.4752 -1.2104  0.4614
  320CHL1  H12B 5087   4.502   0.799   7.130 -1.8223 -1.8762 -3.0649
  320CHL1   C11 5088   4.338   0.814   7.278 -0.6917  0.4663 -0.0145
  320CHL1  H11A 5089   4.236   0.858   7.273 -1.2238 -0.6166  0.7605
  320CHL1  H11B 5090   4.319   0.704   7.279  1.4428  0.0222  1.9323
  320CHL1    C9 5091   4.420   0.849   7.403 -0.0276 -0.2063 -0.2532
  320CHL1    H9 5092   4.518   0.800   7.385  0.5557  0.8623 -0.0875
  320CHL1   C10 5093   4.367   0.798   7.534  0.0773 -0.2936 -0.2443
  320CHL1   C19 5094   4.223   0.850   7.551  0.1993 -0.0728  0.1338
  320CHL1  H19A 5095   4.180   0.797   7.639  0.0274 -1.6759 -0.8566
  320CHL1  H19B 5096   4.215   0.960   7.561 -1.1417 -0.3033  2.0634
  320CHL1  H19C 5097   4.163   0.816   7.463  2.1579  0.1643 -1.3701
  320CHL1    C1 5098   4.375   0.645   7.531 -0.5054 -0.3297 -0.0899
  320CHL1   H1A 5099   4.297   0.604   7.464  0.6702 -0.6750 -1.2878
  320CHL1   H1B 5100   4.477   0.617   7.495 -0.2458 -1.4658  1.4161
  320CHL1    C2 5101   4.357   0.572   7.664  0.0285  0.0264  0.1811
  320CHL1   H2A 5102   4.366   0.461   7.659 -2.6230 -0.1953 -0.9884
  320CHL1   H2B 5103   4.259   0.603   7.705  0.5331 -0.9069  2.2402
  320CHL1   C20 5104   4.440   1.117   6.922 -0.3557 -0.2879 -0.0163
  320CHL1   H20 5105   4.361   1.193   6.939 -1.1815 -1.0927 -0.1656
  320CHL1   C21 5106   4.365   0.998   6.859  0.1533 -0.4747 -0.2745
  320CHL1  H21A 5107   4.268   0.985   6.913  0.8290  0.6596  1.2924
  320CHL1  H21B 5108   4.432   0.910   6.872  0.5252 -0.1209  0.2346
  320CHL1  H21C 5109   4.355   1.018   6.750  1.1132  0.3625 -0.2255
  320CHL1   C22 5110   4.535   1.167   6.811 -0.4969 -0.3887 -0.1825
  320CHL1  H22A 5111   4.623   1.211   6.861 -0.8141 -0.6922  0.6620
  320CHL1  H22B 5112   4.576   1.074   6.765 -0.5633 -0.7083  0.3911
  320CHL1   C23 5113   4.478   1.274   6.718  0.3000  0.1332 -0.0683
  320CHL1  H23A 5114   4.380   1.237   6.682  1.1027 -0.4681 -1.7898
  320CHL1  H23B 5115   4.471   1.369   6.774  0.7643  1.9699 -2.9039
  320CHL1   C24 5116   4.578   1.311   6.607  0.3722 -0.2689 -0.1394
  320CHL1  H24A 5117   4.685   1.315   6.634  0.9802 -0.6079 -2.3350
  320CHL1  H24B 5118   4.562   1.235   6.527  0.5541 -0.6841  0.2138
  320CHL1   C25 5119   4.535   1.444   6.543 -0.3076 -0.1702  0.5043
  320CHL1   H25 5120   4.572   1.527   6.608 -0.8099 -0.9018  1.7461
  320CHL1   C26 5121   4.610   1.457   6.410 -0.3440  0.0211  0.5009
  320CHL1  H26A 5122   4.585   1.540   6.340 -0.2913  0.5011  1.0502
  320CHL1  H26B 5123   4.718   1.457   6.436 -0.7348  1.2440  2.2738
  320CHL1  H26C 5124   4.588   1.362   6.355  1.8853 -1.3768  1.8543
  320CHL1   C27 5125   4.385   1.458   6.515 -0.3482 -0.6117  0.4979
  320CHL1  H27A 5126   4.325   1.457   6.609 -0.5592 -0.8637  0.3612
  320CHL1  H27B 5127   4.352   1.552   6.466  2.5027 -0.2005 -0.8347
  320CHL1  H27C 5128   4.348   1.374   6.453  1.2451 -2.1629  1.5545
  321CHL1    C3 5129   3.032   2.167   7.690  0.2580  0.6162  0.0983
  321CHL1    H3 5130   2.938   2.226   7.703 -0.8049  0.0481 -3.6137
  321CHL1    O3 5131   3.100   2.177   7.814 -0.1844  0.1828  0.3804
  321CHL1   H3' 5132   3.182   2.128   7.809 -1.3985 -2.0233  0.5251
  321CHL1    C4 5133   2.989   2.022   7.660 -0.1185  0.7754 -0.1518
  321CHL1   H4A 5134   3.080   1.959   7.669 -1.7071 -1.4182  1.6522
  321CHL1   H4B 5135   2.914   1.992   7.736  0.5696 -0.6991 -0.0059
  321CHL1    C5 5136   2.924   2.008   7.526  0.1675  0.3178 -0.2446
  321CHL1    C6 5137   2.801   1.958   7.516  0.2985 -0.0297 -0.1260
  321CHL1    H6 5138   2.743   1.922   7.602  1.1279  1.6449  1.1833
  321CHL1    C7 5139   2.733   1.930   7.384 -0.3536 -0.2071  0.2447
  321CHL1   H7A 5140   2.680   1.832   7.385 -0.4155 -0.1729  0.5548
  321CHL1   H7B 5141   2.666   2.018   7.373 -0.0534  0.0280  0.3021
  321CHL1    C8 5142   2.836   1.932   7.271 -0.5838  0.3132  0.0383
  321CHL1    H8 5143   2.906   1.845   7.277 -1.1833 -0.1807  0.0172
  321CHL1   C14 5144   2.769   1.921   7.138 -0.3782  0.2778 -0.0638
  321CHL1   H14 5145   2.709   2.015   7.133  0.7946  1.0125 -1.3318
  321CHL1   C15 5146   2.674   1.803   7.113 -0.1347  0.1713 -0.4896
  321CHL1  H15A 5147   2.704   1.713   7.171  2.4419  0.2728 -1.5302
  321CHL1  H15B 5148   2.570   1.829   7.142 -0.0256  1.6459 -1.3259
  321CHL1   C16 5149   2.663   1.798   6.960 -0.4128 -0.2367 -0.4574
  321CHL1  H16A 5150   2.693   1.695   6.930 -0.5335 -0.3434 -0.2117
  321CHL1  H16B 5151   2.561   1.812   6.917 -0.1813  0.5289 -0.7695
  321CHL1   C17 5152   2.757   1.911   6.913 -0.0456 -0.3957 -0.1115
  321CHL1   H17 5153   2.698   2.005   6.922 -0.5988 -0.5944 -1.4332
  321CHL1   C13 5154   2.861   1.929   7.019 -0.2509  0.0263  0.0187
  321CHL1   C18 5155   2.956   1.808   7.014  0.2568  0.4261 -0.0279
  321CHL1  H18A 5156   3.018   1.815   7.105 -0.8834  0.0882  0.7944
  321CHL1  H18B 5157   2.910   1.707   7.008  1.3410 -0.1534  1.0714
  321CHL1  H18C 5158   3.027   1.820   6.929  0.7787  0.0220  0.3513
  321CHL1   C12 5159   2.933   2.065   7.022 -0.3773  0.0938 -0.0395
  321CHL1  H12A 5160   2.994   2.084   6.931  1.4346  2.3804  1.5441
  321CHL1  H12B 5161   2.849   2.138   7.018 -1.4431 -1.0120  1.1474
  321CHL1   C11 5162   3.006   2.090   7.154 -0.1217 -0.2267 -0.1182
  321CHL1  H11A 5163   3.100   2.032   7.148 -0.1557 -0.1142 -3.8449
  321CHL1  H11B 5164   3.030   2.199   7.149  0.2006 -0.3431 -1.2683
  321CHL1    C9 5165   2.924   2.053   7.279  0.1532 -0.2090  0.0692
  321CHL1    H9 5166   2.845   2.131   7.270 -0.0471 -0.5484 -1.4890
  321CHL1   C10 5167   2.999   2.063   7.408  0.4372  0.2070 -0.1260
  321CHL1   C19 5168   3.127   1.977   7.402  0.2372 -0.0851 -0.1685
  321CHL1  H19A 5169   3.175   1.971   7.502 -1.6101 -3.2406  0.6745
  321CHL1  H19B 5170   3.116   1.873   7.363  2.7953  0.3855 -2.4257
  321CHL1  H19C 5171   3.206   2.019   7.337 -0.1494  1.4269  0.2904
  321CHL1    C1 5172   3.040   2.209   7.436  0.3070  0.1891  0.1597
  321CHL1   H1A 5173   3.099   2.254   7.353  0.7954  1.4759  1.1836
  321CHL1   H1B 5174   2.946   2.267   7.435 -0.4431 -0.7463 -4.1131
  321CHL1    C2 5175   3.104   2.235   7.572  0.8418 -0.1771 -0.0142
  321CHL1   H2A 5176   3.112   2.345   7.585 -1.0015  0.0311 -0.3619
  321CHL1   H2B 5177   3.205   2.190   7.572  1.7763  1.8268  0.2641
  321CHL1   C20 5178   2.803   1.926   6.771  0.7747  0.3060  0.2228
  321CHL1   H20 5179   2.901   1.977   6.773  0.7271  0.3979  1.4838
  321CHL1   C21 5180   2.710   2.017   6.690  0.2744 -0.0214  0.4190
  321CHL1  H21A 5181   2.605   1.981   6.697 -0.0346  0.9634  1.0193
  321CHL1  H21B 5182   2.759   2.023   6.590 -0.5121 -0.6821 -0.0177
  321CHL1  H21C 5183   2.696   2.119   6.731 -1.9587 -0.1067  0.0007
  321CHL1   C22 5184   2.813   1.790   6.699 -0.2845  0.5805 -0.4555
  321CHL1  H22A 5185   2.853   1.718   6.773 -1.0268  0.3406 -0.2886
  321CHL1  H22B 5186   2.713   1.752   6.670 -0.6254  0.2101  1.1356
  321CHL1   C23 5187   2.901   1.788   6.574  0.0690  0.2461 -0.2021
  321CHL1  H23A 5188   2.876   1.873   6.506  0.3716  0.6017  0.1284
  321CHL1  H23B 5189   3.006   1.808   6.604 -0.2360  1.5093  0.0944
  321CHL1   C24 5190   2.892   1.658   6.494 -0.0924  0.2752 -0.2303
  321CHL1  H24A 5191   2.784   1.639   6.474 -0.1185 -0.6026  0.6500
  321CHL1  H24B 5192   2.950   1.658   6.400  0.9750  0.6929  0.4125
  321CHL1   C25 5193   2.938   1.534   6.573  0.5618  0.3934 -0.4206
  321CHL1   H25 5194   2.883   1.535   6.670 -0.7105 -0.6502 -1.0933
  321CHL1   C26 5195   2.901   1.398   6.510 -0.2851  0.4786 -0.1242
  321CHL1  H26A 5196   2.929   1.311   6.572  1.8139 -0.1130 -1.7639
  321CHL1  H26B 5197   2.790   1.391   6.502 -0.1731 -0.9030 -0.7305
  321CHL1  H26C 5198   2.953   1.394   6.412 -1.9780 -4.7343 -1.1022
  321CHL1   C27 5199   3.087   1.535   6.609  0.6252 -0.3433 -0.6341
  321CHL1  H27A 5200   3.102   1.440   6.665 -1.8907  0.1032  0.9899
  321CHL1  H27B 5201   3.147   1.547   6.517 -0.1521  0.8580 -1.0145
  321CHL1  H27C 5202   3.098   1.624   6.675 -0.2669 -2.2899  2.3531
  322CHL1    C3 5203   2.498   5.290   7.823 -0.6078 -0.4114 -0.1340
  322CHL1    H3 5204   2.401   5.236   7.822 -1.2668  0.6767  1.2418
  322CHL1    O3 5205   2.534   5.308   7.959  0.2059 -0.2112 -0.3669
  322CHL1   H3' 5206   2.608   5.368   7.969  1.6988 -2.2189  1.7366
  322CHL1    C4 5207   2.613   5.224   7.745  0.0147  0.0541  0.3807
  322CHL1   H4A 5208   2.710   5.271   7.774 -0.0861  1.3715 -1.2856
  322CHL1   H4B 5209   2.606   5.120   7.783  0.0856  0.3095  1.1135
  322CHL1    C5 5210   2.595   5.228   7.596  0.1446  0.4135  0.3718
  322CHL1    C6 5211   2.595   5.111   7.529 -0.2296  0.6843 -0.1064
  322CHL1    H6 5212   2.618   5.021   7.588  3.7330  1.9082  0.5868
  322CHL1    C7 5213   2.594   5.095   7.380 -0.0450 -0.6719  0.0240
  322CHL1   H7A 5214   2.687   5.043   7.348  0.0141  0.0862 -1.0999
  322CHL1   H7B 5215   2.503   5.037   7.355  0.7188 -1.4654 -1.0437
  322CHL1    C8 5216   2.593   5.234   7.313 -0.0286 -0.6741  0.0203
  322CHL1    H8 5217   2.697   5.271   7.310 -0.8693  2.2958  2.3565
  322CHL1   C14 5218   2.555   5.213   7.170 -0.2943 -0.3622  0.0446
  322CHL1   H14 5219   2.454   5.167   7.175 -0.6500  0.1559 -1.6402
  322CHL1   C15 5220   2.637   5.120   7.079 -0.0331 -0.1896  0.1037
  322CHL1  H15A 5221   2.744   5.142   7.058 -0.0237 -1.1802 -0.9611
  322CHL1  H15B 5222   2.616   5.013   7.101 -0.2850 -0.5315 -1.6527
  322CHL1   C16 5223   2.568   5.148   6.946 -0.6189  0.1737  0.4792
  322CHL1  H16A 5224   2.632   5.147   6.856  0.5780 -0.1152  1.3126
  322CHL1  H16B 5225   2.493   5.067   6.931 -0.4866  0.2737 -0.8681
  322CHL1   C17 5226   2.478   5.271   6.965 -0.5687  0.2476  0.2330
  322CHL1   H17 5227   2.374   5.234   6.977  0.0914 -1.6839  0.3299
  322CHL1   C13 5228   2.531   5.337   7.089  0.4429 -0.2137  0.0523
  322CHL1   C18 5229   2.663   5.411   7.060  0.5254 -0.3431  0.1006
  322CHL1  H18A 5230   2.630   5.513   7.032  1.1206  1.1972  4.2046
  322CHL1  H18B 5231   2.714   5.419   7.159  1.3323 -0.0992 -0.3232
  322CHL1  H18C 5232   2.731   5.355   6.993 -0.6507  0.9285 -2.2729
  322CHL1   C12 5233   2.434   5.423   7.171 -0.0948 -0.2853 -0.4996
  322CHL1  H12A 5234   2.411   5.515   7.114  0.2091  0.3068  0.3092
  322CHL1  H12B 5235   2.343   5.364   7.192 -0.6319  0.9079  0.7160
  322CHL1   C11 5236   2.489   5.463   7.308 -0.0770 -0.4897 -0.4466
  322CHL1  H11A 5237   2.581   5.525   7.304  0.1449 -0.5709  1.9626
  322CHL1  H11B 5238   2.409   5.513   7.367  0.3143 -1.3140  0.8399
  322CHL1    C9 5239   2.515   5.336   7.391  0.3111 -0.2473 -0.1922
  322CHL1    H9 5240   2.412   5.295   7.385  0.0410  0.5861 -1.6870
  322CHL1   C10 5241   2.556   5.359   7.534 -0.2333  0.0879 -0.0831
  322CHL1   C19 5242   2.680   5.450   7.533  0.0233 -0.2498  0.3212
  322CHL1  H19A 5243   2.716   5.481   7.633  1.5070 -1.3953  0.1631
  322CHL1  H19B 5244   2.762   5.402   7.475 -0.1340 -0.7844  0.5416
  322CHL1  H19C 5245   2.650   5.545   7.482 -2.9527 -1.2392  0.0458
  322CHL1    C1 5246   2.444   5.429   7.612 -0.0217  0.3781 -0.0388
  322CHL1   H1A 5247   2.437   5.535   7.583  2.5651  0.5148 -0.4517
  322CHL1   H1B 5248   2.349   5.377   7.587  0.6501 -0.0870 -1.7563
  322CHL1    C2 5249   2.459   5.427   7.765 -0.7083 -0.3729  0.0257
  322CHL1   H2A 5250   2.360   5.463   7.801 -1.4752  0.1114 -2.3729
  322CHL1   H2B 5251   2.538   5.497   7.799 -1.3578  1.3615 -1.7642
  322CHL1   C20 5252   2.473   5.350   6.837  0.8748  0.4614  0.2924
  322CHL1   H20 5253   2.578   5.381   6.816  1.8303 -1.4773  1.8497
  322CHL1   C21 5254   2.378   5.467   6.865  0.0634 -0.1754  0.2163
  322CHL1  H21A 5255   2.339   5.518   6.775 -3.1944 -0.6990  1.1731
  322CHL1  H21B 5256   2.429   5.551   6.917 -1.4831  0.7585  0.3007
  322CHL1  H21C 5257   2.294   5.438   6.933  0.0943  0.1763  0.4034
  322CHL1   C22 5258   2.410   5.272   6.720  0.3698  0.7077  0.3997
  322CHL1  H22A 5259   2.426   5.164   6.737  0.9166  0.7703  0.2882
  322CHL1  H22B 5260   2.300   5.277   6.735  0.0709 -2.5065 -0.1467
  322CHL1   C23 5261   2.469   5.310   6.584  0.0071  0.1480  0.0861
  322CHL1  H23A 5262   2.461   5.419   6.563  0.4625 -0.0860 -1.4424
  322CHL1  H23B 5263   2.578   5.289   6.591 -0.3418 -1.5182  0.9573
  322CHL1   C24 5264   2.413   5.238   6.461  0.1699  0.1989 -0.0185
  322CHL1  H24A 5265   2.413   5.128   6.481 -0.7550  0.2956  0.5559
  322CHL1  H24B 5266   2.306   5.264   6.449 -0.0795  0.3657  2.0730
  322CHL1   C25 5267   2.495   5.257   6.333  0.6691  0.1466  0.2928
  322CHL1   H25 5268   2.459   5.180   6.263 -1.5318 -1.2571  2.8156
  322CHL1   C26 5269   2.464   5.391   6.263  0.1813  0.0607  0.3449
  322CHL1  H26A 5270   2.354   5.402   6.252  0.2347  0.7852  0.4730
  322CHL1  H26B 5271   2.498   5.481   6.320  0.1345  1.2592 -1.4564
  322CHL1  H26C 5272   2.514   5.394   6.164  0.5187 -1.3954  0.4413
  322CHL1   C27 5273   2.645   5.223   6.344  0.5495 -0.3408  0.3896
  322CHL1  H27A 5274   2.688   5.210   6.243 -0.0177  2.2085 -0.2361
  322CHL1  H27B 5275   2.701   5.296   6.406  0.2737  0.5282 -0.3688
  322CHL1  H27C 5276   2.659   5.121   6.387  1.8660 -0.8576 -1.1511
  323CHL1    C3 5277   2.585   5.827   8.100  0.3104 -0.8824  0.2996
  323CHL1    H3 5278   2.672   5.761   8.082 -0.8457 -2.2243 -0.6089
  323CHL1    O3 5279   2.563   5.850   8.238 -0.0107 -0.8287  0.2419
  323CHL1   H3' 5280   2.506   5.927   8.242  0.5727 -0.3873  0.1905
  323CHL1    C4 5281   2.623   5.965   8.044 -0.7932 -0.5960  0.2224
  323CHL1   H4A 5282   2.548   6.041   8.075  0.5704  0.6003  0.7066
  323CHL1   H4B 5283   2.720   6.007   8.081 -1.3025  1.1628 -0.3408
  323CHL1    C5 5284   2.637   5.956   7.894 -0.3098  0.1910  0.2130
  323CHL1    C6 5285   2.749   5.992   7.829  0.0270 -0.6790  0.2888
  323CHL1    H6 5286   2.836   6.019   7.890  0.8201 -0.8892 -0.7416
  323CHL1    C7 5287   2.759   5.984   7.680  0.0605 -0.1276  0.2581
  323CHL1   H7A 5288   2.814   6.074   7.646 -0.0460 -0.5571 -1.1133
  323CHL1   H7B 5289   2.810   5.893   7.641  1.3821  1.0193 -0.7897
  323CHL1    C8 5290   2.625   5.985   7.604 -0.0085  0.1423  0.3848
  323CHL1    H8 5291   2.580   6.086   7.616 -0.5051  0.0149 -0.3436
  323CHL1   C14 5292   2.646   5.958   7.458  0.0371  0.0191  0.4140
  323CHL1   H14 5293   2.701   5.862   7.452 -0.3353 -0.3329  1.9897
  323CHL1   C15 5294   2.732   6.053   7.375  0.0616 -0.3022  0.0707
  323CHL1  H15A 5295   2.694   6.154   7.400  0.3910  0.3120 -1.7583
  323CHL1  H15B 5296   2.841   6.054   7.398 -0.0860  1.2650  0.8631
  323CHL1   C16 5297   2.697   6.016   7.231 -0.7829  0.1339  0.1630
  323CHL1  H16A 5298   2.706   6.109   7.169  1.4091  2.5122  3.7014
  323CHL1  H16B 5299   2.779   5.958   7.184  0.8548  2.9529 -0.7507
  323CHL1   C17 5300   2.567   5.933   7.239 -0.1138 -0.9365  0.0617
  323CHL1   H17 5301   2.602   5.829   7.226 -0.7311 -1.0542 -0.6985
  323CHL1   C13 5302   2.518   5.949   7.380  0.2393 -0.2488  0.1125
  323CHL1   C18 5303   2.438   6.080   7.390 -0.2333 -0.5076 -0.2487
  323CHL1  H18A 5304   2.412   6.107   7.495 -2.0686  0.1135 -0.8186
  323CHL1  H18B 5305   2.488   6.167   7.342  0.2857 -1.0539 -0.7026
  323CHL1  H18C 5306   2.343   6.067   7.334 -0.6109  2.3338 -0.4287
  323CHL1   C12 5307   2.450   5.824   7.437 -0.8333  0.1496 -0.2572
  323CHL1  H12A 5308   2.359   5.797   7.380 -1.1958  2.2708 -0.7612
  323CHL1  H12B 5309   2.519   5.736   7.427 -1.2222 -0.4503  1.9208
  323CHL1   C11 5310   2.427   5.833   7.588 -0.0080 -0.5438 -0.0779
  323CHL1  H11A 5311   2.352   5.915   7.596 -0.4085 -0.7910 -1.0446
  323CHL1  H11B 5312   2.389   5.737   7.629  0.9086 -1.1300 -0.5663
  323CHL1    C9 5313   2.546   5.878   7.674 -0.3068  0.1077 -0.0066
  323CHL1    H9 5314   2.619   5.796   7.665  0.5370  1.0420 -2.4377
  323CHL1   C10 5315   2.520   5.899   7.820 -0.1251  0.0384  0.0363
  323CHL1   C19 5316   2.400   5.993   7.841 -0.0660  0.1201  0.0009
  323CHL1  H19A 5317   2.307   5.939   7.815  0.2136  0.0977 -0.9776
  323CHL1  H19B 5318   2.382   6.036   7.942 -1.2671  0.7167 -0.4403
  323CHL1  H19C 5319   2.404   6.083   7.775 -0.1936 -0.6592 -1.0942
  323CHL1    C1 5320   2.465   5.770   7.883 -0.1651  0.1404  0.2111
  323CHL1   H1A 5321   2.367   5.745   7.838 -0.2352 -1.6264  1.2764
  323CHL1   H1B 5322   2.530   5.683   7.859 -1.0576 -0.1491 -1.2556
  323CHL1    C2 5323   2.453   5.780   8.035 -0.0568  0.2314  0.2139
  323CHL1   H2A 5324   2.430   5.680   8.077  0.5323 -1.3227 -2.9007
  323CHL1   H2B 5325   2.371   5.851   8.058 -0.2159 -0.0732  0.6034
  323CHL1   C20 5326   2.482   5.965   7.120  0.1799 -0.7594 -0.1026
  323CHL1   H20 5327   2.438   6.067   7.129  0.2120 -0.8207  0.8234
  323CHL1   C21 5328   2.356   5.878   7.114 -0.2441 -0.1641  0.0553
  323CHL1  H21A 5329   2.386   5.774   7.138  0.3902  0.0863  0.3599
  323CHL1  H21B 5330   2.307   5.897   7.016 -2.1418 -0.5209  0.8937
  323CHL1  H21C 5331   2.292   5.914   7.197 -0.4551  0.7924 -0.5121
  323CHL1   C22 5332   2.551   5.956   6.983 -0.6395 -0.1653 -0.5640
  323CHL1  H22A 5333   2.478   5.993   6.908  1.6620  0.3222 -2.7081
  323CHL1  H22B 5334   2.632   6.032   6.977 -0.2627 -0.4531  0.7319
  323CHL1   C23 5335   2.596   5.815   6.946 -0.1103 -0.0694 -0.2934
  323CHL1  H23A 5336   2.678   5.784   7.014  0.2939 -0.6460 -1.0223
  323CHL1  H23B 5337   2.506   5.750   6.952 -0.4242  0.1457 -2.0446
  323CHL1   C24 5338   2.652   5.813   6.803 -0.1633  0.2661 -0.3190
  323CHL1  H24A 5339   2.560   5.843   6.750 -0.7444 -1.5488 -0.4125
  323CHL1  H24B 5340   2.728   5.892   6.785  0.8804 -0.7547 -0.4905
  323CHL1   C25 5341   2.707   5.678   6.755  0.2386  0.3302 -0.0417
  323CHL1   H25 5342   2.623   5.606   6.771  2.0211 -2.2537 -1.4684
  323CHL1   C26 5343   2.734   5.687   6.604  1.2395  0.0076  0.1117
  323CHL1  H26A 5344   2.758   5.586   6.565  1.6135  0.6838 -1.4777
  323CHL1  H26B 5345   2.648   5.716   6.541  1.9146  0.1962 -0.7446
  323CHL1  H26C 5346   2.815   5.758   6.576  2.1343 -0.8740  0.3666
  323CHL1   C27 5347   2.832   5.626   6.830  0.2707 -0.1517 -0.4220
  323CHL1  H27A 5348   2.919   5.694   6.819 -1.4812  2.5087  0.8699
  323CHL1  H27B 5349   2.816   5.604   6.937  1.8866 -0.6102 -0.2520
  323CHL1  H27C 5350   2.872   5.533   6.785  0.7209  0.1849 -0.7277
  324CHL1    C3 5351   7.605   1.864   7.654 -0.3263  0.2121  0.4110
  324CHL1    H3 5352   7.711   1.892   7.636 -0.4750 -0.5897 -2.2288
  324CHL1    O3 5353   7.586   1.834   7.791 -0.2334 -0.5718  0.2561
  324CHL1   H3' 5354   7.493   1.837   7.813 -0.4700  2.9885 -0.6935
  324CHL1    C4 5355   7.522   1.988   7.615  0.2866  0.6024  0.3392
  324CHL1   H4A 5356   7.420   1.965   7.653 -0.6656  2.1759 -1.1523
  324CHL1   H4B 5357   7.557   2.075   7.675  1.4467  1.6030 -1.7050
  324CHL1    C5 5358   7.516   2.001   7.466  0.0812 -0.2366  0.2683
  324CHL1    C6 5359   7.551   2.120   7.413 -0.1593 -0.2004  0.1932
  324CHL1    H6 5360   7.574   2.205   7.479 -0.1092 -0.9560  1.1739
  324CHL1    C7 5361   7.538   2.145   7.266  0.0973  0.1210  0.2246
  324CHL1   H7A 5362   7.474   2.228   7.231  0.3031 -0.1355 -0.7988
  324CHL1   H7B 5363   7.632   2.165   7.211 -1.0653 -0.0338 -1.9330
  324CHL1    C8 5364   7.468   2.032   7.188  0.2273  0.2733 -0.1145
  324CHL1    H8 5365   7.358   2.028   7.202  0.2933 -2.9039  0.4089
  324CHL1   C14 5366   7.505   2.041   7.043  0.2971 -0.0815 -0.1214
  324CHL1   H14 5367   7.615   2.025   7.043  0.6117  1.8592 -0.5477
  324CHL1   C15 5368   7.497   2.177   6.970 -0.4584  0.0604  0.2152
  324CHL1  H15A 5369   7.396   2.213   6.998  0.5985  0.9608  3.2034
  324CHL1  H15B 5370   7.562   2.261   7.001 -1.5877  1.2579 -0.6132
  324CHL1   C16 5371   7.503   2.131   6.824 -0.3417 -0.3104  0.3348
  324CHL1  H16A 5372   7.420   2.187   6.777  0.5173  1.5733  0.9730
  324CHL1  H16B 5373   7.594   2.167   6.773 -0.0597 -4.1180 -2.2860
  324CHL1   C17 5374   7.503   1.977   6.814  0.9049 -0.2917 -0.0835
  324CHL1   H17 5375   7.609   1.944   6.815  0.8227 -0.5502  0.0550
  324CHL1   C13 5376   7.449   1.939   6.948  0.1094  0.1591 -0.2693
  324CHL1   C18 5377   7.295   1.940   6.946  0.1000 -0.0166  0.2050
  324CHL1  H18A 5378   7.238   1.948   7.041  0.1793  2.4992  0.1025
  324CHL1  H18B 5379   7.265   2.021   6.876  1.4739 -0.0981 -0.5111
  324CHL1  H18C 5380   7.260   1.847   6.896 -3.0604  0.0251  2.0828
  324CHL1   C12 5381   7.503   1.807   7.004  0.4610  0.6100  0.4731
  324CHL1  H12A 5382   7.472   1.719   6.943  0.8673  0.7828  0.0153
  324CHL1  H12B 5383   7.614   1.805   7.004  0.4790 -1.6820 -1.2973
  324CHL1   C11 5384   7.460   1.788   7.150  0.2474 -0.1183  0.3225
  324CHL1  H11A 5385   7.350   1.783   7.155  0.2289  0.9044  1.4411
  324CHL1  H11B 5386   7.498   1.688   7.181  0.0757  0.1648  1.4941
  324CHL1    C9 5387   7.515   1.900   7.242 -0.3031  0.2255  0.2348
  324CHL1    H9 5388   7.625   1.908   7.228 -0.2500  2.3083  1.5308
  324CHL1   C10 5389   7.487   1.877   7.387 -0.5794 -0.0050  0.1466
  324CHL1   C19 5390   7.337   1.855   7.418 -0.3714 -0.5935  0.7550
  324CHL1  H19A 5391   7.278   1.946   7.397  1.8933  0.7032 -0.3987
  324CHL1  H19B 5392   7.301   1.772   7.353  1.7029 -0.0055 -1.2863
  324CHL1  H19C 5393   7.323   1.834   7.526  0.8977  1.7730  1.4523
  324CHL1    C1 5394   7.565   1.752   7.430 -0.0989  0.3928  0.4326
  324CHL1   H1A 5395   7.525   1.664   7.375  0.0680  1.0915 -0.8360
  324CHL1   H1B 5396   7.670   1.755   7.395  0.5073  0.1194  2.1027
  324CHL1    C2 5397   7.564   1.734   7.582 -0.3522  0.2202  0.4113
  324CHL1   H2A 5398   7.636   1.656   7.616 -0.1412  0.8715  1.4975
  324CHL1   H2B 5399   7.463   1.695   7.607 -0.9930 -1.0078 -3.4341
  324CHL1   C20 5400   7.448   1.923   6.685  0.1013 -0.1583  0.1964
  324CHL1   H20 5401   7.344   1.963   6.677  0.1350 -0.2973 -1.0900
  324CHL1   C21 5402   7.446   1.770   6.669 -0.4653 -0.0825 -0.4961
  324CHL1  H21A 5403   7.548   1.727   6.684 -0.1645  0.1999 -1.6228
  324CHL1  H21B 5404   7.413   1.724   6.573  0.2257 -1.5653 -0.0461
  324CHL1  H21C 5405   7.383   1.731   6.751  1.8380 -0.9823  0.9538
  324CHL1   C22 5406   7.515   1.987   6.562  0.0492 -0.3141  0.0875
  324CHL1  H22A 5407   7.520   2.097   6.571 -0.5908 -0.4239  2.9358
  324CHL1  H22B 5408   7.619   1.953   6.541  0.7820  3.0465 -2.6195
  324CHL1   C23 5409   7.440   1.963   6.431 -0.0725 -0.6516  0.2174
  324CHL1  H23A 5410   7.445   1.856   6.400  1.2646 -1.2605  2.3364
  324CHL1  H23B 5411   7.334   1.993   6.449  1.2178  2.5202  4.1038
  324CHL1   C24 5412   7.483   2.053   6.316 -0.3675 -0.6568  0.1015
  324CHL1  H24A 5413   7.464   2.154   6.358  0.5481 -0.4177 -0.0262
  324CHL1  H24B 5414   7.592   2.041   6.301 -0.2251 -1.5610  1.7164
  324CHL1   C25 5415   7.406   2.026   6.185  0.1673 -0.3938 -0.2718
  324CHL1   H25 5416   7.417   1.918   6.159  1.6892 -0.4219  0.3627
  324CHL1   C26 5417   7.256   2.058   6.177  0.1293 -0.5434 -0.1486
  324CHL1  H26A 5418   7.210   2.049   6.076 -0.2685 -3.1495  0.1759
  324CHL1  H26B 5419   7.204   1.977   6.232 -1.7980 -0.4258 -1.6664
  324CHL1  H26C 5420   7.221   2.151   6.225  0.5640 -0.6546  0.3959
  324CHL1   C27 5421   7.479   2.100   6.072  0.2685 -0.1748 -0.0650
  324CHL1  H27A 5422   7.416   2.077   5.983  0.4348 -1.5046  0.1362
  324CHL1  H27B 5423   7.507   2.206   6.088 -0.6196  0.0092  0.2959
  324CHL1  H27C 5424   7.583   2.062   6.063  1.8418  3.6654  0.0882
  325CHL1    C3 5425   3.084   1.003   7.818  0.3444  0.0205 -0.0323
  325CHL1    H3 5426   3.032   0.905   7.811 -0.0234  0.0757  1.5833
  325CHL1    O3 5427   3.092   1.043   7.954  0.2684 -0.7389  0.1996
  325CHL1   H3' 5428   3.156   1.114   7.950 -0.9181  0.3702  0.2452
  325CHL1    C4 5429   3.229   0.986   7.768  0.3412  0.4749 -0.1987
  325CHL1   H4A 5430   3.275   1.086   7.786  1.0906 -0.1001  1.2772
  325CHL1   H4B 5431   3.283   0.916   7.836  0.3346  0.9070  0.2595
  325CHL1    C5 5432   3.241   0.956   7.622  0.3460  0.2610 -0.1532
  325CHL1    C6 5433   3.297   0.844   7.574 -0.6418 -0.5552  0.5441
  325CHL1    H6 5434   3.354   0.782   7.645  0.5334  0.1921  0.2734
  325CHL1    C7 5435   3.315   0.812   7.428  0.1883  0.2270  0.4651
  325CHL1   H7A 5436   3.416   0.768   7.413  0.2399 -0.1275  1.7469
  325CHL1   H7B 5437   3.245   0.729   7.403  0.6449  0.1028 -0.4136
  325CHL1    C8 5438   3.285   0.935   7.341 -0.5034 -0.2110  0.0831
  325CHL1    H8 5439   3.376   0.997   7.348  0.4529 -1.5826  0.3235
  325CHL1   C14 5440   3.271   0.900   7.195 -0.0132  0.3207 -0.0920
  325CHL1   H14 5441   3.178   0.839   7.191 -0.5743  1.2375 -2.7004
  325CHL1   C15 5442   3.378   0.820   7.119  0.0903  0.4792 -0.1140
  325CHL1  H15A 5443   3.484   0.842   7.144  1.0631 -1.4422 -2.2026
  325CHL1  H15B 5444   3.370   0.711   7.136 -1.0561  0.5010 -0.4560
  325CHL1   C16 5445   3.354   0.849   6.971 -0.2439 -0.4365 -0.2438
  325CHL1  H16A 5446   3.438   0.897   6.917 -0.3144  0.9210  0.8050
  325CHL1  H16B 5447   3.325   0.753   6.923 -2.1610 -1.2225  2.2624
  325CHL1   C17 5448   3.236   0.948   6.966 -0.0996 -0.2568 -0.0938
  325CHL1   H17 5449   3.145   0.884   6.965  0.3847 -0.9693  0.6544
  325CHL1   C13 5450   3.234   1.011   7.102 -0.2210  0.1075 -0.2641
  325CHL1   C18 5451   3.342   1.121   7.103  0.3205 -0.4229 -0.0891
  325CHL1  H18A 5452   3.359   1.164   7.204  0.7620  0.6726 -0.6141
  325CHL1  H18B 5453   3.440   1.091   7.060 -0.3073  0.0578 -1.9636
  325CHL1  H18C 5454   3.310   1.201   7.032  1.4277  1.5452  1.5245
  325CHL1   C12 5455   3.099   1.067   7.150  0.0301  0.2542  0.2677
  325CHL1  H12A 5456   3.049   1.146   7.090  1.3853  0.3598 -0.7676
  325CHL1  H12B 5457   3.022   0.988   7.146  1.4615 -1.1903  0.2252
  325CHL1   C11 5458   3.115   1.116   7.294  0.5814  0.4690  0.1368
  325CHL1  H11A 5459   3.181   1.206   7.293  1.5510 -0.2281 -1.8370
  325CHL1  H11B 5460   3.013   1.145   7.329  0.5090 -1.1263  1.3556
  325CHL1    C9 5461   3.163   1.007   7.391 -0.3872 -0.0174  0.0841
  325CHL1    H9 5462   3.079   0.934   7.393  1.0727 -1.8593 -1.5125
  325CHL1   C10 5463   3.177   1.057   7.532 -0.1936  0.0863  0.0290
  325CHL1   C19 5464   3.243   1.196   7.535  0.0264 -0.0107 -0.2734
  325CHL1  H19A 5465   3.345   1.186   7.491  0.5458 -0.7619  1.0351
  325CHL1  H19B 5466   3.186   1.275   7.482  0.7687  0.9690  0.3500
  325CHL1  H19C 5467   3.255   1.231   7.640  1.9927 -4.2932  1.1689
  325CHL1    C1 5468   3.034   1.075   7.585 -0.4394 -0.3789 -0.4629
  325CHL1   H1A 5469   2.977   1.159   7.541  1.1311  1.7829  1.3616
  325CHL1   H1B 5470   2.973   0.983   7.572  0.2236 -1.3260  2.3289
  325CHL1    C2 5471   3.018   1.112   7.733  0.6836 -0.0642 -0.4094
  325CHL1   H2A 5472   2.911   1.121   7.762  0.5571 -2.1858 -0.0735
  325CHL1   H2B 5473   3.068   1.209   7.757  1.4533 -1.2650  3.5589
  325CHL1   C20 5474   3.241   1.035   6.843  0.6453 -0.5336 -0.2660
  325CHL1   H20 5475   3.330   1.101   6.848  0.2064  0.0009  2.1049
  325CHL1   C21 5476   3.122   1.132   6.841  0.7479 -0.4020 -0.0220
  325CHL1  H21A 5477   3.097   1.163   6.737  0.2365  2.2609  0.7971
  325CHL1  H21B 5478   3.156   1.222   6.897 -1.0196 -0.2504  0.8737
  325CHL1  H21C 5479   3.028   1.089   6.881 -1.3162  1.9208 -1.9981
  325CHL1   C22 5480   3.254   0.962   6.708 -0.3545 -0.3184 -0.4902
  325CHL1  H22A 5481   3.261   1.041   6.630  1.1011 -0.0648 -0.1365
  325CHL1  H22B 5482   3.348   0.903   6.703 -1.1097 -1.9556  2.2773
  325CHL1   C23 5483   3.133   0.876   6.673 -0.1838 -0.8695  0.2505
  325CHL1  H23A 5484   3.147   0.781   6.729 -0.4613 -1.0133  0.0788
  325CHL1  H23B 5485   3.041   0.926   6.712  0.0162 -1.6953  1.9057
  325CHL1   C24 5486   3.138   0.824   6.530 -0.2211 -0.3703  0.0667
  325CHL1  H24A 5487   3.247   0.811   6.514 -0.4487 -0.5195 -1.5270
  325CHL1  H24B 5488   3.094   0.722   6.533  1.0538 -0.9927 -0.9398
  325CHL1   C25 5489   3.064   0.904   6.421  0.1015 -0.0858  0.0525
  325CHL1   H25 5490   2.959   0.935   6.441 -0.2718 -0.8473 -0.6304
  325CHL1   C26 5491   3.140   1.032   6.385  0.0738 -0.0520  0.1167
  325CHL1  H26A 5492   3.097   1.072   6.291  0.0998  2.2626  1.0118
  325CHL1  H26B 5493   3.120   1.105   6.467 -0.0162 -0.9494  0.9147
  325CHL1  H26C 5494   3.247   1.009   6.363  0.5617  2.8870 -1.0442
  325CHL1   C27 5495   3.064   0.812   6.298  0.1508 -0.1171  0.0766
  325CHL1  H27A 5496   3.010   0.860   6.214 -3.0402 -1.4547  1.2166
  325CHL1  H27B 5497   3.170   0.796   6.268 -0.1869  0.0659 -1.3000
  325CHL1  H27C 5498   3.016   0.716   6.327 -0.1473  1.1377  4.4049
  326CHL1    C3 5499   6.648   5.452   7.644 -0.1642  0.0493  0.0540
  326CHL1    H3 5500   6.598   5.528   7.706  0.4993 -0.7235  1.5902
  326CHL1    O3 5501   6.724   5.375   7.737 -0.3376  0.1502  0.2796
  326CHL1   H3' 5502   6.815   5.376   7.708 -0.0875 -1.6259  0.8742
  326CHL1    C4 5503   6.542   5.367   7.572 -0.2228  0.3306 -0.1965
  326CHL1   H4A 5504   6.584   5.283   7.512  1.0416  1.2221 -0.6043
  326CHL1   H4B 5505   6.475   5.315   7.644 -1.6159  0.7001 -1.1807
  326CHL1    C5 5506   6.472   5.440   7.462  0.2764 -0.2844 -0.9305
  326CHL1    C6 5507   6.338   5.448   7.459  0.2588 -0.2784 -0.2154
  326CHL1    H6 5508   6.283   5.398   7.540  1.2456 -0.3030  0.4529
  326CHL1    C7 5509   6.254   5.515   7.353 -0.1387  0.0069  0.2739
  326CHL1   H7A 5510   6.164   5.458   7.323  0.4706 -0.2514 -1.1650
  326CHL1   H7B 5511   6.215   5.610   7.394 -0.3541  0.6276 -1.3237
  326CHL1    C8 5512   6.345   5.542   7.232 -0.2709 -0.1772  0.1326
  326CHL1    H8 5513   6.352   5.447   7.176 -0.0208  0.5295 -1.0780
  326CHL1   C14 5514   6.261   5.642   7.158  0.2601  0.1626 -0.0138
  326CHL1   H14 5515   6.244   5.734   7.218  2.3988  2.5968 -2.8258
  326CHL1   C15 5516   6.120   5.595   7.118  0.1876  0.0628  0.3633
  326CHL1  H15A 5517   6.111   5.490   7.085 -1.3168  0.4598 -0.5934
  326CHL1  H15B 5518   6.040   5.602   7.195  1.0385 -0.1323  1.2852
  326CHL1   C16 5519   6.089   5.688   7.000 -0.0089  0.6143  0.8422
  326CHL1  H16A 5520   6.055   5.637   6.908  1.9194 -0.7230  0.8058
  326CHL1  H16B 5521   6.006   5.757   7.024 -0.5574  0.2720 -0.0307
  326CHL1   C17 5522   6.218   5.768   6.973  0.0979  0.0866 -0.2333
  326CHL1   H17 5523   6.215   5.855   7.041 -1.6873 -1.1566  1.3788
  326CHL1   C13 5524   6.327   5.682   7.029  0.2431  0.4639  0.0689
  326CHL1   C18 5525   6.341   5.561   6.934 -0.2620  0.3414  0.1451
  326CHL1  H18A 5526   6.252   5.502   6.906  0.9312 -1.2377 -0.4531
  326CHL1  H18B 5527   6.392   5.599   6.843 -0.4017  2.1276  0.7534
  326CHL1  H18C 5528   6.404   5.474   6.962 -0.8433 -0.5508 -1.2300
  326CHL1   C12 5529   6.461   5.747   7.066  0.5723 -0.1186 -0.0845
  326CHL1  H12A 5530   6.518   5.792   6.982  2.6913  0.8957  1.7682
  326CHL1  H12B 5531   6.450   5.827   7.143 -1.6622 -1.7198  1.3837
  326CHL1   C11 5532   6.547   5.646   7.143 -0.4445 -0.9851 -0.0605
  326CHL1  H11A 5533   6.583   5.570   7.071  1.5263  0.8070 -1.0725
  326CHL1  H11B 5534   6.630   5.718   7.163 -1.4167  0.5676 -1.3263
  326CHL1    C9 5535   6.479   5.597   7.272 -0.5986  0.4235  0.4145
  326CHL1    H9 5536   6.454   5.688   7.331 -1.0015 -1.1128  2.7750
  326CHL1   C10 5537   6.559   5.505   7.359  0.2772  0.1743 -0.6392
  326CHL1   C19 5538   6.623   5.407   7.260 -0.7175 -1.0502 -0.0945
  326CHL1  H19A 5539   6.672   5.323   7.313 -1.9809 -0.4000  2.2107
  326CHL1  H19B 5540   6.549   5.367   7.187 -1.0902 -2.7381  1.1554
  326CHL1  H19C 5541   6.694   5.462   7.195 -1.0721  0.1372  0.5056
  326CHL1    C1 5542   6.667   5.588   7.431  0.1002 -0.0252 -0.1402
  326CHL1   H1A 5543   6.726   5.637   7.350 -0.1512 -1.3316 -1.1578
  326CHL1   H1B 5544   6.608   5.665   7.484 -0.2209  0.8422 -1.6939
  326CHL1    C2 5545   6.744   5.510   7.538 -0.1541 -0.1411 -0.0420
  326CHL1   H2A 5546   6.817   5.577   7.588 -1.2633  1.5961 -0.6313
  326CHL1   H2B 5547   6.801   5.425   7.496  0.8504 -0.1115  1.1915
  326CHL1   C20 5548   6.220   5.825   6.834 -0.1898  0.1676 -0.2062
  326CHL1   H20 5549   6.204   5.743   6.761  1.9133  0.7535 -1.4309
  326CHL1   C21 5550   6.350   5.901   6.799  0.3013 -0.3647  0.4429
  326CHL1  H21A 5551   6.436   5.833   6.778  1.1094  0.1995  1.8055
  326CHL1  H21B 5552   6.390   5.964   6.881  2.1887  0.6213 -1.1536
  326CHL1  H21C 5553   6.336   5.957   6.705  0.9063 -1.5269 -0.3713
  326CHL1   C22 5554   6.103   5.922   6.813  0.3402  0.9028  0.1942
  326CHL1  H22A 5555   6.010   5.862   6.818 -0.2928  1.8975  0.7022
  326CHL1  H22B 5556   6.094   5.998   6.895 -0.7665 -0.6632  1.5955
  326CHL1   C23 5557   6.099   6.000   6.681  0.1768 -0.2585 -0.4940
  326CHL1  H23A 5558   6.179   6.077   6.692 -0.3424  0.1750  0.3304
  326CHL1  H23B 5559   6.105   5.933   6.592 -1.9909 -0.7688 -0.2970
  326CHL1   C24 5560   5.967   6.075   6.665  0.3355  0.0897 -0.1943
  326CHL1  H24A 5561   5.884   6.001   6.659  0.6102 -0.3811  1.3208
  326CHL1  H24B 5562   5.950   6.148   6.747  0.2386 -0.5658  0.3781
  326CHL1   C25 5563   5.954   6.160   6.538  0.0307  0.0109 -0.2160
  326CHL1   H25 5564   6.006   6.102   6.458  1.4260  1.1937 -0.2107
  326CHL1   C26 5565   5.811   6.199   6.496  0.0955  0.2111 -0.2508
  326CHL1  H26A 5566   5.742   6.112   6.502  0.3178  0.1001  0.8121
  326CHL1  H26B 5567   5.770   6.289   6.547 -2.2161 -0.7116 -0.3820
  326CHL1  H26C 5568   5.810   6.235   6.391  0.0172 -0.3979 -0.4620
  326CHL1   C27 5569   6.034   6.291   6.537 -0.5065  0.3535  0.8831
  326CHL1  H27A 5570   6.142   6.272   6.553 -0.8056 -2.1593  0.2248
  326CHL1  H27B 5571   6.021   6.345   6.441 -0.8679  1.9121  1.7609
  326CHL1  H27C 5572   5.992   6.356   6.617  1.4205  4.0671 -0.8711
  327CHL1    C3 5573   6.061   5.986   7.973 -0.4093  0.2435 -0.0021
  327CHL1    H3 5574   6.103   6.062   7.904 -0.5871 -2.1579 -2.9507
  327CHL1    O3 5575   6.108   6.009   8.106  0.2919  0.5908 -0.3048
  327CHL1   H3' 5576   6.058   6.085   8.135  1.2125  0.1308  2.7963
  327CHL1    C4 5577   5.908   5.975   7.979 -0.3752 -0.2255  0.0823
  327CHL1   H4A 5578   5.889   5.899   8.057  1.3620  0.4242  1.1886
  327CHL1   H4B 5579   5.866   6.071   8.016 -1.3422 -0.7423  0.3494
  327CHL1    C5 5580   5.842   5.931   7.851 -0.4951 -0.4178  0.2087
  327CHL1    C6 5581   5.755   6.009   7.785  0.4567  0.2877 -0.2409
  327CHL1    H6 5582   5.717   6.099   7.836 -1.3765 -1.0111  0.8231
  327CHL1    C7 5583   5.689   5.979   7.653 -0.1144 -0.4995  0.2176
  327CHL1   H7A 5584   5.579   5.993   7.651 -0.1210 -0.6151 -1.4611
  327CHL1   H7B 5585   5.723   6.053   7.578 -2.0011 -0.0393 -0.2489
  327CHL1    C8 5586   5.713   5.831   7.620 -0.3169 -0.5155  0.1407
  327CHL1    H8 5587   5.636   5.776   7.678 -0.5782 -0.2901  0.0107
  327CHL1   C14 5588   5.678   5.813   7.475  0.2385  0.9064 -0.1804
  327CHL1   H14 5589   5.745   5.881   7.417  1.7575 -2.2932 -2.5168
  327CHL1   C15 5590   5.534   5.849   7.434 -0.0532  0.2249  0.2369
  327CHL1  H15A 5591   5.468   5.810   7.514 -1.4749  1.8051 -0.1333
  327CHL1  H15B 5592   5.516   5.958   7.429 -1.1234  0.1174  1.4302
  327CHL1   C16 5593   5.523   5.783   7.297 -0.1101  0.0210  0.3393
  327CHL1  H16A 5594   5.425   5.729   7.293 -1.5070  2.4076  0.7770
  327CHL1  H16B 5595   5.523   5.871   7.229  2.2975  0.1716  0.4752
  327CHL1   C17 5596   5.642   5.687   7.276 -0.3522 -0.2288  0.0964
  327CHL1   H17 5597   5.724   5.738   7.222  0.0732  0.1710  1.0958
  327CHL1   C13 5598   5.692   5.676   7.417  0.1548  0.8160  0.0112
  327CHL1   C18 5599   5.607   5.573   7.494  0.6059 -0.3144 -0.9641
  327CHL1  H18A 5600   5.626   5.469   7.462 -0.2644 -0.4577 -1.0410
  327CHL1  H18B 5601   5.634   5.572   7.601 -0.4072 -0.7180 -0.7046
  327CHL1  H18C 5602   5.501   5.595   7.468  0.9803 -0.1234 -2.4251
  327CHL1   C12 5603   5.841   5.646   7.435  0.0138  0.0058 -0.1229
  327CHL1  H12A 5604   5.850   5.543   7.394  1.2716 -0.4989  1.2776
  327CHL1  H12B 5605   5.913   5.706   7.375 -1.1186  0.3497 -1.1667
  327CHL1   C11 5606   5.885   5.649   7.582 -0.0118 -0.0295 -0.1152
  327CHL1  H11A 5607   5.856   5.556   7.636  1.1276  0.1115  0.7712
  327CHL1  H11B 5608   5.995   5.644   7.587  0.1233  1.5603 -0.9198
  327CHL1    C9 5609   5.853   5.784   7.648 -0.3182 -0.3566  0.4136
  327CHL1    H9 5610   5.909   5.852   7.581 -0.6796 -1.9907 -1.6374
  327CHL1   C10 5611   5.898   5.806   7.789  0.6111  0.1444  0.0472
  327CHL1   C19 5612   5.849   5.684   7.869 -0.4524  0.5882  0.0847
  327CHL1  H19A 5613   5.886   5.583   7.844 -0.1495  1.2907 -2.5310
  327CHL1  H19B 5614   5.868   5.696   7.978  1.2090  2.6190 -0.3701
  327CHL1  H19C 5615   5.739   5.672   7.857 -0.3387 -1.0845  0.4711
  327CHL1    C1 5616   6.052   5.808   7.786  0.6164  0.0926  0.2488
  327CHL1   H1A 5617   6.087   5.708   7.753  1.8590  0.8470 -0.8591
  327CHL1   H1B 5618   6.077   5.879   7.704 -0.3598 -0.7488 -0.7991
  327CHL1    C2 5619   6.113   5.851   7.919  0.4418  0.4858  0.2038
  327CHL1   H2A 5620   6.224   5.849   7.919  0.4379 -0.8568  0.5866
  327CHL1   H2B 5621   6.088   5.775   7.996  0.2489  0.2099 -0.1311
  327CHL1   C20 5622   5.606   5.562   7.201  0.0873 -0.4323  0.2252
  327CHL1   H20 5623   5.517   5.518   7.249 -1.5978  1.5976 -0.8617
  327CHL1   C21 5624   5.723   5.464   7.184 -0.1439 -0.6927  0.1385
  327CHL1  H21A 5625   5.688   5.382   7.118 -0.1451 -2.2855  2.0555
  327CHL1  H21B 5626   5.751   5.415   7.279  0.8429 -0.9965 -0.2930
  327CHL1  H21C 5627   5.819   5.512   7.152  0.2331 -1.4426  0.1255
  327CHL1   C22 5628   5.552   5.596   7.061  0.7088  0.4273  0.1863
  327CHL1  H22A 5629   5.514   5.502   7.017  0.5575  0.6920 -0.2589
  327CHL1  H22B 5630   5.461   5.655   7.083  1.3434  1.8920 -0.9106
  327CHL1   C23 5631   5.651   5.671   6.971  0.2330  0.5714 -0.2238
  327CHL1  H23A 5632   5.650   5.777   7.007 -0.8808  0.4534  0.1163
  327CHL1  H23B 5633   5.756   5.634   6.979  0.1753  0.5846  0.6871
  327CHL1   C24 5634   5.601   5.652   6.828 -0.2388 -0.0287  0.0198
  327CHL1  H24A 5635   5.604   5.542   6.812 -1.7366 -0.2863  1.3122
  327CHL1  H24B 5636   5.492   5.671   6.824 -0.6089 -1.6779  1.1845
  327CHL1   C25 5637   5.665   5.740   6.719 -0.0571  0.1800  0.2949
  327CHL1   H25 5638   5.776   5.744   6.719 -0.0879  1.4345 -0.3327
  327CHL1   C26 5639   5.627   5.692   6.578  0.1506  0.5009  0.1312
  327CHL1  H26A 5640   5.685   5.598   6.571  2.5226  1.8584  0.2396
  327CHL1  H26B 5641   5.520   5.674   6.556 -0.2439  0.8006  1.6645
  327CHL1  H26C 5642   5.663   5.768   6.505 -1.5826  1.0977 -0.1546
  327CHL1   C27 5643   5.619   5.886   6.734 -0.5235  0.0201  0.4539
  327CHL1  H27A 5644   5.634   5.936   6.636  1.0661 -1.3487 -0.0511
  327CHL1  H27B 5645   5.512   5.897   6.761 -0.6454  1.7649 -0.6106
  327CHL1  H27C 5646   5.672   5.939   6.817  1.2707 -0.4833 -0.3245
  328CHL1    C3 5647   6.445   3.414   7.767 -0.0414 -0.1854 -0.0752
  328CHL1    H3 5648   6.434   3.522   7.742 -0.8324 -0.2843 -0.1823
  328CHL1    O3 5649   6.417   3.401   7.905  0.2988  0.5759  0.0701
  328CHL1   H3' 5650   6.501   3.408   7.952  0.8922 -0.9978 -0.7047
  328CHL1    C4 5651   6.359   3.320   7.681 -0.5562  0.4610 -0.2747
  328CHL1   H4A 5652   6.378   3.223   7.733  2.2033  1.7767  1.4300
  328CHL1   H4B 5653   6.257   3.352   7.711  0.4891  2.3944  1.5206
  328CHL1    C5 5654   6.390   3.323   7.534 -0.1192  0.0513 -0.1932
  328CHL1    C6 5655   6.291   3.369   7.456 -0.8195 -0.2702  0.4877
  328CHL1    H6 5656   6.190   3.397   7.488 -1.1188  0.3632 -0.9231
  328CHL1    C7 5657   6.315   3.361   7.308 -0.7029 -1.0716  0.5425
  328CHL1   H7A 5658   6.227   3.320   7.255 -1.0086  0.1635  0.0543
  328CHL1   H7B 5659   6.324   3.468   7.281  1.5610 -1.0263  1.2903
  328CHL1    C8 5660   6.445   3.291   7.264 -0.3518 -0.0316 -0.1058
  328CHL1    H8 5661   6.410   3.186   7.254 -1.7882  0.3951  0.2081
  328CHL1   C14 5662   6.482   3.327   7.123 -0.6641  0.2431 -0.1207
  328CHL1   H14 5663   6.518   3.432   7.131 -1.9442  1.0911 -3.7189
  328CHL1   C15 5664   6.372   3.338   7.017 -0.0955 -0.2372 -0.7701
  328CHL1  H15A 5665   6.310   3.246   7.005 -0.9134  0.1257  0.5025
  328CHL1  H15B 5666   6.313   3.431   7.028 -1.6477 -1.1083 -1.2897
  328CHL1   C16 5667   6.457   3.330   6.890  0.6042 -0.0304 -0.3175
  328CHL1  H16A 5668   6.426   3.236   6.838 -0.9352 -0.6753  1.6336
  328CHL1  H16B 5669   6.446   3.424   6.832  3.5490  0.8342  0.3712
  328CHL1   C17 5670   6.607   3.324   6.925  0.4799 -0.3691  0.1699
  328CHL1   H17 5671   6.649   3.426   6.936  0.7159 -0.3852 -0.5232
  328CHL1   C13 5672   6.603   3.262   7.061 -0.3854  0.2385  0.4264
  328CHL1   C18 5673   6.583   3.110   7.057 -0.5229  0.2669 -0.0024
  328CHL1  H18A 5674   6.682   3.060   7.047 -0.6932  0.1708 -1.2984
  328CHL1  H18B 5675   6.562   3.062   7.155  1.8745 -0.5998  0.1542
  328CHL1  H18C 5676   6.504   3.084   6.984 -2.6063  1.0346  1.8894
  328CHL1   C12 5677   6.722   3.292   7.155 -0.3891  1.0516  0.1789
  328CHL1  H12A 5678   6.810   3.235   7.119 -0.2233  2.3169 -1.5495
  328CHL1  H12B 5679   6.764   3.395   7.144 -0.1887  0.8272 -1.4508
  328CHL1   C11 5680   6.687   3.256   7.299  0.0558  0.9094  0.2522
  328CHL1  H11A 5681   6.678   3.145   7.297 -3.2101  1.0445  0.9527
  328CHL1  H11B 5682   6.766   3.283   7.372  0.5132 -1.2467  0.6156
  328CHL1    C9 5683   6.559   3.319   7.357 -0.4207  0.2915 -0.1160
  328CHL1    H9 5684   6.583   3.427   7.351  1.6798  0.1088  2.6503
  328CHL1   C10 5685   6.533   3.291   7.503  0.0013  0.4063 -0.0175
  328CHL1   C19 5686   6.555   3.142   7.536  0.1223  0.4948  0.2977
  328CHL1  H19A 5687   6.651   3.102   7.498  0.0684  0.1677  0.4999
  328CHL1  H19B 5688   6.549   3.112   7.643 -1.3188  0.9219  0.3682
  328CHL1  H19C 5689   6.478   3.083   7.481  0.0017  0.7896  0.1489
  328CHL1    C1 5690   6.622   3.380   7.590 -0.2171  0.7831 -0.1785
  328CHL1   H1A 5691   6.726   3.341   7.587  0.0184  1.3613  0.1534
  328CHL1   H1B 5692   6.620   3.483   7.548  0.7077  0.0149 -2.2097
  328CHL1    C2 5693   6.593   3.381   7.741 -0.0282 -0.0794 -0.1342
  328CHL1   H2A 5694   6.658   3.455   7.792 -2.6657  1.1369  1.6471
  328CHL1   H2B 5695   6.612   3.278   7.778 -1.6546 -0.0397  0.8922
  328CHL1   C20 5696   6.688   3.258   6.817  0.1226 -0.0609 -0.2902
  328CHL1   H20 5697   6.645   3.156   6.811 -0.4456  0.0082  1.8635
  328CHL1   C21 5698   6.839   3.239   6.837 -0.0123 -0.5093  0.2967
  328CHL1  H21A 5699   6.889   3.217   6.741 -0.0177 -0.2374  0.2317
  328CHL1  H21B 5700   6.866   3.161   6.912 -1.7911 -2.6474 -1.1630
  328CHL1  H21C 5701   6.890   3.334   6.861  1.0186  0.1781 -3.8705
  328CHL1   C22 5702   6.666   3.324   6.679 -0.3855 -0.1950 -0.2760
  328CHL1  H22A 5703   6.699   3.243   6.610  1.1191 -0.1442  0.3531
  328CHL1  H22B 5704   6.559   3.344   6.657 -0.2690  0.8764  0.0872
  328CHL1   C23 5705   6.740   3.454   6.651  0.0755 -0.5088 -0.5318
  328CHL1  H23A 5706   6.717   3.523   6.735 -1.1837 -0.5890 -0.8004
  328CHL1  H23B 5707   6.849   3.435   6.658 -0.0288 -1.5600 -1.4606
  328CHL1   C24 5708   6.696   3.518   6.518 -0.2019  0.3268 -0.0462
  328CHL1  H24A 5709   6.725   3.451   6.434 -1.0188 -0.2547  0.1233
  328CHL1  H24B 5710   6.586   3.534   6.517 -0.2982  1.0487  3.8702
  328CHL1   C25 5711   6.768   3.649   6.483  0.2043  0.1930  0.2692
  328CHL1   H25 5712   6.875   3.620   6.485  0.3117  0.4992 -0.4821
  328CHL1   C26 5713   6.737   3.686   6.337  0.4700 -0.0925  0.1403
  328CHL1  H26A 5714   6.766   3.597   6.277  0.4536  0.3158 -0.4781
  328CHL1  H26B 5715   6.631   3.713   6.314  0.8465  1.8118  0.4696
  328CHL1  H26C 5716   6.809   3.760   6.298 -0.1914  0.3679 -0.2300
  328CHL1   C27 5717   6.741   3.774   6.570 -0.0394  0.1158  0.3048
  328CHL1  H27A 5718   6.809   3.856   6.538 -0.6019  0.6103  0.3640
  328CHL1  H27B 5719   6.637   3.810   6.556  0.0623  0.4570  0.4203
  328CHL1  H27C 5720   6.762   3.749   6.676  1.3346  1.3974  0.3687
  329CHL1    C3 5721   2.104   6.427   7.918  0.3325 -0.4436  0.1809
  329CHL1    H3 5722   2.097   6.538   7.916 -2.3152 -0.5592 -1.2169
  329CHL1    O3 5723   2.132   6.380   8.049 -0.2248 -0.2887  0.3581
  329CHL1   H3' 5724   2.049   6.380   8.097 -0.6772 -1.9970 -0.3611
  329CHL1    C4 5725   1.971   6.361   7.878  0.3438 -0.0984 -0.4497
  329CHL1   H4A 5726   1.958   6.257   7.917 -0.2991  0.2987  0.4198
  329CHL1   H4B 5727   1.898   6.419   7.938  1.1198  0.1067  0.3072
  329CHL1    C5 5728   1.936   6.369   7.733 -0.2440  0.7992 -0.2648
  329CHL1    C6 5729   1.815   6.414   7.694 -0.3274  0.6931 -0.1287
  329CHL1    H6 5730   1.744   6.442   7.772 -0.3283  0.2116  0.0483
  329CHL1    C7 5731   1.789   6.399   7.547 -0.1036  0.2332 -0.1243
  329CHL1   H7A 5732   1.679   6.384   7.538 -0.0609  0.1468 -0.5277
  329CHL1   H7B 5733   1.809   6.495   7.495 -3.5046  0.6028 -0.9566
  329CHL1    C8 5734   1.881   6.304   7.468  0.0920  0.5383 -0.2648
  329CHL1    H8 5735   1.859   6.200   7.502 -3.2670  1.4474  0.7302
  329CHL1   C14 5736   1.844   6.307   7.323  0.0096  0.7445 -0.2392
  329CHL1   H14 5737   1.850   6.411   7.284 -1.5370  0.7550 -0.5295
  329CHL1   C15 5738   1.701   6.265   7.286  0.0537  0.3027  0.0899
  329CHL1  H15A 5739   1.669   6.175   7.343  1.3783  0.7037  1.5430
  329CHL1  H15B 5740   1.637   6.355   7.299 -0.2292  0.8777 -3.9820
  329CHL1   C16 5741   1.710   6.233   7.136  0.1656  0.0928  0.1410
  329CHL1  H16A 5742   1.664   6.134   7.118 -2.9911  1.8508 -2.6133
  329CHL1  H16B 5743   1.645   6.299   7.075 -1.6855  2.2419  4.0003
  329CHL1   C17 5744   1.862   6.228   7.110  0.1757 -0.1544  0.2464
  329CHL1   H17 5745   1.891   6.329   7.075  0.7597 -0.4715 -0.1922
  329CHL1   C13 5746   1.932   6.217   7.242 -0.0075  0.1739  0.3735
  329CHL1   C18 5747   1.918   6.071   7.288  0.0531 -0.2442 -0.8887
  329CHL1  H18A 5748   1.961   6.050   7.389  3.4329  0.9239 -1.9622
  329CHL1  H18B 5749   1.819   6.022   7.277  0.2541 -1.0145  0.5025
  329CHL1  H18C 5750   1.988   6.010   7.228 -0.6077 -1.8186 -0.1203
  329CHL1   C12 5751   2.075   6.272   7.254 -0.1009  0.3681  0.5834
  329CHL1  H12A 5752   2.141   6.199   7.203  2.0739  1.7884  1.2112
  329CHL1  H12B 5753   2.083   6.373   7.207 -0.3641 -0.7029 -1.9255
  329CHL1   C11 5754   2.125   6.282   7.398  0.1688  0.2005  0.5019
  329CHL1  H11A 5755   2.158   6.180   7.428 -0.6601 -0.5282 -0.9601
  329CHL1  H11B 5756   2.217   6.344   7.405  0.7951 -0.7885  1.4424
  329CHL1    C9 5757   2.024   6.337   7.500  0.0125  0.4085  0.2327
  329CHL1    H9 5758   2.025   6.448   7.491 -1.3529  0.5157  1.0780
  329CHL1   C10 5759   2.043   6.309   7.646 -0.2141  0.1545  0.2124
  329CHL1   C19 5760   2.045   6.156   7.669 -0.3716  0.0529 -0.4325
  329CHL1  H19A 5761   2.120   6.102   7.607 -1.9144 -1.1458 -1.3192
  329CHL1  H19B 5762   2.089   6.142   7.770  0.0690  0.4935 -0.5558
  329CHL1  H19C 5763   1.944   6.111   7.677 -0.1322 -0.1255  4.8983
  329CHL1    C1 5764   2.180   6.371   7.674 -0.0419 -0.1439  0.0402
  329CHL1   H1A 5765   2.256   6.315   7.616 -1.1740 -0.0759 -1.6037
  329CHL1   H1B 5766   2.183   6.476   7.635 -0.7750 -0.2289 -0.2516
  329CHL1    C2 5767   2.218   6.390   7.821  0.3026  0.1678 -0.0877
  329CHL1   H2A 5768   2.301   6.464   7.831  0.8332 -0.6529  1.9512
  329CHL1   H2B 5769   2.258   6.290   7.847  0.0581  0.2125  0.4608
  329CHL1   C20 5770   1.904   6.134   7.001 -0.0597 -0.0956  0.1036
  329CHL1   H20 5771   1.902   6.029   7.038 -1.4066  0.5848  2.1510
  329CHL1   C21 5772   2.051   6.152   6.960 -0.0940 -0.0206  0.0135
  329CHL1  H21A 5773   2.082   6.094   6.870 -1.2874 -2.2035  0.9398
  329CHL1  H21B 5774   2.126   6.111   7.032  0.6946  1.4317  0.0504
  329CHL1  H21C 5775   2.062   6.262   6.948 -2.3018  0.4276  1.5737
  329CHL1   C22 5776   1.821   6.149   6.873  0.2277 -0.1314 -0.0872
  329CHL1  H22A 5777   1.843   6.061   6.809 -0.3332  0.1902 -0.7364
  329CHL1  H22B 5778   1.712   6.142   6.890  0.5442 -1.9673  1.5364
  329CHL1   C23 5779   1.858   6.268   6.783 -0.1508  0.3690  0.4145
  329CHL1  H23A 5780   1.852   6.367   6.832 -1.3000  0.6573 -0.2693
  329CHL1  H23B 5781   1.961   6.246   6.748 -0.2708 -2.0023  1.3520
  329CHL1   C24 5782   1.776   6.270   6.654 -0.0042  0.2000  0.3182
  329CHL1  H24A 5783   1.780   6.174   6.599  1.8244 -0.0687  0.8529
  329CHL1  H24B 5784   1.672   6.291   6.687  0.4146  2.7923  0.1826
  329CHL1   C25 5785   1.819   6.389   6.567  0.3090 -0.2792 -0.1888
  329CHL1   H25 5786   1.788   6.480   6.624  0.9687  0.6924 -1.3169
  329CHL1   C26 5787   1.972   6.402   6.550  0.3600 -0.1107  0.3757
  329CHL1  H26A 5788   2.030   6.410   6.644 -0.3212  1.6332  0.6922
  329CHL1  H26B 5789   2.017   6.326   6.483  2.9322  2.0366 -0.4891
  329CHL1  H26C 5790   1.999   6.503   6.512  1.7440 -0.7673 -0.4696
  329CHL1   C27 5791   1.738   6.405   6.437 -0.2071 -0.1500  0.1470
  329CHL1  H27A 5792   1.724   6.321   6.366  0.5314  0.9270 -1.3362
  329CHL1  H27B 5793   1.639   6.428   6.481  0.4518 -0.9122  2.1275
  329CHL1  H27C 5794   1.768   6.493   6.376 -0.3250 -1.4845 -1.9415
  330CHL1    C3 5795   4.719   1.318   4.774  0.0090 -0.0944  0.0636
  330CHL1    H3 5796   4.618   1.363   4.783  0.8282  1.7636  0.4854
[truncated: 5,863,169 more chars]
