# Supplementary material for: pKa Calculations of GPCRs: Understanding Protonation States in Receptor Activation
Source: J Chem Inf Model. 2024 Aug 16;64(17):6850–6. doi: 10.1021/acs.jcim.4c01125 (PMC11388449; doi:10.1021/acs.jcim.4c01125)
Supplement: Supplementary file 2 — ci4c01125_si_002.zip [file ci4c01125_si_002.zip › a2ar_inactive_prot_last.gro]

A2AR InactProt in POPC:CHL Membrane
90769
    1MET    CAY    1   7.846   0.004   7.798 -0.0357  0.5502  0.0841
    1MET    HY1    2   7.862  -0.076   7.874  2.1740 -0.1907 -1.0675
    1MET    HY2    3   7.927   0.002   7.722  0.0119 -0.4158  0.1483
    1MET    HY3    4   7.764  -0.020   7.727  0.8516 -1.8334 -0.2263
    1MET     CY    5   7.834   0.137   7.864 -0.1342  0.5768  0.0137
    1MET     OY    6   7.741   0.158   7.942 -0.0671 -0.2948  0.3372
    1MET      N    7   7.931   0.225   7.834  0.2172  0.2033  0.0386
    1MET     HN    8   8.008   0.205   7.773 -0.5890  1.2467 -1.3843
    1MET     CA    9   7.945   0.345   7.911  0.3166  0.4936 -0.4226
    1MET     HA   10   7.928   0.317   8.014  0.3471  1.9840  0.0048
    1MET     CB   11   8.090   0.392   7.930  0.2672  0.5292 -0.1200
    1MET    HB1   12   8.146   0.302   7.963 -2.9046 -3.1466 -3.6182
    1MET    HB2   13   8.101   0.470   8.007  1.0538 -0.3627  0.6937
    1MET     CG   14   8.172   0.437   7.808  0.2703 -0.0862 -0.3527
    1MET    HG1   15   8.121   0.525   7.763  2.0084  0.7198 -0.8077
    1MET    HG2   16   8.178   0.349   7.741  0.1588  0.6709 -1.3878
    1MET     SD   17   8.339   0.496   7.846  0.1117  0.0329  0.1693
    1MET     CE   18   8.380   0.558   7.680  0.4563  0.0597  0.2624
    1MET    HE1   19   8.332   0.494   7.603  1.1521 -1.0972  0.7643
    1MET    HE2   20   8.491   0.554   7.678  0.5973  2.5215 -0.4103
    1MET    HE3   21   8.357   0.666   7.688 -0.9726 -0.3402  3.1342
    1MET      C   22   7.858   0.460   7.873 -0.2298  0.1707 -0.1738
    1MET      O   23   7.853   0.491   7.754  0.3341  0.4264 -0.1352
    2PRO      N   24   7.780   0.523   7.956  0.1116  0.1695  0.1512
    2PRO     CD   25   7.776   0.513   8.101 -0.3737 -0.0364  0.1234
    2PRO    HD1   26   7.869   0.547   8.152 -0.3033  1.5751 -1.0000
    2PRO    HD2   27   7.752   0.405   8.114  0.9425 -0.3150  0.3166
    2PRO     CA   28   7.668   0.594   7.902  0.0293  0.4161  0.6433
    2PRO     HA   29   7.622   0.534   7.825  1.6768  0.1917 -0.2300
    2PRO     CB   30   7.571   0.613   8.018 -0.3077 -0.4616  0.5085
    2PRO    HB1   31   7.499   0.528   8.013 -1.0801  0.2328 -0.8213
    2PRO    HB2   32   7.517   0.710   8.028  1.4587  0.5805  0.3766
    2PRO     CG   33   7.660   0.605   8.143 -0.2229 -0.0073  0.4777
    2PRO    HG1   34   7.699   0.706   8.169  0.3542  0.5427 -2.1780
    2PRO    HG2   35   7.607   0.563   8.231  0.2036 -1.0856  0.2378
    2PRO      C   36   7.696   0.728   7.841  0.0427  0.1060 -0.0323
    2PRO      O   37   7.609   0.781   7.772 -0.1548 -0.1741 -0.0034
    3ILE      N   38   7.823   0.769   7.840  0.0561  0.0633 -0.2672
    3ILE     HN   39   7.887   0.727   7.904 -1.5106  0.9386  2.0129
    3ILE     CA   40   7.868   0.879   7.761  0.1139 -0.0897 -0.4479
    3ILE     HA   41   7.796   0.959   7.750  0.1415 -0.2273 -1.8656
    3ILE     CB   42   7.994   0.942   7.812 -0.0522 -0.0271 -0.1089
    3ILE     HB   43   7.979   0.985   7.913  0.0886 -0.9193  0.2987
    3ILE    CG2   44   8.101   0.831   7.817 -0.0245  0.0349  0.7663
    3ILE   HG21   45   8.198   0.870   7.854 -0.7078 -0.4666  3.2441
    3ILE   HG22   46   8.113   0.775   7.722  0.0243 -1.7722  1.8020
    3ILE   HG23   47   8.075   0.759   7.897 -0.2958  0.7307  1.3182
    3ILE    CG1   48   8.059   1.054   7.728 -0.1167 -0.1635 -0.3409
    3ILE   HG11   49   8.086   1.022   7.625  0.4456  1.1628 -0.6224
    3ILE   HG12   50   8.155   1.083   7.776 -0.0309  1.9232 -1.6579
    3ILE     CD   51   7.967   1.176   7.737  0.6132  0.3832 -0.2040
    3ILE    HD1   52   7.957   1.222   7.837  0.3833  0.1630 -0.1234
    3ILE    HD2   53   7.865   1.149   7.700  1.9837 -2.0231 -2.6499
    3ILE    HD3   54   8.013   1.251   7.669  1.3037 -1.2426 -1.6136
    3ILE      C   55   7.873   0.840   7.617 -0.6272  0.0644 -0.5215
    3ILE      O   56   7.829   0.918   7.533  0.2155  0.2258 -0.8279
    4MET      N   57   7.911   0.716   7.582 -0.0692  0.1812 -0.3414
    4MET     HN   58   7.939   0.655   7.656 -0.1439 -1.0910 -1.3121
    4MET     CA   59   7.903   0.665   7.449  0.5909  0.1423 -0.3727
    4MET     HA   60   7.950   0.737   7.383 -0.1421  0.4065 -0.6291
    4MET     CB   61   7.975   0.531   7.429  0.4655 -0.0993  0.7359
    4MET    HB1   62   7.958   0.478   7.332  2.9644  1.0020 -0.3991
    4MET    HB2   63   7.941   0.457   7.504 -0.2000 -0.5768 -0.0151
    4MET     CG   64   8.127   0.543   7.438  0.5155 -0.1216  0.0013
    4MET    HG1   65   8.168   0.440   7.447  0.0776 -0.2556  0.4513
    4MET    HG2   66   8.150   0.598   7.532  0.1236 -2.7488  1.7248
    4MET     SD   67   8.192   0.618   7.285 -0.4785 -0.2344 -0.4858
    4MET     CE   68   8.350   0.678   7.352 -0.0545 -1.0267 -0.7718
    4MET    HE1   69   8.411   0.729   7.274  3.0444 -0.0552  2.0250
    4MET    HE2   70   8.415   0.600   7.398 -0.2352  0.1293  1.5549
    4MET    HE3   71   8.329   0.756   7.428 -2.3446 -1.1282 -1.2444
    4MET      C   72   7.760   0.654   7.407  0.5232  0.1310 -0.1395
    4MET      O   73   7.726   0.680   7.292  0.7421  0.5486 -0.1148
    5GLY      N   74   7.669   0.609   7.495  0.1157 -0.1261 -0.6882
    5GLY     HN   75   7.692   0.578   7.587 -0.1299 -0.7966 -0.8509
    5GLY     CA   76   7.533   0.578   7.463 -0.2271  0.1389  0.4370
    5GLY    HA1   77   7.488   0.520   7.542  1.4694 -1.7380  0.1093
    5GLY    HA2   78   7.541   0.523   7.370  1.7627 -0.7126  1.0605
    5GLY      C   79   7.455   0.703   7.443 -0.1626  0.1281  0.1101
    5GLY      O   80   7.385   0.721   7.343 -0.2941 -0.0547  0.1684
    6SER      N   81   7.476   0.801   7.533 -0.1474 -0.2637  0.5353
    6SER     HN   82   7.533   0.794   7.614 -2.0499 -1.1156  1.8695
    6SER     CA   83   7.416   0.930   7.520  0.3112 -0.0938  0.0647
    6SER     HA   84   7.310   0.923   7.499  0.2302  0.8590  0.1113
    6SER     CB   85   7.424   1.007   7.653 -0.2231 -0.1040  0.1039
    6SER    HB1   86   7.369   0.951   7.732 -1.6035 -0.4817 -1.0803
    6SER    HB2   87   7.367   1.102   7.643 -0.6468 -0.4233 -0.6239
    6SER     OG   88   7.560   1.027   7.688 -0.1627  0.0285 -0.2083
    6SER    HG1   89   7.590   0.944   7.727  1.1871  0.5658 -0.0571
    6SER      C   90   7.459   1.011   7.403  0.0134  0.1230  0.1043
    6SER      O   91   7.373   1.081   7.350  0.3581  0.5559  0.1058
    7SER      N   92   7.586   1.006   7.359  0.0268 -0.2540  0.1853
    7SER     HN   93   7.663   0.961   7.404  2.1951 -0.1400 -3.0810
    7SER     CA   94   7.629   1.042   7.228  0.1744 -0.4381  0.1819
    7SER     HA   95   7.620   1.150   7.217  2.9744 -0.3048 -2.2104
    7SER     CB   96   7.777   1.004   7.214  0.1553 -0.5293  0.2288
    7SER    HB1   97   7.823   1.045   7.121 -0.3923  0.9490  0.5822
    7SER    HB2   98   7.784   0.893   7.217 -2.0942 -0.7681 -1.0241
    7SER     OG   99   7.849   1.058   7.324  0.0149 -0.4164  0.2645
    7SER    HG1  100   7.822   1.013   7.404 -0.4448  0.6822  0.7470
    7SER      C  101   7.552   0.982   7.115  0.5270 -0.1072 -0.2426
    7SER      O  102   7.520   1.059   7.025 -0.1837 -0.5126 -0.3455
    8VAL      N  103   7.510   0.854   7.114 -0.0475  0.0683  0.4217
    8VAL     HN  104   7.516   0.790   7.190  0.6222 -0.1749  0.1796
    8VAL     CA  105   7.421   0.802   7.014 -0.1473  0.0484  0.5216
    8VAL     HA  106   7.471   0.815   6.920 -0.7403 -3.5466 -0.4384
    8VAL     CB  107   7.406   0.654   7.030  0.0075 -0.0266 -0.0364
    8VAL     HB  108   7.391   0.636   7.138  2.6776 -1.6383  0.1477
    8VAL    CG1  109   7.303   0.580   6.942 -0.3115  0.9293 -0.4865
    8VAL   HG11  110   7.202   0.616   6.971 -0.7223 -0.1525 -0.5213
    8VAL   HG12  111   7.302   0.469   6.953 -2.9990  0.6465 -2.5716
    8VAL   HG13  112   7.314   0.610   6.836 -0.3644  0.4694 -0.6258
    8VAL    CG2  113   7.539   0.586   6.993 -0.1527 -0.2708 -0.1716
    8VAL   HG21  114   7.580   0.617   6.894  1.4906 -1.2847  0.1556
    8VAL   HG22  115   7.514   0.478   6.994  1.1337 -0.5891 -0.1565
    8VAL   HG23  116   7.624   0.612   7.061  0.8135  0.1583 -1.4946
    8VAL      C  117   7.289   0.871   7.003  0.1740  0.5444 -0.2637
    8VAL      O  118   7.245   0.902   6.892 -0.0610  0.2375 -0.2573
    9TYR      N  119   7.224   0.882   7.120  0.2044  0.0500 -0.1987
    9TYR     HN  120   7.283   0.862   7.198 -0.4980 -1.2598  0.0255
    9TYR     CA  121   7.091   0.933   7.135  0.2482 -0.0190  0.4792
    9TYR     HA  122   7.027   0.867   7.078  0.5608 -0.0083  0.1051
    9TYR     CB  123   7.055   0.916   7.283 -0.1072  0.8542  0.4956
    9TYR    HB1  124   7.113   0.978   7.354  0.4864  0.6551  0.1898
    9TYR    HB2  125   7.076   0.811   7.313 -0.0040  0.7491  0.0579
    9TYR     CG  126   6.912   0.934   7.321 -0.2394  0.1417  0.3522
    9TYR    CD1  127   6.809   0.940   7.230  0.2043 -0.2703 -0.1810
    9TYR    HD1  128   6.831   0.930   7.124  2.8516  2.8382 -0.0662
    9TYR    CE1  129   6.678   0.964   7.264  0.2954  0.1088 -0.0910
    9TYR    HE1  130   6.591   0.948   7.201 -1.3655 -1.4794  2.4416
    9TYR     CZ  131   6.647   0.981   7.396 -0.0567  0.0267 -0.1616
    9TYR     OH  132   6.515   1.007   7.439  0.1388  0.5220  0.1503
    9TYR     HH  133   6.458   1.026   7.365 -3.2878  1.7094  2.7962
    9TYR    CD2  134   6.877   0.959   7.451  0.1600  0.6319  0.3704
    9TYR    HD2  135   6.956   0.958   7.525  0.2778 -0.8692  0.2579
    9TYR    CE2  136   6.748   0.992   7.488 -0.2596 -0.6884  0.1502
    9TYR    HE2  137   6.737   1.021   7.592  0.4365 -1.0798  0.3402
    9TYR      C  138   7.070   1.073   7.091 -0.3859 -0.2357  0.0738
    9TYR      O  139   6.983   1.112   7.013 -0.3515 -0.2269  0.0395
   10ILE      N  140   7.161   1.164   7.132 -0.3446 -0.2594  0.0337
   10ILE     HN  141   7.230   1.138   7.200 -0.7849 -0.1315  0.5344
   10ILE     CA  142   7.163   1.293   7.070 -0.2039 -0.3243 -0.1001
   10ILE     HA  143   7.065   1.333   7.094  0.4467  0.2667  1.7611
   10ILE     CB  144   7.247   1.391   7.145 -0.0448 -0.2017 -0.4384
   10ILE     HB  145   7.213   1.375   7.250  0.7236 -1.0796 -0.3018
   10ILE    CG2  146   7.399   1.366   7.147 -0.0946 -0.4708  0.2280
   10ILE   HG21  147   7.441   1.388   7.047 -0.5218  1.8053  0.5029
   10ILE   HG22  148   7.422   1.257   7.152 -2.8388 -1.0955  0.7633
   10ILE   HG23  149   7.462   1.419   7.222 -1.1530 -1.0146  1.5553
   10ILE    CG1  150   7.215   1.536   7.106 -0.9281 -0.2126  0.2218
   10ILE   HG11  151   7.113   1.565   7.071 -0.1138  0.9828 -1.2983
   10ILE   HG12  152   7.282   1.549   7.018  1.3645 -2.4440  1.5175
   10ILE     CD  153   7.269   1.640   7.204 -0.4543 -0.1215 -0.1328
   10ILE    HD1  154   7.285   1.734   7.146 -2.2870  0.0124 -0.5168
   10ILE    HD2  155   7.362   1.614   7.257 -0.2985 -0.2123 -0.4470
   10ILE    HD3  156   7.191   1.659   7.281  0.1648  1.5365  0.1269
   10ILE      C  157   7.182   1.305   6.923 -0.0554 -0.3502 -0.0822
   10ILE      O  158   7.106   1.375   6.856  0.7009  0.3922 -0.1874
   11THR      N  159   7.283   1.236   6.866  0.2511  0.1424 -0.1392
   11THR     HN  160   7.335   1.170   6.920 -1.5639 -1.5910 -0.4161
   11THR     CA  161   7.303   1.236   6.724 -0.2197 -0.1419 -0.2085
   11THR     HA  162   7.304   1.340   6.696 -0.9512 -0.7058 -2.4856
   11THR     CB  163   7.431   1.181   6.669  0.0965 -0.0679  0.4409
   11THR     HB  164   7.424   1.183   6.558  1.5930 -0.7559  0.3101
   11THR    OG1  165   7.444   1.050   6.721  0.1242 -0.4886 -0.6002
   11THR    HG1  166   7.465   1.049   6.815 -0.8095  0.8946 -0.3446
   11THR    CG2  167   7.546   1.271   6.720 -0.0000  0.1831  0.2224
   11THR   HG21  168   7.639   1.231   6.676  0.0384 -0.3075  0.7370
   11THR   HG22  169   7.557   1.273   6.831 -2.6159  1.5919  0.5292
   11THR   HG23  170   7.531   1.376   6.687 -0.0411  0.1228  0.0513
   11THR      C  171   7.187   1.180   6.651 -0.0028 -0.3172 -0.4179
   11THR      O  172   7.143   1.249   6.559  0.8985  0.8127 -0.0167
   12VAL      N  173   7.123   1.070   6.695 -0.5408  0.2179  0.1530
   12VAL     HN  174   7.139   1.005   6.770 -2.0405 -3.1919 -2.2177
   12VAL     CA  175   7.015   1.010   6.623  0.4231 -0.5242 -0.6977
   12VAL     HA  176   7.054   0.979   6.527 -0.2909 -0.4263 -1.0174
   12VAL     CB  177   6.983   0.884   6.698  0.4117 -0.1878 -0.1280
   12VAL     HB  178   6.985   0.904   6.807 -1.3342 -0.8654  0.0779
   12VAL    CG1  179   6.841   0.833   6.664  0.3076  0.1789 -0.2444
   12VAL   HG11  180   6.843   0.722   6.670 -4.6727 -0.0058  1.7363
   12VAL   HG12  181   6.817   0.869   6.561  1.6911  1.3786 -0.1868
   12VAL   HG13  182   6.772   0.885   6.732 -1.2684  0.9333 -2.3165
   12VAL    CG2  183   7.095   0.783   6.668  0.1376 -0.4725 -0.2041
   12VAL   HG21  184   7.190   0.840   6.662 -0.4412  0.5322 -0.0582
   12VAL   HG22  185   7.088   0.741   6.566  2.6378 -0.2984 -0.5070
   12VAL   HG23  186   7.112   0.697   6.738  0.9059 -0.3112 -0.1828
   12VAL      C  187   6.899   1.100   6.600  0.4180 -0.4674 -0.4509
   12VAL      O  188   6.842   1.119   6.493  0.3476  0.7359 -0.2204
   13GLU      N  189   6.854   1.161   6.711 -0.2475 -0.3604 -0.7791
   13GLU     HN  190   6.924   1.160   6.781  1.1437 -0.5913 -2.1322
   13GLU     CA  191   6.747   1.256   6.711  0.2103  0.1572 -0.1913
   13GLU     HA  192   6.662   1.212   6.662  1.0796 -1.7200 -0.0751
   13GLU     CB  193   6.698   1.301   6.850  0.2084 -0.4075 -0.0087
   13GLU    HB1  194   6.626   1.386   6.851  0.4679 -0.1772 -0.5824
   13GLU    HB2  195   6.787   1.336   6.906  0.4990 -0.8462 -0.1929
   13GLU     CG  196   6.611   1.193   6.914 -0.1372 -0.2650 -0.2338
   13GLU    HG1  197   6.672   1.105   6.943  1.2136  0.8710  0.4647
   13GLU    HG2  198   6.533   1.160   6.843  0.3444 -1.0894 -0.3887
   13GLU     CD  199   6.536   1.236   7.040  0.0218 -0.4647 -0.0689
   13GLU    OE1  200   6.410   1.239   7.030  0.0166  0.4388  0.2288
   13GLU    OE2  201   6.593   1.259   7.149 -0.2779 -0.2379  0.0417
   13GLU      C  202   6.782   1.379   6.634  0.0567  0.4950  0.2747
   13GLU      O  203   6.698   1.428   6.559 -0.7817 -0.7623  0.3606
   14LEU      N  204   6.903   1.437   6.646  0.5950 -0.3436 -0.9673
   14LEU     HN  205   6.971   1.387   6.700  0.8847  0.5261 -0.5080
   14LEU     CA  206   6.951   1.541   6.561  0.5620  0.0592 -0.4984
   14LEU     HA  207   6.876   1.618   6.571  1.5155  0.8147  1.3278
   14LEU     CB  208   7.078   1.602   6.621  0.1332  0.5201 -0.0416
   14LEU    HB1  209   7.155   1.524   6.644  3.3611  3.1357 -1.1142
   14LEU    HB2  210   7.037   1.646   6.714 -0.6048 -0.7846  0.2757
   14LEU     CG  211   7.155   1.700   6.531 -0.0295  0.5072 -0.1958
   14LEU     HG  212   7.165   1.667   6.426 -3.3617  0.3493 -0.5716
   14LEU    CD1  213   7.078   1.832   6.511 -0.3508  0.3630  0.0653
   14LEU   HD11  214   6.975   1.807   6.478 -0.1900  2.2414 -2.1894
   14LEU   HD12  215   7.125   1.884   6.424 -0.4488 -1.4799 -1.1393
   14LEU   HD13  216   7.084   1.892   6.604  1.3198 -2.0416  1.6255
   14LEU    CD2  217   7.294   1.720   6.595 -0.0252 -0.1642  0.0032
   14LEU   HD21  218   7.343   1.803   6.541 -0.3879  2.9643  4.0239
   14LEU   HD22  219   7.352   1.625   6.583 -1.0325 -1.0371  1.7084
   14LEU   HD23  220   7.286   1.751   6.701 -1.6152  1.3851 -0.5246
   14LEU      C  221   6.948   1.516   6.414 -0.3007  0.0283 -0.4853
   14LEU      O  222   6.900   1.598   6.336 -0.5882  0.4977  0.1740
   15ALA      N  223   6.999   1.400   6.369 -0.0701  0.2724 -0.8657
   15ALA     HN  224   7.036   1.340   6.440 -0.1583 -2.3378 -2.8800
   15ALA     CA  225   6.989   1.356   6.234  0.6227  0.7937 -1.0928
   15ALA     HA  226   7.013   1.439   6.169 -0.4052  1.4191 -0.6868
   15ALA     CB  227   7.076   1.230   6.214 -0.3448 -0.0511 -0.0947
   15ALA    HB1  228   7.094   1.217   6.106  0.0472 -1.8285  0.1502
   15ALA    HB2  229   7.038   1.137   6.262 -0.7254 -0.9416 -2.0266
   15ALA    HB3  230   7.171   1.253   6.266 -0.4064 -0.1543  0.0657
   15ALA      C  231   6.850   1.332   6.184  0.3784  0.0310 -0.0885
   15ALA      O  232   6.813   1.361   6.070  0.1743  0.2365  0.0310
   16ILE      N  233   6.762   1.278   6.269 -0.4199  0.0665 -0.8790
   16ILE     HN  234   6.801   1.235   6.350  0.7818 -0.2039 -1.5730
   16ILE     CA  235   6.621   1.273   6.243 -0.4075 -0.4316 -0.8602
   16ILE     HA  236   6.605   1.213   6.154 -1.4286 -2.7159  0.7648
   16ILE     CB  237   6.547   1.190   6.343  0.3638 -0.3730 -0.2263
   16ILE     HB  238   6.581   1.228   6.442 -0.8513  0.3574 -0.0679
   16ILE    CG2  239   6.395   1.216   6.338  0.4079  0.0010  0.2501
   16ILE   HG21  240   6.355   1.157   6.424 -1.3181  2.4355  1.2306
   16ILE   HG22  241   6.367   1.183   6.236  0.1751 -3.4938  1.2980
   16ILE   HG23  242   6.362   1.321   6.353  1.9115  0.3239  1.6699
   16ILE    CG1  243   6.577   1.039   6.342  0.2588 -0.4064  0.6074
   16ILE   HG11  244   6.682   1.020   6.311 -0.0199 -1.0310  0.0307
   16ILE   HG12  245   6.508   1.001   6.263  0.1332  1.5195 -0.2757
   16ILE     CD  246   6.548   0.974   6.477  0.5296 -0.4284  0.6544
   16ILE    HD1  247   6.442   0.986   6.508  0.8524 -0.8543  1.9901
   16ILE    HD2  248   6.618   1.016   6.553  1.4055  1.0723 -0.8951
   16ILE    HD3  249   6.575   0.866   6.470 -1.4591 -1.0856  2.1282
   16ILE      C  250   6.559   1.407   6.223  0.1848 -0.0542 -0.2193
   16ILE      O  251   6.482   1.426   6.129 -0.9688 -0.4767  0.6130
   17ALA      N  252   6.588   1.511   6.303 -0.2780 -0.1664  0.1011
   17ALA     HN  253   6.645   1.508   6.384 -0.1446  0.5279  0.0438
   17ALA     CA  254   6.546   1.643   6.267  0.1111 -0.0202  0.1747
   17ALA     HA  255   6.438   1.644   6.260  0.1446  2.3761 -0.9679
   17ALA     CB  256   6.563   1.725   6.396 -0.3502  0.1932  0.0999
   17ALA    HB1  257   6.663   1.742   6.441 -0.7089 -0.9098  1.3574
   17ALA    HB2  258   6.505   1.679   6.478  2.3114 -0.6729  1.6025
   17ALA    HB3  259   6.527   1.829   6.381  0.3254  0.6565  1.6059
   17ALA      C  260   6.602   1.704   6.143  0.1510  0.1806  0.2903
   17ALA      O  261   6.519   1.745   6.061 -0.0211  0.1597  0.4525
   18VAL      N  262   6.734   1.695   6.120  0.1086  0.3530 -0.0257
   18VAL     HN  263   6.780   1.641   6.190  1.1945  0.3213 -0.7481
   18VAL     CA  264   6.803   1.737   6.002 -0.3569  0.9399 -0.0963
   18VAL     HA  265   6.798   1.843   5.982 -0.4586  1.1745  1.0891
   18VAL     CB  266   6.949   1.710   6.023 -0.5611 -0.4202 -0.3111
   18VAL     HB  267   6.947   1.609   6.068 -1.0698 -0.5526 -0.6344
   18VAL    CG1  268   7.029   1.713   5.891 -0.2734 -0.1427 -0.1324
   18VAL   HG11  269   7.007   1.625   5.828 -1.5716  0.6537 -0.8515
   18VAL   HG12  270   7.138   1.711   5.911 -0.1327 -1.2905 -0.9680
   18VAL   HG13  271   7.008   1.797   5.822 -0.6584  0.1517  0.3331
   18VAL    CG2  272   7.002   1.814   6.124 -0.5598 -0.4960 -0.2334
   18VAL   HG21  273   7.108   1.799   6.154 -0.4711  1.6967  0.7358
   18VAL   HG22  274   6.940   1.829   6.215 -0.1360  0.4181 -0.0800
   18VAL   HG23  275   7.008   1.906   6.062 -1.0696  0.3195  0.9004
   18VAL      C  276   6.747   1.670   5.881  0.2085  0.2078  0.0403
   18VAL      O  277   6.713   1.742   5.787  0.2416 -0.2468 -0.3209
   19LEU      N  278   6.716   1.539   5.875  0.0942  0.2633 -0.6800
   19LEU     HN  279   6.739   1.468   5.941 -0.1224 -2.2943 -3.1966
   19LEU     CA  280   6.667   1.472   5.759  0.1490  0.0145 -0.5602
   19LEU     HA  281   6.716   1.514   5.673  0.5174  3.6507  1.2305
   19LEU     CB  282   6.695   1.322   5.740  0.0335 -0.0617 -0.1258
   19LEU    HB1  283   6.644   1.291   5.647  0.7078  2.0845 -1.2854
   19LEU    HB2  284   6.639   1.271   5.822  0.0158  0.9329  0.5087
   19LEU     CG  285   6.843   1.285   5.755  0.0509  0.0433 -0.0396
   19LEU     HG  286   6.897   1.345   5.831 -0.5234  2.1724 -1.2046
   19LEU    CD1  287   6.851   1.133   5.775 -0.4643  0.0724  0.3748
   19LEU   HD11  288   6.959   1.110   5.767 -0.1047  1.9021 -0.5858
   19LEU   HD12  289   6.796   1.070   5.702 -0.2235 -0.9366  1.0381
   19LEU   HD13  290   6.800   1.118   5.873 -3.4351 -2.2207 -1.3398
   19LEU    CD2  291   6.907   1.311   5.617 -0.2215  0.7088 -0.0458
   19LEU   HD21  292   6.860   1.251   5.537 -1.2549  0.6171  0.6212
   19LEU   HD22  293   7.018   1.296   5.615 -0.3142  0.0377 -0.6123
   19LEU   HD23  294   6.896   1.417   5.587  1.1852  1.5504  2.1450
   19LEU      C  295   6.521   1.492   5.734  0.0145 -0.5449 -0.2332
   19LEU      O  296   6.480   1.505   5.619  0.1464  0.0280 -0.2173
   20ALA      N  297   6.441   1.509   5.841  0.6048  0.1041  0.1138
   20ALA     HN  298   6.480   1.511   5.933  1.1926  2.2725 -0.1259
   20ALA     CA  299   6.304   1.549   5.835  0.5615 -0.0695 -0.0884
   20ALA     HA  300   6.254   1.485   5.765  0.1703  0.7219 -0.5464
   20ALA     CB  301   6.237   1.528   5.972 -0.0697  0.3049 -0.3361
   20ALA    HB1  302   6.127   1.541   5.958  0.0812  0.8464 -1.0901
   20ALA    HB2  303   6.269   1.593   6.056  0.2568  1.9963 -1.7087
   20ALA    HB3  304   6.246   1.423   6.008  0.0550 -0.2394 -1.8580
   20ALA      C  305   6.291   1.690   5.790 -0.2640  0.0340  0.4585
   20ALA      O  306   6.215   1.711   5.695  0.2312  0.0881  0.0705
   21ILE      N  307   6.354   1.793   5.849 -0.1185 -0.0333  0.4201
   21ILE     HN  308   6.418   1.778   5.924  1.0585  0.4521 -0.4548
   21ILE     CA  309   6.356   1.927   5.798  0.1897 -0.1430  0.1378
   21ILE     HA  310   6.257   1.970   5.806 -0.2352 -1.4299  3.1390
   21ILE     CB  311   6.429   2.019   5.892  0.1564 -0.2483  0.2688
   21ILE     HB  312   6.537   1.996   5.903 -0.2548 -1.4377  2.4431
   21ILE    CG2  313   6.441   2.162   5.836 -0.5159 -0.4708 -0.4724
   21ILE   HG21  314   6.340   2.204   5.820  0.6537  2.1369 -1.5361
   21ILE   HG22  315   6.495   2.154   5.739 -0.1369  1.1555 -0.4118
   21ILE   HG23  316   6.496   2.231   5.903 -0.1294 -2.5713  1.5249
   21ILE    CG1  317   6.363   2.023   6.030 -0.1633 -0.5088  0.1269
   21ILE   HG11  318   6.349   1.919   6.067 -0.2065 -0.3262  0.6301
   21ILE   HG12  319   6.259   2.060   6.023  0.0916  0.7038  1.9149
   21ILE     CD  320   6.435   2.098   6.142 -0.4498 -0.3825  0.2286
   21ILE    HD1  321   6.455   2.207   6.129 -0.2713 -0.6128 -1.6444
   21ILE    HD2  322   6.536   2.054   6.161 -0.0641  0.2511 -0.2916
   21ILE    HD3  323   6.382   2.084   6.239  0.4439  1.1609  0.9928
   21ILE      C  324   6.391   1.935   5.654  0.0754 -0.1093  0.1122
   21ILE      O  325   6.317   1.992   5.574 -0.5106 -0.2159  0.5765
   22LEU      N  326   6.514   1.891   5.620  0.1844  0.3528 -0.1020
   22LEU     HN  327   6.571   1.854   5.693  1.6370 -0.0806 -1.4149
   22LEU     CA  328   6.569   1.905   5.489 -0.2352 -0.2155 -0.3422
   22LEU     HA  329   6.554   2.007   5.456 -1.6745  0.1146  1.1414
   22LEU     CB  330   6.720   1.876   5.490 -0.1544  0.1957 -0.2297
   22LEU    HB1  331   6.754   1.875   5.384 -1.5801  1.0585 -0.7309
   22LEU    HB2  332   6.732   1.768   5.514 -0.9325  0.2919  0.6163
   22LEU     CG  333   6.807   1.972   5.573  0.0476 -0.3067  0.1413
   22LEU     HG  334   6.782   1.942   5.677  1.3700  0.7411  0.7908
   22LEU    CD1  335   6.957   1.938   5.561  0.1373  0.0899  0.1425
   22LEU   HD11  336   7.005   1.994   5.643 -1.1842 -0.7484  1.5367
   22LEU   HD12  337   7.007   1.961   5.464 -1.7847 -0.8288 -1.1440
   22LEU   HD13  338   6.980   1.832   5.585 -1.0138 -0.2174 -0.0553
   22LEU    CD2  339   6.774   2.121   5.553 -0.1557 -0.3393  0.2324
   22LEU   HD21  340   6.854   2.176   5.606  0.8748 -2.4508  1.0090
   22LEU   HD22  341   6.680   2.137   5.611 -1.2543  1.2705 -1.8947
   22LEU   HD23  342   6.771   2.156   5.448  0.6334 -2.5584 -0.6043
   22LEU      C  343   6.502   1.826   5.383 -0.9199 -0.1078  0.0031
   22LEU      O  344   6.483   1.869   5.269  0.3494  0.0436 -0.1595
   23GLY      N  345   6.458   1.702   5.415 -0.1372 -0.3158  0.2796
   23GLY     HN  346   6.472   1.665   5.506 -2.9333  2.5875  2.1078
   23GLY     CA  347   6.386   1.612   5.331  0.1395 -0.0903 -0.2099
   23GLY    HA1  348   6.375   1.523   5.392  1.9020 -0.8822 -0.9679
   23GLY    HA2  349   6.441   1.607   5.238  1.6277  1.1274  0.5619
   23GLY      C  350   6.255   1.664   5.284  0.1067 -0.0959 -0.1260
   23GLY      O  351   6.212   1.654   5.169 -0.2420 -0.3192  0.0236
   24ASN      N  352   6.174   1.723   5.373 -0.1852 -0.0836 -0.3969
   24ASN     HN  353   6.200   1.729   5.469 -2.0337  0.6072  0.1052
   24ASN     CA  354   6.042   1.768   5.340 -0.1082  0.8295  0.4839
   24ASN     HA  355   5.990   1.718   5.260  2.2626  0.3096 -0.8119
   24ASN     CB  356   5.974   1.747   5.476 -0.3898  0.3479  0.2715
   24ASN    HB1  357   5.873   1.792   5.470 -0.9262 -1.0144 -1.8593
   24ASN    HB2  358   6.041   1.803   5.546  1.7472 -2.1805  0.3955
   24ASN     CG  359   5.951   1.598   5.497  0.1174  0.2681  0.2894
   24ASN    OD1  360   5.869   1.544   5.422  0.1595  0.6819 -0.0587
   24ASN    ND2  361   6.019   1.539   5.599  0.7783 -0.2468 -0.4384
   24ASN   HD21  362   6.002   1.441   5.609 -0.8474 -0.5510 -4.3452
   24ASN   HD22  363   6.084   1.591   5.654 -0.1900 -0.6847  1.1959
   24ASN      C  364   6.045   1.908   5.288  0.0699  0.6708  0.0659
   24ASN      O  365   5.960   1.933   5.202 -0.0555 -0.3367 -0.1269
   25VAL      N  366   6.133   2.001   5.329  0.4956  0.0649  0.5401
   25VAL     HN  367   6.204   1.989   5.399 -0.2259 -0.9698  1.1183
   25VAL     CA  368   6.141   2.125   5.260  0.6079 -0.0693  0.3105
   25VAL     HA  369   6.042   2.168   5.250 -0.1678 -2.2194 -2.2026
   25VAL     CB  370   6.220   2.231   5.331  0.2849  0.0770  0.4544
   25VAL     HB  371   6.193   2.236   5.439 -0.1765 -0.1115  0.3487
   25VAL    CG1  372   6.372   2.211   5.334  0.2784  0.0664  0.7649
   25VAL   HG11  373   6.402   2.245   5.232  0.1401 -0.3498  0.5824
   25VAL   HG12  374   6.405   2.105   5.338  0.3514  0.0038 -0.7528
   25VAL   HG13  375   6.427   2.276   5.406  1.6205  1.3916 -1.3294
   25VAL    CG2  376   6.178   2.374   5.291  0.4476  0.0742  0.2688
   25VAL   HG21  377   6.201   2.393   5.184 -1.2566  0.7105 -0.0291
   25VAL   HG22  378   6.225   2.453   5.353 -1.9063 -0.1365  2.5541
   25VAL   HG23  379   6.070   2.394   5.309  0.9450  2.4242  0.9750
   25VAL      C  380   6.181   2.108   5.117 -0.6275 -0.2697 -0.0248
   25VAL      O  381   6.134   2.180   5.029  0.1688  0.2564 -0.0312
   26LEU      N  382   6.260   2.003   5.086  0.5327  0.5266  0.1554
   26LEU     HN  383   6.308   1.946   5.152  0.6178 -0.0308 -0.3819
   26LEU     CA  384   6.301   1.974   4.953 -0.1568 -0.1234  0.0792
   26LEU     HA  385   6.352   2.060   4.912  0.9461 -1.2802 -1.1107
   26LEU     CB  386   6.409   1.865   4.942 -0.3980 -0.3718  0.1552
   26LEU    HB1  387   6.373   1.774   4.996  1.7613 -2.2980 -1.4438
   26LEU    HB2  388   6.497   1.902   4.999 -0.9508  0.0707  0.7328
   26LEU     CG  389   6.464   1.824   4.805  0.3776  0.2772  0.2618
   26LEU     HG  390   6.382   1.808   4.730 -0.8426  0.7727  1.4481
   26LEU    CD1  391   6.557   1.929   4.743 -0.5162  0.7892 -0.2457
   26LEU   HD11  392   6.501   2.025   4.742 -0.8770  0.5922  0.3394
   26LEU   HD12  393   6.600   1.915   4.642  0.0141  1.2030 -0.0822
   26LEU   HD13  394   6.649   1.939   4.805 -1.1885 -0.3980  0.9918
   26LEU    CD2  395   6.532   1.686   4.814 -0.2352 -0.0889 -0.4605
   26LEU   HD21  396   6.593   1.651   4.728  0.9365 -1.2651  0.7966
   26LEU   HD22  397   6.465   1.603   4.844  0.8946 -1.2514 -1.0862
   26LEU   HD23  398   6.599   1.688   4.903 -2.0889 -0.8864  1.0098
   26LEU      C  399   6.185   1.937   4.867 -0.1093 -0.5317  0.1890
   26LEU      O  400   6.176   1.994   4.759  0.3271  0.6557  0.7695
   27VAL      N  401   6.095   1.847   4.912 -0.2613 -0.6402 -0.3161
   27VAL     HN  402   6.107   1.817   5.007  0.4152  2.1922  0.5939
   27VAL     CA  403   5.973   1.801   4.854 -0.6435  0.0170 -0.0500
   27VAL     HA  404   5.999   1.779   4.752 -0.2129 -1.2144  0.3056
   27VAL     CB  405   5.901   1.687   4.921 -0.1177 -0.1274  0.2764
   27VAL     HB  406   5.898   1.699   5.031  1.4555  2.6573  0.1162
   27VAL    CG1  407   5.755   1.664   4.879  0.0724 -0.2364 -0.3437
   27VAL   HG11  408   5.698   1.744   4.930 -1.2793 -0.4873 -1.3936
   27VAL   HG12  409   5.724   1.565   4.919 -2.5908  0.4379 -0.5283
   27VAL   HG13  410   5.736   1.653   4.770  3.6572  0.5033 -1.1826
   27VAL    CG2  411   5.976   1.557   4.885 -0.0315 -0.0711  0.2501
   27VAL   HG21  412   5.929   1.472   4.940 -1.3182 -0.0131 -0.7129
   27VAL   HG22  413   6.083   1.560   4.914  0.2124  1.4316 -0.7303
   27VAL   HG23  414   5.966   1.525   4.779  1.8989 -0.6387  0.2137
   27VAL      C  415   5.891   1.923   4.835  0.0795  0.5056 -0.0736
   27VAL      O  416   5.847   1.947   4.722 -0.4344  0.2851  0.0768
   28CYS      N  417   5.865   2.017   4.928  0.0253  0.3358  0.0818
   28CYS     HN  418   5.904   1.999   5.018  1.8965 -2.5246 -1.1397
   28CYS     CA  419   5.763   2.115   4.906  0.2323  0.4617 -0.3272
   28CYS     HA  420   5.689   2.066   4.844  0.7446 -2.0497  0.9302
   28CYS     CB  421   5.716   2.192   5.030  0.4085 -0.4914  0.3451
   28CYS    HB1  422   5.645   2.272   5.001  0.9345 -0.1305  0.0162
   28CYS    HB2  423   5.806   2.241   5.075  1.4728 -2.7855  0.8470
   28CYS     SG  424   5.634   2.078   5.145 -0.1066 -0.3767  0.0938
   28CYS    HG1  425   5.728   1.986   5.138  0.8930  0.5731  0.6602
   28CYS      C  426   5.813   2.219   4.812  0.1397  0.4657 -0.3718
   28CYS      O  427   5.738   2.269   4.728 -0.4613  0.0958 -0.0648
   29TRP      N  428   5.943   2.251   4.809  0.2736 -0.0183  0.3203
   29TRP     HN  429   5.991   2.215   4.890 -1.8664  0.7462  2.0301
   29TRP     CA  430   6.014   2.328   4.711  0.3703 -0.2807  0.1815
   29TRP     HA  431   5.968   2.425   4.708  0.4972 -0.2270 -0.0158
   29TRP     CB  432   6.161   2.335   4.754  0.4292 -0.4685  0.0098
   29TRP    HB1  433   6.194   2.231   4.775  0.4557 -0.0046  2.5352
   29TRP    HB2  434   6.174   2.392   4.848  0.3585  0.7186 -0.6736
   29TRP     CG  435   6.258   2.391   4.655  0.5510 -0.1725  0.2939
   29TRP    CD1  436   6.294   2.522   4.648  0.3671 -0.1478 -0.2491
   29TRP    HD1  437   6.248   2.587   4.721  0.7560  1.0563 -1.0414
   29TRP    NE1  438   6.388   2.537   4.549 -0.3422  0.3077 -0.8625
   29TRP    HE1  439   6.452   2.610   4.537 -1.0925  0.8936 -1.3773
   29TRP    CE2  440   6.414   2.414   4.495 -0.3871  0.1117 -0.4421
   29TRP    CD2  441   6.341   2.318   4.563  0.6384 -0.1313  0.3403
   29TRP    CE3  442   6.360   2.186   4.536 -0.3474 -0.2734  0.2999
   29TRP    HE3  443   6.293   2.117   4.585 -2.8167  1.8968  0.2149
   29TRP    CZ3  444   6.450   2.145   4.441 -0.1566  0.1725  0.2864
   29TRP    HZ3  445   6.469   2.043   4.412 -1.6279  0.2762 -1.1999
   29TRP    CZ2  446   6.511   2.374   4.408 -0.0685  0.0321 -0.0516
   29TRP    HZ2  447   6.562   2.452   4.354  0.5993 -0.4150 -0.0764
   29TRP    CH2  448   6.533   2.240   4.385 -0.2078  0.0122 -0.0692
   29TRP    HH2  449   6.614   2.205   4.324  1.1138  1.3774  0.8240
   29TRP      C  450   6.012   2.263   4.577  0.1579  0.6192 -0.2578
   29TRP      O  451   5.995   2.334   4.478  0.3825  0.3785 -0.4734
   30ALA      N  452   6.029   2.131   4.559  0.1016  0.6236 -0.3407
   30ALA     HN  453   6.046   2.064   4.631 -2.2215 -1.5532 -1.6791
   30ALA     CA  454   6.030   2.058   4.436 -0.3537 -0.3785  0.2350
   30ALA     HA  455   6.091   2.116   4.369 -2.0612 -0.4093 -1.4431
   30ALA     CB  456   6.088   1.916   4.448  0.4354 -0.1022 -0.2469
   30ALA    HB1  457   6.187   1.914   4.497 -0.6057  0.6462  2.0489
   30ALA    HB2  458   6.081   1.860   4.352 -1.4936 -0.2306 -0.0678
   30ALA    HB3  459   6.028   1.852   4.516 -0.4487 -1.8496 -2.5323
   30ALA      C  460   5.897   2.063   4.369 -0.1772  0.9388 -0.0542
   30ALA      O  461   5.890   2.087   4.248 -0.2581  0.4389 -0.1524
   31VAL      N  462   5.790   2.055   4.450 -0.2282  0.2165 -0.1859
   31VAL     HN  463   5.806   2.037   4.547 -0.1925 -1.0554 -0.4075
   31VAL     CA  464   5.657   2.079   4.405 -0.3463  0.2419  0.1706
   31VAL     HA  465   5.633   2.027   4.313  0.5560  3.6495 -2.1845
   31VAL     CB  466   5.560   2.038   4.512  0.1493  0.5027  0.7259
   31VAL     HB  467   5.551   2.106   4.599 -2.1562  1.8341 -0.4402
   31VAL    CG1  468   5.418   2.040   4.452  0.3079  0.1775  0.3267
   31VAL   HG11  469   5.383   2.137   4.410  0.9174 -0.0915 -0.8560
   31VAL   HG12  470   5.355   1.999   4.534  0.1944 -1.0989 -0.3833
   31VAL   HG13  471   5.421   1.973   4.364  0.9463 -0.1099  0.5604
   31VAL    CG2  472   5.585   1.890   4.549 -0.1177  0.2943  0.0953
   31VAL   HG21  473   5.686   1.864   4.585 -0.6907  0.8344  2.2602
   31VAL   HG22  474   5.585   1.841   4.449  0.6263  0.4295  0.0238
   31VAL   HG23  475   5.502   1.848   4.609  0.6574 -2.2808 -0.5189
   31VAL      C  476   5.631   2.219   4.362  0.6113  0.2936 -0.2575
   31VAL      O  477   5.563   2.243   4.262  0.3121 -0.2625 -0.1885
   32TRP      N  478   5.685   2.320   4.432  0.1531  0.1645  0.2939
   32TRP     HN  479   5.742   2.304   4.512 -0.8093  0.3480  1.0169
   32TRP     CA  480   5.676   2.458   4.396  0.2174  0.0953  0.0002
   32TRP     HA  481   5.571   2.472   4.375 -0.4147 -0.3407  2.4757
   32TRP     CB  482   5.738   2.543   4.509  0.6284  0.0892 -0.2217
   32TRP    HB1  483   5.849   2.543   4.499  0.6167 -2.4819 -1.1842
   32TRP    HB2  484   5.713   2.499   4.608  1.6701  1.6532  0.7777
   32TRP     CG  485   5.684   2.682   4.515 -0.3728 -0.2814 -0.4480
   32TRP    CD1  486   5.754   2.778   4.449 -0.2194 -0.1005 -0.0278
   32TRP    HD1  487   5.845   2.755   4.396 -0.0101  1.3649 -0.3650
   32TRP    NE1  488   5.715   2.901   4.496 -0.1990 -0.2207  0.3074
   32TRP    HE1  489   5.762   2.986   4.497  0.4383 -0.5517 -0.2334
   32TRP    CE2  490   5.607   2.884   4.578 -0.2176  0.1493  0.3617
   32TRP    CD2  491   5.586   2.748   4.596 -0.0193  0.0321 -0.2750
   32TRP    CE3  492   5.497   2.703   4.688 -0.0372  0.1932 -0.2123
   32TRP    HE3  493   5.479   2.598   4.710 -2.6322  0.1512 -2.1219
   32TRP    CZ3  494   5.414   2.793   4.749 -0.8733 -0.3271 -0.5579
   32TRP    HZ3  495   5.337   2.760   4.817 -0.0267 -1.2304 -0.0202
   32TRP    CZ2  496   5.538   2.974   4.653 -0.0805  0.4252  0.1591
   32TRP    HZ2  497   5.567   3.077   4.641 -1.6786  1.0123  1.0249
   32TRP    CH2  498   5.435   2.928   4.732  0.1809 -0.4044  0.0334
   32TRP    HH2  499   5.377   3.007   4.779  0.1118 -0.5504  0.1931
   32TRP      C  500   5.738   2.493   4.266 -0.0847 -0.3994 -0.2769
   32TRP      O  501   5.682   2.571   4.188 -0.1671  0.0519  0.2295
   33LEU      N  502   5.858   2.437   4.245  0.2789 -0.0499  0.8625
   33LEU     HN  503   5.889   2.376   4.318  0.6296 -0.0494  0.7177
   33LEU     CA  504   5.944   2.451   4.132 -0.1795 -0.6939  0.4333
   33LEU     HA  505   5.972   2.555   4.121 -2.4413 -0.2033 -1.6823
   33LEU     CB  506   6.077   2.380   4.164  0.1135 -0.3836 -0.0766
   33LEU    HB1  507   6.066   2.270   4.167  0.8192 -0.4404  0.3721
   33LEU    HB2  508   6.089   2.395   4.273 -0.5269 -1.8904  0.2210
   33LEU     CG  509   6.198   2.422   4.079  0.0124 -0.2686 -0.1645
   33LEU     HG  510   6.166   2.414   3.973  2.2637 -1.7159 -0.8022
   33LEU    CD1  511   6.252   2.563   4.108 -1.0100 -0.0618  0.8008
   33LEU   HD11  512   6.176   2.643   4.099  1.0383  2.0402  1.4431
   33LEU   HD12  513   6.337   2.580   4.039 -0.9257 -1.0529  0.6427
   33LEU   HD13  514   6.295   2.572   4.210 -0.1242  3.2447  0.2473
   33LEU    CD2  515   6.321   2.331   4.094  0.3511  0.2182 -0.0051
   33LEU   HD21  516   6.423   2.375   4.091  0.0398  0.9672 -2.7553
   33LEU   HD22  517   6.321   2.248   4.020  0.0100  0.1422  0.0807
   33LEU   HD23  518   6.323   2.276   4.190  2.7361  1.3369  0.6713
   33LEU      C  519   5.890   2.400   4.003 -0.1214  0.2364  0.0343
   33LEU      O  520   5.909   2.463   3.898 -0.0146  0.1412 -0.0040
   34ASN      N  521   5.833   2.278   3.995 -0.4343  0.3824  0.0069
   34ASN     HN  522   5.815   2.222   4.075  0.1124  0.3997  0.1441
   34ASN     CA  523   5.820   2.210   3.870  0.1544  0.0376  0.1290
   34ASN     HA  524   5.857   2.269   3.788 -3.0770  1.4444 -0.4739
   34ASN     CB  525   5.902   2.081   3.892  0.0882  0.0186  0.2634
   34ASN    HB1  526   5.842   2.024   3.966 -0.5139  0.2122 -0.0684
   34ASN    HB2  527   5.997   2.124   3.930  0.0018  0.2331  0.2417
   34ASN     CG  528   5.921   1.998   3.766  0.1163  0.1339  0.1909
   34ASN    OD1  529   5.916   2.057   3.659 -0.1537 -0.1433  0.0491
   34ASN    ND2  530   5.930   1.863   3.779  0.4996  0.1390  0.0064
   34ASN   HD21  531   5.947   1.800   3.704 -1.9367 -4.1679  2.6434
   34ASN   HD22  532   5.937   1.831   3.874  1.5821 -0.5834 -0.3063
   34ASN      C  533   5.678   2.180   3.833 -0.1173  0.8027  0.5287
   34ASN      O  534   5.603   2.126   3.914  0.2653  0.2502  0.5210
   35SER      N  535   5.635   2.222   3.713  0.0767  0.6876  0.4178
   35SER     HN  536   5.702   2.268   3.654  1.7706 -1.9039  0.1430
   35SER     CA  537   5.502   2.210   3.663  0.4218 -0.8510 -0.1632
   35SER     HA  538   5.443   2.256   3.740  3.3067  1.4975  0.8082
   35SER     CB  539   5.482   2.289   3.532  0.2952  0.1371  0.4441
   35SER    HB1  540   5.473   2.396   3.559 -0.3354  0.2037 -0.0017
   35SER    HB2  541   5.390   2.259   3.478  1.3246 -1.1175 -0.6776
   35SER     OG  542   5.599   2.278   3.452 -0.0383 -0.1693 -0.0024
   35SER    HG1  543   5.565   2.314   3.370  0.5713  0.2570 -0.0672
   35SER      C  544   5.452   2.070   3.648 -0.2696 -0.5997 -0.2344
   35SER      O  545   5.333   2.044   3.668 -0.2106  0.1871  1.2989
   36ASN      N  546   5.540   1.971   3.625  0.7437  0.2197  0.0671
   36ASN     HN  547   5.633   2.006   3.613  0.7792 -0.1220 -0.6704
   36ASN     CA  548   5.513   1.831   3.615  0.1529  0.3633 -0.4214
   36ASN     HA  549   5.427   1.819   3.552  0.0524 -2.1428  0.0957
   36ASN     CB  550   5.641   1.764   3.564  0.3400  0.2427  0.1907
   36ASN    HB1  551   5.729   1.788   3.628  0.4484  0.6901 -0.1172
   36ASN    HB2  552   5.663   1.802   3.461  1.6068  0.9850  0.7091
   36ASN     CG  553   5.638   1.612   3.555 -0.4114  0.2713 -0.0762
   36ASN    OD1  554   5.728   1.553   3.614 -0.3175  0.2726 -0.2179
   36ASN    ND2  555   5.541   1.552   3.482 -0.1463  0.1580 -0.3361
   36ASN   HD21  556   5.458   1.603   3.458  0.3460  1.1245  0.0042
   36ASN   HD22  557   5.550   1.454   3.463  2.3279  0.2558  0.0760
   36ASN      C  558   5.468   1.770   3.743 -0.4103  0.6422 -0.4840
   36ASN      O  559   5.380   1.684   3.742  0.2502 -0.0555  0.0380
   37LEU      N  560   5.522   1.820   3.856  0.1917 -0.1880 -0.3944
   37LEU     HN  561   5.598   1.884   3.849  0.2921 -0.3737 -1.0568
   37LEU     CA  562   5.497   1.778   3.990  0.0174  0.1704 -0.3133
   37LEU     HA  563   5.470   1.673   3.989 -0.1003  0.2016 -1.2495
   37LEU     CB  564   5.616   1.799   4.084 -0.1302  0.1956 -0.1286
   37LEU    HB1  565   5.587   1.773   4.188  1.3044 -0.8544  0.0415
   37LEU    HB2  566   5.636   1.909   4.087  0.0897  0.2953 -2.8062
   37LEU     CG  567   5.739   1.718   4.039 -0.4350 -0.4679  0.2179
   37LEU     HG  568   5.781   1.757   3.944  0.1740  0.4754  0.8532
   37LEU    CD1  569   5.857   1.751   4.132 -0.3515  0.3000 -0.1465
   37LEU   HD11  570   5.945   1.690   4.104  0.9426  1.8954  0.2934
   37LEU   HD12  571   5.838   1.724   4.239  1.6340 -0.0669  0.1520
   37LEU   HD13  572   5.878   1.860   4.123 -0.3445  0.1412 -2.4265
   37LEU    CD2  573   5.717   1.568   4.018  0.2557 -0.5551  0.0730
   37LEU   HD21  574   5.657   1.534   4.106  1.7481 -4.0256 -0.0714
   37LEU   HD22  575   5.817   1.520   4.027  0.3837 -0.1948  0.6340
   37LEU   HD23  576   5.669   1.550   3.919  1.4239 -1.1743 -0.3969
   37LEU      C  577   5.384   1.859   4.044  0.1106  0.1529 -0.0911
   37LEU      O  578   5.350   1.855   4.162  0.1199  0.2151 -0.0861
   38GLN      N  579   5.316   1.937   3.957 -0.1770 -0.2995 -0.2726
   38GLN     HN  580   5.349   1.946   3.864 -0.5361  0.3649 -0.3352
   38GLN     CA  581   5.203   2.009   4.007  0.1661  0.1631 -0.1554
   38GLN     HA  582   5.205   2.018   4.114 -2.7386 -0.1451  0.0133
   38GLN     CB  583   5.203   2.156   3.963  0.6674  0.2252  0.0492
   38GLN    HB1  584   5.102   2.198   3.941  1.0609  0.6717 -0.9482
   38GLN    HB2  585   5.254   2.149   3.865  1.0632 -4.9943  0.3626
   38GLN     CG  586   5.274   2.250   4.060  0.1621  0.1533  0.4965
   38GLN    HG1  587   5.345   2.181   4.110 -0.2720 -1.8451 -1.4713
   38GLN    HG2  588   5.198   2.290   4.130  1.0416  2.4387  0.2592
   38GLN     CD  589   5.343   2.365   3.988  0.0612 -0.3864 -0.4745
   38GLN    OE1  590   5.284   2.431   3.903  0.0070  0.3401  0.1163
   38GLN    NE2  591   5.468   2.399   4.030 -0.2127 -0.2648  0.2591
   38GLN   HE21  592   5.511   2.345   4.103  0.4458  0.5700  0.5081
   38GLN   HE22  593   5.513   2.473   3.980  3.3853 -2.4424 -0.1135
   38GLN      C  594   5.079   1.929   3.987 -0.2382  0.7748 -0.1179
   38GLN      O  595   5.023   1.917   3.878 -0.3018 -0.1683  0.0101
   39ASN      N  596   5.018   1.867   4.090 -0.1630  0.6530 -0.1462
   39ASN     HN  597   5.053   1.887   4.181 -0.2158 -1.9864  0.5604
   39ASN     CA  598   4.906   1.778   4.089  0.3178  0.0324  0.5278
   39ASN     HA  599   4.835   1.836   4.033  0.1749 -2.4299 -2.0688
   39ASN     CB  600   4.921   1.654   3.999 -0.1256  0.3482  0.0154
   39ASN    HB1  601   4.977   1.673   3.904  0.8657 -0.0660  0.5045
   39ASN    HB2  602   4.821   1.610   3.979  1.4094 -3.0754 -0.8878
   39ASN     CG  603   4.999   1.545   4.071 -0.2911  0.1398 -0.1194
   39ASN    OD1  604   5.031   1.558   4.189 -0.4497 -0.0314 -0.0578
   39ASN    ND2  605   5.043   1.439   3.999  0.0560  0.2525 -0.0773
   39ASN   HD21  606   5.091   1.369   4.051 -1.6093  0.7579  2.2622
   39ASN   HD22  607   5.028   1.427   3.900 -2.4430  1.0704  0.1493
   39ASN      C  608   4.852   1.763   4.227 -0.2456  0.3185  0.3421
   39ASN      O  609   4.922   1.801   4.321  0.7499  0.1098 -0.2997
   40VAL      N  610   4.725   1.719   4.243 -0.1814 -0.1520 -0.4119
   40VAL     HN  611   4.672   1.718   4.159 -0.6158  1.4751 -0.2014
   40VAL     CA  612   4.655   1.689   4.363  0.1133 -0.2901 -0.2722
   40VAL     HA  613   4.650   1.780   4.420  0.8174  0.2794 -1.0994
   40VAL     CB  614   4.519   1.636   4.327  0.0441 -0.0410 -0.3812
   40VAL     HB  615   4.539   1.548   4.261 -1.2366 -1.3287  0.8711
   40VAL    CG1  616   4.448   1.568   4.445  0.8095 -0.3018 -0.0635
   40VAL   HG11  617   4.464   1.618   4.543  0.5300  1.2269 -0.7720
   40VAL   HG12  618   4.494   1.468   4.459  0.2132 -0.7200 -0.9536
   40VAL   HG13  619   4.339   1.549   4.431  0.8469  0.2325 -1.1909
   40VAL    CG2  620   4.444   1.759   4.273 -0.3021 -0.0181  0.1475
   40VAL   HG21  621   4.354   1.722   4.219 -0.8480  1.0363  0.3105
   40VAL   HG22  622   4.508   1.799   4.192  0.7585  0.6214  1.2777
   40VAL   HG23  623   4.424   1.839   4.346  0.4274 -0.0061  0.3341
   40VAL      C  624   4.733   1.591   4.443  0.3356  0.2339  0.1557
   40VAL      O  625   4.754   1.605   4.564  0.3471 -0.0838  0.1920
   41THR      N  626   4.790   1.485   4.383  0.4827  0.0677  0.5849
   41THR     HN  627   4.768   1.461   4.289 -0.2133 -1.6709  1.1466
   41THR     CA  628   4.860   1.386   4.459  0.6148  0.0354  0.4198
   41THR     HA  629   4.789   1.349   4.532  0.5719  0.3669  0.5470
   41THR     CB  630   4.917   1.275   4.375  0.0038 -0.0158  0.0676
   41THR     HB  631   5.002   1.307   4.312 -0.6521 -0.2295 -0.9469
   41THR    OG1  632   4.822   1.223   4.283 -0.1269  0.2816  0.0336
   41THR    HG1  633   4.743   1.195   4.331 -2.5321  0.2372 -3.5145
   41THR    CG2  634   4.975   1.156   4.453  0.0628 -0.1499 -0.1799
   41THR   HG21  635   5.026   1.085   4.385 -1.4279 -1.2540 -0.2139
   41THR   HG22  636   4.884   1.108   4.496 -0.3208  1.3892  0.7864
   41THR   HG23  637   5.045   1.181   4.536  0.7165 -0.3091 -0.6757
   41THR      C  638   4.972   1.448   4.534  0.2528  0.4280  0.6404
   41THR      O  639   4.987   1.412   4.651  0.7141 -0.5272  0.3005
   42ASN      N  640   5.057   1.533   4.475  0.1301 -0.1750 -0.4217
   42ASN     HN  641   5.031   1.553   4.380 -2.8059  0.6750  0.4659
   42ASN     CA  642   5.163   1.608   4.535  0.1891 -0.6423  0.0638
   42ASN     HA  643   5.220   1.542   4.599  2.6507 -0.5733 -1.9101
   42ASN     CB  644   5.261   1.652   4.425 -0.3268  0.0953 -0.1116
   42ASN    HB1  645   5.344   1.715   4.462 -1.1854  0.7517  0.7485
   42ASN    HB2  646   5.204   1.701   4.343 -1.1408  0.8542  0.8819
   42ASN     CG  647   5.334   1.532   4.365  0.0197  0.1639  0.1724
   42ASN    OD1  648   5.336   1.422   4.420 -0.6803 -0.1764 -0.4651
   42ASN    ND2  649   5.400   1.557   4.248 -0.0242 -0.0373  0.1060
   42ASN   HD21  650   5.422   1.649   4.216  1.9609  0.6158  2.9969
   42ASN   HD22  651   5.461   1.490   4.206 -0.0346 -0.8701  1.3490
   42ASN      C  652   5.124   1.724   4.621  0.3654 -0.6411  0.1434
   42ASN      O  653   5.201   1.754   4.712  0.3590  0.2948 -0.1509
   43TYR      N  654   5.005   1.786   4.610  0.7031  0.0772  0.4748
   43TYR     HN  655   4.937   1.765   4.540 -1.0103  0.7366  1.8576
   43TYR     CA  656   4.956   1.883   4.702  0.4590  0.0773  0.3452
   43TYR     HA  657   5.041   1.947   4.719 -0.1849  1.1189 -0.2733
   43TYR     CB  658   4.835   1.963   4.650  0.4363  0.0886  0.4137
   43TYR    HB1  659   4.796   2.030   4.729 -0.3156  0.2238 -0.0591
   43TYR    HB2  660   4.752   1.895   4.621 -1.2276  1.7544  1.1085
   43TYR     CG  661   4.857   2.050   4.531 -0.3599  0.0214  0.2094
   43TYR    CD1  662   4.974   2.110   4.490 -0.3112  0.1205  0.4886
   43TYR    HD1  663   5.067   2.095   4.542 -0.0139 -0.2078 -0.1247
   43TYR    CE1  664   4.983   2.181   4.372 -0.4648 -0.4431  0.1325
   43TYR    HE1  665   5.073   2.231   4.341 -1.3471  1.1299 -0.0375
   43TYR     CZ  666   4.870   2.202   4.296  0.1804  0.6942 -0.5246
   43TYR     OH  667   4.870   2.284   4.181 -0.3373  0.0792 -0.9647
   43TYR     HH  668   4.940   2.348   4.196  0.5606 -0.7368 -1.4904
   43TYR    CD2  669   4.744   2.076   4.457 -0.0857  0.8085  0.0539
   43TYR    HD2  670   4.650   2.041   4.496  0.0989 -0.2363 -0.4023
   43TYR    CE2  671   4.753   2.145   4.339  0.5777 -0.0487 -0.4116
   43TYR    HE2  672   4.663   2.156   4.280 -0.2535 -2.0458  0.4044
   43TYR      C  673   4.926   1.826   4.837  0.4455 -0.3420  0.1668
   43TYR      O  674   4.947   1.888   4.941 -0.0881 -0.0332  0.0943
   44PHE      N  675   4.875   1.702   4.833 -0.1728 -0.0898  0.0888
   44PHE     HN  676   4.854   1.663   4.744  0.2770 -1.1804  0.4428
   44PHE     CA  677   4.859   1.611   4.943 -0.4345 -0.1610 -0.0052
   44PHE     HA  678   4.805   1.656   5.025 -0.5847 -1.0077  0.3721
   44PHE     CB  679   4.781   1.484   4.908  0.1324 -0.4320 -0.3039
   44PHE    HB1  680   4.766   1.427   5.002  0.3625 -2.5944 -1.5239
   44PHE    HB2  681   4.835   1.418   4.837  0.8286 -0.1756 -0.0134
   44PHE     CG  682   4.642   1.518   4.864  0.0978 -0.2088 -0.0267
   44PHE    CD1  683   4.575   1.633   4.895  0.4117  0.0919 -0.4542
   44PHE    HD1  684   4.626   1.713   4.948 -0.8608  1.3261 -1.0222
   44PHE    CE1  685   4.439   1.651   4.881  0.3282 -0.0212  0.1643
   44PHE    HE1  686   4.386   1.736   4.921 -1.3108 -0.8447 -0.1669
   44PHE     CZ  687   4.369   1.547   4.824  0.3356  0.0552  0.0155
   44PHE     HZ  688   4.262   1.557   4.818  0.2053  0.5710  2.1331
   44PHE    CD2  689   4.572   1.417   4.802  0.1330  0.0281 -0.4535
   44PHE    HD2  690   4.634   1.330   4.782  1.2968  0.8996 -0.7338
   44PHE    CE2  691   4.437   1.433   4.788  0.0128 -0.2477  0.3638
   44PHE    HE2  692   4.378   1.348   4.757  0.1021 -0.0700 -0.3136
   44PHE      C  693   4.990   1.577   5.006 -0.4090 -0.1775 -0.0677
   44PHE      O  694   5.011   1.577   5.127  0.1624 -0.2551 -0.1620
   45VAL      N  695   5.093   1.549   4.924 -0.4871 -0.0202 -0.2227
   45VAL     HN  696   5.085   1.550   4.825 -1.8331  1.1335 -0.1180
   45VAL     CA  697   5.226   1.521   4.970 -0.4608 -0.0178 -0.2975
   45VAL     HA  698   5.220   1.460   5.059  2.4303  1.3101  0.9309
   45VAL     CB  699   5.304   1.439   4.871 -0.5309 -0.1704 -0.2281
   45VAL     HB  700   5.283   1.486   4.772  0.7175  0.2908 -0.2873
   45VAL    CG1  701   5.456   1.444   4.888 -0.5150 -0.2379 -0.3471
   45VAL   HG11  702   5.506   1.376   4.816  0.7889  1.0614 -0.7272
   45VAL   HG12  703   5.483   1.428   4.995 -0.9611 -0.5632 -0.2832
   45VAL   HG13  704   5.488   1.548   4.862 -1.3043  0.2970  0.7564
   45VAL    CG2  705   5.243   1.298   4.866  0.5222 -0.6790  0.8594
   45VAL   HG21  706   5.212   1.270   4.969  2.7301  4.9682  3.4815
   45VAL   HG22  707   5.306   1.227   4.807  0.2803 -0.9121  0.8820
   45VAL   HG23  708   5.146   1.307   4.812  1.3059 -1.9188 -0.8332
   45VAL      C  709   5.292   1.643   5.023 -0.1523 -0.3592  0.1074
   45VAL      O  710   5.366   1.640   5.122 -0.0656 -0.3445  0.0433
   46VAL      N  711   5.260   1.764   4.973 -0.0106 -0.4439 -0.1879
   46VAL     HN  712   5.208   1.762   4.888 -0.4614 -0.2081  0.0797
   46VAL     CA  713   5.306   1.885   5.033 -0.0809 -0.4546 -0.1121
   46VAL     HA  714   5.414   1.892   5.031  0.0423 -2.1492 -0.9509
   46VAL     CB  715   5.269   2.004   4.950 -0.8098 -0.5995  0.0010
   46VAL     HB  716   5.163   1.990   4.921 -0.8910 -0.0542  0.0201
   46VAL    CG1  717   5.289   2.137   5.024  0.1148 -0.4989 -0.4188
   46VAL   HG11  718   5.211   2.145   5.103  0.1553  1.3933 -0.5289
   46VAL   HG12  719   5.272   2.229   4.965  4.1103  1.6052  1.3095
   46VAL   HG13  720   5.385   2.155   5.078  0.5959  0.0589 -1.4281
   46VAL    CG2  721   5.354   2.019   4.823 -0.5128 -0.9065  0.1615
   46VAL   HG21  722   5.462   2.009   4.848 -0.3549 -0.2607 -0.2107
   46VAL   HG22  723   5.335   2.117   4.773 -0.4515 -0.9492  0.0543
   46VAL   HG23  724   5.335   1.938   4.749 -2.1701 -2.3643  2.0934
   46VAL      C  725   5.253   1.900   5.171 -0.0358  1.1614 -0.2499
   46VAL      O  726   5.314   1.958   5.261  0.2074 -0.0933  0.4105
   47SER      N  727   5.130   1.857   5.204  0.3645 -0.1823 -0.4411
   47SER     HN  728   5.069   1.816   5.137  0.3415 -1.3318  0.2534
   47SER     CA  729   5.076   1.877   5.336  0.0690 -0.2635 -0.5478
   47SER     HA  730   5.103   1.978   5.363 -0.8852  0.0974 -0.9171
   47SER     CB  731   4.923   1.869   5.331  0.0366  0.1655 -0.1951
   47SER    HB1  732   4.900   1.771   5.285 -1.9641  0.0796  0.8550
   47SER    HB2  733   4.878   1.949   5.268 -1.5556 -2.5330 -2.7022
   47SER     OG  734   4.860   1.860   5.459 -0.3709 -0.0647 -0.4107
   47SER    HG1  735   4.859   1.766   5.480 -1.9797  0.0444  0.0944
   47SER      C  736   5.134   1.788   5.440 -0.2118  0.1587 -0.0233
   47SER      O  737   5.169   1.823   5.552  0.4975 -0.1350 -0.1440
   48LEU      N  738   5.156   1.662   5.395  0.2707  0.2172  0.0406
   48LEU     HN  739   5.130   1.642   5.301  2.1842 -0.0992 -0.4561
   48LEU     CA  740   5.222   1.559   5.468  0.0871 -0.1826 -0.3511
   48LEU     HA  741   5.172   1.538   5.562 -1.5221 -0.3671 -1.2282
   48LEU     CB  742   5.215   1.428   5.389 -0.1737 -0.4470  0.1026
   48LEU    HB1  743   5.271   1.435   5.293 -1.0684  1.1572 -0.3293
   48LEU    HB2  744   5.107   1.407   5.379 -0.4475  0.8648  0.0697
   48LEU     CG  745   5.272   1.303   5.458  0.5514 -0.1674  0.0287
   48LEU     HG  746   5.381   1.309   5.472  1.3650 -1.9360 -3.9284
   48LEU    CD1  747   5.200   1.262   5.588 -0.1157  0.3179 -0.1816
   48LEU   HD11  748   5.095   1.298   5.582 -1.7164 -3.8995 -0.7655
   48LEU   HD12  749   5.246   1.302   5.681 -1.4510  0.8424  0.2717
   48LEU   HD13  750   5.197   1.152   5.603  1.1513  0.2141 -0.5905
   48LEU    CD2  751   5.251   1.190   5.354  0.4921 -0.0673 -0.0681
   48LEU   HD21  752   5.304   1.215   5.260 -0.6089  1.1516 -0.4008
   48LEU   HD22  753   5.142   1.180   5.332  0.2501 -1.3671  1.5134
   48LEU   HD23  754   5.268   1.097   5.412 -0.5882 -0.2700 -0.0535
   48LEU      C  755   5.363   1.596   5.500  0.2675 -0.9344 -0.2534
   48LEU      O  756   5.403   1.582   5.616 -0.2274 -0.0464  0.0402
   49ALA      N  757   5.434   1.649   5.399 -0.0030 -0.8641 -0.4062
   49ALA     HN  758   5.404   1.649   5.304 -0.8000 -1.4671 -0.1617
   49ALA     CA  759   5.558   1.719   5.415 -0.8275  0.5979 -0.1702
   49ALA     HA  760   5.628   1.657   5.469  0.0531  2.4171  0.8857
   49ALA     CB  761   5.622   1.737   5.277 -0.3525  0.7862  0.0741
   49ALA    HB1  762   5.716   1.796   5.275 -1.2981  2.3489 -1.5065
   49ALA    HB2  763   5.551   1.787   5.208 -0.7273 -0.5088 -0.5066
   49ALA    HB3  764   5.663   1.639   5.242  0.1269 -0.3760  3.5284
   49ALA      C  765   5.558   1.843   5.497 -0.1395  0.1020  0.5963
   49ALA      O  766   5.639   1.856   5.589  0.1515 -0.2130  0.3829
   50ALA      N  767   5.461   1.935   5.483 -0.1481 -0.0350 -0.3008
   50ALA     HN  768   5.391   1.923   5.413  0.6557 -1.2914 -0.9244
   50ALA     CA  769   5.447   2.045   5.574  0.1062 -0.3183  0.0831
   50ALA     HA  770   5.541   2.098   5.570 -0.4295  0.7867  1.4474
   50ALA     CB  771   5.353   2.158   5.529  0.5769  0.0390 -0.0124
   50ALA    HB1  772   5.367   2.244   5.597 -2.8089  0.7443 -0.0216
   50ALA    HB2  773   5.250   2.118   5.546 -0.8116  3.8145  1.4399
   50ALA    HB3  774   5.356   2.188   5.422  0.8894 -1.6885 -0.5158
   50ALA      C  775   5.431   2.005   5.717  0.1306 -0.3312  0.0826
   50ALA      O  776   5.479   2.067   5.811  0.1576 -0.3487  0.0800
   51ALA      N  777   5.354   1.897   5.741 -0.6857  0.2488  0.1326
   51ALA     HN  778   5.288   1.859   5.677 -0.1366  0.0372 -0.3255
   51ALA     CA  779   5.344   1.848   5.875 -0.0424 -0.5428 -0.0993
   51ALA     HA  780   5.324   1.936   5.934 -1.0271 -1.3719  0.8363
   51ALA     CB  781   5.224   1.751   5.877 -1.0712  0.7050  0.4006
   51ALA    HB1  782   5.210   1.715   5.981 -0.7551  0.2212  0.2832
   51ALA    HB2  783   5.243   1.661   5.814  0.5349  1.2969 -0.0230
   51ALA    HB3  784   5.134   1.805   5.842 -0.2990  0.9071 -1.4177
   51ALA      C  785   5.462   1.771   5.922  0.1803 -0.1045  0.0619
   51ALA      O  786   5.486   1.773   6.043  0.5984 -0.3221 -0.0142
   52ASP      N  787   5.546   1.706   5.839  0.5219  0.8775 -0.3728
   52ASP     HN  788   5.513   1.688   5.747 -0.5746 -2.9017  0.6147
   52ASP     CA  789   5.670   1.653   5.885  0.0520  0.1206  0.0388
   52ASP     HA  790   5.657   1.614   5.985  0.8677 -1.3976 -0.4130
   52ASP     CB  791   5.732   1.550   5.788 -0.2158  0.1909 -0.2070
   52ASP    HB1  792   5.831   1.526   5.831 -1.3038  1.1223  3.0825
   52ASP    HB2  793   5.728   1.600   5.688  0.0869  0.4714 -0.0800
   52ASP     CG  794   5.650   1.422   5.786 -0.2242  0.1942 -0.0270
   52ASP    OD1  795   5.625   1.348   5.693  0.6194  0.4967 -0.5033
   52ASP    OD2  796   5.605   1.380   5.912  0.4823 -0.0987  0.1336
   52ASP    HD2  797   5.569   1.292   5.906  3.6415 -1.5028  0.0496
   52ASP      C  798   5.771   1.760   5.908  0.1631  0.1075 -0.3700
   52ASP      O  799   5.852   1.747   6.000 -0.0587  0.8360 -0.0619
   53ILE      N  800   5.770   1.877   5.842 -0.2097  0.1158 -0.3501
   53ILE     HN  801   5.710   1.889   5.763  0.4500  0.9726 -0.7333
   53ILE     CA  802   5.846   1.994   5.873  0.0500  0.0039 -0.5584
   53ILE     HA  803   5.950   1.967   5.883  0.0176  0.4229  1.2133
   53ILE     CB  804   5.843   2.101   5.768 -0.6006  0.2129 -0.3372
   53ILE     HB  805   5.740   2.138   5.752 -1.6192 -2.5708 -0.7737
   53ILE    CG2  806   5.924   2.227   5.803 -0.2082 -0.0731 -0.2108
   53ILE   HG21  807   6.029   2.216   5.768  0.4021 -1.3756  1.8170
   53ILE   HG22  808   5.912   2.242   5.913  1.3100 -1.8489  0.2562
   53ILE   HG23  809   5.877   2.305   5.741 -1.7287 -0.8074 -0.0188
   53ILE    CG1  810   5.890   2.050   5.630  0.0762  0.3778 -0.1738
   53ILE   HG11  811   5.826   1.967   5.593  0.7381 -0.9394  1.5439
   53ILE   HG12  812   5.991   2.005   5.635  0.9827  2.3748  0.6338
   53ILE     CD  813   5.879   2.161   5.526  0.9554  0.2240 -0.4315
   53ILE    HD1  814   5.964   2.231   5.541  0.9905 -0.0140  0.5488
   53ILE    HD2  815   5.781   2.213   5.531  1.4659  1.0585  2.3649
   53ILE    HD3  816   5.897   2.106   5.431  0.3468 -2.7330  1.0783
   53ILE      C  817   5.806   2.045   6.007  0.2713 -0.0461 -0.4731
   53ILE      O  818   5.894   2.075   6.087 -0.1070  0.5195 -0.2667
   54ALA      N  819   5.676   2.043   6.042  0.4580  0.1545  0.2425
   54ALA     HN  820   5.610   2.020   5.971 -1.2840 -0.9284  2.0916
   54ALA     CA  821   5.619   2.080   6.168 -0.3221 -0.0691 -0.0391
   54ALA     HA  822   5.666   2.174   6.194  1.4657 -1.4397  2.0822
   54ALA     CB  823   5.469   2.108   6.149 -0.2464  0.3754 -0.0046
   54ALA    HB1  824   5.414   2.131   6.242  1.3577  1.8477  0.6223
   54ALA    HB2  825   5.424   2.015   6.108 -0.3484  1.2317 -1.9348
   54ALA    HB3  826   5.448   2.188   6.075 -0.4016 -0.2469 -0.6534
   54ALA      C  827   5.652   1.990   6.282  0.0834  0.1497  0.0189
   54ALA      O  828   5.673   2.029   6.396  0.1055 -0.2377  0.1496
   55VAL      N  829   5.666   1.862   6.242 -0.4313 -0.0683  0.5235
   55VAL     HN  830   5.632   1.836   6.152 -1.1810 -0.5554  0.9328
   55VAL     CA  831   5.718   1.766   6.333  0.2063 -0.1009  0.1291
   55VAL     HA  832   5.669   1.774   6.429 -0.4469 -0.7116 -0.1476
   55VAL     CB  833   5.698   1.629   6.276 -0.3796 -0.0358  0.1771
   55VAL     HB  834   5.713   1.630   6.166  1.6259  0.4125  0.4243
   55VAL    CG1  835   5.788   1.521   6.340  0.3508  0.5044  0.0693
   55VAL   HG11  836   5.786   1.535   6.450 -1.7055  2.4994 -0.1374
   55VAL   HG12  837   5.891   1.526   6.299  0.2128  0.8961 -0.2418
   55VAL   HG13  838   5.750   1.419   6.320 -0.3459  1.1338 -2.1275
   55VAL    CG2  839   5.552   1.585   6.297 -0.2298 -0.7064 -0.1584
   55VAL   HG21  840   5.476   1.649   6.248 -1.1555 -0.3220  1.6888
   55VAL   HG22  841   5.525   1.593   6.405  0.5095 -0.0751 -0.0152
   55VAL   HG23  842   5.547   1.479   6.264  0.2343 -0.4824 -0.9752
   55VAL      C  843   5.862   1.786   6.366  0.2780 -0.0034 -0.2486
   55VAL      O  844   5.897   1.770   6.482  0.1583 -0.1428 -0.2321
   56GLY      N  845   5.942   1.817   6.262 -0.1257  0.3734 -0.4501
   56GLY     HN  846   5.906   1.815   6.168 -0.5690 -0.8198 -0.2804
   56GLY     CA  847   6.083   1.837   6.276 -0.1131 -0.1918  0.2536
   56GLY    HA1  848   6.118   1.851   6.175 -1.6833  0.7994 -0.1929
   56GLY    HA2  849   6.136   1.762   6.333  1.3443  1.1457  0.7303
   56GLY      C  850   6.113   1.962   6.351  0.1081  0.0126 -0.1740
   56GLY      O  851   6.209   1.970   6.428 -0.2499 -0.5959  0.3522
   57VAL      N  852   6.033   2.068   6.330  0.1203  0.0543 -0.0127
   57VAL     HN  853   5.971   2.063   6.252  1.4726 -1.8669 -1.0235
   57VAL     CA  854   6.072   2.195   6.384 -0.2924  0.1043  0.1763
   57VAL     HA  855   6.173   2.190   6.422 -1.4668 -4.8373  3.5967
   57VAL     CB  856   6.060   2.301   6.278 -0.0536 -0.3552 -0.3162
   57VAL     HB  857   6.095   2.263   6.180 -2.3231  0.1324 -1.3849
   57VAL    CG1  858   5.910   2.336   6.269 -0.0329  0.0975  0.8726
   57VAL   HG11  859   5.852   2.244   6.248 -0.6613  0.7571 -0.4612
   57VAL   HG12  860   5.888   2.401   6.181 -1.1511  0.3287  1.3129
   57VAL   HG13  861   5.868   2.381   6.361 -1.2625  2.2496 -0.6584
   57VAL    CG2  862   6.143   2.427   6.306 -0.3028 -0.2373 -0.1052
   57VAL   HG21  863   6.116   2.457   6.410  0.9816  0.1283  0.1366
   57VAL   HG22  864   6.121   2.505   6.230 -0.4507 -0.1919 -0.0164
   57VAL   HG23  865   6.253   2.415   6.318  0.0441  2.2590 -0.2708
   57VAL      C  866   6.003   2.222   6.513  0.0455 -0.4626  0.4813
   57VAL      O  867   6.054   2.304   6.590  0.3304 -0.3262  0.1515
   58LEU      N  868   5.889   2.160   6.545 -0.3693  0.0009 -0.0692
   58LEU     HN  869   5.847   2.101   6.476  0.6848  0.5956 -1.2615
   58LEU     CA  870   5.818   2.187   6.666 -0.4296 -0.3554 -0.0221
   58LEU     HA  871   5.879   2.251   6.729 -0.9387  0.6764 -0.5658
   58LEU     CB  872   5.691   2.273   6.656 -0.2321 -0.0846 -0.2433
   58LEU    HB1  873   5.629   2.281   6.749  1.3663 -1.4143  1.0067
   58LEU    HB2  874   5.629   2.231   6.574  1.4441 -0.1587 -1.5226
   58LEU     CG  875   5.704   2.423   6.626 -0.2085 -0.0418 -0.0261
   58LEU     HG  876   5.751   2.422   6.525  0.2249 -3.8115  0.0467
   58LEU    CD1  877   5.570   2.496   6.606 -0.0881  0.2869  0.3568
   58LEU   HD11  878   5.508   2.507   6.697  1.1556  0.7176  1.1756
   58LEU   HD12  879   5.511   2.450   6.524  0.2851 -0.6101  0.5844
   58LEU   HD13  880   5.598   2.598   6.570  3.3388 -1.2187 -1.7971
   58LEU    CD2  881   5.801   2.486   6.727 -0.0138 -0.2619 -0.0735
   58LEU   HD21  882   5.906   2.453   6.716  0.2953  0.3542  0.9197
   58LEU   HD22  883   5.784   2.442   6.828  0.2676  0.7125  0.4094
   58LEU   HD23  884   5.796   2.596   6.713 -0.5783 -0.5929 -3.2054
   58LEU      C  885   5.790   2.067   6.749 -0.4340 -0.3189  0.0292
   58LEU      O  886   5.813   2.066   6.870  0.1590  0.6475 -0.0716
   59ALA      N  887   5.747   1.956   6.685 -0.2116 -0.1630 -0.3915
   59ALA     HN  888   5.719   1.951   6.590 -3.0037  4.1831 -0.0532
   59ALA     CA  889   5.722   1.840   6.764 -0.1477 -0.0673 -0.2288
   59ALA     HA  890   5.674   1.875   6.854 -0.2189 -2.4168  0.7144
   59ALA     CB  891   5.646   1.734   6.682 -0.3577  0.2605 -0.4563
   59ALA    HB1  892   5.607   1.657   6.751  2.2148 -2.0900 -1.4512
   59ALA    HB2  893   5.714   1.674   6.618 -0.8843 -0.8893  0.0458
   59ALA    HB3  894   5.556   1.778   6.634 -0.6814  0.6282  0.4820
   59ALA      C  895   5.836   1.772   6.831 -0.1287  0.0301 -0.1626
   59ALA      O  896   5.834   1.751   6.953 -0.5283  0.4094 -0.1047
   60ILE      N  897   5.944   1.744   6.756 -0.1464  0.2122 -0.2541
   60ILE     HN  898   5.942   1.743   6.656  0.3600  1.6020 -0.3095
   60ILE     CA  899   6.067   1.693   6.807 -0.2753  0.1371 -0.0178
   60ILE     HA  900   6.041   1.604   6.863 -0.2757  0.4286  0.4496
   60ILE     CB  901   6.157   1.657   6.692 -0.1879  0.2634  0.0113
   60ILE     HB  902   6.158   1.742   6.620 -2.5458 -0.6988 -1.2586
   60ILE    CG2  903   6.300   1.629   6.740 -0.4043  0.0837  0.5646
   60ILE   HG21  904   6.360   1.606   6.649 -0.0877  2.8930 -0.0201
   60ILE   HG22  905   6.314   1.538   6.802  0.5772 -0.1533  0.0306
   60ILE   HG23  906   6.342   1.717   6.794 -1.4961  0.4741  0.8023
   60ILE    CG1  907   6.098   1.537   6.616  1.1765 -0.3499 -0.1078
   60ILE   HG11  908   5.999   1.568   6.575  0.3078 -2.1229  0.5369
   60ILE   HG12  909   6.091   1.447   6.680 -1.4404 -0.8248 -0.9586
   60ILE     CD  910   6.180   1.508   6.491  0.5525 -0.3240 -0.5270
   60ILE    HD1  911   6.267   1.441   6.507 -0.4571 -1.5733 -0.1132
   60ILE    HD2  912   6.211   1.607   6.452  0.8576 -0.6913 -1.2495
   60ILE    HD3  913   6.107   1.469   6.416  0.8741  0.4647 -1.2688
   60ILE      C  914   6.128   1.779   6.913  0.5497 -0.4550 -0.0019
   60ILE      O  915   6.149   1.725   7.021  0.3397 -0.1278  0.2017
   61PRO      N  916   6.151   1.906   6.905 -0.1599 -0.3202  0.0198
   61PRO     CD  917   6.174   1.973   6.778  0.8309 -0.0399  0.3359
   61PRO    HD1  918   6.071   1.976   6.735 -0.0633 -2.5767  2.0475
   61PRO    HD2  919   6.235   1.909   6.711 -1.8481 -1.4826 -0.8652
   61PRO     CA  920   6.167   1.996   7.016  0.0062 -0.1988 -0.1030
   61PRO     HA  921   6.269   1.980   7.048 -0.1145 -2.3275 -0.6447
   61PRO     CB  922   6.161   2.133   6.948  0.7510 -0.0573  0.1049
   61PRO    HB1  923   6.226   2.208   6.999 -1.0788  1.3576  0.4434
   61PRO    HB2  924   6.061   2.181   6.943  0.8931  0.2928  0.6308
   61PRO     CG  925   6.227   2.114   6.811  0.3889  0.2356 -0.1124
   61PRO    HG1  926   6.193   2.198   6.747  0.6065  1.2849  1.1137
   61PRO    HG2  927   6.338   2.107   6.812  0.3139 -1.1442  0.5956
   61PRO      C  928   6.075   1.984   7.132  0.1255 -0.2397 -0.0122
   61PRO      O  929   6.120   1.991   7.246  0.4803 -0.0963 -0.1597
   62PHE      N  930   5.942   1.984   7.111  0.0401  0.4846  0.4722
   62PHE     HN  931   5.910   1.989   7.017 -0.3289 -3.1949  0.2240
   62PHE     CA  932   5.849   1.963   7.217  0.0094  0.0238  0.3565
   62PHE     HA  933   5.866   2.037   7.294  2.5631 -1.1477  1.0599
   62PHE     CB  934   5.708   1.975   7.157 -0.0573 -0.1288  0.4790
   62PHE    HB1  935   5.633   1.931   7.226  0.2191  2.0498  2.3037
   62PHE    HB2  936   5.699   1.922   7.060  3.0388 -0.4761  0.2814
   62PHE     CG  937   5.669   2.117   7.133  0.5552 -0.0408 -0.0225
   62PHE    CD1  938   5.745   2.226   7.169  0.4407  0.1037 -0.2194
   62PHE    HD1  939   5.842   2.224   7.216 -0.2154  0.4537  1.1892
   62PHE    CE1  940   5.699   2.351   7.133 -0.0212 -0.0835 -0.2917
   62PHE    HE1  941   5.744   2.438   7.179  1.6952 -0.9836 -0.1716
   62PHE     CZ  942   5.576   2.370   7.076  0.1713  0.3913 -0.5499
   62PHE     HZ  943   5.550   2.472   7.049  1.1560  0.7245 -0.2798
   62PHE    CD2  944   5.549   2.134   7.069  0.1758  0.5591  0.8307
   62PHE    HD2  945   5.493   2.050   7.031 -1.9455  2.2098  0.0609
   62PHE    CE2  946   5.506   2.260   7.034 -0.2341  0.2909  0.3667
   62PHE    HE2  947   5.413   2.277   6.981  0.2174  0.2557 -0.4519
   62PHE      C  948   5.859   1.831   7.287 -0.5439 -0.2537 -0.0891
   62PHE      O  949   5.850   1.830   7.409  0.3098  0.2648 -0.0182
   63ALA      N  950   5.908   1.721   7.226 -0.0144  0.1371 -0.3727
   63ALA     HN  951   5.914   1.721   7.126  0.7504  0.0009 -0.3268
   63ALA     CA  952   5.941   1.597   7.287 -0.5210  0.1803 -0.0045
   63ALA     HA  953   5.854   1.561   7.341  0.4777  0.5674  1.9390
   63ALA     CB  954   5.973   1.490   7.181  0.4888  0.3515  0.1199
   63ALA    HB1  955   5.993   1.388   7.220  1.9827 -0.1239 -1.7243
   63ALA    HB2  956   6.063   1.509   7.118  0.0099  0.6480 -0.4827
   63ALA    HB3  957   5.885   1.489   7.112  0.9817  0.5156 -0.5242
   63ALA      C  958   6.054   1.608   7.383 -0.5996 -0.3356  0.1493
   63ALA      O  959   6.055   1.547   7.490 -0.1599 -0.4454  0.0827
   64ILE      N  960   6.152   1.694   7.350 -0.0511 -0.9852  0.0521
   64ILE     HN  961   6.152   1.731   7.258 -1.0214  1.3823  0.9278
   64ILE     CA  962   6.263   1.737   7.428 -0.2480  0.0406 -0.2111
   64ILE     HA  963   6.319   1.653   7.467 -2.7539 -1.6650 -0.0445
   64ILE     CB  964   6.375   1.803   7.354  0.2532 -0.2592  0.2690
   64ILE     HB  965   6.333   1.869   7.275 -1.3722  0.0291  1.3290
   64ILE    CG2  966   6.472   1.896   7.430 -0.2175  0.7324 -0.3217
   64ILE   HG21  967   6.419   1.974   7.488 -1.2821  0.0720 -0.3573
   64ILE   HG22  968   6.541   1.948   7.361 -0.1788  0.3802 -0.5514
   64ILE   HG23  969   6.532   1.827   7.492 -1.0645  0.0628 -0.2174
   64ILE    CG1  970   6.463   1.704   7.275  0.4133 -0.2294  0.4084
   64ILE   HG11  971   6.399   1.616   7.253  0.0390 -0.9689  3.8625
   64ILE   HG12  972   6.554   1.667   7.327  0.8144 -0.8983 -0.7340
   64ILE     CD  973   6.508   1.756   7.139 -0.2670  0.1360  0.3216
   64ILE    HD1  974   6.555   1.679   7.074 -0.0517 -0.1959  0.8710
   64ILE    HD2  975   6.580   1.840   7.134 -1.5944  1.2552 -3.6646
   64ILE    HD3  976   6.416   1.787   7.083 -0.7016 -0.0690  0.9118
   64ILE      C  977   6.221   1.810   7.551 -0.2570 -0.6936  0.2292
   64ILE      O  978   6.265   1.788   7.664  0.2268  0.1824  0.2192
   65THR      N  979   6.117   1.892   7.532 -0.3475 -0.8448  0.0660
   65THR     HN  980   6.084   1.902   7.438 -1.6034 -1.4580  0.4246
   65THR     CA  981   6.067   1.978   7.635 -0.8581 -0.2962 -0.6216
   65THR     HA  982   6.146   2.030   7.687 -3.7610  2.5477  1.3667
   65THR     CB  983   5.988   2.089   7.574 -0.7157 -0.0452 -0.3533
   65THR     HB  984   5.910   2.045   7.508 -0.1136 -2.1186  0.2382
   65THR    OG1  985   6.067   2.168   7.486  0.0639  0.0146  0.3850
   65THR    HG1  986   6.093   2.098   7.425 -0.2473 -1.5141  1.9218
   65THR    CG2  987   5.911   2.180   7.671 -0.3210 -0.1121  0.0210
   65THR   HG21  988   5.855   2.263   7.624 -2.3304 -0.8558  0.9786
   65THR   HG22  989   5.981   2.243   7.731 -2.2148  1.7936  0.3599
   65THR   HG23  990   5.840   2.120   7.732  0.4570 -0.9858  0.0957
   65THR      C  991   5.991   1.912   7.745  0.2637  0.2096  0.4869
   65THR      O  992   6.009   1.945   7.862  0.1149 -0.1827  0.6234
   66ILE      N  993   5.907   1.812   7.712  0.3722  0.3115 -0.1028
   66ILE     HN  994   5.891   1.792   7.615  2.1684 -0.7375 -0.2306
   66ILE     CA  995   5.832   1.739   7.810  0.4674  0.0421 -0.2282
   66ILE     HA  996   5.793   1.807   7.884 -1.9307  0.6270 -1.9010
   66ILE     CB  997   5.713   1.669   7.753  0.2834 -0.2205  0.4701
   66ILE     HB  998   5.653   1.750   7.707  2.9035  1.0134 -0.9993
   66ILE    CG2  999   5.750   1.560   7.651  0.3810  0.5307 -0.3051
   66ILE   HG21 1000   5.817   1.595   7.569  1.3122  1.1369  0.6888
   66ILE   HG22 1001   5.655   1.529   7.602  0.5522  0.1569 -0.4073
   66ILE   HG23 1002   5.796   1.470   7.697  1.1008 -0.0841 -2.1158
   66ILE    CG1 1003   5.628   1.594   7.857  0.2005 -0.3199  0.3303
   66ILE   HG11 1004   5.690   1.511   7.897 -0.0410 -1.7814 -2.0961
   66ILE   HG12 1005   5.541   1.539   7.814 -0.5946 -1.0562  2.7268
   66ILE     CD 1006   5.582   1.680   7.974 -0.4326 -0.6874  0.3571
   66ILE    HD1 1007   5.540   1.616   8.055 -1.1230  1.3796  1.7142
   66ILE    HD2 1008   5.516   1.763   7.939  0.0956 -1.0640 -1.6491
   66ILE    HD3 1009   5.666   1.726   8.030 -2.0227  2.7369  0.2148
   66ILE      C 1010   5.922   1.641   7.878 -0.2066 -0.3303  0.1314
   66ILE      O 1011   5.907   1.614   7.997 -0.6637 -0.0649  0.1401
   67SER      N 1012   6.031   1.595   7.814  0.0067  0.5020 -0.1185
   67SER     HN 1013   6.054   1.640   7.728  1.7546  0.0959  0.1019
   67SER     CA 1014   6.122   1.496   7.861 -0.0237  0.2368 -0.6087
   67SER     HA 1015   6.065   1.431   7.925  0.5627  1.0501  0.7995
   67SER     CB 1016   6.194   1.401   7.764  0.7571  0.0705  0.1171
   67SER    HB1 1017   6.124   1.327   7.720 -0.2934 -0.4694  2.5416
   67SER    HB2 1018   6.271   1.339   7.815  1.5031  1.2515  0.4793
   67SER     OG 1019   6.250   1.469   7.652  0.2999 -0.1832 -0.2692
   67SER    HG1 1020   6.172   1.489   7.600  0.7672 -0.5280 -1.1181
   67SER      C 1021   6.225   1.560   7.949 -0.4832 -0.0714  0.1669
   67SER      O 1022   6.286   1.492   8.031 -0.4334 -0.2599 -0.0248
   68THR      N 1023   6.243   1.693   7.940  0.2089 -0.1475  0.3967
   68THR     HN 1024   6.202   1.736   7.860  2.0682  1.0819  0.0258
   68THR     CA 1025   6.339   1.761   8.021  0.0757 -0.1907  0.5921
   68THR     HA 1026   6.411   1.692   8.063  1.5953  0.7005 -0.4440
   68THR     CB 1027   6.421   1.867   7.953  0.1861 -0.6155  0.0596
   68THR     HB 1028   6.447   1.825   7.853 -1.5904 -0.1409 -0.6502
   68THR    OG1 1029   6.543   1.888   8.022 -0.3370  0.3141  0.7232
   68THR    HG1 1030   6.589   1.806   8.002 -5.2858 -2.2439 -2.4767
   68THR    CG2 1031   6.349   2.002   7.935  0.5278 -0.4868 -0.3512
   68THR   HG21 1032   6.401   2.064   7.859  1.0361  1.1317  1.2462
   68THR   HG22 1033   6.343   2.074   8.019  0.2861  0.0403 -0.8093
   68THR   HG23 1034   6.245   1.979   7.904 -1.0802  0.3135  3.8691
   68THR      C 1035   6.276   1.815   8.144  0.0502  0.3042  0.3641
   68THR      O 1036   6.341   1.875   8.230  1.0758 -0.1953 -0.0502
   69GLY      N 1037   6.144   1.791   8.156  0.1243 -0.2717  0.0342
   69GLY     HN 1038   6.095   1.740   8.086  0.8289 -0.5560 -0.2653
   69GLY     CA 1039   6.074   1.822   8.277 -0.5289  0.2581 -0.4730
   69GLY    HA1 1040   6.136   1.788   8.359 -0.5288  0.9759 -0.1664
   69GLY    HA2 1041   5.979   1.771   8.271  0.0343 -0.6191 -3.5114
   69GLY      C 1042   6.050   1.968   8.290 -0.6894  0.2147 -0.2711
   69GLY      O 1043   6.068   2.027   8.396 -0.4070 -0.0485 -0.1709
   70PHE      N 1044   6.024   2.036   8.177 -0.7521  0.1996 -0.2663
   70PHE     HN 1045   6.033   1.986   8.091 -3.3409  0.7673 -0.9356
   70PHE     CA 1046   5.998   2.175   8.159 -0.2519  0.2395 -0.7126
   70PHE     HA 1047   6.087   2.227   8.193  1.2139 -0.4318 -3.2580
   70PHE     CB 1048   5.984   2.211   8.010  0.2732 -0.1267 -0.8508
   70PHE    HB1 1049   5.900   2.162   7.957  0.2578 -0.7014 -0.3094
   70PHE    HB2 1050   6.068   2.173   7.948  0.0172 -1.8407 -0.2059
   70PHE     CG 1051   5.969   2.356   7.982  0.5075  0.0450 -0.1149
   70PHE    CD1 1052   6.074   2.445   7.974  0.5669 -0.0157 -0.0064
   70PHE    HD1 1053   6.165   2.389   7.993  0.0232 -0.0800  2.8756
   70PHE    CE1 1054   6.060   2.581   7.965 -0.5316 -0.0435  0.9514
   70PHE    HE1 1055   6.148   2.644   7.960  0.3498 -1.2879 -0.2028
   70PHE     CZ 1056   5.933   2.631   7.949 -0.3015  0.1748 -0.3395
   70PHE     HZ 1057   5.917   2.736   7.927 -1.2490  0.2074  0.4134
   70PHE    CD2 1058   5.842   2.408   7.971  0.3945 -0.2644 -0.2758
   70PHE    HD2 1059   5.760   2.338   7.966 -0.6837  1.0190 -1.3113
   70PHE    CE2 1060   5.827   2.544   7.959  0.0929 -0.2193  0.5524
   70PHE    HE2 1061   5.731   2.591   7.946  0.2792  0.5038  1.7266
   70PHE      C 1062   5.886   2.208   8.251  0.1108  0.4377 -0.3383
   70PHE      O 1063   5.788   2.134   8.261  0.4649 -0.0533 -0.4654
   71CYS      N 1064   5.893   2.318   8.329 -0.3563  0.4649 -0.3280
   71CYS     HN 1065   5.975   2.374   8.321  0.2519  0.4356  3.7387
   71CYS     CA 1066   5.793   2.351   8.425 -0.3249  0.0732 -0.1576
   71CYS     HA 1067   5.731   2.271   8.462 -0.0138  0.6506  1.7330
   71CYS     CB 1068   5.863   2.424   8.541  0.4229 -0.5800 -0.1869
   71CYS    HB1 1069   5.779   2.442   8.612 -1.6244 -1.6581 -2.2238
   71CYS    HB2 1070   5.904   2.525   8.517 -1.2810 -0.4473 -2.9568
   71CYS     SG 1071   5.993   2.319   8.613  0.4959 -0.1842  0.2663
   71CYS      C 1072   5.697   2.441   8.355 -0.1326  0.5200  0.1430
   71CYS      O 1073   5.728   2.548   8.303 -0.2271  0.4074 -0.1457
   72ALA      N 1074   5.566   2.408   8.355  0.0148 -0.0884 -0.1596
   72ALA     HN 1075   5.536   2.333   8.413  0.9694  2.3523  3.9494
   72ALA     CA 1076   5.471   2.492   8.290 -0.1560 -0.0286  0.1656
   72ALA     HA 1077   5.493   2.595   8.311  1.7758 -0.6800  1.5372
   72ALA     CB 1078   5.468   2.449   8.142 -0.0127 -0.4758  0.2908
   72ALA    HB1 1079   5.450   2.339   8.133  0.6264 -0.6031  0.5221
   72ALA    HB2 1080   5.566   2.476   8.100  0.2773  0.0927  1.3010
   72ALA    HB3 1081   5.397   2.502   8.076  1.6074  0.0498 -1.0876
   72ALA      C 1082   5.338   2.452   8.346 -0.0546 -0.1333  0.3321
   72ALA      O 1083   5.313   2.337   8.381 -0.3295 -0.0408  0.4408
   73ALA      N 1084   5.242   2.547   8.348  0.0094 -0.0534 -0.3028
   73ALA     HN 1085   5.254   2.643   8.325 -5.6061  0.3403 -3.2313
   73ALA     CA 1086   5.109   2.528   8.397  0.0903 -0.0844 -0.0941
   73ALA     HA 1087   5.120   2.469   8.486  1.1047  1.2887  0.7335
   73ALA     CB 1088   5.052   2.658   8.454  0.1935  0.1231 -0.4568
   73ALA    HB1 1089   5.123   2.689   8.534  0.6804  0.3181 -0.9633
   73ALA    HB2 1090   4.945   2.665   8.484 -0.4427  1.9126 -2.8382
   73ALA    HB3 1091   5.058   2.725   8.365 -0.6471  2.0580  0.8624
   73ALA      C 1092   5.018   2.450   8.308 -0.2601  0.3551 -0.1214
   73ALA      O 1093   5.061   2.395   8.207 -0.0749 -0.0997  0.2016
   74CYS      N 1094   4.894   2.428   8.354 -0.6003  0.3341 -1.0228
   74CYS     HN 1095   4.872   2.450   8.449  0.8619 -1.3670 -0.2352
   74CYS     CA 1096   4.810   2.336   8.284 -0.5468 -0.4190 -0.1185
   74CYS     HA 1097   4.860   2.241   8.295 -0.1463 -0.6188 -2.9834
   74CYS     CB 1098   4.667   2.339   8.340 -0.4366  0.0119  0.1455
   74CYS    HB1 1099   4.590   2.299   8.270 -0.2892  0.6988 -0.4137
   74CYS    HB2 1100   4.638   2.446   8.350 -1.1067 -0.0494 -0.9890
   74CYS     SG 1101   4.661   2.258   8.502 -0.1910 -0.0576  0.1185
   74CYS      C 1102   4.793   2.366   8.139 -0.6442 -0.1001 -0.0419
   74CYS      O 1103   4.812   2.276   8.057  0.8118  0.4358 -0.3191
   75HSD      N 1104   4.759   2.488   8.095 -0.0603  0.0007 -0.2232
   75HSD     HN 1105   4.740   2.555   8.166 -1.5066 -1.2855  0.6695
   75HSD     CA 1106   4.741   2.524   7.958  0.2722  0.0480 -0.2549
   75HSD     HA 1107   4.673   2.455   7.910  0.0202  0.5756 -0.6722
   75HSD     CB 1108   4.686   2.668   7.955 -0.2695 -0.1588 -0.4498
   75HSD    HB1 1109   4.670   2.700   7.850 -0.8928  1.9558  0.2522
   75HSD    HB2 1110   4.747   2.738   8.015  1.1516 -0.0829 -1.9193
   75HSD    ND1 1111   4.463   2.783   7.939  0.0359 -0.1646 -0.2119
   75HSD    HD1 1112   4.480   2.853   7.870 -1.3278  0.1727 -0.2391
   75HSD     CG 1113   4.545   2.691   8.001 -0.0118  0.0876  0.2296
   75HSD    CE1 1114   4.341   2.777   7.999 -0.0305  0.2431 -0.3035
   75HSD    HE1 1115   4.259   2.845   7.976 -0.3524 -0.5758 -1.6883
   75HSD    NE2 1116   4.337   2.676   8.085  0.2209  0.1953 -0.3475
   75HSD    CD2 1117   4.464   2.622   8.086  0.1101 -0.0535  0.2313
   75HSD    HD2 1118   4.492   2.550   8.162 -0.2750  0.7578  1.1636
   75HSD      C 1119   4.867   2.511   7.879  0.4906 -0.4226  0.1693
   75HSD      O 1120   4.865   2.452   7.771  0.3866  0.0931 -0.1118
   76GLY      N 1121   4.979   2.564   7.932  0.0305  0.7046  0.0312
   76GLY     HN 1122   4.974   2.611   8.019  2.4503  1.1468 -0.0178
   76GLY     CA 1123   5.098   2.551   7.854 -0.3892 -0.2190 -0.4726
   76GLY    HA1 1124   5.180   2.595   7.908  0.8110 -1.0790 -1.5218
   76GLY    HA2 1125   5.081   2.597   7.758 -2.4329  0.7087  0.2689
   76GLY      C 1126   5.147   2.411   7.842 -0.0001 -0.1668  0.4288
   76GLY      O 1127   5.204   2.381   7.737 -0.2743  0.1642  0.1816
   77CYS      N 1128   5.134   2.324   7.944 -0.1069 -0.2207  0.3691
   77CYS     HN 1129   5.090   2.358   8.027 -2.8280  0.4984 -1.2359
   77CYS     CA 1130   5.160   2.184   7.937  0.5682 -0.0611 -0.4659
   77CYS     HA 1131   5.267   2.169   7.925  0.3771 -1.2830 -0.7477
   77CYS     CB 1132   5.137   2.136   8.082  0.0541  0.1593 -0.4756
   77CYS    HB1 1133   5.028   2.158   8.084  0.3337  1.6651  1.5261
   77CYS    HB2 1134   5.182   2.206   8.155  0.1411  0.0889 -0.4635
   77CYS     SG 1135   5.188   1.966   8.116 -0.1164  0.1976 -0.0299
   77CYS      C 1136   5.084   2.108   7.835  0.1069  0.0775 -0.2261
   77CYS      O 1137   5.134   2.019   7.765  0.1278 -0.0021 -0.1090
   78LEU      N 1138   4.955   2.140   7.815 -0.0589 -0.4346 -0.0027
   78LEU     HN 1139   4.919   2.210   7.876  2.8734 -0.1816  1.6041
   78LEU     CA 1140   4.873   2.097   7.705  0.0574  0.1852 -0.3362
   78LEU     HA 1141   4.879   1.990   7.714  1.5717  0.4033  4.3123
   78LEU     CB 1142   4.727   2.141   7.722  0.2085  0.4881  0.2244
   78LEU    HB1 1143   4.666   2.117   7.632 -1.3476  0.1060  1.3429
   78LEU    HB2 1144   4.723   2.252   7.722  2.3832  0.6214 -0.7474
   78LEU     CG 1145   4.648   2.081   7.840  0.0110  0.3118  0.0064
   78LEU     HG 1146   4.715   2.062   7.927 -3.5693 -0.9079  2.7092
   78LEU    CD1 1147   4.538   2.172   7.897 -0.6073 -0.4982  0.1113
   78LEU   HD11 1148   4.495   2.120   7.986 -1.9011 -0.3871 -0.4160
   78LEU   HD12 1149   4.466   2.209   7.821  1.1191  0.0361 -1.3345
   78LEU   HD13 1150   4.579   2.265   7.941 -1.9516 -0.6497  1.7876
   78LEU    CD2 1151   4.575   1.952   7.798  0.1668 -0.0698  0.8736
   78LEU   HD21 1152   4.648   1.882   7.752  2.3988  0.1946  3.7009
   78LEU   HD22 1153   4.486   1.972   7.735 -0.7397  0.4371  2.2875
   78LEU   HD23 1154   4.534   1.903   7.888  1.7908 -0.5623  1.3864
   78LEU      C 1155   4.923   2.135   7.570 -0.3103  0.4960 -0.3852
   78LEU      O 1156   4.934   2.055   7.477 -0.1747 -0.3395  0.3352
   79PHE      N 1157   4.985   2.252   7.551  0.7970  0.0364  0.3444
   79PHE     HN 1158   4.990   2.324   7.620 -0.5669  1.0756 -0.6019
   79PHE     CA 1159   5.043   2.282   7.424 -0.8642 -0.1408 -0.4771
   79PHE     HA 1160   4.968   2.252   7.352  0.0721  0.6714 -1.8318
   79PHE     CB 1161   5.079   2.430   7.403 -0.2465 -0.1916  0.1996
   79PHE    HB1 1162   5.137   2.476   7.486  0.1622  0.6883 -0.5637
   79PHE    HB2 1163   4.985   2.485   7.425  1.3022  1.7908  2.3573
   79PHE     CG 1164   5.136   2.480   7.275 -0.3057  0.6225  0.4820
   79PHE    CD1 1165   5.247   2.561   7.272  0.2194 -0.0986  0.1617
   79PHE    HD1 1166   5.274   2.607   7.365 -1.2024  1.4070 -0.1122
   79PHE    CE1 1167   5.289   2.613   7.152  0.3006 -0.1000  0.1898
   79PHE    HE1 1168   5.374   2.680   7.153 -0.3504  0.7432  0.9621
   79PHE     CZ 1169   5.225   2.585   7.033 -0.6102  0.4978  0.5297
   79PHE     HZ 1170   5.269   2.615   6.939 -0.1265 -1.9514 -0.0979
   79PHE    CD2 1171   5.076   2.446   7.156 -0.1523  0.7684  0.3629
   79PHE    HD2 1172   4.989   2.382   7.157 -0.1278  0.6023 -1.8167
   79PHE    CE2 1173   5.116   2.503   7.037 -0.1651 -0.1300 -0.0771
   79PHE    HE2 1174   5.065   2.478   6.945 -0.3836  1.0282 -0.2780
   79PHE      C 1175   5.155   2.189   7.390 -0.0180  0.8994 -0.5881
   79PHE      O 1176   5.167   2.133   7.281 -0.4187  0.3260 -0.3439
   80ILE      N 1177   5.251   2.175   7.483 -0.5279 -0.1938 -0.2077
   80ILE     HN 1178   5.228   2.225   7.567  0.2827  2.0913 -1.2594
   80ILE     CA 1179   5.366   2.091   7.480 -0.2577  0.1800 -0.4189
   80ILE     HA 1180   5.434   2.132   7.406 -0.6584  1.7025  0.0262
   80ILE     CB 1181   5.442   2.110   7.608  0.1413  0.2850 -0.6677
   80ILE     HB 1182   5.363   2.098   7.686 -1.7101 -0.3934 -2.5308
   80ILE    CG2 1183   5.543   1.996   7.630 -0.4397 -0.0786  0.1688
   80ILE   HG21 1184   5.488   1.900   7.638 -1.1527  0.2327 -0.8367
   80ILE   HG22 1185   5.591   2.007   7.729  0.2926 -0.2597 -0.1608
   80ILE   HG23 1186   5.612   1.988   7.544 -0.7636 -0.5366 -0.0557
   80ILE    CG1 1187   5.519   2.242   7.623 -0.6069  0.6426  0.1374
   80ILE   HG11 1188   5.460   2.320   7.571  0.7965  0.1702 -2.3193
   80ILE   HG12 1189   5.613   2.236   7.563  0.3781  1.9800  1.4736
   80ILE     CD 1190   5.556   2.284   7.765  0.0437  0.5134  0.0098
   80ILE    HD1 1191   5.635   2.218   7.807 -0.2934 -1.2222 -1.9171
   80ILE    HD2 1192   5.463   2.286   7.826 -0.9690 -2.1431 -1.3105
   80ILE    HD3 1193   5.604   2.385   7.760  1.6551 -0.2555 -0.8516
   80ILE      C 1194   5.334   1.948   7.452  0.4390 -0.1675  0.5231
   80ILE      O 1195   5.393   1.878   7.369 -0.3571  0.1584 -0.3250
   81ALA      N 1196   5.230   1.896   7.519  0.2485  0.1967  0.5118
   81ALA     HN 1197   5.178   1.945   7.588  1.5136  1.1940  0.7769
   81ALA     CA 1198   5.198   1.757   7.508 -0.3698  0.3405  0.4123
   81ALA     HA 1199   5.291   1.702   7.516  1.2189  2.6783 -0.7575
   81ALA     CB 1200   5.105   1.730   7.627 -0.3172 -0.8606  0.1998
   81ALA    HB1 1201   5.022   1.804   7.620  1.5355  1.1572 -1.8449
   81ALA    HB2 1202   5.159   1.741   7.723  0.0929 -0.4876 -0.0732
   81ALA    HB3 1203   5.067   1.626   7.625  2.2345 -1.8415 -0.3947
   81ALA      C 1204   5.127   1.712   7.385  0.3288  0.1790  0.0636
   81ALA      O 1205   5.145   1.597   7.346  0.7829  0.2760 -0.0286
   82CYS      N 1206   5.053   1.803   7.320  0.1802  0.1710  0.2229
   82CYS     HN 1207   5.054   1.896   7.357 -1.9657  0.3549 -0.0571
   82CYS     CA 1208   4.948   1.767   7.230  0.2626  0.3865  0.0375
   82CYS     HA 1209   4.912   1.665   7.232 -1.7651  1.0510  0.1344
   82CYS     CB 1210   4.815   1.837   7.264 -0.1900 -0.3830 -0.1154
   82CYS    HB1 1211   4.735   1.827   7.187 -0.6380  0.2237  0.2684
   82CYS    HB2 1212   4.832   1.946   7.255  0.5875 -0.4685  0.3184
   82CYS     SG 1213   4.742   1.813   7.428 -0.1112  0.0679 -0.0140
   82CYS    HG1 1214   4.842   1.895   7.456 -1.3969  2.5833 -2.3006
   82CYS      C 1215   4.979   1.801   7.089 -0.1103 -0.5707 -0.2844
   82CYS      O 1216   4.897   1.777   7.000  0.1992 -0.3343 -0.6379
   83PHE      N 1217   5.095   1.859   7.054 -0.1789 -0.2308  0.0480
   83PHE     HN 1218   5.175   1.865   7.113  0.7247 -2.2040 -0.8775
   83PHE     CA 1219   5.113   1.919   6.925  0.2503 -0.1723  0.1328
   83PHE     HA 1220   5.022   1.972   6.902 -0.4360 -0.1511  2.6095
   83PHE     CB 1221   5.222   2.026   6.938 -0.3418  0.5022 -0.4030
   83PHE    HB1 1222   5.316   1.978   6.971  0.1473  0.5346 -1.6982
   83PHE    HB2 1223   5.194   2.106   7.011  2.1230  0.9679  0.1106
   83PHE     CG 1224   5.246   2.101   6.812 -0.2818  0.8385 -0.1947
   83PHE    CD1 1225   5.355   2.064   6.736 -0.6098 -0.5834 -0.0075
   83PHE    HD1 1226   5.429   1.996   6.774  0.8978 -0.1722 -2.0559
   83PHE    CE1 1227   5.376   2.131   6.617 -0.7730 -0.2030  0.1762
   83PHE    HE1 1228   5.468   2.105   6.566 -0.6080 -0.6464  0.6909
   83PHE     CZ 1229   5.292   2.230   6.572  0.0104  0.4860  0.2008
   83PHE     HZ 1230   5.304   2.271   6.472 -0.8715  0.8345  0.2309
   83PHE    CD2 1231   5.152   2.187   6.761 -0.5845  0.5291 -0.1624
   83PHE    HD2 1232   5.056   2.210   6.804 -0.4976  1.6715 -0.5443
   83PHE    CE2 1233   5.181   2.259   6.647  0.3093  1.0850  0.4110
   83PHE    HE2 1234   5.114   2.341   6.625  1.4125  1.7395 -0.6631
   83PHE      C 1235   5.138   1.819   6.817  0.1149  0.0799 -0.1342
   83PHE      O 1236   5.113   1.849   6.701  0.0693  0.7351  0.0427
   84VAL      N 1237   5.189   1.701   6.858  0.3581  0.3741  0.4169
   84VAL     HN 1238   5.228   1.695   6.950  2.0844  0.4148 -0.2735
   84VAL     CA 1239   5.218   1.596   6.766  0.1169  0.6706 -0.0003
   84VAL     HA 1240   5.241   1.641   6.670  1.2945  0.2459  0.0620
   84VAL     CB 1241   5.328   1.511   6.824 -0.1926  0.2924  0.0363
   84VAL     HB 1242   5.400   1.580   6.873 -0.9868  1.1957 -0.0301
   84VAL    CG1 1243   5.277   1.426   6.941 -0.8329  0.3661 -0.1827
   84VAL   HG11 1244   5.264   1.490   7.031 -1.0725  1.0320 -0.6805
   84VAL   HG12 1245   5.360   1.355   6.964 -0.4631  0.4394 -1.2623
   84VAL   HG13 1246   5.183   1.368   6.924  0.0254 -1.1673  0.0924
   84VAL    CG2 1247   5.405   1.441   6.711 -0.2379 -0.4155  0.4417
   84VAL   HG21 1248   5.336   1.367   6.665 -1.0360  1.0268 -0.7538
   84VAL   HG22 1249   5.495   1.387   6.746  0.3469 -1.7135 -2.7549
   84VAL   HG23 1250   5.442   1.515   6.637  0.1013 -1.5618 -0.5679
   84VAL      C 1251   5.096   1.519   6.730  0.4156  0.3095 -0.2544
   84VAL      O 1252   5.079   1.461   6.623  0.8693  0.3456 -0.3473
   85LEU      N 1253   4.993   1.533   6.816  0.3246 -0.1751 -0.2786
   85LEU     HN 1254   5.005   1.589   6.899 -0.0524  0.5126 -0.6760
   85LEU     CA 1255   4.863   1.479   6.796  0.2554 -0.2275  0.2921
   85LEU     HA 1256   4.874   1.372   6.794 -1.7080 -0.4798  0.3239
   85LEU     CB 1257   4.760   1.496   6.909 -0.0327 -0.0172  0.0012
   85LEU    HB1 1258   4.664   1.449   6.879 -0.4095  0.3858  0.5443
   85LEU    HB2 1259   4.749   1.606   6.926  2.5358  0.7792 -2.7035
   85LEU     CG 1260   4.806   1.438   7.044  0.7122  0.4195 -0.0559
   85LEU     HG 1261   4.900   1.488   7.076  0.6545  2.3037 -2.5692
   85LEU    CD1 1262   4.702   1.463   7.155  0.3912  0.1874 -0.3021
   85LEU   HD11 1263   4.744   1.422   7.249  0.3231 -0.3199 -0.4876
   85LEU   HD12 1264   4.611   1.402   7.138  0.9686 -0.6852 -0.3553
   85LEU   HD13 1265   4.678   1.569   7.173  0.2971  0.2604 -0.8435
   85LEU    CD2 1266   4.828   1.286   7.039 -0.3931  0.2513 -0.2304
   85LEU   HD21 1267   4.736   1.234   7.007 -0.2915 -1.9137  2.5619
   85LEU   HD22 1268   4.842   1.243   7.141 -2.3257  1.6346  0.6693
   85LEU   HD23 1269   4.915   1.265   6.972 -1.5467  0.9910 -2.0096
   85LEU      C 1270   4.799   1.523   6.669 -0.2884 -0.1599  0.5847
   85LEU      O 1271   4.764   1.449   6.577  0.3529 -0.0474  0.2470
   86VAL      N 1272   4.811   1.656   6.660 -0.0325 -0.2374 -0.3462
   86VAL     HN 1273   4.842   1.697   6.746 -0.7555 -0.1265 -0.1337
   86VAL     CA 1274   4.777   1.740   6.550  0.4599  0.0657 -0.2726
   86VAL     HA 1275   4.673   1.733   6.519  1.0176 -0.5048 -2.1509
   86VAL     CB 1276   4.790   1.888   6.572  0.2765  0.0436 -0.0051
   86VAL     HB 1277   4.897   1.917   6.584  0.2208  0.0379  0.5210
   86VAL    CG1 1278   4.735   1.977   6.459 -0.4142 -0.7585 -0.3082
   86VAL   HG11 1279   4.790   1.962   6.365  1.6713 -2.1974  1.0678
   86VAL   HG12 1280   4.753   2.084   6.485  4.3847 -1.2162 -0.9206
   86VAL   HG13 1281   4.627   1.951   6.449 -0.1478 -1.2236 -2.2230
   86VAL    CG2 1282   4.723   1.923   6.706 -0.2418  0.3791 -0.3483
   86VAL   HG21 1283   4.751   2.026   6.738  0.8475  0.3420 -1.0976
   86VAL   HG22 1284   4.748   1.851   6.786  0.4899  0.1222 -0.7907
   86VAL   HG23 1285   4.614   1.914   6.690 -0.4805  2.3562 -0.1616
   86VAL      C 1286   4.839   1.693   6.423  0.1429  0.3397 -0.5327
   86VAL      O 1287   4.776   1.679   6.318 -0.0059  0.9205 -0.5231
   87LEU      N 1288   4.972   1.674   6.428  0.0650 -0.0549  0.1316
   87LEU     HN 1289   5.019   1.691   6.514  0.6085  0.3484 -0.2396
   87LEU     CA 1290   5.049   1.645   6.311  0.1050 -0.5488  0.2787
   87LEU     HA 1291   5.007   1.700   6.228  0.1629  0.8341  1.1336
   87LEU     CB 1292   5.197   1.683   6.328  0.0621 -0.1117 -0.3147
   87LEU    HB1 1293   5.263   1.659   6.242 -0.2476 -1.8230 -0.1050
   87LEU    HB2 1294   5.233   1.615   6.408 -1.6947 -1.0478 -0.2720
   87LEU     CG 1295   5.211   1.832   6.364 -0.3833 -0.0590 -0.3587
   87LEU     HG 1296   5.156   1.868   6.454 -1.9110  1.1539 -1.7248
   87LEU    CD1 1297   5.358   1.867   6.390 -0.3086 -0.0930 -0.7322
   87LEU   HD11 1298   5.411   1.873   6.293 -0.0453  3.0616 -0.4912
   87LEU   HD12 1299   5.393   1.785   6.456 -0.7957 -0.8867 -1.4496
   87LEU   HD13 1300   5.372   1.965   6.441  0.4234 -0.0445 -1.0081
   87LEU    CD2 1301   5.164   1.926   6.253  0.3476  0.8160  0.0668
   87LEU   HD21 1302   5.185   2.032   6.282  0.2789  1.0673 -0.7606
   87LEU   HD22 1303   5.054   1.919   6.241  0.4387 -2.1105  0.3940
   87LEU   HD23 1304   5.229   1.902   6.166  0.8926  0.8388  0.4620
   87LEU      C 1305   5.039   1.501   6.273 -0.2273 -0.4222 -0.1240
   87LEU      O 1306   5.049   1.470   6.154  0.3265 -0.3930 -0.0903
   88THR      N 1307   5.019   1.412   6.372  0.2959 -0.1481  0.2376
   88THR     HN 1308   5.021   1.448   6.465  1.5403  0.7903 -0.1361
   88THR     CA 1309   4.978   1.275   6.359  0.2176 -0.1121  0.0945
   88THR     HA 1310   5.049   1.225   6.295  0.0293 -1.1106  0.6425
   88THR     CB 1311   4.985   1.194   6.486  0.3976 -0.1400  0.0668
   88THR     HB 1312   4.913   1.236   6.559  0.2094 -0.9825  0.3768
   88THR    OG1 1313   5.110   1.198   6.553  0.3415  0.4681  0.1392
   88THR    HG1 1314   5.114   1.289   6.584 -1.1557  1.0583 -1.2509
   88THR    CG2 1315   4.939   1.049   6.469 -0.3389  0.1189 -0.1940
   88THR   HG21 1316   4.830   1.038   6.452 -0.2163  2.4637 -3.2961
   88THR   HG22 1317   4.967   0.980   6.552  0.8961 -2.2177 -2.3941
   88THR   HG23 1318   4.989   1.001   6.382  1.3997  0.4219  0.5910
   88THR      C 1319   4.845   1.265   6.294  0.2404  0.1272  0.0085
   88THR      O 1320   4.843   1.194   6.193  1.0825  0.1797 -0.0480
   89GLN      N 1321   4.736   1.339   6.324  0.0172 -0.3136  0.2970
   89GLN     HN 1322   4.741   1.397   6.405 -1.2623  0.2835 -0.0413
   89GLN     CA 1323   4.617   1.351   6.248  0.2821  0.6070  0.0178
   89GLN     HA 1324   4.589   1.247   6.237 -1.8483  0.9626  1.4366
   89GLN     CB 1325   4.503   1.420   6.326 -0.1056 -0.1700  0.1544
   89GLN    HB1 1326   4.421   1.423   6.251 -1.2442 -2.5539  1.2314
   89GLN    HB2 1327   4.543   1.520   6.356  1.1398 -0.4012 -0.6223
   89GLN     CG 1328   4.442   1.340   6.440  0.0831 -0.2759  0.1812
   89GLN    HG1 1329   4.343   1.379   6.470 -1.9041 -2.4257 -2.9501
   89GLN    HG2 1330   4.519   1.343   6.520 -0.0924 -0.2879  0.3519
   89GLN     CD 1331   4.422   1.190   6.418 -0.3781 -0.2621  0.4955
   89GLN    OE1 1332   4.461   1.107   6.501  0.3714 -0.1689  0.2418
   89GLN    NE2 1333   4.358   1.145   6.307 -0.0891 -0.0059  0.2224
   89GLN   HE21 1334   4.338   1.047   6.312 -0.7653  0.0420 -1.2761
   89GLN   HE22 1335   4.358   1.192   6.219  1.5104 -0.5359 -0.0925
   89GLN      C 1336   4.643   1.404   6.111  0.2618  0.6354  0.0253
   89GLN      O 1337   4.589   1.355   6.011  0.1519  0.1837  0.3036
   90SER      N 1338   4.725   1.510   6.096  0.5822  0.3931  0.0614
   90SER     HN 1339   4.770   1.547   6.176  0.6646  0.2919  0.0614
   90SER     CA 1340   4.750   1.579   5.973 -0.3595  0.0042 -0.3633
   90SER     HA 1341   4.654   1.594   5.925 -0.3896 -2.4201 -1.1752
   90SER     CB 1342   4.823   1.713   5.995 -0.4184 -0.0057 -0.0931
   90SER    HB1 1343   4.820   1.763   5.895  0.5362  0.2387 -0.0063
   90SER    HB2 1344   4.928   1.690   6.021 -0.5295  0.4554  0.7602
   90SER     OG 1345   4.750   1.797   6.083 -0.3328  0.0460 -0.0717
   90SER    HG1 1346   4.735   1.746   6.163 -0.4898 -2.3468 -1.5144
   90SER      C 1347   4.824   1.491   5.878  0.6225  0.1704  0.2374
   90SER      O 1348   4.799   1.493   5.758  0.0607 -0.4235  0.3417
   91SER      N 1349   4.904   1.398   5.932  0.3643 -0.1390  0.0882
   91SER     HN 1350   4.929   1.406   6.029 -0.8283  1.0675  0.3190
   91SER     CA 1351   4.972   1.296   5.858  0.2007 -0.1999  0.0207
   91SER     HA 1352   5.021   1.349   5.778  2.9782 -1.2919  0.8554
   91SER     CB 1353   5.071   1.209   5.939  0.3404  0.3517  0.4465
   91SER    HB1 1354   5.124   1.133   5.879  0.5787  1.6792 -1.0869
   91SER    HB2 1355   5.009   1.173   6.024 -0.3732 -1.1444 -0.6657
   91SER     OG 1356   5.178   1.287   5.990  0.0808  0.9575  0.0780
   91SER    HG1 1357   5.141   1.364   6.033  0.8596  1.1964  0.3374
   91SER      C 1358   4.869   1.200   5.810  0.4215 -0.5794  0.2973
   91SER      O 1359   4.863   1.160   5.694  0.4405 -0.1106  0.1316
   92ILE      N 1360   4.775   1.154   5.895  0.2671  0.2619  0.5946
   92ILE     HN 1361   4.772   1.182   5.990 -0.4942 -1.0151  0.9692
   92ILE     CA 1362   4.674   1.057   5.865  0.1985  0.5025  0.0310
   92ILE     HA 1363   4.730   0.981   5.811  0.8078  0.1750  1.0885
   92ILE     CB 1364   4.615   0.998   5.990 -0.0142 -1.0961 -0.8018
   92ILE     HB 1365   4.591   1.080   6.061 -0.0315 -1.7732 -0.0097
   92ILE    CG2 1366   4.475   0.936   5.977 -0.6281  0.0682  0.1384
   92ILE   HG21 1367   4.393   1.006   5.949 -1.1560 -1.6116 -2.9067
   92ILE   HG22 1368   4.435   0.885   6.067 -0.5567 -1.2247 -0.5425
   92ILE   HG23 1369   4.479   0.864   5.893 -3.7195  1.8099 -1.7013
   92ILE    CG1 1370   4.711   0.901   6.061  0.2713  0.1689  0.5927
   92ILE   HG11 1371   4.810   0.950   6.062 -0.6914  2.2728 -0.0723
   92ILE   HG12 1372   4.713   0.805   6.004  1.9396 -0.5112  1.7238
   92ILE     CD 1373   4.657   0.877   6.202 -0.5676  0.0737  0.2662
   92ILE    HD1 1374   4.594   0.787   6.208 -0.2435 -0.0595  2.5279
   92ILE    HD2 1375   4.593   0.963   6.231 -1.1451 -0.0572 -0.5860
   92ILE    HD3 1376   4.742   0.863   6.272 -0.7563 -1.3896  0.2238
   92ILE      C 1377   4.567   1.098   5.771 -0.2487 -0.1867  0.2339
   92ILE      O 1378   4.529   1.022   5.681  0.1152 -0.1078  0.0131
   93PHE      N 1379   4.515   1.221   5.786 -0.1564 -0.1321  0.1104
   93PHE     HN 1380   4.538   1.280   5.864 -1.2360 -0.1549  0.4632
   93PHE     CA 1381   4.417   1.271   5.695  0.2104  0.1439 -0.1351
   93PHE     HA 1382   4.340   1.196   5.686 -2.6702  2.7257  1.0572
   93PHE     CB 1383   4.351   1.400   5.748 -0.1195 -0.1258  0.1130
   93PHE    HB1 1384   4.279   1.443   5.675 -0.7605 -0.7729  0.3493
   93PHE    HB2 1385   4.430   1.472   5.778 -2.5737  1.4448  3.5456
   93PHE     CG 1386   4.272   1.383   5.874 -0.2440 -0.3002  0.0118
   93PHE    CD1 1387   4.230   1.259   5.915  0.0038 -0.3490  0.1190
   93PHE    HD1 1388   4.244   1.174   5.850  0.5566 -0.9435  0.9804
   93PHE    CE1 1389   4.166   1.244   6.036 -0.6941  0.1066 -0.1892
   93PHE    HE1 1390   4.133   1.149   6.074  0.9281  0.0938  1.3482
   93PHE     CZ 1391   4.143   1.349   6.122  0.0619 -0.1302  0.3096
   93PHE     HZ 1392   4.090   1.335   6.215 -2.1348  0.8967 -0.7258
   93PHE    CD2 1393   4.244   1.492   5.953  0.1220 -0.0197 -0.2404
   93PHE    HD2 1394   4.286   1.587   5.926 -0.0726 -0.0079 -0.5055
   93PHE    CE2 1395   4.181   1.472   6.074  0.0553 -0.3767 -0.3313
   93PHE    HE2 1396   4.177   1.556   6.141 -1.7027 -2.2909  2.1482
   93PHE      C 1397   4.469   1.300   5.559  0.4305  0.1767 -0.0446
   93PHE      O 1398   4.403   1.265   5.461 -0.1807 -0.1033  0.4658
   94SER      N 1399   4.597   1.339   5.547  0.5097 -0.0013  0.2241
   94SER     HN 1400   4.646   1.349   5.634 -0.5464  0.1845  0.8210
   94SER     CA 1401   4.666   1.337   5.422  0.3926 -0.1438  0.1618
   94SER     HA 1402   4.611   1.394   5.348  1.3562  1.1681  0.4095
   94SER     CB 1403   4.792   1.425   5.430  0.0762  0.3354 -0.0618
   94SER    HB1 1404   4.823   1.460   5.329  0.3372  2.3708  0.6846
   94SER    HB2 1405   4.873   1.373   5.485 -1.7205 -2.3424  0.2252
   94SER     OG 1406   4.764   1.548   5.495 -0.3016  0.0844  0.2529
   94SER    HG1 1407   4.788   1.544   5.588  0.5185 -3.0713  0.0082
   94SER      C 1408   4.699   1.205   5.361  0.2993 -0.0040 -0.1973
   94SER      O 1409   4.703   1.192   5.239  0.2843 -0.3835 -0.1575
   95LEU      N 1410   4.719   1.097   5.439  0.1912 -0.1318 -0.3483
   95LEU     HN 1411   4.712   1.093   5.538 -1.4597 -2.5472 -0.4816
   95LEU     CA 1412   4.748   0.967   5.385  0.3450 -0.0158 -0.5480
   95LEU     HA 1413   4.820   0.987   5.307 -0.2981  2.2888 -0.6538
   95LEU     CB 1414   4.817   0.880   5.490 -0.3290  0.3448  0.2103
   95LEU    HB1 1415   4.802   0.777   5.450  3.6355 -1.3594  2.4003
   95LEU    HB2 1416   4.761   0.887   5.586 -2.0921 -1.5555 -0.6058
   95LEU     CG 1417   4.965   0.910   5.519 -0.3134  0.5673 -0.1005
   95LEU     HG 1418   4.977   1.020   5.524  0.6065  0.5555 -1.5157
   95LEU    CD1 1419   4.998   0.844   5.655 -0.4634 -0.0017 -0.3384
   95LEU   HD11 1420   4.995   0.734   5.646 -1.5746  0.1426 -2.7020
   95LEU   HD12 1421   4.936   0.888   5.736 -0.3229 -1.6813  0.7076
   95LEU   HD13 1422   5.098   0.869   5.695 -0.4781 -1.3593  0.6021
   95LEU    CD2 1423   5.061   0.880   5.403 -0.2897  0.1586  0.0239
   95LEU   HD21 1424   5.054   0.951   5.318  0.5731  0.5887  0.3036
   95LEU   HD22 1425   5.036   0.780   5.361 -0.6010  0.4345 -0.4529
   95LEU   HD23 1426   5.164   0.882   5.443 -0.6855 -0.4805  1.1106
   95LEU      C 1427   4.626   0.903   5.327 -0.0519 -0.2844  0.5563
   95LEU      O 1428   4.627   0.826   5.231 -0.1954  0.6128 -0.1763
   96LEU      N 1429   4.508   0.935   5.381 -0.3753  0.6046 -0.6578
   96LEU     HN 1430   4.508   1.002   5.455  0.8875 -0.8338  0.7149
   96LEU     CA 1431   4.383   0.900   5.319 -0.5723 -0.0990  0.1166
   96LEU     HA 1432   4.393   0.796   5.292 -0.9519  0.2378 -1.3991
   96LEU     CB 1433   4.267   0.912   5.419 -0.3601  0.2856  0.3227
   96LEU    HB1 1434   4.262   1.019   5.449 -0.4920  1.2744 -2.8311
   96LEU    HB2 1435   4.281   0.831   5.494 -0.9397 -2.2470 -2.1058
   96LEU     CG 1436   4.129   0.869   5.364  0.0539 -0.9146  0.1871
   96LEU     HG 1437   4.089   0.936   5.285 -0.8283 -2.2528 -0.5390
   96LEU    CD1 1438   4.132   0.723   5.318 -0.4795 -0.9630  0.3005
   96LEU   HD11 1439   4.031   0.678   5.308  0.0836 -2.1504 -0.3497
   96LEU   HD12 1440   4.180   0.669   5.403 -0.7650  0.0881  1.1418
   96LEU   HD13 1441   4.182   0.706   5.220 -2.0556 -0.0461 -0.7049
   96LEU    CD2 1442   4.036   0.879   5.486 -0.1389 -0.1198 -0.0155
   96LEU   HD21 1443   3.979   0.973   5.494 -1.1730 -0.8455  1.9519
   96LEU   HD22 1444   4.089   0.856   5.582  0.1015  1.2915  0.2037
   96LEU   HD23 1445   3.964   0.803   5.449  0.4652 -0.8672  0.2918
   96LEU      C 1446   4.354   0.982   5.197 -0.2526 -0.4725 -0.2123
   96LEU      O 1447   4.293   0.931   5.103  0.3219 -0.4260 -0.6156
   97ALA      N 1448   4.387   1.112   5.195 -1.0630 -0.2606 -0.0635
   97ALA     HN 1449   4.440   1.155   5.268 -1.1520 -1.4683  0.7397
   97ALA     CA 1450   4.377   1.194   5.079 -0.5046 -0.3313 -0.1647
   97ALA     HA 1451   4.270   1.202   5.064 -1.0846 -0.0214  3.2830
   97ALA     CB 1452   4.431   1.335   5.110 -0.0174 -0.5536  0.0050
   97ALA    HB1 1453   4.380   1.398   5.034 -1.4237 -0.3719  1.0684
   97ALA    HB2 1454   4.542   1.340   5.111  0.0791 -2.1034  0.1107
   97ALA    HB3 1455   4.388   1.370   5.206 -1.7620 -3.5649  0.4682
   97ALA      C 1456   4.446   1.134   4.961  0.0738  0.5471 -0.2829
   97ALA      O 1457   4.383   1.121   4.857  0.0262 -0.4133 -0.1445
   98ILE      N 1458   4.570   1.087   4.984 -0.3182 -0.0923  0.6024
   98ILE     HN 1459   4.615   1.087   5.073  0.5866 -2.7979  0.2559
   98ILE     CA 1460   4.650   1.018   4.887 -0.1254 -0.1371  0.7910
   98ILE     HA 1461   4.651   1.074   4.794 -1.8983 -1.6361 -0.2025
   98ILE     CB 1462   4.791   0.999   4.933  0.2315  0.2047 -0.1462
   98ILE     HB 1463   4.785   0.944   5.029  2.0381  1.5939  0.8300
   98ILE    CG2 1464   4.877   0.912   4.839  0.4659  0.0659  0.1936
   98ILE   HG21 1465   4.873   0.963   4.740  0.2760  0.5370  0.4389
   98ILE   HG22 1466   4.842   0.808   4.827  1.0110 -0.1055  0.0846
   98ILE   HG23 1467   4.981   0.904   4.878 -0.0638 -0.3587  1.5861
   98ILE    CG1 1468   4.865   1.128   4.973  0.2283  0.1051  0.1825
   98ILE   HG11 1469   4.792   1.196   5.021  0.8011 -0.3282  1.7196
   98ILE   HG12 1470   4.899   1.162   4.873 -0.8269 -2.3967 -1.1161
   98ILE     CD 1471   4.989   1.122   5.062  0.3070 -0.5114  0.0386
   98ILE    HD1 1472   4.975   1.074   5.161  1.4695  1.2706  1.1393
   98ILE    HD2 1473   5.030   1.224   5.082  0.3244 -0.6151  0.5606
   98ILE    HD3 1474   5.063   1.059   5.009  1.5761  1.3978 -0.5944
   98ILE      C 1475   4.586   0.893   4.838 -0.3655  0.3411 -0.1456
   98ILE      O 1476   4.594   0.864   4.719  0.4456  0.2036 -0.0666
   99ALA      N 1477   4.512   0.818   4.922  0.5680 -0.4566 -0.0204
   99ALA     HN 1478   4.525   0.839   5.018  1.9588  2.5802 -0.7426
   99ALA     CA 1479   4.450   0.695   4.882  0.1965 -0.1827 -0.2871
   99ALA     HA 1480   4.516   0.644   4.814  0.9134 -0.3302  0.5133
   99ALA     CB 1481   4.427   0.606   5.005  0.0992  0.3626  0.0951
   99ALA    HB1 1482   4.388   0.503   4.990  1.8635 -0.6384  1.8772
   99ALA    HB2 1483   4.358   0.649   5.081  0.3645 -0.9595  1.1336
   99ALA    HB3 1484   4.530   0.593   5.046  0.7076 -2.1511 -1.9425
   99ALA      C 1485   4.325   0.720   4.805  0.1635 -0.1229 -0.2146
   99ALA      O 1486   4.289   0.648   4.711 -0.2975 -0.1709 -0.0042
  100ILE      N 1487   4.251   0.827   4.841 -0.2524 -0.3206 -0.4711
  100ILE     HN 1488   4.266   0.881   4.923  0.2905 -0.0653 -0.7316
  100ILE     CA 1489   4.129   0.862   4.775 -0.3620 -0.0006 -0.0972
  100ILE     HA 1490   4.077   0.768   4.770  1.5517 -1.3102  2.1303
  100ILE     CB 1491   4.045   0.954   4.859 -0.2518 -0.2923  0.3421
  100ILE     HB 1492   4.116   1.024   4.908  0.0668 -1.7475  2.0368
  100ILE    CG2 1493   3.940   1.030   4.775  0.2888  0.3717  0.2564
  100ILE   HG21 1494   3.871   0.956   4.730  0.5855 -0.4532  1.1181
  100ILE   HG22 1495   3.989   1.103   4.707  0.5354  1.8175  1.8990
  100ILE   HG23 1496   3.880   1.095   4.842 -0.1115 -2.4343  2.8663
  100ILE    CG1 1497   3.983   0.870   4.972  0.5438 -0.2814  0.7901
  100ILE   HG11 1498   4.067   0.813   5.017  1.2655  0.6823  0.6951
  100ILE   HG12 1499   3.910   0.802   4.923 -0.7021  1.4275  0.1937
  100ILE     CD 1500   3.910   0.957   5.074 -0.3212 -0.3648  0.2561
  100ILE    HD1 1501   3.834   1.021   5.027 -0.3915 -1.1679 -0.7608
  100ILE    HD2 1502   3.986   1.027   5.115 -0.4003 -0.0617 -0.1197
  100ILE    HD3 1503   3.860   0.894   5.151 -0.3119 -1.1042 -0.3223
  100ILE      C 1504   4.146   0.906   4.634  0.0412  0.0490 -0.0349
  100ILE      O 1505   4.067   0.882   4.543  0.5288 -0.4836 -0.3222
  101ASP      N 1506   4.250   0.988   4.610  0.3353 -0.4523 -0.4889
  101ASP     HN 1507   4.322   0.999   4.677 -1.8678  0.2021  1.9448
  101ASP     CA 1508   4.285   1.050   4.486  0.2070  0.6238 -0.0008
  101ASP     HA 1509   4.200   1.105   4.450 -1.0564  0.9202  3.1035
  101ASP     CB 1510   4.392   1.157   4.518  0.6794  0.1445  0.0406
  101ASP    HB1 1511   4.464   1.127   4.597  1.0679  2.0239  0.4252
  101ASP    HB2 1512   4.346   1.253   4.547  0.2637  0.0818 -0.3927
  101ASP     CG 1513   4.484   1.197   4.404  0.4187  0.5916 -0.0151
  101ASP    OD1 1514   4.434   1.240   4.297  0.4356 -0.2577 -0.3690
  101ASP    OD2 1515   4.608   1.175   4.414  0.2919 -0.0974  0.0458
  101ASP      C 1516   4.320   0.950   4.381 -0.0975 -0.0262  0.5067
  101ASP      O 1517   4.259   0.939   4.275  0.7252  0.3643 -0.0192
  102ARG      N 1518   4.407   0.856   4.423  0.1940 -0.0377 -0.1066
  102ARG     HN 1519   4.442   0.859   4.516 -0.5893 -0.6374  0.2225
  102ARG     CA 1520   4.436   0.732   4.358  0.1562  0.0001 -0.1970
  102ARG     HA 1521   4.465   0.764   4.259 -0.2010  3.4241  0.6579
  102ARG     CB 1522   4.553   0.670   4.437  0.1227 -0.0551 -0.1908
  102ARG    HB1 1523   4.588   0.573   4.397  0.9294 -1.1181  2.8117
  102ARG    HB2 1524   4.520   0.649   4.541 -1.7925  2.0160 -0.2963
  102ARG     CG 1525   4.685   0.747   4.439  0.1343 -0.0812  0.0528
  102ARG    HG1 1526   4.754   0.679   4.494 -1.2930 -0.8548  0.9606
  102ARG    HG2 1527   4.686   0.836   4.506  0.1033  1.2017 -1.5984
  102ARG     CD 1528   4.734   0.789   4.300 -0.1032  0.0962  0.0218
  102ARG    HD1 1529   4.709   0.716   4.220 -3.0369  1.7743 -0.7397
  102ARG    HD2 1530   4.843   0.807   4.312 -0.2665  0.0758  1.8679
  102ARG     NE 1531   4.674   0.919   4.260  0.1013  0.1154 -0.2232
  102ARG     HE 1532   4.625   0.965   4.334  2.6962 -0.4156  1.9958
  102ARG     CZ 1533   4.654   0.964   4.133 -0.0450  0.1404 -0.1917
  102ARG    NH1 1534   4.697   0.910   4.015 -0.2401 -0.5596  0.0477
  102ARG   HH11 1535   4.757   0.830   4.013  0.7400  0.1519 -0.4025
  102ARG   HH12 1536   4.664   0.954   3.931 -1.7065 -1.3156  0.2050
  102ARG    NH2 1537   4.575   1.074   4.121  0.0963  0.2632 -0.0036
  102ARG   HH21 1538   4.541   1.130   4.196 -0.0276  0.4203 -0.1761
  102ARG   HH22 1539   4.542   1.091   4.028 -0.7685 -1.5007 -0.0589
  102ARG      C 1540   4.324   0.636   4.339 -0.1950  0.3721 -0.0237
  102ARG      O 1541   4.312   0.568   4.238  0.2093 -0.4850  0.4943
  103TYR      N 1542   4.240   0.628   4.444 -0.1079  0.1026  0.0268
  103TYR     HN 1543   4.255   0.677   4.529 -4.2148 -1.6462  2.0609
  103TYR     CA 1544   4.121   0.549   4.433 -0.0670  0.0316  0.0896
  103TYR     HA 1545   4.146   0.449   4.403 -1.2007  0.0083 -0.8554
  103TYR     CB 1546   4.050   0.528   4.568  0.1507 -0.4855  0.1253
  103TYR    HB1 1547   4.032   0.624   4.621  0.4531  1.0626 -2.4360
  103TYR    HB2 1548   4.127   0.473   4.627  1.8228 -0.2560 -1.7497
  103TYR     CG 1549   3.926   0.447   4.565  0.0025 -0.2679  0.3319
  103TYR    CD1 1550   3.810   0.507   4.609 -0.0956 -0.0467 -0.2212
  103TYR    HD1 1551   3.806   0.608   4.646 -0.6094 -0.9211  2.3191
  103TYR    CE1 1552   3.690   0.444   4.589 -0.3078  0.1478  0.4248
  103TYR    HE1 1553   3.602   0.500   4.619 -0.1698  0.5389  0.1123
  103TYR     CZ 1554   3.687   0.315   4.543 -0.4413  0.1848  0.3289
  103TYR     OH 1555   3.559   0.256   4.531 -0.1988 -0.1290 -0.7919
  103TYR     HH 1556   3.491   0.320   4.553  0.9587  0.9712 -0.3044
  103TYR    CD2 1557   3.924   0.315   4.525  0.1062 -0.3330  0.5345
  103TYR    HD2 1558   4.019   0.278   4.491 -0.7715 -0.3592 -2.1622
  103TYR    CE2 1559   3.804   0.250   4.511 -0.3471  0.6339 -0.2530
  103TYR    HE2 1560   3.788   0.149   4.475 -0.1909  0.1334  1.0343
  103TYR      C 1561   4.026   0.590   4.325 -0.8016  0.0268  0.7226
  103TYR      O 1562   3.977   0.502   4.255  0.3069  0.2096 -0.3128
  104ILE      N 1563   3.995   0.721   4.319  0.5631  0.2992 -1.0205
  104ILE     HN 1564   4.023   0.786   4.389 -3.1973 -1.8524  2.9049
  104ILE     CA 1565   3.909   0.770   4.216 -0.3543  0.1417 -0.3405
  104ILE     HA 1566   3.835   0.692   4.199 -0.9973  0.8959 -1.1011
  104ILE     CB 1567   3.845   0.901   4.248  0.2136  0.2563  0.3549
  104ILE     HB 1568   3.915   0.986   4.266  0.0624  0.7019 -1.0280
  104ILE    CG2 1569   3.761   0.958   4.132  0.4002 -0.5619 -0.1881
  104ILE   HG21 1570   3.673   0.891   4.117  0.6963 -1.4246  1.6331
  104ILE   HG22 1571   3.816   0.970   4.036  0.1919  0.7566 -0.1632
  104ILE   HG23 1572   3.715   1.055   4.160  1.4640  0.0503 -0.4823
  104ILE    CG1 1573   3.758   0.884   4.373 -0.1549  0.2313  0.0974
  104ILE   HG11 1574   3.698   0.976   4.390  0.4262  0.5308  0.5773
  104ILE   HG12 1575   3.830   0.879   4.458 -0.4190 -4.6642  0.3199
  104ILE     CD 1576   3.665   0.762   4.376 -0.2083  0.2651 -0.1909
  104ILE    HD1 1577   3.584   0.790   4.306  0.1318  1.2530 -0.2000
  104ILE    HD2 1578   3.626   0.740   4.477  0.0331 -0.3647 -0.2296
  104ILE    HD3 1579   3.715   0.674   4.330  2.4633  1.6464 -0.1342
  104ILE      C 1580   3.973   0.765   4.081  0.0018 -0.0431 -0.1677
  104ILE      O 1581   3.905   0.744   3.981 -0.3854 -0.6386  0.2123
  105ALA      N 1582   4.107   0.770   4.074  0.0058  0.1461  0.0252
  105ALA     HN 1583   4.165   0.775   4.155  1.2617 -2.7748 -0.5659
  105ALA     CA 1584   4.175   0.760   3.948  0.2283 -0.0882  0.1628
  105ALA     HA 1585   4.142   0.839   3.883 -1.1050 -0.5583  0.2378
  105ALA     CB 1586   4.323   0.796   3.964  0.4080 -0.6324 -0.2763
  105ALA    HB1 1587   4.372   0.719   4.028  1.3287 -0.7995 -1.1566
  105ALA    HB2 1588   4.326   0.895   4.014 -1.0227 -0.0789 -1.2377
  105ALA    HB3 1589   4.392   0.808   3.877  2.7863  0.5773  1.6482
  105ALA      C 1590   4.163   0.629   3.878  0.7549  0.0652 -0.2199
  105ALA      O 1591   4.146   0.618   3.757 -0.2499 -0.2030 -0.0668
  106ILE      N 1592   4.174   0.519   3.954  0.1442 -0.0446 -0.2807
  106ILE     HN 1593   4.179   0.521   4.054  0.6168 -3.7457 -0.0846
  106ILE     CA 1594   4.176   0.384   3.908  0.1985 -0.2029  0.1824
  106ILE     HA 1595   4.203   0.384   3.804 -0.7154 -0.4712 -0.0671
  106ILE     CB 1596   4.275   0.311   3.993  0.4331 -0.0385  0.0492
  106ILE     HB 1597   4.358   0.382   4.015 -0.0267  0.2689  0.8091
  106ILE    CG2 1598   4.203   0.273   4.124  0.0517 -0.0882 -0.1748
  106ILE   HG21 1599   4.110   0.214   4.110 -0.6591  0.9482  0.0911
  106ILE   HG22 1600   4.165   0.367   4.170 -1.1199 -0.5578 -0.1639
  106ILE   HG23 1601   4.272   0.226   4.197  1.8124 -0.4579 -1.9725
  106ILE    CG1 1602   4.328   0.179   3.934 -0.2873 -0.0718 -0.5336
  106ILE   HG11 1603   4.247   0.121   3.886 -0.8091  0.1346  0.0829
  106ILE   HG12 1604   4.363   0.115   4.018 -0.2416  0.3585 -0.2244
  106ILE     CD 1605   4.455   0.197   3.850  0.0902  0.2133  0.0899
  106ILE    HD1 1606   4.539   0.239   3.909 -0.8124 -1.0875  2.4250
  106ILE    HD2 1607   4.425   0.274   3.776 -1.3377 -1.4052 -1.1007
  106ILE    HD3 1608   4.484   0.100   3.804 -1.4082  0.4850 -1.5328
  106ILE      C 1609   4.036   0.332   3.909  0.2605 -0.3767 -0.1887
  106ILE      O 1610   4.003   0.250   3.823 -0.1423 -0.5582  0.1362
  107ARG      N 1611   3.945   0.370   4.000 -0.1739 -0.2355 -0.6776
  107ARG     HN 1612   3.973   0.433   4.072 -0.7434  0.1401 -0.7783
  107ARG     CA 1613   3.808   0.327   3.999 -0.2256 -0.0788 -0.3087
  107ARG     HA 1614   3.812   0.222   3.979 -0.2844  0.0649 -1.0903
  107ARG     CB 1615   3.741   0.359   4.134  0.7176 -0.6666  0.3110
  107ARG    HB1 1616   3.731   0.469   4.141  1.4769 -0.2623 -3.1651
  107ARG    HB2 1617   3.814   0.328   4.212  2.0550  0.5072 -0.4415
  107ARG     CG 1618   3.603   0.296   4.159  0.4563 -0.1724  0.1231
  107ARG    HG1 1619   3.530   0.316   4.078  1.7554  0.2830 -0.9893
  107ARG    HG2 1620   3.574   0.330   4.260 -1.1920  0.1102 -0.4244
  107ARG     CD 1621   3.610   0.143   4.169  0.5542 -0.1482  0.4238
  107ARG    HD1 1622   3.682   0.113   4.248 -0.6869  0.8881  2.0335
  107ARG    HD2 1623   3.645   0.097   4.074  1.5935 -0.4016  0.9198
  107ARG     NE 1624   3.473   0.097   4.205  0.4780 -0.1851  0.0859
  107ARG     HE 1625   3.392   0.142   4.168  0.1817  0.3584  1.3674
  107ARG     CZ 1626   3.453  -0.003   4.295  0.3929 -0.7141 -0.5183
  107ARG    NH1 1627   3.549  -0.077   4.357 -0.1542 -0.6350  0.4429
  107ARG   HH11 1628   3.648  -0.064   4.351 -0.6024  3.7774 -0.3685
  107ARG   HH12 1629   3.518  -0.162   4.399  1.0065 -0.5501  1.5547
  107ARG    NH2 1630   3.326  -0.051   4.307  0.2634 -0.3818 -0.5570
  107ARG   HH21 1631   3.305  -0.120   4.377  0.7624 -0.0921 -0.1186
  107ARG   HH22 1632   3.260   0.009   4.262 -0.3218  0.2689  1.0778
  107ARG      C 1633   3.730   0.383   3.885  0.0060  0.2470 -0.3106
  107ARG      O 1634   3.655   0.301   3.831  0.0815  0.3657 -0.5955
  108ILE      N 1635   3.742   0.510   3.843 -0.4250  0.5531  0.4624
  108ILE     HN 1636   3.821   0.565   3.871 -0.7696  0.9215  0.7156
  108ILE     CA 1637   3.659   0.572   3.745 -0.2995  0.6138  0.3936
  108ILE     HA 1638   3.620   0.497   3.678 -0.1690 -0.2539  1.2712
  108ILE     CB 1639   3.531   0.626   3.804 -0.7467  0.4691 -0.4265
  108ILE     HB 1640   3.501   0.701   3.728 -0.8275  2.7019  1.7033
  108ILE    CG2 1641   3.414   0.527   3.802 -0.3010 -0.0961  0.5852
  108ILE   HG21 1642   3.316   0.574   3.825 -0.5257  0.0470 -0.5827
  108ILE   HG22 1643   3.444   0.433   3.854  0.6354 -0.0035  0.2286
  108ILE   HG23 1644   3.406   0.515   3.692  0.2181  2.0802  0.2682
  108ILE    CG1 1645   3.555   0.685   3.944  0.0436  0.0983 -0.3991
  108ILE   HG11 1646   3.654   0.733   3.960  1.6528 -2.4126 -2.1011
  108ILE   HG12 1647   3.542   0.598   4.012 -3.7121 -0.4676 -1.6418
  108ILE     CD 1648   3.445   0.779   3.992  0.7394  0.4926  0.4620
  108ILE    HD1 1649   3.436   0.868   3.926 -3.0606 -0.3966 -0.4918
  108ILE    HD2 1650   3.451   0.798   4.101  3.6735 -0.6245  0.5778
  108ILE    HD3 1651   3.352   0.723   3.968  1.6758 -2.1286  2.4910
  108ILE      C 1652   3.746   0.665   3.668  0.1058  0.1178  0.2493
  108ILE      O 1653   3.736   0.785   3.693  0.5699  0.1746  0.1606
  109PRO      N 1654   3.832   0.623   3.580  0.3161  0.3135  0.3626
  109PRO     CD 1655   3.848   0.486   3.537  0.2278  0.1934  0.7051
  109PRO    HD1 1656   3.768   0.457   3.465  1.4120  0.7362 -0.9145
  109PRO    HD2 1657   3.850   0.407   3.616  1.0077  0.6996  1.2082
  109PRO     CA 1658   3.922   0.710   3.510  0.1725  0.0329 -0.1683
  109PRO     HA 1659   3.994   0.753   3.578 -0.8079  1.3844  0.0512
  109PRO     CB 1660   3.987   0.620   3.405 -0.8159 -0.4672 -0.3638
  109PRO    HB1 1661   4.094   0.646   3.389 -0.4651 -1.7680 -0.2465
  109PRO    HB2 1662   3.933   0.624   3.308 -3.5489  0.9189  1.1077
  109PRO     CG 1663   3.983   0.478   3.463 -0.2170 -0.3660 -0.0683
  109PRO    HG1 1664   3.983   0.402   3.382  0.9879  0.1344 -0.5623
  109PRO    HG2 1665   4.066   0.463   3.535 -0.8551  4.0190  1.8647
  109PRO      C 1666   3.859   0.826   3.442 -0.4337 -0.2979 -0.1722
  109PRO      O 1667   3.917   0.933   3.424 -0.1037 -0.5283 -0.4862
  110LEU      N 1668   3.737   0.809   3.386 -0.4572 -0.1528 -0.1663
  110LEU     HN 1669   3.686   0.725   3.399  0.2393 -0.4967  0.4389
  110LEU     CA 1670   3.677   0.910   3.305  0.0950  0.1822 -0.1657
  110LEU     HA 1671   3.752   0.962   3.248 -1.5958  2.1296 -0.7619
  110LEU     CB 1672   3.580   0.854   3.200 -0.0549 -0.8803  0.5242
  110LEU    HB1 1673   3.531   0.933   3.139  0.6622 -0.7693  0.0870
  110LEU    HB2 1674   3.494   0.794   3.238 -0.9943 -0.1209 -0.3342
  110LEU     CG 1675   3.651   0.756   3.105 -0.4306 -0.4134 -0.2452
  110LEU     HG 1676   3.669   0.665   3.165 -1.0931 -1.9226 -2.2188
  110LEU    CD1 1677   3.548   0.713   2.999 -0.3271 -0.9888 -0.1142
  110LEU   HD11 1678   3.508   0.789   2.928 -3.4864 -1.3328  1.1429
  110LEU   HD12 1679   3.451   0.679   3.042 -0.8775 -0.8703 -1.2159
  110LEU   HD13 1680   3.598   0.626   2.952 -0.9487 -1.1449 -0.4905
  110LEU    CD2 1681   3.783   0.795   3.035 -0.2093 -0.2990  0.2321
  110LEU   HD21 1682   3.819   0.704   2.982 -0.4038  0.9105 -2.0890
  110LEU   HD22 1683   3.861   0.829   3.106  0.3650 -0.9441 -0.0889
  110LEU   HD23 1684   3.774   0.883   2.968  2.2570  0.4210  0.7601
  110LEU      C 1685   3.607   1.018   3.381 -0.4454 -0.1856 -0.1359
  110LEU      O 1686   3.561   1.116   3.324 -0.1054  0.0180 -0.0614
  111ARG      N 1687   3.605   0.995   3.514 -0.1080  0.3325 -0.0407
  111ARG     HN 1688   3.639   0.911   3.556 -1.9729  0.1339  1.1873
  111ARG     CA 1689   3.529   1.081   3.600 -0.3080  0.3792 -0.2638
  111ARG     HA 1690   3.475   1.158   3.547  1.4740  1.7796 -0.0989
  111ARG     CB 1691   3.438   0.993   3.688  0.2523  0.5333  0.4779
  111ARG    HB1 1692   3.411   1.046   3.781  1.7759 -0.3231  1.4456
  111ARG    HB2 1693   3.513   0.917   3.717 -0.3948 -1.4554 -2.5344
  111ARG     CG 1694   3.313   0.943   3.614 -0.0009  0.9971  0.5896
  111ARG    HG1 1695   3.261   0.870   3.680  1.7429 -0.8121  0.0655
  111ARG    HG2 1696   3.350   0.888   3.525 -1.6757 -0.7150  0.8847
  111ARG     CD 1697   3.223   1.059   3.572 -0.5304  0.4115  0.0872
  111ARG    HD1 1698   3.157   1.024   3.490 -1.5433  0.5013  0.8436
  111ARG    HD2 1699   3.284   1.144   3.534  0.7776 -0.0773  1.0122
  111ARG     NE 1700   3.134   1.102   3.684 -0.1861  0.4365  0.3512
  111ARG     HE 1701   3.075   1.031   3.721 -1.1689 -0.4587 -2.6786
  111ARG     CZ 1702   3.116   1.227   3.736  0.2704  0.4281  0.5408
  111ARG    NH1 1703   3.198   1.334   3.718 -0.6309  0.9839 -0.3985
  111ARG   HH11 1704   3.281   1.319   3.664 -0.0827  2.0525  0.0998
  111ARG   HH12 1705   3.199   1.404   3.790 -0.0083 -0.9553  1.5878
  111ARG    NH2 1706   3.023   1.237   3.836 -0.3858  0.0531 -0.0213
  111ARG   HH21 1707   2.968   1.158   3.863  0.2799 -0.5612 -0.4305
  111ARG   HH22 1708   3.030   1.318   3.894  1.6410  0.6182 -0.9724
  111ARG      C 1709   3.617   1.163   3.686  0.2074 -0.0674 -0.3587
  111ARG      O 1710   3.573   1.262   3.744 -0.2553 -0.2872 -0.3355
  112TYR      N 1711   3.746   1.128   3.699  0.2115 -0.2058 -0.7612
  112TYR     HN 1712   3.793   1.060   3.642  0.3153  0.7013 -1.7953
  112TYR     CA 1713   3.839   1.197   3.783  0.0795 -0.1425 -0.6666
  112TYR     HA 1714   3.799   1.193   3.883 -1.9916  0.2031 -1.4362
  112TYR     CB 1715   3.972   1.119   3.775  0.4920  0.4161  0.5629
  112TYR    HB1 1716   4.007   1.108   3.670  2.1951  1.2296  1.0025
  112TYR    HB2 1717   3.959   1.013   3.804  3.8543 -0.2190  0.1333
  112TYR     CG 1718   4.091   1.164   3.853  0.7566 -0.2803  0.5654
  112TYR    CD1 1719   4.092   1.160   3.991 -0.2076 -0.0689  0.5865
  112TYR    HD1 1720   4.006   1.127   4.047 -1.1729  1.7186  0.2299
  112TYR    CE1 1721   4.195   1.224   4.055  0.2551 -0.5392  0.3228
  112TYR    HE1 1722   4.190   1.215   4.163  0.2520  0.6733  0.4381
  112TYR     CZ 1723   4.306   1.272   3.990  0.2334 -0.1879  0.5405
  112TYR     OH 1724   4.418   1.330   4.053  0.3845 -0.1273  0.2180
  112TYR     HH 1725   4.414   1.304   4.146  1.6066 -1.2756 -0.0157
  112TYR    CD2 1726   4.198   1.213   3.782  1.0153 -0.8414  0.5662
  112TYR    HD2 1727   4.195   1.212   3.674  0.4147 -1.7808  0.5769
  112TYR    CE2 1728   4.301   1.271   3.853  0.7066 -0.2393  0.5188
  112TYR    HE2 1729   4.387   1.316   3.805  0.2438  1.9805  1.6246
  112TYR      C 1730   3.862   1.344   3.774  0.7608 -0.2047 -0.0483
  112TYR      O 1731   3.870   1.412   3.876  0.1313  0.3265 -0.3411
  113ASN      N 1732   3.891   1.395   3.653  0.2057  0.2528  0.0048
  113ASN     HN 1733   3.890   1.338   3.571  1.5180  1.3430 -0.8187
  113ASN     CA 1734   3.926   1.533   3.646 -0.0393  0.3241  0.1722
  113ASN     HA 1735   4.007   1.558   3.713 -1.6071 -0.7939  2.6149
  113ASN     CB 1736   3.967   1.558   3.500  0.4740 -0.3866  0.1870
  113ASN    HB1 1737   3.985   1.667   3.482 -0.7275  0.0103  1.2616
  113ASN    HB2 1738   3.892   1.517   3.429  0.1341 -0.3326  0.5129
  113ASN     CG 1739   4.099   1.493   3.461  0.5986 -0.0344  0.0158
  113ASN    OD1 1740   4.112   1.447   3.348  0.5912  0.3259 -0.1352
  113ASN    ND2 1741   4.199   1.478   3.553  0.2531  0.3851  0.4685
  113ASN   HD21 1742   4.285   1.443   3.515 -0.5886  0.3268 -1.5058
  113ASN   HD22 1743   4.195   1.497   3.651  2.7745  0.2363  0.6746
  113ASN      C 1744   3.814   1.625   3.678 -0.1309  0.4419 -0.4660
  113ASN      O 1745   3.843   1.737   3.721 -0.2675  0.4035 -0.2704
  114GLY      N 1746   3.688   1.580   3.664 -0.0974  0.4075 -0.6548
  114GLY     HN 1747   3.662   1.486   3.642  0.5205  0.6304 -2.5286
  114GLY     CA 1748   3.582   1.660   3.717  0.1239  0.2514  0.0395
  114GLY    HA1 1749   3.499   1.604   3.677  0.4542 -0.7785  0.7602
  114GLY    HA2 1750   3.589   1.763   3.685  0.2067 -0.0246 -0.8530
  114GLY      C 1751   3.565   1.652   3.865  0.0109 -0.3004 -0.0003
  114GLY      O 1752   3.548   1.746   3.942 -0.8765 -0.2509 -0.2467
  115LEU      N 1753   3.559   1.530   3.921 -0.0792 -0.3802 -0.1838
  115LEU     HN 1754   3.558   1.450   3.863  1.7146 -2.1449  2.0616
  115LEU     CA 1755   3.539   1.504   4.060  0.0158 -0.0738 -0.1105
  115LEU     HA 1756   3.448   1.555   4.086 -0.5151 -0.3271 -1.3712
  115LEU     CB 1757   3.519   1.355   4.095  0.7668 -0.0921  0.2699
  115LEU    HB1 1758   3.544   1.339   4.202  1.5619  0.1329  0.1264
  115LEU    HB2 1759   3.597   1.298   4.039 -1.3611 -2.2255 -0.6872
  115LEU     CG 1760   3.382   1.296   4.056  0.3957  0.6011  0.5052
  115LEU     HG 1761   3.357   1.328   3.953  0.9442 -0.9294 -0.1286
  115LEU    CD1 1762   3.393   1.142   4.051 -0.6816  0.5344  0.1213
  115LEU   HD11 1763   3.292   1.100   4.033 -0.0397 -0.5728 -1.0860
  115LEU   HD12 1764   3.452   1.105   4.137  0.4005  0.8897 -0.4406
  115LEU   HD13 1765   3.461   1.114   3.968  0.0285  2.2898  0.0515
  115LEU    CD2 1766   3.269   1.326   4.156 -0.3425  0.3532 -0.2456
  115LEU   HD21 1767   3.277   1.258   4.244 -0.2708  1.7643  0.8696
  115LEU   HD22 1768   3.174   1.290   4.112 -0.1907  0.1782 -0.4306
  115LEU   HD23 1769   3.252   1.432   4.184 -0.2961  0.3998 -0.3917
  115LEU      C 1770   3.652   1.559   4.140  0.0762 -0.1856 -0.1172
  115LEU      O 1771   3.624   1.637   4.232  0.2782 -0.2244 -0.0219
  116VAL      N 1772   3.779   1.527   4.109  0.0147  0.0335 -0.6152
  116VAL     HN 1773   3.805   1.468   4.034 -2.0247 -0.7841 -0.7596
  116VAL     CA 1774   3.896   1.577   4.175 -0.0204 -0.5124 -0.1230
  116VAL     HA 1775   3.872   1.614   4.273 -0.9660 -1.8823  0.1974
  116VAL     CB 1776   3.990   1.462   4.193  0.4311 -0.1820 -0.3452
  116VAL     HB 1777   4.021   1.412   4.099  1.7749  0.3749 -0.2273
  116VAL    CG1 1778   4.115   1.514   4.265  0.1415 -0.0685  0.0800
  116VAL   HG11 1779   4.167   1.581   4.193 -0.6337  0.7250  0.2489
  116VAL   HG12 1780   4.187   1.430   4.280 -0.2852 -0.4341  0.0923
  116VAL   HG13 1781   4.091   1.553   4.367 -0.9656 -0.8600  0.1366
  116VAL    CG2 1782   3.922   1.356   4.282 -0.4772 -0.0888 -0.9117
  116VAL   HG21 1783   3.827   1.317   4.241 -0.3765  0.1437 -1.3694
  116VAL   HG22 1784   3.908   1.386   4.388 -0.3402 -0.1458 -0.8773
  116VAL   HG23 1785   3.985   1.265   4.284  0.9522  0.8698  0.2317
  116VAL      C 1786   3.968   1.685   4.101 -0.0653 -0.3134  0.1239
  116VAL      O 1787   4.019   1.656   3.993 -0.3880  0.4341 -0.2310
  117THR      N 1788   3.985   1.806   4.157  1.0067 -0.3396 -0.1290
  117THR     HN 1789   3.935   1.835   4.238 -1.1185 -0.7762 -1.2241
  117THR     CA 1790   4.051   1.924   4.110 -0.3463  0.3938 -0.2327
  117THR     HA 1791   4.107   1.901   4.021 -0.1922 -2.5759  0.5032
  117THR     CB 1792   3.958   2.037   4.076 -0.4035  0.3490 -0.2256
  117THR     HB 1793   4.018   2.129   4.060  0.7424 -0.5374 -1.1772
  117THR    OG1 1794   3.866   2.068   4.179  0.1857  0.2622  0.3354
  117THR    HG1 1795   3.801   2.127   4.140 -0.1343 -1.4648 -1.9120
  117THR    CG2 1796   3.888   1.996   3.946 -0.4177 -0.1161 -0.0769
  117THR   HG21 1797   3.960   1.996   3.861 -0.1130 -1.6147  0.1681
  117THR   HG22 1798   3.804   2.068   3.931 -1.4247 -1.0873  0.7710
  117THR   HG23 1799   3.843   1.895   3.944 -1.0519  0.1610 -0.3927
  117THR      C 1800   4.144   1.965   4.219 -0.5176 -0.1415  0.1223
  117THR      O 1801   4.117   1.945   4.337  0.0901  0.3189  0.3497
  118GLY      N 1802   4.257   2.033   4.189 -0.2360 -0.4178  0.5399
  118GLY     HN 1803   4.273   2.040   4.090  0.5678 -0.1477  0.6844
  118GLY     CA 1804   4.329   2.116   4.279  0.0381 -0.2166  0.1377
  118GLY    HA1 1805   4.398   2.177   4.223  1.0055 -0.6982  0.7748
  118GLY    HA2 1806   4.380   2.056   4.353  1.4121  0.8130  0.0735
  118GLY      C 1807   4.252   2.218   4.356 -0.0193 -0.2975  0.1876
  118GLY      O 1808   4.291   2.235   4.472  0.6072 -0.6404  0.0307
  119THR      N 1809   4.145   2.283   4.306  0.3706  0.3733  0.2110
  119THR     HN 1810   4.120   2.283   4.210 -0.3033  1.3705  0.3735
  119THR     CA 1811   4.064   2.370   4.385  0.1690  0.1935  0.2035
  119THR     HA 1812   4.131   2.434   4.440  0.5264  0.2166 -0.2523
  119THR     CB 1813   3.970   2.455   4.305  0.1984 -0.0729 -0.1149
  119THR     HB 1814   3.902   2.502   4.379  2.6557  1.2796  1.4097
  119THR    OG1 1815   3.895   2.368   4.222 -0.1337 -0.0336  0.1437
  119THR    HG1 1816   3.806   2.385   4.255 -0.0893  1.4399 -0.4560
  119THR    CG2 1817   4.042   2.566   4.227  0.4956 -0.0341  0.2131
  119THR   HG21 1818   4.079   2.515   4.135 -1.9109  0.0020 -0.8566
  119THR   HG22 1819   4.123   2.618   4.282  1.0410 -1.0743  0.4216
  119THR   HG23 1820   3.973   2.644   4.190  0.5930 -0.1877 -0.2978
  119THR      C 1821   3.996   2.299   4.497 -0.7157  0.2013 -0.3222
  119THR      O 1822   4.012   2.340   4.612 -0.6643  0.1872 -0.3246
  120ARG      N 1823   3.922   2.190   4.469 -0.0696 -0.2264 -0.3880
  120ARG     HN 1824   3.903   2.171   4.373 -0.4166 -0.2640 -0.3127
  120ARG     CA 1825   3.862   2.106   4.568  0.1024  0.4038  0.2596
  120ARG     HA 1826   3.791   2.167   4.623 -0.3426  0.9045 -0.8338
  120ARG     CB 1827   3.786   1.999   4.487  0.5092  0.6282 -0.4296
  120ARG    HB1 1828   3.742   1.938   4.569 -0.2792  3.9676  1.8537
  120ARG    HB2 1829   3.857   1.940   4.426  1.5943  2.0720 -0.6368
  120ARG     CG 1830   3.666   2.052   4.409 -0.4114 -0.3830  0.2727
  120ARG    HG1 1831   3.699   2.134   4.342  0.6065  0.2111  1.4816
  120ARG    HG2 1832   3.601   2.106   4.481  1.4790 -1.2498  2.7535
  120ARG     CD 1833   3.589   1.947   4.328 -0.3431 -0.0941 -0.1717
  120ARG    HD1 1834   3.570   1.854   4.386  0.4069 -1.1212 -1.5272
  120ARG    HD2 1835   3.638   1.919   4.232 -1.8230  0.8720 -1.2590
  120ARG     NE 1836   3.459   2.004   4.285 -0.3250  0.2194  0.1820
  120ARG     HE 1837   3.439   2.097   4.316 -0.0344 -0.2185  1.7686
  120ARG     CZ 1838   3.370   1.932   4.210  0.1236 -0.0377 -0.1073
  120ARG    NH1 1839   3.390   1.802   4.173 -0.1263 -0.0824 -0.0843
  120ARG   HH11 1840   3.482   1.766   4.185  1.1362  2.4413 -1.4205
  120ARG   HH12 1841   3.314   1.760   4.124 -1.8306  3.1744 -0.5591
  120ARG    NH2 1842   3.252   1.997   4.186  0.0387 -0.1820 -0.0815
  120ARG   HH21 1843   3.242   2.087   4.228  0.6221  0.6841 -1.7253
  120ARG   HH22 1844   3.172   1.948   4.150 -1.0730  1.2408  0.3526
  120ARG      C 1845   3.952   2.039   4.665 -0.3005 -0.6626 -0.0889
  120ARG      O 1846   3.927   2.036   4.786 -0.0168  0.1874 -0.0021
  121ALA      N 1847   4.066   1.992   4.612  0.0609 -0.2341  0.2961
  121ALA     HN 1848   4.067   2.017   4.515  0.2568 -2.2369 -0.2660
  121ALA     CA 1849   4.174   1.942   4.691  0.1699 -0.1803  0.1825
  121ALA     HA 1850   4.138   1.860   4.752  1.4469 -2.3413 -1.7806
  121ALA     CB 1851   4.283   1.881   4.601  0.1884  0.5072 -0.2679
  121ALA    HB1 1852   4.222   1.820   4.532 -2.9500  1.5748  1.3675
  121ALA    HB2 1853   4.347   1.811   4.659 -0.5380 -1.5065 -1.7825
  121ALA    HB3 1854   4.349   1.944   4.538 -0.2478 -0.8994 -2.2049
  121ALA      C 1855   4.239   2.029   4.792  0.2915 -0.1917  0.1152
  121ALA      O 1856   4.262   1.991   4.907 -0.1745 -0.1841  0.2142
  122LYS      N 1857   4.273   2.156   4.762 -0.0604 -0.1343 -0.0386
  122LYS     HN 1858   4.267   2.181   4.665 -1.2477  1.7622  0.4711
  122LYS     CA 1859   4.322   2.258   4.848  0.0010  0.2678 -0.5448
  122LYS     HA 1860   4.410   2.221   4.897  0.5696 -1.1072 -2.4942
  122LYS     CB 1861   4.357   2.389   4.776 -0.1061  0.6554  0.0955
  122LYS    HB1 1862   4.363   2.465   4.857 -1.4324  1.3751 -0.4336
  122LYS    HB2 1863   4.287   2.426   4.697 -1.7092 -0.3854  0.9711
  122LYS     CG 1864   4.487   2.378   4.697  0.0127  0.1857  0.3614
  122LYS    HG1 1865   4.484   2.293   4.625  3.3987 -0.9484  1.3170
  122LYS    HG2 1866   4.580   2.360   4.757 -0.6326  1.2500  1.7279
  122LYS     CD 1867   4.497   2.510   4.622  0.3735  0.4500  0.8688
  122LYS    HD1 1868   4.504   2.589   4.700 -0.8445 -1.8205  3.4501
  122LYS    HD2 1869   4.399   2.526   4.573  0.5207 -1.0829  0.0195
  122LYS     CE 1870   4.614   2.516   4.524 -0.6899  0.2410 -0.4355
  122LYS    HE1 1871   4.610   2.442   4.440  0.1749  0.6347 -0.8413
  122LYS    HE2 1872   4.706   2.484   4.577  0.8314  2.0105 -1.8574
  122LYS     NZ 1873   4.644   2.650   4.468  0.6851  0.0175 -0.2701
  122LYS    HZ1 1874   4.575   2.680   4.397  0.7952 -1.4875 -1.0635
  122LYS    HZ2 1875   4.735   2.646   4.417  0.5330 -2.1696 -0.4696
  122LYS    HZ3 1876   4.656   2.714   4.549 -0.0626  0.2579 -0.3508
  122LYS      C 1877   4.226   2.294   4.957  0.8038 -0.0499  0.2759
  122LYS      O 1878   4.260   2.317   5.073 -0.2333 -0.1560  0.6018
  123GLY      N 1879   4.097   2.305   4.924  0.7217 -0.5561  0.4226
  123GLY     HN 1880   4.073   2.276   4.831 -2.4210  1.0409  0.5817
  123GLY     CA 1881   3.988   2.316   5.016  0.2580 -0.0760 -0.1720
  123GLY    HA1 1882   3.901   2.302   4.954 -0.9752  0.3950  1.3683
  123GLY    HA2 1883   4.001   2.419   5.046 -1.7496 -0.4441  2.3933
  123GLY      C 1884   3.978   2.217   5.127  0.7764 -0.0939 -0.1400
  123GLY      O 1885   3.976   2.250   5.246 -0.3214 -0.2803 -0.0946
  124ILE      N 1886   3.988   2.088   5.091 -0.7690 -0.3478  0.2799
  124ILE     HN 1887   3.993   2.084   4.991 -2.7246  1.4648  0.0378
  124ILE     CA 1888   3.990   1.965   5.164 -0.3579 -0.3865  0.2069
  124ILE     HA 1889   3.895   1.963   5.216  0.0187 -0.5351  0.9099
  124ILE     CB 1890   4.000   1.841   5.080 -0.4135 -0.2745  0.0361
  124ILE     HB 1891   4.068   1.867   4.996  0.3112 -1.0768  0.3605
  124ILE    CG2 1892   4.053   1.716   5.151  0.6239  0.1849  0.0825
  124ILE   HG21 1893   4.054   1.631   5.081  2.3555 -0.9978  1.4408
  124ILE   HG22 1894   4.002   1.686   5.245  0.8045  1.4781  0.6160
  124ILE   HG23 1895   4.160   1.730   5.178  0.4573  0.2637  0.7248
  124ILE    CG1 1896   3.863   1.825   5.011 -0.4447 -0.5379  0.1584
  124ILE   HG11 1897   3.869   1.760   4.921 -1.2686  0.8351 -0.9167
  124ILE   HG12 1898   3.822   1.923   4.977  0.9340  0.4018  1.0921
  124ILE     CD 1899   3.746   1.775   5.095 -0.0804 -0.4367  0.7347
  124ILE    HD1 1900   3.768   1.680   5.147  0.0928  0.0557  1.5827
  124ILE    HD2 1901   3.657   1.758   5.031 -1.3266 -1.1021  2.5681
  124ILE    HD3 1902   3.718   1.842   5.179 -0.1373 -1.0004  1.1674
  124ILE      C 1903   4.105   1.968   5.259 -0.1294  0.1172 -0.0838
  124ILE      O 1904   4.094   1.925   5.374 -0.6621  0.1252 -0.1267
  125ILE      N 1905   4.220   2.016   5.210  0.1417 -0.4681 -0.0243
  125ILE     HN 1906   4.227   2.027   5.111 -3.8570 -0.5679 -0.4463
  125ILE     CA 1907   4.341   2.036   5.285 -0.1414  0.3892  0.2178
  125ILE     HA 1908   4.338   1.941   5.337 -0.1961  0.7681  0.9017
  125ILE     CB 1909   4.462   2.034   5.197 -0.1689  0.0549  0.1830
  125ILE     HB 1910   4.447   2.092   5.103  2.9727 -0.1689 -0.5760
  125ILE    CG2 1911   4.594   2.076   5.264 -0.3253  0.9401 -0.0485
  125ILE   HG21 1912   4.617   2.023   5.359 -2.0906  2.2932  1.1875
  125ILE   HG22 1913   4.582   2.184   5.286 -0.2059  0.6178  1.7543
  125ILE   HG23 1914   4.681   2.069   5.194  0.3425  2.2249  0.6029
  125ILE    CG1 1915   4.482   1.892   5.142  0.1096  0.1225  0.1071
  125ILE   HG11 1916   4.568   1.889   5.071  1.2663  3.4644  1.1739
  125ILE   HG12 1917   4.394   1.868   5.078 -2.5959  1.1323  3.1747
  125ILE     CD 1918   4.501   1.787   5.251  0.5084 -0.0893 -0.1652
  125ILE    HD1 1919   4.532   1.691   5.204  0.5469 -1.0379  1.6835
  125ILE    HD2 1920   4.411   1.759   5.309 -2.2563  1.3098 -3.4643
  125ILE    HD3 1921   4.587   1.805   5.320  1.2129 -2.0275 -0.4596
  125ILE      C 1922   4.341   2.136   5.395  0.4161  0.4398  0.1719
  125ILE      O 1923   4.387   2.105   5.505  0.1411  0.5765  0.3263
  126ALA      N 1924   4.278   2.250   5.365 -0.0017  0.0513 -0.4432
  126ALA     HN 1925   4.259   2.276   5.270  1.2566 -0.1122 -0.7481
  126ALA     CA 1926   4.241   2.346   5.464 -0.3506 -0.1209 -0.4039
  126ALA     HA 1927   4.331   2.376   5.515 -0.6242  0.7512 -0.4052
  126ALA     CB 1928   4.176   2.467   5.394 -0.4861 -0.0510 -0.1579
  126ALA    HB1 1929   4.077   2.437   5.354 -0.2483 -1.3409  0.1805
  126ALA    HB2 1930   4.230   2.482   5.298 -0.9709  1.8407 -0.1801
  126ALA    HB3 1931   4.171   2.560   5.455  2.5463 -0.2582  0.5440
  126ALA      C 1932   4.156   2.290   5.573 -0.1488 -0.0850 -0.2277
  126ALA      O 1933   4.199   2.298   5.688  0.4088 -0.1710 -0.4250
  127ILE      N 1934   4.046   2.220   5.540 -0.4470  0.2563  0.0413
  127ILE     HN 1935   4.022   2.208   5.444  1.7166 -3.3205 -0.2291
  127ILE     CA 1936   3.962   2.158   5.639 -0.1932 -0.5341 -0.2348
  127ILE     HA 1937   3.933   2.235   5.708  0.0373 -0.1718 -0.5390
  127ILE     CB 1938   3.838   2.112   5.568 -0.0587  0.0131 -0.8334
  127ILE     HB 1939   3.874   2.039   5.492  3.3361 -1.4366  1.8935
  127ILE    CG2 1940   3.750   2.038   5.670  0.5876 -0.0171 -0.2868
  127ILE   HG21 1941   3.650   2.016   5.625  0.8036  1.9883 -1.9172
  127ILE   HG22 1942   3.734   2.090   5.767  0.5765 -1.2992  0.4203
  127ILE   HG23 1943   3.799   1.940   5.688 -1.6316 -1.1915 -0.1800
  127ILE    CG1 1944   3.767   2.234   5.507 -0.2345  0.2667 -0.1256
  127ILE   HG11 1945   3.830   2.289   5.433  0.6419 -1.0325 -0.3769
  127ILE   HG12 1946   3.741   2.306   5.588 -3.1468 -1.1875  0.3582
  127ILE     CD 1947   3.637   2.208   5.431 -0.3057  0.7565 -0.1767
  127ILE    HD1 1948   3.663   2.165   5.332 -1.6487 -1.1431  0.2467
  127ILE    HD2 1949   3.585   2.303   5.405 -0.8661  0.0515 -1.7311
  127ILE    HD3 1950   3.562   2.152   5.490 -0.9343  1.2545 -0.4882
  127ILE      C 1951   4.031   2.054   5.720  0.2185  0.0937  0.2274
  127ILE      O 1952   4.019   2.044   5.842  0.0369  0.1764  0.2160
  128CYS      N 1953   4.113   1.967   5.658  0.5915  0.6995 -0.1384
  128CYS     HN 1954   4.121   1.967   5.559  1.7103  0.3381 -0.0669
  128CYS     CA 1955   4.185   1.862   5.724 -0.7462 -0.0396  0.1862
  128CYS     HA 1956   4.117   1.803   5.782 -1.7233  1.6598  0.8406
  128CYS     CB 1957   4.251   1.773   5.618 -0.4573  0.3432  0.0392
  128CYS    HB1 1958   4.318   1.709   5.679 -1.7092  0.7113  1.8780
  128CYS    HB2 1959   4.313   1.830   5.545 -2.4752  0.3329 -1.8077
  128CYS     SG 1960   4.136   1.657   5.538 -0.0886 -0.0950  0.1377
  128CYS    HG1 1961   4.059   1.748   5.480 -0.7135 -1.2797 -0.9597
  128CYS      C 1962   4.276   1.906   5.834  0.0048 -0.3574 -0.2942
  128CYS      O 1963   4.297   1.851   5.942 -0.6197 -0.4540 -0.2160
  129TRP      N 1964   4.348   2.016   5.804  0.0225 -0.2323  0.2021
  129TRP     HN 1965   4.323   2.053   5.715 -0.3634 -1.5120 -0.2467
  129TRP     CA 1966   4.423   2.090   5.901 -0.2201  0.4201 -0.1054
  129TRP     HA 1967   4.474   2.021   5.966 -0.5231 -0.1500 -0.4659
  129TRP     CB 1968   4.512   2.202   5.844  0.2431  0.1937  0.1650
  129TRP    HB1 1969   4.540   2.285   5.913 -1.3512  1.2703 -0.4144
  129TRP    HB2 1970   4.469   2.270   5.768  1.3294 -1.3061 -1.8705
  129TRP     CG 1971   4.635   2.138   5.791  0.2503  0.2245  0.1447
  129TRP    CD1 1972   4.669   2.108   5.662 -0.1578 -0.5232  0.2023
  129TRP    HD1 1973   4.606   2.122   5.575 -2.5803 -1.7828  1.6443
  129TRP    NE1 1974   4.799   2.064   5.665  0.0371  0.0331  0.0649
  129TRP    HE1 1975   4.818   1.992   5.602  0.2053 -0.5537  0.7742
  129TRP    CE2 1976   4.845   2.059   5.794 -0.2670 -0.4029  0.1578
  129TRP    CD2 1977   4.747   2.113   5.876  0.0746 -0.0121  0.3093
  129TRP    CE3 1978   4.765   2.116   6.011 -0.4905 -0.5547  0.4002
  129TRP    HE3 1979   4.693   2.156   6.080 -1.0379  1.7170 -1.3408
  129TRP    CZ3 1980   4.887   2.081   6.064 -0.0906 -0.4448 -0.4283
  129TRP    HZ3 1981   4.895   2.085   6.172 -0.7139  1.0035 -0.4075
  129TRP    CZ2 1982   4.967   2.024   5.842 -0.0755 -0.0074 -0.0331
  129TRP    HZ2 1983   5.054   1.996   5.786 -0.3657 -0.1634 -0.4100
  129TRP    CH2 1984   4.986   2.041   5.978  0.1871 -0.7479  0.0268
  129TRP    HH2 1985   5.075   2.009   6.030  0.2706 -1.8311 -0.7482
  129TRP      C 1986   4.342   2.145   6.013 -0.4305  0.1028 -0.1004
  129TRP      O 1987   4.369   2.119   6.130 -0.4057  0.3298 -0.0556
  130VAL      N 1988   4.227   2.208   5.984 -0.6110 -0.3018 -0.2673
  130VAL     HN 1989   4.196   2.223   5.890 -0.0595  0.1377 -0.3873
  130VAL     CA 1990   4.136   2.259   6.082  0.0892 -0.0730  0.2688
  130VAL     HA 1991   4.191   2.329   6.144 -0.0019 -2.1341  2.8595
  130VAL     CB 1992   4.021   2.331   6.020  0.0498  0.0795  0.5178
  130VAL     HB 1993   3.998   2.267   5.932 -2.7590  0.0573  1.1599
  130VAL    CG1 1994   3.889   2.342   6.098 -0.3049 -0.2155 -0.0281
  130VAL   HG11 1995   3.865   2.244   6.144 -0.4634 -0.3122 -0.3172
  130VAL   HG12 1996   3.801   2.374   6.038 -1.8997 -1.5099  1.4841
  130VAL   HG13 1997   3.895   2.429   6.167 -1.1315  0.3162 -0.6081
  130VAL    CG2 1998   4.069   2.468   5.968 -0.2159 -0.1073 -0.2428
  130VAL   HG21 1999   4.060   2.542   6.051 -2.5063 -0.7172  0.1417
  130VAL   HG22 2000   4.004   2.511   5.889  0.8043  3.1483  0.5451
  130VAL   HG23 2001   4.171   2.461   5.926  0.3000 -2.7288  1.2000
  130VAL      C 2002   4.088   2.153   6.176  0.4034 -0.1937  0.2967
  130VAL      O 2003   4.092   2.161   6.298 -0.0756 -0.3652  0.3237
  131LEU      N 2004   4.047   2.037   6.124  0.3519  0.1522 -0.4519
  131LEU     HN 2005   4.045   2.028   6.024  2.1195  1.4503 -0.6363
  131LEU     CA 2006   3.988   1.934   6.204  0.1495  0.3500 -0.3467
  131LEU     HA 2007   3.910   1.969   6.270  0.4753  0.1150  0.1742
  131LEU     CB 2008   3.916   1.829   6.118  0.0395  0.0361  0.1255
  131LEU    HB1 2009   3.991   1.784   6.049 -0.7087  0.3870 -0.9269
  131LEU    HB2 2010   3.839   1.883   6.059 -0.2681  0.9273  1.2983
  131LEU     CG 2011   3.842   1.715   6.190 -0.2353  0.3523  0.3427
  131LEU     HG 2012   3.915   1.644   6.234  0.6357  2.0499  1.7944
  131LEU    CD1 2013   3.750   1.756   6.307 -0.0536  0.1580  0.5555
  131LEU   HD11 2014   3.804   1.816   6.383  1.9803 -0.4101 -0.3812
  131LEU   HD12 2015   3.707   1.668   6.359  2.1034 -0.3361  1.5850
  131LEU   HD13 2016   3.666   1.819   6.270  0.6132  1.3038  0.9417
  131LEU    CD2 2017   3.756   1.646   6.083  0.0211  0.4416  0.0801
  131LEU   HD21 2018   3.818   1.627   5.992  0.2293 -0.6557  0.4358
  131LEU   HD22 2019   3.668   1.711   6.065 -0.7638 -1.1200 -2.1251
  131LEU   HD23 2020   3.722   1.550   6.129  1.1427 -0.2525 -0.4818
  131LEU      C 2021   4.087   1.858   6.287 -0.3577  0.2209  0.1484
  131LEU      O 2022   4.067   1.815   6.400 -0.0688  0.2499  0.2090
  132SER      N 2023   4.209   1.843   6.234 -0.4023 -0.2947  0.1879
  132SER     HN 2024   4.222   1.880   6.142 -1.4858 -0.3904 -0.0079
  132SER     CA 2025   4.326   1.797   6.302  0.2583  0.3584 -0.4868
  132SER     HA 2026   4.306   1.702   6.348 -0.1372  1.4040  1.6175
  132SER     CB 2027   4.454   1.788   6.216  0.2071  0.3729 -0.5635
  132SER    HB1 2028   4.536   1.746   6.279 -0.2917 -2.6627 -1.7705
  132SER    HB2 2029   4.502   1.881   6.179  0.3357  1.3784  1.9091
  132SER     OG 2030   4.439   1.695   6.110  0.6028 -0.0658 -0.2359
  132SER    HG1 2031   4.404   1.753   6.043  1.8991 -0.6679 -1.4821
  132SER      C 2032   4.366   1.872   6.424 -0.2126 -0.1333 -0.0234
  132SER      O 2033   4.401   1.814   6.527 -0.0748 -0.1150 -0.0591
  133PHE      N 2034   4.359   2.007   6.418  0.2867 -0.0889  0.2657
  133PHE     HN 2035   4.336   2.053   6.333 -2.1857 -2.2948 -0.4151
  133PHE     CA 2036   4.373   2.090   6.533 -0.2376  0.0854  0.2074
  133PHE     HA 2037   4.462   2.057   6.586 -0.1242 -3.6502 -1.9449
  133PHE     CB 2038   4.365   2.240   6.502  0.1891  0.1300  0.3059
  133PHE    HB1 2039   4.336   2.304   6.588 -2.0176 -1.8357  1.1107
  133PHE    HB2 2040   4.303   2.273   6.417  0.5916  1.0225  0.3473
  133PHE     CG 2041   4.505   2.280   6.470  0.2361 -0.2247  0.0616
  133PHE    CD1 2042   4.554   2.295   6.342 -0.1170  0.4149 -0.0065
  133PHE    HD1 2043   4.490   2.278   6.257  1.3276 -0.8622 -0.8989
  133PHE    CE1 2044   4.685   2.326   6.316 -0.1191  0.0417 -0.4756
  133PHE    HE1 2045   4.730   2.333   6.217  0.2620 -2.5885 -0.5437
  133PHE     CZ 2046   4.768   2.344   6.424  0.0605 -0.2380 -0.5657
  133PHE     HZ 2047   4.868   2.385   6.412  0.5423 -1.2557 -0.1007
  133PHE    CD2 2048   4.589   2.309   6.575 -0.0826  0.4680  0.1344
  133PHE    HD2 2049   4.544   2.303   6.673  1.0493 -0.9236  0.6022
  133PHE    CE2 2050   4.718   2.349   6.552  0.0187 -0.2400 -0.5817
  133PHE    HE2 2051   4.796   2.352   6.627  0.9010  2.1917 -1.4815
  133PHE      C 2052   4.266   2.067   6.635 -0.1148 -0.4211  0.2251
  133PHE      O 2053   4.293   2.060   6.755 -0.0453  0.2441  0.2502
  134ALA      N 2054   4.139   2.056   6.593  0.2698  0.2245 -1.1893
  134ALA     HN 2055   4.111   2.072   6.499 -1.0338  0.5084 -0.7783
  134ALA     CA 2056   4.037   2.022   6.687  0.4968 -0.0116 -1.0272
  134ALA     HA 2057   4.057   2.093   6.766  1.4399  0.1997 -1.4504
  134ALA     CB 2058   3.900   2.022   6.617 -0.0395  0.7678 -0.0190
  134ALA    HB1 2059   3.891   1.941   6.541  0.3129 -0.3610  1.1060
  134ALA    HB2 2060   3.885   2.123   6.573  2.0374  1.4412  0.6863
  134ALA    HB3 2061   3.815   2.012   6.688 -1.7128  0.6859 -1.9385
  134ALA      C 2062   4.052   1.891   6.757 -0.1872  0.2054 -0.4517
  134ALA      O 2063   4.048   1.893   6.880 -0.0358  0.8010 -0.4531
  135ILE      N 2064   4.084   1.785   6.680  0.2649  0.0258 -0.0197
  135ILE     HN 2065   4.085   1.801   6.582 -0.1144  0.5364  0.0549
  135ILE     CA 2066   4.120   1.659   6.737 -0.2934 -0.1749 -0.1050
  135ILE     HA 2067   4.038   1.631   6.801  0.2789 -0.0263  0.7133
  135ILE     CB 2068   4.146   1.550   6.637  0.0165  0.3589 -0.6160
  135ILE     HB 2069   4.226   1.578   6.566  1.1552 -1.0905  0.0267
  135ILE    CG2 2070   4.196   1.418   6.700  0.9745  0.6682 -0.7172
  135ILE   HG21 2071   4.170   1.341   6.625 -1.3733  0.6927  0.0071
  135ILE   HG22 2072   4.134   1.407   6.791  0.9740  0.4500 -0.7443
  135ILE   HG23 2073   4.302   1.415   6.732  0.6860  1.1396  0.3230
  135ILE    CG1 2074   4.009   1.524   6.573 -0.0178 -0.2755 -0.2956
  135ILE   HG11 2075   3.961   1.624   6.571  0.3191  0.0815  2.9100
  135ILE   HG12 2076   3.943   1.455   6.630 -0.0828 -1.2862 -1.5547
  135ILE     CD 2077   4.023   1.467   6.432  0.4702 -0.8930  0.0009
  135ILE    HD1 2078   4.088   1.539   6.378 -1.0573  0.4598 -0.1027
  135ILE    HD2 2079   3.924   1.472   6.382  1.0200  0.2872 -1.0061
  135ILE    HD3 2080   4.070   1.366   6.429  0.7434 -0.7398 -1.1671
  135ILE      C 2081   4.234   1.658   6.833 -0.2306  0.3778 -0.1715
  135ILE      O 2082   4.223   1.629   6.952 -0.0490 -0.3833 -0.3356
  136GLY      N 2083   4.352   1.706   6.789 -0.0958 -0.0634 -0.2952
  136GLY     HN 2084   4.365   1.739   6.696  2.2641 -2.1173 -0.7954
  136GLY     CA 2085   4.473   1.719   6.863 -0.3101  0.6310 -0.0551
  136GLY    HA1 2086   4.557   1.739   6.799  1.3788 -0.1363  1.7967
  136GLY    HA2 2087   4.497   1.622   6.906 -0.6891  0.2931 -0.5920
  136GLY      C 2088   4.473   1.805   6.985  0.1152  0.0975  0.3293
  136GLY      O 2089   4.530   1.769   7.087  0.3038 -0.4423  0.0376
  137LEU      N 2090   4.402   1.919   6.984 -0.4463 -0.2531 -0.1536
  137LEU     HN 2091   4.362   1.951   6.898 -0.7129 -0.5687 -0.1513
  137LEU     CA 2092   4.375   2.005   7.095  0.7134  0.2206 -0.2232
  137LEU     HA 2093   4.459   1.983   7.159  1.8199 -0.6316 -1.9002
  137LEU     CB 2094   4.374   2.153   7.053 -0.0168  0.0725 -0.7572
  137LEU    HB1 2095   4.372   2.216   7.144 -0.8835  0.2123 -0.8673
  137LEU    HB2 2096   4.285   2.183   6.994 -0.4951  1.1267  0.4545
  137LEU     CG 2097   4.499   2.194   6.972  0.3291  0.2043 -0.1616
  137LEU     HG 2098   4.489   2.156   6.868 -0.0992  0.9323 -0.3895
  137LEU    CD1 2099   4.493   2.347   6.971 -0.8973  0.1726 -0.0091
  137LEU   HD11 2100   4.574   2.385   6.904 -1.4864 -2.1544 -2.2134
  137LEU   HD12 2101   4.513   2.371   7.077 -1.7805 -0.0621  0.2115
  137LEU   HD13 2102   4.399   2.392   6.931  0.1787  2.1843 -0.4575
  137LEU    CD2 2103   4.626   2.132   7.032 -0.1377 -0.5904  0.0324
  137LEU   HD21 2104   4.710   2.186   6.981 -0.0231  0.1103  0.9416
  137LEU   HD22 2105   4.629   2.021   7.026 -1.1233 -0.6181 -0.1163
  137LEU   HD23 2106   4.638   2.162   7.138 -0.2505  2.3921 -0.7127
  137LEU      C 2107   4.249   1.980   7.172  0.7286  0.2844 -0.1797
  137LEU      O 2108   4.195   2.051   7.257  0.6028 -0.4291  0.3420
  138THR      N 2109   4.190   1.861   7.152 -0.2399  0.8303 -0.6559
  138THR     HN 2110   4.234   1.796   7.090  0.8842  2.5126 -1.7133
  138THR     CA 2111   4.074   1.813   7.220 -0.3594  1.2092 -0.5883
  138THR     HA 2112   4.001   1.892   7.207  0.4875  2.1908  0.4552
  138THR     CB 2113   4.016   1.682   7.173  0.3237  0.7246 -0.0998
  138THR     HB 2114   4.093   1.602   7.175 -0.1655  0.2449 -0.1531
  138THR    OG1 2115   3.966   1.686   7.040 -0.0193  0.8905  0.0324
  138THR    HG1 2116   4.007   1.764   7.001 -3.0346  2.8626  0.4461
  138THR    CG2 2117   3.905   1.629   7.265  0.4946  0.3160 -0.1256
  138THR   HG21 2118   3.950   1.590   7.358  0.6653  1.4607  0.2859
  138THR   HG22 2119   3.855   1.550   7.204 -0.2401  1.2872 -0.8258
  138THR   HG23 2120   3.826   1.703   7.290  0.2121 -0.4285  1.2535
  138THR      C 2121   4.089   1.813   7.368  0.3384  0.1445 -0.6421
  138THR      O 2122   4.000   1.865   7.434  0.1766 -0.2562 -0.5467
  139PRO      N 2123   4.190   1.766   7.434 -0.2612  0.1178  0.2741
  139PRO     CD 2124   4.276   1.656   7.393 -0.3954 -0.0433  0.4253
  139PRO    HD1 2125   4.338   1.684   7.305  0.8079  0.7843  1.4850
  139PRO    HD2 2126   4.217   1.563   7.379 -0.0269 -0.0808 -0.9930
  139PRO     CA 2127   4.212   1.799   7.572  0.5107 -0.2089  0.2386
  139PRO     HA 2128   4.137   1.740   7.623  0.4427  0.0281  0.4159
  139PRO     CB 2129   4.349   1.744   7.608  0.7613  0.0025 -0.3696
  139PRO    HB1 2130   4.353   1.699   7.710  0.2684  1.0728  0.1322
  139PRO    HB2 2131   4.434   1.815   7.605  1.0978 -0.3043  0.9155
  139PRO     CG 2132   4.372   1.627   7.510  0.3793 -0.1901 -0.2316
  139PRO    HG1 2133   4.474   1.610   7.471  1.0017  1.6489  0.4503
  139PRO    HG2 2134   4.345   1.537   7.569 -0.7900 -0.2260 -0.7996
  139PRO      C 2135   4.199   1.941   7.616  0.0766 -0.1272 -0.1416
  139PRO      O 2136   4.142   1.960   7.723  0.1983 -0.2659 -0.0520
  140MET      N 2137   4.244   2.046   7.545 -0.1539  0.1949  0.1809
  140MET     HN 2138   4.302   2.038   7.464  2.9499  1.1607  2.1515
  140MET     CA 2139   4.216   2.180   7.585  0.2724  0.1925  0.4851
  140MET     HA 2140   4.267   2.188   7.680  0.3043 -0.8466  0.5604
  140MET     CB 2141   4.289   2.277   7.489 -0.2613  0.2103  0.0944
  140MET    HB1 2142   4.258   2.382   7.507 -0.2768  0.1802  0.2527
  140MET    HB2 2143   4.257   2.257   7.385  0.5522  0.3965 -0.1972
  140MET     CG 2144   4.441   2.273   7.498 -0.2613 -0.8088 -0.1773
  140MET    HG1 2145   4.475   2.168   7.484 -1.0595 -1.0148 -0.5953
  140MET    HG2 2146   4.478   2.304   7.599 -0.3105 -0.1250 -0.3623
  140MET     SD 2147   4.512   2.369   7.361 -0.2399 -0.1396  0.2977
  140MET     CE 2148   4.685   2.316   7.376 -0.0649  0.3504  0.0463
  140MET    HE1 2149   4.730   2.361   7.467 -0.1145  2.5959 -0.9715
  140MET    HE2 2150   4.746   2.340   7.286 -1.2236 -0.5318 -1.0115
  140MET    HE3 2151   4.686   2.206   7.389  2.2924  0.3294  0.0360
  140MET      C 2152   4.077   2.228   7.605  0.1334 -0.1542  0.3599
  140MET      O 2153   4.046   2.322   7.678 -0.4348 -0.1526  0.1227
  141LEU      N 2154   3.976   2.158   7.551  0.0153 -0.2521  0.7069
  141LEU     HN 2155   4.004   2.085   7.489 -1.9305  0.1734 -0.7498
  141LEU     CA 2156   3.834   2.172   7.565 -0.0052 -0.0730  0.3308
  141LEU     HA 2157   3.812   2.277   7.556 -0.1792  0.1054  2.3438
  141LEU     CB 2158   3.765   2.090   7.454 -0.3496  0.7873 -0.0933
  141LEU    HB1 2159   3.655   2.083   7.467 -0.0045 -0.2816  3.0646
  141LEU    HB2 2160   3.806   1.987   7.459 -0.8145  0.4673 -2.1206
  141LEU     CG 2161   3.794   2.138   7.311 -0.2808  0.0233 -0.3365
  141LEU     HG 2162   3.903   2.149   7.289 -0.4404  1.2940 -0.5375
  141LEU    CD1 2163   3.738   2.052   7.196 -0.1653  0.4244 -0.6970
  141LEU   HD11 2164   3.774   2.081   7.095 -0.8463  1.1425 -0.7439
  141LEU   HD12 2165   3.627   2.058   7.197 -0.1689  0.2740 -0.0950
  141LEU   HD13 2166   3.753   1.942   7.201 -3.4992 -0.1301 -0.3241
  141LEU    CD2 2167   3.738   2.280   7.295  0.1486  0.2279 -0.0390
  141LEU   HD21 2168   3.634   2.275   7.335  0.5274 -0.9719  0.8735
  141LEU   HD22 2169   3.738   2.300   7.186  0.4062 -2.8739 -0.7007
  141LEU   HD23 2170   3.797   2.356   7.351  2.6397  1.1293 -3.5879
  141LEU      C 2171   3.784   2.124   7.697 -0.4765 -0.3231  0.0621
  141LEU      O 2172   3.675   2.168   7.734 -0.0220  0.8608  0.0266
  142GLY      N 2173   3.861   2.046   7.775 -0.0847 -0.4442 -0.4385
  142GLY     HN 2174   3.954   2.026   7.747 -0.1865 -0.0401 -1.1022
  142GLY     CA 2175   3.808   1.988   7.894  0.3579  0.1330  0.0485
  142GLY    HA1 2176   3.701   2.003   7.897 -0.1376 -1.6025 -3.4062
  142GLY    HA2 2177   3.847   2.038   7.981 -1.0977  0.3098  0.6242
  142GLY      C 2178   3.831   1.844   7.925 -0.0345  0.1096  0.2407
  142GLY      O 2179   3.796   1.788   8.029 -0.3538 -0.2181 -0.0423
  143TRP      N 2180   3.891   1.771   7.830 -0.4019  0.3776 -0.1983
  143TRP     HN 2181   3.910   1.805   7.738  2.7914 -0.0645  0.1656
  143TRP     CA 2182   3.928   1.633   7.836 -0.0251  0.4789 -0.1625
  143TRP     HA 2183   3.864   1.588   7.910  1.3306 -0.6876  0.3441
  143TRP     CB 2184   3.901   1.563   7.701  0.0971 -0.1572  0.1407
  143TRP    HB1 2185   3.980   1.595   7.630  0.3848  0.5582  0.7718
  143TRP    HB2 2186   3.809   1.612   7.662  0.5564  1.0227  0.4900
  143TRP     CG 2187   3.880   1.416   7.691  0.3349 -0.1962  0.2050
  143TRP    CD1 2188   3.909   1.329   7.792 -0.6839 -0.4100  0.3255
  143TRP    HD1 2189   3.960   1.358   7.883 -1.6439  1.6003  0.2751
  143TRP    NE1 2190   3.888   1.200   7.750 -0.4379 -0.4869  0.4336
  143TRP    HE1 2191   3.931   1.123   7.792 -0.6057  0.1786  1.9027
  143TRP    CE2 2192   3.819   1.205   7.632  0.2262  0.1154  0.0633
  143TRP    CD2 2193   3.810   1.338   7.594 -0.2489  0.1620  0.3350
  143TRP    CE3 2194   3.742   1.360   7.478  0.2579 -0.0546 -0.0037
  143TRP    HE3 2195   3.723   1.461   7.446  0.2861  0.3320  1.1686
  143TRP    CZ3 2196   3.702   1.257   7.396  0.0000 -0.2288  0.3419
  143TRP    HZ3 2197   3.664   1.279   7.297  0.1904 -3.0103 -0.4265
  143TRP    CZ2 2198   3.785   1.099   7.553 -0.1306  0.1375  0.1839
  143TRP    HZ2 2199   3.814   1.000   7.587  1.0097  1.1469  2.4135
  143TRP    CH2 2200   3.724   1.127   7.434 -0.2582 -0.3318  0.1384
  143TRP    HH2 2201   3.696   1.039   7.377 -3.4308 -0.9673  2.3821
  143TRP      C 2202   4.067   1.624   7.890 -0.1331  0.4132  0.1056
  143TRP      O 2203   4.164   1.579   7.829 -0.0160 -0.0313  0.6166
  144ASN      N 2204   4.079   1.671   8.015  0.1818  0.1208  0.1851
  144ASN     HN 2205   4.009   1.714   8.071 -1.6012 -3.1982  0.7300
  144ASN     CA 2206   4.205   1.671   8.084  0.3211 -0.4917 -0.0620
  144ASN     HA 2207   4.260   1.581   8.061  1.2255 -0.2890  1.2070
  144ASN     CB 2208   4.296   1.784   8.035 -0.1005 -0.0469  0.1713
  144ASN    HB1 2209   4.292   1.773   7.924  0.2966  1.4335 -0.0197
  144ASN    HB2 2210   4.397   1.766   8.078  0.2487  1.9620  0.3386
  144ASN     CG 2211   4.254   1.922   8.084 -0.1311 -0.1668  0.4793
  144ASN    OD1 2212   4.315   1.995   8.162  0.1957  0.1319 -0.0495
  144ASN    ND2 2213   4.162   1.981   8.004  0.1798 -0.1172  0.1557
  144ASN   HD21 2214   4.117   2.063   8.040 -1.0567 -0.5333 -0.3756
  144ASN   HD22 2215   4.154   1.941   7.913 -2.6996  2.0452 -0.7099
  144ASN      C 2216   4.183   1.673   8.231  0.1216 -0.0731 -0.0954
  144ASN      O 2217   4.071   1.710   8.266 -0.3283 -0.6232 -0.9204
  145ASN      N 2218   4.288   1.634   8.306 -0.3779 -0.6972  0.2911
  145ASN     HN 2219   4.378   1.606   8.276  1.3229  0.4988  3.7062
  145ASN     CA 2220   4.279   1.609   8.447  0.6857 -0.6572  0.3686
  145ASN     HA 2221   4.181   1.641   8.478  0.5981 -0.7320  0.1714
  145ASN     CB 2222   4.292   1.459   8.479  0.5294 -0.6455  0.4851
  145ASN    HB1 2223   4.280   1.447   8.589  1.9065  1.4283  0.9131
  145ASN    HB2 2224   4.393   1.430   8.445  0.2945  1.0630 -1.9352
  145ASN     CG 2225   4.191   1.373   8.405  0.1780  0.4494 -0.3338
  145ASN    OD1 2226   4.100   1.408   8.329 -0.2238 -0.0332 -0.0801
  145ASN    ND2 2227   4.204   1.240   8.431 -0.0649  0.4255 -0.3282
  145ASN   HD21 2228   4.278   1.201   8.485  0.0867  0.1172 -0.7465
  145ASN   HD22 2229   4.143   1.173   8.388 -0.0532  0.7190 -0.8090
  145ASN      C 2230   4.375   1.692   8.525  0.5032 -0.0096 -0.0908
  145ASN      O 2231   4.447   1.657   8.618  0.0935 -0.3649  0.0946
  146CYS      N 2232   4.384   1.819   8.480  0.3660 -0.2883 -0.9255
  146CYS     HN 2233   4.326   1.848   8.404 -0.5097  2.3694  0.6186
  146CYS     CA 2234   4.490   1.906   8.521  0.0022 -0.2533 -0.0150
  146CYS     HA 2235   4.576   1.851   8.556  1.6137  2.1399  0.0305
  146CYS     CB 2236   4.555   1.987   8.408 -0.0970  0.3912  0.3880
  146CYS    HB1 2237   4.492   2.073   8.375 -1.8370 -0.9586  0.0627
  146CYS    HB2 2238   4.556   1.918   8.321  0.9541 -2.8809  2.7903
  146CYS     SG 2239   4.710   2.065   8.460  0.1693  0.0265  0.1494
  146CYS      C 2240   4.449   1.991   8.636 -0.0230 -0.3105  0.0187
  146CYS      O 2241   4.361   2.076   8.623  0.0554 -0.2503 -0.1240
  147GLY      N 2242   4.498   1.960   8.757 -0.2246  0.1037  0.2085
  147GLY     HN 2243   4.576   1.899   8.762  0.7292  1.0102 -2.0211
  147GLY     CA 2244   4.455   2.008   8.885  0.2764  0.1657  0.3548
  147GLY    HA1 2245   4.454   1.932   8.961 -1.2754  1.4049  1.6351
  147GLY    HA2 2246   4.358   2.055   8.878  0.9403  1.5661  0.2025
  147GLY      C 2247   4.548   2.113   8.936 -0.2364  0.9026 -0.1932
  147GLY      O 2248   4.636   2.163   8.866 -0.3594  0.6265 -0.5474
  148GLN      N 2249   4.524   2.154   9.062  0.6666  0.0736  0.2723
  148GLN     HN 2250   4.448   2.114   9.113 -0.4201  3.7473  1.8964
  148GLN     CA 2251   4.606   2.244   9.136  0.0901  0.8546 -0.0217
  148GLN     HA 2252   4.602   2.338   9.083 -0.5364  0.6327 -0.3698
  148GLN     CB 2253   4.551   2.278   9.276  0.5578  0.2658  0.3119
  148GLN    HB1 2254   4.625   2.338   9.334 -0.3183  2.9139 -1.1083
  148GLN    HB2 2255   4.538   2.182   9.329  0.2154 -0.5574 -1.2149
  148GLN     CG 2256   4.422   2.360   9.287  0.2984 -0.1578  0.4237
  148GLN    HG1 2257   4.390   2.367   9.393  1.4538  0.7368  0.7208
  148GLN    HG2 2258   4.335   2.317   9.232  0.7382  2.6584 -2.7664
  148GLN     CD 2259   4.433   2.495   9.219  0.1888 -0.3400  0.0392
  148GLN    OE1 2260   4.359   2.535   9.130  0.3943  0.3335  0.1562
  148GLN    NE2 2261   4.531   2.580   9.260  0.1561 -0.1588 -0.2595
  148GLN   HE21 2262   4.521   2.673   9.224  1.2275 -1.0891 -3.2897
  148GLN   HE22 2263   4.587   2.569   9.342  2.3072  1.8103 -1.3367
  148GLN      C 2264   4.748   2.203   9.152 -0.1926 -0.2666 -0.3170
  148GLN      O 2265   4.773   2.083   9.161 -0.1723 -0.2757 -0.4910
  149PRO      N 2266   4.851   2.282   9.142 -0.2453 -0.1199  0.2594
  149PRO     CD 2267   4.837   2.421   9.101  0.7091  0.0159  0.3693
  149PRO    HD1 2268   4.801   2.483   9.185  1.4257 -0.5871  1.1408
  149PRO    HD2 2269   4.770   2.432   9.013 -0.0599  0.2663  0.9768
  149PRO     CA 2270   4.988   2.243   9.166 -0.1403  0.1261  0.0564
  149PRO     HA 2271   5.007   2.166   9.093 -0.6209  0.6015 -0.5865
  149PRO     CB 2272   5.068   2.372   9.145 -0.5072  0.3856  0.2302
  149PRO    HB1 2273   5.169   2.355   9.102 -0.8509 -1.6909  0.1287
  149PRO    HB2 2274   5.081   2.430   9.238  1.3130  0.4669 -0.0348
  149PRO     CG 2275   4.979   2.461   9.057  0.3099  0.5607 -0.4307
  149PRO    HG1 2276   5.005   2.566   9.084 -1.1351  1.1020 -1.0025
  149PRO    HG2 2277   4.991   2.435   8.950  2.4071 -0.2626 -0.0272
  149PRO      C 2278   5.018   2.185   9.299 -0.4618 -0.4339 -0.1136
  149PRO      O 2279   4.953   2.214   9.399 -0.0475  0.3035 -0.0513
  150LYS      N 2280   5.117   2.094   9.311 -0.0680  0.0197  0.1339
  150LYS     HN 2281   5.162   2.062   9.227 -0.3362  2.4426 -1.0198
  150LYS     CA 2282   5.132   2.031   9.438 -0.1995  0.5426  0.4081
  150LYS     HA 2283   5.115   2.109   9.512  1.3716 -0.3115  1.7220
  150LYS     CB 2284   5.041   1.915   9.481  0.8620 -0.5755 -0.3234
  150LYS    HB1 2285   4.941   1.963   9.481  0.6093 -1.0764 -1.6437
  150LYS    HB2 2286   5.063   1.881   9.585 -1.3374  1.1191  0.7817
  150LYS     CG 2287   5.046   1.786   9.398  0.5322 -0.5708 -0.3533
  150LYS    HG1 2288   5.002   1.702   9.455  0.4981 -0.4224 -0.1587
  150LYS    HG2 2289   5.155   1.768   9.389  1.0470  2.3022 -1.0505
  150LYS     CD 2290   4.976   1.784   9.262 -0.0129  0.1924 -0.0889
  150LYS    HD1 2291   5.011   1.694   9.208 -0.4909 -0.8177  1.2343
  150LYS    HD2 2292   4.999   1.877   9.205 -0.6647  0.0778 -0.5473
  150LYS     CE 2293   4.823   1.785   9.269 -0.0126 -0.3526  0.0410
  150LYS    HE1 2294   4.784   1.869   9.331  0.6178 -1.0715  1.4516
  150LYS    HE2 2295   4.794   1.685   9.306  0.4180 -0.7044 -0.5488
  150LYS     NZ 2296   4.772   1.797   9.130  0.0226  0.3715  0.0860
  150LYS    HZ1 2297   4.675   1.759   9.130 -0.2998  1.1806 -0.3890
  150LYS    HZ2 2298   4.824   1.743   9.058  0.0384 -0.5378  0.7628
  150LYS    HZ3 2299   4.761   1.897   9.102  2.2469  0.2552 -1.4777
  150LYS      C 2300   5.276   2.002   9.461 -0.3218 -0.0598  0.4434
  150LYS      O 2301   5.355   1.975   9.370 -0.2933 -0.1239  0.4881
  151GLU      N 2302   5.326   2.004   9.586  0.1609 -0.3705  0.2582
  151GLU     HN 2303   5.256   2.022   9.654  1.8464  3.5589  1.1810
  151GLU     CA 2304   5.457   1.987   9.639  0.2991 -0.0164  0.0333
  151GLU     HA 2305   5.494   2.086   9.616  0.9161  0.1386  1.6156
  151GLU     CB 2306   5.444   1.975   9.792 -0.4784  0.2452 -0.0069
  151GLU    HB1 2307   5.364   1.901   9.812 -2.3516  2.3822  0.7803
  151GLU    HB2 2308   5.412   2.073   9.832 -1.8303 -0.9537  1.9741
  151GLU     CG 2309   5.577   1.945   9.862 -0.4360  0.2465 -0.0856
  151GLU    HG1 2310   5.660   2.007   9.822 -1.7887  1.6537 -0.8052
  151GLU    HG2 2311   5.612   1.841   9.845  0.1683  0.4519 -0.1007
  151GLU     CD 2312   5.564   1.970  10.012  0.3361  0.0856  0.0093
  151GLU    OE1 2313   5.606   1.885  10.095 -0.0250 -0.3947 -0.2946
  151GLU    OE2 2314   5.512   2.077  10.053 -0.2894 -0.3026  0.2426
  151GLU      C 2315   5.552   1.883   9.592  0.3542  0.0634 -0.0323
  151GLU      O 2316   5.664   1.922   9.559  0.3810  0.4026  0.4547
  152GLY      N 2317   5.523   1.751   9.595 -0.0337  0.1510  0.0155
  152GLY     HN 2318   5.437   1.728   9.640 -1.3496  0.5621 -2.1554
  152GLY     CA 2319   5.601   1.639   9.555 -0.3845 -0.0488 -0.1170
  152GLY    HA1 2320   5.561   1.540   9.569 -4.0492  1.2437 -0.3658
  152GLY    HA2 2321   5.697   1.655   9.601 -0.9035  0.8480  0.6798
  152GLY      C 2322   5.624   1.646   9.407  0.0371 -0.1915 -0.0605
  152GLY      O 2323   5.740   1.636   9.370  0.1449  0.2988  0.1311
  153LYS      N 2324   5.518   1.664   9.326  0.2757 -0.0621 -0.3431
  153LYS     HN 2325   5.425   1.671   9.362 -0.0887  1.5425 -1.4558
  153LYS     CA 2326   5.525   1.673   9.183 -0.3092  0.2389 -0.3551
  153LYS     HA 2327   5.573   1.583   9.146 -0.6825 -0.1582  0.1002
  153LYS     CB 2328   5.386   1.673   9.118 -0.2925 -0.2285 -0.3981
  153LYS    HB1 2329   5.390   1.694   9.009 -2.0213 -2.1875 -0.9063
  153LYS    HB2 2330   5.325   1.746   9.177  0.7719 -0.6088  1.2051
  153LYS     CG 2331   5.299   1.548   9.130 -0.1859 -0.2518  0.1298
  153LYS    HG1 2332   5.194   1.571   9.100 -0.9975  0.0191  2.8783
  153LYS    HG2 2333   5.293   1.506   9.233 -0.4048 -1.1127 -0.2246
  153LYS     CD 2334   5.362   1.436   9.047  0.2895 -0.0662  0.2370
  153LYS    HD1 2335   5.463   1.419   9.089  1.3622  0.9099 -1.8026
  153LYS    HD2 2336   5.377   1.466   8.941  0.6566 -0.7733  0.0807
  153LYS     CE 2337   5.276   1.310   9.033 -0.1796  0.3330 -0.5685
  153LYS    HE1 2338   5.180   1.326   8.980 -1.4494  1.6576  1.9203
  153LYS    HE2 2339   5.241   1.283   9.136  0.2759  2.2153  0.1214
  153LYS     NZ 2340   5.341   1.196   8.965  0.2126 -0.1358  0.5561
  153LYS    HZ1 2341   5.283   1.113   8.987 -2.4797  1.9105  1.8247
  153LYS    HZ2 2342   5.433   1.172   9.007 -0.1294 -2.7095 -0.0093
  153LYS    HZ3 2343   5.355   1.199   8.862  0.7950 -1.7257  0.5709
  153LYS      C 2344   5.615   1.781   9.134  0.2192  0.0832  0.2530
  153LYS      O 2345   5.681   1.766   9.032  0.0866 -0.2568  0.2154
  154ASN      N 2346   5.617   1.900   9.196  0.6455 -0.0473  0.4944
  154ASN     HN 2347   5.556   1.921   9.272  2.6498  1.6790  1.7308
  154ASN     CA 2348   5.710   2.003   9.163 -0.0714  0.2706 -0.6170
  154ASN     HA 2349   5.716   2.026   9.058 -0.9291 -0.6981 -0.8937
  154ASN     CB 2350   5.666   2.135   9.229 -0.3171 -0.1308  0.0273
  154ASN    HB1 2351   5.746   2.206   9.198 -0.6524 -0.1216 -0.8347
  154ASN    HB2 2352   5.659   2.130   9.340  0.9397  1.0739  0.2014
  154ASN     CG 2353   5.531   2.177   9.175 -0.1200  0.3588 -0.0938
  154ASN    OD1 2354   5.480   2.134   9.072 -0.1251  0.1125  0.0117
  154ASN    ND2 2355   5.455   2.265   9.246  0.1099  0.1740  0.3844
  154ASN   HD21 2356   5.495   2.298   9.332  0.7912  0.4968 -0.0382
  154ASN   HD22 2357   5.361   2.276   9.214  0.7049 -0.1007 -1.6027
  154ASN      C 2358   5.851   1.969   9.198 -0.3309 -0.1391  0.0466
  154ASN      O 2359   5.945   1.993   9.122 -0.3040 -0.1039  0.0920
  155HSD      N 2360   5.878   1.903   9.312 -0.2187 -0.4444 -0.1570
  155HSD     HN 2361   5.803   1.878   9.372  0.0534  2.2948  1.4477
  155HSD     CA 2362   6.007   1.852   9.349 -0.2236 -0.1571  0.2604
  155HSD     HA 2363   6.056   1.948   9.356 -3.8865  2.1862 -2.3646
  155HSD     CB 2364   6.015   1.785   9.487 -0.8664 -0.4826  0.1437
  155HSD    HB1 2365   6.102   1.717   9.497 -0.5623 -0.1022  0.1105
  155HSD    HB2 2366   5.926   1.720   9.502 -1.5615  0.6623  1.2088
  155HSD    ND1 2367   5.919   1.961   9.649 -0.0889  0.2220 -0.6025
  155HSD    HD1 2368   5.823   1.942   9.627 -0.3861  1.1007 -0.1304
  155HSD     CG 2369   6.023   1.887   9.597 -0.0897  0.1242 -0.4634
  155HSD    CE1 2370   5.971   2.029   9.754 -0.4157  0.3279 -0.5071
  155HSD    HE1 2371   5.904   2.085   9.819 -2.5773 -0.3697 -2.0144
  155HSD    NE2 2372   6.101   2.009   9.767 -0.4967  0.1271  0.0089
  155HSD    CD2 2373   6.133   1.915   9.671 -0.4152  0.1454  0.0184
  155HSD    HD2 2374   6.234   1.877   9.655 -0.0481  0.6375  1.0671
  155HSD      C 2375   6.073   1.753   9.259  0.2059 -0.2429  0.6644
  155HSD      O 2376   6.187   1.768   9.217 -0.2756  0.2157 -0.5229
  156SER      N 2377   5.984   1.663   9.212  0.0325  0.1337  0.2706
  156SER     HN 2378   5.896   1.657   9.258  0.5938  2.0726  1.7208
  156SER     CA 2379   6.015   1.558   9.119 -0.1183  0.0957  0.2634
  156SER     HA 2380   6.096   1.502   9.163 -0.5469 -0.2683  0.5972
  156SER     CB 2381   5.893   1.467   9.102  0.1762 -0.2446 -0.0329
  156SER    HB1 2382   5.896   1.392   9.020 -0.3541 -1.3350  0.9058
  156SER    HB2 2383   5.801   1.530   9.094  0.6736  0.4631 -0.2670
  156SER     OG 2384   5.881   1.400   9.227 -0.2162 -0.0436  0.0394
  156SER    HG1 2385   5.943   1.328   9.216  1.0936  1.1617 -0.8082
  156SER      C 2386   6.060   1.598   8.983  0.6238  0.0892  0.5016
  156SER      O 2387   6.141   1.535   8.916 -0.1303 -0.5977  0.2161
  157GLN      N 2388   5.993   1.699   8.925  0.1712 -0.7808 -0.5360
  157GLN     HN 2389   5.917   1.740   8.976 -2.3156 -1.3184 -3.5238
  157GLN     CA 2390   6.036   1.752   8.799  0.5400  0.5545  0.1297
  157GLN     HA 2391   6.092   1.677   8.746  0.8339  1.0604 -0.2791
  157GLN     CB 2392   5.922   1.802   8.709  0.5804 -0.5332 -0.5438
  157GLN    HB1 2393   5.967   1.836   8.613 -0.0971  1.2637 -0.2696
  157GLN    HB2 2394   5.869   1.889   8.755 -0.7405 -0.6589 -1.7699
  157GLN     CG 2395   5.818   1.696   8.672 -0.3389  0.0307  0.3761
  157GLN    HG1 2396   5.714   1.735   8.663 -0.8484 -0.9203  1.7555
  157GLN    HG2 2397   5.808   1.620   8.752 -2.3845  0.6758  0.7961
  157GLN     CD 2398   5.859   1.630   8.541  0.1343  1.4448 -0.2058
  157GLN    OE1 2399   5.963   1.570   8.517 -0.4912 -0.0188  0.6538
  157GLN    NE2 2400   5.770   1.644   8.439  0.5604 -0.4167 -0.8639
  157GLN   HE21 2401   5.793   1.621   8.345  0.1026  0.1058 -1.1105
  157GLN   HE22 2402   5.688   1.702   8.446  2.4028  2.1320  2.0599
  157GLN      C 2403   6.134   1.864   8.804  0.1238  0.9068  0.4277
  157GLN      O 2404   6.164   1.932   8.707 -0.1534  0.3700 -0.0372
  158GLY      N 2405   6.197   1.872   8.923  0.4793 -0.6478  0.3559
  158GLY     HN 2406   6.185   1.807   8.997 -0.7692  1.7298  2.3717
  158GLY     CA 2407   6.299   1.971   8.940 -0.1195  0.0567 -0.1111
  158GLY    HA1 2408   6.385   1.955   8.877  0.7975 -1.2942  1.4144
  158GLY    HA2 2409   6.324   1.952   9.043  0.3448 -1.4047 -0.4654
  158GLY      C 2410   6.262   2.115   8.928 -0.3220 -0.0060 -0.2390
  158GLY      O 2411   6.345   2.200   8.896  0.3410 -0.5117  0.1225
  159CYS      N 2412   6.137   2.154   8.959 -0.3534 -0.4109  0.1483
  159CYS     HN 2413   6.069   2.086   8.987 -0.5167 -1.3865 -2.3512
  159CYS     CA 2414   6.086   2.285   8.933 -0.5746 -0.3294  0.9636
  159CYS     HA 2415   6.147   2.324   8.853 -0.9714  0.5171  1.0652
  159CYS     CB 2416   5.938   2.264   8.895 -0.3179 -0.1830 -0.1351
  159CYS    HB1 2417   5.895   2.365   8.908  1.7623  0.6384  0.9166
  159CYS    HB2 2418   5.879   2.202   8.965 -1.1690 -0.4643 -1.0829
  159CYS     SG 2419   5.904   2.184   8.735  0.1420 -0.3398 -0.1587
  159CYS      C 2420   6.113   2.366   9.055 -0.3770  0.0074  0.6986
  159CYS      O 2421   6.121   2.318   9.168 -0.1859  0.3987  0.8515
  160GLY      N 2422   6.126   2.500   9.049 -0.6833  0.0063 -0.0706
  160GLY     HN 2423   6.113   2.540   8.958 -0.3096 -0.2829 -0.2545
  160GLY     CA 2424   6.157   2.576   9.165 -0.2052 -0.5082  0.1443
  160GLY    HA1 2425   6.224   2.655   9.131  0.0436 -0.4354  0.7752
  160GLY    HA2 2426   6.191   2.511   9.244  1.2087 -2.7953 -2.2120
  160GLY      C 2427   6.037   2.641   9.225 -0.0061 -0.1437  0.1541
  160GLY      O 2428   5.922   2.603   9.207  0.1213 -0.2631 -0.4194
  161GLU      N 2429   6.077   2.748   9.296  0.4172 -0.2594  0.0941
  161GLU     HN 2430   6.167   2.790   9.305 -0.5509  1.6852  1.3075
  161GLU     CA 2431   5.988   2.829   9.374  0.1010 -0.0451 -0.4820
  161GLU     HA 2432   5.936   2.766   9.445  0.2858 -1.3658 -1.4655
  161GLU     CB 2433   6.079   2.913   9.465  0.8244 -0.4611 -0.8079
  161GLU    HB1 2434   6.006   2.984   9.510  1.3305 -1.7929  2.3478
  161GLU    HB2 2435   6.150   2.972   9.403  1.1333 -1.7953 -1.7496
  161GLU     CG 2436   6.157   2.839   9.573  0.2546 -0.0405 -0.0982
  161GLU    HG1 2437   6.256   2.801   9.541  0.1666 -0.7115  0.3987
  161GLU    HG2 2438   6.100   2.753   9.616  0.8698 -0.6797 -0.5298
  161GLU     CD 2439   6.192   2.932   9.688 -0.1465  0.7242 -0.5845
  161GLU    OE1 2440   6.303   2.990   9.682  0.2553  0.0454  0.0505
  161GLU    OE2 2441   6.113   2.943   9.786  0.0212 -0.1563 -0.3371
  161GLU      C 2442   5.890   2.910   9.296 -0.1238  0.1360 -0.0128
  161GLU      O 2443   5.920   3.017   9.244 -0.1818  0.5024  0.7019
  162GLY      N 2444   5.763   2.865   9.284  0.0789 -0.3557 -0.3598
  162GLY     HN 2445   5.737   2.784   9.336  0.8364  0.0968  0.7799
  162GLY     CA 2446   5.670   2.930   9.198 -0.1303 -0.0022  0.1275
  162GLY    HA1 2447   5.687   3.037   9.198 -1.4193  0.2222 -0.0060
  162GLY    HA2 2448   5.573   2.923   9.246 -0.5495  1.6551 -0.4066
  162GLY      C 2449   5.666   2.882   9.057  0.6333 -0.1789  0.1634
  162GLY      O 2450   5.592   2.941   8.978 -0.0887 -0.0848  0.8992
  163GLN      N 2451   5.736   2.774   9.019  0.2546 -0.4184  0.1384
  163GLN     HN 2452   5.800   2.730   9.082  1.1489  2.0368  1.0654
  163GLN     CA 2453   5.727   2.711   8.891  0.0799 -0.1036 -0.0023
  163GLN     HA 2454   5.668   2.760   8.814  3.4270  0.9385 -2.1227
  163GLN     CB 2455   5.870   2.682   8.842  0.0837 -0.2769  0.1130
  163GLN    HB1 2456   5.874   2.645   8.737  0.2784  0.3335 -0.0991
  163GLN    HB2 2457   5.905   2.602   8.911  2.2148 -1.6979 -2.4374
  163GLN     CG 2458   5.967   2.799   8.855 -0.6423  0.3060  0.3231
  163GLN    HG1 2459   6.065   2.775   8.810  1.1886  2.7950  2.6900
  163GLN    HG2 2460   5.984   2.822   8.963 -0.7552 -1.8589  0.8428
  163GLN     CD 2461   5.915   2.927   8.790 -0.5060  0.2170  0.0395
  163GLN    OE1 2462   5.892   3.031   8.851 -0.0703  0.1546  0.3136
  163GLN    NE2 2463   5.913   2.926   8.654  0.4065 -0.4731  0.0250
  163GLN   HE21 2464   5.929   2.848   8.593 -0.3551 -0.0612 -0.7141
  163GLN   HE22 2465   5.894   3.007   8.599 -1.3401 -0.4274  0.6538
  163GLN      C 2466   5.661   2.582   8.923  0.6175 -0.3988 -0.0763
  163GLN      O 2467   5.661   2.536   9.038 -0.2915 -0.5357 -0.1225
  164VAL      N 2468   5.582   2.525   8.830  0.2144 -0.0913  0.0715
  164VAL     HN 2469   5.564   2.571   8.744  2.8440  1.4212  0.2227
  164VAL     CA 2470   5.499   2.411   8.852  0.1252  0.0169  0.3006
  164VAL     HA 2471   5.510   2.374   8.953  2.4822 -0.8229 -0.1971
  164VAL     CB 2472   5.354   2.448   8.849  0.2143  0.3371 -0.1728
  164VAL     HB 2473   5.288   2.361   8.869  1.8441 -0.9650 -0.2520
  164VAL    CG1 2474   5.319   2.549   8.960  0.2461 -0.2447  0.3757
  164VAL   HG11 2475   5.340   2.507   9.060 -0.5547 -1.2494  0.1383
  164VAL   HG12 2476   5.213   2.582   8.952  0.7683  1.1888 -1.4145
  164VAL   HG13 2477   5.375   2.642   8.936  2.5966 -1.3452  1.3134
  164VAL    CG2 2478   5.309   2.502   8.712 -0.3646  0.0196 -0.1121
  164VAL   HG21 2479   5.358   2.595   8.677 -0.5478  0.6140  1.1667
  164VAL   HG22 2480   5.200   2.524   8.715 -0.0168  1.8620  0.8384
  164VAL   HG23 2481   5.316   2.422   8.635 -2.9859  2.9916 -3.7859
  164VAL      C 2482   5.530   2.297   8.761 -0.2581  0.1533 -0.0051
  164VAL      O 2483   5.565   2.308   8.644  0.2094  0.2449  0.1437
  165ALA      N 2484   5.508   2.172   8.806  0.6779 -0.0685 -0.1593
  165ALA     HN 2485   5.472   2.159   8.898  0.8695 -1.2476 -0.2352
  165ALA     CA 2486   5.527   2.055   8.725  0.2416  0.0862 -0.4861
  165ALA     HA 2487   5.626   2.052   8.680  0.6540  0.2960  0.3863
  165ALA     CB 2488   5.517   1.928   8.811  0.4858  0.4228  0.0496
  165ALA    HB1 2489   5.536   1.837   8.750 -4.4909 -1.8617  1.4149
  165ALA    HB2 2490   5.420   1.912   8.861  1.0462  0.5359  1.1994
  165ALA    HB3 2491   5.593   1.928   8.892  1.8809 -1.3761 -1.1493
  165ALA      C 2492   5.432   2.045   8.611 -0.4885 -0.0093  0.1289
  165ALA      O 2493   5.312   2.073   8.615 -0.4902  0.0296 -0.1997
  166CYS      N 2494   5.482   2.007   8.493 -0.2244 -0.2304  0.3099
  166CYS     HN 2495   5.577   1.976   8.492  1.3278  3.7813  2.2560
  166CYS     CA 2496   5.403   1.978   8.377  0.1270 -0.3622  0.1005
  166CYS     HA 2497   5.301   2.009   8.394 -0.4399 -2.1243  0.1510
  166CYS     CB 2498   5.460   2.030   8.244 -0.0586  0.3190  0.2881
  166CYS    HB1 2499   5.569   2.011   8.252 -0.5188 -1.8986  2.8505
  166CYS    HB2 2500   5.450   2.141   8.241  0.1598  0.4003  1.7486
  166CYS     SG 2501   5.388   1.975   8.087 -0.0742  0.3253  0.2930
  166CYS      C 2502   5.398   1.829   8.374 -0.0255 -0.3506 -0.3405
  166CYS      O 2503   5.500   1.762   8.355  0.0540 -0.1997 -0.4445
  167LEU      N 2504   5.276   1.773   8.389  0.0214 -0.2734  0.3668
  167LEU     HN 2505   5.198   1.835   8.388  0.7652  0.7406  1.6466
  167LEU     CA 2506   5.255   1.635   8.420 -0.0040 -0.1823  0.7649
  167LEU     HA 2507   5.349   1.582   8.421  0.4077  0.4451 -0.8437
  167LEU     CB 2508   5.178   1.611   8.551 -0.4356 -0.1460  0.5191
  167LEU    HB1 2509   5.177   1.501   8.563 -1.7043 -0.5300 -2.3661
  167LEU    HB2 2510   5.073   1.646   8.546 -0.6160 -0.4501  1.8614
  167LEU     CG 2511   5.249   1.666   8.676  0.2717  0.1166  0.0108
  167LEU     HG 2512   5.267   1.774   8.659  2.5676 -0.6139 -3.2056
  167LEU    CD1 2513   5.154   1.641   8.795  0.0629 -0.2883 -0.2373
  167LEU   HD11 2514   5.210   1.680   8.883  0.2786 -0.4660 -0.2922
  167LEU   HD12 2515   5.127   1.534   8.801 -0.2089 -0.2812 -1.1711
  167LEU   HD13 2516   5.057   1.690   8.774  0.3664 -0.2826 -1.7359
  167LEU    CD2 2517   5.382   1.591   8.693 -0.2593 -0.7867  0.2158
  167LEU   HD21 2518   5.457   1.610   8.614 -1.5478 -0.6839 -1.0164
  167LEU   HD22 2519   5.349   1.485   8.704 -1.0108 -0.5798  0.0568
  167LEU   HD23 2520   5.431   1.623   8.787 -0.3356 -1.2791  0.4309
  167LEU      C 2521   5.184   1.583   8.300  0.1456  0.0112  0.5922
  167LEU      O 2522   5.066   1.614   8.281  0.2940  0.5785  0.5604
  168PHE      N 2523   5.255   1.504   8.217 -0.0492 -0.0335  0.4650
  168PHE     HN 2524   5.352   1.500   8.241 -0.5435  0.1161  2.7145
  168PHE     CA 2525   5.207   1.439   8.099  0.3831  0.2415  0.1350
  168PHE     HA 2526   5.196   1.507   8.016  1.0015  0.2737  0.0748
  168PHE     CB 2527   5.308   1.337   8.044  0.3842  0.4513 -0.2469
  168PHE    HB1 2528   5.339   1.268   8.125  1.2438  0.1222 -0.8399
  168PHE    HB2 2529   5.403   1.386   8.013 -1.6682  2.7538 -3.5482
  168PHE     CG 2530   5.267   1.266   7.919  0.1179  0.0368  0.0723
  168PHE    CD1 2531   5.286   1.131   7.903  0.4496  0.1298 -0.3386
  168PHE    HD1 2532   5.306   1.066   7.987 -1.5202 -0.4441 -0.2623
  168PHE    CE1 2533   5.252   1.070   7.784 -0.5555 -0.6204  0.3259
  168PHE    HE1 2534   5.272   0.965   7.768  1.2375 -0.1128 -1.0567
  168PHE     CZ 2535   5.213   1.145   7.676 -0.1626  0.0419  0.6411
  168PHE     HZ 2536   5.200   1.087   7.586 -2.2118  1.9785 -0.4079
  168PHE    CD2 2537   5.220   1.337   7.811  0.1150 -0.2012 -0.0826
  168PHE    HD2 2538   5.204   1.443   7.823  0.7831 -0.1672  0.5845
  168PHE    CE2 2539   5.189   1.279   7.690 -0.7746 -0.0038  0.0492
  168PHE    HE2 2540   5.159   1.338   7.604 -0.4853 -0.4653 -0.3689
  168PHE      C 2541   5.084   1.360   8.125  0.5361 -0.1008 -0.1709
  168PHE      O 2542   4.991   1.361   8.044  0.8279 -0.7725 -0.5214
  169GLU      N 2543   5.066   1.294   8.241 -0.1746 -0.3290 -0.3992
  169GLU     HN 2544   5.144   1.292   8.304 -0.2434 -0.1030 -0.3079
  169GLU     CA 2545   4.961   1.204   8.277 -0.0358 -0.2366  0.2578
  169GLU     HA 2546   4.946   1.157   8.181  0.8074  2.3592 -1.2610
  169GLU     CB 2547   4.996   1.109   8.392 -0.7340 -0.4752  0.2736
  169GLU    HB1 2548   4.907   1.043   8.406 -0.6640 -0.7800 -0.6638
  169GLU    HB2 2549   5.022   1.172   8.479  0.9638  0.1054 -0.6235
  169GLU     CG 2550   5.106   1.008   8.360 -0.1820  0.0919  0.3701
  169GLU    HG1 2551   5.195   1.057   8.316  0.2186 -0.9758 -0.0358
  169GLU    HG2 2552   5.076   0.936   8.281  0.2125  0.6860 -0.3328
  169GLU     CD 2553   5.147   0.927   8.482  0.6886  0.2377  0.1797
  169GLU    OE1 2554   5.072   0.931   8.584 -0.0238 -0.1745 -0.3249
  169GLU    OE2 2555   5.246   0.850   8.474 -0.0016 -0.6769  0.3093
  169GLU      C 2556   4.832   1.268   8.313  0.1064  0.2939 -0.1611
  169GLU      O 2557   4.724   1.215   8.286  0.3443  0.0008 -0.5452
  170ASP      N 2558   4.839   1.389   8.372  0.2539  0.1545  0.1080
  170ASP     HN 2559   4.931   1.420   8.395  0.1635 -0.8529  2.0878
  170ASP     CA 2560   4.721   1.468   8.391  0.3550  0.4103 -0.3056
  170ASP     HA 2561   4.641   1.405   8.428  1.7168 -0.4484  1.3760
  170ASP     CB 2562   4.754   1.580   8.491 -0.0698  0.2095  0.0687
  170ASP    HB1 2563   4.685   1.667   8.491 -0.8197 -0.3695  1.5646
  170ASP    HB2 2564   4.857   1.612   8.463 -0.2909  0.1579 -0.8471
  170ASP     CG 2565   4.759   1.529   8.634 -0.4328  0.3806  0.1420
  170ASP    OD1 2566   4.695   1.424   8.660  0.6284 -0.1784  0.5260
  170ASP    OD2 2567   4.808   1.605   8.722 -0.6648 -0.0567  0.6528
  170ASP      C 2568   4.664   1.523   8.265 -0.3366  0.3195 -0.0375
  170ASP      O 2569   4.547   1.512   8.230 -0.1641 -0.0375 -0.5136
  171VAL      N 2570   4.747   1.585   8.179 -0.5144  0.3261 -0.2039
  171VAL     HN 2571   4.844   1.577   8.201 -0.4581 -0.5739 -0.7313
  171VAL     CA 2572   4.700   1.669   8.073 -0.5335  0.1654 -0.3232
  171VAL     HA 2573   4.605   1.711   8.103 -0.6174  1.2040 -1.9057
  171VAL     CB 2574   4.806   1.769   8.037 -0.1709 -0.1026 -0.0109
  171VAL     HB 2575   4.768   1.841   7.961 -0.9129  0.9992  1.3488
  171VAL    CG1 2576   4.820   1.867   8.155  0.1092  0.2213 -0.3101
  171VAL   HG11 2577   4.811   1.816   8.253 -3.0990  0.3653 -0.4009
  171VAL   HG12 2578   4.732   1.936   8.157  2.1889  3.0683 -0.9512
  171VAL   HG13 2579   4.916   1.921   8.149  0.4660 -0.4266 -0.4860
  171VAL    CG2 2580   4.937   1.704   7.989 -0.5632 -0.3935 -0.7068
  171VAL   HG21 2581   4.907   1.626   7.917  0.7103  1.0110 -2.8750
  171VAL   HG22 2582   5.002   1.651   8.062  0.2957  1.5838  0.0550
  171VAL   HG23 2583   5.002   1.784   7.946 -1.3534  0.7834  0.2028
  171VAL      C 2584   4.657   1.589   7.955  0.0014  0.1831 -0.5343
  171VAL      O 2585   4.553   1.625   7.898 -0.1411  0.0234 -0.3763
  172VAL      N 2586   4.722   1.474   7.930  0.2259  0.1440  0.2202
  172VAL     HN 2587   4.801   1.452   7.986  0.9329  1.1641 -0.3552
  172VAL     CA 2588   4.656   1.382   7.843  0.2173  0.3318  0.0277
  172VAL     HA 2589   4.565   1.423   7.802 -0.1277  0.5186  0.9543
  172VAL     CB 2590   4.734   1.350   7.719 -0.0686 -0.3841  0.0265
  172VAL     HB 2591   4.836   1.312   7.739  0.2042 -1.5669 -3.0588
  172VAL    CG1 2592   4.665   1.244   7.632  0.1395 -0.0911 -0.4980
  172VAL   HG11 2593   4.718   1.228   7.535  2.0818  0.2803  0.4605
  172VAL   HG12 2594   4.559   1.272   7.617  0.0343 -0.1797  0.0761
  172VAL   HG13 2595   4.664   1.146   7.684 -2.7116 -0.9597 -1.9909
  172VAL    CG2 2596   4.742   1.476   7.631  0.4142  0.0546  0.6856
  172VAL   HG21 2597   4.806   1.556   7.673 -0.6513  1.5263 -0.4162
  172VAL   HG22 2598   4.639   1.514   7.620  0.0918 -0.2722  2.3267
  172VAL   HG23 2599   4.794   1.463   7.533  1.3789 -0.1998  1.2191
  172VAL      C 2600   4.618   1.260   7.920  0.1883  0.3093 -0.0222
  172VAL      O 2601   4.708   1.191   7.968  0.2352  0.5828  0.2822
  173PRO      N 2602   4.493   1.229   7.940  0.1771  0.1884 -0.2743
  173PRO     CD 2603   4.381   1.321   7.925 -0.3371 -0.4962 -0.7189
  173PRO    HD1 2604   4.369   1.333   7.815  0.3414 -1.1990 -0.8841
  173PRO    HD2 2605   4.408   1.424   7.957  3.1507 -1.6596  0.5514
  173PRO     CA 2606   4.452   1.107   8.003 -0.2711  0.3545 -0.2367
  173PRO     HA 2607   4.529   1.087   8.077 -0.7428  1.0703  0.4544
  173PRO     CB 2608   4.328   1.158   8.076 -0.2027  0.5088 -0.2282
  173PRO    HB1 2609   4.364   1.215   8.164 -0.4534 -2.3868  1.8654
  173PRO    HB2 2610   4.258   1.084   8.119 -0.9714  0.7508 -1.0296
  173PRO     CG 2611   4.256   1.265   7.992 -0.3913  0.7838  0.2848
  173PRO    HG1 2612   4.195   1.216   7.913 -1.2125  2.7472 -0.3502
  173PRO    HG2 2613   4.204   1.342   8.054  0.2567 -0.0208  1.9064
  173PRO      C 2614   4.431   0.992   7.910  0.1562  0.0790  0.0017
  173PRO      O 2615   4.398   1.010   7.793  0.0377 -0.0251  0.0197
  174MET      N 2616   4.448   0.869   7.961 -0.0447  0.1102  0.1422
  174MET     HN 2617   4.461   0.855   8.059 -0.3186 -1.2390  0.0055
  174MET     CA 2618   4.441   0.750   7.882 -0.4051  0.0502  0.2599
  174MET     HA 2619   4.521   0.759   7.810 -1.5590 -3.0244 -1.5760
  174MET     CB 2620   4.464   0.632   7.979  0.0888 -0.3827 -0.3753
  174MET    HB1 2621   4.409   0.544   7.939 -1.9180 -0.1610  1.6862
  174MET    HB2 2622   4.419   0.654   8.078  3.2270 -1.0880  1.3115
  174MET     CG 2623   4.614   0.605   7.977  0.1947  0.1747 -0.2197
  174MET    HG1 2624   4.640   0.540   8.063  2.7870  0.3825 -0.7402
  174MET    HG2 2625   4.656   0.706   7.994 -0.5826  0.4749 -0.0858
  174MET     SD 2626   4.691   0.539   7.825  0.2562  0.0194 -0.1219
  174MET     CE 2627   4.861   0.511   7.880  0.2605 -0.8428 -0.5525
  174MET    HE1 2628   4.923   0.603   7.865  1.3138 -1.2858  0.8414
  174MET    HE2 2629   4.908   0.430   7.821 -0.7665 -0.9224 -1.2851
  174MET    HE3 2630   4.859   0.484   7.988 -0.3991  0.1729 -0.2890
  174MET      C 2631   4.317   0.724   7.804 -0.2103  0.5247 -0.2119
  174MET      O 2632   4.311   0.649   7.706  0.0440 -0.3118  0.3969
  175ASN      N 2633   4.198   0.766   7.851 -0.3996 -0.6436  0.3913
  175ASN     HN 2634   4.197   0.821   7.934  0.2422  0.3001 -0.2011
  175ASN     CA 2635   4.073   0.740   7.786 -0.5067  0.5416  0.1080
  175ASN     HA 2636   4.072   0.638   7.750 -0.2804  0.5596  0.0437
  175ASN     CB 2637   3.953   0.775   7.875 -0.5804  0.3774  0.0727
  175ASN    HB1 2638   3.955   0.704   7.960 -1.4284 -0.7076 -0.7794
  175ASN    HB2 2639   3.855   0.758   7.825  0.8957 -0.9277 -2.6383
  175ASN     CG 2640   3.957   0.918   7.927  0.0211  0.2537  0.3796
  175ASN    OD1 2641   4.042   1.002   7.899  0.2902 -0.1057  0.1074
  175ASN    ND2 2642   3.873   0.955   8.027 -0.0511  0.4599  0.2428
  175ASN   HD21 2643   3.880   1.049   8.060  2.3334  1.1757 -1.9607
  175ASN   HD22 2644   3.809   0.888   8.064  1.4655 -0.6119  1.0294
  175ASN      C 2645   4.065   0.810   7.655  0.8234 -0.2947 -0.4444
  175ASN      O 2646   3.992   0.765   7.567  0.2471  0.7167 -0.5007
  176TYR      N 2647   4.129   0.928   7.643  0.4864 -0.0732 -0.0659
  176TYR     HN 2648   4.168   0.967   7.726 -1.5312  0.6362  0.6160
  176TYR     CA 2649   4.150   0.991   7.516 -0.9738  0.1451 -0.2131
  176TYR     HA 2650   4.051   1.006   7.474 -1.8339 -2.8682  0.4767
  176TYR     CB 2651   4.212   1.130   7.539  0.3493 -0.3728 -0.6003
  176TYR    HB1 2652   4.304   1.115   7.600 -0.9293 -0.3416  1.4421
  176TYR    HB2 2653   4.139   1.188   7.599 -1.6974 -1.7861 -1.6036
  176TYR     CG 2654   4.235   1.201   7.411  0.0773  0.4007 -0.2219
  176TYR    CD1 2655   4.133   1.266   7.345  0.0168  0.1842 -0.3429
  176TYR    HD1 2656   4.039   1.268   7.398  0.6615 -2.8863  1.0867
  176TYR    CE1 2657   4.159   1.328   7.224  0.1039  0.0763 -0.3788
  176TYR    HE1 2658   4.076   1.366   7.168  0.6930  1.5127 -0.3296
  176TYR     CZ 2659   4.283   1.321   7.165  0.0593 -0.2706 -0.4353
  176TYR     OH 2660   4.311   1.391   7.045  0.1323  0.2415 -0.1219
  176TYR     HH 2661   4.250   1.464   7.034 -1.2984 -0.5286  1.9309
  176TYR    CD2 2662   4.362   1.202   7.359  0.0800  0.1963 -0.2202
  176TYR    HD2 2663   4.444   1.148   7.404  0.8533  1.4544 -0.0582
  176TYR    CE2 2664   4.385   1.268   7.241  0.1105 -0.0707 -0.3637
  176TYR    HE2 2665   4.481   1.276   7.192  1.0903 -0.6232  1.3959
  176TYR      C 2666   4.234   0.907   7.427 -0.0244  0.8660 -0.0095
  176TYR      O 2667   4.189   0.869   7.319 -0.1356  0.0705  0.3112
  177MET      N 2668   4.356   0.871   7.473 -0.1129  0.1612 -0.3073
  177MET     HN 2669   4.383   0.907   7.561 -2.4802  0.3074  0.4397
  177MET     CA 2670   4.452   0.782   7.416  0.1823 -0.1579  0.6755
  177MET     HA 2671   4.486   0.831   7.326 -0.7738 -1.1703 -0.2684
  177MET     CB 2672   4.560   0.758   7.522  0.4571 -0.6190  0.2919
  177MET    HB1 2673   4.636   0.693   7.473  0.8571  0.4847 -0.5913
  177MET    HB2 2674   4.505   0.709   7.605 -1.6568  0.3439 -0.4744
  177MET     CG 2675   4.638   0.881   7.570 -0.1066 -0.3122  0.4245
  177MET    HG1 2676   4.569   0.962   7.602  1.6034  0.9796  0.9438
  177MET    HG2 2677   4.695   0.920   7.483  0.3178  0.6765  1.1412
  177MET     SD 2678   4.761   0.858   7.702  0.0314 -0.1576  0.3218
  177MET     CE 2679   4.877   0.745   7.618 -0.4265 -0.3323 -0.0802
  177MET    HE1 2680   4.872   0.748   7.507  2.3257  1.0090 -0.2553
  177MET    HE2 2681   4.858   0.638   7.640 -0.5044 -0.9515 -2.8737
  177MET    HE3 2682   4.978   0.769   7.657 -1.1166  0.5379  1.2690
  177MET      C 2683   4.402   0.656   7.354  0.1705  0.1156  0.1200
  177MET      O 2684   4.441   0.643   7.239 -0.1468  0.1235  0.0101
  178VAL      N 2685   4.326   0.575   7.430  0.3339 -0.1280  0.0237
  178VAL     HN 2686   4.300   0.602   7.522  0.1390 -0.3736  0.0417
  178VAL     CA 2687   4.288   0.445   7.384 -0.4179 -0.0263  0.3443
  178VAL     HA 2688   4.369   0.406   7.324  0.5906  0.3150  1.4289
  178VAL     CB 2689   4.281   0.348   7.498  0.1481  0.1191  0.5087
  178VAL     HB 2690   4.207   0.385   7.573 -2.3302 -0.8113 -1.3266
  178VAL    CG1 2691   4.230   0.209   7.453  0.3172  0.4134 -0.6187
  178VAL   HG11 2692   4.224   0.151   7.547 -0.3283  1.2428 -0.1292
  178VAL   HG12 2693   4.300   0.158   7.383 -0.2287  2.5288 -2.8554
  178VAL   HG13 2694   4.129   0.213   7.407 -0.4278 -0.0000  0.9206
  178VAL    CG2 2695   4.420   0.341   7.563  0.1844  0.1680  0.4359
  178VAL   HG21 2696   4.425   0.261   7.640 -2.6563 -0.0294  0.5208
  178VAL   HG22 2697   4.436   0.442   7.605  1.0844  1.1122 -1.9852
  178VAL   HG23 2698   4.492   0.321   7.481 -0.3714 -1.8516  0.3737
  178VAL      C 2699   4.161   0.452   7.306 -0.4331 -0.4991  0.3233
  178VAL      O 2700   4.155   0.432   7.185 -0.1705  0.1420  0.2017
  179TYR      N 2701   4.053   0.495   7.374 -0.4759 -0.7799  0.4361
  179TYR     HN 2702   4.054   0.543   7.461  2.2203  0.1391  0.0046
  179TYR     CA 2703   3.925   0.486   7.310 -0.3240 -0.1513  0.0247
  179TYR     HA 2704   3.918   0.389   7.263  3.8700 -1.7604  2.2090
  179TYR     CB 2705   3.803   0.486   7.404 -0.2817 -0.5548  0.0814
  179TYR    HB1 2706   3.712   0.453   7.349 -1.8699  0.8624  1.7196
  179TYR    HB2 2707   3.783   0.586   7.446  1.0035  0.0880 -0.7749
  179TYR     CG 2708   3.824   0.382   7.509 -0.0234 -0.2686  0.3133
  179TYR    CD1 2709   3.853   0.251   7.479 -0.5319 -0.2588 -0.2496
  179TYR    HD1 2710   3.858   0.222   7.375  1.1738 -0.9662 -0.0105
  179TYR    CE1 2711   3.873   0.166   7.585  0.4098  0.0211 -0.1891
  179TYR    HE1 2712   3.903   0.065   7.560 -0.1883 -0.6077  1.4349
  179TYR     CZ 2713   3.861   0.201   7.718 -0.2130 -0.3162 -0.1523
  179TYR     OH 2714   3.859   0.104   7.821 -0.5656 -0.0474  0.0972
  179TYR     HH 2715   3.830   0.018   7.789 -3.1389  0.9901 -0.6182
  179TYR    CD2 2716   3.809   0.422   7.640 -0.0630  0.0535  0.2121
  179TYR    HD2 2717   3.781   0.523   7.666  2.3207 -0.2911  5.1958
  179TYR    CE2 2718   3.832   0.333   7.742 -0.0954 -0.3026 -0.0875
  179TYR    HE2 2719   3.806   0.355   7.844 -1.3334 -3.4614  0.3782
  179TYR      C 2720   3.896   0.578   7.197  0.1846 -0.4445 -0.3514
  179TYR      O 2721   3.823   0.528   7.111 -0.2463 -0.2713 -0.0893
  180PHE      N 2722   3.950   0.701   7.187 -0.0574 -0.2950  0.1465
  180PHE     HN 2723   4.007   0.737   7.260 -0.4003 -0.8389  0.6966
  180PHE     CA 2724   3.912   0.800   7.092  0.2688 -0.2705  0.0427
  180PHE     HA 2725   3.830   0.768   7.030 -0.0230 -0.4154  0.4992
  180PHE     CB 2726   3.869   0.919   7.179  0.2469 -0.4750  0.3125
  180PHE    HB1 2727   3.957   0.945   7.242  0.9286  0.2003 -0.8841
  180PHE    HB2 2728   3.785   0.887   7.244  2.8757  1.2722  5.0602
  180PHE     CG 2729   3.832   1.036   7.093  0.5318 -0.1040  0.6902
  180PHE    CD1 2730   3.921   1.127   7.041 -0.0675 -0.2777 -0.6754
  180PHE    HD1 2731   4.025   1.099   7.039 -0.5959 -2.6241  0.7572
  180PHE    CE1 2732   3.880   1.248   6.990  0.0976 -0.0715 -0.3224
  180PHE    HE1 2733   3.954   1.313   6.946 -0.1039 -0.1532 -0.7849
  180PHE     CZ 2734   3.749   1.286   6.981  0.0577 -0.2023 -0.2975
  180PHE     HZ 2735   3.722   1.382   6.938 -0.2026  0.1340  0.5933
  180PHE    CD2 2736   3.699   1.071   7.083  0.4877 -0.3204  0.5165
  180PHE    HD2 2737   3.617   1.005   7.108  0.5943 -1.8071 -2.5958
  180PHE    CE2 2738   3.661   1.190   7.026  0.5707 -0.3204  0.4611
  180PHE    HE2 2739   3.555   1.207   7.033  0.6640  0.0280  1.2039
  180PHE      C 2740   4.023   0.831   6.997 -0.0721  0.1421 -0.2260
  180PHE      O 2741   4.014   0.807   6.877  0.0650  0.7543 -0.3648
  181ASN      N 2742   4.141   0.880   7.040 -0.0315  0.5829 -0.8238
  181ASN     HN 2743   4.161   0.891   7.137 -0.3183  1.8860 -0.8983
  181ASN     CA 2744   4.254   0.897   6.955  0.0035 -0.0453 -0.9088
  181ASN     HA 2745   4.222   0.955   6.869  1.8828  0.3805 -1.3921
  181ASN     CB 2746   4.362   0.976   7.032 -0.3203 -0.4535 -0.0322
  181ASN    HB1 2747   4.405   0.929   7.123 -0.5418  0.9814  0.8391
  181ASN    HB2 2748   4.317   1.074   7.060  0.1191 -0.6167  1.3253
  181ASN     CG 2749   4.482   1.016   6.948 -0.7597 -0.9486 -0.9119
  181ASN    OD1 2750   4.587   0.952   6.951 -0.1560  0.0351 -0.4834
  181ASN    ND2 2751   4.471   1.133   6.878 -0.4180 -0.3113  0.0792
  181ASN   HD21 2752   4.540   1.139   6.807  1.3748 -0.4400  1.7375
  181ASN   HD22 2753   4.401   1.196   6.910  0.1250  0.9585 -1.1694
  181ASN      C 2754   4.306   0.771   6.895 -0.8181 -0.5969 -0.4640
  181ASN      O 2755   4.325   0.765   6.774 -0.0694 -0.3174 -0.3645
  182PHE      N 2756   4.332   0.662   6.970  0.1365  0.1645  0.3350
  182PHE     HN 2757   4.357   0.668   7.066  1.1726  1.8930 -0.0034
  182PHE     CA 2758   4.373   0.539   6.909 -0.0563  0.3226 -0.1136
  182PHE     HA 2759   4.438   0.561   6.826 -1.1406  1.9986 -0.5665
  182PHE     CB 2760   4.449   0.448   7.006  0.1051  0.2158 -0.3383
  182PHE    HB1 2761   4.385   0.421   7.093 -0.3427 -1.4031 -1.1357
  182PHE    HB2 2762   4.542   0.505   7.031  0.8213 -0.2803 -1.7682
  182PHE     CG 2763   4.500   0.320   6.948  0.0791  0.2550 -0.4466
  182PHE    CD1 2764   4.583   0.320   6.839 -0.1753 -0.1875 -0.6405
  182PHE    HD1 2765   4.621   0.418   6.814  1.0083 -0.3846  0.2824
  182PHE    CE1 2766   4.628   0.207   6.774 -0.2074 -0.2389 -0.5724
  182PHE    HE1 2767   4.673   0.205   6.676 -0.4303  0.8979 -0.7147
  182PHE     CZ 2768   4.575   0.088   6.818  0.0206 -0.2511 -0.3251
  182PHE     HZ 2769   4.598  -0.005   6.769  0.4882 -0.3924  0.1528
  182PHE    CD2 2770   4.457   0.199   6.996  0.0180  0.3877 -0.1603
  182PHE    HD2 2771   4.376   0.194   7.067  0.2273 -0.3333  0.0360
  182PHE    CE2 2772   4.490   0.084   6.927  0.3848  0.4045 -0.0134
  182PHE    HE2 2773   4.446  -0.009   6.958 -2.2676  1.1509 -1.2668
  182PHE      C 2774   4.265   0.462   6.840  0.2204 -0.2298  0.0648
  182PHE      O 2775   4.263   0.457   6.718  0.0487 -0.0317  0.0598
  183PHE      N 2776   4.159   0.407   6.901 -0.2177  0.2708 -0.2334
  183PHE     HN 2777   4.145   0.417   7.000 -1.5921  0.3873 -0.4184
  183PHE     CA 2778   4.053   0.335   6.838  0.6619 -0.8848 -0.4343
  183PHE     HA 2779   4.118   0.262   6.792  2.2464  0.5196 -0.5429
  183PHE     CB 2780   3.957   0.263   6.935  0.1025  0.0737 -0.2629
  183PHE    HB1 2781   3.865   0.228   6.884  0.0143 -0.0747 -0.0004
  183PHE    HB2 2782   3.928   0.333   7.017 -1.4257 -0.2878 -0.4690
  183PHE     CG 2783   4.018   0.143   6.999 -0.0312  0.1836  0.0704
  183PHE    CD1 2784   4.089   0.052   6.925 -0.1079  0.1644  0.0196
  183PHE    HD1 2785   4.107   0.071   6.820  0.6274 -1.0243 -0.0927
  183PHE    CE1 2786   4.131  -0.069   6.976  0.2053 -0.0493 -0.7277
  183PHE    HE1 2787   4.197  -0.136   6.924  2.0176  0.0559  1.3020
  183PHE     CZ 2788   4.114  -0.084   7.112 -0.3500  0.5716 -0.7200
  183PHE     HZ 2789   4.158  -0.167   7.165 -1.3192  0.6456  0.2233
  183PHE    CD2 2790   4.003   0.123   7.134  0.8497  0.8630  0.2786
  183PHE    HD2 2791   3.941   0.187   7.195 -2.8930 -0.5800 -1.6785
  183PHE    CE2 2792   4.045   0.005   7.190 -0.5895  0.0322 -0.3102
  183PHE    HE2 2793   4.040  -0.007   7.298  0.4539 -0.5516 -0.3160
  183PHE      C 2794   3.972   0.404   6.733 -0.0352 -0.4445  0.3728
  183PHE      O 2795   3.931   0.337   6.638  0.1915 -0.3493  0.2080
  184ALA      N 2796   3.940   0.534   6.739  0.5667 -0.2090 -0.9713
  184ALA     HN 2797   3.948   0.592   6.820  2.3731 -0.0972 -1.1939
  184ALA     CA 2798   3.870   0.598   6.632 -0.2258 -0.6186 -0.7044
  184ALA     HA 2799   3.821   0.527   6.567 -0.9410 -0.8920  0.1103
  184ALA     CB 2800   3.764   0.697   6.684  0.7736  0.0110  0.1841
  184ALA    HB1 2801   3.812   0.776   6.745 -1.1633  0.2472  1.4861
  184ALA    HB2 2802   3.698   0.641   6.754  3.4331  0.1971  3.0314
  184ALA    HB3 2803   3.710   0.754   6.606  2.5471  0.1378 -1.0039
  184ALA      C 2804   3.957   0.670   6.535 -0.3906  0.1825 -0.2696
  184ALA      O 2805   3.953   0.645   6.415  0.3397  0.8938 -0.4472
  185CYS      N 2806   4.039   0.765   6.583 -0.3388 -0.0516  0.1082
  185CYS     HN 2807   4.038   0.787   6.680 -0.1717  0.1447  0.0657
  185CYS     CA 2808   4.120   0.850   6.503 -0.0755 -0.2135  0.2011
  185CYS     HA 2809   4.059   0.880   6.419  0.3297 -0.1019 -0.0559
  185CYS     CB 2810   4.164   0.978   6.577 -0.2730 -0.2895  0.4511
  185CYS    HB1 2811   4.216   1.036   6.498  1.6864 -1.1677  1.0121
  185CYS    HB2 2812   4.233   0.958   6.662  1.8626  0.5942 -0.9840
  185CYS     SG 2813   4.026   1.066   6.654 -0.1894 -0.0157  0.2877
  185CYS    HG1 2814   4.005   0.985   6.757  3.0113  0.6816  1.6103
  185CYS      C 2815   4.245   0.803   6.436 -0.1355 -0.0092 -0.0564
  185CYS      O 2816   4.286   0.863   6.337 -0.0274 -0.0350 -0.0281
  186VAL      N 2817   4.302   0.693   6.486  0.3883  0.6341  0.7869
  186VAL     HN 2818   4.270   0.665   6.576 -0.4987  1.5849  0.7709
  186VAL     CA 2819   4.419   0.631   6.431 -0.0889  0.3212  0.1176
  186VAL     HA 2820   4.459   0.689   6.349  1.0186 -2.2242 -1.2698
  186VAL     CB 2821   4.527   0.614   6.533 -0.1974 -0.2588  0.1422
  186VAL     HB 2822   4.473   0.568   6.618 -1.3517 -0.9464 -0.9328
  186VAL    CG1 2823   4.648   0.528   6.491 -0.2078  0.0600 -0.5600
  186VAL   HG11 2824   4.633   0.418   6.490  1.0278 -0.1141 -0.9784
  186VAL   HG12 2825   4.733   0.545   6.561  0.0313 -1.5948 -0.4169
  186VAL   HG13 2826   4.681   0.551   6.388 -0.1723 -1.2482 -0.8557
  186VAL    CG2 2827   4.585   0.751   6.573 -0.4967 -0.0137 -0.2617
  186VAL   HG21 2828   4.505   0.821   6.609 -1.3695 -0.9487 -0.3387
  186VAL   HG22 2829   4.627   0.800   6.483  2.0377 -0.9967  0.3121
  186VAL   HG23 2830   4.657   0.745   6.657 -1.5265  0.8556  0.7188
  186VAL      C 2831   4.385   0.501   6.366 -0.2055  0.3030  0.2129
  186VAL      O 2832   4.411   0.481   6.247 -0.2099 -0.3043  0.3086
  187LEU      N 2833   4.321   0.407   6.438  0.3065 -0.1814  0.0464
  187LEU     HN 2834   4.305   0.430   6.533  0.3674  1.6085 -0.3301
  187LEU     CA 2835   4.285   0.280   6.382 -0.2311 -0.1081  0.2194
  187LEU     HA 2836   4.377   0.240   6.342 -0.6564 -2.0246  1.0596
  187LEU     CB 2837   4.226   0.181   6.483  0.1295 -0.6363 -0.0866
  187LEU    HB1 2838   4.125   0.216   6.513  1.2939  1.4453  1.6418
  187LEU    HB2 2839   4.286   0.184   6.576 -0.7165 -1.6252  0.5155
  187LEU     CG 2840   4.211   0.037   6.429 -0.1269 -0.4985 -0.3825
  187LEU     HG 2841   4.124   0.024   6.361 -1.6798 -1.5650  1.7060
  187LEU    CD1 2842   4.332  -0.025   6.357 -0.0901 -0.1642 -0.6136
  187LEU   HD11 2843   4.353   0.030   6.263  0.4829 -1.2915 -1.1591
  187LEU   HD12 2844   4.308  -0.133   6.345 -1.4657  0.0666 -0.0747
  187LEU   HD13 2845   4.414  -0.026   6.432 -0.2776  0.4486 -0.3922
  187LEU    CD2 2846   4.189  -0.044   6.557 -0.4072  0.4015  0.1499
  187LEU   HD21 2847   4.088  -0.019   6.597 -0.0000  1.0662  0.8009
  187LEU   HD22 2848   4.279  -0.026   6.620 -0.1498  0.5260 -0.2490
  187LEU   HD23 2849   4.180  -0.147   6.516  0.7232  0.5888 -0.5973
  187LEU      C 2850   4.188   0.289   6.269 -0.1111 -0.0471  0.1198
  187LEU      O 2851   4.219   0.237   6.162 -1.0643  0.0668 -0.2235
  188VAL      N 2852   4.074   0.360   6.283 -0.1537 -0.0710 -0.1018
  188VAL     HN 2853   4.044   0.417   6.359  0.0352 -1.9987  1.5252
  188VAL     CA 2854   3.983   0.357   6.173 -0.1564 -0.1551 -0.0983
  188VAL     HA 2855   3.973   0.253   6.147 -0.5088 -0.1143 -0.1196
  188VAL     CB 2856   3.842   0.392   6.208 -0.2097 -0.3579 -0.1107
  188VAL     HB 2857   3.825   0.494   6.248 -1.1375 -0.1271 -1.0449
  188VAL    CG1 2858   3.755   0.400   6.081  0.1223  0.3443 -0.2992
  188VAL   HG11 2859   3.648   0.406   6.110  0.6658  2.4445  1.5351
  188VAL   HG12 2860   3.780   0.322   6.007  2.0679  1.1973 -0.5871
  188VAL   HG13 2861   3.785   0.498   6.037  0.7123  1.1406  1.7554
  188VAL    CG2 2862   3.786   0.297   6.315 -0.0745 -0.3796 -0.0599
  188VAL   HG21 2863   3.680   0.320   6.338 -0.3366 -1.5795 -0.0063
  188VAL   HG22 2864   3.835   0.313   6.414 -0.0485 -0.2280 -0.0978
  188VAL   HG23 2865   3.801   0.192   6.280  0.4225  0.3439 -2.1370
  188VAL      C 2866   4.031   0.423   6.048 -1.2005  0.3915 -0.2137
  188VAL      O 2867   4.002   0.366   5.943 -0.3516 -0.0935 -0.1913
  189PRO      N 2868   4.113   0.523   6.045 -0.4192 -0.2389 -0.1401
  189PRO     CD 2869   4.111   0.637   6.135 -0.3076  0.0055 -0.4437
  189PRO    HD1 2870   4.196   0.631   6.207  0.4674  1.7688 -1.1571
  189PRO    HD2 2871   4.007   0.643   6.174 -0.5805  1.3836 -1.3195
  189PRO     CA 2872   4.174   0.555   5.919 -0.1650 -0.2240 -0.0135
  189PRO     HA 2873   4.092   0.563   5.849 -3.0636 -0.5098  3.0862
  189PRO     CB 2874   4.245   0.688   5.944 -0.2192 -0.2645  0.3609
  189PRO    HB1 2875   4.244   0.751   5.852 -0.3747 -1.8923 -0.7863
  189PRO    HB2 2876   4.346   0.675   5.988 -0.8119  0.3397  1.9652
  189PRO     CG 2877   4.153   0.756   6.047 -0.5611  0.2323 -0.2600
  189PRO    HG1 2878   4.187   0.839   6.113 -1.6359  0.0428  0.5588
  189PRO    HG2 2879   4.056   0.791   6.007 -1.9536  0.4401  2.9739
  189PRO      C 2880   4.270   0.458   5.860 -0.3014 -0.2121 -0.2542
  189PRO      O 2881   4.274   0.441   5.738  0.1552 -0.0560 -0.2639
  190LEU      N 2882   4.354   0.391   5.940 -0.5493 -0.4659 -0.2048
  190LEU     HN 2883   4.365   0.408   6.038 -0.6680 -1.1807 -0.0637
  190LEU     CA 2884   4.443   0.289   5.894 -0.2891 -0.4535  0.2634
  190LEU     HA 2885   4.501   0.325   5.810 -1.1016 -0.3797 -0.2741
  190LEU     CB 2886   4.540   0.241   6.004  0.2222  0.4575  0.2255
  190LEU    HB1 2887   4.588   0.145   5.976 -0.0151  0.3526  0.1707
  190LEU    HB2 2888   4.469   0.218   6.086 -0.7117  2.8109  0.1585
  190LEU     CG 2889   4.642   0.351   6.035  0.3958  0.3676 -0.0235
  190LEU     HG 2890   4.596   0.452   6.035  0.1032  0.2378  0.4047
  190LEU    CD1 2891   4.713   0.329   6.169 -0.1910 -0.5082  0.1496
  190LEU   HD11 2892   4.756   0.226   6.166 -0.1556 -0.4732 -2.0586
  190LEU   HD12 2893   4.646   0.340   6.257 -1.8087  1.6283 -1.2435
  190LEU   HD13 2894   4.787   0.411   6.179  0.2822 -1.1583  2.5751
  190LEU    CD2 2895   4.749   0.351   5.925 -0.2176 -0.1737 -0.6293
  190LEU   HD21 2896   4.799   0.254   5.905  2.0766  1.5602 -4.6861
  190LEU   HD22 2897   4.830   0.422   5.954 -1.9405  1.4125  0.4838
  190LEU   HD23 2898   4.702   0.369   5.825 -0.4993 -4.1600 -1.3996
  190LEU      C 2899   4.382   0.165   5.838 -0.2313 -0.5618  0.4376
  190LEU      O 2900   4.432   0.093   5.752 -0.9180  0.2103 -0.6372
  191LEU      N 2901   4.261   0.129   5.886 -0.2009 -0.0359  0.9251
  191LEU     HN 2902   4.224   0.185   5.959 -0.7676 -0.4934  0.9943
  191LEU     CA 2903   4.185   0.020   5.834 -0.0492  0.2699  0.0514
  191LEU     HA 2904   4.251  -0.061   5.805  2.6810  2.7627 -1.1889
  191LEU     CB 2905   4.075  -0.002   5.939 -0.0966 -0.3175 -0.1177
  191LEU    HB1 2906   4.016   0.090   5.960 -1.7675 -1.4424  0.3696
  191LEU    HB2 2907   4.116  -0.030   6.038  1.4553  0.5962 -0.4756
  191LEU     CG 2908   3.974  -0.115   5.909 -0.0432 -0.3461 -0.1909
  191LEU     HG 2909   3.919  -0.097   5.814  1.4370 -0.1701 -1.0500
  191LEU    CD1 2910   4.051  -0.245   5.883  0.1360 -0.2944  0.0762
  191LEU   HD11 2911   4.089  -0.295   5.975 -2.2686 -1.9533  0.2477
  191LEU   HD12 2912   4.132  -0.239   5.807 -0.4968  0.4293 -0.5567
  191LEU   HD13 2913   3.980  -0.324   5.851  0.7156 -0.6756 -0.2967
  191LEU    CD2 2914   3.874  -0.119   6.025 -0.2345 -0.8505 -0.3739
  191LEU   HD21 2915   3.915  -0.118   6.128 -1.4016  0.5735  0.1193
  191LEU   HD22 2916   3.806  -0.207   6.018  0.0717 -1.0620 -0.7101
  191LEU   HD23 2917   3.812  -0.028   6.011  0.4215  0.5117  4.1220
  191LEU      C 2918   4.125   0.062   5.704  0.1871 -0.4938 -0.3101
  191LEU      O 2919   4.129  -0.012   5.605  0.5033 -0.1247 -0.5740
  192LEU      N 2920   4.083   0.188   5.684  0.0443 -0.5105 -0.1170
  192LEU     HN 2921   4.086   0.256   5.757 -4.2992 -0.4109  0.2443
  192LEU     CA 2922   4.028   0.233   5.560  0.1148  0.2573  0.1279
  192LEU     HA 2923   3.951   0.160   5.542 -0.2128  0.0562  2.1421
  192LEU     CB 2924   3.943   0.358   5.588 -0.0024  0.1606  0.2035
  192LEU    HB1 2925   4.003   0.434   5.643 -1.4707  2.4726 -1.2323
  192LEU    HB2 2926   3.859   0.320   5.650  1.5493 -1.9507  1.1323
  192LEU     CG 2927   3.886   0.426   5.462  0.0868  0.6182  0.4076
  192LEU     HG 2928   3.950   0.454   5.376 -2.2685  1.4235 -1.1647
  192LEU    CD1 2929   3.774   0.344   5.396  0.4873  0.1779  0.2697
  192LEU   HD11 2930   3.757   0.392   5.298  3.7669  0.3768 -0.3097
  192LEU   HD12 2931   3.680   0.350   5.455 -0.4548  0.0396 -1.1753
  192LEU   HD13 2932   3.812   0.240   5.383 -1.5540 -0.7220  1.1024
  192LEU    CD2 2933   3.824   0.557   5.513  0.3171  0.6220  0.6854
  192LEU   HD21 2934   3.754   0.529   5.594  1.7263 -1.2335  1.3209
  192LEU   HD22 2935   3.766   0.612   5.435 -0.1145 -2.0885 -1.0174
  192LEU   HD23 2936   3.901   0.624   5.558 -0.1010 -0.6877  3.5584
  192LEU      C 2937   4.131   0.259   5.455 -0.0444 -0.0256 -0.0993
  192LEU      O 2938   4.101   0.227   5.340 -0.0711  0.8876 -0.3618
  193MET      N 2939   4.253   0.307   5.488 -0.1107 -0.1824  0.3825
  193MET     HN 2940   4.263   0.335   5.583  2.1181 -2.2778  0.8704
  193MET     CA 2941   4.362   0.311   5.396 -0.3672  0.1310  0.0860
  193MET     HA 2942   4.327   0.372   5.314  1.7568  0.1248 -0.8906
  193MET     CB 2943   4.485   0.375   5.465 -0.1148 -0.6715  0.3879
  193MET    HB1 2944   4.580   0.362   5.409 -0.6007 -0.6011 -0.4643
  193MET    HB2 2945   4.495   0.323   5.563  2.3990  0.5804  0.8598
  193MET     CG 2946   4.472   0.526   5.480  0.4458 -0.6705  0.8913
  193MET    HG1 2947   4.398   0.552   5.558  1.3796 -0.0142  1.5846
  193MET    HG2 2948   4.437   0.576   5.387  0.3186 -0.3762  1.0964
  193MET     SD 2949   4.628   0.599   5.539  0.3339  0.2855  0.0438
  193MET     CE 2950   4.561   0.629   5.705 -0.0197 -0.0870 -0.0296
  193MET    HE1 2951   4.644   0.652   5.775 -1.3739 -0.8481  1.9021
  193MET    HE2 2952   4.527   0.534   5.751  4.1732 -1.6808  0.2400
  193MET    HE3 2953   4.480   0.705   5.706  0.1323  0.0870 -0.6372
  193MET      C 2954   4.393   0.174   5.346 -0.0054  0.1993  0.1160
  193MET      O 2955   4.411   0.145   5.228 -0.0719 -0.0208  0.1599
  194LEU      N 2956   4.394   0.075   5.437  0.4992  0.1454  0.0515
  194LEU     HN 2957   4.385   0.081   5.536 -0.6385 -0.2751 -0.0216
  194LEU     CA 2958   4.415  -0.057   5.386  0.1577 -0.0390  0.3890
  194LEU     HA 2959   4.509  -0.063   5.334  0.0470  0.1374  0.1694
  194LEU     CB 2960   4.420  -0.159   5.502  0.0114 -0.4416  0.0415
  194LEU    HB1 2961   4.330  -0.137   5.564 -0.7165  1.1851 -1.4846
  194LEU    HB2 2962   4.500  -0.135   5.574  1.1313 -1.1176 -0.9345
  194LEU     CG 2963   4.436  -0.305   5.456  0.5081 -0.3081 -0.2202
  194LEU     HG 2964   4.350  -0.336   5.393  1.6896  0.4543 -2.3164
  194LEU    CD1 2965   4.568  -0.335   5.384  0.5099  0.3860 -0.5149
  194LEU   HD11 2966   4.587  -0.266   5.299 -2.2331 -0.3318 -1.8269
  194LEU   HD12 2967   4.569  -0.433   5.331  0.6962  0.6669 -1.0354
  194LEU   HD13 2968   4.656  -0.329   5.452  0.4460 -2.0804 -0.1130
  194LEU    CD2 2969   4.450  -0.393   5.581  0.0808  0.0726  0.0999
  194LEU   HD21 2970   4.479  -0.497   5.554 -1.2577 -0.4157  0.4371
  194LEU   HD22 2971   4.355  -0.415   5.635  0.1848 -0.2869  0.1411
  194LEU   HD23 2972   4.531  -0.372   5.655 -0.0772  0.7454  0.0846
  194LEU      C 2973   4.315  -0.109   5.289  0.1429  0.5554  0.0812
  194LEU      O 2974   4.348  -0.158   5.181 -0.0765  0.1696  0.1877
  195GLY      N 2975   4.187  -0.097   5.329 -0.1107  0.1025 -0.5722
  195GLY     HN 2976   4.161  -0.073   5.423 -0.6826  0.1852 -0.7470
  195GLY     CA 2977   4.075  -0.125   5.245 -0.0731  0.0026 -0.5885
  195GLY    HA1 2978   3.990  -0.093   5.304  0.7531 -1.1669  1.3561
  195GLY    HA2 2979   4.072  -0.231   5.224 -1.0353 -0.3331  1.0591
  195GLY      C 2980   4.071  -0.059   5.112 -0.4927  0.4341 -0.3650
  195GLY      O 2981   4.056  -0.127   5.010  0.0618 -0.0747 -0.1120
  196VAL      N 2982   4.087   0.074   5.103  0.1856  0.3867  0.1010
  196VAL     HN 2983   4.086   0.121   5.191  3.2074 -1.6209  1.3835
  196VAL     CA 2984   4.100   0.146   4.980 -0.5156  0.3078 -0.0203
  196VAL     HA 2985   4.013   0.134   4.918 -0.2351  1.6009 -0.7027
  196VAL     CB 2986   4.119   0.294   4.995  0.0775  0.2710 -0.4021
  196VAL     HB 2987   4.206   0.313   5.062 -0.3110  1.5278 -0.2194
  196VAL    CG1 2988   4.148   0.370   4.864  0.1561  0.6625 -0.1584
  196VAL   HG11 2989   4.254   0.361   4.834  0.2062  0.6841  0.0083
  196VAL   HG12 2990   4.145   0.479   4.888 -0.2066  0.7107 -0.4215
  196VAL   HG13 2991   4.074   0.342   4.787  1.1971 -0.8777 -0.6395
  196VAL    CG2 2992   3.993   0.352   5.060  0.2206  0.4256 -0.2605
  196VAL   HG21 2993   3.912   0.363   4.985  0.0894  1.4565  0.0163
  196VAL   HG22 2994   4.018   0.455   5.092 -1.1100  0.4223  0.9231
  196VAL   HG23 2995   3.961   0.294   5.150 -3.2607 -1.0049 -2.2047
  196VAL      C 2996   4.212   0.099   4.894 -0.1684  0.3168  0.4257
  196VAL      O 2997   4.199   0.097   4.772 -0.7436  0.4860  0.4823
  197TYR      N 2998   4.329   0.070   4.953  0.1654  0.1939 -0.2921
  197TYR     HN 2999   4.343   0.066   5.052  1.4685 -1.7516 -0.4915
  197TYR     CA 3000   4.444   0.018   4.885  0.3847 -0.0072  0.2248
  197TYR     HA 3001   4.453   0.096   4.811  1.9625  0.9959  1.4154
  197TYR     CB 3002   4.570   0.026   4.972  0.5826 -0.0386 -0.0573
  197TYR    HB1 3003   4.647  -0.049   4.944  0.1699 -0.5012  0.0449
  197TYR    HB2 3004   4.536   0.001   5.075 -1.5088  0.8270 -0.4979
  197TYR     CG 3005   4.637   0.158   4.952  0.6045 -0.0146  0.1719
  197TYR    CD1 3006   4.678   0.200   4.828  0.4840 -0.1666  0.0809
  197TYR    HD1 3007   4.681   0.119   4.756  0.3553 -0.7358  0.7019
  197TYR    CE1 3008   4.721   0.328   4.804 -0.7284  0.0929 -0.7763
  197TYR    HE1 3009   4.764   0.362   4.711 -1.8724  1.8455 -0.7079
  197TYR     CZ 3010   4.717   0.415   4.910 -0.0518 -0.7847 -0.0202
  197TYR     OH 3011   4.770   0.541   4.876  0.1125 -0.7718  0.2753
  197TYR     HH 3012   4.798   0.579   4.959 -2.1308 -0.8554  1.1190
  197TYR    CD2 3013   4.645   0.246   5.058  0.0640 -0.1444  0.3239
  197TYR    HD2 3014   4.622   0.223   5.161  0.6876 -1.6193  0.1590
  197TYR    CE2 3015   4.685   0.376   5.038  0.0894 -0.1697  0.2089
  197TYR    HE2 3016   4.686   0.442   5.123  0.1596 -2.9905  2.5822
  197TYR      C 3017   4.427  -0.114   4.817 -0.2544  0.3640 -0.3554
  197TYR      O 3018   4.465  -0.136   4.703  0.1997 -0.6288 -0.0209
  198LEU      N 3019   4.362  -0.209   4.886  0.1746  0.1047 -0.3065
  198LEU     HN 3020   4.345  -0.197   4.983 -0.1490 -0.8904 -0.2245
  198LEU     CA 3021   4.308  -0.329   4.829 -0.0447 -0.1593  0.4469
  198LEU     HA 3022   4.399  -0.378   4.797  0.5268  0.4755  1.0474
  198LEU     CB 3023   4.245  -0.423   4.934 -0.1999 -0.8112 -0.2192
  198LEU    HB1 3024   4.203  -0.514   4.888  0.7669 -0.8967 -0.9774
  198LEU    HB2 3025   4.165  -0.361   4.980 -0.2223 -0.8225 -0.2422
  198LEU     CG 3026   4.337  -0.463   5.050 -0.2153  0.5788  0.2929
  198LEU     HG 3027   4.393  -0.378   5.095 -2.9065  2.4122  0.3863
  198LEU    CD1 3028   4.257  -0.513   5.172  0.1490 -0.3055  0.1786
  198LEU   HD11 3029   4.323  -0.505   5.261  0.0153  0.3401  0.2244
  198LEU   HD12 3030   4.222  -0.617   5.157  0.3258 -0.3523  0.0948
  198LEU   HD13 3031   4.169  -0.446   5.186  1.2006  1.0051  0.7301
  198LEU    CD2 3032   4.440  -0.569   5.009 -0.3442  0.2467  0.8152
  198LEU   HD21 3033   4.510  -0.523   4.936 -3.0338 -0.7479 -2.6914
  198LEU   HD22 3034   4.402  -0.667   4.974 -2.3629  1.1128  0.4398
  198LEU   HD23 3035   4.493  -0.598   5.103 -1.0776  0.4162  1.2862
  198LEU      C 3036   4.214  -0.300   4.717  0.6715  0.6356  0.0398
  198LEU      O 3037   4.217  -0.367   4.614  0.1808  0.1520  0.3362
  199ARG      N 3038   4.124  -0.201   4.718  0.2760  0.2785 -0.1137
  199ARG     HN 3039   4.118  -0.145   4.800  1.0798  0.7859 -0.3914
  199ARG     CA 3040   4.046  -0.158   4.605  0.0316  0.1550  0.0075
  199ARG     HA 3041   4.009  -0.250   4.562  1.1463 -0.4349  0.2568
  199ARG     CB 3042   3.932  -0.061   4.640 -0.1653 -0.2084  0.3831
  199ARG    HB1 3043   3.902   0.010   4.560 -2.5499 -1.4029  0.1508
  199ARG    HB2 3044   3.965   0.003   4.725  0.2229  0.8105 -0.5205
  199ARG     CG 3045   3.804  -0.138   4.674 -0.2939 -0.2036 -0.0888
  199ARG    HG1 3046   3.842  -0.201   4.757  1.3549  1.5112  0.5217
  199ARG    HG2 3047   3.781  -0.199   4.585  0.7946  3.0424 -2.8155
  199ARG     CD 3048   3.685  -0.041   4.676 -0.0095  0.1711 -0.8131
  199ARG    HD1 3049   3.666   0.016   4.583 -4.0790 -0.3403 -0.4565
  199ARG    HD2 3050   3.698   0.032   4.759  0.2384  0.3672 -1.0243
  199ARG     NE 3051   3.568  -0.130   4.705  0.3518 -0.0948 -0.1363
  199ARG     HE 3052   3.581  -0.227   4.722  0.4442  0.0755  0.8250
  199ARG     CZ 3053   3.442  -0.083   4.727  0.3947  0.1278 -0.3539
  199ARG    NH1 3054   3.417   0.049   4.703  0.3264  0.2680  0.4383
  199ARG   HH11 3055   3.495   0.101   4.666 -1.7386  2.6790 -0.7981
  199ARG   HH12 3056   3.321   0.074   4.694  0.1327 -1.0199 -1.6222
  199ARG    NH2 3057   3.337  -0.151   4.782  0.0364  1.0867  0.1780
  199ARG   HH21 3058   3.333  -0.248   4.804  1.6209  0.8778 -0.3083
  199ARG   HH22 3059   3.250  -0.102   4.779 -0.4770  0.1749 -0.3117
  199ARG      C 3060   4.128  -0.111   4.490  0.0886  0.1681  0.0539
  199ARG      O 3061   4.093  -0.161   4.383 -0.9863  0.1121  0.4174
  200ILE      N 3062   4.230  -0.026   4.512 -0.0705  0.2687  0.4080
  200ILE     HN 3063   4.250   0.005   4.605 -2.8538 -0.3689  1.3137
  200ILE     CA 3064   4.322   0.017   4.412 -0.2803 -0.0748  0.0631
  200ILE     HA 3065   4.265   0.071   4.339 -1.3953  2.0387  2.3475
  200ILE     CB 3066   4.420   0.112   4.474 -0.0136  0.0190 -0.4933
  200ILE     HB 3067   4.464   0.071   4.568 -0.3951 -0.4708 -0.5241
  200ILE    CG2 3068   4.535   0.145   4.377  0.1356  0.7343 -0.0857
  200ILE   HG21 3069   4.603   0.227   4.408  0.9189  0.5599 -1.2970
  200ILE   HG22 3070   4.495   0.173   4.278  0.4238 -3.0945 -1.4642
  200ILE   HG23 3071   4.593   0.054   4.351 -0.1380  0.3021  0.7749
  200ILE    CG1 3072   4.345   0.242   4.510  0.2924 -0.0216  0.3188
  200ILE   HG11 3073   4.250   0.221   4.563  1.3540 -0.9388  1.9678
  200ILE   HG12 3074   4.316   0.303   4.422 -0.7646  0.6851  1.1445
  200ILE     CD 3075   4.433   0.331   4.598  0.0061  0.0265  0.5583
  200ILE    HD1 3076   4.374   0.424   4.614  0.6229  0.5380 -0.0430
  200ILE    HD2 3077   4.530   0.355   4.548  0.4790  0.5413  1.7030
  200ILE    HD3 3078   4.456   0.286   4.697  1.2793 -0.7455 -0.0511
  200ILE      C 3079   4.394  -0.092   4.340  0.0389 -0.0948  0.4099
  200ILE      O 3080   4.392  -0.103   4.218  0.5339 -0.3482  0.4201
  201PHE      N 3081   4.453  -0.187   4.416 -0.0647 -0.2759  0.2622
  201PHE     HN 3082   4.451  -0.173   4.514  1.0712  0.5333  0.1870
  201PHE     CA 3083   4.511  -0.313   4.381  0.2812  0.0435 -0.3320
  201PHE     HA 3084   4.596  -0.272   4.328  1.6512 -1.8943  0.2731
  201PHE     CB 3085   4.554  -0.384   4.510 -0.7115  0.0335 -0.0004
  201PHE    HB1 3086   4.466  -0.402   4.576 -1.6137 -1.3716 -1.5067
  201PHE    HB2 3087   4.625  -0.327   4.574  0.9365 -1.0828 -0.7742
  201PHE     CG 3088   4.618  -0.515   4.482 -0.6532  0.0590  0.0114
  201PHE    CD1 3089   4.600  -0.619   4.571 -0.6802 -0.0511 -0.1214
  201PHE    HD1 3090   4.551  -0.589   4.662 -2.4324 -0.2141 -0.9740
  201PHE    CE1 3091   4.667  -0.736   4.547  0.1212  0.3109  0.2850
  201PHE    HE1 3092   4.671  -0.817   4.618  0.3037 -0.4667 -0.5802
  201PHE     CZ 3093   4.737  -0.758   4.430 -0.4228  0.3509 -0.0509
  201PHE     HZ 3094   4.786  -0.853   4.416 -0.4153  0.3622 -0.1048
  201PHE    CD2 3095   4.689  -0.536   4.366 -0.2956  0.1639  0.2070
  201PHE    HD2 3096   4.712  -0.457   4.296 -3.1912  0.5294 -0.4777
  201PHE    CE2 3097   4.741  -0.659   4.334  0.5455  0.5253  0.1567
  201PHE    HE2 3098   4.800  -0.682   4.247  2.6085  2.8827  0.8179
  201PHE      C 3099   4.430  -0.398   4.289  0.2787 -0.2680 -0.0421
  201PHE      O 3100   4.474  -0.438   4.182 -0.2270 -0.0557 -0.3308
  202LEU      N 3101   4.303  -0.422   4.325  0.3479 -0.5707  0.0004
  202LEU     HN 3102   4.265  -0.395   4.413 -2.2154 -2.1114 -0.5235
  202LEU     CA 3103   4.207  -0.490   4.243  0.1260 -0.0628 -0.1668
  202LEU     HA 3104   4.247  -0.591   4.240 -0.3528 -0.2479 -0.5454
  202LEU     CB 3105   4.067  -0.500   4.306  0.0459  0.2752 -0.2944
  202LEU    HB1 3106   4.017  -0.400   4.304  1.2349  0.9188  0.7782
  202LEU    HB2 3107   4.072  -0.538   4.410 -0.4060 -1.0226 -0.7321
  202LEU     CG 3108   3.969  -0.585   4.224  0.0291  0.0153 -0.0032
  202LEU     HG 3109   3.949  -0.537   4.126  0.8567  1.3807  0.4736
  202LEU    CD1 3110   4.037  -0.720   4.195 -0.1407 -0.0970  0.1122
  202LEU   HD11 3111   4.120  -0.712   4.122 -1.4554  2.0860 -1.2683
  202LEU   HD12 3112   3.970  -0.797   4.151 -1.6349 -0.8063  3.3563
  202LEU   HD13 3113   4.069  -0.757   4.295  1.7809  0.6903 -0.1511
  202LEU    CD2 3114   3.838  -0.611   4.301 -0.4203  0.4096 -0.6187
  202LEU   HD21 3115   3.773  -0.681   4.244 -0.7887 -0.7961  1.1738
  202LEU   HD22 3116   3.792  -0.511   4.315 -0.4583  0.6509 -2.3278
  202LEU   HD23 3117   3.860  -0.678   4.388 -0.6686  0.6734 -0.3530
  202LEU      C 3118   4.191  -0.433   4.107 -0.0259  0.0246 -0.1118
  202LEU      O 3119   4.192  -0.505   4.007  0.5879  0.2413 -0.2641
  203ALA      N 3120   4.178  -0.299   4.093 -0.3329  0.0563  0.4749
  203ALA     HN 3121   4.176  -0.255   4.182 -0.5197 -1.1941  1.1219
  203ALA     CA 3122   4.156  -0.224   3.974  0.3072 -0.0500  0.2847
  203ALA     HA 3123   4.086  -0.280   3.914  2.7771 -0.3237 -2.5600
  203ALA     CB 3124   4.109  -0.084   4.016  0.3847 -0.0060  0.2250
  203ALA    HB1 3125   4.106  -0.009   3.934  0.4343 -1.0219 -0.7136
  203ALA    HB2 3126   4.181  -0.042   4.090 -1.7949 -0.6257  2.8521
  203ALA    HB3 3127   4.011  -0.086   4.069  1.0244  0.2087  1.4565
  203ALA      C 3128   4.271  -0.217   3.880  0.1002 -0.4266  0.0036
  203ALA      O 3129   4.250  -0.217   3.758 -0.2683  0.0397  0.0639
  204ALA      N 3130   4.393  -0.203   3.934 -0.0562  0.2157  0.1966
  204ALA     HN 3131   4.385  -0.194   4.033 -0.6394  2.7889 -0.0222
  204ALA     CA 3132   4.521  -0.212   3.871 -0.1704 -0.0350  0.0011
  204ALA     HA 3133   4.523  -0.143   3.788  1.7297 -0.3211 -0.2358
  204ALA     CB 3134   4.633  -0.189   3.974 -0.5050  0.3419  0.2831
  204ALA    HB1 3135   4.609  -0.263   4.054 -1.5434  0.5736  0.1976
  204ALA    HB2 3136   4.637  -0.085   4.011  0.8637  0.1865  0.6246
  204ALA    HB3 3137   4.736  -0.213   3.941  0.4256 -0.1437  3.2060
  204ALA      C 3138   4.543  -0.347   3.810  0.4965  0.0046  0.1484
  204ALA      O 3139   4.580  -0.368   3.695  0.1589 -0.0645  0.0500
  205ARG      N 3140   4.510  -0.455   3.884  0.3702 -0.3019 -0.3560
  205ARG     HN 3141   4.476  -0.442   3.976  2.3044 -1.5022  0.5764
  205ARG     CA 3142   4.506  -0.588   3.832  0.5090 -0.3731 -0.1835
  205ARG     HA 3143   4.608  -0.605   3.798  0.3149 -0.2395 -0.8564
  205ARG     CB 3144   4.479  -0.683   3.949 -0.3284  0.2292  0.1259
  205ARG    HB1 3145   4.441  -0.778   3.905  1.0729 -0.6798  0.7816
  205ARG    HB2 3146   4.397  -0.647   4.014 -0.8852 -0.7770  0.0007
  205ARG     CG 3147   4.607  -0.710   4.028 -0.6315 -0.3463  0.4242
  205ARG    HG1 3148   4.576  -0.786   4.103 -2.3254 -0.7348 -0.6295
  205ARG    HG2 3149   4.626  -0.624   4.096 -3.0795 -0.7095  1.6772
  205ARG     CD 3150   4.735  -0.761   3.959 -0.7233 -0.1485  0.1087
  205ARG    HD1 3151   4.810  -0.788   4.036 -0.7616 -2.0196 -0.4674
  205ARG    HD2 3152   4.763  -0.683   3.886 -3.3822 -0.0540 -0.9233
  205ARG     NE 3153   4.697  -0.893   3.903  0.5134 -0.5100  0.1103
  205ARG     HE 3154   4.637  -0.965   3.939  0.1483 -0.6529 -0.7581
  205ARG     CZ 3155   4.765  -0.939   3.794 -0.0272  0.1215 -0.5019
  205ARG    NH1 3156   4.880  -0.884   3.744 -0.0337  0.6297  0.0402
  205ARG   HH11 3157   4.928  -0.826   3.811 -1.9751  0.6650  1.5088
  205ARG   HH12 3158   4.933  -0.950   3.692 -0.0837 -0.0358  0.8070
  205ARG    NH2 3159   4.706  -1.034   3.717 -0.4194 -0.0118 -0.0398
  205ARG   HH21 3160   4.610  -1.060   3.728 -0.0125 -2.8618 -1.9776
  205ARG   HH22 3161   4.751  -1.044   3.628 -0.8769  2.0188 -0.5547
  205ARG      C 3162   4.411  -0.611   3.720  0.2043  0.2365 -0.0554
  205ARG      O 3163   4.446  -0.671   3.618 -0.1516  0.0920 -0.0937
  206ARG      N 3164   4.288  -0.557   3.725  0.3269  0.4772  0.3288
  206ARG     HN 3165   4.262  -0.519   3.814  0.7560 -0.4732  0.8722
  206ARG     CA 3166   4.196  -0.556   3.616  0.2373  0.0834  0.3991
  206ARG     HA 3167   4.186  -0.659   3.584  2.6627  0.1520 -0.8384
  206ARG     CB 3168   4.053  -0.515   3.655  0.4143  0.4534  0.6690
  206ARG    HB1 3169   3.989  -0.498   3.565  0.2252  0.1112  0.7338
  206ARG    HB2 3170   4.050  -0.421   3.713 -1.0985  2.6996 -2.7545
  206ARG     CG 3171   3.983  -0.623   3.738 -0.6350  0.3592 -0.3038
  206ARG    HG1 3172   4.044  -0.656   3.826 -0.4650 -2.7600 -1.4725
  206ARG    HG2 3173   3.974  -0.712   3.673  0.0799 -0.8830  1.2144
  206ARG     CD 3174   3.844  -0.580   3.787 -0.5745 -0.2214  0.3928
  206ARG    HD1 3175   3.787  -0.557   3.695  1.4303  3.7527 -0.0711
  206ARG    HD2 3176   3.842  -0.489   3.850 -2.3354 -0.1332  0.2353
  206ARG     NE 3177   3.795  -0.697   3.866  0.2858 -0.5669  0.4307
  206ARG     HE 3178   3.832  -0.789   3.856  0.6758 -0.6417  2.1818
  206ARG     CZ 3179   3.688  -0.686   3.950 -0.1308  0.0554 -0.1746
  206ARG    NH1 3180   3.616  -0.571   3.965  0.1445  0.2100 -0.0341
  206ARG   HH11 3181   3.654  -0.486   3.927  0.2109  0.7908  1.2689
  206ARG   HH12 3182   3.526  -0.582   4.008  1.1042  2.1557  2.7558
  206ARG    NH2 3183   3.640  -0.792   4.021  0.3788  0.3974  0.6879
  206ARG   HH21 3184   3.676  -0.880   3.989 -2.1332 -0.4447 -0.0684
  206ARG   HH22 3185   3.556  -0.782   4.073 -0.7694  0.9107 -1.1794
  206ARG      C 3186   4.235  -0.487   3.490 -0.3875 -0.1941  0.0469
  206ARG      O 3187   4.223  -0.538   3.378  0.0852 -0.0150 -0.0892
  207GLN      N 3188   4.298  -0.368   3.495  0.0775 -0.4345 -0.0037
  207GLN     HN 3189   4.298  -0.315   3.579  0.5055 -1.3691  0.6065
  207GLN     CA 3190   4.372  -0.318   3.383 -0.4126 -0.4305 -0.3282
  207GLN     HA 3191   4.302  -0.330   3.302 -2.2129  2.4407  0.6556
  207GLN     CB 3192   4.400  -0.168   3.406 -0.4752 -0.4845  0.1021
  207GLN    HB1 3193   4.470  -0.122   3.334 -0.6712 -0.1665  0.1148
  207GLN    HB2 3194   4.448  -0.163   3.507  2.2174  0.6272 -1.1283
  207GLN     CG 3195   4.275  -0.081   3.405 -0.4203 -0.4003  0.4098
  207GLN    HG1 3196   4.300   0.027   3.416  0.1464 -0.6941  2.3712
  207GLN    HG2 3197   4.211  -0.088   3.496  1.0545  0.1805  1.5326
  207GLN     CD 3198   4.181  -0.104   3.288 -0.0461  0.0458  0.0197
  207GLN    OE1 3199   4.085  -0.178   3.309  0.3211 -0.3929  0.1578
  207GLN    NE2 3200   4.203  -0.033   3.173  0.4083  0.3110  0.2692
  207GLN   HE21 3201   4.146  -0.057   3.095  1.0621 -0.6822  0.0782
  207GLN   HE22 3202   4.293   0.007   3.156  0.9421 -0.8515  0.2713
  207GLN      C 3203   4.491  -0.393   3.334 -0.3064 -0.5453  0.1048
  207GLN      O 3204   4.504  -0.409   3.213 -0.5076  0.0288  0.0043
  208LEU      N 3205   4.580  -0.448   3.418 -0.8857 -0.8748  0.5091
  208LEU     HN 3206   4.566  -0.442   3.517  0.4056 -0.6725  0.6934
  208LEU     CA 3207   4.691  -0.528   3.375 -0.1737  0.2481  0.2312
  208LEU     HA 3208   4.745  -0.466   3.305  1.0863  1.0303  1.8381
  208LEU     CB 3209   4.777  -0.566   3.496 -0.0397 -0.3757 -0.0564
  208LEU    HB1 3210   4.841  -0.654   3.476 -3.1559 -2.9094  0.2737
  208LEU    HB2 3211   4.701  -0.586   3.575 -0.0639 -0.8911 -0.2065
  208LEU     CG 3212   4.868  -0.454   3.548 -0.1637 -0.2840 -0.0375
  208LEU     HG 3213   4.814  -0.361   3.576  0.5539 -0.4929  2.3154
  208LEU    CD1 3214   4.928  -0.500   3.682  0.6095  0.0479 -0.2610
  208LEU   HD11 3215   4.842  -0.506   3.753  0.4347  1.2685 -0.3500
  208LEU   HD12 3216   5.002  -0.426   3.718  0.8277 -0.8221  1.1728
  208LEU   HD13 3217   4.979  -0.599   3.673 -1.2167 -0.8540 -1.2771
  208LEU    CD2 3218   4.987  -0.431   3.454 -0.0549 -0.5542  0.0338
  208LEU   HD21 3219   5.062  -0.359   3.492  1.2972 -0.5038 -2.4686
  208LEU   HD22 3220   4.950  -0.398   3.354 -0.6829 -2.7548 -0.5160
  208LEU   HD23 3221   5.031  -0.532   3.438  2.9079  0.5739  0.3951
  208LEU      C 3222   4.652  -0.647   3.295 -0.0063  0.1594  0.2818
  208LEU      O 3223   4.714  -0.678   3.193  0.0917  0.5556  0.2222
  209LYS      N 3224   4.540  -0.714   3.329  0.2438 -0.1479  0.5120
  209LYS     HN 3225   4.483  -0.680   3.403  0.1395  2.0982 -0.5085
  209LYS     CA 3226   4.486  -0.824   3.254  0.0511  0.2194  0.1054
  209LYS     HA 3227   4.573  -0.888   3.247 -0.3499 -0.2180 -1.1333
  209LYS     CB 3228   4.371  -0.889   3.331 -0.2251  0.4557 -0.1057
  209LYS    HB1 3229   4.316  -0.955   3.262  0.3261  0.5770 -0.6646
  209LYS    HB2 3230   4.308  -0.805   3.369  2.2550  2.9807 -1.2301
  209LYS     CG 3231   4.421  -0.963   3.455  0.1971  0.0993 -0.4900
  209LYS    HG1 3232   4.338  -0.973   3.528 -0.4698 -1.4043 -1.4019
  209LYS    HG2 3233   4.505  -0.902   3.494  0.5980 -0.2814 -0.7541
  209LYS     CD 3234   4.477  -1.099   3.410  0.0220 -0.2711  0.3930
  209LYS    HD1 3235   4.523  -1.149   3.498  2.8052 -2.0675 -1.9168
  209LYS    HD2 3236   4.568  -1.088   3.348  0.0185  0.6981  0.5307
  209LYS     CE 3237   4.377  -1.201   3.356  0.1867 -0.0727 -0.2898
  209LYS    HE1 3238   4.304  -1.160   3.282  0.2014 -1.5519 -1.1750
  209LYS    HE2 3239   4.322  -1.236   3.446  0.0387  0.6582 -0.0892
  209LYS     NZ 3240   4.436  -1.321   3.291 -0.2707 -0.0954 -0.6710
  209LYS    HZ1 3241   4.539  -1.318   3.280 -0.1193  0.3549  0.6529
  209LYS    HZ2 3242   4.405  -1.338   3.193 -0.1292 -1.4079 -0.5077
  209LYS    HZ3 3243   4.394  -1.410   3.323 -2.5059  1.0951 -0.0597
  209LYS      C 3244   4.453  -0.789   3.113 -0.5531  0.1397  0.2272
  209LYS      O 3245   4.470  -0.869   3.021  0.5789 -0.2290  0.7467
  210GLN      N 3246   4.400  -0.666   3.099  0.2429  0.5334  0.5875
  210GLN     HN 3247   4.389  -0.595   3.168 -1.2104  1.1052 -0.1605
  210GLN     CA 3248   4.352  -0.614   2.975  0.7000  0.8305  0.5372
  210GLN     HA 3249   4.297  -0.683   2.913 -1.3931  2.4939  0.4162
  210GLN     CB 3250   4.251  -0.500   2.993 -0.1538  0.1685 -0.0099
  210GLN    HB1 3251   4.232  -0.443   2.899 -0.4759 -1.0444 -0.7058
  210GLN    HB2 3252   4.303  -0.429   3.060  2.3690 -0.8491 -0.8018
  210GLN     CG 3253   4.117  -0.547   3.051 -0.0113  0.0637  0.2314
  210GLN    HG1 3254   4.041  -0.502   2.984  0.9424 -0.2542 -1.1013
  210GLN    HG2 3255   4.097  -0.506   3.153 -0.8222  1.2504 -0.3830
  210GLN     CD 3256   4.087  -0.696   3.053 -0.2578  0.1136  0.2299
  210GLN    OE1 3257   4.070  -0.766   2.954  0.1038  0.0185  0.2314
  210GLN    NE2 3258   4.064  -0.750   3.176 -0.6721 -0.3303 -0.0425
  210GLN   HE21 3259   4.022  -0.840   3.182  1.1472 -1.3596 -1.5201
  210GLN   HE22 3260   4.091  -0.694   3.254  1.5429 -1.1534 -0.1442
  210GLN      C 3261   4.460  -0.584   2.877  0.5858 -0.0203  0.1454
  210GLN      O 3262   4.436  -0.576   2.756  0.2323 -0.0095  0.2174
  211MET      N 3263   4.587  -0.583   2.922  0.5837  0.6425  0.1548
  211MET     HN 3264   4.590  -0.584   3.022 -1.3434  1.1424  0.2528
  211MET     CA 3265   4.703  -0.581   2.839  0.1342  0.1291 -0.4958
  211MET     HA 3266   4.684  -0.510   2.759  1.7130  2.4190  1.0514
  211MET     CB 3267   4.821  -0.510   2.908  0.1155  0.2286 -0.5659
  211MET    HB1 3268   4.919  -0.516   2.857 -0.2279 -1.2537 -1.1173
  211MET    HB2 3269   4.832  -0.555   3.010 -0.5908  0.6252 -0.3040
  211MET     CG 3270   4.787  -0.368   2.953 -0.5144 -0.1808  0.2886
  211MET    HG1 3271   4.877  -0.328   3.004  0.5051 -2.8268  0.7065
  211MET    HG2 3272   4.724  -0.367   3.045  1.1165 -2.1790  1.5246
  211MET     SD 3273   4.733  -0.242   2.833 -0.0401 -0.3086 -0.0586
  211MET     CE 3274   4.591  -0.184   2.930  0.1700 -0.3215  0.2596
  211MET    HE1 3275   4.548  -0.089   2.892 -1.4908 -0.6799  1.1680
  211MET    HE2 3276   4.615  -0.177   3.038  1.7179 -0.2656 -0.0637
  211MET    HE3 3277   4.519  -0.268   2.927  0.4614 -0.5875  0.5763
  211MET      C 3278   4.749  -0.716   2.794  0.5845 -0.2368  1.0105
  211MET      O 3279   4.839  -0.731   2.712  0.0860  0.6099  0.2884
  212GLU      N 3280   4.666  -0.817   2.826 -0.2782  0.1597  0.1052
  212GLU     HN 3281   4.599  -0.802   2.898  0.9375 -1.6305  1.7318
  212GLU     CA 3282   4.692  -0.947   2.771  0.2873  0.2626  0.1261
  212GLU     HA 3283   4.786  -0.954   2.717  1.6774 -1.6001  2.5603
  212GLU     CB 3284   4.709  -1.050   2.884 -0.6814  0.4764  0.4747
  212GLU    HB1 3285   4.722  -1.147   2.831 -0.4612  0.5354  0.4185
  212GLU    HB2 3286   4.612  -1.061   2.937  0.8376 -0.1874  3.2684
  212GLU     CG 3287   4.830  -1.015   2.971 -0.7046  0.5345  0.4839
  212GLU    HG1 3288   4.804  -0.925   3.031  1.0385  1.1567  0.3431
  212GLU    HG2 3289   4.908  -0.996   2.894 -2.5521  1.7142 -1.2103
  212GLU     CD 3290   4.868  -1.127   3.067  0.6976  0.3922 -0.2156
  212GLU    OE1 3291   4.923  -1.232   3.022  0.1597  0.1819 -0.4005
  212GLU    OE2 3292   4.861  -1.107   3.191 -0.7231 -0.3361 -0.1570
  212GLU      C 3293   4.590  -0.975   2.667  0.4719 -0.1216  0.0464
  212GLU      O 3294   4.566  -1.090   2.633  0.1137 -0.1244  0.3009
  213SER      N 3295   4.529  -0.872   2.605  0.0106 -0.4265 -0.0092
  213SER     HN 3296   4.563  -0.780   2.621 -1.5437 -0.0212  1.3418
  213SER     CA 3297   4.414  -0.897   2.524  0.3949 -0.2000 -0.6301
  213SER     HA 3298   4.399  -1.002   2.501  1.3540  0.0316 -2.4217
  213SER     CB 3299   4.291  -0.833   2.591  0.1526 -0.4171 -0.8649
  213SER    HB1 3300   4.304  -0.723   2.592  1.1599 -0.5144  0.6246
  213SER    HB2 3301   4.286  -0.861   2.698 -0.3107  0.3406 -0.6814
  213SER     OG 3302   4.168  -0.866   2.529 -0.3773  0.2098 -0.1575
  213SER    HG1 3303   4.139  -0.955   2.548  0.0079 -0.4894 -2.5247
  213SER      C 3304   4.439  -0.829   2.394  0.0089  0.0896 -0.5525
  213SER      O 3305   4.529  -0.747   2.377  0.0251  0.1935 -0.0111
  214GLN      N 3306   4.364  -0.865   2.288 -0.0401 -0.5254 -0.3135
  214GLN     HN 3307   4.299  -0.940   2.297 -0.9131  0.2578  0.2291
  214GLN     CA 3308   4.387  -0.814   2.157  0.0150  0.0163 -0.0986
  214GLN     HA 3309   4.495  -0.814   2.153  0.0826  1.2515  1.1828
  214GLN     CB 3310   4.331  -0.920   2.060 -0.1223 -0.4206  0.4545
  214GLN    HB1 3311   4.320  -0.876   1.959 -2.8217  0.3992  1.0294
  214GLN    HB2 3312   4.233  -0.960   2.094 -0.1137 -0.4140  0.4869
  214GLN     CG 3313   4.418  -1.046   2.060  0.5479  0.0372  0.0515
  214GLN    HG1 3314   4.367  -1.123   2.000 -1.0202  2.6597 -2.1824
  214GLN    HG2 3315   4.423  -1.087   2.164 -0.6853 -0.4898 -0.0813
  214GLN     CD 3316   4.561  -1.018   2.014  0.5724 -0.4390 -0.1563
  214GLN    OE1 3317   4.576  -0.949   1.913 -0.5646  0.4131  0.2366
  214GLN    NE2 3318   4.663  -1.056   2.095  0.3573 -0.1811  0.2380
  214GLN   HE21 3319   4.639  -1.127   2.160 -1.0336 -0.6558 -0.7430
  214GLN   HE22 3320   4.755  -1.021   2.074  1.4377 -2.9576 -0.0138
  214GLN      C 3321   4.353  -0.672   2.125  0.1996  0.0756 -0.0310
  214GLN      O 3322   4.426  -0.610   2.048  0.7813 -0.8057 -0.2031
  215PRO      N 3323   4.251  -0.611   2.178  0.3082  0.0348  0.2268
  215PRO     CD 3324   4.126  -0.674   2.216  0.0172  0.4378 -0.0475
  215PRO    HD1 3325   4.139  -0.725   2.314 -1.1964  1.4602  0.6748
  215PRO    HD2 3326   4.100  -0.758   2.148  0.0982 -0.9418  1.5618
  215PRO     CA 3327   4.233  -0.468   2.175 -0.1539 -0.0291 -0.3320
  215PRO     HA 3328   4.235  -0.434   2.073  2.4911 -0.8901 -0.6531
  215PRO     CB 3329   4.100  -0.431   2.240 -0.0116  0.2287 -0.1858
  215PRO    HB1 3330   4.042  -0.346   2.199 -0.3194 -0.0658 -0.3601
  215PRO    HB2 3331   4.104  -0.401   2.347 -0.3963 -1.3602  0.2973
  215PRO     CG 3332   4.021  -0.562   2.227 -0.1482  0.2319  0.5248
  215PRO    HG1 3333   3.948  -0.579   2.308  0.3268 -0.1647  0.8808
  215PRO    HG2 3334   3.959  -0.555   2.135 -2.9848 -0.2267  2.2834
  215PRO      C 3335   4.343  -0.399   2.249 -0.1705 -0.4540  0.1019
  215PRO      O 3336   4.386  -0.445   2.354 -0.0698 -0.5410  0.0226
  216LEU      N 3337   4.398  -0.287   2.198  0.3441 -0.7595 -0.0216
  216LEU     HN 3338   4.370  -0.264   2.105  0.3435  0.2009  0.2050
  216LEU     CA 3339   4.512  -0.210   2.237 -0.6432  0.6113  0.2102
  216LEU     HA 3340   4.594  -0.277   2.220  0.3013  1.5839  0.8274
  216LEU     CB 3341   4.539  -0.088   2.147 -0.5480  0.2853 -0.2082
  216LEU    HB1 3342   4.463  -0.007   2.155 -0.9842 -0.1728  0.4824
  216LEU    HB2 3343   4.545  -0.119   2.041  0.8291  0.7929 -0.2902
  216LEU     CG 3344   4.671  -0.012   2.166 -0.2049 -0.2807 -0.3262
  216LEU     HG 3345   4.680   0.023   2.271 -0.6150 -0.0573 -0.3662
  216LEU    CD1 3346   4.802  -0.089   2.142  0.0653  0.1092 -0.1097
  216LEU   HD11 3347   4.892  -0.034   2.177  0.9328 -0.7392 -0.9211
  216LEU   HD12 3348   4.817  -0.106   2.034  0.8887 -0.1089  0.0295
  216LEU   HD13 3349   4.806  -0.186   2.198  2.4375 -0.7194 -1.5649
  216LEU    CD2 3350   4.665   0.121   2.089  0.2012 -0.1969 -0.2155
  216LEU   HD21 3351   4.754   0.185   2.107  0.4225 -0.1976 -1.2420
  216LEU   HD22 3352   4.579   0.185   2.116  0.4533  0.7472 -1.5453
  216LEU   HD23 3353   4.650   0.103   1.980 -1.8348 -0.6449  0.1139
  216LEU      C 3354   4.519  -0.163   2.378  0.4832  0.3090  0.2630
  216LEU      O 3355   4.629  -0.185   2.429  0.4531  0.0758  0.2266
  217PRO      N 3356   4.425  -0.109   2.450 -0.0847 -0.2356 -0.0614
  217PRO     CD 3357   4.445  -0.111   2.594  0.3011 -0.3585 -0.1175
  217PRO    HD1 3358   4.512  -0.026   2.620  0.3359  0.1572 -1.7648
  217PRO    HD2 3359   4.494  -0.203   2.633 -0.7968 -0.4500  1.0949
  217PRO     CA 3360   4.308  -0.038   2.408 -0.0457 -0.2719 -0.2301
  217PRO     HA 3361   4.255  -0.077   2.322 -0.8274  2.3690 -1.0511
  217PRO     CB 3362   4.218  -0.068   2.528  0.3410 -0.4068  0.0256
  217PRO    HB1 3363   4.165  -0.165   2.515  1.8608 -1.3440  0.4393
  217PRO    HB2 3364   4.141   0.008   2.552  2.3715  1.3387  1.4078
  217PRO     CG 3365   4.307  -0.078   2.653  0.4596  0.1277 -0.0164
  217PRO    HG1 3366   4.306   0.018   2.710 -1.1799  1.4877 -2.1746
  217PRO    HG2 3367   4.276  -0.151   2.730  0.9253 -0.2969 -0.2241
  217PRO      C 3368   4.322   0.107   2.377  0.4480 -0.3093 -0.1945
  217PRO      O 3369   4.224   0.173   2.340  0.4219 -0.0711  0.2900
  218GLY      N 3370   4.438   0.172   2.396  0.3132 -0.1474  0.0811
  218GLY     HN 3371   4.519   0.122   2.426 -0.4424 -0.6688  1.3399
  218GLY     CA 3372   4.464   0.310   2.369 -0.1112 -0.0565  0.1212
  218GLY    HA1 3373   4.426   0.366   2.453  1.4651 -1.5890  1.9521
  218GLY    HA2 3374   4.414   0.339   2.277 -0.1401 -0.5631 -0.0269
  218GLY      C 3375   4.611   0.333   2.365 -0.1501  0.1466 -0.2125
  218GLY      O 3376   4.695   0.265   2.425  0.1531  0.2094 -0.5629
  219GLU      N 3377   4.660   0.435   2.292  0.0201  0.3634  0.1963
  219GLU     HN 3378   4.586   0.488   2.251  0.3671  1.5690  1.0611
  219GLU     CA 3379   4.799   0.460   2.269  0.0931 -0.2279 -0.0344
  219GLU     HA 3380   4.847   0.369   2.235  1.3660  0.5300 -0.3339
  219GLU     CB 3381   4.802   0.554   2.147 -0.3144 -0.2487 -0.0640
  219GLU    HB1 3382   4.719   0.624   2.171 -0.4984 -1.0950  2.0254
  219GLU    HB2 3383   4.778   0.499   2.054  1.6786 -2.4121  0.6178
  219GLU     CG 3384   4.936   0.626   2.125 -0.4715  0.1342  0.2091
  219GLU    HG1 3385   5.021   0.557   2.107 -0.1437  0.5587  0.1356
  219GLU    HG2 3386   4.966   0.678   2.218  0.4936  0.3012 -0.1861
  219GLU     CD 3387   4.954   0.726   2.011 -0.5106  0.0024  0.0863
  219GLU    OE1 3388   4.993   0.840   2.046 -0.4604 -0.0711  0.2745
  219GLU    OE2 3389   4.945   0.696   1.889  0.1345  0.0285  0.0310
  219GLU      C 3390   4.897   0.482   2.379  0.0563  0.6655 -0.1708
  219GLU      O 3391   5.011   0.436   2.373 -0.1228  0.1775  0.1400
  220ARG      N 3392   4.859   0.550   2.489 -0.2413 -0.2563  0.3100
  220ARG     HN 3393   4.767   0.588   2.489 -0.2397 -0.2471  0.9486
  220ARG     CA 3394   4.941   0.589   2.599 -0.3435  0.7479  0.0385
  220ARG     HA 3395   5.048   0.578   2.596 -0.4727 -1.1922  1.0407
  220ARG     CB 3396   4.905   0.733   2.641 -0.1387  0.8436 -0.1106
  220ARG    HB1 3397   4.963   0.760   2.732  0.3372 -1.2982  0.2676
  220ARG    HB2 3398   4.794   0.740   2.652 -0.0809  0.0467  1.3529
  220ARG     CG 3399   4.935   0.828   2.525  0.3082  0.8714  0.0257
  220ARG    HG1 3400   4.904   0.934   2.538 -0.7392  0.8559 -1.9219
  220ARG    HG2 3401   4.887   0.789   2.433  1.4835  1.8519 -1.0348
  220ARG     CD 3402   5.083   0.841   2.490  0.3437  0.6485  0.0935
  220ARG    HD1 3403   5.138   0.744   2.492  1.3671  1.2260  0.9201
  220ARG    HD2 3404   5.129   0.917   2.558 -0.4982  2.5474 -1.3749
  220ARG     NE 3405   5.092   0.888   2.349  0.2384 -0.3121 -0.2441
  220ARG     HE 3406   5.011   0.893   2.291  0.3394 -2.1414 -0.5778
  220ARG     CZ 3407   5.198   0.957   2.296  0.0249  0.1554 -0.0739
  220ARG    NH1 3408   5.315   0.995   2.354  0.2505  0.0180 -0.4361
  220ARG   HH11 3409   5.336   0.983   2.451  2.0523  1.2001 -0.6267
  220ARG   HH12 3410   5.363   1.069   2.307 -0.3084  0.1707 -0.7737
  220ARG    NH2 3411   5.193   0.991   2.164  0.5265  0.3032 -0.0535
  220ARG   HH21 3412   5.120   0.939   2.119 -1.5551 -0.3309  3.7068
  220ARG   HH22 3413   5.272   1.032   2.119  1.2831  0.0067  0.9507
  220ARG      C 3414   4.910   0.500   2.714  0.2128 -0.4569 -0.7327
  220ARG      O 3415   4.975   0.508   2.818 -0.3916 -0.0779 -0.3746
  221ALA      N 3416   4.809   0.411   2.707 -0.4752  0.2765 -0.2720
  221ALA     HN 3417   4.762   0.402   2.620  0.3515 -0.7638 -0.6357
  221ALA     CA 3418   4.747   0.340   2.815  0.4438 -0.4285 -0.1980
  221ALA     HA 3419   4.705   0.418   2.877 -1.1569 -1.4740  0.0837
  221ALA     CB 3420   4.642   0.251   2.747 -0.2099 -0.1672  0.4561
  221ALA    HB1 3421   4.568   0.312   2.691 -1.7142 -2.6530 -0.4439
  221ALA    HB2 3422   4.579   0.203   2.825 -1.7661  1.4523  0.2553
  221ALA    HB3 3423   4.683   0.176   2.676 -0.6950 -0.7105  0.7336
  221ALA      C 3424   4.842   0.262   2.899  0.1420 -0.5760  0.0046
  221ALA      O 3425   4.838   0.260   3.022 -0.4849 -0.0478 -0.0002
  222ARG      N 3426   4.926   0.179   2.835  0.0373 -0.5097 -0.2189
  222ARG     HN 3427   4.914   0.151   2.740 -0.9810 -3.1862  0.6157
  222ARG     CA 3428   5.035   0.118   2.905  0.6177  0.2889 -0.4175
  222ARG     HA 3429   4.999   0.049   2.980 -0.4554 -0.2427 -1.3894
  222ARG     CB 3430   5.122   0.034   2.810 -0.1785 -0.0255 -0.8755
  222ARG    HB1 3431   5.213  -0.008   2.856 -0.0869  0.4481 -0.6154
  222ARG    HB2 3432   5.160   0.109   2.737  1.6599 -0.4032 -0.3687
  222ARG     CG 3433   5.050  -0.088   2.752 -0.8238 -0.1137  0.1024
  222ARG    HG1 3434   4.947  -0.058   2.722 -1.2321 -1.7213 -0.2019
  222ARG    HG2 3435   5.030  -0.157   2.837  0.4752  2.7214  2.9117
  222ARG     CD 3436   5.135  -0.151   2.643  0.0345  0.1243  0.6237
  222ARG    HD1 3437   5.242  -0.159   2.673  0.5273 -1.2253 -1.2393
  222ARG    HD2 3438   5.142  -0.084   2.554 -3.1772  0.6195  0.6154
  222ARG     NE 3439   5.083  -0.286   2.606  0.2770  0.3031 -0.3985
  222ARG     HE 3440   5.094  -0.361   2.671 -1.2366 -0.0219 -0.4808
  222ARG     CZ 3441   4.961  -0.296   2.545  0.1011 -0.2767  0.0371
  222ARG    NH1 3442   4.885  -0.189   2.506  0.7372  0.3369  0.4472
  222ARG   HH11 3443   4.925  -0.098   2.516 -0.0743  0.7262  0.2695
  222ARG   HH12 3444   4.790  -0.198   2.475  1.3523  0.4411 -1.5861
  222ARG    NH2 3445   4.897  -0.416   2.555  0.2733 -0.3310  0.4692
  222ARG   HH21 3446   4.950  -0.489   2.600 -0.5646 -1.0594  0.2947
  222ARG   HH22 3447   4.807  -0.428   2.515  1.0186  2.9605 -2.7393
  222ARG      C 3448   5.130   0.206   2.980 -0.1646  0.4850  0.3507
  222ARG      O 3449   5.166   0.170   3.092  0.5181  0.1688  0.0372
  223SER      N 3450   5.175   0.314   2.914 -0.3505  0.2837 -0.1041
  223SER     HN 3451   5.126   0.328   2.828 -0.3445  0.2871 -0.1069
  223SER     CA 3452   5.266   0.404   2.976  0.2050 -0.0643 -0.4023
  223SER     HA 3453   5.342   0.346   3.025  0.5174  0.8283  0.1841
  223SER     CB 3454   5.341   0.487   2.871 -0.8486  0.1736 -0.9860
  223SER    HB1 3455   5.405   0.559   2.927 -1.5749  0.1507 -0.1031
  223SER    HB2 3456   5.265   0.539   2.809 -0.4385 -0.8901 -2.4312
  223SER     OG 3457   5.424   0.404   2.791 -0.5048 -0.5072  0.0665
  223SER    HG1 3458   5.355   0.354   2.747 -0.9505 -1.1510  1.4256
  223SER      C 3459   5.210   0.491   3.083  0.1605 -0.0054 -0.4728
  223SER      O 3460   5.279   0.525   3.179 -0.2340 -0.5233  0.0024
  224THR      N 3461   5.080   0.527   3.082  0.0159 -0.4638  0.5827
  224THR     HN 3462   5.016   0.523   3.006  0.8182  0.9952 -0.2047
  224THR     CA 3463   5.010   0.580   3.195  0.2166  0.0911  0.4468
  224THR     HA 3464   5.074   0.656   3.238  0.8807  0.4719 -1.1344
  224THR     CB 3465   4.886   0.658   3.161  0.5193  0.1252 -0.6393
  224THR     HB 3466   4.823   0.684   3.249  3.3331  0.3462  1.4513
  224THR    OG1 3467   4.800   0.581   3.079 -0.2327  0.2592  0.0100
  224THR    HG1 3468   4.739   0.543   3.143 -1.3199 -0.9885 -1.6627
  224THR    CG2 3469   4.922   0.787   3.085  0.0168  0.4089 -0.4038
  224THR   HG21 3470   4.969   0.752   2.991  1.6726 -0.7261  0.7892
  224THR   HG22 3471   4.991   0.862   3.128  2.1715 -0.2697 -2.4866
  224THR   HG23 3472   4.830   0.845   3.063 -0.4043  0.3566  1.1439
  224THR      C 3473   4.992   0.482   3.305  0.1157 -0.2908  0.0923
  224THR      O 3474   5.024   0.521   3.417 -0.5160 -0.2435  0.2583
  225LEU      N 3475   4.938   0.363   3.273  0.1329 -0.3211  0.1765
  225LEU     HN 3476   4.900   0.344   3.183  3.2868 -1.6504 -1.0085
  225LEU     CA 3477   4.935   0.264   3.376 -0.4766 -0.4492  0.0419
  225LEU     HA 3478   4.865   0.290   3.454 -1.2664 -2.8997  0.2362
  225LEU     CB 3479   4.870   0.140   3.312  0.0168 -0.4403 -0.4817
  225LEU    HB1 3480   4.940   0.111   3.231 -0.0635  1.6891 -1.3962
  225LEU    HB2 3481   4.774   0.172   3.265 -1.1218  1.1911  2.6800
  225LEU     CG 3482   4.840   0.015   3.396  0.7229 -0.5101 -0.3316
  225LEU     HG 3483   4.932  -0.007   3.455 -0.1662  1.4991  1.9976
  225LEU    CD1 3484   4.732   0.046   3.502  0.7190 -0.8902 -0.2246
  225LEU   HD11 3485   4.696  -0.052   3.541  0.1763 -0.4690  0.3415
  225LEU   HD12 3486   4.652   0.100   3.447 -0.1611 -0.9277  0.9929
  225LEU   HD13 3487   4.783   0.105   3.581 -0.4721 -0.1973  0.0411
  225LEU    CD2 3488   4.795  -0.105   3.312  0.1703 -0.5854  0.0613
  225LEU   HD21 3489   4.812  -0.192   3.378  1.7906 -1.0047 -0.8473
  225LEU   HD22 3490   4.859  -0.124   3.223 -0.6914  1.0665 -0.9504
  225LEU   HD23 3491   4.694  -0.091   3.268 -1.2049 -0.4222  3.0694
  225LEU      C 3492   5.058   0.215   3.445 -0.1166 -0.1292 -0.3721
  225LEU      O 3493   5.044   0.198   3.566  0.0115 -0.2966 -0.3810
  226GLN      N 3494   5.175   0.193   3.382  0.0992  0.2134 -0.1009
  226GLN     HN 3495   5.175   0.195   3.283  0.2856  1.0563 -0.0880
  226GLN     CA 3496   5.284   0.139   3.457  0.0702  0.1341 -0.1150
  226GLN     HA 3497   5.245   0.067   3.529  0.5008 -0.4669 -0.4731
  226GLN     CB 3498   5.374   0.065   3.357  0.5002  0.4486  0.0391
  226GLN    HB1 3499   5.480   0.085   3.384  0.5982  0.9210 -0.6697
  226GLN    HB2 3500   5.360   0.101   3.253 -3.0403 -3.0318 -0.9050
  226GLN     CG 3501   5.352  -0.085   3.337  0.4630  0.4501  0.0655
  226GLN    HG1 3502   5.424  -0.123   3.261 -0.9112 -2.1201 -0.0595
  226GLN    HG2 3503   5.250  -0.113   3.304  0.2863  1.7204 -0.5389
  226GLN     CD 3504   5.382  -0.173   3.457 -0.2973 -0.2109 -0.2178
  226GLN    OE1 3505   5.437  -0.131   3.559 -0.0324 -0.1038 -0.4023
  226GLN    NE2 3506   5.340  -0.301   3.444 -0.4021 -0.1401 -0.5973
  226GLN   HE21 3507   5.337  -0.355   3.528  0.3837  0.4175 -0.2060
  226GLN   HE22 3508   5.321  -0.351   3.359  2.1522 -2.1993 -0.0738
  226GLN      C 3509   5.355   0.242   3.538  0.3554  0.0015 -0.1955
  226GLN      O 3510   5.400   0.217   3.649 -0.4574  0.1262  0.1693
  227LYS      N 3511   5.345   0.370   3.497 -0.0283  0.0847  0.1575
  227LYS     HN 3512   5.318   0.401   3.406  2.1392  2.9608  0.3581
  227LYS     CA 3513   5.368   0.480   3.586  0.1879  0.0572  0.1346
  227LYS     HA 3514   5.464   0.463   3.634  0.4725 -1.2523 -0.8204
  227LYS     CB 3515   5.358   0.615   3.513  0.7144 -0.0884 -0.2135
  227LYS    HB1 3516   5.355   0.696   3.588  0.3202 -0.1930 -0.1166
  227LYS    HB2 3517   5.259   0.618   3.462 -0.6612  0.6707  2.3472
  227LYS     CG 3518   5.481   0.628   3.423  0.2818  0.3397 -0.7487
  227LYS    HG1 3519   5.489   0.533   3.365 -2.9282 -0.6569  0.2391
  227LYS    HG2 3520   5.567   0.615   3.492 -0.8261  0.6116  0.7392
  227LYS     CD 3521   5.474   0.745   3.325  0.2100  0.5513 -0.4904
  227LYS    HD1 3522   5.382   0.718   3.269  0.3015 -0.4832 -0.1622
  227LYS    HD2 3523   5.564   0.736   3.260 -0.1220 -0.1668 -0.8609
  227LYS     CE 3524   5.458   0.876   3.403 -0.2752 -0.0021  0.3466
  227LYS    HE1 3525   5.525   0.883   3.491  0.7085  0.7465 -0.4468
  227LYS    HE2 3526   5.358   0.892   3.448 -0.2650  1.5539 -0.1286
  227LYS     NZ 3527   5.492   0.985   3.309  0.0668 -0.3324  0.0809
  227LYS    HZ1 3528   5.497   1.076   3.360 -1.1398 -0.2112  0.0206
  227LYS    HZ2 3529   5.412   1.001   3.244  0.8686  0.5995 -0.6968
  227LYS    HZ3 3530   5.579   0.962   3.258  1.6243 -2.8388  3.4425
  227LYS      C 3531   5.278   0.489   3.704 -0.1891  0.8629 -0.2103
  227LYS      O 3532   5.322   0.514   3.816 -0.8621  0.1229  0.2335
  228GLU      N 3533   5.145   0.476   3.691 -0.1456 -0.2548  0.3492
  228GLU     HN 3534   5.105   0.500   3.602  1.3078 -1.6697 -0.7468
  228GLU     CA 3535   5.048   0.466   3.795 -0.7276 -0.1559 -0.1765
  228GLU     HA 3536   5.064   0.551   3.860  0.1808  1.2170 -2.0841
  228GLU     CB 3537   4.903   0.445   3.747 -0.6301 -0.8512 -0.1696
  228GLU    HB1 3538   4.837   0.397   3.822  2.1534 -0.1530  2.9876
  228GLU    HB2 3539   4.911   0.369   3.666  1.2710 -0.4434 -0.4228
  228GLU     CG 3540   4.844   0.563   3.671  0.1897 -0.4535 -0.2016
  228GLU    HG1 3541   4.745   0.540   3.625  1.0215 -0.3097 -2.1738
  228GLU    HG2 3542   4.903   0.589   3.581 -0.1952 -3.7285 -1.5249
  228GLU     CD 3543   4.817   0.685   3.757 -0.4701 -0.0467 -0.9691
  228GLU    OE1 3544   4.769   0.671   3.873  0.1810 -0.5323 -0.7543
  228GLU    OE2 3545   4.834   0.801   3.711 -0.7682  0.1931 -0.4898
  228GLU      C 3546   5.071   0.348   3.883 -0.0180 -0.0524 -0.2142
  228GLU      O 3547   5.057   0.366   4.004  0.6641  0.1056 -0.1545
  229VAL      N 3548   5.099   0.227   3.832  0.1610 -0.1310  0.0700
  229VAL     HN 3549   5.097   0.200   3.736  3.4533 -0.6366  0.0160
  229VAL     CA 3550   5.139   0.116   3.912 -0.3829  0.1424  0.7233
  229VAL     HA 3551   5.055   0.092   3.977 -0.4459 -0.8125  0.3119
  229VAL     CB 3552   5.163  -0.010   3.833  0.5295  0.5368  0.3640
  229VAL     HB 3553   5.219   0.021   3.742  0.5164 -1.0305 -0.1960
  229VAL    CG1 3554   5.229  -0.126   3.909 -0.0800  0.1583  0.3228
  229VAL   HG11 3555   5.200  -0.131   4.016  1.0182 -2.4436  0.5794
  229VAL   HG12 3556   5.340  -0.117   3.909  0.0543 -1.3001  0.2388
  229VAL   HG13 3557   5.200  -0.225   3.867 -0.1048  0.1847  0.2776
  229VAL    CG2 3558   5.025  -0.060   3.789  0.5046  0.3139  0.6849
  229VAL   HG21 3559   4.965  -0.073   3.881 -0.3096  1.8533  0.4257
  229VAL   HG22 3560   5.036  -0.152   3.729  3.6971 -0.2717  1.9825
  229VAL   HG23 3561   4.965   0.017   3.735  0.3975  0.1597  0.5835
  229VAL      C 3562   5.259   0.133   3.999  0.0651 -0.1652  0.1733
  229VAL      O 3563   5.249   0.114   4.120  0.1780 -0.3338  0.1561
  230HSD      N 3564   5.373   0.179   3.946 -0.0145  0.0292  0.1697
  230HSD     HN 3565   5.378   0.172   3.846 -0.6946 -1.5328  0.2228
  230HSD     CA 3566   5.493   0.217   4.014  0.1017  0.1936 -0.1213
  230HSD     HA 3567   5.525   0.131   4.071  1.4252  0.7579  0.0314
  230HSD     CB 3568   5.615   0.239   3.924  0.0340 -0.1591 -0.3003
  230HSD    HB1 3569   5.593   0.315   3.845 -1.3862  2.2296  2.2360
  230HSD    HB2 3570   5.642   0.142   3.877 -1.9563  0.0915 -2.0973
  230HSD    ND1 3571   5.807   0.396   3.993 -0.1942  0.0994  0.4784
  230HSD    HD1 3572   5.771   0.480   3.952  0.4443 -0.1257 -0.5680
  230HSD     CG 3573   5.746   0.272   3.989 -0.2955  0.1577  0.2034
  230HSD    CE1 3574   5.929   0.382   4.052 -0.1889 -0.2482  0.3845
  230HSD    HE1 3575   5.998   0.462   4.078 -0.8379  0.0232  1.3296
  230HSD    NE2 3576   5.953   0.258   4.089  0.4685 -0.1795  0.1950
  230HSD    CD2 3577   5.840   0.192   4.046  0.0644  0.5354  0.1475
  230HSD    HD2 3578   5.842   0.085   4.064 -0.4687  0.4865 -0.0682
  230HSD      C 3579   5.490   0.326   4.116 -0.2190 -0.1506  0.2436
  230HSD      O 3580   5.531   0.320   4.232 -0.0171  0.1386  0.1893
  231ALA      N 3581   5.418   0.432   4.075  0.0813 -0.1264 -0.2324
  231ALA     HN 3582   5.377   0.446   3.985 -1.9549  1.9811  0.8987
  231ALA     CA 3583   5.403   0.544   4.164  0.2442 -0.2110 -0.0981
  231ALA     HA 3584   5.500   0.586   4.187  1.0097 -1.2359 -1.2852
  231ALA     CB 3585   5.338   0.660   4.086  0.4074  0.3386  0.5800
  231ALA    HB1 3586   5.245   0.629   4.035  1.5117 -0.7895 -0.8520
  231ALA    HB2 3587   5.411   0.681   4.005 -0.6205  0.3547 -0.3584
  231ALA    HB3 3588   5.319   0.744   4.156  0.5202 -0.4124  1.5420
  231ALA      C 3589   5.316   0.508   4.279 -0.3850  0.0038 -0.5019
  231ALA      O 3590   5.347   0.542   4.393  0.4446 -0.1332 -0.6812
  232ALA      N 3591   5.207   0.432   4.256 -0.2046 -0.3620 -0.1728
  232ALA     HN 3592   5.197   0.401   4.162 -0.4312 -3.3273  0.7262
  232ALA     CA 3593   5.123   0.389   4.363  0.0138  0.2743  0.2590
  232ALA     HA 3594   5.100   0.472   4.429  1.1568 -1.0996  2.5146
  232ALA     CB 3595   4.985   0.347   4.311  0.0887 -0.0829  0.3441
  232ALA    HB1 3596   4.943   0.426   4.244 -1.1735 -0.6456  0.4496
  232ALA    HB2 3597   4.902   0.314   4.377 -0.1614 -1.7128 -0.7299
  232ALA    HB3 3598   4.986   0.266   4.234 -0.5236  0.5192 -0.3151
  232ALA      C 3599   5.177   0.285   4.456 -0.6223 -0.3714 -0.0844
  232ALA      O 3600   5.140   0.281   4.573  0.6193 -0.0224  0.3296
  233LYS      N 3601   5.279   0.209   4.413 -0.1132  0.1267  0.2254
  233LYS     HN 3602   5.284   0.202   4.314 -0.6592 -1.9560  0.3037
  233LYS     CA 3603   5.368   0.136   4.498  0.5667  0.3647 -0.2739
  233LYS     HA 3604   5.300   0.092   4.570 -1.8034  2.4201 -1.0746
  233LYS     CB 3605   5.465   0.044   4.421  0.2287 -0.2893  0.0698
  233LYS    HB1 3606   5.543   0.006   4.491  0.3488  1.7743  1.1453
  233LYS    HB2 3607   5.531   0.090   4.345  0.8721 -2.0731 -0.4824
  233LYS     CG 3608   5.388  -0.074   4.362  0.3019 -0.2480 -0.1080
  233LYS    HG1 3609   5.290  -0.034   4.330  0.3343  1.1416  1.4042
  233LYS    HG2 3610   5.371  -0.151   4.440 -0.9799  1.2277  1.1294
  233LYS     CD 3611   5.468  -0.127   4.242 -0.2456 -0.4580 -0.3836
  233LYS    HD1 3612   5.566  -0.141   4.293 -0.9285 -2.1265  0.5279
  233LYS    HD2 3613   5.488  -0.048   4.166 -0.8842  0.6439  0.5518
  233LYS     CE 3614   5.441  -0.263   4.178 -0.5823 -0.6064  0.0661
  233LYS    HE1 3615   5.505  -0.286   4.090  0.4923 -0.7534  0.8702
  233LYS    HE2 3616   5.335  -0.269   4.146 -0.3982 -1.5350 -0.4066
  233LYS     NZ 3617   5.464  -0.379   4.266  0.0679 -0.3339  0.2584
  233LYS    HZ1 3618   5.487  -0.461   4.206 -0.0239 -0.5097  0.4591
  233LYS    HZ2 3619   5.389  -0.400   4.335  0.3317  0.2077  0.7232
  233LYS    HZ3 3620   5.552  -0.363   4.319 -1.5336 -2.2033  3.8620
  233LYS      C 3621   5.451   0.217   4.591  1.0621 -0.3879 -0.0509
  233LYS      O 3622   5.466   0.190   4.710  0.3595  0.4796  0.2493
  234SER      N 3623   5.509   0.324   4.533  0.3876  0.0326  0.0373
  234SER     HN 3624   5.492   0.343   4.437  0.2488  0.4364  0.1399
  234SER     CA 3625   5.591   0.412   4.611  0.3005  0.0163  0.1473
  234SER     HA 3626   5.668   0.354   4.660 -0.3276 -0.0529  1.0631
  234SER     CB 3627   5.664   0.512   4.520  0.2822 -0.1061 -0.0032
  234SER    HB1 3628   5.746   0.568   4.571  2.7894 -2.4875 -1.1305
  234SER    HB2 3629   5.593   0.588   4.482  0.5342 -0.1459 -0.5590
  234SER     OG 3630   5.727   0.437   4.416  0.0415 -0.0963 -0.1561
  234SER    HG1 3631   5.646   0.410   4.372 -2.0559  1.6992  2.2614
  234SER      C 3632   5.521   0.483   4.721  0.1065 -0.4428  0.3239
  234SER      O 3633   5.566   0.496   4.835 -0.6274  0.3683  0.5354
  235LEU      N 3634   5.400   0.535   4.697  0.4338  0.0788 -0.2297
  235LEU     HN 3635   5.369   0.542   4.602  0.5943 -1.8903 -0.4834
  235LEU     CA 3636   5.312   0.584   4.799 -0.0710 -0.5000 -0.3748
  235LEU     HA 3637   5.371   0.651   4.860 -0.5697  0.6379 -1.1046
  235LEU     CB 3638   5.191   0.650   4.731  0.1423  0.2548 -0.0380
  235LEU    HB1 3639   5.121   0.682   4.811  2.3433 -0.8585  2.4922
  235LEU    HB2 3640   5.146   0.581   4.656  3.2200 -0.3915 -1.4190
  235LEU     CG 3641   5.221   0.779   4.654  0.1994 -0.0347 -0.5067
  235LEU     HG 3642   5.304   0.758   4.583  0.5977 -0.4664  0.0789
  235LEU    CD1 3643   5.107   0.828   4.563 -0.2407 -0.2096 -0.0604
  235LEU   HD11 3644   5.137   0.904   4.487  0.0648 -0.8729 -0.6161
  235LEU   HD12 3645   5.023   0.875   4.618  0.8086 -0.2610  1.6317
  235LEU   HD13 3646   5.077   0.740   4.502  1.2081 -0.7219 -0.0726
  235LEU    CD2 3647   5.282   0.883   4.749 -0.1651  0.1612 -0.4816
  235LEU   HD21 3648   5.382   0.844   4.779 -0.5702  0.0597  0.7740
  235LEU   HD22 3649   5.221   0.895   4.841 -0.4836 -0.2514 -0.6371
  235LEU   HD23 3650   5.301   0.980   4.697  0.6451  1.3775  1.9048
  235LEU      C 3651   5.259   0.493   4.904 -0.6076 -0.3049 -0.4741
  235LEU      O 3652   5.227   0.535   5.014  0.4960  0.2201 -0.3472
  236ALA      N 3653   5.236   0.364   4.874  0.1545 -0.5830  0.0986
  236ALA     HN 3654   5.228   0.340   4.777  2.5911  1.0342 -0.5833
  236ALA     CA 3655   5.181   0.276   4.972 -0.4391 -0.0148  0.2808
  236ALA     HA 3656   5.107   0.321   5.037 -1.3979 -0.0782 -0.7502
  236ALA     CB 3657   5.099   0.167   4.902 -0.4702 -0.1193  0.4802
  236ALA    HB1 3658   5.039   0.221   4.826 -0.0425  1.4813  1.2537
  236ALA    HB2 3659   5.025   0.112   4.966 -0.6628  0.7036  0.9762
  236ALA    HB3 3660   5.170   0.100   4.849 -0.4630 -1.3575  1.9771
  236ALA      C 3661   5.282   0.215   5.063  0.1145 -0.1427 -0.4083
  236ALA      O 3662   5.248   0.157   5.166  0.2132 -0.1971 -0.4064
  237ILE      N 3663   5.412   0.219   5.031  0.2017 -0.2605 -0.0793
  237ILE     HN 3664   5.433   0.244   4.936  0.1848  2.9556  0.6783
  237ILE     CA 3665   5.516   0.180   5.121  0.2744  0.3296  0.0918
  237ILE     HA 3666   5.493   0.078   5.146 -2.2837  0.5600 -1.0117
  237ILE     CB 3667   5.653   0.190   5.059  0.2728  0.1058  0.0517
  237ILE     HB 3668   5.671   0.287   5.009  0.1587 -0.6700 -1.5726
  237ILE    CG2 3669   5.761   0.175   5.167  0.3758  0.3014 -0.0252
  237ILE   HG21 3670   5.860   0.152   5.121 -0.6460 -1.8956 -1.2934
  237ILE   HG22 3671   5.744   0.089   5.235  2.1786  0.9290  1.2872
  237ILE   HG23 3672   5.769   0.271   5.223  0.2875 -0.6139  1.6158
  237ILE    CG1 3673   5.658   0.075   4.956 -0.3762  0.5011 -0.4334
  237ILE   HG11 3674   5.564   0.071   4.897 -0.4120 -0.2257 -0.3352
  237ILE   HG12 3675   5.668  -0.021   5.010  2.8548  0.9294 -0.0677
  237ILE     CD 3676   5.766   0.103   4.852 -0.0436 -0.1150 -0.2567
  237ILE    HD1 3677   5.747   0.201   4.803 -0.4273 -0.5100 -0.9079
  237ILE    HD2 3678   5.775   0.033   4.767 -0.3482  0.2885 -0.6272
  237ILE    HD3 3679   5.872   0.102   4.885 -0.0409  0.4316 -0.2319
  237ILE      C 3680   5.518   0.273   5.237  0.2047  0.3785  0.0539
  237ILE      O 3681   5.534   0.233   5.352  0.4512  0.3477  0.0105
  238ILE      N 3682   5.497   0.404   5.212  0.8272  0.4772  0.0430
  238ILE     HN 3683   5.469   0.423   5.119 -1.2798 -0.1573  0.4935
  238ILE     CA 3684   5.491   0.508   5.311  0.4802  0.2076  0.3076
  238ILE     HA 3685   5.580   0.495   5.371  2.1148 -0.2578 -2.0600
  238ILE     CB 3686   5.493   0.638   5.236 -0.0010  0.0870  0.0769
  238ILE     HB 3687   5.432   0.625   5.145 -0.9667  0.7141  0.6237
  238ILE    CG2 3688   5.435   0.752   5.321  0.2811  0.1650  0.1687
  238ILE   HG21 3689   5.333   0.725   5.358 -0.1960  0.2259 -1.0739
  238ILE   HG22 3690   5.428   0.846   5.263 -0.1033  0.4975  0.7446
  238ILE   HG23 3691   5.497   0.775   5.410 -0.4353 -2.1199  1.3351
  238ILE    CG1 3692   5.636   0.662   5.185 -0.0231  0.3648  0.1437
  238ILE   HG11 3693   5.684   0.567   5.154  1.2175  0.0886  2.6231
  238ILE   HG12 3694   5.704   0.685   5.270  0.4910  0.9546 -0.4183
  238ILE     CD 3695   5.638   0.777   5.084 -0.0129  0.6042  0.4169
  238ILE    HD1 3696   5.593   0.874   5.116  0.0403  0.8544 -0.2558
  238ILE    HD2 3697   5.589   0.738   4.993 -1.7728 -1.3223  2.0734
  238ILE    HD3 3698   5.743   0.807   5.064  0.4031  0.4055  2.1477
  238ILE      C 3699   5.388   0.481   5.415  0.3280  0.0949  0.1281
  238ILE      O 3700   5.414   0.503   5.533  0.4550  0.5887  0.0085
  239VAL      N 3701   5.269   0.437   5.371  0.2459  0.4773 -0.0383
  239VAL     HN 3702   5.247   0.431   5.274  0.7201  1.4501 -0.2144
  239VAL     CA 3703   5.165   0.395   5.461 -0.0818 -0.2525 -0.7423
  239VAL     HA 3704   5.142   0.485   5.515 -0.4873 -0.9399  0.2499
  239VAL     CB 3705   5.047   0.350   5.381  0.0423 -0.9660 -0.5334
  239VAL     HB 3706   5.067   0.254   5.330 -0.6939 -0.6514 -1.4617
  239VAL    CG1 3707   4.921   0.333   5.468 -0.0975  0.2155 -0.4908
  239VAL   HG11 3708   4.894   0.435   5.503 -1.0090  0.0305 -0.6394
  239VAL   HG12 3709   4.938   0.272   5.559 -0.0880  0.1997 -0.5032
  239VAL   HG13 3710   4.827   0.297   5.421 -0.9905  1.0516  0.6080
  239VAL    CG2 3711   5.010   0.445   5.265  0.0162 -0.3536 -0.0309
  239VAL   HG21 3712   4.957   0.535   5.303 -2.5398 -0.5871 -2.6564
  239VAL   HG22 3713   4.932   0.403   5.197 -0.6730  0.9403 -0.0639
  239VAL   HG23 3714   5.093   0.485   5.204 -0.5868 -0.7391 -1.1348
  239VAL      C 3715   5.209   0.282   5.548  0.1253  0.6442  0.3387
  239VAL      O 3716   5.185   0.276   5.668 -0.1639 -0.0954  0.2457
  240GLY      N 3717   5.279   0.181   5.492 -0.7451  0.2362 -0.0313
  240GLY     HN 3718   5.290   0.181   5.393 -1.9241 -0.5555 -0.1696
  240GLY     CA 3719   5.330   0.074   5.572 -0.4030  0.4216  0.0033
  240GLY    HA1 3720   5.380  -0.003   5.515  0.4239 -0.3598  1.7105
  240GLY    HA2 3721   5.242   0.025   5.612  0.6226 -3.5148 -2.0617
  240GLY      C 3722   5.424   0.109   5.682 -0.3693  0.3044  0.0117
  240GLY      O 3723   5.419   0.061   5.795  0.6192 -0.7677 -0.3822
  241LEU      N 3724   5.522   0.192   5.644  0.2057 -0.5221 -0.3290
  241LEU     HN 3725   5.541   0.215   5.549  3.4475 -0.0183  0.2949
  241LEU     CA 3726   5.617   0.246   5.738 -0.2064 -0.1449 -0.1281
  241LEU     HA 3727   5.673   0.169   5.787  0.0192  0.7446  1.0513
  241LEU     CB 3728   5.722   0.333   5.667 -0.0755 -0.4305 -0.2854
  241LEU    HB1 3729   5.802   0.367   5.737 -1.8795  3.0540  0.3179
  241LEU    HB2 3730   5.672   0.424   5.627  2.4060  2.3866  2.4479
  241LEU     CG 3731   5.808   0.260   5.562 -0.1260 -0.5479 -0.2450
  241LEU     HG 3732   5.744   0.209   5.487 -1.4800 -0.3088  0.7091
  241LEU    CD1 3733   5.902   0.349   5.479 -0.1701 -0.0180  0.2589
  241LEU   HD11 3734   5.852   0.427   5.418 -0.5423  0.6678  1.4133
  241LEU   HD12 3735   5.967   0.279   5.422 -1.7407 -2.9129  1.7792
  241LEU   HD13 3736   5.978   0.395   5.545  1.2155  0.8698 -1.8308
  241LEU    CD2 3737   5.900   0.148   5.615  0.0459 -0.4251 -0.2819
  241LEU   HD21 3738   5.976   0.195   5.681 -0.8822 -0.5253  0.8863
  241LEU   HD22 3739   5.965   0.096   5.541  1.8861 -0.6645  1.4398
  241LEU   HD23 3740   5.843   0.073   5.674  1.0759 -0.7268  0.3406
  241LEU      C 3741   5.556   0.336   5.840 -0.2842  0.0401 -0.3361
  241LEU      O 3742   5.603   0.333   5.954 -0.4174 -0.3005 -0.2891
  242PHE      N 3743   5.445   0.405   5.807 -0.2900  0.1709 -0.0503
  242PHE     HN 3744   5.420   0.414   5.711  1.5979  0.2885 -0.5762
  242PHE     CA 3745   5.357   0.475   5.895  0.1837  0.4077  0.2366
  242PHE     HA 3746   5.411   0.550   5.952 -1.0128  0.4323  1.3656
  242PHE     CB 3747   5.272   0.566   5.805 -0.1591  0.6079  0.7619
  242PHE    HB1 3748   5.201   0.517   5.736 -0.3071  3.4715 -1.2866
  242PHE    HB2 3749   5.344   0.623   5.742  1.5965 -2.3205 -0.0716
  242PHE     CG 3750   5.184   0.655   5.887 -0.3623  0.5905  0.5616
  242PHE    CD1 3751   5.074   0.602   5.949 -0.3080 -0.4874 -0.2264
  242PHE    HD1 3752   5.045   0.499   5.932  0.0399 -0.3576 -1.6465
  242PHE    CE1 3753   5.001   0.679   6.037  0.1093 -0.3004 -0.0411
  242PHE    HE1 3754   4.919   0.639   6.095  0.2303  1.3750  1.3660
  242PHE     CZ 3755   5.031   0.812   6.056 -0.5113 -0.0742 -0.6040
  242PHE     HZ 3756   4.982   0.870   6.132 -0.5875  1.1872 -1.5737
  242PHE    CD2 3757   5.215   0.788   5.904  0.0264  0.6006 -0.1800
  242PHE    HD2 3758   5.299   0.833   5.852  0.8556 -1.1662 -0.4650
  242PHE    CE2 3759   5.139   0.865   5.988 -0.0695  0.0816  0.2106
  242PHE    HE2 3760   5.180   0.962   6.010 -0.2743  0.1945  0.0940
  242PHE      C 3761   5.297   0.387   5.999 -0.2883 -0.1678 -0.5148
  242PHE      O 3762   5.300   0.421   6.117  0.1200 -0.0361 -0.5595
  243ALA      N 3763   5.243   0.268   5.966 -0.7914 -0.0282 -0.1929
  243ALA     HN 3764   5.227   0.252   5.869  2.3381 -2.4965 -0.4533
  243ALA     CA 3765   5.190   0.171   6.057 -0.2416 -0.1111  0.0433
  243ALA     HA 3766   5.128   0.226   6.126 -0.4976 -1.1990  0.7162
  243ALA     CB 3767   5.101   0.072   5.980 -0.6837  0.0531  0.3425
  243ALA    HB1 3768   5.016   0.133   5.942  0.5916  2.7698  1.6227
  243ALA    HB2 3769   5.074  -0.011   6.049  1.8639  0.4604  1.9455
  243ALA    HB3 3770   5.157   0.030   5.894 -2.2401 -1.9169  0.2113
  243ALA      C 3771   5.302   0.119   6.141 -0.0055 -0.1923 -0.3170
  243ALA      O 3772   5.285   0.114   6.263  0.6817 -0.3849 -0.2264
  244LEU      N 3773   5.415   0.078   6.081  0.3070  0.5100 -0.2123
  244LEU     HN 3774   5.409   0.081   5.981 -1.4170  1.3785 -0.1277
  244LEU     CA 3775   5.529   0.028   6.151  0.4253  0.5159 -0.4008
  244LEU     HA 3776   5.507  -0.064   6.203 -0.7586  0.0796 -1.5965
  244LEU     CB 3777   5.640   0.001   6.048  0.0698  0.4617 -0.7723
  244LEU    HB1 3778   5.664   0.099   6.001 -2.2538  2.4366  1.8343
  244LEU    HB2 3779   5.606  -0.068   5.967  1.8060  1.0583 -2.0560
  244LEU     CG 3780   5.773  -0.053   6.101 -0.4213 -0.1196 -0.1040
  244LEU     HG 3781   5.812   0.001   6.190  1.0016 -1.3473  0.0754
  244LEU    CD1 3782   5.766  -0.201   6.141  0.4653 -0.1680 -0.0861
  244LEU   HD11 3783   5.696  -0.209   6.227 -1.3789 -0.4981 -1.5476
  244LEU   HD12 3784   5.868  -0.223   6.177  0.0309 -0.6318  0.9147
  244LEU   HD13 3785   5.735  -0.266   6.057 -3.1456  2.1354 -0.7865
  244LEU    CD2 3786   5.876  -0.025   5.990 -0.0654  0.5049  0.3785
  244LEU   HD21 3787   5.895   0.084   5.974 -0.4971  0.9493  2.5530
  244LEU   HD22 3788   5.846  -0.084   5.901 -0.3860  0.6626  0.3831
  244LEU   HD23 3789   5.973  -0.068   6.024 -1.2745 -1.7851  1.1103
  244LEU      C 3790   5.583   0.113   6.260 -0.4204  0.0567  0.3892
  244LEU      O 3791   5.617   0.068   6.369  0.5835  0.6737  0.3407
  245CYS      N 3792   5.604   0.240   6.223  0.0170 -0.0765  0.1786
  245CYS     HN 3793   5.581   0.257   6.127  2.7200  0.3082 -0.4814
  245CYS     CA 3794   5.652   0.345   6.308  0.1605  0.0005  0.0033
  245CYS     HA 3795   5.741   0.310   6.357  0.6657  0.4575 -0.5722
  245CYS     CB 3796   5.690   0.474   6.233  0.1402  0.2262  0.3778
  245CYS    HB1 3797   5.702   0.555   6.308  1.9331 -0.2487  0.6718
  245CYS    HB2 3798   5.608   0.488   6.159  0.0210  0.2817  0.5219
  245CYS     SG 3799   5.847   0.458   6.141  0.0144 -0.2947  0.2483
  245CYS    HG1 3800   5.908   0.512   6.246  1.3115  1.8610 -1.5306
  245CYS      C 3801   5.565   0.381   6.424 -0.0274  0.4158 -0.2613
  245CYS      O 3802   5.607   0.390   6.539 -0.5217 -0.1938 -0.0302
  246TRP      N 3803   5.435   0.404   6.399 -0.0918  0.1974 -0.1249
  246TRP     HN 3804   5.403   0.398   6.305 -0.2746 -0.7285 -0.0139
  246TRP     CA 3805   5.346   0.461   6.495 -0.3770 -0.1529 -0.1789
  246TRP     HA 3806   5.404   0.525   6.560 -0.0348  1.2012 -1.7505
  246TRP     CB 3807   5.244   0.547   6.418 -0.3381 -0.0617 -0.1286
  246TRP    HB1 3808   5.147   0.555   6.471 -0.1270 -0.7717  0.3817
  246TRP    HB2 3809   5.207   0.499   6.325 -3.4304 -2.3049  2.0503
  246TRP     CG 3810   5.301   0.682   6.389 -0.1417 -0.0427  0.3333
  246TRP    CD1 3811   5.351   0.707   6.265 -0.3502  0.3022  0.3170
  246TRP    HD1 3812   5.355   0.654   6.171  1.7485  0.9668 -0.0372
  246TRP    NE1 3813   5.405   0.833   6.270  0.3601  0.0307 -0.3427
  246TRP    HE1 3814   5.461   0.882   6.206 -1.7591  1.4168 -1.2453
  246TRP    CE2 3815   5.398   0.885   6.396 -0.1515  0.1240 -0.4113
  246TRP    CD2 3816   5.333   0.792   6.475  0.2107  0.1670 -0.0628
  246TRP    CE3 3817   5.304   0.820   6.605 -0.0624  0.1810 -0.1278
  246TRP    HE3 3818   5.266   0.749   6.676  1.1200 -1.0707 -0.6989
  246TRP    CZ3 3819   5.349   0.941   6.652  0.5430 -0.0953  0.0084
  246TRP    HZ3 3820   5.346   0.967   6.757 -0.7194 -0.7374  0.1466
  246TRP    CZ2 3821   5.432   1.008   6.443 -0.4246  0.1851 -0.3714
  246TRP    HZ2 3822   5.476   1.076   6.372  1.2038 -2.1375 -1.7025
  246TRP    CH2 3823   5.416   1.035   6.577  0.1181 -0.0090 -0.2652
  246TRP    HH2 3824   5.454   1.120   6.632 -0.8598  0.1328  0.2048
  246TRP      C 3825   5.277   0.373   6.594  0.4079 -0.3722  0.1769
  246TRP      O 3826   5.245   0.418   6.704 -0.3446 -0.4592 -0.0064
  247LEU      N 3827   5.258   0.246   6.553 -0.1827 -0.1960 -0.1004
  247LEU     HN 3828   5.284   0.227   6.459 -1.0370  1.4915 -0.7165
  247LEU     CA 3829   5.195   0.152   6.640 -0.5030  0.4814  0.4055
  247LEU     HA 3830   5.101   0.197   6.670 -0.3846  0.7835  0.3337
  247LEU     CB 3831   5.152   0.033   6.553 -0.3951  0.9042 -0.2366
  247LEU    HB1 3832   5.131  -0.059   6.612  3.2888  0.8377  1.2501
  247LEU    HB2 3833   5.229   0.004   6.478  1.6319  0.3305  1.9264
  247LEU     CG 3834   5.026   0.058   6.469 -0.5766 -0.3377 -0.3587
  247LEU     HG 3835   5.044   0.149   6.407  1.0613 -1.9500 -2.3850
  247LEU    CD1 3836   4.995  -0.061   6.377 -0.5328  0.4058 -1.3567
  247LEU   HD11 3837   4.988  -0.157   6.433 -0.2653 -0.8587 -3.3810
  247LEU   HD12 3838   5.090  -0.064   6.318 -0.6855  1.7708 -1.6961
  247LEU   HD13 3839   4.914  -0.047   6.303 -0.2224 -0.8618 -1.9646
  247LEU    CD2 3840   4.903   0.085   6.558 -0.1940  0.3760 -0.0326
  247LEU   HD21 3841   4.834   0.118   6.478  1.3264 -0.7117 -1.8850
  247LEU   HD22 3842   4.921   0.164   6.633  2.9448 -1.3583  1.2462
  247LEU   HD23 3843   4.865  -0.003   6.614 -0.9501  0.0074 -1.0992
  247LEU      C 3844   5.265   0.117   6.767 -0.1736  0.1036  0.1223
  247LEU      O 3845   5.191   0.115   6.865 -0.2043 -0.2063  0.0920
  248PRO      N 3846   5.391   0.090   6.780 -0.1092  0.4221  0.1690
  248PRO     CD 3847   5.488   0.072   6.673 -0.0810  0.1326  0.2411
  248PRO    HD1 3848   5.546   0.164   6.648 -0.0618 -0.6212 -3.0095
  248PRO    HD2 3849   5.440   0.043   6.576  0.1229 -0.3396  0.2795
  248PRO     CA 3850   5.455   0.052   6.903  0.0018  0.0666  0.0028
  248PRO     HA 3851   5.421  -0.046   6.931  3.5777 -1.2591  0.1600
  248PRO     CB 3852   5.603   0.032   6.871  0.0183 -0.3120  0.3157
  248PRO    HB1 3853   5.640  -0.043   6.945 -1.9677 -1.0599  0.6281
  248PRO    HB2 3854   5.660   0.125   6.855  1.5122 -1.1209  0.7518
  248PRO     CG 3855   5.586  -0.030   6.731  0.2062  0.2816  0.0256
  248PRO    HG1 3856   5.680  -0.038   6.674  0.0796  0.0850 -0.1594
  248PRO    HG2 3857   5.522  -0.121   6.738  1.3578 -0.4482  1.7335
  248PRO      C 3858   5.426   0.140   7.020 -1.3465 -0.0009 -0.2642
  248PRO      O 3859   5.395   0.094   7.129 -0.2250 -0.2676 -0.0494
  249LEU      N 3860   5.431   0.273   7.003 -0.3245 -0.0660 -0.5677
  249LEU     HN 3861   5.485   0.309   6.927  2.3414  1.7083  1.9392
  249LEU     CA 3862   5.387   0.366   7.102 -0.3692 -0.0764 -0.5767
  249LEU     HA 3863   5.449   0.356   7.190 -0.5233  1.9955 -0.1632
  249LEU     CB 3864   5.415   0.508   7.050  0.0864  0.0398 -0.0314
  249LEU    HB1 3865   5.349   0.531   6.963 -1.8619 -0.0119  1.3673
  249LEU    HB2 3866   5.517   0.528   7.011 -0.2081 -0.6470 -1.2141
  249LEU     CG 3867   5.388   0.622   7.150  0.0556 -0.0092  0.0166
  249LEU     HG 3868   5.282   0.609   7.180 -0.3355  2.0708 -0.2794
  249LEU    CD1 3869   5.484   0.609   7.269 -0.0951  0.4271  0.1857
  249LEU   HD11 3870   5.587   0.599   7.229 -0.9964 -1.8260 -1.7374
  249LEU   HD12 3871   5.469   0.508   7.314 -1.4768  0.0257 -1.1210
  249LEU   HD13 3872   5.483   0.699   7.335 -0.2116 -1.9101  3.6333
  249LEU    CD2 3873   5.403   0.764   7.092  0.6182 -0.2180 -0.3616
  249LEU   HD21 3874   5.504   0.797   7.060  0.4169  0.9775  0.1722
  249LEU   HD22 3875   5.367   0.842   7.163  0.4070 -1.1191  0.5475
  249LEU   HD23 3876   5.334   0.772   7.005  0.9274  3.1233 -0.4356
  249LEU      C 3877   5.247   0.347   7.150 -0.1533  0.0734  0.1309
  249LEU      O 3878   5.217   0.344   7.269 -0.0902 -0.7959  0.1265
  250HSD      N 3879   5.157   0.333   7.050 -0.1576 -0.2934  0.1875
  250HSD     HN 3880   5.185   0.322   6.955  1.9898 -1.9079  0.9118
  250HSD     CA 3881   5.022   0.308   7.088 -0.1920  0.3088  0.4731
  250HSD     HA 3882   4.995   0.378   7.166  0.2367 -1.4671  2.3091
  250HSD     CB 3883   4.938   0.319   6.960  0.3046 -0.1093  0.1068
  250HSD    HB1 3884   4.830   0.292   6.963  0.2475 -0.0178 -0.7441
  250HSD    HB2 3885   4.983   0.257   6.880 -2.1065 -0.6560 -0.9016
  250HSD    ND1 3886   5.026   0.521   6.829 -0.0560 -0.5273 -0.2469
  250HSD    HD1 3887   5.100   0.472   6.783 -0.4697 -1.4546  0.0507
  250HSD     CG 3888   4.932   0.461   6.911 -0.4790 -0.3867 -0.6297
  250HSD    CE1 3889   4.995   0.653   6.820 -0.0633 -0.4988  0.1705
  250HSD    HE1 3890   5.063   0.722   6.771  1.5091 -0.5697  2.1215
  250HSD    NE2 3891   4.889   0.683   6.893 -0.2712 -0.0929 -0.2944
  250HSD    CD2 3892   4.850   0.563   6.950  0.3522 -0.0411  0.2487
  250HSD    HD2 3893   4.763   0.554   7.013  0.0278 -0.9079 -0.2965
  250HSD      C 3894   4.996   0.176   7.152 -0.4202 -0.0915 -0.4209
  250HSD      O 3895   4.915   0.161   7.244  0.6155 -0.1957  0.5028
  251ILE      N 3896   5.065   0.071   7.105 -0.4150 -0.1966 -0.1853
  251ILE     HN 3897   5.128   0.090   7.029  1.0780 -0.8937  0.8349
  251ILE     CA 3898   5.064  -0.059   7.162 -0.2725 -0.0373  0.1831
  251ILE     HA 3899   4.962  -0.092   7.177 -1.2407  1.8166 -1.8181
  251ILE     CB 3900   5.131  -0.160   7.074  0.2445  0.1154  0.3983
  251ILE     HB 3901   5.237  -0.135   7.052  0.3812  1.8064  2.6698
  251ILE    CG2 3902   5.140  -0.295   7.146  0.7393 -0.1493 -0.1495
  251ILE   HG21 3903   5.203  -0.271   7.234 -0.4434  0.3295  0.5806
  251ILE   HG22 3904   5.198  -0.367   7.085  0.0550 -0.4228 -0.4933
  251ILE   HG23 3905   5.049  -0.346   7.185  1.2526 -0.8538  0.1526
  251ILE    CG1 3906   5.059  -0.176   6.939  0.2691  0.4573  0.3431
  251ILE   HG11 3907   5.089  -0.274   6.896 -0.2097  0.3422  0.2682
  251ILE   HG12 3908   5.094  -0.105   6.861  0.9383 -0.3623 -0.1250
  251ILE     CD 3909   4.907  -0.178   6.952  0.2023  0.1940 -0.3941
  251ILE    HD1 3910   4.864  -0.082   6.989  3.9877  1.2843  1.6894
  251ILE    HD2 3911   4.881  -0.261   7.021  1.6319  1.0586  1.2705
  251ILE    HD3 3912   4.866  -0.201   6.851  2.2466  0.3066 -1.3043
  251ILE      C 3913   5.112  -0.065   7.303 -0.5399 -0.5288  0.2569
  251ILE      O 3914   5.054  -0.126   7.393  0.0157 -0.5975  0.5716
  252ILE      N 3915   5.226  -0.003   7.338 -0.3686 -0.5918 -0.1793
  252ILE     HN 3916   5.282   0.031   7.263 -2.0915  1.0453 -0.7975
  252ILE     CA 3917   5.284   0.007   7.469  0.2297  0.5204 -0.5179
  252ILE     HA 3918   5.304  -0.094   7.500  1.8117  1.1618  0.6522
  252ILE     CB 3919   5.420   0.071   7.474  0.3951  0.1376 -0.1069
  252ILE     HB 3920   5.414   0.164   7.415  1.5945 -0.4667 -1.2192
  252ILE    CG2 3921   5.467   0.115   7.614 -0.1201 -0.1605  0.1659
  252ILE   HG21 3922   5.573   0.148   7.610 -0.7259  1.9328 -0.0020
  252ILE   HG22 3923   5.465   0.035   7.691  0.8274 -0.6661 -0.3017
  252ILE   HG23 3924   5.414   0.202   7.659  1.4013  0.9058 -0.0272
  252ILE    CG1 3925   5.529  -0.017   7.412  0.3532  0.1528 -0.2032
  252ILE   HG11 3926   5.478  -0.079   7.335 -2.8266  1.9607  0.2878
  252ILE   HG12 3927   5.584  -0.077   7.488  0.9070 -3.0585 -2.9014
  252ILE     CD 3928   5.642   0.064   7.348  0.7865 -0.4387 -0.1979
  252ILE    HD1 3929   5.596   0.132   7.273  2.2221 -0.8539 -1.5052
  252ILE    HD2 3930   5.722   0.008   7.296 -0.8872  1.4141 -5.4647
  252ILE    HD3 3931   5.680   0.131   7.427  1.6610 -1.8049  0.5687
  252ILE      C 3932   5.189   0.069   7.566 -0.1067 -0.2404 -0.3539
  252ILE      O 3933   5.164   0.012   7.672 -0.5129  0.0826 -0.2742
  253ASN      N 3934   5.122   0.179   7.527  0.0557 -0.0379 -0.0661
  253ASN     HN 3935   5.145   0.222   7.441  0.7957  1.5306  0.8731
  253ASN     CA 3936   5.020   0.250   7.598 -0.2135 -0.2913 -0.1988
  253ASN     HA 3937   5.062   0.277   7.693 -2.2646 -0.8175  0.9215
  253ASN     CB 3938   4.983   0.374   7.515 -0.2804 -0.0708  0.1583
  253ASN    HB1 3939   4.892   0.427   7.549 -0.3605 -1.0462  1.5404
  253ASN    HB2 3940   4.961   0.346   7.410  0.9740 -0.0960 -0.1142
  253ASN     CG 3941   5.088   0.483   7.528  0.4153 -0.6626 -0.4034
  253ASN    OD1 3942   5.157   0.489   7.629 -0.3642  0.2211  0.0884
  253ASN    ND2 3943   5.098   0.570   7.423  0.0633 -0.6744 -0.4470
  253ASN   HD21 3944   5.165   0.644   7.428 -1.2264  0.4577  1.4859
  253ASN   HD22 3945   5.029   0.555   7.353 -0.3199  2.3593 -0.8452
  253ASN      C 3946   4.897   0.171   7.631 -0.0669 -0.4765 -0.0890
  253ASN      O 3947   4.862   0.147   7.746 -0.4066 -0.0893 -0.1105
  254CYS      N 3948   4.844   0.104   7.527  0.3686 -0.3990 -0.3653
  254CYS     HN 3949   4.866   0.120   7.431  0.2665 -0.9892 -0.4913
  254CYS     CA 3950   4.747   0.001   7.545  0.3561 -0.3540 -0.1663
  254CYS     HA 3951   4.663   0.052   7.589 -0.1503  0.9327 -2.4487
  254CYS     CB 3952   4.704  -0.042   7.403 -0.1066 -0.0564 -0.1180
  254CYS    HB1 3953   4.642  -0.134   7.412 -0.0809 -0.1136 -0.5340
  254CYS    HB2 3954   4.803  -0.064   7.357  0.5859  3.1437 -0.3977
  254CYS     SG 3955   4.614   0.090   7.317 -0.1288  0.3386  0.5045
  254CYS    HG1 3956   4.714   0.144   7.249 -0.6870  2.0414  0.9841
  254CYS      C 3957   4.780  -0.115   7.632 -0.3648 -0.3993  0.0497
  254CYS      O 3958   4.697  -0.151   7.716  0.1969 -1.1819  0.2818
  255PHE      N 3959   4.902  -0.170   7.620  0.0106  0.4317  0.0163
  255PHE     HN 3960   4.967  -0.142   7.550 -0.8675  2.6458 -0.0107
  255PHE     CA 3961   4.959  -0.275   7.699  0.2128  0.4627 -0.0864
  255PHE     HA 3962   4.899  -0.364   7.684  0.2187  0.5980 -0.9886
  255PHE     CB 3963   5.103  -0.320   7.669 -0.3007 -0.9532 -0.4867
  255PHE    HB1 3964   5.187  -0.290   7.735 -0.2922 -1.5554 -0.2194
  255PHE    HB2 3965   5.132  -0.292   7.566 -0.9893  0.5398 -0.2993
  255PHE     CG 3966   5.112  -0.468   7.687  0.8974 -0.8998 -0.5601
  255PHE    CD1 3967   5.154  -0.527   7.804  0.2453 -0.0896  0.1029
  255PHE    HD1 3968   5.186  -0.470   7.890 -0.7509 -0.8305  0.9933
  255PHE    CE1 3969   5.155  -0.664   7.811 -0.3364 -0.0950  0.1450
  255PHE    HE1 3970   5.196  -0.707   7.902  1.5270  1.2079 -0.0173
  255PHE     CZ 3971   5.118  -0.746   7.707  0.4303 -0.0443 -0.1764
  255PHE     HZ 3972   5.124  -0.854   7.715  2.2018  0.0489  0.2428
  255PHE    CD2 3973   5.073  -0.547   7.581 -0.5368  0.4674 -1.0970
  255PHE    HD2 3974   5.035  -0.496   7.494 -3.7448  2.5988  1.3123
  255PHE    CE2 3975   5.076  -0.684   7.593  0.9067  0.5590 -0.0277
  255PHE    HE2 3976   5.034  -0.743   7.513  2.8763 -0.7353 -0.1496
  255PHE      C 3977   4.959  -0.239   7.843  0.7867 -0.7153  0.2177
  255PHE      O 3978   4.910  -0.308   7.932 -0.0685 -0.2914  0.0839
  256THR      N 3979   5.003  -0.116   7.878 -0.1153 -0.3618  0.1378
  256THR     HN 3980   5.054  -0.066   7.808  1.7353 -1.3351  0.7224
  256THR     CA 3981   4.977  -0.057   8.005 -0.3667  0.3625 -0.2478
  256THR     HA 3982   5.018  -0.123   8.080 -0.3870  1.3903  0.7135
  256THR     CB 3983   5.048   0.075   8.014 -0.1615  0.2551 -0.3072
  256THR     HB 3984   5.024   0.131   7.921 -0.8950 -1.7708 -1.4072
  256THR    OG1 3985   5.188   0.058   8.033 -0.4004 -0.8261  0.5592
  256THR    HG1 3986   5.231   0.043   7.948  0.0375 -0.3063  0.6839
  256THR    CG2 3987   5.008   0.166   8.131 -0.4744  0.2990 -0.4477
  256THR   HG21 3988   4.903   0.196   8.110 -0.9615 -0.3856  0.8939
  256THR   HG22 3989   5.076   0.255   8.129 -0.8311  0.5691 -1.1142
  256THR   HG23 3990   5.003   0.116   8.229 -1.8153 -0.1970 -0.7558
  256THR      C 3991   4.834  -0.044   8.046 -0.0936  0.7243  0.6282
  256THR      O 3992   4.798  -0.097   8.150  0.6129  0.2748  0.6475
  257PHE      N 3993   4.743   0.014   7.965 -0.1216  0.0712  0.1822
  257PHE     HN 3994   4.781   0.042   7.877  0.2199 -0.2345  0.2303
  257PHE     CA 3995   4.609   0.043   8.007 -0.1902 -0.4955  0.3613
  257PHE     HA 3996   4.621   0.099   8.099  1.2461 -0.0702 -0.0548
  257PHE     CB 3997   4.549   0.132   7.897  0.4893 -0.0206  0.3713
  257PHE    HB1 3998   4.563   0.084   7.798 -1.1337 -1.8989  0.9944
  257PHE    HB2 3999   4.604   0.228   7.904  1.1625 -0.2459 -1.3856
  257PHE     CG 4000   4.403   0.158   7.910  0.4482 -0.1788  0.2283
  257PHE    CD1 4001   4.370   0.260   7.997  0.2863 -0.4718  0.5114
  257PHE    HD1 4002   4.444   0.311   8.057 -1.3255  3.1170 -0.3392
  257PHE    CE1 4003   4.238   0.292   8.013  0.1584 -1.1595  0.8669
  257PHE    HE1 4004   4.213   0.383   8.065 -2.7908  0.1805 -2.4904
  257PHE     CZ 4005   4.139   0.229   7.941 -0.1771  0.0667  0.2314
  257PHE     HZ 4006   4.038   0.267   7.946  0.1882  1.1655 -0.2498
  257PHE    CD2 4007   4.308   0.087   7.842  0.2682 -0.2226  0.5237
  257PHE    HD2 4008   4.337  -0.002   7.788 -0.2367  0.3560 -0.7560
  257PHE    CE2 4009   4.177   0.123   7.863  0.3580  0.6134 -0.2650
  257PHE    HE2 4010   4.103   0.070   7.805 -1.2486  0.5417  1.7000
  257PHE      C 4011   4.524  -0.072   8.050  0.1980 -0.6900  0.6212
  257PHE      O 4012   4.448  -0.076   8.147 -0.3237  0.1211  0.2573
  258PHE      N 4013   4.537  -0.184   7.977  0.4799 -0.4349  0.2743
  258PHE     HN 4014   4.610  -0.196   7.910 -0.1919 -3.3429 -0.0785
  258PHE     CA 4015   4.447  -0.294   7.993 -0.0035 -0.0814 -0.0134
  258PHE     HA 4016   4.354  -0.263   8.039 -0.0278  0.6111 -0.5083
  258PHE     CB 4017   4.428  -0.359   7.855  0.1539  0.0441 -0.0957
  258PHE    HB1 4018   4.385  -0.462   7.854  1.2170 -0.4139 -1.4632
  258PHE    HB2 4019   4.522  -0.377   7.799  0.3973  1.3904 -0.1499
  258PHE     CG 4020   4.336  -0.284   7.765  0.0909  0.8335  0.6160
  258PHE    CD1 4021   4.203  -0.282   7.799 -0.0974 -0.4062  0.0186
  258PHE    HD1 4022   4.174  -0.324   7.894  2.4132  0.1780  1.1317
  258PHE    CE1 4023   4.117  -0.222   7.709  0.1532  0.4919  0.3710
  258PHE    HE1 4024   4.013  -0.231   7.734 -0.4320 -1.3491 -2.2888
  258PHE     CZ 4025   4.166  -0.163   7.595 -0.4088 -0.8420 -0.5761
  258PHE     HZ 4026   4.100  -0.118   7.522  0.6911 -0.8067 -1.5632
  258PHE    CD2 4027   4.384  -0.226   7.650 -0.1069  0.1882  0.2003
  258PHE    HD2 4028   4.488  -0.237   7.623  0.0340  2.1089 -0.2149
  258PHE    CE2 4029   4.298  -0.169   7.559 -0.0901  0.4212  0.3301
  258PHE    HE2 4030   4.336  -0.122   7.470 -0.6879  0.3463  0.0371
  258PHE      C 4031   4.498  -0.391   8.093 -0.0699 -0.2415 -0.1341
  258PHE      O 4032   4.435  -0.488   8.135 -0.4452  0.0963  0.0960
  259CYS      N 4033   4.621  -0.369   8.143  0.0069 -0.5232 -0.1955
  259CYS     HN 4034   4.676  -0.289   8.122 -0.0254 -0.6754 -0.8747
  259CYS     CA 4035   4.694  -0.452   8.234 -0.1754 -0.3046  0.1566
  259CYS     HA 4036   4.652  -0.551   8.231  2.0917 -1.3487  0.7371
  259CYS     CB 4037   4.839  -0.455   8.183 -0.1983 -0.2397  0.0873
  259CYS    HB1 4038   4.876  -0.350   8.173  1.8227 -0.6989  1.9417
  259CYS    HB2 4039   4.844  -0.503   8.083  1.4985 -1.2898  0.6286
  259CYS     SG 4040   4.955  -0.550   8.285  0.1152  0.0963  0.0496
  259CYS      C 4041   4.702  -0.393   8.370 -0.6945  0.7584 -0.2621
  259CYS      O 4042   4.768  -0.292   8.392  0.6794 -0.1320 -0.1629
  260PRO      N 4043   4.654  -0.455   8.474  0.8821 -0.5513 -0.2777
  260PRO     CD 4044   4.544  -0.549   8.458 -0.0283  0.4450 -0.0254
  260PRO    HD1 4045   4.579  -0.655   8.450  1.5723  0.9489 -0.1343
  260PRO    HD2 4046   4.484  -0.535   8.366 -2.2392 -1.5715  0.9887
  260PRO     CA 4047   4.658  -0.400   8.606 -0.2562 -0.2888 -0.3387
  260PRO     HA 4048   4.641  -0.293   8.610  2.0763  0.1134  1.9984
  260PRO     CB 4049   4.557  -0.477   8.690 -0.0817  0.5197  0.6307
  260PRO    HB1 4050   4.521  -0.411   8.772 -0.8485  0.9566 -0.0406
  260PRO    HB2 4051   4.605  -0.565   8.737  1.1572  0.8829  0.0617
  260PRO     CG 4052   4.460  -0.533   8.585  0.5886 -0.4157  0.5040
  260PRO    HG1 4053   4.396  -0.614   8.626 -4.1027  1.7232 -1.7768
  260PRO    HG2 4054   4.383  -0.457   8.561 -0.4218 -1.4266  0.4105
  260PRO      C 4055   4.792  -0.413   8.670 -0.6109 -0.0176  0.4766
  260PRO      O 4056   4.841  -0.319   8.732  0.1542  0.0692 -0.2433
  261ASP      N 4057   4.854  -0.531   8.653 -0.2171  0.3005 -0.3819
  261ASP     HN 4058   4.806  -0.598   8.597 -0.1967  1.5973 -2.0107
  261ASP     CA 4059   4.970  -0.581   8.721 -0.3636 -0.0657 -0.3981
  261ASP     HA 4060   4.969  -0.552   8.825  2.7286 -1.8372  0.2559
  261ASP     CB 4061   4.956  -0.734   8.734  0.3469 -0.0923  0.0890
  261ASP    HB1 4062   5.045  -0.766   8.793  1.3485  2.9652  0.4353
  261ASP    HB2 4063   4.948  -0.781   8.633  3.1634  1.0682 -0.7923
  261ASP     CG 4064   4.829  -0.778   8.805 -0.3606  0.3765 -0.8709
  261ASP    OD1 4065   4.789  -0.895   8.781 -0.5986  0.1763  0.4320
  261ASP    OD2 4066   4.777  -0.708   8.896  0.2906  0.0362 -0.2292
  261ASP      C 4067   5.095  -0.540   8.651 -0.0459  1.2704  0.9182
  261ASP      O 4068   5.205  -0.586   8.683  0.0459  0.7595 -0.1026
  262CYS      N 4069   5.080  -0.451   8.553  0.0642 -0.1471 -0.4261
  262CYS     HN 4070   4.988  -0.415   8.535  0.3513  1.5975  1.2649
  262CYS     CA 4071   5.192  -0.391   8.487  0.1349 -0.0168 -0.1904
  262CYS     HA 4072   5.271  -0.463   8.473 -0.0812  0.0074 -1.8183
  262CYS     CB 4073   5.149  -0.344   8.346 -0.0895 -0.2882 -0.2133
  262CYS    HB1 4074   5.223  -0.274   8.304  1.1317 -1.4792 -0.1113
  262CYS    HB2 4075   5.057  -0.282   8.357 -0.6035 -1.1758  0.7303
  262CYS     SG 4076   5.134  -0.477   8.223  0.1045 -0.1985 -0.3330
  262CYS      C 4077   5.251  -0.284   8.571  0.3814 -0.3692  0.0871
  262CYS      O 4078   5.187  -0.186   8.610  0.3060 -0.2915 -0.2275
  263SER      N 4079   5.380  -0.309   8.599  0.3456  0.0092  0.6070
  263SER     HN 4080   5.416  -0.401   8.591  1.5429  0.5109 -0.1042
  263SER     CA 4081   5.472  -0.210   8.646  0.0651  0.3513  0.4436
  263SER     HA 4082   5.431  -0.176   8.739 -1.1892  1.1918 -0.3876
  263SER     CB 4083   5.611  -0.270   8.676  0.0859  0.2895  0.2272
  263SER    HB1 4084   5.671  -0.179   8.698 -0.8540  2.3919 -4.6582
  263SER    HB2 4085   5.646  -0.322   8.584  1.2414  2.0416 -0.3730
  263SER     OG 4086   5.608  -0.362   8.784  0.4967 -0.3588 -0.3051
  263SER    HG1 4087   5.692  -0.409   8.776  0.6854 -0.4265  1.4974
  263SER      C 4088   5.484  -0.095   8.551  0.4256 -0.3634 -0.3890
  263SER      O 4089   5.449  -0.114   8.434  0.0093 -0.1278 -0.3041
  264HSD      N 4090   5.519   0.023   8.605 -0.2254 -0.2423 -0.2199
  264HSD     HN 4091   5.548   0.028   8.700  1.9300  3.3648 -0.8814
  264HSD     CA 4092   5.557   0.130   8.519  0.0850 -0.1185  0.0702
  264HSD     HA 4093   5.473   0.148   8.454  0.1795  1.2704  0.3003
  264HSD     CB 4094   5.583   0.264   8.590 -0.2264 -0.0713  0.0944
  264HSD    HB1 4095   5.623   0.339   8.518 -1.3842 -0.2159 -0.7335
  264HSD    HB2 4096   5.654   0.238   8.671 -0.4625  0.8127  0.5957
  264HSD    ND1 4097   5.351   0.364   8.584  0.0034 -0.2355 -0.6704
  264HSD    HD1 4098   5.322   0.346   8.490  0.1707  1.3528 -1.0625
  264HSD     CG 4099   5.465   0.330   8.654 -0.4723 -0.4309  0.0097
  264HSD    CE1 4100   5.269   0.436   8.665  0.2558 -0.4688 -0.2077
  264HSD    HE1 4101   5.174   0.472   8.626  0.5212  0.6976  0.2062
  264HSD    NE2 4102   5.324   0.458   8.783 -0.2262  0.0044 -0.0672
  264HSD    CD2 4103   5.442   0.387   8.775  0.0395  0.4675 -0.3146
  264HSD    HD2 4104   5.510   0.401   8.859  0.5322  1.0054 -0.7905
  264HSD      C 4105   5.661   0.093   8.418  0.0856 -0.1443  0.0804
  264HSD      O 4106   5.775   0.064   8.455 -0.0257 -0.2173  0.3704
  265ALA      N 4107   5.628   0.095   8.288  0.0064 -0.8376  0.0873
  265ALA     HN 4108   5.534   0.123   8.270  0.1601  0.0184  0.5277
  265ALA     CA 4109   5.713   0.060   8.180  0.1670 -0.0559 -0.0465
  265ALA     HA 4110   5.729  -0.047   8.185 -1.0307 -0.4709 -2.8337
  265ALA     CB 4111   5.633   0.069   8.049 -0.4353 -0.1072  0.3208
  265ALA    HB1 4112   5.528   0.034   8.062 -0.2675 -0.3110  1.2458
  265ALA    HB2 4113   5.688   0.004   7.977 -1.7338 -1.0260  0.1101
  265ALA    HB3 4114   5.624   0.174   8.015 -0.0685 -0.0909  0.2710
  265ALA      C 4115   5.847   0.125   8.171  0.0437  0.1398 -0.5056
  265ALA      O 4116   5.846   0.244   8.202  0.1579  0.1181 -0.4185
  266PRO      N 4117   5.957   0.069   8.130  0.0086 -0.1737 -0.1784
  266PRO     CD 4118   5.974  -0.076   8.132 -0.1157 -0.1826  0.2391
  266PRO    HD1 4119   5.921  -0.128   8.050 -2.3240 -0.0906  1.5277
  266PRO    HD2 4120   5.932  -0.114   8.228 -2.1329 -0.1244 -0.5613
  266PRO     CA 4121   6.077   0.141   8.100 -0.1686 -0.0541 -0.6138
  266PRO     HA 4122   6.117   0.169   8.197 -0.8790  3.0224 -1.1061
  266PRO     CB 4123   6.161   0.030   8.038  0.0884 -0.0996 -0.1906
  266PRO    HB1 4124   6.271   0.047   8.049  0.0121 -0.6101  1.5058
  266PRO    HB2 4125   6.145  -0.000   7.932 -0.0029  0.0071 -0.2072
  266PRO     CG 4126   6.127  -0.090   8.127 -0.1230 -0.0930 -0.2624
  266PRO    HG1 4127   6.172  -0.183   8.087 -1.0033 -0.8573  0.4882
  266PRO    HG2 4128   6.161  -0.078   8.232  0.6166  2.6184 -0.7348
  266PRO      C 4129   6.081   0.264   8.015 -0.3186  0.1201 -0.3703
  266PRO      O 4130   6.013   0.272   7.913 -0.3418 -0.8542 -0.4450
  267LEU      N 4131   6.159   0.366   8.055  0.1977 -0.3584 -0.1483
  267LEU     HN 4132   6.226   0.355   8.129 -0.2313 -1.4760  0.0979
  267LEU     CA 4133   6.172   0.486   7.980  0.4262 -0.2433  0.0746
  267LEU     HA 4134   6.072   0.521   7.962  0.6967  0.3720 -0.2793
  267LEU     CB 4135   6.248   0.595   8.058  0.1562  0.1559 -0.2158
  267LEU    HB1 4136   6.271   0.685   7.997  0.2894  1.4367  1.6580
  267LEU    HB2 4137   6.346   0.560   8.097 -0.5196 -0.7368  0.7095
  267LEU     CG 4138   6.170   0.645   8.181  0.5939  0.3335 -0.0087
  267LEU     HG 4139   6.127   0.563   8.241 -2.6729  1.3632 -0.7219
  267LEU    CD1 4140   6.260   0.726   8.276  0.1963  0.4294  0.2896
  267LEU   HD11 4141   6.210   0.763   8.367  0.3327 -1.4017  1.1548
  267LEU   HD12 4142   6.310   0.808   8.220  0.7107  1.1683  1.7974
  267LEU   HD13 4143   6.344   0.658   8.305  1.0369  1.4729  0.3811
  267LEU    CD2 4144   6.053   0.735   8.136  0.1717 -0.5244 -0.6624
  267LEU   HD21 4145   6.019   0.789   8.227  2.4929  0.3749 -0.2584
  267LEU   HD22 4146   5.964   0.684   8.093 -1.7315  3.0200 -1.3323
  267LEU   HD23 4147   6.079   0.814   8.062 -1.0107  0.4889 -0.0335
  267LEU      C 4148   6.239   0.467   7.848  0.1387 -0.0119 -0.1032
  267LEU      O 4149   6.188   0.530   7.754 -0.0587  0.5771  0.3938
  268TRP      N 4150   6.350   0.395   7.828  0.0116 -0.1732 -0.2333
  268TRP     HN 4151   6.400   0.378   7.912  1.7580 -2.6773 -1.6490
  268TRP     CA 4152   6.424   0.377   7.706  0.1019  0.3408 -0.2606
  268TRP     HA 4153   6.470   0.469   7.676  1.8445 -0.1048  0.9087
  268TRP     CB 4154   6.552   0.297   7.736 -0.2684 -0.0480  0.3145
  268TRP    HB1 4155   6.609   0.343   7.819 -0.4523 -0.2304  0.5463
  268TRP    HB2 4156   6.621   0.321   7.652  1.0390 -2.0523  0.7478
  268TRP     CG 4157   6.536   0.151   7.760 -0.3699 -0.0986 -0.0597
  268TRP    CD1 4158   6.523   0.087   7.880 -0.5429  0.2548  0.1100
  268TRP    HD1 4159   6.540   0.133   7.976  2.4371  0.0202 -0.2113
  268TRP    NE1 4160   6.519  -0.049   7.862  0.2262  0.2108  0.2434
  268TRP    HE1 4161   6.488  -0.113   7.929  0.8110  0.2405  0.5413
  268TRP    CE2 4162   6.527  -0.071   7.727 -0.6385  0.3544  0.1614
  268TRP    CD2 4163   6.548   0.048   7.661 -0.1358  0.0650 -0.2019
  268TRP    CE3 4164   6.559   0.044   7.525  0.0991  0.3656 -0.1926
  268TRP    HE3 4165   6.591   0.129   7.467  1.2626 -1.1905 -1.9801
  268TRP    CZ3 4166   6.533  -0.073   7.458  0.1703 -0.0615  0.5116
  268TRP    HZ3 4167   6.548  -0.070   7.351  0.5444  4.5040  0.5175
  268TRP    CZ2 4168   6.522  -0.190   7.661  0.9396  0.2292  0.2406
  268TRP    HZ2 4169   6.507  -0.277   7.724  1.7022  0.3267  0.5675
  268TRP    CH2 4170   6.517  -0.193   7.524  0.1984 -0.1988  0.2733
  268TRP    HH2 4171   6.511  -0.283   7.466  1.9900 -0.2169  0.0789
  268TRP      C 4172   6.347   0.307   7.599 -0.1437 -0.2576  0.2972
  268TRP      O 4173   6.356   0.345   7.483  0.1008 -0.1079  0.3656
  269LEU      N 4174   6.259   0.213   7.638  0.0496 -0.5472  0.0412
  269LEU     HN 4175   6.269   0.191   7.735  2.3948 -1.8803 -0.4290
  269LEU     CA 4176   6.162   0.154   7.551  0.5495 -0.0646 -0.8577
  269LEU     HA 4177   6.203   0.113   7.460  0.0828  0.7038 -1.4248
  269LEU     CB 4178   6.092   0.038   7.625 -0.0249  0.5636 -0.3967
  269LEU    HB1 4179   6.064   0.087   7.720 -0.0545 -0.6333  0.2267
  269LEU    HB2 4180   6.169  -0.040   7.640  2.3985  2.7807 -0.4774
  269LEU     CG 4181   5.964  -0.016   7.559  0.1652 -0.6490  0.2104
  269LEU     HG 4182   5.911   0.070   7.513 -0.3176 -1.1280 -0.1407
  269LEU    CD1 4183   5.988  -0.118   7.447  0.0079 -0.3195 -0.1263
  269LEU   HD11 4184   6.018  -0.047   7.368  2.0033 -1.2509 -0.2649
  269LEU   HD12 4185   5.890  -0.166   7.425 -0.5598 -0.4309  2.3204
  269LEU   HD13 4186   6.071  -0.192   7.454  1.6654  1.4945  0.0054
  269LEU    CD2 4187   5.870  -0.074   7.666 -0.4417 -0.2213 -0.0871
  269LEU   HD21 4188   5.823   0.011   7.721  1.7890  0.4655  0.8425
  269LEU   HD22 4189   5.934  -0.130   7.737  2.1476 -1.1202 -2.9165
  269LEU   HD23 4190   5.797  -0.143   7.619  0.9902 -0.8929 -1.3738
  269LEU      C 4191   6.067   0.254   7.494 -0.2139 -0.0770  0.3413
  269LEU      O 4192   6.024   0.242   7.379  0.3017  0.1931  0.1154
  270MET      N 4193   6.020   0.351   7.574 -0.3240  0.1857 -0.0365
  270MET     HN 4194   6.040   0.364   7.671  0.9122  0.7917 -0.3533
  270MET     CA 4195   5.925   0.444   7.522 -0.3677  0.2352  0.1323
  270MET     HA 4196   5.862   0.387   7.456 -1.1946  2.1430 -0.7924
  270MET     CB 4197   5.837   0.513   7.628 -0.6262  0.2724 -0.1053
  270MET    HB1 4198   5.789   0.600   7.579 -0.0009  0.3928 -0.5202
  270MET    HB2 4199   5.914   0.542   7.704 -0.6063 -0.7313  0.2772
  270MET     CG 4200   5.744   0.407   7.689  0.4723 -0.4956  0.2825
  270MET    HG1 4201   5.804   0.333   7.746  0.7191  0.1135  0.8315
  270MET    HG2 4202   5.692   0.354   7.606 -0.8090  3.0085 -1.3635
  270MET     SD 4203   5.624   0.474   7.808 -0.0550  0.0649 -0.5540
  270MET     CE 4204   5.750   0.488   7.938 -0.5596 -0.0198 -0.0534
  270MET    HE1 4205   5.695   0.488   8.035 -1.4990 -1.6554 -0.5461
  270MET    HE2 4206   5.816   0.577   7.929  1.0692 -0.8745  2.4950
  270MET    HE3 4207   5.802   0.390   7.937  0.6637  0.5789 -2.3841
  270MET      C 4208   5.997   0.548   7.443  0.2127 -0.2397  0.0325
  270MET      O 4209   5.940   0.609   7.353 -0.0228  0.1377  0.4337
  271TYR      N 4210   6.125   0.575   7.476  0.0936 -0.0278  0.3156
  271TYR     HN 4211   6.157   0.529   7.558 -2.9779 -2.4957  0.3380
  271TYR     CA 4212   6.211   0.667   7.409  0.4504 -0.3591  0.3170
  271TYR     HA 4213   6.144   0.750   7.388 -2.2457 -2.4343  0.1873
  271TYR     CB 4214   6.343   0.715   7.472  0.4213  0.1414  0.0030
  271TYR    HB1 4215   6.381   0.791   7.401 -1.5008 -0.7152 -2.0412
  271TYR    HB2 4216   6.409   0.627   7.485 -0.0489 -0.2872 -0.4694
  271TYR     CG 4217   6.317   0.794   7.597 -0.1561 -0.0135 -0.0154
  271TYR    CD1 4218   6.385   0.777   7.715 -0.2494 -0.4679 -0.0256
  271TYR    HD1 4219   6.431   0.680   7.730  0.9907 -0.1243 -1.4543
  271TYR    CE1 4220   6.383   0.870   7.816  0.2854 -0.2629 -0.2018
  271TYR    HE1 4221   6.437   0.851   7.907 -0.1414  0.9518  0.3255
  271TYR     CZ 4222   6.300   0.979   7.807  0.5140 -0.0124  0.6280
  271TYR     OH 4223   6.290   1.077   7.908 -0.9011  0.1666  0.3376
  271TYR     HH 4224   6.357   1.060   7.975  1.2601 -0.1525 -1.7964
  271TYR    CD2 4225   6.225   0.895   7.594 -0.2434 -0.0820  0.3381
  271TYR    HD2 4226   6.169   0.922   7.505  0.8480  1.4505  0.0780
  271TYR    CE2 4227   6.227   0.992   7.691  0.5406 -0.3320  0.5750
  271TYR    HE2 4228   6.170   1.083   7.675  1.6172 -0.0332 -2.0814
  271TYR      C 4229   6.232   0.622   7.269 -0.4685 -0.0688  0.0775
  271TYR      O 4230   6.221   0.708   7.182  0.2370  0.4081  0.4516
  272LEU      N 4231   6.255   0.489   7.261 -0.6860 -0.1152  0.1986
  272LEU     HN 4232   6.261   0.438   7.346 -0.2483  0.5754  0.5962
  272LEU     CA 4233   6.272   0.415   7.140  0.0109  0.5771 -0.1386
  272LEU     HA 4234   6.351   0.457   7.079 -0.7498  2.0298 -0.1628
  272LEU     CB 4235   6.316   0.271   7.171  0.3058  0.7024  0.0324
  272LEU    HB1 4236   6.241   0.223   7.239 -0.6596  1.0035 -0.7984
  272LEU    HB2 4237   6.417   0.258   7.216 -0.5945 -2.1269  1.5220
  272LEU     CG 4238   6.317   0.177   7.049  0.0134  0.2299  0.3900
  272LEU     HG 4239   6.268   0.225   6.962 -0.7634 -2.1833 -0.5870
  272LEU    CD1 4240   6.454   0.131   6.997  0.2322  0.8151  0.4438
  272LEU   HD11 4241   6.446   0.066   6.907 -0.4693 -1.9007  2.3440
  272LEU   HD12 4242   6.517   0.079   7.072  0.0740 -1.6342 -1.0164
  272LEU   HD13 4243   6.510   0.219   6.958 -0.3601  0.7256 -0.6644
  272LEU    CD2 4244   6.227   0.054   7.070  0.5209 -0.3191 -0.5965
  272LEU   HD21 4245   6.127   0.082   7.110  0.4317 -0.4932 -0.6935
  272LEU   HD22 4246   6.280  -0.006   7.147  1.9997  0.9303 -0.5893
  272LEU   HD23 4247   6.216  -0.014   6.983  2.0576 -0.9597 -0.3294
  272LEU      C 4248   6.148   0.426   7.059 -0.3589 -0.5295  0.2643
  272LEU      O 4249   6.161   0.451   6.940 -0.0212  0.0175  0.4153
  273ALA      N 4250   6.031   0.417   7.125 -0.5088 -0.1017  0.0616
  273ALA     HN 4251   6.027   0.398   7.223  1.4093  2.5319  0.7656
  273ALA     CA 4252   5.906   0.432   7.057 -0.4432 -0.3490 -0.1175
  273ALA     HA 4253   5.899   0.381   6.962 -0.6123 -0.9960  0.2341
  273ALA     CB 4254   5.789   0.375   7.139 -0.2405 -0.4075  0.1313
  273ALA    HB1 4255   5.762   0.452   7.214  1.6181  1.2718 -0.8471
  273ALA    HB2 4256   5.816   0.279   7.188 -3.1527 -1.0387  0.6696
  273ALA    HB3 4257   5.701   0.362   7.073  0.7699 -0.5432 -1.2409
  273ALA      C 4258   5.885   0.568   7.000 -0.2449 -0.1314  0.3251
  273ALA      O 4259   5.856   0.582   6.881  0.3073  0.2019  0.2283
  274ILE      N 4260   5.911   0.673   7.080  0.3805 -0.5387  0.6597
  274ILE     HN 4261   5.941   0.651   7.173  0.3545 -1.5969  0.4325
  274ILE     CA 4262   5.907   0.812   7.045  0.4683 -0.5827  0.4759
  274ILE     HA 4263   5.813   0.849   7.007  0.6733 -1.2583 -0.7442
  274ILE     CB 4264   5.931   0.897   7.166  0.7227 -0.6539  0.4752
  274ILE     HB 4265   6.008   0.847   7.229  2.8838  1.3839 -0.4201
  274ILE    CG2 4266   5.990   1.036   7.136 -0.7203 -0.0982  0.1574
  274ILE   HG21 4267   6.090   1.038   7.089 -0.0718  1.9416  1.4682
  274ILE   HG22 4268   5.995   1.100   7.227 -1.8897  0.2533 -0.0079
  274ILE   HG23 4269   5.910   1.081   7.073 -0.4456 -0.0738 -0.1729
  274ILE    CG1 4270   5.807   0.912   7.255  0.3991  0.9418 -0.2254
  274ILE   HG11 4271   5.775   0.807   7.267  2.6539  0.2656  0.4445
  274ILE   HG12 4272   5.720   0.962   7.207 -1.9375 -2.4051  0.2225
  274ILE     CD 4273   5.845   0.974   7.390 -0.5234  0.5751  0.2089
  274ILE    HD1 4274   5.946   0.954   7.432 -1.4694 -0.4663  2.0934
  274ILE    HD2 4275   5.781   0.933   7.471 -0.0755 -0.5430  0.0161
  274ILE    HD3 4276   5.822   1.083   7.396  0.7530  0.8527  0.2634
  274ILE      C 4277   6.005   0.836   6.935  0.0001 -0.4844  0.0786
  274ILE      O 4278   5.967   0.895   6.833  0.1912 -0.5081 -0.0063
  275VAL      N 4279   6.131   0.790   6.939  0.0640 -0.3361 -0.2032
  275VAL     HN 4280   6.168   0.756   7.025  1.5233  0.2146 -0.5811
  275VAL     CA 4281   6.222   0.803   6.829  0.0343  0.1961 -0.1663
  275VAL     HA 4282   6.222   0.909   6.808 -2.4881  0.1540 -0.6797
  275VAL     CB 4283   6.353   0.743   6.874 -0.3679 -0.3465  0.2997
  275VAL     HB 4284   6.324   0.649   6.924 -2.2076  0.6918  1.3309
  275VAL    CG1 4285   6.459   0.724   6.764 -0.1048 -0.3295  0.5495
  275VAL   HG11 4286   6.443   0.632   6.703  0.8724 -1.2128  1.5863
  275VAL   HG12 4287   6.554   0.701   6.817  0.3431 -3.0881 -1.2475
  275VAL   HG13 4288   6.476   0.811   6.697 -0.7944 -0.8960 -0.3897
  275VAL    CG2 4289   6.412   0.836   6.981 -0.2974  0.0569 -0.0869
  275VAL   HG21 4290   6.454   0.771   7.061 -0.8321  1.5308  1.4411
  275VAL   HG22 4291   6.344   0.911   7.028 -0.8631 -0.2358 -0.4277
  275VAL   HG23 4292   6.490   0.896   6.928 -1.8556  1.3870 -0.9558
  275VAL      C 4293   6.180   0.731   6.706  0.3937 -0.3628  0.0321
  275VAL      O 4294   6.201   0.775   6.593 -0.5548 -0.0588 -0.0430
  276LEU      N 4295   6.123   0.609   6.711 -0.5332  0.0738  0.3741
  276LEU     HN 4296   6.123   0.559   6.797  2.6414 -0.8986 -0.0910
  276LEU     CA 4297   6.077   0.534   6.598 -0.1891 -0.1572  0.3889
  276LEU     HA 4298   6.154   0.526   6.522 -1.4582 -2.3872 -0.7469
  276LEU     CB 4299   6.052   0.391   6.649 -0.2307 -0.3008 -0.0305
  276LEU    HB1 4300   5.997   0.399   6.745  1.7553  1.7562  1.0272
  276LEU    HB2 4301   6.146   0.339   6.678 -0.7398 -0.4421  1.4602
  276LEU     CG 4302   5.972   0.305   6.550  0.1163 -0.6491 -0.0088
  276LEU     HG 4303   5.869   0.342   6.534 -0.1995 -1.5339 -0.1046
  276LEU    CD1 4304   6.034   0.284   6.411 -0.1098 -0.1423 -0.1890
  276LEU   HD11 4305   6.031   0.381   6.357 -1.2286  0.9533  1.7235
  276LEU   HD12 4306   5.975   0.217   6.345  1.3826 -0.6354 -1.0696
  276LEU   HD13 4307   6.131   0.234   6.432 -1.7685 -2.9048  1.5809
  276LEU    CD2 4308   5.953   0.167   6.615 -0.1972 -0.7388 -0.2898
  276LEU   HD21 4309   6.058   0.133   6.625  0.9445  2.1573 -1.4567
  276LEU   HD22 4310   5.902   0.112   6.532 -0.6310 -0.9308  0.0978
  276LEU   HD23 4311   5.900   0.165   6.713  1.0277  2.2889  0.5155
  276LEU      C 4312   5.968   0.605   6.527 -0.0690 -0.2461  0.1132
  276LEU      O 4313   5.972   0.628   6.406 -0.1159 -0.5432  0.0542
  277SER      N 4314   5.867   0.649   6.604 -0.3344  0.0063 -0.3719
  277SER     HN 4315   5.869   0.635   6.703  0.0998 -2.3432 -0.6581
  277SER     CA 4316   5.753   0.725   6.563 -0.2454  0.5978  0.4269
  277SER     HA 4317   5.695   0.659   6.499  1.0512 -0.9138  0.7584
  277SER     CB 4318   5.665   0.761   6.683  0.0241  0.3821  0.6899
  277SER    HB1 4319   5.574   0.805   6.638  0.5042 -1.1503 -1.9448
  277SER    HB2 4320   5.716   0.819   6.763  0.6016 -0.4228  0.9236
  277SER     OG 4321   5.623   0.641   6.747  0.5725 -0.0912  0.1744
  277SER    HG1 4322   5.691   0.616   6.810  1.3954  0.7411 -0.3610
  277SER      C 4323   5.781   0.851   6.489 -0.2190  0.3607  0.0269
  277SER      O 4324   5.728   0.880   6.382  0.2963  0.6915 -0.1438
  278HSD      N 4325   5.876   0.934   6.538  0.1905  0.2371 -0.5449
  278HSD     HN 4326   5.922   0.909   6.623  3.8777  1.1981 -2.0694
  278HSD     CA 4327   5.929   1.049   6.472  0.7761  0.3169  0.0609
  278HSD     HA 4328   5.845   1.110   6.444  0.2839 -0.3795 -0.0135
  278HSD     CB 4329   6.017   1.132   6.567  0.5444  0.5583  0.0660
  278HSD    HB1 4330   6.072   1.206   6.505 -2.3532  2.2686 -0.6517
  278HSD    HB2 4331   6.085   1.062   6.619  0.6629  1.3267  0.9700
  278HSD    ND1 4332   5.982   1.204   6.805  0.0231  0.0690 -0.2030
  278HSD    HD1 4333   6.060   1.152   6.840  1.4484  2.4929  0.4777
  278HSD     CG 4334   5.944   1.209   6.673 -0.3028  0.0121 -0.1129
  278HSD    CE1 4335   5.909   1.299   6.871  0.4330  0.4252 -0.2548
  278HSD    HE1 4336   5.912   1.318   6.978 -2.3545 -2.4782  0.5095
  278HSD    NE2 4337   5.818   1.353   6.792 -0.4442  0.0635  0.4906
  278HSD    CD2 4338   5.837   1.294   6.669  0.2626  0.7543  0.2610
  278HSD    HD2 4339   5.789   1.327   6.578  1.0668  2.3828  0.3882
  278HSD      C 4340   6.003   1.023   6.346  0.0141 -0.2475 -0.2809
  278HSD      O 4341   5.998   1.094   6.246 -0.2810 -0.0434 -0.1209
  279THR      N 4342   6.074   0.909   6.337  0.3711 -0.0264 -0.3039
  279THR     HN 4343   6.080   0.848   6.416  1.8203  0.4220 -0.0364
  279THR     CA 4344   6.143   0.866   6.219 -0.0953  0.0199 -0.5956
  279THR     HA 4345   6.194   0.954   6.184 -2.6792  2.5025  1.3662
  279THR     CB 4346   6.239   0.758   6.256 -0.5441 -0.0752  0.3305
  279THR     HB 4347   6.189   0.662   6.284 -0.7372  0.8161  3.4216
  279THR    OG1 4348   6.310   0.801   6.371 -0.1029 -0.0911  0.0703
  279THR    HG1 4349   6.247   0.796   6.444 -1.1038 -4.9418 -0.7796
  279THR    CG2 4350   6.358   0.735   6.160 -0.9430  0.8024 -0.3878
  279THR   HG21 4351   6.420   0.825   6.144  2.3968 -0.6354  2.9614
  279THR   HG22 4352   6.324   0.682   6.068  1.5022  0.6306 -1.2424
  279THR   HG23 4353   6.431   0.668   6.210 -0.7027  2.3274  1.4260
  279THR      C 4354   6.068   0.826   6.097 -0.4409 -1.0009 -0.0648
  279THR      O 4355   6.119   0.792   5.990 -0.1834 -0.2898 -0.1796
  280ASN      N 4356   5.934   0.822   6.103 -0.4797  0.2900  0.3455
  280ASN     HN 4357   5.904   0.826   6.198  2.4474  0.6020  1.3417
  280ASN     CA 4358   5.841   0.819   5.994  0.1757 -0.0649 -0.2130
  280ASN     HA 4359   5.865   0.742   5.922 -1.6467 -1.7675  0.9350
  280ASN     CB 4360   5.704   0.798   6.060  0.2138 -0.2006 -0.1776
  280ASN    HB1 4361   5.692   0.878   6.136 -1.3713  1.0761 -1.6539
  280ASN    HB2 4362   5.693   0.708   6.123  0.4183 -0.6780 -0.8132
  280ASN     CG 4363   5.586   0.817   5.965  0.4850  0.1718 -0.4466
  280ASN    OD1 4364   5.494   0.891   5.999  0.3062 -0.3656  0.2838
  280ASN    ND2 4365   5.592   0.743   5.851 -0.3303 -0.5932 -0.0102
  280ASN   HD21 4366   5.679   0.701   5.826  1.3837  1.6420  1.7343
  280ASN   HD22 4367   5.521   0.754   5.781 -1.5478 -1.5869  1.0314
  280ASN      C 4368   5.858   0.945   5.915 -0.4046 -0.0148 -0.2650
  280ASN      O 4369   5.857   0.942   5.792  0.2988  0.1374 -0.2822
  281SER      N 4370   5.891   1.061   5.974  0.2759 -0.1702 -0.3307
  281SER     HN 4371   5.901   1.065   6.073  0.2079 -1.0556 -0.2803
  281SER     CA 4372   5.897   1.189   5.911  0.6835  0.0633  0.1755
  281SER     HA 4373   5.816   1.206   5.841  1.4852  0.6892 -0.6341
  281SER     CB 4374   5.915   1.309   6.006  0.5928  0.1484  0.0862
  281SER    HB1 4375   5.824   1.315   6.071  2.2231  0.3188  2.4873
  281SER    HB2 4376   5.911   1.410   5.961 -0.1984 -0.2544 -0.7930
  281SER     OG 4377   6.033   1.301   6.085  0.5789 -0.2765  0.0684
  281SER    HG1 4378   6.013   1.242   6.158 -2.2157 -0.2311 -0.5279
  281SER      C 4379   6.007   1.190   5.810  0.1034 -0.4133 -0.4618
  281SER      O 4380   6.003   1.273   5.720 -0.3189 -0.0821 -0.1413
  282VAL      N 4381   6.114   1.113   5.836 -0.0156 -0.3488  0.2284
  282VAL     HN 4382   6.107   1.063   5.922 -0.8435 -0.3810  0.1485
  282VAL     CA 4383   6.233   1.100   5.758 -0.2246 -0.4515 -0.0767
  282VAL     HA 4384   6.241   1.201   5.720  0.1213  0.4515  2.2241
  282VAL     CB 4385   6.344   1.052   5.847  0.0682  0.3488  0.0035
  282VAL     HB 4386   6.316   0.953   5.888 -1.2712 -0.7982 -3.3069
  282VAL    CG1 4387   6.466   1.026   5.756  0.0775  0.2049  0.0567
  282VAL   HG11 4388   6.456   0.932   5.698 -0.6903  0.7465 -0.7112
  282VAL   HG12 4389   6.553   1.019   5.824 -0.8226  0.2382  1.2458
  282VAL   HG13 4390   6.484   1.114   5.691 -2.0943 -0.1085 -1.0786
  282VAL    CG2 4391   6.364   1.150   5.963  0.1539  0.0599  0.2329
  282VAL   HG21 4392   6.440   1.122   6.040  0.3816  1.9268  0.7438
  282VAL   HG22 4393   6.265   1.142   6.013  0.5689 -3.1758  0.7329
  282VAL   HG23 4394   6.385   1.254   5.932 -0.1613  0.1489  0.3124
  282VAL      C 4395   6.219   1.015   5.637 -0.4195 -0.2285 -0.2104
  282VAL      O 4396   6.247   1.054   5.523  0.2764 -0.0910  0.0020
  283VAL      N 4397   6.157   0.897   5.656 -0.5749 -0.0760  0.2364
  283VAL     HN 4398   6.138   0.864   5.748 -3.3682 -0.9862 -0.5863
  283VAL     CA 4399   6.145   0.805   5.547  0.1322  0.1796 -0.0627
  283VAL     HA 4400   6.242   0.803   5.500 -0.0152 -1.4630 -0.3632
  283VAL     CB 4401   6.124   0.664   5.594  0.0219  0.2361  0.0564
  283VAL     HB 4402   6.120   0.595   5.508  0.9984 -0.9421  0.9286
  283VAL    CG1 4403   6.246   0.610   5.670  0.3621 -0.1266 -0.7415
  283VAL   HG11 4404   6.221   0.511   5.715 -0.3944  0.1858 -0.4491
  283VAL   HG12 4405   6.270   0.679   5.754 -0.9830 -0.6180  0.0763
  283VAL   HG13 4406   6.338   0.603   5.607  1.0701 -2.3367  0.4153
  283VAL    CG2 4407   5.990   0.642   5.666  0.1714  0.0254  0.2714
  283VAL   HG21 4408   5.977   0.542   5.713  0.8626 -0.3475 -0.3189
  283VAL   HG22 4409   5.911   0.645   5.588 -0.0212  1.8888  0.4794
  283VAL   HG23 4410   5.966   0.722   5.740  1.4555 -1.0162  1.8758
  283VAL      C 4411   6.044   0.846   5.447 -0.9383 -0.7274  0.6276
  283VAL      O 4412   6.053   0.812   5.329 -0.6998 -0.5078  0.5838
  284ASN      N 4413   5.948   0.933   5.482 -0.1267  0.2863  0.3756
  284ASN     HN 4414   5.938   0.965   5.576  1.0356  0.3822  0.4790
  284ASN     CA 4415   5.837   0.970   5.399 -0.2719 -0.3255  0.2932
  284ASN     HA 4416   5.785   0.881   5.367  1.4973 -0.8394 -1.4080
  284ASN     CB 4417   5.733   1.054   5.475  0.1505  0.2674  0.2171
  284ASN    HB1 4418   5.666   1.101   5.400 -0.0778  0.8296  0.7683
  284ASN    HB2 4419   5.775   1.141   5.531 -0.1821 -0.4808  1.6541
  284ASN     CG 4420   5.644   0.984   5.576 -0.5898  0.2266 -0.4507
  284ASN    OD1 4421   5.640   0.861   5.582 -0.2942  0.2315 -0.0924
  284ASN    ND2 4422   5.576   1.060   5.666 -0.4961  0.1590 -0.3216
  284ASN   HD21 4423   5.510   1.032   5.736  0.0621 -0.9351 -0.2148
  284ASN   HD22 4424   5.603   1.156   5.668 -1.8405  0.8147 -4.0082
  284ASN      C 4425   5.875   1.042   5.274 -0.8244  0.5174  0.6005
  284ASN      O 4426   5.819   1.015   5.167 -0.3589 -0.0318  0.4930
  285PRO      N 4427   5.964   1.136   5.273 -0.3464  0.0693  0.3341
  285PRO     CD 4428   6.005   1.225   5.380  0.3959  0.1652 -0.0206
  285PRO    HD1 4429   6.030   1.163   5.469  1.3980 -0.1695 -0.5284
  285PRO    HD2 4430   5.916   1.288   5.401 -1.0885 -1.8726  0.1208
  285PRO     CA 4431   6.012   1.183   5.146 -0.1430 -0.3704  0.2468
  285PRO     HA 4432   5.925   1.200   5.084 -0.8175 -0.5708  1.1133
  285PRO     CB 4433   6.087   1.312   5.176  0.1876 -0.6661  0.6907
  285PRO    HB1 4434   6.015   1.395   5.162  0.1024 -0.6565  1.1516
  285PRO    HB2 4435   6.175   1.341   5.114 -1.2179  0.6205 -0.7904
  285PRO     CG 4436   6.121   1.309   5.326  0.6633  0.2055  0.6062
  285PRO    HG1 4437   6.219   1.257   5.328  1.2838  1.3286  0.3750
  285PRO    HG2 4438   6.126   1.412   5.367  0.2345  0.2849  0.4642
  285PRO      C 4439   6.103   1.090   5.074 -0.3836 -0.3707 -0.0605
  285PRO      O 4440   6.106   1.079   4.951  0.3101  0.2179 -0.1013
  286PHE      N 4441   6.193   1.025   5.150 -0.4830 -0.4347  0.0040
  286PHE     HN 4442   6.182   1.034   5.248  2.0257 -2.6469  0.5977
  286PHE     CA 4443   6.298   0.939   5.103 -0.2717  0.1774 -0.6676
  286PHE     HA 4444   6.356   1.002   5.038  0.8021 -0.4263 -0.3083
  286PHE     CB 4445   6.387   0.883   5.215 -0.8216  0.0772 -0.2767
  286PHE    HB1 4446   6.427   0.783   5.191  0.3727  0.4586  0.0615
  286PHE    HB2 4447   6.344   0.877   5.318  0.6060 -0.0566  0.3305
  286PHE     CG 4448   6.512   0.962   5.228 -0.8829  0.1481 -0.1087
  286PHE    CD1 4449   6.599   0.978   5.123 -0.6144  0.2677  0.1307
  286PHE    HD1 4450   6.582   0.930   5.028 -1.7547 -0.9524  0.9104
  286PHE    CE1 4451   6.693   1.078   5.119 -0.3708  0.0335 -0.0705
  286PHE    HE1 4452   6.744   1.105   5.027  1.1323 -0.5763  0.5491
  286PHE     CZ 4453   6.724   1.147   5.234 -0.6103  0.2893 -0.1563
  286PHE     HZ 4454   6.805   1.218   5.242  0.8841 -1.3917  0.6872
  286PHE    CD2 4455   6.545   1.036   5.340  0.5390 -0.2723 -0.2209
  286PHE    HD2 4456   6.470   1.035   5.417 -1.4786  0.9270 -2.0289
  286PHE    CE2 4457   6.645   1.129   5.346 -0.0126  0.3004  0.2719
  286PHE    HE2 4458   6.670   1.181   5.437 -0.1404  0.8026  0.0270
  286PHE      C 4459   6.252   0.819   5.027 -0.2667 -0.0686 -0.2853
  286PHE      O 4460   6.313   0.789   4.924  0.1080  0.2512 -0.1612
  287ILE      N 4461   6.143   0.749   5.063 -0.0957  0.0634  0.4968
  287ILE     HN 4462   6.099   0.771   5.150 -0.8804  1.0685 -0.1324
  287ILE     CA 4463   6.076   0.654   4.981  0.0043  0.1335  0.3338
  287ILE     HA 4464   6.148   0.580   4.948 -0.9221 -1.0183  0.8272
  287ILE     CB 4465   5.969   0.585   5.059 -0.1268 -0.2060 -0.1415
  287ILE     HB 4466   5.903   0.666   5.096  0.4953  0.3032 -0.1313
  287ILE    CG2 4467   5.885   0.491   4.970  0.2610 -0.2230 -0.4911
  287ILE   HG21 4468   5.825   0.552   4.899  0.3951 -1.7385 -1.9766
  287ILE   HG22 4469   5.807   0.444   5.034 -1.1229  0.8407 -1.3424
  287ILE   HG23 4470   5.947   0.414   4.920  0.9052 -1.7203  2.3994
  287ILE    CG1 4471   6.035   0.513   5.178  0.1936  0.1835 -0.0826
  287ILE   HG11 4472   5.959   0.484   5.253  2.0559 -0.3550  1.6814
  287ILE   HG12 4473   6.097   0.580   5.241 -1.9797  1.4330  0.8221
  287ILE     CD 4474   6.106   0.382   5.144  0.2474  0.3600 -0.6610
  287ILE    HD1 4475   6.035   0.304   5.108 -1.1377  1.0183  0.5366
  287ILE    HD2 4476   6.153   0.340   5.235 -2.1563 -0.5534  0.2238
  287ILE    HD3 4477   6.187   0.394   5.068  1.2629  0.8941  0.4703
  287ILE      C 4478   6.027   0.714   4.853  0.1401  0.2689  0.3453
  287ILE      O 4479   6.049   0.662   4.744  0.0583  0.9661 -0.0045
  288TYR      N 4480   5.959   0.830   4.859 -0.4644 -0.0630 -0.0017
  288TYR     HN 4481   5.930   0.876   4.942  0.7568 -0.8813  0.9113
  288TYR     CA 4482   5.884   0.871   4.745  0.4151  0.3791 -0.4300
  288TYR     HA 4483   5.836   0.783   4.706  0.5123  0.4246 -0.6592
  288TYR     CB 4484   5.776   0.976   4.777 -0.2754 -0.4451 -0.0367
  288TYR    HB1 4485   5.820   1.068   4.822 -2.8781  1.5384 -1.2733
  288TYR    HB2 4486   5.715   0.925   4.856 -0.5732  0.9384  0.6584
  288TYR     CG 4487   5.679   1.020   4.674  0.1863  0.2423 -0.1844
  288TYR    CD1 4488   5.630   1.148   4.688  0.2250  0.2114  0.2310
  288TYR    HD1 4489   5.672   1.212   4.764 -0.6598  0.3147  0.6425
  288TYR    CE1 4490   5.527   1.190   4.607  0.0871 -0.5332  0.0077
  288TYR    HE1 4491   5.483   1.288   4.623 -0.5619 -0.7233 -0.5783
  288TYR     CZ 4492   5.468   1.102   4.520 -0.2613 -0.4605  0.1701
  288TYR     OH 4493   5.347   1.146   4.461 -0.3520 -0.4216  0.3826
  288TYR     HH 4494   5.345   1.239   4.484  0.4387  0.1587 -1.6715
  288TYR    CD2 4495   5.631   0.937   4.575  0.2345 -0.1087  0.0841
  288TYR    HD2 4496   5.659   0.833   4.566 -1.8761 -0.6017 -1.7766
  288TYR    CE2 4497   5.526   0.979   4.498  0.4278 -0.0785 -0.1671
  288TYR    HE2 4498   5.485   0.906   4.429  0.6453  2.1318 -2.8229
  288TYR      C 4499   5.971   0.930   4.639  0.6997 -0.1073 -0.4697
  288TYR      O 4500   5.976   0.884   4.525 -0.4035  0.1494 -0.6356
  289ALA      N 4501   6.050   1.031   4.680  0.0778  0.2453 -0.1161
  289ALA     HN 4502   6.059   1.055   4.776  1.0295 -1.9969  0.4067
  289ALA     CA 4503   6.120   1.116   4.588 -0.0368 -0.1919 -0.6139
  289ALA     HA 4504   6.056   1.143   4.505 -1.6935 -0.1372  0.6200
  289ALA     CB 4505   6.147   1.246   4.666  0.5184 -0.4464 -0.3785
  289ALA    HB1 4506   6.233   1.224   4.733  0.7444 -1.5826 -1.0158
  289ALA    HB2 4507   6.051   1.259   4.721  0.8294  1.5126 -0.2175
  289ALA    HB3 4508   6.164   1.335   4.602  0.0760  0.0636  0.1940
  289ALA      C 4509   6.241   1.056   4.527  0.0807 -0.2615 -0.3124
  289ALA      O 4510   6.278   1.088   4.414  0.3798 -0.2880 -0.2251
  290TYR      N 4511   6.305   0.963   4.602 -0.1312 -0.0663  0.1104
  290TYR     HN 4512   6.265   0.945   4.691 -0.6935  1.9072  0.3211
  290TYR     CA 4513   6.420   0.900   4.547 -0.2538 -0.1654 -0.0322
  290TYR     HA 4514   6.455   0.949   4.457  0.6296 -0.1452  0.3188
  290TYR     CB 4515   6.528   0.877   4.654 -0.3760  0.0575  0.1379
  290TYR    HB1 4516   6.611   0.816   4.612 -1.2270 -0.1936 -1.2518
  290TYR    HB2 4517   6.488   0.826   4.745  1.4572  1.0408  1.5676
  290TYR     CG 4518   6.577   1.010   4.700  0.2146  0.0830 -0.5651
  290TYR    CD1 4519   6.695   1.059   4.649  0.8636 -0.3283  0.5143
  290TYR    HD1 4520   6.741   0.997   4.574 -2.0848 -0.0561 -1.6897
  290TYR    CE1 4521   6.744   1.183   4.684 -0.0623  0.2620 -0.2384
  290TYR    HE1 4522   6.833   1.214   4.632 -0.2014 -1.2219 -1.4405
  290TYR     CZ 4523   6.678   1.253   4.781 -0.1671 -0.4198  0.1916
  290TYR     OH 4524   6.729   1.377   4.826 -0.0914 -0.3189 -0.1672
  290TYR     HH 4525   6.787   1.424   4.766  0.8279 -0.2854  0.7312
  290TYR    CD2 4526   6.512   1.086   4.794  0.5392  0.0721 -0.3294
  290TYR    HD2 4527   6.420   1.048   4.837  0.1814 -1.2981 -2.1801
  290TYR    CE2 4528   6.565   1.203   4.842  0.0558 -0.1680  0.8178
  290TYR    HE2 4529   6.514   1.263   4.916  0.5975 -0.6012  1.5594
  290TYR      C 4530   6.396   0.767   4.482  0.2068  0.0580 -0.6729
  290TYR      O 4531   6.494   0.708   4.436  0.5391 -0.1938  0.3137
  291ARG      N 4532   6.269   0.723   4.477  0.0343  0.4987 -0.2627
  291ARG     HN 4533   6.193   0.766   4.525 -0.6278  0.4530 -1.2510
  291ARG     CA 4534   6.229   0.606   4.406 -0.4482  0.2839  0.3565
  291ARG     HA 4535   6.312   0.539   4.392 -1.1376 -0.3511 -0.8531
  291ARG     CB 4536   6.132   0.512   4.481 -0.1589 -0.3386 -0.0418
  291ARG    HB1 4537   6.098   0.437   4.406 -0.5693  0.4978 -0.7153
  291ARG    HB2 4538   6.042   0.562   4.522 -0.4041 -1.6824  1.1290
  291ARG     CG 4539   6.197   0.435   4.596  0.4547 -0.0203 -0.1694
  291ARG    HG1 4540   6.239   0.518   4.657  1.2432  1.5678 -2.7033
  291ARG    HG2 4541   6.283   0.376   4.559  0.3803 -0.5435  0.4749
  291ARG     CD 4542   6.101   0.353   4.683  0.3565 -0.1668 -0.4147
  291ARG    HD1 4543   6.006   0.410   4.694  0.0126 -0.6182 -0.9541
  291ARG    HD2 4544   6.144   0.336   4.784 -1.4540 -0.5284  0.3275
  291ARG     NE 4545   6.082   0.228   4.605  0.3373 -0.0020 -0.6771
  291ARG     HE 4546   6.043   0.217   4.513 -1.5561 -1.2485  0.2031
  291ARG     CZ 4547   6.064   0.112   4.674 -0.6402  0.5977  0.0941
  291ARG    NH1 4548   6.109   0.090   4.801  0.3636 -0.0573 -0.3614
  291ARG   HH11 4549   6.196   0.135   4.824  0.9099 -1.2064 -0.0954
  291ARG   HH12 4550   6.092  -0.005   4.827  0.6829  0.4424  1.9776
  291ARG    NH2 4551   6.034  -0.007   4.613 -0.1980  0.6162 -0.1614
  291ARG   HH21 4552   6.065  -0.092   4.654  0.0187  1.2063  0.9605
  291ARG   HH22 4553   6.017   0.002   4.515  0.1165  0.0767 -0.2685
  291ARG      C 4554   6.167   0.646   4.277 -0.9067 -0.1309  0.4436
  291ARG      O 4555   6.148   0.555   4.196 -0.4007 -0.5107  0.7515
  292ILE      N 4556   6.138   0.775   4.247 -0.3652 -0.0033  0.4597
  292ILE     HN 4557   6.158   0.851   4.308  1.6014  0.2182 -0.3904
  292ILE     CA 4558   6.056   0.817   4.138  0.1106  0.0885  0.1366
  292ILE     HA 4559   6.021   0.740   4.071  0.0913  1.6404 -1.7244
  292ILE     CB 4560   5.933   0.882   4.193 -0.0466 -0.0331 -0.0727
  292ILE     HB 4561   5.967   0.953   4.272 -2.4303  1.3753 -0.2099
  292ILE    CG2 4562   5.852   0.970   4.096 -0.3512 -0.1774  0.0505
  292ILE   HG21 4563   5.812   0.904   4.016  2.0859 -1.3576 -0.2934
  292ILE   HG22 4564   5.905   1.058   4.056 -0.9554 -0.3617 -1.2110
  292ILE   HG23 4565   5.766   1.021   4.144 -0.0614 -0.1556  0.5491
  292ILE    CG1 4566   5.838   0.780   4.258 -0.0543  0.1664  0.2315
  292ILE   HG11 4567   5.763   0.845   4.309 -0.1061 -0.3920  0.8784
  292ILE   HG12 4568   5.892   0.722   4.336 -0.8064 -0.5080  0.2626
  292ILE     CD 4569   5.761   0.687   4.165 -0.2768 -0.2309  0.8061
  292ILE    HD1 4570   5.695   0.754   4.106  0.4001  0.8129  1.1957
  292ILE    HD2 4571   5.699   0.617   4.225 -0.6652  1.1041  1.9988
  292ILE    HD3 4572   5.829   0.632   4.096  0.6595  0.0521  1.4910
  292ILE      C 4573   6.139   0.902   4.047 -0.5322  0.3725 -0.1873
  292ILE      O 4574   6.215   0.985   4.095  0.3786 -0.2821 -0.4798
  293ARG      N 4575   6.131   0.883   3.914  0.3885  0.0848 -0.2085
  293ARG     HN 4576   6.057   0.828   3.874 -0.3715  1.3832 -0.6480
  293ARG     CA 4577   6.217   0.944   3.819  0.4420  0.1444 -0.1215
  293ARG     HA 4578   6.315   0.937   3.864  0.3366  1.5118  0.3679
  293ARG     CB 4579   6.230   0.863   3.689  0.3378 -0.0266 -0.0246
  293ARG    HB1 4580   6.308   0.910   3.626  0.4091  0.6642  0.5711
  293ARG    HB2 4581   6.131   0.862   3.640  0.3881 -0.2111 -0.1248
  293ARG     CG 4582   6.265   0.716   3.713 -0.3761 -0.2093 -0.0840
  293ARG    HG1 4583   6.257   0.658   3.619 -1.0329 -1.1199  0.5049
  293ARG    HG2 4584   6.186   0.668   3.776 -0.8996  1.4611  0.5936
  293ARG     CD 4585   6.401   0.676   3.770 -0.3620 -0.2040 -0.1128
  293ARG    HD1 4586   6.401   0.565   3.781 -0.4011 -0.1584  0.3266
  293ARG    HD2 4587   6.428   0.718   3.869  1.7953  0.6691 -1.0058
  293ARG     NE 4588   6.498   0.719   3.664 -0.0343 -0.2574  0.1639
  293ARG     HE 4589   6.456   0.726   3.574  0.0602  1.1124  0.2121
  293ARG     CZ 4590   6.621   0.771   3.688 -0.0545 -0.0992 -0.0816
  293ARG    NH1 4591   6.678   0.765   3.812 -0.0963 -0.9565 -0.0967
  293ARG   HH11 4592   6.626   0.727   3.888 -0.4356  0.7982  0.6097
  293ARG   HH12 4593   6.749   0.828   3.845 -0.8315 -0.9430  1.5514
  293ARG    NH2 4594   6.672   0.848   3.587 -0.0977  0.1510  0.0847
  293ARG   HH21 4595   6.628   0.842   3.497 -1.6408  0.6824  0.7730
  293ARG   HH22 4596   6.769   0.869   3.602  0.7366 -2.7658 -0.5574
  293ARG      C 4597   6.200   1.091   3.803  0.0575  0.0735 -0.3642
  293ARG      O 4598   6.297   1.167   3.802 -0.1123  0.2929 -0.2778
  294GLU      N 4599   6.073   1.133   3.793  0.1695  0.3178 -0.8017
  294GLU     HN 4600   6.000   1.065   3.796 -0.3761  0.9030  2.0815
  294GLU     CA 4601   6.037   1.272   3.796  0.2529  0.3356 -0.6693
  294GLU     HA 4602   6.081   1.325   3.713  0.3398  2.0687  0.4228
  294GLU     CB 4603   5.885   1.287   3.808  0.2475 -0.0555 -0.1813
  294GLU    HB1 4604   5.839   1.388   3.818 -0.3878 -0.4325  0.8826
  294GLU    HB2 4605   5.846   1.236   3.898 -0.5647  1.1124  0.1632
  294GLU     CG 4606   5.833   1.224   3.678 -0.9329  0.6706 -0.0772
  294GLU    HG1 4607   5.910   1.208   3.600  0.5427  2.0206  1.0349
  294GLU    HG2 4608   5.754   1.296   3.646 -0.9447  1.3370  1.3525
  294GLU     CD 4609   5.769   1.091   3.714 -0.2247  0.2235 -0.4515
  294GLU    OE1 4610   5.646   1.092   3.742 -0.1663 -0.8534 -0.1098
  294GLU    OE2 4611   5.847   0.994   3.731 -0.6108  0.0455  0.3298
  294GLU      C 4612   6.100   1.348   3.908  0.0289 -0.6606  0.1592
  294GLU      O 4613   6.159   1.454   3.885 -0.3997 -0.3333  0.5690
  295PHE      N 4614   6.084   1.306   4.034 -0.8562  0.1595  0.3285
  295PHE     HN 4615   6.027   1.228   4.058  0.4154 -0.9169 -0.0158
  295PHE     CA 4616   6.150   1.358   4.150  0.1508 -0.2083 -0.0751
  295PHE     HA 4617   6.133   1.464   4.145 -0.3588 -0.3244 -0.9691
  295PHE     CB 4618   6.089   1.303   4.280 -0.4327  0.2471 -0.1527
  295PHE    HB1 4619   6.168   1.307   4.359 -1.0978  0.5450  0.5089
  295PHE    HB2 4620   6.064   1.196   4.265  1.1992 -0.1328 -0.4274
  295PHE     CG 4621   5.973   1.381   4.332 -0.2471  0.0713  0.5283
  295PHE    CD1 4622   5.999   1.508   4.379  0.5961 -0.0243  0.3360
  295PHE    HD1 4623   6.101   1.541   4.369  0.3580  0.1127 -2.1776
  295PHE    CE1 4624   5.902   1.577   4.448  0.0449 -0.1619 -0.2952
  295PHE    HE1 4625   5.916   1.672   4.496  1.5512 -1.5311  2.1911
  295PHE     CZ 4626   5.773   1.531   4.449  0.0363 -0.1321  0.4975
  295PHE     HZ 4627   5.687   1.578   4.494  0.9315  0.3791  1.7158
  295PHE    CD2 4628   5.846   1.331   4.345 -0.5272  0.3793 -0.9609
  295PHE    HD2 4629   5.825   1.231   4.309  3.5633 -0.6114 -1.0779
  295PHE    CE2 4630   5.746   1.403   4.407 -0.1773  0.0898 -0.0563
  295PHE    HE2 4631   5.642   1.375   4.410 -0.0499 -0.3460  0.4953
  295PHE      C 4632   6.299   1.358   4.145  0.1441 -0.1541 -0.3043
  295PHE      O 4633   6.348   1.466   4.179 -0.5804  0.0897 -0.0174
  296ARG      N 4634   6.371   1.250   4.109  0.2769  0.0007 -0.5084
  296ARG     HN 4635   6.327   1.164   4.084  0.8819 -1.5218  2.9720
  296ARG     CA 4636   6.513   1.243   4.097  0.3458 -0.1974  0.3233
  296ARG     HA 4637   6.553   1.252   4.196  0.3024 -0.9291  0.4174
  296ARG     CB 4638   6.554   1.108   4.035 -0.1971 -0.2065 -0.0267
  296ARG    HB1 4639   6.648   1.105   3.976 -0.5283  0.9638 -0.6434
  296ARG    HB2 4640   6.481   1.070   3.960  1.1443 -3.9428  0.3556
  296ARG     CG 4641   6.570   0.998   4.140  0.4482 -0.0022  0.0908
  296ARG    HG1 4642   6.576   0.908   4.076 -0.6871  0.2377 -0.3618
  296ARG    HG2 4643   6.479   1.011   4.202  0.7622 -0.2046  0.6011
  296ARG     CD 4644   6.696   1.001   4.227  0.0641 -0.0093  0.6520
  296ARG    HD1 4645   6.694   1.098   4.282 -1.2278  0.8838 -0.9006
  296ARG    HD2 4646   6.772   0.985   4.148 -1.7731 -2.4726 -0.7587
  296ARG     NE 4647   6.689   0.872   4.302 -0.3077 -0.1963  0.2992
  296ARG     HE 4648   6.612   0.810   4.292  0.9385 -1.7548 -0.1660
  296ARG     CZ 4649   6.799   0.802   4.343  0.1259  0.1177 -0.3114
  296ARG    NH1 4650   6.917   0.867   4.362  0.3779 -0.4073 -0.0587
  296ARG   HH11 4651   6.928   0.959   4.323 -1.0337 -0.1317  0.1419
  296ARG   HH12 4652   6.995   0.810   4.388  0.2605 -0.5705 -0.0640
  296ARG    NH2 4653   6.791   0.670   4.376  0.0635  0.2092  0.0357
  296ARG   HH21 4654   6.704   0.621   4.372  0.5309 -0.8067  1.5277
  296ARG   HH22 4655   6.875   0.629   4.412  1.5866  1.9888 -1.2992
  296ARG      C 4656   6.572   1.353   4.016  0.2795 -0.4817 -0.1214
  296ARG      O 4657   6.669   1.423   4.046  0.0963 -0.4583  0.4386
  297GLN      N 4658   6.514   1.368   3.896 -0.0801  0.4190  0.1570
  297GLN     HN 4659   6.435   1.320   3.859 -0.2556  0.4835  0.4422
  297GLN     CA 4660   6.562   1.470   3.808  0.0913  0.1778 -0.0300
  297GLN     HA 4661   6.669   1.477   3.798  0.1331 -1.1246 -0.7287
  297GLN     CB 4662   6.497   1.428   3.675 -0.0526  0.2316  0.0221
  297GLN    HB1 4663   6.515   1.504   3.596 -1.7377 -0.9144 -1.5610
  297GLN    HB2 4664   6.387   1.423   3.687  0.1691  1.3609  3.5937
  297GLN     CG 4665   6.552   1.297   3.618 -0.3355 -0.0030  0.2869
  297GLN    HG1 4666   6.530   1.275   3.511 -0.7125 -0.0300  0.3709
  297GLN    HG2 4667   6.512   1.211   3.676 -2.0145 -0.2919 -1.2076
  297GLN     CD 4668   6.703   1.294   3.637 -0.3385  0.0407  0.3153
  297GLN    OE1 4669   6.773   1.394   3.619 -0.3664 -0.0392 -0.2483
  297GLN    NE2 4670   6.764   1.180   3.678 -0.6580 -0.3420 -0.2702
  297GLN   HE21 4671   6.862   1.188   3.696 -0.8749  0.2091  0.7478
  297GLN   HE22 4672   6.724   1.088   3.683  1.5956 -1.3844 -0.2472
  297GLN      C 4673   6.522   1.610   3.841 -0.1336  0.1526 -0.1887
  297GLN      O 4674   6.596   1.700   3.803  0.1323  0.1322  0.2679
  298THR      N 4675   6.420   1.630   3.926 -0.3761 -0.0721 -0.4259
  298THR     HN 4676   6.371   1.555   3.969 -2.6772  0.5790 -1.7345
  298THR     CA 4677   6.377   1.762   3.963  0.1862  0.0387 -0.1576
  298THR     HA 4678   6.376   1.824   3.875  2.3130 -0.0709 -0.3115
  298THR     CB 4679   6.249   1.768   4.042  0.0816  0.1646 -0.3354
  298THR     HB 4680   6.264   1.705   4.132 -0.4196  1.0986  0.4104
  298THR    OG1 4681   6.149   1.719   3.955  0.2198 -0.4858 -0.1336
  298THR    HG1 4682   6.169   1.626   3.946 -1.2038 -0.8540  0.2203
  298THR    CG2 4683   6.207   1.911   4.079  0.0291  0.3109 -0.9584
  298THR   HG21 4684   6.276   1.961   4.150  0.4798  0.1486 -1.2785
  298THR   HG22 4685   6.115   1.911   4.141  1.2347  1.6856  0.9579
  298THR   HG23 4686   6.193   1.974   3.988 -1.5740  0.1761 -0.8332
  298THR      C 4687   6.483   1.838   4.035 -0.0060  0.0270  0.1392
  298THR      O 4688   6.500   1.959   4.028 -0.9169  0.1708  0.2827
  299PHE      N 4689   6.561   1.770   4.120 -0.2842  0.0422  0.4083
  299PHE     HN 4690   6.531   1.676   4.134 -1.5785  0.2265 -0.9253
  299PHE     CA 4691   6.660   1.810   4.215 -0.1717  0.3813  0.1526
  299PHE     HA 4692   6.618   1.869   4.295  2.1715  1.2793  0.8159
  299PHE     CB 4693   6.714   1.681   4.280 -0.0313  0.0259 -0.6546
  299PHE    HB1 4694   6.805   1.696   4.343 -1.1594  1.3386  0.7393
  299PHE    HB2 4695   6.737   1.608   4.200  0.8259 -1.8027  1.1521
  299PHE     CG 4696   6.615   1.607   4.363  0.5673 -0.1256 -0.0616
  299PHE    CD1 4697   6.514   1.669   4.434  0.5272 -0.3414  0.0694
  299PHE    HD1 4698   6.499   1.774   4.418  0.8739 -0.1814  0.7399
  299PHE    CE1 4699   6.433   1.598   4.520  0.2309  0.2168  0.2528
  299PHE    HE1 4700   6.349   1.648   4.566  0.9724  1.0086  0.7937
  299PHE     CZ 4701   6.444   1.461   4.524 -0.1001  0.1972  0.5301
  299PHE     HZ 4702   6.377   1.403   4.585  0.8195  0.1314  1.5122
  299PHE    CD2 4703   6.633   1.471   4.371 -0.0287 -0.2028  0.0573
  299PHE    HD2 4704   6.705   1.419   4.309  1.5906  1.6628  0.2351
  299PHE    CE2 4705   6.543   1.403   4.448 -0.0296  0.3187  0.5274
  299PHE    HE2 4706   6.549   1.296   4.468  0.5604  0.6506  2.3350
  299PHE      C 4707   6.773   1.881   4.150  0.3084 -0.5594 -0.0605
  299PHE      O 4708   6.821   1.981   4.202 -0.4161 -0.3219  0.1498
  300ARG      N 4709   6.814   1.842   4.027  0.1662 -0.5933 -0.0976
  300ARG     HN 4710   6.769   1.767   3.980 -1.4924 -0.1893  0.7536
  300ARG     CA 4711   6.938   1.880   3.967 -0.0576  0.2965 -0.0144
  300ARG     HA 4712   7.016   1.907   4.037  1.6698 -0.5457 -1.5397
  300ARG     CB 4713   6.978   1.754   3.889  0.2421  0.1746  0.3331
  300ARG    HB1 4714   7.074   1.778   3.838  0.2166  0.4633  0.4217
  300ARG    HB2 4715   6.901   1.728   3.813  0.0322  1.3240  0.1342
  300ARG     CG 4716   7.004   1.631   3.977 -0.1330 -0.0507  0.1342
  300ARG    HG1 4717   7.027   1.549   3.907  2.6592  1.2217 -0.5909
  300ARG    HG2 4718   6.917   1.613   4.044  0.1621  0.2649  0.6125
  300ARG     CD 4719   7.117   1.639   4.080  0.0856 -0.6804 -0.0562
  300ARG    HD1 4720   7.124   1.545   4.139  0.7327  0.2306  1.3805
  300ARG    HD2 4721   7.099   1.722   4.151  1.0090 -1.3826  1.0388
  300ARG     NE 4722   7.245   1.652   4.005 -0.0350  0.5609 -0.0740
  300ARG     HE 4723   7.256   1.605   3.917  0.2651 -2.3750  1.4117
  300ARG     CZ 4724   7.360   1.699   4.061 -0.1251  0.3459  0.3024
  300ARG    NH1 4725   7.359   1.741   4.190 -0.2291 -0.4244  0.5543
  300ARG   HH11 4726   7.290   1.699   4.250 -1.3981  1.5834  0.7244
  300ARG   HH12 4727   7.452   1.757   4.222  0.4899 -1.2575 -1.0173
  300ARG    NH2 4728   7.478   1.715   3.993 -0.3973 -0.0659 -0.2780
  300ARG   HH21 4729   7.546   1.756   4.054 -0.9521  0.1460  0.2175
  300ARG   HH22 4730   7.497   1.666   3.908  0.0078  2.6779 -1.9156
  300ARG      C 4731   6.925   2.001   3.881 -0.6628 -0.0961 -0.4880
  300ARG      O 4732   7.026   2.054   3.835 -0.4430  0.0879  0.1919
  301LYS      N 4733   6.802   2.051   3.864 -0.8386 -0.3832 -0.0789
  301LYS     HN 4734   6.731   1.998   3.910 -0.2303 -0.6444  0.5687
  301LYS     CA 4735   6.755   2.156   3.779  0.1317  0.1797  0.0628
  301LYS     HA 4736   6.766   2.124   3.676 -1.0122 -2.3893  0.6552
  301LYS     CB 4737   6.604   2.176   3.799  0.1145 -0.1865  0.3087
  301LYS    HB1 4738   6.563   2.273   3.761  0.2676 -0.2817 -0.1061
  301LYS    HB2 4739   6.582   2.171   3.908 -1.4020  0.3159  0.0525
  301LYS     CG 4740   6.522   2.067   3.729  0.3055 -0.1547  0.0327
  301LYS    HG1 4741   6.416   2.074   3.764 -0.4616 -1.3017 -1.9190
  301LYS    HG2 4742   6.567   1.968   3.751 -0.1474 -0.3871 -0.0734
  301LYS     CD 4743   6.515   2.082   3.577  0.6797 -0.4310 -0.0132
  301LYS    HD1 4744   6.619   2.087   3.540  1.1934  0.7785  1.4910
  301LYS    HD2 4745   6.456   2.172   3.549 -0.2468 -1.3025 -0.9792
  301LYS     CE 4746   6.452   1.959   3.512  0.0481 -0.2887  0.3133
  301LYS    HE1 4747   6.493   1.871   3.566  1.0423  1.2566  2.1810
  301LYS    HE2 4748   6.468   1.967   3.402  0.2090 -0.3359  0.3337
  301LYS     NZ 4749   6.305   1.967   3.527 -0.0361 -0.6218 -0.2707
  301LYS    HZ1 4750   6.267   1.889   3.584 -0.5651  0.0286  0.2886
  301LYS    HZ2 4751   6.260   1.968   3.434  1.1606  0.1202 -0.8649
  301LYS    HZ3 4752   6.273   2.050   3.581  0.0405 -1.4662  1.1203
  301LYS      C 4753   6.824   2.288   3.784  0.0556  0.2207  0.0481
  301LYS      O 4754   6.847   2.337   3.673 -0.2549 -0.5168 -0.3514
  302ILE      N 4755   6.862   2.350   3.897 -0.1732  0.4776 -0.0162
  302ILE     HN 4756   6.846   2.309   3.986 -2.3364  2.1300  0.4203
  302ILE     CA 4757   6.931   2.475   3.903 -0.0626  0.4261 -0.2120
  302ILE     HA 4758   6.888   2.541   3.828  0.5346  1.4678  0.3522
  302ILE     CB 4759   6.905   2.538   4.036 -0.1479  0.3935 -0.2133
  302ILE     HB 4760   6.947   2.477   4.118 -1.0165  1.6140  1.2119
  302ILE    CG2 4761   6.985   2.667   4.062  0.7357 -0.1587 -0.1902
  302ILE   HG21 4762   6.981   2.729   3.970 -0.0217  2.0976  1.2853
  302ILE   HG22 4763   7.090   2.638   4.087  0.1172 -2.0921  0.3087
  302ILE   HG23 4764   6.941   2.723   4.146 -0.1537 -0.8570 -0.1769
  302ILE    CG1 4765   6.758   2.566   4.073 -0.1133  0.4973 -0.1509
  302ILE   HG11 4766   6.763   2.619   4.170  1.6348 -1.0345  0.6412
  302ILE   HG12 4767   6.696   2.474   4.082 -1.1241  1.3952  3.5574
  302ILE     CD 4768   6.691   2.657   3.970  0.2200  0.4806 -0.3856
  302ILE    HD1 4769   6.759   2.745   3.965  0.5575  0.2439  0.0131
  302ILE    HD2 4770   6.593   2.701   3.999  0.7518  1.0802  0.5952
  302ILE    HD3 4771   6.677   2.621   3.866 -4.8575  0.1759  0.1307
  302ILE      C 4772   7.075   2.463   3.866 -0.1538 -0.2916 -0.3432
  302ILE      O 4773   7.129   2.536   3.784  0.5521 -0.1761  0.2127
  303ILE      N 4774   7.139   2.359   3.923  0.0356  0.0698  0.1087
  303ILE     HN 4775   7.084   2.305   3.986  0.2120 -0.8389 -0.5025
  303ILE     CA 4776   7.271   2.317   3.887  0.1230  0.1401  0.3455
  303ILE     HA 4777   7.343   2.395   3.906  0.4103 -0.0378 -0.0087
  303ILE     CB 4778   7.302   2.196   3.970 -0.4403 -0.3073 -0.0833
  303ILE     HB 4779   7.223   2.120   3.952 -1.1212  0.3411  0.1524
  303ILE    CG2 4780   7.437   2.139   3.922 -0.2955  0.3226 -0.4380
  303ILE   HG21 4781   7.470   2.047   3.976 -0.1510 -0.5893 -2.0286
  303ILE   HG22 4782   7.513   2.219   3.934 -1.9893  1.9303  0.1603
  303ILE   HG23 4783   7.428   2.094   3.821 -0.1134  0.1051 -0.3573
  303ILE    CG1 4784   7.295   2.230   4.120 -0.1989  0.2147 -0.1887
  303ILE   HG11 4785   7.189   2.247   4.151  0.7861 -0.7299  4.4362
  303ILE   HG12 4786   7.361   2.317   4.139  0.5008 -0.4748  0.5655
  303ILE     CD 4787   7.354   2.120   4.207 -0.2636  0.2423 -0.1092
  303ILE    HD1 4788   7.321   2.021   4.167 -1.1270  1.4503 -2.5597
  303ILE    HD2 4789   7.322   2.131   4.312 -2.3742 -1.0435 -0.5555
  303ILE    HD3 4790   7.464   2.134   4.204  0.0816 -2.1160 -0.8559
  303ILE      C 4791   7.282   2.295   3.740  0.0616  0.2181  0.3290
  303ILE      O 4792   7.364   2.359   3.676  0.1329 -0.3287 -0.1344
  304ARG      N 4793   7.190   2.222   3.674 -0.0229  0.4182  0.2276
  304ARG     HN 4794   7.125   2.166   3.724 -1.0192 -1.6582 -3.0640
  304ARG     CA 4795   7.188   2.205   3.532  0.2352  0.1365  0.2579
  304ARG     HA 4796   7.291   2.191   3.503  0.2735 -0.1658  0.5376
  304ARG     CB 4797   7.087   2.094   3.495  0.3074 -0.0173  0.5169
  304ARG    HB1 4798   7.067   2.095   3.386 -0.0554  0.9162  0.5823
  304ARG    HB2 4799   6.989   2.122   3.539  0.4909  1.8982 -0.1808
  304ARG     CG 4800   7.129   1.952   3.534 -0.4970 -0.2759  0.4513
  304ARG    HG1 4801   7.167   1.954   3.638  0.9801  0.3660 -0.0635
  304ARG    HG2 4802   7.217   1.940   3.467  0.6497  1.5935  1.5277
  304ARG     CD 4803   7.019   1.849   3.508 -0.6634  0.0441 -0.1412
  304ARG    HD1 4804   6.982   1.869   3.405  0.3168  0.6999 -0.3806
  304ARG    HD2 4805   6.935   1.863   3.579  0.4656  0.4666  1.1439
  304ARG     NE 4806   7.096   1.722   3.523  0.2451  0.5960 -0.0737
  304ARG     HE 4807   7.192   1.743   3.544  0.6205  1.7966 -2.5720
  304ARG     CZ 4808   7.038   1.600   3.541  0.3371  0.5145 -0.3313
  304ARG    NH1 4809   6.909   1.579   3.503  0.4173 -0.5237 -0.0677
  304ARG   HH11 4810   6.844   1.654   3.492 -0.7577 -1.4703  0.1634
  304ARG   HH12 4811   6.856   1.505   3.545 -0.5523 -0.5324 -1.2432
  304ARG    NH2 4812   7.101   1.496   3.604 -0.0018  0.3498 -0.2662
  304ARG   HH21 4813   7.190   1.508   3.647  0.5736 -1.2602 -0.9483
  304ARG   HH22 4814   7.053   1.415   3.639  2.3471 -0.5982  0.9217
  304ARG      C 4815   7.149   2.328   3.458  0.2875  0.4610  0.7712
  304ARG      O 4816   7.205   2.348   3.350  0.5058 -0.3277  0.7309
  305SER      N 4817   7.064   2.416   3.513 -0.5362  0.0668  0.1390
  305SER     HN 4818   7.010   2.390   3.593 -1.1047  0.4108 -0.1200
  305SER     CA 4819   7.036   2.544   3.454 -0.1004 -0.2052 -0.6726
  305SER     HA 4820   7.008   2.517   3.353 -0.1431 -2.4715 -0.1096
  305SER     CB 4821   6.931   2.624   3.532  0.2180 -0.2109 -0.2331
  305SER    HB1 4822   6.960   2.635   3.639  0.5036 -3.1149  0.0691
  305SER    HB2 4823   6.837   2.565   3.530  0.7309 -1.0436 -1.9644
  305SER     OG 4824   6.897   2.755   3.487  0.1016 -0.1900 -0.0878
  305SER    HG1 4825   6.950   2.818   3.537 -0.3597  0.7269 -0.7423
  305SER      C 4826   7.161   2.624   3.440  0.0063 -0.3037 -0.3058
  305SER      O 4827   7.204   2.680   3.340 -0.2813 -0.3207 -0.4402
  306HSD      N 4828   7.238   2.627   3.550 -0.1422 -0.2936 -0.2027
  306HSD     HN 4829   7.214   2.572   3.631  2.4789 -2.4919 -0.7792
  306HSD     CA 4830   7.356   2.707   3.556 -0.5435  0.3097 -0.2714
  306HSD     HA 4831   7.327   2.809   3.538 -1.7695 -0.2167 -1.4652
  306HSD     CB 4832   7.413   2.714   3.699 -0.3136  0.1319 -0.3545
  306HSD    HB1 4833   7.415   2.612   3.744  1.9890 -0.1010 -0.8527
  306HSD    HB2 4834   7.345   2.766   3.769  0.8390  0.4119  0.5908
  306HSD    ND1 4835   7.597   2.889   3.700 -0.5191  0.2943  0.2636
  306HSD    HD1 4836   7.530   2.955   3.665 -2.0246 -0.4106  1.6696
  306HSD     CG 4837   7.555   2.759   3.716 -0.3145  0.1445 -0.3768
  306HSD    CE1 4838   7.729   2.893   3.733 -0.2623  0.0057 -0.6785
  306HSD    HE1 4839   7.786   2.986   3.736 -0.2625 -0.0217  0.8623
  306HSD    NE2 4840   7.769   2.775   3.777  0.0462  0.4174  0.1818
  306HSD    CD2 4841   7.662   2.689   3.763 -0.2424  0.7434  0.3635
  306HSD    HD2 4842   7.681   2.587   3.794  0.8022  0.8208  0.0311
  306HSD      C 4843   7.462   2.667   3.459 -0.2767  0.4169 -0.0241
  306HSD      O 4844   7.520   2.751   3.390  0.0153  0.1963 -0.0501
  307VAL      N 4845   7.497   2.538   3.457 -0.4166  0.3782  0.0260
  307VAL     HN 4846   7.451   2.477   3.522  0.3781  0.5010  0.7324
  307VAL     CA 4847   7.580   2.463   3.368 -0.2701  0.3640  0.1738
  307VAL     HA 4848   7.683   2.496   3.372  0.1320 -0.9151  1.1745
  307VAL     CB 4849   7.588   2.317   3.401  0.1375  0.3150 -0.1346
  307VAL     HB 4850   7.489   2.270   3.420  0.0498  0.3766 -0.4313
  307VAL    CG1 4851   7.655   2.225   3.297  0.2157 -0.2371  0.4007
  307VAL   HG11 4852   7.596   2.219   3.203 -0.4650  1.2377  0.7089
  307VAL   HG12 4853   7.686   2.124   3.332 -0.8745 -0.5392  0.5277
  307VAL   HG13 4854   7.750   2.266   3.257  0.5595 -2.3918 -1.1613
  307VAL    CG2 4855   7.660   2.310   3.537  0.1261  0.3214 -0.1282
  307VAL   HG21 4856   7.664   2.207   3.576 -0.5146 -0.3997 -1.8540
  307VAL   HG22 4857   7.624   2.379   3.617  2.1077  1.3036 -0.0166
  307VAL   HG23 4858   7.765   2.344   3.520  0.0730 -0.2271 -1.7456
  307VAL      C 4859   7.550   2.486   3.224  0.1521  0.6145  0.1244
  307VAL      O 4860   7.633   2.506   3.136 -0.2866 -0.5007 -0.5690
  308LEU      N 4861   7.420   2.480   3.192  0.2289 -0.0285 -0.0891
  308LEU     HN 4862   7.352   2.449   3.259  1.2318 -1.8024  0.1714
  308LEU     CA 4863   7.362   2.516   3.066 -0.0308 -0.0140  0.0315
  308LEU     HA 4864   7.427   2.454   3.005  0.3868 -1.0988  1.5024
  308LEU     CB 4865   7.218   2.465   3.049  0.0950 -0.2820 -0.2418
  308LEU    HB1 4866   7.165   2.522   3.129  2.7552 -1.9273  2.9871
  308LEU    HB2 4867   7.192   2.360   3.073 -2.3220  0.0639 -1.1472
  308LEU     CG 4868   7.154   2.501   2.914  0.2181 -0.0580 -0.2408
  308LEU     HG 4869   7.182   2.603   2.881 -0.3873 -0.0020 -0.5883
  308LEU    CD1 4870   7.197   2.400   2.806  0.2851 -0.0693 -0.2036
  308LEU   HD11 4871   7.107   2.365   2.751 -1.7619  2.9848  0.9263
  308LEU   HD12 4872   7.251   2.316   2.854 -1.0180 -0.8511 -0.0525
  308LEU   HD13 4873   7.253   2.452   2.726 -1.3981  2.3879  0.0809
  308LEU    CD2 4874   7.002   2.499   2.936  0.2026  0.4690 -0.2780
  308LEU   HD21 4875   6.940   2.518   2.846 -1.6352 -3.1343  0.0170
  308LEU   HD22 4876   6.963   2.562   3.018 -2.0059 -3.3567  1.9514
  308LEU   HD23 4877   6.979   2.398   2.976 -1.1377  1.4738  1.6108
  308LEU      C 4878   7.393   2.655   3.023  0.2706 -0.1706 -0.2652
  308LEU      O 4879   7.436   2.684   2.911 -0.0467 -0.5233 -0.4822
  309ARG      N 4880   7.378   2.749   3.118  0.7294 -0.1202 -0.2418
  309ARG     HN 4881   7.335   2.716   3.201  1.0873  0.5349  0.2138
  309ARG     CA 4882   7.385   2.891   3.103  0.1807  0.0034  0.6372
  309ARG     HA 4883   7.335   2.915   3.011  0.9202  3.8080  1.0346
  309ARG     CB 4884   7.306   2.976   3.205 -0.2777 -0.1544  0.4119
  309ARG    HB1 4885   7.327   3.083   3.188 -0.1231 -0.6161 -3.0776
  309ARG    HB2 4886   7.324   2.947   3.310 -1.4856  3.3457  1.7117
  309ARG     CG 4887   7.155   2.974   3.178 -0.2685  0.1311  0.3438
  309ARG    HG1 4888   7.119   2.869   3.173  0.6060 -0.1285 -2.5828
  309ARG    HG2 4889   7.137   3.001   3.071  0.3206 -1.0535 -0.0776
  309ARG     CD 4890   7.084   3.064   3.279 -0.0137  0.1609  0.4980
  309ARG    HD1 4891   7.134   3.162   3.286 -0.2895  0.3025  0.5222
  309ARG    HD2 4892   7.083   3.019   3.381 -1.2237 -1.2419 -0.0875
  309ARG     NE 4893   6.948   3.068   3.218  0.2779  0.4403 -0.1425
  309ARG     HE 4894   6.927   3.009   3.140  0.6063  0.8011 -0.5100
  309ARG     CZ 4895   6.850   3.155   3.256 -0.1418 -0.1260  0.0991
  309ARG    NH1 4896   6.873   3.232   3.367  0.3693 -0.0142 -0.0808
  309ARG   HH11 4897   6.966   3.244   3.400  0.2733  0.5840 -0.0184
  309ARG   HH12 4898   6.810   3.307   3.386  1.4870  0.8090  0.4372
  309ARG    NH2 4899   6.733   3.170   3.187 -0.2727  0.2064  0.3925
  309ARG   HH21 4900   6.713   3.127   3.100 -1.0764  1.6765 -0.1830
  309ARG   HH22 4901   6.686   3.257   3.203 -2.3680 -0.5878 -1.0434
  309ARG      C 4902   7.526   2.936   3.088  0.1305 -0.0111  0.1238
  309ARG      O 4903   7.553   3.044   3.034  0.5729 -0.1286  0.1034
  310GLN      N 4904   7.627   2.855   3.124  0.4455 -0.0782 -0.8620
  310GLN     HN 4905   7.593   2.776   3.175 -1.2907 -0.0350 -1.8783
  310GLN     CA 4906   7.767   2.883   3.111  0.4753  0.1786 -0.0316
  310GLN     HA 4907   7.780   2.991   3.113 -0.9995  0.3861 -0.3922
  310GLN     CB 4908   7.843   2.823   3.231  0.1984 -0.8330 -0.3595
  310GLN    HB1 4909   7.833   2.713   3.218 -0.5690 -0.7794 -0.2913
  310GLN    HB2 4910   7.788   2.860   3.320  2.1050 -0.0078  0.5174
  310GLN     CG 4911   7.990   2.861   3.240 -0.1266  0.1706  1.0639
  310GLN    HG1 4912   8.032   2.830   3.141 -1.8751  1.4803 -0.1481
  310GLN    HG2 4913   8.051   2.805   3.313 -0.3653  0.9744  1.8918
  310GLN     CD 4914   8.000   3.013   3.248 -0.1004  0.2186  0.2896
  310GLN    OE1 4915   7.969   3.084   3.153  0.1046  0.1610  0.1799
  310GLN    NE2 4916   8.035   3.074   3.365  0.0770 -0.5723  0.6538
  310GLN   HE21 4917   8.037   3.174   3.364 -2.1510 -0.4536 -1.4199
  310GLN   HE22 4918   8.068   3.017   3.440  1.4275  1.9139  2.0632
  310GLN      C 4919   7.821   2.841   2.979 -0.0771  0.0680 -0.2252
  310GLN      O 4920   7.926   2.889   2.937  0.1019 -0.3133 -0.2198
  311GLN      N 4921   7.745   2.756   2.908 -0.0006 -0.3079  0.1370
  311GLN     HN 4922   7.662   2.724   2.952 -0.5953 -1.0699 -1.4663
  311GLN     CA 4923   7.780   2.727   2.772  0.3817  0.1980  0.1257
  311GLN     HA 4924   7.887   2.735   2.759  0.7430 -1.7769  1.4866
  311GLN     CB 4925   7.744   2.582   2.736  0.7949  0.1139  0.0467
  311GLN    HB1 4926   7.797   2.572   2.639  1.1379  1.6404  0.0505
  311GLN    HB2 4927   7.637   2.557   2.721  0.8191 -0.6602  1.0977
  311GLN     CG 4928   7.801   2.465   2.815  0.2018 -0.1623  0.0727
  311GLN    HG1 4929   7.817   2.378   2.748  3.1795 -0.3563  0.8901
  311GLN    HG2 4930   7.733   2.436   2.898 -0.6496 -0.1754 -0.6191
  311GLN     CD 4931   7.940   2.501   2.867  0.0564  0.1475  0.2454
  311GLN    OE1 4932   8.040   2.526   2.802 -0.4200 -0.3331 -0.6863
  311GLN    NE2 4933   7.947   2.500   3.003  0.3555 -0.4147  0.2261
  311GLN   HE21 4934   8.034   2.529   3.042  1.2839 -1.4728 -0.9448
  311GLN   HE22 4935   7.862   2.485   3.055  0.0130  0.8592  0.0492
  311GLN      C 4936   7.723   2.813   2.664  0.3313  0.0602  0.0424
  311GLN      O 4937   7.770   2.811   2.550 -0.0743 -0.1907 -0.1201
  312GLU      N 4938   7.624   2.899   2.694  0.5245  0.4314 -0.3678
  312GLU     HN 4939   7.576   2.885   2.780 -0.2066  2.1252 -0.4610
  312GLU     CA 4940   7.555   2.978   2.598 -0.3356 -0.1554 -0.2461
  312GLU     HA 4941   7.519   2.922   2.513  1.8685  0.9661 -2.0173
  312GLU     CB 4942   7.428   3.035   2.664 -0.4644 -0.0759 -0.5595
  312GLU    HB1 4943   7.377   3.099   2.588  0.5171  0.4210 -0.8206
  312GLU    HB2 4944   7.463   3.095   2.750 -1.7735 -0.6991  0.4308
  312GLU     CG 4945   7.313   2.941   2.701 -0.1829 -0.0182  0.4788
  312GLU    HG1 4946   7.347   2.867   2.777  0.6498 -0.7585 -0.5680
  312GLU    HG2 4947   7.286   2.879   2.613 -0.9390 -1.4302  1.6495
  312GLU     CD 4948   7.194   3.015   2.761 -0.3002  0.3564 -0.2054
  312GLU    OE1 4949   7.200   3.140   2.768 -0.2120  0.3305  0.1985
  312GLU    OE2 4950   7.091   2.944   2.773 -0.2801  0.4823  0.7883
  312GLU      C 4951   7.634   3.084   2.528 -0.2743 -0.2050 -0.2509
  312GLU      O 4952   7.590   3.126   2.421  0.2494  0.2222 -0.3022
  313PRO      N 4953   7.752   3.123   2.565 -0.1730 -0.2470 -0.5259
  313PRO     CD 4954   7.777   3.148   2.706 -0.4275 -0.0881 -0.5093
  313PRO    HD1 4955   7.860   3.078   2.730  1.1990  1.1161 -2.3087
  313PRO    HD2 4956   7.689   3.141   2.774  0.1635  3.0806  0.7459
  313PRO     CA 4957   7.837   3.207   2.486  0.2073 -0.2007 -0.0733
  313PRO     HA 4958   7.773   3.275   2.431 -0.3858 -0.6174  0.0870
  313PRO     CB 4959   7.936   3.270   2.584 -0.3050  0.5269 -0.0163
  313PRO    HB1 4960   7.975   3.367   2.545 -1.6004  1.3713  0.7050
  313PRO    HB2 4961   8.023   3.203   2.590 -0.5826  0.1233 -0.4174
  313PRO     CG 4962   7.850   3.283   2.711 -0.3684 -0.1373  0.0121
  313PRO    HG1 4963   7.906   3.294   2.807 -0.6477 -1.6765  0.3748
  313PRO    HG2 4964   7.772   3.362   2.703 -0.0058  0.2283  0.0561
  313PRO      C 4965   7.905   3.127   2.381  0.3153 -0.3666  0.1227
  313PRO      O 4966   7.960   3.189   2.290  0.4864  0.1710  0.5862
  314PHE      N 4967   7.910   2.993   2.393 -0.3519 -0.4098 -0.0654
  314PHE     HN 4968   7.899   2.945   2.480  2.2981  0.1886  0.6970
  314PHE     CA 4969   7.970   2.911   2.293 -0.1528 -0.2866 -0.0459
  314PHE     HA 4970   8.043   2.962   2.231  0.3589 -1.4133 -0.3977
  314PHE     CB 4971   8.052   2.803   2.365 -0.3201  0.0271  0.6245
  314PHE    HB1 4972   8.103   2.746   2.284  0.3197  0.2013  0.9012
  314PHE    HB2 4973   7.993   2.728   2.422  0.8887 -1.5265 -0.0903
  314PHE     CG 4974   8.151   2.864   2.458  0.5489 -0.1709 -0.1463
  314PHE    CD1 4975   8.258   2.930   2.403  0.1456  0.3831 -0.2755
  314PHE    HD1 4976   8.274   2.936   2.297  0.1950 -2.3408 -0.4915
  314PHE    CE1 4977   8.359   2.968   2.488  0.2008 -0.5974  0.1095
  314PHE    HE1 4978   8.452   3.014   2.458 -1.2669  2.7750  0.1966
  314PHE     CZ 4979   8.341   2.960   2.624  0.4685 -0.8815  0.1288
  314PHE     HZ 4980   8.419   2.999   2.688 -0.5581 -0.5947  1.2580
  314PHE    CD2 4981   8.131   2.847   2.593  0.1350  0.2124 -0.1566
  314PHE    HD2 4982   8.044   2.798   2.635  0.4597 -0.2935 -0.0691
  314PHE    CE2 4983   8.222   2.912   2.674 -0.1361  0.4293 -0.0236
  314PHE    HE2 4984   8.211   2.905   2.781 -1.4997  2.0362 -0.0109
  314PHE      C 4985   7.872   2.846   2.203 -0.7440  0.2912  0.1725
  314PHE      O 4986   7.907   2.819   2.088 -0.3893  0.0175  0.3439
  315LYS      N 4987   7.746   2.827   2.247 -0.6381 -0.0358  0.3374
  315LYS     HN 4988   7.729   2.851   2.343  1.4786  3.2240  0.0822
  315LYS     CA 4989   7.631   2.794   2.169  0.1167 -0.5340 -0.5776
  315LYS     HA 4990   7.655   2.717   2.097 -0.4684  0.0261 -1.3801
  315LYS     CB 4991   7.517   2.746   2.260 -0.0279  0.1984 -0.3662
  315LYS    HB1 4992   7.420   2.740   2.205  0.9331  1.2751 -2.2782
  315LYS    HB2 4993   7.495   2.817   2.342  1.5688  0.1144  0.1632
  315LYS     CG 4994   7.531   2.614   2.335 -1.0251  0.5709  0.5035
  315LYS    HG1 4995   7.442   2.600   2.400 -1.4434 -0.5406 -0.2899
  315LYS    HG2 4996   7.625   2.619   2.395  0.3723  1.3242 -1.6225
  315LYS     CD 4997   7.534   2.480   2.261 -0.6126  0.4577  0.7178
  315LYS    HD1 4998   7.573   2.399   2.326 -1.6510  0.1668  1.0037
  315LYS    HD2 4999   7.595   2.499   2.170 -1.7262  0.0588 -0.1307
  315LYS     CE 5000   7.400   2.430   2.207 -0.0687 -0.2528  0.0074
  315LYS    HE1 5001   7.407   2.348   2.131 -0.3201  0.3003 -0.6199
  315LYS    HE2 5002   7.346   2.509   2.150 -1.0096  0.5647  1.9491
  315LYS     NZ 5003   7.300   2.381   2.304 -0.1998 -0.0590 -0.0298
  315LYS    HZ1 5004   7.268   2.456   2.369  0.6402  0.3422 -0.0731
  315LYS    HZ2 5005   7.342   2.306   2.363 -1.8356 -1.4748 -0.5890
  315LYS    HZ3 5006   7.216   2.333   2.265  1.1800 -2.2570 -0.4828
  315LYS      C 5007   7.589   2.919   2.101  0.1150 -0.0070  0.3719
  315LYS      O 5008   7.611   3.029   2.152  0.1723  0.0051  0.3219
  316ALA      N 5009   7.548   2.902   1.974  0.1832  0.2676  0.3121
  316ALA     HN 5010   7.549   2.810   1.937  2.2021  0.3038  0.1948
  316ALA     CA 5011   7.520   3.014   1.888 -0.0842 -0.1385 -0.1358
  316ALA     HA 5012   7.610   3.074   1.891  0.1694 -0.3893 -1.8468
  316ALA     CB 5013   7.499   2.970   1.743 -0.5375 -0.0283 -0.1058
  316ALA    HB1 5014   7.565   2.886   1.712 -1.9944 -1.6403  0.9764
  316ALA    HB2 5015   7.500   3.052   1.668 -1.0894 -0.7321 -0.9139
  316ALA    HB3 5016   7.398   2.924   1.737 -0.7953 -0.2081  3.5385
  316ALA      C 5017   7.405   3.095   1.937 -0.2791 -0.2007 -0.4865
  316ALA      O 5018   7.298   3.044   1.970 -0.0221 -0.2796  0.2539
  317ALA      N 5019   7.414   3.229   1.933 -0.1910 -0.1889  0.0415
  317ALA     HN 5020   7.500   3.276   1.916 -0.0398 -0.4719  0.0279
  317ALA     CA 5021   7.302   3.309   1.972 -0.2377 -0.2758  0.0867
  317ALA     HA 5022   7.234   3.251   2.032 -2.6675  1.8608 -0.4031
  317ALA     CB 5023   7.357   3.418   2.066 -0.0364 -0.4894  0.2173
  317ALA    HB1 5024   7.278   3.481   2.113 -0.8557 -1.0678 -0.3663
  317ALA    HB2 5025   7.422   3.490   2.011  0.5044  0.5552  2.1260
  317ALA    HB3 5026   7.413   3.371   2.150  1.0471 -1.4861 -1.0312
  317ALA      C 5027   7.213   3.357   1.863  0.3935 -0.4954 -0.5334
  317ALA      O 5028   7.258   3.427   1.773 -0.0071 -0.1364 -0.4619
  318GLY      N 5029   7.083   3.321   1.866  0.4124 -0.5379 -0.2065
  318GLY     HN 5030   7.058   3.250   1.932 -0.2122 -1.0775 -1.0043
  318GLY     CA 5031   6.976   3.378   1.790  0.2454  0.2601  0.6070
  318GLY    HA1 5032   6.884   3.336   1.830  0.1833 -1.7757 -1.4772
  318GLY    HA2 5033   7.005   3.357   1.689 -0.2840 -1.5556  0.7980
  318GLY      C 5034   6.967   3.527   1.795  0.5346  0.3263 -0.6016
  318GLY      O 5035   7.009   3.596   1.888 -0.1616  0.0203 -0.0523
  319THR      N 5036   6.906   3.584   1.690 -0.8845 -0.2574 -0.1225
  319THR     HN 5037   6.880   3.539   1.605 -1.2163 -0.1677 -0.0670
  319THR     CA 5038   6.902   3.726   1.679 -0.4380 -0.2431 -0.1350
  319THR     HA 5039   6.988   3.779   1.718 -0.8979  1.3872 -1.2240
  319THR     CB 5040   6.903   3.759   1.533 -0.1024  0.0058 -0.0797
  319THR     HB 5041   6.871   3.863   1.514 -2.3915 -0.1958  2.0726
  319THR    OG1 5042   6.814   3.670   1.466  0.0649 -0.3922  0.2212
  319THR    HG1 5043   6.759   3.734   1.420  1.3867 -0.3903 -1.4320
  319THR    CG2 5044   7.042   3.735   1.473 -0.1871 -0.4706 -0.0887
  319THR   HG21 5045   7.052   3.764   1.366 -0.1211  0.1292  0.0793
  319THR   HG22 5046   7.064   3.626   1.476 -3.1251 -1.1589 -0.2324
  319THR   HG23 5047   7.110   3.787   1.544 -1.4196  1.5689 -0.3331
  319THR      C 5048   6.787   3.803   1.744 -0.1693  0.1678 -0.1382
  319THR    OT1 5049   6.674   3.799   1.698 -0.2289 -0.1383  0.0322
  319THR    OT2 5050   6.834   3.871   1.848 -0.9315 -0.1196  0.4004
  319THR     CT 5051   6.745   3.944   1.933 -0.5735  0.6168  0.1513
  319THR    HT1 5052   6.799   3.979   2.024  0.6755 -2.3728  0.6593
  319THR    HT2 5053   6.662   3.872   1.950 -1.2075  0.7707 -1.9654
  319THR    HT3 5054   6.699   4.035   1.887  0.9024 -0.2425 -3.3101
  320CHL1    C3 5055   5.599   5.888   7.670  0.1768  0.5065 -0.3520
  320CHL1    H3 5056   5.681   5.831   7.621 -0.2569  0.2795 -0.8230
  320CHL1    O3 5057   5.534   5.813   7.772  0.0278  0.6377 -0.3516
  320CHL1   H3' 5058   5.525   5.723   7.740 -0.6427  1.1511 -1.6535
  320CHL1    C4 5059   5.651   6.017   7.735  0.6659  0.2974 -0.3158
  320CHL1   H4A 5060   5.565   6.066   7.788  0.2351 -2.0003  1.2574
  320CHL1   H4B 5061   5.733   6.002   7.808  0.8248  0.0379 -0.5496
  320CHL1    C5 5062   5.705   6.111   7.632  0.3453  0.0231 -0.7372
  320CHL1    C6 5063   5.830   6.160   7.638  0.3191 -0.0461  0.6623
  320CHL1    H6 5064   5.888   6.129   7.726  0.0763 -3.9058 -0.3490
  320CHL1    C7 5065   5.893   6.257   7.542 -0.5546  0.1143  0.2424
  320CHL1   H7A 5066   5.950   6.339   7.588 -0.6129 -0.3377  1.1376
  320CHL1   H7B 5067   5.966   6.195   7.485 -1.2115 -1.0540  0.6277
  320CHL1    C8 5068   5.784   6.311   7.447 -0.3761 -0.0417 -0.0539
  320CHL1    H8 5069   5.722   6.389   7.496 -0.3800  1.5967 -2.5178
  320CHL1   C14 5070   5.837   6.376   7.323 -0.0602 -0.6168 -0.2260
  320CHL1   H14 5071   5.899   6.299   7.272  0.1851 -0.4526 -0.1819
  320CHL1   C15 5072   5.937   6.490   7.350 -0.0155 -0.5911 -0.5040
  320CHL1  H15A 5073   5.892   6.548   7.432  0.7377 -0.8445  0.0974
  320CHL1  H15B 5074   6.035   6.456   7.391  0.7051  0.0793 -1.5861
  320CHL1   C16 5075   5.935   6.574   7.221 -0.0901 -0.1233 -0.1999
  320CHL1  H16A 5076   5.898   6.675   7.250  0.4835 -0.7490  3.1219
  320CHL1  H16B 5077   6.039   6.579   7.184  0.5229  1.2341  1.5842
  320CHL1   C17 5078   5.833   6.505   7.128  0.0152 -0.5352 -0.0146
  320CHL1   H17 5079   5.901   6.437   7.072  1.2763  0.3273  0.4109
  320CHL1   C13 5080   5.743   6.427   7.218 -0.2404  0.0663  0.2581
  320CHL1   C18 5081   5.644   6.530   7.276  0.0052 -0.1407  1.0515
  320CHL1  H18A 5082   5.568   6.565   7.204 -0.5272 -0.3964  1.4791
  320CHL1  H18B 5083   5.595   6.478   7.362 -0.3023  0.5155  1.2754
  320CHL1  H18C 5084   5.693   6.625   7.308 -1.0789  1.1475 -0.9648
  320CHL1   C12 5085   5.665   6.305   7.164 -0.5018  0.3010  0.1063
  320CHL1  H12A 5086   5.578   6.322   7.096 -1.6200  0.5471  1.5408
  320CHL1  H12B 5087   5.731   6.237   7.107 -1.3217  0.9125 -1.6567
  320CHL1   C11 5088   5.605   6.227   7.281  0.1662 -0.6027 -0.1448
  320CHL1  H11A 5089   5.512   6.284   7.301  0.3571  0.1790 -1.3825
  320CHL1  H11B 5090   5.572   6.136   7.226 -0.6848  0.5010 -1.5366
  320CHL1    C9 5091   5.689   6.202   7.407 -0.2289 -0.2633  0.1904
  320CHL1    H9 5092   5.760   6.127   7.367  0.7303  0.6416  0.1544
  320CHL1   C10 5093   5.611   6.139   7.518 -0.6172 -0.0738  0.0261
  320CHL1   C19 5094   5.499   6.230   7.572 -0.1617  0.9544 -0.7283
  320CHL1  H19A 5095   5.429   6.267   7.494 -3.1324 -0.8963  0.8660
  320CHL1  H19B 5096   5.426   6.168   7.628  1.6105 -0.3511  0.2366
  320CHL1  H19C 5097   5.542   6.316   7.629 -2.6874 -0.1862  3.3380
  320CHL1    C1 5098   5.537   6.016   7.462 -0.8327  0.2661 -0.4453
  320CHL1   H1A 5099   5.453   6.048   7.397 -0.9783  1.2385  0.1875
  320CHL1   H1B 5100   5.614   5.969   7.398  0.4068  0.6897  0.6782
  320CHL1    C2 5101   5.487   5.921   7.571 -0.0249 -0.0014 -0.2986
  320CHL1   H2A 5102   5.450   5.825   7.530 -1.1289  0.1856  0.2163
  320CHL1   H2B 5103   5.398   5.978   7.609  0.3910  1.4345 -1.3872
  320CHL1   C20 5104   5.772   6.594   7.024  0.0148 -0.1001  0.3512
  320CHL1   H20 5105   5.681   6.652   7.051  0.2298  0.5502 -0.2995
  320CHL1   C21 5106   5.714   6.497   6.919  0.1552  0.0720  0.1130
  320CHL1  H21A 5107   5.696   6.555   6.826  0.5996  0.1881  0.1003
  320CHL1  H21B 5108   5.617   6.454   6.955 -0.2038 -0.1546 -1.0764
  320CHL1  H21C 5109   5.784   6.417   6.888 -2.9203 -1.4605 -3.6594
  320CHL1   C22 5110   5.872   6.692   6.960 -0.7502  0.4101 -0.0710
  320CHL1  H22A 5111   5.929   6.754   7.032  3.2411 -1.8210 -1.0085
  320CHL1  H22B 5112   5.953   6.628   6.919  1.2053  2.0177  1.1152
  320CHL1   C23 5113   5.815   6.777   6.846 -0.3780 -0.0702 -0.6269
  320CHL1  H23A 5114   5.808   6.723   6.750 -0.4772  0.4193 -0.8960
  320CHL1  H23B 5115   5.718   6.809   6.890  0.0757 -0.2628  0.5582
  320CHL1   C24 5116   5.905   6.897   6.815 -0.0913 -0.1084  0.0510
  320CHL1  H24A 5117   5.946   6.936   6.911 -1.4168 -0.3886  0.7527
  320CHL1  H24B 5118   5.983   6.846   6.754  0.7164  0.1417  0.8362
  320CHL1   C25 5119   5.823   7.008   6.748 -0.0772 -0.3273 -0.3320
  320CHL1   H25 5120   5.729   7.017   6.807  1.5208  0.3584  2.2642
  320CHL1   C26 5121   5.899   7.140   6.764 -0.9017  0.1687 -0.4669
  320CHL1  H26A 5122   5.855   7.225   6.708 -0.5403  0.2813 -0.5836
  320CHL1  H26B 5123   5.892   7.167   6.872  1.8349  1.4936 -0.5358
  320CHL1  H26C 5124   6.004   7.130   6.729 -0.9454 -1.1581 -0.2563
  320CHL1   C27 5125   5.793   6.975   6.601  0.3784 -0.0257 -0.4949
  320CHL1  H27A 5126   5.748   6.875   6.581 -0.2887  0.6015 -2.3102
  320CHL1  H27B 5127   5.713   7.042   6.562  1.0042  0.4838 -0.9325
  320CHL1  H27C 5128   5.880   6.995   6.535 -0.2808 -0.0269 -1.3790
  321CHL1    C3 5129   3.866   7.239   7.430  0.4622  0.4984  0.0180
  321CHL1    H3 5130   3.816   7.145   7.460 -1.5146  0.7935 -2.0379
  321CHL1    O3 5131   3.891   7.301   7.555  0.1342  0.3626  0.1523
  321CHL1   H3' 5132   3.979   7.338   7.562  0.3569  0.3820 -2.0867
  321CHL1    C4 5133   4.001   7.188   7.378  0.5776  0.6699  0.1447
  321CHL1   H4A 5134   4.065   7.278   7.369  0.8588  0.2876 -2.6614
  321CHL1   H4B 5135   4.054   7.128   7.455 -0.4161 -1.3508 -0.6500
  321CHL1    C5 5136   3.992   7.127   7.241  0.4210  0.3416  0.2994
  321CHL1    C6 5137   4.038   7.001   7.232 -0.3721  0.0394  0.3936
  321CHL1    H6 5138   4.087   6.944   7.312  0.2578 -0.3984 -0.2977
  321CHL1    C7 5139   4.023   6.927   7.102  0.8452 -0.1150  0.3314
  321CHL1   H7A 5140   4.101   6.850   7.086  3.0718  2.2128 -0.5475
  321CHL1   H7B 5141   3.931   6.872   7.134  1.7417 -1.6255  0.4034
  321CHL1    C8 5142   3.987   7.018   6.984 -0.5277 -0.3397  0.5559
  321CHL1    H8 5143   4.083   7.067   6.959 -1.3344  1.8829  1.5232
  321CHL1   C14 5144   3.942   6.937   6.867 -0.4994  0.1372  0.2108
  321CHL1   H14 5145   3.844   6.887   6.887 -1.1441 -0.1954 -3.0689
  321CHL1   C15 5146   4.037   6.826   6.819 -0.2899  0.4477 -0.0917
  321CHL1  H15A 5147   4.140   6.867   6.831  0.5583 -1.6718  0.3518
  321CHL1  H15B 5148   4.031   6.734   6.881  0.6565  0.3126 -0.1768
  321CHL1   C16 5149   4.002   6.805   6.672 -0.4484 -0.0816  0.0228
  321CHL1  H16A 5150   4.097   6.820   6.616 -1.3418 -1.9360 -2.1810
  321CHL1  H16B 5151   3.958   6.708   6.640 -1.3222  1.0045 -2.3383
  321CHL1   C17 5152   3.901   6.914   6.635  0.1233  0.4594  0.0376
  321CHL1   H17 5153   3.796   6.877   6.643 -0.0319  1.2945  2.5682
  321CHL1   C13 5154   3.908   7.017   6.744  0.1962  0.3391  0.1465
  321CHL1   C18 5155   4.024   7.113   6.713  0.0931  0.4728  0.1751
  321CHL1  H18A 5156   4.019   7.175   6.621 -0.9436  0.7791  0.4212
  321CHL1  H18B 5157   4.037   7.190   6.791  0.5959  0.6954 -0.1254
  321CHL1  H18C 5158   4.120   7.058   6.709 -0.5301 -0.5878 -0.8046
  321CHL1   C12 5159   3.779   7.091   6.784  0.1048  0.3738 -0.2105
  321CHL1  H12A 5160   3.741   7.146   6.696 -0.3009  0.4035 -0.0162
  321CHL1  H12B 5161   3.703   7.016   6.815  0.3989 -0.1079 -0.6251
  321CHL1   C11 5162   3.804   7.183   6.904 -0.1757 -0.1203  0.2348
  321CHL1  H11A 5163   3.868   7.264   6.863  0.7503 -0.6570  0.5863
  321CHL1  H11B 5164   3.712   7.230   6.944  0.1207 -1.0089  2.0661
  321CHL1    C9 5165   3.876   7.113   7.020 -0.6829 -0.4445  0.3549
  321CHL1    H9 5166   3.807   7.039   7.066 -1.1246 -1.1822 -1.4181
  321CHL1   C10 5167   3.911   7.200   7.137  0.2986 -0.2831 -0.0514
  321CHL1   C19 5168   3.999   7.317   7.089  0.0134 -0.0342  0.0301
  321CHL1  H19A 5169   4.041   7.381   7.170 -2.8645  1.1904  0.6736
  321CHL1  H19B 5170   4.088   7.273   7.039  0.0374  0.3060 -0.2301
  321CHL1  H19C 5171   3.942   7.380   7.018 -2.6723 -1.9459  0.3516
  321CHL1    C1 5172   3.777   7.252   7.190  0.7008  0.3622  0.3414
  321CHL1   H1A 5173   3.726   7.325   7.123 -0.6333 -0.5949  0.2602
  321CHL1   H1B 5174   3.713   7.163   7.209  1.2376 -0.0289  0.3253
  321CHL1    C2 5175   3.790   7.323   7.325  0.4232  0.6889  0.1988
  321CHL1   H2A 5176   3.696   7.365   7.368 -0.4643 -0.7303 -0.2968
  321CHL1   H2B 5177   3.850   7.416   7.315 -1.7788  2.3945  1.6155
  321CHL1   C20 5178   3.907   6.948   6.489  0.0157 -0.1664 -0.1176
  321CHL1   H20 5179   4.012   6.978   6.468  0.2566 -0.6943  0.2950
  321CHL1   C21 5180   3.827   7.070   6.440 -0.3983 -0.3007  0.2260
  321CHL1  H21A 5181   3.862   7.086   6.336  0.7570 -0.0819  0.6366
  321CHL1  H21B 5182   3.851   7.159   6.501  1.0807 -0.4904 -0.0588
  321CHL1  H21C 5183   3.717   7.052   6.436 -0.6906  1.0990  1.2836
  321CHL1   C22 5184   3.871   6.828   6.401 -0.1288 -0.0192 -0.2591
  321CHL1  H22A 5185   3.927   6.740   6.440  0.8636  0.3916 -0.7360
  321CHL1  H22B 5186   3.761   6.812   6.406 -0.3834  1.6592 -0.0098
  321CHL1   C23 5187   3.903   6.845   6.252 -0.7031  0.2812 -0.3530
  321CHL1  H23A 5188   3.831   6.917   6.209  1.2689  2.2039 -0.6207
  321CHL1  H23B 5189   4.002   6.892   6.236 -0.7417  0.5224  0.1069
  321CHL1   C24 5190   3.904   6.719   6.165 -0.0918  0.1936 -0.2223
  321CHL1  H24A 5191   3.798   6.685   6.165 -0.2456  0.6473  0.3612
  321CHL1  H24B 5192   3.931   6.750   6.062 -1.6655  1.4948 -0.2860
  321CHL1   C25 5193   3.988   6.599   6.212 -0.1973 -0.0226 -0.5861
  321CHL1   H25 5194   3.947   6.550   6.303  1.5447  0.3992  0.4800
  321CHL1   C26 5195   3.994   6.491   6.102  0.5159 -0.6264  0.0287
  321CHL1  H26A 5196   3.898   6.450   6.064  0.5459 -2.3913  1.7148
  321CHL1  H26B 5197   4.056   6.537   6.023 -0.3189  0.3777 -0.0647
  321CHL1  H26C 5198   4.048   6.406   6.149 -2.0940 -2.3046  0.1909
  321CHL1   C27 5199   4.125   6.638   6.270 -0.6980  0.0944  0.5500
  321CHL1  H27A 5200   4.165   6.542   6.309  1.8518  1.3146  1.1652
  321CHL1  H27B 5201   4.189   6.666   6.183 -2.0625  1.2298 -0.1353
  321CHL1  H27C 5202   4.119   6.721   6.343 -2.0557  1.1557 -0.6901
  322CHL1    C3 5203   3.134   2.295   7.411 -0.3037  0.2952  0.0322
  322CHL1    H3 5204   3.024   2.315   7.417 -0.1200  0.8652  2.5643
  322CHL1    O3 5205   3.202   2.340   7.527 -0.1103  0.1622 -0.0284
  322CHL1   H3' 5206   3.294   2.315   7.518  0.3062  2.2518 -3.0485
  322CHL1    C4 5207   3.164   2.147   7.385  0.0556  0.2695  0.5944
  322CHL1   H4A 5208   3.274   2.147   7.399 -0.0446 -0.1443  1.4708
  322CHL1   H4B 5209   3.136   2.079   7.468  1.2960 -0.5214  0.4019
  322CHL1    C5 5210   3.132   2.089   7.250  0.0905  0.5457  0.4687
  322CHL1    C6 5211   3.052   1.982   7.240  0.1624  0.5480 -0.1847
  322CHL1    H6 5212   3.007   1.931   7.327 -0.6918 -1.4047 -1.6991
  322CHL1    C7 5213   3.004   1.930   7.108 -0.4576  0.2640  0.1480
  322CHL1   H7A 5214   2.988   1.820   7.110  0.9073  0.0617  1.4976
  322CHL1   H7B 5215   2.910   1.978   7.073 -0.2053 -0.4508 -1.6197
  322CHL1    C8 5216   3.100   1.966   6.993 -0.2731  0.5053  0.3765
  322CHL1    H8 5217   3.190   1.904   7.008 -1.7910 -1.8064  0.4324
  322CHL1   C14 5218   3.037   1.929   6.862  0.2246 -0.6628  0.4559
  322CHL1   H14 5219   2.943   1.988   6.856  2.1521  2.5356 -1.3368
  322CHL1   C15 5220   2.995   1.785   6.830  0.0125 -0.5250  0.1092
  322CHL1  H15A 5221   3.070   1.726   6.886  0.0328 -1.0626 -0.4714
  322CHL1  H15B 5222   2.898   1.766   6.882  0.6328  1.8590  2.3489
  322CHL1   C16 5223   2.989   1.770   6.678 -0.1341  0.8388 -0.0337
  322CHL1  H16A 5224   3.064   1.697   6.640 -0.5553  0.8426 -0.9149
  322CHL1  H16B 5225   2.889   1.753   6.632 -0.4459  0.0234  0.8995
  322CHL1   C17 5226   3.028   1.909   6.626  0.6222  0.6102 -0.0885
  322CHL1   H17 5227   2.939   1.976   6.619  1.4133  1.8047  0.9073
  322CHL1   C13 5228   3.109   1.969   6.737 -0.2090  0.5235  0.5733
  322CHL1   C18 5229   3.253   1.917   6.741 -0.1386  0.6773  0.1095
  322CHL1  H18A 5230   3.316   1.954   6.657  0.0672  3.0028  1.2104
  322CHL1  H18B 5231   3.294   1.948   6.839  1.9663  0.8624 -0.7734
  322CHL1  H18C 5232   3.265   1.807   6.751  0.2518  0.7207  0.1644
  322CHL1   C12 5233   3.111   2.123   6.740  0.6669  0.5296  0.0981
  322CHL1  H12A 5234   3.178   2.161   6.660  0.7880  0.7575  0.3064
  322CHL1  H12B 5235   3.009   2.168   6.746  0.1039 -0.9111  3.2504
  322CHL1   C11 5236   3.170   2.177   6.871  0.1836  0.9172  0.1623
  322CHL1  H11A 5237   3.280   2.171   6.858  0.1281 -1.3783  0.2234
  322CHL1  H11B 5238   3.150   2.285   6.882 -0.2641  0.7183  1.4062
  322CHL1    C9 5239   3.118   2.115   7.001  0.0650  0.4931 -0.0819
  322CHL1    H9 5240   3.014   2.152   7.015 -1.1225 -3.0221  1.7349
  322CHL1   C10 5241   3.181   2.163   7.129  0.2256 -0.1613  0.0878
  322CHL1   C19 5242   3.333   2.154   7.108  0.2235  0.1930 -0.0813
  322CHL1  H19A 5243   3.373   2.241   7.051 -1.4193 -0.3389 -2.1774
  322CHL1  H19B 5244   3.374   2.157   7.211  0.5601 -0.1426 -0.2004
  322CHL1  H19C 5245   3.365   2.061   7.057 -1.0951  0.2929 -1.1508
  322CHL1    C1 5246   3.151   2.311   7.156 -0.3616 -0.3446  0.4568
  322CHL1   H1A 5247   3.180   2.386   7.079  1.2349 -0.6861  0.6909
  322CHL1   H1B 5248   3.040   2.308   7.167 -0.2438 -0.7786  1.6211
  322CHL1    C2 5249   3.194   2.369   7.290  0.0122  0.1774  0.1168
  322CHL1   H2A 5250   3.162   2.476   7.300  2.9749  0.9427  4.6484
  322CHL1   H2B 5251   3.304   2.380   7.295  0.0857 -1.0077  2.4768
  322CHL1   C20 5252   3.094   1.899   6.492  0.3397 -0.0549 -0.1822
  322CHL1   H20 5253   3.197   1.858   6.506  0.9704  2.0296  1.8057
  322CHL1   C21 5254   3.111   2.037   6.425  0.0937  0.3832  0.6539
  322CHL1  H21A 5255   3.115   2.021   6.316  1.9379 -0.7286  0.8322
  322CHL1  H21B 5256   3.204   2.093   6.450 -0.8269  1.9904  0.5922
  322CHL1  H21C 5257   3.025   2.102   6.451 -2.1928 -2.2100  0.0966
  322CHL1   C22 5258   3.016   1.818   6.387  0.5080  0.3894 -0.6540
  322CHL1  H22A 5259   3.072   1.830   6.291  2.7358 -0.6225  0.4444
  322CHL1  H22B 5260   3.018   1.715   6.430 -1.0228  1.0794  1.1595
  322CHL1   C23 5261   2.875   1.872   6.365  0.2792  0.4365  0.8292
  322CHL1  H23A 5262   2.813   1.873   6.457 -0.7555  1.1420  0.1398
  322CHL1  H23B 5263   2.876   1.976   6.324  0.2439  0.5291  1.0634
  322CHL1   C24 5264   2.803   1.792   6.256  0.3271  0.8366  0.4976
  322CHL1  H24A 5265   2.793   1.682   6.272 -0.5782  1.0814  1.8558
  322CHL1  H24B 5266   2.700   1.835   6.259 -1.7142 -3.4322 -0.2618
  322CHL1   C25 5267   2.853   1.828   6.116  0.5422  0.4978  0.4860
  322CHL1   H25 5268   2.963   1.820   6.127  0.3712 -0.6854  1.4240
  322CHL1   C26 5269   2.814   1.732   6.002  0.2176  0.1016  0.9296
  322CHL1  H26A 5270   2.897   1.723   5.929  0.0438  0.4915  0.6781
  322CHL1  H26B 5271   2.801   1.634   6.051  0.6231 -0.7431 -0.5900
  322CHL1  H26C 5272   2.719   1.771   5.959 -0.1758 -1.0207  0.7391
  322CHL1   C27 5273   2.809   1.969   6.071  0.1404  0.2934  0.2325
  322CHL1  H27A 5274   2.698   1.967   6.066  0.1477  0.9225 -0.2402
  322CHL1  H27B 5275   2.857   2.047   6.134  2.6673 -2.0025  1.3873
  322CHL1  H27C 5276   2.849   1.979   5.968  0.6301  0.7425  0.4637
  323CHL1    C3 5277   2.765   4.455   7.686  0.0553 -0.2585 -0.2939
  323CHL1    H3 5278   2.658   4.483   7.670 -0.2396  0.8997  2.9760
  323CHL1    O3 5279   2.790   4.490   7.821  0.5181 -0.7806 -0.2406
  323CHL1   H3' 5280   2.858   4.426   7.843  1.7796  0.4337 -0.4755
  323CHL1    C4 5281   2.776   4.303   7.660  0.5113 -0.2797  0.0192
  323CHL1   H4A 5282   2.878   4.277   7.695  0.7720 -0.8965 -1.1608
  323CHL1   H4B 5283   2.709   4.242   7.724  0.0456 -0.8633 -1.0122
  323CHL1    C5 5284   2.758   4.274   7.514 -0.0347 -0.2178  0.0711
  323CHL1    C6 5285   2.654   4.200   7.473  0.0252 -0.4854  0.4017
  323CHL1    H6 5286   2.590   4.155   7.551 -1.6157 -0.1638 -0.7201
  323CHL1    C7 5287   2.638   4.163   7.328 -0.0673 -0.0955  0.3135
  323CHL1   H7A 5288   2.612   4.057   7.314  1.9989 -0.5453 -0.4480
  323CHL1   H7B 5289   2.545   4.215   7.296  0.4028 -0.1508 -1.1655
  323CHL1    C8 5290   2.754   4.213   7.241 -0.8823  0.7765 -0.2888
  323CHL1    H8 5291   2.840   4.145   7.254 -1.5396  0.2488  1.5157
  323CHL1   C14 5292   2.711   4.205   7.097 -0.6993 -0.1593 -0.2992
  323CHL1   H14 5293   2.638   4.288   7.080 -0.3162  0.1084 -0.6682
  323CHL1   C15 5294   2.653   4.072   7.047  0.4908 -0.6766 -0.3258
  323CHL1  H15A 5295   2.714   3.991   7.091 -2.1538 -1.5838  2.0069
  323CHL1  H15B 5296   2.549   4.063   7.086  0.4197  0.6369 -0.1533
  323CHL1   C16 5297   2.666   4.094   6.896  0.3209 -0.2875 -0.2861
  323CHL1  H16A 5298   2.713   4.006   6.845 -1.7582 -1.1591 -0.8205
  323CHL1  H16B 5299   2.566   4.095   6.848  0.2275 -1.5661 -0.1732
  323CHL1   C17 5300   2.758   4.214   6.871  0.1286 -0.1912 -0.5349
  323CHL1   H17 5301   2.690   4.301   6.857 -0.6288 -0.6704  0.1230
  323CHL1   C13 5302   2.824   4.237   7.004 -0.6160 -0.1021 -0.1791
  323CHL1   C18 5303   2.941   4.139   7.016 -0.0136  0.5927 -0.2861
  323CHL1  H18A 5304   2.992   4.140   7.115  0.3568 -1.0476 -0.4237
  323CHL1  H18B 5305   2.913   4.034   6.990 -0.4278  0.3102  1.2042
  323CHL1  H18C 5306   3.029   4.164   6.954 -0.2153 -1.3252 -1.4331
  323CHL1   C12 5307   2.876   4.380   7.026 -0.4469 -0.1041 -0.5513
  323CHL1  H12A 5308   2.956   4.406   6.954 -1.8090 -1.7998 -2.7854
  323CHL1  H12B 5309   2.779   4.432   7.010 -0.7164 -0.9770 -1.9644
  323CHL1   C11 5310   2.908   4.403   7.174  0.3793 -0.4713 -0.6701
  323CHL1  H11A 5311   3.001   4.342   7.182  0.2396 -0.5675  0.4441
  323CHL1  H11B 5312   2.934   4.510   7.188 -1.0627 -0.3554  1.5722
  323CHL1    C9 5313   2.802   4.352   7.273  0.7294  0.1621  0.0465
  323CHL1    H9 5314   2.718   4.423   7.261  1.1940  0.7849  0.4600
  323CHL1   C10 5315   2.840   4.356   7.418 -0.0095 -0.0334  0.2483
  323CHL1   C19 5316   2.978   4.291   7.436 -0.1887 -0.4449  0.1578
  323CHL1  H19A 5317   3.003   4.296   7.544  0.1961 -0.7171  0.0816
  323CHL1  H19B 5318   2.986   4.185   7.404 -2.4662 -0.1780 -1.5163
  323CHL1  H19C 5319   3.059   4.347   7.384 -1.2127  1.3403  0.3886
  323CHL1    C1 5320   2.849   4.505   7.453  0.0942  0.0521 -0.1384
  323CHL1   H1A 5321   2.926   4.565   7.399  1.5512 -1.0128  0.7029
  323CHL1   H1B 5322   2.757   4.560   7.424  0.4563  0.3886 -0.6624
  323CHL1    C2 5323   2.868   4.532   7.602 -0.1980  0.2537 -0.1360
  323CHL1   H2A 5324   2.851   4.639   7.625  0.5349  0.3535 -0.0283
  323CHL1   H2B 5325   2.968   4.495   7.634 -0.3014  1.3596  1.6125
  323CHL1   C20 5326   2.831   4.195   6.741  0.2531 -0.5220 -0.4189
  323CHL1   H20 5327   2.892   4.102   6.747  0.8854 -0.1121 -0.4100
  323CHL1   C21 5328   2.922   4.316   6.713 -0.0855 -0.1689 -0.0080
  323CHL1  H21A 5329   2.964   4.310   6.610  2.0815 -2.2564  0.9090
  323CHL1  H21B 5330   3.020   4.311   6.764  0.6173 -1.6061 -1.4165
  323CHL1  H21C 5331   2.865   4.411   6.719 -0.2324 -0.2423 -0.2257
  323CHL1   C22 5332   2.738   4.174   6.620 -0.4688 -0.1788  0.0677
  323CHL1  H22A 5333   2.676   4.085   6.643  0.1489 -0.6537 -0.0589
  323CHL1  H22B 5334   2.679   4.268   6.614 -0.8496 -0.4964 -1.5177
  323CHL1   C23 5335   2.811   4.157   6.486 -0.4528  0.6009 -0.0293
  323CHL1  H23A 5336   2.734   4.127   6.412  0.7859 -0.2337 -0.9997
  323CHL1  H23B 5337   2.861   4.245   6.442  1.8136  0.0497  1.2889
  323CHL1   C24 5338   2.919   4.049   6.491 -0.6680  0.3451 -0.7658
  323CHL1  H24A 5339   3.014   4.093   6.529  0.0743 -2.1203  0.4349
  323CHL1  H24B 5340   2.882   3.974   6.564 -1.4193  1.5731  0.1660
  323CHL1   C25 5341   2.958   3.983   6.358  0.1178 -0.0535 -0.3483
  323CHL1   H25 5342   2.867   3.929   6.323 -0.8294  1.0578  0.3303
  323CHL1   C26 5343   2.986   4.087   6.249  0.4500  0.0385 -0.1741
  323CHL1  H26A 5344   2.895   4.142   6.216  1.6247  1.5301 -1.0903
  323CHL1  H26B 5345   3.068   4.161   6.262  1.1274 -0.6404 -0.4334
  323CHL1  H26C 5346   3.026   4.023   6.167  1.7009  0.2570  0.2397
  323CHL1   C27 5347   3.080   3.891   6.376  0.2010  0.2116  0.4802
  323CHL1  H27A 5348   3.058   3.806   6.444  1.4166 -1.0387 -0.6300
  323CHL1  H27B 5349   3.110   3.851   6.277  1.7393  0.6686  0.7484
  323CHL1  H27C 5350   3.169   3.948   6.407  1.1440 -0.9926  0.0558
  324CHL1    C3 5351   7.970   7.013   7.825 -0.0616 -0.1113  0.1807
  324CHL1    H3 5352   7.945   7.117   7.796  2.2237  0.6366  0.7623
  324CHL1    O3 5353   8.045   7.006   7.945 -0.0836  0.3589  0.2216
  324CHL1   H3' 5354   7.997   7.050   8.016 -0.4689  0.6972 -0.2358
  324CHL1    C4 5355   7.848   6.922   7.848 -0.0446 -0.1192  0.2393
  324CHL1   H4A 5356   7.884   6.822   7.880 -0.2285 -0.6302 -1.1002
  324CHL1   H4B 5357   7.783   6.959   7.931 -1.3430 -0.2622 -0.6878
  324CHL1    C5 5358   7.780   6.910   7.715  0.3927 -0.4071  0.0404
  324CHL1    C6 5359   7.657   6.961   7.704  0.4476 -0.2879 -0.0281
  324CHL1    H6 5360   7.608   7.010   7.789  0.2287  0.7177 -0.7112
  324CHL1    C7 5361   7.570   6.939   7.584  0.3496  0.3816 -0.0858
  324CHL1   H7A 5362   7.466   6.916   7.617  0.6526 -1.1287 -0.1024
  324CHL1   H7B 5363   7.558   7.029   7.520 -1.3358 -0.2335 -0.7147
  324CHL1    C8 5364   7.631   6.827   7.498 -0.3352  0.2468 -0.4032
  324CHL1    H8 5365   7.623   6.729   7.550 -0.6174  0.8309  0.6690
  324CHL1   C14 5366   7.555   6.812   7.369 -0.4311 -0.3351 -0.2849
  324CHL1   H14 5367   7.560   6.915   7.326 -1.1095 -0.4318 -0.5934
  324CHL1   C15 5368   7.404   6.785   7.378 -0.5080  0.2539  0.2726
  324CHL1  H15A 5369   7.394   6.698   7.445  3.6425 -1.4813 -1.0014
  324CHL1  H15B 5370   7.351   6.877   7.411 -0.1652  0.4988  0.1570
  324CHL1   C16 5371   7.366   6.742   7.236  0.1324 -0.3092  0.2655
  324CHL1  H16A 5372   7.309   6.647   7.231 -1.0301  0.4469 -2.5461
  324CHL1  H16B 5373   7.307   6.816   7.177 -1.0079 -0.9439  0.5856
  324CHL1   C17 5374   7.500   6.722   7.163  0.0196 -0.1649  0.0143
  324CHL1   H17 5375   7.519   6.824   7.124  0.1623 -0.9571 -2.0792
  324CHL1   C13 5376   7.605   6.711   7.270  0.1023 -0.2787 -0.0780
  324CHL1   C18 5377   7.603   6.572   7.335 -0.0205 -0.6110 -0.7803
  324CHL1  H18A 5378   7.638   6.498   7.260  1.1414  0.6353 -1.5011
  324CHL1  H18B 5379   7.676   6.565   7.418  0.7985  2.2647 -1.1522
  324CHL1  H18C 5380   7.502   6.546   7.373  1.1251 -1.2025  2.1456
  324CHL1   C12 5381   7.746   6.760   7.231  0.3137 -0.7436  0.1009
  324CHL1  H12A 5382   7.793   6.685   7.164  0.7109 -1.6939  1.3847
  324CHL1  H12B 5383   7.744   6.860   7.184  0.6380 -0.6502  0.2874
  324CHL1   C11 5384   7.835   6.762   7.356 -0.0543  0.0553  0.3552
  324CHL1  H11A 5385   7.849   6.656   7.384 -0.4091  0.1461  0.8921
  324CHL1  H11B 5386   7.938   6.802   7.339 -0.0600  0.3405  0.9629
  324CHL1    C9 5387   7.776   6.849   7.468 -0.2590  0.3370  0.0316
  324CHL1    H9 5388   7.777   6.952   7.427  1.9690 -0.3241 -1.8330
  324CHL1   C10 5389   7.851   6.846   7.598  0.2785  0.0409 -0.2779
  324CHL1   C19 5390   7.897   6.704   7.635 -0.6477 -0.2153 -0.0769
  324CHL1  H19A 5391   7.957   6.667   7.549  0.5045 -0.6024  0.8714
  324CHL1  H19B 5392   7.961   6.693   7.724  0.4767 -3.4441 -1.1375
  324CHL1  H19C 5393   7.806   6.642   7.649  0.1875 -0.9894  2.3873
  324CHL1    C1 5394   7.977   6.932   7.582  0.3182  0.0641  0.1356
  324CHL1   H1A 5395   8.044   6.871   7.518  1.7141  1.6623 -0.0060
  324CHL1   H1B 5396   7.949   7.026   7.529 -0.1314  0.2706  0.7243
  324CHL1    C2 5397   8.057   6.961   7.709  0.1515  0.1611  0.2184
  324CHL1   H2A 5398   8.130   7.041   7.685 -1.1789  1.7002  1.0929
  324CHL1   H2B 5399   8.109   6.869   7.742 -0.3001 -0.1133  0.1711
  324CHL1   C20 5400   7.494   6.620   7.054 -0.2697 -0.0760 -0.0526
  324CHL1   H20 5401   7.482   6.521   7.103  0.6458 -0.2670 -0.2030
  324CHL1   C21 5402   7.623   6.609   6.971 -0.2661 -0.1771 -0.0338
  324CHL1  H21A 5403   7.636   6.714   6.935 -0.0726  0.9941  3.1222
  324CHL1  H21B 5404   7.609   6.544   6.883  0.7325 -1.0448  0.4353
  324CHL1  H21C 5405   7.713   6.568   7.021  1.5260 -1.1491 -3.7243
  324CHL1   C22 5406   7.377   6.636   6.954 -0.5901  0.0394  0.3393
  324CHL1  H22A 5407   7.393   6.546   6.891  0.9731  0.6759 -0.2301
  324CHL1  H22B 5408   7.280   6.616   7.003 -0.5312 -0.1156  0.3926
  324CHL1   C23 5409   7.365   6.762   6.867  0.0294  0.0900  0.3153
  324CHL1  H23A 5410   7.374   6.854   6.928  1.4807  1.8192 -2.3491
  324CHL1  H23B 5411   7.448   6.760   6.794  0.2536  1.0611  0.5342
  324CHL1   C24 5412   7.237   6.777   6.784 -0.2420  0.3767  0.7817
  324CHL1  H24A 5413   7.236   6.689   6.717 -1.6937  0.8792  0.1037
  324CHL1  H24B 5414   7.145   6.778   6.847 -3.0064  0.7345 -2.9469
  324CHL1   C25 5415   7.226   6.908   6.703  0.2062  0.1473  0.3437
  324CHL1   H25 5416   7.267   6.987   6.770 -0.9892  0.1241  1.1491
  324CHL1   C26 5417   7.321   6.907   6.583  0.4674  0.2525  0.5474
  324CHL1  H26A 5418   7.269   6.843   6.508 -0.4940  1.9614 -0.3383
  324CHL1  H26B 5419   7.345   7.010   6.548  0.5719  0.0927  0.1321
  324CHL1  H26C 5420   7.421   6.864   6.602  1.1474  0.0515 -2.8546
  324CHL1   C27 5421   7.080   6.949   6.676  0.3241  0.3360 -0.0093
  324CHL1  H27A 5422   7.078   7.036   6.608 -1.1214  1.2257  1.1047
  324CHL1  H27B 5423   7.028   6.862   6.630  1.2861 -0.0855 -0.3292
  324CHL1  H27C 5424   7.031   6.971   6.773 -2.8331 -2.9490 -0.6356
  325CHL1    C3 5425   3.661   6.534   7.855 -0.2300 -0.2990 -0.3280
  325CHL1    H3 5426   3.652   6.642   7.829  1.6731  0.2463  1.0386
  325CHL1    O3 5427   3.762   6.542   7.955  0.0604 -0.0972 -0.6372
  325CHL1   H3' 5428   3.789   6.450   7.954  1.0233  0.0811  1.9026
  325CHL1    C4 5429   3.529   6.480   7.912 -0.1853 -0.3081 -0.2326
  325CHL1   H4A 5430   3.571   6.382   7.945  0.6416  0.3154  0.6140
  325CHL1   H4B 5431   3.503   6.538   8.003  1.2784  1.4589 -0.8784
  325CHL1    C5 5432   3.418   6.476   7.811 -0.6148 -0.8595  0.2539
  325CHL1    C6 5433   3.309   6.553   7.821 -0.1670 -0.1959  0.0992
  325CHL1    H6 5434   3.294   6.598   7.920 -2.2423  0.3563 -0.4235
  325CHL1    C7 5435   3.200   6.559   7.717  0.5053 -0.3276 -0.6247
  325CHL1   H7A 5436   3.099   6.579   7.759  0.2432  0.0923 -1.4341
  325CHL1   H7B 5437   3.223   6.651   7.658 -1.2448 -0.7671 -2.0700
  325CHL1    C8 5438   3.205   6.435   7.627 -0.0929 -0.7115 -0.1344
  325CHL1    H8 5439   3.165   6.356   7.694 -2.6063  1.3618  0.9887
  325CHL1   C14 5440   3.128   6.459   7.500 -0.2790  0.3486  0.1699
  325CHL1   H14 5441   3.183   6.544   7.454  1.6364 -0.5883  0.6024
  325CHL1   C15 5442   2.982   6.505   7.516 -0.5272 -0.5485  0.5430
  325CHL1  H15A 5443   2.924   6.433   7.578 -0.6248 -0.3249  0.7123
  325CHL1  H15B 5444   2.985   6.603   7.569 -1.4666  0.4122 -1.0947
  325CHL1   C16 5445   2.938   6.500   7.370  0.1691 -0.1712  0.3111
  325CHL1  H16A 5446   2.843   6.443   7.377  1.0186 -1.4606  1.9830
  325CHL1  H16B 5447   2.910   6.595   7.319  1.2512 -1.4339 -2.8868
  325CHL1   C17 5448   3.033   6.408   7.292 -0.2716 -0.3459 -0.0265
  325CHL1   H17 5449   3.102   6.473   7.234  1.4566 -1.4677  0.6946
  325CHL1   C13 5450   3.121   6.350   7.398 -0.2264  0.2535  0.2680
  325CHL1   C18 5451   3.048   6.229   7.459 -0.5955  0.2741 -0.1292
  325CHL1  H18A 5452   3.096   6.218   7.559 -0.0935  0.0410 -0.3938
  325CHL1  H18B 5453   2.939   6.239   7.477 -0.3344  0.8958  1.2311
  325CHL1  H18C 5454   3.072   6.132   7.410  2.8421 -0.9495  3.4262
  325CHL1   C12 5455   3.267   6.321   7.360 -0.3165 -0.4915  0.4709
  325CHL1  H12A 5456   3.271   6.237   7.287 -2.1409 -1.0040  0.9071
  325CHL1  H12B 5457   3.298   6.413   7.307 -0.0303 -0.8712 -0.0366
  325CHL1   C11 5458   3.353   6.294   7.484 -0.1005 -0.1436  0.3978
  325CHL1  H11A 5459   3.335   6.191   7.520  1.1160 -1.4068 -2.2817
  325CHL1  H11B 5460   3.455   6.266   7.448 -0.7120 -0.6558 -0.9990
  325CHL1    C9 5461   3.346   6.409   7.585  0.0699  0.6735 -0.5020
  325CHL1    H9 5462   3.368   6.496   7.520 -0.1460  0.4407 -0.8881
  325CHL1   C10 5463   3.454   6.395   7.689 -0.1913  0.1411 -0.3022
  325CHL1   C19 5464   3.469   6.246   7.726  1.1066  0.3381 -0.0176
  325CHL1  H19A 5465   3.370   6.213   7.763  0.7783 -0.0483 -1.2052
  325CHL1  H19B 5466   3.512   6.177   7.650  0.6242 -0.8503  0.7610
  325CHL1  H19C 5467   3.541   6.237   7.811  1.2325  0.2350 -0.1351
  325CHL1    C1 5468   3.595   6.428   7.638  0.1475 -0.3992  0.2621
  325CHL1   H1A 5469   3.618   6.369   7.547 -0.0871  0.1738 -0.1743
  325CHL1   H1B 5470   3.586   6.531   7.596  1.5821 -0.3202  0.1258
  325CHL1    C2 5471   3.708   6.444   7.740  0.3636 -0.4608  0.0330
  325CHL1   H2A 5472   3.786   6.497   7.682 -1.1423  1.7114 -0.1221
  325CHL1   H2B 5473   3.737   6.341   7.771 -2.1726 -1.0648  0.6516
  325CHL1   C20 5474   2.959   6.328   7.189 -0.1961 -0.4577  0.0059
  325CHL1   H20 5475   2.886   6.265   7.245 -0.7540  0.8369  0.7620
  325CHL1   C21 5476   3.058   6.232   7.119  0.0045 -0.2660  0.0260
  325CHL1  H21A 5477   3.092   6.152   7.189  1.4161  0.9952  0.8396
  325CHL1  H21B 5478   3.156   6.278   7.096  1.0660 -2.0210  0.8837
  325CHL1  H21C 5479   3.016   6.197   7.022  1.0200 -1.6231  0.0509
  325CHL1   C22 5480   2.891   6.413   7.080 -0.0237 -0.5066 -0.1413
  325CHL1  H22A 5481   2.826   6.489   7.129 -1.2379 -0.0392 -2.3665
  325CHL1  H22B 5482   2.980   6.464   7.038  0.7321 -2.1287 -0.5864
  325CHL1   C23 5483   2.816   6.351   6.963 -0.1146  0.1332 -0.4272
  325CHL1  H23A 5484   2.878   6.290   6.894 -0.6298  1.5011 -2.1610
  325CHL1  H23B 5485   2.743   6.275   6.999  2.4245 -1.5861  1.4451
  325CHL1   C24 5486   2.754   6.453   6.868  0.1543  0.5049 -0.2049
  325CHL1  H24A 5487   2.677   6.503   6.932 -0.5713  0.6440 -1.1532
  325CHL1  H24B 5488   2.837   6.524   6.847 -0.4005  1.7338  1.5497
  325CHL1   C25 5489   2.689   6.395   6.741  0.2669 -0.2434  0.0735
  325CHL1   H25 5490   2.621   6.312   6.767  0.3474  0.3301  2.3363
  325CHL1   C26 5491   2.615   6.513   6.675  0.2439 -0.2770  0.0403
  325CHL1  H26A 5492   2.677   6.605   6.677 -0.6493  0.3585 -0.5693
  325CHL1  H26B 5493   2.586   6.482   6.572  0.8016 -0.4142 -0.0763
  325CHL1  H26C 5494   2.514   6.527   6.720 -0.4429 -0.4533 -1.3825
  325CHL1   C27 5495   2.794   6.340   6.642  0.4264  0.1836  0.0020
  325CHL1  H27A 5496   2.736   6.288   6.563  1.7085 -2.4185  0.6867
  325CHL1  H27B 5497   2.845   6.425   6.592  0.1328  0.8992  0.8926
  325CHL1  H27C 5498   2.863   6.266   6.687  1.6124  2.3433  1.9890
  326CHL1    C3 5499   7.155   3.945   7.443  0.4310 -0.6042  0.0189
  326CHL1    H3 5500   7.246   4.004   7.421 -1.0490  1.5828 -0.4895
  326CHL1    O3 5501   7.130   3.969   7.581 -0.1400  0.0077 -0.1888
  326CHL1   H3' 5502   7.036   3.954   7.595  0.1286 -1.9374 -0.2709
  326CHL1    C4 5503   7.035   3.994   7.359  0.5879 -0.1541  0.0559
  326CHL1   H4A 5504   6.941   3.952   7.401  0.1446 -0.2324 -1.0006
  326CHL1   H4B 5505   7.026   4.103   7.375 -1.2152  0.1668 -2.6467
  326CHL1    C5 5506   7.039   3.960   7.213 -1.0569 -0.3705  0.0398
  326CHL1    C6 5507   7.023   4.054   7.120  0.2206 -0.3578 -0.1835
  326CHL1    H6 5508   7.002   4.159   7.144  1.4765 -0.1347  0.0352
  326CHL1    C7 5509   7.026   4.025   6.972  0.7246 -0.4866 -0.1491
  326CHL1   H7A 5510   6.954   4.082   6.911  1.2598 -0.6175 -0.9118
  326CHL1   H7B 5511   7.124   4.061   6.935  1.6705  0.2741  2.8396
  326CHL1    C8 5512   7.016   3.873   6.947 -0.0831 -0.3938 -0.4100
  326CHL1    H8 5513   6.911   3.840   6.961  0.0209 -0.8769 -0.7254
  326CHL1   C14 5514   7.068   3.859   6.806  0.1920 -0.2211 -0.3280
  326CHL1   H14 5515   7.170   3.903   6.811  0.4454 -0.9094  1.5143
  326CHL1   C15 5516   6.992   3.927   6.691  0.1625 -0.2077 -0.3003
  326CHL1  H15A 5517   6.882   3.932   6.698  0.1892  0.8800 -0.4901
  326CHL1  H15B 5518   7.032   4.030   6.686 -0.0163 -0.0768  0.7575
  326CHL1   C16 5519   7.025   3.837   6.571  0.1399 -0.3347 -0.2125
  326CHL1  H16A 5520   6.938   3.789   6.521  1.8303 -1.1975 -2.5014
  326CHL1  H16B 5521   7.068   3.888   6.482  1.0771 -0.9896 -0.1410
  326CHL1   C17 5522   7.108   3.718   6.621  0.1630 -0.2031  0.0651
  326CHL1   H17 5523   7.212   3.755   6.615  0.4982 -1.3283 -2.4256
  326CHL1   C13 5524   7.069   3.715   6.765  0.3441 -0.3461  0.1112
  326CHL1   C18 5525   6.930   3.652   6.786  0.5643 -1.0512 -0.4788
  326CHL1  H18A 5526   6.853   3.710   6.731 -0.6322 -1.1143  1.0503
  326CHL1  H18B 5527   6.929   3.551   6.741  1.1015 -1.1169 -0.3492
  326CHL1  H18C 5528   6.903   3.633   6.892  0.6613  0.1931 -0.2125
  326CHL1   C12 5529   7.165   3.640   6.860  0.9157 -0.0121 -0.1986
  326CHL1  H12A 5530   7.170   3.533   6.827 -1.9944 -0.3877  0.3260
  326CHL1  H12B 5531   7.264   3.689   6.851  0.7172  0.3950 -0.1832
  326CHL1   C11 5532   7.130   3.648   7.008  0.1009  0.2272 -0.3974
  326CHL1  H11A 5533   7.047   3.576   7.028 -0.2260  1.0055  1.2356
  326CHL1  H11B 5534   7.212   3.614   7.075  0.5857  0.8319 -0.6792
  326CHL1    C9 5535   7.104   3.796   7.041  0.5833  0.3207 -0.4306
  326CHL1    H9 5536   7.211   3.822   7.030  1.1446 -2.1599 -1.7976
  326CHL1   C10 5537   7.075   3.816   7.186 -0.1016 -0.0416 -0.5138
  326CHL1   C19 5538   6.947   3.738   7.222  0.3658 -0.4223  0.3515
  326CHL1  H19A 5539   6.959   3.632   7.193  2.8617  0.2495 -1.3488
  326CHL1  H19B 5540   6.898   3.750   7.321  1.6491 -0.8962  1.0665
  326CHL1  H19C 5541   6.871   3.776   7.150  1.2577  0.5367 -0.1144
  326CHL1    C1 5542   7.191   3.764   7.272 -0.0808  0.4556 -0.2384
  326CHL1   H1A 5543   7.202   3.654   7.273 -0.4489  0.4155  0.2526
  326CHL1   H1B 5544   7.286   3.808   7.236 -0.4750 -0.3573 -2.4058
  326CHL1    C2 5545   7.181   3.795   7.422 -0.5187 -0.7700 -0.0101
  326CHL1   H2A 5546   7.271   3.756   7.473 -0.0555  0.6956  0.3123
  326CHL1   H2B 5547   7.098   3.742   7.476  0.4274  0.7518  3.1521
  326CHL1   C20 5548   7.093   3.599   6.530 -0.3706 -0.4361  0.4514
  326CHL1   H20 5549   7.010   3.528   6.550  0.0989 -1.1062  0.0569
  326CHL1   C21 5550   7.207   3.502   6.564  0.2583  0.0850 -0.1398
  326CHL1  H21A 5551   7.188   3.412   6.501 -1.5465  2.2335 -2.8806
  326CHL1  H21B 5552   7.208   3.452   6.664  2.1985 -0.3881 -0.3508
  326CHL1  H21C 5553   7.308   3.544   6.545  0.2571  0.1911  0.0758
  326CHL1   C22 5554   7.098   3.629   6.379 -0.2119 -0.0356  0.5352
  326CHL1  H22A 5555   7.095   3.529   6.332 -0.7179 -0.5789  1.6776
  326CHL1  H22B 5556   7.006   3.683   6.348  0.5643 -0.3241 -2.5905
  326CHL1   C23 5557   7.227   3.691   6.326 -0.4062 -0.4354 -0.4254
  326CHL1  H23A 5558   7.241   3.789   6.377 -0.1933 -0.5242 -0.3126
  326CHL1  H23B 5559   7.319   3.632   6.347  0.0742  0.6714  0.7687
  326CHL1   C24 5560   7.210   3.728   6.179 -0.2556  0.0407 -0.3252
  326CHL1  H24A 5561   7.181   3.642   6.115  1.4559 -1.6587  1.0607
  326CHL1  H24B 5562   7.124   3.797   6.166 -2.0427 -2.3943 -2.5674
  326CHL1   C25 5563   7.343   3.779   6.120 -0.0621 -0.0032  0.0694
  326CHL1   H25 5564   7.422   3.711   6.157  0.1762  0.0322 -0.3606
  326CHL1   C26 5565   7.339   3.780   5.966 -0.7448 -0.9285  0.0729
  326CHL1  H26A 5566   7.258   3.848   5.934  0.9976  1.8364  1.1338
  326CHL1  H26B 5567   7.436   3.818   5.927 -1.2543  1.6484  1.1297
  326CHL1  H26C 5568   7.318   3.678   5.927  0.5980 -2.6225  3.3841
  326CHL1   C27 5569   7.389   3.916   6.173  0.2673  0.0141 -0.2513
  326CHL1  H27A 5570   7.471   3.971   6.123 -2.4033  2.5891 -2.0935
  326CHL1  H27B 5571   7.306   3.990   6.173  0.1819  0.0179  2.2813
  326CHL1  H27C 5572   7.389   3.908   6.284 -3.2568  0.7013 -0.0660
  327CHL1    C3 5573   7.113   3.289   7.679  0.2390  0.3556  0.0296
  327CHL1    H3 5574   7.195   3.214   7.679  0.6285  0.7741  0.6712
  327CHL1    O3 5575   7.088   3.351   7.804  0.1651  0.3827  0.0011
  327CHL1   H3' 5576   7.100   3.445   7.787  0.2148 -0.1811 -3.7642
  327CHL1    C4 5577   7.152   3.397   7.577 -0.1186  0.1669 -0.3087
  327CHL1   H4A 5578   7.088   3.487   7.583  1.8036  1.5309  0.9661
  327CHL1   H4B 5579   7.253   3.423   7.614  0.0960 -0.0248 -0.7591
  327CHL1    C5 5580   7.161   3.337   7.440 -0.1550  0.2977 -0.3685
  327CHL1    C6 5581   7.283   3.333   7.383 -0.0245  0.5642 -0.1064
  327CHL1    H6 5582   7.368   3.375   7.439 -0.1088 -2.4292  2.5527
  327CHL1    C7 5583   7.298   3.279   7.244 -0.1383 -0.1011  0.1382
  327CHL1   H7A 5584   7.351   3.351   7.178  2.4375  0.7017  2.8756
  327CHL1   H7B 5585   7.355   3.187   7.268  1.0821  1.0475  1.8353
  327CHL1    C8 5586   7.162   3.250   7.177 -0.0786  0.1286 -0.0797
  327CHL1    H8 5587   7.124   3.350   7.144  1.7614  0.7609 -0.4172
  327CHL1   C14 5588   7.183   3.161   7.058  0.4898  0.0823  0.0518
  327CHL1   H14 5589   7.233   3.069   7.095  2.3359  1.1189  0.2598
  327CHL1   C15 5590   7.283   3.214   6.954  0.1691  0.1164 -0.2406
  327CHL1  H15A 5591   7.269   3.322   6.937  4.1565  0.9028  0.5420
  327CHL1  H15B 5592   7.389   3.199   6.985 -0.2219  1.4321  1.8825
  327CHL1   C16 5593   7.243   3.153   6.819 -0.1029  0.6003 -0.3800
  327CHL1  H16A 5594   7.217   3.240   6.756 -1.7012  0.6900  0.3572
  327CHL1  H16B 5595   7.328   3.090   6.785 -0.5804 -1.5513  2.0807
  327CHL1   C17 5596   7.115   3.073   6.849  0.3580  0.0690  0.2040
  327CHL1   H17 5597   7.156   2.973   6.874  1.1980  0.7722  1.7422
  327CHL1   C13 5598   7.061   3.130   6.977  0.4052  0.7372 -0.0735
  327CHL1   C18 5599   6.974   3.255   6.951  0.3962  0.7632  0.0806
  327CHL1  H18A 5600   6.886   3.219   6.894  1.8014 -0.1274 -1.6373
  327CHL1  H18B 5601   6.941   3.313   7.039 -0.0720 -0.6826  0.8875
  327CHL1  H18C 5602   7.030   3.319   6.879  0.3748 -0.5884 -1.1961
  327CHL1   C12 5603   6.983   3.037   7.071  0.1932  0.6342 -0.3495
  327CHL1  H12A 5604   6.882   3.009   7.033 -0.1466 -0.6347  1.3476
  327CHL1  H12B 5605   7.030   2.941   7.098 -1.4309 -0.2959 -0.6955
  327CHL1   C11 5606   6.947   3.109   7.201 -0.0872  0.1430 -0.1515
  327CHL1  H11A 5607   6.864   3.181   7.184 -2.5632 -2.7677 -1.2833
  327CHL1  H11B 5608   6.909   3.039   7.278  1.5065  3.3732  3.9582
  327CHL1    C9 5609   7.068   3.177   7.267  0.0772 -0.1558 -0.1461
  327CHL1    H9 5610   7.131   3.089   7.292  0.2266  0.0291  0.1386
  327CHL1   C10 5611   7.041   3.264   7.387 -0.0488  0.1342 -0.3848
  327CHL1   C19 5612   6.937   3.372   7.354 -0.0651  0.2448  0.0275
  327CHL1  H19A 5613   6.833   3.336   7.343 -0.2959  0.7677  0.4199
  327CHL1  H19B 5614   6.920   3.440   7.441 -0.1995  0.7588 -0.3929
  327CHL1  H19C 5615   6.968   3.434   7.267  2.2800  0.6131  1.0608
  327CHL1    C1 5616   6.974   3.176   7.494 -0.1694  0.4299 -0.2152
  327CHL1   H1A 5617   6.868   3.156   7.469 -0.7213  3.1536 -0.3704
  327CHL1   H1B 5618   7.014   3.074   7.472 -1.3373  0.2984 -1.8877
  327CHL1    C2 5619   6.980   3.221   7.640  0.4557  0.0090 -0.1068
  327CHL1   H2A 5620   6.958   3.134   7.704  0.9645 -0.4410 -0.5293
  327CHL1   H2B 5621   6.891   3.285   7.654  0.0352 -0.8709  1.4095
  327CHL1   C20 5622   7.024   3.053   6.731  0.0804 -0.0054  0.4295
  327CHL1   H20 5623   6.965   3.145   6.710 -1.6703 -1.2873 -0.5005
  327CHL1   C21 5624   6.929   2.936   6.762  0.3291 -0.2251  0.3646
  327CHL1  H21A 5625   6.989   2.850   6.799  0.7592 -0.7457 -1.4572
  327CHL1  H21B 5626   6.872   2.914   6.669 -0.0110  0.7763  0.3239
  327CHL1  H21C 5627   6.855   2.956   6.843  0.8560  0.2115  0.7501
  327CHL1   C22 5628   7.112   3.004   6.615  0.3043  0.2084  0.5080
  327CHL1  H22A 5629   7.199   2.945   6.652  1.4742 -1.1143 -3.7791
  327CHL1  H22B 5630   7.043   2.937   6.560  0.1554 -0.1267  1.0942
  327CHL1   C23 5631   7.148   3.114   6.516  0.2392 -0.2222  0.0027
  327CHL1  H23A 5632   7.052   3.169   6.509  0.4844  0.0591 -1.6810
  327CHL1  H23B 5633   7.225   3.187   6.549  0.8397 -1.1180  0.6232
  327CHL1   C24 5634   7.179   3.058   6.377  0.4575  0.0984 -0.0791
  327CHL1  H24A 5635   7.271   2.997   6.391  0.3637 -0.0675 -0.1827
  327CHL1  H24B 5636   7.104   2.990   6.331  1.7238 -1.2427 -0.2437
  327CHL1   C25 5637   7.201   3.167   6.270 -0.2494  0.2606 -0.0642
  327CHL1   H25 5638   7.119   3.238   6.294  0.6636  1.0584  0.7869
  327CHL1   C26 5639   7.324   3.255   6.299 -0.3475  0.3125  0.2011
  327CHL1  H26A 5640   7.411   3.186   6.303  0.7552  1.7216  1.2942
  327CHL1  H26B 5641   7.361   3.334   6.231  3.7246  1.2755  3.1280
  327CHL1  H26C 5642   7.334   3.298   6.401  1.5528  1.7017 -0.5044
  327CHL1   C27 5643   7.210   3.126   6.123 -0.5705  0.0128 -0.0156
  327CHL1  H27A 5644   7.214   3.224   6.070 -0.9460  0.2641  0.4114
  327CHL1  H27B 5645   7.301   3.067   6.099 -0.9567 -0.0036 -1.6191
  327CHL1  H27C 5646   7.125   3.064   6.084 -1.1297  2.1539 -2.5321
  328CHL1    C3 5647   7.101   0.702   7.834  0.2720 -0.0739 -0.3738
  328CHL1    H3 5648   7.056   0.798   7.800  1.1354 -0.2065 -1.9538
  328CHL1    O3 5649   7.166   0.712   7.960  0.0969  0.1348 -0.2992
  328CHL1   H3' 5650   7.148   0.623   7.991  0.2268 -0.0632 -0.7808
  328CHL1    C4 5651   6.988   0.599   7.838 -0.1034  0.3493  0.0737
  328CHL1   H4A 5652   7.015   0.498   7.876  2.6172  1.2151  0.6721
  328CHL1   H4B 5653   6.915   0.631   7.916 -0.2538 -1.9646  0.9787
  328CHL1    C5 5654   6.918   0.589   7.705 -0.2518 -0.1915  0.1868
  328CHL1    C6 5655   6.789   0.616   7.682 -0.4517 -0.5404  0.8895
  328CHL1    H6 5656   6.716   0.656   7.754 -0.3677  1.9830 -0.3183
  328CHL1    C7 5657   6.722   0.593   7.550 -0.0541  0.6006  0.4804
  328CHL1   H7A 5658   6.625   0.542   7.567  0.0192  0.4068  0.3321
  328CHL1   H7B 5659   6.704   0.687   7.494 -0.5860  0.5012  0.4862
  328CHL1    C8 5660   6.809   0.506   7.457 -0.2242  0.9546 -0.0138
  328CHL1    H8 5661   6.804   0.399   7.485 -0.8639  0.7595 -0.8594
  328CHL1   C14 5662   6.770   0.526   7.314  0.0739  0.4664 -0.1630
  328CHL1   H14 5663   6.797   0.632   7.295 -0.1966  0.3702 -1.1372
  328CHL1   C15 5664   6.621   0.504   7.281  0.1268 -0.2029  0.0277
  328CHL1  H15A 5665   6.578   0.416   7.334  2.1317 -1.7226 -0.7121
  328CHL1  H15B 5666   6.565   0.594   7.312  0.6915 -0.1140  0.8308
  328CHL1   C16 5667   6.621   0.491   7.128 -0.0957 -0.4472  0.0490
  328CHL1  H16A 5668   6.567   0.400   7.092 -0.4922  0.1278 -0.8387
  328CHL1  H16B 5669   6.567   0.577   7.084  0.3776  0.1390  0.5985
  328CHL1   C17 5670   6.768   0.486   7.087 -0.1384 -0.5843 -0.0875
  328CHL1   H17 5671   6.789   0.593   7.069  0.0834 -0.2817  1.8076
  328CHL1   C13 5672   6.850   0.454   7.209 -0.0843  0.0009  0.0302
  328CHL1   C18 5673   6.844   0.302   7.229 -0.2644  0.0750  0.5533
  328CHL1  H18A 5674   6.854   0.268   7.334 -0.8915 -1.0337  0.2673
  328CHL1  H18B 5675   6.745   0.263   7.196 -0.3253 -1.9390  2.8012
  328CHL1  H18C 5676   6.920   0.254   7.163  1.6615  2.1565  1.1299
  328CHL1   C12 5677   6.994   0.507   7.213 -0.1744  0.2846 -0.3516
  328CHL1  H12A 5678   7.066   0.447   7.154 -0.3976 -0.0257 -0.3085
  328CHL1  H12B 5679   7.006   0.614   7.184 -0.7946  0.0757 -1.4337
  328CHL1   C11 5680   7.042   0.474   7.355 -0.6794  0.2005 -0.1996
  328CHL1  H11A 5681   7.034   0.365   7.375  1.7922  0.2595  1.5580
  328CHL1  H11B 5682   7.150   0.496   7.368 -0.5767 -0.5812  0.3136
  328CHL1    C9 5683   6.955   0.540   7.464 -0.0545  0.1789  0.3149
  328CHL1    H9 5684   6.966   0.647   7.435 -0.5207  0.5502  1.4635
  328CHL1   C10 5685   7.016   0.541   7.601  0.0495  0.2295  0.2696
  328CHL1   C19 5686   7.061   0.398   7.637 -0.2333  0.2934  0.8859
  328CHL1  H19A 5687   6.973   0.331   7.626 -0.8863  1.2900 -0.2757
  328CHL1  H19B 5688   7.123   0.361   7.553 -2.1079 -0.4174 -0.2635
  328CHL1  H19C 5689   7.113   0.391   7.735 -0.1033  0.4696  0.8294
  328CHL1    C1 5690   7.132   0.641   7.600  0.0438  0.2308 -0.1905
  328CHL1   H1A 5691   7.210   0.591   7.539  1.0852 -0.2089  1.4384
  328CHL1   H1B 5692   7.107   0.739   7.553 -0.1112 -0.6763 -2.1054
  328CHL1    C2 5693   7.207   0.655   7.732  0.2434 -0.4525 -0.2285
  328CHL1   H2A 5694   7.279   0.739   7.723 -2.0047  1.3206 -3.8847
  328CHL1   H2B 5695   7.266   0.567   7.766  0.2294 -0.0810  0.8184
  328CHL1   C20 5696   6.797   0.411   6.960 -0.0388  0.2474 -0.5593
  328CHL1   H20 5697   6.797   0.302   6.978 -0.8525  0.2072 -0.7436
  328CHL1   C21 5698   6.941   0.432   6.911  0.2847 -0.7933 -0.0659
  328CHL1  H21A 5699   6.965   0.390   6.811 -0.5182  0.5940 -0.8758
  328CHL1  H21B 5700   7.013   0.382   6.979  0.9405  1.5237  1.0608
  328CHL1  H21C 5701   6.964   0.541   6.910 -1.3266 -0.3540  2.4333
  328CHL1   C22 5702   6.697   0.435   6.844  0.0936  0.5025 -0.6215
  328CHL1  H22A 5703   6.589   0.440   6.866 -0.2214 -0.8616 -1.7089
  328CHL1  H22B 5704   6.723   0.538   6.810  0.4765  0.8329  0.6068
  328CHL1   C23 5705   6.708   0.340   6.725  0.4930 -0.3423  0.0677
  328CHL1  H23A 5706   6.810   0.333   6.684 -0.3638  0.8628 -2.4971
  328CHL1  H23B 5707   6.676   0.236   6.747  1.8578 -1.3371 -2.2814
  328CHL1   C24 5708   6.608   0.382   6.616  0.2220 -0.7755  0.1458
  328CHL1  H24A 5709   6.552   0.474   6.644 -0.0824 -1.1989  0.9521
  328CHL1  H24B 5710   6.654   0.413   6.520 -0.4364  1.0307  0.3728
  328CHL1   C25 5711   6.508   0.277   6.566 -0.5076 -0.1636  0.3146
  328CHL1   H25 5712   6.463   0.232   6.657 -0.7835  0.0923  0.3086
  328CHL1   C26 5713   6.400   0.358   6.493 -0.1828 -0.0166 -0.0026
  328CHL1  H26A 5714   6.324   0.293   6.443 -0.2788  0.9956 -1.2271
  328CHL1  H26B 5715   6.351   0.422   6.569 -0.3857 -2.5042  2.0990
  328CHL1  H26C 5716   6.446   0.422   6.415  1.6062 -0.3063  0.7783
  328CHL1   C27 5717   6.583   0.174   6.480  0.1260  0.4125  0.1714
  328CHL1  H27A 5718   6.602   0.221   6.381  0.0489 -0.4749 -0.2787
  328CHL1  H27B 5719   6.683   0.149   6.519  0.5867  0.8100 -0.7232
  328CHL1  H27C 5720   6.514   0.089   6.460  0.4938 -0.0372  0.7951
  329CHL1    C3 5721   2.668   2.388   7.759 -0.2042 -0.0535 -0.0769
  329CHL1    H3 5722   2.585   2.461   7.748 -0.4567 -0.3833 -0.3765
  329CHL1    O3 5723   2.722   2.409   7.889 -0.5516  0.7700 -0.0566
  329CHL1   H3' 5724   2.656   2.453   7.943  0.9404  1.0816  1.6204
  329CHL1    C4 5725   2.615   2.244   7.748  1.1792 -0.5917  0.1703
  329CHL1   H4A 5726   2.685   2.164   7.780  1.8648  0.5046  1.5318
  329CHL1   H4B 5727   2.528   2.236   7.817  0.9313 -0.9219 -0.1788
  329CHL1    C5 5728   2.570   2.206   7.610  0.0225  0.2283  0.3085
  329CHL1    C6 5729   2.447   2.164   7.578  0.2491 -0.6419  0.5437
  329CHL1    H6 5730   2.369   2.157   7.655 -0.4691  2.5187  0.2419
  329CHL1    C7 5731   2.401   2.126   7.440 -0.5799  1.0912  0.3014
  329CHL1   H7A 5732   2.354   2.025   7.436  0.3959  0.5997  0.6858
  329CHL1   H7B 5733   2.320   2.189   7.399 -1.7562 -1.8260 -2.2540
  329CHL1    C8 5734   2.511   2.116   7.333 -0.8321 -0.1039  0.1372
  329CHL1    H8 5735   2.560   2.017   7.346 -2.2868 -1.0000 -1.0211
  329CHL1   C14 5736   2.452   2.133   7.197 -0.2565  0.2462 -0.0736
  329CHL1   H14 5737   2.416   2.238   7.188 -1.9215 -0.2124  0.8364
  329CHL1   C15 5738   2.332   2.047   7.153 -0.0841 -0.1866  0.3035
  329CHL1  H15A 5739   2.335   1.938   7.178  0.9456  0.0113  1.1213
  329CHL1  H15B 5740   2.231   2.075   7.189 -0.3817 -1.9011  0.9032
  329CHL1   C16 5741   2.339   2.049   7.000  0.7270 -0.1385  0.3329
  329CHL1  H16A 5742   2.356   1.952   6.950 -0.0072 -0.8038  1.3456
  329CHL1  H16B 5743   2.249   2.101   6.960  0.2101  0.4533  2.1499
  329CHL1   C17 5744   2.462   2.135   6.968  0.3590  0.3137  0.1033
  329CHL1   H17 5745   2.420   2.238   6.966  1.2618  0.7539  1.5916
  329CHL1   C13 5746   2.553   2.119   7.087  0.0716 -0.0952  0.2693
  329CHL1   C18 5747   2.631   1.987   7.088  0.7289  0.2868  0.0958
  329CHL1  H18A 5748   2.709   1.984   7.009 -1.6739 -0.4688 -2.4112
  329CHL1  H18B 5749   2.674   1.973   7.190  3.0605  1.4512 -0.6616
  329CHL1  H18C 5750   2.558   1.907   7.064  0.6311  0.6682 -0.9159
  329CHL1   C12 5751   2.649   2.237   7.110 -0.6415  0.4050  0.7052
  329CHL1  H12A 5752   2.736   2.233   7.042 -0.4554  2.5746  0.7501
  329CHL1  H12B 5753   2.608   2.339   7.092  1.3614  1.3916  1.4893
  329CHL1   C11 5754   2.712   2.229   7.249 -0.2550  0.0272  0.5074
  329CHL1  H11A 5755   2.774   2.136   7.249 -1.4172 -0.7755  0.2954
  329CHL1  H11B 5756   2.779   2.316   7.262  1.3489 -0.7780 -1.6979
  329CHL1    C9 5757   2.608   2.227   7.362 -0.8374 -0.0580 -0.0205
  329CHL1    H9 5758   2.556   2.324   7.348  0.0630  0.3060 -0.9584
  329CHL1   C10 5759   2.669   2.231   7.500 -0.4520 -0.0762 -0.1879
  329CHL1   C19 5760   2.789   2.135   7.508 -0.1735  0.2689 -0.1988
  329CHL1  H19A 5761   2.767   2.026   7.505 -1.4345  0.5376 -1.7297
  329CHL1  H19B 5762   2.870   2.157   7.436  0.1015  0.4904  0.1784
  329CHL1  H19C 5763   2.826   2.152   7.612 -1.7005  1.0419  0.2485
  329CHL1    C1 5764   2.727   2.372   7.520 -0.3228 -0.1710  0.1142
  329CHL1   H1A 5765   2.814   2.387   7.453 -0.3206 -1.3868 -0.1844
  329CHL1   H1B 5766   2.651   2.449   7.494  0.4474  0.8367  0.7917
  329CHL1    C2 5767   2.777   2.419   7.656 -0.0676 -0.1926  0.0272
  329CHL1   H2A 5768   2.788   2.529   7.651 -3.0078  0.1199 -1.3596
  329CHL1   H2B 5769   2.869   2.364   7.687  0.6388  1.8133  1.7378
  329CHL1   C20 5770   2.506   2.105   6.828 -0.4985  0.5495 -0.2239
  329CHL1   H20 5771   2.554   2.004   6.822  0.9889  1.2133 -0.0327
  329CHL1   C21 5772   2.628   2.194   6.800 -0.1108  0.1975  0.3132
  329CHL1  H21A 5773   2.654   2.185   6.692  0.2974  0.9785  0.3357
  329CHL1  H21B 5774   2.714   2.148   6.853 -0.9942 -2.4571 -0.4084
  329CHL1  H21C 5775   2.608   2.300   6.827  1.7412  1.1387 -1.7011
  329CHL1   C22 5776   2.392   2.125   6.728 -1.0482 -0.2163  0.2416
  329CHL1  H22A 5777   2.305   2.057   6.745 -2.2991  1.8435  2.6385
  329CHL1  H22B 5778   2.344   2.224   6.744 -0.2373  0.0596  1.0244
  329CHL1   C23 5779   2.437   2.110   6.583 -0.3808 -0.0861  0.4353
  329CHL1  H23A 5780   2.490   2.200   6.544 -0.9055 -0.2049 -0.5755
  329CHL1  H23B 5781   2.516   2.033   6.573  0.1598  0.4414  0.5582
  329CHL1   C24 5782   2.322   2.081   6.487 -0.0932  0.5972 -0.1276
  329CHL1  H24A 5783   2.303   1.974   6.508 -0.2537  0.3329 -1.5519
  329CHL1  H24B 5784   2.234   2.146   6.509 -0.4970 -0.5940  2.0035
  329CHL1   C25 5785   2.352   2.092   6.337 -0.0207  0.2588 -0.1380
  329CHL1   H25 5786   2.391   2.194   6.315 -1.3002  0.4439 -1.8347
  329CHL1   C26 5787   2.454   1.983   6.303 -0.1823  0.2329 -0.5501
  329CHL1  H26A 5788   2.476   1.973   6.194 -1.3662 -1.7516 -0.6569
  329CHL1  H26B 5789   2.549   1.988   6.360 -0.6866 -1.6828  0.5350
  329CHL1  H26C 5790   2.407   1.883   6.317 -1.0434  0.6464 -0.4857
  329CHL1   C27 5791   2.226   2.066   6.252  0.1993 -0.2120 -0.3231
  329CHL1  H27A 5792   2.200   1.958   6.262  1.4228 -0.5322 -0.4305
  329CHL1  H27B 5793   2.147   2.136   6.288 -0.7664  0.5630 -3.6182
  329CHL1  H27C 5794   2.259   2.078   6.147  3.2580  2.1602  0.7631
  330CHL1    C3 5795   6.624   6.478   4.677 -0.1821  0.1469 -0.5491
  330CHL1    H3 5796   6.515   6.457   4.686  0.3015 -2.5836 -0.0152
[truncated: 5,863,169 more chars]
