# Supplementary material for: pKa Calculations of GPCRs: Understanding Protonation States in Receptor Activation
Source: J Chem Inf Model. 2024 Aug 16;64(17):6850–6. doi: 10.1021/acs.jcim.4c01125 (PMC11388449; doi:10.1021/acs.jcim.4c01125)
Supplement: Supplementary file 2 — ci4c01125_si_002.zip [file ci4c01125_si_002.zip › b2ar_active_deprot_first.gro]

B2AR ActDeprot in POPC:CHL Membrane
90862
   21ASP    CAY    1   8.022   4.212   8.944  0.3059 -0.3421  0.2737
   21ASP    HY1    2   8.042   4.163   8.847  2.2044  1.2427 -0.1929
   21ASP    HY2    3   8.054   4.153   9.033 -0.7098 -1.0728  0.1705
   21ASP    HY3    4   8.092   4.298   8.952  0.1701 -0.2190  0.1350
   21ASP     CY    5   7.884   4.265   8.964  0.3817  0.1430 -0.4850
   21ASP     OY    6   7.868   4.387   8.960 -0.2294  0.0780 -0.1152
   21ASP      N    7   7.789   4.173   8.982  0.4507  0.1966  0.1901
   21ASP     HN    8   7.816   4.077   8.993 -1.0750 -0.6541 -2.4347
   21ASP     CA    9   7.648   4.200   8.976  0.3634 -0.2432  0.1509
   21ASP     HA   10   7.625   4.292   8.924 -0.2177  0.4552  1.6098
   21ASP     CB   11   7.586   4.084   8.896  0.2224  0.0989 -0.2422
   21ASP    HB1   12   7.479   4.102   8.872  0.6489  0.7744 -1.7576
   21ASP    HB2   13   7.600   3.985   8.944 -1.4118  0.9842  2.3032
   21ASP     CG   14   7.646   4.087   8.757 -0.3086 -0.1873 -0.4792
   21ASP    OD1   15   7.688   3.976   8.712  0.3308 -0.1460  0.0098
   21ASP    OD2   16   7.646   4.191   8.686  0.0778  0.3792  0.3452
   21ASP      C   17   7.580   4.214   9.107  0.1606 -0.2435  0.0457
   21ASP      O   18   7.486   4.144   9.146  0.1158  0.1519  0.6594
   22HSD      N   19   7.629   4.312   9.185  0.1352 -0.3203  0.1582
   22HSD     HN   20   7.709   4.364   9.155  0.5240 -1.1849 -0.3536
   22HSD     CA   21   7.585   4.330   9.320 -0.0937  0.3263 -0.0039
   22HSD     HA   22   7.539   4.239   9.352 -0.3820  1.0001  1.5763
   22HSD     CB   23   7.709   4.365   9.404 -0.1307 -0.3817  0.3460
   22HSD    HB1   24   7.680   4.387   9.510  0.4710  1.1382  0.2238
   22HSD    HB2   25   7.756   4.454   9.357 -1.3441 -0.3409 -0.8527
   22HSD    ND1   26   7.815   4.150   9.487 -0.2512  0.4703  0.0459
   22HSD    HD1   27   7.737   4.129   9.545  0.4057 -0.0179  0.7874
   22HSD     CG   28   7.811   4.256   9.398 -0.1368 -0.3320 -0.9356
   22HSD    CE1   29   7.937   4.091   9.472 -0.2341  0.5720 -0.2191
   22HSD    HE1   30   7.956   3.997   9.524  0.6262 -0.5738 -2.4916
   22HSD    NE2   31   8.008   4.150   9.378  0.0658  0.2690 -0.1863
   22HSD    CD2   32   7.931   4.256   9.334  0.0063  0.0268 -0.6727
   22HSD    HD2   33   7.962   4.312   9.246 -0.0909  0.9619 -0.1230
   22HSD      C   34   7.488   4.441   9.343 -0.4267  0.0080  0.1305
   22HSD      O   35   7.449   4.464   9.457 -0.2635 -0.3729  0.2670
   23ASP      N   36   7.436   4.507   9.238  0.0564  0.1676 -0.0094
   23ASP     HN   37   7.473   4.495   9.146 -0.1728 -0.9129  0.0187
   23ASP     CA   38   7.333   4.605   9.245 -0.2217 -0.1541  0.4333
   23ASP     HA   39   7.276   4.594   9.337 -1.2008 -0.4998 -0.2051
   23ASP     CB   40   7.401   4.743   9.239  0.1098 -0.3592 -0.6264
   23ASP    HB1   41   7.471   4.752   9.153 -0.0086 -0.5731 -0.7454
   23ASP    HB2   42   7.450   4.761   9.337 -0.5460 -3.9400  0.5191
   23ASP     CG   43   7.303   4.859   9.230  0.3927 -0.1099 -0.5041
   23ASP    OD1   44   7.188   4.847   9.279  0.5121 -0.0709 -0.2075
   23ASP    OD2   45   7.351   4.966   9.185  0.4122  0.1941  0.2167
   23ASP      C   46   7.248   4.578   9.126 -0.1054  0.2643  0.2517
   23ASP      O   47   7.279   4.492   9.043 -0.1253 -0.2118  0.7319
   24VAL      N   48   7.134   4.647   9.112 -0.1079  0.2190  0.0515
   24VAL     HN   49   7.114   4.715   9.182  0.8175 -0.7426  1.3082
   24VAL     CA   50   7.034   4.616   9.014 -0.3735  0.0146  0.3830
   24VAL     HA   51   7.039   4.510   8.995 -1.1584 -0.3254  1.9097
   24VAL     CB   52   6.889   4.628   9.051 -0.4785 -0.3788  0.1011
   24VAL     HB   53   6.854   4.733   9.062 -0.5476 -0.1844 -1.7977
   24VAL    CG1   54   6.799   4.558   8.948 -0.3772 -0.3824  0.0163
   24VAL   HG11   55   6.808   4.608   8.850 -1.7443 -1.6074 -0.7780
   24VAL   HG12   56   6.694   4.578   8.979 -0.1594  0.6564  0.1186
   24VAL   HG13   57   6.809   4.450   8.923 -2.1964 -0.5051 -0.3036
   24VAL    CG2   58   6.869   4.565   9.191  0.1178  0.3021  0.4985
   24VAL   HG21   59   6.899   4.459   9.204 -1.8539 -0.4894 -0.9915
   24VAL   HG22   60   6.759   4.563   9.200 -0.2609  0.9720 -2.6519
   24VAL   HG23   61   6.927   4.621   9.268 -0.6198  0.5899  0.8451
   24VAL      C   62   7.060   4.698   8.893 -0.2310 -0.3499  0.1648
   24VAL      O   63   7.063   4.821   8.890 -0.1664 -0.3482  0.3158
   25THR      N   64   7.084   4.624   8.783 -0.2942  0.4984 -0.4315
   25THR     HN   65   7.081   4.526   8.800 -0.0761  0.3895 -0.9951
   25THR     CA   66   7.123   4.670   8.653  0.2331  0.0770 -0.4231
   25THR     HA   67   7.197   4.744   8.680  2.3650 -2.3196  0.8294
   25THR     CB   68   7.186   4.573   8.558  0.1893  0.0471 -0.4221
   25THR     HB   69   7.277   4.529   8.604  0.1308  0.0542 -0.2999
   25THR    OG1   70   7.224   4.621   8.430  0.0252 -0.1636 -0.5504
   25THR    HG1   71   7.297   4.682   8.444  1.1869 -1.1622 -1.8544
   25THR    CG2   72   7.086   4.458   8.537 -0.2276  0.3860 -0.2912
   25THR   HG21   73   7.054   4.415   8.634  0.5241 -0.8323 -0.5623
   25THR   HG22   74   7.125   4.381   8.468 -1.6925 -0.2810 -0.4093
   25THR   HG23   75   6.986   4.488   8.497 -0.6559 -1.0199 -0.3148
   25THR      C   76   7.012   4.741   8.584 -0.1555 -0.5497 -0.4481
   25THR      O   77   6.897   4.699   8.594 -0.1034 -0.4431  0.7259
   26GLN      N   78   7.031   4.856   8.517  0.1295 -0.3457 -0.0208
   26GLN     HN   79   7.125   4.891   8.514  0.2777 -0.8036 -1.2789
   26GLN     CA   80   6.921   4.938   8.480  0.1073 -0.3509  0.0350
   26GLN     HA   81   6.837   4.875   8.452  1.3269 -1.2834 -1.7156
   26GLN     CB   82   6.897   5.043   8.590 -0.0049 -0.2923 -0.0421
   26GLN    HB1   83   6.883   4.982   8.682 -0.7453 -3.1874 -1.9139
   26GLN    HB2   84   6.799   5.090   8.569  0.5338  0.2828 -1.3617
   26GLN     CG   85   7.005   5.150   8.609 -0.0224 -0.3829  0.5795
   26GLN    HG1   86   6.993   5.228   8.532 -0.1089  1.5685  2.4618
   26GLN    HG2   87   7.111   5.118   8.602  0.1590 -0.0932  1.7126
   26GLN     CD   88   6.997   5.216   8.746  0.0310  0.3576  0.2290
   26GLN    OE1   89   7.077   5.179   8.833  0.1797 -0.3520 -0.2009
   26GLN    NE2   90   6.901   5.310   8.765 -0.5225 -0.1762  0.0977
   26GLN   HE21   91   6.846   5.320   8.848 -0.2563  1.9480  0.0792
   26GLN   HE22   92   6.838   5.322   8.688  1.0030  1.2399 -0.9969
   26GLN      C   93   6.948   5.001   8.347 -0.0798 -0.2190  0.0580
   26GLN      O   94   6.854   5.050   8.286 -0.3196 -0.3294  0.3349
   27GLU      N   95   7.069   4.999   8.288 -0.2369 -0.6901 -0.2471
   27GLU     HN   96   7.149   4.969   8.340  2.0853  3.2716 -1.1174
   27GLU     CA   97   7.111   5.049   8.161 -0.3413  0.1355  0.0406
   27GLU     HA   98   7.062   5.145   8.149 -1.6931 -0.5960 -0.4949
   27GLU     CB   99   7.263   5.045   8.139 -0.3559 -0.5152  0.0500
   27GLU    HB1  100   7.297   5.139   8.187 -0.4100  0.7633 -2.2458
   27GLU    HB2  101   7.282   5.065   8.031 -1.2467 -1.4936 -0.3081
   27GLU     CG  102   7.332   4.921   8.194 -0.7297 -0.5141  0.5327
   27GLU    HG1  103   7.427   4.905   8.137 -0.8856 -1.4749  0.5276
   27GLU    HG2  104   7.273   4.828   8.180 -1.0977 -0.5503  2.1689
   27GLU     CD  105   7.379   4.936   8.338  0.3212 -0.3166  0.1774
   27GLU    OE1  106   7.304   4.901   8.432  0.0337 -0.2879 -0.0396
   27GLU    OE2  107   7.496   4.979   8.360  0.1336  0.6839 -0.7122
   27GLU      C  108   7.059   4.977   8.041  0.5657  0.0771 -0.3204
   27GLU      O  109   7.050   5.028   7.929 -0.1534 -0.1439 -0.3694
   28ARG      N  110   7.020   4.850   8.062 -0.4110  0.3500 -0.4400
   28ARG     HN  111   7.048   4.810   8.149 -2.2654  2.1353  1.0704
   28ARG     CA  112   6.962   4.762   7.966 -0.3325  0.2230 -0.3698
   28ARG     HA  113   7.037   4.759   7.888  1.9268 -0.2100  1.6839
   28ARG     CB  114   6.961   4.622   8.031 -0.3890  0.4397  0.0981
   28ARG    HB1  115   7.068   4.604   8.053 -0.3056  1.1956  0.3250
   28ARG    HB2  116   6.933   4.548   7.953 -0.3199  1.4944 -0.9522
   28ARG     CG  117   6.885   4.591   8.160  0.7349 -0.4520  0.5616
   28ARG    HG1  118   6.848   4.688   8.199  0.8925 -0.7604  1.4941
   28ARG    HG2  119   6.961   4.558   8.233  0.6269  1.3745  1.5630
   28ARG     CD  120   6.767   4.494   8.145  0.1072  0.3825 -0.0016
   28ARG    HD1  121   6.716   4.463   8.239  0.2480  0.7421  0.1985
   28ARG    HD2  122   6.816   4.400   8.113  1.9000  1.4538 -0.5876
   28ARG     NE  123   6.660   4.534   8.050  0.2624  0.1666 -0.2680
   28ARG     HE  124   6.601   4.608   8.084  0.4088 -0.6216  1.8060
   28ARG     CZ  125   6.614   4.477   7.935 -0.1752 -0.0041 -0.0117
   28ARG    NH1  126   6.697   4.399   7.858 -0.0103 -0.2016  0.3615
   28ARG   HH11  127   6.776   4.356   7.901  0.2445 -1.2304 -1.0890
   28ARG   HH12  128   6.648   4.342   7.792  0.3270 -0.0203 -0.0538
   28ARG    NH2  129   6.485   4.486   7.892 -0.3560  0.5657  0.6449
   28ARG   HH21  130   6.423   4.548   7.940 -0.2126  0.4795  0.9430
   28ARG   HH22  131   6.466   4.447   7.802  1.2859 -1.5859  1.1347
   28ARG      C  132   6.828   4.808   7.921 -0.4069 -0.0478 -0.4269
   28ARG      O  133   6.792   4.801   7.804  0.4874 -0.5882 -0.6799
   29ASP      N  134   6.748   4.856   8.018 -0.2153 -0.1867 -0.1989
   29ASP     HN  135   6.780   4.872   8.111 -0.3254 -2.5054  0.3016
   29ASP     CA  136   6.621   4.912   7.985  0.0731  0.9085  0.5077
   29ASP     HA  137   6.559   4.835   7.943  1.5090 -0.0031 -0.0272
   29ASP     CB  138   6.547   4.949   8.115  0.1608  0.4441  0.6892
   29ASP    HB1  139   6.468   5.025   8.097  0.5764  0.4401 -1.5082
   29ASP    HB2  140   6.624   5.003   8.173  2.6052  0.2060 -2.0748
   29ASP     CG  141   6.493   4.834   8.200 -0.0512 -0.0056 -0.0416
   29ASP    OD1  142   6.462   4.858   8.319 -0.2911 -0.5254  0.0034
   29ASP    OD2  143   6.472   4.721   8.150  0.1843  0.0065 -0.1694
   29ASP      C  144   6.631   5.033   7.898  0.1720  0.1860 -0.5086
   29ASP      O  145   6.571   5.032   7.791 -0.5812 -0.2100 -0.0895
   30GLU      N  146   6.717   5.130   7.935 -0.2279  0.2933  0.1580
   30GLU     HN  147   6.773   5.124   8.017 -1.8101  0.4178  1.2940
   30GLU     CA  148   6.737   5.250   7.859  0.5622 -0.0646 -0.2061
   30GLU     HA  149   6.641   5.299   7.867 -0.1002 -1.3929  0.3898
   30GLU     CB  150   6.860   5.323   7.915  0.2684  0.1695  0.1309
   30GLU    HB1  151   6.862   5.418   7.857  0.9555  0.5137  0.7047
   30GLU    HB2  152   6.954   5.267   7.903  2.1104  2.6211  2.0608
   30GLU     CG  153   6.847   5.356   8.064 -0.2091  0.0356  0.1224
   30GLU    HG1  154   6.932   5.422   8.091  1.0540 -0.8193 -1.5662
   30GLU    HG2  155   6.854   5.260   8.119 -0.9239 -0.8648 -1.2969
   30GLU     CD  156   6.712   5.418   8.097 -0.3853 -0.3016  0.0446
   30GLU    OE1  157   6.668   5.522   8.041 -0.8240 -0.5751 -0.1200
   30GLU    OE2  158   6.636   5.366   8.182 -0.3640 -0.0381  0.2280
   30GLU      C  159   6.763   5.229   7.714 -0.6139 -0.3337 -0.3917
   30GLU      O  160   6.709   5.304   7.634  0.3799  0.8260 -0.0000
   31VAL      N  161   6.852   5.137   7.671 -0.1305 -0.0596  0.0100
   31VAL     HN  162   6.893   5.082   7.743  0.1538  0.3371  0.1481
   31VAL     CA  163   6.876   5.105   7.534 -0.0463  0.3145 -0.0624
   31VAL     HA  164   6.892   5.190   7.468  1.9069  0.6048  0.7259
   31VAL     CB  165   7.007   5.032   7.534 -0.3322 -0.1964  0.2064
   31VAL     HB  166   6.988   4.947   7.604 -1.1283 -0.3256 -0.1471
   31VAL    CG1  167   7.050   4.986   7.394 -0.0222  0.3366  0.1268
   31VAL   HG11  168   7.154   4.947   7.390 -0.1276 -0.0697  1.0955
   31VAL   HG12  169   7.037   5.058   7.310 -0.7309 -1.0325 -0.9755
   31VAL   HG13  170   6.989   4.898   7.365  0.6386  0.3386 -1.3720
   31VAL    CG2  171   7.106   5.136   7.589  0.2343 -0.6011 -0.0340
   31VAL   HG21  172   7.094   5.236   7.543 -0.4855 -0.1418  1.0916
   31VAL   HG22  173   7.210   5.100   7.575  0.8970  0.6935  1.2970
   31VAL   HG23  174   7.098   5.147   7.699  0.5386 -0.7240  0.0010
   31VAL      C  175   6.762   5.030   7.475  0.1095  0.1684 -0.1801
   31VAL      O  176   6.717   5.046   7.362  0.2316 -0.0935 -0.2675
   32TRP      N  177   6.700   4.932   7.545  0.5275  0.2899  0.3678
   32TRP     HN  178   6.749   4.891   7.621  1.2002 -0.0675 -0.2452
   32TRP     CA  179   6.580   4.865   7.504  0.2421  0.5011  0.8471
   32TRP     HA  180   6.606   4.835   7.404  0.2925  3.5105 -0.1504
   32TRP     CB  181   6.560   4.739   7.589  0.0270  0.0118  0.0788
   32TRP    HB1  182   6.582   4.759   7.696 -0.9683  1.2296  0.0838
   32TRP    HB2  183   6.631   4.666   7.544 -0.9307  0.5104 -2.4161
   32TRP     CG  184   6.422   4.683   7.599 -0.0708  0.1258 -0.5625
   32TRP    CD1  185   6.334   4.698   7.703  0.0935  0.3258 -0.4522
   32TRP    HD1  186   6.362   4.726   7.803  0.7087 -1.6162 -0.0551
   32TRP    NE1  187   6.217   4.638   7.665 -0.2529  0.3454  0.5631
   32TRP    HE1  188   6.129   4.633   7.708 -1.9534 -2.5705 -2.7649
   32TRP    CE2  189   6.230   4.581   7.541 -0.1973  1.3837  0.0795
   32TRP    CD2  190   6.355   4.616   7.492 -0.2862  0.6003 -0.7280
   32TRP    CE3  191   6.383   4.594   7.361 -0.6820 -0.0190 -0.7126
   32TRP    HE3  192   6.472   4.642   7.324 -0.6976  1.4892  1.0508
   32TRP    CZ3  193   6.288   4.534   7.281 -0.2345 -0.0983 -1.1872
   32TRP    HZ3  194   6.314   4.522   7.177 -0.6950  0.6719 -1.4035
   32TRP    CZ2  195   6.137   4.512   7.471  0.8442 -0.4484  0.4182
   32TRP    HZ2  196   6.036   4.483   7.496  0.2940 -0.6451 -1.7533
   32TRP    CH2  197   6.168   4.500   7.337  0.4068 -0.0211  0.2735
   32TRP    HH2  198   6.088   4.464   7.274 -0.0419 -0.5557  1.1225
   32TRP      C  199   6.459   4.946   7.476  0.2154  0.0276 -0.4652
   32TRP      O  200   6.390   4.933   7.375 -0.2844  0.1420 -0.1439
   33VAL      N  201   6.432   5.043   7.565  0.3558 -0.0315 -0.3586
   33VAL     HN  202   6.495   5.037   7.642  2.2275  0.9297 -1.7577
   33VAL     CA  203   6.328   5.141   7.559  0.0784 -0.2731  0.3501
   33VAL     HA  204   6.238   5.082   7.554  0.0761 -0.2423 -4.8401
   33VAL     CB  205   6.319   5.210   7.692  0.6817  0.0530  0.2277
   33VAL     HB  206   6.418   5.232   7.738  0.6182 -2.4584  1.7809
   33VAL    CG1  207   6.245   5.344   7.681 -0.2866 -0.4811  0.0504
   33VAL   HG11  208   6.208   5.392   7.775 -2.2282 -2.2109  0.2178
   33VAL   HG12  209   6.151   5.322   7.627  0.0287 -0.2198 -0.6234
   33VAL   HG13  210   6.299   5.427   7.630 -0.2335  0.0521  0.9420
   33VAL    CG2  211   6.239   5.122   7.790 -0.7009  0.7253 -0.2709
   33VAL   HG21  212   6.138   5.092   7.753 -0.2779 -2.9770  1.1520
   33VAL   HG22  213   6.225   5.178   7.885  1.2210  0.1224  0.4225
   33VAL   HG23  214   6.299   5.034   7.823 -1.4169  0.5919  0.7364
   33VAL      C  215   6.335   5.234   7.443  0.3256  0.1375  0.6883
   33VAL      O  216   6.241   5.265   7.370  0.4598  0.1043  0.4998
   34VAL      N  217   6.460   5.274   7.412  0.1374  0.6737  0.6219
   34VAL     HN  218   6.534   5.239   7.468  1.2843 -1.7644 -2.1793
   34VAL     CA  219   6.492   5.331   7.285  0.0624 -0.2701  0.1754
   34VAL     HA  220   6.432   5.420   7.276  3.2916  2.1396  0.6986
   34VAL     CB  221   6.630   5.388   7.279 -0.1484  0.2481  0.2113
   34VAL     HB  222   6.708   5.319   7.318  0.4624  0.7463 -0.1081
   34VAL    CG1  223   6.676   5.431   7.138 -0.6288  0.2963  0.0686
   34VAL   HG11  224   6.720   5.345   7.083 -1.1869  0.1094 -0.0900
   34VAL   HG12  225   6.737   5.523   7.146 -2.4331  1.5598 -0.0654
   34VAL   HG13  226   6.588   5.471   7.083 -0.8899 -0.5281 -0.1332
   34VAL    CG2  227   6.629   5.510   7.372 -0.8186  0.1983  0.2690
   34VAL   HG21  228   6.553   5.584   7.335 -1.7374 -1.2400 -0.8344
   34VAL   HG22  229   6.730   5.554   7.364 -0.6289 -0.4225 -1.1312
   34VAL   HG23  230   6.616   5.480   7.478  1.4193  0.3255  0.6147
   34VAL      C  231   6.471   5.244   7.165 -0.6062 -0.1646  0.2094
   34VAL      O  232   6.415   5.288   7.065  0.1215  0.2410 -0.0288
   35GLY      N  233   6.524   5.120   7.171  0.0242  0.0859 -0.1777
   35GLY     HN  234   6.577   5.093   7.251  3.0593  3.2375 -0.8463
   35GLY     CA  235   6.504   5.027   7.065 -0.2928  0.1658 -0.1875
   35GLY    HA1  236   6.518   4.930   7.110  1.2533 -0.1185 -1.2170
   35GLY    HA2  237   6.569   5.044   6.980  0.4165  0.2213  0.3643
   35GLY      C  238   6.366   5.003   7.013 -0.4179  0.0178  0.2149
   35GLY      O  239   6.332   5.010   6.895  0.1198  0.0604  0.0631
   36MET      N  240   6.266   4.977   7.100 -0.3642 -0.3082  0.1813
   36MET     HN  241   6.280   4.955   7.196 -1.4685  0.5277  0.5539
   36MET     CA  242   6.128   4.978   7.064 -0.0599 -0.2569 -1.0100
   36MET     HA  243   6.108   4.911   6.982 -1.3803  1.4299 -2.1334
   36MET     CB  244   6.038   4.946   7.184  0.6141  0.2241 -0.3748
   36MET    HB1  245   5.934   4.943   7.147  0.0285  0.5468  1.1371
   36MET    HB2  246   6.052   5.035   7.250 -1.6217 -0.1499  0.6978
   36MET     CG  247   6.069   4.815   7.258 -0.6065 -0.1741 -0.5614
   36MET    HG1  248   6.166   4.837   7.307 -0.8250 -0.7610  0.1379
   36MET    HG2  249   6.074   4.732   7.185 -1.2645  0.3397 -1.2118
   36MET     SD  250   5.935   4.771   7.373  0.1317  0.1592  0.4350
   36MET     CE  251   5.978   4.904   7.489  0.0422  0.3613  0.2384
   36MET    HE1  252   5.903   4.920   7.570  0.7624 -0.0055  0.9996
   36MET    HE2  253   5.992   5.006   7.449 -1.3596  0.6050  0.3298
   36MET    HE3  254   6.079   4.872   7.524  0.4952 -0.3671 -1.5888
   36MET      C  255   6.077   5.105   7.005 -0.2603 -0.0858 -0.4693
   36MET      O  256   6.016   5.102   6.898 -0.1571  0.2493 -0.5388
   37GLY      N  257   6.096   5.222   7.068 -0.1592 -0.1793 -0.3270
   37GLY     HN  258   6.148   5.221   7.154  0.1279 -0.3910 -0.5003
   37GLY     CA  259   6.040   5.348   7.030  0.4214  0.0924 -0.2971
   37GLY    HA1  260   6.082   5.417   7.102  0.8246  0.2630 -0.6892
   37GLY    HA2  261   5.934   5.331   7.042  0.6231 -1.1024 -0.0469
   37GLY      C  262   6.068   5.394   6.891 -0.1833  0.9134 -0.1540
   37GLY      O  263   5.973   5.444   6.830 -0.2910  0.4660 -0.3582
   38ILE      N  264   6.190   5.379   6.838 -0.2423 -0.1796 -0.0178
   38ILE     HN  265   6.267   5.343   6.891  2.6021  2.5132 -1.9181
   38ILE     CA  266   6.227   5.409   6.703  0.0974 -0.0669  0.0995
   38ILE     HA  267   6.180   5.505   6.687 -0.1514 -0.1232  0.4868
   38ILE     CB  268   6.374   5.427   6.675  0.1530 -0.0347  0.4111
   38ILE     HB  269   6.386   5.469   6.573 -0.4741 -1.9255 -0.4974
   38ILE    CG2  270   6.425   5.535   6.772 -0.5906  0.3641  0.3641
   38ILE   HG21  271   6.352   5.619   6.768  0.5746  1.4843  1.5293
   38ILE   HG22  272   6.514   5.584   6.728 -1.4684  0.3622 -1.5068
   38ILE   HG23  273   6.433   5.509   6.880 -0.6310  0.5113  0.4041
   38ILE    CG1  274   6.448   5.293   6.688 -0.6409 -0.5260 -0.0984
   38ILE   HG11  275   6.419   5.211   6.618 -1.8197  0.1477 -0.4413
   38ILE   HG12  276   6.416   5.257   6.788 -2.6818 -4.3475 -1.8908
   38ILE     CD  277   6.599   5.310   6.678 -0.7135  0.0514 -0.2558
   38ILE    HD1  278   6.651   5.376   6.751 -1.7207  0.8412 -0.2324
   38ILE    HD2  279   6.635   5.345   6.579 -2.1891  0.3769 -0.7018
   38ILE    HD3  280   6.645   5.209   6.686  0.0515  0.3453 -0.8599
   38ILE      C  281   6.154   5.318   6.611 -0.1902  0.2878 -0.0253
   38ILE      O  282   6.101   5.371   6.514 -0.5056  0.8034  0.4248
   39VAL      N  283   6.149   5.186   6.633  0.1125  0.2544 -0.1527
   39VAL     HN  284   6.203   5.140   6.703 -0.8207 -1.5600 -0.5561
   39VAL     CA  285   6.073   5.091   6.558 -0.2623  0.1784  0.3180
   39VAL     HA  286   6.109   5.089   6.456  1.1412 -1.1033  0.8091
   39VAL     CB  287   6.096   4.953   6.610  0.2028  0.1468  0.0290
   39VAL     HB  288   6.074   4.965   6.718 -3.4189  2.0548 -0.7756
   39VAL    CG1  289   6.005   4.846   6.547  0.7482 -0.4629  0.2568
   39VAL   HG11  290   5.897   4.855   6.570  0.6160 -0.0835 -0.4745
   39VAL   HG12  291   6.031   4.750   6.596 -0.5223 -0.9480  0.0076
   39VAL   HG13  292   6.013   4.824   6.438 -0.7065 -0.6481  0.1705
   39VAL    CG2  293   6.238   4.908   6.570  0.1241  0.4510 -0.6018
   39VAL   HG21  294   6.247   4.813   6.627  0.5713  0.1160 -1.2219
   39VAL   HG22  295   6.312   4.980   6.613 -0.2146 -0.8275  2.4052
   39VAL   HG23  296   6.254   4.883   6.463 -1.4770  0.1610 -0.7914
   39VAL      C  297   5.926   5.117   6.553 -0.1480  0.8097  0.1638
   39VAL      O  298   5.864   5.123   6.447  0.4193  0.0268 -0.2220
   40MET      N  299   5.866   5.143   6.670  0.1401  0.1386  0.4628
   40MET     HN  300   5.924   5.125   6.749  1.8175  1.8682 -0.2999
   40MET     CA  301   5.733   5.196   6.680 -0.0540 -0.1741 -0.4261
   40MET     HA  302   5.670   5.121   6.634  0.3950  0.7835 -2.7407
   40MET     CB  303   5.690   5.225   6.824  0.7843 -0.2268 -0.1548
   40MET    HB1  304   5.591   5.276   6.830  0.9139 -0.0258  0.3677
   40MET    HB2  305   5.765   5.287   6.878  0.9404 -0.2395 -0.3562
   40MET     CG  306   5.685   5.102   6.915 -0.1781 -0.1492 -0.0829
   40MET    HG1  307   5.783   5.049   6.915 -1.0513 -1.7952 -0.2621
   40MET    HG2  308   5.620   5.030   6.861 -1.1881  0.8104 -0.1810
   40MET     SD  309   5.628   5.132   7.085  0.1289 -0.2633  0.0414
   40MET     CE  310   5.599   4.954   7.105  0.4705 -0.3509 -0.2330
   40MET    HE1  311   5.696   4.908   7.077  0.2649 -0.9982  0.0959
   40MET    HE2  312   5.520   4.910   7.039 -0.0715 -0.9069  0.7633
   40MET    HE3  313   5.567   4.928   7.208  2.0396 -1.6655 -0.0336
   40MET      C  314   5.703   5.316   6.597  0.1351  0.1922  0.0343
   40MET      O  315   5.599   5.321   6.532 -0.1697 -0.7368  0.4272
   41SER      N  316   5.794   5.415   6.601  0.2363  0.0919  0.2127
   41SER     HN  317   5.870   5.410   6.666 -0.1086 -1.0274  0.5636
   41SER     CA  318   5.781   5.540   6.533  0.1697  0.1801  0.3871
   41SER     HA  319   5.682   5.570   6.562 -0.3371 -1.7519  0.8138
   41SER     CB  320   5.895   5.641   6.555  0.0288  0.4919 -0.2850
   41SER    HB1  321   5.888   5.730   6.488  2.0659  0.5018 -0.5192
   41SER    HB2  322   5.991   5.587   6.548  0.2527  0.7764  0.4345
   41SER     OG  323   5.886   5.688   6.689 -0.5370  0.0228 -0.1519
   41SER    HG1  324   5.911   5.616   6.747  1.6267 -0.8262 -1.9762
   41SER      C  325   5.789   5.517   6.386 -0.2092  0.4072  0.3283
   41SER      O  326   5.716   5.584   6.314 -0.3706  0.0964  0.1984
   42LEU      N  327   5.879   5.424   6.348 -0.1975  0.4352  0.2865
   42LEU     HN  328   5.934   5.370   6.411  0.6486  1.2216  0.2273
   42LEU     CA  329   5.899   5.382   6.213  0.3608 -0.2610  0.5785
   42LEU     HA  330   5.893   5.469   6.149 -3.0995 -2.0633 -1.8896
   42LEU     CB  331   6.019   5.290   6.184  0.4374 -0.1494  0.5402
   42LEU    HB1  332   6.022   5.237   6.087 -1.0438  0.1801  0.3019
   42LEU    HB2  333   6.017   5.206   6.257  0.3136  0.7110  1.5542
   42LEU     CG  334   6.156   5.360   6.196  0.4102 -0.0435  0.2485
   42LEU     HG  335   6.150   5.427   6.284 -1.1333 -0.9986  0.9200
   42LEU    CD1  336   6.263   5.251   6.218  0.4800 -0.0693 -0.2192
   42LEU   HD11  337   6.360   5.291   6.255  0.6227 -0.8578  0.2741
   42LEU   HD12  338   6.276   5.195   6.122  0.8712  1.1002 -0.8714
   42LEU   HD13  339   6.225   5.169   6.282  0.0013 -0.7337 -1.3286
   42LEU    CD2  340   6.196   5.443   6.073  0.7234 -0.2045  0.2399
   42LEU   HD21  341   6.304   5.468   6.081  0.3427  1.3881  0.5789
   42LEU   HD22  342   6.135   5.535   6.061 -0.4788 -0.8972  0.8787
   42LEU   HD23  343   6.188   5.377   5.984  0.4076  2.0930 -1.5257
   42LEU      C  344   5.779   5.312   6.160 -0.4565  1.1320  0.5437
   42LEU      O  345   5.752   5.328   6.041  0.1023 -0.0012  0.2508
   43ILE      N  346   5.707   5.228   6.236  0.0174 -0.2211 -0.4536
   43ILE     HN  347   5.732   5.198   6.328 -1.0982  3.0957  1.1099
   43ILE     CA  348   5.576   5.178   6.205 -0.1644 -0.3439  0.4602
   43ILE     HA  349   5.579   5.143   6.103 -3.2410 -1.2730  0.5863
   43ILE     CB  350   5.538   5.055   6.281 -0.0246 -0.3718  0.4852
   43ILE     HB  351   5.551   5.091   6.385  0.7203  1.3453 -0.1654
   43ILE    CG2  352   5.390   5.015   6.273 -0.1018  0.0970 -0.6552
   43ILE   HG21  353   5.349   5.005   6.171  0.0915  1.2285 -0.8570
   43ILE   HG22  354   5.335   5.089   6.335 -0.2419 -0.2075 -0.4121
   43ILE   HG23  355   5.372   4.915   6.318  0.2781  0.2730 -0.0980
   43ILE    CG1  356   5.626   4.933   6.252  0.4174  0.1681 -0.5058
   43ILE   HG11  357   5.723   4.972   6.214  0.5177 -0.4740 -0.9263
   43ILE   HG12  358   5.590   4.874   6.165 -0.6936  1.0188 -0.6342
   43ILE     CD  359   5.647   4.840   6.372 -0.0186  0.8203  0.0822
   43ILE    HD1  360   5.708   4.753   6.338 -2.7951 -0.5241 -1.8302
   43ILE    HD2  361   5.548   4.798   6.399 -0.3107 -0.0073 -2.0597
   43ILE    HD3  362   5.702   4.879   6.460 -1.1412  0.5854  0.9092
   43ILE      C  363   5.469   5.282   6.200  0.4040  0.2066 -0.6579
   43ILE      O  364   5.388   5.273   6.108 -0.0438 -0.1379 -0.2307
   44VAL      N  365   5.454   5.383   6.287 -0.1312  0.3097 -0.8657
   44VAL     HN  366   5.518   5.385   6.364 -2.1564  2.9011  0.9417
   44VAL     CA  367   5.352   5.483   6.292 -0.0806  0.3250 -0.1026
   44VAL     HA  368   5.254   5.438   6.291 -0.5868  1.3751  0.4097
   44VAL     CB  369   5.360   5.567   6.416 -0.1661  0.2113 -0.0174
   44VAL     HB  370   5.463   5.600   6.444 -0.4725  0.7344  0.5176
   44VAL    CG1  371   5.278   5.695   6.394  0.1953  0.5600  0.6344
   44VAL   HG11  372   5.250   5.743   6.491 -2.1143 -1.4056  1.0488
   44VAL   HG12  373   5.183   5.687   6.337  0.4788 -1.6170  0.3827
   44VAL   HG13  374   5.337   5.767   6.333 -0.0113 -2.0345 -2.9279
   44VAL    CG2  375   5.314   5.488   6.539 -0.2423  0.3092  0.0174
   44VAL   HG21  376   5.289   5.546   6.630  0.3257  0.1892  0.2534
   44VAL   HG22  377   5.387   5.408   6.564 -0.2572  1.1332  3.1286
   44VAL   HG23  378   5.215   5.440   6.519  1.0895 -1.9674 -1.6837
   44VAL      C  379   5.355   5.555   6.162  0.3711 -0.5781 -0.5986
   44VAL      O  380   5.252   5.571   6.097 -0.1332 -0.0049  0.3277
   45LEU      N  381   5.476   5.600   6.122  0.4089 -0.5517 -0.4550
   45LEU     HN  382   5.553   5.580   6.182 -0.3940 -0.4793  0.6536
   45LEU     CA  383   5.511   5.672   6.004 -0.2958 -0.0394 -0.3566
   45LEU     HA  384   5.453   5.764   6.005  2.4801  1.8265  0.8722
   45LEU     CB  385   5.656   5.722   6.004 -0.3093 -0.0017  0.0386
   45LEU    HB1  386   5.725   5.640   6.034  0.6058  1.7043  3.0540
   45LEU    HB2  387   5.673   5.798   6.084 -0.5680  2.6385 -2.2630
   45LEU     CG  388   5.707   5.798   5.881  0.2432 -0.0333  0.2431
   45LEU     HG  389   5.703   5.730   5.792  3.3169  0.2457 -0.1992
   45LEU    CD1  390   5.631   5.930   5.860  0.0008 -0.2513 -0.2765
   45LEU   HD11  391   5.656   5.977   5.762  0.4415  1.2863  0.5308
   45LEU   HD12  392   5.637   6.007   5.940 -0.2945 -0.5678  0.0502
   45LEU   HD13  393   5.522   5.911   5.847 -0.7581  2.1319  1.7740
   45LEU    CD2  394   5.855   5.827   5.908  0.1956  0.2029  0.2521
   45LEU   HD21  395   5.894   5.894   5.829  0.4672  0.4481  0.5902
   45LEU   HD22  396   5.921   5.737   5.904  2.0960  1.4612  1.4288
   45LEU   HD23  397   5.868   5.872   6.009 -0.1402 -0.9186  0.8103
   45LEU      C  398   5.469   5.604   5.878 -0.9026 -0.4877  0.0837
   45LEU      O  399   5.405   5.660   5.790  0.1296  0.6143  0.0126
   46ALA      N  400   5.507   5.475   5.868  0.1941 -0.1712  0.0074
   46ALA     HN  401   5.575   5.444   5.933  1.0457  0.1693 -0.6964
   46ALA     CA  402   5.462   5.386   5.765  0.3063 -0.3881  0.1446
   46ALA     HA  403   5.514   5.422   5.677  1.0881  1.9549  1.4661
   46ALA     CB  404   5.509   5.244   5.799  0.3004 -0.4606 -0.1473
   46ALA    HB1  405   5.442   5.209   5.880  2.6646 -0.6026  1.8647
   46ALA    HB2  406   5.611   5.245   5.843 -0.2258 -1.2915  1.1380
   46ALA    HB3  407   5.494   5.175   5.713 -0.5074 -0.2913 -0.1469
   46ALA      C  408   5.315   5.389   5.742  0.3684  0.1806 -0.1964
   46ALA      O  409   5.266   5.394   5.629 -0.2026 -0.0065  0.0366
   47ILE      N  410   5.234   5.384   5.850  0.0575 -0.1141 -0.4384
   47ILE     HN  411   5.268   5.394   5.943 -1.9721 -2.3825  0.6487
   47ILE     CA  412   5.094   5.362   5.840 -0.0933  0.3831  0.4935
   47ILE     HA  413   5.076   5.296   5.756  0.2888  4.1413 -2.8393
   47ILE     CB  414   5.039   5.314   5.971 -0.2173 -0.2528  0.2099
   47ILE     HB  415   5.070   5.387   6.047  0.4450 -0.1424 -0.1579
   47ILE    CG2  416   4.885   5.313   5.967 -0.2092  0.4445 -0.4706
   47ILE   HG21  417   4.838   5.413   5.959 -0.2386  0.3669 -1.3546
   47ILE   HG22  418   4.834   5.257   6.048  1.5613 -0.9546 -0.2535
   47ILE   HG23  419   4.863   5.269   5.867  1.5935  4.0500 -2.6816
   47ILE    CG1  420   5.077   5.170   6.011  0.9677  0.0205  0.1109
   47ILE   HG11  421   5.182   5.137   5.997  0.7541 -0.3083 -0.8059
   47ILE   HG12  422   5.014   5.097   5.956  1.0474 -0.0393  0.0993
   47ILE     CD  423   5.044   5.144   6.158  0.6841 -0.1131  0.0236
   47ILE    HD1  424   4.939   5.173   6.181  0.4041 -0.9313 -0.1812
   47ILE    HD2  425   5.113   5.191   6.230  0.2613 -1.5501  1.4335
   47ILE    HD3  426   5.051   5.034   6.177  1.6033 -0.2978 -1.2594
   47ILE      C  427   5.032   5.490   5.794 -0.3979  0.1114  0.1368
   47ILE      O  428   4.942   5.490   5.710 -0.0048  0.4726 -0.2860
   48VAL      N  429   5.080   5.603   5.849 -0.2457  0.0652  0.0981
   48VAL     HN  430   5.146   5.601   5.924 -0.1905  2.1825  0.1587
   48VAL     CA  431   5.034   5.727   5.795  0.1712  0.1740 -0.0106
   48VAL     HA  432   4.926   5.729   5.798  0.1015  0.4261 -1.7382
   48VAL     CB  433   5.076   5.842   5.881  0.7488 -0.1400  0.1337
   48VAL     HB  434   5.187   5.848   5.890  0.6697  0.2506  0.9455
   48VAL    CG1  435   5.020   5.973   5.822  0.4410 -0.1951  0.3039
   48VAL   HG11  436   4.910   5.967   5.803  0.4691 -2.4171  0.5176
   48VAL   HG12  437   5.061   6.000   5.723  0.5277 -0.0865  0.3696
   48VAL   HG13  438   5.038   6.053   5.896 -1.1990 -0.4613  1.0516
   48VAL    CG2  439   5.006   5.821   6.016 -0.4560  0.4882 -0.3747
   48VAL   HG21  440   4.895   5.818   6.023 -0.4037 -0.5185  0.2443
   48VAL   HG22  441   5.041   5.895   6.090  1.5153 -0.5637 -0.1848
   48VAL   HG23  442   5.033   5.720   6.055 -1.7541 -0.3522 -1.5454
   48VAL      C  443   5.073   5.750   5.653 -0.0237 -0.3155 -0.1463
   48VAL      O  444   4.995   5.793   5.568  0.1851 -0.2643 -0.3145
   49PHE      N  445   5.202   5.734   5.617  0.0840  0.3004 -0.0527
   49PHE     HN  446   5.275   5.697   5.673  1.2362 -0.1105 -1.7592
   49PHE     CA  447   5.239   5.767   5.483  0.0909  0.4416 -0.0161
   49PHE     HA  448   5.213   5.870   5.462 -2.0591  0.0973  0.6973
   49PHE     CB  449   5.392   5.757   5.485  0.0528 -0.2309 -0.4398
   49PHE    HB1  450   5.424   5.653   5.508  2.2151  0.6476  0.8384
   49PHE    HB2  451   5.432   5.818   5.569  1.3564 -1.7435  0.1139
   49PHE     CG  452   5.463   5.789   5.358  0.6912  0.4425  0.0793
   49PHE    CD1  453   5.511   5.916   5.336 -0.3441  0.7827 -0.2586
   49PHE    HD1  454   5.512   6.001   5.403 -0.9028  0.5563  0.0449
   49PHE    CE1  455   5.582   5.937   5.220 -0.4728 -0.0981 -0.4987
   49PHE    HE1  456   5.615   6.037   5.198  0.1358 -0.6880 -2.4475
   49PHE     CZ  457   5.608   5.836   5.131 -0.1000 -0.2862 -0.1813
   49PHE     HZ  458   5.666   5.853   5.041 -1.3145  1.8192 -0.6432
   49PHE    CD2  459   5.485   5.688   5.267 -0.7512 -0.1657  0.3847
   49PHE    HD2  460   5.437   5.592   5.280 -0.2341 -0.6365 -1.0484
   49PHE    CE2  461   5.551   5.712   5.149 -0.8267  0.1284  0.4002
   49PHE    HE2  462   5.560   5.642   5.067  2.0560 -0.3207  1.0068
   49PHE      C  463   5.177   5.690   5.372 -0.1279  0.3327  0.1799
   49PHE      O  464   5.137   5.742   5.268 -0.1825 -0.5372 -0.2452
   50GLY      N  465   5.163   5.558   5.396  0.3967  0.2744  0.1919
   50GLY     HN  466   5.187   5.522   5.486  0.1785 -0.0322  0.1278
   50GLY     CA  467   5.109   5.466   5.301  0.1447 -0.5785  1.1465
   50GLY    HA1  468   5.111   5.371   5.352 -0.4345 -0.4969  1.3355
   50GLY    HA2  469   5.174   5.476   5.216  1.3374 -1.8218  1.8706
   50GLY      C  470   4.966   5.485   5.263  0.5135 -0.2195 -0.0987
   50GLY      O  471   4.926   5.481   5.147 -0.2481 -0.0950  0.1517
   51ASN      N  472   4.877   5.492   5.363 -0.0728 -1.2415 -0.5308
   51ASN     HN  473   4.907   5.486   5.458  0.9172 -2.3168 -0.8922
   51ASN     CA  474   4.739   5.527   5.344  0.0986 -0.3163 -0.1057
   51ASN     HA  475   4.702   5.465   5.264  0.7102 -0.4833 -0.2659
   51ASN     CB  476   4.668   5.495   5.477  0.3095  0.2556  0.1507
   51ASN    HB1  477   4.562   5.528   5.475  0.6246  1.2799 -1.4139
   51ASN    HB2  478   4.728   5.544   5.557 -0.7083  0.9949  0.4723
   51ASN     CG  479   4.680   5.343   5.478 -0.5624  0.1835  0.4798
   51ASN    OD1  480   4.630   5.280   5.385 -0.0847  0.0597  0.2993
   51ASN    ND2  481   4.737   5.293   5.590 -0.4330  0.6510  0.6278
   51ASN   HD21  482   4.748   5.193   5.594 -2.6449  0.2728 -1.1095
   51ASN   HD22  483   4.741   5.350   5.672  1.3128  0.1748  0.9158
   51ASN      C  484   4.713   5.663   5.289 -0.1138 -0.5676 -0.6263
   51ASN      O  485   4.640   5.668   5.190 -0.2780 -0.4892 -0.5017
   52VAL      N  486   4.780   5.773   5.327 -0.4369 -0.4646 -0.3484
   52VAL     HN  487   4.825   5.774   5.416  0.0335  2.9679 -0.4817
   52VAL     CA  488   4.770   5.901   5.264  0.4519 -0.2459 -0.0573
   52VAL     HA  489   4.669   5.936   5.278  0.5605  0.3619 -0.7165
   52VAL     CB  490   4.855   6.000   5.338  0.5698 -0.4578  0.0919
   52VAL     HB  491   4.959   5.960   5.335 -0.3286 -2.9048 -0.1701
   52VAL    CG1  492   4.846   6.138   5.269  1.0369 -0.4600  0.0209
   52VAL   HG11  493   4.760   6.193   5.311  0.6070 -1.9734  1.2212
   52VAL   HG12  494   4.845   6.133   5.158  0.4315 -1.5156  0.0605
   52VAL   HG13  495   4.927   6.200   5.313 -0.5788  0.4834  1.8077
   52VAL    CG2  496   4.797   6.016   5.479  0.3916  0.1151 -0.0402
   52VAL   HG21  497   4.702   6.073   5.485  0.2699 -0.0365 -0.5360
   52VAL   HG22  498   4.865   6.091   5.526  0.8349  1.6724 -2.9855
   52VAL   HG23  499   4.789   5.921   5.536 -3.5887 -0.4408 -1.2136
   52VAL      C  500   4.796   5.893   5.118  0.3343  0.2789 -0.1113
   52VAL      O  501   4.715   5.941   5.039  0.1506  0.0047 -0.0897
   53LEU      N  502   4.910   5.832   5.080  0.2527 -0.0068  0.0956
   53LEU     HN  503   4.964   5.777   5.142  1.1117 -2.5797 -2.6741
   53LEU     CA  504   4.945   5.817   4.942 -0.1358  0.3252 -0.0404
   53LEU     HA  505   4.943   5.915   4.896  0.2493 -0.1265 -1.0585
   53LEU     CB  506   5.079   5.742   4.944 -0.4117 -0.1765 -0.1712
   53LEU    HB1  507   5.077   5.668   5.026  0.2477 -1.0812 -0.9502
   53LEU    HB2  508   5.143   5.817   4.995 -0.9220 -0.4147  0.8564
   53LEU     CG  509   5.138   5.699   4.809 -0.1773 -0.1877 -0.0651
   53LEU     HG  510   5.070   5.622   4.767 -0.5638  0.5682 -0.8692
   53LEU    CD1  511   5.150   5.816   4.710 -0.0696  0.0565  0.2364
   53LEU   HD11  512   5.225   5.888   4.751  0.5678 -0.0752 -0.6795
   53LEU   HD12  513   5.051   5.868   4.706  0.3927  0.8712 -1.9540
   53LEU   HD13  514   5.184   5.793   4.607  2.8510  2.0860  0.6322
   53LEU    CD2  515   5.275   5.639   4.847  0.0255 -0.1104 -0.6600
   53LEU   HD21  516   5.271   5.567   4.931 -0.3756 -0.5917 -1.0833
   53LEU   HD22  517   5.345   5.718   4.882 -0.3462  0.6343 -1.5233
   53LEU   HD23  518   5.335   5.601   4.761  2.4489 -0.7205  1.1990
   53LEU      C  519   4.842   5.743   4.863 -0.1832 -0.0602  0.3819
   53LEU      O  520   4.807   5.785   4.753  0.3712  0.4415  0.3934
   54VAL      N  521   4.788   5.631   4.914  0.5969 -0.5401  0.1824
   54VAL     HN  522   4.815   5.588   4.999 -1.3590  1.4439  1.9176
   54VAL     CA  523   4.677   5.563   4.853  0.2825  0.0623  0.0745
   54VAL     HA  524   4.709   5.535   4.754  2.3003  0.3014  0.6058
   54VAL     CB  525   4.647   5.436   4.926  0.1966 -0.0741 -0.1992
   54VAL     HB  526   4.628   5.467   5.031  0.0958  1.4710 -0.6521
   54VAL    CG1  527   4.527   5.361   4.865  0.1965 -0.1189 -0.1424
   54VAL   HG11  528   4.431   5.416   4.874  0.8663  0.7096  3.2936
   54VAL   HG12  529   4.506   5.271   4.928 -3.2604 -0.4461 -1.5437
   54VAL   HG13  530   4.547   5.331   4.760 -0.7445 -0.2472 -0.2945
   54VAL    CG2  531   4.764   5.338   4.907  0.3897  0.0045  0.5672
   54VAL   HG21  532   4.801   5.334   4.802 -1.0039  0.2427  0.0466
   54VAL   HG22  533   4.723   5.240   4.939  0.6412  0.0954  1.1877
   54VAL   HG23  534   4.848   5.371   4.973  0.1792 -1.4816  1.6189
   54VAL      C  535   4.552   5.640   4.829  0.2765 -0.0891 -0.3780
   54VAL      O  536   4.505   5.643   4.715 -0.5497  0.1653 -0.0355
   55ILE      N  537   4.499   5.703   4.935 -0.2721 -0.2599 -0.5431
   55ILE     HN  538   4.544   5.690   5.023 -0.3014 -0.8237 -0.6085
   55ILE     CA  539   4.387   5.792   4.940  0.2022  0.2969  0.4783
   55ILE     HA  540   4.298   5.738   4.912 -1.6354  1.4358  3.5525
   55ILE     CB  541   4.355   5.834   5.081 -0.5806  0.2680  0.3114
   55ILE     HB  542   4.446   5.888   5.114  0.0068 -1.2486  1.2975
   55ILE    CG2  543   4.236   5.932   5.084 -0.1273  0.8790 -0.9370
   55ILE   HG21  544   4.215   5.967   5.187  0.9145 -2.0667  0.3908
   55ILE   HG22  545   4.141   5.882   5.057 -1.2478  1.2431  1.9917
   55ILE   HG23  546   4.257   6.020   5.019  0.9238 -0.3902 -2.4016
   55ILE    CG1  547   4.330   5.706   5.163 -0.2439  0.0305  0.0478
   55ILE   HG11  548   4.415   5.636   5.163 -1.5525 -1.6414 -1.2410
   55ILE   HG12  549   4.237   5.660   5.122 -0.8289  0.8175  0.4473
   55ILE     CD  550   4.298   5.750   5.305 -0.6339  0.3275 -0.1292
   55ILE    HD1  551   4.225   5.833   5.319 -0.3590  0.7009 -0.9014
   55ILE    HD2  552   4.385   5.793   5.359  0.7294 -0.4316 -1.6740
   55ILE    HD3  553   4.253   5.671   5.370  0.8320 -0.7731 -0.4171
   55ILE      C  554   4.399   5.907   4.847 -0.0977 -0.3491 -0.3661
   55ILE      O  555   4.304   5.931   4.772 -0.3177 -0.5286 -0.1453
   56THR      N  556   4.515   5.976   4.846 -0.3612  0.0974 -0.5069
   56THR     HN  557   4.592   5.958   4.907 -0.4532 -1.7437 -0.8821
   56THR     CA  558   4.535   6.085   4.756 -0.0612  0.0864 -0.4543
   56THR     HA  559   4.444   6.142   4.762  0.3226  0.7160 -0.5437
   56THR     CB  560   4.646   6.183   4.779  0.2041 -0.3949  0.3407
   56THR     HB  561   4.660   6.235   4.682 -0.2229 -2.9052 -1.1535
   56THR    OG1  562   4.765   6.118   4.820  0.3875 -0.2855 -0.0122
   56THR    HG1  563   4.748   6.068   4.901  1.6934  1.2770  1.3059
   56THR    CG2  564   4.607   6.280   4.892 -0.0786  0.0514 -0.1353
   56THR   HG21  565   4.595   6.224   4.987 -1.4064  0.7981  0.1545
   56THR   HG22  566   4.520   6.339   4.857  0.1057 -0.3699 -1.3542
   56THR   HG23  567   4.697   6.344   4.907 -0.2062  0.1187  0.3795
   56THR      C  568   4.531   6.048   4.611 -0.7442  0.1223 -0.4486
   56THR      O  569   4.468   6.109   4.525 -0.2789  0.2012 -0.7359
   57ALA      N  570   4.595   5.936   4.572 -0.2993  0.2214 -0.0163
   57ALA     HN  571   4.646   5.876   4.633  1.3110  1.6323  0.0925
   57ALA     CA  572   4.605   5.896   4.435  0.0838 -0.0815  0.0995
   57ALA     HA  573   4.643   5.969   4.365  0.5513 -1.9322 -1.6727
   57ALA     CB  574   4.691   5.768   4.432 -0.0781 -0.1866 -0.0541
   57ALA    HB1  575   4.701   5.743   4.324 -2.6498 -0.5742 -0.2718
   57ALA    HB2  576   4.646   5.686   4.492  3.6566 -1.6324  1.0719
   57ALA    HB3  577   4.790   5.783   4.480 -0.4604 -0.0073  0.6930
   57ALA      C  578   4.476   5.856   4.371 -0.1716  0.6298  0.1579
   57ALA      O  579   4.452   5.886   4.255 -0.2550 -0.3778 -0.0995
   58ILE      N  580   4.382   5.791   4.443 -0.1309  0.1185 -0.2415
   58ILE     HN  581   4.402   5.760   4.536 -0.6313  1.4099  0.3290
   58ILE     CA  582   4.247   5.770   4.402 -0.4137  0.2618  0.6016
   58ILE     HA  583   4.241   5.722   4.306 -4.1592 -0.4512  1.0239
   58ILE     CB  584   4.184   5.666   4.490 -0.1927 -0.5361 -0.1714
   58ILE     HB  585   4.207   5.691   4.596  2.6635 -0.0441 -0.8074
   58ILE    CG2  586   4.032   5.653   4.469 -0.2950 -0.1970  0.3359
   58ILE   HG21  587   3.984   5.568   4.521  0.0507 -1.4868 -1.3354
   58ILE   HG22  588   3.996   5.640   4.365 -0.0751 -1.7570  0.4230
   58ILE   HG23  589   3.978   5.741   4.509 -0.1106  0.4161 -0.7382
   58ILE    CG1  590   4.251   5.528   4.473  0.1346 -0.4441  0.3622
   58ILE   HG11  591   4.360   5.546   4.481 -0.1754  1.3836  1.1369
   58ILE   HG12  592   4.223   5.494   4.371 -0.7417 -2.5954  1.2540
   58ILE     CD  593   4.220   5.423   4.580  0.1960 -0.3579  0.4645
   58ILE    HD1  594   4.110   5.408   4.581  0.4792 -2.7719  1.6510
   58ILE    HD2  595   4.263   5.467   4.673  2.8452  0.7208 -1.1352
   58ILE    HD3  596   4.268   5.324   4.565  0.5200 -0.0970 -0.2492
   58ILE      C  597   4.169   5.895   4.382  0.3209  0.6907  0.3675
   58ILE      O  598   4.110   5.915   4.276 -0.4136 -0.8301  0.4595
   59ALA      N  599   4.178   5.991   4.476 -0.0933  0.4710  0.6349
   59ALA     HN  600   4.221   5.962   4.561 -1.2523 -1.9603  0.5021
   59ALA     CA  601   4.113   6.117   4.459  0.3282  0.6163  0.1144
   59ALA     HA  602   4.007   6.101   4.444  0.4399  1.0182 -1.3507
   59ALA     CB  603   4.129   6.196   4.590  0.3710  0.4098  0.2343
   59ALA    HB1  604   4.071   6.145   4.669 -0.1609 -1.6226 -1.3799
   59ALA    HB2  605   4.087   6.299   4.590 -0.0568  0.2483 -0.9132
   59ALA    HB3  606   4.237   6.200   4.614  0.4322  2.2745 -0.1606
   59ALA      C  607   4.155   6.204   4.345  0.2112  0.3109 -0.1642
   59ALA      O  608   4.074   6.265   4.275  0.2816 -0.0842 -0.5968
   60LYS      N  609   4.288   6.206   4.328  0.2822 -0.2904  0.3119
   60LYS     HN  610   4.344   6.158   4.396 -1.6530  1.1421  3.0866
   60LYS     CA  611   4.353   6.272   4.219 -0.3838 -0.3891 -0.1493
   60LYS     HA  612   4.323   6.376   4.215  0.2414 -0.1819  0.3714
   60LYS     CB  613   4.504   6.267   4.247 -0.4465 -0.0362  0.2704
   60LYS    HB1  614   4.565   6.274   4.154 -0.2895 -1.6864  0.2336
   60LYS    HB2  615   4.529   6.168   4.289  0.7434  0.3192  0.4491
   60LYS     CG  616   4.549   6.359   4.361 -0.2055  0.1545  0.0238
   60LYS    HG1  617   4.644   6.316   4.401  0.1259  1.0063  0.1669
   60LYS    HG2  618   4.476   6.363   4.444  0.3097 -0.6825  0.5390
   60LYS     CD  619   4.572   6.503   4.314 -0.0593  0.0582 -0.1987
   60LYS    HD1  620   4.473   6.551   4.301  0.9286  2.0071 -0.9938
   60LYS    HD2  621   4.633   6.503   4.221 -0.6078  0.1483 -0.5669
   60LYS     CE  622   4.663   6.581   4.409 -0.4624  0.3773 -0.0744
   60LYS    HE1  623   4.768   6.548   4.400 -0.4842 -0.0273  1.0071
   60LYS    HE2  624   4.632   6.571   4.515  1.2251 -1.4199  0.3120
   60LYS     NZ  625   4.655   6.722   4.364 -0.4386  0.4435  0.1287
   60LYS    HZ1  626   4.554   6.745   4.368 -0.3352  0.6872  2.6371
   60LYS    HZ2  627   4.698   6.730   4.269  2.9280 -1.3615  1.3505
   60LYS    HZ3  628   4.710   6.785   4.425  2.2694 -0.4139 -1.2753
   60LYS      C  629   4.319   6.227   4.082 -0.1782  0.2361 -0.4118
   60LYS      O  630   4.298   6.312   3.996 -0.9222 -0.0519 -0.5175
   61PHE      N  631   4.319   6.095   4.054 -0.7102  0.2384 -0.4282
   61PHE     HN  632   4.344   6.036   4.130  0.5411  0.7457 -0.4199
   61PHE     CA  633   4.327   6.046   3.920  0.2332  0.1360 -0.3413
   61PHE     HA  634   4.342   6.131   3.855 -0.9352  0.9868  0.4689
   61PHE     CB  635   4.457   5.965   3.902  0.2157  0.0452 -0.0493
   61PHE    HB1  636   4.449   5.916   3.803  2.6320 -1.0482  0.2122
   61PHE    HB2  637   4.466   5.881   3.975  0.2856  0.9884  1.0522
   61PHE     CG  638   4.583   6.044   3.896 -0.1372  0.6182 -0.0147
   61PHE    CD1  639   4.630   6.082   3.773  0.2606 -0.2997 -0.1548
   61PHE    HD1  640   4.571   6.064   3.684 -2.1633 -1.5327  1.5668
   61PHE    CE1  641   4.748   6.151   3.759  0.6076 -0.9111 -0.2890
   61PHE    HE1  642   4.776   6.193   3.664 -0.5094  0.9772  0.1680
   61PHE     CZ  643   4.835   6.158   3.865  0.5270 -0.3022 -0.2630
   61PHE     HZ  644   4.927   6.214   3.857  0.9889 -0.8440  1.0994
   61PHE    CD2  645   4.673   6.046   4.000 -0.6553  0.0109  0.4606
   61PHE    HD2  646   4.644   5.994   4.090  0.9834 -0.6942  0.6166
   61PHE    CE2  647   4.801   6.095   3.982 -0.6067 -0.5146 -0.6933
   61PHE    HE2  648   4.874   6.099   4.062  1.5861 -0.9618 -2.5784
   61PHE      C  649   4.200   5.977   3.884  0.2526  0.1732 -0.4844
   61PHE      O  650   4.158   5.879   3.946  0.8597 -0.0762 -0.4620
   62GLU      N  651   4.131   6.033   3.783 -0.2055  0.3026 -0.1093
   62GLU     HN  652   4.164   6.115   3.736  0.3895 -0.3248 -0.8026
   62GLU     CA  653   4.009   5.989   3.723 -0.1452 -0.0208  0.0058
   62GLU     HA  654   3.949   5.975   3.812  1.5348 -1.1391  1.0314
   62GLU     CB  655   3.950   6.095   3.629 -0.4348 -0.2867 -0.1135
   62GLU    HB1  656   3.925   6.183   3.691 -1.6553 -0.7584  0.1034
   62GLU    HB2  657   3.855   6.053   3.588 -0.5646 -0.3118  0.2108
   62GLU     CG  658   4.032   6.146   3.510 -0.1436 -0.6472 -0.0681
   62GLU    HG1  659   3.968   6.174   3.425 -2.4319 -1.6084  1.2367
   62GLU    HG2  660   4.093   6.062   3.470  0.8350  0.6893 -1.5086
   62GLU     CD  661   4.140   6.248   3.544 -0.0391 -0.6889 -0.2769
   62GLU    OE1  662   4.143   6.354   3.476  0.0022 -0.6659 -0.2392
   62GLU    OE2  663   4.236   6.214   3.619 -0.0640  0.2414  0.1920
   62GLU      C  664   4.016   5.854   3.659 -0.1494  0.2622 -0.5948
   62GLU      O  665   3.912   5.789   3.651 -0.0967  0.0540  0.3280
   63ARG      N  666   4.131   5.793   3.627 -0.2142  0.1406 -0.5936
   63ARG     HN  667   4.219   5.839   3.612  0.1271  0.6393  2.2361
   63ARG     CA  668   4.145   5.653   3.603 -0.0930 -0.0138  0.3201
   63ARG     HA  669   4.056   5.634   3.544 -0.0636  1.3530 -0.2022
   63ARG     CB  670   4.266   5.621   3.513 -0.0652  0.4016  0.2107
   63ARG    HB1  671   4.242   5.670   3.415 -0.7777 -1.4630 -0.5904
   63ARG    HB2  672   4.273   5.514   3.486  0.9232  1.0851 -2.6770
   63ARG     CG  673   4.400   5.655   3.577 -0.1055  0.4254  0.2823
   63ARG    HG1  674   4.423   5.576   3.652  0.2423  1.6672  1.5348
   63ARG    HG2  675   4.391   5.748   3.638 -0.0789  1.7459 -1.6438
   63ARG     CD  676   4.513   5.681   3.477 -0.6424 -0.1262 -0.4754
   63ARG    HD1  677   4.611   5.701   3.526 -0.8397 -0.9420  0.2741
   63ARG    HD2  678   4.485   5.767   3.411 -1.8991 -1.3751 -1.6398
   63ARG     NE  679   4.531   5.557   3.396  0.1148 -0.5198  0.2838
   63ARG     HE  680   4.473   5.475   3.397  2.2623 -2.1336 -0.5891
   63ARG     CZ  681   4.657   5.509   3.376  0.1291 -0.4020  0.0906
   63ARG    NH1  682   4.772   5.580   3.389  0.1141 -0.4382  0.4341
   63ARG   HH11  683   4.756   5.677   3.409 -0.1361 -0.1613 -1.0161
   63ARG   HH12  684   4.861   5.535   3.379  0.0795 -0.2129 -1.0373
   63ARG    NH2  685   4.673   5.382   3.329 -0.2728 -0.3264 -0.2571
   63ARG   HH21  686   4.765   5.345   3.318  0.2263  0.9874 -0.7288
   63ARG   HH22  687   4.592   5.327   3.310  1.4676 -3.1027 -0.1874
   63ARG      C  688   4.131   5.553   3.713  0.9281 -0.2215  0.2725
   63ARG      O  689   4.103   5.436   3.687 -0.3149  0.2062 -0.4033
   64LEU      N  690   4.135   5.600   3.839  0.0292  0.0707  0.2040
   64LEU     HN  691   4.143   5.699   3.849  2.2015 -0.0936  0.6506
   64LEU     CA  692   4.132   5.525   3.961  0.3607 -0.2721  0.0049
   64LEU     HA  693   4.156   5.424   3.930  0.8636  0.1033 -0.8599
   64LEU     CB  694   4.245   5.563   4.058  0.0435 -0.0558  0.2904
   64LEU    HB1  695   4.222   5.527   4.161  0.1623  3.1715  1.5594
   64LEU    HB2  696   4.248   5.673   4.070  0.9222  0.1556 -1.5789
   64LEU     CG  697   4.388   5.540   4.007  0.1343  0.2390  0.4103
   64LEU     HG  698   4.398   5.581   3.904 -1.4992  0.9748  0.5117
   64LEU    CD1  699   4.492   5.592   4.109 -0.0275 -0.2846  0.8458
   64LEU   HD11  700   4.494   5.703   4.110 -1.5164 -0.2382  0.7048
   64LEU   HD12  701   4.594   5.560   4.079 -0.8676 -0.5122 -2.0869
   64LEU   HD13  702   4.463   5.555   4.210  0.2429 -0.6367  0.7982
   64LEU    CD2  703   4.402   5.387   4.001  0.3111  0.2364  0.8106
   64LEU   HD21  704   4.507   5.351   3.998  0.3347  0.2809  1.1232
   64LEU   HD22  705   4.351   5.353   3.908 -2.8549 -0.8487  2.7680
   64LEU   HD23  706   4.361   5.341   4.093  2.1492  0.1331  1.6128
   64LEU      C  707   3.994   5.528   4.017  0.4311  0.9803  0.1368
   64LEU      O  708   3.969   5.495   4.133 -0.0028  0.1661 -0.1837
   65GLN      N  709   3.895   5.572   3.938 -0.2152 -0.7868 -0.0766
   65GLN     HN  710   3.923   5.615   3.853 -2.2562  0.8552 -0.0071
   65GLN     CA  711   3.758   5.577   3.981 -0.1136  0.5450  0.1529
   65GLN     HA  712   3.749   5.568   4.088  0.4374  1.1021  0.2531
   65GLN     CB  713   3.686   5.706   3.940 -0.2678  0.3529 -0.1788
   65GLN    HB1  714   3.579   5.686   3.963 -0.7905 -1.3573 -3.4290
   65GLN    HB2  715   3.693   5.718   3.829  2.7671  1.0228  0.0105
   65GLN     CG  716   3.729   5.834   4.011  0.7119 -0.1428  0.1392
   65GLN    HG1  717   3.698   5.926   3.958 -0.4031 -0.3458  0.4065
   65GLN    HG2  718   3.840   5.841   4.011  0.6734  0.5672 -0.7017
   65GLN     CD  719   3.682   5.843   4.156 -0.3174  0.3478 -0.2158
   65GLN    OE1  720   3.579   5.788   4.194 -0.2631  0.4008  0.0078
   65GLN    NE2  721   3.767   5.910   4.238 -0.1418 -0.2234  0.0709
   65GLN   HE21  722   3.752   5.908   4.337  0.3736 -0.8874  0.1402
   65GLN   HE22  723   3.855   5.944   4.207  0.5678  0.9655  3.0309
   65GLN      C  724   3.692   5.452   3.933  0.1508  0.6457 -0.4878
   65GLN      O  725   3.660   5.430   3.816 -0.2135 -0.2173 -0.2381
   66THR      N  726   3.674   5.356   4.025  0.0455  0.5140 -0.6456
   66THR     HN  727   3.712   5.353   4.117  2.1931 -0.5511 -1.4945
   66THR     CA  728   3.617   5.228   3.995  0.7203  0.0058  0.1853
   66THR     HA  729   3.521   5.239   3.946 -1.1583 -2.3237  2.9973
   66THR     CB  730   3.710   5.136   3.922  0.5054 -0.0380 -0.0354
   66THR     HB  731   3.734   5.195   3.831  0.1961  2.1922  1.2550
   66THR    OG1  732   3.659   5.009   3.887 -0.1371  0.2946 -0.3103
   66THR    HG1  733   3.741   4.969   3.859  0.7952  1.2151  1.0150
   66THR    CG2  734   3.846   5.117   3.993  0.5417  0.3310 -0.0009
   66THR   HG21  735   3.885   5.207   4.044 -1.1571  1.6358 -0.9032
   66THR   HG22  736   3.913   5.088   3.910 -0.8317  2.6252 -2.0614
   66THR   HG23  737   3.826   5.033   4.063  1.2231 -0.3182 -0.5643
   66THR      C  738   3.578   5.165   4.124  0.1456 -0.4614 -0.2111
   66THR      O  739   3.639   5.198   4.226  0.6263  0.6170 -0.8344
   67VAL      N  740   3.485   5.068   4.129 -0.1381 -0.1845 -0.1399
   67VAL     HN  741   3.444   5.036   4.043  1.3665 -0.1438 -0.9045
   67VAL     CA  742   3.439   5.007   4.250 -0.3241  0.8205  0.3054
   67VAL     HA  743   3.397   5.077   4.321  0.4108  0.9542  0.6241
   67VAL     CB  744   3.331   4.908   4.217  0.3414  0.0789  0.3122
   67VAL     HB  745   3.362   4.839   4.137  1.3556  1.0237 -0.1343
   67VAL    CG1  746   3.284   4.840   4.347 -0.3435 -0.4513 -0.2081
   67VAL   HG11  747   3.263   4.921   4.420 -0.4066 -0.1135 -0.5924
   67VAL   HG12  748   3.353   4.762   4.383  2.0447  1.2556 -0.7874
   67VAL   HG13  749   3.186   4.789   4.335 -1.7684  1.9482  0.4407
   67VAL    CG2  750   3.216   4.999   4.168  0.2727 -0.1278  0.0895
   67VAL   HG21  751   3.135   4.926   4.149 -0.0545  0.3200 -0.2326
   67VAL   HG22  752   3.250   5.049   4.075  0.6180 -0.5792 -0.0348
   67VAL   HG23  753   3.189   5.082   4.237  1.1711 -1.2668  1.9083
   67VAL      C  754   3.534   4.948   4.348 -0.4409  0.1015 -0.0089
   67VAL      O  755   3.528   4.977   4.467  0.2626 -0.4854  0.1784
   68THR      N  756   3.631   4.873   4.292 -0.3437  0.4296 -0.2865
   68THR     HN  757   3.622   4.858   4.194 -1.7564  1.4934 -0.3416
   68THR     CA  758   3.735   4.809   4.367 -0.2887  0.2319 -0.5320
   68THR     HA  759   3.690   4.736   4.432  1.2483 -2.4082 -2.2414
   68THR     CB  760   3.841   4.735   4.290 -0.0209 -0.1436  0.1863
   68THR     HB  761   3.885   4.809   4.219 -3.8621  1.9250 -0.3726
   68THR    OG1  762   3.774   4.632   4.219  0.0810  0.2531 -0.4979
   68THR    HG1  763   3.729   4.575   4.282 -2.8942  2.9621  0.1220
   68THR    CG2  764   3.952   4.670   4.373  0.1439  0.5578  0.5190
   68THR   HG21  765   4.032   4.736   4.414  1.7629 -2.1436  2.0463
   68THR   HG22  766   4.004   4.590   4.316 -0.4227 -0.1085  0.9273
   68THR   HG23  767   3.912   4.625   4.467 -2.4747  1.1892 -0.2061
   68THR      C  768   3.806   4.908   4.452 -0.1227 -0.2499 -0.1058
   68THR      O  769   3.842   4.887   4.568 -0.2922 -0.0359 -0.0128
   69ASN      N  770   3.835   5.028   4.397  0.1995 -0.3436 -0.1417
   69ASN     HN  771   3.792   5.063   4.315  0.8131 -1.3229 -0.9164
   69ASN     CA  772   3.913   5.128   4.463 -0.6048  0.3990 -0.2978
   69ASN     HA  773   3.998   5.084   4.513  1.5488  2.3639 -1.9892
   69ASN     CB  774   3.965   5.233   4.363  0.3173  0.1858 -0.0536
   69ASN    HB1  775   4.018   5.317   4.413 -2.3975  0.8709  1.8938
   69ASN    HB2  776   3.878   5.258   4.299  0.9179 -1.0709 -1.4177
   69ASN     CG  777   4.075   5.169   4.279  0.6293  0.0438  0.4561
   69ASN    OD1  778   4.114   5.055   4.300  0.2135 -0.1879 -0.0007
   69ASN    ND2  779   4.125   5.250   4.182 -0.2496 -0.0147 -0.0558
   69ASN   HD21  780   4.210   5.230   4.134 -1.0290 -1.7061 -0.8122
   69ASN   HD22  781   4.081   5.340   4.172  1.0241  0.9350  2.2219
   69ASN      C  782   3.843   5.203   4.571  0.0217  0.6574 -0.0665
   69ASN      O  783   3.906   5.253   4.664  0.2764 -0.2437  0.2564
   70TYR      N  784   3.709   5.205   4.573  0.0111 -0.1304  0.1090
   70TYR     HN  785   3.655   5.174   4.495 -0.3494 -0.2835  0.4106
   70TYR     CA  786   3.621   5.260   4.672  0.3145  0.5867 -0.0139
   70TYR     HA  787   3.658   5.358   4.698  1.2517  0.0276  0.8291
   70TYR     CB  788   3.473   5.274   4.632  0.2228  0.2560  0.2029
   70TYR    HB1  789   3.417   5.339   4.702 -1.4159 -2.6057  1.7047
   70TYR    HB2  790   3.418   5.179   4.619 -1.0210  1.1072 -1.1064
   70TYR     CG  791   3.475   5.343   4.500 -0.0217  0.3342  0.2405
   70TYR    CD1  792   3.556   5.451   4.472  0.5928 -0.1628  0.0877
   70TYR    HD1  793   3.626   5.493   4.543 -0.0433  0.3174  0.4448
   70TYR    CE1  794   3.552   5.513   4.350 -0.3997  0.1429  0.2624
   70TYR    HE1  795   3.623   5.592   4.330  1.0897 -1.2357 -0.0603
   70TYR     CZ  796   3.455   5.482   4.258 -0.1392  0.1067 -0.0017
   70TYR     OH  797   3.444   5.552   4.136 -0.4496  0.5903  0.3002
   70TYR     HH  798   3.491   5.634   4.149 -1.8281  1.2230  1.6041
   70TYR    CD2  799   3.381   5.310   4.405 -0.3153  0.0583  0.6216
   70TYR    HD2  800   3.307   5.238   4.435 -0.2055  0.5978  2.2598
   70TYR    CE2  801   3.370   5.378   4.285 -0.1729  0.3268  0.7587
   70TYR    HE2  802   3.299   5.357   4.206 -0.9724  0.2669  1.4716
   70TYR      C  803   3.644   5.179   4.795  0.4469 -0.0504 -0.4483
   70TYR      O  804   3.660   5.235   4.904 -0.2304 -0.3265 -0.1982
   71PHE      N  805   3.645   5.045   4.783 -0.4961 -0.1346  0.2729
   71PHE     HN  806   3.617   5.002   4.698 -2.5149 -0.8493  1.2379
   71PHE     CA  807   3.677   4.958   4.891  0.3552 -0.6122 -0.3519
   71PHE     HA  808   3.606   4.983   4.968 -0.6204 -0.1968 -1.3645
   71PHE     CB  809   3.667   4.810   4.848  0.4238 -0.7257  0.0192
   71PHE    HB1  810   3.663   4.751   4.942 -0.9831  2.0177  1.8432
   71PHE    HB2  811   3.749   4.783   4.778  1.4769 -0.1527  0.9791
   71PHE     CG  812   3.536   4.784   4.784  0.2442  0.3665 -0.0799
   71PHE    CD1  813   3.414   4.813   4.840  0.2012  0.0221  0.0049
   71PHE    HD1  814   3.413   4.855   4.940 -3.3403 -0.9675  0.5530
   71PHE    CE1  815   3.296   4.777   4.778  0.0650 -0.2118  0.3936
   71PHE    HE1  816   3.202   4.796   4.828  0.1048 -0.0538  0.4125
   71PHE     CZ  817   3.301   4.687   4.674 -0.3008  0.0208  0.1736
   71PHE     HZ  818   3.219   4.631   4.631  0.5554 -0.5365 -0.7577
   71PHE    CD2  819   3.532   4.710   4.668  0.0286 -0.2600  0.3221
   71PHE    HD2  820   3.633   4.688   4.634  0.3663  0.8310  0.5734
   71PHE    CE2  821   3.419   4.657   4.611 -0.2270  0.5779  0.0374
   71PHE    HE2  822   3.420   4.584   4.532  3.5192 -2.1497  2.2656
   71PHE      C  823   3.813   4.984   4.945  0.0055  0.3598  0.0868
   71PHE      O  824   3.826   5.006   5.066 -0.4970 -0.2777  0.2654
   72ILE      N  825   3.914   4.999   4.857  0.0683 -0.8454 -0.0618
   72ILE     HN  826   3.901   4.967   4.763 -0.2451 -2.8820  0.6266
   72ILE     CA  827   4.050   5.026   4.892 -0.0788  0.3996 -0.4277
   72ILE     HA  828   4.071   4.957   4.972 -0.7267  1.1230  0.3841
   72ILE     CB  829   4.144   5.028   4.775 -0.0793  0.0281 -0.4355
   72ILE     HB  830   4.103   5.090   4.693  2.1970  0.3529 -1.4263
   72ILE    CG2  831   4.287   5.073   4.813 -0.2362 -0.0915  0.3241
   72ILE   HG21  832   4.328   4.998   4.884 -0.0316  0.8736  1.2439
   72ILE   HG22  833   4.291   5.175   4.856 -0.3128 -0.8389  2.2005
   72ILE   HG23  834   4.332   5.075   4.711  0.4656 -1.5753  0.5785
   72ILE    CG1  835   4.140   4.883   4.725 -0.0933 -0.0669 -0.1608
   72ILE   HG11  836   4.035   4.847   4.721 -1.9617  4.2856  2.6871
   72ILE   HG12  837   4.178   4.816   4.805  0.1665  0.9101  0.5521
   72ILE     CD  838   4.213   4.857   4.593 -0.2850  0.3993 -0.3601
   72ILE    HD1  839   4.205   4.747   4.578  0.5061 -0.0388  2.0366
   72ILE    HD2  840   4.318   4.889   4.608  0.5461 -0.8350 -2.8874
   72ILE    HD3  841   4.189   4.921   4.506 -0.7925 -0.2626 -0.7165
   72ILE      C  842   4.056   5.154   4.967  0.2831  0.0944  0.0620
   72ILE      O  843   4.137   5.165   5.059  0.2015 -0.4116  0.1948
   73THR      N  844   3.979   5.257   4.927 -0.0344 -0.0592  0.2713
   73THR     HN  845   3.923   5.238   4.847  1.5903 -1.6460 -0.5815
   73THR     CA  846   3.970   5.384   4.992  0.0512 -0.2011  0.5577
   73THR     HA  847   4.069   5.410   5.028 -0.2680  0.2244  1.1413
   73THR     CB  848   3.922   5.492   4.901  0.1507 -0.5489  0.0848
   73THR     HB  849   3.817   5.469   4.871 -0.1440  0.0669  0.5911
   73THR    OG1  850   4.007   5.491   4.788  0.2804 -0.0609  0.1757
   73THR    HG1  851   3.987   5.416   4.732 -0.7437 -0.3824  0.9404
   73THR    CG2  852   3.931   5.634   4.962  0.6172 -0.5703  0.0689
   73THR   HG21  853   3.884   5.708   4.894 -0.0861  0.2876  1.4453
   73THR   HG22  854   4.033   5.673   4.980  0.1706  1.3663 -1.3317
   73THR   HG23  855   3.869   5.634   5.054 -1.9995  0.6741 -1.5548
   73THR      C  856   3.896   5.379   5.121 -0.2128  0.0377  0.4152
   73THR      O  857   3.952   5.435   5.215 -0.4988  0.5770  0.2700
   74SER      N  858   3.793   5.296   5.145 -0.2384 -0.1066 -0.1968
   74SER     HN  859   3.758   5.249   5.064  2.4473 -0.0569 -1.5050
   74SER     CA  860   3.750   5.277   5.280  0.1521  0.3898 -0.0002
   74SER     HA  861   3.732   5.374   5.325  1.5986  0.7226 -0.0760
   74SER     CB  862   3.607   5.223   5.298  0.3972 -0.2476  0.0437
   74SER    HB1  863   3.606   5.114   5.277  0.3310 -0.1834 -0.3002
   74SER    HB2  864   3.545   5.270   5.219 -1.8912 -2.1064  0.6335
   74SER     OG  865   3.556   5.249   5.428 -0.4370 -0.2415 -0.2825
   74SER    HG1  866   3.587   5.183   5.490  1.0263  1.3197  0.7486
   74SER      C  867   3.838   5.197   5.370 -0.5296 -0.6558 -0.2503
   74SER      O  868   3.830   5.220   5.490  0.2944  0.3352 -0.3728
   75LEU      N  869   3.918   5.101   5.320  0.2023  0.0097 -0.3753
   75LEU     HN  870   3.902   5.069   5.227  2.3183  0.7241 -1.0398
   75LEU     CA  871   4.027   5.039   5.389 -0.0179 -0.0894 -0.1173
   75LEU     HA  872   3.988   4.992   5.478 -0.0110  0.3811  0.1414
   75LEU     CB  873   4.082   4.929   5.297 -0.2436 -0.1275 -0.2074
   75LEU    HB1  874   4.123   4.980   5.207  0.8745 -0.1331  0.2849
   75LEU    HB2  875   3.998   4.868   5.258 -0.2188 -0.5854  0.4345
   75LEU     CG  876   4.198   4.848   5.358 -0.1549  0.2799  0.1660
   75LEU     HG  877   4.279   4.914   5.395  0.1306 -0.0863  0.1967
   75LEU    CD1  878   4.158   4.756   5.474 -0.5621 -0.0290 -0.2184
   75LEU   HD11  879   4.134   4.820   5.562  2.1714  1.2632 -0.3242
   75LEU   HD12  880   4.248   4.694   5.494  1.2833  2.5179 -0.2352
   75LEU   HD13  881   4.074   4.688   5.447  0.1048 -0.9891  0.0685
   75LEU    CD2  882   4.271   4.771   5.247  0.6073  0.7072  0.3597
   75LEU   HD21  883   4.334   4.844   5.192  1.6245  0.3217  0.9913
   75LEU   HD22  884   4.200   4.714   5.183  0.4806  2.5378 -1.2504
   75LEU   HD23  885   4.348   4.705   5.290  1.2157  0.5023 -0.9791
   75LEU      C  886   4.139   5.128   5.431 -0.6129  0.5022  0.2321
   75LEU      O  887   4.189   5.141   5.543  0.3344 -0.1754 -0.1043
   76ALA      N  888   4.187   5.205   5.332 -0.2188  0.1692  0.1639
   76ALA     HN  889   4.159   5.174   5.242 -1.0641  1.7346 -0.1331
   76ALA     CA  890   4.296   5.296   5.345 -0.0666  0.0322 -0.1369
   76ALA     HA  891   4.384   5.245   5.383 -0.0673  0.0357 -0.1310
   76ALA     CB  892   4.322   5.346   5.202  0.2237  0.0569 -0.0778
   76ALA    HB1  893   4.330   5.265   5.126 -3.3442 -0.1035 -0.4626
   76ALA    HB2  894   4.407   5.417   5.204  1.2066 -1.0788 -0.7544
   76ALA    HB3  895   4.230   5.399   5.168 -0.0741 -0.3171  0.1306
   76ALA      C  896   4.260   5.399   5.446  0.3031  0.4108 -0.3854
   76ALA      O  897   4.341   5.438   5.530 -0.3395  0.3632  0.2701
   77CYS      N  898   4.133   5.444   5.457  0.2028  0.0799 -0.1733
   77CYS     HN  899   4.060   5.429   5.391 -2.8056  0.8992  2.7087
   77CYS     CA  900   4.090   5.508   5.577 -0.3803 -0.6079 -0.0105
   77CYS     HA  901   4.159   5.589   5.598  0.3537 -0.6603 -1.9902
   77CYS     CB  902   3.952   5.572   5.552 -0.0686  0.0714 -0.0159
   77CYS    HB1  903   3.917   5.623   5.644 -0.0145  1.8724 -0.9563
   77CYS    HB2  904   3.878   5.491   5.533  1.9810 -1.4175 -2.1305
   77CYS     SG  905   3.963   5.690   5.414  0.3689  0.0999  0.0426
   77CYS    HG1  906   3.965   5.591   5.326  0.7694 -0.5721  0.7923
   77CYS      C  907   4.087   5.446   5.712 -0.0381 -0.1644  0.2030
   77CYS      O  908   4.121   5.512   5.811 -0.0174  0.1593 -0.0187
   78ALA      N  909   4.047   5.318   5.728 -0.2789 -0.0929  0.1673
   78ALA     HN  910   4.036   5.258   5.649 -0.2047  0.7731 -0.5251
   78ALA     CA  911   4.045   5.244   5.850 -0.1105 -0.1141  0.1578
   78ALA     HA  912   3.985   5.305   5.916 -0.9411  1.5238 -1.9676
   78ALA     CB  913   3.980   5.107   5.827 -0.0288 -0.0654 -0.3732
   78ALA    HB1  914   4.046   5.043   5.765 -0.3483 -1.7980  1.0173
   78ALA    HB2  915   3.887   5.116   5.766  0.0533 -0.2461 -0.5247
   78ALA    HB3  916   3.956   5.055   5.922 -2.1685  0.8600 -0.3380
   78ALA      C  917   4.183   5.222   5.901 -0.1143  0.1645  0.2908
   78ALA      O  918   4.210   5.246   6.018 -0.2002  0.5561  0.2325
   79ASP      N  919   4.274   5.184   5.809  0.0375  0.4488  0.3212
   79ASP     HN  920   4.254   5.155   5.716  0.7479  1.1252 -0.0554
   79ASP     CA  921   4.416   5.176   5.829  0.0471  0.1019  0.1248
   79ASP     HA  922   4.433   5.105   5.909 -2.1857 -1.0080 -0.2880
   79ASP     CB  923   4.474   5.109   5.704 -0.5522 -0.1301 -0.0353
   79ASP    HB1  924   4.584   5.109   5.720 -0.6452 -2.5279  1.0080
   79ASP    HB2  925   4.448   5.166   5.612 -1.5840 -0.8029 -0.1803
   79ASP     CG  926   4.436   4.962   5.691  0.0815 -0.3406  0.4639
   79ASP    OD1  927   4.415   4.896   5.797 -0.4494 -0.2416  0.4209
   79ASP    OD2  928   4.453   4.907   5.579  0.1793  0.2366  0.1899
   79ASP      C  929   4.486   5.300   5.873 -0.4000  0.4010 -0.0012
   79ASP      O  930   4.580   5.293   5.952 -0.1963 -0.6324 -0.3172
   80LEU      N  931   4.445   5.417   5.820 -0.7300  0.0832 -0.4576
   80LEU     HN  932   4.375   5.402   5.750 -0.9724 -2.3904  0.2082
   80LEU     CA  933   4.489   5.545   5.866 -0.5993 -0.1217 -0.0092
   80LEU     HA  934   4.596   5.552   5.854 -0.5614  1.6031  0.9812
   80LEU     CB  935   4.435   5.655   5.774 -0.8352 -0.0500  0.2126
   80LEU    HB1  936   4.327   5.650   5.751 -1.0977 -2.4363  1.6349
   80LEU    HB2  937   4.486   5.638   5.677  0.9402 -0.8747  1.2406
   80LEU     CG  938   4.491   5.797   5.800 -0.1235 -0.2375 -0.2708
   80LEU     HG  939   4.453   5.833   5.898 -0.5063  0.8143 -0.7890
   80LEU    CD1  940   4.642   5.785   5.823 -0.2007 -0.3139  0.2063
   80LEU   HD11  941   4.693   5.884   5.836  1.0190 -0.7525 -0.9495
   80LEU   HD12  942   4.693   5.723   5.746 -1.1711  0.6302 -1.2479
   80LEU   HD13  943   4.663   5.728   5.916 -4.1049 -2.4429 -0.0307
   80LEU    CD2  944   4.464   5.898   5.687  0.3699  0.4768  0.2469
   80LEU   HD21  945   4.365   5.882   5.638  1.2883 -1.0792 -1.1985
   80LEU   HD22  946   4.527   5.867   5.601 -1.3700  2.2653 -1.7859
   80LEU   HD23  947   4.471   6.005   5.716  0.7074 -0.0025  2.1123
   80LEU      C  948   4.450   5.580   6.006  0.0120 -0.2146  0.1885
   80LEU      O  949   4.534   5.608   6.091 -0.4023  0.3262  0.4206
   81VAL      N  950   4.319   5.568   6.033 -0.2169  0.4725 -0.5905
   81VAL     HN  951   4.252   5.554   5.960 -0.1057 -1.9946 -0.2951
   81VAL     CA  952   4.257   5.583   6.161 -0.1827 -0.6942 -0.4262
   81VAL     HA  953   4.286   5.680   6.201 -1.7498 -1.3673  2.6508
   81VAL     CB  954   4.108   5.602   6.160 -0.1356 -0.2750  0.1354
   81VAL     HB  955   4.061   5.514   6.111  1.2602  0.4058 -2.6218
   81VAL    CG1  956   4.041   5.624   6.297  0.0719  0.1521  0.1703
   81VAL   HG11  957   4.086   5.703   6.361 -0.7107 -0.9985  2.2307
   81VAL   HG12  958   4.059   5.534   6.359 -2.3166  0.4702  1.4441
   81VAL   HG13  959   3.932   5.637   6.285  0.0228  0.0607  0.5109
   81VAL    CG2  960   4.064   5.719   6.071 -0.0697  0.1300  0.6294
   81VAL   HG21  961   3.953   5.723   6.077 -0.2131 -1.8873 -0.1557
   81VAL   HG22  962   4.098   5.705   5.966 -2.1147 -0.8228  0.0365
   81VAL   HG23  963   4.106   5.816   6.105  0.3321  0.2809 -0.2704
   81VAL      C  964   4.316   5.497   6.267  0.3318  0.0122 -0.1270
   81VAL      O  965   4.337   5.544   6.379  0.1394 -0.6071  0.1757
   82MET      N  966   4.359   5.375   6.232  0.2030  0.0046 -0.2582
   82MET     HN  967   4.339   5.354   6.137 -0.7320  0.9524 -0.2897
   82MET     CA  968   4.442   5.295   6.317  0.0756  0.2807  0.1278
   82MET     HA  969   4.382   5.277   6.405 -2.6081 -0.9571 -1.8592
   82MET     CB  970   4.481   5.164   6.248 -0.3085  0.2065  0.0536
   82MET    HB1  971   4.548   5.176   6.160  3.4596 -1.6062  2.4239
   82MET    HB2  972   4.387   5.112   6.220  0.7388 -1.5987 -0.3054
   82MET     CG  973   4.550   5.055   6.331 -0.4088  0.0522 -0.0634
   82MET    HG1  974   4.637   5.099   6.384 -0.8166  0.6799  0.1054
   82MET    HG2  975   4.595   4.980   6.263  0.2455  0.1519  0.2493
   82MET     SD  976   4.434   4.973   6.445  0.1164 -0.0396  0.4089
   82MET     CE  977   4.389   4.835   6.335 -0.3558  0.6494 -0.2760
   82MET    HE1  978   4.345   4.870   6.240  2.6539 -0.4407 -2.2348
   82MET    HE2  979   4.328   4.756   6.385  2.6629 -2.5981 -1.3146
   82MET    HE3  980   4.486   4.795   6.298  0.8918  2.6297  0.6123
   82MET      C  981   4.575   5.356   6.347 -0.0298  0.7099 -0.2765
   82MET      O  982   4.608   5.369   6.465 -1.2080 -0.2336  0.1710
   83GLY      N  983   4.648   5.400   6.243 -0.5412  0.6819 -0.6545
   83GLY     HN  984   4.607   5.382   6.154 -1.5278 -3.2712  0.4196
   83GLY     CA  985   4.774   5.468   6.255 -0.5231  0.6261 -0.5258
   83GLY    HA1  986   4.808   5.504   6.159  0.7451  1.5853  0.2447
   83GLY    HA2  987   4.845   5.394   6.289 -1.8628  0.1220  1.3741
   83GLY      C  988   4.770   5.586   6.346  0.5479  0.5057 -0.3113
   83GLY      O  989   4.869   5.618   6.411  0.6734 -0.3175 -0.0945
   84LEU      N  990   4.659   5.662   6.358  0.3138  0.2001 -0.5164
   84LEU     HN  991   4.581   5.641   6.301 -0.7648 -2.0659  1.5859
   84LEU     CA  992   4.646   5.782   6.435  0.3876  0.1239 -0.3831
   84LEU     HA  993   4.743   5.824   6.457 -0.6700  2.3678  0.3765
   84LEU     CB  994   4.555   5.879   6.357 -0.2913 -0.2674 -0.0853
   84LEU    HB1  995   4.516   5.966   6.414 -0.6300 -0.0607 -0.6253
   84LEU    HB2  996   4.456   5.829   6.347 -1.3346  1.4499  1.2825
   84LEU     CG  997   4.606   5.919   6.217 -0.0161 -0.6489 -0.0961
   84LEU     HG  998   4.642   5.834   6.156  1.2062  0.9560 -1.7272
   84LEU    CD1  999   4.489   5.977   6.135 -0.0784  0.1249  0.5219
   84LEU   HD11 1000   4.463   6.068   6.192 -0.1892 -0.4452  1.3997
   84LEU   HD12 1001   4.398   5.913   6.139  1.0130 -1.7335 -1.7088
   84LEU   HD13 1002   4.507   6.002   6.028  1.6849 -0.8368  0.5452
   84LEU    CD2 1003   4.725   6.015   6.233 -0.2430 -0.4190  0.2180
   84LEU   HD21 1004   4.770   6.026   6.132  0.9515 -2.0797  0.5167
   84LEU   HD22 1005   4.808   5.982   6.300  1.6765 -0.3123 -1.9906
   84LEU   HD23 1006   4.689   6.115   6.264  1.8429  0.2051  0.7885
   84LEU      C 1007   4.588   5.765   6.571  0.0211  0.4922 -0.4864
   84LEU      O 1008   4.612   5.848   6.659 -0.2244  0.2547 -0.1956
   85ALA      N 1009   4.504   5.662   6.594  0.1573  0.5014  0.0718
   85ALA     HN 1010   4.479   5.606   6.516  0.9141 -0.9052  0.8025
   85ALA     CA 1011   4.429   5.649   6.715 -0.0697  0.2059 -0.1009
   85ALA     HA 1012   4.456   5.727   6.785 -0.2722 -1.3878  1.8289
   85ALA     CB 1013   4.284   5.671   6.668  0.0570  0.3944 -0.4080
   85ALA    HB1 1014   4.263   5.767   6.617 -1.6925 -1.0119 -2.5489
   85ALA    HB2 1015   4.214   5.666   6.754 -1.3140  2.3777 -1.3292
   85ALA    HB3 1016   4.253   5.594   6.594  0.8410  0.6042 -0.9711
   85ALA      C 1017   4.447   5.525   6.795  0.1279  0.1245 -0.2699
   85ALA      O 1018   4.404   5.512   6.910 -0.4058  0.0416 -0.4771
   86VAL      N 1019   4.515   5.424   6.739 -0.0211 -0.0815 -0.0804
   86VAL     HN 1020   4.537   5.424   6.642  1.1257  2.2808  0.0934
   86VAL     CA 1021   4.545   5.302   6.808 -0.0043  0.2797  0.5656
   86VAL     HA 1022   4.502   5.295   6.906  1.7046  0.4961  1.3777
   86VAL     CB 1023   4.496   5.174   6.746 -0.2661  0.5266  0.2594
   86VAL     HB 1024   4.548   5.151   6.651 -1.3274 -1.9756  0.2215
   86VAL    CG1 1025   4.517   5.056   6.842 -0.5082  0.1611 -0.1381
   86VAL   HG11 1026   4.502   4.963   6.783 -1.6767  0.1620  0.1342
   86VAL   HG12 1027   4.438   5.061   6.919 -1.0418  0.2610 -0.6818
   86VAL   HG13 1028   4.618   5.059   6.887  0.2803 -0.2513 -1.8146
   86VAL    CG2 1029   4.347   5.188   6.712 -0.1205  0.5550 -0.3834
   86VAL   HG21 1030   4.312   5.088   6.677 -1.3046  1.0769 -0.7237
   86VAL   HG22 1031   4.326   5.260   6.630 -0.4079 -0.0701 -0.8690
   86VAL   HG23 1032   4.293   5.218   6.805 -4.4038 -0.6178 -2.2401
   86VAL      C 1033   4.692   5.305   6.836  0.1914 -0.0532 -0.3717
   86VAL      O 1034   4.731   5.305   6.953  0.2266 -0.0107 -0.3833
   87VAL      N 1035   4.770   5.299   6.727 -0.1417 -0.5979 -0.5882
   87VAL     HN 1036   4.732   5.290   6.636 -0.5751 -1.2134 -0.3549
   87VAL     CA 1037   4.910   5.271   6.735 -0.0250  0.1470  0.1037
   87VAL     HA 1038   4.916   5.170   6.773  1.2145 -0.0051 -0.4232
   87VAL     CB 1039   4.973   5.257   6.599  0.1904  0.1870  0.1979
   87VAL     HB 1040   4.986   5.350   6.540  1.6400  0.2413  0.5731
   87VAL    CG1 1041   5.112   5.191   6.609  0.0543 -0.1343 -0.0146
   87VAL   HG11 1042   5.136   5.167   6.504 -0.1958 -1.3726  0.1982
   87VAL   HG12 1043   5.105   5.098   6.670 -0.2226 -0.0079  0.1501
   87VAL   HG13 1044   5.190   5.261   6.645 -0.7295  0.1956  1.1183
   87VAL    CG2 1045   4.878   5.162   6.525  0.7003 -0.1682 -0.0064
   87VAL   HG21 1046   4.852   5.068   6.577 -0.3994  1.6691  2.9974
   87VAL   HG22 1047   4.926   5.133   6.429  0.2328 -1.1539  0.0433
   87VAL   HG23 1048   4.778   5.206   6.503 -0.7452 -2.5042  1.4042
   87VAL      C 1049   4.997   5.360   6.817  0.2913  0.1438 -0.2236
   87VAL      O 1050   5.060   5.309   6.909  0.3838  0.0959 -0.3139
   88PRO      N 1051   4.991   5.490   6.816  0.1374  0.1354 -0.2873
   88PRO     CD 1052   4.917   5.574   6.722 -0.6370  0.0124  0.2012
   88PRO    HD1 1053   4.810   5.548   6.707  0.3044 -3.1061 -2.6478
   88PRO    HD2 1054   4.963   5.566   6.621 -0.7878 -0.1493  0.1440
   88PRO     CA 1055   5.077   5.572   6.896 -0.2519  0.3907 -0.1273
   88PRO     HA 1056   5.179   5.538   6.900  0.0546  1.3224  0.5500
   88PRO     CB 1057   5.083   5.710   6.829 -0.3174  0.3403 -0.2365
   88PRO    HB1 1058   5.159   5.713   6.748  0.4085 -0.7607  0.3760
   88PRO    HB2 1059   5.111   5.791   6.898  0.2722 -0.6961  0.7819
   88PRO     CG 1060   4.942   5.718   6.766 -0.3615  0.0807 -0.1756
   88PRO    HG1 1061   4.860   5.753   6.832 -1.4099 -0.7067 -1.0370
   88PRO    HG2 1062   4.956   5.797   6.689  1.1213 -0.1742 -0.1957
   88PRO      C 1063   5.030   5.583   7.037 -0.1704 -0.3525 -0.0427
   88PRO      O 1064   5.116   5.624   7.114  0.1402  0.1598 -0.6595
   89PHE      N 1065   4.903   5.551   7.071 -0.2923  0.2383  0.0597
   89PHE     HN 1066   4.834   5.533   7.002  0.0297  1.7764 -0.7066
   89PHE     CA 1067   4.865   5.547   7.209  0.2424  0.4102  0.2180
   89PHE     HA 1068   4.925   5.623   7.258  1.9204 -0.5260 -0.3162
   89PHE     CB 1069   4.715   5.579   7.223 -0.0561 -0.7088 -0.3674
   89PHE    HB1 1070   4.677   5.567   7.327 -0.5864  0.6727 -0.3886
   89PHE    HB2 1071   4.660   5.504   7.161  0.9980 -0.4432 -1.6649
   89PHE     CG 1072   4.681   5.713   7.169  0.2185 -0.2687  0.5492
   89PHE    CD1 1073   4.705   5.818   7.254  0.2171  0.2807 -0.1202
   89PHE    HD1 1074   4.752   5.804   7.351  0.9997 -0.0540 -0.5444
   89PHE    CE1 1075   4.656   5.944   7.228  0.0585  0.3037  0.2817
   89PHE    HE1 1076   4.681   6.023   7.298  2.9367  0.5533 -0.8954
   89PHE     CZ 1077   4.605   5.968   7.103  0.6870  0.2448  0.0130
   89PHE     HZ 1078   4.588   6.066   7.062  1.5559 -0.8069 -3.1891
   89PHE    CD2 1079   4.617   5.737   7.050  0.0881 -0.3712  0.5967
   89PHE    HD2 1080   4.617   5.658   6.977  1.3076 -1.6053  1.8895
   89PHE    CE2 1081   4.589   5.866   7.011  0.1907 -0.3151  0.7091
   89PHE    HE2 1082   4.557   5.901   6.914 -1.5796  0.6226  1.5916
   89PHE      C 1083   4.904   5.422   7.279 -0.6103  0.2995  0.5056
   89PHE      O 1084   4.941   5.435   7.395 -0.2003  0.2831  0.3780
   90GLY      N 1085   4.915   5.309   7.207 -0.0663  0.5199  0.2357
   90GLY     HN 1086   4.906   5.309   7.107  1.7381  1.0147  0.0524
   90GLY     CA 1087   4.961   5.188   7.267 -0.0194  0.5106  0.1805
   90GLY    HA1 1088   4.933   5.100   7.212  2.7008 -0.6009  0.4350
   90GLY    HA2 1089   4.930   5.171   7.369  1.2763 -2.4216  0.1896
   90GLY      C 1090   5.110   5.191   7.273 -0.0102  0.0503  0.2218
   90GLY      O 1091   5.164   5.132   7.367  0.3533 -0.2899 -0.2011
   91ALA      N 1092   5.180   5.261   7.182 -0.7325  0.5592  0.0524
   91ALA     HN 1093   5.140   5.287   7.095  1.3860 -0.9414 -1.4779
   91ALA     CA 1094   5.316   5.300   7.202 -0.5782 -0.0328  0.1783
   91ALA     HA 1095   5.374   5.209   7.207 -0.6809 -0.0533  1.0467
   91ALA     CB 1096   5.357   5.394   7.087 -0.7228  0.0216  0.1694
   91ALA    HB1 1097   5.303   5.490   7.088  1.7016  1.4731  0.8926
   91ALA    HB2 1098   5.356   5.343   6.988  0.0432 -0.0104  0.1665
   91ALA    HB3 1099   5.461   5.431   7.100 -1.4100  1.2109  3.1944
   91ALA      C 1100   5.338   5.378   7.327 -0.6107 -0.5402  0.5035
   91ALA      O 1101   5.426   5.342   7.405  0.2906 -0.4803 -0.4558
   92ALA      N 1102   5.261   5.486   7.346  0.5845  0.3724  0.2709
   92ALA     HN 1103   5.194   5.503   7.274  0.4961  3.2360  0.9177
   92ALA     CA 1104   5.280   5.583   7.449  0.5849  0.1719  0.4611
   92ALA     HA 1105   5.378   5.628   7.441 -0.5721  2.9642  0.8472
   92ALA     CB 1106   5.182   5.702   7.443 -0.3095 -0.5907 -0.2583
   92ALA    HB1 1107   5.193   5.770   7.530 -1.2873 -2.0556  1.0607
   92ALA    HB2 1108   5.078   5.664   7.439 -0.8920  1.0531 -2.1882
   92ALA    HB3 1109   5.198   5.757   7.348  1.6069 -1.6968 -0.6349
   92ALA      C 1110   5.265   5.514   7.580 -0.2521 -0.1550  0.1958
   92ALA      O 1111   5.340   5.540   7.674 -0.3409 -0.0147  0.2281
   93HSD      N 1112   5.172   5.418   7.595  0.3035 -0.7291 -0.0012
   93HSD     HN 1113   5.099   5.409   7.527  0.1622 -0.0434  0.0556
   93HSD     CA 1114   5.156   5.353   7.721  0.4144 -0.3118  0.2327
   93HSD     HA 1115   5.152   5.426   7.800  0.1108 -1.7176  1.5608
   93HSD     CB 1116   5.024   5.276   7.704  0.3599 -0.1628 -0.0161
   93HSD    HB1 1117   5.029   5.210   7.615  0.0102 -0.0608 -0.1133
   93HSD    HB2 1118   4.953   5.353   7.666 -0.1598 -0.2475  0.7747
   93HSD    ND1 1119   4.844   5.136   7.828 -0.1493  0.4891 -0.2293
   93HSD    HD1 1120   4.792   5.092   7.755  0.2093 -0.6859  0.2121
   93HSD     CG 1121   4.958   5.213   7.823  0.7443 -0.8096 -0.1404
   93HSD    CE1 1122   4.809   5.115   7.957  0.5154  0.7429 -0.0017
   93HSD    HE1 1123   4.720   5.062   7.991  0.3821 -0.6454 -2.3172
   93HSD    NE2 1124   4.900   5.167   8.036  0.4323  0.3487  0.3612
   93HSD    CD2 1125   4.995   5.225   7.954  0.1757  0.1715 -0.0604
   93HSD    HD2 1126   5.077   5.292   7.977 -0.5608  0.7796  0.8881
   93HSD      C 1127   5.263   5.253   7.751  0.3450 -0.4357  0.0708
   93HSD      O 1128   5.305   5.233   7.864  0.0872 -0.1257  0.2256
   94ILE      N 1129   5.327   5.186   7.654 -0.3703 -0.1312 -0.6220
   94ILE     HN 1130   5.299   5.196   7.558  0.3683  0.2858 -0.8033
   94ILE     CA 1131   5.446   5.107   7.660 -0.0559  0.3938  0.2005
   94ILE     HA 1132   5.431   5.020   7.723 -1.4909  1.0758  0.8400
   94ILE     CB 1133   5.462   5.035   7.529 -0.0585  0.1286  0.3450
   94ILE     HB 1134   5.465   5.106   7.444  0.9177 -0.1261  0.1537
   94ILE    CG2 1135   5.586   4.944   7.527 -0.2782 -0.1558 -0.3369
   94ILE   HG21 1136   5.600   4.908   7.422  0.8922  2.0269 -0.9906
   94ILE   HG22 1137   5.583   4.868   7.607  0.5951  0.1803  0.0178
   94ILE   HG23 1138   5.684   4.991   7.549 -0.0022 -1.1382  0.6156
   94ILE    CG1 1139   5.342   4.940   7.511  0.0215  0.1287 -0.1946
   94ILE   HG11 1140   5.253   5.003   7.532  1.7372  2.5763  0.2847
   94ILE   HG12 1141   5.340   4.863   7.591 -1.6781 -0.7439 -1.0257
   94ILE     CD 1142   5.323   4.887   7.369  0.0532 -0.6467  0.0850
   94ILE    HD1 1143   5.378   4.795   7.339  2.1457  0.6131 -0.2167
   94ILE    HD2 1144   5.351   4.955   7.285 -0.5703 -0.2478  0.1958
   94ILE    HD3 1145   5.216   4.860   7.365 -0.6758  2.0652 -0.9571
   94ILE      C 1146   5.572   5.175   7.701  0.2481 -0.1308  0.1459
   94ILE      O 1147   5.638   5.133   7.795 -0.1454 -0.1015  0.4364
   95LEU      N 1148   5.606   5.284   7.630 -0.0061  0.0820  0.3486
   95LEU     HN 1149   5.554   5.296   7.546  0.8599 -1.2668 -0.4285
   95LEU     CA 1150   5.714   5.373   7.660  0.1039  0.1738 -0.3071
   95LEU     HA 1151   5.808   5.321   7.653 -0.5196 -0.8713 -1.2705
   95LEU     CB 1152   5.712   5.485   7.554 -0.1656  0.5404  0.0800
   95LEU    HB1 1153   5.786   5.566   7.568 -2.8904  3.5170 -1.2481
   95LEU    HB2 1154   5.606   5.521   7.555 -1.1655 -2.1778  0.9836
   95LEU     CG 1155   5.754   5.439   7.413 -0.0051  0.5690  0.1179
   95LEU     HG 1156   5.680   5.361   7.386  0.2493  0.4285 -0.1805
   95LEU    CD1 1157   5.745   5.562   7.321  0.3601  0.0101 -0.6721
   95LEU   HD11 1158   5.647   5.613   7.331  0.3260  0.4519 -2.8864
   95LEU   HD12 1159   5.744   5.544   7.211  1.2156 -2.6021 -0.3180
   95LEU   HD13 1160   5.826   5.633   7.346 -2.2046  3.2200 -0.7891
   95LEU    CD2 1161   5.895   5.379   7.405 -0.1820  0.2177 -0.3756
   95LEU   HD21 1162   5.968   5.436   7.466  1.3222  0.0515 -1.9239
   95LEU   HD22 1163   5.930   5.380   7.299  0.2799  0.8887 -0.2264
   95LEU   HD23 1164   5.903   5.274   7.441 -1.8402 -0.2347 -1.2115
   95LEU      C 1165   5.712   5.439   7.794  0.1403 -0.4646  0.0104
   95LEU      O 1166   5.813   5.441   7.864  0.0451  0.0929  0.1369
   96MET      N 1167   5.594   5.490   7.833  0.2845 -0.2359  0.1457
   96MET     HN 1168   5.508   5.485   7.782  1.3266 -0.3647 -1.7018
   96MET     CA 1169   5.593   5.551   7.962  0.3312 -0.1697  0.1152
   96MET     HA 1170   5.685   5.606   7.979 -0.1826  0.6844  0.1630
   96MET     CB 1171   5.487   5.662   7.967 -0.2818 -0.7468  0.0377
   96MET    HB1 1172   5.479   5.712   8.066  0.5493  1.4309 -0.9283
   96MET    HB2 1173   5.389   5.614   7.947 -0.6251  0.4599 -1.3738
   96MET     CG 1174   5.507   5.774   7.865  0.0564 -0.2193  0.6738
   96MET    HG1 1175   5.422   5.845   7.877 -1.1868 -1.7592  1.2531
   96MET    HG2 1176   5.495   5.727   7.765 -1.7905  0.0634  0.7140
   96MET     SD 1177   5.661   5.869   7.876 -0.0287  0.0004  0.0237
   96MET     CE 1178   5.628   5.976   8.019  0.8160 -0.3418  0.4863
   96MET    HE1 1179   5.524   6.016   8.014 -0.0027 -2.4229 -0.1985
   96MET    HE2 1180   5.697   6.062   8.005 -1.4359  1.7625  1.3875
   96MET    HE3 1181   5.650   5.928   8.116 -0.5519 -1.5722  0.2269
   96MET      C 1182   5.579   5.464   8.082 -0.4060  0.4391  0.4734
   96MET      O 1183   5.613   5.499   8.195  0.3822  0.1108  0.3428
   97LYS      N 1184   5.532   5.340   8.058 -0.2580  0.5005 -0.1317
   97LYS     HN 1185   5.522   5.310   7.963 -0.4149  1.0941 -0.3066
   97LYS     CA 1186   5.507   5.244   8.160  0.3730  0.7780  0.2911
   97LYS     HA 1187   5.477   5.157   8.104  1.6555 -0.1054  0.9089
   97LYS     CB 1188   5.637   5.206   8.233  0.1669 -1.0975 -0.2529
   97LYS    HB1 1189   5.621   5.115   8.295  0.0812  1.6400  4.2057
   97LYS    HB2 1190   5.649   5.294   8.300  0.7236 -1.7950  0.6019
   97LYS     CG 1191   5.764   5.182   8.152  0.6098  0.7717 -0.1579
   97LYS    HG1 1192   5.778   5.253   8.067  0.6040  0.0480 -0.7759
   97LYS    HG2 1193   5.756   5.085   8.098 -0.6804  0.6560  0.2227
   97LYS     CD 1194   5.889   5.169   8.240  0.3607 -0.2243  0.0585
   97LYS    HD1 1195   5.886   5.082   8.309  1.2835 -1.1061 -0.9812
   97LYS    HD2 1196   5.884   5.265   8.295 -0.8694 -0.6627  0.7702
   97LYS     CE 1197   6.015   5.171   8.154  0.4987 -1.3771  0.2236
   97LYS    HE1 1198   6.027   5.265   8.097 -1.3931 -2.9538 -3.1106
   97LYS    HE2 1199   6.041   5.086   8.086  1.9002 -0.8026  0.0263
   97LYS     NZ 1200   6.131   5.176   8.245  0.1396  0.4240  0.6053
   97LYS    HZ1 1201   6.120   5.247   8.321  2.5498  1.2002  0.3238
   97LYS    HZ2 1202   6.225   5.189   8.202  0.5967 -4.1767 -0.3107
   97LYS    HZ3 1203   6.147   5.084   8.290  0.4914 -0.9610 -2.1708
   97LYS      C 1204   5.392   5.273   8.250  0.1300  0.2979  0.1386
   97LYS      O 1205   5.366   5.197   8.343  0.4163  0.5225  0.4029
   98MET      N 1206   5.310   5.373   8.213  0.3249  0.4666  0.1654
   98MET     HN 1207   5.325   5.420   8.126 -2.0231  1.7720  0.3920
   98MET     CA 1208   5.185   5.397   8.277  0.2419  0.1454  0.1257
   98MET     HA 1209   5.134   5.304   8.295  0.8169  0.0921  1.5840
   98MET     CB 1210   5.200   5.487   8.401 -0.4017  0.6921 -0.1837
   98MET    HB1 1211   5.244   5.433   8.488 -0.4563  0.0713 -0.5338
   98MET    HB2 1212   5.097   5.498   8.442 -1.1563  0.5271 -1.9360
   98MET     CG 1213   5.269   5.623   8.388  0.6362  0.1665 -0.2907
   98MET    HG1 1214   5.329   5.620   8.295  1.6970 -0.2214  0.3872
   98MET    HG2 1215   5.345   5.629   8.468  0.7779 -3.9207  0.0934
   98MET     SD 1216   5.164   5.770   8.412  0.1410 -0.2884  0.3525
   98MET     CE 1217   5.113   5.735   8.583 -0.0357 -0.4849  0.2596
   98MET    HE1 1218   5.195   5.761   8.653 -0.0432 -1.1048  0.5099
   98MET    HE2 1219   5.081   5.629   8.598  3.5214 -1.5888  1.2158
   98MET    HE3 1220   5.040   5.810   8.619  0.4808 -0.0889  0.5029
   98MET      C 1221   5.098   5.474   8.183  0.4458  0.5843  0.2922
   98MET      O 1222   5.143   5.516   8.076 -0.0006 -0.2356 -0.2251
   99TRP      N 1223   4.967   5.481   8.210  0.3751  0.2950  0.0399
   99TRP     HN 1224   4.921   5.430   8.282  0.7922  0.8766  0.7340
   99TRP     CA 1225   4.876   5.549   8.123  0.0376  0.0781  0.2222
   99TRP     HA 1226   4.918   5.548   8.024 -1.9291  0.0383 -0.6574
   99TRP     CB 1227   4.737   5.486   8.110  0.2644 -0.2869 -0.4755
   99TRP    HB1 1228   4.688   5.468   8.208  0.2008  1.9911 -0.0260
   99TRP    HB2 1229   4.759   5.385   8.068  1.9866 -1.5477  3.0702
   99TRP     CG 1230   4.639   5.563   8.027  0.3659 -0.0464 -0.3735
   99TRP    CD1 1231   4.531   5.637   8.065 -0.0177 -0.7712 -0.0202
   99TRP    HD1 1232   4.516   5.673   8.166  1.0413 -0.7515  0.1448
   99TRP    NE1 1233   4.463   5.676   7.953 -0.1199 -0.0829  0.2764
   99TRP    HE1 1234   4.373   5.714   7.945  0.9499  2.8600  0.8323
   99TRP    CE2 1235   4.524   5.624   7.842 -0.1288 -0.1904  0.3222
   99TRP    CD2 1236   4.634   5.552   7.885 -0.0583 -0.4737 -0.3292
   99TRP    CE3 1237   4.714   5.482   7.799  0.4943 -0.1663 -0.0650
   99TRP    HE3 1238   4.800   5.428   7.835  1.0857  0.1857 -0.9163
   99TRP    CZ3 1239   4.677   5.485   7.667 -0.0048 -0.4661  0.0671
   99TRP    HZ3 1240   4.738   5.426   7.600 -0.0837 -0.8127  0.2996
   99TRP    CZ2 1241   4.490   5.628   7.710  0.3511  0.6907  0.2189
   99TRP    HZ2 1242   4.402   5.676   7.669  1.6043  2.6190 -0.3285
   99TRP    CH2 1243   4.571   5.560   7.623  0.6068  0.6642  0.4752
   99TRP    HH2 1244   4.540   5.540   7.521 -2.1852  1.7403  1.0180
   99TRP      C 1245   4.866   5.695   8.155 -0.4234  0.1169 -0.0909
   99TRP      O 1246   4.827   5.737   8.263  0.0240 -0.0470  0.1390
  100THR      N 1247   4.904   5.782   8.060 -0.3095 -0.0109 -0.1629
  100THR     HN 1248   4.935   5.742   7.974 -0.8206 -3.1574  0.9919
  100THR     CA 1249   4.920   5.922   8.081  0.0785 -0.0867  0.0457
  100THR     HA 1250   4.932   5.935   8.188 -0.6879 -1.0134  0.2570
  100THR     CB 1251   5.045   5.973   8.014  0.2532 -0.1936  0.2900
  100THR     HB 1252   5.059   6.082   7.998  1.0361 -0.3265  0.0603
  100THR    OG1 1253   5.064   5.913   7.887  0.3559  0.1415  0.1459
  100THR    HG1 1254   5.153   5.942   7.865 -0.3401  4.4651  1.9931
  100THR    CG2 1255   5.154   5.924   8.111 -0.0548 -0.3667  0.5511
  100THR   HG21 1256   5.171   5.815   8.118  1.3304 -0.4797 -2.9406
  100THR   HG22 1257   5.141   5.970   8.212 -1.9440 -3.3762  1.8096
  100THR   HG23 1258   5.249   5.957   8.065 -0.3421  2.2083  1.6201
  100THR      C 1259   4.812   6.010   8.029 -0.1101 -0.2844  0.1037
  100THR      O 1260   4.823   6.132   8.045 -0.1159 -0.2211 -0.3454
  101PHE      N 1261   4.703   5.958   7.970  0.1815 -0.0958 -0.6088
  101PHE     HN 1262   4.694   5.860   7.951  1.1056 -0.5799  1.2540
  101PHE     CA 1263   4.606   6.041   7.906  0.0169  0.0218 -0.2048
  101PHE     HA 1264   4.647   6.141   7.897 -1.4597  0.5192 -2.0381
  101PHE     CB 1265   4.591   6.006   7.757 -0.2453 -0.0853 -0.1550
  101PHE    HB1 1266   4.523   6.076   7.703 -0.8836 -1.3247 -0.9995
  101PHE    HB2 1267   4.544   5.905   7.763  1.9403 -1.1055  0.9956
  101PHE     CG 1268   4.719   5.989   7.683  0.2909  0.1852  0.6997
  101PHE    CD1 1269   4.795   6.099   7.650 -0.1076  0.2317 -0.0686
  101PHE    HD1 1270   4.753   6.196   7.675 -1.0484 -0.3787  0.8026
  101PHE    CE1 1271   4.915   6.090   7.584  0.2258  0.0638  0.5530
  101PHE    HE1 1272   4.981   6.173   7.563 -0.6491  0.9345  1.1117
  101PHE     CZ 1273   4.968   5.965   7.566 -0.6527 -0.2145 -0.2031
  101PHE     HZ 1274   5.065   5.962   7.519 -1.0157 -1.4773 -0.9191
  101PHE    CD2 1275   4.772   5.865   7.657 -0.2324  0.1328 -0.1355
  101PHE    HD2 1276   4.707   5.780   7.672 -1.7813  0.9215 -1.9349
  101PHE    CE2 1277   4.895   5.852   7.598 -0.0719 -0.4540  0.3131
  101PHE    HE2 1278   4.934   5.755   7.570 -0.1285 -0.6988  1.0829
  101PHE      C 1279   4.469   6.052   7.965  0.1932  0.4895  0.1259
  101PHE      O 1280   4.380   6.121   7.915 -0.5522 -0.4893  0.0933
  102GLY      N 1281   4.450   5.996   8.085  0.2442  0.2052  0.0027
  102GLY     HN 1282   4.515   5.934   8.129  0.6646  0.6687  0.0522
  102GLY     CA 1283   4.322   6.002   8.148  0.2885  0.4092  0.0763
  102GLY    HA1 1284   4.281   6.101   8.136 -4.1502 -1.1794  0.2819
  102GLY    HA2 1285   4.339   5.968   8.249 -2.3935  2.5123  1.3529
  102GLY      C 1286   4.205   5.921   8.102  0.1082  0.4085  0.5364
  102GLY      O 1287   4.205   5.859   7.996  0.2913  0.9713  0.2044
  103ASN      N 1288   4.102   5.913   8.188 -0.2277  0.1741  0.1152
  103ASN     HN 1289   4.108   5.984   8.257  2.9821 -0.3424  0.5560
  103ASN     CA 1290   4.001   5.812   8.192 -0.3043  0.2568  0.2706
  103ASN     HA 1291   4.053   5.717   8.191  1.8361  1.3473  1.2791
  103ASN     CB 1292   3.936   5.816   8.331 -0.3174 -0.1050  0.2776
  103ASN    HB1 1293   3.887   5.914   8.351  0.4931  0.8819 -2.1695
  103ASN    HB2 1294   4.013   5.799   8.409  0.2119  2.2086  0.3243
  103ASN     CG 1295   3.821   5.716   8.340 -0.0189 -0.4790 -0.0039
  103ASN    OD1 1296   3.704   5.751   8.355  0.0118 -0.0267 -0.7947
  103ASN    ND2 1297   3.855   5.585   8.331 -0.0937 -0.5057  0.1035
  103ASN   HD21 1298   3.783   5.516   8.321 -1.5050  0.8470  0.5691
  103ASN   HD22 1299   3.950   5.554   8.325 -0.1245 -0.6799  0.4516
  103ASN      C 1300   3.908   5.820   8.075 -0.7021  0.1622  0.5779
  103ASN      O 1301   3.859   5.717   8.029  0.4857 -0.2048  0.0929
  104PHE      N 1302   3.877   5.942   8.028 -0.0514 -0.0702 -0.4871
  104PHE     HN 1303   3.900   6.027   8.074 -0.8047 -0.0227 -0.1743
  104PHE     CA 1304   3.810   5.954   7.902 -0.0648  0.1126 -0.4634
  104PHE     HA 1305   3.720   5.895   7.910  0.5519 -0.8053 -0.1922
  104PHE     CB 1306   3.762   6.100   7.891 -0.3036  0.0376 -0.4175
  104PHE    HB1 1307   3.846   6.171   7.907 -1.8894  1.6471  1.2545
  104PHE    HB2 1308   3.689   6.115   7.974  1.3121  2.6768  0.6548
  104PHE     CG 1309   3.705   6.143   7.761 -0.6087 -0.4852 -0.4611
  104PHE    CD1 1310   3.787   6.159   7.652  0.4125  0.0158  0.3713
  104PHE    HD1 1311   3.894   6.158   7.665  0.1657 -0.6032  2.9316
  104PHE    CE1 1312   3.733   6.200   7.533 -0.0035 -0.0527  0.5335
  104PHE    HE1 1313   3.795   6.207   7.444 -0.0030  0.1922  0.5517
  104PHE     CZ 1314   3.598   6.216   7.517 -0.0319 -0.5463  0.2304
  104PHE     HZ 1315   3.556   6.265   7.430 -0.2684  1.3679  1.3534
  104PHE    CD2 1316   3.572   6.179   7.753 -0.5592 -0.0274  0.6450
  104PHE    HD2 1317   3.508   6.167   7.840  1.7112 -1.0648  2.2984
  104PHE    CE2 1318   3.520   6.214   7.631  0.0784 -0.2319  0.3133
  104PHE    HE2 1319   3.419   6.251   7.621 -1.3232 -3.0919  2.4158
  104PHE      C 1320   3.885   5.899   7.786 -0.2046  0.1808 -0.5878
  104PHE      O 1321   3.818   5.850   7.696 -0.4160  0.0669 -0.3697
  105TRP      N 1322   4.017   5.925   7.775 -0.0960  0.0287  0.3019
  105TRP     HN 1323   4.057   5.965   7.857  0.5984  0.7756 -0.3802
  105TRP     CA 1324   4.101   5.891   7.665 -0.3618  0.3970 -0.0179
  105TRP     HA 1325   4.042   5.913   7.577 -1.2708 -0.3234  0.3894
  105TRP     CB 1326   4.234   5.967   7.667 -0.3328  0.3427  0.1016
  105TRP    HB1 1327   4.314   5.928   7.733  1.3459  1.8531 -0.9385
  105TRP    HB2 1328   4.220   6.070   7.708 -0.2390  1.6118 -2.8019
  105TRP     CG 1329   4.284   5.985   7.528  0.2933 -0.1416  0.2592
  105TRP    CD1 1330   4.378   5.907   7.466 -0.2009 -0.4334 -0.1242
  105TRP    HD1 1331   4.443   5.840   7.519  0.3082  0.3984  0.3272
  105TRP    NE1 1332   4.372   5.934   7.332  0.1564 -0.0416 -0.0649
  105TRP    HE1 1333   4.426   5.880   7.271  1.5128  0.3945  0.7072
  105TRP    CE2 1334   4.261   6.011   7.306  0.1257 -0.0039  0.1837
  105TRP    CD2 1335   4.205   6.048   7.427  0.1982 -0.2201  0.2851
  105TRP    CE3 1336   4.092   6.125   7.428 -0.0028 -0.4979 -0.5168
  105TRP    HE3 1337   4.059   6.165   7.523 -0.6054 -0.8522 -0.5734
  105TRP    CZ3 1338   4.045   6.175   7.309  0.2315  0.3779 -0.2478
  105TRP    HZ3 1339   3.960   6.240   7.291 -0.3595 -0.9563 -2.7525
  105TRP    CZ2 1340   4.218   6.059   7.187  0.5090 -0.1432 -0.0126
  105TRP    HZ2 1341   4.263   6.026   7.094 -1.7753 -2.1051 -0.5083
  105TRP    CH2 1342   4.105   6.138   7.192  0.0865 -0.7491  0.0270
  105TRP    HH2 1343   4.049   6.163   7.103 -0.4494  1.4533  0.9267
  105TRP      C 1344   4.130   5.745   7.660 -0.0782  0.4430  0.2969
  105TRP      O 1345   4.145   5.683   7.555 -0.0037  0.1865  0.4560
  106CYS      N 1346   4.133   5.674   7.774  0.4931  0.0091  0.0156
  106CYS     HN 1347   4.155   5.729   7.854  1.6203 -0.0359 -0.2395
  106CYS     CA 1348   4.124   5.533   7.800 -0.2522  0.1061  0.3099
  106CYS     HA 1349   4.201   5.498   7.733 -0.6623  0.8009 -0.5521
  106CYS     CB 1350   4.139   5.499   7.949  0.5449 -0.0115  0.2108
  106CYS    HB1 1351   4.044   5.507   8.006  0.3176 -2.2054  0.2156
  106CYS    HB2 1352   4.216   5.573   7.980  0.9253 -0.6619  0.8442
  106CYS     SG 1353   4.162   5.324   7.989 -0.0766 -0.1050  0.1694
  106CYS      C 1354   4.002   5.469   7.745 -0.1699 -0.0948  0.3626
  106CYS      O 1355   4.020   5.364   7.683 -0.5402  0.3579 -0.5340
  107GLU      N 1356   3.884   5.532   7.757  0.2654  0.8020  0.0112
  107GLU     HN 1357   3.875   5.612   7.816  0.0667  1.0901 -0.4042
  107GLU     CA 1358   3.759   5.495   7.697  0.4129  0.0658  0.1513
  107GLU     HA 1359   3.745   5.389   7.709  1.7161 -0.1104  0.2988
  107GLU     CB 1360   3.637   5.552   7.771  0.3357  0.0744  0.0172
  107GLU    HB1 1361   3.545   5.533   7.712 -0.9255 -3.4537  2.7965
  107GLU    HB2 1362   3.641   5.661   7.792  1.1151  0.1541 -0.5071
  107GLU     CG 1363   3.616   5.485   7.906 -0.2227 -0.1089 -0.1571
  107GLU    HG1 1364   3.691   5.519   7.981  1.0252 -0.8318 -1.0439
  107GLU    HG2 1365   3.617   5.374   7.902  0.0802 -0.0598 -2.4747
  107GLU     CD 1366   3.485   5.532   7.968  0.0683  0.3810  0.0917
  107GLU    OE1 1367   3.413   5.621   7.915  0.1984 -0.0121 -0.7658
  107GLU    OE2 1368   3.453   5.478   8.077 -0.2566 -0.1163 -0.2462
  107GLU      C 1369   3.750   5.534   7.554  0.3296 -0.3925  0.0289
  107GLU      O 1370   3.695   5.460   7.473 -0.3738 -0.0276  0.1687
  108PHE      N 1371   3.818   5.642   7.509  0.6370 -0.5452  0.1238
  108PHE     HN 1372   3.847   5.705   7.580  0.8073 -2.9074  2.2944
  108PHE     CA 1373   3.832   5.672   7.370  0.4117 -0.4473  0.1204
  108PHE     HA 1374   3.736   5.653   7.324  1.4386 -1.9103 -1.5506
  108PHE     CB 1375   3.880   5.815   7.342  0.0863 -0.4209 -0.3221
  108PHE    HB1 1376   3.989   5.820   7.367 -0.1617  1.7497  0.5666
  108PHE    HB2 1377   3.832   5.893   7.405  2.6222  0.9099  0.1143
  108PHE     CG 1378   3.866   5.868   7.204 -0.2320  0.0353 -0.1179
  108PHE    CD1 1379   3.951   5.844   7.099 -0.6221 -0.2494 -0.3695
  108PHE    HD1 1380   4.037   5.782   7.122  0.7725  1.6227 -0.3085
  108PHE    CE1 1381   3.939   5.908   6.977  0.4025  0.2029 -0.2397
  108PHE    HE1 1382   4.017   5.882   6.906 -0.3891  0.1375 -1.0996
  108PHE     CZ 1383   3.826   5.981   6.954  0.1114 -0.1304  0.1141
  108PHE     HZ 1384   3.813   6.021   6.855 -1.4328 -1.2794 -0.1817
  108PHE    CD2 1385   3.757   5.949   7.181 -0.2807  0.0007 -0.0047
  108PHE    HD2 1386   3.686   5.955   7.262 -0.1384 -1.6036  0.2792
  108PHE    CE2 1387   3.734   5.999   7.055  0.2525  0.5770  0.1241
  108PHE    HE2 1388   3.644   6.052   7.026  0.0236  0.1927  0.1225
  108PHE      C 1389   3.920   5.572   7.304  0.7598 -0.0097 -0.0881
  108PHE      O 1390   3.890   5.519   7.197  0.6052 -0.4359  0.1641
  109TRP      N 1391   4.035   5.540   7.367  0.4197 -0.6226  0.2360
  109TRP     HN 1392   4.064   5.607   7.435  1.0120 -0.6558  0.0163
  109TRP     CA 1393   4.131   5.450   7.311  0.4765 -0.2783 -0.2279
  109TRP     HA 1394   4.157   5.477   7.210 -0.4094  2.5276  0.1918
  109TRP     CB 1395   4.266   5.451   7.385  0.2609 -0.3152  0.1680
  109TRP    HB1 1396   4.252   5.414   7.489  0.9802 -1.1937 -0.0319
  109TRP    HB2 1397   4.292   5.558   7.375  2.3189 -0.7065  0.8727
  109TRP     CG 1398   4.375   5.368   7.326  0.2762 -0.1211 -0.0767
  109TRP    CD1 1399   4.421   5.358   7.198 -0.7343 -0.1280 -0.4456
  109TRP    HD1 1400   4.373   5.398   7.109  2.6826  0.4464 -2.1985
  109TRP    NE1 1401   4.524   5.269   7.193 -0.3154  0.3090  0.3290
  109TRP    HE1 1402   4.588   5.259   7.121 -1.9405 -0.4335 -1.0848
  109TRP    CE2 1403   4.549   5.217   7.318  0.2551  0.7518  0.4026
  109TRP    CD2 1404   4.459   5.281   7.402 -0.4139 -0.2961  0.4941
  109TRP    CE3 1405   4.467   5.253   7.535  0.1060 -0.2206  0.4811
  109TRP    HE3 1406   4.397   5.299   7.603  3.0537  0.1814  3.4817
  109TRP    CZ3 1407   4.550   5.155   7.583  0.5992 -0.3529 -0.6084
  109TRP    HZ3 1408   4.557   5.136   7.689 -1.1976 -2.3873 -0.7900
  109TRP    CZ2 1409   4.645   5.133   7.364 -0.0908 -0.1160 -0.4424
  109TRP    HZ2 1410   4.710   5.093   7.287  0.6072 -2.1029  1.0900
  109TRP    CH2 1411   4.641   5.098   7.497  0.6062 -0.4856 -0.5152
  109TRP    HH2 1412   4.706   5.020   7.535  0.5981  0.5235  1.7262
  109TRP      C 1413   4.075   5.312   7.306  0.0361 -0.1155  0.1120
  109TRP      O 1414   4.081   5.240   7.207  0.0031  0.1567 -0.0898
  110THR      N 1415   4.002   5.273   7.412  0.2138  0.2552  0.3778
  110THR     HN 1416   3.992   5.333   7.490 -3.5726  1.3586 -0.6979
  110THR     CA 1417   3.931   5.149   7.404 -0.1542  0.4786  0.1470
  110THR     HA 1418   4.007   5.074   7.390 -2.0626 -1.3603 -0.9181
  110THR     CB 1419   3.859   5.116   7.531 -0.2177  0.0758  0.0101
  110THR     HB 1420   3.779   5.194   7.538  0.8302  1.0830  1.3078
  110THR    OG1 1421   3.951   5.117   7.639 -0.3124 -0.0600  0.0938
  110THR    HG1 1422   3.987   5.205   7.652  1.4653 -1.0043  2.0757
  110THR    CG2 1423   3.805   4.972   7.533  0.6667 -0.2587  0.0511
  110THR   HG21 1424   3.723   4.975   7.457  1.5144  2.7552 -0.8963
  110THR   HG22 1425   3.748   4.940   7.623 -2.2522  2.6562 -0.5404
  110THR   HG23 1426   3.883   4.902   7.496  1.9178  1.8069 -1.4890
  110THR      C 1427   3.834   5.138   7.291 -0.5010 -0.0029  0.4854
  110THR      O 1428   3.838   5.039   7.218  0.5646  0.0152  0.5008
  111SER      N 1429   3.755   5.243   7.264  0.3085  0.3289 -0.6810
  111SER     HN 1430   3.743   5.324   7.321 -2.3736  0.2742 -1.0543
  111SER     CA 1431   3.658   5.235   7.160 -0.0132  0.0748 -0.3629
  111SER     HA 1432   3.604   5.142   7.169 -0.2661  0.0345 -1.9821
  111SER     CB 1433   3.575   5.365   7.169  0.1144  0.1307  0.0264
  111SER    HB1 1434   3.491   5.346   7.098 -1.0717  0.6333  1.2541
  111SER    HB2 1435   3.632   5.452   7.130  0.0796 -1.5090 -4.2505
  111SER     OG 1436   3.508   5.382   7.293 -0.2750 -0.4503 -0.0968
  111SER    HG1 1437   3.572   5.424   7.351 -1.1294 -1.1190  1.3574
  111SER      C 1438   3.706   5.235   7.019  0.0495 -0.2354 -0.3417
  111SER      O 1439   3.663   5.152   6.939  0.3951 -0.4341 -0.3242
  112ILE      N 1440   3.804   5.323   6.989  0.1891 -0.1947  0.2293
  112ILE     HN 1441   3.849   5.363   7.068  1.3453  1.5782 -1.2669
  112ILE     CA 1442   3.864   5.339   6.861 -0.2343  0.1972  0.0766
  112ILE     HA 1443   3.788   5.343   6.784  0.1247 -1.2110 -0.3800
  112ILE     CB 1444   3.951   5.462   6.856  0.0002  0.0313  0.0449
  112ILE     HB 1445   3.880   5.537   6.899 -1.2878 -0.1344 -1.6793
  112ILE    CG2 1446   4.078   5.459   6.943 -0.1468  0.4332  0.2767
  112ILE   HG21 1447   4.155   5.396   6.893 -1.1762 -1.3525  0.8499
  112ILE   HG22 1448   4.067   5.418   7.046 -0.3953 -0.3450 -0.0489
  112ILE   HG23 1449   4.133   5.555   6.947  1.3227 -0.3839  0.4079
  112ILE    CG1 1450   3.979   5.517   6.715  0.1831  0.2367  0.1610
  112ILE   HG11 1451   4.059   5.457   6.666 -0.3908  0.2132 -0.7511
  112ILE   HG12 1452   4.020   5.620   6.727  0.0871  0.4450 -1.2243
  112ILE     CD 1453   3.850   5.531   6.635  0.0858  0.1461  0.3012
  112ILE    HD1 1454   3.874   5.570   6.534  0.7510  1.0105  0.7788
  112ILE    HD2 1455   3.770   5.589   6.686 -2.5399 -2.3063 -0.7803
  112ILE    HD3 1456   3.813   5.430   6.610 -0.7106 -0.0875  2.2665
  112ILE      C 1457   3.949   5.224   6.818 -0.3355  0.1914 -0.1071
  112ILE      O 1458   3.956   5.193   6.699 -0.1925 -0.1805 -0.0030
  113ASP      N 1459   4.006   5.148   6.913  0.0614 -0.1147 -0.5899
  113ASP     HN 1460   4.006   5.173   7.009 -0.3826 -3.8639  0.5495
  113ASP     CA 1461   4.067   5.020   6.891  0.1841 -0.0810 -0.4391
  113ASP     HA 1462   4.149   5.040   6.824 -0.5901 -0.4391 -1.5073
  113ASP     CB 1463   4.136   4.990   7.025  0.2543  0.7216 -0.2874
  113ASP    HB1 1464   4.063   4.987   7.109  0.3753  2.0695 -0.1092
  113ASP    HB2 1465   4.193   5.080   7.055  1.3518 -0.1384  0.3215
  113ASP     CG 1466   4.230   4.870   7.028 -0.0280  0.5089  0.0769
  113ASP    OD1 1467   4.269   4.805   6.928  0.1475  0.7382 -0.0032
  113ASP    OD2 1468   4.276   4.846   7.143  0.0183 -0.1712 -0.0784
  113ASP      C 1469   3.982   4.911   6.835 -0.1724 -0.0532  0.0387
  113ASP      O 1470   4.024   4.846   6.740  0.3503  0.6033 -0.1888
  114VAL      N 1471   3.862   4.889   6.891 -0.1073  0.1537  0.2648
  114VAL     HN 1472   3.831   4.938   6.971  1.2854  0.2796  0.7479
  114VAL     CA 1473   3.761   4.804   6.834 -0.0254  0.1249  0.1623
  114VAL     HA 1474   3.800   4.710   6.799  0.2363 -0.1330  1.1056
  114VAL     CB 1475   3.654   4.769   6.933  0.0325 -0.4440  0.0246
  114VAL     HB 1476   3.596   4.857   6.967 -1.1061 -1.5548  1.0399
  114VAL    CG1 1477   3.569   4.657   6.870  0.2578 -0.3506 -0.4491
  114VAL   HG11 1478   3.632   4.570   6.843  2.0166  0.0276  2.0493
  114VAL   HG12 1479   3.516   4.698   6.781 -3.1825 -2.2594  0.5586
  114VAL   HG13 1480   3.495   4.615   6.942  1.7954  0.3871  1.6746
  114VAL    CG2 1481   3.726   4.728   7.063 -1.0759 -0.5027  0.6359
  114VAL   HG21 1482   3.791   4.639   7.050 -1.4228 -0.6499 -0.1834
  114VAL   HG22 1483   3.650   4.696   7.137  0.1547 -1.1940  1.6454
  114VAL   HG23 1484   3.784   4.811   7.109  2.7390 -2.4944 -0.1833
  114VAL      C 1485   3.716   4.860   6.704  0.0547 -0.3441 -0.0690
  114VAL      O 1486   3.691   4.784   6.610 -0.5467  0.1639 -0.3320
  115LEU      N 1487   3.694   4.992   6.688  0.3945 -0.2819 -0.0248
  115LEU     HN 1488   3.699   5.053   6.767  2.3287  0.0302 -0.3421
  115LEU     CA 1489   3.650   5.041   6.561 -0.5707 -0.5417  0.2051
  115LEU     HA 1490   3.558   4.993   6.529 -0.1531  0.1220 -2.1456
  115LEU     CB 1491   3.617   5.191   6.561 -0.1674 -0.4521 -0.3416
  115LEU    HB1 1492   3.706   5.258   6.569 -1.5321  1.2859  1.1907
  115LEU    HB2 1493   3.551   5.221   6.645 -0.5371 -0.7477 -0.5247
  115LEU     CG 1494   3.553   5.248   6.434 -0.5293  0.1992  0.1259
  115LEU     HG 1495   3.584   5.205   6.336  1.9407  1.4402  0.2719
  115LEU    CD1 1496   3.401   5.238   6.453 -0.4188 -0.0964  0.8832
  115LEU   HD11 1497   3.376   5.145   6.508  3.0681 -0.1399  2.6611
  115LEU   HD12 1498   3.353   5.242   6.352 -0.2257 -0.4741  0.7724
  115LEU   HD13 1499   3.360   5.322   6.512  0.4570  0.3035  0.9480
  115LEU    CD2 1500   3.588   5.397   6.417 -1.0287  0.3352  0.2822
  115LEU   HD21 1501   3.549   5.464   6.496  0.1116  0.4273  0.7896
  115LEU   HD22 1502   3.528   5.438   6.332  1.5252 -0.3919 -2.0269
  115LEU   HD23 1503   3.696   5.421   6.406 -1.2927  1.1464 -0.7538
  115LEU      C 1504   3.738   5.020   6.443 -0.8844  0.1603 -0.1592
  115LEU      O 1505   3.701   4.973   6.335 -0.4662  0.4976 -0.4524
  116CYS      N 1506   3.867   5.050   6.461 -0.7768 -0.4444  0.0960
  116CYS     HN 1507   3.896   5.100   6.543 -2.3344  1.1633 -0.2719
  116CYS     CA 1508   3.962   5.035   6.355  0.1099  0.4150  0.7459
  116CYS     HA 1509   3.932   5.106   6.279  2.3256  0.5166 -0.1144
  116CYS     CB 1510   4.104   5.081   6.393  0.2744  0.1115  0.5002
  116CYS    HB1 1511   4.166   5.071   6.301  0.5828 -1.0661  0.8192
  116CYS    HB2 1512   4.152   5.012   6.465 -1.1962 -1.7577 -0.2242
  116CYS     SG 1513   4.101   5.259   6.430 -0.1501  0.2184 -0.0342
  116CYS    HG1 1514   4.049   5.230   6.548  0.9686  0.6877  0.5926
  116CYS      C 1515   3.974   4.897   6.301 -0.2051  0.4612  0.5539
  116CYS      O 1516   3.977   4.872   6.181 -0.3149  0.3650  0.5709
  117VAL      N 1517   3.993   4.795   6.387 -0.5916 -0.0142  0.0866
  117VAL     HN 1518   3.990   4.805   6.486  1.2958  1.6556  0.0456
  117VAL     CA 1519   4.011   4.658   6.353  0.1859  0.1652 -0.2503
  117VAL     HA 1520   4.090   4.653   6.280 -1.1146  0.5988 -1.7348
  117VAL     CB 1521   4.054   4.568   6.465 -0.0205  0.0534 -0.2581
  117VAL     HB 1522   4.147   4.620   6.498 -0.3705 -0.7084  2.1276
  117VAL    CG1 1523   3.962   4.549   6.587  0.2853  0.4039  0.0330
  117VAL   HG11 1524   3.994   4.475   6.663 -0.8841  0.1019  0.2516
  117VAL   HG12 1525   3.865   4.520   6.540  1.0178  0.4059 -1.5539
  117VAL   HG13 1526   3.939   4.645   6.638 -0.9435  1.1578 -1.8102
  117VAL    CG2 1527   4.104   4.432   6.412 -0.7769 -0.1998 -0.3307
  117VAL   HG21 1528   4.159   4.446   6.317 -3.3937  1.6029 -1.7103
  117VAL   HG22 1529   4.010   4.378   6.391 -0.9698  1.0773 -3.0903
  117VAL   HG23 1530   4.157   4.373   6.490 -1.1471  0.0493  0.1223
  117VAL      C 1531   3.894   4.596   6.284  0.2447 -0.0090 -0.1933
  117VAL      O 1532   3.905   4.513   6.194 -0.0573  0.2786 -0.4977
  118THR      N 1533   3.775   4.637   6.331  0.1525 -0.6099  0.1071
  118THR     HN 1534   3.784   4.699   6.408  1.6300 -0.3308 -0.2454
  118THR     CA 1535   3.653   4.593   6.271  0.0898 -0.2624 -0.0229
  118THR     HA 1536   3.666   4.487   6.255  2.4617  0.0857 -0.8516
  118THR     CB 1537   3.534   4.619   6.357  0.5822 -0.0639  0.6062
  118THR     HB 1538   3.502   4.725   6.345 -0.7117 -0.5366 -0.2760
  118THR    OG1 1539   3.554   4.592   6.495 -0.0836  0.0261  0.7271
  118THR    HG1 1540   3.602   4.666   6.533  0.9894  0.1982 -0.8584
  118THR    CG2 1541   3.417   4.532   6.307  0.5812  0.1632  0.2141
  118THR   HG21 1542   3.323   4.555   6.362 -0.8770 -0.8454 -1.7323
  118THR   HG22 1543   3.445   4.429   6.336  0.4287  0.0667  0.0212
  118THR   HG23 1544   3.402   4.548   6.198 -1.0258  0.1735  0.4162
  118THR      C 1545   3.630   4.648   6.134  0.7910  0.0756 -0.0089
  118THR      O 1546   3.590   4.578   6.042 -0.0249  0.0367  0.3712
  119ALA      N 1547   3.666   4.777   6.121  0.3971  0.1985  0.1188
  119ALA     HN 1548   3.699   4.830   6.199  0.9473  1.7026 -1.0815
  119ALA     CA 1549   3.655   4.851   5.999 -0.1072 -0.0656  0.0036
  119ALA     HA 1550   3.551   4.842   5.971 -0.2479  0.0541  0.4728
  119ALA     CB 1551   3.672   5.001   6.028 -0.0467 -0.0328 -0.2065
  119ALA    HB1 1552   3.764   5.034   6.082  0.1083 -0.7731 -0.0080
  119ALA    HB2 1553   3.582   5.037   6.082 -1.3369 -1.6221 -1.2137
  119ALA    HB3 1554   3.665   5.062   5.935  0.9795  0.8052  0.2412
  119ALA      C 1555   3.743   4.806   5.888  0.0675 -0.4890  0.3101
  119ALA      O 1556   3.701   4.788   5.773 -0.6566 -0.7544  0.6105
  120SER      N 1557   3.871   4.779   5.920  0.3460  0.4598  0.0168
  120SER     HN 1558   3.889   4.771   6.018 -0.9730 -2.6958  0.1051
  120SER     CA 1559   3.967   4.740   5.823 -0.2061 -0.0966 -0.3136
  120SER     HA 1560   3.957   4.801   5.734 -0.6213 -0.4231 -0.4924
  120SER     CB 1561   4.107   4.756   5.886 -0.3985  0.1636  0.0489
  120SER    HB1 1562   4.129   4.684   5.969  2.8432  1.3590  0.3650
  120SER    HB2 1563   4.129   4.858   5.923  0.6920 -0.1393  0.2835
  120SER     OG 1564   4.212   4.725   5.796 -0.5573 -0.0025 -0.0808
  120SER    HG1 1565   4.279   4.793   5.784  1.4078 -2.0946 -1.9238
  120SER      C 1566   3.948   4.601   5.774  0.1090 -0.3119  0.1678
  120SER      O 1567   3.941   4.572   5.655  0.2389 -0.4071  0.1828
  121ILE      N 1568   3.922   4.504   5.864  0.1999 -0.2367  0.2758
  121ILE     HN 1569   3.925   4.528   5.960 -1.7797  3.4113 -0.3719
  121ILE     CA 1570   3.907   4.365   5.832 -0.2427 -0.1601  0.1456
  121ILE     HA 1571   3.987   4.332   5.768 -0.1434  0.5627 -0.1180
  121ILE     CB 1572   3.935   4.287   5.957  0.1181 -0.4763 -0.1307
  121ILE     HB 1573   3.857   4.315   6.031 -1.7197 -2.5273 -1.2000
  121ILE    CG2 1574   3.915   4.137   5.929 -0.0800 -0.3798 -0.5146
  121ILE   HG21 1575   3.807   4.127   5.905 -0.3114  0.2981  0.1973
  121ILE   HG22 1576   3.944   4.071   6.013 -0.5375 -0.9158 -0.7774
  121ILE   HG23 1577   3.968   4.112   5.834  0.6472  0.2041 -0.2751
  121ILE    CG1 1578   4.077   4.309   6.012  0.0414  0.6816 -0.3701
  121ILE   HG11 1579   4.086   4.233   6.092 -0.7779 -0.1421 -1.0521
  121ILE   HG12 1580   4.098   4.413   6.048 -2.6623  0.9294  0.7729
  121ILE     CD 1581   4.192   4.289   5.913  0.2906  0.0401  0.0479
  121ILE    HD1 1582   4.187   4.185   5.873 -0.1580  0.2106 -0.3556
  121ILE    HD2 1583   4.291   4.306   5.959  1.0353  0.0412 -1.5120
  121ILE    HD3 1584   4.179   4.359   5.828 -0.6797  1.4522  1.3007
  121ILE      C 1585   3.779   4.327   5.765 -0.3126 -0.1505  0.2732
  121ILE      O 1586   3.778   4.254   5.666  0.1656  0.2245 -0.0119
  122GLU      N 1587   3.667   4.396   5.796  0.1028  0.7180 -0.1150
  122GLU     HN 1588   3.666   4.461   5.871  1.9273 -0.5032  1.0630
  122GLU     CA 1589   3.551   4.387   5.713  0.1039  0.6687 -0.1115
  122GLU     HA 1590   3.524   4.283   5.702 -0.4006  0.8006 -0.1256
  122GLU     CB 1591   3.434   4.447   5.793 -0.4265 -0.8142  0.2465
  122GLU    HB1 1592   3.359   4.476   5.716 -1.4504 -0.3636  1.4002
  122GLU    HB2 1593   3.480   4.536   5.841  0.0881 -0.0964 -1.4967
  122GLU     CG 1594   3.363   4.358   5.895 -0.9469 -0.3173  0.3191
  122GLU    HG1 1595   3.316   4.419   5.975  1.7381  2.2320  0.1340
  122GLU    HG2 1596   3.439   4.306   5.956 -0.2307 -0.3791 -0.6090
  122GLU     CD 1597   3.260   4.260   5.840 -0.3206 -0.4978 -0.5467
  122GLU    OE1 1598   3.142   4.259   5.883 -0.3381 -0.1251 -0.5830
  122GLU    OE2 1599   3.301   4.168   5.763  0.5681 -0.5160 -0.0685
  122GLU      C 1600   3.572   4.447   5.577 -0.0437 -0.0137 -0.4386
  122GLU      O 1601   3.529   4.379   5.484 -0.5509  0.0676 -0.2627
  123THR      N 1602   3.643   4.559   5.557  0.0962 -0.0083  0.0759
  123THR     HN 1603   3.687   4.607   5.633  0.6858 -0.9726  0.3738
  123THR     CA 1604   3.661   4.601   5.422  0.2203 -0.0213  0.0873
  123THR     HA 1605   3.563   4.596   5.377 -0.1368  1.9619  0.5642
  123THR     CB 1606   3.704   4.744   5.407 -0.5616  0.2140  0.0644
  123THR     HB 1607   3.810   4.750   5.437 -0.4306 -2.8366  0.5341
  123THR    OG1 1608   3.625   4.831   5.487 -0.1755  0.2729  0.3837
  123THR    HG1 1609   3.629   4.801   5.578  0.7652  0.3518  0.3779
  123THR    CG2 1610   3.689   4.787   5.260  0.2197  0.4619  0.0529
  123THR   HG21 1611   3.588   4.764   5.220  0.4984 -0.0041 -0.3788
  123THR   HG22 1612   3.772   4.762   5.192 -0.3217  1.3374 -0.9718
  123THR   HG23 1613   3.692   4.898   5.252 -1.4748  0.4179 -2.0375
  123THR      C 1614   3.765   4.521   5.350 -0.1858 -0.1206 -0.3963
  123THR      O 1615   3.745   4.497   5.231  0.6792  0.0222 -0.5778
  124LEU      N 1616   3.867   4.463   5.416 -0.2310 -0.2761 -0.4625
  124LEU     HN 1617   3.877   4.493   5.511 -1.0243  1.1156 -0.7812
  124LEU     CA 1618   3.951   4.360   5.364  0.1960  0.1988 -0.7210
  124LEU     HA 1619   3.985   4.403   5.271  0.5178  1.4146 -0.0737
  124LEU     CB 1620   4.050   4.313   5.472 -0.2796  0.2435 -0.2609
  124LEU    HB1 1621   3.993   4.239   5.531 -0.3770  0.9412  0.5354
  124LEU    HB2 1622   4.071   4.386   5.553  1.3382 -1.1055  0.6140
  124LEU     CG 1623   4.187   4.252   5.437 -0.1791  0.1821  0.2232
  124LEU     HG 1624   4.176   4.193   5.343  1.3352  0.2342 -0.0207
  124LEU    CD1 1625   4.294   4.362   5.429  0.1575 -0.0654  1.2154
  124LEU   HD11 1626   4.395   4.327   5.396 -0.5211 -1.3697  0.4416
  124LEU   HD12 1627   4.313   4.413   5.526  1.0434  2.0024  0.0392
  124LEU   HD13 1628   4.257   4.443   5.362  0.6738 -0.4219  0.4947
  124LEU    CD2 1629   4.233   4.147   5.539  0.3087 -0.2933 -0.4779
  124LEU   HD21 1630   4.319   4.084   5.506  0.5134 -0.8980  1.1374
  124LEU   HD22 1631   4.153   4.074   5.562  1.0532  0.0196  4.1102
  124LEU   HD23 1632   4.247   4.198   5.637 -1.9559 -2.4891  1.0889
  124LEU      C 1633   3.878   4.244   5.307  0.0213  0.0092 -0.1153
  124LEU      O 1634   3.916   4.187   5.205 -0.2255  0.5612 -0.5147
  125CYS      N 1635   3.770   4.197   5.373 -0.1840  0.2639 -0.2685
  125CYS     HN 1636   3.741   4.240   5.458  0.0900  1.8128 -0.9183
  125CYS     CA 1637   3.682   4.096   5.324  0.3717 -0.4018  0.0879
  125CYS     HA 1638   3.734   4.003   5.309  0.0019 -1.5709  4.5159
  125CYS     CB 1639   3.596   4.051   5.443 -0.1661  0.1170 -0.1028
  125CYS    HB1 1640   3.546   4.140   5.488  1.0352  1.2391 -0.9123
  125CYS    HB2 1641   3.667   4.017   5.521  1.6006 -0.1434 -1.7557
  125CYS     SG 1642   3.475   3.923   5.398 -0.3013  0.1718  0.1001
  125CYS    HG1 1643   3.396   4.001   5.326  1.6446  1.2259 -0.9765
  125CYS      C 1644   3.596   4.140   5.211 -0.1245 -0.4215  0.4545
  125CYS      O 1645   3.569   4.062   5.120 -0.2239  0.2847 -0.1370
  126VAL      N 1646   3.549   4.267   5.208  0.0004 -0.3927 -0.3906
  126VAL     HN 1647   3.557   4.325   5.288  0.4263 -0.1072 -0.6356
  126VAL     CA 1648   3.475   4.325   5.100  0.0541 -0.0203 -0.2283
  126VAL     HA 1649   3.389   4.260   5.087  0.4528 -0.2537 -1.8022
  126VAL     CB 1650   3.420   4.462   5.125  0.0301 -0.0638 -0.0392
  126VAL     HB 1651   3.497   4.537   5.152 -0.6002  0.1090  1.3996
  126VAL    CG1 1652   3.335   4.504   5.003 -0.4202  0.2716  0.3864
  126VAL   HG11 1653   3.264   4.423   4.978  0.2263 -0.5144  1.0244
  126VAL   HG12 1654   3.403   4.509   4.915 -1.6872  1.8983 -0.5553
  126VAL   HG13 1655   3.284   4.601   5.024 -1.7076 -0.7730  2.3778
  126VAL    CG2 1656   3.320   4.460   5.242  0.1028  0.1694  0.0280
  126VAL   HG21 1657   3.228   4.403   5.217  0.9399 -0.9858 -0.5177
  126VAL   HG22 1658   3.289   4.561   5.274 -1.7321  0.4278 -2.2651
  126VAL   HG23 1659   3.352   4.404   5.333 -1.4756 -0.5582  0.1824
  126VAL      C 1660   3.559   4.311   4.978  0.1471  0.2210 -0.1926
  126VAL      O 1661   3.510   4.263   4.876 -0.2938 -0.2038  0.2067
  127ILE      N 1662   3.690   4.340   4.984  0.0971  0.3744  0.1789
  127ILE     HN 1663   3.728   4.379   5.068  0.4902  1.3981 -0.4447
  127ILE     CA 1664   3.785   4.321   4.878 -0.0947  0.1982  0.0392
  127ILE     HA 1665   3.737   4.382   4.804 -0.9470  2.4171  2.2669
  127ILE     CB 1666   3.912   4.387   4.923  0.1692 -0.2801  0.0006
  127ILE     HB 1667   3.936   4.359   5.028  1.8425 -0.2682 -0.3576
  127ILE    CG2 1668   4.033   4.343   4.840 -0.2391 -1.2365 -0.1114
  127ILE   HG21 1669   4.114   4.415   4.866 -3.0724  1.9224  0.7155
  127ILE   HG22 1670   4.027   4.357   4.730  1.3243  2.1109  0.0735
  127ILE   HG23 1671   4.062   4.239   4.863 -1.1698 -1.6126 -0.6145
  127ILE    CG1 1672   3.893   4.539   4.920 -0.5615 -0.3428  0.7641
  127ILE   HG11 1673   3.805   4.575   4.977  0.2424  1.5967  0.8893
  127ILE   HG12 1674   3.866   4.567   4.816  3.2187 -3.9815 -1.5154
  127ILE     CD 1675   4.010   4.614   4.984 -0.2985 -0.0339 -0.0565
  127ILE    HD1 1676   3.980   4.720   4.996 -0.8762 -0.1551 -0.4010
  127ILE    HD2 1677   4.101   4.593   4.923  0.1795 -0.8481  0.8891
  127ILE    HD3 1678   4.025   4.574   5.087  0.4096 -0.8059 -0.4433
  127ILE      C 1679   3.802   4.183   4.824 -0.2257  0.0618  0.3378
  127ILE      O 1680   3.809   4.160   4.703 -0.1957  0.0834  0.3349
  128ALA      N 1681   3.797   4.082   4.912 -0.3746 -0.0089  0.2473
  128ALA     HN 1682   3.799   4.108   5.008  1.7922  1.0455 -0.0287
  128ALA     CA 1683   3.773   3.944   4.881 -0.6301  0.0749  0.0663
  128ALA     HA 1684   3.851   3.907   4.816 -0.7707 -0.1395  0.0215
  128ALA     CB 1685   3.791   3.859   5.008  0.4842 -0.0350 -0.1531
  128ALA    HB1 1686   3.769   3.754   4.979 -1.3407 -0.5836  2.8119
  128ALA    HB2 1687   3.710   3.877   5.082 -1.1755 -1.5513 -1.5165
  128ALA    HB3 1688   3.894   3.867   5.049  0.0740  0.8460  0.7671
  128ALA      C 1689   3.648   3.921   4.803 -0.6095  0.1865 -0.0011
  128ALA      O 1690   3.648   3.856   4.699 -0.4617  0.1657  0.0113
  129VAL      N 1691   3.531   3.974   4.843 -0.6347  0.0280  0.1357
  129VAL     HN 1692   3.537   4.016   4.933 -0.0152  1.4054 -0.5138
  129VAL     CA 1693   3.404   3.949   4.782 -0.5355 -0.3776  0.0940
  129VAL     HA 1694   3.403   3.843   4.759 -1.6747 -0.4376  0.3819
  129VAL     CB 1695   3.298   3.995   4.877 -0.1158  0.4256  0.1824
  129VAL     HB 1696   3.307   4.100   4.911 -1.3545  0.3230  0.8846
  129VAL    CG1 1697   3.160   3.979   4.809  0.0268 -0.5404  0.1109
  129VAL   HG11 1698   3.163   3.879   4.760  2.7322  0.5222 -2.1572
  129VAL   HG12 1699   3.137   4.068   4.747  1.3404  0.0690  0.4589
  129VAL   HG13 1700   3.080   3.984   4.886 -0.5320 -0.0716 -0.4941
  129VAL    CG2 1701   3.296   3.920   5.011 -0.1351  0.3349  0.1317
  129VAL   HG21 1702   3.229   3.967   5.086 -1.0530 -2.5235  1.2307
  129VAL   HG22 1703   3.395   3.903   5.058 -0.4507  0.1272  0.7298
  129VAL   HG23 1704   3.256   3.818   4.992  0.6635  0.2201 -1.0848
  129VAL      C 1705   3.385   3.998   4.643 -0.2211  0.4003  0.3213
  129VAL      O 1706   3.327   3.936   4.553  0.0786 -0.2613  0.5820
  130ASP      N 1707   3.450   4.114   4.623  0.3252  0.0036 -0.2435
  130ASP     HN 1708   3.469   4.172   4.702  0.2993 -0.6821  0.2658
  130ASP     CA 1709   3.479   4.181   4.500 -0.0829 -0.0598 -0.3760
  130ASP     HA 1710   3.384   4.205   4.454 -0.3114  1.3448  0.7641
  130ASP     CB 1711   3.559   4.310   4.527  0.0568 -0.0420 -0.8581
  130ASP    HB1 1712   3.654   4.287   4.580  0.0427  1.8724  0.0766
  130ASP    HB2 1713   3.498   4.387   4.578  0.6475  1.4199 -2.2784
  130ASP     CG 1714   3.599   4.382   4.400  0.1728  0.3408 -0.6057
  130ASP    OD1 1715   3.697   4.460   4.414  0.2224  0.2864 -0.6564
  130ASP    OD2 1716   3.534   4.370   4.292 -0.3934  0.7244 -0.3103
  130ASP      C 1717   3.547   4.085   4.408  0.0194 -0.1664 -0.1892
  130ASP      O 1718   3.507   4.068   4.293  0.0574 -0.4626 -0.1589
  131ARG      N 1719   3.654   4.019   4.453 -0.0824 -0.1038  0.1454
  131ARG     HN 1720   3.687   4.035   4.546  1.0130  1.8200 -0.5136
  131ARG     CA 1721   3.726   3.926   4.372  0.2294  0.0701  0.2208
  131ARG     HA 1722   3.744   3.966   4.274 -0.6771 -0.6632 -0.2587
  131ARG     CB 1723   3.866   3.893   4.428  0.3977 -0.0142 -0.2473
  131ARG    HB1 1724   3.913   3.818   4.361 -0.1734 -0.0952 -0.5624
  131ARG    HB2 1725   3.859   3.844   4.527  3.1090 -0.2137 -0.0928
  131ARG     CG 1726   3.963   4.011   4.420  0.2842  0.1222  0.3213
  131ARG    HG1 1727   3.903   4.103   4.436 -0.6776 -0.7286  1.7453
  131ARG    HG2 1728   4.007   4.018   4.318 -0.5531 -0.3393 -0.0824
  131ARG     CD 1729   4.075   3.992   4.522  0.1827 -0.2335  0.3662
  131ARG    HD1 1730   4.128   3.902   4.484 -1.6902 -1.1895 -0.0911
  131ARG    HD2 1731   4.042   3.976   4.627  1.1508 -0.1366  0.6948
  131ARG     NE 1732   4.153   4.118   4.509 -0.1294 -0.0801 -0.0641
  131ARG     HE 1733   4.101   4.200   4.488  1.3101  0.6182 -1.0817
  131ARG     CZ 1734   4.273   4.135   4.573  0.1518 -0.2486 -0.5399
  131ARG    NH1 1735   4.338   4.045   4.652 -0.2713 -0.4903 -0.4656
  131ARG   HH11 1736   4.294   3.972   4.704  1.6382 -1.1957  0.2705
  131ARG   HH12 1737   4.437   4.055   4.661 -0.4426  2.0330 -0.6590
  131ARG    NH2 1738   4.346   4.248   4.547 -0.4486  0.1365 -0.5784
  131ARG   HH21 1739   4.299   4.316   4.491 -2.5462 -1.6608 -1.1621
  131ARG   HH22 1740   4.443   4.253   4.572 -0.4045  0.2550 -0.7756
  131ARG      C 1741   3.649   3.801   4.347 -0.3112  0.5044 -0.3122
  131ARG      O 1742   3.658   3.733   4.245 -0.0873  0.0657 -0.0052
  132TYR      N 1743   3.576   3.755   4.451  0.6127  0.0448  0.1457
  132TYR     HN 1744   3.565   3.802   4.538 -1.1502 -1.7916  0.9781
  132TYR     CA 1745   3.496   3.638   4.439  0.6104  0.0463  0.1513
  132TYR     HA 1746   3.556   3.548   4.427  0.1529 -0.2397 -0.0288
  132TYR     CB 1747   3.414   3.616   4.568 -0.1000  0.0353 -0.2982
  132TYR    HB1 1748   3.348   3.704   4.584  1.8187  1.2991  0.9992
  132TYR    HB2 1749   3.494   3.597   4.642  0.1319  2.0444  0.0284
  132TYR     CG 1750   3.326   3.496   4.569  0.2856 -0.2481 -0.1190
  132TYR    CD1 1751   3.374   3.368   4.568 -0.0643 -0.3894  0.3338
  132TYR    HD1 1752   3.481   3.356   4.578 -0.0603  0.2632  1.2048
  132TYR    CE1 1753   3.288   3.261   4.568 -0.2636 -0.2312 -0.0625
  132TYR    HE1 1754   3.330   3.161   4.574 -0.6231 -0.3249  3.7352
  132TYR     CZ 1755   3.153   3.281   4.549 -0.2120 -0.1424 -0.3343
  132TYR     OH 1756   3.070   3.167   4.537  0.1016 -0.4717  0.4948
  132TYR     HH 1757   2.994   3.191   4.483  0.5295  4.2610  1.5695
  132TYR    CD2 1758   3.190   3.517   4.564  0.2929 -0.4002 -1.0925
  132TYR    HD2 1759   3.150   3.617   4.563 -1.4149 -1.0187 -3.1685
  132TYR    CE2 1760   3.105   3.410   4.548 -0.2484 -0.1519 -0.0075
  132TYR    HE2 1761   2.998   3.421   4.552 -0.5054 -1.6067 -1.7112
  132TYR      C 1762   3.399   3.648   4.326 -0.2883 -0.0438  0.9042
  132TYR      O 1763   3.398   3.564   4.237 -0.6378  0.4200  0.4650
  133PHE      N 1764   3.317   3.754   4.311  0.3230  0.3502  0.2914
  133PHE     HN 1765   3.308   3.819   4.385 -1.3894  0.8303 -0.2836
  133PHE     CA 1766   3.224   3.777   4.205  0.1246 -0.5433  0.2579
  133PHE     HA 1767   3.174   3.683   4.187  0.7039 -0.4160 -2.3857
  133PHE     CB 1768   3.112   3.874   4.245 -0.4512 -0.8609 -0.5578
  133PHE    HB1 1769   3.043   3.894   4.160 -0.0159 -1.2142 -0.9979
  133PHE    HB2 1770   3.144   3.977   4.271  0.8696 -0.4942 -3.3073
  133PHE     CG 1771   3.023   3.828   4.356 -0.4809  0.8019  0.1466
  133PHE    CD1 1772   3.004   3.898   4.472 -0.5087  0.1285  0.5525
  133PHE    HD1 1773   3.069   3.982   4.494 -1.9450  1.1255  1.1457
  133PHE    CE1 1774   2.907   3.864   4.564 -0.1815 -0.6498  0.6161
  133PHE    HE1 1775   2.899   3.919   4.657 -1.3393  0.2421  0.0126
  133PHE     CZ 1776   2.833   3.751   4.540 -0.4120 -0.4059  0.1662
  133PHE     HZ 1777   2.755   3.727   4.611 -0.2980  1.3085  0.9193
  133PHE    CD2 1778   2.950   3.713   4.338  0.1335  0.4000  0.2049
  133PHE    HD2 1779   2.953   3.659   4.244 -0.2103  1.3437 -0.3693
  133PHE    CE2 1780   2.850   3.678   4.425 -0.0367  0.1021 -0.1065
  133PHE    HE2 1781   2.789   3.590   4.406  1.5470 -1.6589  2.3067
  133PHE      C 1782   3.288   3.812   4.075  0.1851 -0.7054  0.2434
  133PHE      O 1783   3.236   3.784   3.967  0.0292  0.7202 -0.0709
  134ALA      N 1784   3.405   3.879   4.075 -0.1973 -0.0296  0.1088
  134ALA     HN 1785   3.445   3.908   4.162  0.2310  1.5636 -0.5856
  134ALA     CA 1786   3.470   3.899   3.950  0.0473 -0.1074  0.2234
  134ALA     HA 1787   3.410   3.962   3.886  0.3565 -2.2971 -2.4533
  134ALA     CB 1788   3.592   3.990   3.971  0.0611 -0.0689 -0.0179
  134ALA    HB1 1789   3.648   4.018   3.879  1.8479 -0.8210  0.7869
  134ALA    HB2 1790   3.657   3.948   4.051  2.1807  0.0531 -1.5858
  134ALA    HB3 1791   3.564   4.091   4.009 -0.4900  0.4796 -1.8018
  134ALA      C 1792   3.515   3.776   3.878 -0.1418  0.1956 -0.4157
  134ALA      O 1793   3.497   3.768   3.756 -0.2796  0.5480 -0.4223
  135ILE      N 1794   3.575   3.686   3.957 -0.1931  0.0402 -0.5521
  135ILE     HN 1795   3.590   3.718   4.051 -1.3990  0.5689 -0.5246
  135ILE     CA 1796   3.620   3.555   3.922 -0.0097 -0.0925  0.1677
  135ILE     HA 1797   3.662   3.553   3.823 -0.7566 -2.0506 -0.1560
  135ILE     CB 1798   3.734   3.510   4.009 -0.0391 -0.0748  0.2144
  135ILE     HB 1799   3.699   3.516   4.114  1.3769  1.3120  0.6443
  135ILE    CG2 1800   3.769   3.363   3.983 -0.0909  0.0209 -0.4104
  135ILE   HG21 1801   3.868   3.347   4.031  0.0460  0.7222 -0.4448
  135ILE   HG22 1802   3.764   3.336   3.875 -0.6352 -2.5564  0.1928
  135ILE   HG23 1803   3.687   3.301   4.026 -0.4479  1.2603  0.7773
  135ILE    CG1 1804   3.851   3.608   4.023 -0.0111 -0.1493  0.5117
  135ILE   HG11 1805   3.929   3.564   4.089 -0.4044 -0.7907  0.5475
  135ILE   HG12 1806   3.813   3.699   4.074  1.2697 -0.2107  1.6296
  135ILE     CD 1807   3.913   3.652   3.890  0.3076  0.2302  0.7819
  135ILE    HD1 1808   3.939   3.557   3.839  3.3371  0.2825  2.0153
  135ILE    HD2 1809   4.001   3.717   3.909 -0.4013  0.9115  1.8747
  135ILE    HD3 1810   3.845   3.703   3.819  0.4267 -0.2136  0.3362
  135ILE      C 1811   3.508   3.461   3.890 -0.1493  0.0906  0.1209
  135ILE      O 1812   3.509   3.382   3.796  0.0715  0.0138  0.1861
  136THR      N 1813   3.408   3.458   3.979  0.2445 -0.0820  0.5638
  136THR     HN 1814   3.400   3.527   4.051 -1.1950  0.0515  0.3112
  136THR     CA 1815   3.315   3.350   3.985 -0.2891  0.3530  0.2858
  136THR     HA 1816   3.362   3.266   3.936  1.0923  2.3219 -2.0019
  136THR     CB 1817   3.280   3.298   4.122  0.1356 -0.2285  0.1810
  136THR     HB 1818   3.208   3.364   4.175  1.0358  2.0791 -1.3005
  136THR    OG1 1819   3.397   3.297   4.202  0.0235 -0.2589  0.3437
  136THR    HG1 1820   3.418   3.389   4.221 -1.5123  0.4790 -1.1944
  136THR    CG2 1821   3.234   3.152   4.129  0.1822 -0.2618 -0.1812
  136THR   HG21 1822   3.243   3.104   4.229 -3.2591  0.2216  0.4604
  136THR   HG22 1823   3.307   3.089   4.073  1.5473  1.4760 -0.4426
  136THR   HG23 1824   3.130   3.122   4.106  0.6977 -2.4867  0.0955
  136THR      C 1825   3.193   3.379   3.904  0.2275  0.3122 -0.5199
  136THR      O 1826   3.124   3.288   3.857 -0.0393 -0.0753  0.5690
  137SER      N 1827   3.168   3.508   3.878 -0.3272  0.3853  0.3169
  137SER     HN 1828   3.234   3.576   3.909  0.1900  0.4150 -0.7892
  137SER     CA 1829   3.057   3.560   3.805 -0.3945 -0.3178 -0.0860
  137SER     HA 1830   3.013   3.475   3.753  1.7053 -2.8461  1.9634
  137SER     CB 1831   2.954   3.628   3.897 -0.3381 -0.0881 -0.1926
  137SER    HB1 1832   2.879   3.687   3.839  0.7711  1.7731  0.1779
  137SER    HB2 1833   2.998   3.703   3.966 -2.6521  2.1939 -1.0450
  137SER     OG 1834   2.887   3.529   3.974 -0.4862  0.0291 -0.1702
  137SER    HG1 1835   2.834   3.473   3.917 -1.5967  1.2196 -0.3473
  137SER      C 1836   3.111   3.661   3.710 -0.5130 -0.6352 -0.4979
  137SER      O 1837   3.071   3.778   3.716  0.7415 -0.2285  0.2554
  138PRO      N 1838   3.205   3.638   3.624  0.1708 -0.0055  0.0592
  138PRO     CD 1839   3.247   3.503   3.590  0.5657  0.1385 -0.0238
  138PRO    HD1 1840   3.163   3.431   3.578  0.6610 -0.0117  0.1855
  138PRO    HD2 1841   3.324   3.463   3.660  0.4021  0.2862  0.2436
  138PRO     CA 1842   3.260   3.733   3.532  0.2443  0.1077  0.2218
  138PRO     HA 1843   3.300   3.812   3.594  0.3927  1.9275 -2.0692
  138PRO     CB 1844   3.371   3.659   3.458  0.4220 -0.0913  0.6841
  138PRO    HB1 1845   3.464   3.678   3.515  2.2204 -1.5321 -1.5985
  138PRO    HB2 1846   3.383   3.701   3.356 -0.3331 -1.6307 -0.0711
  138PRO     CG 1847   3.320   3.514   3.455 -0.7110  0.3128 -0.7132
  138PRO    HG1 1848   3.255   3.515   3.365 -0.5520 -1.5299 -0.8702
  138PRO    HG2 1849   3.406   3.448   3.430 -1.5411 -0.9733 -0.2777
  138PRO      C 1850   3.163   3.806   3.445 -0.5608 -0.0603  0.9560
  138PRO      O 1851   3.193   3.918   3.406 -0.1296 -0.4627  0.0897
  139PHE      N 1852   3.050   3.750   3.399  0.0464 -0.2095 -0.4087
  139PHE     HN 1853   3.017   3.662   3.433 -1.1951  0.9872  1.6398
  139PHE     CA 1854   2.968   3.822   3.306  0.3433  0.2300 -0.3294
  139PHE     HA 1855   3.025   3.882   3.237  1.5647  0.5011  0.8588
  139PHE     CB 1856   2.897   3.714   3.224  0.1006  0.0976  0.0521
  139PHE    HB1 1857   2.852   3.747   3.128 -0.7475 -1.4647 -0.1262
  139PHE    HB2 1858   2.827   3.662   3.292 -0.6069 -1.6370 -1.8887
  139PHE     CG 1859   2.997   3.615   3.172 -0.1515  0.0223 -0.2913
  139PHE    CD1 1860   3.073   3.634   3.059 -0.3948  0.1808 -0.4289
  139PHE    HD1 1861   3.077   3.731   3.011 -1.8134  1.1853  1.3340
  139PHE    CE1 1862   3.157   3.541   3.004  0.5701  0.2940  0.8251
  139PHE    HE1 1863   3.215   3.561   2.915 -0.7402  0.5010 -0.0015
  139PHE     CZ 1864   3.159   3.414   3.056 -0.2885 -0.0090  0.1379
  139PHE     HZ 1865   3.231   3.338   3.030  0.1952 -0.9997  3.7238
  139PHE    CD2 1866   3.000   3.486   3.220  0.1219  0.0359 -0.2757
  139PHE    HD2 1867   2.936   3.463   3.304 -0.3733  0.7611 -0.4390
  139PHE    CE2 1868   3.079   3.388   3.165 -0.0223 -0.3811  0.2485
  139PHE    HE2 1869   3.082   3.292   3.214  0.8557  1.5856  4.6298
  139PHE      C 1870   2.865   3.907   3.372  0.1773 -0.2631  0.0477
  139PHE      O 1871   2.820   4.011   3.323  0.6434  0.0076  0.1917
  140LYS      N 1872   2.828   3.863   3.494  0.4839  0.0734  0.2628
  140LYS     HN 1873   2.868   3.776   3.522 -0.1591 -0.7284 -1.2117
  140LYS     CA 1874   2.734   3.928   3.579  0.1866  0.1738 -0.1415
  140LYS     HA 1875   2.668   3.983   3.513 -0.1747 -0.1672 -0.0708
  140LYS     CB 1876   2.648   3.830   3.662 -0.3642  0.6155 -0.1849
  140LYS    HB1 1877   2.587   3.873   3.744 -2.6379 -0.8647 -0.9791
  140LYS    HB2 1878   2.719   3.753   3.698 -2.2694 -2.5440 -2.7100
  140LYS     CG 1879   2.547   3.763   3.569 -0.2705  0.2862 -0.0497
  140LYS    HG1 1880   2.603   3.706   3.491  0.8652  0.1504  0.8437
  140LYS    HG2 1881   2.483   3.842   3.523 -1.4410 -0.5265  0.1210
  140LYS     CD 1882   2.466   3.657   3.644  0.1812  0.3227  0.4892
  140LYS    HD1 1883   2.410   3.694   3.732  0.2302  0.5281  0.4340
  140LYS    HD2 1884   2.536   3.574   3.670  2.0880  1.2592 -1.3270
  140LYS     CE 1885   2.348   3.605   3.563  0.0376  0.5229  0.5707
  140LYS    HE1 1886   2.371   3.572   3.459  1.6825  0.1272  1.0315
  140LYS    HE2 1887   2.263   3.675   3.549 -1.1424 -0.8948  0.2991
  140LYS     NZ 1888   2.300   3.483   3.633  0.6170 -0.1304 -0.1545
  140LYS    HZ1 1889   2.275   3.511   3.730  3.4130 -1.9520  1.2287
  140LYS    HZ2 1890   2.370   3.406   3.635 -0.7713 -1.4515 -0.6255
  140LYS    HZ3 1891   2.213   3.440   3.597 -0.1388  1.3663 -0.1754
  140LYS      C 1892   2.794   4.037   3.661  0.3514  0.0820 -0.1398
  140LYS      O 1893   2.727   4.127   3.712 -0.0102 -0.1304 -0.2368
  141TYR      N 1894   2.928   4.041   3.669  0.3736 -0.2654 -0.3267
  141TYR     HN 1895   2.980   3.976   3.614  0.5469  2.0803 -3.2106
  141TYR     CA 1896   3.006   4.124   3.755  0.0062 -0.4160  0.1538
  141TYR     HA 1897   2.970   4.098   3.854 -1.5180  0.0501 -0.2426
  141TYR     CB 1898   3.155   4.086   3.753  0.1912  0.2810  0.1318
  141TYR    HB1 1899   3.177   4.064   3.646  0.5064 -0.1006  0.2712
  141TYR    HB2 1900   3.164   3.988   3.805  2.1482  0.1826 -0.3300
  141TYR     CG 1901   3.251   4.174   3.824  0.1896  0.2805  0.1344
  141TYR    CD1 1902   3.254   4.171   3.962 -0.7315  0.2170  0.1599
  141TYR    HD1 1903   3.197   4.100   4.020 -0.1407  0.9935  1.7291
  141TYR    CE1 1904   3.341   4.251   4.031 -0.5153  0.1478 -0.0301
  141TYR    HE1 1905   3.338   4.245   4.139 -1.3176 -2.2884 -0.1287
  141TYR     CZ 1906   3.429   4.329   3.960 -0.3890  0.1779  0.1581
  141TYR     OH 1907   3.514   4.416   4.032  0.2711  0.0511 -0.4568
  141TYR     HH 1908   3.509   4.395   4.125 -1.2045 -0.8085 -0.6993
  141TYR    CD2 1909   3.342   4.252   3.756  0.1661  0.2895  0.1135
  141TYR    HD2 1910   3.343   4.248   3.648 -1.6940 -0.5341  0.0891
  141TYR    CE2 1911   3.424   4.339   3.823  0.0769  0.3455  0.1494
  141TYR    HE2 1912   3.498   4.401   3.775  0.0246  1.0671  0.9822
  141TYR      C 1913   2.981   4.271   3.746  0.1023 -0.4028  0.1137
  141TYR      O 1914   2.965   4.344   3.844  0.1470  0.1326 -0.2705
  142GLN      N 1915   2.963   4.313   3.620 -0.5884  0.0321  0.3514
  142GLN     HN 1916   2.974   4.236   3.556 -0.6261  0.3941 -0.0952
  142GLN     CA 1917   2.925   4.443   3.574 -0.2394  0.1780  0.4753
  142GLN     HA 1918   2.998   4.516   3.605  0.3705  1.2198 -3.0293
  142GLN     CB 1919   2.924   4.443   3.420  0.8600 -0.1564  0.4605
  142GLN    HB1 1920   2.892   4.543   3.385  1.3281 -0.2996 -0.4018
  142GLN    HB2 1921   2.847   4.370   3.389  0.8410 -0.0989  0.3729
  142GLN     CG 1922   3.063   4.429   3.358  0.8265  0.7864  0.1509
  142GLN    HG1 1923   3.134   4.508   3.391 -1.6942  2.2964  2.2817
  142GLN    HG2 1924   3.054   4.440   3.248 -0.2826 -1.0137  0.0257
  142GLN     CD 1925   3.134   4.296   3.382 -0.1171  0.3143  0.3555
  142GLN    OE1 1926   3.241   4.290   3.441  0.1322  0.0590 -0.1130
  142GLN    NE2 1927   3.076   4.181   3.336 -0.0887  0.4221  0.0451
  142GLN   HE21 1928   3.126   4.099   3.365  1.7463  1.2915 -0.5102
  142GLN   HE22 1929   3.008   4.192   3.264  0.3405  1.9857 -0.1586
  142GLN      C 1930   2.794   4.496   3.621 -0.2272 -0.3191  1.0906
  142GLN      O 1931   2.791   4.610   3.668  0.2225  0.0061  0.3576
  143SER      N 1932   2.684   4.420   3.613 -0.1552 -0.3230  0.0704
  143SER     HN 1933   2.692   4.327   3.577  3.8190 -0.1650  0.1540
  143SER     CA 1934   2.559   4.469   3.662 -0.1617 -0.0082 -0.2563
  143SER     HA 1935   2.555   4.573   3.635  1.3011 -0.4802 -2.6017
  143SER     CB 1936   2.445   4.406   3.580 -0.4518 -0.6032  0.5955
  143SER    HB1 1937   2.433   4.295   3.578  0.7975 -0.7556  0.9776
  143SER    HB2 1938   2.454   4.440   3.475 -0.8615  2.5378  1.4889
  143SER     OG 1939   2.319   4.454   3.625 -0.1010  0.3132  0.6111
  143SER    HG1 1940   2.288   4.378   3.674  1.0276  0.4542  1.5794
  143SER      C 1941   2.549   4.452   3.810  0.2252  0.4782 -0.1738
  143SER      O 1942   2.480   4.526   3.880 -0.3017 -0.1194 -0.0503
  144LEU      N 1943   2.615   4.354   3.873 -0.0459  0.4373  0.0418
  144LEU     HN 1944   2.670   4.292   3.819 -0.9806  0.3897 -0.8809
  144LEU     CA 1945   2.618   4.321   4.013  0.1514  0.0218 -0.0576
  144LEU     HA 1946   2.514   4.312   4.043 -0.1880 -0.3540 -1.2915
  144LEU     CB 1947   2.682   4.183   4.028 -0.4268 -0.2669 -0.2133
  144LEU    HB1 1948   2.792   4.195   4.037 -0.6156  0.4458  1.5483
  144LEU    HB2 1949   2.653   4.106   3.953  1.8558  0.1115 -1.5941
  144LEU     CG 1950   2.654   4.108   4.159 -0.1471 -0.0452 -0.0242
  144LEU     HG 1951   2.668   4.168   4.251 -0.1218 -1.4645  0.9292
  144LEU    CD1 1952   2.513   4.046   4.153 -0.2033  0.0325  0.4817
  144LEU   HD11 1953   2.514   3.974   4.069 -0.0723 -1.3931  1.6522
  144LEU   HD12 1954   2.429   4.115   4.130 -1.5455 -2.5042 -3.2337
  144LEU   HD13 1955   2.499   3.987   4.247 -0.8336  1.8244  1.5613
  144LEU    CD2 1956   2.757   3.994   4.170 -0.2650 -0.1213  0.3157
  144LEU   HD21 1957   2.746   3.936   4.264 -1.4301  0.2854  0.4530
  144LEU   HD22 1958   2.862   4.028   4.162  0.1835 -1.8360 -3.0559
  144LEU   HD23 1959   2.749   3.936   4.075  0.2272 -1.2045  0.9175
  144LEU      C 1960   2.674   4.426   4.103 -0.1295  0.0794  0.0495
  144LEU      O 1961   2.603   4.468   4.195 -0.0086 -0.1264  0.2397
  145LEU      N 1962   2.794   4.479   4.079  0.0484 -0.0943  0.5323
  145LEU     HN 1963   2.849   4.448   4.002  0.4361  0.0361  0.7520
  145LEU     CA 1964   2.850   4.582   4.161 -0.0392 -0.0577  0.5452
  145LEU     HA 1965   2.778   4.620   4.233 -1.0634 -1.5909  0.3735
  145LEU     CB 1966   2.973   4.543   4.244  0.2367 -0.4101 -0.0241
  145LEU    HB1 1967   3.017   4.631   4.296 -0.3222 -0.8757  1.2922
  145LEU    HB2 1968   3.043   4.502   4.168  0.4064  0.6758 -0.4835
  145LEU     CG 1969   2.941   4.444   4.357 -0.1283  0.4143  0.6028
  145LEU     HG 1970   2.871   4.370   4.313 -0.1576 -0.1417  1.5590
  145LEU    CD1 1971   3.065   4.389   4.429  0.2606  0.4444 -0.0421
  145LEU   HD11 1972   3.042   4.321   4.513  3.1941 -1.0294 -0.3178
  145LEU   HD12 1973   3.141   4.460   4.469  2.1694 -1.3352 -0.3875
  145LEU   HD13 1974   3.120   4.333   4.350  2.0619  3.1777 -0.8885
  145LEU    CD2 1975   2.861   4.516   4.468  0.0220  0.9591  0.3634
  145LEU   HD21 1976   2.758   4.531   4.430  0.6284  0.5138 -1.5707
  145LEU   HD22 1977   2.909   4.607   4.509 -1.0940  1.8077 -0.1567
  145LEU   HD23 1978   2.859   4.446   4.554 -0.8709 -0.1665 -0.5415
  145LEU      C 1979   2.877   4.706   4.083 -0.3885 -0.3120  0.0202
  145LEU      O 1980   2.975   4.723   4.011 -0.7190 -0.1334 -0.3994
  146THR      N 1981   2.791   4.806   4.111  0.3910  0.3476  0.1089
  146THR     HN 1982   2.708   4.800   4.166 -0.5646 -1.2913 -1.3841
  146THR     CA 1983   2.812   4.940   4.067 -0.1744  0.3584 -0.1438
  146THR     HA 1984   2.908   4.942   4.017  1.3808  0.5643  2.6783
  146THR     CB 1985   2.688   4.985   3.996 -0.2647 -0.0131 -0.2221
  146THR     HB 1986   2.697   5.092   3.969 -1.4449  1.7289  4.9858
  146THR    OG1 1987   2.573   4.957   4.075 -0.2672  0.0080 -0.2185
  146THR    HG1 1988   2.509   5.028   4.060  0.5594  0.6402 -0.8849
  146THR    CG2 1989   2.671   4.903   3.867  0.3090 -0.6887  0.1266
  146THR   HG21 1990   2.643   4.796   3.881 -1.6807 -0.4774 -1.7793
  146THR   HG22 1991   2.765   4.896   3.808  0.6310 -3.4475  0.7987
  146THR   HG23 1992   2.593   4.955   3.809 -1.2559  0.3257  2.9635
  146THR      C 1993   2.839   5.026   4.186 -0.3561  0.1150  0.0738
  146THR      O 1994   2.859   4.963   4.290 -0.5153 -0.2383 -0.1051
  147LYS      N 1995   2.852   5.159   4.174 -0.2461  0.0796 -0.2079
  147LYS     HN 1996   2.826   5.201   4.087  0.0839 -0.9556 -0.8278
  147LYS     CA 1997   2.890   5.241   4.285 -0.3334 -0.1500 -0.0064
  147LYS     HA 1998   2.989   5.216   4.319 -0.7104 -0.7590  0.6571
  147LYS     CB 1999   2.892   5.385   4.229 -0.1964 -0.1130  0.0941
  147LYS    HB1 2000   2.918   5.436   4.324 -0.3083 -3.2212  1.9617
  147LYS    HB2 2001   2.788   5.414   4.205  0.0222  1.3713  0.8229
  147LYS     CG 2002   2.982   5.430   4.114 -0.2185  0.0920  0.1578
  147LYS    HG1 2003   2.966   5.364   4.027  0.5467  0.1519 -0.0300
  147LYS    HG2 2004   3.083   5.398   4.145 -1.5812 -3.1223  1.7301
  147LYS     CD 2005   2.951   5.577   4.083 -0.6555 -0.1705 -0.6805
  147LYS    HD1 2006   2.967   5.633   4.178  1.3912 -1.0726 -0.4460
  147LYS    HD2 2007   2.845   5.584   4.051 -1.0617 -1.8901  0.1566
  147LYS     CE 2008   3.023   5.627   3.958 -0.2739  0.3469 -0.2571
  147LYS    HE1 2009   2.990   5.729   3.928  2.2745  1.4594  0.3803
  147LYS    HE2 2010   3.005   5.558   3.873  1.0071  2.0158 -1.9922
  147LYS     NZ 2011   3.170   5.643   3.970 -0.2600 -0.3281  0.4980
  147LYS    HZ1 2012   3.195   5.702   4.051 -0.7750 -1.5685  1.5946
  147LYS    HZ2 2013   3.214   5.684   3.885  1.4418 -0.0497  1.4777
  147LYS    HZ3 2014   3.209   5.547   3.984  2.1695  0.5516  0.1660
  147LYS      C 2015   2.799   5.235   4.403 -0.0711 -0.2895  0.1891
  147LYS      O 2016   2.843   5.234   4.518  0.5854  0.5854 -0.0380
  148ASN      N 2017   2.666   5.228   4.386 -0.0315 -0.6087  0.0078
  148ASN     HN 2018   2.622   5.234   4.297  0.4773  2.4709 -0.1272
  148ASN     CA 2019   2.581   5.242   4.500  0.5743 -0.2825  0.4224
  148ASN     HA 2020   2.620   5.313   4.571 -0.7079 -0.1149  0.9884
  148ASN     CB 2021   2.449   5.297   4.443  0.7427 -0.1953  0.1150
  148ASN    HB1 2022   2.356   5.289   4.503 -0.4744  0.1193 -1.6586
  148ASN    HB2 2023   2.416   5.247   4.349  0.4798 -0.3947  0.3105
  148ASN     CG 2024   2.475   5.442   4.405  0.3117 -0.2260 -0.3047
  148ASN    OD1 2025   2.573   5.503   4.446  0.2014 -0.1131 -0.2059
  148ASN    ND2 2026   2.396   5.489   4.305  0.2104  0.4814  0.1006
  148ASN   HD21 2027   2.396   5.586   4.280  1.1757  0.2746 -0.7444
  148ASN   HD22 2028   2.321   5.429   4.276 -0.1326  0.9581 -0.0219
  148ASN      C 2029   2.560   5.115   4.575 -0.4374 -0.2698  0.1760
  148ASN      O 2030   2.518   5.115   4.691  0.8039 -0.3318  0.6425
  149LYS      N 2031   2.599   5.001   4.515 -0.0475  0.0529 -0.1968
  149LYS     HN 2032   2.638   4.994   4.424  3.8906 -2.3807  1.3924
  149LYS     CA 2033   2.603   4.884   4.597  0.3038  0.1956 -0.0062
  149LYS     HA 2034   2.519   4.864   4.662  1.1285  1.5726  1.5486
  149LYS     CB 2035   2.619   4.767   4.499  0.3871  0.8130 -0.7386
  149LYS    HB1 2036   2.612   4.668   4.550  1.0687  0.9053 -0.4575
  149LYS    HB2 2037   2.720   4.769   4.452  0.3205  1.1133 -0.8649
  149LYS     CG 2038   2.514   4.742   4.391  0.3665 -0.6747 -0.4006
  149LYS    HG1 2039   2.564   4.670   4.323 -1.7698  0.0655 -2.9080
  149LYS    HG2 2040   2.495   4.836   4.336 -0.6115 -0.4756  0.2507
  149LYS     CD 2041   2.381   4.695   4.451  0.0667  0.3585 -0.2342
  149LYS    HD1 2042   2.329   4.772   4.512  2.1373  1.4675  0.2270
  149LYS    HD2 2043   2.402   4.608   4.518  3.2743 -1.9051 -3.7757
  149LYS     CE 2044   2.287   4.621   4.356  0.0130  0.3516 -0.1763
  149LYS    HE1 2045   2.270   4.689   4.270  0.3561  0.7445  0.0623
  149LYS    HE2 2046   2.189   4.604   4.406 -0.5246  0.7761 -1.0769
  149LYS     NZ 2047   2.347   4.493   4.313  0.2737  0.4832 -0.2040
  149LYS    HZ1 2048   2.291   4.451   4.236  0.8903 -1.7901  0.5240
  149LYS    HZ2 2049   2.362   4.429   4.394  0.9535  2.5936  1.4468
  149LYS    HZ3 2050   2.436   4.517   4.265  0.1642 -0.4296 -0.9032
  149LYS      C 2051   2.721   4.893   4.688  0.0781  0.1742  0.2923
  149LYS      O 2052   2.713   4.874   4.809 -0.2320 -0.0424  0.2424
  150ALA      N 2053   2.839   4.936   4.639  0.1309  0.1031  0.3576
  150ALA     HN 2054   2.854   4.950   4.541 -0.2832 -2.4797 -0.1613
  150ALA     CA 2055   2.959   4.951   4.714  0.4480 -0.3366 -0.0540
  150ALA     HA 2056   2.980   4.862   4.771  2.6547  0.7991  1.0648
  150ALA     CB 2057   3.078   4.981   4.621 -0.1491 -0.4146 -0.8508
  150ALA    HB1 2058   3.164   5.010   4.685  0.0551 -0.4273 -1.1163
  150ALA    HB2 2059   3.070   5.063   4.547  2.4808 -0.1274 -0.9007
  150ALA    HB3 2060   3.109   4.894   4.559 -0.0946 -0.8248 -0.2500
  150ALA      C 2061   2.955   5.054   4.822 -0.2487 -0.0756 -0.3259
  150ALA      O 2062   3.013   5.033   4.928 -0.2545  0.4782 -0.2118
  151ARG      N 2063   2.891   5.171   4.806 -0.1995 -0.0314 -0.1935
  151ARG     HN 2064   2.857   5.204   4.718  0.8395  2.6201  0.3060
  151ARG     CA 2065   2.863   5.267   4.908  0.2192 -0.1545  0.0438
  151ARG     HA 2066   2.957   5.296   4.952  0.4587 -3.4419  1.9618
  151ARG     CB 2067   2.798   5.392   4.845  0.1960 -0.0199  0.3306
  151ARG    HB1 2068   2.757   5.454   4.927  0.7713 -1.0903  1.4537
  151ARG    HB2 2069   2.703   5.363   4.796  0.2563  0.5655 -0.1485
  151ARG     CG 2070   2.898   5.470   4.759  0.2879  0.3932  0.8121
  151ARG    HG1 2071   2.948   5.403   4.686 -0.7421 -1.4428  1.7157
  151ARG    HG2 2072   2.979   5.510   4.824  0.3427 -0.9620  1.6143
  151ARG     CD 2073   2.842   5.591   4.684  0.0829 -0.1133  0.1369
  151ARG    HD1 2074   2.843   5.679   4.753  1.5428 -1.6000  2.1188
  151ARG    HD2 2075   2.744   5.566   4.639 -0.1685  0.9840  0.0424
  151ARG     NE 2076   2.942   5.623   4.579 -0.3710  0.4123 -0.1450
  151ARG     HE 2077   3.041   5.604   4.583 -0.7657 -3.0840 -2.1239
  151ARG     CZ 2078   2.911   5.691   4.465 -0.0330 -0.8540 -1.0252
  151ARG    NH1 2079   2.782   5.721   4.430  0.0557  0.0185 -0.6511
  151ARG   HH11 2080   2.709   5.682   4.485  0.6746 -0.1749  0.0441
  151ARG   HH12 2081   2.769   5.769   4.343  1.2766  0.3286 -0.6908
  151ARG    NH2 2082   3.013   5.753   4.398 -0.0395  0.1971 -0.0993
  151ARG   HH21 2083   3.099   5.724   4.440 -1.8529 -2.8109  2.0115
  151ARG   HH22 2084   3.005   5.810   4.317 -0.2870  2.4413  1.4110
  151ARG      C 2085   2.778   5.214   5.018 -0.5566  0.1534 -0.3966
  151ARG      O 2086   2.809   5.246   5.133  0.4412  0.4818 -0.7486
  152VAL      N 2087   2.673   5.135   4.991 -0.3075 -0.2495 -0.1920
  152VAL     HN 2088   2.649   5.107   4.898 -1.4344 -0.4320  0.1408
  152VAL     CA 2089   2.591   5.070   5.089 -0.3051 -0.0466 -0.0554
  152VAL     HA 2090   2.543   5.148   5.146 -1.9242 -0.3646 -0.9179
  152VAL     CB 2091   2.473   5.005   5.023 -0.5121  0.0370  0.2319
  152VAL     HB 2092   2.499   4.942   4.935 -0.0396  0.8300 -0.2159
  152VAL    CG1 2093   2.405   4.906   5.119 -0.1077 -0.1741  0.3013
  152VAL   HG11 2094   2.317   4.859   5.071 -0.7408  0.9393  0.3433
  152VAL   HG12 2095   2.371   4.955   5.212 -0.7223  1.4053 -0.7115
  152VAL   HG13 2096   2.469   4.818   5.141  1.1576  1.0801  1.8174
  152VAL    CG2 2097   2.371   5.114   4.986 -0.1825  0.3700  0.2886
  152VAL   HG21 2098   2.349   5.174   5.076  1.8974  1.4125  0.1404
  152VAL   HG22 2099   2.277   5.063   4.952  1.3388 -2.7950  0.4325
  152VAL   HG23 2100   2.413   5.181   4.908  0.2132 -0.9064 -0.6446
  152VAL      C 2101   2.672   4.981   5.177 -0.6324 -0.1869  0.1029
  152VAL      O 2102   2.654   4.976   5.299  0.2574  0.8011  0.2871
  153ILE      N 2103   2.758   4.897   5.117  0.1610  0.5302  0.2164
  153ILE     HN 2104   2.762   4.874   5.020  1.5795 -1.9790  0.7784
  153ILE     CA 2105   2.840   4.803   5.188  0.1728  0.3309 -0.0599
  153ILE     HA 2106   2.774   4.752   5.257 -0.9570  2.1890  0.3029
  153ILE     CB 2107   2.908   4.705   5.097  0.4755 -0.3233  0.8608
  153ILE     HB 2108   2.963   4.773   5.029 -3.8731  0.0535 -2.8012
  153ILE    CG2 2109   3.002   4.604   5.165  0.9006 -0.2871  0.3310
  153ILE   HG21 2110   2.951   4.573   5.259 -0.2324 -0.8907 -0.4572
  153ILE   HG22 2111   3.090   4.661   5.203 -0.8517  0.9214  2.8496
  153ILE   HG23 2112   3.023   4.516   5.101  0.9040 -0.8528  1.1026
  153ILE    CG1 2113   2.810   4.622   5.012  0.7841  0.2329 -0.0506
  153ILE   HG11 2114   2.710   4.668   5.005 -0.0560 -1.3143  1.1177
  153ILE   HG12 2115   2.788   4.528   5.068  1.6459  0.9403  1.5569
  153ILE     CD 2116   2.869   4.573   4.879 -0.2939  0.1106 -0.4972
  153ILE    HD1 2117   2.980   4.563   4.887 -0.0420  3.0016  0.9403
  153ILE    HD2 2118   2.850   4.646   4.798 -0.7806 -0.6885 -1.1093
  153ILE    HD3 2119   2.836   4.472   4.850  2.5000 -0.8023 -0.8092
  153ILE      C 2120   2.936   4.869   5.280  0.2349 -0.2205  0.2705
  153ILE      O 2121   2.960   4.832   5.395 -0.0660 -0.4315  0.2669
  154ILE      N 2122   2.998   4.978   5.231 -0.2876 -0.3275 -0.6495
  154ILE     HN 2123   2.980   5.004   5.136 -0.2170  0.5684 -0.4262
  154ILE     CA 2124   3.093   5.060   5.300 -0.3752 -0.6561 -0.1319
  154ILE     HA 2125   3.169   4.996   5.342 -2.4829 -2.7352  0.8088
  154ILE     CB 2126   3.169   5.155   5.213 -0.3265 -0.2940  0.3014
  154ILE     HB 2127   3.090   5.193   5.145  0.0904 -0.6161 -0.3769
  154ILE    CG2 2128   3.238   5.269   5.290 -0.6195  0.1688 -0.1162
  154ILE   HG21 2129   3.287   5.339   5.219 -1.7363 -0.0654 -1.1556
  154ILE   HG22 2130   3.316   5.226   5.356 -0.5355 -0.1050 -0.3907
  154ILE   HG23 2131   3.160   5.324   5.347 -1.7152 -1.7749  0.3628
  154ILE    CG1 2132   3.269   5.080   5.123 -0.4857 -0.2737  0.1056
  154ILE   HG11 2133   3.233   4.983   5.082 -0.8347  0.3147 -1.0123
  154ILE   HG12 2134   3.360   5.068   5.185 -0.8716 -0.9511  0.5455
  154ILE     CD 2135   3.308   5.160   4.998 -0.7439 -0.2807  0.0205
  154ILE    HD1 2136   3.349   5.262   5.017  0.9034 -1.0125  0.5947
  154ILE    HD2 2137   3.229   5.160   4.919 -0.6075 -1.5520 -0.1429
  154ILE    HD3 2138   3.388   5.102   4.947 -0.0433  0.4941  0.2123
  154ILE      C 2139   3.036   5.125   5.421  0.3540  0.2113 -0.2450
  154ILE      O 2140   3.097   5.122   5.528  0.2284  0.1114 -0.1753
  155LEU      N 2141   2.912   5.175   5.404  0.4475  0.5602  0.0948
  155LEU     HN 2142   2.883   5.189   5.310  1.7557  0.6154 -0.3263
  155LEU     CA 2143   2.824   5.216   5.509 -0.2292 -0.0639 -0.2199
  155LEU     HA 2144   2.875   5.297   5.560 -2.0213 -0.0153  1.6140
  155LEU     CB 2145   2.704   5.290   5.450 -0.2273 -0.0817 -0.2442
  155LEU    HB1 2146   2.637   5.217   5.400 -0.4796 -0.8844  1.2357
  155LEU    HB2 2147   2.744   5.374   5.389  0.4721 -0.7804 -0.7635
  155LEU     CG 2148   2.619   5.357   5.559 -0.0987  0.1486 -0.2829
  155LEU     HG 2149   2.599   5.289   5.645 -0.3528  0.5224 -0.0422
  155LEU    CD1 2150   2.679   5.486   5.616 -0.2109  0.2195 -0.3243
  155LEU   HD11 2151   2.602   5.549   5.667  1.0137  0.2853  1.5482
  155LEU   HD12 2152   2.723   5.544   5.532  0.7785  0.1461  0.1303
  155LEU   HD13 2153   2.761   5.475   5.690 -0.4804  0.5254  0.0246
  155LEU    CD2 2154   2.478   5.383   5.502  0.3319  0.4549 -1.2187
  155LEU   HD21 2155   2.418   5.290   5.492 -1.0039  0.7556  2.3512
  155LEU   HD22 2156   2.474   5.430   5.402  1.3272  0.8858 -1.0684
  155LEU   HD23 2157   2.418   5.441   5.575  2.4961 -2.7502  3.6706
  155LEU      C 2158   2.783   5.113   5.609 -0.5870  0.1743 -0.1194
  155LEU      O 2159   2.798   5.145   5.727 -0.3626 -0.8932  0.1489
  156MET      N 2160   2.747   4.991   5.566 -0.0417  0.0998 -0.3744
  156MET     HN 2161   2.734   4.976   5.468  3.6546 -0.0305 -1.0091
  156MET     CA 2162   2.722   4.887   5.660 -0.2805  0.4951  0.0001
  156MET     HA 2163   2.646   4.912   5.734 -0.0039  1.4120 -0.0121
  156MET     CB 2164   2.664   4.763   5.591 -0.0717  0.3298  0.1206
  156MET    HB1 2165   2.713   4.736   5.495  1.5755 -0.0919  1.0406
  156MET    HB2 2166   2.565   4.788   5.547 -0.1296  0.7742  0.4927
  156MET     CG 2167   2.650   4.634   5.672  0.5309  0.1141 -0.1150
  156MET    HG1 2168   2.751   4.605   5.707 -0.2807  2.0141  4.5735
  156MET    HG2 2169   2.611   4.558   5.601 -0.7997 -1.7539  2.4573
  156MET     SD 2170   2.542   4.659   5.816  0.0144 -0.0953 -0.4646
  156MET     CE 2171   2.543   4.484   5.866 -0.0149  0.0613  0.0879
  156MET    HE1 2172   2.495   4.469   5.965 -0.2666 -1.5669 -0.2473
  156MET    HE2 2173   2.650   4.453   5.863  0.0307  0.1113  0.9529
  156MET    HE3 2174   2.490   4.421   5.792  2.0586 -1.4224 -0.1954
  156MET      C 2175   2.839   4.849   5.744  0.1966  0.8430 -0.5048
  156MET      O 2176   2.820   4.828   5.863  0.0973  0.0686 -0.6479
  157VAL      N 2177   2.962   4.834   5.691  0.2201 -0.9854 -0.0134
  157VAL     HN 2178   2.967   4.847   5.592 -1.0799 -0.1824 -0.0039
  157VAL     CA 2179   3.087   4.807   5.755  0.3807 -0.1048  0.0562
  157VAL     HA 2180   3.083   4.710   5.801 -0.8543 -0.6519 -1.1490
  157VAL     CB 2181   3.197   4.806   5.653 -0.0244 -0.2335 -0.3834
  157VAL     HB 2182   3.204   4.897   5.590 -0.4533  0.1919  0.1614
  157VAL    CG1 2183   3.339   4.810   5.712 -0.3718 -0.3195  0.4806
  157VAL   HG11 2184   3.421   4.800   5.637  0.5288 -0.4296  1.4585
  157VAL   HG12 2185   3.357   4.727   5.784  3.8566 -0.8492 -0.8700
  157VAL   HG13 2186   3.367   4.907   5.759  2.4857 -1.1133  0.6155
  157VAL    CG2 2187   3.174   4.683   5.564 -0.3298  0.2474 -0.9747
  157VAL   HG21 2188   3.248   4.679   5.482 -0.2097  1.1568 -0.9206
  157VAL   HG22 2189   3.071   4.683   5.522 -0.2637 -0.1675 -1.1370
  157VAL   HG23 2190   3.183   4.595   5.631 -0.3938  1.1737  0.2964
  157VAL      C 2191   3.116   4.909   5.860 -0.4269 -0.0335  0.2202
  157VAL      O 2192   3.148   4.882   5.975 -0.1075  0.2049  0.1905
  158TRP      N 2193   3.095   5.040   5.835  0.8228  0.1648  0.1555
  158TRP     HN 2194   3.076   5.060   5.739  2.0752  2.2881  0.2686
  158TRP     CA 2195   3.115   5.145   5.930 -0.4697  0.6657 -0.1092
  158TRP     HA 2196   3.211   5.112   5.967 -1.2237 -1.3133  0.2063
  158TRP     CB 2197   3.129   5.285   5.868  0.0479  0.5349 -0.2951
  158TRP    HB1 2198   3.123   5.358   5.952 -1.2984 -0.0298  0.1156
  158TRP    HB2 2199   3.040   5.304   5.804 -0.3150  2.0228  0.5772
  158TRP     CG 2200   3.255   5.311   5.792  0.2924  0.2572  0.0140
  158TRP    CD1 2201   3.274   5.334   5.659  0.2098  0.2345 -0.0018
  158TRP    HD1 2202   3.196   5.329   5.584 -0.0894  0.9191  0.2546
  158TRP    NE1 2203   3.406   5.361   5.636  0.0886  0.5326 -0.3555
  158TRP    HE1 2204   3.464   5.370   5.558  1.9091 -1.0482  0.7120
  158TRP    CE2 2205   3.468   5.366   5.758 -0.0436  0.1637 -0.2722
  158TRP    CD2 2206   3.381   5.328   5.859  0.4268 -0.3972 -0.0722
  158TRP    CE3 2207   3.419   5.315   5.988  0.1140 -0.7190 -0.0093
  158TRP    HE3 2208   3.364   5.299   6.080 -1.1626  2.7375 -0.0598
  158TRP    CZ3 2209   3.555   5.325   6.009  0.0148  0.5730  0.0924
  158TRP    HZ3 2210   3.593   5.302   6.108  0.1848 -1.3522 -0.3685
  158TRP    CZ2 2211   3.601   5.378   5.784  0.0115 -0.2540 -0.3556
  158TRP    HZ2 2212   3.676   5.399   5.709  0.9633  2.9302  1.2947
  158TRP    CH2 2213   3.646   5.363   5.913 -0.2662  0.6578 -0.1401
  158TRP    HH2 2214   3.747   5.376   5.948 -0.1903 -0.8081  0.2645
  158TRP      C 2215   3.016   5.143   6.040 -0.2953 -0.1871  0.0403
  158TRP      O 2216   3.044   5.180   6.154 -0.3699 -0.1810  0.0574
  159ILE      N 2217   2.895   5.092   6.011 -0.3475  0.0433 -0.1486
  159ILE     HN 2218   2.862   5.070   5.920 -0.9351 -1.4153  0.3879
  159ILE     CA 2219   2.798   5.070   6.114 -0.4726 -0.4728 -0.3734
  159ILE     HA 2220   2.807   5.150   6.186  0.8515 -0.9881  0.0651
  159ILE     CB 2221   2.660   5.098   6.062 -0.4824 -0.3981 -0.3076
  159ILE     HB 2222   2.646   5.047   5.964 -1.5646 -0.0158 -0.3645
  159ILE    CG2 2223   2.549   5.043   6.152  0.2060 -0.1629  0.6994
  159ILE   HG21 2224   2.559   4.938   6.185 -3.3690 -0.0787  2.5515
  159ILE   HG22 2225   2.445   5.042   6.113  0.8544 -1.5718 -1.1271
  159ILE   HG23 2226   2.541   5.098   6.249 -1.5175  1.9459 -0.5416
  159ILE    CG1 2227   2.655   5.246   6.022  0.1691 -0.2361  0.1947
  159ILE   HG11 2228   2.737   5.264   5.950  0.8643 -2.0443  0.4891
  159ILE   HG12 2229   2.660   5.311   6.112 -2.8458  1.6438 -0.8342
  159ILE     CD 2230   2.526   5.285   5.949  0.4752 -0.2406 -0.3522
  159ILE    HD1 2231   2.544   5.385   5.905  1.4707 -1.1192 -2.0350
  159ILE    HD2 2232   2.440   5.301   6.017  0.0297  1.9412 -1.3329
  159ILE    HD3 2233   2.500   5.214   5.868 -1.6624  1.5979 -1.3833
  159ILE      C 2234   2.818   4.946   6.194 -0.2575 -0.3959 -0.3064
  159ILE      O 2235   2.801   4.953   6.316  0.3470  0.1231 -0.2510
  160VAL      N 2236   2.857   4.829   6.141  0.2472 -0.3166 -0.1151
  160VAL     HN 2237   2.871   4.821   6.043  1.3858  1.4920 -0.1340
  160VAL     CA 2238   2.877   4.708   6.216 -0.4017 -0.1511  0.3370
  160VAL     HA 2239   2.793   4.705   6.283  0.9967 -0.0476  2.1900
  160VAL     CB 2240   2.888   4.573   6.152 -0.0031  0.1504 -0.2393
  160VAL     HB 2241   2.822   4.549   6.066  1.9143 -1.7940 -1.2676
  160VAL    CG1 2242   3.026   4.565   6.085  0.2662  0.3538  0.2902
  160VAL   HG11 2243   3.035   4.468   6.032 -0.3265  0.2142  0.4491
  160VAL   HG12 2244   3.100   4.569   6.168 -0.6139 -2.4925  1.3351
  160VAL   HG13 2245   3.042   4.651   6.017  0.7225  0.2277  0.2325
  160VAL    CG2 2246   2.868   4.458   6.251  0.0481  0.1619 -0.2154
  160VAL   HG21 2247   2.969   4.435   6.292  0.1033  1.9644  0.7765
  160VAL   HG22 2248   2.837   4.371   6.188  2.3402  0.7286 -2.2697
  160VAL   HG23 2249   2.795   4.492   6.328  1.6040  0.8244  1.0355
  160VAL      C 2250   2.988   4.733   6.312 -0.3501 -0.0177  0.2416
  160VAL      O 2251   2.983   4.701   6.430 -0.2429  0.2552  0.3220
  161SER      N 2252   3.086   4.816   6.269 -0.4500  0.0367  0.1168
  161SER     HN 2253   3.096   4.831   6.171  2.3009 -1.0622  0.1258
  161SER     CA 2254   3.199   4.865   6.342 -0.2480  0.1744 -0.2875
  161SER     HA 2255   3.249   4.774   6.373 -3.9261 -2.5628 -1.6618
  161SER     CB 2256   3.293   4.949   6.254 -0.5454  0.2127 -0.5710
  161SER    HB1 2257   3.377   5.000   6.306 -0.7190 -0.9228  0.8821
  161SER    HB2 2258   3.235   5.023   6.195  1.1676  1.6893 -0.4782
  161SER     OG 2259   3.354   4.860   6.162  0.3689 -0.1657  0.3769
  161SER    HG1 2260   3.305   4.876   6.081  0.0798  3.1064  1.0395
  161SER      C 2261   3.167   4.950   6.460 -0.2844 -0.4804  0.1812
  161SER      O 2262   3.206   4.919   6.573 -0.2468 -0.0559  0.2867
  162GLY      N 2263   3.082   5.053   6.443 -0.0598 -0.3780 -0.3458
  162GLY     HN 2264   3.052   5.073   6.350 -2.1907 -0.1157  0.3539
  162GLY     CA 2265   3.032   5.132   6.551 -0.4417 -0.4400 -0.4751
  162GLY    HA1 2266   2.968   5.209   6.511 -1.9333 -1.3051  0.1616
  162GLY    HA2 2267   3.111   5.166   6.616 -0.4048 -0.9070 -0.2743
  162GLY      C 2268   2.952   5.063   6.656 -0.0278 -0.6193 -0.2754
  162GLY      O 2269   2.951   5.098   6.774 -0.6857  0.1164 -0.4895
  163LEU      N 2270   2.876   4.958   6.620  0.1588 -0.6291 -0.6458
  163LEU     HN 2271   2.850   4.934   6.527  1.6559 -2.9539 -0.5507
  163LEU     CA 2272   2.798   4.880   6.711  0.3217  0.3268  0.3300
  163LEU     HA 2273   2.735   4.942   6.773 -1.5712 -0.6736 -0.5114
  163LEU     CB 2274   2.691   4.808   6.628  0.3217  0.0653  0.5536
  163LEU    HB1 2275   2.634   4.741   6.696 -0.8132  0.9348  0.5048
  163LEU    HB2 2276   2.735   4.738   6.554 -1.5034  0.3313 -0.8716
  163LEU     CG 2277   2.585   4.904   6.571 -0.3284 -0.8290  0.2333
  163LEU     HG 2278   2.640   4.988   6.523 -0.0571 -2.1416 -1.9172
  163LEU    CD1 2279   2.513   4.832   6.455 -0.1725  0.3555 -0.6237
  163LEU   HD11 2280   2.450   4.914   6.415 -1.4491  0.7374  1.9091
  163LEU   HD12 2281   2.446   4.756   6.502 -0.5032  1.1008  0.1459
  163LEU   HD13 2282   2.589   4.791   6.386  0.9892  0.0573  0.7723
  163LEU    CD2 2283   2.504   4.975   6.680  0.5054  0.1232  0.2475
  163LEU   HD21 2284   2.458   4.906   6.754  1.1844 -0.5851  0.0169
  163LEU   HD22 2285   2.426   5.032   6.626 -0.1154 -2.0271 -1.2443
  163LEU   HD23 2286   2.569   5.046   6.736  2.5383 -3.0881  2.2831
  163LEU      C 2287   2.878   4.784   6.793 -0.0572  0.0693  0.3977
  163LEU      O 2288   2.835   4.751   6.904  0.0793  0.1281  0.4682
  164THR      N 2289   2.997   4.741   6.749 -0.2945 -0.0980 -0.0849
  164THR     HN 2290   3.031   4.768   6.659  1.3181 -0.2149  0.4593
  164THR     CA 2291   3.078   4.642   6.813  0.3366  0.1693 -0.4606
  164THR     HA 2292   3.015   4.598   6.889  0.0413  1.9120  0.3456
  164THR     CB 2293   3.121   4.535   6.717  0.2430 -0.1773 -0.1207
  164THR     HB 2294   3.033   4.506   6.655  0.4084 -1.0169  0.0247
  164THR    OG1 2295   3.171   4.428   6.796  0.2645 -0.2695 -0.2580
  164THR    HG1 2296   3.266   4.436   6.794  0.2723  0.3116  1.2110
  164THR    CG2 2297   3.236   4.586   6.628  0.1185 -0.4792 -0.4570
  164THR   HG21 2298   3.204   4.678   6.575  1.2349 -0.4109 -1.0348
  164THR   HG22 2299   3.252   4.513   6.546 -3.8992  0.8528 -2.7277
  164THR   HG23 2300   3.329   4.607   6.685 -0.1571  0.3214 -0.2883
  164THR      C 2301   3.182   4.711   6.894  0.0938 -0.0904  0.0736
  164THR      O 2302   3.254   4.655   6.977 -0.3107 -0.6478  0.0584
  165SER      N 2303   3.190   4.845   6.886 -0.1564 -0.0626  0.2527
  165SER     HN 2304   3.138   4.895   6.817  2.9401  1.2106 -1.3375
  165SER     CA 2305   3.294   4.922   6.947  0.1340 -0.0811 -0.2130
  165SER     HA 2306   3.343   4.859   7.020 -0.2381  0.1474  0.2387
  165SER     CB 2307   3.393   4.976   6.842  0.4036  0.3350  0.2505
  165SER    HB1 2308   3.432   4.891   6.782 -1.0787 -0.3228  0.1728
  165SER    HB2 2309   3.471   5.039   6.890 -0.1632  0.9505  0.3715
  165SER     OG 2310   3.333   5.059   6.744 -0.0432 -0.4042 -0.1146
  165SER    HG1 2311   3.278   5.005   6.687 -0.2204 -1.6067  1.1388
  165SER      C 2312   3.237   5.028   7.035 -0.2415 -0.4794  0.0317
  165SER      O 2313   3.217   5.013   7.155 -0.7825  0.3300  0.0482
  166PHE      N 2314   3.191   5.141   6.978 -0.0416  0.1423  1.0847
  166PHE     HN 2315   3.194   5.145   6.879  0.2948 -2.3713  0.9159
  166PHE     CA 2316   3.149   5.261   7.043  0.2847  0.6589  0.3474
  166PHE     HA 2317   3.229   5.284   7.113 -1.4972  1.2004  2.3124
  166PHE     CB 2318   3.139   5.381   6.947  0.3779  0.2248 -0.2050
  166PHE    HB1 2319   3.070   5.453   6.995 -1.5191 -3.0512  2.4057
  166PHE    HB2 2320   3.106   5.339   6.849 -0.7976 -0.4670  0.4700
  166PHE     CG 2321   3.275   5.442   6.933  0.1744  0.6399 -0.3863
  166PHE    CD1 2322   3.357   5.393   6.835 -0.2040 -0.0647 -0.3609
  166PHE    HD1 2323   3.321   5.314   6.771 -0.9197  0.3699 -0.5112
  166PHE    CE1 2324   3.472   5.462   6.806 -0.3060  0.2407 -0.0395
  166PHE    HE1 2325   3.535   5.445   6.720  0.3839  1.2326  0.2454
  166PHE     CZ 2326   3.518   5.563   6.887  0.2050 -0.2289  0.2606
  166PHE     HZ 2327   3.605   5.622   6.859 -1.3761  1.3015 -1.6888
  166PHE    CD2 2328   3.317   5.546   7.013  0.1186 -0.1598  0.7133
  166PHE    HD2 2329   3.254   5.583   7.092  1.1713  1.4125  0.8503
  166PHE    CE2 2330   3.437   5.608   6.988  0.0039 -0.1816  0.0786
  166PHE    HE2 2331   3.473   5.697   7.038 -0.5655  0.1608 -0.1174
  166PHE      C 2332   3.031   5.253   7.133 -0.0210 -0.1502 -0.1186
  166PHE      O 2333   3.047   5.294   7.248 -0.0365 -0.2354 -0.0854
  167LEU      N 2334   2.926   5.191   7.077  0.1001 -0.7417  0.2952
  167LEU     HN 2335   2.927   5.163   6.981  0.9706 -3.9505  1.1209
  167LEU     CA 2336   2.807   5.154   7.147 -0.6025  0.6097 -0.1532
  167LEU     HA 2337   2.771   5.250   7.181 -3.1170 -0.1781 -0.3824
  167LEU     CB 2338   2.693   5.109   7.054  0.0005 -0.3857 -0.4199
  167LEU    HB1 2339   2.721   5.008   7.015  1.1203 -1.7114  3.3786
  167LEU    HB2 2340   2.693   5.183   6.972  3.6257  0.8262  0.4759
  167LEU     CG 2341   2.553   5.103   7.119 -0.2024  0.3754 -0.7770
  167LEU     HG 2342   2.561   5.048   7.215 -0.7017  2.0615  0.2579
  167LEU    CD1 2343   2.501   5.241   7.161  0.0687  0.4964 -0.8364
  167LEU   HD11 2344   2.501   5.312   7.076 -0.3994  1.1364 -0.3176
  167LEU   HD12 2345   2.570   5.280   7.239  2.1716 -0.7043 -2.0052
  167LEU   HD13 2346   2.398   5.231   7.199 -0.2234  2.0224 -1.1818
  167LEU    CD2 2347   2.453   5.035   7.024 -0.0540 -0.4211 -0.3713
  167LEU   HD21 2348   2.498   4.934   7.007  1.6843  0.2038  0.3449
  167LEU   HD22 2349   2.428   5.094   6.933 -1.9947 -0.0636  0.3403
  167LEU   HD23 2350   2.356   5.034   7.079  0.4125  1.9308  0.5922
  167LEU      C 2351   2.831   5.069   7.267 -0.3418  0.1102 -0.5553
  167LEU      O 2352   2.792   5.114   7.375  0.1786  0.6762 -0.5910
  168PRO      N 2353   2.895   4.956   7.275  0.1136  0.4070  0.1201
  168PRO     CD 2354   2.917   4.873   7.157 -0.1274  0.1810  0.2355
  168PRO    HD1 2355   2.943   4.931   7.066 -0.2252 -0.6353 -0.3261
  168PRO    HD2 2356   2.819   4.834   7.122  0.5655  0.2657 -1.9323
  168PRO     CA 2357   2.910   4.880   7.395  0.2135  0.0148 -0.1374
  168PRO     HA 2358   2.816   4.888   7.448  2.5818 -0.3061  4.6708
  168PRO     CB 2359   2.958   4.743   7.349 -0.8478 -0.4571  0.1328
  168PRO    HB1 2360   2.875   4.669   7.354 -1.1123 -0.4997 -2.8668
  168PRO    HB2 2361   3.048   4.701   7.398 -0.3582  0.0672 -0.3048
  168PRO     CG 2362   3.006   4.757   7.203 -0.2818  0.1151  0.3686
  168PRO    HG1 2363   3.116   4.772   7.206  0.2263 -2.7791 -0.5571
  168PRO    HG2 2364   2.996   4.657   7.155  1.5989  0.3320 -0.5803
  168PRO      C 2365   3.011   4.938   7.488 -0.0696  0.2469  0.0287
  168PRO      O 2366   3.013   4.907   7.607  0.2960  0.2341  0.0238
  169ILE      N 2367   3.112   5.014   7.443  0.1344  0.1683  0.3500
  169ILE     HN 2368   3.124   5.050   7.351  1.8516  0.6499  0.7127
  169ILE     CA 2369   3.214   5.059   7.534  0.1765  0.3722  0.2030
  169ILE     HA 2370   3.227   4.978   7.604 -5.0976 -1.5665 -0.5979
  169ILE     CB 2371   3.350   5.069   7.472 -0.0471 -0.2140 -0.3957
  169ILE     HB 2372   3.349   5.120   7.373 -0.0382  1.5280  0.4647
  169ILE    CG2 2373   3.446   5.147   7.563 -0.7622 -0.3944  0.5192
  169ILE   HG21 2374   3.548   5.146   7.521 -1.4972  2.0835 -1.6094
  169ILE   HG22 2375   3.453   5.109   7.667 -2.0242 -1.4709  0.2339
  169ILE   HG23 2376   3.420   5.256   7.564 -1.0907 -0.4634  0.0542
  169ILE    CG1 2377   3.404   4.928   7.443  0.4685  0.0353 -0.6595
  169ILE   HG11 2378   3.317   4.860   7.432 -0.7147  0.4957  3.8723
  169ILE   HG12 2379   3.459   4.885   7.530  0.2580  0.6351 -0.2205
  169ILE     CD 2380   3.498   4.936   7.323  0.1626  0.0617 -0.8991
  169ILE    HD1 2381   3.428   4.931   7.237 -1.4192 -1.0961  0.3842
  169ILE    HD2 2382   3.570   4.851   7.320  2.8470  2.2103 -3.5164
  169ILE    HD3 2383   3.555   5.031   7.333 -1.2653  0.7990  0.5720
  169ILE      C 2384   3.166   5.170   7.621  0.5340  0.5601  0.1622
  169ILE      O 2385   3.177   5.171   7.743 -0.3976  0.0670  0.2631
  170GLN      N 2386   3.094   5.264   7.557 -0.4854  0.0951  0.6097
  170GLN     HN 2387   3.087   5.250   7.459  0.7929  0.2614  0.4783
  170GLN     CA 2388   3.040   5.384   7.614 -0.1737  0.4783  0.1047
  170GLN     HA 2389   3.112   5.416   7.687  0.9619  1.6836 -1.4709
  170GLN     CB 2390   3.034   5.496   7.509 -0.0858  0.4887  0.1112
  170GLN    HB1 2391   2.993   5.591   7.551 -0.3291  0.5220 -0.1959
  170GLN    HB2 2392   2.970   5.453   7.429  1.9360  1.4876 -2.1539
  170GLN     CG 2393   3.165   5.528   7.438  0.2890 -0.1091  0.5219
  170GLN    HG1 2394   3.143   5.592   7.349  1.0796 -2.3287 -1.3859
  170GLN    HG2 2395   3.220   5.437   7.408 -0.0053 -0.5483  1.3154
  170GLN     CD 2396   3.260   5.618   7.516  0.1000  0.6215 -0.0690
  170GLN    OE1 2397   3.216   5.694   7.601  0.0279  0.5362 -0.0303
  170GLN    NE2 2398   3.394   5.612   7.494  0.1869  0.1294  0.5463
  170GLN   HE21 2399   3.452   5.686   7.529 -2.2390  2.5121 -0.0956
  170GLN   HE22 2400   3.435   5.540   7.438 -0.0549 -0.0313  0.5776
  170GLN      C 2401   2.912   5.374   7.689 -0.4789  0.3877 -0.4197
  170GLN      O 2402   2.888   5.453   7.781 -0.2593  0.5195 -0.4769
  171MET      N 2403   2.829   5.274   7.655 -0.0666 -0.0631 -0.1117
  171MET     HN 2404   2.839   5.219   7.573 -0.6093  2.5083 -2.0262
  171MET     CA 2405   2.715   5.237   7.735  0.0977 -0.2660  0.0291
  171MET     HA 2406   2.688   5.326   7.789  1.5649  0.1160  0.1839
  171MET     CB 2407   2.597   5.181   7.654 -0.0196  0.3553 -0.2312
  171MET    HB1 2408   2.519   5.139   7.721  1.9864  0.0977  2.0847
  171MET    HB2 2409   2.640   5.095   7.598  0.5189  0.7162 -0.3849
  171MET     CG 2410   2.540   5.284   7.556 -0.1213  0.0168 -0.5282
  171MET    HG1 2411   2.457   5.250   7.490 -0.5925 -4.5855  2.0566
  171MET    HG2 2412   2.627   5.310   7.492 -0.4562 -1.8398 -1.8259
  171MET     SD 2413   2.471   5.437   7.626 -0.0603 -0.0928 -0.2277
  171MET     CE 2414   2.301   5.383   7.658 -0.1379  0.2816 -0.0042
  171MET    HE1 2415   2.318   5.313   7.743  0.2549  1.2203  0.7129
  171MET    HE2 2416   2.257   5.322   7.576  0.0661 -0.7508  0.6300
  171MET    HE3 2417   2.234   5.459   7.702  1.9050  2.4287 -0.4364
  171MET      C 2418   2.757   5.138   7.838  0.2213 -0.6083 -0.3456
  171MET      O 2419   2.668   5.101   7.915 -0.0211  0.0957 -0.2805
  172HSD      N 2420   2.879   5.082   7.843  0.4984  0.0258  0.1454
  172HSD     HN 2421   2.944   5.079   7.767  3.2784  0.1123  2.3852
  172HSD     CA 2422   2.931   5.013   7.957  0.0394  0.0906  0.3980
  172HSD     HA 2423   3.036   5.036   7.952  0.2902 -1.1876 -1.5973
  172HSD     CB 2424   2.882   5.052   8.097 -0.7075  0.1812  0.1164
  172HSD    HB1 2425   2.952   5.010   8.172  0.2786  0.6436 -0.5259
  172HSD    HB2 2426   2.779   5.024   8.129 -1.6364  1.3817 -1.6699
  172HSD    ND1 2427   2.989   5.284   8.050  0.0742  0.2248 -0.1691
  172HSD    HD1 2428   3.051   5.271   7.973 -0.6319  0.6181 -0.8227
  172HSD     CG 2429   2.902   5.200   8.117  0.6908 -0.0248  0.3290
  172HSD    CE1 2430   2.969   5.402   8.114 -0.2840  0.4216 -0.6464
  172HSD    HE1 2431   3.024   5.492   8.087 -1.6825  0.5074 -3.6188
  172HSD    NE2 2432   2.881   5.401   8.213 -0.3942 -0.5365 -0.7473
  172HSD    CD2 2433   2.831   5.273   8.206 -0.7226 -0.4223 -0.4431
  172HSD    HD2 2434   2.758   5.245   8.282  0.9673  0.1056  1.4700
  172HSD      C 2435   2.916   4.865   7.944 -0.5122  0.1557  0.2610
  172HSD      O 2436   2.929   4.801   8.048 -0.1545  0.0707  0.1651
  173TRP      N 2437   2.891   4.805   7.826 -0.3559  0.0054  0.3047
  173TRP     HN 2438   2.867   4.860   7.747 -0.6507  1.4725  1.3745
  173TRP     CA 2439   2.876   4.663   7.818  0.6867 -0.0892 -0.1846
  173TRP     HA 2440   2.845   4.629   7.916  1.1593 -0.6026 -0.2075
  173TRP     CB 2441   2.763   4.636   7.718  0.4692  0.4498 -0.0899
  173TRP    HB1 2442   2.728   4.530   7.722 -3.3555  1.6002  2.0952
  173TRP    HB2 2443   2.800   4.644   7.613  1.9563 -0.2038  0.3621
  173TRP     CG 2444   2.641   4.720   7.735 -0.3146 -0.7606  0.3838
  173TRP    CD1 2445   2.576   4.780   7.838 -0.6382 -0.0617 -0.2145
  173TRP    HD1 2446   2.607   4.761   7.940 -1.7058  0.4046  0.2098
  173TRP    NE1 2447   2.478   4.865   7.792 -0.4935  0.1538 -0.1249
  173TRP    HE1 2448   2.432   4.924   7.854  0.0669  0.0799  0.3736
  173TRP    CE2 2449   2.472   4.855   7.656 -0.0673 -0.2661 -0.1197
  173TRP    CD2 2450   2.566   4.761   7.620  0.9407  0.6628  0.0518
  173TRP    CE3 2451   2.588   4.741   7.487 -0.0964 -0.8306  0.0815
  173TRP    HE3 2452   2.664   4.673   7.451 -0.0414 -1.2310  0.9448
  173TRP    CZ3 2453   2.501   4.797   7.396 -0.1245 -0.1999  0.4932
  173TRP    HZ3 2454   2.506   4.768   7.292 -0.3971  1.5930 -0.0564
  173TRP    CZ2 2455   2.385   4.917   7.572 -0.0312  0.1138  0.1194
  173TRP    HZ2 2456   2.325   4.996   7.614  2.5123  0.9886  2.3376
  173TRP    CH2 2457   2.408   4.889   7.439 -0.1861 -0.0942  0.1347
  173TRP    HH2 2458   2.354   4.943   7.362 -0.1691 -0.5582 -0.2038
  173TRP      C 2459   3.000   4.583   7.795  0.4545 -0.4220 -0.2887
  173TRP      O 2460   2.982   4.462   7.786  0.0109 -0.3892  0.1097
  174TYR      N 2461   3.118   4.647   7.789  0.2465 -0.0128 -0.0800
  174TYR     HN 2462   3.119   4.747   7.792 -2.6844  0.0982  2.1748
  174TYR     CA 2463   3.243   4.579   7.776  0.3035  0.1179 -0.2215
  174TYR     HA 2464   3.219   4.484   7.730 -1.9628 -0.2323  1.4770
  174TYR     CB 2465   3.327   4.669   7.684  0.0888  0.2688 -0.2715
  174TYR    HB1 2466   3.260   4.722   7.614  0.6803  1.1112 -0.2125
  174TYR    HB2 2467   3.391   4.615   7.611 -1.9065 -3.3533  0.4083
  174TYR     CG 2468   3.400   4.778   7.753  0.3365  0.1660 -0.3673
  174TYR    CD1 2469   3.330   4.877   7.818  0.0904  0.3405 -0.8981
  174TYR    HD1 2470   3.222   4.881   7.817  0.1038  0.5976 -1.2853
  174TYR    CE1 2471   3.395   4.981   7.880 -0.5651  0.4551 -0.3944
  174TYR    HE1 2472   3.329   5.051   7.930  0.8771  0.9836  0.8248
  174TYR     CZ 2473   3.532   4.991   7.883 -0.5222 -0.2027  0.1962
  174TYR     OH 2474   3.601   5.089   7.958 -0.1064 -0.1322 -0.2781
  174TYR     HH 2475   3.694   5.078   7.935  0.3427  2.8655 -0.3505
  174TYR    CD2 2476   3.537   4.786   7.769  0.2371  0.2040  0.5628
  174TYR    HD2 2477   3.591   4.710   7.716  0.9009  0.9792  0.1008
  174TYR    CE2 2478   3.606   4.890   7.827  0.2849  0.3516  0.2431
  174TYR    HE2 2479   3.711   4.882   7.850  0.4041 -1.5630 -0.7438
  174TYR      C 2480   3.308   4.561   7.909 -0.2670 -0.6704 -0.0343
  174TYR      O 2481   3.409   4.493   7.924  0.4155  0.3182 -0.0565
  175ARG      N 2482   3.254   4.621   8.017  0.2656 -0.0801 -0.0899
  175ARG     HN 2483   3.167   4.668   8.013  0.4680  0.2533 -0.7316
  175ARG     CA 2484   3.305   4.626   8.150  0.0187 -0.5298  0.0212
  175ARG     HA 2485   3.396   4.684   8.151 -0.8216  1.0492 -3.0911
  175ARG     CB 2486   3.207   4.706   8.238  0.4201  0.2000 -0.1873
  175ARG    HB1 2487   3.242   4.695   8.343  2.0382 -1.4710 -0.8472
  175ARG    HB2 2488   3.112   4.653   8.216  0.3741  0.1945  0.0244
  175ARG     CG 2489   3.184   4.852   8.201  0.6093  0.0558 -0.8895
  175ARG    HG1 2490   3.089   4.877   8.252  1.3519 -0.5170  0.8737
  175ARG    HG2 2491   3.174   4.866   8.091 -0.6079  0.8569 -0.6960
  175ARG     CD 2492   3.300   4.947   8.235  0.0633  0.0775  1.0124
  175ARG    HD1 2493   3.370   4.944   8.150 -0.8606 -1.8303  0.2517
  175ARG    HD2 2494   3.350   4.918   8.330  0.3377  1.4343  1.2972
  175ARG     NE 2495   3.250   5.086   8.253  0.1001  0.1748  0.3710
  175ARG     HE 2496   3.164   5.094   8.304 -0.5583 -1.0387 -0.4790
  175ARG     CZ 2497   3.310   5.204   8.220 -0.2184  0.3198  0.3105
  175ARG    NH1 2498   3.424   5.208   8.145 -0.9411 -0.0343 -0.8416
  175ARG   HH11 2499   3.477   5.124   8.131  0.2532  0.5110  0.2465
  175ARG   HH12 2500   3.442   5.304   8.125 -1.7039  1.3906  3.9024
  175ARG    NH2 2501   3.240   5.320   8.237 -0.2612  0.3411 -0.0024
  175ARG   HH21 2502   3.149   5.317   8.277 -0.0327 -2.8008  0.5377
  175ARG   HH22 2503   3.280   5.408   8.210  0.8457 -0.7634 -2.2366
  175ARG      C 2504   3.329   4.495   8.217  0.1545 -0.2982  0.4324
  175ARG      O 2505   3.256   4.396   8.214 -0.2305 -0.0015 -0.0787
  176ALA      N 2506   3.448   4.485   8.280  0.4169  0.5140  0.0715
  176ALA     HN 2507   3.504   4.568   8.281 -0.4973  1.1561  0.0517
  176ALA     CA 2508   3.486   4.364   8.346 -0.1354  0.2320 -0.1236
  176ALA     HA 2509   3.437   4.273   8.316 -2.0582  0.7888  1.1237
  176ALA     CB 2510   3.635   4.343   8.318 -0.0707  0.4907  0.0295
  176ALA    HB1 2511   3.643   4.311   8.212  0.6131 -0.9577  0.4947
  176ALA    HB2 2512   3.681   4.267   8.385  0.9010  1.7205  0.8102
  176ALA    HB3 2513   3.692   4.435   8.347 -2.1834  1.5892  0.9243
  176ALA      C 2514   3.454   4.363   8.491 -0.4375 -0.2087 -0.1907
  176ALA      O 2515   3.469   4.463   8.561 -0.4133 -0.5613  0.3162
  177THR      N 2516   3.423   4.245   8.548 -0.2400  0.0037  0.3598
  177THR     HN 2517   3.425   4.157   8.501  1.1039 -0.0571  0.4745
  177THR     CA 2518   3.365   4.246   8.679 -0.0825  0.5198  0.4298
  177THR     HA 2519   3.329   4.345   8.701 -0.9918  0.8939 -2.3075
  177THR     CB 2520   3.244   4.158   8.693  0.1663  0.1213  0.1035
  177THR     HB 2521   3.197   4.173   8.793  0.1251 -0.3624  0.1618
  177THR    OG1 2522   3.284   4.022   8.679  0.6898  0.2254  0.5722
  177THR    HG1 2523   3.218   3.962   8.713 -0.9892  1.2556 -0.6957
  177THR    CG2 2524   3.150   4.184   8.574 -0.0352 -0.2853  0.1720
  177THR   HG21 2525   3.061   4.117   8.582 -1.5008  1.2415 -2.2174
  177THR   HG22 2526   3.196   4.162   8.475  2.0455  1.6296  0.6416
  177THR   HG23 2527   3.117   4.290   8.566  1.8611  0.2356 -1.9057
  177THR      C 2528   3.464   4.221   8.787  0.3713 -0.7140 -0.2515
  177THR      O 2529   3.425   4.201   8.902  0.3408  0.3025 -0.0765
  178HSD      N 2530   3.595   4.231   8.756  0.2887  0.2860 -0.3075
  178HSD     HN 2531   3.626   4.252   8.664  0.4936 -1.4402 -0.6799
  178HSD     CA 2532   3.701   4.199   8.846 -0.0760  0.4559  0.1868
  178HSD     HA 2533   3.668   4.132   8.924  1.8624  2.4659  2.9343
  178HSD     CB 2534   3.819   4.124   8.781 -0.4987  0.0384 -0.1029
  178HSD    HB1 2535   3.903   4.109   8.851  0.1750  1.7080 -0.5029
  178HSD    HB2 2536   3.856   4.190   8.699 -2.1774 -0.3937 -1.2805
  178HSD    ND1 2537   3.878   3.904   8.660  1.2862  0.3273  0.7904
  178HSD    HD1 2538   3.957   3.925   8.603  0.3146 -1.0489 -1.2072
  178HSD     CG 2539   3.792   3.986   8.730 -0.1257  0.1934 -0.7349
  178HSD    CE1 2540   3.825   3.779   8.668  1.0540  0.4212  0.7259
  178HSD    HE1 2541   3.861   3.692   8.613  0.9754  0.8837 -0.0620
  178HSD    NE2 2542   3.705   3.779   8.724  0.3268  0.0842 -0.7780
  178HSD    CD2 2543   3.685   3.909   8.766  0.3734 -0.1593  0.0086
  178HSD    HD2 2544   3.601   3.933   8.830 -0.8605 -2.3229 -0.7136
  178HSD      C 2545   3.753   4.317   8.921  0.4124  0.2250  0.2172
  178HSD      O 2546   3.753   4.429   8.870 -0.4620  0.1353 -0.0003
  179GLN      N 2547   3.818   4.290   9.035  0.8844 -0.0638 -0.1136
  179GLN     HN 2548   3.823   4.195   9.066 -1.0105  0.0786  0.8184
  179GLN     CA 2549   3.850   4.397   9.125 -0.0128 -0.0773  0.2338
  179GLN     HA 2550   3.759   4.453   9.138  0.6426  3.0549 -5.6369
  179GLN     CB 2551   3.895   4.340   9.261 -0.2877 -0.1801  0.2830
  179GLN    HB1 2552   3.995   4.293   9.250  0.5209  1.3773  0.6628
  179GLN    HB2 2553   3.817   4.266   9.291 -1.8501  0.2585 -2.3925
  179GLN     CG 2554   3.925   4.447   9.365 -0.0865  0.1447 -0.1081
  179GLN    HG1 2555   3.999   4.512   9.313  0.9937 -0.7620  0.2508
  179GLN    HG2 2556   3.959   4.392   9.456 -1.5734  0.0428  0.4045
  179GLN     CD 2557   3.811   4.533   9.418  0.0372  0.1601  0.1389
  179GLN    OE1 2558   3.726   4.484   9.492 -0.1897 -0.0395 -0.2496
  179GLN    NE2 2559   3.790   4.657   9.367  0.3018  0.0296 -0.2946
  179GLN   HE21 2560   3.706   4.708   9.390  0.5494  0.3350 -0.0577
  179GLN   HE22 2561   3.867   4.699   9.319  1.1267 -3.0004 -1.8244
  179GLN      C 2562   3.950   4.492   9.069 -0.1665 -0.2776 -0.3799
  179GLN      O 2563   3.943   4.614   9.083  0.6384 -0.2688 -0.0353
  180GLU      N 2564   4.049   4.440   8.995  0.4353 -0.1238  0.3090
  180GLU     HN 2565   4.057   4.341   8.985 -1.0096 -0.4052  1.6712
  180GLU     CA 2566   4.143   4.524   8.927 -0.2712  0.4102 -0.0161
  180GLU     HA 2567   4.172   4.603   8.995  1.3332  1.0276 -1.3360
  180GLU     CB 2568   4.272   4.449   8.892 -0.6576 -0.1079 -0.3433
  180GLU    HB1 2569   4.254   4.365   8.821 -0.0779 -1.1271  0.6894
  180GLU    HB2 2570   4.295   4.380   8.976 -0.7760 -1.3075 -1.2589
  180GLU     CG 2571   4.396   4.527   8.847 -0.3186 -0.3915  0.0888
  180GLU    HG1 2572   4.411   4.612   8.917  3.2844 -0.3649 -0.5353
  180GLU    HG2 2573   4.386   4.564   8.743  1.2305 -0.8128 -0.2260
  180GLU     CD 2574   4.520   4.440   8.858 -0.1668 -0.1251  0.5208
  180GLU    OE1 2575   4.615   4.485   8.928 -0.4140 -0.2838  0.9580
  180GLU    OE2 2576   4.529   4.333   8.793  0.3255  0.0557  0.2820
  180GLU      C 2577   4.095   4.595   8.805 -0.0297  0.5694 -0.0192
  180GLU      O 2578   4.150   4.701   8.774  0.5639  0.4621  0.6371
  181ALA      N 2579   3.987   4.550   8.739  0.1368  0.2590 -0.0793
  181ALA     HN 2580   3.942   4.468   8.773  2.1168 -0.6493  0.5035
  181ALA     CA 2581   3.912   4.629   8.646 -0.5092 -0.2808 -0.0227
  181ALA     HA 2582   3.979   4.661   8.568  0.7601 -3.1768 -0.2649
  181ALA     CB 2583   3.815   4.537   8.570  0.0337 -0.3827 -0.6036
  181ALA    HB1 2584   3.720   4.521   8.625  1.0717  0.8604  1.6861
  181ALA    HB2 2585   3.867   4.443   8.541  3.3944  1.2145 -0.1773
  181ALA    HB3 2586   3.781   4.578   8.473  1.1954  1.6997 -0.1880
  181ALA      C 2587   3.832   4.743   8.700  0.5927  0.1544  0.7371
  181ALA      O 2588   3.833   4.848   8.637  0.3315  0.0347  0.5273
  182ILE      N 2589   3.757   4.726   8.810 -0.4227 -0.2490  0.0054
  182ILE     HN 2590   3.745   4.633   8.841  4.6005 -1.4783 -0.7995
  182ILE     CA 2591   3.689   4.838   8.868 -0.3933 -0.0555 -0.3336
  182ILE     HA 2592   3.635   4.888   8.788 -1.7405  2.4492  1.9791
  182ILE     CB 2593   3.572   4.800   8.953 -0.1583 -0.0048  0.0131
  182ILE     HB 2594   3.514   4.889   8.985  0.5787  0.7237 -0.6354
  182ILE    CG2 2595   3.485   4.714   8.860 -0.6197  0.0774  0.3659
  182ILE   HG21 2596   3.396   4.683   8.919 -1.8054 -0.5487 -1.6547
  182ILE   HG22 2597   3.539   4.624   8.825 -0.7528  0.8113 -1.9008
  182ILE   HG23 2598   3.449   4.762   8.767 -1.6958  1.2037  1.3195
  182ILE    CG1 2599   3.611   4.713   9.074  0.0534 -0.2419 -0.2246
  182ILE   HG11 2600   3.682   4.772   9.135  0.3340 -0.9996  0.1945
  182ILE   HG12 2601   3.659   4.621   9.036 -2.0261 -0.9099 -1.4237
  182ILE     CD 2602   3.498   4.691   9.174  0.5687 -0.7634  0.2480
  182ILE    HD1 2603   3.523   4.655   9.276  1.0336  0.1630  0.4719
  182ILE    HD2 2604   3.411   4.641   9.126 -0.1331  0.9081 -0.2914
  182ILE    HD3 2605   3.460   4.795   9.190 -2.5726 -0.8502 -4.5009
  182ILE      C 2606   3.778   4.944   8.923 -0.4199 -0.3449  0.2679
  182ILE      O 2607   3.746   5.063   8.922 -0.4025 -0.3404  0.2807
  183ASN      N 2608   3.897   4.900   8.970 -0.1321  0.0491 -0.0833
  183ASN     HN 2609   3.908   4.804   8.990  1.1577  0.6465  2.4218
  183ASN     CA 2610   4.012   4.982   8.994 -0.2102  0.1220  0.0422
  183ASN     HA 2611   3.967   5.067   9.043 -1.4955 -0.3290 -0.3027
  183ASN     CB 2612   4.114   4.910   9.083 -0.2853  0.2726  0.2491
  183ASN    HB1 2613   4.215   4.958   9.079  0.2161 -0.7894 -0.3779
  183ASN    HB2 2614   4.124   4.814   9.029 -1.3565  1.4395 -2.1663
  183ASN     CG 2615   4.072   4.885   9.227 -0.1873  0.6668  0.3492
  183ASN    OD1 2616   3.967   4.925   9.277 -0.3477  0.1451  0.4337
  183ASN    ND2 2617   4.165   4.819   9.302 -0.4364  0.0767  0.1455
  183ASN   HD21 2618   4.159   4.804   9.401  0.8800 -2.5788 -0.0939
  183ASN   HD22 2619   4.236   4.772   9.250  0.5199 -0.5684  1.9556
  183ASN      C 2620   4.079   5.048   8.878  0.2455 -0.2066  0.1148
  183ASN      O 2621   4.114   5.165   8.887 -0.0040 -0.0913 -0.3836
  184CYS      N 2622   4.100   4.980   8.764  0.2106 -0.3838  0.2120
  184CYS     HN 2623   4.098   4.881   8.762 -0.6335 -0.5273  3.4611
  184CYS     CA 2624   4.144   5.041   8.642 -0.0742 -0.2221  0.1888
  184CYS     HA 2625   4.235   5.088   8.677 -0.4685  0.3734  0.4273
  184CYS     CB 2626   4.178   4.939   8.533 -0.0851 -0.0097 -0.0136
  184CYS    HB1 2627   4.095   4.891   8.477 -0.9103  1.4474 -0.0590
  184CYS    HB2 2628   4.230   4.863   8.596 -1.7297 -0.5871  0.6884
  184CYS     SG 2629   4.297   4.997   8.408 -0.1358 -0.1771 -0.1399
  184CYS      C 2630   4.056   5.146   8.584 -0.0738 -0.3657 -0.0709
  184CYS      O 2631   4.101   5.252   8.543  0.5017 -0.5733  0.0195
  185TYR      N 2632   3.922   5.132   8.592 -0.1157  0.3413  0.6026
  185TYR     HN 2633   3.892   5.046   8.634  0.0470  0.3445  0.7275
  185TYR     CA 2634   3.822   5.224   8.550 -0.0409 -0.0793 -0.5250
  185TYR     HA 2635   3.864   5.260   8.457 -0.6884  0.9808 -0.4284
  185TYR     CB 2636   3.682   5.165   8.530 -0.1257 -0.2056  0.3904
  185TYR    HB1 2637   3.624   5.250   8.486 -0.9968 -1.9548 -2.0833
  185TYR    HB2 2638   3.622   5.146   8.621 -0.9775  4.5211  1.1050
  185TYR     CG 2639   3.666   5.048   8.439  0.3755  0.0049  0.0284
  185TYR    CD1 2640   3.726   5.037   8.316 -0.2245  0.1717 -0.2827
  185TYR    HD1 2641   3.785   5.119   8.275 -1.2147  0.8832 -0.3207
  185TYR    CE1 2642   3.718   4.919   8.246  0.2963 -0.0326 -0.0089
  185TYR    HE1 2643   3.769   4.899   8.153 -2.2070  0.0042 -1.4831
  185TYR     CZ 2644   3.655   4.812   8.306  0.3192  0.0097  0.0909
  185TYR     OH 2645   3.666   4.693   8.232  0.9462  0.4206 -0.4961
  185TYR     HH 2646   3.718   4.704   8.152  1.0904  1.4346 -0.2722
  185TYR    CD2 2647   3.589   4.947   8.489 -0.1769  0.1155 -0.5852
  185TYR    HD2 2648   3.538   4.954   8.585  0.4649 -2.3803  0.0290
  185TYR    CE2 2649   3.590   4.824   8.426 -0.0585 -0.1377 -0.0965
  185TYR    HE2 2650   3.541   4.740   8.472 -0.7269 -0.4446 -1.3437
  185TYR      C 2651   3.819   5.347   8.635 -0.1602 -0.2710 -0.2535
  185TYR      O 2652   3.804   5.461   8.594 -0.0565 -0.2458 -0.2218
  186ALA      N 2653   3.833   5.335   8.769  0.1210 -0.2382 -0.2775
  186ALA     HN 2654   3.844   5.244   8.808  2.9076  0.4959  0.8471
  186ALA     CA 2655   3.847   5.442   8.863 -0.2258 -0.4165 -0.0190
  186ALA     HA 2656   3.763   5.501   8.830 -0.5261 -1.2478 -0.8066
  186ALA     CB 2657   3.837   5.388   9.006 -0.2390  0.7656  0.4356
  186ALA    HB1 2658   3.932   5.334   9.028 -1.2136 -2.3882 -2.1892
  186ALA    HB2 2659   3.746   5.324   9.017  0.6790 -0.3685  1.8471
  186ALA    HB3 2660   3.824   5.472   9.077  0.6134  1.5070 -0.2598
  186ALA      C 2661   3.965   5.530   8.839 -0.3560 -0.3372 -0.3706
  186ALA      O 2662   3.966   5.652   8.859  0.1379 -0.4026  0.0044
  187ASN      N 2663   4.077   5.464   8.809 -0.1617 -0.1073 -0.1567
  187ASN     HN 2664   4.070   5.368   8.783  3.3799 -0.0527 -1.9567
  187ASN     CA 2665   4.204   5.529   8.810  0.1000 -0.6188  0.3872
  187ASN     HA 2666   4.202   5.607   8.885  0.8228 -0.7281  0.5339
  187ASN     CB 2667   4.306   5.421   8.851  0.1373 -0.9911 -0.6710
  187ASN    HB1 2668   4.304   5.348   8.767 -1.0806  0.4193 -1.9382
  187ASN    HB2 2669   4.270   5.365   8.939  1.8991 -0.8976  0.1578
  187ASN     CG 2670   4.439   5.484   8.891 -0.0395 -0.5953 -0.6996
  187ASN    OD1 2671   4.458   5.606   8.890 -0.1192 -0.5826 -0.6465
  187ASN    ND2 2672   4.531   5.391   8.928 -0.1026 -0.2323  0.4201
  187ASN   HD21 2673   4.624   5.421   8.952 -0.0537 -0.2813  0.2944
  187ASN   HD22 2674   4.516   5.298   8.896 -1.0346 -0.1538  0.6042
  187ASN      C 2675   4.245   5.590   8.681 -0.5901  0.0473  0.4708
  187ASN      O 2676   4.272   5.518   8.584  0.2536 -0.1511  0.8454
  188GLU      N 2677   4.254   5.724   8.674  0.5470 -0.0169  0.3837
  188GLU     HN 2678   4.257   5.751   8.770 -0.7922 -1.2911  0.8365
  188GLU     CA 2679   4.310   5.802   8.569  0.6035 -0.6597 -0.0706
  188GLU     HA 2680   4.243   5.797   8.484  2.9810 -1.2650 -2.0271
  188GLU     CB 2681   4.307   5.950   8.611 -0.2987 -0.5675 -0.4378
  188GLU    HB1 2682   4.346   6.019   8.532 -0.8995  1.6208  1.0737
  188GLU    HB2 2683   4.388   5.963   8.686 -1.5463 -1.9110  1.2116
  188GLU     CG 2684   4.173   6.006   8.659 -0.1508 -0.4916 -0.1173
  188GLU    HG1 2685   4.152   5.964   8.760 -0.5068  2.5905  1.2263
  188GLU    HG2 2686   4.085   6.003   8.592 -0.1473 -0.7242 -0.1124
  188GLU     CD 2687   4.195   6.152   8.697  0.3287 -0.5609 -0.1184
  188GLU    OE1 2688   4.153   6.239   8.616 -0.2207 -0.4336  0.2958
  188GLU    OE2 2689   4.246   6.178   8.809  0.1231  0.3614 -0.2282
  188GLU      C 2690   4.441   5.759   8.512  0.6942 -0.0911 -0.3034
  188GLU      O 2691   4.461   5.783   8.393  0.3745  0.0538 -0.3313
  189THR      N 2692   4.525   5.689   8.590  0.3805  0.1041  0.2092
  189THR     HN 2693   4.491   5.656   8.678  0.3176 -1.1765 -0.2674
  189THR     CA 2694   4.656   5.650   8.548  0.1504 -0.3775 -0.0663
  189THR     HA 2695   4.683   5.714   8.466 -1.1379  1.5087  0.9061
  189THR     CB 2696   4.765   5.677   8.647  0.2352  0.3187 -0.3495
  189THR     HB 2697   4.861   5.629   8.617  0.5131 -0.2073  1.2874
  189THR    OG1 2698   4.731   5.623   8.773  0.1887  0.1202 -0.4457
  189THR    HG1 2699   4.813   5.581   8.801  0.2030  0.8880  0.7874
  189THR    CG2 2700   4.795   5.827   8.667  0.2740  0.2599  0.0277
  189THR   HG21 2701   4.717   5.878   8.728  1.5900  0.4514  1.6278
  189THR   HG22 2702   4.802   5.865   8.563 -3.6488 -0.1468 -0.5481
  189THR   HG23 2703   4.885   5.847   8.729  0.4160 -2.6692  0.9413
  189THR      C 2704   4.658   5.509   8.501 -0.3461 -0.4280  0.0500
  189THR      O 2705   4.766   5.464   8.461 -0.5080 -0.0644 -0.8200
  190CYS      N 2706   4.541   5.445   8.487 -0.4853 -0.1622 -0.0083
  190CYS     HN 2707   4.455   5.495   8.498  0.6220  1.8515 -0.0802
  190CYS     CA 2708   4.524   5.308   8.449  0.2510 -0.2663  0.0220
  190CYS     HA 2709   4.623   5.267   8.436 -0.4213 -1.8272 -0.4480
  190CYS     CB 2710   4.456   5.220   8.556  0.2755 -0.1922  0.0992
  190CYS    HB1 2711   4.348   5.246   8.552  0.4005  0.2232 -1.1259
  190CYS    HB2 2712   4.484   5.244   8.661 -0.6725  2.0543 -0.1108
  190CYS     SG 2713   4.466   5.045   8.509 -0.3206 -0.2577  0.2083
  190CYS      C 2714   4.459   5.297   8.316 -0.2472 -0.0747  0.2478
  190CYS      O 2715   4.356   5.359   8.290 -0.0173  0.0787 -0.3013
  191CYS      N 2716   4.509   5.210   8.227 -0.7869  0.0247 -0.1608
  191CYS     HN 2717   4.582   5.148   8.255 -0.7592 -0.7612 -1.8174
  191CYS     CA 2718   4.441   5.169   8.108 -0.5400 -0.5920 -0.0890
  191CYS     HA 2719   4.344   5.136   8.141  0.4446 -1.2282  2.4251
  191CYS     CB 2720   4.459   5.269   7.993 -0.4648  0.0390  0.4670
  191CYS    HB1 2721   4.562   5.257   7.953 -0.1833  0.5598  1.0219
  191CYS    HB2 2722   4.457   5.374   8.028 -0.7231  0.3896 -0.5568
  191CYS     SG 2723   4.320   5.267   7.875 -0.1116  0.0450  0.0461
  191CYS      C 2724   4.489   5.035   8.062  0.3973 -0.3313  0.0915
  191CYS      O 2725   4.494   5.003   7.943  0.2113 -0.1000  0.0193
  192ASP      N 2726   4.508   4.940   8.154  0.3666  0.1485  0.5957
  192ASP     HN 2727   4.489   4.960   8.250 -1.8628 -0.8639  0.4343
  192ASP     CA 2728   4.517   4.799   8.130 -0.4930  0.1559  0.2180
  192ASP     HA 2729   4.599   4.786   8.062 -0.1160 -1.5820  0.9548
  192ASP     CB 2730   4.535   4.730   8.266 -0.0744  0.1108  0.1412
  192ASP    HB1 2731   4.521   4.620   8.279 -0.5877 -0.0004 -1.2476
  192ASP    HB2 2732   4.471   4.776   8.345  1.9401 -0.3115  2.1368
  192ASP     CG 2733   4.676   4.756   8.319 -0.2078  0.7647  0.1774
  192ASP    OD1 2734   4.764   4.806   8.244  0.0325 -0.0530 -0.0997
  192ASP    OD2 2735   4.703   4.724   8.438 -0.5184 -0.4895 -0.0770
  192ASP      C 2736   4.383   4.746   8.090 -0.2759 -0.1432 -0.1174
  192ASP      O 2737   4.278   4.787   8.140 -0.1423  0.6060 -0.4339
  193PHE      N 2738   4.384   4.660   7.987  0.1342 -0.1051 -0.1465
  193PHE     HN 2739   4.463   4.604   7.962 -1.5382 -2.5078 -0.4528
  193PHE     CA 2740   4.267   4.611   7.922  0.2216 -0.0135 -0.3728
  193PHE     HA 2741   4.204   4.697   7.908 -0.2411 -0.4453 -1.0192
  193PHE     CB 2742   4.308   4.583   7.776  0.1897 -0.0960 -0.3666
  193PHE    HB1 2743   4.394   4.513   7.764  0.8181  0.8751 -2.0172
  193PHE    HB2 2744   4.331   4.679   7.724 -0.0494 -0.5129 -1.2500
  193PHE     CG 2745   4.202   4.529   7.687 -0.2208 -0.0151  0.0705
  193PHE    CD1 2746   4.129   4.616   7.610  0.2705 -0.0854 -0.4778
  193PHE    HD1 2747   4.150   4.722   7.608 -1.2601  0.2712  0.7017
  193PHE    CE1 2748   4.017   4.576   7.542 -0.1570  0.1994  0.0547
  193PHE    HE1 2749   3.965   4.656   7.491 -1.8841 -0.5535  0.5483
  193PHE     CZ 2750   3.997   4.442   7.521  0.6655  0.1052 -0.1585
  193PHE     HZ 2751   3.904   4.415   7.471  0.6900 -1.2689  0.4751
  193PHE    CD2 2752   4.172   4.396   7.669  0.1533 -0.0975  0.0600
  193PHE    HD2 2753   4.231   4.327   7.727  0.4688 -1.5598 -1.8736
  193PHE    CE2 2754   4.069   4.348   7.591  0.5295 -0.1784 -0.3929
  193PHE    HE2 2755   4.047   4.244   7.572 -3.2307  0.7162 -1.6766
  193PHE      C 2756   4.195   4.498   7.988  0.3397  0.0216 -0.1856
  193PHE      O 2757   4.255   4.393   8.013  0.1595 -0.1539 -0.4827
  194PHE      N 2758   4.067   4.514   8.023  0.4022 -0.2177  0.1532
  194PHE     HN 2759   4.017   4.598   8.002  1.0752  0.2442  0.3655
  194PHE     CA 2760   3.984   4.422   8.095 -0.2610  0.2629  0.0153
  194PHE     HA 2761   4.020   4.322   8.072  2.7086  1.3062 -0.3189
  194PHE     CB 2762   3.983   4.456   8.245 -0.0802 -0.3779  0.1671
  194PHE    HB1 2763   3.924   4.374   8.292  1.2186 -1.2084  0.3909
  194PHE    HB2 2764   3.940   4.558   8.257  0.2713  0.2378 -2.9418
  194PHE     CG 2765   4.114   4.455   8.314 -0.1126 -0.2290  0.2306
  194PHE    CD1 2766   4.171   4.569   8.366  0.3366 -0.2100 -0.2882
  194PHE    HD1 2767   4.134   4.670   8.353  0.3476 -0.0196  0.9979
  194PHE    CE1 2768   4.280   4.564   8.449  0.3400 -0.0247 -0.2795
  194PHE    HE1 2769   4.315   4.653   8.500  3.2112 -1.9881  1.4884
  194PHE     CZ 2770   4.335   4.442   8.482  0.1670  0.0298  0.2253
  194PHE     HZ 2771   4.413   4.432   8.556 -0.4803 -1.7006  0.7052
  194PHE    CD2 2772   4.169   4.334   8.350  0.0855 -0.0614  0.5050
  194PHE    HD2 2773   4.119   4.242   8.320 -1.5192  0.4763  1.4086
  194PHE    CE2 2774   4.281   4.328   8.429  0.4074 -0.0074  0.0581
  194PHE    HE2 2775   4.315   4.234   8.470 -2.8188 -1.0607  0.6208
  194PHE      C 2776   3.847   4.426   8.036 -0.3248 -0.3688  0.1118
  194PHE      O 2777   3.787   4.532   8.019  0.1016 -0.1757 -0.2106
  195THR      N 2778   3.796   4.307   8.001  0.3070 -0.5947 -0.0525
  195THR     HN 2779   3.836   4.225   8.041 -2.5765 -3.1270 -1.8998
  195THR     CA 2780   3.670   4.288   7.936  0.2294 -0.3542  0.0257
  195THR     HA 2781   3.611   4.376   7.956 -0.4629 -0.7263 -0.3308
  195THR     CB 2782   3.675   4.278   7.786 -0.4652 -0.4984  0.0086
  195THR     HB 2783   3.580   4.236   7.748 -0.2310 -2.3693  1.3209
  195THR    OG1 2784   3.787   4.203   7.742 -0.3559 -0.3952  0.1110
  195THR    HG1 2785   3.781   4.220   7.648 -3.3005  2.9053  0.6945
  195THR    CG2 2786   3.689   4.416   7.720 -0.3839 -0.1598  0.7201
  195THR   HG21 2787   3.778   4.465   7.765  1.3582 -0.8455 -1.7541
  195THR   HG22 2788   3.598   4.479   7.724 -0.1814  0.2290 -0.3576
  195THR   HG23 2789   3.707   4.386   7.614  1.2866 -0.0279  0.9364
  195THR      C 2790   3.599   4.166   7.985 -0.3419  0.0592  0.2368
  195THR      O 2791   3.662   4.062   8.008  0.2214  0.2289 -0.4896
  196ASN      N 2792   3.465   4.171   7.991 -0.3665  0.0830 -0.3059
  196ASN     HN 2793   3.419   4.259   7.986 -0.1286  0.3305  1.4585
  196ASN     CA 2794   3.376   4.061   8.011 -0.1932  0.0458  0.2761
  196ASN     HA 2795   3.428   4.012   8.092 -1.2196  1.1979  1.6801
  196ASN     CB 2796   3.240   4.094   8.075 -0.3128 -0.1536  0.1292
  196ASN    HB1 2797   3.263   4.174   8.150 -1.0287  2.1910 -2.0152
  196ASN    HB2 2798   3.194   4.008   8.127 -0.3903  0.3588  0.9341
  196ASN     CG 2799   3.139   4.124   7.966 -0.0884  0.3121  0.0422
  196ASN    OD1 2800   3.108   4.052   7.872  0.3521 -0.1486  0.2449
  196ASN    ND2 2801   3.080   4.244   7.992 -0.0451  0.4607 -0.5514
  196ASN   HD21 2802   3.000   4.275   7.941  1.1819  3.0688 -1.0825
  196ASN   HD22 2803   3.133   4.302   8.054 -1.2633  2.1338 -1.0092
  196ASN      C 2804   3.377   3.959   7.902  0.1284  0.1945  0.1391
  196ASN      O 2805   3.404   3.991   7.787  0.1190  0.1299  0.1184
  197GLN      N 2806   3.353   3.831   7.936 -0.2365  0.1736 -0.1969
  197GLN     HN 2807   3.349   3.802   8.031 -0.1478  0.9193  0.0377
  197GLN     CA 2808   3.385   3.725   7.846  0.3632  0.2007 -0.0204
  197GLN     HA 2809   3.474   3.755   7.793 -1.2818  3.7562 -1.0445
  197GLN     CB 2810   3.409   3.591   7.918  0.3345  0.7718  1.0711
  197GLN    HB1 2811   3.501   3.610   7.977  1.5576 -0.8121 -0.2250
  197GLN    HB2 2812   3.419   3.513   7.839 -0.7017  1.1694  0.5309
  197GLN     CG 2813   3.287   3.566   8.006 -0.1646  0.1207  0.2157
  197GLN    HG1 2814   3.193   3.595   7.955  0.4967 -0.8358 -1.6443
  197GLN    HG2 2815   3.303   3.618   8.103  1.4166 -2.1762  1.2833
  197GLN     CD 2816   3.272   3.418   8.037 -0.2464  0.1804  0.4626
  197GLN    OE1 2817   3.359   3.347   8.088  0.1614 -0.0236 -0.5004
  197GLN    NE2 2818   3.154   3.364   7.995  0.1424 -0.3667  0.0682
  197GLN   HE21 2819   3.139   3.266   8.003 -1.8040 -0.1231 -0.2849
  197GLN   HE22 2820   3.083   3.425   7.960  0.5190  0.6988  1.0970
  197GLN      C 2821   3.286   3.711   7.735 -0.1120 -0.5705  0.4850
  197GLN      O 2822   3.330   3.666   7.629  0.2103  0.1239  0.3172
  198ALA      N 2823   3.161   3.760   7.744 -0.1704 -0.5125 -0.4570
  198ALA     HN 2824   3.142   3.805   7.831 -1.5688 -3.1538  0.7281
  198ALA     CA 2825   3.065   3.763   7.639 -0.2084  0.2987 -0.4058
  198ALA     HA 2826   3.053   3.665   7.595  0.5609  0.5384 -1.1775
  198ALA     CB 2827   2.926   3.797   7.695  0.0357  0.1075  0.3229
  198ALA    HB1 2828   2.887   3.711   7.753  0.3453  0.4842  1.1062
  198ALA    HB2 2829   2.865   3.810   7.603  2.8645  0.0423 -1.6807
  198ALA    HB3 2830   2.914   3.896   7.745 -0.5513 -0.0323  0.4620
  198ALA      C 2831   3.099   3.858   7.530  0.4382 -0.0951 -0.5562
  198ALA      O 2832   3.083   3.827   7.412 -0.7859 -0.7522 -0.2368
  199TYR      N 2833   3.143   3.980   7.566  0.1263 -0.3337  0.6638
  199TYR     HN 2834   3.161   4.003   7.661  0.7171  2.3328 -0.0254
  199TYR     CA 2835   3.198   4.074   7.473  0.0371 -0.0514  0.8963
  199TYR     HA 2836   3.124   4.088   7.396  0.8289 -0.4725  0.0459
  199TYR     CB 2837   3.228   4.206   7.545  0.8835 -0.0896  0.6253
  199TYR    HB1 2838   3.307   4.197   7.623  0.7665  3.1438  1.2746
  199TYR    HB2 2839   3.140   4.245   7.602  0.9016  1.9694 -0.6506
  199TYR     CG 2840   3.275   4.316   7.457 -0.1180 -0.3161 -0.2147
  199TYR    CD1 2841   3.180   4.377   7.378  0.1919 -0.0071 -0.3518
  199TYR    HD1 2842   3.080   4.338   7.380  0.3995 -0.5378 -0.1209
  199TYR    CE1 2843   3.220   4.463   7.278  0.0958  0.1761 -0.2323
  199TYR    HE1 2844   3.137   4.497   7.217  0.5355 -0.7794 -1.4007
  199TYR     CZ 2845   3.351   4.504   7.272  0.1932 -0.0910  0.0371
  199TYR     OH 2846   3.396   4.598   7.177  0.1830  0.0996  0.2207
  199TYR     HH 2847   3.331   4.600   7.106  0.5619  0.2609 -0.1275
  199TYR    CD2 2848   3.407   4.353   7.444 -0.2461  0.4586  0.5504
  199TYR    HD2 2849   3.484   4.313   7.509  0.9124  1.6912 -0.0267
  199TYR    CE2 2850   3.447   4.443   7.349  0.1133 -0.2588  0.0053
  199TYR    HE2 2851   3.552   4.463   7.333 -0.0773 -0.5157 -1.7747
  199TYR      C 2852   3.323   4.028   7.406 -0.3434 -0.3206  0.3625
  199TYR      O 2853   3.342   4.051   7.287  0.3068 -0.5006  0.4287
  200ALA      N 2854   3.420   3.966   7.475 -0.2433 -0.0126  0.5018
  200ALA     HN 2855   3.418   3.966   7.575  1.0613  2.1441  0.5786
  200ALA     CA 2856   3.546   3.939   7.412 -0.3900  0.3365  0.0589
  200ALA     HA 2857   3.599   4.025   7.374  1.8700 -0.8887  0.2674
  200ALA     CB 2858   3.627   3.873   7.524 -0.4615  0.0211 -0.0733
  200ALA    HB1 2859   3.719   3.822   7.489  0.1374  0.1815  1.1899
  200ALA    HB2 2860   3.568   3.795   7.576 -0.0572 -1.3224 -1.5651
  200ALA    HB3 2861   3.647   3.955   7.597 -1.9941  1.6063 -1.3398
  200ALA      C 2862   3.535   3.842   7.299  0.4293  0.0352  0.2369
  200ALA      O 2863   3.592   3.861   7.192 -0.0532  0.5278  0.0710
  201ILE      N 2864   3.456   3.734   7.315  0.5509 -0.0532  0.2428
  201ILE     HN 2865   3.417   3.721   7.406 -0.0814  0.3484  0.0306
  201ILE     CA 2866   3.410   3.650   7.210  0.2580  0.1692  0.1936
  201ILE     HA 2867   3.495   3.601   7.164  0.7650  0.9716  0.2614
  201ILE     CB 2868   3.329   3.535   7.263  0.2595 -0.1937 -0.5692
  201ILE     HB 2869   3.236   3.574   7.310 -0.8730  0.6738 -3.3140
  201ILE    CG2 2870   3.266   3.447   7.153 -0.1671  0.0839 -0.5496
  201ILE   HG21 2871   3.194   3.510   7.098  0.6085  1.8267  0.3143
  201ILE   HG22 2872   3.217   3.362   7.205  1.5264  0.9123  2.7341
  201ILE   HG23 2873   3.346   3.408   7.087 -0.1072 -0.1689 -0.3282
  201ILE    CG1 2874   3.410   3.454   7.366  0.0979  0.4159  0.0479
  201ILE   HG11 2875   3.449   3.523   7.444 -0.3458  0.0718  0.5769
  201ILE   HG12 2876   3.486   3.389   7.317 -1.6306 -2.9391  1.5357
  201ILE     CD 2877   3.323   3.359   7.447  0.0954  0.2601 -0.1372
  201ILE    HD1 2878   3.292   3.268   7.390 -0.8375  0.6064 -0.1982
  201ILE    HD2 2879   3.236   3.411   7.491  0.1684 -2.0355  3.0989
  201ILE    HD3 2880   3.374   3.319   7.537  0.2638  1.7528  0.4474
  201ILE      C 2881   3.329   3.715   7.103  0.3141  0.0811  0.0975
  201ILE      O 2882   3.356   3.703   6.983  0.2850 -0.3081  0.1263
  202ALA      N 2883   3.231   3.802   7.133  0.2650  0.0392  0.0579
  202ALA     HN 2884   3.219   3.823   7.230 -0.3518 -0.5233  0.1136
  202ALA     CA 2885   3.149   3.870   7.038  0.4164 -0.2433 -0.2789
  202ALA     HA 2886   3.100   3.798   6.975  2.8846 -1.3121 -1.1141
  202ALA     CB 2887   3.047   3.956   7.115  0.3648 -0.2457 -0.3444
  202ALA    HB1 2888   3.080   4.035   7.186  1.6666 -1.4302  0.4077
  202ALA    HB2 2889   2.988   3.888   7.180 -0.0960  0.4531 -0.0167
  202ALA    HB3 2890   2.968   3.999   7.050 -0.9229 -0.0336  1.2813
  202ALA      C 2891   3.226   3.963   6.950  0.4549 -0.2953 -0.3003
  202ALA      O 2892   3.217   3.973   6.827  0.2657  0.0443 -0.2618
  203SER      N 2893   3.321   4.036   7.010  0.0493 -0.1213  0.1409
  203SER     HN 2894   3.311   4.044   7.109  0.9976 -0.5705  0.2908
  203SER     CA 2895   3.412   4.125   6.945  0.1244 -0.1817  0.1640
  203SER     HA 2896   3.352   4.194   6.889 -0.7597 -0.5605  0.6172
  203SER     CB 2897   3.490   4.210   7.047  0.0207  0.1490 -0.0335
  203SER    HB1 2898   3.539   4.139   7.116 -0.9347 -1.0002 -0.5069
  203SER    HB2 2899   3.419   4.278   7.100  1.1161  0.7876  0.6491
  203SER     OG 2900   3.578   4.301   6.984 -0.1092  0.1510 -0.2138
  203SER    HG1 2901   3.537   4.333   6.903  2.5268 -0.7108 -2.0371
  203SER      C 2902   3.499   4.050   6.850  0.3747  0.1789  0.1093
  203SER      O 2903   3.518   4.086   6.733  0.0818 -0.2734 -0.0801
  204SER      N 2904   3.540   3.929   6.890 -0.3253 -0.2242 -0.3882
  204SER     HN 2905   3.525   3.904   6.985  1.8863 -0.4922 -0.0726
  204SER     CA 2906   3.620   3.845   6.806  0.0503  0.1577 -0.4141
  204SER     HA 2907   3.695   3.909   6.763 -1.0812  1.7501 -0.1134
  204SER     CB 2908   3.678   3.726   6.885  0.3428  0.1868 -0.5844
  204SER    HB1 2909   3.733   3.663   6.811 -1.1570 -0.6699 -1.0313
  204SER    HB2 2910   3.603   3.656   6.927  2.6445 -1.0468  1.7520
  204SER     OG 2911   3.769   3.777   6.980  0.4689  0.1255 -0.6717
  204SER    HG1 2912   3.717   3.832   7.040  0.8365  0.4141 -0.6141
  204SER      C 2913   3.549   3.782   6.691 -0.1400 -0.0859 -0.1652
  204SER      O 2914   3.607   3.769   6.584  0.0779  0.1770 -0.0793
  205ILE      N 2915   3.419   3.748   6.705 -0.4016  0.9969  0.1080
  205ILE     HN 2916   3.365   3.748   6.788 -2.6970  0.0132 -1.3010
  205ILE     CA 2917   3.336   3.715   6.593  0.0294 -0.1413  0.1182
  205ILE     HA 2918   3.385   3.639   6.534 -1.5721 -0.4608 -0.8501
  205ILE     CB 2919   3.208   3.653   6.641  0.0420 -0.2068  0.0651
  205ILE     HB 2920   3.186   3.673   6.748  0.3320 -0.7883  0.2447
  205ILE    CG2 2921   3.084   3.703   6.566  0.4491  0.4936 -0.1450
  205ILE   HG21 2922   3.097   3.702   6.455  1.9921  2.0528 -0.0213
  205ILE   HG22 2923   3.069   3.807   6.602  0.3294  0.2841  0.4081
  205ILE   HG23 2924   2.989   3.655   6.597  0.7644  0.9662  1.6238
  205ILE    CG1 2925   3.211   3.500   6.624  0.1904 -0.2345  0.3369
  205ILE   HG11 2926   3.205   3.474   6.516 -1.8261 -0.0175  0.3587
  205ILE   HG12 2927   3.119   3.461   6.672 -0.5396  0.6604 -0.3239
  205ILE     CD 2928   3.318   3.432   6.710 -0.1069 -0.5470  0.4604
  205ILE    HD1 2929   3.328   3.322   6.695  2.8277  0.0196 -2.8041
  205ILE    HD2 2930   3.301   3.455   6.818 -0.3464  3.0724 -0.2420
  205ILE    HD3 2931   3.419   3.477   6.701 -0.2486 -0.2793  0.1990
  205ILE      C 2932   3.328   3.823   6.491  0.1226 -0.2993 -0.0571
  205ILE      O 2933   3.358   3.795   6.375 -0.0164 -0.3749 -0.0760
  206VAL      N 2934   3.303   3.946   6.538  0.4791 -0.0776 -0.4415
  206VAL     HN 2935   3.287   3.959   6.636 -0.6458 -0.7993 -0.5018
  206VAL     CA 2936   3.286   4.056   6.447  0.4030  0.4191  0.1670
  206VAL     HA 2937   3.228   4.019   6.364  1.8233  1.3808 -1.2910
  206VAL     CB 2938   3.198   4.168   6.495 -0.1080  0.0207  0.1743
  206VAL     HB 2939   3.232   4.219   6.588 -2.6675  1.9052  0.1854
  206VAL    CG1 2940   3.161   4.273   6.389 -0.1695 -0.7127 -0.5365
  206VAL   HG11 2941   3.085   4.335   6.440  1.1099 -0.7864  1.6164
  206VAL   HG12 2942   3.100   4.238   6.303 -1.1222 -0.1639 -0.0985
  206VAL   HG13 2943   3.235   4.342   6.342  1.1006 -1.7724 -0.1712
  206VAL    CG2 2944   3.063   4.105   6.533  0.1047 -0.0724  0.7961
  206VAL   HG21 2945   2.990   4.183   6.564 -2.1096 -1.1518 -1.3467
  206VAL   HG22 2946   3.082   4.032   6.615  1.1088 -1.8259 -0.9185
  206VAL   HG23 2947   3.026   4.044   6.448  2.1555 -0.7517  0.3256
  206VAL      C 2948   3.405   4.107   6.374  0.2675  0.2942 -0.1411
  206VAL      O 2949   3.402   4.131   6.253  0.2832 -0.1556 -0.2337
  207SER      N 2950   3.519   4.120   6.444  0.0738  0.3311  0.1674
  207SER     HN 2951   3.522   4.105   6.543  1.1472  2.4242  0.4889
  207SER     CA 2952   3.631   4.172   6.373 -0.2515  0.1264 -0.5033
  207SER     HA 2953   3.597   4.239   6.295  0.1570  0.1866 -0.6317
  207SER     CB 2954   3.724   4.245   6.472 -0.1495  0.2051 -0.6551
  207SER    HB1 2955   3.813   4.287   6.422  2.5821 -1.5787  2.3107
  207SER    HB2 2956   3.754   4.165   6.544 -0.2678 -0.8672 -1.7578
  207SER     OG 2957   3.664   4.347   6.551  0.1869 -0.2496  0.2062
  207SER    HG1 2958   3.629   4.418   6.496 -1.7474 -1.5156 -0.3206
  207SER      C 2959   3.719   4.075   6.303  0.2500  0.1748  0.0531
  207SER      O 2960   3.806   4.114   6.225  0.4737  0.6248  0.5271
  208PHE      N 2961   3.698   3.945   6.330  0.1776  0.2756  0.4828
  208PHE     HN 2962   3.623   3.919   6.391 -0.9522 -1.3963 -1.4824
  208PHE     CA 2963   3.786   3.848   6.274 -0.2052  0.0418  0.2805
  208PHE     HA 2964   3.836   3.879   6.183  1.1927  1.1934  1.3996
  208PHE     CB 2965   3.897   3.821   6.377 -0.0794  0.0824  0.1553
  208PHE    HB1 2966   3.860   3.769   6.468  2.2014 -0.0873  1.0719
  208PHE    HB2 2967   3.942   3.918   6.408 -1.5193  0.8178  0.0124
  208PHE     CG 2968   4.001   3.729   6.323  0.1664  0.0474  0.6875
  208PHE    CD1 2969   4.102   3.767   6.238 -0.4013 -0.5839 -0.2902
  208PHE    HD1 2970   4.099   3.869   6.202  0.7039 -1.0687 -1.8834
  208PHE    CE1 2971   4.199   3.680   6.193  0.2058  0.2837 -0.7000
  208PHE    HE1 2972   4.271   3.718   6.122 -0.1646 -1.0432 -1.8134
  208PHE     CZ 2973   4.190   3.546   6.223  0.0603  0.5197  0.3680
  208PHE     HZ 2974   4.259   3.476   6.178 -1.3210 -0.4711 -0.2795
  208PHE    CD2 2975   4.001   3.597   6.363  0.0654 -0.1358  0.0952
  208PHE    HD2 2976   3.921   3.569   6.431 -0.4178  2.7829  0.8648
  208PHE    CE2 2977   4.093   3.508   6.312  0.1506 -0.1112  0.2059
  208PHE    HE2 2978   4.086   3.405   6.344 -1.8809  0.1413  0.7184
  208PHE      C 2979   3.715   3.725   6.229  0.2403 -0.2406  0.3393
  208PHE      O 2980   3.710   3.695   6.109 -0.9635  0.5409  0.1741
  209TYR      N 2981   3.652   3.640   6.312 -0.2870 -0.0998  0.0909
  209TYR     HN 2982   3.648   3.662   6.409 -1.5463 -0.1285  0.0560
  209TYR     CA 2983   3.606   3.509   6.275 -0.0773 -0.1223 -0.0966
  209TYR     HA 2984   3.704   3.475   6.245  0.8663  2.5198 -0.2748
  209TYR     CB 2985   3.564   3.412   6.387 -0.0990  0.1377  0.1217
  209TYR    HB1 2986   3.512   3.325   6.342  1.8205 -0.8229 -0.3573
  209TYR    HB2 2987   3.491   3.459   6.457 -0.2767  1.3845 -0.8570
  209TYR     CG 2988   3.679   3.379   6.475  0.2214  0.6914 -0.0800
  209TYR    CD1 2989   3.758   3.273   6.435 -0.2069  0.3051  0.0904
  209TYR    HD1 2990   3.729   3.217   6.348 -2.0042  0.6144  0.4522
  209TYR    CE1 2991   3.872   3.233   6.501 -0.5365 -0.3982  0.2438
  209TYR    HE1 2992   3.936   3.155   6.462 -0.3630 -1.6197  2.7728
  209TYR     CZ 2993   3.914   3.301   6.613  0.1373 -0.3492 -0.0384
  209TYR     OH 2994   4.042   3.269   6.665  0.2862  0.0814 -0.1371
  209TYR     HH 2995   4.061   3.332   6.735 -0.7421 -1.4271  1.5922
  209TYR    CD2 2996   3.714   3.432   6.597  0.2564 -0.0725  0.2530
  209TYR    HD2 2997   3.665   3.519   6.637  2.3305  1.2410  0.1266
  209TYR    CE2 2998   3.836   3.405   6.656  0.2217 -0.3769  0.1834
  209TYR    HE2 2999   3.864   3.462   6.743 -2.5756 -1.4600  1.9395
  209TYR      C 3000   3.513   3.509   6.159  0.4736  0.1332 -0.5437
  209TYR      O 3001   3.534   3.426   6.071 -0.1142 -0.6222  0.0145
  210VAL      N 3002   3.410   3.595   6.157 -0.0155 -0.4306 -0.0089
  210VAL     HN 3003   3.403   3.648   6.241  1.1487  0.5952 -0.5377
  210VAL     CA 3004   3.334   3.612   6.038  0.1213 -0.4592 -0.1010
  210VAL     HA 3005   3.304   3.512   6.011  2.6969 -0.4338 -3.9234
  210VAL     CB 3006   3.202   3.676   6.070  0.3385  0.0922 -0.2797
  210VAL     HB 3007   3.221   3.762   6.137 -0.6548 -0.3184  0.5768
  210VAL    CG1 3008   3.114   3.713   5.950  0.1383 -0.4073 -0.2918
  210VAL   HG11 3009   3.138   3.661   5.855 -0.9716 -0.2271 -0.6817
  210VAL   HG12 3010   3.129   3.822   5.932 -0.9523  0.0562  1.3718
  210VAL   HG13 3011   3.004   3.698   5.958 -0.0582 -0.3334 -2.3408
  210VAL    CG2 3012   3.121   3.573   6.153 -0.0843  0.0123 -0.7850
  210VAL   HG21 3013   3.170   3.540   6.247 -2.6644  1.1791  1.0682
  210VAL   HG22 3014   3.092   3.485   6.092  0.3959 -0.5633 -0.1935
  210VAL   HG23 3015   3.024   3.615   6.187  0.3697  0.3050  0.1719
  210VAL      C 3016   3.394   3.665   5.912 -0.2215 -0.1657 -0.1457
  210VAL      O 3017   3.373   3.607   5.805  0.2529  0.3838 -0.5414
  211PRO      N 3018   3.482   3.760   5.923 -0.2078 -0.1590 -0.3201
  211PRO     CD 3019   3.464   3.875   6.010 -0.6498 -0.2607 -0.2725
  211PRO    HD1 3020   3.505   3.858   6.112 -1.8948  0.3303  0.3483
  211PRO    HD2 3021   3.357   3.893   6.031 -0.8568 -0.0228 -1.4858
  211PRO     CA 3022   3.561   3.803   5.811 -0.2556 -0.0354 -0.3071
  211PRO     HA 3023   3.486   3.841   5.742 -0.1150  0.1138 -0.3773
  211PRO     CB 3024   3.642   3.917   5.870 -0.2585 -0.4772  0.5635
  211PRO    HB1 3025   3.698   3.976   5.793 -0.4954  0.2443  0.9346
  211PRO    HB2 3026   3.719   3.866   5.933  0.5797 -2.3165 -1.7968
  211PRO     CG 3027   3.538   3.996   5.951  0.0721 -0.2019  0.7221
  211PRO    HG1 3028   3.574   4.067   6.029  2.7814  0.6178 -1.1208
  211PRO    HG2 3029   3.474   4.056   5.883 -1.9660 -0.2814  2.4847
  211PRO      C 3030   3.648   3.695   5.754  0.2461  0.3180 -0.2137
  211PRO      O 3031   3.628   3.654   5.640 -0.4998  0.0358  0.0089
  212LEU      N 3032   3.728   3.626   5.837  0.4403  0.5513 -0.2067
  212LEU     HN 3033   3.739   3.653   5.933 -1.0206  1.0927 -0.1693
  212LEU     CA 3034   3.799   3.507   5.804  0.0370  0.2392  0.0397
  212LEU     HA 3035   3.870   3.540   5.730  0.0647 -1.5216 -0.7844
  212LEU     CB 3036   3.870   3.453   5.929 -0.1864 -0.1484  0.0024
  212LEU    HB1 3037   3.789   3.410   5.992  0.1006  0.8595  1.1007
  212LEU    HB2 3038   3.929   3.533   5.979 -0.4388  1.8383 -2.6799
  212LEU     CG 3039   3.967   3.335   5.911 -0.0121  0.0518 -0.3658
  212LEU     HG 3040   3.915   3.246   5.870 -1.9394 -0.8805  3.6114
  212LEU    CD1 3041   4.095   3.360   5.829  0.1692  0.0473 -0.0835
  212LEU   HD11 3042   4.152   3.451   5.856  0.5997 -0.9133  2.5812
  212LEU   HD12 3043   4.060   3.365   5.724  2.6858 -0.9260 -1.0603
  212LEU   HD13 3044   4.166   3.277   5.849 -0.7470 -0.8228 -0.3713
  212LEU    CD2 3045   4.000   3.288   6.053  0.0270  0.1661 -0.3362
  212LEU   HD21 3046   4.052   3.370   6.108 -1.8260  0.7472  0.6618
  212LEU   HD22 3047   4.072   3.204   6.045 -0.2656 -0.1829  0.4891
  212LEU   HD23 3048   3.916   3.245   6.112  0.7159 -0.9431 -0.1464
  212LEU      C 3049   3.732   3.396   5.731  0.0675  0.3197 -0.1097
  212LEU      O 3050   3.777   3.358   5.623 -0.3713  0.2497 -0.2734
  213VAL      N 3051   3.625   3.335   5.786  0.0171 -0.0525 -0.6100
  213VAL     HN 3052   3.600   3.362   5.878  0.2298  0.8742 -0.8114
  213VAL     CA 3053   3.557   3.226   5.724  0.0453 -0.4973  0.1406
  213VAL     HA 3054   3.629   3.145   5.717  2.2364  1.2187  1.6023
  213VAL     CB 3055   3.448   3.174   5.813 -0.2408 -0.1645 -0.0158
  213VAL     HB 3056   3.395   3.262   5.855  1.1252  0.0118  1.3911
  213VAL    CG1 3057   3.342   3.091   5.737 -1.0345  0.6524  0.1855
  213VAL   HG11 3058   3.274   3.166   5.691  0.7017  1.0534 -1.9001
  213VAL   HG12 3059   3.284   3.027   5.807 -1.0137  1.0934  0.6215
  213VAL   HG13 3060   3.386   3.036   5.652  1.0892  3.0281 -0.3889
  213VAL    CG2 3061   3.513   3.097   5.929 -0.2445 -0.0330  0.0741
  213VAL   HG21 3062   3.555   3.172   5.999 -1.2646  1.1731 -0.5550
  213VAL   HG22 3063   3.592   3.027   5.894  0.3882 -0.6233  2.5086
  213VAL   HG23 3064   3.440   3.039   5.990 -1.6409 -1.6016 -2.8636
  213VAL      C 3065   3.514   3.250   5.584  0.6837  0.3182  0.0760
  213VAL      O 3066   3.530   3.166   5.494 -0.3409 -0.4908  0.6302
  214ILE      N 3067   3.454   3.367   5.556 -0.0049 -0.0050  0.1832
  214ILE     HN 3068   3.429   3.433   5.626 -1.3033  0.8055 -0.9963
  214ILE     CA 3069   3.416   3.402   5.422  0.2563 -0.2380  0.0453
  214ILE     HA 3070   3.358   3.323   5.376  0.4344  0.3738 -1.2712
  214ILE     CB 3071   3.326   3.522   5.421  0.1161 -0.3454 -0.2462
  214ILE     HB 3072   3.382   3.610   5.456  0.5830 -0.7162 -0.0461
  214ILE    CG2 3073   3.284   3.554   5.277  1.0115  0.9845 -0.2226
  214ILE   HG21 3074   3.370   3.610   5.235  1.4796  2.0619  2.0583
  214ILE   HG22 3075   3.183   3.600   5.265  0.2662 -1.1976 -4.0224
  214ILE   HG23 3076   3.273   3.465   5.211  1.2663  0.2244  0.7532
  214ILE    CG1 3077   3.204   3.499   5.513  0.1986 -0.2078 -0.1037
  214ILE   HG11 3078   3.237   3.492   5.619  3.7816  0.0204 -1.0647
  214ILE   HG12 3079   3.163   3.399   5.486 -0.3615 -0.2272  0.8094
  214ILE     CD 3080   3.091   3.602   5.511  0.3813  0.0058  0.5388
  214ILE    HD1 3081   3.039   3.597   5.414  1.9385 -0.9587 -0.2870
  214ILE    HD2 3082   3.123   3.707   5.527 -0.3493  0.5874 -1.5925
  214ILE    HD3 3083   3.019   3.576   5.591 -0.4541 -2.0145 -0.8023
  214ILE      C 3084   3.534   3.418   5.333  0.2693  0.1123  0.1263
  214ILE      O 3085   3.530   3.380   5.216  0.6475 -0.1373  0.1933
  215MET      N 3086   3.645   3.480   5.376 -0.0550  0.7529  0.0531
  215MET     HN 3087   3.663   3.509   5.470  0.8266 -0.2348  0.2036
  215MET     CA 3088   3.769   3.485   5.306  0.3106 -0.2465  0.6132
  215MET     HA 3089   3.748   3.535   5.213  3.0868 -0.2794 -0.1361
  215MET     CB 3090   3.868   3.582   5.373  0.5189 -0.0565  0.0329
  215MET    HB1 3091   3.968   3.557   5.331  1.2704 -2.8458  3.1135
  215MET    HB2 3092   3.882   3.552   5.479 -1.0867 -0.0903  0.2562
  215MET     CG 3093   3.829   3.730   5.378  0.1101 -0.1540 -0.2751
  215MET    HG1 3094   3.728   3.744   5.423  0.2828  0.4276 -0.0630
  215MET    HG2 3095   3.816   3.769   5.274  1.2866 -1.2489 -0.8569
  215MET     SD 3096   3.937   3.839   5.475 -0.1734  0.3813 -0.5520
  215MET     CE 3097   4.078   3.862   5.363 -0.3678  0.4033 -0.7918
  215MET    HE1 3098   4.042   3.922   5.276 -0.1450  2.1436  0.2678
  215MET    HE2 3099   4.107   3.759   5.333  0.8890  0.7323 -0.7530
  215MET    HE3 3100   4.160   3.916   5.415 -0.7840  0.1009  0.1929
  215MET      C 3101   3.837   3.358   5.268  0.0961 -0.2672  0.3020
  215MET      O 3102   3.896   3.349   5.160 -0.6778 -0.2530 -0.1303
  216VAL      N 3103   3.833   3.259   5.359 -0.2257 -0.1390  0.4273
  216VAL     HN 3104   3.812   3.273   5.455 -0.3320 -2.1292  0.7313
  216VAL     CA 3105   3.885   3.131   5.322 -0.0049  0.1151 -0.1564
  216VAL     HA 3106   3.979   3.134   5.269 -0.9514  0.4480 -1.9051
  216VAL     CB 3107   3.883   3.048   5.447  0.4352 -0.1173 -0.3024
  216VAL     HB 3108   3.784   3.055   5.496 -0.4358 -1.1618 -1.8174
  216VAL    CG1 3109   3.902   2.898   5.420  0.6941 -0.1433  0.0309
  216VAL   HG11 3110   3.985   2.863   5.355  1.3561  1.9266 -0.3054
  216VAL   HG12 3111   3.803   2.855   5.395 -0.0377  0.2605  1.9929
  216VAL   HG13 3112   3.925   2.850   5.518 -0.7297 -1.6044 -0.3011
  216VAL    CG2 3113   3.991   3.096   5.545  0.2890 -0.4423  0.0212
  216VAL   HG21 3114   4.087   3.106   5.489  0.9460  1.5269  1.3856
  216VAL   HG22 3115   4.001   3.028   5.632 -0.0180 -1.5119 -0.7659
  216VAL   HG23 3116   3.962   3.198   5.578  1.1399 -0.8739  2.2445
  216VAL      C 3117   3.806   3.071   5.210 -0.4474 -0.0255  0.2244
  216VAL      O 3118   3.869   3.031   5.112  0.2679 -0.1365  0.7243
  217PHE      N 3119   3.672   3.072   5.213 -0.4571 -1.2094  0.3782
  217PHE     HN 3120   3.628   3.129   5.281 -1.4454  0.4770 -1.5545
  217PHE     CA 3121   3.579   3.026   5.114 -0.4197 -0.1134 -0.1781
  217PHE     HA 3122   3.603   2.922   5.098 -1.4821 -0.3723 -0.0969
  217PHE     CB 3123   3.437   3.042   5.169 -0.3191 -0.3985  0.1668
  217PHE    HB1 3124   3.431   3.146   5.207  1.7820 -0.0802 -0.2637
  217PHE    HB2 3125   3.430   2.985   5.264 -0.0929 -1.7546 -0.5995
  217PHE     CG 3126   3.330   3.006   5.072 -0.6984 -0.0690  0.4567
  217PHE    CD1 3127   3.282   2.877   5.063 -0.7041 -0.0389  0.0342
  217PHE    HD1 3128   3.336   2.802   5.119  2.1836  1.8722  0.0496
  217PHE    CE1 3129   3.190   2.842   4.967 -0.1623 -0.4263 -0.3554
  217PHE    HE1 3130   3.174   2.735   4.963 -1.7668 -0.2172 -0.1714
  217PHE     CZ 3131   3.132   2.937   4.887  0.5903 -0.1743 -0.6054
  217PHE     HZ 3132   3.075   2.916   4.797  0.4546 -0.7928 -0.3779
  217PHE    CD2 3133   3.276   3.101   4.989  0.4669 -0.2996 -0.6038
  217PHE    HD2 3134   3.307   3.203   5.006 -0.2185  0.0013 -1.0812
  217PHE    CE2 3135   3.182   3.065   4.895  0.0506  0.0190 -0.3136
  217PHE    HE2 3136   3.140   3.142   4.832 -1.3525  0.1018  0.6546
  217PHE      C 3137   3.591   3.089   4.979 -0.0080 -0.0229 -0.1006
  217PHE      O 3138   3.597   3.014   4.882  0.0399  0.1028 -0.1943
  218VAL      N 3139   3.609   3.222   4.975  0.6390 -0.1121 -0.3539
  218VAL     HN 3140   3.614   3.262   5.066 -1.2081 -1.3752  0.3580
  218VAL     CA 3141   3.633   3.307   4.862 -0.0317 -0.0799 -0.4773
  218VAL     HA 3142   3.552   3.290   4.792  0.4070  0.0719 -1.0287
  218VAL     CB 3143   3.647   3.453   4.890  0.2191 -0.1669 -0.1318
  218VAL     HB 3144   3.690   3.467   4.991  1.1049  1.1776 -0.6531
  218VAL    CG1 3145   3.721   3.538   4.784  0.1701  0.2691  0.1802
  218VAL   HG11 3146   3.827   3.526   4.816 -0.2654  0.9812  2.0206
  218VAL   HG12 3147   3.686   3.643   4.788 -2.5541 -0.5744  1.8423
  218VAL   HG13 3148   3.717   3.505   4.678  2.2924  1.7825 -0.4300
  218VAL    CG2 3149   3.504   3.507   4.913  0.2480 -0.5125  0.8790
  218VAL   HG21 3150   3.451   3.455   4.995  0.1110 -3.0768 -0.7235
  218VAL   HG22 3151   3.437   3.509   4.825  0.9883 -0.6696  0.2925
  218VAL   HG23 3152   3.518   3.611   4.950 -2.3632  0.3503 -0.3196
  218VAL      C 3153   3.754   3.259   4.790  0.0488 -0.4132 -0.1244
  218VAL      O 3154   3.744   3.227   4.672 -1.1111  0.1425 -0.1886
  219TYR      N 3155   3.870   3.253   4.858  0.0380 -0.2386 -0.0902
  219TYR     HN 3156   3.879   3.281   4.953 -1.6934  0.2059 -0.0366
  219TYR     CA 3157   3.988   3.233   4.779 -0.1308  0.4709 -0.5290
  219TYR     HA 3158   3.976   3.290   4.688 -1.6060  3.2673  1.2675
  219TYR     CB 3159   4.110   3.283   4.859 -0.5654 -0.1518  0.5474
  219TYR    HB1 3160   4.211   3.264   4.817 -1.7739 -0.2547 -2.6145
  219TYR    HB2 3161   4.113   3.240   4.961  2.8822 -2.5126 -0.3732
  219TYR     CG 3162   4.106   3.432   4.856 -0.5023 -0.1551  0.2044
  219TYR    CD1 3163   4.104   3.504   4.739  0.2238 -0.3729  0.0550
  219TYR    HD1 3164   4.089   3.450   4.647 -0.5777  0.4125 -0.2907
  219TYR    CE1 3165   4.117   3.641   4.741  0.5671 -0.4070  0.1788
  219TYR    HE1 3166   4.115   3.701   4.651 -3.0103 -3.6812 -2.2383
  219TYR     CZ 3167   4.119   3.708   4.861  0.2087 -0.1425  0.0379
  219TYR     OH 3168   4.134   3.848   4.865  0.7760 -0.2079  0.1658
  219TYR     HH 3169   4.115   3.882   4.953 -1.1197 -2.1331  0.5634
  219TYR    CD2 3170   4.128   3.499   4.974  0.3387 -0.1058  0.0200
  219TYR    HD2 3171   4.159   3.437   5.058  1.5331  0.0345 -0.2934
  219TYR    CE2 3172   4.134   3.636   4.977 -0.3853 -0.0764  0.1596
  219TYR    HE2 3173   4.150   3.694   5.067 -2.4942  1.5580 -0.4192
  219TYR      C 3174   4.011   3.090   4.746  0.1568  0.2528  0.5554
  219TYR      O 3175   4.059   3.055   4.638 -0.5156 -0.4637  0.4770
  220SER      N 3176   3.957   2.994   4.824  0.2026  0.1279  0.4333
  220SER     HN 3177   3.907   3.019   4.906  0.3456 -0.3281  0.6611
  220SER     CA 3178   3.944   2.860   4.778  0.6001  0.2781 -0.1310
  220SER     HA 3179   4.045   2.830   4.752 -0.1094 -1.1913 -1.3880
  220SER     CB 3180   3.881   2.770   4.886  0.1231 -0.2821 -0.8592
  220SER    HB1 3181   3.869   2.666   4.849 -0.7683 -0.3633 -0.3697
  220SER    HB2 3182   3.775   2.793   4.907  0.2154  0.6804 -1.3692
  220SER     OG 3183   3.966   2.759   4.999 -0.8908  0.7009  0.0224
  220SER    HG1 3184   3.969   2.846   5.039  1.5039  0.2070  1.0778
  220SER      C 3185   3.861   2.838   4.656  0.3442  0.1113  0.0722
  220SER      O 3186   3.894   2.756   4.569 -0.3984  0.0485 -0.1575
  221ARG      N 3187   3.750   2.911   4.634  0.4043  0.1383 -0.1466
  221ARG     HN 3188   3.719   2.965   4.712 -0.3856 -1.8426  0.9914
  221ARG     CA 3189   3.671   2.900   4.516  0.0985 -0.2127  0.0895
  221ARG     HA 3190   3.658   2.795   4.492 -0.7469  0.1570 -1.1665
  221ARG     CB 3191   3.526   2.949   4.522  0.0443 -0.4285  0.5853
  221ARG    HB1 3192   3.522   3.058   4.543 -1.0063 -0.4038  0.3225
  221ARG    HB2 3193   3.487   2.895   4.611  0.4721 -2.1693 -0.2336
  221ARG     CG 3194   3.448   2.936   4.391  0.4501 -0.2573  0.3273
  221ARG    HG1 3195   3.501   2.999   4.316  2.0652  0.3933  1.9328
  221ARG    HG2 3196   3.349   2.981   4.410 -0.0854 -0.0107 -2.6036
  221ARG     CD 3197   3.425   2.795   4.335 -0.2163  0.0803 -0.2605
  221ARG    HD1 3198   3.364   2.730   4.401 -0.1518 -0.6005 -0.8625
  221ARG    HD2 3199   3.526   2.749   4.325  0.3838  1.1274  0.7053
  221ARG     NE 3200   3.368   2.795   4.197  0.6294  0.3614 -0.6166
  221ARG     HE 3201   3.421   2.823   4.117  2.5563  0.1392  0.4990
  221ARG     CZ 3202   3.234   2.773   4.183  0.4747  0.5692  0.4357
  221ARG    NH1 3203   3.152   2.722   4.278 -0.1221  0.1783 -0.2790
  221ARG   HH11 3204   3.172   2.753   4.372  0.7370  0.1379 -0.4404
  221ARG   HH12 3205   3.060   2.699   4.247  0.4226 -1.3704 -0.8456
  221ARG    NH2 3206   3.185   2.779   4.055  0.4344 -0.0000  0.4220
  221ARG   HH21 3207   3.256   2.792   3.986  1.2711  0.9594  1.4107
  221ARG   HH22 3208   3.105   2.726   4.027 -0.1183  2.0773 -2.2971
  221ARG      C 3209   3.752   2.948   4.400 -0.1332 -0.1021 -0.0275
  221ARG      O 3210   3.762   2.889   4.293  0.2614  0.1604 -0.1346
  222VAL      N 3211   3.815   3.066   4.415 -0.2722 -0.0000 -0.2544
  222VAL     HN 3212   3.804   3.095   4.510 -1.3276 -2.0339  0.3067
  222VAL     CA 3213   3.891   3.134   4.315  0.2184 -0.2532 -0.0568
  222VAL     HA 3214   3.826   3.150   4.231 -1.3888 -0.9345  1.0052
  222VAL     CB 3215   3.940   3.267   4.365  0.1296 -0.1668 -0.1985
  222VAL     HB 3216   3.964   3.247   4.472  0.2798 -0.8200 -0.3501
  222VAL    CG1 3217   4.057   3.330   4.289 -0.2300  0.4718 -0.2269
  222VAL   HG11 3218   4.032   3.340   4.182 -0.6773  1.4037 -0.0493
  222VAL   HG12 3219   4.152   3.276   4.307 -1.2501 -1.2459  0.2213
  222VAL   HG13 3220   4.073   3.431   4.334  0.8352 -0.2556  1.1354
  222VAL    CG2 3221   3.822   3.366   4.362 -0.2081 -0.5605 -0.0284
  222VAL   HG21 3222   3.737   3.331   4.425  1.1522 -0.1490  2.1387
  222VAL   HG22 3223   3.790   3.377   4.256  0.2090  1.4943  0.0306
  222VAL   HG23 3224   3.847   3.462   4.411  1.4512 -1.8131  1.7187
  222VAL      C 3225   4.005   3.056   4.260  0.1268 -0.1165 -0.4387
  222VAL      O 3226   4.038   3.051   4.141  0.3301  0.2388 -0.3995
  223PHE      N 3227   4.075   2.980   4.345 -0.1511  0.3052  0.1697
  223PHE     HN 3228   4.079   3.002   4.442  4.8205 -0.2553  0.3624
  223PHE     CA 3229   4.168   2.877   4.310 -0.2095  0.3740 -0.1826
  223PHE     HA 3230   4.251   2.923   4.257 -0.8946  1.3337 -0.4660
  223PHE     CB 3231   4.216   2.827   4.447 -0.3686 -0.1608 -0.3185
  223PHE    HB1 3232   4.129   2.812   4.515 -1.2167 -0.8687 -1.5164
  223PHE    HB2 3233   4.281   2.904   4.494  1.4145 -1.7913 -0.0123
  223PHE     CG 3234   4.284   2.695   4.447 -0.8227 -0.3956 -0.5058
  223PHE    CD1 3235   4.256   2.588   4.529 -0.1496  0.2674  0.6073
  223PHE    HD1 3236   4.183   2.602   4.607 -0.3917  1.7842  0.1534
  223PHE    CE1 3237   4.323   2.469   4.520 -0.3143  0.2536 -0.7076
  223PHE    HE1 3238   4.298   2.395   4.595 -0.9412  1.8770  0.7361
  223PHE     CZ 3239   4.419   2.449   4.423  0.4179 -0.3021  0.1090
  223PHE     HZ 3240   4.472   2.355   4.425  1.2520  0.1714  0.9306
  223PHE    CD2 3241   4.381   2.676   4.351 -0.0917 -0.1972  0.1870
  223PHE    HD2 3242   4.407   2.763   4.294  1.2515 -1.3520 -1.0431
  223PHE    CE2 3243   4.448   2.556   4.342 -0.5467 -0.4104 -0.3915
  223PHE    HE2 3244   4.523   2.548   4.264  0.1679  0.1271  0.2258
  223PHE      C 3245   4.114   2.769   4.222  0.2367  0.1520 -0.1838
  223PHE      O 3246   4.185   2.743   4.125  0.6037  0.0483  0.1087
  224GLN      N 3247   3.993   2.717   4.247  0.4956 -0.3286  0.0780
  224GLN     HN 3248   3.937   2.759   4.318  0.2298 -1.3283  0.4928
  224GLN     CA 3249   3.938   2.622   4.155  0.5106  0.1472 -0.4191
  224GLN     HA 3250   4.009   2.541   4.151 -0.1545 -0.4951  0.4824
  224GLN     CB 3251   3.810   2.564   4.217  0.7230  0.4947  0.3520
  224GLN    HB1 3252   3.760   2.502   4.140  1.3251 -0.3602  0.6275
  224GLN    HB2 3253   3.748   2.651   4.249  1.5221  0.9149  0.8091
  224GLN     CG 3254   3.832   2.475   4.340 -0.5021  0.1027  0.2999
  224GLN    HG1 3255   3.751   2.479   4.416 -0.8188 -0.0877 -0.0249
  224GLN    HG2 3256   3.913   2.524   4.398  0.6125 -0.9662 -0.3026
  224GLN     CD 3257   3.877   2.332   4.314  0.1342  0.2543  0.5484
  224GLN    OE1 3258   3.905   2.298   4.199 -0.2408  0.0379  0.5197
  224GLN    NE2 3259   3.905   2.254   4.422 -0.0248  0.1658  0.5261
  224GLN   HE21 3260   3.931   2.158   4.408 -1.3290 -0.2884  1.0763
  224GLN   HE22 3261   3.882   2.285   4.514  2.8778 -1.9288  2.1148
  224GLN      C 3262   3.908   2.680   4.021 -0.0859  0.0928 -0.3118
  224GLN      O 3263   3.924   2.608   3.922  0.4499 -0.6950  0.3417
  225GLU      N 3264   3.865   2.807   4.012  0.1674  0.1799 -0.2976
  225GLU     HN 3265   3.863   2.863   4.095  0.9533  1.5317 -1.1443
  225GLU     CA 3266   3.822   2.871   3.891 -0.3436 -0.1111 -0.2751
  225GLU     HA 3267   3.762   2.806   3.830  0.0981 -1.1409  0.3642
  225GLU     CB 3268   3.735   2.996   3.918  0.1722  0.4177 -1.0224
  225GLU    HB1 3269   3.713   3.041   3.819 -1.0630  3.7813  0.6290
  225GLU    HB2 3270   3.783   3.078   3.975 -0.2040  1.8198 -2.6314
  225GLU     CG 3271   3.600   2.965   3.983  0.7630  0.2156  0.1300
  225GLU    HG1 3272   3.551   3.057   4.019  2.1284  0.9067  0.3174
  225GLU    HG2 3273   3.618   2.897   4.069  1.2422  0.1185 -0.0428
  225GLU     CD 3274   3.504   2.898   3.886 -0.1455  0.4049  0.8919
  225GLU    OE1 3275   3.485   2.955   3.776 -0.6469 -0.4629  0.5147
  225GLU    OE2 3276   3.446   2.791   3.919  0.0909  0.1148  0.3806
  225GLU      C 3277   3.946   2.897   3.812 -0.0627  0.3041  0.2898
  225GLU      O 3278   3.957   2.866   3.694 -0.3477  0.1558  0.3015
  226ALA      N 3279   4.054   2.951   3.871  0.3436 -0.3102  0.1183
  226ALA     HN 3280   4.047   2.980   3.966 -2.0166 -1.5238  0.3723
  226ALA     CA 3281   4.182   2.968   3.809  0.4139 -0.0554  0.3307
  226ALA     HA 3282   4.160   3.012   3.712 -1.7296 -1.4399  0.1236
  226ALA     CB 3283   4.273   3.053   3.899  0.0727  0.7512 -0.0759
  226ALA    HB1 3284   4.373   3.068   3.853 -0.2798  0.9676 -0.8047
  226ALA    HB2 3285   4.281   2.995   3.993  0.8088 -1.7651 -1.5802
  226ALA    HB3 3286   4.237   3.157   3.915  2.8300  1.8048 -0.1524
  226ALA      C 3287   4.249   2.841   3.772  0.1151 -0.1340  0.0532
  226ALA      O 3288   4.329   2.832   3.678  0.0787  0.3004 -0.0189
  227LYS      N 3289   4.237   2.734   3.853 -0.0626  0.1103  0.3489
  227LYS     HN 3290   4.203   2.741   3.946  2.1229 -1.1042  1.3149
  227LYS     CA 3291   4.291   2.604   3.825  0.2563  0.2553  0.2793
  227LYS     HA 3292   4.398   2.605   3.812  0.0670 -0.2669 -1.4600
  227LYS     CB 3293   4.260   2.508   3.942  0.3665 -0.1404 -0.0148
  227LYS    HB1 3294   4.154   2.501   3.973  0.4498  1.6608  0.8508
  227LYS    HB2 3295   4.313   2.547   4.032  0.2959 -0.0727 -0.0017
  227LYS     CG 3296   4.306   2.364   3.923  0.4105 -0.1091 -0.1433
  227LYS    HG1 3297   4.413   2.348   3.897  0.4226 -0.5332  0.1665
  227LYS    HG2 3298   4.266   2.322   3.828 -2.4353  1.0989  0.4489
  227LYS     CD 3299   4.267   2.273   4.039  0.3530 -0.0462 -0.1134
  227LYS    HD1 3300   4.245   2.339   4.126  0.0861  1.0194 -0.9657
  227LYS    HD2 3301   4.345   2.204   4.079 -0.0806  0.1558  1.1132
  227LYS     CE 3302   4.144   2.188   4.010  0.7714 -0.8371  0.3773
  227LYS    HE1 3303   4.158   2.122   3.921 -1.5250  0.6279 -1.1907
  227LYS    HE2 3304   4.059   2.254   3.982  1.9782  1.1612  1.2192
  227LYS     NZ 3305   4.101   2.097   4.119  0.1343 -0.5238  0.3941
  227LYS    HZ1 3306   4.105   2.146   4.210  1.8948  1.8944 -0.8728
  227LYS    HZ2 3307   4.162   2.014   4.134  1.2985  0.2297 -0.0188
  227LYS    HZ3 3308   4.007   2.067   4.085 -0.4959  1.2375  0.4505
  227LYS      C 3309   4.234   2.540   3.703 -0.1091 -0.0362  0.5965
  227LYS      O 3310   4.299   2.466   3.629 -0.3528  0.4625 -0.1276
  228ARG      N 3311   4.104   2.559   3.676  0.0059 -0.4620 -0.2754
  228ARG     HN 3312   4.048   2.615   3.735  1.8229  1.3653 -0.1842
  228ARG     CA 3313   4.045   2.524   3.550 -0.2757 -0.6130 -0.1035
  228ARG     HA 3314   4.069   2.422   3.525  0.9562 -0.4853  0.4531
  228ARG     CB 3315   3.892   2.523   3.566 -0.2383  0.1134  0.3520
  228ARG    HB1 3316   3.843   2.514   3.466  0.2293  1.6083 -0.0425
  228ARG    HB2 3317   3.862   2.624   3.602 -0.2964  0.7111 -1.2525
  228ARG     CG 3318   3.827   2.415   3.652 -0.2958 -0.1194  0.0161
  228ARG    HG1 3319   3.878   2.403   3.749 -1.0013 -3.1997  0.1004
  228ARG    HG2 3320   3.833   2.318   3.598  0.1932  1.5217 -3.0987
  228ARG     CD 3321   3.686   2.445   3.703 -0.2555 -0.6561  0.4500
  228ARG    HD1 3322   3.681   2.542   3.756  0.6305 -0.1683 -0.3472
  228ARG    HD2 3323   3.657   2.366   3.775  0.5950 -0.5377  0.9277
  228ARG     NE 3324   3.608   2.443   3.576 -0.3140  0.1071  0.4719
  228ARG     HE 3325   3.661   2.410   3.498 -0.7317 -0.1539  0.2975
  228ARG     CZ 3326   3.477   2.482   3.569 -0.1997  0.4613  0.2402
  228ARG    NH1 3327   3.412   2.518   3.683 -0.6431  0.1241  0.0989
  228ARG   HH11 3328   3.466   2.506   3.766  1.8322 -0.8448 -1.5353
  228ARG   HH12 3329   3.319   2.557   3.687 -1.7497 -2.1567 -1.3192
  228ARG    NH2 3330   3.415   2.493   3.448 -0.8055 -0.3775  0.4576
  228ARG   HH21 3331   3.462   2.489   3.359 -1.0924  1.4065  0.1830
  228ARG   HH22 3332   3.331   2.547   3.449 -0.6161  0.0180 -1.3956
  228ARG      C 3333   4.083   2.612   3.436 -0.1172 -0.4421  0.0788
  228ARG      O 3334   4.103   2.558   3.327  0.0509 -0.4869  0.1305
  229GLN      N 3335   4.102   2.743   3.461 -0.7111 -0.4100  0.3815
  229GLN     HN 3336   4.072   2.778   3.549 -0.8455 -0.2844  0.2849
  229GLN     CA 3337   4.159   2.827   3.360 -0.6593 -0.4699  0.3606
  229GLN     HA 3338   4.103   2.825   3.267  1.3757  0.3492 -0.9699
  229GLN     CB 3339   4.136   2.974   3.398  0.0983 -0.0896 -0.5997
  229GLN    HB1 3340   4.198   3.045   3.339 -0.7618 -0.6235 -2.2079
  229GLN    HB2 3341   4.172   2.985   3.502  1.0344  0.5512 -0.9786
  229GLN     CG 3342   3.993   3.029   3.404  0.0618 -0.2526  0.1831
  229GLN    HG1 3343   3.992   3.136   3.433  2.4077 -0.4070  1.0010
  229GLN    HG2 3344   3.942   2.956   3.470 -2.2186 -1.0287 -2.2270
  229GLN     CD 3345   3.915   3.012   3.274 -0.6618  0.2465  0.5449
  229GLN    OE1 3346   3.830   2.924   3.262  0.1176 -0.5583  0.8660
  229GLN    NE2 3347   3.965   3.092   3.176  0.3509 -0.4442  0.4790
  229GLN   HE21 3348   4.045   3.148   3.199  0.5255 -0.3946 -0.2197
  229GLN   HE22 3349   3.944   3.082   3.078 -1.7589  0.0406  0.8390
  229GLN      C 3350   4.301   2.801   3.325 -0.3575  1.0134  0.4118
  229GLN      O 3351   4.346   2.807   3.211 -0.4844  0.7221  0.3440
  230LEU      N 3352   4.383   2.756   3.422 -0.1532  0.1639 -0.1404
  230LEU     HN 3353   4.355   2.756   3.518  1.1738 -0.0233  0.2711
  230LEU     CA 3354   4.501   2.680   3.396 -0.1660  0.0023  0.2676
  230LEU     HA 3355   4.573   2.734   3.337  1.5918 -2.3568  0.0786
  230LEU     CB 3356   4.585   2.652   3.522  0.1917 -0.5254 -0.0822
  230LEU    HB1 3357   4.674   2.591   3.497  0.0404 -0.5788 -0.4860
  230LEU    HB2 3358   4.532   2.584   3.591 -1.5422  0.2052 -0.6506
  230LEU     CG 3359   4.647   2.765   3.607 -0.0240 -0.0313 -0.5802
  230LEU     HG 3360   4.579   2.839   3.654  2.9637  0.5248  3.2959
  230LEU    CD1 3361   4.714   2.705   3.731  0.0623 -0.3504 -0.7780
  230LEU   HD11 3362   4.648   2.643   3.795  2.3401 -1.8865  0.2302
  230LEU   HD12 3363   4.762   2.785   3.793  1.2134 -0.5435 -1.3894
  230LEU   HD13 3364   4.797   2.644   3.690  0.5226  0.1774 -0.6550
  230LEU    CD2 3365   4.746   2.847   3.522  0.7035 -0.2230  0.0773
  230LEU   HD21 3366   4.794   2.917   3.594  1.1373  0.1230 -0.5429
  230LEU   HD22 3367   4.685   2.905   3.450  1.0944  1.4716  1.0590
  230LEU   HD23 3368   4.820   2.782   3.470  1.8524 -0.1688  1.5692
  230LEU      C 3369   4.488   2.552   3.321  0.4040 -0.3422  0.7429
  230LEU      O 3370   4.568   2.525   3.232  0.1863  0.5823  0.2519
  231GLN      N 3371   4.388   2.467   3.348  0.0375 -0.1363  0.0435
  231GLN     HN 3372   4.330   2.482   3.427 -1.6218  0.3664 -1.2012
  231GLN     CA 3373   4.364   2.346   3.276  0.0328  0.0663 -0.2993
  231GLN     HA 3374   4.453   2.286   3.263 -0.1766 -1.1454  2.9705
  231GLN     CB 3375   4.254   2.264   3.345 -0.0629  0.5968  0.1800
  231GLN    HB1 3376   4.154   2.310   3.331  0.0709  1.0656  0.7228
  231GLN    HB2 3377   4.265   2.263   3.456 -0.0520  1.2808  0.1890
  231GLN     CG 3378   4.235   2.119   3.301  0.3754  0.5302  0.2047
  231GLN    HG1 3379   4.211   2.112   3.193  0.8039 -2.8723  0.2125
  231GLN    HG2 3380   4.152   2.081   3.364  1.3929 -1.5358  0.3809
  231GLN     CD 3381   4.364   2.041   3.318 -0.0024 -0.1148  0.1555
  231GLN    OE1 3382   4.414   1.986   3.219 -0.4327 -0.6665  0.2363
  231GLN    NE2 3383   4.426   2.041   3.439 -0.2602  0.2531  0.2897
  231GLN   HE21 3384   4.522   2.012   3.444  0.2414  1.9035  0.7710
  231GLN   HE22 3385   4.375   2.062   3.522 -1.3131 -2.9212  0.5920
  231GLN      C 3386   4.325   2.360   3.133  0.0174  0.1325 -0.2892
  231GLN      O 3387   4.384   2.293   3.048 -0.2555 -0.1953 -0.2249
  232LYS      N 3388   4.237   2.453   3.092 -0.8199 -0.2632  0.5910
  232LYS     HN 3389   4.208   2.511   3.168 -0.4454 -2.2089  2.3082
  232LYS     CA 3390   4.189   2.483   2.961  0.1977 -0.4423  0.1726
  232LYS     HA 3391   4.147   2.392   2.920  1.4138 -0.4671 -1.1042
  232LYS     CB 3392   4.067   2.575   2.949  0.2528 -0.4251 -0.2867
  232LYS    HB1 3393   4.066   2.608   2.843  0.0425 -2.2697 -0.8949
  232LYS    HB2 3394   4.075   2.664   3.014  2.8145  0.6873 -1.9924
  232LYS     CG 3395   3.939   2.498   2.983  0.1987 -0.2793 -0.1578
  232LYS    HG1 3396   3.955   2.443   3.078  0.4484 -1.7381 -1.0124
  232LYS    HG2 3397   3.919   2.430   2.897 -0.7567 -0.6914  0.3674
  232LYS     CD 3398   3.813   2.584   2.994 -0.2864 -0.9527 -0.3347
  232LYS    HD1 3399   3.827   2.657   3.077 -0.2720  2.5195 -3.1566
  232LYS    HD2 3400   3.720   2.525   3.006 -0.4312 -1.0701 -1.8553
  232LYS     CE 3401   3.792   2.684   2.880 -0.2265 -0.2547  0.2577
  232LYS    HE1 3402   3.809   2.633   2.783 -0.8364  0.4921 -0.2481
  232LYS    HE2 3403   3.871   2.759   2.900  0.4825 -0.9232  0.0264
  232LYS     NZ 3404   3.656   2.741   2.867  0.1471  0.6505  0.2343
  232LYS    HZ1 3405   3.653   2.820   2.799 -0.2842  0.0774 -0.4279
  232LYS    HZ2 3406   3.628   2.775   2.961  0.9413 -1.2348  1.2048
  232LYS    HZ3 3407   3.583   2.669   2.850  0.1376  0.8255 -0.4967
  232LYS      C 3408   4.302   2.519   2.870 -0.2999  0.3892 -0.1241
  232LYS      O 3409   4.306   2.466   2.759  0.1877 -0.1252  0.1342
  233ILE      N 3410   4.402   2.598   2.914 -0.4272  0.7031 -0.3948
  233ILE     HN 3411   4.407   2.628   3.009  1.3273  2.6647 -1.0497
  233ILE     CA 3412   4.522   2.626   2.843 -0.0983  0.2636 -0.0180
  233ILE     HA 3413   4.494   2.682   2.755 -1.4327 -2.0882 -1.1939
  233ILE     CB 3414   4.611   2.713   2.926  0.0139  0.2482 -0.1199
  233ILE     HB 3415   4.621   2.692   3.034 -0.7481  3.4849  0.7125
  233ILE    CG2 3416   4.756   2.727   2.879  0.1710 -0.0831  0.2613
  233ILE   HG21 3417   4.809   2.632   2.902 -2.1539 -1.2745  0.8883
  233ILE   HG22 3418   4.808   2.809   2.932 -0.0835 -0.8609  1.7439
  233ILE   HG23 3419   4.765   2.735   2.768  1.0369 -3.9674 -0.0957
  233ILE    CG1 3420   4.555   2.856   2.943  0.1982  0.2738  0.2762
  233ILE   HG11 3421   4.621   2.892   3.025  2.4356  1.3307 -1.8456
  233ILE   HG12 3422   4.450   2.848   2.977 -0.2133 -0.6142 -1.1320
  233ILE     CD 3423   4.570   2.946   2.820  0.2754  0.1474  0.1920
  233ILE    HD1 3424   4.478   3.009   2.814  0.6083  0.5326 -1.2167
  233ILE    HD2 3425   4.581   2.885   2.728 -1.5034 -2.2827  1.4582
  233ILE    HD3 3426   4.656   3.015   2.830  2.4751 -2.4318  0.0763
  233ILE      C 3427   4.597   2.500   2.815 -0.2594  0.2252 -0.2807
  233ILE      O 3428   4.630   2.476   2.699 -0.4030 -0.1369 -0.2494
  234ASP      N 3429   4.623   2.420   2.920 -0.2612 -0.0767 -0.5070
  234ASP     HN 3430   4.595   2.446   3.013 -0.0176  0.5153 -0.5952
  234ASP     CA 3431   4.695   2.296   2.915  0.5684  0.3829 -0.1556
  234ASP     HA 3432   4.792   2.326   2.879 -0.2927  0.8220 -2.2337
  234ASP     CB 3433   4.705   2.247   3.061  0.7712  0.2890 -0.2005
  234ASP    HB1 3434   4.615   2.183   3.073  0.7233  0.2668 -0.6550
  234ASP    HB2 3435   4.700   2.330   3.135  0.5799  1.4934 -1.4952
  234ASP     CG 3436   4.826   2.160   3.089  0.2882 -0.4689 -0.4525
  234ASP    OD1 3437   4.921   2.159   3.007  0.6188  0.6889 -0.1029
  234ASP    OD2 3438   4.819   2.087   3.192  0.3514  0.1370 -0.0156
  234ASP      C 3439   4.641   2.195   2.820  0.0294 -0.1573  0.7067
  234ASP      O 3440   4.714   2.130   2.746 -0.2511  0.4323 -0.1065
  235LYS      N 3441   4.507   2.181   2.815  0.0387 -0.0325 -0.0196
  235LYS     HN 3442   4.460   2.228   2.889  0.8144 -0.6055  0.8619
  235LYS     CA 3443   4.444   2.101   2.715  0.0518  0.0053 -0.0583
  235LYS     HA 3444   4.502   2.010   2.715  0.1153 -0.0099 -2.2866
  235LYS     CB 3445   4.298   2.086   2.760 -0.0372  0.5775 -0.1518
  235LYS    HB1 3446   4.230   2.037   2.686  2.2966 -0.9528 -1.4123
  235LYS    HB2 3447   4.254   2.187   2.771 -0.2697  0.8213 -2.6313
  235LYS     CG 3448   4.282   2.010   2.892 -0.4974  0.4514 -0.2764
  235LYS    HG1 3449   4.310   2.083   2.971 -0.0922  1.9572 -1.7444
  235LYS    HG2 3450   4.353   1.926   2.904 -0.5202  0.5319  0.4387
  235LYS     CD 3451   4.140   1.962   2.921 -0.3075 -0.1115 -0.2778
  235LYS    HD1 3452   4.079   2.044   2.878  0.3783  0.0202 -1.0062
  235LYS    HD2 3453   4.134   1.954   3.032  3.2544 -1.0730 -0.0213
  235LYS     CE 3454   4.102   1.828   2.857  0.3444 -0.1429 -0.6008
  235LYS    HE1 3455   4.182   1.754   2.879 -0.0929 -0.0858  1.3179
  235LYS    HE2 3456   4.088   1.829   2.747 -3.3115  1.0259 -0.2542
  235LYS     NZ 3457   3.972   1.783   2.911  0.3580  0.0202 -0.4341
  235LYS    HZ1 3458   3.910   1.866   2.901  1.0542  0.7783  1.1626
  235LYS    HZ2 3459   3.967   1.767   3.014  0.4674 -1.2605 -0.6173
  235LYS    HZ3 3460   3.916   1.709   2.866 -1.8274  2.4166 -1.9402
  235LYS      C 3461   4.451   2.148   2.574 -0.1869  0.2705  0.0181
  235LYS      O 3462   4.468   2.064   2.486  0.1102 -0.1260  0.4541
  236SER      N 3463   4.448   2.278   2.538 -0.4107  0.3535  0.3316
  236SER     HN 3464   4.428   2.340   2.613  0.0645  0.3766  0.4385
  236SER     CA 3465   4.471   2.336   2.409 -0.1378 -0.1704  0.1411
  236SER     HA 3466   4.423   2.274   2.334  0.1484 -1.2505  0.8238
  236SER     CB 3467   4.405   2.473   2.390  0.3862  0.0031 -0.4386
  236SER    HB1 3468   4.297   2.451   2.401  0.7102 -1.9830 -0.9055
  236SER    HB2 3469   4.416   2.517   2.288 -2.1932 -0.7437 -1.1147
  236SER     OG 3470   4.445   2.565   2.491  0.2703 -0.0407 -0.3522
  236SER    HG1 3471   4.394   2.537   2.567 -1.8864 -2.5872 -2.5324
  236SER      C 3472   4.610   2.347   2.358 -0.2109 -0.0123 -0.0252
  236SER      O 3473   4.642   2.315   2.244 -0.5696  0.3722 -0.2345
  237GLU      N 3474   4.700   2.397   2.445 -0.1802 -0.4858  0.2197
  237GLU     HN 3475   4.670   2.425   2.536  1.7213  0.9274  0.5009
  237GLU     CA 3476   4.839   2.418   2.415 -0.3540 -0.1595 -0.3761
  237GLU     HA 3477   4.838   2.461   2.316 -0.8894 -1.4262 -0.9450
  237GLU     CB 3478   4.904   2.516   2.515  0.2813 -0.8156 -0.1410
  237GLU    HB1 3479   4.900   2.469   2.615  0.2092  0.1611  0.3225
  237GLU    HB2 3480   4.839   2.605   2.519  1.9881  0.4364  2.0173
  237GLU     CG 3481   5.043   2.569   2.478 -0.2034  0.4677 -0.1547
  237GLU    HG1 3482   5.040   2.626   2.382  1.6176  1.9986  0.6419
  237GLU    HG2 3483   5.099   2.474   2.468 -2.1171 -0.8507  0.9395
  237GLU     CD 3484   5.113   2.646   2.589  0.8799  0.4842 -0.8354
  237GLU    OE1 3485   5.192   2.583   2.664  0.3397  0.4048 -0.3259
  237GLU    OE2 3486   5.095   2.770   2.603  0.3371  0.3517 -0.3209
  237GLU      C 3487   4.923   2.296   2.400 -0.1466 -0.0713  0.0445
  237GLU      O 3488   4.906   2.208   2.485 -0.0013 -0.2483 -0.1089
  238GLY      N 3489   5.010   2.284   2.298  0.1362  0.3423  0.2359
  238GLY     HN 3490   4.999   2.347   2.222 -1.0544 -0.9158 -0.6934
  238GLY     CA 3491   5.112   2.185   2.286 -0.7108 -0.5335  0.1479
  238GLY    HA1 3492   5.146   2.154   2.384  1.6776 -1.0629 -0.7581
  238GLY    HA2 3493   5.197   2.224   2.231 -0.8401 -0.5431 -0.0586
  238GLY      C 3494   5.059   2.071   2.207  0.0163 -0.2713 -0.7335
  238GLY      O 3495   4.951   2.068   2.147 -0.0601  0.4767 -0.6370
  239ARG      N 3496   5.131   1.957   2.207  0.1101 -0.2110 -0.6349
  239ARG     HN 3497   5.226   1.969   2.234 -0.0021  2.5767 -1.2178
  239ARG     CA 3498   5.108   1.821   2.170 -0.0957 -0.2193 -0.4825
  239ARG     HA 3499   5.079   1.820   2.066  1.2097 -1.7813 -0.8801
  239ARG     CB 3500   5.234   1.733   2.174 -0.1288 -0.2428  0.0286
  239ARG    HB1 3501   5.209   1.625   2.184  0.5043 -0.3913  0.0803
  239ARG    HB2 3502   5.278   1.764   2.271  0.0988 -0.0883 -0.1224
  239ARG     CG 3503   5.334   1.759   2.061 -0.3491  0.1649 -0.0739
  239ARG    HG1 3504   5.376   1.861   2.073  0.7395 -0.4567  2.0120
  239ARG    HG2 3505   5.278   1.747   1.967 -0.1460 -4.8218  0.1982
  239ARG     CD 3506   5.458   1.670   2.075 -0.2346  0.3652  0.2093
  239ARG    HD1 3507   5.435   1.562   2.093 -0.8453  0.4612  0.0456
  239ARG    HD2 3508   5.511   1.685   2.171 -0.8213 -0.9040  0.7694
  239ARG     NE 3509   5.538   1.697   1.952 -0.1277  0.1591  0.2327
  239ARG     HE 3510   5.514   1.776   1.897  2.2246  0.6694 -0.1284
  239ARG     CZ 3511   5.667   1.659   1.930 -0.4034 -0.2931 -0.6221
  239ARG    NH1 3512   5.729   1.574   2.017 -0.0642  0.1026 -0.4738
  239ARG   HH11 3513   5.676   1.511   2.074 -0.3001  0.0216 -0.7781
  239ARG   HH12 3514   5.820   1.538   1.997  0.4837  1.1878 -0.0336
  239ARG    NH2 3515   5.738   1.702   1.821 -0.2588 -0.4771 -0.6013
  239ARG   HH21 3516   5.692   1.741   1.742 -1.7424 -0.6699  0.1248
  239ARG   HH22 3517   5.835   1.679   1.816  0.1181  1.0383 -0.7584
  239ARG      C 3518   4.991   1.764   2.241  0.0270  0.3788  0.2077
  239ARG      O 3519   4.949   1.806   2.349  0.5620  0.1071  0.5222
  240PHE      N 3520   4.926   1.666   2.175 -0.3359  0.7620 -0.0132
  240PHE     HN 3521   4.956   1.655   2.081 -0.2103 -1.0966  0.2138
  240PHE     CA 3522   4.817   1.595   2.233  0.0850  0.1950  0.0977
  240PHE     HA 3523   4.742   1.661   2.274 -0.1017  0.2724 -0.3627
  240PHE     CB 3524   4.750   1.497   2.135  0.2436  0.2154 -0.0309
  240PHE    HB1 3525   4.659   1.457   2.185  0.3051 -0.4303 -0.4278
  240PHE    HB2 3526   4.817   1.413   2.105 -0.0596 -0.9700  2.3790
  240PHE     CG 3527   4.706   1.566   2.010  0.4480  0.2887 -0.0633
  240PHE    CD1 3528   4.640   1.685   2.021 -0.0143 -0.0005  0.3439
  240PHE    HD1 3529   4.629   1.738   2.114  2.1081  1.6208 -0.2455
  240PHE    CE1 3530   4.603   1.748   1.904  0.5975  0.1916  0.2511
  240PHE    HE1 3531   4.557   1.846   1.909  1.0101  0.4695 -1.0288
  240PHE     CZ 3532   4.629   1.689   1.783  0.2547  0.0706  0.2369
  240PHE     HZ 3533   4.600   1.748   1.697  1.3798  1.4198  0.7633
  240PHE    CD2 3534   4.716   1.498   1.891  0.2832 -0.1439  0.1654
  240PHE    HD2 3535   4.759   1.399   1.891 -0.3638 -0.4455 -1.2219
  240PHE    CE2 3536   4.687   1.565   1.774 -0.3233 -0.2068  0.2746
  240PHE    HE2 3537   4.701   1.523   1.675 -1.3337  0.0190  0.0218
  240PHE      C 3538   4.866   1.510   2.345  0.3262  0.2060  0.0004
  240PHE      O 3539   4.966   1.438   2.337 -0.0909 -0.3666 -0.0956
  241HSD      N 3540   4.787   1.509   2.454 -0.0999  0.4384 -0.3037
  241HSD     HN 3541   4.712   1.572   2.469 -0.2565 -0.3548  2.8971
  241HSD     CA 3542   4.828   1.435   2.569 -0.0539  0.2367 -0.4492
  241HSD     HA 3543   4.904   1.365   2.538  0.1134  0.3057 -0.1942
  241HSD     CB 3544   4.891   1.523   2.677 -0.5714  0.2337 -0.1392
  241HSD    HB1 3545   4.897   1.458   2.767  1.2172  0.9376  0.3030
  241HSD    HB2 3546   4.823   1.608   2.697  0.6935  1.1907  0.2716
  241HSD    ND1 3547   5.056   1.696   2.578  0.2713 -0.0383 -0.2625
  241HSD    HD1 3548   4.989   1.754   2.532 -1.2824  0.0325  1.9447
  241HSD     CG 3549   5.027   1.581   2.649 -0.5964  0.4902  0.2533
  241HSD    CE1 3550   5.189   1.722   2.589  0.2028 -0.0039  0.5191
  241HSD    HE1 3551   5.237   1.814   2.555 -0.3419  0.5161  1.1194
  241HSD    NE2 3552   5.250   1.627   2.657 -0.0755 -0.7241 -0.2245
  241HSD    CD2 3553   5.150   1.537   2.687 -0.6795  0.0155 -0.0088
  241HSD    HD2 3554   5.174   1.449   2.745  1.2908 -0.4151 -1.3755
  241HSD      C 3555   4.704   1.367   2.618  0.3434 -0.1516  0.0218
  241HSD      O 3556   4.606   1.439   2.638  0.2060 -0.3559  0.0846
  242VAL      N 3557   4.699   1.233   2.629  0.1770 -0.1346  0.1462
  242VAL     HN 3558   4.605   1.206   2.609  0.6948 -0.9561 -1.2997
  242VAL     CA 3559   4.802   1.134   2.635  0.2410 -0.0997 -0.4121
  242VAL     HA 3560   4.756   1.056   2.694  0.3715  0.4174  0.3882
  242VAL     CB 3561   4.832   1.070   2.502  0.2518 -0.2249 -0.3492
  242VAL     HB 3562   4.883   1.137   2.430 -1.3045 -0.5305 -1.7775
  242VAL    CG1 3563   4.925   0.950   2.531  0.2061 -0.0794  0.4402
  242VAL   HG11 3564   5.032   0.980   2.545  0.5310 -0.1027 -1.6443
  242VAL   HG12 3565   4.929   0.876   2.448 -2.5760  0.1315  0.0226
  242VAL   HG13 3566   4.896   0.885   2.616  1.4859 -0.9138  0.2753
  242VAL    CG2 3567   4.712   1.023   2.419 -0.3600 -0.3064  0.5685
  242VAL   HG21 3568   4.655   0.943   2.471 -0.2849  0.8805  2.6065
  242VAL   HG22 3569   4.740   0.993   2.316  1.3770 -0.4121  1.0407
  242VAL   HG23 3570   4.649   1.114   2.407 -1.0057 -0.3973  2.7716
  242VAL      C 3571   4.912   1.164   2.729 -0.2950  0.3821  0.0651
  242VAL      O 3572   5.015   1.220   2.690 -0.5521  0.6828 -0.1889
  257GLY      N 3573   4.882   1.128   2.855  0.2006 -0.3898 -0.0298
  257GLY     HN 3574   4.802   1.071   2.872  1.0159 -1.5588 -0.0584
  257GLY     CA 3575   4.974   1.140   2.964 -0.3530  0.0844  0.3974
  257GLY    HA1 3576   5.016   1.239   2.972  1.1465 -0.4988  0.1947
  257GLY    HA2 3577   4.904   1.126   3.045 -2.6081  0.5497 -1.3526
  257GLY      C 3578   5.086   1.042   2.977 -0.5542 -0.2382 -0.2685
  257GLY      O 3579   5.142   0.987   2.882 -0.2910  0.0520 -0.2829
  258LEU      N 3580   5.128   1.020   3.103  0.0827 -0.0167 -0.4391
  258LEU     HN 3581   5.218   0.979   3.111 -0.2319 -0.3179  3.5365
  258LEU     CA 3582   5.072   1.047   3.232  0.5790  0.0056 -0.2267
  258LEU     HA 3583   4.979   1.101   3.217  1.7510  1.9076 -1.1495
  258LEU     CB 3584   5.038   0.910   3.292  0.1156  0.0025 -0.4894
  258LEU    HB1 3585   5.122   0.840   3.311  0.2051 -0.3651 -2.0626
  258LEU    HB2 3586   4.988   0.852   3.212  1.7559 -2.9218  0.4563
  258LEU     CG 3587   4.945   0.904   3.414 -0.1309 -0.1357 -0.6824
  258LEU     HG 3588   4.990   0.944   3.507 -1.9348  0.2254  0.0774
  258LEU    CD1 3589   4.812   0.979   3.399 -0.3019 -0.1899  0.5101
  258LEU   HD11 3590   4.780   0.950   3.297  0.5586 -1.8538  0.6844
  258LEU   HD12 3591   4.838   1.087   3.396  2.4739 -0.7261  2.0337
  258LEU   HD13 3592   4.734   0.952   3.474 -0.9796 -0.1122 -0.1618
  258LEU    CD2 3593   4.928   0.755   3.448 -0.2152  0.1488  0.5676
  258LEU   HD21 3594   5.025   0.709   3.476  0.3740  1.0959  0.1321
  258LEU   HD22 3595   4.893   0.712   3.352  0.5683  0.3217  0.1948
  258LEU   HD23 3596   4.857   0.754   3.533 -0.1256 -0.8361  0.6408
  258LEU      C 3597   5.149   1.134   3.325 -0.6615  0.8141  0.0748
  258LEU      O 3598   5.136   1.125   3.447  0.1029 -0.1407  0.1023
  259ARG      N 3599   5.253   1.193   3.263 -0.3414  0.2404  0.0609
  259ARG     HN 3600   5.265   1.179   3.165 -1.1155 -3.0434  0.3040
  259ARG     CA 3601   5.345   1.278   3.333  0.1198  0.2462 -0.5514
  259ARG     HA 3602   5.360   1.244   3.434  2.9811  2.4747 -0.0818
  259ARG     CB 3603   5.494   1.271   3.295  0.0674 -0.1541 -0.6871
  259ARG    HB1 3604   5.545   1.324   3.378 -2.3895 -0.0895  0.8559
  259ARG    HB2 3605   5.512   1.341   3.210  1.0888  0.9729  0.4036
  259ARG     CG 3606   5.559   1.134   3.275 -0.5780 -0.5002 -0.4241
  259ARG    HG1 3607   5.668   1.155   3.265 -0.5470 -0.2330  0.4082
  259ARG    HG2 3608   5.532   1.105   3.171  1.5720  0.4823 -1.3086
  259ARG     CD 3609   5.547   1.019   3.375 -0.6309  0.1079  0.2769
  259ARG    HD1 3610   5.601   0.932   3.334 -1.1435  0.6256 -1.5859
  259ARG    HD2 3611   5.439   0.995   3.385 -0.5856 -1.5191 -2.3259
  259ARG     NE 3612   5.611   1.068   3.501 -0.5629  0.4629  0.1074
  259ARG     HE 3613   5.626   1.166   3.512 -2.5247  0.5564  3.1436
  259ARG     CZ 3614   5.643   0.991   3.609  0.6005  0.3505 -0.3090
  259ARG    NH1 3615   5.601   0.863   3.626 -0.2378  0.5780 -0.6464
  259ARG   HH11 3616   5.535   0.821   3.563  0.1264 -3.2445  1.2314
  259ARG   HH12 3617   5.596   0.842   3.724  3.0923  0.3946 -0.4221
  259ARG    NH2 3618   5.718   1.046   3.709 -0.1416  0.6638  0.0745
  259ARG   HH21 3619   5.753   1.140   3.708 -1.3731  1.1635  0.9159
  259ARG   HH22 3620   5.746   0.998   3.792  0.6813  2.0041  0.6026
  259ARG      C 3621   5.295   1.419   3.330  0.2642  0.3135  0.0975
  259ARG      O 3622   5.237   1.466   3.232 -0.0507 -0.6138 -0.1790
  260ARG      N 3623   5.303   1.486   3.446  0.6074 -0.0380  0.2814
  260ARG     HN 3624   5.339   1.445   3.529  1.0770  0.8299  0.5132
  260ARG     CA 3625   5.248   1.615   3.471 -0.0073 -0.2490  0.0407
  260ARG     HA 3626   5.152   1.609   3.422  0.0873  1.2675 -0.3828
  260ARG     CB 3627   5.244   1.644   3.623  0.1342 -0.0367  0.0057
  260ARG    HB1 3628   5.225   1.750   3.649 -2.0639 -0.6427  1.1136
  260ARG    HB2 3629   5.345   1.630   3.668  0.0895  0.8963  0.4070
  260ARG     CG 3630   5.143   1.559   3.700  0.1932 -0.2179 -0.1135
  260ARG    HG1 3631   5.163   1.451   3.684 -1.2142 -0.3346 -1.3567
  260ARG    HG2 3632   5.047   1.580   3.647 -0.0523 -2.0284 -0.4607
  260ARG     CD 3633   5.128   1.594   3.848  0.0031  0.5875 -0.3140
  260ARG    HD1 3634   5.037   1.552   3.896  1.0469 -1.3845  0.0505
  260ARG    HD2 3635   5.119   1.704   3.861  1.4503  0.6522  0.2460
  260ARG     NE 3636   5.244   1.539   3.923 -0.1684 -0.0335 -0.4933
  260ARG     HE 3637   5.318   1.601   3.950 -1.0739  1.2177 -0.8248
  260ARG     CZ 3638   5.260   1.408   3.958  0.1455  0.0693 -0.2453
  260ARG    NH1 3639   5.171   1.308   3.933  0.1754 -0.0891  0.2665
  260ARG   HH11 3640   5.077   1.312   3.899 -0.6957 -0.3080  2.4897
  260ARG   HH12 3641   5.194   1.219   3.973  0.5419  0.0954  0.4725
  260ARG    NH2 3642   5.382   1.384   4.016  0.1617  0.4396 -0.1225
  260ARG   HH21 3643   5.437   1.466   4.026 -0.4374  1.2414 -2.6681
  260ARG   HH22 3644   5.417   1.290   4.015 -1.8022 -0.4153  2.2419
  260ARG      C 3645   5.328   1.713   3.392 -0.1922  0.1259  0.3120
  260ARG      O 3646   5.448   1.701   3.366 -0.3415  0.1359 -0.3932
  261SER      N 3647   5.260   1.816   3.340 -0.0855  0.1033  0.1263
  261SER     HN 3648   5.161   1.820   3.348 -0.2732  2.2456 -2.2263
  261SER     CA 3649   5.327   1.920   3.268  0.3220 -0.2628 -0.0288
  261SER     HA 3650   5.387   1.868   3.196 -0.3262 -1.2568  0.1364
  261SER     CB 3651   5.223   2.005   3.192  0.1234  0.3201  0.8777
  261SER    HB1 3652   5.156   2.059   3.262 -1.7589  0.5499 -1.0293
  261SER    HB2 3653   5.171   1.927   3.132  0.0061  0.3754  0.9062
  261SER     OG 3654   5.281   2.100   3.104  0.2731 -0.2438  0.3619
  261SER    HG1 3655   5.216   2.164   3.075  1.3046  0.7942  0.2744
  261SER      C 3656   5.418   2.001   3.355  0.3485 -0.0644 -0.2393
  261SER      O 3657   5.378   2.056   3.457  0.0728 -0.6709 -0.0154
  262SER      N 3658   5.543   2.024   3.312  0.4661  0.4811  0.3944
  262SER     HN 3659   5.569   1.978   3.228 -0.8955 -0.7193  0.5891
  262SER     CA 3660   5.641   2.102   3.383  0.3527  0.5935  0.4279
  262SER     HA 3661   5.622   2.086   3.488 -1.4688  0.4794  0.1221
  262SER     CB 3662   5.785   2.070   3.339  0.0922  0.1450 -0.1221
  262SER    HB1 3663   5.803   1.961   3.344  1.5118  0.4103  0.9073
  262SER    HB2 3664   5.868   2.116   3.398  2.7460 -4.3193  0.0282
  262SER     OG 3665   5.814   2.102   3.204  0.0569  0.1835 -0.1213
  262SER    HG1 3666   5.826   2.197   3.207  0.0055  0.2140 -0.6467
  262SER      C 3667   5.621   2.248   3.364 -0.2632  0.4320 -0.2463
  262SER      O 3668   5.626   2.327   3.458 -0.6229  0.6592 -0.4148
  263LYS      N 3669   5.568   2.283   3.245  0.4991 -0.1001 -0.7573
  263LYS     HN 3670   5.556   2.218   3.171 -0.4277  1.8064 -2.3732
  263LYS     CA 3671   5.515   2.412   3.214 -0.1385 -0.1829 -0.0467
  263LYS     HA 3672   5.591   2.486   3.233 -0.9377  1.2084 -1.9078
  263LYS     CB 3673   5.485   2.442   3.066  0.8427 -0.0199 -0.2210
  263LYS    HB1 3674   5.415   2.374   3.013 -0.1295  1.1229 -0.4415
  263LYS    HB2 3675   5.582   2.446   3.013  1.3941 -0.8250  0.6887
  263LYS     CG 3676   5.416   2.577   3.044  0.3072 -0.2982 -0.2594
  263LYS    HG1 3677   5.456   2.661   3.105 -0.7089  0.8661 -1.1469
  263LYS    HG2 3678   5.307   2.567   3.065  0.6754 -1.6259  1.2091
  263LYS     CD 3679   5.426   2.627   2.900 -0.2212  0.0178 -0.1907
  263LYS    HD1 3680   5.391   2.556   2.822  1.5101 -1.7567  0.5497
  263LYS    HD2 3681   5.535   2.640   2.881  0.3576 -0.8545  2.2077
  263LYS     CE 3682   5.362   2.763   2.875  0.2031  0.3480  0.4999
  263LYS    HE1 3683   5.412   2.849   2.924  1.5403 -0.3740  0.4531
  263LYS    HE2 3684   5.257   2.758   2.910 -0.6620 -1.4249 -2.0534
  263LYS     NZ 3685   5.356   2.787   2.729  0.1721  0.1446  0.4673
  263LYS    HZ1 3686   5.293   2.718   2.684  0.4747  0.7095 -0.8665
  263LYS    HZ2 3687   5.451   2.765   2.691  0.3133  0.2009  0.7887
  263LYS    HZ3 3688   5.326   2.880   2.693 -0.7742 -0.3753 -0.1196
  263LYS      C 3689   5.404   2.464   3.299 -0.3428  0.1580 -0.5229
  263LYS      O 3690   5.408   2.581   3.336 -0.0076  0.0858 -0.3285
  264PHE      N 3691   5.314   2.371   3.335 -0.9337  0.5898 -0.8558
  264PHE     HN 3692   5.313   2.280   3.296 -3.9661 -1.5196  3.3330
  264PHE     CA 3693   5.207   2.392   3.428 -0.1044  0.1420  0.2173
  264PHE     HA 3694   5.156   2.479   3.390  1.2872  1.5600  1.4370
  264PHE     CB 3695   5.115   2.269   3.427 -0.1722  0.1926  0.2660
  264PHE    HB1 3696   5.173   2.184   3.470 -0.9657 -0.7529 -0.4866
  264PHE    HB2 3697   5.092   2.247   3.320  1.1689  1.2027 -0.2621
  264PHE     CG 3698   4.986   2.298   3.496 -0.0076 -0.1506  0.7251
  264PHE    CD1 3699   4.975   2.314   3.632 -0.0147  0.1432  0.6914
  264PHE    HD1 3700   5.060   2.306   3.698 -0.2967 -0.2446  1.0097
  264PHE    CE1 3701   4.852   2.330   3.690 -0.0912 -0.2403  0.6352
  264PHE    HE1 3702   4.851   2.356   3.795 -1.1048  3.1754 -0.1141
  264PHE     CZ 3703   4.738   2.335   3.613  0.1035 -0.7419  0.3052
  264PHE     HZ 3704   4.637   2.342   3.652 -0.3059 -0.1656 -0.8279
  264PHE    CD2 3705   4.871   2.293   3.422  0.2632 -0.2819  0.3084
  264PHE    HD2 3706   4.879   2.282   3.314 -1.1793  0.6172  0.0770
  264PHE    CE2 3707   4.747   2.308   3.479  0.2238  0.0526  0.1429
  264PHE    HE2 3708   4.660   2.324   3.416  0.6513  2.1507  0.0221
  264PHE      C 3709   5.254   2.439   3.561  0.4729  0.5679 -0.1305
  264PHE      O 3710   5.215   2.539   3.621 -0.0624  0.2564  0.0524
  265CYS      N 3711   5.364   2.379   3.611 -0.1995 -0.3864  0.2376
  265CYS     HN 3712   5.414   2.308   3.563 -0.6187 -0.8413  0.4696
  265CYS     CA 3713   5.420   2.414   3.739  0.0964  0.1548 -0.0342
  265CYS     HA 3714   5.345   2.426   3.816  1.2969 -4.5594  2.2679
  265CYS     CB 3715   5.518   2.301   3.774 -0.1957 -0.0572  0.1052
  265CYS    HB1 3716   5.605   2.316   3.706  0.9524 -1.4843  1.1897
  265CYS    HB2 3717   5.489   2.195   3.755 -0.9323  0.3634 -1.2699
  265CYS     SG 3718   5.572   2.289   3.947 -0.3128  0.5377  0.1837
  265CYS    HG1 3719   5.647   2.184   3.922  0.6346  0.7906  1.8279
  265CYS      C 3720   5.491   2.544   3.739 -0.3629  0.4074  0.0667
  265CYS      O 3721   5.494   2.610   3.843  0.0731  0.0557  0.2826
  266LEU      N 3722   5.547   2.588   3.624  0.2210 -0.7753 -0.1160
  266LEU     HN 3723   5.537   2.535   3.540  0.7848 -0.6673 -0.2602
  266LEU     CA 3724   5.592   2.723   3.609 -0.5574 -0.5329 -0.2826
  266LEU     HA 3725   5.660   2.739   3.691  0.3503  0.0984 -1.1355
  266LEU     CB 3726   5.660   2.756   3.476  0.3919 -0.6044  0.1791
  266LEU    HB1 3727   5.656   2.867   3.466 -0.7389 -0.7289 -1.0730
  266LEU    HB2 3728   5.601   2.716   3.390 -0.6538 -1.8496  1.4358
  266LEU     CG 3729   5.801   2.695   3.463  0.5535 -0.2639  0.3285
  266LEU     HG 3730   5.793   2.587   3.488  2.8676 -0.5115  0.1888
  266LEU    CD1 3731   5.857   2.717   3.322  0.0508 -0.4699  0.0944
  266LEU   HD11 3732   5.789   2.660   3.255  0.2197  1.1108 -1.5302
  266LEU   HD12 3733   5.954   2.665   3.310 -1.1122 -2.8548  0.4557
  266LEU   HD13 3734   5.859   2.823   3.288  1.7223 -0.6602 -0.5037
  266LEU    CD2 3735   5.890   2.752   3.575  0.2678  0.0850  0.3788
  266LEU   HD21 3736   5.900   2.862   3.564 -1.1892 -0.0010 -3.0131
  266LEU   HD22 3737   5.986   2.698   3.560 -0.8365 -1.6013 -1.0205
  266LEU   HD23 3738   5.850   2.709   3.669  1.1852 -0.4603  0.5248
  266LEU      C 3739   5.486   2.823   3.640 -0.0098 -0.4449  1.4132
  266LEU      O 3740   5.509   2.919   3.713  0.1252  0.2954  0.4204
  267LYS      N 3741   5.364   2.803   3.586  0.3294  0.0115  0.4505
  267LYS     HN 3742   5.345   2.721   3.533 -0.1720  0.8718 -0.7230
  267LYS     CA 3743   5.243   2.877   3.604  0.2609 -0.0136  0.0867
  267LYS     HA 3744   5.248   2.983   3.582  1.7576 -0.2352 -0.7570
  267LYS     CB 3745   5.123   2.837   3.516  0.4412 -0.2043 -0.0725
  267LYS    HB1 3746   5.034   2.875   3.569  1.4309  1.0653  0.7446
  267LYS    HB2 3747   5.131   2.726   3.514  1.8153 -0.1263 -0.5919
  267LYS     CG 3748   5.109   2.909   3.382 -0.2669 -0.5320 -0.1759
  267LYS    HG1 3749   5.116   3.020   3.380 -0.6310 -0.5026  0.1278
  267LYS    HG2 3750   5.013   2.880   3.334  0.6582 -1.4760 -1.5423
  267LYS     CD 3751   5.217   2.876   3.278 -0.4860 -0.6413 -0.3711
  267LYS    HD1 3752   5.219   2.766   3.262 -0.2504 -0.6873 -0.0374
  267LYS    HD2 3753   5.312   2.910   3.324 -0.7204  0.0914 -0.4131
  267LYS     CE 3754   5.209   2.960   3.151 -0.4519 -0.1220 -0.0353
  267LYS    HE1 3755   5.295   2.940   3.083 -0.5247  1.6987 -0.7376
  267LYS    HE2 3756   5.211   3.066   3.183  3.5177 -0.2080  0.5833
  267LYS     NZ 3757   5.083   2.943   3.075 -0.4219 -0.6636  0.0367
  267LYS    HZ1 3758   5.074   2.970   2.975 -1.7677 -3.6782 -0.7811
  267LYS    HZ2 3759   5.008   2.989   3.131  0.2301 -0.2479  0.5872
  267LYS    HZ3 3760   5.063   2.841   3.064 -0.8293 -0.6473  0.5519
  267LYS      C 3761   5.197   2.874   3.745 -0.4585 -0.5502 -0.1539
  267LYS      O 3762   5.149   2.972   3.801 -0.0663 -0.2606 -0.3255
  268GLU      N 3763   5.203   2.756   3.810 -0.2747 -0.2386  0.4082
  268GLU     HN 3764   5.259   2.689   3.762 -0.2306  1.1066 -1.5390
  268GLU     CA 3765   5.166   2.743   3.947 -0.5538 -0.1535  0.3420
  268GLU     HA 3766   5.064   2.779   3.947 -0.5377 -0.0763 -0.7303
  268GLU     CB 3767   5.172   2.599   4.002 -0.4338 -0.1371  0.3706
  268GLU    HB1 3768   5.135   2.608   4.107  1.4130 -1.8377  1.2210
  268GLU    HB2 3769   5.275   2.568   3.977 -0.2738  2.3934 -2.6360
  268GLU     CG 3770   5.065   2.512   3.936  0.1975 -0.3928 -0.3193
  268GLU    HG1 3771   5.077   2.499   3.826 -0.4923  0.7598 -0.5466
  268GLU    HG2 3772   4.964   2.558   3.944  0.1826 -0.6341  1.1330
  268GLU     CD 3773   5.062   2.375   4.001 -1.0565 -0.4867 -0.5523
  268GLU    OE1 3774   5.106   2.274   3.938 -0.4724 -0.1652 -0.6663
  268GLU    OE2 3775   5.011   2.370   4.115  0.3421 -0.5375  0.0934
  268GLU      C 3776   5.243   2.830   4.040 -0.1786 -0.3082  0.1788
  268GLU      O 3777   5.185   2.888   4.132  0.4474 -0.0602  0.4190
  269HSD      N 3778   5.373   2.848   4.013 -0.3307  0.8940  0.1741
  269HSD     HN 3779   5.407   2.780   3.949 -0.7416  0.0933  0.7791
  269HSD     CA 3780   5.465   2.932   4.083 -0.2745  0.4899  0.5912
  269HSD     HA 3781   5.453   2.906   4.187  0.1952  0.9583  0.7694
  269HSD     CB 3782   5.610   2.911   4.037 -0.5265 -0.4130  0.2024
  269HSD    HB1 3783   5.674   2.951   4.118  0.2313 -1.9084  0.3816
  269HSD    HB2 3784   5.630   2.949   3.934 -0.1880 -0.3584  0.2865
  269HSD    ND1 3785   5.639   2.686   4.148 -0.0620 -0.2500 -0.5031
  269HSD    HD1 3786   5.577   2.705   4.224  0.6808  0.0474  0.0470
  269HSD     CG 3787   5.664   2.771   4.042  0.4705 -0.0535 -0.2232
  269HSD    CE1 3788   5.715   2.576   4.124  0.9781  0.3971 -0.2714
  269HSD    HE1 3789   5.722   2.489   4.189  0.8675 -0.7292 -1.7237
  269HSD    NE2 3790   5.789   2.590   4.015  0.9692  0.0892 -0.3168
  269HSD    CD2 3791   5.755   2.711   3.960  0.2073 -0.1695 -0.4279
  269HSD    HD2 3792   5.793   2.750   3.866 -2.0341  3.1615 -0.1447
  269HSD      C 3793   5.433   3.076   4.065  0.0943  0.4841 -0.1337
  269HSD      O 3794   5.448   3.159   4.155 -0.5030 -0.1719  0.5775
  270LYS      N 3795   5.391   3.119   3.944 -0.3302  0.1243 -0.1169
  270LYS     HN 3796   5.375   3.052   3.872  1.7080  0.6689 -1.1585
  270LYS     CA 3797   5.350   3.254   3.922  0.5743  0.5254  0.5622
  270LYS     HA 3798   5.431   3.315   3.958  2.4434 -1.9088  0.7139
  270LYS     CB 3799   5.329   3.275   3.771  0.6422  0.0381  0.4815
  270LYS    HB1 3800   5.264   3.365   3.763 -1.7537 -0.9717  4.9864
  270LYS    HB2 3801   5.271   3.202   3.712  0.2814  2.5258 -2.4861
  270LYS     CG 3802   5.458   3.291   3.691 -0.1523  0.6650 -0.7026
  270LYS    HG1 3803   5.436   3.286   3.582 -0.2982  0.6931 -0.6739
  270LYS    HG2 3804   5.515   3.197   3.705 -2.2689 -0.4253  1.1465
  270LYS     CD 3805   5.546   3.414   3.719 -0.0103  0.3896  0.0925
  270LYS    HD1 3806   5.644   3.395   3.670  1.0938 -0.6137  2.5375
  270LYS    HD2 3807   5.579   3.422   3.824 -0.8585  0.9423  0.3258
  270LYS     CE 3808   5.472   3.539   3.673  0.0378  0.5574  0.4745
  270LYS    HE1 3809   5.388   3.558   3.744 -1.8071  0.0335 -1.4712
  270LYS    HE2 3810   5.420   3.535   3.575  0.0697  1.5891  0.3952
  270LYS     NZ 3811   5.563   3.655   3.685  0.6592  0.1132  0.0553
  270LYS    HZ1 3812   5.644   3.675   3.623 -0.6333  2.3046 -1.0654
  270LYS    HZ2 3813   5.595   3.657   3.784 -3.6442  0.1678  1.6665
  270LYS    HZ3 3814   5.505   3.741   3.693  0.4018 -0.2237  4.1314
  270LYS      C 3815   5.221   3.288   3.990  0.0588  0.0240 -0.1494
  270LYS      O 3816   5.215   3.394   4.051  0.0445 -0.1519  0.1568
  271ALA      N 3817   5.125   3.194   3.982 -0.1901  0.2714 -0.0858
  271ALA     HN 3818   5.130   3.116   3.919  0.6337  1.0630 -1.0450
  271ALA     CA 3819   4.993   3.200   4.036 -0.0863 -0.0158  0.2068
  271ALA     HA 3820   4.935   3.286   4.004 -2.2741 -1.3447  0.4281
  271ALA     CB 3821   4.917   3.071   4.001 -0.2814  0.1274  0.1014
  271ALA    HB1 3822   4.826   3.060   4.063 -0.3006  0.4600  0.1360
  271ALA    HB2 3823   4.971   2.976   4.021  0.6212  0.0890 -2.2433
  271ALA    HB3 3824   4.878   3.083   3.898 -0.5494  2.4493  0.4147
  271ALA      C 3825   4.994   3.214   4.184  0.6439  0.5578  0.1583
  271ALA      O 3826   4.925   3.297   4.243  0.0589  0.4694 -0.3960
  272LEU      N 3827   5.076   3.137   4.258  0.1101 -0.2578 -0.0844
  272LEU     HN 3828   5.124   3.059   4.218  1.7846  0.5565  0.2527
  272LEU     CA 3829   5.073   3.130   4.401 -0.2112 -0.5492 -0.1047
  272LEU     HA 3830   4.980   3.086   4.434 -1.2121  2.0548  0.7946
  272LEU     CB 3831   5.196   3.047   4.441  0.0470 -0.1344 -0.0426
  272LEU    HB1 3832   5.284   3.081   4.383  1.5980  0.7097  2.6085
  272LEU    HB2 3833   5.186   2.940   4.414  3.5194 -0.9892  1.5139
  272LEU     CG 3834   5.226   3.033   4.591 -0.2466 -0.2897  0.0027
  272LEU     HG 3835   5.247   3.134   4.631  0.7726  0.4917 -2.3389
  272LEU    CD1 3836   5.104   2.982   4.671 -0.2645 -0.5836 -0.2117
  272LEU   HD11 3837   5.128   2.948   4.774 -0.9279  0.7732  0.4196
  272LEU   HD12 3838   5.070   2.889   4.621  0.7962 -1.2175  0.2099
  272LEU   HD13 3839   5.022   3.057   4.670  0.2612  0.0539  1.3822
  272LEU    CD2 3840   5.344   2.937   4.619  0.0436  0.1144  0.1719
  272LEU   HD21 3841   5.345   2.917   4.728 -1.5425  4.1701  1.1404
  272LEU   HD22 3842   5.444   2.976   4.591  0.7934 -0.5244  1.8705
  272LEU   HD23 3843   5.332   2.842   4.563  0.1522 -0.4692  1.1267
  272LEU      C 3844   5.075   3.260   4.473 -0.1950 -0.5288 -0.1422
  272LEU      O 3845   4.992   3.286   4.560 -0.1490 -0.3304 -0.1575
  273LYS      N 3846   5.163   3.351   4.428 -0.4776  0.0972  0.5465
  273LYS     HN 3847   5.206   3.322   4.343 -1.5460 -0.8061  0.2837
  273LYS     CA 3848   5.195   3.473   4.496  0.4026  0.0969  0.1463
  273LYS     HA 3849   5.225   3.460   4.599 -2.6668  0.1134  1.1280
  273LYS     CB 3850   5.304   3.530   4.403  0.0493  0.0086 -0.3307
  273LYS    HB1 3851   5.269   3.535   4.298  0.4518  1.4303 -0.4142
  273LYS    HB2 3852   5.390   3.459   4.411  0.6469  0.8255  0.8123
  273LYS     CG 3853   5.352   3.673   4.427 -0.2192 -0.0085  0.3310
  273LYS    HG1 3854   5.270   3.747   4.433  0.9224  1.4508 -1.2028
  273LYS    HG2 3855   5.407   3.703   4.336  1.6689 -2.8346  0.3945
  273LYS     CD 3856   5.442   3.697   4.549  0.3773 -0.7971  0.0560
  273LYS    HD1 3857   5.528   3.627   4.560 -0.0376 -1.3363 -0.0538
  273LYS    HD2 3858   5.374   3.667   4.632  0.3679 -1.6404 -0.2476
  273LYS     CE 3859   5.461   3.847   4.568 -1.2414 -0.4639 -0.7850
  273LYS    HE1 3860   5.477   3.859   4.677 -0.9714 -4.3848 -0.2735
  273LYS    HE2 3861   5.369   3.907   4.549  0.9181  3.1212 -0.8807
  273LYS     NZ 3862   5.577   3.908   4.499 -0.6045 -0.1341  0.5469
  273LYS    HZ1 3863   5.541   3.924   4.403  0.4470 -4.4447 -0.7544
  273LYS    HZ2 3864   5.653   3.839   4.484  1.5448  2.5805 -2.6370
  273LYS    HZ3 3865   5.608   3.998   4.542 -0.4816  0.2338 -0.2763
  273LYS      C 3866   5.085   3.572   4.508  0.3149  0.0202 -0.0237
  273LYS      O 3867   5.083   3.645   4.607  0.4983 -0.4481  0.3298
  274THR      N 3868   5.008   3.589   4.399  0.2877 -0.0534 -0.0156
  274THR     HN 3869   5.028   3.527   4.323 -1.3351 -1.4921  0.6483
  274THR     CA 3870   4.915   3.696   4.381  0.3085 -0.0059  0.1611
  274THR     HA 3871   4.964   3.791   4.366 -0.6909  0.3178 -1.2655
  274THR     CB 3872   4.844   3.672   4.251 -0.0247 -0.3725  0.4095
  274THR     HB 3873   4.819   3.564   4.243 -0.3656 -0.1933 -1.3576
  274THR    OG1 3874   4.927   3.695   4.138 -0.2542  0.3770  0.3884
  274THR    HG1 3875   4.908   3.782   4.102  0.2391 -0.7464 -2.8765
  274THR    CG2 3876   4.717   3.753   4.221  0.4510  0.2944  0.1989
  274THR   HG21 3877   4.743   3.861   4.214  0.9850  0.1008 -0.9234
  274THR   HG22 3878   4.642   3.739   4.301  0.7384 -0.5695  0.3205
  274THR   HG23 3879   4.671   3.731   4.123 -0.0880  3.5758 -0.4192
  274THR      C 3880   4.823   3.723   4.495  0.0186 -0.2633 -0.0099
  274THR      O 3881   4.809   3.835   4.544 -0.5452 -0.1499 -0.4108
  275LEU      N 3882   4.750   3.625   4.550 -0.5880 -0.2324 -0.7357
  275LEU     HN 3883   4.749   3.540   4.497  2.9910  0.1192 -1.6047
  275LEU     CA 3884   4.678   3.622   4.674  0.4631  0.1278 -0.1045
  275LEU     HA 3885   4.635   3.719   4.690  1.2688  0.5857 -0.6728
  275LEU     CB 3886   4.556   3.532   4.646  0.2795  0.2968  0.1597
  275LEU    HB1 3887   4.499   3.532   4.742  1.0620  0.5086  0.6384
  275LEU    HB2 3888   4.604   3.433   4.631 -0.0858  0.4127 -2.0179
  275LEU     CG 3889   4.470   3.574   4.526 -0.5345 -0.2630  0.5427
  275LEU     HG 3890   4.542   3.581   4.442 -1.5182  0.5475 -0.2586
  275LEU    CD1 3891   4.369   3.466   4.482 -0.7011  0.3345 -0.5732
  275LEU   HD11 3892   4.316   3.512   4.396 -0.8821  0.8600 -0.1868
  275LEU   HD12 3893   4.300   3.448   4.566 -1.2504 -1.8847 -1.4179
  275LEU   HD13 3894   4.417   3.370   4.453 -0.0023  1.1532 -2.3012
  275LEU    CD2 3895   4.409   3.714   4.545  0.1039  0.0760  0.1130
  275LEU   HD21 3896   4.336   3.736   4.464  0.7791 -1.9927 -1.1307
  275LEU   HD22 3897   4.491   3.789   4.550  1.0469 -0.7110 -2.0561
  275LEU   HD23 3898   4.356   3.707   4.642 -1.5487  1.5196 -0.6313
  275LEU      C 3899   4.741   3.557   4.792 -0.4062 -0.6002 -0.0311
  275LEU      O 3900   4.713   3.577   4.910  1.5531 -0.2076  0.4004
  276GLY      N 3901   4.859   3.498   4.765  0.0411  0.1426  0.2614
  276GLY     HN 3902   4.889   3.487   4.670  0.5275 -4.6444  0.7138
  276GLY     CA 3903   4.951   3.448   4.862 -0.0133 -0.4544  0.0125
  276GLY    HA1 3904   5.039   3.408   4.814 -0.7721  0.6393 -2.4529
  276GLY    HA2 3905   4.901   3.373   4.921 -1.3792  1.4049  1.3395
  276GLY      C 3906   4.995   3.548   4.964  0.6238 -0.5317 -0.1841
  276GLY      O 3907   5.003   3.524   5.085 -0.4601  0.2994  0.0685
  277ILE      N 3908   5.019   3.671   4.916 -0.0507 -0.3017  0.0647
  277ILE     HN 3909   5.009   3.692   4.819 -0.1068 -0.8131 -0.0427
  277ILE     CA 3910   5.057   3.782   4.998 -0.0726 -0.3342  0.1194
  277ILE     HA 3911   5.134   3.748   5.065  0.1336 -0.4225 -0.1591
  277ILE     CB 3912   5.106   3.895   4.912 -0.5136 -0.0241  0.2765
  277ILE     HB 3913   5.125   3.989   4.968  0.5188 -0.6378  0.9810
  277ILE    CG2 3914   5.247   3.861   4.862 -0.5822  0.5195 -0.2973
  277ILE   HG21 3915   5.285   3.948   4.804 -0.4165 -0.7371 -2.1667
  277ILE   HG22 3916   5.243   3.774   4.793 -2.6199  0.2192  0.1316
  277ILE   HG23 3917   5.317   3.842   4.946  0.9852  0.1907 -1.6130
  277ILE    CG1 3918   5.008   3.935   4.800  0.1583 -0.0968 -0.3437
  277ILE   HG11 3919   4.907   3.890   4.808  0.4934 -0.6733  0.8319
  277ILE   HG12 3920   5.051   3.895   4.706  0.8409  1.7253 -0.8565
  277ILE     CD 3921   4.998   4.081   4.757  0.0978 -0.1250 -0.4250
  277ILE    HD1 3922   4.949   4.136   4.840  0.1451 -2.9689  1.6191
  277ILE    HD2 3923   4.950   4.087   4.657 -0.3583 -2.2539 -0.3628
  277ILE    HD3 3924   5.091   4.137   4.732 -1.3655  2.0960 -1.2545
  277ILE      C 3925   4.950   3.831   5.089  0.1529  0.3332  0.0332
  277ILE      O 3926   4.982   3.843   5.207 -0.2728  0.1064  0.1742
  278ILE      N 3927   4.825   3.858   5.048 -0.1864 -0.2122  0.6861
  278ILE     HN 3928   4.804   3.858   4.950 -0.5373  0.4645  0.7570
  278ILE     CA 3929   4.724   3.886   5.145 -0.1755 -0.2934  0.7215
  278ILE     HA 3930   4.753   3.971   5.205 -1.9242  0.3916  0.6617
  278ILE     CB 3931   4.600   3.935   5.075 -0.1075 -0.7295  0.2882
  278ILE     HB 3932   4.635   4.028   5.024  0.3546 -1.1689 -0.2081
  278ILE    CG2 3933   4.547   3.841   4.966 -0.0349 -0.1743 -0.2335
  278ILE   HG21 3934   4.504   3.746   5.004  1.4065 -1.1050 -0.8300
  278ILE   HG22 3935   4.631   3.792   4.911  0.0827 -0.2544  0.0178
  278ILE   HG23 3936   4.474   3.891   4.898 -1.7602 -2.0630  0.1389
  278ILE    CG1 3937   4.485   3.956   5.175 -0.0055  0.3333  0.1992
  278ILE   HG11 3938   4.435   3.866   5.217  1.4265 -0.8548 -0.5331
  278ILE   HG12 3939   4.412   4.003   5.106  1.9187  0.0711 -2.1577
  278ILE     CD 3940   4.514   4.051   5.291 -0.4309  0.6665  0.0321
  278ILE    HD1 3941   4.566   4.142   5.254 -0.7640  1.8565  2.3269
  278ILE    HD2 3942   4.567   4.006   5.377  0.8111 -0.8414 -1.4481
  278ILE    HD3 3943   4.419   4.098   5.326  0.0566  0.3433  1.8894
  278ILE      C 3944   4.695   3.774   5.238  0.0839 -0.5928  0.4436
  278ILE      O 3945   4.690   3.799   5.359 -0.1071  0.3256  0.2536
  279MET      N 3946   4.676   3.647   5.199  0.4316 -0.5104 -0.0087
  279MET     HN 3947   4.669   3.631   5.101  0.5006  0.5044 -0.1866
  279MET     CA 3948   4.629   3.544   5.287 -0.2690 -0.1194  0.0789
  279MET     HA 3949   4.549   3.589   5.345  0.5976  1.9639 -0.2339
  279MET     CB 3950   4.583   3.420   5.209  0.0630 -0.1469 -0.0735
  279MET    HB1 3951   4.568   3.332   5.275 -1.1681  1.0037  1.2410
  279MET    HB2 3952   4.654   3.390   5.129 -2.3779 -2.1348 -1.6490
  279MET     CG 3953   4.445   3.443   5.147 -0.1836 -0.4415  0.3662
  279MET    HG1 3954   4.412   3.342   5.113  1.5219 -0.4077 -1.5168
  279MET    HG2 3955   4.462   3.506   5.057  1.3357 -1.5054 -0.1216
  279MET     SD 3956   4.329   3.522   5.263  0.2590  0.2394  0.3505
  279MET     CE 3957   4.312   3.388   5.385 -0.1205  0.5477  0.6371
  279MET    HE1 3958   4.409   3.340   5.409 -0.1229  0.5866  0.7252
  279MET    HE2 3959   4.247   3.317   5.331  1.5009  1.9531 -3.5663
  279MET    HE3 3960   4.256   3.423   5.475  0.4824 -0.7151  1.5321
  279MET      C 3961   4.736   3.497   5.379 -0.3900 -0.8164 -0.1330
  279MET      O 3962   4.702   3.453   5.489  0.1036 -0.2393  0.2560
  280GLY      N 3963   4.863   3.518   5.340 -0.2592 -1.0174  0.1804
  280GLY     HN 3964   4.866   3.552   5.247  1.3537 -0.4378  0.4166
  280GLY     CA 3965   4.986   3.509   5.411  0.1811 -0.0407 -0.4336
  280GLY    HA1 3966   5.074   3.510   5.349  0.3532  0.4979 -0.1830
  280GLY    HA2 3967   4.987   3.419   5.472  1.4390  1.4613  1.9283
  280GLY      C 3968   5.010   3.618   5.510  0.0956 -0.2264 -0.2045
  280GLY      O 3969   5.055   3.597   5.622  0.6153 -0.5673 -0.4749
  281THR      N 3970   4.984   3.744   5.470  0.2124 -0.0457  0.2882
  281THR     HN 3971   4.969   3.758   5.372 -0.4336 -3.6190 -0.2562
  281THR     CA 3972   4.988   3.857   5.557 -0.0124  0.2264 -0.0518
  281THR     HA 3973   5.083   3.864   5.609 -0.1633 -1.2285  0.4605
  281THR     CB 3974   4.977   3.992   5.493 -0.4964  0.0560 -0.3280
  281THR     HB 3975   4.884   4.014   5.436 -0.9443 -0.1464  0.3146
  281THR    OG1 3976   5.079   4.010   5.396 -0.4510 -0.1708 -0.3212
  281THR    HG1 3977   5.075   3.940   5.330 -0.4189 -0.4457 -0.0367
  281THR    CG2 3978   5.011   4.102   5.595 -0.8314  0.1020 -0.2641
  281THR   HG21 3979   4.921   4.114   5.659 -1.0161 -3.1461  0.2827
  281THR   HG22 3980   5.030   4.202   5.552 -2.0520  1.9018  3.0190
  281THR   HG23 3981   5.091   4.075   5.667  0.3142 -0.3147 -1.6551
  281THR      C 3982   4.883   3.856   5.663 -0.2356  0.1245 -0.2741
  281THR      O 3983   4.919   3.865   5.780 -0.2273  0.1437 -0.2780
  282PHE      N 3984   4.754   3.825   5.637 -0.3367  0.0026  0.3427
  282PHE     HN 3985   4.736   3.824   5.539 -1.7997 -1.2609  0.5958
  282PHE     CA 3986   4.643   3.815   5.726 -0.1331 -0.0964  0.5852
  282PHE     HA 3987   4.629   3.915   5.765 -3.3865  0.0706 -0.7288
  282PHE     CB 3988   4.528   3.772   5.633  0.0068 -0.0191  0.3746
  282PHE    HB1 3989   4.546   3.665   5.609  1.9852 -0.0002  1.5349
  282PHE    HB2 3990   4.519   3.840   5.546 -2.0795  1.6290  1.7854
  282PHE     CG 3991   4.392   3.776   5.694 -0.1834  0.0802 -0.0589
  282PHE    CD1 3992   4.366   3.858   5.801  0.6306  0.5751 -0.2311
  282PHE    HD1 3993   4.451   3.913   5.838  1.0437  0.0774 -0.4212
  282PHE    CE1 3994   4.243   3.865   5.862  0.4753 -0.4420 -0.4089
  282PHE    HE1 3995   4.214   3.934   5.939  0.4560 -1.3090  0.3770
  282PHE     CZ 3996   4.141   3.792   5.807  0.0011 -0.2667  0.2346
  282PHE     HZ 3997   4.042   3.812   5.845 -0.2609 -0.5625 -0.2728
  282PHE    CD2 3998   4.290   3.697   5.646  0.3567 -0.4357 -0.3866
  282PHE    HD2 3999   4.301   3.630   5.563 -0.0424  0.3816 -1.1191
  282PHE    CE2 4000   4.163   3.712   5.698  0.7267 -0.5174  0.5637
  282PHE    HE2 4001   4.083   3.647   5.665 -0.8433  0.7189  1.8233
  282PHE      C 4002   4.670   3.717   5.835  0.1825 -0.5235  0.1268
  282PHE      O 4003   4.637   3.747   5.950  0.2302 -0.7703  0.2060
  283THR      N 4004   4.732   3.600   5.810  0.0489 -0.6413  0.3487
  283THR     HN 4005   4.748   3.587   5.713 -0.4337  0.3177  0.1293
  283THR     CA 4006   4.751   3.485   5.893 -0.1270 -0.6206  0.4182
  283THR     HA 4007   4.658   3.484   5.947 -0.6876 -0.6667 -0.5186
  283THR     CB 4008   4.781   3.355   5.825  0.3776 -0.0170 -0.5431
  283THR     HB 4009   4.882   3.357   5.778  0.5122  1.4580 -0.2226
  283THR    OG1 4010   4.674   3.330   5.736 -0.2733  0.1115  0.1953
  283THR    HG1 4011   4.689   3.376   5.653  0.8363 -0.2670  0.1759
  283THR    CG2 4012   4.768   3.237   5.924 -0.2069  0.6561  0.1923
  283THR   HG21 4013   4.664   3.242   5.962  0.4485 -0.2504  2.2289
  283THR   HG22 4014   4.847   3.225   6.001  0.5814 -1.1465 -0.8398
  283THR   HG23 4015   4.783   3.141   5.871  2.4546  0.2286  1.5649
  283THR      C 4016   4.856   3.503   5.997  0.0520 -0.1259  0.1561
  283THR      O 4017   4.851   3.450   6.108  0.2590  0.4271  0.4374
  284LEU      N 4018   4.950   3.595   5.968  0.2798 -0.5860 -0.5908
  284LEU     HN 4019   4.957   3.643   5.881  0.1673 -0.4815 -0.5428
  284LEU     CA 4020   5.064   3.623   6.050  0.0266 -0.2576 -0.3487
  284LEU     HA 4021   5.087   3.537   6.112 -1.4799 -0.6718 -0.3240
  284LEU     CB 4022   5.190   3.669   5.976  0.6454 -0.2026  0.7140
  284LEU    HB1 4023   5.251   3.716   6.056 -0.5879  1.3867  0.7692
  284LEU    HB2 4024   5.158   3.749   5.905  1.5672  0.4922  1.0624
  284LEU     CG 4025   5.271   3.552   5.919 -0.3448 -0.2910 -0.5581
  284LEU     HG 4026   5.196   3.483   5.874 -0.2693 -0.9229  0.2560
  284LEU    CD1 4027   5.373   3.610   5.820  0.0161 -0.3547 -0.2253
  284LEU   HD11 4028   5.446   3.674   5.874  1.9971 -0.7253 -2.3007
  284LEU   HD12 4029   5.323   3.687   5.758  1.3229  0.8190  0.1148
  284LEU   HD13 4030   5.427   3.525   5.772 -0.5354 -0.6227 -0.3752
  284LEU    CD2 4031   5.350   3.481   6.030  0.2522 -0.0340 -0.8149
  284LEU   HD21 4032   5.413   3.547   6.093  0.7568 -1.1370 -0.1209
  284LEU   HD22 4033   5.416   3.401   5.990 -0.2235  0.6743 -3.1909
  284LEU   HD23 4034   5.284   3.438   6.109  0.7553 -3.1457 -1.9260
  284LEU      C 4035   5.019   3.723   6.151  0.5471  0.0041 -0.3746
  284LEU      O 4036   5.030   3.704   6.272 -0.0660  0.5277 -0.2279
  285CYS      N 4037   4.956   3.828   6.094  0.0025 -0.4090 -0.5380
  285CYS     HN 4038   4.956   3.831   5.995 -1.1525  0.3592 -0.5429
  285CYS     CA 4039   4.914   3.946   6.162  0.0618 -0.3433 -0.6173
  285CYS     HA 4040   4.992   3.979   6.229 -0.6481 -1.0851  0.6106
  285CYS     CB 4041   4.888   4.064   6.067  0.0267  0.1235 -0.0343
  285CYS    HB1 4042   4.851   4.158   6.115 -0.7697 -0.3285  0.2488
  285CYS    HB2 4043   4.818   4.043   5.983 -0.6674 -0.2634  0.6303
  285CYS     SG 4044   5.047   4.125   6.004 -0.2553  0.3271 -0.5517
  285CYS    HG1 4045   5.077   4.192   6.114  0.2586 -0.8211  0.0216
  285CYS      C 4046   4.804   3.927   6.260  0.4381 -0.7579 -0.2733
  285CYS      O 4047   4.818   3.948   6.381  0.4468 -0.2338 -0.3601
  286TRP      N 4048   4.683   3.883   6.221 -0.0694  0.3132  0.0438
  286TRP     HN 4049   4.676   3.851   6.127  1.1240 -1.3870  0.4942
  286TRP     CA 4050   4.569   3.887   6.307 -0.0492  0.3143  0.0702
  286TRP     HA 4051   4.587   3.962   6.382 -1.6829  0.0013  0.8115
  286TRP     CB 4052   4.452   3.950   6.230 -0.2692 -0.1822  0.0006
  286TRP    HB1 4053   4.368   3.942   6.302 -0.7717 -0.0894 -0.5678
  286TRP    HB2 4054   4.436   3.886   6.140  0.2591 -0.9626  0.4509
  286TRP     CG 4055   4.480   4.090   6.188 -0.3588 -0.1991 -0.1193
  286TRP    CD1 4056   4.508   4.128   6.060  0.4207  0.2147  0.1597
  286TRP    HD1 4057   4.517   4.061   5.975  2.4117  0.1140  0.4151
  286TRP    NE1 4058   4.517   4.264   6.055  0.1783  0.2272  0.0321
  286TRP    HE1 4059   4.565   4.314   5.987 -1.0825  0.0402 -1.0273
  286TRP    CE2 4060   4.493   4.318   6.179  0.2175  0.0052  0.1360
  286TRP    CD2 4061   4.476   4.211   6.265 -0.6460 -0.1471 -0.2185
  286TRP    CE3 4062   4.456   4.236   6.397 -0.2652 -0.6707 -0.0586
  286TRP    HE3 4063   4.427   4.155   6.464  0.2980  1.4828  3.0168
  286TRP    CZ3 4064   4.447   4.366   6.441 -0.2060 -0.5282 -0.4663
  286TRP    HZ3 4065   4.416   4.389   6.542  0.1274  0.3587 -0.5552
  286TRP    CZ2 4066   4.494   4.445   6.227 -0.0114 -0.0093  0.1799
  286TRP    HZ2 4067   4.527   4.522   6.158 -0.1656  0.2022  0.3393
  286TRP    CH2 4068   4.480   4.472   6.361 -0.5146  0.0213  0.1238
  286TRP    HH2 4069   4.484   4.575   6.394 -0.7683  0.7722 -1.9897
  286TRP      C 4070   4.525   3.761   6.372 -0.3107  0.2158 -0.2990
  286TRP      O 4071   4.454   3.756   6.472 -0.1095 -0.1021 -0.1702
  287LEU      N 4072   4.579   3.646   6.327 -0.2279 -0.0267  0.4102
  287LEU     HN 4073   4.643   3.626   6.253  0.9887 -1.3872  1.7715
  287LEU     CA 4074   4.544   3.519   6.384  0.3119 -0.1855  0.3920
  287LEU     HA 4075   4.438   3.524   6.402  0.0979  0.2703 -0.8829
  287LEU     CB 4076   4.554   3.405   6.280 -0.0704 -0.3237  0.5045
  287LEU    HB1 4077   4.662   3.399   6.255  0.2145 -0.4394  1.6735
  287LEU    HB2 4078   4.504   3.427   6.184  0.9045  1.3232  0.3255
  287LEU     CG 4079   4.522   3.262   6.326 -0.2722 -0.3684  0.2224
  287LEU     HG 4080   4.572   3.233   6.421  1.9428 -1.5209 -1.2053
  287LEU    CD1 4081   4.370   3.242   6.335 -0.4446  0.3624 -0.9077
  287LEU   HD11 4082   4.349   3.133   6.343  0.9110  0.0864 -0.8772
  287LEU   HD12 4083   4.325   3.275   6.239 -0.4506 -1.0591 -1.4190
  287LEU   HD13 4084   4.323   3.297   6.419  1.4898 -1.2220  1.3281
  287LEU    CD2 4085   4.581   3.161   6.226 -0.6197  0.0246 -0.3881
  287LEU   HD21 4086   4.542   3.173   6.123 -0.3672  0.6072 -0.4221
  287LEU   HD22 4087   4.565   3.057   6.262  0.5504 -0.0153  0.0832
  287LEU   HD23 4088   4.690   3.181   6.237 -0.5370 -1.2096  1.6186
  287LEU      C 4089   4.607   3.488   6.515  0.1304  0.2902  0.5919
  287LEU      O 4090   4.543   3.415   6.591 -0.0096  0.2301  0.4167
  288PRO      N 4091   4.721   3.529   6.562  0.2510  0.4554  0.1593
  288PRO     CD 4092   4.832   3.565   6.475  0.2134  0.4895  0.1244
  288PRO    HD1 4093   4.837   3.676   6.479 -0.8310  0.6479 -1.6345
  288PRO    HD2 4094   4.827   3.537   6.368  1.3833 -0.4684  0.3070
  288PRO     CA 4095   4.770   3.501   6.694  0.2965  0.4249  0.1362
  288PRO     HA 4096   4.750   3.398   6.721  2.5102  0.2657  1.3495
  288PRO     CB 4097   4.915   3.547   6.687  0.5345 -0.3104  0.2174
  288PRO    HB1 4098   4.971   3.500   6.771 -0.9704 -1.2199  0.7444
  288PRO    HB2 4099   4.935   3.656   6.686  0.6487 -0.3316 -0.0314
  288PRO     CG 4100   4.956   3.506   6.544 -0.2962 -0.6751  0.0764
  288PRO    HG1 4101   5.051   3.552   6.508  0.6034 -2.0899  0.5733
  288PRO    HG2 4102   4.953   3.396   6.534 -1.8688 -0.4397 -3.2216
  288PRO      C 4103   4.690   3.577   6.795 -0.3209 -0.2062  0.1326
  288PRO      O 4104   4.655   3.516   6.896 -0.7169 -0.5931 -0.2296
  289PHE      N 4105   4.656   3.705   6.775  0.3729  0.0129  0.3511
  289PHE     HN 4106   4.682   3.751   6.690  0.7462  2.5368  1.7022
  289PHE     CA 4107   4.583   3.785   6.868 -0.0629 -0.1770  0.1709
  289PHE     HA 4108   4.634   3.767   6.962  1.8372  0.7732 -0.6323
  289PHE     CB 4109   4.579   3.934   6.829 -0.4244 -0.2416 -0.0441
  289PHE    HB1 4110   4.550   3.935   6.722  0.2364 -0.9580 -0.2487
  289PHE    HB2 4111   4.685   3.967   6.834  0.5668 -2.8037 -1.7202
  289PHE     CG 4112   4.498   4.033   6.904  0.3778  0.5352 -0.1877
  289PHE    CD1 4113   4.484   4.044   7.040  0.1619  0.5103 -0.2085
  289PHE    HD1 4114   4.546   3.978   7.100  0.3059 -0.6543 -1.6012
  289PHE    CE1 4115   4.390   4.128   7.095 -0.2684 -0.2005  0.1625
  289PHE    HE1 4116   4.372   4.128   7.201 -0.3331 -1.2536  0.1684
  289PHE     CZ 4117   4.319   4.210   7.010  0.1639 -0.0501 -0.0531
  289PHE     HZ 4118   4.259   4.284   7.060  1.1792 -1.4624  3.5738
  289PHE    CD2 4119   4.417   4.113   6.826 -0.8830 -0.5013  0.0295
  289PHE    HD2 4120   4.430   4.107   6.719 -0.0451 -1.7026  0.1756
  289PHE    CE2 4121   4.333   4.211   6.873  0.3927  0.6382 -0.0257
  289PHE    HE2 4122   4.269   4.270   6.809  0.3577 -0.0765 -0.6594
  289PHE      C 4123   4.444   3.732   6.884 -0.1625  0.0723  0.1431
  289PHE      O 4124   4.389   3.710   6.991 -0.4165 -0.1794 -0.0371
  290PHE      N 4125   4.376   3.690   6.776  0.1243 -0.1986  0.0638
  290PHE     HN 4126   4.416   3.706   6.686  2.3652 -0.0464  1.0227
  290PHE     CA 4127   4.244   3.635   6.778 -0.0005  0.0820 -0.2356
  290PHE     HA 4128   4.203   3.692   6.860 -1.3954  0.7504 -1.3521
  290PHE     CB 4129   4.162   3.656   6.650  0.0945  0.3064 -0.2614
  290PHE    HB1 4130   4.071   3.597   6.627  0.4334  0.1172 -1.1439
  290PHE    HB2 4131   4.223   3.630   6.562 -0.0726 -0.0524 -0.2756
  290PHE     CG 4132   4.116   3.798   6.661 -0.0173  0.2040  0.7589
  290PHE    CD1 4133   4.173   3.898   6.585  0.1940 -0.3324  0.1959
  290PHE    HD1 4134   4.254   3.871   6.519  0.1969 -0.2534  0.1675
  290PHE    CE1 4135   4.140   4.030   6.604 -0.1208 -0.3926  0.0603
  290PHE    HE1 4136   4.192   4.108   6.550  0.1979  0.4374  1.5090
  290PHE     CZ 4137   4.043   4.060   6.696 -0.2950 -0.2848 -0.1560
  290PHE     HZ 4138   4.012   4.160   6.724  2.7799 -0.1322  3.4234
  290PHE    CD2 4139   4.009   3.828   6.741 -0.2881  0.6178  0.2508
  290PHE    HD2 4140   3.958   3.753   6.799  0.7328 -0.5287 -0.2947
  290PHE    CE2 4141   3.972   3.959   6.758 -0.5483  0.4743  0.8179
  290PHE    HE2 4142   3.895   3.992   6.826 -2.6066 -0.9100 -0.7303
  290PHE      C 4143   4.232   3.494   6.825 -0.2342  0.1625 -0.0526
  290PHE      O 4144   4.125   3.446   6.862  0.0439 -0.0881  0.4298
  291ILE      N 4145   4.341   3.416   6.816 -0.2026  0.1897  0.0924
  291ILE     HN 4146   4.418   3.443   6.758  0.6585  1.2843  1.6951
  291ILE     CA 4147   4.365   3.296   6.890  0.7218  0.5131  0.3295
  291ILE     HA 4148   4.272   3.242   6.877  1.9969 -1.5537 -0.6200
  291ILE     CB 4149   4.474   3.206   6.842 -0.1688 -0.3464 -0.1010
  291ILE     HB 4150   4.559   3.276   6.828  0.3134 -0.8719  0.1828
  291ILE    CG2 4151   4.515   3.097   6.942 -0.6189 -0.8444 -0.4506
  291ILE   HG21 4152   4.423   3.050   6.984 -0.4588 -1.2201 -0.5114
  291ILE   HG22 4153   4.559   3.139   7.035 -4.6538  0.7712  0.9833
  291ILE   HG23 4154   4.579   3.025   6.886  0.6191  0.6093 -0.9676
  291ILE    CG1 4155   4.455   3.151   6.699  0.5486 -0.3078 -0.2157
  291ILE   HG11 4156   4.552   3.105   6.671  0.2307 -0.8895 -0.3959
  291ILE   HG12 4157   4.422   3.227   6.625  0.8504 -0.9075 -0.9833
  291ILE     CD 4158   4.364   3.028   6.692 -0.5322  0.4761 -0.3014
  291ILE    HD1 4159   4.262   3.062   6.719 -0.1310  1.5017 -0.0249
  291ILE    HD2 4160   4.405   2.948   6.758  0.4500  1.2028 -0.0011
  291ILE    HD3 4161   4.346   2.995   6.587 -0.9492  2.5070 -0.9116
  291ILE      C 4162   4.377   3.322   7.037 -0.2273  0.7188  0.3813
  291ILE      O 4163   4.305   3.264   7.118 -0.3654  0.5217  0.1180
  292VAL      N 4164   4.459   3.421   7.079 -0.0268  0.5797  0.3184
  292VAL     HN 4165   4.522   3.461   7.013 -0.9501 -0.1007 -1.0325
  292VAL     CA 4166   4.481   3.472   7.211  0.3663  0.4256  0.3142
  292VAL     HA 4167   4.498   3.381   7.267 -0.6488 -0.8218 -1.2996
  292VAL     CB 4168   4.614   3.539   7.224  0.4116  0.4836 -0.3905
  292VAL     HB 4169   4.616   3.615   7.143  2.0474 -0.9705 -1.8127
  292VAL    CG1 4170   4.622   3.608   7.361  0.1139 -0.2788  0.0201
  292VAL   HG11 4171   4.620   3.525   7.434  0.1995  0.1012  0.4632
  292VAL   HG12 4172   4.534   3.675   7.369  0.6953  0.3649  1.3558
  292VAL   HG13 4173   4.713   3.671   7.373  0.3310 -0.3708 -1.0378
  292VAL    CG2 4174   4.727   3.436   7.204 -0.3362 -0.3605 -0.3540
  292VAL   HG21 4175   4.750   3.367   7.287  0.7360  0.0351 -0.2992
  292VAL   HG22 4176   4.825   3.488   7.195  0.6282 -1.1166  3.8396
  292VAL   HG23 4177   4.719   3.358   7.125 -0.3263 -0.7646  0.0424
  292VAL      C 4178   4.358   3.523   7.279 -0.1136  0.1469 -0.3298
  292VAL      O 4179   4.345   3.491   7.397 -0.1524 -0.1324 -0.4095
  293ASN      N 4180   4.266   3.601   7.219 -0.2914  0.1824 -0.0108
  293ASN     HN 4181   4.294   3.628   7.127  0.4259  1.6568  0.6005
  293ASN     CA 4182   4.148   3.652   7.282  0.0024  0.1744  0.5517
  293ASN     HA 4183   4.181   3.712   7.365  0.8946 -0.1384  0.4458
  293ASN     CB 4184   4.084   3.738   7.172 -0.0463  0.3526  0.7181
  293ASN    HB1 4185   3.978   3.767   7.186 -0.4111 -0.4634 -0.2354
  293ASN    HB2 4186   4.093   3.689   7.073  0.1715  0.4157  0.7068
  293ASN     CG 4187   4.162   3.869   7.164  0.4415 -0.0177 -0.8816
  293ASN    OD1 4188   4.233   3.912   7.255 -0.8580  0.6334 -0.1498
  293ASN    ND2 4189   4.137   3.938   7.050  0.3295  0.0649 -0.8070
  293ASN   HD21 4190   4.202   4.006   7.016  1.7196  0.0696  1.6467
  293ASN   HD22 4191   4.049   3.920   7.005 -0.0212 -1.3799  0.3698
  293ASN      C 4192   4.056   3.544   7.328 -0.2247  0.1792  0.1070
  293ASN      O 4193   4.007   3.550   7.440 -0.2354  0.2762  0.0984
  294ILE      N 4194   4.030   3.443   7.243  0.2438  0.0842  0.0746
  294ILE     HN 4195   4.054   3.457   7.148  0.0244  1.2032  0.1680
  294ILE     CA 4196   3.960   3.323   7.280  0.7295 -0.1992  0.0794
  294ILE     HA 4197   3.864   3.358   7.316  0.0345 -0.6840 -1.2567
  294ILE     CB 4198   3.947   3.235   7.160  0.3823  0.0068 -0.0336
  294ILE     HB 4199   4.050   3.202   7.136  0.5882  0.3711  0.3585
  294ILE    CG2 4200   3.875   3.103   7.195 -0.3753  0.4320  0.0481
  294ILE   HG21 4201   3.863   3.032   7.110 -2.3574  1.1433 -0.3095
  294ILE   HG22 4202   3.771   3.123   7.227  0.0952  1.7899  0.7921
  294ILE   HG23 4203   3.921   3.048   7.280 -0.5297 -0.6204 -0.5251
  294ILE    CG1 4204   3.884   3.288   7.030 -0.0699 -0.6254 -0.0801
  294ILE   HG11 4205   3.893   3.202   6.960 -1.4238 -2.3968  1.7962
  294ILE   HG12 4206   3.947   3.370   6.991  0.4430 -0.3039  1.3695
  294ILE     CD 4207   3.736   3.324   7.043  0.1862  0.8689 -1.0486
  294ILE    HD1 4208   3.698   3.370   6.949 -1.6125  0.3644 -0.6101
  294ILE    HD2 4209   3.735   3.381   7.138 -1.2953 -1.0309  0.1686
  294ILE    HD3 4210   3.673   3.233   7.054 -0.8932  1.7303  0.2167
  294ILE      C 4211   4.028   3.244   7.387  0.2127 -0.9537 -0.1427
  294ILE      O 4212   3.966   3.197   7.483  0.7933 -0.6975  0.3676
  295VAL      N 4213   4.161   3.235   7.376  0.2310 -0.1918 -0.6685
  295VAL     HN 4214   4.204   3.271   7.294  2.8801 -2.7612 -0.5854
  295VAL     CA 4215   4.240   3.171   7.477 -0.0937  0.4899  0.0254
  295VAL     HA 4216   4.189   3.076   7.491  1.2723 -0.3639 -0.6119
  295VAL     CB 4217   4.375   3.132   7.425  0.0228  1.0103 -0.0643
  295VAL     HB 4218   4.423   3.218   7.375  0.7602  0.4492 -0.3399
  295VAL    CG1 4219   4.469   3.077   7.533  0.3688 -0.0528 -0.8845
  295VAL   HG11 4220   4.494   3.153   7.611 -1.5241 -0.1378 -0.1330
  295VAL   HG12 4221   4.561   3.054   7.475  1.5156  4.4505 -1.2133
  295VAL   HG13 4222   4.434   2.993   7.597  0.0732  1.5543  1.1738
  295VAL    CG2 4223   4.362   3.028   7.312 -0.5969  0.3095  0.6344
  295VAL   HG21 4224   4.460   3.009   7.262  0.1054  0.6751  1.8221
  295VAL   HG22 4225   4.282   3.050   7.238 -0.0760 -0.1222 -0.0721
  295VAL   HG23 4226   4.324   2.948   7.379  0.6370 -0.5199  0.3845
  295VAL      C 4227   4.244   3.222   7.617  0.0800 -0.2627  0.3030
  295VAL      O 4228   4.212   3.150   7.711  0.0228 -0.0682  0.4339
  296HSD      N 4229   4.261   3.355   7.627 -0.0949 -0.2259  0.0958
  296HSD     HN 4230   4.287   3.402   7.543 -1.3841 -0.1308 -0.2739
  296HSD     CA 4231   4.256   3.433   7.747 -0.1433 -0.0337 -0.0287
  296HSD     HA 4232   4.322   3.387   7.820  1.1642 -1.5267 -2.0569
  296HSD     CB 4233   4.306   3.577   7.734  0.1596 -0.1129  0.2384
  296HSD    HB1 4234   4.236   3.634   7.669 -0.3162 -1.9482 -0.9419
  296HSD    HB2 4235   4.399   3.564   7.674 -0.6115 -0.9372 -0.8092
  296HSD    ND1 4236   4.245   3.732   7.919  0.6439  0.7548  0.1164
  296HSD    HD1 4237   4.155   3.757   7.883  0.4713 -1.1504 -0.9185
  296HSD     CG 4238   4.336   3.643   7.865 -0.1715 -0.2720  0.3942
  296HSD    CE1 4239   4.311   3.788   8.024 -0.1428  0.5879  0.7119
  296HSD    HE1 4240   4.264   3.864   8.087 -0.3134  1.4970 -0.4642
  296HSD    NE2 4241   4.432   3.740   8.047 -0.2200  0.0253 -0.0191
  296HSD    CD2 4242   4.448   3.652   7.942  0.1942  0.2985 -0.1896
  296HSD    HD2 4243   4.548   3.619   7.918 -0.4041  0.4921 -3.3385
  296HSD      C 4244   4.123   3.434   7.814 -0.0848 -0.5860  0.1038
  296HSD      O 4245   4.104   3.450   7.934  0.1030  0.2981  0.0192
  297VAL      N 4246   4.010   3.429   7.742  0.2332  0.1515 -0.4551
  297VAL     HN 4247   4.025   3.439   7.644  0.2358 -0.4563 -0.5209
  297VAL     CA 4248   3.879   3.395   7.789  0.2990 -0.0051 -0.3866
  297VAL     HA 4249   3.846   3.469   7.860  0.8106  0.6217 -0.7924
  297VAL     CB 4250   3.778   3.415   7.679  0.1536 -0.1413 -0.2791
  297VAL     HB 4251   3.823   3.382   7.583  1.3690 -0.0729  0.2465
  297VAL    CG1 4252   3.645   3.344   7.706  0.2184 -0.3628 -0.5441
  297VAL   HG11 4253   3.603   3.367   7.806  0.9459  1.8091 -0.6715
  297VAL   HG12 4254   3.641   3.235   7.685  0.4595 -0.3020 -0.9193
  297VAL   HG13 4255   3.560   3.385   7.646 -0.9211 -1.6538  0.1184
  297VAL    CG2 4256   3.749   3.565   7.658  0.5059  0.0030  0.2433
  297VAL   HG21 4257   3.836   3.621   7.619 -0.0404  1.4609  1.0571
  297VAL   HG22 4258   3.711   3.614   7.750  3.3535  0.2104  1.4010
  297VAL   HG23 4259   3.676   3.586   7.578  1.1592 -1.0690 -0.6557
  297VAL      C 4260   3.863   3.265   7.860  0.0229  0.2773  0.0727
  297VAL      O 4261   3.790   3.261   7.958  0.1893 -0.4014  0.1737
  298ILE      N 4262   3.925   3.159   7.804  0.2994  0.6180 -0.2693
  298ILE     HN 4263   3.966   3.170   7.714 -1.9552  1.5332 -1.2770
  298ILE     CA 4264   3.917   3.023   7.847  0.7825  0.6450 -0.0882
  298ILE     HA 4265   3.816   3.008   7.882  1.0533 -1.3588 -0.0869
  298ILE     CB 4266   3.945   2.928   7.735 -0.1537 -0.1376  0.3234
  298ILE     HB 4267   4.044   2.955   7.692 -0.6460 -0.8303 -1.3322
  298ILE    CG2 4268   3.941   2.783   7.785 -0.5210 -0.3915 -0.4291
  298ILE   HG21 4269   3.850   2.749   7.838 -0.4444 -1.7467 -1.1180
  298ILE   HG22 4270   4.029   2.768   7.852 -0.6240 -0.3272 -0.2798
  298ILE   HG23 4271   3.954   2.708   7.703 -0.1917  0.3344 -1.0505
  298ILE    CG1 4272   3.834   2.942   7.630 -0.0221  0.0384  0.2082
  298ILE   HG11 4273   3.814   3.050   7.610  2.0809  0.6145  0.8950
  298ILE   HG12 4274   3.748   2.905   7.689 -1.3334  0.9715 -1.0279
  298ILE     CD 4275   3.854   2.880   7.491 -0.5474 -0.0017  0.1502
  298ILE    HD1 4276   3.887   2.774   7.501  3.3693  0.9590 -1.1305
  298ILE    HD2 4277   3.940   2.928   7.440  0.0368  0.2301  1.3073
  298ILE    HD3 4278   3.755   2.897   7.444 -0.7904  2.4765  1.3873
  298ILE      C 4279   3.993   3.000   7.973  0.2279  0.4433  0.2126
  298ILE      O 4280   3.943   2.933   8.064 -0.2812  0.2811 -0.1786
  299GLN      N 4281   4.115   3.056   7.974  0.3193  0.2470  0.4811
  299GLN     HN 4282   4.128   3.103   7.886  1.0134  0.9703  0.9568
  299GLN     CA 4283   4.213   3.043   8.076 -0.0396  0.1421  0.8123
  299GLN     HA 4284   4.166   2.994   8.160 -0.4047 -1.7228 -0.4194
  299GLN     CB 4285   4.334   2.953   8.045 -0.2685 -0.1039  0.6286
  299GLN    HB1 4286   4.410   2.995   7.974  1.0685 -1.1925  1.3681
  299GLN    HB2 4287   4.279   2.875   7.988 -0.8631  1.3998 -0.9689
  299GLN     CG 4288   4.414   2.895   8.161  0.3234 -0.2318  0.1664
  299GLN    HG1 4289   4.465   2.969   8.227  1.7962 -1.5325  0.5394
  299GLN    HG2 4290   4.495   2.836   8.114 -0.7196 -0.7153 -1.0721
  299GLN     CD 4291   4.332   2.815   8.262 -0.1718 -0.1882 -0.1960
  299GLN    OE1 4292   4.320   2.849   8.380  0.2598 -0.5033 -0.0585
  299GLN    NE2 4293   4.273   2.703   8.214 -0.1197 -0.3123  0.0269
  299GLN   HE21 4294   4.232   2.640   8.279 -1.5214  0.2578 -0.2787
  299GLN   HE22 4295   4.290   2.683   8.117 -1.0418 -0.0564 -0.1898
  299GLN      C 4296   4.265   3.171   8.131 -0.6387  0.6594  0.1783
  299GLN      O 4297   4.325   3.250   8.058  0.1092 -0.3988 -0.3764
  300ASP      N 4298   4.259   3.194   8.264  0.1232 -0.0146  0.3327
  300ASP     HN 4299   4.205   3.139   8.327 -0.8758 -1.1423 -1.4120
  300ASP     CA 4300   4.337   3.296   8.327  0.4704 -0.2013  0.2140
  300ASP     HA 4301   4.359   3.371   8.253 -2.3657  1.5359  0.9619
  300ASP     CB 4302   4.249   3.385   8.418  0.2753  0.0406 -0.2074
  300ASP    HB1 4303   4.156   3.415   8.366 -0.5580  0.4323  1.4627
  300ASP    HB2 4304   4.286   3.487   8.440 -1.2152  0.9278 -1.6495
  300ASP     CG 4305   4.182   3.331   8.544 -0.7628  0.9143 -0.3757
  300ASP    OD1 4306   4.156   3.413   8.636  0.1357  0.4111  0.3390
  300ASP    OD2 4307   4.132   3.216   8.548  0.8104  0.2130  0.1381
  300ASP      C 4308   4.466   3.247   8.383  0.6422 -0.2973 -0.2677
  300ASP      O 4309   4.476   3.131   8.425  0.2221 -0.1582  0.2301
  301ASN      N 4310   4.568   3.333   8.383  0.3472  0.0661  0.7642
  301ASN     HN 4311   4.557   3.429   8.356  1.8995 -0.0503 -0.4621
  301ASN     CA 4312   4.703   3.308   8.423  0.5008 -0.1342  0.1336
  301ASN     HA 4313   4.754   3.403   8.425 -0.5634  0.5778 -2.3290
  301ASN     CB 4314   4.717   3.260   8.569  0.5104  0.0193  0.1833
  301ASN    HB1 4315   4.825   3.253   8.595  0.0876 -0.5002  1.9058
  301ASN    HB2 4316   4.674   3.159   8.578 -2.6651  1.2426  0.0551
  301ASN     CG 4317   4.642   3.353   8.664 -0.1700  0.0961 -0.4178
  301ASN    OD1 4318   4.539   3.348   8.729  0.3596 -0.4629  0.4031
  301ASN    ND2 4319   4.706   3.472   8.673 -0.0844  0.0455 -0.3577
  301ASN   HD21 4320   4.704   3.525   8.758  1.2963  1.2981 -1.0374
  301ASN   HD22 4321   4.787   3.498   8.620  0.1649  1.4732  0.6354
  301ASN      C 4322   4.775   3.216   8.330 -0.0974 -0.3455 -0.1246
  301ASN      O 4323   4.854   3.133   8.374  0.0312 -0.1969 -0.0756
  302LEU      N 4324   4.764   3.231   8.197  0.0266 -0.3738 -0.1395
  302LEU     HN 4325   4.698   3.301   8.170 -1.2294 -1.9141 -1.2655
  302LEU     CA 4326   4.824   3.148   8.097  0.0628 -0.2403 -0.2286
  302LEU     HA 4327   4.891   3.077   8.144  0.1357  0.0675  0.1388
  302LEU     CB 4328   4.714   3.071   8.022 -0.0730 -0.4307  0.1637
  302LEU    HB1 4329   4.652   3.150   7.973  1.3912  0.1147 -0.8668
  302LEU    HB2 4330   4.649   3.014   8.092 -0.9017  0.5470  0.2184
  302LEU     CG 4331   4.762   2.975   7.912  0.5901  0.2005 -0.1065
  302LEU     HG 4332   4.817   3.038   7.839  0.1421  1.1913  0.3888
  302LEU    CD1 4333   4.847   2.856   7.962  0.1707 -0.1937 -0.3226
  302LEU   HD11 4334   4.874   2.801   7.869 -2.7726  1.9762 -2.6795
  302LEU   HD12 4335   4.792   2.794   8.035 -0.7609 -0.5564 -1.3063
  302LEU   HD13 4336   4.937   2.900   8.011  1.3292 -1.2688 -1.4078
  302LEU    CD2 4337   4.635   2.917   7.848  0.5319  0.7252 -0.4682
  302LEU   HD21 4338   4.571   2.999   7.809  0.7863 -0.0727 -2.7231
  302LEU   HD22 4339   4.587   2.838   7.910  0.0997  1.4964  0.1852
  302LEU   HD23 4340   4.667   2.868   7.753  0.2482  1.2373 -0.8322
  302LEU      C 4341   4.903   3.231   8.002  0.4831  0.5045  0.7535
  302LEU      O 4342   5.019   3.198   7.977  0.1665 -0.3048  0.3187
  303ILE      N 4343   4.843   3.340   7.949  0.4154  0.1944  0.1864
  303ILE     HN 4344   4.748   3.353   7.977  0.3762 -0.2542  0.2754
  303ILE     CA 4345   4.908   3.434   7.864  0.0772  0.2352 -0.0266
  303ILE     HA 4346   4.991   3.391   7.810 -0.3291 -0.2798 -0.2519
  303ILE     CB 4347   4.804   3.498   7.776 -0.4371 -0.0427  0.3744
  303ILE     HB 4348   4.729   3.548   7.841  1.0147 -0.3203  2.3551
  303ILE    CG2 4349   4.870   3.610   7.694 -0.4599  0.1098  0.5638
  303ILE   HG21 4350   4.895   3.702   7.752 -0.4391  0.6839 -0.3315
  303ILE   HG22 4351   4.802   3.629   7.608  0.2973 -1.1724 -0.3595
  303ILE   HG23 4352   4.967   3.585   7.646 -1.1676  1.0730 -1.5150
  303ILE    CG1 4353   4.728   3.394   7.692 -0.3539 -0.3011  0.6202
  303ILE   HG11 4354   4.648   3.441   7.632 -0.7787 -1.1436  0.5070
  303ILE   HG12 4355   4.677   3.325   7.763 -0.9175  2.6190  3.2779
  303ILE     CD 4356   4.825   3.320   7.600 -0.3300  0.5227 -0.0228
  303ILE    HD1 4357   4.773   3.247   7.536  1.0393 -1.5142  1.0694
  303ILE    HD2 4358   4.901   3.265   7.661  2.2572  2.3033 -1.4227
  303ILE    HD3 4359   4.881   3.393   7.537  0.3769  0.7181  0.8049
  303ILE      C 4360   4.960   3.544   7.950  0.2700 -0.2364  0.4665
  303ILE      O 4361   4.895   3.584   8.046 -0.0568 -0.8329  0.4927
  304ARG      N 4362   5.087   3.582   7.928 -0.1750  0.9114 -0.2321
  304ARG     HN 4363   5.145   3.531   7.864 -1.9868 -0.3560 -0.9356
  304ARG     CA 4364   5.161   3.676   8.007  0.1561  0.3467  0.1389
  304ARG     HA 4365   5.115   3.676   8.104  0.4952  1.4730  0.3162
  304ARG     CB 4366   5.309   3.637   8.017  0.1205  0.2086  0.1230
  304ARG    HB1 4367   5.322   3.526   8.014 -1.8216 -0.0990  1.3779
  304ARG    HB2 4368   5.353   3.686   8.107 -0.0872  2.0927 -0.7778
  304ARG     CG 4369   5.409   3.677   7.909  0.2438 -0.1539  0.1017
  304ARG    HG1 4370   5.407   3.786   7.892 -1.1513 -0.0513  0.8295
  304ARG    HG2 4371   5.387   3.618   7.817 -0.2113 -1.7890  1.2148
  304ARG     CD 4372   5.555   3.635   7.930  0.1559 -0.5291 -0.0156
  304ARG    HD1 4373   5.607   3.645   7.833 -2.8770 -0.0385 -1.7308
  304ARG    HD2 4374   5.551   3.534   7.977  3.1985 -0.2460  1.0751
  304ARG     NE 4375   5.600   3.732   8.034  0.2053  0.1085 -0.6262
  304ARG     HE 4376   5.548   3.818   8.037  1.1607  0.7352 -1.3609
  304ARG     CZ 4377   5.704   3.730   8.122 -0.7085 -0.0430  0.4745
  304ARG    NH1 4378   5.793   3.627   8.125  0.0320  0.5601 -0.4520
  304ARG   HH11 4379   5.774   3.552   8.061 -0.7175 -0.0654  0.4789
  304ARG   HH12 4380   5.877   3.633   8.179  0.5969 -2.4025 -0.8222
  304ARG    NH2 4381   5.720   3.840   8.202 -0.2292  0.1968  0.0489
  304ARG   HH21 4382   5.641   3.899   8.212  0.6092  1.3270  0.2020
  304ARG   HH22 4383   5.789   3.843   8.275  1.7343 -1.7209 -1.5437
  304ARG      C 4384   5.148   3.805   7.933  0.3105  0.0876 -0.3488
  304ARG      O 4385   5.143   3.810   7.810  0.3489 -0.1283 -0.3601
  305LYS      N 4386   5.131   3.916   8.007 -0.0118 -0.2060  0.0258
  305LYS     HN 4387   5.137   3.904   8.105  2.9324 -0.5303 -0.1085
  305LYS     CA 4388   5.084   4.039   7.950  0.4950  0.1467  0.3625
  305LYS     HA 4389   4.995   4.019   7.892  0.2274 -0.2385  0.8978
  305LYS     CB 4390   5.060   4.141   8.063 -0.4244  0.3496 -0.0113
  305LYS    HB1 4391   5.044   4.247   8.034  1.9215  1.1446  1.3529
  305LYS    HB2 4392   5.153   4.155   8.121  1.6768 -0.6241 -2.9249
  305LYS     CG 4393   4.944   4.102   8.155 -0.1112 -0.1528  0.1728
  305LYS    HG1 4394   4.945   4.169   8.244  1.5121 -2.2957  1.9018
  305LYS    HG2 4395   4.957   4.004   8.206  0.6514  1.0965  2.5463
  305LYS     CD 4396   4.808   4.108   8.085  0.0427 -0.3291 -0.1397
  305LYS    HD1 4397   4.737   4.084   8.166 -1.5895 -1.4465 -1.8203
  305LYS    HD2 4398   4.795   4.023   8.015  2.1045 -0.9114  0.1099
  305LYS     CE 4399   4.783   4.238   8.007 -0.2148  0.0780  0.6126
  305LYS    HE1 4400   4.848   4.246   7.917  1.2470 -0.0512  1.6271
  305LYS    HE2 4401   4.799   4.326   8.073  1.3028 -1.4434  2.4294
  305LYS     NZ 4402   4.641   4.244   7.968 -0.1716 -0.1535  0.4127
  305LYS    HZ1 4403   4.606   4.146   7.961  0.8160 -0.4651 -0.2477
  305LYS    HZ2 4404   4.627   4.291   7.876 -1.6155  1.2547  1.2930
  305LYS    HZ3 4405   4.583   4.293   8.040  0.4151 -0.7524  1.3105
  305LYS      C 4406   5.171   4.098   7.845  0.1511  0.5113  0.2792
  305LYS      O 4407   5.121   4.145   7.743  0.0305 -0.4697 -0.1213
  306GLU      N 4408   5.304   4.080   7.860  0.0685  0.1624  0.5912
  306GLU     HN 4409   5.344   4.028   7.935 -0.5964 -1.6256 -0.2247
  306GLU     CA 4410   5.405   4.128   7.771 -0.2507 -0.1195  0.0647
  306GLU     HA 4411   5.400   4.236   7.766 -0.6362 -0.1818 -1.2858
  306GLU     CB 4412   5.540   4.081   7.829 -0.3554 -0.2037  0.2397
  306GLU    HB1 4413   5.623   4.107   7.761  1.5016 -0.9718  2.1181
  306GLU    HB2 4414   5.536   3.970   7.830  3.4784 -0.5187 -1.9393
  306GLU     CG 4415   5.579   4.142   7.963  0.8042 -0.0969 -0.1384
  306GLU    HG1 4416   5.543   4.247   7.972 -0.7306 -0.7544  3.0035
  306GLU    HG2 4417   5.689   4.152   7.971  0.7112  0.2968  0.8127
  306GLU     CD 4418   5.535   4.062   8.085 -0.1524  0.4552 -0.1138
  306GLU    OE1 4419   5.576   4.090   8.201  0.1278 -0.6464  0.0643
  306GLU    OE2 4420   5.460   3.962   8.070 -0.4422  0.6220  0.2047
  306GLU      C 4421   5.396   4.092   7.627  0.1920  0.0103  0.0018
  306GLU      O 4422   5.405   4.169   7.531 -0.1675 -0.2121 -0.2122
  307VAL      N 4423   5.372   3.960   7.616 -0.0473  0.0690 -0.1853
  307VAL     HN 4424   5.376   3.896   7.692  1.0225  1.6957  1.1990
  307VAL     CA 4425   5.332   3.889   7.499  0.0995 -0.3573  0.0204
  307VAL     HA 4426   5.409   3.896   7.423  1.6481 -2.1614  1.3161
  307VAL     CB 4427   5.325   3.744   7.535 -0.2370 -0.1525  0.7819
  307VAL     HB 4428   5.258   3.730   7.623  1.6285 -1.9509  2.0192
  307VAL    CG1 4429   5.265   3.654   7.426 -0.2207  0.0524  0.6057
  307VAL   HG11 4430   5.166   3.688   7.386  0.5235  1.1512 -0.3716
  307VAL   HG12 4431   5.249   3.550   7.459 -1.0074 -0.0376 -0.0065
  307VAL   HG13 4432   5.334   3.652   7.339  1.1754  0.6293  1.6569
  307VAL    CG2 4433   5.469   3.700   7.566  0.1134 -0.0506 -0.6573
  307VAL   HG21 4434   5.470   3.594   7.597 -1.3454 -0.4280 -1.8014
  307VAL   HG22 4435   5.523   3.759   7.643 -1.9422  1.2974 -0.1811
  307VAL   HG23 4436   5.529   3.707   7.473  0.5748 -0.2462 -0.3755
  307VAL      C 4437   5.203   3.933   7.439 -0.1319 -0.4768  0.4345
  307VAL      O 4438   5.189   3.963   7.321  0.0112 -0.3638  0.4457
  308TYR      N 4439   5.098   3.953   7.521 -0.0198 -0.4145  0.5631
  308TYR     HN 4440   5.108   3.946   7.620 -0.2714 -0.1850  0.6101
  308TYR     CA 4441   4.973   4.007   7.477  0.5618  0.3812 -0.1453
  308TYR     HA 4442   4.944   3.945   7.393 -0.2199  2.3807 -1.4221
  308TYR     CB 4443   4.867   3.992   7.588  0.1554 -0.6129 -0.6525
  308TYR    HB1 4444   4.866   4.074   7.663 -0.6244  1.0883 -2.4305
  308TYR    HB2 4445   4.888   3.894   7.636 -0.2267 -0.3746  0.0100
  308TYR     CG 4446   4.725   3.976   7.548  0.0478 -0.1640 -0.4582
  308TYR    CD1 4447   4.641   3.937   7.650  0.4844  0.0132 -0.0252
  308TYR    HD1 4448   4.686   3.923   7.747  0.5073 -0.8066 -0.1475
  308TYR    CE1 4449   4.506   3.916   7.632  0.4398  0.4240 -0.1965
  308TYR    HE1 4450   4.449   3.896   7.722  2.0795  2.8442  1.4838
  308TYR     CZ 4451   4.449   3.931   7.508 -0.1824  0.4671  0.0907
  308TYR     OH 4452   4.308   3.928   7.500 -0.1341  0.1748 -0.7704
  308TYR     HH 4453   4.283   3.948   7.409 -1.7441 -3.4865 -1.2968
  308TYR    CD2 4454   4.670   3.977   7.422 -0.2512 -0.2805 -0.3313
  308TYR    HD2 4455   4.725   4.002   7.333  0.9786 -2.1949 -0.1663
  308TYR    CE2 4456   4.537   3.949   7.404 -0.2341 -0.4940 -0.1280
  308TYR    HE2 4457   4.485   3.961   7.309 -0.1761 -0.4672 -0.1567
  308TYR      C 4458   4.981   4.144   7.418  0.0798  0.2653 -0.4896
  308TYR      O 4459   4.916   4.179   7.320 -0.4740  0.2210 -0.1417
  309ILE      N 4460   5.069   4.227   7.478  0.8632 -0.7434 -0.2047
  309ILE     HN 4461   5.111   4.210   7.566  0.8138  1.0871  0.2021
  309ILE     CA 4462   5.083   4.355   7.415  0.4052 -0.3628  0.4576
  309ILE     HA 4463   4.984   4.394   7.396  0.5214 -0.2461  0.0953
  309ILE     CB 4464   5.154   4.450   7.506  0.1520  0.0511  0.2242
  309ILE     HB 4465   5.242   4.390   7.538  2.2922  2.0174 -1.5256
  309ILE    CG2 4466   5.207   4.578   7.439  0.1689 -0.2614 -0.3679
  309ILE   HG21 4467   5.255   4.637   7.520  0.7253 -2.4338  0.9514
  309ILE   HG22 4468   5.119   4.634   7.398  2.0782  1.5878 -2.1995
  309ILE   HG23 4469   5.282   4.559   7.359 -0.4962  0.1344 -1.1035
  309ILE    CG1 4470   5.049   4.473   7.616  0.0739 -0.2451  0.2109
  309ILE   HG11 4471   5.000   4.375   7.636  2.1709 -1.2311  0.8308
  309ILE   HG12 4472   4.972   4.543   7.580 -0.4915 -0.5419  0.8286
  309ILE     CD 4473   5.102   4.527   7.749  0.3000  0.4448 -0.1523
  309ILE    HD1 4474   5.154   4.625   7.741 -0.0663  0.7249  0.7433
  309ILE    HD2 4475   5.168   4.459   7.807  0.3944  0.0616 -0.7026
  309ILE    HD3 4476   5.021   4.538   7.825 -0.0735 -2.2669 -0.0553
  309ILE      C 4477   5.153   4.355   7.283  0.2290 -0.0445  0.3644
  309ILE      O 4478   5.123   4.427   7.188 -0.2615 -0.1435  0.4383
  310LEU      N 4479   5.253   4.268   7.266  0.1656  0.0044 -0.2748
  310LEU     HN 4480   5.277   4.195   7.330  2.3419 -0.3285 -1.3632
  310LEU     CA 4481   5.323   4.237   7.145  0.0760 -0.2869 -0.2553
  310LEU     HA 4482   5.350   4.331   7.100 -0.5807 -0.1628 -0.3956
  310LEU     CB 4483   5.445   4.145   7.162 -0.1875 -0.6700 -0.4370
  310LEU    HB1 4484   5.418   4.052   7.217  3.3270 -2.4488 -1.4343
  310LEU    HB2 4485   5.513   4.209   7.222 -1.0020  1.9807 -2.1542
  310LEU     CG 4486   5.525   4.093   7.042  0.0859 -0.2944 -0.4194
  310LEU     HG 4487   5.452   4.041   6.976  0.6127 -1.2672 -0.2512
  310LEU    CD1 4488   5.585   4.203   6.952 -0.0661  0.1990  0.0790
  310LEU   HD11 4489   5.668   4.265   6.992  1.5887 -1.5206 -0.5410
  310LEU   HD12 4490   5.506   4.276   6.923 -0.8753 -0.8146 -0.3160
  310LEU   HD13 4491   5.618   4.159   6.855 -1.6078  0.4046 -0.5793
  310LEU    CD2 4492   5.630   3.991   7.090  0.8266  0.2760 -0.7932
  310LEU   HD21 4493   5.577   3.903   7.132  1.4881  0.1953 -0.0935
  310LEU   HD22 4494   5.707   4.030   7.161  1.0125 -0.0277 -0.8276
  310LEU   HD23 4495   5.682   3.945   7.004  1.9674 -1.1038  0.5610
  310LEU      C 4496   5.229   4.181   7.044 -0.0128 -0.2674 -0.1836
  310LEU      O 4497   5.245   4.218   6.928 -0.4737  0.0122 -0.1593
  311LEU      N 4498   5.135   4.091   7.076 -0.3617  0.2433  0.2486
  311LEU     HN 4499   5.131   4.054   7.169  0.5614 -3.5421 -1.0091
  311LEU     CA 4500   5.030   4.042   6.993  0.2880 -0.5607 -0.1224
  311LEU     HA 4501   5.075   4.007   6.901  0.2863  2.0353 -1.2194
  311LEU     CB 4502   4.945   3.933   7.060 -0.1511 -0.0904  0.1012
  311LEU    HB1 4503   4.851   3.912   7.004 -1.1532  0.7757  1.4130
  311LEU    HB2 4504   4.915   3.962   7.162 -0.1290 -1.2449  0.4489
  311LEU     CG 4505   5.025   3.802   7.069 -0.2039 -0.1350 -0.0653
  311LEU     HG 4506   5.124   3.819   7.116  0.2123 -1.1029 -0.5508
  311LEU    CD1 4507   4.945   3.700   7.152 -0.8399  0.5038  0.1223
  311LEU   HD11 4508   5.002   3.606   7.174 -1.4580 -0.1355 -0.9113
  311LEU   HD12 4509   4.850   3.673   7.101 -0.1471  0.4733 -1.2019
  311LEU   HD13 4510   4.926   3.744   7.252  1.1053  0.9525  0.3458
  311LEU    CD2 4511   5.041   3.734   6.932 -0.0816  0.2129 -0.2260
  311LEU   HD21 4512   4.937   3.734   6.891  0.7921 -0.4994 -2.6178
  311LEU   HD22 4513   5.077   3.629   6.936 -0.8862 -0.0362  1.9044
  311LEU   HD23 4514   5.106   3.789   6.862  1.7099 -1.4109  0.0826
  311LEU      C 4515   4.941   4.149   6.940  0.0871 -0.5899  0.1548
  311LEU      O 4516   4.899   4.133   6.825 -0.1326  0.0513  0.1394
  312ASN      N 4517   4.908   4.260   7.009  0.0748 -0.1010 -0.6232
  312ASN     HN 4518   4.939   4.268   7.103  2.8589 -1.0966 -1.3476
  312ASN     CA 4519   4.846   4.373   6.947  0.1202  0.2716  0.0008
  312ASN     HA 4520   4.762   4.339   6.889  0.3044 -0.4920  0.1704
  312ASN     CB 4521   4.795   4.478   7.047  0.4898  0.1564  0.3140
  312ASN    HB1 4522   4.733   4.557   6.999 -0.4134 -1.7872 -1.9003
  312ASN    HB2 4523   4.878   4.528   7.101  1.2952  1.2178 -1.8030
  312ASN     CG 4524   4.702   4.422   7.154 -0.6779  0.6019 -0.4477
  312ASN    OD1 4525   4.713   4.459   7.271 -0.0751  0.3500 -0.4215
  312ASN    ND2 4526   4.597   4.342   7.120 -0.5321  0.4390 -0.5117
  312ASN   HD21 4527   4.572   4.271   7.186  0.2632 -0.1663 -0.8336
  312ASN   HD22 4528   4.564   4.335   7.026  0.8856  1.2503 -1.0982
  312ASN      C 4529   4.937   4.440   6.849  0.1631  0.0606 -0.1033
  312ASN      O 4530   4.895   4.467   6.737  0.0936  0.0317 -0.0848
  313TRP      N 4531   5.067   4.462   6.874  0.2231 -0.6410  0.2228
  313TRP     HN 4532   5.106   4.455   6.965 -0.8934  1.5046  0.9268
  313TRP     CA 4533   5.154   4.518   6.776 -0.0949  0.0897  0.3548
  313TRP     HA 4534   5.108   4.611   6.746 -1.5277 -0.0704  1.9441
  313TRP     CB 4535   5.294   4.543   6.836  0.1263 -0.0799 -0.0791
  313TRP    HB1 4536   5.379   4.558   6.767 -1.4528  0.8819 -1.9315
  313TRP    HB2 4537   5.308   4.464   6.913 -2.1259 -2.0122 -1.5056
  313TRP     CG 4538   5.288   4.674   6.907 -0.1319 -0.0310 -0.1877
  313TRP    CD1 4539   5.234   4.701   7.030 -0.3425 -0.0716 -0.2715
  313TRP    HD1 4540   5.179   4.625   7.084 -0.9495  0.3442 -0.2953
  313TRP    NE1 4541   5.229   4.837   7.046  0.2295 -0.1235  0.3631
  313TRP    HE1 4542   5.204   4.883   7.129 -0.9034  0.5844 -0.3542
  313TRP    CE2 4543   5.284   4.897   6.936 -0.0474  0.2810  0.4450
  313TRP    CD2 4544   5.324   4.799   6.847  0.1330  0.2561  0.5523
  313TRP    CE3 4545   5.383   4.827   6.728 -0.4942  0.2993  0.2478
  313TRP    HE3 4546   5.412   4.749   6.659 -1.1054  0.4251 -0.1580
  313TRP    CZ3 4547   5.406   4.960   6.701  0.3902  0.1077  0.0363
  313TRP    HZ3 4548   5.444   5.000   6.609  1.0765 -0.6790 -0.0407
  313TRP    CZ2 4549   5.308   5.029   6.912  0.1397  0.2185  0.2944
  313TRP    HZ2 4550   5.277   5.115   6.969  2.0274  2.6631 -2.0846
  313TRP    CH2 4551   5.368   5.057   6.791 -0.6903 -0.0894 -0.1950
  313TRP    HH2 4552   5.381   5.160   6.763 -0.7816 -0.3051 -1.0815
  313TRP      C 4553   5.171   4.444   6.648  0.0775  0.2286  0.2959
  313TRP      O 4554   5.179   4.501   6.540  0.1569  0.1719  0.2706
  314ILE      N 4555   5.184   4.310   6.661  0.6974  0.2803  0.2386
  314ILE     HN 4556   5.184   4.280   6.756  0.5893  3.5278  1.4166
  314ILE     CA 4557   5.175   4.219   6.551 -0.3221 -0.1935  0.7014
  314ILE     HA 4558   5.260   4.249   6.491  0.9706  1.9440  3.3621
  314ILE     CB 4559   5.208   4.081   6.600  0.0851 -0.3877 -0.1161
  314ILE     HB 4560   5.143   4.059   6.687 -1.1224  1.1490 -0.5759
  314ILE    CG2 4561   5.182   3.977   6.489  0.0756 -0.0970 -0.3894
  314ILE   HG21 4562   5.075   3.953   6.468  0.0873 -2.1779  1.4786
  314ILE   HG22 4563   5.211   3.876   6.524  1.1581 -0.3903 -2.0709
  314ILE   HG23 4564   5.237   3.994   6.395  0.2363  1.6549 -0.0140
  314ILE    CG1 4565   5.356   4.064   6.637  0.0717  0.0202  0.1360
  314ILE   HG11 4566   5.379   4.160   6.687  1.3364 -0.4863  0.5700
  314ILE   HG12 4567   5.420   4.070   6.546 -1.0132  1.2099 -0.5898
  314ILE     CD 4568   5.383   3.943   6.726 -0.2459 -0.6507 -0.6555
  314ILE    HD1 4569   5.492   3.941   6.749 -0.3485 -1.0351 -0.1717
  314ILE    HD2 4570   5.369   3.846   6.675 -0.8631 -0.5804 -0.6168
  314ILE    HD3 4571   5.318   3.961   6.814  1.6785  1.5853  0.4516
  314ILE      C 4572   5.061   4.231   6.457 -0.0275  0.1861  0.3881
  314ILE      O 4573   5.074   4.221   6.335 -0.0521 -0.0763  0.4063
  315GLY      N 4574   4.940   4.262   6.508 -0.1695 -0.5331  0.4981
  315GLY     HN 4575   4.939   4.278   6.606  0.1424  0.1356  0.3972
  315GLY     CA 4576   4.829   4.297   6.425  0.0649  0.1526  0.4722
  315GLY    HA1 4577   4.746   4.299   6.494  0.7284 -1.2933  1.3581
  315GLY    HA2 4578   4.826   4.222   6.348  0.5807  0.7451 -0.1524
  315GLY      C 4579   4.837   4.424   6.346  0.2670 -0.0742  0.1243
  315GLY      O 4580   4.813   4.428   6.226 -0.6203  0.1102  0.3007
  316TYR      N 4581   4.876   4.531   6.418  0.6875 -0.1223 -0.0333
  316TYR     HN 4582   4.883   4.512   6.515 -0.8898  0.3980  0.2015
  316TYR     CA 4583   4.882   4.666   6.371 -0.1573 -0.1120 -0.1337
  316TYR     HA 4584   4.781   4.704   6.366 -0.0443  0.2556  0.3010
  316TYR     CB 4585   4.947   4.762   6.472  0.0204  0.0811 -0.4283
  316TYR    HB1 4586   4.954   4.867   6.437 -1.1251  1.1089  2.1119
  316TYR    HB2 4587   5.048   4.716   6.479 -1.1053 -2.5419 -0.4264
  316TYR     CG 4588   4.892   4.772   6.611  0.3465  0.5093 -0.3275
  316TYR    CD1 4589   4.764   4.733   6.642  0.4948  0.1995 -0.0979
  316TYR    HD1 4590   4.704   4.700   6.558  2.9890 -1.3571 -1.4107
  316TYR    CE1 4591   4.713   4.748   6.768  0.0741  0.3646 -0.2842
  316TYR    HE1 4592   4.612   4.716   6.789  0.4358  0.5945  2.1579
  316TYR     CZ 4593   4.795   4.804   6.864 -0.2593  0.3648  0.0034
  316TYR     OH 4594   4.748   4.814   6.997  0.0445 -0.4991  0.1876
  316TYR     HH 4595   4.666   4.764   6.994 -0.3962  0.2443 -0.8553
  316TYR    CD2 4596   4.971   4.833   6.705  0.2251 -0.5728  0.4852
  316TYR    HD2 4597   5.073   4.863   6.684  0.1849 -0.5877  0.2713
  316TYR    CE2 4598   4.923   4.844   6.833 -0.1752  0.2960  0.2652
  316TYR    HE2 4599   4.982   4.891   6.911  1.5047 -1.1276 -0.0796
  316TYR      C 4600   4.950   4.689   6.240 -0.6329 -0.3517 -0.4259
  316TYR      O 4601   4.916   4.776   6.160  0.3298  0.0640 -0.3921
  317VAL      N 4602   5.056   4.613   6.208 -0.4378 -0.0989 -0.3878
  317VAL     HN 4603   5.094   4.552   6.277  0.7993  0.7241 -0.3160
  317VAL     CA 4604   5.142   4.636   6.096  0.1452 -0.1398  0.0509
  317VAL     HA 4605   5.171   4.739   6.112  0.1486 -0.1514  0.1189
  317VAL     CB 4606   5.273   4.563   6.105  0.0640 -0.2126  0.6627
  317VAL     HB 4607   5.350   4.590   6.030  0.8406 -1.3080  1.0397
  317VAL    CG1 4608   5.343   4.598   6.238  0.3688  0.1192  0.4197
  317VAL   HG11 4609   5.276   4.596   6.327  1.3444  0.9844  1.1981
  317VAL   HG12 4610   5.370   4.706   6.235  0.1335  0.1597 -0.3849
  317VAL   HG13 4611   5.440   4.546   6.255  1.6531  2.4434  0.5474
  317VAL    CG2 4612   5.256   4.411   6.091 -0.0084 -0.1673  0.2706
  317VAL   HG21 4613   5.196   4.386   6.001 -0.6672  1.9747  0.0491
  317VAL   HG22 4614   5.202   4.365   6.176  1.2412 -3.0900 -0.3988
  317VAL   HG23 4615   5.351   4.353   6.085 -0.4226 -1.1946  2.6953
  317VAL      C 4616   5.084   4.612   5.961  0.0402  0.3314  0.0097
  317VAL      O 4617   5.139   4.652   5.859 -0.2634  0.0470 -0.2667
  318ASN      N 4618   4.966   4.546   5.964 -0.0876  0.5751  0.4212
  318ASN     HN 4619   4.939   4.513   6.054  2.0240  0.6702  1.1551
  318ASN     CA 4620   4.883   4.517   5.852  0.1041 -0.2745  0.4964
  318ASN     HA 4621   4.945   4.459   5.784 -1.5521 -1.9446  0.3120
  318ASN     CB 4622   4.763   4.428   5.888  0.2391 -0.5816  0.2048
  318ASN    HB1 4623   4.692   4.492   5.946  0.7550 -1.1486  1.5099
  318ASN    HB2 4624   4.812   4.364   5.964  0.4818 -0.7659 -0.1065
  318ASN     CG 4625   4.696   4.340   5.784  0.0026 -0.0284 -0.1190
  318ASN    OD1 4626   4.640   4.232   5.803  0.1176 -0.1352 -0.3754
  318ASN    ND2 4627   4.727   4.371   5.655  0.3169  0.1809  0.0050
  318ASN   HD21 4628   4.718   4.301   5.585  1.6098  1.2090 -1.2505
  318ASN   HD22 4629   4.743   4.466   5.628 -1.6456  1.1856  2.0267
  318ASN      C 4630   4.843   4.641   5.780  0.8441 -0.0844  0.4017
  318ASN      O 4631   4.835   4.651   5.657 -0.1098  0.1206  0.4710
  319SER      N 4632   4.811   4.745   5.859 -0.0026  0.1312 -0.2015
  319SER     HN 4633   4.810   4.733   5.958  0.7091  0.8406 -0.0999
  319SER     CA 4634   4.765   4.869   5.806 -0.1403 -0.2670 -1.0339
  319SER     HA 4635   4.673   4.852   5.753 -0.5911  2.9797 -1.5361
  319SER     CB 4636   4.718   4.956   5.924  0.2582 -0.5627 -0.6554
  319SER    HB1 4637   4.687   5.057   5.890  1.7222  0.1998  0.1764
  319SER    HB2 4638   4.801   4.977   5.996  0.2743  0.3428 -0.9253
  319SER     OG 4639   4.605   4.900   5.988  0.2681  0.2222  0.0687
  319SER    HG1 4640   4.535   4.896   5.923 -0.8065  0.7883  1.1397
  319SER      C 4641   4.859   4.944   5.718  0.2829 -0.1382 -0.4781
  319SER      O 4642   4.821   5.012   5.622 -0.1390 -0.4449 -0.5292
  320GLY      N 4643   4.989   4.919   5.744  0.2356  0.0331 -0.0682
  320GLY     HN 4644   5.006   4.862   5.825 -2.3767 -1.1194 -0.2042
  320GLY     CA 4645   5.096   4.974   5.668  0.5759  0.0957  0.4530
  320GLY    HA1 4646   5.188   4.964   5.724  0.7374  0.6721  0.3089
  320GLY    HA2 4647   5.077   5.075   5.634 -2.0088 -1.0955 -2.0460
  320GLY      C 4648   5.119   4.883   5.553 -0.3017  0.0508  0.3055
  320GLY      O 4649   5.152   4.923   5.441 -0.4390  0.2405  0.3334
  321PHE      N 4650   5.100   4.751   5.571  0.3435 -0.0544  0.2419
  321PHE     HN 4651   5.074   4.720   5.662  1.6591 -1.6625  0.1359
  321PHE     CA 4652   5.107   4.653   5.467 -0.0611  0.1296  0.0390
  321PHE     HA 4653   5.199   4.677   5.416  0.5902 -1.7992  0.2235
  321PHE     CB 4654   5.115   4.506   5.512  0.2544  0.0945 -0.1345
  321PHE    HB1 4655   5.117   4.434   5.427  1.2578 -0.3611  0.2618
  321PHE    HB2 4656   5.034   4.494   5.587  1.2557 -1.0191  0.8089
  321PHE     CG 4657   5.238   4.459   5.582  0.0417 -0.6455 -0.2463
  321PHE    CD1 4658   5.362   4.480   5.526  0.0960 -0.4674 -0.0619
  321PHE    HD1 4659   5.384   4.531   5.433  3.2174  1.1401  1.3866
  321PHE    CE1 4660   5.474   4.433   5.591 -0.0224  0.4370  0.8087
  321PHE    HE1 4661   5.568   4.466   5.551  0.3590  0.3276  1.5892
  321PHE     CZ 4662   5.469   4.352   5.702  0.2268 -0.0709  0.4503
  321PHE     HZ 4663   5.560   4.321   5.752  1.1469  0.6750 -0.7227
  321PHE    CD2 4664   5.229   4.383   5.696 -0.2561 -0.5477 -0.2045
  321PHE    HD2 4665   5.138   4.360   5.749 -0.3537 -2.3638 -1.0981
  321PHE    CE2 4666   5.343   4.328   5.751 -0.0740 -0.4614 -0.4899
  321PHE    HE2 4667   5.330   4.276   5.845  2.4161  0.3201  0.3646
  321PHE      C 4668   5.007   4.662   5.357  0.0631  0.2429 -0.0641
  321PHE      O 4669   5.037   4.643   5.239 -0.5230  0.2227 -0.2155
  322ASN      N 4670   4.881   4.699   5.388  0.0691  0.3386 -0.1527
  322ASN     HN 4671   4.862   4.699   5.486  0.8432  1.9978  0.0254
  322ASN     CA 4672   4.769   4.705   5.300 -0.3639 -0.3225  0.3393
  322ASN     HA 4673   4.759   4.608   5.254  0.3531  0.5320 -1.7588
  322ASN     CB 4674   4.643   4.747   5.378 -0.5217 -0.3438  0.0991
  322ASN    HB1 4675   4.560   4.782   5.313 -0.7627  1.2735  1.1949
  322ASN    HB2 4676   4.683   4.824   5.449 -1.3018 -0.0238  0.1969
  322ASN     CG 4677   4.588   4.627   5.453  0.2936 -0.3535  0.6981
  322ASN    OD1 4678   4.609   4.512   5.412 -0.2849  0.0024 -0.6534
  322ASN    ND2 4679   4.518   4.643   5.569 -0.3655  0.5197  0.1908
  322ASN   HD21 4680   4.496   4.739   5.584 -3.0847  0.5620 -2.7863
  322ASN   HD22 4681   4.461   4.567   5.601  0.1484  0.6702  1.4869
  322ASN      C 4682   4.786   4.781   5.173  0.8127 -0.1906  0.5701
  322ASN      O 4683   4.769   4.725   5.065 -0.0080  0.0456  0.5731
  323PRO      N 4684   4.833   4.903   5.165 -0.1654  0.1786  0.3279
  323PRO     CD 4685   4.829   4.999   5.274  0.7439 -0.0971  0.6097
  323PRO    HD1 4686   4.900   4.964   5.352  2.3261 -1.2962 -1.2606
  323PRO    HD2 4687   4.728   5.003   5.318  1.2341 -2.2913  2.1339
  323PRO     CA 4688   4.894   4.962   5.050 -0.4607  0.1080  0.1324
  323PRO     HA 4689   4.806   4.997   4.998  0.3858  2.5938  0.2527
  323PRO     CB 4690   4.975   5.079   5.105  0.4199 -0.4210 -0.0110
  323PRO    HB1 4691   4.983   5.163   5.032  1.5317 -0.7514 -0.2877
  323PRO    HB2 4692   5.064   5.039   5.158 -0.1702 -1.6245  0.0997
  323PRO     CG 4693   4.874   5.131   5.209  0.4928 -0.3053  0.0025
  323PRO    HG1 4694   4.927   5.185   5.291  1.5370 -2.5750  0.9182
  323PRO    HG2 4695   4.791   5.186   5.161 -0.1160 -0.7274  0.5589
  323PRO      C 4696   4.980   4.881   4.958 -0.1011  0.5526  0.0731
  323PRO      O 4697   4.969   4.907   4.838  0.1653  0.2859 -0.0092
  324LEU      N 4698   5.081   4.806   5.005 -0.1920  0.1662 -0.3417
  324LEU     HN 4699   5.099   4.792   5.102  1.2426  0.8295 -0.4913
  324LEU     CA 4700   5.169   4.728   4.924 -0.3173 -0.3241 -0.0142
  324LEU     HA 4701   5.200   4.801   4.850 -0.2383  1.4383  1.6721
  324LEU     CB 4702   5.294   4.682   5.000 -0.2734 -0.2906 -0.0664
  324LEU    HB1 4703   5.357   4.625   4.928  1.1050  1.1254 -0.0363
  324LEU    HB2 4704   5.263   4.611   5.080 -1.3623  0.4485  0.1996
  324LEU     CG 4705   5.377   4.790   5.071 -0.2956 -0.0400 -0.4170
  324LEU     HG 4706   5.319   4.851   5.143 -1.4603  0.5930 -1.8500
  324LEU    CD1 4707   5.485   4.716   5.152 -0.4856  0.5511  0.3876
  324LEU   HD11 4708   5.552   4.661   5.083 -0.2180  0.6435  0.5718
  324LEU   HD12 4709   5.437   4.643   5.221 -0.7481  2.1344  1.9510
  324LEU   HD13 4710   5.539   4.794   5.211 -1.9507  2.5871 -0.8390
  324LEU    CD2 4711   5.446   4.892   4.978 -1.1266  0.1855 -0.7906
  324LEU   HD21 4712   5.496   4.968   5.041 -0.1136  0.0979 -1.4674
  324LEU   HD22 4713   5.383   4.939   4.899 -0.2571  2.1120 -0.3953
  324LEU   HD23 4714   5.530   4.846   4.922 -0.7832  1.7380 -1.6118
  324LEU      C 4715   5.095   4.620   4.852 -0.3113 -0.0890 -0.3796
  324LEU      O 4716   5.117   4.590   4.735 -0.1379 -0.1151 -0.3398
  325ILE      N 4717   5.005   4.551   4.925 -0.1260  0.1003  0.0324
  325ILE     HN 4718   4.995   4.560   5.024 -0.8006  0.6303 -0.0779
  325ILE     CA 4719   4.918   4.451   4.871 -0.0667  0.0060  0.1098
  325ILE     HA 4720   4.974   4.365   4.839  0.4488  0.3419  0.0943
  325ILE     CB 4721   4.836   4.388   4.979  0.4780 -0.5870  0.1794
  325ILE     HB 4722   4.783   4.462   5.042  1.3459 -0.2447  0.5262
  325ILE    CG2 4723   4.731   4.294   4.917  0.5894 -0.3052 -0.4373
  325ILE   HG21 4724   4.675   4.229   4.987 -0.0277 -0.7574 -1.3244
  325ILE   HG22 4725   4.778   4.217   4.851  2.0803 -0.4687  0.7591
  325ILE   HG23 4726   4.649   4.352   4.870  1.7252 -0.1576 -2.3892
  325ILE    CG1 4727   4.924   4.310   5.078  0.3231 -0.2281  0.5998
  325ILE   HG11 4728   4.995   4.378   5.131  1.3966 -0.1084 -0.9487
  325ILE   HG12 4729   4.963   4.223   5.021 -4.1628 -2.4878  0.5885
  325ILE     CD 4730   4.840   4.259   5.195 -0.2377 -0.2375  0.1959
  325ILE    HD1 4731   4.764   4.179   5.186 -0.2388 -0.1233 -0.9147
  325ILE    HD2 4732   4.787   4.350   5.231  1.1452  0.4265  0.6270
  325ILE    HD3 4733   4.908   4.218   5.273 -1.6954 -1.4191  0.8955
  325ILE      C 4734   4.837   4.493   4.753  0.2132  0.2308 -0.0067
  325ILE      O 4735   4.847   4.439   4.643 -0.4656  0.6002 -0.2545
  326TYR      N 4736   4.743   4.585   4.780  0.5445  0.5565  0.0293
  326TYR     HN 4737   4.731   4.632   4.868 -1.1485  1.8884 -0.8439
  326TYR     CA 4738   4.636   4.617   4.692  0.3638 -0.3318 -0.0759
  326TYR     HA 4739   4.614   4.527   4.636 -3.5883  0.6387 -0.3953
  326TYR     CB 4740   4.518   4.665   4.779  0.2973 -0.7385  0.0597
  326TYR    HB1 4741   4.426   4.701   4.729  1.3343  0.5106 -1.0280
  326TYR    HB2 4742   4.549   4.754   4.837 -0.3947 -0.9153  0.7176
  326TYR     CG 4743   4.472   4.553   4.866  0.2811 -0.6018  0.2285
  326TYR    CD1 4744   4.483   4.555   5.003  0.0778 -0.0908  0.2374
  326TYR    HD1 4745   4.545   4.634   5.044 -1.8524  0.9246  1.3499
  326TYR    CE1 4746   4.434   4.453   5.080  0.7033 -0.1740  0.5330
  326TYR    HE1 4747   4.460   4.452   5.185  1.2168 -0.3686  0.4048
  326TYR     CZ 4748   4.368   4.346   5.024 -0.4852  0.6305  0.3556
  326TYR     OH 4749   4.310   4.243   5.101  0.2997 -0.0164  0.0960
  326TYR     HH 4750   4.360   4.232   5.182 -0.8313 -1.3562  0.6490
  326TYR    CD2 4751   4.397   4.453   4.809  0.6607 -0.4861 -0.4899
  326TYR    HD2 4752   4.376   4.458   4.703  0.9723 -2.6218 -0.7046
  326TYR    CE2 4753   4.352   4.349   4.887  1.2530 -0.3002  0.1044
  326TYR    HE2 4754   4.294   4.269   4.844  0.0774  0.6399 -0.1232
  326TYR      C 4755   4.661   4.721   4.588 -0.0893  0.2702  0.4117
  326TYR      O 4756   4.568   4.736   4.509 -0.3975  0.5453  0.8228
  327CYS      N 4757   4.772   4.797   4.583 -0.0739  0.2358  0.2311
  327CYS     HN 4758   4.840   4.792   4.656  0.1493  0.8818  0.0737
  327CYS     CA 4759   4.795   4.897   4.483  0.5730 -0.1351  0.0030
  327CYS     HA 4760   4.711   4.894   4.416 -0.0580 -0.3889  0.7779
  327CYS     CB 4761   4.801   5.030   4.560  0.1950  0.0997 -0.3689
  327CYS    HB1 4762   4.818   5.107   4.482 -0.0739  0.3813 -0.1524
  327CYS    HB2 4763   4.886   5.033   4.631 -0.2005 -0.9636  0.1617
  327CYS     SG 4764   4.653   5.061   4.661  0.4727  0.2790 -0.0116
  327CYS    HG1 4765   4.595   5.149   4.581  3.8418  4.0804  1.4228
  327CYS      C 4766   4.914   4.857   4.404  0.5312 -0.6743  0.2108
  327CYS      O 4767   5.015   4.926   4.413 -0.1494  0.3645  0.0931
  328ARG      N 4768   4.904   4.753   4.319 -0.5357 -0.1130 -0.3760
  328ARG     HN 4769   4.820   4.700   4.312  0.2527 -1.3553 -0.8774
  328ARG     CA 4770   5.023   4.705   4.255 -0.2644  0.2787 -0.1700
  328ARG     HA 4771   5.106   4.758   4.300 -0.0808  1.0707 -1.4069
  328ARG     CB 4772   5.048   4.555   4.277  0.5512  0.4380  0.0141
  328ARG    HB1 4773   5.127   4.522   4.206  2.0112  1.3590  1.1409
  328ARG    HB2 4774   4.958   4.496   4.249 -1.1005  3.4318 -1.4307
  328ARG     CG 4775   5.079   4.521   4.423 -0.1121  0.2457  0.1121
  328ARG    HG1 4776   4.997   4.546   4.494  0.1626  1.9126 -0.1319
  328ARG    HG2 4777   5.165   4.582   4.458  0.1494 -0.8996  1.5996
  328ARG     CD 4778   5.099   4.375   4.465  0.4454  0.3803  0.3154
  328ARG    HD1 4779   5.009   4.314   4.441 -0.4536  1.0389  1.8876
  328ARG    HD2 4780   5.127   4.356   4.571 -0.5210 -0.6757  0.3959
  328ARG     NE 4781   5.201   4.320   4.371 -0.0901  0.0119 -0.0574
  328ARG     HE 4782   5.177   4.293   4.278 -0.7466  1.8213 -0.4657
  328ARG     CZ 4783   5.334   4.347   4.386  0.0149 -0.6559  0.2323
  328ARG    NH1 4784   5.377   4.402   4.504 -0.1714  0.6078 -0.2743
  328ARG   HH11 4785   5.320   4.422   4.584  1.6367 -3.4104  2.3420
  328ARG   HH12 4786   5.475   4.404   4.522 -0.2963  0.3077  0.4818
  328ARG    NH2 4787   5.432   4.305   4.302  0.1222  0.1971 -0.0819
  328ARG   HH21 4788   5.403   4.246   4.226  0.7887 -1.4019  0.8497
  328ARG   HH22 4789   5.526   4.296   4.336  0.5339 -1.2448 -1.4625
  328ARG      C 4790   5.032   4.734   4.110  0.0200  0.6213 -0.0845
  328ARG      O 4791   5.141   4.719   4.054  0.0820 -0.0805  0.2159
  329SER      N 4792   4.928   4.783   4.040 -0.6032 -0.0857  0.3440
  329SER     HN 4793   4.837   4.800   4.077  0.0435  0.6713  1.6227
  329SER     CA 4794   4.907   4.766   3.899  0.0935  0.0162  0.2248
  329SER     HA 4795   4.976   4.694   3.859  1.3427  0.5288  1.3753
  329SER     CB 4796   4.758   4.736   3.878  0.2407 -0.5274 -0.0734
  329SER    HB1 4797   4.748   4.633   3.919  1.7900 -1.8836 -2.8502
  329SER    HB2 4798   4.728   4.727   3.771 -2.5110 -0.8585  0.6475
  329SER     OG 4799   4.676   4.827   3.950  0.9387 -0.0446  0.1166
  329SER    HG1 4800   4.666   4.905   3.894  0.8856 -2.0356 -2.8463
  329SER      C 4801   4.950   4.894   3.836 -0.0383  0.1116  0.3284
  329SER      O 4802   4.976   4.990   3.908  0.5713 -0.0663  0.3507
  330PRO      N 4803   4.968   4.903   3.707 -0.5623  0.1144  0.2537
  330PRO     CD 4804   4.936   4.793   3.617  0.6891 -0.0728  0.0229
  330PRO    HD1 4805   4.842   4.813   3.561  0.8851 -1.5612 -0.8863
  330PRO    HD2 4806   4.948   4.691   3.659  1.5596 -1.3299 -3.0187
  330PRO     CA 4807   5.046   5.000   3.638 -0.4197 -0.3001 -0.1701
  330PRO     HA 4808   5.144   5.007   3.683 -0.2314 -1.2165 -0.4226
  330PRO     CB 4809   5.058   4.947   3.495 -0.0516 -0.1133 -0.2104
  330PRO    HB1 4810   5.153   4.971   3.441  0.1949 -2.3204 -0.8527
  330PRO    HB2 4811   4.976   4.981   3.429 -0.0730 -1.3595 -0.8543
  330PRO     CG 4812   5.053   4.795   3.518  0.5997 -0.1195 -0.0844
  330PRO    HG1 4813   5.044   4.732   3.427 -2.7727 -1.4461  1.0190
  330PRO    HG2 4814   5.143   4.754   3.569 -1.2745 -2.1340  1.8464
  330PRO      C 4815   4.985   5.136   3.639 -0.0712 -0.1423 -0.2139
  330PRO      O 4816   5.059   5.234   3.629  0.3335 -0.3662  0.4665
  331ASP      N 4817   4.852   5.153   3.649 -0.0615  0.0108 -0.3452
  331ASP     HN 4818   4.808   5.064   3.658  0.6913 -0.4885 -1.3839
  331ASP     CA 4819   4.781   5.273   3.680  0.3352  0.2053 -0.1767
  331ASP     HA 4820   4.813   5.344   3.606  1.5663  0.9704  1.0554
  331ASP     CB 4821   4.630   5.246   3.667  0.2254  0.4332  0.5708
  331ASP    HB1 4822   4.612   5.223   3.559 -0.1526  0.5688  0.6022
  331ASP    HB2 4823   4.569   5.338   3.679 -0.6642 -0.3486  2.2702
  331ASP     CG 4824   4.562   5.142   3.755  0.3544  0.6407  0.9164
  331ASP    OD1 4825   4.436   5.149   3.759  0.2851  0.1598 -0.1502
  331ASP    OD2 4826   4.624   5.043   3.801 -0.1634  0.1623  0.5999
  331ASP      C 4827   4.817   5.323   3.815  0.0381 -0.0076 -0.0157
  331ASP      O 4828   4.839   5.443   3.831  0.7176 -0.0306 -0.7366
  332PHE      N 4829   4.824   5.240   3.921  0.1585  0.0014 -0.0161
  332PHE     HN 4830   4.801   5.144   3.906 -0.0521 -0.0289  0.5016
  332PHE     CA 4831   4.859   5.267   4.056  0.0762 -0.0341  0.0129
  332PHE     HA 4832   4.809   5.358   4.087  1.3154  1.3115 -1.7256
  332PHE     CB 4833   4.820   5.152   4.150 -0.0896  0.3249  0.3901
  332PHE    HB1 4834   4.892   5.141   4.234 -1.1605  1.5678  1.5148
  332PHE    HB2 4835   4.826   5.054   4.098 -0.3301  0.2635  0.4780
  332PHE     CG 4836   4.688   5.174   4.215 -0.1152 -0.2163  0.5280
  332PHE    CD1 4837   4.672   5.289   4.289  0.0686  0.2156 -0.0916
  332PHE    HD1 4838   4.760   5.350   4.307  2.0607 -2.6020  0.4410
  332PHE    CE1 4839   4.553   5.314   4.353  0.1653  0.2934  0.0565
  332PHE    HE1 4840   4.523   5.398   4.413 -1.9798  1.0206 -1.9021
  332PHE     CZ 4841   4.452   5.221   4.342  0.3487  0.0501  0.3851
  332PHE     HZ 4842   4.358   5.247   4.389  0.8695 -0.7981  1.9634
  332PHE    CD2 4843   4.582   5.088   4.197  0.3095 -0.6984  0.2843
  332PHE    HD2 4844   4.599   5.003   4.134  0.7713  0.7094 -1.5827
  332PHE    CE2 4845   4.463   5.109   4.263  0.3424  0.2883  0.0441
  332PHE    HE2 4846   4.380   5.041   4.253 -0.0198  0.4411  1.6091
  332PHE      C 4847   5.001   5.313   4.069  0.1028 -0.3060  0.7383
  332PHE      O 4848   5.032   5.413   4.133 -0.7380  0.5381 -0.1428
  333ARG      N 4849   5.089   5.248   3.991 -0.3295  0.0236 -0.0398
  333ARG     HN 4850   5.056   5.171   3.937 -1.1891  0.8504 -0.7329
  333ARG     CA 4851   5.228   5.282   3.992 -0.3063 -0.0642 -0.2843
  333ARG     HA 4852   5.267   5.260   4.090  2.8854  1.0388 -1.1864
  333ARG     CB 4853   5.312   5.190   3.902  0.1503  0.2065 -0.1390
  333ARG    HB1 4854   5.418   5.222   3.911  0.0198  0.5702  0.1433
  333ARG    HB2 4855   5.277   5.202   3.797  1.4170  1.8334 -0.4167
  333ARG     CG 4856   5.301   5.045   3.949  0.0507  0.3657  0.3322
  333ARG    HG1 4857   5.352   4.986   3.870 -0.4507  0.8599 -0.3764
  333ARG    HG2 4858   5.199   5.002   3.951  0.6730 -1.1381  0.9723
  333ARG     CD 4859   5.389   5.018   4.071  0.2516  0.5141  0.2217
  333ARG    HD1 4860   5.358   5.084   4.156 -1.1974 -0.2737  0.3317
  333ARG    HD2 4861   5.496   5.036   4.048  0.5302 -1.1525  0.1197
  333ARG     NE 4862   5.372   4.875   4.108  0.0967  0.4652 -0.0399
  333ARG     HE 4863   5.320   4.820   4.042  1.1465  1.6494 -1.9435
  333ARG     CZ 4864   5.445   4.813   4.205 -0.3347  0.0895  0.0479
  333ARG    NH1 4865   5.516   4.885   4.297 -0.4026 -0.4511  0.5278
  333ARG   HH11 4866   5.520   4.984   4.302 -1.8971 -0.3944  1.1470
  333ARG   HH12 4867   5.516   4.835   4.384 -0.5105  0.7965  1.2607
  333ARG    NH2 4868   5.443   4.677   4.219 -0.1272  0.0872  0.0617
  333ARG   HH21 4869   5.404   4.625   4.143 -1.5416  2.9672 -1.3571
  333ARG   HH22 4870   5.512   4.650   4.285 -0.2118  3.0575  1.5369
  333ARG      C 4871   5.267   5.419   3.947 -0.2746 -0.0221 -0.1295
  333ARG      O 4872   5.338   5.494   4.014 -0.0007 -0.1839 -0.2368
  334ILE      N 4873   5.212   5.462   3.832 -0.1256 -0.1835 -0.2616
  334ILE     HN 4874   5.167   5.397   3.772  1.1765 -1.2478 -0.1373
  334ILE     CA 4875   5.228   5.596   3.786 -0.1439 -0.1021 -0.0342
  334ILE     HA 4876   5.332   5.617   3.802 -0.7513  0.1692  5.0458
  334ILE     CB 4877   5.183   5.616   3.644 -0.0146  0.1581 -0.0394
  334ILE     HB 4878   5.241   5.549   3.577 -0.6926  0.0893 -0.5695
  334ILE    CG2 4879   5.033   5.586   3.631 -0.1838  0.9871 -0.0718
  334ILE   HG21 4880   5.010   5.608   3.525  1.3959  3.5287  0.0300
  334ILE   HG22 4881   4.970   5.644   3.702  1.4352  3.1648 -0.3145
  334ILE   HG23 4882   5.007   5.479   3.645 -0.1549  1.0754  0.6943
  334ILE    CG1 4883   5.210   5.755   3.584 -0.4334  0.3658  0.2484
  334ILE   HG11 4884   5.148   5.839   3.620  0.3816  1.4712 -0.8351
  334ILE   HG12 4885   5.182   5.747   3.477  0.8755  2.4682 -0.3222
  334ILE     CD 4886   5.357   5.797   3.584 -0.3070 -0.0736  0.5098
  334ILE    HD1 4887   5.394   5.852   3.673 -1.4531  3.0294 -0.7955
  334ILE    HD2 4888   5.387   5.863   3.500 -0.3448  0.8056  1.1748
  334ILE    HD3 4889   5.421   5.708   3.565 -1.1219 -0.1972 -2.0501
  334ILE      C 4890   5.167   5.700   3.874 -0.0193  0.2809 -0.3959
  334ILE      O 4891   5.221   5.810   3.885  0.0328  0.2516 -0.3575
  335ALA      N 4892   5.052   5.679   3.939  0.1939  0.2746 -0.0187
  335ALA     HN 4893   4.992   5.603   3.913  0.5714 -0.0485  0.0420
  335ALA     CA 4894   4.996   5.774   4.031 -0.0639  0.3066 -0.2072
  335ALA     HA 4895   4.982   5.865   3.975  3.1100 -0.7869 -3.1237
  335ALA     CB 4896   4.865   5.710   4.080  0.4034 -0.1869  0.4115
  335ALA    HB1 4897   4.883   5.617   4.138  2.2869 -0.0286  0.1426
  335ALA    HB2 4898   4.803   5.696   3.989 -1.6668  2.2883  1.3094
  335ALA    HB3 4899   4.818   5.794   4.135 -1.1050 -0.9233  0.2961
  335ALA      C 4900   5.089   5.794   4.145  0.6165  0.0020 -0.6958
  335ALA      O 4901   5.114   5.903   4.197  0.2542 -0.1801 -0.1263
  336PHE      N 4902   5.149   5.685   4.197  0.5086  0.1664 -0.2140
  336PHE     HN 4903   5.124   5.596   4.161 -0.0090  1.1755 -2.6042
  336PHE     CA 4904   5.245   5.695   4.302 -0.1039  0.0655  0.3586
  336PHE     HA 4905   5.200   5.759   4.377  1.9124 -0.0333  1.7426
  336PHE     CB 4906   5.277   5.564   4.376 -0.3682  0.1839  0.6853
  336PHE    HB1 4907   5.347   5.586   4.460  0.1763  0.8916  0.0573
  336PHE    HB2 4908   5.325   5.491   4.307  1.6986  0.7104  1.4863
  336PHE     CG 4909   5.150   5.503   4.425 -0.4604  0.2031  0.4695
  336PHE    CD1 4910   5.032   5.568   4.451 -0.2748  0.5801  0.3717
  336PHE    HD1 4911   5.036   5.676   4.448 -0.0049  0.5610 -0.0638
  336PHE    CE1 4912   4.925   5.507   4.511  0.2134  0.2272  0.8903
  336PHE    HE1 4913   4.856   5.576   4.558 -0.1295  0.4299  0.0892
  336PHE     CZ 4914   4.922   5.370   4.525 -0.0125  0.1585  0.2068
  336PHE     HZ 4915   4.834   5.315   4.557 -1.2340  2.2599  0.6333
  336PHE    CD2 4916   5.148   5.368   4.454 -0.0666 -0.0239 -0.5272
  336PHE    HD2 4917   5.241   5.316   4.434  0.1901  0.1050  0.3187
  336PHE    CE2 4918   5.036   5.300   4.493  0.1555  0.2406  0.6111
  336PHE    HE2 4919   5.053   5.196   4.516  0.0852  0.1913  0.4420
  336PHE      C 4920   5.374   5.759   4.262 -0.2440 -0.0755 -0.3163
  336PHE      O 4921   5.433   5.826   4.346 -0.3634 -0.2924 -0.0565
  337GLN      N 4922   5.416   5.754   4.134  0.0990 -0.1128 -0.2010
  337GLN     HN 4923   5.373   5.692   4.069  2.1333 -0.5897 -1.1659
  337GLN     CA 4924   5.527   5.834   4.091  0.3469 -0.3379  0.0099
  337GLN     HA 4925   5.614   5.814   4.151  0.7732  0.6381 -0.2727
  337GLN     CB 4926   5.562   5.788   3.949 -0.0842 -0.0941 -0.1806
  337GLN    HB1 4927   5.630   5.864   3.905  0.9622  1.5274  3.8442
  337GLN    HB2 4928   5.468   5.793   3.890 -1.1775 -2.6773  1.1550
  337GLN     CG 4929   5.630   5.651   3.938  0.1865 -0.0116  0.4711
  337GLN    HG1 4930   5.560   5.569   3.913 -0.6241  0.5044  1.0119
  337GLN    HG2 4931   5.675   5.625   4.037  1.5285 -1.4773 -0.4652
  337GLN     CD 4932   5.743   5.648   3.835 -0.1294  0.2369  0.1156
  337GLN    OE1 4933   5.725   5.653   3.714  0.4162  0.4637  0.0423
  337GLN    NE2 4934   5.863   5.658   3.898 -0.0230 -0.3638  0.0122
  337GLN   HE21 4935   5.949   5.671   3.850  0.7595  2.6297  1.9538
  337GLN   HE22 4936   5.872   5.664   3.997  1.9196 -0.1424 -0.1429
  337GLN      C 4937   5.503   5.981   4.089 -0.4040 -0.4569 -0.1054
  337GLN      O 4938   5.590   6.060   4.126 -0.1124 -0.7847 -0.0854
  338GLU      N 4939   5.385   6.023   4.040 -0.2442  0.3436  0.1819
  338GLU     HN 4940   5.322   5.957   4.001 -2.4432  2.8810 -0.8912
  338GLU     CA 4941   5.342   6.159   4.034 -0.2401  0.3461  0.2063
  338GLU     HA 4942   5.416   6.216   3.979 -0.5185 -0.4385 -1.0142
  338GLU     CB 4943   5.203   6.166   3.970 -0.0655 -0.1503 -0.2302
  338GLU    HB1 4944   5.155   6.267   3.969 -0.1528 -0.1706  1.0441
  338GLU    HB2 4945   5.123   6.107   4.020 -1.0506  1.8558  0.6606
  338GLU     CG 4946   5.208   6.113   3.826 -0.4516 -0.1657 -0.2394
  338GLU    HG1 4947   5.127   6.042   3.797 -0.9554  1.2372 -2.4968
  338GLU    HG2 4948   5.304   6.058   3.814  0.4566  0.7401  2.2079
  338GLU     CD 4949   5.192   6.213   3.713  0.2257 -0.0731 -0.2559
  338GLU    OE1 4950   5.294   6.252   3.650  0.2652 -0.0581 -0.1829
  338GLU    OE2 4951   5.077   6.255   3.686  0.2151  0.1367  0.1118
  338GLU      C 4952   5.331   6.220   4.170 -0.3364  0.5489  0.1078
  338GLU      O 4953   5.356   6.338   4.193  0.1478  0.3982  0.3599
  339LEU      N 4954   5.295   6.145   4.276  0.0105 -0.0386 -0.1835
  339LEU     HN 4955   5.268   6.051   4.255  2.1304 -0.7430  0.0673
  339LEU     CA 4956   5.271   6.199   4.406  0.4906  0.2674 -0.2177
  339LEU     HA 4957   5.234   6.299   4.389 -0.8069 -0.2813 -0.8198
  339LEU     CB 4958   5.166   6.120   4.486  0.3288  0.5542 -0.1430
  339LEU    HB1 4959   5.161   6.148   4.593  0.0750  3.5493 -0.8383
  339LEU    HB2 4960   5.200   6.014   4.481  0.5500  0.5993  0.3926
  339LEU     CG 4961   5.029   6.118   4.416  0.1864  0.3739  0.1386
  339LEU     HG 4962   5.047   6.098   4.308 -0.6788  1.3944 -0.2178
  339LEU    CD1 4963   4.944   6.009   4.483  0.1864  0.0436 -0.3954
  339LEU   HD11 4964   4.991   5.908   4.483 -2.8163 -1.4569  0.7972
  339LEU   HD12 4965   4.840   6.001   4.446  0.1598 -1.2227 -0.0773
  339LEU   HD13 4966   4.925   6.030   4.590  3.4341 -2.7347  0.9130
  339LEU    CD2 4967   4.963   6.257   4.422  0.4693  0.5062  0.1857
  339LEU   HD21 4968   4.862   6.264   4.377 -0.9025 -1.0962  2.8083
  339LEU   HD22 4969   5.021   6.340   4.376  0.6618  0.0815 -0.3505
  339LEU   HD23 4970   4.950   6.284   4.529 -0.9649  0.4362  0.0487
  339LEU      C 4971   5.395   6.216   4.487  0.1086 -0.4212  0.5215
  339LEU      O 4972   5.423   6.323   4.540 -0.2085  0.0614 -0.2632
  340LEU      N 4973   5.480   6.112   4.492 -0.1466 -0.6484  0.2049
  340LEU     HN 4974   5.448   6.023   4.459  0.0818 -1.0996  1.1539
  340LEU     CA 4975   5.613   6.127   4.542 -0.1813  0.0712  0.0949
  340LEU     HA 4976   5.618   6.158   4.645  1.8350  2.6874 -0.6872
  340LEU     CB 4977   5.672   5.985   4.550  0.0572  0.1503 -0.2491
  340LEU    HB1 4978   5.780   5.983   4.575 -0.0152  0.8445  0.1444
  340LEU    HB2 4979   5.670   5.948   4.445 -0.0039  0.7019 -0.4442
  340LEU     CG 4980   5.603   5.876   4.634  0.5767 -0.3558 -0.4776
  340LEU     HG 4981   5.520   5.846   4.567  0.4403 -0.5338 -0.2301
  340LEU    CD1 4982   5.694   5.752   4.631  0.1504 -0.6829 -0.0061
  340LEU   HD11 4983   5.676   5.697   4.535 -0.4066 -0.4458 -0.0368
  340LEU   HD12 4984   5.684   5.688   4.721  0.9693 -0.5508  0.1884
  340LEU   HD13 4985   5.800   5.784   4.630  0.2094 -0.7327  1.7124
  340LEU    CD2 4986   5.564   5.918   4.776  0.8436 -0.4529 -0.3748
  340LEU   HD21 4987   5.641   5.984   4.823  0.8666  1.3237 -2.7544
  340LEU   HD22 4988   5.535   5.830   4.836  0.9421 -0.1237  0.1660
  340LEU   HD23 4989   5.472   5.980   4.775  1.7954  1.0461  0.0258
  340LEU      C 4990   5.714   6.209   4.469 -0.0361  0.0695  0.2925
  340LEU      O 4991   5.807   6.260   4.531  0.7730 -0.4695 -0.4616
  341CYSP     N 4992   5.696   6.234   4.338  0.1603 -0.4799  0.1544
  341CYSP    HN 4993   5.618   6.196   4.289  0.3977  1.0249 -1.4943
  341CYSP    CA 4994   5.765   6.327   4.254  0.2786 -0.4952  0.2345
  341CYSP    HA 4995   5.814   6.396   4.321  0.5298 -0.1749 -0.2707
  341CYSP     C 4996   5.877   6.269   4.174  0.5391 -0.6555  0.7118
  341CYSP     O 4997   5.986   6.326   4.160 -0.1810  0.5708 -0.1115
  341CYSP    CB 4998   5.667   6.407   4.166  0.3591 -0.3015  0.3203
  341CYSP   HB1 4999   5.631   6.345   4.081  1.8780  2.6543 -2.7284
  341CYSP   HB2 5000   5.584   6.435   4.234  1.2061 -0.7786  1.5975
  341CYSP    SG 5001   5.740   6.551   4.082 -0.3222 -0.0753  0.1155
  341CYSP    C1 5002   5.763   6.664   4.222  0.2502  0.0604 -0.0848
  341CYSP    O1 5003   5.721   6.629   4.331  0.0923 -0.1485 -0.2109
  341CYSP    C2 5004   5.841   6.793   4.205  0.5175 -0.0444  0.3486
  341CYSP   H2A 5005   5.767   6.870   4.174  0.0402 -0.6875 -0.1191
  341CYSP   H2B 5006   5.899   6.771   4.113 -0.6286  0.9740 -0.6498
  341CYSP    C3 5007   5.920   6.851   4.323  0.4291  0.6224  0.0840
  341CYSP   H3A 5008   5.861   6.882   4.413 -2.5052  1.8642 -2.1045
  341CYSP   H3B 5009   5.975   6.943   4.295  2.5418 -1.0110 -1.4065
  341CYSP    C4 5010   6.046   6.771   4.355 -0.3622 -0.6970 -0.0252
  341CYSP   H4A 5011   6.112   6.756   4.267  0.6647 -0.4508  0.6880
  341CYSP   H4B 5012   6.020   6.668   4.387  0.6914 -0.6084  1.1752
  341CYSP    C5 5013   6.128   6.841   4.464 -0.7515 -0.1457 -0.0827
  341CYSP   H5A 5014   6.142   6.946   4.431  2.0967  0.0424  1.4413
  341CYSP   H5B 5015   6.224   6.785   4.468 -0.5761  0.1452 -0.1976
  341CYSP    C6 5016   6.059   6.840   4.600  0.1171 -0.0564  0.3627
  341CYSP   H6A 5017   6.034   6.735   4.625  1.7660 -0.6281 -0.2787
  341CYSP   H6B 5018   5.967   6.903   4.601  0.3460  0.4695 -2.8573
  341CYSP    C7 5019   6.153   6.890   4.711  0.1344  0.3974  0.1461
  341CYSP   H7A 5020   6.180   6.995   4.688  0.1254  0.4459  0.3597
  341CYSP   H7B 5021   6.242   6.824   4.719 -0.3239 -0.6668 -2.3887
  341CYSP    C8 5022   6.083   6.898   4.847 -0.5552  0.0185 -0.1795
  341CYSP   H8A 5023   6.071   6.794   4.883  3.4371 -0.8302 -0.8260
  341CYSP   H8B 5024   5.983   6.940   4.823  0.2562  1.7205 -0.7437
  341CYSP    C9 5025   6.158   6.991   4.942 -0.1348 -0.2610 -0.2372
  341CYSP   H9A 5026   6.148   7.093   4.898 -0.3792 -0.3771 -0.4497
  341CYSP   H9B 5027   6.266   6.962   4.938 -0.1062 -0.1255 -0.5015
  341CYSP   C10 5028   6.103   6.986   5.084 -0.0291  0.5444 -0.1656
  341CYSP  H10A 5029   6.147   6.888   5.112  0.5111  0.5483 -0.9627
  341CYSP  H10B 5030   5.993   6.975   5.081 -0.0282  0.7325 -2.2432
  341CYSP   C11 5031   6.166   7.089   5.178  0.3495  0.0253  0.1536
  341CYSP  H11A 5032   6.145   7.195   5.152 -0.7667  0.1674  1.5182
  341CYSP  H11B 5033   6.275   7.074   5.162  0.6431  1.2494  0.8856
  341CYSP   C12 5034   6.127   7.088   5.326  0.5980 -0.5111  0.2198
  341CYSP  H12A 5035   6.171   7.003   5.381 -2.5653 -2.2373  0.3493
  341CYSP  H12B 5036   6.016   7.080   5.325  0.2037  3.1755 -0.3688
  341CYSP   C13 5037   6.152   7.225   5.389 -0.0636 -0.2164 -0.1438
  341CYSP  H13A 5038   6.095   7.302   5.333 -0.1394 -0.7736 -0.8441
  341CYSP  H13B 5039   6.259   7.246   5.368  0.3469 -3.4396 -1.7845
  341CYSP   C14 5040   6.116   7.228   5.538  0.6812 -0.6201  0.0481
  341CYSP  H14A 5041   6.146   7.330   5.570 -0.0690 -0.5074  0.4158
  341CYSP  H14B 5042   6.180   7.146   5.577  0.4243 -0.4978  0.7331
  341CYSP   C15 5043   5.973   7.200   5.582  0.6324 -0.4349  0.0068
  341CYSP  H15A 5044   5.953   7.093   5.559  0.6512 -0.1296 -1.5172
  341CYSP  H15B 5045   5.898   7.252   5.519 -0.3050 -1.5049  0.2086
  341CYSP   C16 5046   5.936   7.240   5.725 -0.1714  0.3124 -0.4007
  341CYSP  H16A 5047   5.915   7.349   5.728  3.3411  1.0884  1.0114
  341CYSP  H16B 5048   5.847   7.182   5.757  1.0775 -1.0025  0.8505
  341CYSP  H16C 5049   6.022   7.221   5.792 -0.2559 -0.5227 -0.5177
  342LEU      N 5050   5.853   6.147   4.124 -0.1082 -0.3309  0.2210
  342LEU     HN 5051   5.770   6.092   4.135  1.5618 -2.7025  2.1092
  342LEU     CA 5052   5.959   6.067   4.072 -0.3084 -0.0564 -0.6311
  342LEU     HA 5053   6.048   6.110   4.116 -1.1313  0.5250  0.5080
  342LEU     CB 5054   5.939   5.917   4.102 -0.0926 -0.0543 -0.4706
  342LEU    HB1 5055   6.014   5.856   4.048  0.4841 -0.2908  0.5775
  342LEU    HB2 5056   5.840   5.895   4.057  0.5599 -3.5727 -0.4839
  342LEU     CG 5057   5.919   5.885   4.251  0.6939 -0.0412 -0.3590
  342LEU     HG 5058   5.832   5.947   4.278  1.1343 -0.0151  1.0667
  342LEU    CD1 5059   5.896   5.733   4.262 -0.5915  0.1494 -0.3127
  342LEU   HD11 5060   5.964   5.671   4.200 -0.2561 -1.7470  1.7934
  342LEU   HD12 5061   5.791   5.717   4.230 -0.0582  1.4647 -2.9771
  342LEU   HD13 5062   5.917   5.706   4.368  0.4900  0.0985 -0.5349
  342LEU    CD2 5063   6.029   5.926   4.350  0.1935  0.0929  0.1435
  342LEU   HD21 5064   5.981   5.934   4.450  0.0294  3.4637 -0.0889
  342LEU   HD22 5065   6.063   6.031   4.337  1.8993 -0.3044  1.0648
  342LEU   HD23 5066   6.118   5.860   4.340  1.3525  1.9380 -3.0789
  342LEU      C 5067   5.969   6.079   3.924  0.4904  0.5106 -0.5394
  342LEU      O 5068   5.912   5.998   3.852  0.1300  0.5292 -0.2827
  343ARG      N 5069   6.037   6.186   3.879  0.7867  0.5601  0.0138
  343ARG     HN 5070   6.080   6.252   3.939 -0.7130  1.5933 -0.0076
  343ARG     CA 5071   6.068   6.202   3.740 -0.2073  0.1356 -0.2709
  343ARG     HA 5072   5.990   6.167   3.675 -0.6625  1.2366 -0.3329
  343ARG     CB 5073   6.076   6.351   3.702  0.8995  0.1097 -0.1869
  343ARG    HB1 5074   6.071   6.355   3.591  3.1045 -0.4091 -0.3551
  343ARG    HB2 5075   6.170   6.390   3.746 -0.6141  0.9122  2.6101
  343ARG     CG 5076   5.959   6.437   3.750  0.6118 -0.2848 -0.1767
  343ARG    HG1 5077   5.981   6.533   3.698 -0.1316 -0.6481 -1.2030
  343ARG    HG2 5078   5.951   6.456   3.859 -0.1286  1.3412 -0.4787
  343ARG     CD 5079   5.817   6.396   3.708  0.2874  0.1044  0.5261
  343ARG    HD1 5080   5.790   6.299   3.756  0.1990  0.1027  0.4721
  343ARG    HD2 5081   5.815   6.389   3.598  1.7228  0.7884  0.4278
  343ARG     NE 5082   5.720   6.501   3.747  0.0252  0.0425  0.0433
  343ARG     HE 5083   5.757   6.593   3.764 -1.8156  1.0295 -0.9718
  343ARG     CZ 5084   5.587   6.478   3.769  0.0039 -0.3381 -0.4755
  343ARG    NH1 5085   5.535   6.357   3.735 -0.5463 -0.2261 -0.0398
  343ARG   HH11 5086   5.600   6.297   3.689 -0.9530 -1.6434  1.1420
  343ARG   HH12 5087   5.439   6.342   3.708 -0.3135 -0.7512 -0.6020
  343ARG    NH2 5088   5.511   6.572   3.832  0.6985 -0.0696 -0.0216
  343ARG   HH21 5089   5.546   6.660   3.865  2.4282 -0.4195 -0.7954
  343ARG   HH22 5090   5.416   6.552   3.853  1.3739  0.3412  4.3585
  343ARG      C 5091   6.203   6.142   3.718 -0.3960 -0.3526 -0.0917
  343ARG      O 5092   6.272   6.098   3.810  0.7086 -0.4144 -0.9260
  344ARG      N 5093   6.242   6.134   3.590  0.0037  0.2519 -0.0098
  344ARG     HN 5094   6.180   6.146   3.512  0.0264 -0.0849 -0.0803
  344ARG     CA 5095   6.369   6.087   3.545 -0.1957 -0.3079  0.0080
  344ARG     HA 5096   6.453   6.117   3.607  1.1291 -2.3799 -0.6906
  344ARG     CB 5097   6.378   5.938   3.509  0.6486 -0.1851 -0.3089
  344ARG    HB1 5098   6.375   5.881   3.605 -0.3953  0.2375 -0.0858
  344ARG    HB2 5099   6.485   5.918   3.484  0.8264 -0.3507  0.5410
  344ARG     CG 5100   6.279   5.886   3.405  0.0760 -0.1791  0.2238
  344ARG    HG1 5101   6.298   5.930   3.304  1.8256  1.1983  1.0734
  344ARG    HG2 5102   6.176   5.910   3.437 -1.0703 -1.4451 -2.2092
  344ARG     CD 5103   6.289   5.735   3.383 -0.0672 -0.1286 -0.2097
  344ARG    HD1 5104   6.397   5.709   3.373 -0.2335 -0.6166 -0.7386
  344ARG    HD2 5105   6.224   5.704   3.300 -1.0704  1.4840 -0.0746
  344ARG     NE 5106   6.237   5.679   3.511  0.0343  0.0904 -0.0718
  344ARG     HE 5107   6.202   5.746   3.577 -0.8325  1.3153 -1.6971
  344ARG     CZ 5108   6.223   5.548   3.546 -0.5340  0.1762  0.0327
  344ARG    NH1 5109   6.253   5.444   3.464  0.4179  0.0115  0.5701
  344ARG   HH11 5110   6.271   5.458   3.367 -2.8430 -1.2690 -0.3705
  344ARG   HH12 5111   6.258   5.349   3.496  2.2626 -0.6992 -1.5471
  344ARG    NH2 5112   6.183   5.513   3.672  0.2477 -0.4418  0.1180
  344ARG   HH21 5113   6.168   5.592   3.731  0.1032 -1.5787  1.6657
  344ARG   HH22 5114   6.168   5.419   3.703 -0.4297 -0.2436  0.4228
  344ARG      C 5115   6.372   6.171   3.422  0.0703  0.0923  0.2853
  344ARG      O 5116   6.267   6.200   3.364  0.3603 -0.1236 -0.3524
  345SER      N 5117   6.495   6.207   3.381 -0.0923  0.1350 -0.1669
  345SER     HN 5118   6.578   6.176   3.427 -0.0948 -1.6096 -1.2253
  345SER     CA 5119   6.526   6.277   3.260  0.1541  0.5196  0.1197
  345SER     HA 5120   6.441   6.341   3.242  0.4779  0.6326 -1.0925
  345SER     CB 5121   6.645   6.374   3.279  0.2626  0.4292 -0.1023
  345SER    HB1 5122   6.736   6.314   3.301 -1.2999 -1.3201  2.0899
  345SER    HB2 5123   6.624   6.444   3.362  0.4031  0.2170  0.1143
  345SER     OG 5124   6.655   6.457   3.165 -0.1600  0.1101 -0.3777
  345SER    HG1 5125   6.575   6.509   3.158  0.8158  1.5137 -2.2017
  345SER      C 5126   6.532   6.185   3.144 -0.4855  0.2907  0.2662
  345SER      O 5127   6.524   6.224   3.027  0.2342  0.6048  0.3159
  346SER      N 5128   6.550   6.057   3.180 -0.4760  0.2480  0.1116
  346SER     HN 5129   6.548   6.025   3.275 -0.7708 -4.1861 -1.1686
  346SER     CA 5130   6.599   5.954   3.093 -0.0649  0.6242 -0.1044
  346SER     HA 5131   6.664   6.006   3.024 -2.5919  3.0181 -0.8779
  346SER     CB 5132   6.679   5.846   3.168 -0.7818  0.3210  0.2331
  346SER    HB1 5133   6.753   5.901   3.228 -1.1952  0.2107  0.8492
  346SER    HB2 5134   6.726   5.771   3.101 -0.6301 -0.6099  1.3499
  346SER     OG 5135   6.602   5.770   3.260 -0.3065 -0.1792  0.2267
  346SER    HG1 5136   6.660   5.700   3.289 -0.8345  0.5950  3.6222
  346SER      C 5137   6.490   5.888   3.010  0.0992  0.4073 -0.1486
  346SER    OT1 5138   6.370   5.898   3.031  0.0421 -0.4222 -0.0351
  346SER    OT2 5139   6.546   5.821   2.910  0.3233 -0.0665  0.2896
  346SER     CT 5140   6.455   5.771   2.812  0.4372  0.0320  0.1332
  346SER    HT1 5141   6.501   5.703   2.737 -0.0162  2.1847 -2.2761
  346SER    HT2 5142   6.419   5.856   2.750 -0.5608 -0.9537 -0.6912
  346SER    HT3 5143   6.366   5.714   2.846 -1.5767 -0.2097 -4.7403
  347CHL1    C3 5144   5.015   6.999   7.654 -0.0944  0.0781  0.3927
  347CHL1    H3 5145   5.083   6.911   7.666 -0.3319 -0.2663 -0.6643
  347CHL1    O3 5146   4.961   7.009   7.785 -0.5509  0.4737  0.1735
  347CHL1   H3' 5147   4.884   7.067   7.780 -1.1713 -0.2020  1.3190
  347CHL1    C4 5148   5.094   7.129   7.630 -0.0451  0.0074  0.1748
  347CHL1   H4A 5149   5.029   7.217   7.649  1.7857  1.2507  1.0022
  347CHL1   H4B 5150   5.165   7.142   7.715 -0.8495  1.9961  0.5701
  347CHL1    C5 5151   5.172   7.124   7.501  0.0762 -0.2100  0.2544
  347CHL1    C6 5152   5.305   7.129   7.495  0.0530  0.0077 -0.0929
  347CHL1    H6 5153   5.368   7.147   7.584  0.6263 -0.8534 -0.3070
  347CHL1    C7 5154   5.382   7.110   7.368  0.3257  0.0136  0.0697
  347CHL1   H7A 5155   5.455   7.193   7.355 -1.1533  1.1570 -1.2377
  347CHL1   H7B 5156   5.437   7.013   7.366  1.1365  0.4636  0.0982
  347CHL1    C8 5157   5.293   7.110   7.243  0.1204 -0.0088  0.2155
  347CHL1    H8 5158   5.277   7.217   7.216 -0.1977 -0.1022  0.0238
  347CHL1   C14 5159   5.363   7.049   7.125 -0.1144  0.4046 -0.1421
  347CHL1   H14 5160   5.379   6.941   7.145 -0.5464  0.4409  0.4031
  347CHL1   C15 5161   5.503   7.106   7.094  0.3531 -0.6156  0.0703
  347CHL1  H15A 5162   5.494   7.215   7.108  0.6320 -0.5683 -0.1151
  347CHL1  H15B 5163   5.582   7.071   7.163 -0.2561  2.4132  2.5049
  347CHL1   C16 5164   5.523   7.064   6.948 -0.2798  0.7034 -0.4105
  347CHL1  H16A 5165   5.551   7.153   6.888  0.2650  0.8743  0.0962
  347CHL1  H16B 5166   5.599   6.984   6.933 -2.1849 -1.4209  0.6508
  347CHL1   C17 5167   5.386   7.009   6.901  0.0212 -0.3140 -0.1349
  347CHL1   H17 5168   5.382   6.899   6.910  2.0513 -0.7231 -2.9515
  347CHL1   C13 5169   5.285   7.062   6.998  0.0770  0.0916 -0.2933
  347CHL1   C18 5170   5.251   7.209   6.966 -0.2173  0.0634 -0.1107
  347CHL1  H18A 5171   5.209   7.214   6.863 -1.4417 -3.0357  0.1101
  347CHL1  H18B 5172   5.178   7.261   7.032  0.0303  2.7477 -1.7949
  347CHL1  H18C 5173   5.340   7.274   6.962  0.0868 -0.2376  1.2769
  347CHL1   C12 5174   5.165   6.969   7.025  0.1067  0.1859  0.1675
  347CHL1  H12A 5175   5.097   6.970   6.938 -0.6337 -1.3164  0.6799
  347CHL1  H12B 5176   5.205   6.867   7.047 -0.4317 -0.6023 -2.1861
  347CHL1   C11 5177   5.078   7.015   7.142 -0.2052 -0.6840  0.2852
  347CHL1  H11A 5178   5.036   7.110   7.102  0.5570  0.9229  3.0265
  347CHL1  H11B 5179   4.992   6.949   7.165 -0.5981  0.1193  1.2027
  347CHL1    C9 5180   5.162   7.043   7.268 -0.1887  0.5116  0.0222
  347CHL1    H9 5181   5.195   6.940   7.294  1.9055  0.9232 -0.7969
  347CHL1   C10 5182   5.082   7.095   7.384 -0.0547  0.2258  0.2442
  347CHL1   C19 5183   5.022   7.232   7.351 -0.2861  0.0458 -0.0772
  347CHL1  H19A 5184   4.949   7.224   7.266  0.0960 -0.8836 -0.3338
  347CHL1  H19B 5185   4.964   7.280   7.433 -1.1862  1.0709 -1.2674
  347CHL1  H19C 5186   5.110   7.297   7.337  0.9928 -1.1791  1.9204
  347CHL1    C1 5187   4.980   6.983   7.412  0.7701 -0.4118  0.7504
  347CHL1   H1A 5188   4.900   6.988   7.335  0.7616 -3.7519  0.3796
  347CHL1   H1B 5189   5.028   6.884   7.398 -1.3550 -1.5589  1.1519
  347CHL1    C2 5190   4.907   6.986   7.546  0.0359 -0.8327  0.3643
  347CHL1   H2A 5191   4.851   6.893   7.570 -0.6722 -0.5152 -0.0283
  347CHL1   H2B 5192   4.841   7.075   7.543 -0.2757 -1.0815 -0.8911
  347CHL1   C20 5193   5.364   7.031   6.754  0.1554  0.9901  0.0278
  347CHL1   H20 5194   5.375   7.142   6.745  0.1598  1.0537  0.6964
  347CHL1   C21 5195   5.230   6.984   6.696  0.7264  0.1051 -0.5877
  347CHL1  H21A 5196   5.213   7.002   6.588 -2.3498  0.2421 -0.1963
  347CHL1  H21B 5197   5.148   7.033   6.754  2.4867  0.8618  1.3972
  347CHL1  H21C 5198   5.225   6.876   6.723  1.8868 -0.0784 -1.0782
  347CHL1   C22 5199   5.476   6.967   6.672 -0.4319  0.6269 -0.4932
  347CHL1  H22A 5200   5.575   7.016   6.683 -0.6252  1.1190 -0.9341
  347CHL1  H22B 5201   5.497   6.863   6.705 -0.5602 -0.0925 -2.5028
  347CHL1   C23 5202   5.459   6.948   6.521 -0.4792  0.1901 -0.4352
  347CHL1  H23A 5203   5.370   6.884   6.504 -1.0784  0.8298  0.2322
  347CHL1  H23B 5204   5.426   7.044   6.476 -2.6806 -0.5558 -0.5161
  347CHL1   C24 5205   5.586   6.903   6.447 -0.1157  0.3443  0.0875
  347CHL1  H24A 5206   5.661   6.984   6.449 -0.5836  0.7673  1.8252
  347CHL1  H24B 5207   5.628   6.809   6.489 -0.2662 -0.9702 -2.4885
  347CHL1   C25 5208   5.568   6.880   6.296 -0.1396 -0.2774  0.1823
  347CHL1   H25 5209   5.642   6.812   6.249  0.6582  1.7634 -1.6702
  347CHL1   C26 5210   5.436   6.804   6.273 -0.2702  0.0703 -0.2204
  347CHL1  H26A 5211   5.431   6.767   6.168  0.7295 -0.2447 -0.1681
  347CHL1  H26B 5212   5.422   6.715   6.338 -1.2177 -0.2707 -0.8687
  347CHL1  H26C 5213   5.353   6.875   6.290  0.0479  0.2608  0.5585
  347CHL1   C27 5214   5.559   7.014   6.221 -0.0505 -0.5758 -0.3653
  347CHL1  H27A 5215   5.644   7.077   6.254 -1.1286  0.2832  0.8564
  347CHL1  H27B 5216   5.549   7.004   6.110  1.8379 -0.0882 -0.6046
  347CHL1  H27C 5217   5.475   7.069   6.268 -0.0462 -1.4711  0.7246
  348CHL1    C3 5218   5.479   6.704   7.601 -0.1484  0.2565 -0.1667
  348CHL1    H3 5219   5.378   6.727   7.561 -0.1262 -2.6074 -2.2095
  348CHL1    O3 5220   5.497   6.724   7.741 -0.0811  0.0916 -0.1502
  348CHL1   H3' 5221   5.592   6.722   7.755  0.0851 -4.2056 -0.5466
  348CHL1    C4 5222   5.517   6.557   7.573 -0.5162  0.1244  0.0279
  348CHL1   H4A 5223   5.619   6.543   7.613  0.9875  4.4766 -1.6534
  348CHL1   H4B 5224   5.443   6.501   7.635 -0.7199 -0.3647 -0.6478
  348CHL1    C5 5225   5.525   6.526   7.427  0.5434 -0.4775  0.2030
  348CHL1    C6 5226   5.447   6.432   7.372  0.0979  0.2017 -0.3501
  348CHL1    H6 5227   5.383   6.369   7.436 -0.5914  0.7795 -0.4547
  348CHL1    C7 5228   5.446   6.383   7.230  0.3554  0.4108 -0.4256
  348CHL1   H7A 5229   5.460   6.273   7.220 -0.0509  0.2270  0.8700
  348CHL1   H7B 5230   5.351   6.413   7.181  1.3199 -0.9544 -3.3472
  348CHL1    C8 5231   5.555   6.462   7.156  0.3776  0.3275 -0.4826
  348CHL1    H8 5232   5.653   6.412   7.175  0.2446  0.0320 -0.5604
  348CHL1   C14 5233   5.518   6.453   7.010 -0.5077 -0.4429 -0.2246
  348CHL1   H14 5234   5.420   6.505   7.012  0.3678  1.4169 -2.0945
  348CHL1   C15 5235   5.487   6.314   6.954 -0.9265 -0.4348 -0.0127
  348CHL1  H15A 5236   5.557   6.240   6.999 -0.9615 -0.2649  0.3222
  348CHL1  H15B 5237   5.384   6.283   6.982 -1.0458  1.0466  1.3354
  348CHL1   C16 5238   5.510   6.339   6.805  0.3606  0.3166  0.3001
  348CHL1  H16A 5239   5.591   6.269   6.774 -0.3791 -0.6424  0.4753
  348CHL1  H16B 5240   5.414   6.311   6.758 -0.3506  0.0475  1.8343
  348CHL1   C17 5241   5.547   6.487   6.788  0.2745  0.3239  0.1871
  348CHL1   H17 5242   5.448   6.538   6.792  0.5454  0.7895  1.1935
  348CHL1   C13 5243   5.611   6.526   6.918  0.0366 -0.2329  0.4754
  348CHL1   C18 5244   5.754   6.471   6.929  0.1648 -0.0086 -0.0227
  348CHL1  H18A 5245   5.798   6.486   7.030 -0.0657 -0.6532  0.1787
  348CHL1  H18B 5246   5.755   6.361   6.914 -2.0305 -0.0161 -0.3669
  348CHL1  H18C 5247   5.815   6.528   6.856 -0.5624 -0.4594 -0.9953
  348CHL1   C12 5248   5.609   6.676   6.950  0.3667 -0.0157 -0.4836
  348CHL1  H12A 5249   5.672   6.743   6.887 -0.7237 -0.2469 -1.8724
  348CHL1  H12B 5250   5.507   6.718   6.930  0.5777  1.3848  1.1716
  348CHL1   C11 5251   5.634   6.697   7.099  0.1362 -0.5170 -0.3728
  348CHL1  H11A 5252   5.744   6.682   7.105  0.2694  0.7140  0.4467
  348CHL1  H11B 5253   5.607   6.802   7.124  0.6399 -0.3494 -0.5253
  348CHL1    C9 5254   5.562   6.605   7.199 -0.1659  0.1909  0.0655
  348CHL1    H9 5255   5.460   6.644   7.180  0.2411  1.1185 -0.2733
  348CHL1   C10 5256   5.600   6.626   7.343 -0.0032 -0.1673  0.0760
  348CHL1   C19 5257   5.748   6.597   7.373  0.1833  0.3449 -0.3401
  348CHL1  H19A 5258   5.800   6.685   7.330 -1.1892  1.1668 -0.3867
  348CHL1  H19B 5259   5.766   6.588   7.482  0.2027 -1.4904 -0.4512
  348CHL1  H19C 5260   5.780   6.502   7.325  0.3079 -0.9228  2.0859
  348CHL1    C1 5261   5.552   6.768   7.378  0.3578  0.0764 -0.4024
  348CHL1   H1A 5262   5.604   6.845   7.319 -2.1146  2.1387 -0.0553
  348CHL1   H1B 5263   5.443   6.772   7.356 -0.1603 -2.5602  1.1701
  348CHL1    C2 5264   5.564   6.807   7.526  0.2184 -0.1601 -0.3262
  348CHL1   H2A 5265   5.517   6.902   7.558  2.4061  1.0927 -0.6009
  348CHL1   H2B 5266   5.672   6.801   7.554  0.5028 -0.8942 -1.5113
  348CHL1   C20 5267   5.621   6.522   6.662  0.2314  0.2123  0.1305
  348CHL1   H20 5268   5.666   6.622   6.672 -0.3205  0.3343  1.6702
  348CHL1   C21 5269   5.519   6.540   6.548 -0.2464 -0.3856  0.4562
  348CHL1  H21A 5270   5.571   6.552   6.451  3.0080 -0.3714  2.0563
  348CHL1  H21B 5271   5.440   6.617   6.563  2.6662  3.0149 -0.3529
  348CHL1  H21C 5272   5.461   6.447   6.533  0.1966 -0.2756 -2.4762
  348CHL1   C22 5273   5.739   6.435   6.615  0.1311  0.0754  0.1313
  348CHL1  H22A 5274   5.796   6.402   6.705 -1.1010  1.1722  1.3650
  348CHL1  H22B 5275   5.699   6.341   6.570  0.3206  0.2484 -0.4099
  348CHL1   C23 5276   5.840   6.493   6.516  0.1771  0.3908  0.3620
  348CHL1  H23A 5277   5.888   6.412   6.456  0.4903  0.3134  0.7102
  348CHL1  H23B 5278   5.780   6.557   6.448 -0.8557 -1.7146 -0.7901
  348CHL1   C24 5279   5.949   6.572   6.589  0.8637 -0.0181 -0.2060
  348CHL1  H24A 5280   5.956   6.542   6.696  0.6571 -1.9068 -0.6810
  348CHL1  H24B 5281   6.047   6.556   6.539  1.8405  1.1585  1.2622
  348CHL1   C25 5282   5.941   6.725   6.580 -0.6925 -0.0453  0.4898
  348CHL1   H25 5283   5.833   6.748   6.593 -1.8418 -2.8614 -2.6539
  348CHL1   C26 5284   6.025   6.790   6.692 -0.3401  0.4509 -0.0592
  348CHL1  H26A 5285   6.022   6.748   6.794  0.7838  1.2342  0.3184
  348CHL1  H26B 5286   6.131   6.792   6.659 -0.2164 -0.6777  0.2261
  348CHL1  H26C 5287   5.991   6.896   6.695 -3.7408 -0.5544  1.0478
  348CHL1   C27 5288   5.990   6.785   6.447 -0.4772 -0.4534  0.3852
  348CHL1  H27A 5289   5.927   6.752   6.362 -0.7433  1.2601 -0.1096
  348CHL1  H27B 5290   5.986   6.896   6.450  0.3188 -0.3249 -1.6622
  348CHL1  H27C 5291   6.096   6.753   6.434 -0.3240 -1.9752  4.0211
  349CHL1    C3 5292   1.028   6.599   7.648 -0.2076 -0.0123  0.2094
  349CHL1    H3 5293   1.136   6.624   7.641 -0.6813  2.0589 -0.3977
  349CHL1    O3 5294   0.992   6.639   7.779 -0.2743  0.2778  0.1025
  349CHL1   H3' 5295   0.915   6.585   7.798 -0.5618  0.6849  0.0998
  349CHL1    C4 5296   0.947   6.676   7.542  0.7972  0.5330 -0.1836
  349CHL1   H4A 5297   0.840   6.683   7.573  0.5490  1.1261 -1.1570
  349CHL1   H4B 5298   0.982   6.781   7.553  0.2297  0.5566  2.0789
  349CHL1    C5 5299   0.982   6.619   7.408 -0.1957  0.2126 -0.3123
  349CHL1    C6 5300   1.033   6.695   7.310 -0.4772  0.5853 -0.1740
  349CHL1    H6 5301   1.046   6.803   7.325  0.3178  0.5843 -0.7619
  349CHL1    C7 5302   1.055   6.650   7.169 -0.3238  0.1083 -0.0032
  349CHL1   H7A 5303   1.033   6.733   7.098  2.7386  1.0420 -0.0181
  349CHL1   H7B 5304   1.160   6.622   7.146 -0.3963 -1.1760  1.1062
  349CHL1    C8 5305   0.974   6.522   7.142 -0.9140  0.4767 -0.0076
  349CHL1    H8 5306   0.865   6.538   7.131 -1.3650 -1.5166  0.9186
  349CHL1   C14 5307   1.027   6.459   7.017 -0.6540 -0.1001  0.3852
  349CHL1   H14 5308   1.134   6.441   7.040 -0.4739  1.3223  0.7410
  349CHL1   C15 5309   1.023   6.555   6.896  0.0325 -0.3951  0.1243
  349CHL1  H15A 5310   0.929   6.612   6.905  0.2331 -0.2259  1.4027
  349CHL1  H15B 5311   1.108   6.626   6.910  1.4359 -2.3643  2.6360
  349CHL1   C16 5312   1.032   6.459   6.777  0.0096 -0.3839  0.1132
  349CHL1  H16A 5313   0.948   6.485   6.709  1.0924  2.0413 -0.3861
  349CHL1  H16B 5314   1.132   6.465   6.731  0.3470 -3.1616  0.2831
  349CHL1   C17 5315   1.016   6.318   6.838  0.4647 -0.4996 -0.0321
  349CHL1   H17 5316   1.118   6.288   6.868  0.8618 -0.5317 -1.3486
  349CHL1   C13 5317   0.956   6.333   6.975 -0.0774 -0.2036 -0.2961
  349CHL1   C18 5318   0.807   6.371   6.964 -0.2193 -0.5050  0.5141
  349CHL1  H18A 5319   0.782   6.452   6.892 -0.6633 -1.6121 -0.6188
  349CHL1  H18B 5320   0.758   6.282   6.919 -0.3720 -0.3435  0.3592
  349CHL1  H18C 5321   0.751   6.398   7.055 -0.4578 -1.6984  0.7463
  349CHL1   C12 5322   0.979   6.224   7.081  0.2377  0.0395 -0.1117
  349CHL1  H12A 5323   0.912   6.138   7.057  2.0666 -1.8871  1.3379
  349CHL1  H12B 5324   1.087   6.200   7.071  0.2858 -0.9246  2.1229
  349CHL1   C11 5325   0.941   6.284   7.216  0.0476  0.0600 -0.1733
  349CHL1  H11A 5326   0.830   6.284   7.204  0.1052  0.5683 -0.6937
  349CHL1  H11B 5327   0.963   6.211   7.297  0.4884 -1.8657 -1.9474
  349CHL1    C9 5328   0.988   6.425   7.256 -0.8651  0.3554 -0.1173
  349CHL1    H9 5329   1.098   6.412   7.257 -1.0924 -3.5630 -2.2959
  349CHL1   C10 5330   0.955   6.471   7.395  0.3403  0.0589  0.2801
  349CHL1   C19 5331   0.804   6.443   7.406  0.3590 -0.0135  0.3435
  349CHL1  H19A 5332   0.767   6.488   7.500  1.9996  3.1981 -0.4056
  349CHL1  H19B 5333   0.752   6.479   7.315 -0.4729 -3.0082 -0.4868
  349CHL1  H19C 5334   0.775   6.336   7.412 -0.1511  0.0262 -0.9790
  349CHL1    C1 5335   1.036   6.396   7.502  0.4675 -0.2532 -0.0306
  349CHL1   H1A 5336   1.019   6.287   7.489 -0.8774 -0.1212  0.4590
  349CHL1   H1B 5337   1.144   6.411   7.481  1.0350 -2.4077  1.0754
  349CHL1    C2 5338   1.003   6.447   7.643  0.5336 -0.1291 -0.0594
  349CHL1   H2A 5339   1.061   6.391   7.720  0.2712  0.5241  0.6207
  349CHL1   H2B 5340   0.896   6.421   7.655  0.3918  0.4812  0.0345
  349CHL1   C20 5341   0.971   6.213   6.741 -0.0687 -0.5920  0.3113
  349CHL1   H20 5342   0.926   6.133   6.804 -1.0685  2.2852  3.5579
  349CHL1   C21 5343   1.087   6.153   6.659 -0.2145 -0.4064 -0.0323
  349CHL1  H21A 5344   1.124   6.231   6.589  1.1747 -0.7997  0.2402
  349CHL1  H21B 5345   1.041   6.072   6.599 -1.9495 -0.5908  1.4367
  349CHL1  H21C 5346   1.172   6.113   6.718 -0.5706  0.9975  1.5237
  349CHL1   C22 5347   0.850   6.248   6.653  0.4232 -0.6472 -0.3923
  349CHL1  H22A 5348   0.759   6.270   6.713  2.7175  0.9464  2.7804
  349CHL1  H22B 5349   0.871   6.338   6.591  0.4755  0.0936  0.6748
  349CHL1   C23 5350   0.797   6.139   6.559 -0.0810 -0.2386 -0.5908
  349CHL1  H23A 5351   0.878   6.100   6.493  1.4746  0.6447  0.7137
  349CHL1  H23B 5352   0.764   6.048   6.614 -0.2415  1.4133  2.2373
  349CHL1   C24 5353   0.682   6.204   6.484 -0.1529 -0.3270 -0.5574
  349CHL1  H24A 5354   0.608   6.235   6.561  1.0943  0.8928  0.1801
  349CHL1  H24B 5355   0.719   6.296   6.433 -0.5436  0.1218 -0.0510
  349CHL1   C25 5356   0.621   6.127   6.366 -0.9574 -0.7173  0.1011
  349CHL1   H25 5357   0.575   6.035   6.407  1.5090 -1.6216  1.0209
  349CHL1   C26 5358   0.505   6.204   6.300 -0.3413  0.1561  0.0205
  349CHL1  H26A 5359   0.431   6.237   6.376 -0.7028 -0.9519  0.1703
  349CHL1  H26B 5360   0.555   6.286   6.244  1.5711  0.0773  1.5096
  349CHL1  H26C 5361   0.448   6.140   6.229 -0.3777 -2.1633  1.9991
  349CHL1   C27 5362   0.721   6.070   6.263 -0.2302  0.2979  0.2320
  349CHL1  H27A 5363   0.784   5.995   6.315 -3.5934 -0.9718  2.9052
  349CHL1  H27B 5364   0.655   6.019   6.190 -1.5487  1.6080  0.4372
  349CHL1  H27C 5365   0.777   6.157   6.222  0.7901 -0.5142 -0.1242
  350CHL1    C3 5366   5.247   1.405   7.540  0.0080 -0.0897 -0.1945
  350CHL1    H3 5367   5.259   1.296   7.556  1.4253 -0.8792 -5.0236
  350CHL1    O3 5368   5.248   1.476   7.663 -0.0642 -0.7635  0.2009
  350CHL1   H3' 5369   5.210   1.562   7.643  1.7110  0.1778  0.6436
  350CHL1    C4 5370   5.360   1.444   7.444  0.2547 -0.1115  0.0865
  350CHL1   H4A 5371   5.381   1.553   7.453 -0.1467  0.1031 -1.3183
  350CHL1   H4B 5372   5.444   1.404   7.505  0.6973  3.1476  1.8176
  350CHL1    C5 5373   5.346   1.409   7.298  0.2559  0.2584 -0.0039
  350CHL1    C6 5374   5.451   1.358   7.232  0.0914 -0.1687  0.0640
  350CHL1    H6 5375   5.551   1.367   7.279 -0.5745  2.6566  1.1306
  350CHL1    C7 5376   5.445   1.314   7.089 -0.2942 -0.1446  0.0734
  350CHL1   H7A 5377   5.526   1.373   7.043 -1.3250 -1.0276 -3.1807
  350CHL1   H7B 5378   5.458   1.207   7.062 -0.0700  0.3104 -1.7849
  350CHL1    C8 5379   5.317   1.355   7.013 -0.2649  0.1787  0.1960
  350CHL1    H8 5380   5.328   1.459   6.977 -1.1246  0.6141  1.1604
  350CHL1   C14 5381   5.289   1.266   6.895 -0.6481 -0.1220  0.5088
  350CHL1   H14 5382   5.271   1.163   6.931 -0.4614 -0.2109  0.3488
  350CHL1   C15 5383   5.408   1.252   6.798 -0.8646  0.1284  0.2073
  350CHL1  H15A 5384   5.460   1.350   6.792  1.0130 -0.8562 -0.4614
  350CHL1  H15B 5385   5.486   1.177   6.821  1.5405  2.5650  0.4300
  350CHL1   C16 5386   5.334   1.211   6.670 -0.2129  0.0631 -0.1538
  350CHL1  H16A 5387   5.351   1.280   6.584  2.1741 -0.4119 -0.1235
  350CHL1  H16B 5388   5.364   1.109   6.638 -1.3266 -0.7137  1.1576
  350CHL1   C17 5389   5.184   1.205   6.704 -0.2367  0.0256 -0.2671
  350CHL1   H17 5390   5.159   1.107   6.749 -1.3949  0.0753 -0.7798
  350CHL1   C13 5391   5.172   1.309   6.812 -0.0239  0.0667 -0.2831
  350CHL1   C18 5392   5.177   1.455   6.761  0.0667  0.1870  0.0698
  350CHL1  H18A 5393   5.273   1.474   6.709 -0.3515  2.1891 -0.0221
  350CHL1  H18B 5394   5.092   1.469   6.691 -1.3259 -1.7769  1.2530
  350CHL1  H18C 5395   5.168   1.539   6.833 -2.3025 -0.3491  0.4725
  350CHL1   C12 5396   5.048   1.283   6.898  0.7239 -0.6293  0.6020
  350CHL1  H12A 5397   4.949   1.310   6.855  1.4654  4.3031  1.3842
  350CHL1  H12B 5398   5.062   1.179   6.935  1.3407 -0.1473  1.7860
  350CHL1   C11 5399   5.066   1.363   7.027  0.0540 -0.3957  0.5567
  350CHL1  H11A 5400   5.050   1.465   6.985 -1.5080 -1.8336 -2.5815
  350CHL1  H11B 5401   4.978   1.341   7.091 -0.0077  0.4478  0.7844
  350CHL1    C9 5402   5.198   1.344   7.104  0.0192 -1.1332  0.4404
  350CHL1    H9 5403   5.199   1.236   7.126  0.8512 -1.0449  0.8676
  350CHL1   C10 5404   5.212   1.420   7.233  0.2815 -0.1819 -0.1317
  350CHL1   C19 5405   5.197   1.570   7.202  0.2833 -0.2601 -0.5135
  350CHL1  H19A 5406   5.098   1.613   7.174  0.4581  0.2745 -0.3011
  350CHL1  H19B 5407   5.213   1.629   7.294  0.6154 -1.3019  0.1119
  350CHL1  H19C 5408   5.270   1.607   7.127  1.1833 -0.1201  0.4126
  350CHL1    C1 5409   5.095   1.384   7.327 -0.3563  0.7693 -0.5453
  350CHL1   H1A 5410   5.002   1.423   7.280 -0.1073  1.2770 -0.6136
  350CHL1   H1B 5411   5.088   1.273   7.323 -0.2817  0.7313  0.2762
  350CHL1    C2 5412   5.114   1.435   7.470  0.0305 -0.1424 -0.2593
  350CHL1   H2A 5413   5.032   1.388   7.529  0.0059 -0.3526 -0.4565
  350CHL1   H2B 5414   5.087   1.543   7.479 -2.0031 -0.6310  0.1005
  350CHL1   C20 5415   5.103   1.229   6.580  0.4494  0.9580 -0.5492
  350CHL1   H20 5416   5.125   1.323   6.526 -2.7302  0.7473 -2.4395
  350CHL1   C21 5417   4.951   1.233   6.606  0.4892 -0.5457  0.0371
  350CHL1  H21A 5418   4.931   1.147   6.673  0.5409 -0.2860  0.3916
  350CHL1  H21B 5419   4.890   1.209   6.517 -2.0031 -0.5553  1.6581
  350CHL1  H21C 5420   4.915   1.333   6.639  1.5732 -0.3865  0.7993
  350CHL1   C22 5421   5.123   1.117   6.476  0.6120  0.4430  0.0261
  350CHL1  H22A 5422   5.231   1.098   6.467  0.7573  0.2398  1.7935
  350CHL1  H22B 5423   5.078   1.019   6.502  2.5088 -0.2954  0.6568
  350CHL1   C23 5424   5.080   1.158   6.335  0.1235 -0.3468 -0.0621
  350CHL1  H23A 5425   4.972   1.183   6.327 -0.1135 -1.6522 -1.4714
  350CHL1  H23B 5426   5.147   1.239   6.299  0.4928 -0.7199 -0.2275
  350CHL1   C24 5427   5.114   1.041   6.242  0.0383 -0.1906 -0.2887
  350CHL1  H24A 5428   5.214   1.006   6.274  1.3252  2.9698 -0.4918
  350CHL1  H24B 5429   5.035   0.965   6.259 -0.7090  0.0877 -2.2220
  350CHL1   C25 5430   5.128   1.093   6.098  0.0982  0.1529 -0.1603
  350CHL1   H25 5431   5.209   1.169   6.109  0.1043 -0.2021  3.0414
  350CHL1   C26 5432   5.181   0.978   6.011  0.1544 -0.0829  0.1861
  350CHL1  H26A 5433   5.282   0.939   6.038  0.2566 -2.3377 -2.9197
  350CHL1  H26B 5434   5.109   0.894   6.016 -1.7339  1.3176 -1.5365
  350CHL1  H26C 5435   5.186   1.011   5.905 -1.3710  0.4729  0.2645
  350CHL1   C27 5436   4.999   1.148   6.035 -0.1296 -0.3030 -0.0925
  350CHL1  H27A 5437   4.940   1.216   6.101  0.0675 -0.6366  0.4322
  350CHL1  H27B 5438   5.030   1.216   5.953  0.1035 -0.7323 -0.3564
  350CHL1  H27C 5439   4.945   1.057   6.004 -0.2899 -1.1577  2.4436
  351CHL1    C3 5440   7.744   6.486   7.532  0.3869 -0.1889  0.0088
  351CHL1    H3 5441   7.842   6.466   7.483  2.2726  3.6539  1.8331
  351CHL1    O3 5442   7.772   6.528   7.665 -0.4788 -0.1856  0.1983
  351CHL1   H3' 5443   7.693   6.522   7.718  1.6449 -0.5267  3.6223
  351CHL1    C4 5444   7.669   6.587   7.444  0.0459 -0.5107 -0.0755
  351CHL1   H4A 5445   7.588   6.625   7.510  1.6205  0.7269  1.2565
  351CHL1   H4B 5446   7.729   6.681   7.447 -1.8646  0.7779  2.4673
  351CHL1    C5 5447   7.630   6.543   7.306 -0.2343  0.0785 -0.1880
  351CHL1    C6 5448   7.662   6.611   7.195  0.1603  0.4632  0.1535
  351CHL1    H6 5449   7.718   6.705   7.196  0.8826  0.0332  0.5845
  351CHL1    C7 5450   7.611   6.561   7.063 -0.6917  0.1300  0.6023
  351CHL1   H7A 5451   7.571   6.648   7.007 -0.1805 -0.2295 -0.3513
  351CHL1   H7B 5452   7.700   6.529   7.005  1.3615  3.7077  1.4725
  351CHL1    C8 5453   7.498   6.457   7.072 -0.3093 -0.3077  0.3924
  351CHL1    H8 5454   7.403   6.509   7.097  1.2132  1.3003  3.2861
  351CHL1   C14 5455   7.478   6.400   6.934  0.2581 -0.2155  0.2711
  351CHL1   H14 5456   7.574   6.349   6.913 -0.2981 -0.1929 -2.7106
  351CHL1   C15 5457   7.461   6.491   6.812  0.1464 -0.6541 -0.0423
  351CHL1  H15A 5458   7.380   6.564   6.835 -1.0791 -1.1155 -2.5431
  351CHL1  H15B 5459   7.551   6.548   6.780 -1.9807  2.9197 -0.3501
  351CHL1   C16 5460   7.415   6.389   6.708 -0.3021 -0.0750 -0.4261
  351CHL1  H16A 5461   7.321   6.422   6.658 -0.1085  0.3126 -0.5313
  351CHL1  H16B 5462   7.483   6.386   6.621  0.3213  0.3805  0.0363
  351CHL1   C17 5463   7.392   6.255   6.781 -0.6842  0.0483 -0.3189
  351CHL1   H17 5464   7.488   6.204   6.759  1.2741  2.8007  1.2384
  351CHL1   C13 5465   7.383   6.285   6.928 -0.2637  0.2425 -0.3313
  351CHL1   C18 5466   7.242   6.334   6.964 -0.0087  0.3646  0.5139
  351CHL1  H18A 5467   7.244   6.390   7.060  0.7388  1.2805 -0.0149
  351CHL1  H18B 5468   7.201   6.404   6.888 -2.5970 -2.4656 -0.9256
  351CHL1  H18C 5469   7.172   6.248   6.977 -1.0213  1.0426 -0.2780
  351CHL1   C12 5470   7.428   6.177   7.028 -0.4584  0.4957  0.0284
  351CHL1  H12A 5471   7.361   6.089   7.021  0.8865 -0.5543 -0.0621
  351CHL1  H12B 5472   7.533   6.145   7.012  0.2971  1.1634  2.9225
  351CHL1   C11 5473   7.440   6.229   7.172  0.2979 -0.2258  0.2315
  351CHL1  H11A 5474   7.336   6.252   7.203 -1.0003 -4.2477 -0.5787
  351CHL1  H11B 5475   7.483   6.141   7.225  0.3877 -0.6651 -0.5514
  351CHL1    C9 5476   7.532   6.352   7.174  0.8057 -0.5890 -0.2490
  351CHL1    H9 5477   7.633   6.316   7.147  0.9512 -1.7703  1.6667
  351CHL1   C10 5478   7.550   6.416   7.308 -0.0777 -0.0245 -0.3883
  351CHL1   C19 5479   7.412   6.450   7.367  0.4064  0.7801  0.3038
  351CHL1  H19A 5480   7.359   6.353   7.373  0.8135  0.6059  1.4705
  351CHL1  H19B 5481   7.423   6.492   7.469  0.6985  2.4921 -0.3978
  351CHL1  H19C 5482   7.352   6.524   7.311  2.4120  0.9120 -1.8100
  351CHL1    C1 5483   7.618   6.315   7.402  0.4637  0.5442 -0.1567
  351CHL1   H1A 5484   7.544   6.233   7.419  2.3912 -1.6284 -1.7306
  351CHL1   H1B 5485   7.708   6.271   7.355  0.2459 -1.8671  1.4644
  351CHL1    C2 5486   7.658   6.359   7.543  0.2202 -0.0668  0.1066
  351CHL1   H2A 5487   7.727   6.285   7.590  1.2444  1.5744  1.2774
  351CHL1   H2B 5488   7.571   6.376   7.610  0.1166  0.0315 -0.0553
  351CHL1   C20 5489   7.280   6.181   6.713 -0.9827  0.4586 -0.2795
  351CHL1   H20 5490   7.192   6.247   6.727 -1.6447 -0.3834 -0.3860
  351CHL1   C21 5491   7.236   6.055   6.789  0.8159 -0.3676 -0.5501
  351CHL1  H21A 5492   7.324   5.988   6.804  0.6475 -0.4701  0.0039
  351CHL1  H21B 5493   7.160   6.000   6.730 -0.7926  1.3089 -0.1514
  351CHL1  H21C 5494   7.199   6.084   6.890 -0.6209  0.6183 -1.3177
  351CHL1   C22 5495   7.311   6.146   6.566  0.0454  0.5865 -0.1003
  351CHL1  H22A 5496   7.217   6.100   6.529  0.1162  0.6987 -0.4199
  351CHL1  H22B 5497   7.320   6.237   6.504 -0.0239  1.3204  0.9442
  351CHL1   C23 5498   7.432   6.060   6.529 -0.0018  0.4732  0.0059
  351CHL1  H23A 5499   7.531   6.096   6.565 -0.2128  0.1469  0.9277
  351CHL1  H23B 5500   7.421   5.959   6.574  1.4296 -0.0424 -0.7170
  351CHL1   C24 5501   7.438   6.020   6.381  0.2626 -0.1139  0.1725
  351CHL1  H24A 5502   7.339   5.973   6.362  1.2365 -2.7024  1.0054
  351CHL1  H24B 5503   7.450   6.117   6.328  1.5061  1.2388  2.7214
  351CHL1   C25 5504   7.548   5.918   6.345  0.1187 -0.0844 -0.3641
  351CHL1   H25 5505   7.536   5.897   6.237  0.2431  1.1969 -0.6415
  351CHL1   C26 5506   7.686   5.976   6.379  0.4128 -0.6127 -0.6535
  351CHL1  H26A 5507   7.698   5.986   6.489  2.6042  0.8855 -0.9601
  351CHL1  H26B 5508   7.776   5.923   6.339  1.6254  1.8176 -1.3269
  351CHL1  H26C 5509   7.694   6.080   6.340  1.8703  0.9885  3.3937
  351CHL1   C27 5510   7.530   5.781   6.414 -0.4939  0.3507  0.3636
  351CHL1  H27A 5511   7.573   5.780   6.517 -1.4245 -1.9276  0.7814
  351CHL1  H27B 5512   7.426   5.742   6.415 -0.2805 -0.2556 -0.4272
  351CHL1  H27C 5513   7.589   5.702   6.364  0.5301  1.3162  0.0040
  352CHL1    C3 5514   2.644   5.877   7.582  0.2956 -0.2249 -0.1126
  352CHL1    H3 5515   2.539   5.842   7.578  0.6263 -1.1668 -1.0688
  352CHL1    O3 5516   2.664   5.912   7.718  0.1861 -0.5410 -0.0141
  352CHL1   H3' 5517   2.744   5.964   7.711  0.1641 -0.3407  1.0382
  352CHL1    C4 5518   2.738   5.762   7.539  0.4210 -0.1533 -0.0303
  352CHL1   H4A 5519   2.838   5.805   7.563  2.7447 -4.3104 -1.3737
  352CHL1   H4B 5520   2.724   5.676   7.607  0.1064 -0.3164 -0.2986
  352CHL1    C5 5521   2.739   5.728   7.393  0.3492  0.0936 -0.0908
  352CHL1    C6 5522   2.722   5.602   7.350  0.0989  0.0610  0.1005
  352CHL1    H6 5523   2.706   5.519   7.421 -0.5032  0.4276  0.3982
  352CHL1    C7 5524   2.725   5.556   7.207 -0.7230  0.4370 -0.0406
  352CHL1   H7A 5525   2.779   5.461   7.189 -2.1290 -0.5575  0.8296
  352CHL1   H7B 5526   2.628   5.523   7.165  0.2020 -2.4508 -0.0978
  352CHL1    C8 5527   2.771   5.671   7.115  0.5138 -0.2134 -0.2530
  352CHL1    H8 5528   2.882   5.673   7.121  0.4614  0.3870  0.6061
  352CHL1   C14 5529   2.732   5.649   6.972 -0.6104 -0.1023  0.0285
  352CHL1   H14 5530   2.621   5.658   6.971 -0.4978  1.7281 -1.1904
  352CHL1   C15 5531   2.767   5.510   6.916  0.2079  0.1438 -0.0739
  352CHL1  H15A 5532   2.868   5.475   6.945 -0.0437 -1.1033 -0.6603
  352CHL1  H15B 5533   2.684   5.441   6.942 -0.1704  0.8316  0.5894
  352CHL1   C16 5534   2.762   5.530   6.764 -0.3284 -0.1434 -0.0946
  352CHL1  H16A 5535   2.859   5.497   6.722 -0.2404  0.0682 -0.0610
  352CHL1  H16B 5536   2.694   5.463   6.707  2.0186 -1.1894 -1.7963
  352CHL1   C17 5537   2.737   5.680   6.742  0.5819  0.0489  0.1526
  352CHL1   H17 5538   2.627   5.692   6.734  0.6842 -0.4404 -3.7885
  352CHL1   C13 5539   2.782   5.746   6.869 -0.1913  0.0901  0.4122
  352CHL1   C18 5540   2.936   5.749   6.867 -0.1980  0.4677  0.3487
  352CHL1  H18A 5541   2.971   5.837   6.810 -3.2757  1.1888 -0.6144
  352CHL1  H18B 5542   2.984   5.745   6.967  0.0500 -2.1609  0.2109
  352CHL1  H18C 5543   2.980   5.661   6.816 -3.3096  1.1846 -4.0673
  352CHL1   C12 5544   2.731   5.886   6.906 -0.8983 -0.0969  0.1524
  352CHL1  H12A 5545   2.769   5.968   6.841 -0.2157  0.4729  1.2371
  352CHL1  H12B 5546   2.620   5.885   6.899 -1.0013 -0.6917  1.5757
  352CHL1   C11 5547   2.765   5.913   7.053 -0.1600 -0.1797  0.0023
  352CHL1  H11A 5548   2.875   5.927   7.054 -0.2628  0.6515  0.4158
  352CHL1  H11B 5549   2.721   6.012   7.078  1.8917  0.5051  1.1355
  352CHL1    C9 5550   2.724   5.807   7.156 -0.8029 -0.5427 -0.6133
  352CHL1    H9 5551   2.613   5.802   7.151 -1.1053  1.2436  2.0761
  352CHL1   C10 5552   2.754   5.843   7.299  0.3953 -0.5328 -0.8606
  352CHL1   C19 5553   2.901   5.891   7.302  0.0822  0.3662  0.5540
  352CHL1  H19A 5554   2.972   5.811   7.274 -0.8208 -0.9058  1.7467
  352CHL1  H19B 5555   2.914   5.982   7.240  1.3691  1.7056  2.6561
  352CHL1  H19C 5556   2.936   5.922   7.403  1.2261  0.7955  0.0303
  352CHL1    C1 5557   2.660   5.956   7.343  0.4048 -0.8163 -0.1099
  352CHL1   H1A 5558   2.658   6.050   7.283 -0.4548 -0.1264  0.9654
  352CHL1   H1B 5559   2.559   5.913   7.331  0.2195  0.0959 -2.2233
  352CHL1    C2 5560   2.673   5.997   7.490 -0.1991 -0.1910 -0.2252
  352CHL1   H2A 5561   2.600   6.079   7.506  0.9635  0.9324 -0.5043
  352CHL1   H2B 5562   2.767   6.052   7.511  0.1734 -0.9996  0.2625
  352CHL1   C20 5563   2.791   5.727   6.610  0.0778  0.0954 -0.0384
  352CHL1   H20 5564   2.897   5.695   6.613  0.4038  1.0730  2.8729
  352CHL1   C21 5565   2.791   5.880   6.592  0.0383  0.0840 -0.1302
  352CHL1  H21A 5566   2.848   5.931   6.673  1.1761 -1.5510  0.1483
  352CHL1  H21B 5567   2.686   5.915   6.591 -0.3707 -1.0526  0.8708
  352CHL1  H21C 5568   2.830   5.913   6.493  1.1947  0.4090  0.4134
  352CHL1   C22 5569   2.726   5.658   6.489 -0.1894  0.0589  0.1225
  352CHL1  H22A 5570   2.802   5.671   6.408  2.1013  1.6901  2.3788
  352CHL1  H22B 5571   2.707   5.551   6.508 -4.4214  0.5052 -0.6937
  352CHL1   C23 5572   2.595   5.718   6.438  0.2043  0.5519 -0.3287
  352CHL1  H23A 5573   2.518   5.720   6.518 -0.9003  0.3180 -1.3478
  352CHL1  H23B 5574   2.610   5.823   6.406 -0.5193  0.4483 -1.0413
  352CHL1   C24 5575   2.536   5.647   6.316  0.1750  0.0097 -0.0011
  352CHL1  H24A 5576   2.596   5.671   6.225 -1.9097  0.4769 -1.3026
  352CHL1  H24B 5577   2.533   5.536   6.319  0.3227 -0.1817 -3.1737
  352CHL1   C25 5578   2.399   5.695   6.267  0.0705 -0.2972 -0.0157
  352CHL1   H25 5579   2.389   5.629   6.178 -1.1399 -0.6978  0.4012
  352CHL1   C26 5580   2.285   5.654   6.361 -0.0455  0.3631  0.1423
  352CHL1  H26A 5581   2.299   5.685   6.467 -1.1897 -0.3173  0.5106
  352CHL1  H26B 5582   2.180   5.682   6.336 -0.0708 -0.8285 -1.2746
  352CHL1  H26C 5583   2.283   5.543   6.370  0.3379  0.5054  2.5820
  352CHL1   C27 5584   2.385   5.844   6.228 -0.3429 -0.1526  0.6658
  352CHL1  H27A 5585   2.425   5.911   6.306 -0.2941  1.2027 -0.4874
  352CHL1  H27B 5586   2.462   5.872   6.153 -0.4843  0.3423  0.7054
  352CHL1  H27C 5587   2.280   5.873   6.210 -0.3896 -0.8247 -0.2645
  353CHL1    C3 5588   2.596   2.705   7.910 -0.2676 -0.4691  0.3261
  353CHL1    H3 5589   2.501   2.658   7.943 -0.7394 -0.4720 -1.0097
  353CHL1    O3 5590   2.633   2.788   8.020 -0.2846 -0.1854  0.1173
  353CHL1   H3' 5591   2.727   2.769   8.027 -0.3754 -0.0364  2.0138
  353CHL1    C4 5592   2.700   2.598   7.873 -0.0852 -0.0535 -0.3690
  353CHL1   H4A 5593   2.795   2.655   7.859 -0.3786  1.5034  2.9844
  353CHL1   H4B 5594   2.713   2.527   7.958 -2.6423  0.8964  0.9046
  353CHL1    C5 5595   2.651   2.519   7.755 -0.3528 -0.3464 -0.0645
  353CHL1    C6 5596   2.628   2.388   7.767 -0.0648 -0.3526  0.4599
  353CHL1    H6 5597   2.642   2.340   7.865  0.1764 -1.8141 -0.2530
  353CHL1    C7 5598   2.589   2.308   7.646  0.0432  0.3158 -0.0222
  353CHL1   H7A 5599   2.652   2.217   7.645  1.0720  1.0106 -0.6643
  353CHL1   H7B 5600   2.480   2.286   7.651 -0.2075  0.7800 -2.3339
  353CHL1    C8 5601   2.622   2.378   7.513  0.5174  0.3368  0.1047
  353CHL1    H8 5602   2.731   2.381   7.489  0.5117 -2.8477 -0.6760
  353CHL1   C14 5603   2.548   2.300   7.409  0.5584  0.0619  0.2817
  353CHL1   H14 5604   2.438   2.292   7.429  0.5295  0.1192  0.1436
  353CHL1   C15 5605   2.587   2.153   7.387 -0.0774 -0.0303 -0.2585
  353CHL1  H15A 5606   2.698   2.148   7.393 -0.0508  0.0469 -0.6179
  353CHL1  H15B 5607   2.543   2.092   7.469 -0.3757  0.4106 -0.0889
  353CHL1   C16 5608   2.523   2.125   7.250 -0.6111  0.0784 -0.0353
  353CHL1  H16A 5609   2.600   2.072   7.190 -0.3707 -0.6066  0.8577
  353CHL1  H16B 5610   2.433   2.062   7.265 -1.8411  1.8445  0.2320
  353CHL1   C17 5611   2.481   2.258   7.187  0.0547  0.3499  0.0779
  353CHL1   H17 5612   2.371   2.270   7.202  0.2367  1.2001  0.7846
  353CHL1   C13 5613   2.549   2.361   7.272  0.3296  0.0188  0.2596
  353CHL1   C18 5614   2.692   2.374   7.219  0.0060 -0.5000 -0.7591
  353CHL1  H18A 5615   2.754   2.440   7.283 -3.5613  0.8467  1.5938
  353CHL1  H18B 5616   2.734   2.272   7.206 -2.3520 -1.7362  0.6793
  353CHL1  H18C 5617   2.679   2.426   7.121 -0.9481  0.4549 -0.1382
  353CHL1   C12 5618   2.479   2.498   7.273 -0.2678 -0.2782 -0.1405
  353CHL1  H12A 5619   2.498   2.556   7.181 -0.3956 -0.2937 -0.1774
  353CHL1  H12B 5620   2.368   2.493   7.279 -0.3546 -1.0752 -1.8908
  353CHL1   C11 5621   2.539   2.588   7.381  0.1934 -0.2192 -0.4431
  353CHL1  H11A 5622   2.635   2.622   7.338 -0.1416 -0.2035 -1.1924
  353CHL1  H11B 5623   2.480   2.682   7.387  0.7299  0.2650 -2.2356
  353CHL1    C9 5624   2.557   2.513   7.514 -0.3398 -0.0670 -0.2839
  353CHL1    H9 5625   2.451   2.497   7.544 -0.2712  1.9750  1.3313
  353CHL1   C10 5626   2.622   2.590   7.625 -0.2297 -0.3980 -0.1203
  353CHL1   C19 5627   2.751   2.652   7.569 -0.4623 -0.0373 -0.2537
  353CHL1  H19A 5628   2.719   2.717   7.484 -1.5721  2.4751  1.9249
  353CHL1  H19B 5629   2.814   2.698   7.649  1.4249 -0.9917 -1.1455
  353CHL1  H19C 5630   2.809   2.571   7.521  0.4428 -1.4052  2.8590
  353CHL1    C1 5631   2.535   2.711   7.661  0.2744 -0.1237  0.1946
  353CHL1   H1A 5632   2.517   2.777   7.573  0.2071 -0.0406  0.2708
  353CHL1   H1B 5633   2.442   2.653   7.676  1.0703 -1.7374 -0.8831
  353CHL1    C2 5634   2.564   2.792   7.787 -0.3305 -0.3086  0.4552
  353CHL1   H2A 5635   2.483   2.863   7.813 -2.3315 -0.7190 -3.8750
  353CHL1   H2B 5636   2.647   2.861   7.760 -1.1143 -0.3345 -2.2617
  353CHL1   C20 5637   2.494   2.251   7.037  0.2368  0.3275  0.0944
  353CHL1   H20 5638   2.601   2.236   7.010  0.3981  1.6747 -0.0857
  353CHL1   C21 5639   2.441   2.380   6.973 -0.2807 -0.1927 -0.5405
  353CHL1  H21A 5640   2.342   2.413   7.011  0.5974  0.0511  1.7076
  353CHL1  H21B 5641   2.430   2.380   6.863 -4.1183  0.2150 -0.2727
  353CHL1  H21C 5642   2.498   2.474   6.993  0.0283 -0.5517  0.3178
  353CHL1   C22 5643   2.405   2.138   6.983  0.0498  0.4396  0.1696
  353CHL1  H22A 5644   2.438   2.045   7.034 -1.7816 -0.9117 -0.9835
  353CHL1  H22B 5645   2.303   2.141   7.029  1.1827 -0.4522  2.9279
  353CHL1   C23 5646   2.402   2.112   6.833 -0.3351 -0.6445  0.3614
  353CHL1  H23A 5647   2.381   2.208   6.782 -0.8859 -0.7332  0.4065
  353CHL1  H23B 5648   2.495   2.070   6.788 -0.3538  0.6260 -0.9438
  353CHL1   C24 5649   2.282   2.023   6.798 -0.3971 -0.4914  0.1837
  353CHL1  H24A 5650   2.273   1.932   6.861 -0.7451  0.7561  1.9931
  353CHL1  H24B 5651   2.189   2.078   6.821  1.2996  2.0413  1.4533
  353CHL1   C25 5652   2.285   1.980   6.650  0.0784 -0.2097  0.1104
  353CHL1   H25 5653   2.303   2.074   6.593  0.0740 -0.3702 -0.1547
  353CHL1   C26 5654   2.400   1.885   6.614 -0.0967 -0.1289 -0.6687
  353CHL1  H26A 5655   2.395   1.866   6.504 -0.3704  3.6576 -1.4566
  353CHL1  H26B 5656   2.499   1.934   6.630 -0.6324  0.9225 -0.4930
  353CHL1  H26C 5657   2.396   1.786   6.663 -0.9230  1.0293  1.7201
  353CHL1   C27 5658   2.148   1.925   6.609  0.0887  0.1086 -0.3531
  353CHL1  H27A 5659   2.075   2.009   6.608 -0.3036 -0.1121  2.6205
  353CHL1  H27B 5660   2.150   1.884   6.506  0.6104 -0.1807 -0.2327
  353CHL1  H27C 5661   2.126   1.846   6.683 -0.2644 -0.9961 -1.5911
  354CHL1    C3 5662   6.167   3.933   8.097  0.4408  0.0252 -0.2737
  354CHL1    H3 5663   6.258   3.991   8.070  1.7233 -1.9339 -0.3348
  354CHL1    O3 5664   6.153   3.931   8.238 -0.1090  0.7782 -0.3102
  354CHL1   H3' 5665   6.076   3.879   8.262 -0.4229  1.9162  1.3096
  354CHL1    C4 5666   6.038   3.993   8.038  0.1294  0.0557  0.4289
  354CHL1   H4A 5667   5.952   3.934   8.075 -1.0537  0.3591 -1.7013
  354CHL1   H4B 5668   6.027   4.093   8.084 -2.6559  0.2585 -0.5162
  354CHL1    C5 5669   6.052   3.995   7.888 -0.6756 -0.3001  0.3428
  354CHL1    C6 5670   6.051   4.117   7.831 -0.1795 -0.4892 -0.0713
  354CHL1    H6 5671   6.031   4.203   7.896 -0.0232 -0.5418  0.0486
  354CHL1    C7 5672   6.063   4.134   7.682  0.1681 -0.4142 -0.0374
  354CHL1   H7A 5673   6.000   4.223   7.662 -1.0312 -0.9496  1.1479
  354CHL1   H7B 5674   6.170   4.146   7.657  0.8959 -1.9386  1.9705
  354CHL1    C8 5675   6.036   3.999   7.614  0.5005 -0.2587 -0.4786
  354CHL1    H8 5676   5.929   3.987   7.640  0.5865  2.8074  1.8232
  354CHL1   C14 5677   6.052   4.014   7.466  0.3989  0.1173 -0.4518
  354CHL1   H14 5678   6.160   4.038   7.449  0.9772 -1.4177  0.8352
  354CHL1   C15 5679   5.982   4.130   7.394 -0.3669  0.2652  0.5241
  354CHL1  H15A 5680   5.876   4.137   7.427 -0.5620  0.5199 -0.1511
  354CHL1  H15B 5681   6.034   4.224   7.423 -0.6910  0.7648 -0.4484
  354CHL1   C16 5682   6.005   4.091   7.248  0.4162 -0.0866  0.7415
  354CHL1  H16A 5683   5.907   4.088   7.196  0.3241 -0.0606  0.9110
  354CHL1  H16B 5684   6.065   4.169   7.197 -0.9859  0.3237 -0.3238
  354CHL1   C17 5685   6.064   3.949   7.239  0.4063 -0.0351 -0.1698
  354CHL1   H17 5686   6.173   3.969   7.240 -0.0734  2.9771 -0.2616
  354CHL1   C13 5687   6.039   3.894   7.376  0.2466 -0.0514 -0.2047
  354CHL1   C18 5688   5.895   3.841   7.384  0.4110 -0.4042  0.5602
  354CHL1  H18A 5689   5.827   3.905   7.323  1.1531 -1.6798 -1.7180
  354CHL1  H18B 5690   5.898   3.742   7.333  1.5307 -0.2808  0.3560
  354CHL1  H18C 5691   5.851   3.831   7.485  2.2381  0.4393  1.4745
  354CHL1   C12 5692   6.132   3.790   7.440 -0.0426 -0.2697 -0.1373
  354CHL1  H12A 5693   6.131   3.687   7.397  2.4155 -1.3700  2.1249
  354CHL1  H12B 5694   6.238   3.816   7.416  0.7119 -1.1590  1.9563
  354CHL1   C11 5695   6.113   3.761   7.589 -0.0286 -0.3122 -0.1435
  354CHL1  H11A 5696   6.013   3.714   7.587 -0.4826  0.5769 -2.8571
  354CHL1  H11B 5697   6.189   3.691   7.631  0.5540  0.4023  0.0150
  354CHL1    C9 5698   6.113   3.887   7.678  0.0684 -0.3420 -0.1005
  354CHL1    H9 5699   6.216   3.928   7.669  0.0967 -0.5464 -0.7858
  354CHL1   C10 5700   6.074   3.863   7.821 -0.2081  0.0085 -0.1170
  354CHL1   C19 5701   5.940   3.788   7.826  0.0365 -0.4161  0.0773
  354CHL1  H19A 5702   5.901   3.776   7.930  0.0574 -2.1774 -0.0776
  354CHL1  H19B 5703   5.867   3.847   7.767 -0.2167  0.2493  1.0269
  354CHL1  H19C 5704   5.958   3.686   7.785 -2.0842 -0.3430 -1.1772
  354CHL1    C1 5705   6.185   3.793   7.900 -0.1251  0.6571  0.3531
  354CHL1   H1A 5706   6.184   3.688   7.861  3.0654  1.1714 -1.4801
  354CHL1   H1B 5707   6.283   3.831   7.862 -0.4161  1.0073 -0.0531
  354CHL1    C2 5708   6.181   3.787   8.053 -0.0847 -0.2101  0.3276
  354CHL1   H2A 5709   6.279   3.752   8.092 -0.2292 -2.7033 -1.2506
  354CHL1   H2B 5710   6.100   3.726   8.098 -0.0486  0.2082  0.9618
  354CHL1   C20 5711   6.022   3.870   7.118 -0.2301  0.0924 -0.0359
  354CHL1   H20 5712   5.918   3.836   7.136  0.3362 -1.3441  0.6439
  354CHL1   C21 5713   6.119   3.754   7.089 -0.9180 -0.2193 -1.1345
  354CHL1  H21A 5714   6.067   3.679   7.025  0.7978  0.5113 -3.4944
  354CHL1  H21B 5715   6.151   3.709   7.186  1.7778  0.7578 -1.4929
  354CHL1  H21C 5716   6.206   3.796   7.034 -1.8154  0.4386 -2.0893
  354CHL1   C22 5717   6.011   3.958   6.993  0.2839 -0.0358 -0.1746
  354CHL1  H22A 5718   5.936   4.040   7.003  0.6212  0.7861 -3.2354
  354CHL1  H22B 5719   6.108   4.011   6.979  1.3529 -1.5410  1.1811
  354CHL1   C23 5720   5.975   3.887   6.862  0.2824  0.1489 -0.2762
  354CHL1  H23A 5721   6.065   3.830   6.829  0.2838 -0.3236  0.4994
  354CHL1  H23B 5722   5.889   3.825   6.896 -1.4350  1.0602 -2.6879
  354CHL1   C24 5723   5.941   3.983   6.748 -0.1670  0.0485 -0.2280
  354CHL1  H24A 5724   5.872   4.059   6.790  0.6613  0.3023  0.6963
  354CHL1  H24B 5725   6.039   4.032   6.734 -0.3379  0.5078  0.1677
  354CHL1   C25 5726   5.893   3.911   6.620  0.3867  0.0704 -0.4513
  354CHL1   H25 5727   5.966   3.835   6.587  0.0176 -0.1708 -0.7202
  354CHL1   C26 5728   5.770   3.822   6.646 -0.0302  0.7649 -0.0016
  354CHL1  H26A 5729   5.719   3.799   6.550  0.2194  1.8166 -0.3999
  354CHL1  H26B 5730   5.792   3.723   6.691  1.0872  1.4559  1.0146
  354CHL1  H26C 5731   5.693   3.880   6.701  0.0077  0.1922  0.6718
  354CHL1   C27 5732   5.885   4.017   6.509  0.2111  0.4854 -0.0451
  354CHL1  H27A 5733   5.802   4.088   6.531  0.4799  1.0131 -0.6933
  354CHL1  H27B 5734   5.974   4.082   6.492 -0.5738  1.7342  0.4068
  354CHL1  H27C 5735   5.850   3.975   6.413 -0.5111  0.8484  0.0527
  355CHL1    C3 5736   8.058   4.754   7.818 -0.0270  0.2879  0.3572
  355CHL1    H3 5737   8.161   4.712   7.821 -0.4956 -0.8064  1.7936
  355CHL1    O3 5738   7.992   4.735   7.942 -0.4370  0.2324  0.1328
  355CHL1   H3' 5739   7.912   4.787   7.942 -1.6964 -1.5494  1.9966
  355CHL1    C4 5740   8.071   4.904   7.784 -0.1289  0.2154 -0.0075
  355CHL1   H4A 5741   7.976   4.951   7.816 -0.2732  0.5632 -0.9326
  355CHL1   H4B 5742   8.152   4.943   7.849 -1.0641  0.1763  1.2126
  355CHL1    C5 5743   8.109   4.930   7.641  0.0565 -0.0157 -0.0018
  355CHL1    C6 5744   8.216   5.004   7.610 -0.1596  0.2780 -0.0474
  355CHL1    H6 5745   8.260   5.052   7.698 -1.4127 -0.1111  0.8187
  355CHL1    C7 5746   8.256   5.037   7.469 -0.5495  0.3954 -0.1320
  355CHL1   H7A 5747   8.300   5.138   7.459 -0.8927  0.5225 -0.3801
  355CHL1   H7B 5748   8.344   4.973   7.449 -0.8621 -0.1977  0.3543
  355CHL1    C8 5749   8.147   5.013   7.363 -0.8605  0.2818  0.2118
  355CHL1    H8 5750   8.068   5.087   7.387 -0.9698  0.0768  0.4947
  355CHL1   C14 5751   8.202   5.019   7.223 -0.3614  0.6715  0.4236
  355CHL1   H14 5752   8.285   4.945   7.212  1.4311  2.4023  1.6089
  355CHL1   C15 5753   8.267   5.151   7.179  0.3941  0.0226 -0.4281
  355CHL1  H15A 5754   8.212   5.236   7.224  0.3383 -0.2432  0.0019
  355CHL1  H15B 5755   8.373   5.155   7.211  0.2640 -1.5365  0.3052
  355CHL1   C16 5756   8.263   5.141   7.026 -0.0548  0.8755 -0.4750
  355CHL1  H16A 5757   8.219   5.236   6.987  2.0427  1.8329 -0.6201
  355CHL1  H16B 5758   8.365   5.141   6.983  0.1547  1.2341  0.0197
  355CHL1   C17 5759   8.171   5.023   6.992  0.2585  0.4487  0.1505
  355CHL1   H17 5760   8.239   4.936   6.974  0.1373  0.5627 -0.9331
  355CHL1   C13 5761   8.099   4.988   7.119  0.3636 -0.3496 -0.0024
  355CHL1   C18 5762   7.983   5.088   7.132  0.5751 -0.0432 -0.4303
  355CHL1  H18A 5763   7.917   5.075   7.044  1.0214 -1.9709 -0.5175
  355CHL1  H18B 5764   7.938   5.059   7.230  1.1106 -0.3894 -0.2808
  355CHL1  H18C 5765   8.019   5.193   7.126  3.1942 -0.8679 -0.4121
  355CHL1   C12 5766   8.052   4.843   7.138 -0.4229 -0.1005 -0.0064
  355CHL1  H12A 5767   7.973   4.810   7.068 -0.7201  0.2313  0.1707
  355CHL1  H12B 5768   8.139   4.776   7.117 -1.6438 -1.2888 -1.5093
  355CHL1   C11 5769   8.003   4.818   7.281 -0.2721 -0.2697  0.0170
  355CHL1  H11A 5770   7.899   4.856   7.283  0.2624  1.2781  1.5223
  355CHL1  H11B 5771   7.995   4.708   7.292 -3.4450 -0.0798  0.4492
  355CHL1    C9 5772   8.088   4.878   7.395 -0.0473 -0.1799 -0.1969
  355CHL1    H9 5773   8.177   4.812   7.389 -1.1582 -1.7419 -0.1724
  355CHL1   C10 5774   8.029   4.865   7.532  0.1999 -0.0663 -0.0777
  355CHL1   C19 5775   7.901   4.950   7.542  0.4164  0.2622 -0.0795
  355CHL1  H19A 5776   7.921   5.055   7.511  1.8625  0.3921  1.1856
  355CHL1  H19B 5777   7.822   4.923   7.468  0.5212  3.3333 -1.4646
  355CHL1  H19C 5778   7.854   4.974   7.640 -1.0555 -0.8821 -0.4590
  355CHL1    C1 5779   8.009   4.715   7.557  0.6416 -0.0953  0.0978
  355CHL1   H1A 5780   7.935   4.667   7.489 -1.1641  0.1907  1.7481
  355CHL1   H1B 5781   8.099   4.654   7.537  0.6166 -0.2046  0.3046
  355CHL1    C2 5782   7.975   4.692   7.705  0.8256 -0.4026  0.0948
  355CHL1   H2A 5783   7.978   4.582   7.721  1.2925 -0.4301 -0.1732
  355CHL1   H2B 5784   7.871   4.727   7.724  0.6188 -1.3817  0.8354
  355CHL1   C20 5785   8.098   5.055   6.865 -0.2775 -0.0820  0.3190
  355CHL1   H20 5786   8.032   5.142   6.883 -1.1614 -0.9317  1.3500
  355CHL1   C21 5787   8.008   4.938   6.820  0.0457 -0.2213  0.0288
  355CHL1  H21A 5788   8.065   4.843   6.806  1.6659  0.7306 -0.1503
  355CHL1  H21B 5789   7.947   4.957   6.729 -0.3244 -0.1111  0.3001
  355CHL1  H21C 5790   7.931   4.920   6.898 -0.7563  0.0177 -0.6927
  355CHL1   C22 5791   8.195   5.070   6.746 -0.6715  0.1623  0.0290
  355CHL1  H22A 5792   8.140   5.085   6.650 -0.1982 -1.3650 -0.4986
  355CHL1  H22B 5793   8.247   5.167   6.759  0.1753 -0.3745  0.7061
  355CHL1   C23 5794   8.291   4.954   6.721 -0.0985  0.6235  0.0835
  355CHL1  H23A 5795   8.338   4.922   6.817 -2.4049  0.2457  1.1475
  355CHL1  H23B 5796   8.236   4.871   6.673 -0.5179  0.9977 -0.0935
[truncated: 5,869,586 more chars]
