# Supplementary material for: pKa Calculations of GPCRs: Understanding Protonation States in Receptor Activation
Source: J Chem Inf Model. 2024 Aug 16;64(17):6850–6. doi: 10.1021/acs.jcim.4c01125 (PMC11388449; doi:10.1021/acs.jcim.4c01125)
Supplement: Supplementary file 2 — ci4c01125_si_002.zip [file ci4c01125_si_002.zip › b2ar_active_deprot_last.gro]

B2AR ActDeprot in POPC:CHL Membrane
90862
   21ASP    CAY    1   2.287   3.105   8.130 -0.7608  0.1860 -0.3211
   21ASP    HY1    2   2.350   3.069   8.215 -0.0903 -1.4435 -1.4546
   21ASP    HY2    3   2.218   3.022   8.103  0.2394 -1.4777  1.8645
   21ASP    HY3    4   2.220   3.189   8.157 -2.8657 -0.4097 -3.2109
   21ASP     CY    5   2.359   3.154   8.010 -0.0953  0.0545  0.0196
   21ASP     OY    6   2.469   3.107   7.980 -0.1433 -0.2197  0.2716
   21ASP      N    7   2.302   3.258   7.946 -0.3328 -0.0876  0.0006
   21ASP     HN    8   2.209   3.285   7.970  1.5218  6.0951  2.0538
   21ASP     CA    9   2.368   3.336   7.846 -0.1517  0.0416  0.2197
   21ASP     HA   10   2.418   3.275   7.772 -1.4682  1.9152 -2.3695
   21ASP     CB   11   2.261   3.418   7.772 -0.3641 -0.0567  0.4170
   21ASP    HB1   12   2.314   3.495   7.711  0.4799 -0.0604  1.1110
   21ASP    HB2   13   2.197   3.475   7.843  0.8340  1.1979  0.5348
   21ASP     CG   14   2.183   3.323   7.683  0.1722 -0.4760  0.3854
   21ASP    OD1   15   2.235   3.216   7.641 -0.5097 -0.4887 -0.4660
   21ASP    OD2   16   2.068   3.362   7.648  0.4976  0.2801  0.1489
   21ASP      C   17   2.459   3.439   7.904 -0.1323 -0.2959  0.7959
   21ASP      O   18   2.416   3.518   7.987  0.6700  0.7727  0.2219
   22HSD      N   19   2.586   3.447   7.860 -0.2740  0.1743  0.4668
   22HSD     HN   20   2.629   3.391   7.789  1.9350  1.1352  0.9783
   22HSD     CA   21   2.676   3.542   7.917  0.4326 -0.0299 -0.2898
   22HSD     HA   22   2.638   3.570   8.014 -1.3173 -2.3965 -0.1923
   22HSD     CB   23   2.813   3.472   7.925  0.3902 -0.1301 -0.4319
   22HSD    HB1   24   2.887   3.541   7.972  1.0043  1.3955 -3.4205
   22HSD    HB2   25   2.838   3.436   7.823 -1.3802  1.9324 -1.6825
   22HSD    ND1   26   2.747   3.232   7.999 -0.1533  0.2909 -0.4328
   22HSD    HD1   27   2.697   3.210   7.915 -2.7197  2.3896  0.4235
   22HSD     CG   28   2.812   3.353   8.016 -0.1440  0.2215  0.0331
   22HSD    CE1   29   2.765   3.162   8.114  0.5364  0.1408 -0.6258
   22HSD    HE1   30   2.741   3.057   8.124  0.2068  0.0325 -2.2566
   22HSD    NE2   31   2.834   3.228   8.206  0.2095 -0.4875  0.0777
   22HSD    CD2   32   2.865   3.345   8.141 -0.0983 -0.4607 -0.0255
   22HSD    HD2   33   2.918   3.427   8.189 -0.7229  0.4630 -0.8735
   22HSD      C   34   2.693   3.665   7.835  0.2643  0.1799 -0.0111
   22HSD      O   35   2.714   3.652   7.715 -0.4550 -0.0211 -0.1178
   23ASP      N   36   2.685   3.786   7.893 -0.0083  0.1275  0.0618
   23ASP     HN   37   2.665   3.799   7.990  2.0002  1.5168  0.3533
   23ASP     CA   38   2.709   3.915   7.835 -0.1543  0.1182 -0.0212
   23ASP     HA   39   2.615   3.941   7.789  0.3631  2.3485  0.0860
   23ASP     CB   40   2.736   4.031   7.932 -0.0564  0.2070 -0.1535
   23ASP    HB1   41   2.725   4.132   7.885  1.0624  0.3612 -0.0995
   23ASP    HB2   42   2.835   4.012   7.978 -0.9009 -3.0721  0.5788
   23ASP     CG   43   2.628   4.041   8.039  0.4036 -0.1202  0.3449
   23ASP    OD1   44   2.636   4.133   8.124  0.1342 -0.0790  0.3298
   23ASP    OD2   45   2.527   3.965   8.042  0.2345  0.0655 -0.3568
   23ASP      C   46   2.812   3.920   7.727  0.1581  0.3031  0.2858
   23ASP      O   47   2.921   3.863   7.738  0.1632  0.1641 -0.4434
   24VAL      N   48   2.784   3.989   7.615 -0.3380  0.6010  0.5902
   24VAL     HN   49   2.694   4.030   7.603 -1.2676 -0.9847  1.7399
   24VAL     CA   50   2.872   4.006   7.504 -0.7252  0.4591  0.2576
   24VAL     HA   51   2.923   3.913   7.483  1.6421  1.4459  1.2623
   24VAL     CB   52   2.796   4.039   7.380 -0.3829  0.2080 -0.0226
   24VAL     HB   53   2.741   4.130   7.414  1.6275  1.4340  0.1313
   24VAL    CG1   54   2.877   4.090   7.260  0.1639  0.0923  0.2961
   24VAL   HG11   55   2.815   4.107   7.169 -1.1276 -0.8497  0.9862
   24VAL   HG12   56   2.953   4.011   7.243 -0.5359 -0.6577  0.6446
   24VAL   HG13   57   2.919   4.190   7.286 -1.9672  1.0608  0.2365
   24VAL    CG2   58   2.692   3.934   7.338  0.1946 -0.2249 -0.3716
   24VAL   HG21   59   2.617   3.906   7.415  0.1222  0.4242 -0.2026
   24VAL   HG22   60   2.748   3.843   7.304 -0.6089 -0.0012 -2.4686
   24VAL   HG23   61   2.634   3.968   7.249  0.8197  3.8293  0.6102
   24VAL      C   62   2.987   4.095   7.537 -0.1133 -0.2701  0.1120
   24VAL      O   63   2.972   4.192   7.610  0.2564  0.1093 -0.3062
   25THR      N   64   3.110   4.067   7.488 -0.2252  0.1629 -0.4235
   25THR     HN   65   3.150   3.986   7.446  1.4358  0.7754 -0.0898
   25THR     CA   66   3.214   4.164   7.483  0.0114 -0.0573  0.0808
   25THR     HA   67   3.217   4.200   7.584 -0.5435  0.8844 -0.2251
   25THR     CB   68   3.342   4.100   7.440 -0.0947 -0.1984 -0.0252
   25THR     HB   69   3.431   4.167   7.436  1.2597 -1.6062  2.8741
   25THR    OG1   70   3.336   4.029   7.317  0.0850  0.0944 -0.2044
   25THR    HG1   71   3.253   3.983   7.303  0.7672 -1.3377  0.2890
   25THR    CG2   72   3.388   3.991   7.539  0.4832 -0.0402 -0.1139
   25THR   HG21   73   3.474   3.939   7.491  0.5953 -0.3235  0.3944
   25THR   HG22   74   3.305   3.920   7.557 -0.2069  0.3400 -1.6420
   25THR   HG23   75   3.415   4.032   7.638 -1.6988 -0.4030  0.6840
   25THR      C   76   3.198   4.289   7.402  1.0970  0.1400  0.1584
   25THR      O   77   3.158   4.288   7.286 -0.1446  0.3668  0.5734
   26GLN      N   78   3.227   4.404   7.465  0.5904  0.4335 -0.1424
   26GLN     HN   79   3.249   4.412   7.562  0.4172 -0.4010 -0.0275
   26GLN     CA   80   3.214   4.530   7.400  0.1314  0.4301 -0.0599
   26GLN     HA   81   3.109   4.546   7.379  0.1580  0.6352 -0.0394
   26GLN     CB   82   3.251   4.644   7.497  0.4218  0.1540  0.1523
   26GLN    HB1   83   3.258   4.741   7.444 -0.7086  0.3650  0.3647
   26GLN    HB2   84   3.351   4.619   7.539 -0.9710 -1.6526  2.6614
   26GLN     CG   85   3.161   4.659   7.619 -0.1310  0.6630 -0.3130
   26GLN    HG1   86   3.190   4.757   7.661 -1.6219  1.6680 -1.5109
   26GLN    HG2   87   3.179   4.575   7.690 -2.0663  0.6258  0.2025
   26GLN     CD   88   3.016   4.684   7.581 -0.5029  0.0710  0.6728
   26GLN    OE1   89   2.938   4.589   7.589 -0.2145 -0.2160  0.0913
   26GLN    NE2   90   2.987   4.810   7.538 -0.6664 -0.0641  0.3849
   26GLN   HE21   91   2.898   4.817   7.493  0.3783  3.2905 -1.5015
   26GLN   HE22   92   3.056   4.879   7.521 -0.2607 -0.6987 -0.6626
   26GLN      C   93   3.264   4.542   7.260 -0.0178  0.1256 -0.1380
   26GLN      O   94   3.202   4.592   7.166  0.4443  0.5983 -0.1968
   27GLU      N   95   3.387   4.496   7.231 -0.0434  0.1510 -0.2861
   27GLU     HN   96   3.437   4.466   7.312 -4.1194 -2.1856  1.6880
   27GLU     CA   97   3.457   4.507   7.107  0.2045  0.3131 -0.1324
   27GLU     HA   98   3.451   4.613   7.089 -1.1366  0.3525  0.4371
   27GLU     CB   99   3.599   4.448   7.117  0.2556  0.4503 -0.0520
   27GLU    HB1  100   3.640   4.486   7.213 -0.4912  1.3249 -0.0609
   27GLU    HB2  101   3.663   4.489   7.036 -1.0892  0.7438 -1.0101
   27GLU     CG  102   3.592   4.295   7.118  0.1895  0.4506 -0.3414
   27GLU    HG1  103   3.550   4.239   7.031  1.2326  0.6934 -1.0130
   27GLU    HG2  104   3.532   4.271   7.209  2.3639 -0.8321  0.8348
   27GLU     CD  105   3.718   4.222   7.162  0.0049  0.1262 -0.3470
   27GLU    OE1  106   3.756   4.123   7.094  0.3027 -0.0696  0.1077
   27GLU    OE2  107   3.764   4.267   7.270 -0.6703  0.2451 -0.1031
   27GLU      C  108   3.381   4.443   6.995  0.4717 -0.0790 -0.0938
   27GLU      O  109   3.356   4.505   6.892 -0.4415 -0.2567  0.0148
   28ARG      N  110   3.309   4.334   7.026  0.5150 -0.0661  0.0492
   28ARG     HN  111   3.306   4.320   7.125  1.1917  1.6439  0.3516
   28ARG     CA  112   3.223   4.260   6.940  0.4347  0.1583 -0.0636
   28ARG     HA  113   3.274   4.249   6.846  0.2799 -0.4678 -0.0808
   28ARG     CB  114   3.200   4.116   6.989  0.0878 -0.0845 -0.9121
   28ARG    HB1  115   3.112   4.076   6.934 -0.2787 -0.6536  0.0543
   28ARG    HB2  116   3.175   4.112   7.097  0.7484  0.0963 -0.7472
   28ARG     CG  117   3.325   4.033   6.956  0.2267 -0.1070 -0.3464
   28ARG    HG1  118   3.409   4.050   7.027  2.1577  0.0900 -2.5659
   28ARG    HG2  119   3.356   4.051   6.851 -0.1480  0.7850 -0.3121
   28ARG     CD  120   3.286   3.885   6.966 -0.1179 -0.0014 -0.0701
   28ARG    HD1  121   3.209   3.873   6.887 -1.5070 -1.8911  1.4906
   28ARG    HD2  122   3.240   3.851   7.061  0.3255 -1.1018 -0.2327
   28ARG     NE  123   3.410   3.809   6.929 -0.0922  0.1643 -0.3300
   28ARG     HE  124   3.498   3.853   6.943  0.4418 -0.5898 -1.2328
   28ARG     CZ  125   3.401   3.694   6.857 -0.4214 -0.1053  0.1337
   28ARG    NH1  126   3.284   3.626   6.835 -0.2018 -0.4314 -0.0188
   28ARG   HH11  127   3.202   3.639   6.889 -0.3157 -0.8814 -0.0807
   28ARG   HH12  128   3.281   3.537   6.789 -1.1473 -0.0871 -0.6442
   28ARG    NH2  129   3.511   3.630   6.809 -0.1896  0.3481  0.0520
   28ARG   HH21  130   3.604   3.656   6.835  0.8074 -1.0750 -1.8594
   28ARG   HH22  131   3.495   3.539   6.771  1.0398  0.6464 -1.2794
   28ARG      C  132   3.101   4.340   6.907 -0.3570 -0.7039  0.7015
   28ARG      O  133   3.066   4.351   6.790  0.5180  0.2067  0.5140
   29ASP      N  134   3.045   4.406   7.010 -0.7078 -0.4834  0.3703
   29ASP     HN  135   3.102   4.412   7.092  0.1838  3.6287 -0.3406
   29ASP     CA  136   2.924   4.482   7.007 -0.1181  0.4916  0.7134
   29ASP     HA  137   2.849   4.422   6.958 -0.8386  3.3512 -1.9987
   29ASP     CB  138   2.862   4.512   7.145 -0.1207 -0.0966  0.8441
   29ASP    HB1  139   2.925   4.589   7.193  1.5090 -1.6331  1.2642
   29ASP    HB2  140   2.867   4.429   7.218  0.0825  1.0651  2.1858
   29ASP     CG  141   2.718   4.559   7.127  0.1806  0.4644 -0.1954
   29ASP    OD1  142   2.642   4.512   7.039  0.2001 -0.1587  0.1159
   29ASP    OD2  143   2.671   4.644   7.208  0.2041  0.3986 -0.1128
   29ASP      C  144   2.943   4.608   6.930 -0.5304  0.3590  0.3903
   29ASP      O  145   2.856   4.652   6.856 -0.6274 -0.2282  0.1463
   30GLU      N  146   3.058   4.674   6.953 -0.3851  0.1381  0.3053
   30GLU     HN  147   3.124   4.648   7.022  0.1959  1.3349  0.2369
   30GLU     CA  148   3.095   4.792   6.881  0.1649 -0.2274 -0.0193
   30GLU     HA  149   3.022   4.870   6.897 -0.8900 -1.6316  2.5055
   30GLU     CB  150   3.226   4.850   6.938  0.2600 -0.1615 -0.3014
   30GLU    HB1  151   3.269   4.922   6.865 -2.2734  0.9159 -0.8585
   30GLU    HB2  152   3.299   4.767   6.944 -0.7865 -1.2797 -2.0587
   30GLU     CG  153   3.196   4.915   7.073  0.0021  0.2294 -0.5427
   30GLU    HG1  154   3.181   4.845   7.158 -1.7716  0.3219 -0.7497
   30GLU    HG2  155   3.106   4.979   7.061  0.1539  0.6626  0.4797
   30GLU     CD  156   3.297   5.014   7.129  0.1097 -0.1233 -0.0967
   30GLU    OE1  157   3.419   4.996   7.103  0.0269 -0.3838 -0.3094
   30GLU    OE2  158   3.254   5.115   7.192  0.0160 -0.3784  0.2460
   30GLU      C  159   3.098   4.777   6.733 -0.3505  0.1926 -0.0758
   30GLU      O  160   3.045   4.850   6.649 -0.0555  0.4235 -0.0628
   31VAL      N  161   3.163   4.668   6.690 -0.0611  0.3003  0.0877
   31VAL     HN  162   3.226   4.617   6.748 -2.0229 -2.2329  0.1813
   31VAL     CA  163   3.166   4.622   6.555  0.1435 -0.8023  0.4540
   31VAL     HA  164   3.209   4.709   6.508 -0.9770 -0.3905  0.1580
   31VAL     CB  165   3.270   4.514   6.543 -0.1510 -1.1231  0.7947
   31VAL     HB  166   3.253   4.426   6.610 -0.4132 -1.9433 -0.3275
   31VAL    CG1  167   3.273   4.462   6.399  0.0374 -0.0349  0.3962
   31VAL   HG11  168   3.351   4.383   6.392 -0.3927 -0.3877 -0.8435
   31VAL   HG12  169   3.287   4.544   6.326  3.1395 -1.1692 -0.4482
   31VAL   HG13  170   3.180   4.407   6.373  0.4755 -1.0062  0.8168
   31VAL    CG2  171   3.405   4.575   6.585 -0.3832 -0.2009  0.2282
   31VAL   HG21  172   3.414   4.598   6.693  1.2443  3.5429 -0.5487
   31VAL   HG22  173   3.437   4.668   6.535  1.0118 -0.9292 -0.2910
   31VAL   HG23  174   3.482   4.498   6.563  1.9566  1.2250  2.8691
   31VAL      C  175   3.033   4.599   6.492  0.0701  0.4637  0.1106
   31VAL      O  176   2.993   4.651   6.388 -0.0425  0.5776  0.2102
   32TRP      N  177   2.948   4.523   6.565 -0.3040  0.5208 -0.2586
   32TRP     HN  178   2.990   4.481   6.645 -2.2690 -0.4665  0.3185
   32TRP     CA  179   2.819   4.476   6.528 -0.0530 -0.2207 -0.2064
   32TRP     HA  180   2.834   4.438   6.428  0.2212 -1.8543  0.4241
   32TRP     CB  181   2.775   4.364   6.624  0.1430 -0.0172  0.1225
   32TRP    HB1  182   2.787   4.400   6.729 -1.4500  4.1965 -0.9200
   32TRP    HB2  183   2.843   4.278   6.611 -1.4705 -1.3308  0.0311
   32TRP     CG  184   2.636   4.315   6.602  0.1748 -0.2143  0.3624
   32TRP    CD1  185   2.523   4.363   6.664  0.0886  0.2597 -0.1595
   32TRP    HD1  186   2.527   4.441   6.738 -1.4888  1.0519 -0.8718
   32TRP    NE1  187   2.412   4.296   6.621  0.2049  0.0947 -0.2057
   32TRP    HE1  188   2.333   4.285   6.677 -0.5010 -0.4853 -1.2756
   32TRP    CE2  189   2.453   4.206   6.526 -0.1046  0.4157 -0.6505
   32TRP    CD2  190   2.590   4.212   6.513 -0.0148  0.0977  0.0963
   32TRP    CE3  191   2.653   4.132   6.423 -0.0276  0.4628 -0.2383
   32TRP    HE3  192   2.760   4.143   6.409  0.2720 -2.3352 -0.6436
   32TRP    CZ3  193   2.579   4.045   6.347 -0.1075  0.2232  0.1133
   32TRP    HZ3  194   2.628   3.993   6.266 -0.7539 -1.6332  0.8536
   32TRP    CZ2  195   2.389   4.099   6.470  0.3108 -0.2116  0.0493
   32TRP    HZ2  196   2.285   4.089   6.498 -0.2762 -1.9455 -2.4272
   32TRP    CH2  197   2.446   4.021   6.372 -0.2345  0.1781 -0.5869
   32TRP    HH2  198   2.384   3.955   6.313 -3.0766  1.2049  1.0389
   32TRP      C  199   2.715   4.581   6.509 -0.4833 -0.4991  0.5284
   32TRP      O  200   2.655   4.589   6.402  0.1188 -0.6625  0.1716
   33VAL      N  201   2.697   4.676   6.602 -0.2168 -0.2251  0.3040
   33VAL     HN  202   2.758   4.677   6.681 -1.3785  0.0105  1.2298
   33VAL     CA  203   2.608   4.787   6.590  0.1263 -0.0021 -0.2124
   33VAL     HA  204   2.517   4.737   6.561 -0.1240  1.5058 -2.2478
   33VAL     CB  205   2.588   4.858   6.721  0.2755  0.0594 -0.2223
   33VAL     HB  206   2.574   4.780   6.799 -1.6962 -0.6524 -1.2277
   33VAL    CG1  207   2.712   4.930   6.777  0.2661 -0.2385  0.1898
   33VAL   HG11  208   2.706   4.948   6.886  1.2788 -1.3490  0.4492
   33VAL   HG12  209   2.713   5.031   6.731  0.7100 -1.5210 -2.8633
   33VAL   HG13  210   2.803   4.867   6.770  0.1588 -0.3195 -0.5164
   33VAL    CG2  211   2.466   4.951   6.734  0.1814 -0.1734  0.6782
   33VAL   HG21  212   2.375   4.891   6.716 -0.3818  0.3914  1.5736
   33VAL   HG22  213   2.467   5.039   6.665 -0.2021  0.5483  1.5782
   33VAL   HG23  214   2.461   4.996   6.835  0.6414  1.4082  0.0261
   33VAL      C  215   2.642   4.878   6.477 -0.3426  0.1892 -0.1991
   33VAL      O  216   2.549   4.914   6.405 -0.5744  0.0074  0.0059
   34VAL      N  217   2.767   4.917   6.448 -0.2631 -0.1549 -0.3199
   34VAL     HN  218   2.837   4.882   6.510 -1.8687 -0.1888  1.5483
   34VAL     CA  219   2.810   4.991   6.333 -0.1809 -0.2932 -0.3781
   34VAL     HA  220   2.761   5.086   6.318 -0.5078 -0.5570 -1.0091
   34VAL     CB  221   2.957   5.015   6.347 -0.2330 -0.1245 -0.1122
   34VAL     HB  222   3.014   4.924   6.375 -2.9973 -1.6922  0.6874
   34VAL    CG1  223   3.028   5.081   6.227 -0.3461  0.2914  0.0466
   34VAL   HG11  224   2.968   5.168   6.194 -1.0607 -0.0231  0.4879
   34VAL   HG12  225   3.041   5.005   6.147  0.6178 -0.5470  0.9639
   34VAL   HG13  226   3.125   5.123   6.261 -0.5326  1.2013 -0.5192
   34VAL    CG2  227   2.978   5.110   6.466  0.2501 -0.2128 -0.1248
   34VAL   HG21  228   2.944   5.213   6.443  1.6682  0.6972  1.5787
   34VAL   HG22  229   3.088   5.116   6.484  0.2004 -1.8301  0.9466
   34VAL   HG23  230   2.938   5.076   6.564 -0.6577  0.6563 -0.1811
   34VAL      C  231   2.789   4.921   6.203 -0.5532 -0.5339 -0.1879
   34VAL      O  232   2.739   4.980   6.108  0.1424  0.0774 -0.1771
   35GLY      N  233   2.829   4.793   6.191  0.2026 -0.3079 -0.1145
   35GLY     HN  234   2.869   4.748   6.270 -0.0564 -2.4809 -1.1205
   35GLY     CA  235   2.810   4.723   6.067  0.3489 -0.0704 -0.2723
   35GLY    HA1  236   2.838   4.622   6.096 -1.7516 -0.7176 -0.3441
   35GLY    HA2  237   2.862   4.765   5.983  3.9849 -0.6746  1.4294
   35GLY      C  238   2.671   4.686   6.031  0.2798  0.0714 -0.1514
   35GLY      O  239   2.642   4.676   5.912 -0.3218  0.1640 -0.0198
   36MET      N  240   2.582   4.663   6.130  0.2523 -0.6148 -0.3256
   36MET     HN  241   2.614   4.653   6.224 -1.7208 -0.5988  0.3986
   36MET     CA  242   2.442   4.650   6.105  0.2177  0.0503 -0.5059
   36MET     HA  243   2.420   4.594   6.015 -3.0929 -1.1038  0.8565
   36MET     CB  244   2.386   4.562   6.217  0.5896 -0.3828 -0.6560
   36MET    HB1  245   2.278   4.588   6.227  0.8420  1.2103 -1.7185
   36MET    HB2  246   2.429   4.592   6.315  0.6299  0.2168 -0.8540
   36MET     CG  247   2.407   4.412   6.196  0.0008 -0.5716  0.0370
   36MET    HG1  248   2.363   4.355   6.280  1.1450  1.2806  1.9974
   36MET    HG2  249   2.517   4.397   6.201 -0.1304 -1.4816  0.3413
   36MET     SD  250   2.350   4.348   6.036 -0.5813 -0.1890  0.0889
   36MET     CE  251   2.392   4.174   6.066 -0.2475 -0.2068 -0.4693
   36MET    HE1  252   2.330   4.139   6.151  0.8748 -0.2261  0.3598
   36MET    HE2  253   2.502   4.158   6.062 -0.2109 -0.3865  0.8577
   36MET    HE3  254   2.343   4.116   5.984 -2.1794 -1.1884  1.2902
   36MET      C  255   2.368   4.776   6.074 -0.3989 -0.1294  0.2095
   36MET      O  256   2.279   4.791   5.990  0.4034  0.8145 -0.5009
   37GLY      N  257   2.405   4.886   6.142  0.1003 -0.1500 -0.0206
   37GLY     HN  258   2.457   4.876   6.227  0.9637 -0.1298 -0.5331
   37GLY     CA  259   2.362   5.014   6.096 -0.0565 -0.2658 -0.1965
   37GLY    HA1  260   2.408   5.090   6.158 -0.3778  0.6014 -0.9965
   37GLY    HA2  261   2.255   5.018   6.107 -0.2305 -1.3934 -1.2405
   37GLY      C  262   2.392   5.053   5.955  0.0135 -0.9397 -0.3713
   37GLY      O  263   2.309   5.115   5.889  0.4339 -0.0698 -0.0857
   38ILE      N  264   2.512   5.018   5.904  0.3873 -0.1324 -0.0576
   38ILE     HN  265   2.577   4.977   5.967  1.3790  0.7037 -0.5072
   38ILE     CA  266   2.553   5.050   5.771  0.5539 -0.6806 -0.1395
   38ILE     HA  267   2.539   5.157   5.763 -0.8666 -0.7019  1.5496
   38ILE     CB  268   2.698   5.021   5.742  0.4835 -0.7421 -0.4356
   38ILE     HB  269   2.722   4.916   5.769  0.7382 -0.4023  0.7085
   38ILE    CG2  270   2.737   5.038   5.595 -0.3059 -0.0095 -0.5707
   38ILE   HG21  271   2.841   4.999   5.586 -0.5276 -0.8743  0.5039
   38ILE   HG22  272   2.742   5.141   5.553 -0.2988 -0.3305 -1.3869
   38ILE   HG23  273   2.669   4.978   5.531 -1.7215 -0.7294  1.5243
   38ILE    CG1  274   2.788   5.124   5.812 -0.3508 -0.6831  0.5821
   38ILE   HG11  275   2.749   5.143   5.914  1.2086  0.3642  1.0119
   38ILE   HG12  276   2.789   5.227   5.771  3.1273 -0.9186 -0.1987
   38ILE     CD  277   2.936   5.091   5.826 -0.1045  0.0872 -0.1301
   38ILE    HD1  278   2.956   5.021   5.910 -0.3223 -0.3424 -0.4342
   38ILE    HD2  279   2.988   5.184   5.858  0.4361 -0.0569 -0.5753
   38ILE    HD3  280   2.978   5.054   5.730 -0.3794  0.4102 -0.3784
   38ILE      C  281   2.463   4.985   5.671  0.2854 -0.4921 -0.0223
   38ILE      O  282   2.414   5.051   5.580 -0.0878 -0.5001  0.1724
   39VAL      N  283   2.434   4.856   5.695 -0.3679 -0.3208  0.1069
   39VAL     HN  284   2.491   4.810   5.763  0.8451  3.2755  1.7552
   39VAL     CA  285   2.347   4.776   5.614 -0.1688 -0.0840 -0.3403
   39VAL     HA  286   2.378   4.784   5.511  0.3730 -1.6362 -0.3117
   39VAL     CB  287   2.356   4.630   5.643  0.0375  0.0708  0.3998
   39VAL     HB  288   2.326   4.623   5.749 -2.4994 -0.4225 -0.2751
   39VAL    CG1  289   2.262   4.538   5.562 -0.1345 -0.2300  0.9353
   39VAL   HG11  290   2.157   4.569   5.582 -1.5789 -0.9825 -4.1839
   39VAL   HG12  291   2.270   4.431   5.590 -0.2433 -0.5156 -0.0903
   39VAL   HG13  292   2.281   4.556   5.454 -1.1607 -0.8263  0.6486
   39VAL    CG2  293   2.500   4.584   5.612 -0.2613 -0.4483 -0.2603
   39VAL   HG21  294   2.531   4.598   5.506  1.7770  3.0710  0.6257
   39VAL   HG22  295   2.517   4.477   5.637  0.6555 -0.0945  0.7210
   39VAL   HG23  296   2.583   4.638   5.663  0.1183 -2.2826  1.2035
   39VAL      C  297   2.204   4.819   5.613  0.0270  0.5768 -0.2883
   39VAL      O  298   2.149   4.842   5.506  0.4554  0.3910 -0.5538
   40MET      N  299   2.155   4.852   5.734  0.1259 -0.6868  0.1056
   40MET     HN  300   2.202   4.836   5.820 -1.4080 -2.0255  0.7647
   40MET     CA  301   2.023   4.906   5.746  0.5424  0.3385  0.1514
   40MET     HA  302   1.956   4.853   5.680  1.1969 -0.3389  0.0179
   40MET     CB  303   1.977   4.902   5.893 -0.1449  0.0176 -0.0661
   40MET    HB1  304   1.881   4.958   5.896 -0.7898 -1.0845  2.8488
   40MET    HB2  305   2.038   4.968   5.959 -1.7959  1.9989 -0.4116
   40MET     CG  306   1.950   4.760   5.943 -0.6957  0.1127 -0.0928
   40MET    HG1  307   2.036   4.697   5.913 -0.8539  0.5158 -1.4792
   40MET    HG2  308   1.859   4.722   5.892 -1.5977  0.4694  1.2181
   40MET     SD  309   1.918   4.744   6.121 -0.4135 -0.0411 -0.0555
   40MET     CE  310   1.877   4.567   6.114  0.4358 -0.2406 -0.1341
   40MET    HE1  311   1.893   4.528   6.011 -0.9386 -0.3563 -0.3237
   40MET    HE2  312   1.771   4.540   6.134  0.4880  0.6293  1.5368
   40MET    HE3  313   1.942   4.506   6.180  1.0281  2.8799  2.3875
   40MET      C  314   2.003   5.043   5.690 -0.3251  0.0919 -0.1633
   40MET      O  315   1.893   5.071   5.644 -0.0759  0.4485 -0.5399
   41SER      N  316   2.109   5.126   5.688 -0.1208 -0.1662 -0.2268
   41SER     HN  317   2.197   5.096   5.723 -0.0388 -0.6276 -0.8227
   41SER     CA  318   2.104   5.256   5.628  0.3137 -0.0667 -0.0478
   41SER     HA  319   2.018   5.313   5.659  0.1301 -0.7950  0.8025
   41SER     CB  320   2.235   5.334   5.651  0.0467  0.2941  0.2481
   41SER    HB1  321   2.234   5.433   5.600 -1.6659 -0.5559 -1.5220
   41SER    HB2  322   2.325   5.275   5.623 -0.3883 -0.3118  0.1130
   41SER     OG  323   2.247   5.361   5.790  0.2798 -0.4746  0.3795
   41SER    HG1  324   2.275   5.283   5.838  2.2429  1.1602  2.1104
   41SER      C  325   2.097   5.243   5.480 -0.0259  0.8201 -0.1154
   41SER      O  326   2.022   5.306   5.405 -0.3417  0.0024 -0.5003
   42LEU      N  327   2.180   5.150   5.430 -0.2364  0.6013 -0.0588
   42LEU     HN  328   2.239   5.100   5.493  0.1533  1.8449  0.5979
   42LEU     CA  329   2.197   5.131   5.289  0.2427  0.4594  0.0148
   42LEU     HA  330   2.227   5.223   5.241  1.6498  1.2754  2.3143
   42LEU     CB  331   2.321   5.041   5.284 -0.0546  0.0211  0.4753
   42LEU    HB1  332   2.312   4.950   5.348 -3.0610  1.0758  1.7408
   42LEU    HB2  333   2.401   5.098   5.335  0.2491  0.9086 -0.9430
   42LEU     CG  334   2.376   4.996   5.147 -0.5016  0.5792  0.1122
   42LEU     HG  335   2.351   5.072   5.070  0.0557 -0.3891 -1.0474
   42LEU    CD1  336   2.529   4.982   5.142 -0.5778 -0.2032 -0.0423
   42LEU   HD11  337   2.560   4.909   5.064  1.8918  2.0173 -1.2713
   42LEU   HD12  338   2.575   4.955   5.240 -1.4056 -2.0490 -0.1142
   42LEU   HD13  339   2.576   5.080   5.122 -0.2910 -0.0103  1.4442
   42LEU    CD2  340   2.317   4.860   5.107 -0.0328  0.3698  0.1318
   42LEU   HD21  341   2.315   4.792   5.195  0.6870  1.2473  0.8461
   42LEU   HD22  342   2.384   4.817   5.029 -3.0837 -0.5100 -2.1929
   42LEU   HD23  343   2.213   4.871   5.070 -0.6435 -0.5720  1.4821
   42LEU      C  344   2.083   5.069   5.215  0.3638  0.0904  0.1376
   42LEU      O  345   2.049   5.110   5.105  0.6739 -0.3944 -0.1428
   43ILE      N  346   2.015   4.971   5.277 -0.3543  0.7698  0.4439
   43ILE     HN  347   2.045   4.920   5.357 -1.5458 -2.8967 -1.2080
   43ILE     CA  348   1.895   4.918   5.219  0.1527  0.3217 -0.2191
   43ILE     HA  349   1.926   4.892   5.119  2.1891  0.9660  0.1977
   43ILE     CB  350   1.856   4.790   5.286 -0.4739  0.3583 -0.5034
   43ILE     HB  351   1.945   4.723   5.277 -0.1181  0.8861 -0.9450
   43ILE    CG2  352   1.818   4.797   5.434 -0.2775 -0.3128 -0.4170
   43ILE   HG21  353   1.817   4.696   5.482 -0.0702 -0.4650 -0.7286
   43ILE   HG22  354   1.720   4.849   5.445  0.3798  0.7394  0.6316
   43ILE   HG23  355   1.887   4.860   5.493 -2.4798 -0.3146  2.3990
   43ILE    CG1  356   1.748   4.709   5.212 -0.7302  0.2950 -0.0608
   43ILE   HG11  357   1.650   4.758   5.227 -0.1573  1.8574 -1.0988
   43ILE   HG12  358   1.746   4.605   5.251  0.6200 -1.1867 -3.5553
   43ILE     CD  359   1.787   4.682   5.067  0.4518  0.3161  0.2416
   43ILE    HD1  360   1.892   4.647   5.060 -0.0647 -1.6736  1.7126
   43ILE    HD2  361   1.771   4.769   4.999 -0.9525 -1.1756 -1.4689
   43ILE    HD3  362   1.720   4.603   5.026  1.5595 -0.2096 -0.6212
   43ILE      C  363   1.784   5.017   5.212  0.0512  0.2041 -0.2752
   43ILE      O  364   1.725   5.033   5.105 -0.4400  0.1760 -0.0137
   44VAL      N  365   1.750   5.094   5.317  0.1736  0.2577 -0.2749
   44VAL     HN  366   1.807   5.098   5.399  1.4777  0.9166 -1.1984
   44VAL     CA  367   1.649   5.195   5.317  0.2019  0.2934  0.4170
   44VAL     HA  368   1.558   5.142   5.293  0.7530 -1.0585  1.1786
   44VAL     CB  369   1.639   5.264   5.450  0.6146  0.0786  0.5627
   44VAL     HB  370   1.735   5.273   5.504  0.8301  2.0356 -0.0450
   44VAL    CG1  371   1.577   5.405   5.446 -0.0951 -0.2376  0.1183
   44VAL   HG11  372   1.474   5.398   5.407 -0.2518  0.2795  0.4293
   44VAL   HG12  373   1.630   5.479   5.381  0.4323 -2.9662 -2.8099
   44VAL   HG13  374   1.571   5.455   5.545 -1.3501  0.2174 -0.1652
   44VAL    CG2  375   1.541   5.178   5.531  0.2969  0.5084  0.6440
   44VAL   HG21  376   1.482   5.242   5.599 -0.7612  0.9267 -0.6471
   44VAL   HG22  377   1.596   5.109   5.600 -0.0933  2.3930  2.9839
   44VAL   HG23  378   1.466   5.120   5.473  0.1664  2.6111 -1.4115
   44VAL      C  379   1.670   5.294   5.207  0.0184  0.1950  0.2938
   44VAL      O  380   1.580   5.333   5.133  0.5284  0.1023 -0.3921
   45LEU      N  381   1.796   5.338   5.191  0.0397  0.0816  0.1404
   45LEU     HN  382   1.869   5.300   5.248  1.0651 -0.2366 -1.3459
   45LEU     CA  383   1.824   5.434   5.089  0.1003 -0.0696  0.0157
   45LEU     HA  384   1.754   5.515   5.098  1.9299  1.6740 -0.6550
   45LEU     CB  385   1.970   5.483   5.095  0.0241  0.1632 -0.0439
   45LEU    HB1  386   2.043   5.400   5.100 -1.0441 -0.9934 -2.1339
   45LEU    HB2  387   1.980   5.532   5.194  0.4835  0.8751 -0.4347
   45LEU     CG  388   2.024   5.586   4.994  0.0034 -0.0433 -0.2650
   45LEU     HG  389   2.014   5.539   4.894  1.4468 -1.6461  0.2779
   45LEU    CD1  390   1.948   5.719   5.006  0.2137  0.0613 -0.0871
   45LEU   HD11  391   1.972   5.792   4.926 -1.9707 -1.1429 -1.9472
   45LEU   HD12  392   1.980   5.762   5.103  0.7935 -0.0508 -0.2184
   45LEU   HD13  393   1.842   5.688   5.008  0.1299  0.2300 -1.3323
   45LEU    CD2  394   2.176   5.600   5.016 -0.0936  0.3776  0.1368
   45LEU   HD21  395   2.218   5.497   5.018 -0.7215  0.1238  0.5804
   45LEU   HD22  396   2.200   5.648   5.113  1.6374  1.8554 -0.9612
   45LEU   HD23  397   2.220   5.666   4.938 -0.7323  0.2456 -0.3489
   45LEU      C  398   1.800   5.388   4.949 -0.0562 -0.0851  0.0482
   45LEU      O  399   1.739   5.460   4.870  0.0232 -0.2391 -0.1515
   46ALA      N  400   1.838   5.263   4.917  0.5189  0.2166 -0.4591
   46ALA     HN  401   1.890   5.207   4.981  3.3163  0.3876 -2.4127
   46ALA     CA  402   1.799   5.203   4.793 -0.0084  0.0544 -0.2196
   46ALA     HA  403   1.851   5.251   4.711  1.9521 -3.1203 -1.0421
   46ALA     CB  404   1.850   5.058   4.788 -0.4766 -0.1237  0.1380
   46ALA    HB1  405   1.817   5.016   4.690 -3.6429  0.6153  0.7810
   46ALA    HB2  406   1.797   4.998   4.865 -0.4795 -0.9842 -0.5090
   46ALA    HB3  407   1.960   5.056   4.797 -0.3091 -0.5066 -1.6378
   46ALA      C  408   1.652   5.199   4.767 -0.0746  0.5420  0.0662
   46ALA      O  409   1.606   5.210   4.653  0.0392 -0.1121 -0.0494
   47ILE      N  410   1.578   5.176   4.876  0.1115  0.9696  0.2855
   47ILE     HN  411   1.623   5.148   4.960  2.0929 -1.5458 -1.4690
   47ILE     CA  412   1.436   5.157   4.874  0.2012  0.2782  0.3425
   47ILE     HA  413   1.402   5.103   4.786  2.6010 -0.1669 -0.3869
   47ILE     CB  414   1.389   5.090   4.999 -0.0541  0.2059  0.2075
   47ILE     HB  415   1.439   5.133   5.089 -0.4532 -0.2110  0.6379
   47ILE    CG2  416   1.236   5.098   5.015 -0.1720 -0.2219 -0.6333
   47ILE   HG21  417   1.176   5.048   4.936 -0.5086  1.3933 -1.4370
   47ILE   HG22  418   1.212   5.206   5.022  1.3107  0.1896 -1.6090
   47ILE   HG23  419   1.209   5.061   5.117 -0.6858 -0.8895 -1.0093
   47ILE    CG1  420   1.428   4.942   4.985  0.6507  0.3618  0.5080
   47ILE   HG11  421   1.533   4.921   4.954  0.5489  0.9244 -0.2436
   47ILE   HG12  422   1.370   4.903   4.899 -1.1775  0.5882  1.6064
   47ILE     CD  423   1.401   4.864   5.113  0.3217  0.1284  0.2981
   47ILE    HD1  424   1.410   4.756   5.091  1.0954  0.5357 -1.5626
   47ILE    HD2  425   1.299   4.889   5.149 -0.4143 -1.3858 -0.6548
   47ILE    HD3  426   1.466   4.891   5.199 -1.1143 -0.3542  1.5756
   47ILE      C  427   1.363   5.285   4.855 -0.3468 -0.1015 -0.1655
   47ILE      O  428   1.283   5.300   4.763 -0.0752 -0.1102 -0.4067
   48VAL      N  429   1.401   5.390   4.930 -0.3908 -0.2830  0.1113
   48VAL     HN  430   1.463   5.373   5.006 -2.0416 -0.6640  1.4543
   48VAL     CA  431   1.359   5.526   4.914  0.0699 -0.1874 -0.3002
   48VAL     HA  432   1.251   5.527   4.917  0.0298 -2.1922  3.0416
   48VAL     CB  433   1.418   5.609   5.023  0.2800 -0.1460 -0.4448
   48VAL     HB  434   1.528   5.598   5.021  0.3237  0.4303 -2.1626
   48VAL    CG1  435   1.393   5.760   5.002  0.3877 -0.0504  0.0927
   48VAL   HG11  436   1.397   5.821   5.095  2.8485  0.8811 -0.5430
   48VAL   HG12  437   1.290   5.772   4.962  0.6606  1.0662 -0.3140
   48VAL   HG13  438   1.465   5.806   4.932 -1.3286  0.1460 -1.6297
   48VAL    CG2  439   1.352   5.573   5.158  0.7659  0.4256 -0.0480
   48VAL   HG21  440   1.367   5.474   5.204 -1.7630 -0.0839 -0.2084
   48VAL   HG22  441   1.241   5.579   5.157  0.7968  1.4862 -1.9057
   48VAL   HG23  442   1.389   5.642   5.237  1.8518  1.1499 -1.1478
   48VAL      C  443   1.391   5.585   4.781  0.0428  0.2745 -0.1042
   48VAL      O  444   1.314   5.655   4.715 -0.3225  0.1965  0.2359
   49PHE      N  445   1.515   5.566   4.733 -0.1042 -0.0023 -0.3768
   49PHE     HN  446   1.590   5.516   4.775  0.6218 -0.2024 -1.8218
   49PHE     CA  447   1.563   5.608   4.605 -0.0126  0.0873 -0.3132
   49PHE     HA  448   1.541   5.714   4.598  0.7909  0.2409 -0.5666
   49PHE     CB  449   1.713   5.579   4.588  0.0873  0.1380  0.4551
   49PHE    HB1  450   1.742   5.471   4.584  1.0843  0.4209 -0.4135
   49PHE    HB2  451   1.769   5.612   4.678  1.7893  0.9879 -0.8647
   49PHE     CG  452   1.763   5.648   4.466  0.2649 -0.3140  0.2704
   49PHE    CD1  453   1.837   5.761   4.488  0.0054 -0.1979  0.5480
   49PHE    HD1  454   1.851   5.805   4.586 -0.9483 -0.6085  0.8825
   49PHE    CE1  455   1.892   5.822   4.378 -0.2426  0.1467  0.6138
   49PHE    HE1  456   1.952   5.910   4.396  0.5636  0.5587 -3.1253
   49PHE     CZ  457   1.871   5.773   4.251  0.4923 -0.1441  0.6035
   49PHE     HZ  458   1.897   5.836   4.167 -1.4243 -0.7688 -0.5187
   49PHE    CD2  459   1.758   5.585   4.343 -0.6787 -0.0384  0.1654
   49PHE    HD2  460   1.698   5.496   4.329 -1.5475  0.3664  1.1090
   49PHE    CE2  461   1.806   5.653   4.234  0.0244  0.1148  0.5638
   49PHE    HE2  462   1.788   5.628   4.130  1.3208  0.2768  0.2807
   49PHE      C  463   1.489   5.548   4.490  0.4929 -0.2609 -0.4625
   49PHE      O  464   1.442   5.619   4.400 -0.2841 -0.0531  0.0948
   50GLY      N  465   1.468   5.416   4.500  0.2290 -0.1937 -0.0909
   50GLY     HN  466   1.520   5.369   4.571  0.6779 -0.5928 -0.6719
   50GLY     CA  467   1.400   5.332   4.406  0.1164 -0.1902 -0.0119
   50GLY    HA1  468   1.415   5.234   4.448  0.0876  0.0244  0.5013
   50GLY    HA2  469   1.456   5.341   4.314  0.9732  2.2881  0.6590
   50GLY      C  470   1.256   5.357   4.379  0.0057 -0.4963  0.2864
   50GLY      O  471   1.210   5.363   4.265  0.6188  0.0674  0.0619
   51ASN      N  472   1.178   5.367   4.489 -0.0794  0.1818  0.1691
   51ASN     HN  473   1.210   5.355   4.583 -1.8501 -0.2683  0.7366
   51ASN     CA  474   1.041   5.408   4.486 -0.0428  0.2870 -0.1288
   51ASN     HA  475   0.992   5.338   4.420  1.6884 -0.7456 -0.3985
   51ASN     CB  476   0.972   5.394   4.622  0.4380  0.2597  0.1142
   51ASN    HB1  477   0.869   5.434   4.611 -1.0885 -2.9523  1.4890
   51ASN    HB2  478   1.012   5.431   4.719 -1.3591  1.0227  0.6159
   51ASN     CG  479   0.948   5.245   4.638 -1.2164  0.5903  0.9307
   51ASN    OD1  480   0.855   5.178   4.593 -0.3906  0.2911 -0.3953
   51ASN    ND2  481   1.038   5.179   4.716 -0.2241  0.4482 -0.3150
   51ASN   HD21  482   1.030   5.079   4.710  1.3055 -0.0271  3.2232
   51ASN   HD22  483   1.101   5.230   4.774 -3.0998  1.2231  2.4315
   51ASN      C  484   1.023   5.547   4.435  0.0583  0.3053 -0.1150
   51ASN      O  485   0.935   5.564   4.351 -0.1934 -0.1994  0.0448
   52VAL      N  486   1.101   5.644   4.484 -0.2582  0.0841  0.8388
   52VAL     HN  487   1.182   5.622   4.538  1.9269  1.5430 -1.6151
   52VAL     CA  488   1.095   5.781   4.442  0.4376 -0.1678 -0.1031
   52VAL     HA  489   0.991   5.809   4.443  0.7189  1.3993 -2.8876
   52VAL     CB  490   1.163   5.873   4.538 -0.3810 -0.0974  0.4199
   52VAL     HB  491   1.268   5.839   4.552  0.2507  1.3205 -0.5343
   52VAL    CG1  492   1.168   6.021   4.494 -0.2343 -0.3196 -0.3219
   52VAL   HG11  493   1.215   6.078   4.578  0.8640 -0.5136 -0.7780
   52VAL   HG12  494   1.063   6.053   4.483 -0.4419 -1.4529 -1.9723
   52VAL   HG13  495   1.220   6.042   4.398 -1.4592 -1.1397 -1.1947
   52VAL    CG2  496   1.091   5.878   4.674  0.3766  0.0602  0.8247
   52VAL   HG21  497   0.988   5.913   4.649  1.6753  3.1678 -0.6735
   52VAL   HG22  498   1.130   5.935   4.760 -1.6718 -0.7793  2.4038
   52VAL   HG23  499   1.083   5.775   4.714  0.4664 -0.5404 -0.6207
   52VAL      C  500   1.134   5.809   4.301  0.4121 -0.1374 -0.1039
   52VAL      O  501   1.072   5.888   4.229  0.0312 -0.4106 -0.0785
   53LEU      N  502   1.237   5.737   4.254  0.5397 -0.1798  0.2406
   53LEU     HN  503   1.302   5.690   4.313  0.5688 -0.7962 -0.2734
   53LEU     CA  504   1.277   5.730   4.116 -0.0875 -0.0060  0.0482
   53LEU     HA  505   1.314   5.829   4.092  1.7335 -0.8422 -0.7236
   53LEU     CB  506   1.402   5.642   4.105  0.3109  0.5500  0.1006
   53LEU    HB1  507   1.380   5.547   4.157  0.8777 -0.4842 -1.4840
   53LEU    HB2  508   1.486   5.701   4.148  3.9733 -3.5734 -0.6345
   53LEU     CG  509   1.447   5.598   3.964  0.1429  0.1235  0.1806
   53LEU     HG  510   1.358   5.566   3.906 -0.0165 -0.3518  0.6729
   53LEU    CD1  511   1.511   5.719   3.896  0.3245  0.1157  0.3370
   53LEU   HD11  512   1.436   5.798   3.876  0.5229 -0.0272 -1.1114
   53LEU   HD12  513   1.566   5.685   3.805  2.3806  0.2777  1.4519
   53LEU   HD13  514   1.595   5.758   3.958 -0.2404  2.3391 -0.1915
   53LEU    CD2  515   1.549   5.485   3.981 -0.3203 -0.2310  0.6468
   53LEU   HD21  516   1.634   5.523   4.042 -0.5196 -0.7552  1.2750
   53LEU   HD22  517   1.585   5.465   3.878  2.3124  0.1842  1.4123
   53LEU   HD23  518   1.532   5.393   4.042  4.2266 -1.3745  0.5426
   53LEU      C  519   1.168   5.693   4.022 -0.0296 -0.1730  0.0468
   53LEU      O  520   1.135   5.763   3.926  0.2266 -0.4318 -0.2311
   54VAL      N  521   1.089   5.589   4.055  0.5462 -0.5522  0.2486
   54VAL     HN  522   1.109   5.549   4.144  3.8175 -1.9435 -0.9812
   54VAL     CA  523   0.977   5.541   3.980  0.0011  0.4857  0.3704
   54VAL     HA  524   0.995   5.538   3.874 -0.7814  1.5967  0.1887
   54VAL     CB  525   0.925   5.411   4.035  0.2194  0.2676  0.0641
   54VAL     HB  526   0.923   5.424   4.145 -1.6334  0.8763 -0.0113
   54VAL    CG1  527   0.786   5.367   3.985  0.0381  0.4708  0.3899
   54VAL   HG11  528   0.764   5.272   4.037 -0.0353 -1.0577 -2.2693
   54VAL   HG12  529   0.785   5.337   3.878 -1.4113  0.8456  0.2828
   54VAL   HG13  530   0.705   5.440   4.005 -1.4751 -1.6029  2.3471
   54VAL    CG2  531   1.032   5.305   4.004  0.1460  0.2802 -0.2316
   54VAL   HG21  532   1.124   5.349   4.048 -0.0595 -2.0925  2.9225
   54VAL   HG22  533   1.031   5.292   3.893  2.0749 -0.5932 -0.1890
   54VAL   HG23  534   1.011   5.208   4.054 -1.7644 -0.1314 -1.7313
   54VAL      C  535   0.868   5.642   3.985 -0.2538  0.2220  0.1621
   54VAL      O  536   0.833   5.685   3.875  0.2375  0.0626 -0.0568
   55ILE      N  537   0.838   5.698   4.104  0.0026  0.3039  0.1892
   55ILE     HN  538   0.861   5.646   4.185  1.0030  3.2399  1.9453
   55ILE     CA  539   0.744   5.806   4.118 -0.3111  0.1223 -0.4479
   55ILE     HA  540   0.650   5.770   4.078 -0.4738 -0.3712  0.3384
   55ILE     CB  541   0.713   5.835   4.262  0.0025 -0.3420 -0.2809
   55ILE     HB  542   0.815   5.854   4.302  1.0471  2.0580 -3.6448
   55ILE    CG2  543   0.616   5.954   4.278 -0.0617 -0.5069  0.6020
   55ILE   HG21  544   0.677   6.045   4.262 -0.8972 -0.2193 -1.2132
   55ILE   HG22  545   0.572   5.959   4.380  0.2783 -1.2815  0.7946
   55ILE   HG23  546   0.533   5.958   4.204 -0.9252 -2.8407  1.3528
   55ILE    CG1  547   0.644   5.712   4.323 -0.4392  0.0231 -0.0380
   55ILE   HG11  548   0.688   5.616   4.288  0.3592 -0.0763  1.1873
   55ILE   HG12  549   0.541   5.710   4.281 -0.7890  0.7293  0.7496
   55ILE     CD  550   0.643   5.712   4.476 -0.0526 -0.0195 -0.0354
   55ILE    HD1  551   0.606   5.614   4.511  0.5037 -1.0833 -2.2799
   55ILE    HD2  552   0.580   5.795   4.516 -1.2736 -0.9175 -0.0567
   55ILE    HD3  553   0.750   5.719   4.508  0.3713 -3.5204 -0.3698
   55ILE      C  554   0.775   5.924   4.033 -0.2739  0.1324 -0.4194
   55ILE      O  555   0.684   5.968   3.964 -0.4077 -0.0095 -0.3344
   56THR      N  556   0.901   5.969   4.021 -0.3068  0.2554 -0.3080
   56THR     HN  557   0.960   5.899   4.060 -1.4384 -1.7544 -1.9892
   56THR     CA  558   0.945   6.086   3.951 -0.2631  0.0610 -0.6110
   56THR     HA  559   0.867   6.158   3.973  0.3245  0.9497 -1.3763
   56THR     CB  560   1.073   6.139   4.011 -0.5662  0.0171  0.0895
   56THR     HB  561   1.118   6.220   3.949  0.5988 -0.8425 -0.2274
   56THR    OG1  562   1.171   6.037   4.017 -0.1541  0.3999 -0.1028
   56THR    HG1  563   1.140   5.976   4.084 -2.1107  2.7834  1.3781
   56THR    CG2  564   1.059   6.189   4.155  0.3762  0.0351  0.1782
   56THR   HG21  565   1.153   6.224   4.203 -0.3675  1.6049  0.5639
   56THR   HG22  566   1.009   6.120   4.227 -1.8098  0.5566 -0.7546
   56THR   HG23  567   0.999   6.283   4.153 -2.2329 -1.5262  0.8679
   56THR      C  568   0.948   6.076   3.803 -0.4869 -0.1758 -0.5999
   56THR      O  569   0.915   6.174   3.737  0.6374  0.5093 -0.1838
   57ALA      N  570   1.001   5.959   3.764  0.2222 -0.1992  0.3899
   57ALA     HN  571   1.048   5.900   3.829 -0.8406 -1.0297  0.4199
   57ALA     CA  572   1.005   5.924   3.625 -0.1678 -0.2400  0.3897
   57ALA     HA  573   1.060   6.004   3.577  1.4835 -1.5743 -0.0335
   57ALA     CB  574   1.090   5.797   3.611  0.0997 -0.0182 -0.0119
   57ALA    HB1  575   1.187   5.829   3.656  0.1500  2.3139 -1.5866
   57ALA    HB2  576   1.111   5.764   3.507 -0.5871 -2.6334  0.6191
   57ALA    HB3  577   1.056   5.719   3.682  0.8264 -0.4980 -0.1802
   57ALA      C  578   0.871   5.914   3.559 -0.2503 -0.0014  0.5159
   57ALA      O  579   0.851   5.976   3.455  0.0994 -0.3336  0.2413
   58ILE      N  580   0.774   5.833   3.606 -0.3656  0.0588  0.3822
   58ILE     HN  581   0.796   5.790   3.693  0.8874  2.5942  1.4504
   58ILE     CA  582   0.644   5.810   3.553 -0.1239 -0.1815 -0.1150
   58ILE     HA  583   0.666   5.786   3.450 -0.0490  0.1108 -0.1683
   58ILE     CB  584   0.566   5.700   3.618 -0.6822  0.0227 -0.4248
   58ILE     HB  585   0.548   5.731   3.723 -0.5601 -0.1104 -0.3627
   58ILE    CG2  586   0.432   5.678   3.545 -0.5938 -0.6093 -0.4103
   58ILE   HG21  587   0.404   5.572   3.561  0.3190 -1.6903 -4.8497
   58ILE   HG22  588   0.459   5.687   3.438  1.8685 -0.5604  0.1371
   58ILE   HG23  589   0.348   5.746   3.571  1.0413  0.9687  1.1190
   58ILE    CG1  590   0.647   5.569   3.610  0.0279  0.3855  0.5727
   58ILE   HG11  591   0.754   5.583   3.637  0.7050 -0.1261 -1.5946
   58ILE   HG12  592   0.638   5.530   3.506  0.4850 -0.0581  0.6979
   58ILE     CD  593   0.592   5.459   3.701  0.2674 -0.2790 -0.0772
   58ILE    HD1  594   0.495   5.417   3.666  0.2714  0.4772 -1.0498
   58ILE    HD2  595   0.584   5.505   3.801  2.1572  1.1058 -0.5077
   58ILE    HD3  596   0.666   5.377   3.705  0.7319  0.1184 -0.3998
   58ILE      C  597   0.558   5.932   3.539 -0.1151 -0.1579  0.0332
   58ILE      O  598   0.500   5.959   3.434 -0.4720  0.4785  0.3902
   59ALA      N  599   0.561   6.014   3.645 -0.1063 -0.1320  0.0131
   59ALA     HN  600   0.599   6.005   3.737 -0.4499 -0.4165  0.1303
   59ALA     CA  601   0.502   6.143   3.635  0.2588  0.0215 -0.1674
   59ALA     HA  602   0.399   6.131   3.605  0.2134  1.2747 -0.6168
   59ALA     CB  603   0.500   6.206   3.775  0.1953 -0.5110  0.0714
   59ALA    HB1  604   0.446   6.303   3.775 -1.5770 -1.4483 -0.2243
   59ALA    HB2  605   0.606   6.219   3.806  0.4987  0.1139 -1.1614
   59ALA    HB3  606   0.459   6.141   3.856 -0.4479  0.9372  0.9485
   59ALA      C  607   0.559   6.238   3.534  0.1054  0.3255  0.0295
   59ALA      O  608   0.481   6.303   3.465  0.3236  0.0825 -0.4477
   60LYS      N  609   0.691   6.262   3.529  0.1765 -0.0588 -0.0175
   60LYS     HN  610   0.758   6.214   3.585 -1.0503  0.5978  2.1328
   60LYS     CA  611   0.746   6.372   3.455  0.1342  0.0012  0.0395
   60LYS     HA  612   0.670   6.447   3.471 -2.1329 -2.2291  0.3920
   60LYS     CB  613   0.877   6.408   3.526  0.5210 -0.1330 -0.6027
   60LYS    HB1  614   0.937   6.315   3.536 -0.2237 -0.6179 -0.5858
   60LYS    HB2  615   0.849   6.441   3.628 -1.6968  0.6901 -1.4159
   60LYS     CG  616   0.979   6.498   3.456  0.2666  0.4288 -0.2529
   60LYS    HG1  617   1.010   6.443   3.365  0.7256  1.1047 -0.5181
   60LYS    HG2  618   1.061   6.499   3.530  2.5661  0.8333 -2.6639
   60LYS     CD  619   0.925   6.634   3.409 -0.4470  0.1438 -0.2670
   60LYS    HD1  620   0.892   6.691   3.498  0.3636 -1.1792  0.9239
   60LYS    HD2  621   0.840   6.619   3.338 -1.2231  0.8270  0.4902
   60LYS     CE  622   1.030   6.721   3.340 -0.1898  0.4820  0.5496
   60LYS    HE1  623   1.058   6.667   3.248  2.8754  1.5151  0.7606
   60LYS    HE2  624   1.125   6.738   3.396  1.9487  1.3996 -3.0590
   60LYS     NZ  625   0.962   6.851   3.316 -0.6671  0.0709 -0.3693
   60LYS    HZ1  626   0.878   6.831   3.258  0.6861 -1.3110 -1.9647
   60LYS    HZ2  627   1.018   6.926   3.271 -0.9374  1.1769  1.0797
   60LYS    HZ3  628   0.930   6.895   3.404 -0.2184 -0.0377 -0.1451
   60LYS      C  629   0.749   6.346   3.308  0.5112  0.1139  0.0267
   60LYS      O  630   0.730   6.436   3.227 -0.2101  0.0471  0.1126
   61PHE      N  631   0.759   6.218   3.268  0.1521 -0.0129  0.3326
   61PHE     HN  632   0.741   6.143   3.332 -1.0315  1.7488  2.1733
   61PHE     CA  633   0.772   6.189   3.129  0.0860 -0.0071  0.3254
   61PHE     HA  634   0.777   6.274   3.062  1.3408 -2.5454 -3.1145
   61PHE     CB  635   0.899   6.104   3.119  0.1547  0.1270  0.0482
   61PHE    HB1  636   0.918   6.054   3.021  1.0660  1.1865 -0.3372
   61PHE    HB2  637   0.882   6.024   3.194 -1.0623  1.0163  0.7518
   61PHE     CG  638   1.024   6.172   3.164  0.1344  0.5647 -0.5347
   61PHE    CD1  639   1.067   6.287   3.103 -0.1014  1.1267  0.3431
   61PHE    HD1  640   0.996   6.333   3.036 -0.0185  0.0423 -0.5120
   61PHE    CE1  641   1.193   6.337   3.129  0.1943  0.5566  0.0195
   61PHE    HE1  642   1.223   6.428   3.080  0.5274 -0.1072 -1.0319
   61PHE     CZ  643   1.268   6.280   3.229 -0.1631  0.1515  0.0610
   61PHE     HZ  644   1.360   6.333   3.250  0.6941 -0.9860 -0.7456
   61PHE    CD2  645   1.105   6.110   3.257 -0.4576  0.1093 -0.3181
   61PHE    HD2  646   1.076   6.014   3.299  0.6530 -0.9473 -1.8376
   61PHE    CE2  647   1.226   6.164   3.291 -0.2952 -0.1189 -0.5278
   61PHE    HE2  648   1.280   6.118   3.373  0.0968 -0.8041 -1.1618
   61PHE      C  649   0.659   6.114   3.068  0.4039 -0.4397  0.2621
   61PHE      O  650   0.600   6.018   3.119 -0.3646 -0.1831 -0.1199
   62GLU      N  651   0.610   6.171   2.957 -0.1637  0.4280  0.9410
   62GLU     HN  652   0.650   6.258   2.930 -1.5395  1.1692  1.1781
   62GLU     CA  653   0.494   6.132   2.882  0.3367 -0.2190  0.5045
   62GLU     HA  654   0.406   6.149   2.941 -0.9604  3.5897 -2.1774
   62GLU     CB  655   0.478   6.211   2.751  0.3615 -0.4083  0.3853
   62GLU    HB1  656   0.386   6.182   2.695  0.6528  1.6410 -1.2842
   62GLU    HB2  657   0.557   6.188   2.677  1.1483  0.3126  0.9761
   62GLU     CG  658   0.467   6.363   2.765 -0.1619 -0.4416  0.3760
   62GLU    HG1  659   0.418   6.408   2.854  1.2770  0.4547  0.7393
   62GLU    HG2  660   0.395   6.390   2.685 -3.0248 -2.5007  2.0555
   62GLU     CD  661   0.606   6.421   2.745 -0.2295 -0.4335 -0.0862
   62GLU    OE1  662   0.612   6.512   2.658  0.2508 -0.1549  0.2326
   62GLU    OE2  663   0.700   6.379   2.817 -0.2867 -0.4125  0.0007
   62GLU      C  664   0.487   5.990   2.834 -0.0936 -0.0221 -0.0216
   62GLU      O  665   0.377   5.938   2.817 -0.0612  0.0978 -0.6098
   63ARG      N  666   0.597   5.918   2.808  0.0390  0.2729 -0.2790
   63ARG     HN  667   0.680   5.974   2.808 -0.7009  1.4274  0.7675
   63ARG     CA  668   0.599   5.797   2.733 -0.0293  0.0321  0.1054
   63ARG     HA  669   0.512   5.786   2.670  1.2149  0.1911 -1.7253
   63ARG     CB  670   0.724   5.788   2.643  0.2890  0.1625  0.5330
   63ARG    HB1  671   0.720   5.705   2.570  5.1005 -1.6522  1.9946
   63ARG    HB2  672   0.811   5.756   2.703  1.7293  1.3913 -0.8081
   63ARG     CG  673   0.752   5.914   2.560 -0.6537 -0.3644 -0.6189
   63ARG    HG1  674   0.789   5.993   2.629  0.6697 -1.7115  0.2746
   63ARG    HG2  675   0.651   5.953   2.532 -0.0116 -0.1882 -2.8467
   63ARG     CD  676   0.846   5.903   2.440  0.2262 -0.2137  0.0446
   63ARG    HD1  677   0.846   5.999   2.385  1.1162 -0.1378  0.1618
   63ARG    HD2  678   0.808   5.827   2.369 -0.6362 -0.1702  0.4439
   63ARG     NE  679   0.981   5.879   2.497  0.2758 -0.1752 -0.0580
   63ARG     HE  680   1.004   5.898   2.592 -2.3316 -1.2461  0.8685
   63ARG     CZ  681   1.087   5.844   2.418  0.1710 -0.5996 -0.0145
   63ARG    NH1  682   1.082   5.819   2.284  0.4966 -0.2563 -0.0936
   63ARG   HH11  683   1.000   5.837   2.230  1.9597  0.7460 -2.1032
   63ARG   HH12  684   1.174   5.833   2.247 -0.1510  3.6056 -0.6310
   63ARG    NH2  685   1.215   5.848   2.465  0.2611  0.0611 -0.3011
   63ARG   HH21  686   1.283   5.798   2.411  0.2629  1.0507 -1.2651
   63ARG   HH22  687   1.220   5.849   2.565  1.2531  1.3533 -0.3366
   63ARG      C  688   0.584   5.679   2.823 -0.4663  0.2056  0.2624
   63ARG      O  689   0.575   5.567   2.773  0.4858  0.3474 -0.2501
   64LEU      N  690   0.573   5.708   2.954  0.6313 -0.1661  0.4433
   64LEU     HN  691   0.574   5.804   2.978 -2.1898  0.5209 -1.6830
   64LEU     CA  692   0.535   5.609   3.050  0.1870 -0.1390  0.2960
   64LEU     HA  693   0.546   5.509   3.011  0.9182  0.0797 -0.0684
   64LEU     CB  694   0.627   5.608   3.173  0.1398 -0.2224  0.3304
   64LEU    HB1  695   0.613   5.511   3.226  0.1998  0.6411  1.9974
   64LEU    HB2  696   0.598   5.695   3.237 -0.2905  0.7372 -1.1349
   64LEU     CG  697   0.775   5.612   3.133 -0.1341 -0.0355 -0.6892
   64LEU     HG  698   0.783   5.617   3.023 -1.6288  0.1949 -0.8004
   64LEU    CD1  699   0.852   5.720   3.212 -0.3476 -0.1317 -0.3442
   64LEU   HD11  700   0.820   5.825   3.192  0.0648  0.2762  1.0457
   64LEU   HD12  701   0.960   5.707   3.191  0.5927  0.3284  3.5139
   64LEU   HD13  702   0.844   5.711   3.322  0.5810 -0.3081 -0.2852
   64LEU    CD2  703   0.853   5.483   3.165 -0.4291 -0.0011  0.2000
   64LEU   HD21  704   0.959   5.498   3.138 -0.0752  2.2202  2.4255
   64LEU   HD22  705   0.818   5.403   3.096  3.0588  0.1874 -1.9795
   64LEU   HD23  706   0.849   5.443   3.269  0.7186 -0.9592 -0.1099
   64LEU      C  707   0.391   5.628   3.085  0.1760  0.6650 -0.1590
   64LEU      O  708   0.349   5.547   3.168  0.9246  0.3379 -0.0892
   65GLN      N  709   0.317   5.729   3.037  0.1501  0.6475 -0.1553
   65GLN     HN  710   0.357   5.782   2.962  4.2278  2.2864  2.8177
   65GLN     CA  711   0.186   5.756   3.089  0.0278  0.1458 -0.2014
   65GLN     HA  712   0.186   5.717   3.190  1.9024 -0.4047 -0.3614
   65GLN     CB  713   0.150   5.905   3.081  0.0299  0.1562 -0.0338
   65GLN    HB1  714   0.054   5.930   3.131  0.4110  1.0006  0.2857
   65GLN    HB2  715   0.134   5.942   2.977  1.2899  0.7399 -0.0345
   65GLN     CG  716   0.249   5.991   3.160  0.3185 -0.1045 -0.1104
   65GLN    HG1  717   0.354   5.973   3.128  0.7834  0.2076  1.1954
   65GLN    HG2  718   0.242   5.969   3.269 -0.1579 -0.2980 -0.1756
   65GLN     CD  719   0.218   6.140   3.158 -0.3412 -0.2216  0.6605
   65GLN    OE1  720   0.120   6.184   3.099  0.1843  0.2615  0.1359
   65GLN    NE2  721   0.303   6.207   3.240  0.4057 -0.0254 -0.2599
   65GLN   HE21  722   0.330   6.303   3.245  0.9948 -0.1881 -0.2043
   65GLN   HE22  723   0.359   6.143   3.293 -2.9704 -2.2500  0.9664
   65GLN      C  724   0.091   5.673   3.010  0.1500 -0.0364 -0.1582
   65GLN      O  725   0.067   5.698   2.892  0.5735  0.4196 -0.1511
   66THR      N  726   0.036   5.572   3.081  0.6481 -0.4817 -0.3996
   66THR     HN  727   0.067   5.562   3.176 -1.3786  0.9297  0.4731
   66THR     CA  728  -0.063   5.479   3.039  0.0076  0.0115  0.0047
   66THR     HA  729  -0.150   5.528   2.997  1.0902  0.5657 -1.7088
   66THR     CB  730  -0.021   5.380   2.935 -0.5615 -0.1473 -0.0792
   66THR     HB  731   0.039   5.438   2.862 -2.7660  3.4933  0.7369
   66THR    OG1  732  -0.135   5.317   2.878 -0.5676 -0.2548  0.0504
   66THR    HG1  733  -0.164   5.384   2.815 -1.5689  0.3611  1.1242
   66THR    CG2  734   0.071   5.270   2.989 -0.0066  0.4533  0.2062
   66THR   HG21  735   0.022   5.194   3.054  1.2030  0.1518  0.8031
   66THR   HG22  736   0.160   5.313   3.040  0.2190  0.0966  0.1154
   66THR   HG23  737   0.110   5.218   2.899 -1.2193 -0.1940  0.0398
   66THR      C  738  -0.103   5.416   3.168  0.2770  0.3698  0.2674
   66THR      O  739  -0.030   5.417   3.267  0.1146 -0.0658  0.3955
   67VAL      N  740  -0.225   5.359   3.180  0.3336  0.1711 -0.0740
   67VAL     HN  741  -0.281   5.369   3.098 -1.7704  0.8156  1.3560
   67VAL     CA  742  -0.285   5.304   3.298  0.2349  0.2041 -0.1092
   67VAL     HA  743  -0.294   5.389   3.364  0.3137 -1.9387  2.8541
   67VAL     CB  744  -0.426   5.261   3.270  0.4666 -0.2966 -0.5339
   67VAL     HB  745  -0.462   5.221   3.367 -0.1787  0.1268 -0.5888
   67VAL    CG1  746  -0.518   5.381   3.239  0.4081 -0.2101 -0.0348
   67VAL   HG11  747  -0.545   5.443   3.327 -2.7093 -1.4532  0.0222
   67VAL   HG12  748  -0.618   5.349   3.202  0.0830 -1.1895  1.5946
   67VAL   HG13  749  -0.466   5.442   3.162 -0.5613  0.3355 -0.2634
   67VAL    CG2  750  -0.429   5.153   3.161  0.2933 -0.1470 -0.6801
   67VAL   HG21  751  -0.366   5.062   3.176  0.8154  0.1967 -0.7904
   67VAL   HG22  752  -0.397   5.210   3.072  2.1390 -1.7874 -1.1565
   67VAL   HG23  753  -0.531   5.117   3.135  0.5002 -1.6290  0.3972
   67VAL      C  754  -0.206   5.206   3.377  0.1359  0.3062  0.1155
   67VAL      O  755  -0.201   5.228   3.498  0.1823  0.1585  0.1411
   68THR      N  756  -0.137   5.103   3.325  0.1465  0.0034  0.7228
   68THR     HN  757  -0.162   5.062   3.237  0.5074  1.5348 -0.1249
   68THR     CA  758  -0.060   5.009   3.401  0.1176 -0.4391  0.2098
   68THR     HA  759  -0.126   4.942   3.453 -1.2060 -0.7219 -1.7150
   68THR     CB  760   0.014   4.922   3.303  0.1062  0.2546 -0.4233
   68THR     HB  761   0.107   4.970   3.266 -0.4914  2.3301  0.5612
   68THR    OG1  762  -0.065   4.895   3.188 -0.0735  0.1113 -0.2666
   68THR    HG1  763  -0.131   4.828   3.209 -1.3380  1.6693  0.9621
   68THR    CG2  764   0.058   4.793   3.373 -0.1599 -0.0768 -0.8644
   68THR   HG21  765   0.089   4.710   3.305  3.0465 -1.0297  1.5161
   68THR   HG22  766  -0.025   4.750   3.434  0.3704  0.8662  0.5694
   68THR   HG23  767   0.149   4.799   3.437  0.0331 -1.1270 -1.0120
   68THR      C  768   0.041   5.070   3.491 -0.3804  0.7260 -0.0088
   68THR      O  769   0.062   5.032   3.606 -0.0649 -0.0552 -0.3218
   69ASN      N  770   0.107   5.175   3.438 -0.2902  0.4689 -0.4082
   69ASN     HN  771   0.076   5.200   3.347 -2.9776 -1.4674 -0.1521
   69ASN     CA  772   0.216   5.246   3.498 -0.2497  0.0044  0.0747
   69ASN     HA  773   0.267   5.168   3.554 -1.5858 -0.0277  1.3096
   69ASN     CB  774   0.313   5.316   3.402  0.0838 -0.4673  0.0611
   69ASN    HB1  775   0.394   5.372   3.454  1.6652 -3.1247  0.6081
   69ASN    HB2  776   0.255   5.384   3.335  1.1047 -0.7516 -1.1642
   69ASN     CG  777   0.387   5.225   3.305 -0.1517 -0.5214 -0.0691
   69ASN    OD1  778   0.334   5.123   3.262 -0.0037 -0.5426 -0.2027
   69ASN    ND2  779   0.517   5.244   3.271 -0.1116 -0.8033 -0.0802
   69ASN   HD21  780   0.557   5.175   3.211 -1.4275  0.2297 -2.2898
   69ASN   HD22  781   0.586   5.270   3.338 -0.9598 -0.1459  0.5702
   69ASN      C  782   0.163   5.340   3.601  0.2454  0.4250 -0.0517
   69ASN      O  783   0.245   5.373   3.686  0.8851 -0.8010 -0.1711
   70TYR      N  784   0.038   5.390   3.597 -0.1209 -0.4865 -0.2298
   70TYR     HN  785  -0.026   5.372   3.523  0.5128  2.3535 -1.6166
   70TYR     CA  786  -0.019   5.456   3.711 -0.0330 -0.3397 -0.2721
   70TYR     HA  787   0.043   5.531   3.757 -1.9090  1.4023 -0.4538
   70TYR     CB  788  -0.151   5.531   3.691  0.2622  0.2030 -0.2251
   70TYR    HB1  789  -0.179   5.599   3.774 -0.2438  3.1623 -2.6279
   70TYR    HB2  790  -0.224   5.449   3.673 -0.4596  0.6441  0.6249
   70TYR     CG  791  -0.152   5.623   3.573 -0.4688  0.4023 -0.0720
   70TYR    CD1  792  -0.039   5.688   3.528  0.2016 -0.5958  0.1347
   70TYR    HD1  793   0.056   5.686   3.580 -0.2699  3.0638  1.4094
   70TYR    CE1  794  -0.045   5.773   3.421 -0.6183 -0.4554  0.2878
   70TYR    HE1  795   0.045   5.822   3.386 -0.4833 -0.4988  0.5786
   70TYR     CZ  796  -0.161   5.796   3.351 -0.1960 -0.0656 -0.2993
   70TYR     OH  797  -0.169   5.884   3.241  0.6450 -0.5436 -0.7526
   70TYR     HH  798  -0.136   5.968   3.275 -0.1707 -0.1602 -0.9037
   70TYR    CD2  799  -0.271   5.644   3.509 -0.5377 -0.4609 -0.2325
   70TYR    HD2  800  -0.361   5.591   3.536 -0.5874  0.9360  2.7421
   70TYR    CE2  801  -0.270   5.728   3.400 -0.0115 -0.1358  0.0165
   70TYR    HE2  802  -0.359   5.730   3.338  0.5077  2.0688 -0.7585
   70TYR      C  803  -0.049   5.363   3.823 -0.4346 -0.0739 -0.1565
   70TYR      O  804  -0.036   5.400   3.940  0.1347  0.8542 -0.5013
   71PHE      N  805  -0.091   5.239   3.791  0.1053 -0.0867 -0.8455
   71PHE     HN  806  -0.116   5.221   3.696  1.2194  1.0407 -1.3804
   71PHE     CA  807  -0.096   5.137   3.891  0.8413  0.4365 -0.2656
   71PHE     HA  808  -0.150   5.177   3.975  1.4684 -1.7450  1.2570
   71PHE     CB  809  -0.175   5.019   3.832  0.1380  0.6082  0.3279
   71PHE    HB1  810  -0.194   4.948   3.916  0.2730  0.9193  0.6250
   71PHE    HB2  811  -0.124   4.967   3.749 -0.1990 -2.6983  2.0069
   71PHE     CG  812  -0.312   5.053   3.784 -0.2485 -0.4289  0.6580
   71PHE    CD1  813  -0.386   5.150   3.846 -0.3959  0.1846 -0.4495
   71PHE    HD1  814  -0.352   5.193   3.939  1.1536 -0.9610 -0.4547
   71PHE    CE1  815  -0.501   5.201   3.789 -0.6693  0.4209  0.3050
   71PHE    HE1  816  -0.560   5.280   3.833  1.3476  2.3117 -0.1767
   71PHE     CZ  817  -0.539   5.155   3.666  0.0115  0.1221  0.2020
   71PHE     HZ  818  -0.625   5.198   3.616 -0.8266  0.6587  2.0415
   71PHE    CD2  819  -0.360   4.998   3.667  0.1979  0.6626 -0.0650
   71PHE    HD2  820  -0.299   4.925   3.615 -2.3486 -1.2126 -0.6204
   71PHE    CE2  821  -0.471   5.051   3.607  0.0867  0.3586 -0.1315
   71PHE    HE2  822  -0.508   5.012   3.513 -1.4756 -1.8186  1.2909
   71PHE      C  823   0.038   5.097   3.942  0.3465 -0.4151  0.3810
   71PHE      O  824   0.037   5.055   4.058  0.2022 -0.0230  0.5245
   72ILE      N  825   0.151   5.102   3.870  0.2561 -0.4390  0.2376
   72ILE     HN  826   0.144   5.111   3.770 -1.0789 -0.2897  0.3274
   72ILE     CA  827   0.285   5.086   3.917  0.2342 -0.4904  0.2821
   72ILE     HA  828   0.292   4.998   3.979  1.0532 -0.3862  0.3544
   72ILE     CB  829   0.382   5.069   3.803  0.0455  0.3477 -0.0092
   72ILE     HB  830   0.344   5.136   3.723 -1.7601  0.1681  0.6364
   72ILE    CG2  831   0.528   5.099   3.839  0.0557 -0.0309  0.2670
   72ILE   HG21  832   0.601   5.075   3.759 -0.4385  0.3306 -0.2928
   72ILE   HG22  833   0.553   5.048   3.935 -3.8443 -0.7475  1.0596
   72ILE   HG23  834   0.540   5.209   3.847 -1.0730  0.2441 -1.4862
   72ILE    CG1  835   0.365   4.924   3.755  0.1350  0.4358 -0.3091
   72ILE   HG11  836   0.260   4.894   3.731  0.2880  0.2224 -0.7173
   72ILE   HG12  837   0.399   4.856   3.836  2.2008  2.3871  0.5715
   72ILE     CD  838   0.448   4.899   3.629 -0.1215 -0.2978 -0.3381
   72ILE    HD1  839   0.408   4.971   3.555 -2.0665  0.9725  1.7827
   72ILE    HD2  840   0.425   4.794   3.601 -1.1229 -0.1433 -0.1579
   72ILE    HD3  841   0.557   4.912   3.646 -0.7223  0.6968  4.2289
   72ILE      C  842   0.329   5.196   4.007  0.1716 -0.2797  0.0561
   72ILE      O  843   0.390   5.170   4.110 -0.1540  0.3342  0.4082
   73THR      N  844   0.278   5.317   3.981 -0.0226 -0.2847  0.4183
   73THR     HN  845   0.219   5.326   3.900 -2.4129 -2.9526  1.6845
   73THR     CA  846   0.296   5.436   4.059 -0.4321 -0.2112  0.4062
   73THR     HA  847   0.403   5.452   4.066 -0.2870  0.1670 -1.8441
   73THR     CB  848   0.249   5.560   3.989 -0.0587 -0.2008  0.1723
   73THR     HB  849   0.139   5.555   3.975  0.0283  1.1150 -1.2002
   73THR    OG1  850   0.313   5.587   3.865  0.6334  0.3682  0.6404
   73THR    HG1  851   0.290   5.524   3.796  2.7896  0.6921 -0.4370
   73THR    CG2  852   0.274   5.689   4.069  0.5961 -0.3925  0.2904
   73THR   HG21  853   0.213   5.694   4.162  0.8069 -2.3515  0.5675
   73THR   HG22  854   0.254   5.775   4.000  3.2578  0.1937  0.1562
   73THR   HG23  855   0.382   5.696   4.091  0.7796 -0.3118 -0.5726
   73THR      C  856   0.242   5.420   4.197 -0.0872  0.1237  0.5798
   73THR      O  857   0.306   5.459   4.295  0.4677  0.2378  0.1801
   74SER      N  858   0.121   5.364   4.212 -0.3584  0.5361 -0.0247
   74SER     HN  859   0.074   5.345   4.126  0.9117  0.8248 -0.8100
   74SER     CA  860   0.060   5.320   4.333 -0.3274  0.2089 -0.1266
   74SER     HA  861   0.048   5.404   4.401  1.9040 -0.9116  1.7919
   74SER     CB  862  -0.089   5.290   4.310 -0.2509 -0.0771 -0.2532
   74SER    HB1  863  -0.090   5.206   4.237 -1.6351 -1.2787  1.0743
   74SER    HB2  864  -0.152   5.372   4.267 -0.8468 -0.4907 -0.1822
   74SER     OG  865  -0.164   5.255   4.426  0.3644 -0.1657  0.1183
   74SER    HG1  866  -0.177   5.161   4.438 -1.9133 -0.1209 -1.3932
   74SER      C  867   0.126   5.214   4.414 -0.3896  0.1588 -0.1410
   74SER      O  868   0.134   5.220   4.537 -0.4589  0.0912 -0.1336
   75LEU      N  869   0.181   5.116   4.341  0.1283  0.4916 -0.2112
   75LEU     HN  870   0.180   5.119   4.241 -1.5625 -0.7346 -0.2917
   75LEU     CA  871   0.265   5.015   4.398 -0.2000  0.1574 -0.3074
   75LEU     HA  872   0.210   4.976   4.482 -1.5733  1.2103 -0.6777
   75LEU     CB  873   0.296   4.902   4.299 -0.3554  0.1185 -0.3119
   75LEU    HB1  874   0.357   4.941   4.214  1.5482  1.3034  1.5018
   75LEU    HB2  875   0.198   4.874   4.255 -1.1374  0.1070  1.3921
   75LEU     CG  876   0.353   4.772   4.358  0.0116  0.3702 -0.1087
   75LEU     HG  877   0.438   4.801   4.423 -0.6438  0.5343  0.6925
   75LEU    CD1  878   0.246   4.702   4.444  0.6809  0.3542  0.7285
   75LEU   HD11  879   0.154   4.687   4.383  0.6590  1.9299  0.3111
   75LEU   HD12  880   0.215   4.758   4.535  1.7064 -0.1197  1.3899
   75LEU   HD13  881   0.289   4.604   4.473  0.4520  0.0507  0.0811
   75LEU    CD2  882   0.411   4.674   4.255 -0.0805  0.0733  0.1203
   75LEU   HD21  883   0.461   4.729   4.172  2.0999  0.1854  1.4414
   75LEU   HD22  884   0.332   4.607   4.214 -3.3650  3.6283  0.0419
   75LEU   HD23  885   0.485   4.607   4.304 -1.3299 -0.3196  1.5788
   75LEU      C  886   0.385   5.071   4.466 -0.2655  0.0271 -0.0842
   75LEU      O  887   0.421   5.036   4.578  0.0097 -0.5663 -0.3550
   76ALA      N  888   0.452   5.166   4.397  0.8693 -0.7914 -0.1322
   76ALA     HN  889   0.426   5.192   4.305  0.5957 -0.3205  0.0776
   76ALA     CA  890   0.568   5.226   4.455  0.3038  0.6635 -0.4799
   76ALA     HA  891   0.633   5.148   4.491 -0.3063  0.6310  0.6067
   76ALA     CB  892   0.642   5.304   4.345  1.0005  0.1150 -0.4090
   76ALA    HB1  893   0.653   5.234   4.259 -0.5268 -1.4648  0.6054
   76ALA    HB2  894   0.748   5.318   4.373  0.0994  1.1232  2.9316
   76ALA    HB3  895   0.587   5.399   4.329  2.5578  1.9549  3.7824
   76ALA      C  896   0.537   5.324   4.564 -0.1783 -0.2383  0.2022
   76ALA      O  897   0.614   5.349   4.656 -0.6165  0.3570  0.4100
   77CYS      N  898   0.416   5.383   4.552  0.1168  0.2793 -0.2630
   77CYS     HN  899   0.370   5.372   4.465 -0.5628 -0.1139  0.1436
   77CYS     CA  900   0.366   5.462   4.660  0.6045 -0.0489  0.2158
   77CYS     HA  901   0.447   5.530   4.680  0.5385 -0.9433  4.2985
   77CYS     CB  902   0.234   5.535   4.627  0.6964 -0.0025 -0.0560
   77CYS    HB1  903   0.193   5.580   4.720 -2.0802  0.5352 -1.4265
   77CYS    HB2  904   0.159   5.463   4.590 -0.6893  0.2419  2.0653
   77CYS     SG  905   0.270   5.681   4.525  0.1707 -0.1992 -0.5234
   77CYS    HG1  906   0.321   5.616   4.422  0.6724  2.4768 -2.0708
   77CYS      C  907   0.338   5.391   4.788  0.0794  0.0522  0.1637
   77CYS      O  908   0.370   5.452   4.889  0.2937  0.0191  0.1172
   78ALA      N  909   0.284   5.268   4.792 -0.0196  0.0712 -0.4221
   78ALA     HN  910   0.262   5.213   4.712  0.3443 -0.4988 -0.1438
   78ALA     CA  911   0.271   5.196   4.915 -0.0731  0.8059  0.0070
   78ALA     HA  912   0.228   5.263   4.988  0.4528  0.6692  0.4476
   78ALA     CB  913   0.178   5.074   4.904  0.3444  0.5188 -0.4024
   78ALA    HB1  914   0.148   5.042   5.007 -1.1920  0.9437 -0.6855
   78ALA    HB2  915   0.217   4.991   4.843  0.2420  0.7766 -0.8202
   78ALA    HB3  916   0.075   5.103   4.874 -0.8671 -1.4974  1.4506
   78ALA      C  917   0.402   5.156   4.973 -0.1869  0.5718  0.1072
   78ALA      O  918   0.415   5.149   5.095  0.9571  0.4026 -0.0138
   79ASP      N  919   0.505   5.131   4.890 -0.0636  0.9041  0.1546
   79ASP     HN  920   0.487   5.126   4.792  0.0153  0.1432  0.1733
   79ASP     CA  921   0.638   5.101   4.932 -0.1280  0.1364 -0.1681
   79ASP     HA  922   0.633   5.061   5.032 -0.0229 -2.1551 -1.0086
   79ASP     CB  923   0.688   4.990   4.837 -0.9747 -0.1119 -0.3342
   79ASP    HB1  924   0.799   4.983   4.839 -0.8188  1.8452  0.5450
   79ASP    HB2  925   0.665   5.028   4.735 -0.7081  0.8070 -0.0671
   79ASP     CG  926   0.640   4.853   4.881 -0.1504 -0.3760 -0.2467
   79ASP    OD1  927   0.617   4.759   4.801 -0.1863 -0.3764 -0.2359
   79ASP    OD2  928   0.622   4.831   5.004 -0.2117 -0.5314 -0.2827
   79ASP      C  929   0.736   5.211   4.953  0.1842 -0.2038  0.1817
   79ASP      O  930   0.829   5.201   5.033  0.1293 -0.6786  0.1906
   80LEU      N  931   0.705   5.330   4.898  0.9997 -0.3125 -0.5223
   80LEU     HN  932   0.643   5.330   4.820  3.1713 -0.9285 -2.3671
   80LEU     CA  933   0.776   5.449   4.934 -0.1094  0.1476  0.1780
   80LEU     HA  934   0.883   5.445   4.923  0.0114  0.3962  1.2204
   80LEU     CB  935   0.715   5.564   4.851 -0.7378  0.0113  0.4436
   80LEU    HB1  936   0.605   5.555   4.855 -0.9430  2.4208  1.9794
   80LEU    HB2  937   0.723   5.542   4.743 -2.5186  1.1257  0.0487
   80LEU     CG  938   0.760   5.710   4.870 -0.3001 -0.1039  0.3128
   80LEU     HG  939   0.745   5.765   4.775  2.9014  2.2745  1.0495
   80LEU    CD1  940   0.676   5.792   4.970 -0.0615  0.4058  0.0960
   80LEU   HD11  941   0.723   5.891   4.987 -0.0677  0.2817  0.8558
   80LEU   HD12  942   0.664   5.747   5.071 -1.9839  1.2127  0.2619
   80LEU   HD13  943   0.570   5.804   4.940  0.0439 -1.6563 -1.2989
   80LEU    CD2  944   0.909   5.722   4.904 -0.2795  0.7275 -0.0458
   80LEU   HD21  945   0.928   5.699   5.011 -0.1509  0.0129 -0.2161
   80LEU   HD22  946   0.944   5.826   4.887  1.4588  0.3466  0.9205
   80LEU   HD23  947   0.971   5.649   4.847 -0.2733 -0.5417  1.5114
   80LEU      C  948   0.755   5.480   5.078 -0.0450  0.2547  0.1649
   80LEU      O  949   0.846   5.519   5.151 -0.0993  0.1372  0.2963
   81VAL      N  950   0.627   5.471   5.120 -0.0859 -0.3576 -0.0768
   81VAL     HN  951   0.561   5.429   5.058  1.7232  0.7940 -3.0097
   81VAL     CA  952   0.590   5.494   5.256  0.2363  0.6404 -0.1460
   81VAL     HA  953   0.631   5.588   5.289 -0.2195  0.3192  1.3996
   81VAL     CB  954   0.440   5.502   5.263  0.2272  0.5787 -0.2681
   81VAL     HB  955   0.400   5.412   5.211  3.5417 -1.7499  0.8706
   81VAL    CG1  956   0.384   5.499   5.406 -0.2016  0.0559 -0.4416
   81VAL   HG11  957   0.436   5.563   5.480 -0.6346 -0.9501  0.7662
   81VAL   HG12  958   0.385   5.392   5.436 -1.0535 -0.1370 -1.0563
   81VAL   HG13  959   0.277   5.530   5.416 -0.4312 -0.9307  0.3268
   81VAL    CG2  960   0.390   5.629   5.193 -0.2070  0.6787  0.2202
   81VAL   HG21  961   0.408   5.715   5.261 -0.7837  0.6462  0.4215
   81VAL   HG22  962   0.283   5.604   5.178  0.4410 -0.9772 -2.2454
   81VAL   HG23  963   0.434   5.639   5.092 -1.2661 -1.6664 -0.5491
   81VAL      C  964   0.643   5.396   5.354  0.6358  0.5001 -0.5011
   81VAL      O  965   0.688   5.433   5.462 -0.0729  0.3775 -0.1610
   82MET      N  966   0.646   5.267   5.313 -0.2090  0.1578  0.4701
   82MET     HN  967   0.598   5.236   5.232 -0.7579  1.3265  0.3180
   82MET     CA  968   0.733   5.180   5.386 -0.2178  0.0540  0.3552
   82MET     HA  969   0.692   5.186   5.485 -0.2242 -0.9203  0.4184
   82MET     CB  970   0.724   5.036   5.331 -0.2704  0.0348  0.4150
   82MET    HB1  971   0.800   4.961   5.361 -0.7948 -1.0312 -0.8272
   82MET    HB2  972   0.724   5.040   5.220 -0.7152  1.0872  0.4356
   82MET     CG  973   0.587   4.976   5.361 -0.2197 -0.2672  0.0439
   82MET    HG1  974   0.578   4.880   5.305  0.1594 -2.4426  3.4532
   82MET    HG2  975   0.503   5.044   5.334 -1.3647 -1.1752  1.2306
   82MET     SD  976   0.556   4.935   5.535 -0.1548  0.0138  0.1226
   82MET     CE  977   0.697   4.834   5.589  0.1870  0.5033  0.1442
   82MET    HE1  978   0.788   4.892   5.561 -0.4997  2.1722  1.2152
   82MET    HE2  979   0.696   4.739   5.533 -1.5452 -0.0752  1.0779
   82MET    HE3  980   0.712   4.822   5.698 -2.5568 -0.0157  0.5291
   82MET      C  981   0.875   5.224   5.399 -0.0788 -0.4134  0.4381
   82MET      O  982   0.926   5.235   5.510  0.0539  0.1296  0.3247
   83GLY      N  983   0.944   5.269   5.293 -0.4904  0.3119  0.4747
   83GLY     HN  984   0.904   5.278   5.202  0.2095  0.3037  0.1608
   83GLY     CA  985   1.078   5.320   5.302 -0.5508  0.6065 -0.2317
   83GLY    HA1  986   1.099   5.341   5.198 -1.0040  0.3512 -0.3786
   83GLY    HA2  987   1.143   5.245   5.345 -2.0204 -1.4478 -1.3950
   83GLY      C  988   1.099   5.442   5.385  0.1080  0.1377  0.2949
   83GLY      O  989   1.198   5.452   5.458  0.1741 -0.3791  0.2809
   84LEU      N  990   1.016   5.545   5.362  0.0677 -0.0702 -0.5022
   84LEU     HN  991   0.955   5.524   5.286 -2.2946  1.8321  0.7425
   84LEU     CA  992   1.007   5.671   5.427  0.1838 -0.2532 -0.1316
   84LEU     HA  993   1.103   5.716   5.406 -0.7094  0.5132 -2.9987
   84LEU     CB  994   0.909   5.760   5.348  0.4189  0.0783 -0.0509
   84LEU    HB1  995   0.812   5.713   5.322  0.6808 -0.0735 -0.7768
   84LEU    HB2  996   0.964   5.784   5.255 -1.3587 -0.4319 -1.2733
   84LEU     CG  997   0.880   5.900   5.406 -0.1211  0.1606 -0.5197
   84LEU     HG  998   0.826   5.883   5.502  0.4840 -0.4105 -0.2739
   84LEU    CD1  999   1.004   5.990   5.417  0.1193 -0.0710 -1.2655
   84LEU   HD11 1000   0.966   6.087   5.455  0.6881 -0.9723  1.8722
   84LEU   HD12 1001   1.046   6.008   5.316  0.3154  1.9276 -0.8709
   84LEU   HD13 1002   1.076   5.946   5.489 -0.8810  0.9224  0.4046
   84LEU    CD2 1003   0.785   5.980   5.316 -0.9049 -0.3248 -0.1356
   84LEU   HD21 1004   0.835   5.980   5.217  0.6219 -0.1483  0.6181
   84LEU   HD22 1005   0.774   6.081   5.361 -0.2581 -0.4326  0.2650
   84LEU   HD23 1006   0.688   5.925   5.318  0.7371 -3.4915 -1.2660
   84LEU      C 1007   0.974   5.670   5.573 -0.0195  0.1202 -0.1734
   84LEU      O 1008   1.047   5.726   5.655  0.0508 -0.2806  0.0412
   85ALA      N 1009   0.865   5.601   5.609 -0.4074  0.7958 -0.0413
   85ALA     HN 1010   0.807   5.550   5.545 -1.8055  1.5089  0.6046
   85ALA     CA 1011   0.800   5.620   5.735 -0.4435 -0.3994  0.1276
   85ALA     HA 1012   0.851   5.702   5.783 -0.5189  0.4748 -1.2463
   85ALA     CB 1013   0.656   5.659   5.696 -0.2187 -0.0046 -0.3124
   85ALA    HB1 1014   0.664   5.733   5.614 -0.8575  0.3044 -0.1089
   85ALA    HB2 1015   0.611   5.716   5.781  1.5729 -1.2956  1.6087
   85ALA    HB3 1016   0.586   5.579   5.664 -0.9882  1.1947 -1.7500
   85ALA      C 1017   0.797   5.500   5.824 -0.6766 -0.5167 -0.0363
   85ALA      O 1018   0.756   5.511   5.939 -0.1049  0.1688  0.1093
   86VAL      N 1019   0.846   5.383   5.778 -0.1081 -0.4174  0.3069
   86VAL     HN 1020   0.871   5.383   5.681 -2.1405  3.7854 -0.4991
   86VAL     CA 1021   0.831   5.263   5.853 -0.1446 -0.1211  0.7746
   86VAL     HA 1022   0.796   5.284   5.954  0.0729 -2.0349  1.2960
   86VAL     CB 1023   0.740   5.168   5.781 -0.0383  0.1991  0.2187
   86VAL     HB 1024   0.776   5.135   5.681 -0.9537 -0.4695  0.1039
   86VAL    CG1 1025   0.733   5.036   5.860 -0.1304  0.0589 -0.0195
   86VAL   HG11 1026   0.818   4.965   5.859  0.7064  0.9485  1.7956
   86VAL   HG12 1027   0.645   4.987   5.814 -1.0281  1.6264 -0.0566
   86VAL   HG13 1028   0.708   5.047   5.968 -2.2104  0.7387 -0.5265
   86VAL    CG2 1029   0.597   5.223   5.768 -0.2175 -0.1582  0.6678
   86VAL   HG21 1030   0.554   5.230   5.871 -2.1328  0.5789 -0.1427
   86VAL   HG22 1031   0.537   5.168   5.693 -0.2576  0.0795  0.5252
   86VAL   HG23 1032   0.605   5.325   5.723  2.8056 -1.5966 -2.5129
   86VAL      C 1033   0.961   5.193   5.870 -0.2248 -0.4038  0.2310
   86VAL      O 1034   1.008   5.183   5.983  0.0652 -0.2744  0.1258
   87VAL      N 1035   1.028   5.148   5.762  0.2609  0.1818  0.2791
   87VAL     HN 1036   0.997   5.161   5.668  0.7144 -2.9627 -0.4244
   87VAL     CA 1037   1.147   5.071   5.774  0.1359 -0.0139  0.2674
   87VAL     HA 1038   1.128   4.983   5.834  0.0861 -0.6739 -0.6916
   87VAL     CB 1039   1.189   5.021   5.639 -0.5519  0.2188 -0.0333
   87VAL     HB 1040   1.217   5.102   5.568 -1.4575  1.1113  0.5944
   87VAL    CG1 1041   1.312   4.930   5.651 -0.2280  0.6292 -0.1966
   87VAL   HG11 1042   1.345   4.876   5.560  1.1762 -0.0399  0.6708
   87VAL   HG12 1043   1.293   4.857   5.733 -0.4793 -1.2544 -1.8720
   87VAL   HG13 1044   1.403   4.985   5.685 -0.2763 -0.0443  1.0918
   87VAL    CG2 1045   1.076   4.939   5.575 -0.7647  0.0426  0.5725
   87VAL   HG21 1046   1.112   4.881   5.487 -0.2609  1.3934 -0.1311
   87VAL   HG22 1047   1.000   4.998   5.519 -1.7039  0.0780  1.8198
   87VAL   HG23 1048   1.022   4.875   5.649 -1.6981  2.2850  1.9100
   87VAL      C 1049   1.256   5.135   5.854  0.2961 -0.2011  0.2015
   87VAL      O 1050   1.322   5.065   5.930  0.9782  0.1334 -0.0763
   88PRO      N 1051   1.285   5.262   5.850 -0.0762 -0.1260 -0.3831
   88PRO     CD 1052   1.240   5.361   5.754  0.1507 -0.0165 -0.3776
   88PRO    HD1 1053   1.136   5.386   5.783  0.4595 -0.5486  1.2958
   88PRO    HD2 1054   1.236   5.311   5.654  0.8316 -0.9436  0.0387
   88PRO     CA 1055   1.392   5.314   5.931 -0.4726 -0.2839  0.2512
   88PRO     HA 1056   1.481   5.265   5.893 -1.3187  0.0941 -2.3971
   88PRO     CB 1057   1.408   5.461   5.894 -0.1605 -0.3076  0.2898
   88PRO    HB1 1058   1.515   5.486   5.875 -0.3039  1.7478  1.8526
   88PRO    HB2 1059   1.364   5.537   5.962 -0.3478 -0.7840  0.7092
   88PRO     CG 1060   1.342   5.476   5.756  0.3648 -0.2113  0.0464
   88PRO    HG1 1061   1.284   5.569   5.741  0.6877 -0.0776 -0.4156
   88PRO    HG2 1062   1.418   5.465   5.676  0.0458 -1.1194 -0.1425
   88PRO      C 1063   1.377   5.296   6.078 -0.2052  0.8507  0.4236
   88PRO      O 1064   1.474   5.288   6.153 -0.0080  0.1998  0.1064
   89PHE      N 1065   1.250   5.304   6.121 -0.4202  0.0536 -0.0315
   89PHE     HN 1066   1.178   5.335   6.061 -2.8810 -0.9070  2.2216
   89PHE     CA 1067   1.218   5.288   6.260  0.2741 -0.0224  0.1266
   89PHE     HA 1068   1.301   5.324   6.319 -0.4302 -0.5323  1.4584
   89PHE     CB 1069   1.086   5.361   6.291  0.1827 -0.1483  0.0343
   89PHE    HB1 1070   1.065   5.359   6.400  0.5251  0.3893  0.1127
   89PHE    HB2 1071   1.002   5.305   6.245 -0.0495  0.0281  0.2417
   89PHE     CG 1072   1.087   5.505   6.251 -0.3652 -0.1901 -0.1370
   89PHE    CD1 1073   1.145   5.605   6.325 -0.3587 -0.3362  0.0580
   89PHE    HD1 1074   1.183   5.574   6.421 -1.7395 -1.7403  0.1928
   89PHE    CE1 1075   1.167   5.729   6.270  0.8775 -0.4573  0.2365
   89PHE    HE1 1076   1.206   5.807   6.334 -1.8540  1.3901 -0.1687
   89PHE     CZ 1077   1.126   5.752   6.141  0.1410 -0.6457  0.4300
   89PHE     HZ 1078   1.147   5.854   6.111 -1.7995  0.0796  1.3963
   89PHE    CD2 1079   1.034   5.536   6.128 -0.1856 -0.4104 -0.2711
   89PHE    HD2 1080   0.978   5.461   6.073 -0.2182  0.5699 -1.6054
   89PHE    CE2 1081   1.047   5.661   6.074  0.0044 -0.2756  0.0846
   89PHE    HE2 1082   0.998   5.678   5.979 -1.0489 -1.7272  0.3336
   89PHE      C 1083   1.203   5.147   6.305 -0.4128  0.0348  0.0840
   89PHE      O 1084   1.229   5.116   6.421  0.2384 -0.2102 -0.1236
   90GLY      N 1085   1.176   5.057   6.208  0.3102  0.2435 -0.3142
   90GLY     HN 1086   1.150   5.087   6.116 -1.7252 -0.6113 -0.0656
   90GLY     CA 1087   1.199   4.918   6.230  0.0517  0.2232 -0.1809
   90GLY    HA1 1088   1.162   4.875   6.138  0.0828 -0.4853  0.1302
   90GLY    HA2 1089   1.133   4.877   6.306  2.1030 -1.5076  0.7591
   90GLY      C 1090   1.344   4.885   6.237  0.0824  0.3303 -0.3184
   90GLY      O 1091   1.382   4.801   6.319  0.2156  0.1512 -0.5639
   91ALA      N 1092   1.432   4.931   6.146  0.0822 -0.1193 -0.5467
   91ALA     HN 1093   1.396   4.982   6.068 -1.3328 -2.6175 -1.6595
   91ALA     CA 1094   1.572   4.910   6.164 -0.0065  0.1317  0.5152
   91ALA     HA 1095   1.597   4.806   6.151 -0.2200  0.0987  0.3620
   91ALA     CB 1096   1.646   4.991   6.056 -0.2563 -0.0993  0.1693
   91ALA    HB1 1097   1.614   5.098   6.058 -1.4456 -0.4369  0.0154
   91ALA    HB2 1098   1.615   4.954   5.955  0.1226  1.7658 -0.6799
   91ALA    HB3 1099   1.757   4.994   6.060 -0.2582  3.1832  1.1269
   91ALA      C 1100   1.635   4.956   6.291  0.3506  0.5208  0.1991
   91ALA      O 1101   1.709   4.886   6.359 -0.2819 -0.3017  0.0604
   92ALA      N 1102   1.599   5.078   6.335  0.3116  0.5643  0.0492
   92ALA     HN 1103   1.546   5.142   6.280 -0.7372  0.0364  0.4144
   92ALA     CA 1104   1.638   5.133   6.461  0.8846  0.0981  0.0803
   92ALA     HA 1105   1.745   5.119   6.471  1.0108  0.1952 -1.0444
   92ALA     CB 1106   1.616   5.285   6.472 -0.2501 -0.0288 -0.3245
   92ALA    HB1 1107   1.612   5.330   6.371  0.3858 -3.3717 -1.9619
   92ALA    HB2 1108   1.691   5.330   6.541  0.3580 -1.7849  0.2165
   92ALA    HB3 1109   1.512   5.289   6.512  0.1157 -0.4844  0.7145
   92ALA      C 1110   1.591   5.050   6.575  0.0906  0.5783  0.1110
   92ALA      O 1111   1.667   5.016   6.666  0.0408 -0.2159 -0.1354
   93HSD      N 1112   1.465   5.004   6.578  0.3878 -0.2785 -0.1018
   93HSD     HN 1113   1.416   5.018   6.492  0.2509  0.0524  0.0260
   93HSD     CA 1114   1.397   4.925   6.677 -0.2302  0.1562 -0.1680
   93HSD     HA 1115   1.417   4.974   6.770  1.1967 -2.2344  0.8826
   93HSD     CB 1116   1.246   4.915   6.653 -0.2351 -0.1917  0.0031
   93HSD    HB1 1117   1.223   4.867   6.555  2.5848 -2.4365  0.2949
   93HSD    HB2 1118   1.202   5.017   6.651 -0.2369 -0.2014 -0.8031
   93HSD    ND1 1119   1.057   4.756   6.726 -0.5613  0.8548 -0.4464
   93HSD    HD1 1120   1.001   4.764   6.644 -2.0970 -1.5039  0.2818
   93HSD     CG 1121   1.171   4.830   6.751 -0.5399  0.5435  0.4100
   93HSD    CE1 1122   1.019   4.702   6.845  0.2828 -0.1877 -0.6323
   93HSD    HE1 1123   0.930   4.639   6.843 -0.1724  0.4325 -0.3107
   93HSD    NE2 1124   1.106   4.730   6.941  0.4363 -0.9201 -0.5548
   93HSD    CD2 1125   1.199   4.814   6.884 -0.3088  0.5630  0.3646
   93HSD    HD2 1126   1.269   4.857   6.954 -0.1775  1.2435 -0.1669
   93HSD      C 1127   1.453   4.788   6.693 -0.9433 -0.0915  0.2288
   93HSD      O 1128   1.480   4.744   6.805 -0.1827  0.0498  0.1077
   94ILE      N 1129   1.484   4.718   6.582  0.2625  0.0644  0.4456
   94ILE     HN 1130   1.468   4.759   6.493 -0.1159 -3.0343 -1.0703
   94ILE     CA 1131   1.548   4.590   6.574 -0.1882 -0.1317 -0.1311
   94ILE     HA 1132   1.499   4.530   6.649  2.5056 -0.6843  1.2976
   94ILE     CB 1133   1.530   4.531   6.437  0.5957 -0.3540 -0.1446
   94ILE     HB 1134   1.557   4.611   6.365  0.5112 -0.4417 -0.2737
   94ILE    CG2 1135   1.621   4.411   6.408  0.3141 -0.5491 -0.2208
   94ILE   HG21 1136   1.727   4.439   6.392  0.6288 -1.3993  0.2704
   94ILE   HG22 1137   1.593   4.343   6.325 -0.9937 -2.3931  1.6022
   94ILE   HG23 1138   1.613   4.361   6.508  0.5104  1.4872  0.8565
   94ILE    CG1 1139   1.382   4.495   6.413  0.4122  0.2631  0.0296
   94ILE   HG11 1140   1.318   4.562   6.474  1.4418  0.8239  0.5344
   94ILE   HG12 1141   1.357   4.397   6.460 -1.5761  1.2546  1.1553
   94ILE     CD 1142   1.336   4.482   6.268  0.2590 -0.3603  0.1311
   94ILE    HD1 1143   1.373   4.564   6.204  2.0668 -0.0850  1.4562
   94ILE    HD2 1144   1.227   4.463   6.256  0.4974 -0.6537 -1.8944
   94ILE    HD3 1145   1.386   4.393   6.225  2.8047  0.7647  0.6037
   94ILE      C 1146   1.690   4.595   6.620 -0.0684 -0.5026 -0.4598
   94ILE      O 1147   1.727   4.512   6.704  0.1485  0.4928  0.4459
   95LEU      N 1148   1.776   4.690   6.581 -0.0056 -0.3181  0.1226
   95LEU     HN 1149   1.752   4.769   6.525  2.9311  0.4710 -0.2040
   95LEU     CA 1150   1.913   4.689   6.622 -0.1252 -0.1418  0.5329
   95LEU     HA 1151   1.940   4.585   6.612  0.9705  0.1072  0.6902
   95LEU     CB 1152   1.999   4.771   6.523 -0.0917 -0.4144  0.3362
   95LEU    HB1 1153   1.995   4.881   6.536 -1.6695 -0.4667  0.4378
   95LEU    HB2 1154   1.956   4.748   6.423 -1.2006  1.0565  0.4457
   95LEU     CG 1155   2.152   4.754   6.534 -0.0503  0.0328  0.4695
   95LEU     HG 1156   2.179   4.791   6.635 -1.9322 -1.2109  1.5009
   95LEU    CD1 1157   2.195   4.606   6.537 -0.1614  0.0006  0.5021
   95LEU   HD11 1158   2.129   4.544   6.472 -1.5867  1.7992  0.1289
   95LEU   HD12 1159   2.177   4.567   6.639  0.5026 -0.3370  0.4957
   95LEU   HD13 1160   2.303   4.599   6.513 -0.4038 -0.8390 -0.4200
   95LEU    CD2 1161   2.224   4.844   6.433  0.1985 -0.3009  0.3465
   95LEU   HD21 1162   2.333   4.821   6.428  0.0542 -0.6855 -2.0960
   95LEU   HD22 1163   2.218   4.952   6.460 -0.2427 -0.3354  0.3924
   95LEU   HD23 1164   2.181   4.815   6.335 -0.2906 -0.1892  0.5224
   95LEU      C 1165   1.940   4.719   6.765  0.8805  0.6979  0.1857
   95LEU      O 1166   2.005   4.642   6.836  0.3236 -0.0101 -0.0598
   96MET      N 1167   1.867   4.811   6.831 -0.0344 -0.6839  1.1652
   96MET     HN 1168   1.794   4.864   6.788 -0.0695 -2.3016 -0.9174
   96MET     CA 1169   1.897   4.851   6.965  0.6541 -0.2893  0.8989
   96MET     HA 1170   1.997   4.823   6.996  0.5866  0.2469  1.6156
   96MET     CB 1171   1.883   5.004   6.972  0.1136 -0.2990  0.1332
   96MET    HB1 1172   1.935   5.055   6.888 -0.9548  0.9770  0.2057
   96MET    HB2 1173   1.921   5.039   7.070 -0.0026  0.6492 -0.1491
   96MET     CG 1174   1.744   5.068   6.967  0.2334 -0.0222  0.3810
   96MET    HG1 1175   1.697   5.056   7.067 -0.4964 -1.5247 -0.1209
   96MET    HG2 1176   1.666   5.027   6.900 -0.3635  1.9337 -0.1725
   96MET     SD 1177   1.762   5.246   6.935 -0.1796 -0.0590 -0.0645
   96MET     CE 1178   1.592   5.306   6.956 -0.1732 -0.1340  0.2139
   96MET    HE1 1179   1.590   5.411   6.919  2.4126  1.1841  3.3454
   96MET    HE2 1180   1.566   5.308   7.064 -2.2671  0.3946 -0.2452
   96MET    HE3 1181   1.511   5.240   6.919 -1.5794  0.2232  2.5005
   96MET      C 1182   1.804   4.792   7.065 -0.3499 -0.1529  0.0614
   96MET      O 1183   1.816   4.812   7.186 -0.1137  0.1542 -0.0099
   97LYS      N 1184   1.699   4.722   7.020 -0.2663  0.3774 -0.9856
   97LYS     HN 1185   1.695   4.713   6.921 -1.5111  1.2520 -1.0504
   97LYS     CA 1186   1.603   4.645   7.093  0.1848  0.0061 -0.7826
   97LYS     HA 1187   1.526   4.610   7.026  0.4859 -0.2150 -1.0152
   97LYS     CB 1188   1.661   4.522   7.165  0.3638  0.3155 -0.3893
   97LYS    HB1 1189   1.583   4.470   7.226  0.1682  0.8471 -0.1736
   97LYS    HB2 1190   1.747   4.552   7.228  1.3810 -2.1506 -0.5072
   97LYS     CG 1191   1.708   4.424   7.058  0.2117  0.1083 -0.2681
   97LYS    HG1 1192   1.792   4.479   7.010  0.8379 -1.9110 -1.6398
   97LYS    HG2 1193   1.639   4.412   6.972 -0.0073 -2.0439  0.1529
   97LYS     CD 1194   1.767   4.290   7.104  0.0225 -0.0120 -0.3732
   97LYS    HD1 1195   1.819   4.239   7.020 -0.4023 -1.5288  0.2489
   97LYS    HD2 1196   1.678   4.228   7.127 -1.2461  1.5337 -0.9283
   97LYS     CE 1197   1.859   4.284   7.226 -0.2840  0.2478 -0.1264
   97LYS    HE1 1198   1.855   4.181   7.267 -0.4157  0.3388  0.0870
   97LYS    HE2 1199   1.837   4.358   7.306  2.8897  1.3010 -0.0528
   97LYS     NZ 1200   1.995   4.309   7.173 -0.1365 -0.7734 -0.2468
   97LYS    HZ1 1201   2.020   4.409   7.158 -1.7028  0.4387  4.0055
   97LYS    HZ2 1202   2.007   4.258   7.083  0.6348  0.5505 -0.9284
   97LYS    HZ3 1203   2.063   4.268   7.240  0.5826 -2.0058 -1.6641
   97LYS      C 1204   1.505   4.718   7.178  0.4298 -0.6271  0.0590
   97LYS      O 1205   1.453   4.667   7.277 -0.4353  0.1089  0.0012
   98MET      N 1206   1.481   4.847   7.149 -0.4149 -0.7706  0.0801
   98MET     HN 1207   1.526   4.900   7.077  2.8273 -1.8893  1.1218
   98MET     CA 1208   1.387   4.929   7.219  0.1822  0.1735 -0.2094
   98MET     HA 1209   1.298   4.870   7.229  1.0462 -1.4939 -1.8008
   98MET     CB 1210   1.434   4.962   7.362 -0.3152  0.3834 -0.0914
   98MET    HB1 1211   1.451   4.868   7.420  1.7819  0.6521 -0.1889
   98MET    HB2 1212   1.358   5.026   7.410 -0.1980  1.1762 -0.9494
   98MET     CG 1213   1.574   5.023   7.379  0.1626 -0.5682 -0.5209
   98MET    HG1 1214   1.643   4.978   7.305 -1.1272 -1.9506 -0.9532
   98MET    HG2 1215   1.612   5.012   7.482  1.5727 -0.6085 -1.0196
   98MET     SD 1216   1.573   5.201   7.340 -0.0851 -0.5164 -0.2826
   98MET     CE 1217   1.468   5.263   7.474 -0.0085  0.2345 -0.5679
   98MET    HE1 1218   1.380   5.323   7.440  1.4871  1.6673 -2.0861
   98MET    HE2 1219   1.528   5.332   7.536 -0.6064  0.4690 -0.2406
   98MET    HE3 1220   1.423   5.182   7.535 -1.3862  0.9876 -0.5257
   98MET      C 1221   1.336   5.034   7.126  0.0615 -0.1995 -0.5650
   98MET      O 1222   1.390   5.039   7.016  0.5945  0.4459 -0.2866
   99TRP      N 1223   1.232   5.111   7.162  0.5799  0.1001  0.3492
   99TRP     HN 1224   1.189   5.093   7.250 -1.7023 -1.6464 -1.0063
   99TRP     CA 1225   1.162   5.204   7.079 -0.0472 -0.4531  0.2550
   99TRP     HA 1226   1.203   5.209   6.979 -0.7991 -0.8132 -0.0856
   99TRP     CB 1227   1.016   5.155   7.065 -0.1589 -0.1864  0.4735
   99TRP    HB1 1228   0.972   5.126   7.162  0.9037 -0.7357  0.8154
   99TRP    HB2 1229   1.027   5.063   7.004  0.2816 -0.1568  0.4982
   99TRP     CG 1230   0.915   5.236   6.992  0.3982 -0.0746 -0.1872
   99TRP    CD1 1231   0.818   5.322   7.036 -0.4154 -1.0645 -0.0215
   99TRP    HD1 1232   0.798   5.340   7.140 -0.2414 -0.5711 -0.0739
   99TRP    NE1 1233   0.756   5.375   6.925  0.3336  0.0015  0.0606
   99TRP    HE1 1234   0.695   5.450   6.920  0.5060  0.4841  3.1444
   99TRP    CE2 1235   0.798   5.311   6.812  0.4881  0.3449 -0.0783
   99TRP    CD2 1236   0.900   5.226   6.850  0.0046 -0.2709 -0.1341
   99TRP    CE3 1237   0.972   5.157   6.757  0.4600 -0.1453  0.1170
   99TRP    HE3 1238   1.054   5.088   6.769 -0.3541 -1.4550 -1.4102
   99TRP    CZ3 1239   0.931   5.170   6.626  0.1812  0.1053  0.2282
   99TRP    HZ3 1240   0.979   5.111   6.550  1.3134  1.8519 -0.4665
   99TRP    CZ2 1241   0.764   5.329   6.681  0.0867 -0.0495 -0.0324
   99TRP    HZ2 1242   0.687   5.399   6.652  0.4348 -0.3561 -1.7700
   99TRP    CH2 1243   0.836   5.262   6.586 -0.2840 -0.4765 -0.0128
   99TRP    HH2 1244   0.813   5.271   6.481  0.8112  0.4178 -0.1944
   99TRP      C 1245   1.172   5.336   7.146  0.5528 -0.3678  0.0033
   99TRP      O 1246   1.109   5.355   7.250  0.8571  0.2649  0.0777
  100THR      N 1247   1.246   5.433   7.089 -0.6659  0.2811 -0.5244
  100THR     HN 1248   1.293   5.423   7.001 -2.6066 -0.5976 -1.5180
  100THR     CA 1249   1.268   5.561   7.149  0.5592 -0.1043 -0.1144
  100THR     HA 1250   1.256   5.551   7.256 -0.9960 -2.7988 -0.4490
  100THR     CB 1251   1.407   5.617   7.140  0.5679 -0.0419  0.3746
  100THR     HB 1252   1.417   5.726   7.153  0.5440  0.4568 -2.8450
  100THR    OG1 1253   1.454   5.585   7.009 -0.6497 -0.1793 -0.0461
  100THR    HG1 1254   1.544   5.618   7.012 -0.7838  0.2123 -0.3193
  100THR    CG2 1255   1.494   5.536   7.237  0.5728 -0.3177  0.1431
  100THR   HG21 1256   1.459   5.545   7.342 -0.3882 -1.0360 -0.1060
  100THR   HG22 1257   1.599   5.572   7.229  1.3766 -2.6007 -0.3326
  100THR   HG23 1258   1.486   5.426   7.224  0.0258 -0.1997 -0.5834
  100THR      C 1259   1.168   5.659   7.098  0.1262 -0.3999  0.1507
  100THR      O 1260   1.177   5.779   7.125 -0.2648 -0.1969 -0.5999
  101PHE      N 1261   1.061   5.618   7.029 -0.0779 -0.0182  0.2396
  101PHE     HN 1262   1.053   5.520   7.018  1.1029 -0.1446  0.4140
  101PHE     CA 1263   0.984   5.704   6.943  0.3600  0.2569  0.1210
  101PHE     HA 1264   1.025   5.803   6.932 -1.0248  0.9022  0.5920
  101PHE     CB 1265   0.978   5.640   6.804 -0.0617  0.1193  0.2005
  101PHE    HB1 1266   0.939   5.730   6.751  3.2483  2.1684  0.9182
  101PHE    HB2 1267   0.915   5.549   6.794  0.0726  0.1498 -1.1079
  101PHE     CG 1268   1.110   5.597   6.748 -0.2155  0.1727 -0.2064
  101PHE    CD1 1269   1.207   5.690   6.722 -0.0480  0.1094  0.1918
  101PHE    HD1 1270   1.172   5.791   6.741 -1.7322 -0.9387  3.3657
  101PHE    CE1 1271   1.336   5.659   6.686 -0.0497 -0.0567  0.3249
  101PHE    HE1 1272   1.411   5.735   6.666 -0.4715  0.2156 -0.2721
  101PHE     CZ 1273   1.363   5.526   6.663 -0.4508 -0.0636 -0.1307
  101PHE     HZ 1274   1.459   5.496   6.624  0.5790  0.9290  1.4865
  101PHE    CD2 1275   1.142   5.465   6.727 -0.2612  0.2013 -0.4651
  101PHE    HD2 1276   1.066   5.394   6.759 -1.2593  1.6805  0.5616
  101PHE    CE2 1277   1.265   5.431   6.676 -0.0070 -0.4423  0.5315
  101PHE    HE2 1278   1.295   5.328   6.663  3.3426  0.4886  0.0843
  101PHE      C 1279   0.844   5.715   6.992  0.1876  0.1875 -0.3606
  101PHE      O 1280   0.762   5.780   6.926  0.0306  0.5435  0.1826
  102GLY      N 1281   0.810   5.672   7.115  0.5832  0.6598 -0.0886
  102GLY     HN 1282   0.870   5.628   7.181 -1.3892  0.2846  1.5430
  102GLY     CA 1283   0.679   5.693   7.168  0.4226  0.1619 -0.2880
  102GLY    HA1 1284   0.660   5.799   7.174 -2.6448 -0.2858 -0.5226
  102GLY    HA2 1285   0.674   5.643   7.264 -1.2064  1.4573  0.3411
  102GLY      C 1286   0.561   5.625   7.108  0.3715 -0.0377  0.0366
  102GLY      O 1287   0.563   5.569   6.999 -0.0741 -0.0890  0.0526
  103ASN      N 1288   0.448   5.634   7.181  0.2130  0.1109 -0.2249
  103ASN     HN 1289   0.443   5.678   7.270 -0.1419  0.0613 -0.2183
  103ASN     CA 1290   0.324   5.564   7.166  0.3275 -0.1782  0.1600
  103ASN     HA 1291   0.350   5.460   7.153 -0.3683  0.0291 -4.2190
  103ASN     CB 1292   0.208   5.590   7.265  0.0664  0.0543 -0.2037
  103ASN    HB1 1293   0.114   5.538   7.236  0.1546 -0.2804  0.1037
  103ASN    HB2 1294   0.197   5.699   7.277 -0.2057 -0.1050  1.1366
  103ASN     CG 1295   0.239   5.541   7.406  0.1419  0.0300 -0.2286
  103ASN    OD1 1296   0.261   5.624   7.494  0.1531 -0.3561  0.1379
  103ASN    ND2 1297   0.245   5.408   7.434  0.0664  0.0319 -0.2016
  103ASN   HD21 1298   0.258   5.389   7.531  1.1090  1.5385 -0.0083
  103ASN   HD22 1299   0.239   5.346   7.356 -0.2941  1.9624 -1.7982
  103ASN      C 1300   0.255   5.593   7.038  0.1335  0.4223  0.3924
  103ASN      O 1301   0.197   5.508   6.970  0.6976  0.2403  0.1329
  104PHE      N 1302   0.247   5.722   7.002 -0.2676  0.2500 -0.1698
  104PHE     HN 1303   0.289   5.798   7.052 -0.5790  1.4368 -1.6704
  104PHE     CA 1304   0.184   5.782   6.889  0.5936  0.1392 -0.7155
  104PHE     HA 1305   0.089   5.736   6.870  1.0759 -0.6822 -1.1790
  104PHE     CB 1306   0.166   5.933   6.916 -0.3492 -0.0363 -0.3319
  104PHE    HB1 1307   0.263   5.973   6.952 -1.3515  2.6908 -0.4739
  104PHE    HB2 1308   0.082   5.956   6.985 -0.8801  0.1571 -1.0409
  104PHE     CG 1309   0.136   6.008   6.791  0.0402  0.2544 -0.2543
  104PHE    CD1 1310   0.234   6.089   6.740  0.2282 -0.2135 -0.6469
  104PHE    HD1 1311   0.337   6.083   6.771 -0.2435 -0.8217  0.9421
  104PHE    CE1 1312   0.206   6.177   6.638 -0.4799  0.1447 -0.1521
  104PHE    HE1 1313   0.280   6.243   6.596 -0.7775  0.6474  0.0975
  104PHE     CZ 1314   0.082   6.176   6.580 -0.3765  0.4972 -0.3837
  104PHE     HZ 1315   0.054   6.227   6.489 -3.8238  1.9130  1.2847
  104PHE    CD2 1316   0.014   5.996   6.729 -0.1347  0.3097  0.0744
  104PHE    HD2 1317  -0.067   5.931   6.760 -0.3628  0.5388 -0.0323
  104PHE    CE2 1318  -0.009   6.081   6.623 -0.0553  0.4379  0.1607
  104PHE    HE2 1319  -0.101   6.071   6.569  0.2460  0.2008 -0.3121
  104PHE      C 1320   0.251   5.745   6.761  0.2747 -0.4978 -0.6996
  104PHE      O 1321   0.183   5.700   6.669 -0.1071 -0.2189 -0.5569
  105TRP      N 1322   0.385   5.752   6.752  0.2683  0.2921 -0.3083
  105TRP     HN 1323   0.440   5.783   6.828 -0.4653  2.8673 -0.7374
  105TRP     CA 1324   0.459   5.694   6.644  0.1108  0.1142 -0.3213
  105TRP     HA 1325   0.409   5.731   6.556  1.2358  1.3071 -0.4932
  105TRP     CB 1326   0.602   5.752   6.638  0.0637  0.2404 -0.2269
  105TRP    HB1 1327   0.658   5.714   6.726  3.4625  1.1188 -1.8297
  105TRP    HB2 1328   0.595   5.862   6.648  0.3954  0.1299  1.5491
  105TRP     CG 1329   0.666   5.726   6.506 -0.4683  0.3403 -0.5098
  105TRP    CD1 1330   0.757   5.627   6.483 -0.6937 -0.0293  0.1753
  105TRP    HD1 1331   0.812   5.572   6.558  1.6152  0.5561 -0.9946
  105TRP    NE1 1332   0.791   5.636   6.351 -0.0769  0.1143  0.3400
  105TRP    HE1 1333   0.873   5.604   6.308  0.0211 -0.9337  1.2749
  105TRP    CE2 1334   0.717   5.731   6.285  0.2941  0.0491 -0.1810
  105TRP    CD2 1335   0.641   5.794   6.383 -0.1623  0.2157 -0.6431
  105TRP    CE3 1336   0.568   5.904   6.350  0.1027  0.5031 -0.2773
  105TRP    HE3 1337   0.505   5.944   6.427  0.8448 -0.9533  1.1447
  105TRP    CZ3 1338   0.563   5.948   6.220  0.3138  0.6239 -0.2435
  105TRP    HZ3 1339   0.500   6.034   6.199  1.1517  1.9182  2.1685
  105TRP    CZ2 1340   0.726   5.782   6.159  0.6251  0.1667 -0.1108
  105TRP    HZ2 1341   0.775   5.731   6.078 -3.0864  0.7444 -2.9658
  105TRP    CH2 1342   0.643   5.886   6.126 -0.0511 -0.3136  0.0595
  105TRP    HH2 1343   0.654   5.919   6.024  4.1820 -1.3752 -0.0165
  105TRP      C 1344   0.446   5.546   6.635  0.2204  0.0818  0.0068
  105TRP      O 1345   0.439   5.499   6.521  0.2895 -0.3286  0.1713
  106CYS      N 1346   0.442   5.467   6.743  0.3565  0.0490 -0.0127
  106CYS     HN 1347   0.451   5.503   6.836 -0.4025 -0.9115  0.4476
  106CYS     CA 1348   0.417   5.326   6.740 -0.3352  0.1639  0.2429
  106CYS     HA 1349   0.497   5.290   6.677 -0.4673 -0.5034  0.4567
  106CYS     CB 1350   0.441   5.258   6.876  0.2849 -0.0345  0.0379
  106CYS    HB1 1351   0.360   5.299   6.941 -0.6085  0.2943 -1.2189
  106CYS    HB2 1352   0.533   5.292   6.928 -1.3432  1.7549  1.9243
  106CYS     SG 1353   0.439   5.077   6.868  0.2003 -0.0279 -0.1115
  106CYS      C 1354   0.284   5.287   6.685 -0.1607 -0.0640 -0.0183
  106CYS      O 1355   0.276   5.206   6.592  0.3863  0.0075 -0.1305
  107GLU      N 1356   0.178   5.353   6.734  0.0804  0.0721  0.3235
  107GLU     HN 1357   0.185   5.388   6.827 -0.5705  0.3290  0.2820
  107GLU     CA 1358   0.048   5.334   6.676  0.3857  0.0736 -0.3688
  107GLU     HA 1359   0.027   5.229   6.689 -0.7154  0.5950  3.0279
  107GLU     CB 1360  -0.060   5.402   6.761  0.3300 -0.0604 -0.3331
  107GLU    HB1 1361  -0.164   5.412   6.721 -0.6269 -0.2491  1.9721
  107GLU    HB2 1362  -0.020   5.503   6.785 -0.2005  0.1709 -0.4090
  107GLU     CG 1363  -0.078   5.326   6.892 -0.5349  0.5727 -0.0727
  107GLU    HG1 1364   0.018   5.309   6.945 -0.7810 -1.3838 -0.1661
  107GLU    HG2 1365  -0.119   5.224   6.874  0.7503  0.0001  0.1123
  107GLU     CD 1366  -0.170   5.395   6.992 -0.7302  0.3507 -0.0966
  107GLU    OE1 1367  -0.231   5.322   7.075 -0.6073  0.2554 -0.0894
  107GLU    OE2 1368  -0.174   5.521   6.999  0.0011  0.3775 -0.0154
  107GLU      C 1369   0.029   5.369   6.532 -0.3248  0.0701 -0.2801
  107GLU      O 1370  -0.038   5.295   6.461 -0.2553  0.2959 -0.5808
  108PHE      N 1371   0.084   5.485   6.493 -0.2335  0.1333  0.0299
  108PHE     HN 1372   0.125   5.545   6.562  0.0338  0.5572 -0.4874
  108PHE     CA 1373   0.098   5.531   6.358 -0.1189  0.1362  0.0426
  108PHE     HA 1374  -0.001   5.543   6.318  0.3237  1.5361 -0.6871
  108PHE     CB 1375   0.157   5.672   6.346 -0.0235  0.1037  0.1204
  108PHE    HB1 1376   0.253   5.662   6.400 -0.6010 -3.3840  0.7471
  108PHE    HB2 1377   0.077   5.740   6.384  1.5913  0.5288  3.0062
  108PHE     CG 1378   0.171   5.719   6.205 -0.4546 -0.2956 -0.0592
  108PHE    CD1 1379   0.057   5.749   6.134 -0.4237  0.1960  0.0947
  108PHE    HD1 1380  -0.043   5.739   6.173 -0.2627 -2.2095  0.0666
  108PHE    CE1 1381   0.065   5.770   5.999 -0.2048 -0.4019  0.0086
  108PHE    HE1 1382  -0.021   5.772   5.933 -0.2083 -0.6669  0.0031
  108PHE     CZ 1383   0.188   5.783   5.940 -0.0416 -0.4569  0.3399
  108PHE     HZ 1384   0.198   5.791   5.833 -0.5661 -0.5668  0.2839
  108PHE    CD2 1385   0.296   5.731   6.148 -0.5340  0.0254 -0.1653
  108PHE    HD2 1386   0.384   5.711   6.206  1.0781  0.0021 -2.4707
  108PHE    CE2 1387   0.302   5.768   6.016  0.3325  0.1418 -0.0960
  108PHE    HE2 1388   0.398   5.754   5.967  0.3207 -1.9868  0.3902
  108PHE      C 1389   0.170   5.435   6.269 -0.0726 -0.0238  0.2506
  108PHE      O 1390   0.106   5.394   6.172 -0.3457  0.4983  0.2051
  109TRP      N 1391   0.292   5.389   6.301  0.2056  0.4673 -0.0806
  109TRP     HN 1392   0.341   5.418   6.383 -0.9766 -3.2925  2.2196
  109TRP     CA 1393   0.375   5.298   6.228  0.0625  0.3775 -0.1320
  109TRP     HA 1394   0.389   5.345   6.132 -0.7612 -0.3978 -0.6467
  109TRP     CB 1395   0.503   5.288   6.312 -0.0635  0.4164  0.0676
  109TRP    HB1 1396   0.476   5.245   6.411  2.6926 -1.2423  0.2101
  109TRP    HB2 1397   0.533   5.394   6.328 -0.3997  1.0310 -2.8208
  109TRP     CG 1398   0.613   5.199   6.263 -0.2361 -0.0052  0.4378
  109TRP    CD1 1399   0.721   5.242   6.191 -0.0577 -0.2984  0.5305
  109TRP    HD1 1400   0.715   5.340   6.146  1.6559 -0.5512 -0.3160
  109TRP    NE1 1401   0.815   5.143   6.182  0.4336  0.1197  1.0348
  109TRP    HE1 1402   0.892   5.147   6.121 -0.4825 -0.8055 -0.2429
  109TRP    CE2 1403   0.772   5.035   6.253 -0.6821 -0.2602 -0.1809
  109TRP    CD2 1404   0.646   5.066   6.302 -0.6860 -0.3009 -0.1645
  109TRP    CE3 1405   0.572   4.972   6.368 -0.2199 -0.2206  0.4867
  109TRP    HE3 1406   0.475   4.991   6.410  0.1072  2.5911  0.2309
  109TRP    CZ3 1407   0.628   4.849   6.394 -0.0185 -0.2672 -0.1425
  109TRP    HZ3 1408   0.568   4.786   6.457 -0.9250  0.2267 -0.4842
  109TRP    CZ2 1409   0.826   4.912   6.272 -0.4610 -0.1343  0.0157
  109TRP    HZ2 1410   0.919   4.873   6.231 -0.3335  0.8053 -0.6133
  109TRP    CH2 1411   0.755   4.822   6.348  0.3069 -0.1877  0.6871
  109TRP    HH2 1412   0.803   4.726   6.361 -1.0542 -1.1915 -1.1092
  109TRP      C 1413   0.314   5.164   6.204  0.0825  0.3224  0.1198
  109TRP      O 1414   0.308   5.117   6.090 -0.0462 -0.2969  0.3784
  110THR      N 1415   0.252   5.108   6.309  0.3587  0.4014  0.3284
  110THR     HN 1416   0.257   5.153   6.397  0.1818  1.6932 -0.3033
  110THR     CA 1417   0.169   4.991   6.302  0.3017  0.4537  0.1166
  110THR     HA 1418   0.230   4.916   6.254  0.9127  2.4814 -2.5381
  110THR     CB 1419   0.136   4.942   6.440  0.6248 -0.2864 -0.0662
  110THR     HB 1420   0.045   4.994   6.477 -0.8023 -0.5210 -2.9287
  110THR    OG1 1421   0.242   4.956   6.533  0.1417  0.3104  0.4006
  110THR    HG1 1422   0.254   5.046   6.562  0.7333  0.1972  0.5164
  110THR    CG2 1423   0.084   4.797   6.445  0.6455 -0.3097 -0.4830
  110THR   HG21 1424   0.159   4.723   6.411  2.4948  0.9566  0.6782
  110THR   HG22 1425  -0.013   4.788   6.392  1.3115  0.9319 -1.9971
  110THR   HG23 1426   0.062   4.761   6.547  2.8360 -3.5220 -1.0067
  110THR      C 1427   0.048   5.006   6.216  0.2900  0.2041  0.0878
  110THR      O 1428   0.019   4.918   6.137  0.1872  0.1184  0.2209
  111SER      N 1429  -0.024   5.120   6.211  0.3007  0.1964 -0.2815
  111SER     HN 1430   0.010   5.193   6.271 -0.0817 -0.3991  0.6924
  111SER     CA 1431  -0.142   5.143   6.134  0.0924 -0.2565 -0.1019
  111SER     HA 1432  -0.213   5.062   6.138 -1.2045  0.8507  0.0621
  111SER     CB 1433  -0.213   5.273   6.175  0.1320 -0.1995 -0.2117
  111SER    HB1 1434  -0.300   5.293   6.109  1.0378  0.6583 -1.2064
  111SER    HB2 1435  -0.156   5.367   6.154 -2.5735  1.2523 -1.5892
  111SER     OG 1436  -0.263   5.270   6.308 -0.6031 -0.1920 -0.4826
  111SER    HG1 1437  -0.184   5.269   6.363 -1.1990  0.3920  0.4146
  111SER      C 1438  -0.109   5.145   5.989  0.6530  0.4623  0.0278
  111SER      O 1439  -0.182   5.092   5.905  0.3829  0.1504  0.4531
  112ILE      N 1440   0.001   5.209   5.946  0.8631  0.1046  0.0386
  112ILE     HN 1441   0.064   5.246   6.014  0.3015  1.6736 -0.2565
  112ILE     CA 1442   0.035   5.222   5.807  0.1030  0.5252 -0.1107
  112ILE     HA 1443  -0.048   5.210   5.739  0.7693  0.6173 -0.9590
  112ILE     CB 1444   0.090   5.358   5.775  0.4482  0.3967 -0.0683
  112ILE     HB 1445   0.102   5.359   5.665 -1.2691  1.4423 -0.2797
  112ILE    CG2 1446  -0.022   5.458   5.807  0.5119  0.1119  1.0928
  112ILE   HG21 1447  -0.043   5.471   5.916 -0.3949  0.4439  0.8874
  112ILE   HG22 1448  -0.116   5.447   5.750  0.1912  3.2363  0.8208
  112ILE   HG23 1449   0.014   5.554   5.763 -4.4673  2.3311  1.1105
  112ILE    CG1 1450   0.220   5.391   5.850  0.5086  0.2272 -0.0990
  112ILE   HG11 1451   0.282   5.300   5.867  0.7072  0.3647 -0.0803
  112ILE   HG12 1452   0.214   5.428   5.955  0.3689 -0.7246  0.2448
  112ILE     CD 1453   0.306   5.493   5.776  0.1180  0.2905 -0.4664
  112ILE    HD1 1454   0.254   5.591   5.767  0.5588  0.7990  1.9642
  112ILE    HD2 1455   0.320   5.453   5.673 -1.4439 -1.2386 -0.1259
  112ILE    HD3 1456   0.413   5.496   5.806 -0.2210  0.6556  0.7447
  112ILE      C 1457   0.120   5.110   5.758  0.2563  0.2835  0.6831
  112ILE      O 1458   0.133   5.087   5.638  0.4821  0.1170  0.7407
  113ASP      N 1459   0.176   5.021   5.842  0.3454 -0.0629  0.2610
  113ASP     HN 1460   0.161   5.032   5.940  0.1785 -0.7934  0.3253
  113ASP     CA 1461   0.243   4.900   5.806  0.2784 -0.0074 -0.0552
  113ASP     HA 1462   0.303   4.911   5.717  0.6757 -2.1161 -0.0961
  113ASP     CB 1463   0.330   4.860   5.926  0.2796  0.2442  0.0269
  113ASP    HB1 1464   0.265   4.873   6.016  1.6858 -1.6958  1.4047
  113ASP    HB2 1465   0.409   4.932   5.954 -0.6010  0.6108  1.7198
  113ASP     CG 1466   0.388   4.720   5.918 -0.0012  0.1448 -0.2900
  113ASP    OD1 1467   0.410   4.674   5.803 -0.7160 -0.4057 -0.2152
  113ASP    OD2 1468   0.422   4.663   6.025  0.7624  0.5978 -0.2839
  113ASP      C 1469   0.148   4.798   5.752 -0.0703  0.2154  0.1357
  113ASP      O 1470   0.171   4.733   5.651 -0.1311  0.7011 -0.1944
  114VAL      N 1471   0.024   4.790   5.803 -0.3721  0.5944 -0.5247
  114VAL     HN 1472   0.004   4.843   5.885 -2.1340  1.9022 -1.7198
  114VAL     CA 1473  -0.083   4.708   5.756  0.1714 -0.4571  0.0230
  114VAL     HA 1474  -0.036   4.614   5.732 -0.4292 -1.5198  2.6830
  114VAL     CB 1475  -0.184   4.684   5.864 -0.3200  0.9702 -0.0917
  114VAL     HB 1476  -0.235   4.771   5.910  1.2352  1.4469  0.8115
  114VAL    CG1 1477  -0.292   4.588   5.813 -0.3289  0.6084  0.5967
  114VAL   HG11 1478  -0.369   4.554   5.886 -0.6710 -0.5381 -0.2658
  114VAL   HG12 1479  -0.251   4.493   5.773 -0.0212  0.4442  1.2869
  114VAL   HG13 1480  -0.347   4.636   5.729  1.0806  1.2832  0.0285
  114VAL    CG2 1481  -0.106   4.617   5.978 -0.5990  0.6994 -0.0596
  114VAL   HG21 1482  -0.039   4.686   6.034  1.7600 -1.4704 -0.0156
  114VAL   HG22 1483  -0.042   4.532   5.946 -0.0071  1.0569  0.1540
  114VAL   HG23 1484  -0.179   4.578   6.053 -1.2749  1.1545 -0.4717
  114VAL      C 1485  -0.146   4.769   5.635  0.3048 -0.0585  0.1509
  114VAL      O 1486  -0.196   4.698   5.548  0.2491 -0.0478  0.1739
  115LEU      N 1487  -0.154   4.903   5.631  0.0789 -0.0664  0.3051
  115LEU     HN 1488  -0.122   4.956   5.710 -0.9033 -0.8600  1.2618
  115LEU     CA 1489  -0.214   4.979   5.526  0.1102  0.3018  0.5481
  115LEU     HA 1490  -0.313   4.936   5.529  0.7570 -1.3338 -0.2811
  115LEU     CB 1491  -0.206   5.131   5.546  0.5984  0.3939 -0.3094
  115LEU    HB1 1492  -0.098   5.156   5.539  1.0628 -1.4156 -0.1443
  115LEU    HB2 1493  -0.234   5.156   5.650 -0.9195  2.3684 -1.1294
  115LEU     CG 1494  -0.285   5.216   5.445 -0.3209 -0.1379 -0.0506
  115LEU     HG 1495  -0.247   5.189   5.343  0.8520  0.9129  0.0858
  115LEU    CD1 1496  -0.434   5.184   5.461 -0.4069  0.2226 -0.1251
  115LEU   HD11 1497  -0.472   5.181   5.565  0.5099 -1.2078  0.1845
  115LEU   HD12 1498  -0.457   5.085   5.415 -1.9874  0.5781 -0.1557
  115LEU   HD13 1499  -0.501   5.249   5.400  1.1418  1.5853 -0.4258
  115LEU    CD2 1500  -0.274   5.368   5.466 -0.2875 -0.0639 -0.5765
  115LEU   HD21 1501  -0.306   5.398   5.568 -0.3480 -2.8878  0.3361
  115LEU   HD22 1502  -0.335   5.424   5.392  0.4604  2.2617  0.4886
  115LEU   HD23 1503  -0.168   5.399   5.453 -0.0611 -1.3401 -2.1869
  115LEU      C 1504  -0.144   4.954   5.397 -0.7205 -1.0616  0.3317
  115LEU      O 1505  -0.204   4.935   5.292  0.0096 -0.9702 -0.1138
  116CYS      N 1506  -0.009   4.951   5.401 -0.6853 -0.3545 -0.0449
  116CYS     HN 1507   0.039   4.978   5.484  1.0237  0.6833 -1.3106
  116CYS     CA 1508   0.078   4.941   5.289 -0.2779 -0.3299  0.2664
  116CYS     HA 1509   0.063   5.014   5.210 -0.1857  1.4807  1.8457
  116CYS     CB 1510   0.226   4.965   5.325 -0.2327  0.0467 -0.1539
  116CYS    HB1 1511   0.290   4.935   5.239 -0.7011 -0.9585 -0.1695
  116CYS    HB2 1512   0.250   4.908   5.417  1.2609 -3.0894 -2.2961
  116CYS     SG 1513   0.250   5.144   5.348 -0.1932  0.0224 -0.0021
  116CYS    HG1 1514   0.276   5.168   5.220  0.3124  0.6318  0.2133
  116CYS      C 1515   0.066   4.807   5.227  0.2277 -0.3470  0.1969
  116CYS      O 1516   0.039   4.807   5.107 -0.1499  0.5416  0.2747
  117VAL      N 1517   0.074   4.696   5.303  0.4974 -0.2971  0.2406
  117VAL     HN 1518   0.083   4.710   5.401 -0.6799  0.6797  0.2239
  117VAL     CA 1519   0.065   4.563   5.252 -0.4340 -0.0599 -0.2218
  117VAL     HA 1520   0.128   4.551   5.166 -2.2943  0.6493 -1.7755
  117VAL     CB 1521   0.110   4.473   5.363  0.0427  0.8214  0.3056
  117VAL     HB 1522   0.194   4.525   5.413 -0.0480 -0.4283  1.8548
  117VAL    CG1 1523   0.019   4.460   5.487  0.6147 -0.1054  0.6385
  117VAL   HG11 1524   0.078   4.403   5.562  0.7382 -0.7744  0.0378
  117VAL   HG12 1525  -0.070   4.401   5.460  1.1426 -1.9859  2.7220
  117VAL   HG13 1526  -0.002   4.560   5.531 -0.5114 -0.8720  1.9201
  117VAL    CG2 1527   0.166   4.340   5.311  0.1940  0.7418  0.6650
  117VAL   HG21 1528   0.259   4.359   5.254  0.2418  0.7574  0.7483
  117VAL   HG22 1529   0.098   4.300   5.232  2.7600 -0.5820 -1.0064
  117VAL   HG23 1530   0.179   4.272   5.398 -0.5364 -0.3978 -0.0750
  117VAL      C 1531  -0.072   4.533   5.201 -0.3404 -0.7931 -0.0540
  117VAL      O 1532  -0.092   4.469   5.098  1.1858 -0.5942 -0.4931
  118THR      N 1533  -0.177   4.581   5.270  0.2586 -0.1024  0.3816
  118THR     HN 1534  -0.165   4.623   5.360  0.4596  1.1768 -0.2163
  118THR     CA 1535  -0.310   4.571   5.220  0.4693 -0.1214 -0.1765
  118THR     HA 1536  -0.334   4.466   5.207 -0.1553 -0.0461  0.3337
  118THR     CB 1537  -0.417   4.622   5.312  0.3998 -0.0656 -0.2868
  118THR     HB 1538  -0.412   4.732   5.328  0.5600  0.0994 -1.4398
  118THR    OG1 1539  -0.404   4.555   5.437  0.6723  0.0265 -0.2641
  118THR    HG1 1540  -0.348   4.612   5.490 -1.1058 -0.3770  2.2325
  118THR    CG2 1541  -0.560   4.585   5.272  0.4795 -0.4176 -0.2561
  118THR   HG21 1542  -0.577   4.644   5.179  2.9913  0.1569 -0.4163
  118THR   HG22 1543  -0.639   4.616   5.344  1.4722  1.9396 -0.0868
  118THR   HG23 1544  -0.573   4.475   5.261  1.7002 -0.8672  2.1848
  118THR      C 1545  -0.333   4.635   5.087  0.1088 -0.6328 -0.3655
  118THR      O 1546  -0.401   4.583   4.999 -0.5315 -0.2976 -0.0816
  119ALA      N 1547  -0.277   4.756   5.067  0.1143 -0.5757 -0.0226
  119ALA     HN 1548  -0.227   4.803   5.139 -0.4770 -0.9191  0.6248
  119ALA     CA 1549  -0.278   4.827   4.943  0.1629 -0.4505  0.0489
  119ALA     HA 1550  -0.372   4.825   4.891  1.6288 -0.3157 -2.8274
  119ALA     CB 1551  -0.232   4.974   4.952 -0.6835 -0.1725 -0.1210
  119ALA    HB1 1552  -0.301   5.038   5.012 -0.6936 -1.1434  0.9497
  119ALA    HB2 1553  -0.234   5.022   4.852 -1.3864  0.3162  0.1182
  119ALA    HB3 1554  -0.129   4.983   4.991 -1.6240  1.9770  2.1732
  119ALA      C 1555  -0.205   4.759   4.832  0.2619  0.5771 -0.5259
  119ALA      O 1556  -0.248   4.761   4.717 -0.3088 -0.3129 -0.3348
  120SER      N 1557  -0.091   4.697   4.867 -0.5632 -0.6198  0.0975
  120SER     HN 1558  -0.060   4.725   4.957  0.0956 -1.6310  0.2048
  120SER     CA 1559   0.007   4.639   4.780 -0.1036  0.4792 -0.1384
  120SER     HA 1560   0.047   4.719   4.720 -0.3160  1.8129  1.4398
  120SER     CB 1561   0.124   4.570   4.853 -0.0590  0.5906 -0.1059
  120SER    HB1 1562   0.091   4.480   4.909 -2.1287  0.5897 -1.2198
  120SER    HB2 1563   0.159   4.641   4.931 -2.0138  1.1248  0.3503
  120SER     OG 1564   0.234   4.549   4.766 -0.0755  0.1643 -0.0250
  120SER    HG1 1565   0.270   4.631   4.730 -1.1881 -0.1452 -1.9648
  120SER      C 1566  -0.054   4.533   4.694 -0.1759  0.4284 -0.0246
  120SER      O 1567  -0.055   4.544   4.572  0.1997  0.1029 -0.0590
  121ILE      N 1568  -0.113   4.431   4.760  0.5949 -0.0369 -0.0361
  121ILE     HN 1569  -0.123   4.442   4.859 -3.4512 -2.3988  0.0686
  121ILE     CA 1570  -0.190   4.333   4.689 -0.0864  0.3804  0.1145
  121ILE     HA 1571  -0.129   4.292   4.610  0.2402  0.4028  0.3538
  121ILE     CB 1572  -0.228   4.218   4.778  0.2924  0.0101 -0.1967
  121ILE     HB 1573  -0.126   4.183   4.803  0.5688 -2.0043 -3.6616
  121ILE    CG2 1574  -0.308   4.270   4.899 -0.2367  0.0980 -0.5796
  121ILE   HG21 1575  -0.329   4.181   4.963 -0.3146  0.6437  0.1688
  121ILE   HG22 1576  -0.401   4.312   4.856  0.0013  0.8766 -0.3554
  121ILE   HG23 1577  -0.259   4.339   4.972 -0.7759  0.5086 -0.5963
  121ILE    CG1 1578  -0.293   4.101   4.703  0.2339 -0.0052 -0.1235
  121ILE   HG11 1579  -0.388   4.138   4.660  0.3249 -1.8112 -2.0439
  121ILE   HG12 1580  -0.320   4.017   4.771  1.1624 -1.2626 -1.2433
  121ILE     CD 1581  -0.206   4.039   4.594 -0.1824 -0.0981 -0.4047
  121ILE    HD1 1582  -0.188   4.092   4.498 -0.2814 -0.8943 -0.8706
  121ILE    HD2 1583  -0.237   3.941   4.553  1.2519 -0.7058 -0.1009
  121ILE    HD3 1584  -0.104   4.018   4.635 -0.4186 -2.3016 -0.8000
  121ILE      C 1585  -0.308   4.381   4.612 -0.3862 -0.2786  0.1582
  121ILE      O 1586  -0.335   4.330   4.503 -0.1295  0.0021 -0.0392
  122GLU      N 1587  -0.393   4.476   4.654 -0.2752  0.0077 -0.2538
  122GLU     HN 1588  -0.370   4.516   4.742  3.0532 -1.3278 -0.3805
  122GLU     CA 1589  -0.507   4.524   4.582 -0.3290 -0.2018 -0.3120
  122GLU     HA 1590  -0.569   4.437   4.569  0.5498 -0.8511 -0.2815
  122GLU     CB 1591  -0.585   4.623   4.670  0.9771  0.2403  0.3911
  122GLU    HB1 1592  -0.666   4.669   4.609 -0.3753  0.0547  1.9807
  122GLU    HB2 1593  -0.519   4.704   4.706 -0.7120  1.7200  0.2978
  122GLU     CG 1594  -0.657   4.562   4.790 -0.1030  0.9657  0.1299
  122GLU    HG1 1595  -0.678   4.650   4.854  0.0017 -0.4876  2.2710
  122GLU    HG2 1596  -0.586   4.495   4.843 -1.3336 -0.6086 -0.1007
  122GLU     CD 1597  -0.782   4.482   4.752  0.1844  0.6239 -0.0978
  122GLU    OE1 1598  -0.812   4.458   4.632  0.3647 -0.5461  0.0805
  122GLU    OE2 1599  -0.854   4.440   4.846  0.7147  0.5033  0.2578
  122GLU      C 1600  -0.466   4.580   4.450  0.5443 -0.8531 -0.3272
  122GLU      O 1601  -0.518   4.555   4.342 -0.0429 -0.2579 -0.1922
  123THR      N 1602  -0.352   4.651   4.462 -0.0612 -0.0132  0.7031
  123THR     HN 1603  -0.310   4.646   4.552 -0.7549  0.1362  1.0363
  123THR     CA 1604  -0.287   4.725   4.358 -0.6381  0.1535  0.4608
  123THR     HA 1605  -0.370   4.780   4.315 -0.2426 -0.2075 -0.7886
  123THR     CB 1606  -0.174   4.819   4.388 -0.5138  0.0992  0.1583
  123THR     HB 1607  -0.089   4.771   4.442  1.3163  2.0736 -0.8249
  123THR    OG1 1608  -0.224   4.919   4.475 -0.2365  0.4622 -0.0933
  123THR    HG1 1609  -0.247   4.878   4.559 -0.7854  2.1314  0.6140
  123THR    CG2 1610  -0.119   4.892   4.264 -0.5201 -0.0857  0.0466
  123THR   HG21 1611  -0.050   4.975   4.290 -1.9291  0.8636  0.8288
  123THR   HG22 1612  -0.204   4.921   4.198  0.3104  2.0993 -0.1445
  123THR   HG23 1613  -0.050   4.826   4.207 -0.4099  0.7430 -0.7934
  123THR      C 1614  -0.234   4.631   4.256 -0.0852  0.2666  0.6408
  123THR      O 1615  -0.269   4.652   4.140  0.0981 -0.1343  0.5088
  124LEU      N 1616  -0.171   4.518   4.293  0.0348  0.2049  0.2513
  124LEU     HN 1617  -0.163   4.504   4.391 -5.1438 -1.3115  0.7450
  124LEU     CA 1618  -0.126   4.404   4.219 -0.2317  0.1644  0.1499
  124LEU     HA 1619  -0.070   4.448   4.138 -1.3801 -0.1739 -0.8528
  124LEU     CB 1620  -0.032   4.310   4.298  0.0735  0.1004 -0.2830
  124LEU    HB1 1621  -0.018   4.208   4.258  4.3169  0.4390 -0.0418
  124LEU    HB2 1622  -0.088   4.299   4.394  0.9627  0.1888  0.2617
  124LEU     CG 1623   0.108   4.369   4.320  0.2723 -0.4195 -0.1441
  124LEU     HG 1624   0.101   4.475   4.354  0.7731  0.3017 -2.1145
  124LEU    CD1 1625   0.176   4.293   4.435 -0.0496  0.3766  0.5897
  124LEU   HD11 1626   0.118   4.303   4.529  1.5571  1.2177  1.5143
  124LEU   HD12 1627   0.282   4.321   4.446 -0.4031  1.5524  1.1073
  124LEU   HD13 1628   0.166   4.184   4.412  0.0906  0.2306  1.1995
  124LEU    CD2 1629   0.189   4.357   4.190 -0.4100  0.0214 -0.6133
  124LEU   HD21 1630   0.291   4.396   4.210 -0.9944  0.3804  2.0806
  124LEU   HD22 1631   0.149   4.406   4.098 -0.3781  0.4726 -0.3883
  124LEU   HD23 1632   0.194   4.250   4.163 -0.0341 -0.1596  0.1790
  124LEU      C 1633  -0.225   4.325   4.142  0.0074  0.3281 -0.3278
  124LEU      O 1634  -0.211   4.267   4.034 -0.1513  0.1830 -0.2707
  125CYS      N 1635  -0.341   4.307   4.207  0.0412  0.5061 -0.2205
  125CYS     HN 1636  -0.352   4.343   4.300 -0.5271  0.8344 -0.4051
  125CYS     CA 1637  -0.455   4.254   4.140  0.1090 -0.3393  0.3229
  125CYS     HA 1638  -0.432   4.165   4.082  0.2960  0.3743 -0.7231
  125CYS     CB 1639  -0.565   4.226   4.244 -0.0369  0.2588  0.3272
  125CYS    HB1 1640  -0.660   4.199   4.193 -1.9089  1.4423  2.9222
  125CYS    HB2 1641  -0.597   4.316   4.302  0.5032  0.7119 -0.0638
  125CYS     SG 1642  -0.530   4.088   4.356 -0.0831 -0.2345 -0.2606
  125CYS    HG1 1643  -0.451   4.160   4.435  0.6264  0.4648 -1.5679
  125CYS      C 1644  -0.515   4.343   4.037  0.2054 -0.1234  0.4541
  125CYS      O 1645  -0.571   4.295   3.938  0.1241  0.2165  0.3335
  126VAL      N 1646  -0.504   4.477   4.044  0.2283 -0.1110  0.1970
  126VAL     HN 1647  -0.450   4.519   4.117  1.4707  0.1079 -0.8111
  126VAL     CA 1648  -0.552   4.557   3.935  0.3672 -0.1612  0.0983
  126VAL     HA 1649  -0.645   4.518   3.896  0.4599 -0.4820  0.1875
  126VAL     CB 1650  -0.589   4.697   3.973 -0.2367 -0.2931 -0.0015
  126VAL     HB 1651  -0.499   4.738   4.022 -1.0037 -0.7809  1.9305
  126VAL    CG1 1652  -0.640   4.791   3.862 -0.2380 -0.2556  0.0309
  126VAL   HG11 1653  -0.733   4.753   3.816 -0.3149 -0.6483  0.4967
  126VAL   HG12 1654  -0.565   4.807   3.782  1.5816  0.2095  1.7236
  126VAL   HG13 1655  -0.670   4.891   3.901  0.8258  1.7493 -3.8093
  126VAL    CG2 1656  -0.698   4.693   4.082 -0.1192  0.4357  0.1484
  126VAL   HG21 1657  -0.796   4.661   4.040 -0.5067 -1.1815  2.1129
  126VAL   HG22 1658  -0.728   4.791   4.124 -1.6650  0.0506 -0.0084
  126VAL   HG23 1659  -0.671   4.631   4.171 -0.2381 -0.2490 -0.2804
  126VAL      C 1660  -0.452   4.571   3.826  0.1823 -0.5907 -0.1290
  126VAL      O 1661  -0.480   4.584   3.707 -0.3241  0.1997  0.0704
  127ILE      N 1662  -0.323   4.556   3.863  0.2187  0.1051  0.0331
  127ILE     HN 1663  -0.302   4.546   3.960  1.3009 -0.6728 -0.2581
  127ILE     CA 1664  -0.222   4.528   3.765  0.4104  1.0005 -0.0318
  127ILE     HA 1665  -0.226   4.603   3.687  3.2526  1.6629  0.3338
  127ILE     CB 1666  -0.085   4.539   3.826  0.4764  0.3797 -0.0659
  127ILE     HB 1667  -0.097   4.469   3.912 -3.0525  1.7284  0.7291
  127ILE    CG2 1668   0.021   4.509   3.719  0.4031  0.6162 -0.2047
  127ILE   HG21 1669   0.020   4.583   3.636  0.1425  3.0684  1.8360
  127ILE   HG22 1670   0.013   4.403   3.687 -0.6173  0.8743 -0.8650
  127ILE   HG23 1671   0.119   4.533   3.764  1.0319 -1.2076 -0.5180
  127ILE    CG1 1672  -0.063   4.684   3.872 -0.2471  0.7527 -0.8726
  127ILE   HG11 1673  -0.156   4.738   3.899 -0.4729  0.1197 -0.3751
  127ILE   HG12 1674  -0.030   4.742   3.783  0.8516 -0.5781 -1.3767
  127ILE     CD 1675   0.043   4.709   3.980 -0.1820  0.4682 -0.8710
  127ILE    HD1 1676   0.038   4.812   4.021 -2.1568  0.2192 -0.3870
  127ILE    HD2 1677   0.142   4.667   3.954 -0.4554 -1.4570  0.9114
  127ILE    HD3 1678   0.014   4.649   4.069  0.2528 -3.4514 -3.1306
  127ILE      C 1679  -0.242   4.397   3.697  0.7690  0.7081  0.4188
  127ILE      O 1680  -0.218   4.385   3.578 -0.2910  0.3173  0.2290
  128ALA      N 1681  -0.281   4.292   3.772  0.1079  0.7724  0.1723
  128ALA     HN 1682  -0.259   4.288   3.869  2.4913 -0.8167 -0.3614
  128ALA     CA 1683  -0.302   4.164   3.712 -0.0952  0.6915  0.4141
  128ALA     HA 1684  -0.209   4.142   3.663  0.7509  1.5466  1.5930
  128ALA     CB 1685  -0.340   4.061   3.819 -0.5047 -0.1082 -0.4775
  128ALA    HB1 1686  -0.374   3.962   3.783  1.1853 -1.8467  2.3582
  128ALA    HB2 1687  -0.415   4.116   3.881  1.2104  0.7242  0.9531
  128ALA    HB3 1688  -0.249   4.048   3.881  0.3035  2.6294 -0.9573
  128ALA      C 1689  -0.414   4.171   3.613  0.4853  0.5161 -0.2668
  128ALA      O 1690  -0.419   4.121   3.501  0.3127  0.1694 -0.1051
  129VAL      N 1691  -0.527   4.236   3.647 -0.1003 -0.4519 -0.3170
  129VAL     HN 1692  -0.531   4.275   3.739 -0.8103 -0.3856 -0.3697
  129VAL     CA 1693  -0.641   4.257   3.563 -0.3683 -0.4411  0.0495
  129VAL     HA 1694  -0.677   4.164   3.521  0.0564 -1.1671  1.2468
  129VAL     CB 1695  -0.747   4.324   3.646  0.0281 -0.0089  0.2108
  129VAL     HB 1696  -0.699   4.406   3.704  0.7833 -0.9178  0.9138
  129VAL    CG1 1697  -0.860   4.383   3.560  0.2214  1.0707  0.6717
  129VAL   HG11 1698  -0.829   4.477   3.512  1.5675 -0.5004 -1.7532
  129VAL   HG12 1699  -0.947   4.407   3.625  0.3300  1.1935  0.7706
  129VAL   HG13 1700  -0.891   4.312   3.480  0.9189  0.6989  0.7245
  129VAL    CG2 1701  -0.806   4.220   3.742  0.3427 -0.3911 -0.0067
  129VAL   HG21 1702  -0.729   4.175   3.809 -1.0267 -1.1799  1.0922
  129VAL   HG22 1703  -0.858   4.139   3.687 -0.8718  2.2395 -3.0203
  129VAL   HG23 1704  -0.882   4.271   3.806 -1.1028 -0.7955 -1.3498
  129VAL      C 1705  -0.606   4.339   3.444 -0.6396  0.3518  0.5087
  129VAL      O 1706  -0.644   4.305   3.332  0.6430 -0.1068  0.2045
  130ASP      N 1707  -0.522   4.443   3.460 -0.3748  0.2193 -0.0221
  130ASP     HN 1708  -0.489   4.466   3.551 -1.6490 -0.5067  0.6555
  130ASP     CA 1709  -0.476   4.517   3.346 -0.6218  0.2014 -0.1337
  130ASP     HA 1710  -0.564   4.556   3.296 -1.4264  0.2730  1.2873
  130ASP     CB 1711  -0.379   4.626   3.394 -0.4176 -0.0516  0.0276
  130ASP    HB1 1712  -0.292   4.579   3.445 -0.0024  0.3851 -0.2652
  130ASP    HB2 1713  -0.433   4.683   3.472 -1.7444 -1.7667  0.4319
  130ASP     CG 1714  -0.314   4.718   3.292 -0.1119  0.0344  0.2968
  130ASP    OD1 1715  -0.376   4.821   3.254 -0.0925 -0.0825 -0.0544
  130ASP    OD2 1716  -0.210   4.675   3.235 -0.2435  0.3301 -0.1704
  130ASP      C 1717  -0.405   4.436   3.243 -0.5730 -0.5634  0.4866
  130ASP      O 1718  -0.429   4.447   3.122  0.0593  0.1131  0.4133
  131ARG      N 1719  -0.313   4.348   3.285  0.8615  0.5406 -0.2330
  131ARG     HN 1720  -0.305   4.348   3.385 -0.7679  2.0333 -0.0499
  131ARG     CA 1721  -0.241   4.268   3.191  0.2827  0.1094 -0.3186
  131ARG     HA 1722  -0.210   4.322   3.103 -0.0321 -0.9071 -1.0709
  131ARG     CB 1723  -0.115   4.212   3.260  0.4382  0.1517 -0.5670
  131ARG    HB1 1724  -0.054   4.144   3.196  0.7153  1.1413 -1.3824
  131ARG    HB2 1725  -0.148   4.161   3.353  0.4002  1.2761  0.0648
  131ARG     CG 1726  -0.017   4.322   3.302  0.5602  0.0880 -0.6848
  131ARG    HG1 1727   0.065   4.275   3.362 -1.5633 -1.6455  1.0392
  131ARG    HG2 1728  -0.067   4.387   3.377  1.3213  0.3220 -0.3694
  131ARG     CD 1729   0.058   4.410   3.202  0.7262  0.4718 -0.2270
  131ARG    HD1 1730   0.106   4.342   3.128 -0.3723  0.7301 -1.1966
  131ARG    HD2 1731   0.122   4.482   3.257  1.6474 -0.0555 -0.5725
  131ARG     NE 1732  -0.033   4.496   3.122 -0.0477 -0.0638  0.0652
  131ARG     HE 1733  -0.115   4.538   3.161  0.1776  1.3217 -0.8736
  131ARG     CZ 1734  -0.007   4.536   2.994 -0.0957 -0.2932 -0.0167
  131ARG    NH1 1735   0.089   4.494   2.906 -0.1249  1.0452 -0.7085
  131ARG   HH11 1736   0.140   4.414   2.935 -1.7160 -0.4216 -1.7499
  131ARG   HH12 1737   0.093   4.515   2.808  1.4363 -2.0558 -1.4234
  131ARG    NH2 1738  -0.090   4.636   2.953  0.1217  0.1992  0.7307
  131ARG   HH21 1739  -0.149   4.671   3.026 -0.7636 -0.7555  0.4888
  131ARG   HH22 1740  -0.053   4.680   2.871  0.6191 -1.9680 -0.2729
  131ARG      C 1741  -0.326   4.160   3.135  0.1571 -0.1296  0.3203
  131ARG      O 1742  -0.304   4.138   3.016 -0.2112 -0.3582  0.2927
  132TYR      N 1743  -0.425   4.103   3.206 -0.4476  0.2893 -0.1773
  132TYR     HN 1744  -0.427   4.106   3.306 -1.5853 -2.3522 -0.0468
  132TYR     CA 1745  -0.520   4.010   3.155  0.0471 -0.4349  0.2130
  132TYR     HA 1746  -0.468   3.931   3.104  2.0346  2.2872 -2.2527
  132TYR     CB 1747  -0.603   3.953   3.272 -0.2184 -0.5106 -0.0108
  132TYR    HB1 1748  -0.670   4.031   3.314  1.3009  0.1343  1.2787
  132TYR    HB2 1749  -0.548   3.928   3.365 -1.4971  0.1999  0.9671
  132TYR     CG 1750  -0.679   3.826   3.254 -1.2800  0.2014 -0.7255
  132TYR    CD1 1751  -0.652   3.743   3.148 -0.2634 -0.3153 -0.0910
  132TYR    HD1 1752  -0.568   3.759   3.082 -0.3903  0.6653 -0.0292
  132TYR    CE1 1753  -0.723   3.629   3.120 -0.2478 -0.2358 -0.4752
  132TYR    HE1 1754  -0.692   3.562   3.041 -1.4198 -2.2102  0.6604
  132TYR     CZ 1755  -0.827   3.600   3.205 -0.3615  0.1428 -0.4882
  132TYR     OH 1756  -0.902   3.482   3.189 -0.6463  0.2575 -0.0309
  132TYR     HH 1757  -0.851   3.413   3.145  0.2570 -0.0409  1.4080
  132TYR    CD2 1758  -0.786   3.792   3.334 -0.1741 -0.2310  0.6305
  132TYR    HD2 1759  -0.816   3.855   3.416  0.8518  0.5425  0.4313
  132TYR    CE2 1760  -0.858   3.677   3.315  0.1267 -0.3179 -0.0268
  132TYR    HE2 1761  -0.936   3.642   3.382  1.8161  0.4877  2.4646
  132TYR      C 1762  -0.615   4.063   3.053 -0.5270 -0.6249  0.6364
  132TYR      O 1763  -0.632   3.998   2.950 -0.3199  0.1008  0.1395
  133PHE      N 1764  -0.674   4.183   3.066 -0.1266 -0.4154  0.5610
  133PHE     HN 1765  -0.662   4.236   3.149  1.6642 -1.7292  1.2011
  133PHE     CA 1766  -0.744   4.250   2.960  0.2813 -0.1892  0.4353
  133PHE     HA 1767  -0.823   4.180   2.937  0.4427 -0.6131  1.1403
  133PHE     CB 1768  -0.793   4.388   3.007  0.2510  0.2000 -0.7261
  133PHE    HB1 1769  -0.836   4.452   2.927 -2.6178  0.1115  0.6231
  133PHE    HB2 1770  -0.708   4.436   3.059 -0.7265  0.8212  0.3500
  133PHE     CG 1771  -0.912   4.360   3.091  0.3913  0.1499 -0.5466
  133PHE    CD1 1772  -0.918   4.448   3.196  0.4145  0.1797 -0.5701
  133PHE    HD1 1773  -0.839   4.518   3.222  0.1755 -0.6705  3.0437
  133PHE    CE1 1774  -1.040   4.459   3.259  0.4896 -0.1266 -0.3706
  133PHE    HE1 1775  -1.034   4.524   3.345  1.9469 -0.6064 -0.0804
  133PHE     CZ 1776  -1.152   4.393   3.214  0.3951  0.0234 -0.3556
  133PHE     HZ 1777  -1.239   4.396   3.277  0.7230 -0.5642  0.1322
  133PHE    CD2 1778  -1.017   4.284   3.044  0.5149 -0.6404  0.4166
  133PHE    HD2 1779  -1.009   4.209   2.966  0.7448  0.6975 -0.8790
  133PHE    CE2 1780  -1.136   4.306   3.109  0.1998  0.0053 -0.3699
  133PHE    HE2 1781  -1.221   4.245   3.079 -1.9921  2.2342  0.9600
  133PHE      C 1782  -0.664   4.275   2.837 -0.1465 -0.4215  0.1103
  133PHE      O 1783  -0.710   4.257   2.724  0.1097 -0.4945  0.0159
  134ALA      N 1784  -0.538   4.316   2.857 -0.0815 -0.2101 -0.7051
  134ALA     HN 1785  -0.508   4.341   2.949  0.0543  1.2848 -1.1201
  134ALA     CA 1786  -0.445   4.350   2.753  0.3805  0.3744 -0.1083
  134ALA     HA 1787  -0.491   4.427   2.693 -0.2394  1.1108  1.2609
  134ALA     CB 1788  -0.318   4.419   2.808  0.4128  0.2964 -0.0843
  134ALA    HB1 1789  -0.267   4.351   2.879 -2.7185  0.8766  2.9718
  134ALA    HB2 1790  -0.337   4.516   2.858  1.1586  0.1171  0.5526
  134ALA    HB3 1791  -0.252   4.432   2.719 -0.2474  2.3421 -0.3222
  134ALA      C 1792  -0.401   4.232   2.673 -0.1772 -0.1086  0.2909
  134ALA      O 1793  -0.394   4.235   2.550 -0.3264  0.0085  0.2844
  135ILE      N 1794  -0.367   4.120   2.738 -0.0949 -0.0209  0.4001
  135ILE     HN 1795  -0.355   4.105   2.836 -2.4203 -2.4980  0.4508
  135ILE     CA 1796  -0.331   3.997   2.675 -0.1278  0.1081  0.1324
  135ILE     HA 1797  -0.265   4.031   2.596 -1.5180  0.8376 -0.7585
  135ILE     CB 1798  -0.248   3.908   2.762 -0.6694  0.0237  0.5647
  135ILE     HB 1799  -0.184   3.973   2.824 -0.4626 -0.2216  0.6132
  135ILE    CG2 1800  -0.335   3.829   2.861 -0.3829 -0.4841  0.4175
  135ILE   HG21 1801  -0.379   3.736   2.819  0.5818 -0.0766 -1.5930
  135ILE   HG22 1802  -0.414   3.899   2.896  0.9724  1.8067 -0.8566
  135ILE   HG23 1803  -0.271   3.788   2.942  0.2059 -3.0076 -1.2128
  135ILE    CG1 1804  -0.161   3.812   2.677 -1.0062 -0.1926  0.4612
  135ILE   HG11 1805  -0.101   3.865   2.600  0.6000  0.0136  1.8020
  135ILE   HG12 1806  -0.219   3.727   2.637  0.1311 -0.3471 -0.9042
  135ILE     CD 1807  -0.048   3.754   2.761 -0.3288  0.1646 -0.1997
  135ILE    HD1 1808  -0.000   3.815   2.841 -1.7717  1.8955 -0.5958
  135ILE    HD2 1809   0.032   3.725   2.689  1.0323  0.7446  1.0184
  135ILE    HD3 1810  -0.092   3.665   2.810  0.5115  0.2349  0.7284
  135ILE      C 1811  -0.448   3.936   2.606 -0.1671  0.2416  0.0805
  135ILE      O 1812  -0.437   3.879   2.498  0.0183 -0.1112  0.2828
  136THR      N 1813  -0.566   3.940   2.670 -0.0917 -0.2555  0.2558
  136THR     HN 1814  -0.588   4.008   2.740 -0.0451 -1.7645  1.8045
  136THR     CA 1815  -0.686   3.889   2.611 -0.3043  0.3701  0.1338
  136THR     HA 1816  -0.661   3.789   2.577 -0.5776 -0.8359  3.1697
  136THR     CB 1817  -0.806   3.857   2.695 -0.5914 -0.3267 -0.5334
  136THR     HB 1818  -0.900   3.821   2.648 -1.1637  0.9050 -0.3581
  136THR    OG1 1819  -0.831   3.969   2.778  0.3412 -0.2017 -0.4095
  136THR    HG1 1820  -0.771   3.973   2.853 -2.4979  3.8463  2.0839
  136THR    CG2 1821  -0.770   3.742   2.790  0.2232  0.1697 -0.2353
  136THR   HG21 1822  -0.674   3.755   2.845  0.3531 -2.5027  0.2904
  136THR   HG22 1823  -0.758   3.644   2.739 -0.4397 -0.1235  0.1561
  136THR   HG23 1824  -0.863   3.726   2.848  0.5147  0.2839  0.2798
  136THR      C 1825  -0.730   3.954   2.485 -0.1696  0.0008 -0.1036
  136THR      O 1826  -0.758   3.885   2.386  0.2793  0.4889 -0.5803
  137SER      N 1827  -0.725   4.088   2.476 -0.1705 -0.0247 -0.5299
  137SER     HN 1828  -0.687   4.133   2.556  1.7359 -0.6711 -1.0157
  137SER     CA 1829  -0.742   4.161   2.354  0.2520 -0.1768 -0.6792
  137SER     HA 1830  -0.683   4.107   2.281 -0.3766 -0.7530 -0.7780
  137SER     CB 1831  -0.891   4.175   2.318  0.2355  0.5928 -0.3153
  137SER    HB1 1832  -0.947   4.228   2.398  0.9872  0.1428  0.5291
  137SER    HB2 1833  -0.938   4.075   2.309  1.7719 -0.0803 -1.2701
  137SER     OG 1834  -0.905   4.237   2.191  0.1047 -0.1000 -0.6402
  137SER    HG1 1835  -0.876   4.166   2.133  2.4638  0.2622 -0.0105
  137SER      C 1836  -0.690   4.300   2.360  0.4227 -0.2769  0.4618
  137SER      O 1837  -0.761   4.385   2.413  0.3168  0.1754 -0.3744
  138PRO      N 1838  -0.576   4.340   2.310  0.1042 -0.2452 -0.2544
  138PRO     CD 1839  -0.478   4.250   2.252 -0.1634 -0.0822 -0.9782
  138PRO    HD1 1840  -0.515   4.217   2.153 -0.8765  0.3229 -0.8487
  138PRO    HD2 1841  -0.458   4.170   2.327  2.3570  3.0121  2.0294
  138PRO     CA 1842  -0.542   4.477   2.284 -0.5067 -0.1625 -0.6657
  138PRO     HA 1843  -0.516   4.511   2.383  1.5559 -1.3807 -0.7105
  138PRO     CB 1844  -0.407   4.474   2.212 -0.2788 -0.3190 -0.2374
  138PRO    HB1 1845  -0.340   4.554   2.249 -2.8317  3.1462 -2.4346
  138PRO    HB2 1846  -0.417   4.498   2.104 -0.4281  0.0124 -0.1518
  138PRO     CG 1847  -0.350   4.332   2.228  0.0059 -0.2582 -0.6897
  138PRO    HG1 1848  -0.281   4.308   2.144 -1.1120 -0.9714 -1.4274
  138PRO    HG2 1849  -0.292   4.322   2.322 -0.2232  0.1147 -0.5055
  138PRO      C 1850  -0.648   4.567   2.231 -0.0811  0.4665 -0.4571
  138PRO      O 1851  -0.646   4.684   2.268  0.4627  0.3369 -0.0541
  139PHE      N 1852  -0.736   4.519   2.143  0.0452 -0.0949 -0.2816
  139PHE     HN 1853  -0.715   4.427   2.109 -3.7052 -1.5627  0.8800
  139PHE     CA 1854  -0.839   4.599   2.083  0.2259  0.4066  0.0753
  139PHE     HA 1855  -0.797   4.687   2.037 -1.0089  0.9398 -0.0629
  139PHE     CB 1856  -0.909   4.521   1.970 -0.4552  0.9519  0.1150
  139PHE    HB1 1857  -0.908   4.414   2.000  1.4371  0.8194 -0.2668
  139PHE    HB2 1858  -0.854   4.514   1.874  0.6229  0.4950  0.7414
  139PHE     CG 1859  -1.043   4.572   1.930 -0.6134  0.3294 -0.1533
  139PHE    CD1 1860  -1.154   4.492   1.943 -0.4420  0.1517  0.2417
  139PHE    HD1 1861  -1.161   4.397   1.994 -1.1690  0.6293  1.0679
  139PHE    CE1 1862  -1.268   4.532   1.878 -0.7104 -0.6743  0.1920
  139PHE    HE1 1863  -1.350   4.462   1.868  0.1769 -1.7093  0.0361
  139PHE     CZ 1864  -1.273   4.661   1.830 -0.1678 -0.5516  0.4609
  139PHE     HZ 1865  -1.371   4.693   1.797 -0.5129 -0.4588  1.5142
  139PHE    CD2 1866  -1.046   4.695   1.869 -0.0525  0.4875  0.1272
  139PHE    HD2 1867  -0.965   4.765   1.855 -2.6900  3.4666 -1.8084
  139PHE    CE2 1868  -1.168   4.749   1.835 -0.3713 -0.2789  0.0222
  139PHE    HE2 1869  -1.174   4.854   1.812  3.4166  0.4703  1.6432
  139PHE      C 1870  -0.940   4.651   2.180 -0.2975  0.0167 -0.2565
  139PHE      O 1871  -0.971   4.770   2.174  0.1327  0.1062 -0.8335
  140LYS      N 1872  -0.999   4.557   2.257 -0.6257  0.0516 -0.4627
  140LYS     HN 1873  -0.958   4.467   2.264 -0.6550  0.0647 -0.1001
  140LYS     CA 1874  -1.094   4.589   2.359  0.0768  0.2273  0.1430
  140LYS     HA 1875  -1.170   4.650   2.312 -0.4858 -0.4009  0.2209
  140LYS     CB 1876  -1.168   4.464   2.408 -0.1760  0.2422 -0.1998
  140LYS    HB1 1877  -1.242   4.494   2.485 -0.7300  1.3731 -1.1346
  140LYS    HB2 1878  -1.095   4.390   2.447 -1.3708 -0.4392  0.8388
  140LYS     CG 1879  -1.248   4.392   2.299  0.3855 -0.5541 -0.0914
  140LYS    HG1 1880  -1.309   4.307   2.337 -2.1945  1.4766  0.5259
  140LYS    HG2 1881  -1.182   4.347   2.222 -1.7084 -1.4785 -1.4428
  140LYS     CD 1882  -1.346   4.488   2.232  0.0512 -0.2035  0.8887
  140LYS    HD1 1883  -1.401   4.427   2.158 -0.0709 -2.1417  2.5000
  140LYS    HD2 1884  -1.294   4.564   2.170 -0.8008 -0.2729  0.0807
  140LYS     CE 1885  -1.449   4.566   2.314 -0.0836  0.0375  0.4920
  140LYS    HE1 1886  -1.401   4.618   2.399 -1.6296  1.1703  0.7266
  140LYS    HE2 1887  -1.522   4.499   2.365 -0.0710  0.8688  1.6225
  140LYS     NZ 1888  -1.528   4.666   2.238  0.2823  0.2004  0.3264
  140LYS    HZ1 1889  -1.619   4.688   2.282  0.2938  0.8794  0.0193
  140LYS    HZ2 1890  -1.545   4.637   2.139  0.6564 -0.3447  0.4149
  140LYS    HZ3 1891  -1.469   4.751   2.232 -0.2492  0.6998  1.9003
  140LYS      C 1892  -1.032   4.669   2.469 -0.1494  0.0489  0.4006
  140LYS      O 1893  -1.101   4.748   2.533 -0.3455 -0.0357  0.2945
  141TYR      N 1894  -0.899   4.667   2.490  0.0300 -0.3700 -0.6795
  141TYR     HN 1895  -0.848   4.608   2.428  3.6272  2.8851 -1.1843
  141TYR     CA 1896  -0.820   4.731   2.591 -0.1689 -0.1578 -0.6549
  141TYR     HA 1897  -0.871   4.720   2.685 -0.3638 -1.5135 -0.8922
  141TYR     CB 1898  -0.696   4.642   2.611  0.0376  0.1161 -0.7081
  141TYR    HB1 1899  -0.645   4.631   2.513  1.2834 -1.5923  0.0685
  141TYR    HB2 1900  -0.729   4.539   2.638 -1.8693  0.4064 -1.7640
  141TYR     CG 1901  -0.586   4.692   2.697  0.3261 -0.1434 -0.9225
  141TYR    CD1 1902  -0.613   4.687   2.832  0.7632 -0.1053 -0.8319
  141TYR    HD1 1903  -0.710   4.649   2.860  1.0773  0.6585  1.5629
  141TYR    CE1 1904  -0.530   4.740   2.929 -0.2565  0.6283 -0.3461
  141TYR    HE1 1905  -0.548   4.731   3.035  0.5320  0.2434 -0.2406
  141TYR     CZ 1906  -0.415   4.800   2.885  0.1544  0.2539  0.2192
  141TYR     OH 1907  -0.333   4.866   2.980  0.0703 -0.4069  0.7557
  141TYR     HH 1908  -0.369   4.849   3.068  0.1884 -2.3761  0.4715
  141TYR    CD2 1909  -0.470   4.755   2.657  0.3002  0.0171 -0.7441
  141TYR    HD2 1910  -0.444   4.758   2.553  1.7228 -2.0735 -0.5004
  141TYR    CE2 1911  -0.384   4.806   2.752 -0.6680  0.2710  0.0250
  141TYR    HE2 1912  -0.297   4.852   2.706 -0.9282 -1.2686 -2.2021
  141TYR      C 1913  -0.799   4.877   2.575  0.1313 -0.1376 -0.0844
  141TYR      O 1914  -0.760   4.947   2.668 -0.2339  0.3655 -0.3058
  142GLN      N 1915  -0.825   4.936   2.457  0.0726  0.0795  0.0369
  142GLN     HN 1916  -0.851   4.879   2.380  1.9040 -0.3322 -0.3251
  142GLN     CA 1917  -0.809   5.073   2.420 -0.0643  0.1006  0.0548
  142GLN     HA 1918  -0.708   5.104   2.444  1.5392 -3.5906 -1.1865
  142GLN     CB 1919  -0.828   5.088   2.268 -0.0214  0.2782  0.0662
  142GLN    HB1 1920  -0.827   5.194   2.235  0.5472  0.1006 -0.5161
  142GLN    HB2 1921  -0.930   5.056   2.237  0.8449  0.9327 -4.1480
  142GLN     CG 1922  -0.724   5.011   2.186  0.2578 -0.2420  0.8948
  142GLN    HG1 1923  -0.715   5.057   2.085 -0.8094  1.1981  1.4123
  142GLN    HG2 1924  -0.747   4.903   2.181  1.0765 -0.3868 -0.1045
  142GLN     CD 1925  -0.585   5.049   2.235  0.5209  0.1297 -0.1101
  142GLN    OE1 1926  -0.543   5.162   2.208 -0.0493  0.3949  0.0928
  142GLN    NE2 1927  -0.508   4.951   2.288  0.0713 -0.3529 -0.3465
  142GLN   HE21 1928  -0.410   4.966   2.295 -0.0144 -0.4488  2.4151
  142GLN   HE22 1929  -0.539   4.857   2.304  3.3417 -1.7155 -1.3175
  142GLN      C 1930  -0.911   5.157   2.489  0.1037  0.0904  0.3136
  142GLN      O 1931  -0.894   5.279   2.497 -0.3935  0.1931 -0.1859
  143SER      N 1932  -1.021   5.098   2.538 -0.0993  0.3091  0.1204
  143SER     HN 1933  -1.029   5.000   2.522  0.3826  0.6452 -2.6865
  143SER     CA 1934  -1.120   5.168   2.615 -0.2858  0.1571  0.0200
  143SER     HA 1935  -1.126   5.272   2.587 -1.5860  0.2583  0.6124
  143SER     CB 1936  -1.260   5.112   2.588 -0.3201  0.3472 -0.2061
  143SER    HB1 1937  -1.325   5.182   2.645 -1.5487 -0.9035  0.0038
  143SER    HB2 1938  -1.269   5.010   2.633  1.3417  0.5546  0.6551
  143SER     OG 1939  -1.283   5.116   2.448 -0.1232  0.0070 -0.2487
  143SER    HG1 1940  -1.378   5.122   2.441  0.0594  1.1962 -2.6945
  143SER      C 1941  -1.092   5.164   2.761 -0.3993 -0.8368  0.0197
  143SER      O 1942  -1.161   5.234   2.835  0.6071 -0.1744  0.3604
  144LEU      N 1943  -0.990   5.093   2.813  0.7000  0.8477  0.2612
  144LEU     HN 1944  -0.938   5.035   2.751 -0.3642 -0.5807  0.6471
  144LEU     CA 1945  -0.962   5.096   2.953  0.0721  0.5750  0.3964
  144LEU     HA 1946  -1.053   5.131   2.999 -0.3585 -0.3470  0.2748
  144LEU     CB 1947  -0.926   4.962   3.018 -0.1050  0.2756 -0.1158
  144LEU    HB1 1948  -0.923   4.988   3.126 -1.5972  0.9456 -0.2209
  144LEU    HB2 1949  -0.829   4.921   2.982 -1.1318 -3.5303  0.9151
  144LEU     CG 1950  -1.041   4.861   3.002  0.0720  0.0565 -0.0207
  144LEU     HG 1951  -1.070   4.858   2.894  1.3376  1.2974 -0.4310
  144LEU    CD1 1952  -0.995   4.718   3.036  0.0050 -0.0177 -0.2386
  144LEU   HD11 1953  -1.077   4.643   3.045  1.2098 -1.2790  0.4595
  144LEU   HD12 1954  -0.940   4.731   3.132 -0.6732 -2.1462  0.4963
  144LEU   HD13 1955  -0.923   4.694   2.955  0.7002  1.2846 -0.0374
  144LEU    CD2 1956  -1.167   4.892   3.083 -0.2631 -0.2738 -0.4100
  144LEU   HD21 1957  -1.155   4.888   3.193  0.6370 -0.2004 -0.5033
  144LEU   HD22 1958  -1.248   4.821   3.057 -3.5093  2.5751  0.9599
  144LEU   HD23 1959  -1.192   5.000   3.067 -1.1992 -0.3182  0.5985
  144LEU      C 1960  -0.857   5.199   2.976  0.2296  0.5475 -0.1835
  144LEU      O 1961  -0.800   5.211   3.084  0.4339 -0.6897 -0.1399
  145LEU      N 1962  -0.824   5.281   2.874  0.6484 -0.0545 -0.5347
  145LEU     HN 1963  -0.876   5.280   2.789 -1.4401  1.5517  0.6356
  145LEU     CA 1964  -0.726   5.385   2.874  0.4715  0.1131 -0.2664
  145LEU     HA 1965  -0.654   5.378   2.954  1.6339  0.6546 -1.2444
  145LEU     CB 1966  -0.657   5.383   2.737  0.5501  0.9312 -0.2455
  145LEU    HB1 1967  -0.633   5.485   2.702 -0.1134  0.6570 -1.5620
  145LEU    HB2 1968  -0.714   5.331   2.656  0.9705  0.7112 -0.4075
  145LEU     CG 1969  -0.521   5.311   2.738 -0.0146 -0.1613  0.1113
  145LEU     HG 1970  -0.462   5.373   2.809 -0.3735 -1.1555  1.3075
  145LEU    CD1 1971  -0.511   5.161   2.772 -0.0243 -0.1340  0.2327
  145LEU   HD11 1972  -0.412   5.122   2.744  0.6017  1.7992 -0.4338
  145LEU   HD12 1973  -0.581   5.097   2.714  0.0009 -0.8243  0.9489
  145LEU   HD13 1974  -0.537   5.153   2.880  0.1992  1.2632  0.4090
  145LEU    CD2 1975  -0.466   5.327   2.595  0.7746 -0.1119  0.4137
  145LEU   HD21 1976  -0.529   5.268   2.525 -0.2917  0.0273  1.2258
  145LEU   HD22 1977  -0.364   5.284   2.596  0.5904 -0.5994 -0.3903
  145LEU   HD23 1978  -0.459   5.434   2.564 -2.7157  0.0803 -0.1267
  145LEU      C 1979  -0.788   5.519   2.894  0.0695 -0.1264  0.1118
  145LEU      O 1980  -0.818   5.589   2.797 -0.4009  0.1408  0.4474
  146THR      N 1981  -0.811   5.547   3.024 -0.3154 -0.0972  0.0374
  146THR     HN 1982  -0.794   5.478   3.094  0.7299  1.0169  0.9062
  146THR     CA 1983  -0.861   5.674   3.065 -0.2872 -0.1195  0.1392
  146THR     HA 1984  -0.811   5.745   3.002 -0.2151 -0.8818 -0.6775
  146THR     CB 1985  -1.009   5.692   3.049 -0.2470  0.3476  0.2870
  146THR     HB 1986  -1.031   5.733   2.947  1.8013  0.2894 -0.2282
  146THR    OG1 1987  -1.064   5.782   3.144 -0.2654 -0.0928  0.6965
  146THR    HG1 1988  -1.113   5.844   3.089  3.5479  2.0905 -0.6094
  146THR    CG2 1989  -1.084   5.559   3.061  0.1096  0.0609 -0.5966
  146THR   HG21 1990  -1.073   5.492   2.972 -0.4641 -0.6237 -0.1630
  146THR   HG22 1991  -1.190   5.569   3.092  0.3125  0.3835  0.0007
  146THR   HG23 1992  -1.043   5.498   3.144 -1.9967 -0.1244  0.3683
  146THR      C 1993  -0.804   5.700   3.200 -0.2292  0.1513  0.0630
  146THR      O 1994  -0.831   5.628   3.296  0.3741 -1.3389 -0.8583
  147LYS      N 1995  -0.720   5.805   3.208 -0.7002  0.4898  0.6043
  147LYS     HN 1996  -0.712   5.863   3.127 -0.1153 -2.2994 -1.4747
  147LYS     CA 1997  -0.653   5.847   3.327  0.4417 -0.3315  0.2623
  147LYS     HA 1998  -0.610   5.757   3.368 -0.5424 -0.5084  0.9190
  147LYS     CB 1999  -0.545   5.953   3.296  0.0654 -0.0743 -0.1825
  147LYS    HB1 2000  -0.511   5.930   3.193 -0.5345 -0.2098 -0.3532
  147LYS    HB2 2001  -0.459   5.938   3.364  0.6967 -0.0265 -0.9580
  147LYS     CG 2002  -0.585   6.101   3.291 -0.0131 -0.0807  0.1793
  147LYS    HG1 2003  -0.587   6.130   3.398 -0.2189 -0.8348  0.3857
  147LYS    HG2 2004  -0.688   6.119   3.252 -0.0944 -0.4898  0.2007
  147LYS     CD 2005  -0.478   6.178   3.213 -0.1804  0.0840  0.1130
  147LYS    HD1 2006  -0.493   6.156   3.105 -3.2170 -0.9602  0.6506
  147LYS    HD2 2007  -0.375   6.146   3.236  1.2206  0.8317 -4.2342
  147LYS     CE 2008  -0.477   6.328   3.244 -0.1368  0.0736  0.1621
  147LYS    HE1 2009  -0.480   6.327   3.355  0.5129 -1.1104  0.1890
  147LYS    HE2 2010  -0.564   6.381   3.200 -0.0529  1.1621  1.2488
  147LYS     NZ 2011  -0.352   6.400   3.213  0.1027 -0.4532 -0.0871
  147LYS    HZ1 2012  -0.348   6.423   3.112  2.1645 -2.2248 -0.5063
  147LYS    HZ2 2013  -0.269   6.338   3.229 -0.8278 -1.9144 -0.6744
  147LYS    HZ3 2014  -0.354   6.488   3.268  0.2302  1.2668 -2.6717
  147LYS      C 2015  -0.746   5.890   3.435 -0.1105  0.0890 -0.3685
  147LYS      O 2016  -0.725   5.849   3.550  0.5028 -0.3605 -0.6323
  148ASN      N 2017  -0.858   5.957   3.403 -0.8665 -0.8754  0.2071
  148ASN     HN 2018  -0.861   5.985   3.308 -0.3952  1.1474  0.7376
  148ASN     CA 2019  -0.968   5.996   3.485 -0.4963 -0.2135  0.3968
  148ASN     HA 2020  -0.939   6.075   3.552  1.6117 -0.7395  0.1570
  148ASN     CB 2021  -1.082   6.062   3.406 -0.2692  0.2433  0.4513
  148ASN    HB1 2022  -1.176   6.087   3.461 -0.3885  0.9946 -0.0724
  148ASN    HB2 2023  -1.127   5.995   3.330  1.5002  1.1827 -1.5088
  148ASN     CG 2024  -1.031   6.191   3.344  0.3704 -0.1032  0.2561
  148ASN    OD1 2025  -0.915   6.230   3.358  0.2046  0.2970  0.5157
  148ASN    ND2 2026  -1.128   6.267   3.287  0.5297  0.0851  0.2335
  148ASN   HD21 2027  -1.221   6.230   3.282  0.5415  0.0015  0.5919
  148ASN   HD22 2028  -1.104   6.357   3.251 -1.3432  0.7507  0.4988
  148ASN      C 2029  -1.029   5.888   3.569  0.1829 -0.7018  0.2700
  148ASN      O 2030  -1.042   5.897   3.691 -0.3916  0.1532  0.1582
  149LYS      N 2031  -1.071   5.780   3.501 -0.3405 -0.2600 -0.1171
  149LYS     HN 2032  -1.038   5.759   3.409 -1.5715 -0.8764 -0.4371
  149LYS     CA 2033  -1.128   5.665   3.563 -0.0643 -0.4562 -0.2229
  149LYS     HA 2034  -1.208   5.685   3.633  0.0155 -0.8751 -0.0093
  149LYS     CB 2035  -1.194   5.586   3.449 -0.0625 -0.5439 -0.1628
  149LYS    HB1 2036  -1.237   5.492   3.492 -0.6410 -0.1158  0.2119
  149LYS    HB2 2037  -1.112   5.555   3.381 -0.1101 -1.8606  0.3460
  149LYS     CG 2038  -1.312   5.652   3.377  0.0314 -0.0919  0.0993
  149LYS    HG1 2039  -1.363   5.572   3.320  1.2221 -1.1809  0.5130
  149LYS    HG2 2040  -1.264   5.722   3.305  0.0206  0.0907  0.2685
  149LYS     CD 2041  -1.406   5.738   3.462 -0.3708  0.2385 -0.6667
  149LYS    HD1 2042  -1.491   5.765   3.397  2.0800 -0.3194 -4.3819
  149LYS    HD2 2043  -1.354   5.831   3.492  1.8459 -1.6715  1.9648
  149LYS     CE 2044  -1.479   5.675   3.582  0.7861 -0.6703 -0.4218
  149LYS    HE1 2045  -1.521   5.757   3.644 -3.6979 -2.0481 -1.2865
  149LYS    HE2 2046  -1.397   5.629   3.641  0.0308 -0.5399  0.7548
  149LYS     NZ 2047  -1.586   5.577   3.552  0.1122  0.0177 -0.2808
  149LYS    HZ1 2048  -1.675   5.626   3.528  0.1728  1.2759  1.8086
  149LYS    HZ2 2049  -1.608   5.515   3.633 -1.4990  0.6317 -0.2089
  149LYS    HZ3 2050  -1.553   5.517   3.475  0.5713 -0.2608  0.1290
  149LYS      C 2051  -1.030   5.578   3.632 -0.4963 -0.9207 -0.1880
  149LYS      O 2052  -1.062   5.522   3.737  0.1523 -0.2090  0.4019
  150ALA      N 2053  -0.904   5.584   3.584 -0.3852 -0.0565  0.1980
  150ALA     HN 2054  -0.884   5.634   3.501 -1.7960  1.5290  0.7597
  150ALA     CA 2055  -0.797   5.520   3.655 -0.3530 -0.4678 -0.2195
  150ALA     HA 2056  -0.837   5.424   3.682 -0.6554 -0.7970 -1.7046
  150ALA     CB 2057  -0.670   5.503   3.570 -0.2110 -0.1980 -0.0627
  150ALA    HB1 2058  -0.692   5.439   3.482 -1.5471 -1.1532  0.9242
  150ALA    HB2 2059  -0.585   5.454   3.623  0.2281  0.9892  0.3604
  150ALA    HB3 2060  -0.630   5.600   3.532  1.8440 -0.9377  0.0384
  150ALA      C 2061  -0.755   5.580   3.784 -0.2249 -0.1538 -0.4061
  150ALA      O 2062  -0.736   5.502   3.877 -0.6792  0.1839 -0.0269
  151ARG      N 2063  -0.764   5.714   3.795 -0.1647 -0.1958  0.1795
  151ARG     HN 2064  -0.773   5.762   3.708 -0.3519 -0.8944 -0.1901
  151ARG     CA 2065  -0.750   5.786   3.918 -0.1493  0.0014  0.0622
  151ARG     HA 2066  -0.651   5.760   3.952  0.9888  1.5241 -1.8800
  151ARG     CB 2067  -0.754   5.939   3.903 -0.1786  0.0178  0.2303
  151ARG    HB1 2068  -0.796   5.994   3.990 -0.1243 -1.6052  1.3291
  151ARG    HB2 2069  -0.831   5.954   3.825  0.1694 -2.6409 -0.7316
  151ARG     CG 2070  -0.624   6.005   3.854 -0.0536 -0.4334 -0.0541
  151ARG    HG1 2071  -0.581   5.946   3.771  1.1966 -1.7568  1.4627
  151ARG    HG2 2072  -0.555   6.004   3.941 -0.3279 -1.2906  0.1649
  151ARG     CD 2073  -0.646   6.144   3.795  0.0304 -0.5875 -0.4512
  151ARG    HD1 2074  -0.686   6.215   3.872 -1.3534  1.1812 -2.6678
  151ARG    HD2 2075  -0.727   6.121   3.723  0.7235  0.9501 -1.7733
  151ARG     NE 2076  -0.527   6.208   3.731 -0.2396 -0.1239 -0.4971
  151ARG     HE 2077  -0.455   6.146   3.699 -0.6670 -1.0956  0.3361
  151ARG     CZ 2078  -0.536   6.330   3.671 -0.1498 -0.0089 -0.2752
  151ARG    NH1 2079  -0.647   6.409   3.678 -0.2279 -0.1265 -0.1777
  151ARG   HH11 2080  -0.734   6.373   3.711  0.8608 -0.5631  2.5092
  151ARG   HH12 2081  -0.644   6.500   3.636  1.5563  0.7435  1.6306
  151ARG    NH2 2082  -0.418   6.377   3.621 -0.1198 -0.0749 -0.2661
  151ARG   HH21 2083  -0.342   6.312   3.624  0.4160  0.5647  1.4174
  151ARG   HH22 2084  -0.415   6.466   3.575  1.3136 -0.1309 -0.3283
  151ARG      C 2085  -0.849   5.739   4.019 -0.1409 -0.1441  0.0023
  151ARG      O 2086  -0.807   5.714   4.132  0.3699  0.2887 -0.0892
  152VAL      N 2087  -0.974   5.722   3.971 -0.1151 -0.4422  0.0378
  152VAL     HN 2088  -0.988   5.740   3.874  1.1785  1.2540  0.1101
  152VAL     CA 2089  -1.086   5.668   4.041 -0.3183  0.1090  0.1403
  152VAL     HA 2090  -1.092   5.738   4.124  0.8369  2.7296 -1.8582
  152VAL     CB 2091  -1.216   5.705   3.976  0.1577  0.2075 -0.7756
  152VAL     HB 2092  -1.227   5.676   3.869  3.7755 -0.2637 -1.1296
  152VAL    CG1 2093  -1.337   5.645   4.051  0.5611  0.5837  0.1904
  152VAL   HG11 2094  -1.336   5.535   4.035  2.0108  0.8423 -1.8571
  152VAL   HG12 2095  -1.432   5.683   4.009  0.9241  1.2374 -0.0601
  152VAL   HG13 2096  -1.340   5.659   4.161 -0.1884 -0.3629  0.3053
  152VAL    CG2 2097  -1.233   5.857   3.986 -0.4486  0.1098 -0.1867
  152VAL   HG21 2098  -1.327   5.898   3.944 -1.0414 -1.6944 -0.7202
  152VAL   HG22 2099  -1.148   5.896   3.926 -0.2009 -0.9546 -0.5486
  152VAL   HG23 2100  -1.221   5.895   4.090 -0.8800 -0.8577  0.2266
  152VAL      C 2101  -1.069   5.529   4.092 -0.5172  0.0312 -0.0084
  152VAL      O 2102  -1.101   5.507   4.208 -0.3998  0.4174  0.0972
  153ILE      N 2103  -1.018   5.436   4.010  0.0988 -0.1828  0.6123
  153ILE     HN 2104  -1.016   5.445   3.910 -2.1651  1.9093  0.6727
  153ILE     CA 2105  -0.981   5.308   4.063  0.2596 -0.4500 -0.1263
  153ILE     HA 2106  -1.062   5.265   4.121 -1.6857 -0.3689 -2.6011
  153ILE     CB 2107  -0.947   5.210   3.954  0.0480 -0.4368 -0.2063
  153ILE     HB 2108  -0.857   5.248   3.901  0.8763 -2.0100  0.0072
  153ILE    CG2 2109  -0.891   5.075   4.002  0.6400  0.0024  0.3644
  153ILE   HG21 2110  -0.865   5.006   3.919 -2.5751 -0.5608 -0.2928
  153ILE   HG22 2111  -0.955   5.026   4.079  1.7802 -1.4097  0.4429
  153ILE   HG23 2112  -0.792   5.091   4.051  0.0261 -1.2618  2.1263
  153ILE    CG1 2113  -1.057   5.195   3.849 -0.1641  0.2930 -0.0971
  153ILE   HG11 2114  -1.015   5.142   3.760 -1.4382  2.2525 -1.9753
  153ILE   HG12 2115  -1.080   5.295   3.806  0.3121  1.0038  1.2386
  153ILE     CD 2116  -1.183   5.123   3.897  0.0409  0.0424  0.0599
  153ILE    HD1 2117  -1.244   5.097   3.809 -0.6874  0.3196  0.4753
  153ILE    HD2 2118  -1.231   5.187   3.974  1.5675 -0.2144  1.2818
  153ILE    HD3 2119  -1.155   5.026   3.945  3.2914  1.4471  1.3161
  153ILE      C 2120  -0.869   5.309   4.161  0.2661 -0.8072 -0.1303
  153ILE      O 2121  -0.887   5.254   4.270 -0.3241 -0.3362  0.0131
  154ILE      N 2122  -0.759   5.383   4.138 -0.4048  0.3178  0.2125
  154ILE     HN 2123  -0.748   5.438   4.056 -0.7707  0.6759  0.4008
  154ILE     CA 2124  -0.657   5.406   4.235 -0.3153  0.7286  0.0206
  154ILE     HA 2125  -0.622   5.308   4.264  0.0798  1.1005  0.8442
  154ILE     CB 2126  -0.542   5.487   4.182  0.5483 -0.3015  0.2694
  154ILE     HB 2127  -0.586   5.563   4.113 -2.3350 -2.3692 -0.3767
  154ILE    CG2 2128  -0.450   5.539   4.294  0.4807 -0.1442  0.2539
  154ILE   HG21 2129  -0.501   5.615   4.356  0.5609 -0.7237  1.0484
  154ILE   HG22 2130  -0.361   5.589   4.250 -0.7364  0.1709 -2.0270
  154ILE   HG23 2131  -0.405   5.457   4.354  1.3673  1.5231  1.9587
  154ILE    CG1 2132  -0.456   5.404   4.086 -0.0511 -0.2031 -0.3631
  154ILE   HG11 2133  -0.518   5.331   4.029 -0.3142 -1.0096  0.9031
  154ILE   HG12 2134  -0.383   5.343   4.143  0.7339  1.2416  0.2113
  154ILE     CD 2135  -0.383   5.485   3.980  0.6294 -0.2713  0.0511
  154ILE    HD1 2136  -0.312   5.555   4.028  1.6199 -1.1596 -0.0670
  154ILE    HD2 2137  -0.460   5.542   3.924  0.7013  0.1320  0.3658
  154ILE    HD3 2138  -0.331   5.428   3.899  0.3778 -0.2511 -0.1248
  154ILE      C 2139  -0.707   5.470   4.360  0.1319  0.2719  0.4418
  154ILE      O 2140  -0.662   5.423   4.464 -0.1064 -0.1547  0.3530
  155LEU      N 2141  -0.803   5.564   4.357 -0.0751  0.0522  0.0852
  155LEU     HN 2142  -0.823   5.606   4.268 -0.7071  0.5418  0.4446
  155LEU     CA 2143  -0.860   5.630   4.470 -0.4353 -0.0814 -0.0144
  155LEU     HA 2144  -0.790   5.672   4.542 -2.1830  0.2806  1.5402
  155LEU     CB 2145  -0.934   5.756   4.420 -0.0765  0.1986  0.1518
  155LEU    HB1 2146  -0.962   5.731   4.316 -0.0428 -1.0622  0.4271
  155LEU    HB2 2147  -0.850   5.828   4.404  1.5045 -1.6574 -0.3471
  155LEU     CG 2148  -1.044   5.821   4.504  0.3102  0.4653  0.4585
  155LEU     HG 2149  -1.102   5.738   4.550  0.6356 -0.5003 -0.8334
  155LEU    CD1 2150  -0.989   5.916   4.612  0.9674  0.2053  0.3556
  155LEU   HD11 2151  -1.061   5.958   4.686  0.4750 -2.1377  1.2831
  155LEU   HD12 2152  -0.950   6.010   4.567  0.2122  0.3917  0.0772
  155LEU   HD13 2153  -0.905   5.866   4.665 -0.2157  0.0727  2.1715
  155LEU    CD2 2154  -1.138   5.903   4.413  0.2634  0.6619  0.6808
  155LEU   HD21 2155  -1.212   5.953   4.479  0.2268  0.6902  0.6177
  155LEU   HD22 2156  -1.191   5.833   4.345  0.3669  1.2975 -0.0613
  155LEU   HD23 2157  -1.078   5.979   4.358 -1.5615  0.6086 -1.5195
  155LEU      C 2158  -0.947   5.541   4.551 -0.1369 -0.3579  0.0030
  155LEU      O 2159  -0.931   5.537   4.673 -0.2508  0.4951  0.0501
  156MET      N 2160  -1.032   5.459   4.487  0.0242 -0.2162 -0.3889
  156MET     HN 2161  -1.048   5.469   4.389 -0.3782  0.4729 -0.2559
  156MET     CA 2162  -1.113   5.359   4.549  0.3425 -0.3520 -0.1843
  156MET     HA 2163  -1.182   5.401   4.621  0.9999 -0.9660  0.8257
  156MET     CB 2164  -1.205   5.300   4.441 -0.1030 -0.3260  0.1794
  156MET    HB1 2165  -1.132   5.269   4.363 -1.0864 -1.4741 -0.3276
  156MET    HB2 2166  -1.274   5.378   4.402 -0.1515  0.4546  1.7454
  156MET     CG 2167  -1.288   5.182   4.492 -0.3909 -0.2545 -0.1151
  156MET    HG1 2168  -1.226   5.100   4.532 -0.7961 -0.8857 -0.7613
  156MET    HG2 2169  -1.347   5.138   4.409 -2.4892  1.5567  0.3095
  156MET     SD 2170  -1.405   5.237   4.621 -0.0816  0.3688 -0.0963
  156MET     CE 2171  -1.505   5.087   4.643  0.0014  0.3165 -0.0727
  156MET    HE1 2172  -1.448   5.002   4.684 -1.3834 -0.7336 -0.2513
  156MET    HE2 2173  -1.539   5.057   4.542 -2.7939  1.0844  0.5422
  156MET    HE3 2174  -1.605   5.109   4.687 -0.0538  1.3920 -0.6871
  156MET      C 2175  -1.032   5.257   4.620 -0.5227 -0.7348  0.2713
  156MET      O 2176  -1.061   5.228   4.736 -0.6395  0.2350  0.4890
  157VAL      N 2177  -0.917   5.212   4.566 -0.4383 -0.1045 -0.0844
  157VAL     HN 2178  -0.894   5.234   4.472  0.8430  2.3699  0.7175
  157VAL     CA 2179  -0.835   5.117   4.635 -0.5047 -0.2737 -0.2374
  157VAL     HA 2180  -0.898   5.030   4.648 -1.1379  0.1598 -0.3643
  157VAL     CB 2181  -0.718   5.073   4.551 -0.0031  0.4849  0.0555
  157VAL     HB 2182  -0.661   5.159   4.510  1.4762 -0.7351 -0.5174
  157VAL    CG1 2183  -0.611   4.985   4.618  0.0980  0.7183  0.2045
  157VAL   HG11 2184  -0.666   4.903   4.668 -0.2142  1.5561  1.2785
  157VAL   HG12 2185  -0.564   5.044   4.699  0.5483  1.1939 -0.3899
  157VAL   HG13 2186  -0.530   4.955   4.549  1.4018  2.7212  0.7744
  157VAL    CG2 2187  -0.768   4.986   4.435  0.4079  0.2093  0.0841
  157VAL   HG21 2188  -0.847   5.037   4.375 -0.7863  0.4008  1.7660
  157VAL   HG22 2189  -0.804   4.885   4.464  1.5877 -0.5807 -1.1090
  157VAL   HG23 2190  -0.682   4.969   4.367 -0.5997  1.6306 -1.6591
  157VAL      C 2191  -0.781   5.168   4.765 -0.7851  0.4161 -0.3875
  157VAL      O 2192  -0.773   5.100   4.867  0.1319  0.5381 -0.3727
  158TRP      N 2193  -0.730   5.292   4.775 -0.1873  0.1807 -0.5055
  158TRP     HN 2194  -0.720   5.344   4.690 -2.0228  2.1643  0.4077
  158TRP     CA 2195  -0.681   5.366   4.887 -0.2157  0.2675 -0.5508
  158TRP     HA 2196  -0.624   5.299   4.948  1.9388 -0.4900 -3.1784
  158TRP     CB 2197  -0.589   5.479   4.837  0.7173 -0.0829  0.3326
  158TRP    HB1 2198  -0.586   5.552   4.920 -4.9447  0.6127  0.3128
  158TRP    HB2 2199  -0.630   5.547   4.758  1.2017  2.4176  2.1097
  158TRP     CG 2200  -0.451   5.444   4.792  0.5234 -0.1944 -0.1838
  158TRP    CD1 2201  -0.405   5.455   4.664  0.0881  0.1158 -0.3178
  158TRP    HD1 2202  -0.462   5.493   4.581 -1.0101 -1.6504 -0.4246
  158TRP    NE1 2203  -0.272   5.420   4.664  0.1330  0.2816  0.0264
  158TRP    HE1 2204  -0.228   5.361   4.600  0.1910 -0.6479  0.8977
  158TRP    CE2 2205  -0.235   5.392   4.793 -0.1037 -0.0883  0.0168
  158TRP    CD2 2206  -0.343   5.408   4.878  0.0871 -0.3438  0.3089
  158TRP    CE3 2207  -0.324   5.393   5.012 -0.4298 -0.0873  0.4100
  158TRP    HE3 2208  -0.408   5.410   5.078 -0.6493  2.0459 -0.3362
  158TRP    CZ3 2209  -0.196   5.365   5.053 -0.1035  0.3563 -0.2903
  158TRP    HZ3 2210  -0.185   5.346   5.158 -0.8101  0.2014 -0.2353
  158TRP    CZ2 2211  -0.106   5.372   4.833 -0.1480 -0.8863 -0.2339
  158TRP    HZ2 2212  -0.027   5.364   4.760  0.2167 -1.9938  0.2516
  158TRP    CH2 2213  -0.091   5.342   4.967 -0.0284 -0.1237 -0.0742
  158TRP    HH2 2214   0.007   5.315   5.003 -0.4882 -1.7734  0.0328
  158TRP      C 2215  -0.786   5.399   4.986  0.2590 -0.2444  0.1258
  158TRP      O 2216  -0.764   5.390   5.107  0.5009  0.3282  0.1233
  159ILE      N 2217  -0.912   5.417   4.942  0.4262 -0.1386 -0.3122
  159ILE     HN 2218  -0.923   5.423   4.843 -0.7619 -1.6821 -0.3138
  159ILE     CA 2219  -1.025   5.430   5.029  0.2340 -0.6944 -0.4732
  159ILE     HA 2220  -0.994   5.498   5.107  1.1623  0.3026 -1.6676
  159ILE     CB 2221  -1.138   5.498   4.958  0.2507  0.3768  0.4833
  159ILE     HB 2222  -1.162   5.443   4.864 -1.2506 -0.3291  1.2259
  159ILE    CG2 2223  -1.266   5.485   5.043  0.2776 -0.0012  0.4711
  159ILE   HG21 2224  -1.336   5.566   5.014 -0.9027 -1.2584 -0.2700
  159ILE   HG22 2225  -1.256   5.498   5.153  0.0006  0.4052  0.4526
  159ILE   HG23 2226  -1.321   5.390   5.033  1.4789 -0.6218 -0.5890
  159ILE    CG1 2227  -1.116   5.647   4.928 -0.1514  0.2622 -0.4124
  159ILE   HG11 2228  -1.197   5.686   4.862  1.0984  0.2213 -2.0426
  159ILE   HG12 2229  -1.021   5.666   4.874  0.0163 -0.2143 -0.2868
  159ILE     CD 2230  -1.113   5.743   5.046  0.2390  0.0073 -0.2147
  159ILE    HD1 2231  -1.182   5.723   5.131 -0.4829 -2.1753 -1.2538
  159ILE    HD2 2232  -1.135   5.845   5.008  0.3793 -0.9401 -3.0397
  159ILE    HD3 2233  -1.014   5.748   5.096  0.4750 -0.5375 -0.6217
  159ILE      C 2234  -1.056   5.306   5.106 -0.7679 -0.1749 -0.0192
  159ILE      O 2235  -1.068   5.291   5.227 -0.5671 -0.0592  0.0161
  160VAL      N 2236  -1.064   5.196   5.029 -0.3880  0.0125 -0.3298
  160VAL     HN 2237  -1.056   5.212   4.931  0.9196 -0.2689 -0.2920
  160VAL     CA 2238  -1.095   5.066   5.079 -0.1654  0.1186  0.0977
  160VAL     HA 2239  -1.184   5.078   5.139 -1.0392 -0.0376 -1.1267
  160VAL     CB 2240  -1.142   4.962   4.981  0.0111  0.0295  0.1063
  160VAL     HB 2241  -1.068   4.940   4.902  1.5235 -1.6302  1.9134
  160VAL    CG1 2242  -1.169   4.825   5.045  0.1660 -0.3505 -0.6263
  160VAL   HG11 2243  -1.231   4.834   5.137 -0.1637 -0.2294 -0.8580
  160VAL   HG12 2244  -1.078   4.765   5.065 -0.2259 -0.2407  1.8802
  160VAL   HG13 2245  -1.226   4.754   4.981 -1.0769  0.2721 -0.2613
  160VAL    CG2 2246  -1.268   5.012   4.907  0.2643  0.0883 -0.2901
  160VAL   HG21 2247  -1.232   5.076   4.824 -0.7457 -0.9465 -1.5702
  160VAL   HG22 2248  -1.336   5.064   4.978  3.5321  2.0594  1.6466
  160VAL   HG23 2249  -1.321   4.925   4.863 -1.0386 -0.2280  1.7418
  160VAL      C 2250  -0.989   5.011   5.168 -0.0896 -0.1498 -0.1575
  160VAL      O 2251  -1.014   4.961   5.277 -0.2436  0.1378 -0.0598
  161SER      N 2252  -0.862   5.027   5.127  0.0060  0.1386  0.2525
  161SER     HN 2253  -0.848   5.069   5.038 -0.4009  2.4428  1.1903
  161SER     CA 2254  -0.750   4.998   5.211 -0.0610 -0.0452  0.2776
  161SER     HA 2255  -0.755   4.892   5.234 -0.8917  0.4547  2.7404
  161SER     CB 2256  -0.620   5.012   5.130 -0.2156  0.0153  0.0368
  161SER    HB1 2257  -0.536   4.993   5.201  1.8079 -1.5851 -2.6214
  161SER    HB2 2258  -0.615   5.115   5.088 -2.5220  0.4287  0.6350
  161SER     OG 2259  -0.611   4.925   5.019  0.3847 -0.0616  0.1405
  161SER    HG1 2260  -0.683   4.948   4.960 -0.1235  0.9510  1.1203
  161SER      C 2261  -0.752   5.067   5.343 -0.3422 -0.1864  0.3467
  161SER      O 2262  -0.731   5.013   5.452  0.4959 -0.4438  0.0627
  162GLY      N 2263  -0.783   5.197   5.338 -0.6432 -0.2700  0.0003
  162GLY     HN 2264  -0.776   5.238   5.247  2.6004 -0.3633  0.0991
  162GLY     CA 2265  -0.802   5.270   5.460 -0.4080 -0.0511 -0.0951
  162GLY    HA1 2266  -0.831   5.370   5.431 -1.2642  0.2962  1.8277
  162GLY    HA2 2267  -0.708   5.264   5.514  0.1838  1.5097 -0.8603
  162GLY      C 2268  -0.911   5.218   5.546  0.2014 -0.1977  0.5994
  162GLY      O 2269  -0.897   5.205   5.668 -0.2810 -0.3143  0.6431
  163LEU      N 2270  -1.025   5.178   5.487  0.3624 -0.1078  0.2261
  163LEU     HN 2271  -1.034   5.185   5.388  3.0666 -0.7277 -0.1311
  163LEU     CA 2272  -1.144   5.139   5.557 -0.0860  0.2845 -0.3039
  163LEU     HA 2273  -1.142   5.200   5.646 -1.3822 -0.6366  0.3689
  163LEU     CB 2274  -1.263   5.165   5.463 -0.3282  0.2303 -0.0131
  163LEU    HB1 2275  -1.236   5.125   5.363  2.1467  2.6228 -0.4117
  163LEU    HB2 2276  -1.265   5.274   5.446  4.6255  0.6138  0.2997
  163LEU     CG 2277  -1.403   5.123   5.510 -0.2833  0.1969  0.0920
  163LEU     HG 2278  -1.399   5.017   5.545 -1.1237  0.3565  0.7008
  163LEU    CD1 2279  -1.447   5.196   5.638  0.2213 -0.1209  0.4484
  163LEU   HD11 2280  -1.354   5.202   5.699  0.4155  0.5038  0.0928
  163LEU   HD12 2281  -1.517   5.126   5.690  0.0141  0.3961  0.8789
  163LEU   HD13 2282  -1.489   5.294   5.610 -1.7285 -1.5625 -2.0991
  163LEU    CD2 2283  -1.500   5.127   5.391 -0.4629 -0.3058  0.2183
  163LEU   HD21 2284  -1.475   5.060   5.306  1.6218 -1.3639  1.5753
  163LEU   HD22 2285  -1.508   5.232   5.357  1.3810  0.0088  0.6890
  163LEU   HD23 2286  -1.601   5.103   5.432 -0.1836  0.7005  1.5897
  163LEU      C 2287  -1.134   4.998   5.605  0.5213  0.4478  0.0669
  163LEU      O 2288  -1.188   4.964   5.710  0.3200 -0.0270 -0.1912
  164THR      N 2289  -1.049   4.913   5.547  0.4141  0.1837  0.2956
  164THR     HN 2290  -0.993   4.941   5.468  2.7247 -4.6847 -0.1810
  164THR     CA 2291  -1.039   4.774   5.579  0.2142  0.1687  0.2890
  164THR     HA 2292  -1.128   4.746   5.636 -1.2029  1.6537 -1.0951
  164THR     CB 2293  -1.030   4.681   5.462  0.2734  0.2339  0.2426
  164THR     HB 2294  -1.009   4.576   5.490  0.2292 -0.2186 -1.3438
  164THR    OG1 2295  -0.931   4.719   5.367  0.3591 -0.3061  0.1097
  164THR    HG1 2296  -0.951   4.805   5.329  0.4507 -0.8160 -1.1103
  164THR    CG2 2297  -1.162   4.688   5.384  0.5356 -0.0749 -0.2334
  164THR   HG21 2298  -1.199   4.790   5.359  0.2980 -0.3152 -0.8823
  164THR   HG22 2299  -1.234   4.634   5.448  1.6619  1.9702  3.0273
  164THR   HG23 2300  -1.149   4.632   5.289  0.3824  2.5383 -1.9036
  164THR      C 2301  -0.919   4.745   5.662  0.7978 -0.3641 -0.7228
  164THR      O 2302  -0.891   4.629   5.691  0.6097 -0.2754 -0.1613
  165SER      N 2303  -0.845   4.850   5.702  0.3224 -0.3871  0.2598
  165SER     HN 2304  -0.868   4.941   5.671 -3.2815 -0.7801  1.3668
  165SER     CA 2305  -0.723   4.829   5.775  0.1567 -0.2217  0.5899
  165SER     HA 2306  -0.734   4.741   5.837  0.5977 -0.4006  0.4185
  165SER     CB 2307  -0.603   4.797   5.684 -0.0487  0.2344  0.1493
  165SER    HB1 2308  -0.638   4.707   5.628  0.9395  0.4948 -0.9290
  165SER    HB2 2309  -0.511   4.773   5.743  1.0781  1.6635 -0.9566
  165SER     OG 2310  -0.555   4.902   5.603 -0.0757  0.3647  0.3020
  165SER    HG1 2311  -0.632   4.930   5.552 -0.6509 -1.0100  0.3952
  165SER      C 2312  -0.703   4.946   5.864 -0.1185  0.1717  0.1377
  165SER      O 2313  -0.723   4.932   5.984 -0.4653 -0.7755 -0.0248
  166PHE      N 2314  -0.661   5.067   5.822 -0.4125  0.2103 -0.0524
  166PHE     HN 2315  -0.623   5.079   5.731 -0.2552  2.2610  0.2327
  166PHE     CA 2316  -0.637   5.182   5.903 -0.3865 -0.0076  0.2528
  166PHE     HA 2317  -0.554   5.161   5.969  0.5553 -0.5041 -1.0446
  166PHE     CB 2318  -0.603   5.306   5.817 -0.4976 -0.0818  0.1021
  166PHE    HB1 2319  -0.685   5.333   5.747 -1.2684 -0.3311  0.8875
  166PHE    HB2 2320  -0.511   5.271   5.766  0.9873  0.7042  2.1180
  166PHE     CG 2321  -0.562   5.430   5.888  0.1016 -0.2398  0.0356
  166PHE    CD1 2322  -0.429   5.449   5.916  0.0550  0.2230 -0.0630
  166PHE    HD1 2323  -0.349   5.382   5.888 -0.3256 -1.2928  2.2046
  166PHE    CE1 2324  -0.384   5.567   5.972  0.0610 -0.0539  0.5238
  166PHE    HE1 2325  -0.280   5.591   5.985 -0.4386  2.4618  0.3360
  166PHE     CZ 2326  -0.475   5.661   6.015 -0.0493  0.1729 -0.1948
  166PHE     HZ 2327  -0.426   5.749   6.056  2.4629 -1.3002  0.1519
  166PHE    CD2 2328  -0.653   5.523   5.931  0.0444 -0.4677  0.4194
  166PHE    HD2 2329  -0.757   5.501   5.912  0.3253 -0.9623 -0.5917
  166PHE    CE2 2330  -0.608   5.639   5.989  0.0284 -0.0322 -0.4216
  166PHE    HE2 2331  -0.674   5.715   6.028  2.4497  1.2431  1.5507
  166PHE      C 2332  -0.752   5.220   5.990 -0.3994  0.3933  0.0654
  166PHE      O 2333  -0.733   5.233   6.111  0.3053 -0.1990  0.0300
  167LEU      N 2334  -0.877   5.235   5.944 -0.4541 -0.5091 -0.0969
  167LEU     HN 2335  -0.904   5.218   5.849 -1.7433 -0.4986  0.2459
  167LEU     CA 2336  -0.982   5.270   6.035  0.1176  0.0778  0.3413
  167LEU     HA 2337  -0.942   5.354   6.089 -0.3297  0.7273 -0.3277
  167LEU     CB 2338  -1.105   5.315   5.955 -0.3341 -0.9218  0.4574
  167LEU    HB1 2339  -1.141   5.229   5.894  0.3210 -0.9337  0.0742
  167LEU    HB2 2340  -1.072   5.396   5.887  0.7192 -1.2603  0.5457
  167LEU     CG 2341  -1.222   5.377   6.033 -0.1189 -0.3333  0.3168
  167LEU     HG 2342  -1.234   5.328   6.132  1.3276  2.7149  2.1241
  167LEU    CD1 2343  -1.201   5.528   6.054 -0.8224 -0.0825 -0.7133
  167LEU   HD11 2344  -1.208   5.591   5.963  0.5456  3.7632  1.6228
  167LEU   HD12 2345  -1.100   5.552   6.093 -0.4092 -0.3460 -1.5972
  167LEU   HD13 2346  -1.273   5.555   6.134 -3.3708 -3.7088 -1.4957
  167LEU    CD2 2347  -1.352   5.365   5.951  0.4972  0.2475 -0.7673
  167LEU   HD21 2348  -1.398   5.264   5.959  0.5151  0.4051  2.7144
  167LEU   HD22 2349  -1.352   5.384   5.842 -2.2453  0.6359 -0.7612
  167LEU   HD23 2350  -1.427   5.437   5.989  2.3508  0.7978  2.1891
  167LEU      C 2351  -1.014   5.165   6.136 -0.4331  0.2143  0.3053
  167LEU      O 2352  -1.023   5.209   6.251  0.2134  0.3620  0.3017
  168PRO      N 2353  -1.024   5.036   6.133 -0.7776  0.2415  0.1952
  168PRO     CD 2354  -1.059   4.968   6.010 -0.3652 -0.0617  0.2426
  168PRO    HD1 2355  -1.012   5.013   5.920 -4.3781  0.3330 -1.8934
  168PRO    HD2 2356  -1.165   4.983   5.979 -0.0410 -1.2324 -1.6176
  168PRO     CA 2357  -1.037   4.950   6.247 -0.6527 -0.0870 -0.0352
  168PRO     HA 2358  -1.119   4.975   6.314  1.3446  0.7597  2.2490
  168PRO     CB 2359  -1.058   4.812   6.185 -0.5932 -0.0403 -0.1593
  168PRO    HB1 2360  -1.158   4.773   6.214  0.0967  0.4450  3.2984
  168PRO    HB2 2361  -0.986   4.735   6.219 -0.9629 -1.8982 -3.2054
  168PRO     CG 2362  -1.039   4.817   6.032 -0.0393 -0.0690 -0.0919
  168PRO    HG1 2363  -0.945   4.776   5.990  0.3266 -0.5430  1.1345
  168PRO    HG2 2364  -1.124   4.766   5.982 -1.6888  0.4142  2.0680
  168PRO      C 2365  -0.916   4.946   6.334 -0.3184 -0.4501 -0.5177
  168PRO      O 2366  -0.930   4.925   6.454 -0.5979  0.6842 -0.3418
  169ILE      N 2367  -0.795   4.961   6.278 -0.0202 -0.3563  0.1532
  169ILE     HN 2368  -0.774   4.968   6.181  3.0784  0.9037  0.7946
  169ILE     CA 2369  -0.682   4.971   6.366  0.0302 -0.3095  0.0828
  169ILE     HA 2370  -0.681   4.890   6.437  0.4800 -1.0886 -0.7756
  169ILE     CB 2371  -0.556   4.946   6.287 -0.0980 -0.4439 -0.0801
  169ILE     HB 2372  -0.561   5.022   6.206 -1.8409  0.1166  0.5045
  169ILE    CG2 2373  -0.431   4.981   6.368  0.1852  0.2262 -0.7866
  169ILE   HG21 2374  -0.414   4.919   6.460  1.7121 -2.5489 -2.7724
  169ILE   HG22 2375  -0.446   5.083   6.409 -0.7003 -1.0570  2.4011
  169ILE   HG23 2376  -0.343   4.970   6.301 -0.5581 -1.2943 -1.5758
  169ILE    CG1 2377  -0.549   4.802   6.233 -0.0719 -0.4718 -0.0009
  169ILE   HG11 2378  -0.645   4.754   6.207 -0.4742 -2.0433  3.8174
  169ILE   HG12 2379  -0.534   4.743   6.325  1.0494  1.3008  1.0244
  169ILE     CD 2380  -0.428   4.774   6.144  0.2087  0.7454 -0.0219
  169ILE    HD1 2381  -0.438   4.678   6.090  0.1906  0.4122  0.5774
  169ILE    HD2 2382  -0.332   4.782   6.199  0.0611 -0.4545  0.4229
  169ILE    HD3 2383  -0.430   4.859   6.071  1.2335  0.9331  0.1632
  169ILE      C 2384  -0.681   5.088   6.458 -0.0884 -0.2768  0.0417
  169ILE      O 2385  -0.666   5.081   6.579 -0.5197  0.4007  0.1407
  170GLN      N 2386  -0.721   5.203   6.400  0.0163 -0.2150  0.0905
  170GLN     HN 2387  -0.735   5.202   6.301  0.4769  0.3637  0.0144
  170GLN     CA 2388  -0.732   5.323   6.477 -0.0747 -0.0116 -0.2362
  170GLN     HA 2389  -0.646   5.341   6.539 -0.7627 -1.5048  1.2179
  170GLN     CB 2390  -0.758   5.448   6.391 -0.2262  0.3028  0.2666
  170GLN    HB1 2391  -0.816   5.527   6.443 -0.9740  1.0607 -1.6477
  170GLN    HB2 2392  -0.822   5.422   6.304 -2.5579 -0.9865  2.2260
  170GLN     CG 2393  -0.624   5.493   6.333 -0.0547 -0.2406  0.2378
  170GLN    HG1 2394  -0.652   5.563   6.251  2.4484  1.2270  0.5286
  170GLN    HG2 2395  -0.560   5.417   6.282  0.5951  0.4614 -0.0139
  170GLN     CD 2396  -0.543   5.575   6.432  0.3442  0.6117 -0.7772
  170GLN    OE1 2397  -0.585   5.674   6.491  0.0299  0.0618 -0.0698
  170GLN    NE2 2398  -0.424   5.519   6.468  0.1992  0.5983 -0.3142
  170GLN   HE21 2399  -0.372   5.579   6.528 -3.5921  2.5039  1.4319
  170GLN   HE22 2400  -0.390   5.434   6.428  1.6158  0.7847  0.4370
  170GLN      C 2401  -0.839   5.322   6.581  0.2081 -0.0347  0.0548
  170GLN      O 2402  -0.828   5.374   6.692 -0.0058 -0.1712  0.1408
  171MET      N 2403  -0.952   5.259   6.545 -0.0321  0.3366  0.1654
  171MET     HN 2404  -0.962   5.229   6.451  2.8277  1.3135 -0.5312
  171MET     CA 2405  -1.066   5.232   6.628 -0.0524 -0.0535  0.0121
  171MET     HA 2406  -1.076   5.321   6.689  0.1193  1.1249 -1.6321
  171MET     CB 2407  -1.192   5.210   6.543 -0.1618  0.2044  0.1049
  171MET    HB1 2408  -1.271   5.171   6.611 -0.1367  1.7213  1.0540
  171MET    HB2 2409  -1.165   5.137   6.464 -3.2181 -1.8372  0.7765
  171MET     CG 2410  -1.247   5.327   6.461  0.5169  0.0708 -0.5604
  171MET    HG1 2411  -1.173   5.366   6.388  0.8808 -0.7267 -0.6220
  171MET    HG2 2412  -1.275   5.408   6.532  0.6875 -1.9484  1.9596
  171MET     SD 2413  -1.404   5.289   6.377  0.3826 -0.0088 -0.2759
  171MET     CE 2414  -1.459   5.459   6.347  0.4949  0.0174 -0.3332
  171MET    HE1 2415  -1.513   5.500   6.435  0.6975  0.0754 -0.2357
  171MET    HE2 2416  -1.525   5.476   6.259  0.0850 -1.2348 -0.2897
  171MET    HE3 2417  -1.371   5.527   6.342 -0.2916  0.9921 -1.1861
  171MET      C 2418  -1.048   5.123   6.728  0.0918  0.1338  0.1924
  171MET      O 2419  -1.130   5.103   6.817  0.2374 -0.0959  0.2771
  172HSD      N 2420  -0.931   5.056   6.725 -0.2508 -0.4300 -0.9108
  172HSD     HN 2421  -0.882   5.065   6.638  1.9667  0.9104  0.3809
  172HSD     CA 2422  -0.861   4.976   6.820  0.3180  0.1505 -0.8400
  172HSD     HA 2423  -0.756   4.983   6.795  0.8631 -2.1472  0.4672
  172HSD     CB 2424  -0.865   5.026   6.966  0.7928 -0.5335 -0.5885
  172HSD    HB1 2425  -0.794   4.975   7.035  1.1651  1.8810  0.9018
  172HSD    HB2 2426  -0.964   5.003   7.013  0.1973  0.0005 -1.5514
  172HSD    ND1 2427  -0.724   5.234   7.002 -0.4320 -0.1995 -0.3556
  172HSD    HD1 2428  -0.633   5.204   6.971 -0.5976  0.6762 -1.7517
  172HSD     CG 2429  -0.846   5.174   6.979 -0.3763 -0.4091 -0.1166
  172HSD    CE1 2430  -0.748   5.365   7.029  0.2080 -0.1554  0.0269
  172HSD    HE1 2431  -0.671   5.436   7.060 -2.1764  2.3650  0.4835
  172HSD    NE2 2432  -0.876   5.395   7.021  0.1585 -0.4598 -0.3938
  172HSD    CD2 2433  -0.936   5.275   6.992 -0.3091 -0.3953  0.2700
  172HSD    HD2 2434  -1.043   5.283   6.980 -0.3755  1.2836  1.6603
  172HSD      C 2435  -0.889   4.830   6.824  0.8782  0.0518 -0.0876
  172HSD      O 2436  -0.862   4.759   6.920  0.3644  0.3914  0.3131
  173TRP      N 2437  -0.948   4.789   6.710  0.1192  0.1127  0.2807
  173TRP     HN 2438  -0.946   4.853   6.634 -0.2656  0.8938  0.9060
  173TRP     CA 2439  -1.020   4.667   6.687  0.1387  0.1590 -0.0239
  173TRP     HA 2440  -1.100   4.648   6.757  0.9069 -0.0827  0.7994
  173TRP     CB 2441  -1.098   4.663   6.554 -0.5106 -0.7179  0.3801
  173TRP    HB1 2442  -1.125   4.558   6.528 -2.0964 -0.2966  0.2158
  173TRP    HB2 2443  -1.030   4.698   6.474  1.2215 -2.8289  0.8239
  173TRP     CG 2444  -1.222   4.744   6.543 -0.0660 -0.1086 -0.1880
  173TRP    CD1 2445  -1.265   4.853   6.614 -0.4777 -0.8903  0.7746
  173TRP    HD1 2446  -1.203   4.899   6.689 -0.3397 -0.4040  0.3653
  173TRP    NE1 2447  -1.391   4.890   6.573 -0.1230 -0.2712  0.2342
  173TRP    HE1 2448  -1.446   4.969   6.584 -1.8629 -1.6528  2.2706
  173TRP    CE2 2449  -1.427   4.810   6.468 -0.3631 -0.4193  0.4277
  173TRP    CD2 2450  -1.327   4.716   6.450 -0.1778 -0.1365 -0.0542
  173TRP    CE3 2451  -1.328   4.628   6.346 -0.2813  0.1514 -0.2988
  173TRP    HE3 2452  -1.257   4.550   6.324  0.0445  0.0355  1.0595
  173TRP    CZ3 2453  -1.439   4.636   6.265 -0.1922 -0.5160 -0.4936
  173TRP    HZ3 2454  -1.429   4.574   6.178  3.7779 -0.4693 -0.2382
  173TRP    CZ2 2455  -1.539   4.812   6.389  0.5024  0.4753 -0.8253
  173TRP    HZ2 2456  -1.617   4.878   6.424  0.7816  0.3319  0.1001
  173TRP    CH2 2457  -1.546   4.720   6.287  0.0465 -0.3106 -0.0964
  173TRP    HH2 2458  -1.630   4.699   6.222  0.0952 -2.2805  0.4051
  173TRP      C 2459  -0.927   4.551   6.691 -0.4952 -0.3769 -0.5265
  173TRP      O 2460  -0.972   4.441   6.721  0.3549 -0.8324 -0.8635
  174TYR      N 2461  -0.799   4.571   6.652 -0.3297 -0.4698 -0.0298
  174TYR     HN 2462  -0.776   4.666   6.636 -1.0330  0.0161  1.5707
  174TYR     CA 2463  -0.697   4.471   6.654 -0.4710 -0.6118  0.0851
  174TYR     HA 2464  -0.723   4.374   6.615  1.1263 -0.5817 -1.1113
  174TYR     CB 2465  -0.574   4.520   6.578 -0.2660 -0.1884  0.6825
  174TYR    HB1 2466  -0.599   4.561   6.477  3.2607 -0.7398 -0.5909
  174TYR    HB2 2467  -0.498   4.441   6.562  0.6225  0.5623  1.0613
  174TYR     CG 2468  -0.491   4.630   6.635 -0.0825  0.1121 -0.1372
  174TYR    CD1 2469  -0.549   4.751   6.667  0.3359  0.4570 -0.6733
  174TYR    HD1 2470  -0.656   4.761   6.656 -0.0060  1.4460  2.5573
  174TYR    CE1 2471  -0.474   4.854   6.717  0.0156  0.5118 -0.3088
  174TYR    HE1 2472  -0.530   4.943   6.741 -2.9566 -2.0505  3.4980
  174TYR     CZ 2473  -0.341   4.836   6.746 -0.2178 -0.1587  0.3919
  174TYR     OH 2474  -0.266   4.946   6.793 -0.5119  0.4130 -0.4634
  174TYR     HH 2475  -0.177   4.920   6.818 -1.2079 -2.0265 -0.3432
  174TYR    CD2 2476  -0.358   4.611   6.665 -0.0467  0.1461 -0.2786
  174TYR    HD2 2477  -0.312   4.517   6.640 -1.3033 -0.4271 -0.5275
  174TYR    CE2 2478  -0.284   4.715   6.717  0.0716  0.1893 -0.5338
  174TYR    HE2 2479  -0.185   4.681   6.746 -1.3098 -1.9111  2.1527
  174TYR      C 2480  -0.655   4.427   6.790 -0.6352 -0.1950  0.2725
  174TYR      O 2481  -0.616   4.312   6.810 -0.3620 -0.1522 -0.0132
  175ARG      N 2482  -0.661   4.513   6.893  0.1220 -0.0181  0.1746
  175ARG     HN 2483  -0.711   4.597   6.872 -1.6792 -1.4052 -1.3613
  175ARG     CA 2484  -0.601   4.498   7.022 -0.6638  0.0414  0.5522
  175ARG     HA 2485  -0.496   4.490   7.002 -0.7922 -2.3323  0.6017
  175ARG     CB 2486  -0.609   4.631   7.100 -0.6982  0.0660  0.5067
  175ARG    HB1 2487  -0.566   4.614   7.201 -0.6264 -0.3408  0.4099
  175ARG    HB2 2488  -0.717   4.649   7.116 -0.2919  1.1717  2.1896
  175ARG     CG 2489  -0.542   4.749   7.030 -0.5123 -0.2113  0.2114
  175ARG    HG1 2490  -0.614   4.801   6.963 -1.8910  1.1906  2.6087
  175ARG    HG2 2491  -0.457   4.706   6.973  0.0360  0.0302  0.8255
  175ARG     CD 2492  -0.480   4.860   7.116  0.0703 -0.0110 -0.4595
  175ARG    HD1 2493  -0.446   4.939   7.046 -0.9116  0.2140 -0.6849
  175ARG    HD2 2494  -0.398   4.814   7.175  0.3840 -0.3863 -1.1696
  175ARG     NE 2495  -0.587   4.902   7.210  0.2378 -0.6520  0.0208
  175ARG     HE 2496  -0.673   4.851   7.211 -1.6254  2.2821  0.6189
  175ARG     CZ 2497  -0.559   4.972   7.324  0.3890 -0.1372 -0.3331
  175ARG    NH1 2498  -0.443   5.042   7.342 -0.2783  0.7339  0.7113
  175ARG   HH11 2499  -0.371   5.037   7.272 -0.8828  0.4637  0.0996
  175ARG   HH12 2500  -0.427   5.068   7.437  2.5018  2.6626 -0.1623
  175ARG    NH2 2501  -0.653   4.986   7.422  0.5538  0.5336 -0.2661
  175ARG   HH21 2502  -0.748   4.957   7.408  0.0174  1.5829  1.0512
  175ARG   HH22 2503  -0.633   5.048   7.498 -1.9250  0.7305  0.3145
  175ARG      C 2504  -0.640   4.379   7.103 -0.0016 -0.2973  0.3758
  175ARG      O 2505  -0.753   4.347   7.140 -0.0324 -0.2989  0.2846
  176ALA      N 2506  -0.531   4.320   7.154  0.2209 -0.1811  0.0387
  176ALA     HN 2507  -0.442   4.367   7.151  0.0228  0.3074  1.1959
  176ALA     CA 2508  -0.531   4.212   7.247  0.2038 -0.0893  0.1461
  176ALA     HA 2509  -0.610   4.147   7.213  0.3719  1.1666 -2.8782
  176ALA     CB 2510  -0.392   4.146   7.248  0.2132 -0.0697  0.2074
  176ALA    HB1 2511  -0.352   4.140   7.144 -1.1215  2.5404 -0.5585
  176ALA    HB2 2512  -0.405   4.049   7.300 -1.0079 -0.9400 -1.6052
  176ALA    HB3 2513  -0.326   4.210   7.311  0.1698 -1.1162  1.3455
  176ALA      C 2514  -0.582   4.241   7.385 -0.3778  0.1662 -0.1173
  176ALA      O 2515  -0.557   4.346   7.443 -0.3523  0.0756  0.0354
  177THR      N 2516  -0.655   4.142   7.439 -0.0600 -0.0358 -0.0502
  177THR     HN 2517  -0.659   4.048   7.405 -0.8727 -1.3584  3.3740
  177THR     CA 2518  -0.726   4.147   7.563  0.1793 -0.1882  0.0937
  177THR     HA 2519  -0.746   4.251   7.585 -0.6843 -0.1807 -0.6707
  177THR     CB 2520  -0.858   4.077   7.551  0.1110 -0.0220 -0.1256
  177THR     HB 2521  -0.932   4.095   7.632  0.3548  0.6265 -0.0453
  177THR    OG1 2522  -0.841   3.940   7.518 -0.3272 -0.1186  0.0461
  177THR    HG1 2523  -0.926   3.902   7.493  0.3745 -0.5536 -1.9155
  177THR    CG2 2524  -0.935   4.133   7.430  0.1960  0.6881  0.1468
  177THR   HG21 2525  -0.964   4.239   7.447 -2.3117 -0.2876  3.0041
  177THR   HG22 2526  -1.038   4.093   7.425 -0.6451  2.8872 -1.9703
  177THR   HG23 2527  -0.889   4.121   7.330 -2.0318 -2.8342 -0.6132
  177THR      C 2528  -0.662   4.095   7.687  0.1932 -0.1234  0.1128
  177THR      O 2529  -0.711   4.115   7.798  0.2807 -0.0587  0.1404
  178HSD      N 2530  -0.545   4.031   7.666  0.3183  0.1873 -0.1503
  178HSD     HN 2531  -0.511   4.016   7.574  0.0579 -1.2980 -0.0238
  178HSD     CA 2532  -0.466   3.976   7.772  0.2730  0.2521 -0.0830
  178HSD     HA 2533  -0.531   3.946   7.853 -0.0479  0.1968 -0.3564
  178HSD     CB 2534  -0.410   3.848   7.708  0.0018  0.0069  0.1638
  178HSD    HB1 2535  -0.492   3.784   7.670 -0.8552  0.4388  1.2379
  178HSD    HB2 2536  -0.343   3.792   7.777 -0.1447 -1.4655 -0.8515
  178HSD    ND1 2537  -0.181   3.875   7.587  0.0975  0.3515 -0.1456
  178HSD    HD1 2538  -0.129   3.861   7.671 -0.9613 -2.3251  0.1589
  178HSD     CG 2539  -0.319   3.869   7.591  0.1210  0.0018  0.2557
  178HSD    CE1 2540  -0.139   3.869   7.458 -0.2317 -0.3099 -0.2230
  178HSD    HE1 2541  -0.033   3.877   7.433 -0.1839 -2.6558 -0.9886
  178HSD    NE2 2542  -0.241   3.849   7.377 -0.3356  0.1347 -0.2030
  178HSD    CD2 2543  -0.351   3.852   7.460  0.0573 -0.6948  0.3605
  178HSD    HD2 2544  -0.447   3.824   7.418 -0.0167 -0.1288  0.1442
  178HSD      C 2545  -0.369   4.072   7.831  0.7852 -0.3307  0.0271
  178HSD      O 2546  -0.321   4.169   7.771 -0.0584  0.0577 -0.0300
  179GLN      N 2547  -0.311   4.048   7.950  0.4326  0.0840  0.2843
  179GLN     HN 2548  -0.333   3.958   7.987  1.2672  0.3112  1.3917
  179GLN     CA 2549  -0.239   4.137   8.035  0.2154  0.2519  0.2934
  179GLN     HA 2550  -0.301   4.225   8.039 -0.5258  0.1713 -4.0893
  179GLN     CB 2551  -0.216   4.086   8.178  0.4202 -0.2924  0.0695
  179GLN    HB1 2552  -0.190   4.167   8.249 -1.7689 -1.4369  2.3478
  179GLN    HB2 2553  -0.131   4.015   8.178  0.0623 -0.7579  1.5266
  179GLN     CG 2554  -0.336   4.022   8.248 -0.1416  0.1647 -0.4578
  179GLN    HG1 2555  -0.313   4.012   8.357  2.3234 -2.3464 -1.1009
  179GLN    HG2 2556  -0.339   3.918   8.210 -1.4192  0.1013 -0.2396
  179GLN     CD 2557  -0.464   4.096   8.214 -0.1512  0.2238 -0.2962
  179GLN    OE1 2558  -0.550   4.042   8.144 -0.2488  0.0685 -0.0583
  179GLN    NE2 2559  -0.472   4.226   8.253 -0.6868  0.0655  0.1361
  179GLN   HE21 2560  -0.554   4.281   8.238 -1.9014 -0.6219  3.3133
  179GLN   HE22 2561  -0.385   4.269   8.278  0.3489 -2.4439  1.2355
  179GLN      C 2562  -0.109   4.191   7.986  0.1744  0.3276  0.2655
  179GLN      O 2563  -0.074   4.308   7.997  0.5199  0.2365  0.1746
  180GLU      N 2564  -0.026   4.105   7.923 -0.2695  0.1059 -0.0140
  180GLU     HN 2565  -0.056   4.011   7.908  1.1512 -0.4261  0.3374
  180GLU     CA 2566   0.103   4.143   7.876 -0.2722 -0.3358 -0.3863
  180GLU     HA 2567   0.163   4.198   7.947 -1.8059  1.5350 -0.4741
  180GLU     CB 2568   0.181   4.016   7.838 -0.2505 -0.3428 -0.3194
  180GLU    HB1 2569   0.286   4.021   7.802  0.2479  0.1336  1.1274
  180GLU    HB2 2570   0.124   3.955   7.765 -0.3447 -0.6502  0.0102
  180GLU     CG 2571   0.210   3.938   7.967 -0.4457  0.1844  0.0429
  180GLU    HG1 2572   0.111   3.935   8.016 -0.6530  0.5776 -0.3400
  180GLU    HG2 2573   0.284   3.994   8.028  1.9604 -2.3703 -0.3391
  180GLU     CD 2574   0.269   3.799   7.953 -0.0328  0.3627 -0.0192
  180GLU    OE1 2575   0.216   3.707   7.885  0.0206  0.5191 -0.2740
  180GLU    OE2 2576   0.383   3.787   8.004 -0.0580  0.0311 -0.0361
  180GLU      C 2577   0.101   4.239   7.762 -0.2377  0.3321  0.1717
  180GLU      O 2578   0.198   4.311   7.741  0.2756 -0.4907 -0.3018
  181ALA      N 2579  -0.007   4.227   7.683 -0.1565  0.0841  0.0987
  181ALA     HN 2580  -0.084   4.171   7.713 -0.3872  0.9064  1.1149
  181ALA     CA 2581  -0.031   4.317   7.575 -0.1670  0.3514  0.3210
  181ALA     HA 2582   0.054   4.315   7.509  0.3897 -3.1215  0.9049
  181ALA     CB 2583  -0.143   4.253   7.490  0.3046  0.5106 -0.4319
  181ALA    HB1 2584  -0.240   4.260   7.543  1.0819  1.9304  0.9015
  181ALA    HB2 2585  -0.123   4.146   7.468 -1.9987 -0.0399 -0.1007
  181ALA    HB3 2586  -0.137   4.311   7.396 -1.1051  0.1007 -0.7940
  181ALA      C 2587  -0.070   4.456   7.609 -0.0542  0.3897  0.2924
  181ALA      O 2588  -0.013   4.556   7.565 -0.1322  0.3017 -0.0160
  182ILE      N 2589  -0.153   4.465   7.714 -0.1221 -0.2002  0.2898
  182ILE     HN 2590  -0.186   4.383   7.761 -0.2519  0.3808  1.2446
  182ILE     CA 2591  -0.191   4.591   7.769  0.7288 -0.2409  0.9935
  182ILE     HA 2592  -0.235   4.644   7.685  1.2724 -3.1889 -1.2906
  182ILE     CB 2593  -0.291   4.572   7.879 -0.0470 -0.0820  0.3272
  182ILE     HB 2594  -0.250   4.517   7.966  2.1320 -0.5576 -0.9208
  182ILE    CG2 2595  -0.338   4.709   7.932  0.6636  0.5000 -0.5133
  182ILE   HG21 2596  -0.399   4.767   7.859  0.2332 -0.4698 -0.9464
  182ILE   HG22 2597  -0.262   4.779   7.972 -0.4145  0.8288  1.0308
  182ILE   HG23 2598  -0.402   4.689   8.020  1.1999 -0.2964 -0.2922
  182ILE    CG1 2599  -0.417   4.491   7.844  0.2501 -0.5569  0.3496
  182ILE   HG11 2600  -0.498   4.519   7.916 -0.0812  2.2348 -0.9800
  182ILE   HG12 2601  -0.387   4.387   7.868 -0.1316 -0.7192  0.1375
  182ILE     CD 2602  -0.472   4.498   7.702 -0.1456  0.0316  0.5242
  182ILE    HD1 2603  -0.403   4.467   7.621  0.7251 -0.7982  1.5577
  182ILE    HD2 2604  -0.506   4.599   7.670 -0.9723 -0.1073  0.9374
  182ILE    HD3 2605  -0.567   4.439   7.698 -1.3992  2.0354 -1.4575
  182ILE      C 2606  -0.076   4.676   7.811  0.3828  0.2526  0.9551
  182ILE      O 2607  -0.072   4.795   7.782 -0.0739  0.0947  0.1975
  183ASN      N 2608   0.021   4.609   7.876  0.2544 -0.3022  0.5815
  183ASN     HN 2609   0.011   4.510   7.875 -1.1380 -0.2933 -3.1322
  183ASN     CA 2610   0.143   4.668   7.919  0.0138  0.7778 -0.1827
  183ASN     HA 2611   0.119   4.746   7.990 -1.4842  0.0681  0.1058
  183ASN     CB 2612   0.232   4.562   7.987 -0.3378  0.6069  0.0129
  183ASN    HB1 2613   0.329   4.607   8.016 -0.2324  0.7896 -0.6060
  183ASN    HB2 2614   0.253   4.475   7.921  0.6883  1.7017 -1.1679
  183ASN     CG 2615   0.159   4.515   8.112  0.5868  0.2641  0.4283
  183ASN    OD1 2616   0.051   4.556   8.155  0.2268  0.3229 -0.5121
  183ASN    ND2 2617   0.228   4.422   8.184 -0.3290 -0.3957  0.4601
  183ASN   HD21 2618   0.180   4.382   8.262  0.4977  1.8595  2.2230
  183ASN   HD22 2619   0.319   4.389   8.160  0.0810  0.4439  0.8489
  183ASN      C 2620   0.230   4.722   7.810  0.2848  0.1209 -0.2927
  183ASN      O 2621   0.277   4.835   7.821 -0.1826  0.2647  0.2663
  184CYS      N 2622   0.240   4.641   7.704  0.1969 -0.3502  0.0526
  184CYS     HN 2623   0.190   4.555   7.716 -1.2294  0.5621  0.9392
  184CYS     CA 2624   0.296   4.687   7.580 -0.8681 -0.3678 -0.4467
  184CYS     HA 2625   0.390   4.722   7.619 -1.2215 -0.8160  0.8808
  184CYS     CB 2626   0.304   4.577   7.473  0.1577 -0.6372 -0.0976
  184CYS    HB1 2627   0.203   4.548   7.439 -0.9017 -0.4359  2.6275
  184CYS    HB2 2628   0.366   4.498   7.522 -1.5058 -1.4341  0.8011
  184CYS     SG 2629   0.415   4.618   7.335  0.0353  0.6550  0.1774
  184CYS      C 2630   0.234   4.811   7.524  0.0546  0.5770  0.5910
  184CYS      O 2631   0.299   4.905   7.479  0.5327 -0.2842 -0.5518
  185TYR      N 2632   0.100   4.814   7.515  0.0937  0.1473 -0.1373
  185TYR     HN 2633   0.059   4.727   7.540  1.2454 -0.7746 -1.2768
  185TYR     CA 2634   0.008   4.908   7.459  0.1479 -0.0194 -0.5124
  185TYR     HA 2635   0.030   4.930   7.356 -0.4303  1.1371 -0.3987
  185TYR     CB 2636  -0.137   4.858   7.466  0.1986 -0.0964  0.1079
  185TYR    HB1 2637  -0.207   4.938   7.434 -0.7005  0.3352  2.9238
  185TYR    HB2 2638  -0.174   4.827   7.566 -1.6613 -3.2195 -1.3759
  185TYR     CG 2639  -0.167   4.746   7.371 -0.6243  0.2045  0.0062
  185TYR    CD1 2640  -0.106   4.731   7.249 -0.3717  0.1248  0.1419
  185TYR    HD1 2641  -0.034   4.805   7.216 -0.5332  1.1597  1.9901
  185TYR    CE1 2642  -0.135   4.627   7.163  0.0148 -0.3382  0.5609
  185TYR    HE1 2643  -0.101   4.625   7.060 -1.0065 -0.2174  0.2092
  185TYR     CZ 2644  -0.227   4.533   7.202 -0.3772 -0.1273  0.1516
  185TYR     OH 2645  -0.266   4.430   7.113 -0.0864 -0.2342  0.1479
  185TYR     HH 2646  -0.226   4.444   7.027 -1.9951 -0.3665 -0.7989
  185TYR    CD2 2647  -0.265   4.656   7.403 -0.2463 -0.0183  0.5557
  185TYR    HD2 2648  -0.330   4.655   7.489 -2.0194  2.6945 -0.6375
  185TYR    CE2 2649  -0.293   4.548   7.322  0.4649 -0.2655  0.6362
  185TYR    HE2 2650  -0.365   4.473   7.351  0.0327 -0.7830 -1.5623
  185TYR      C 2651   0.027   5.042   7.521 -0.0471 -0.1518 -0.1639
  185TYR      O 2652   0.012   5.144   7.454  0.1331 -0.1660 -0.2260
  186ALA      N 2653   0.062   5.045   7.651 -0.3117  0.2667 -0.1009
  186ALA     HN 2654   0.053   4.953   7.689  1.8271  0.0382 -0.0306
  186ALA     CA 2655   0.074   5.163   7.731 -0.3545  0.3429 -0.2073
  186ALA     HA 2656   0.009   5.240   7.692  0.7536  2.0661  1.2146
  186ALA     CB 2657   0.033   5.138   7.877  0.0320  0.0947 -0.1408
  186ALA    HB1 2658   0.048   5.223   7.946 -0.7338  1.4386 -1.5838
  186ALA    HB2 2659   0.083   5.048   7.920 -3.8009 -2.0146  0.3630
  186ALA    HB3 2660  -0.072   5.102   7.884  0.1599 -0.2645 -0.0117
  186ALA      C 2661   0.215   5.208   7.739 -0.1939 -0.1903  0.0015
  186ALA      O 2662   0.240   5.329   7.742 -0.0634 -0.2203  0.1657
  187ASN      N 2663   0.314   5.117   7.746 -0.1079 -0.0937  0.0461
  187ASN     HN 2664   0.287   5.022   7.739  1.8529 -0.6114 -1.4997
  187ASN     CA 2665   0.455   5.138   7.753 -0.1253 -0.0425  0.2402
  187ASN     HA 2666   0.469   5.221   7.821  1.2488 -1.0411  1.2583
  187ASN     CB 2667   0.544   5.017   7.787  0.2202  0.1636  0.0744
  187ASN    HB1 2668   0.652   5.032   7.766  0.0349 -0.5833 -1.5187
  187ASN    HB2 2669   0.514   4.932   7.723  0.1618 -0.1581  0.5220
  187ASN     CG 2670   0.538   4.972   7.933 -0.4935 -0.0532 -0.0189
  187ASN    OD1 2671   0.457   5.018   8.012 -0.4019  0.1123 -0.0203
  187ASN    ND2 2672   0.611   4.861   7.962  0.0572  0.2131 -0.3670
  187ASN   HD21 2673   0.629   4.834   8.057  1.1180  0.7634 -0.3863
  187ASN   HD22 2674   0.616   4.793   7.889  1.7665  1.0060 -1.0515
  187ASN      C 2675   0.499   5.203   7.626  0.7943 -0.4874  0.3175
  187ASN      O 2676   0.471   5.164   7.513  0.2329  0.3797  0.1433
  188GLU      N 2677   0.580   5.308   7.646 -0.2338  0.3812  0.0474
  188GLU     HN 2678   0.597   5.332   7.741 -1.9196  1.9025  0.0082
  188GLU     CA 2679   0.623   5.405   7.551 -0.2775  0.0624 -0.3031
  188GLU     HA 2680   0.551   5.428   7.474  2.2310  0.9135 -2.5460
  188GLU     CB 2681   0.662   5.533   7.627  0.0666 -0.5258  0.5188
  188GLU    HB1 2682   0.680   5.616   7.556  0.1120 -0.0529  1.0748
  188GLU    HB2 2683   0.738   5.504   7.703 -0.4475 -3.9149 -0.1311
  188GLU     CG 2684   0.543   5.583   7.709 -0.0359 -0.0755  0.0993
  188GLU    HG1 2685   0.540   5.525   7.804  1.3538  0.8399  0.7468
  188GLU    HG2 2686   0.451   5.565   7.650  0.5285 -0.9054 -0.5402
  188GLU     CD 2687   0.543   5.730   7.749  0.2626 -0.1201  0.2669
  188GLU    OE1 2688   0.491   5.813   7.669  0.1114  0.2575  0.7524
  188GLU    OE2 2689   0.585   5.758   7.864 -0.5071 -0.1189  0.5474
  188GLU      C 2690   0.743   5.358   7.476  0.1015  0.3734  0.1008
  188GLU      O 2691   0.771   5.397   7.363  0.0508  0.4832  0.1259
  189THR      N 2692   0.807   5.257   7.539 -0.0568  0.1876 -0.0370
  189THR     HN 2693   0.772   5.230   7.628 -0.8562  0.8422 -0.1327
  189THR     CA 2694   0.918   5.188   7.480 -0.1029 -0.0402  0.1419
  189THR     HA 2695   0.964   5.249   7.404  0.3209 -1.6597 -0.9482
  189THR     CB 2696   1.029   5.158   7.576  0.1099  0.2057 -0.0274
  189THR     HB 2697   1.083   5.065   7.548 -0.1377  0.0175  0.1156
  189THR    OG1 2698   0.986   5.160   7.712  0.3761  0.4901  0.0546
  189THR    HG1 2699   0.944   5.075   7.725 -1.5026  1.3318 -0.2327
  189THR    CG2 2700   1.135   5.270   7.565  0.0454  0.2528 -0.1638
  189THR   HG21 2701   1.176   5.284   7.462  0.7568  2.6393  0.3843
  189THR   HG22 2702   1.222   5.244   7.628 -1.5017 -2.9182  0.8828
  189THR   HG23 2703   1.092   5.366   7.601 -0.0463  0.5976 -1.1473
  189THR      C 2704   0.880   5.062   7.412  0.0675  0.1262 -0.2629
  189THR      O 2705   0.973   4.998   7.362 -0.1004  0.5594 -1.1538
  190CYS      N 2706   0.756   5.015   7.391  0.2644 -0.1970 -0.7370
  190CYS     HN 2707   0.683   5.080   7.411  2.3502  2.0964 -0.1757
  190CYS     CA 2708   0.715   4.888   7.339  0.1183 -0.5288  0.1651
  190CYS     HA 2709   0.804   4.831   7.318  0.8959  0.4842  0.6174
  190CYS     CB 2710   0.626   4.814   7.440 -0.9873  0.1370 -0.2971
  190CYS    HB1 2711   0.537   4.875   7.466  1.2116  2.6131  1.9839
  190CYS    HB2 2712   0.688   4.827   7.532 -1.6579  0.9591  0.0553
  190CYS     SG 2713   0.604   4.637   7.407  0.2298 -0.0492 -0.1422
  190CYS      C 2714   0.642   4.906   7.210 -0.2075  0.0167  0.4207
  190CYS      O 2715   0.549   4.985   7.192 -0.0710  0.0448 -0.1636
  191CYS      N 2716   0.691   4.827   7.113 -0.6663 -0.3607  0.4924
  191CYS     HN 2717   0.772   4.778   7.143 -1.6270 -1.7615  0.9080
  191CYS     CA 2718   0.642   4.836   6.979  0.3461  0.0608  0.1400
  191CYS     HA 2719   0.535   4.850   6.986 -0.2361 -1.6547 -3.3860
  191CYS     CB 2720   0.714   4.941   6.893 -0.0271  0.0653 -0.1694
  191CYS    HB1 2721   0.790   4.888   6.832  0.5400 -0.5914  1.0678
  191CYS    HB2 2722   0.767   5.019   6.951 -1.3973  0.6007  0.4008
  191CYS     SG 2723   0.604   5.012   6.768  0.0334 -0.1186 -0.3278
  191CYS      C 2724   0.643   4.703   6.911  0.0535  0.1063  0.0463
  191CYS      O 2725   0.611   4.683   6.794  0.5131 -0.0903 -0.0455
  192ASP      N 2726   0.676   4.593   6.980 -0.4603 -0.0242  0.0903
  192ASP     HN 2727   0.711   4.603   7.073  0.1236  2.3447 -0.3299
  192ASP     CA 2728   0.652   4.456   6.945  0.0256 -0.1107  0.0848
  192ASP     HA 2729   0.706   4.430   6.855 -2.8228 -2.9299 -1.0148
  192ASP     CB 2730   0.711   4.358   7.049  0.6356 -0.0859 -0.2337
  192ASP    HB1 2731   0.699   4.253   7.016 -1.4381 -0.0542  0.2608
  192ASP    HB2 2732   0.659   4.383   7.144 -1.4563  3.9390 -2.1824
  192ASP     CG 2733   0.861   4.374   7.067  0.5708 -0.2448  0.4684
  192ASP    OD1 2734   0.933   4.428   6.979 -0.4444 -0.3190 -0.4331
  192ASP    OD2 2735   0.907   4.317   7.170  0.0886 -0.7686  0.3989
  192ASP      C 2736   0.507   4.427   6.924 -0.0331  0.0319  0.2842
  192ASP      O 2737   0.421   4.489   6.985  0.0312  0.3891  0.0173
  193PHE      N 2738   0.469   4.335   6.833  0.0320  0.0733  0.2146
  193PHE     HN 2739   0.532   4.277   6.783 -3.8474 -2.5477 -2.1279
  193PHE     CA 2740   0.332   4.317   6.797  0.0489 -0.0609  0.2199
  193PHE     HA 2741   0.289   4.415   6.784  3.3263  1.2739 -1.7678
  193PHE     CB 2742   0.325   4.247   6.661 -0.5399  0.6725 -0.1351
  193PHE    HB1 2743   0.218   4.239   6.632 -0.6251  2.1505 -0.2773
  193PHE    HB2 2744   0.366   4.144   6.673  0.7254  1.1313 -0.3517
  193PHE     CG 2745   0.400   4.320   6.555  0.1588  0.4427  0.1965
  193PHE    CD1 2746   0.521   4.272   6.510 -0.0295 -0.1054  0.2706
  193PHE    HD1 2747   0.545   4.171   6.539 -0.9223 -1.0743 -2.0803
  193PHE    CE1 2748   0.597   4.345   6.421  0.1543 -0.2458  0.3119
  193PHE    HE1 2749   0.693   4.308   6.388  0.6031  0.1872  1.0911
  193PHE     CZ 2750   0.557   4.471   6.385 -0.0976 -0.4428 -0.1076
  193PHE     HZ 2751   0.625   4.523   6.320 -1.6830  0.7248 -0.9068
  193PHE    CD2 2752   0.365   4.448   6.520 -0.7569  0.0334 -0.4141
  193PHE    HD2 2753   0.268   4.485   6.551 -0.2912  1.5567 -0.6759
  193PHE    CE2 2754   0.437   4.522   6.430 -0.2567 -0.5048 -0.4614
  193PHE    HE2 2755   0.412   4.625   6.407  0.8930  0.0672  0.6641
  193PHE      C 2756   0.264   4.227   6.896 -0.1678 -0.1035  0.0329
  193PHE      O 2757   0.317   4.125   6.940  0.3218  0.0976 -0.0767
  194PHE      N 2758   0.144   4.276   6.932  0.2405  0.6153  0.4613
  194PHE     HN 2759   0.112   4.359   6.886 -1.8418  0.1175  0.8858
  194PHE     CA 2760   0.046   4.201   7.004  0.0324  0.3789 -0.0608
  194PHE     HA 2761   0.063   4.096   6.983 -0.4569 -0.0895  1.7203
  194PHE     CB 2762   0.034   4.232   7.154 -0.1817  0.4770 -0.0980
  194PHE    HB1 2763  -0.050   4.172   7.197 -1.7337  2.0811 -0.7577
  194PHE    HB2 2764   0.006   4.337   7.177  1.0410  0.1174  3.7620
  194PHE     CG 2765   0.157   4.199   7.232 -0.4451 -0.7469 -0.1732
  194PHE    CD1 2766   0.239   4.300   7.277  0.3850 -1.0503 -0.9808
  194PHE    HD1 2767   0.201   4.400   7.267 -2.1775 -1.8575 -0.1227
  194PHE    CE1 2768   0.357   4.274   7.343 -0.1531 -0.1879  0.3573
  194PHE    HE1 2769   0.421   4.350   7.386  1.6476 -2.4839  2.0265
  194PHE     CZ 2770   0.393   4.143   7.365 -0.2304 -0.1459  0.7430
  194PHE     HZ 2771   0.477   4.131   7.431 -0.0615  1.8104  0.9406
  194PHE    CD2 2772   0.183   4.070   7.273  0.1825 -0.4281  0.4484
  194PHE    HD2 2773   0.113   3.992   7.248 -0.7721  0.4524  0.2689
  194PHE    CE2 2774   0.300   4.045   7.340 -0.0015 -0.3753  0.7943
  194PHE    HE2 2775   0.325   3.944   7.371 -0.6281 -0.6088  0.5631
  194PHE      C 2776  -0.085   4.229   6.940 -0.1209  0.4009  0.2612
  194PHE      O 2777  -0.110   4.343   6.902  0.2115  0.3929  0.0143
  195THR      N 2778  -0.172   4.128   6.921  0.0475  0.2279  0.4243
  195THR     HN 2779  -0.143   4.042   6.963 -3.5170 -0.1323  2.5934
  195THR     CA 2780  -0.299   4.135   6.857  0.0738  0.1166  0.3597
  195THR     HA 2781  -0.347   4.225   6.892 -0.8197 -0.4580  0.6584
  195THR     CB 2782  -0.287   4.148   6.708 -0.6640  0.1616  0.3032
  195THR     HB 2783  -0.229   4.239   6.683 -1.3007  0.1929 -1.1882
  195THR    OG1 2784  -0.410   4.180   6.643 -0.2523 -0.0274 -0.5891
  195THR    HG1 2785  -0.385   4.225   6.563  3.3544  1.1587  0.9797
  195THR    CG2 2786  -0.220   4.020   6.654 -0.5386  0.2151  0.3319
  195THR   HG21 2787  -0.125   4.005   6.708 -1.1098 -0.8970  1.0745
  195THR   HG22 2788  -0.196   4.027   6.546 -3.1868  1.9754 -0.2415
  195THR   HG23 2789  -0.278   3.926   6.666  0.6613 -0.8523 -1.7711
  195THR      C 2790  -0.385   4.021   6.898 -0.1615  0.4010  0.6650
  195THR      O 2791  -0.342   3.926   6.964  0.1616  0.0064 -0.0965
  196ASN      N 2792  -0.512   4.025   6.854 -0.1432  0.5424  0.6288
  196ASN     HN 2793  -0.542   4.095   6.791 -1.7870 -1.0775 -0.4740
  196ASN     CA 2794  -0.609   3.937   6.911  0.1724 -0.1757  0.0785
  196ASN     HA 2795  -0.571   3.911   7.009 -1.6982  0.8702  1.1513
  196ASN     CB 2796  -0.738   4.019   6.932  0.1478 -0.1870 -0.0280
  196ASN    HB1 2797  -0.771   4.054   6.832 -2.8617 -1.9436  0.2547
  196ASN    HB2 2798  -0.717   4.110   6.993  0.5945 -0.1182 -0.2755
  196ASN     CG 2799  -0.855   3.937   6.983  0.1111 -0.1117  0.0106
  196ASN    OD1 2800  -0.925   3.892   6.893 -0.2230 -0.2352  0.3265
  196ASN    ND2 2801  -0.884   3.942   7.116  0.3865  0.1311  0.0644
  196ASN   HD21 2802  -0.961   3.889   7.153  0.4774 -0.2581 -0.2968
  196ASN   HD22 2803  -0.812   3.954   7.184 -0.1702 -0.7047  0.8304
  196ASN      C 2804  -0.606   3.816   6.825  0.1963  0.0069 -0.1803
  196ASN      O 2805  -0.596   3.822   6.703  0.1432  0.5401 -0.1614
  197GLN      N 2806  -0.617   3.702   6.896  0.3251  0.0637 -0.0685
  197GLN     HN 2807  -0.625   3.714   6.995 -2.3650 -0.8221 -0.0960
  197GLN     CA 2808  -0.621   3.568   6.845 -0.4119  0.1461 -0.2386
  197GLN     HA 2809  -0.534   3.545   6.785 -0.6017  0.9290 -0.8333
  197GLN     CB 2810  -0.627   3.464   6.958 -0.4462  0.0152 -0.3607
  197GLN    HB1 2811  -0.642   3.365   6.909  2.2700 -0.9589  0.6073
  197GLN    HB2 2812  -0.715   3.479   7.025 -1.0166  1.2604 -1.3536
  197GLN     CG 2813  -0.511   3.443   7.055 -0.6844 -0.1847 -0.1164
  197GLN    HG1 2814  -0.422   3.418   6.994  1.2855  0.5439  2.3149
  197GLN    HG2 2815  -0.523   3.357   7.125  0.0901 -1.3532 -1.3877
  197GLN     CD 2816  -0.479   3.563   7.143 -0.2408 -0.1896 -0.2708
  197GLN    OE1 2817  -0.562   3.648   7.175  0.0205  0.0350 -0.1789
  197GLN    NE2 2818  -0.352   3.578   7.190 -0.1901  0.0965 -0.4964
  197GLN   HE21 2819  -0.336   3.635   7.270 -0.6298  1.2835 -1.2254
  197GLN   HE22 2820  -0.275   3.526   7.154 -0.5569 -1.7468  1.2375
  197GLN      C 2821  -0.738   3.551   6.755 -0.3956 -0.0787 -0.2183
  197GLN      O 2822  -0.731   3.494   6.646 -0.1557 -0.1085 -0.1886
  198ALA      N 2823  -0.859   3.598   6.790 -0.4597 -0.0618 -0.4686
  198ALA     HN 2824  -0.879   3.632   6.881  3.0173 -0.3140  0.5353
  198ALA     CA 2825  -0.972   3.603   6.701 -0.4360 -0.5674 -0.5292
  198ALA     HA 2826  -0.974   3.504   6.656 -0.0856 -1.0988  0.5757
  198ALA     CB 2827  -1.094   3.630   6.791  0.3597  0.7752  0.1665
  198ALA    HB1 2828  -1.095   3.739   6.816  2.0471  0.3385  2.5489
  198ALA    HB2 2829  -1.108   3.566   6.881 -1.8164  1.5357  0.4256
  198ALA    HB3 2830  -1.180   3.602   6.728  1.7911 -0.2327 -1.4174
  198ALA      C 2831  -0.965   3.694   6.584  0.1473 -0.0066 -0.0687
  198ALA      O 2832  -0.988   3.647   6.473 -0.0859 -0.2496  0.0811
  199TYR      N 2833  -0.915   3.817   6.601 -0.1883  0.0949  0.1856
  199TYR     HN 2834  -0.883   3.846   6.691  1.3126  0.9895 -0.5881
  199TYR     CA 2835  -0.892   3.912   6.496  0.1942 -0.3033 -0.0917
  199TYR     HA 2836  -0.988   3.931   6.449 -0.9768  0.0897  2.2911
  199TYR     CB 2837  -0.856   4.047   6.559 -0.4799 -0.2277  0.1401
  199TYR    HB1 2838  -0.752   4.045   6.596 -0.9620  1.2089  1.7100
  199TYR    HB2 2839  -0.932   4.065   6.638 -0.2689 -1.4859  0.6383
  199TYR     CG 2840  -0.859   4.163   6.465 -0.0334 -0.2889  0.0527
  199TYR    CD1 2841  -0.974   4.236   6.451  0.1964  0.1531  0.4220
  199TYR    HD1 2842  -1.060   4.198   6.505 -0.3959 -2.3471 -2.0296
  199TYR    CE1 2843  -0.978   4.348   6.372  0.4616  0.1497  0.4038
  199TYR    HE1 2844  -1.068   4.409   6.366  0.7868  0.4931 -1.9501
  199TYR     CZ 2845  -0.866   4.393   6.307  0.2729 -0.1129 -0.1152
  199TYR     OH 2846  -0.883   4.512   6.233  0.5960  0.3511  0.5404
  199TYR     HH 2847  -0.812   4.517   6.169 -0.0685  0.0576 -0.2402
  199TYR    CD2 2848  -0.748   4.209   6.397 -0.0936  0.6091  0.5524
  199TYR    HD2 2849  -0.657   4.151   6.406 -0.4732 -0.0687  0.0882
  199TYR    CE2 2850  -0.749   4.320   6.317  0.1642 -0.3941 -0.8764
  199TYR    HE2 2851  -0.652   4.341   6.275  1.6614 -0.0706  2.4222
  199TYR      C 2852  -0.797   3.870   6.389  0.0610  0.0879 -0.3663
  199TYR      O 2853  -0.819   3.889   6.269  0.1000 -0.0941 -0.4034
  200ALA      N 2854  -0.682   3.808   6.420 -0.0342 -0.0494 -0.2820
  200ALA     HN 2855  -0.662   3.791   6.516 -0.2130 -0.0151 -0.2380
  200ALA     CA 2856  -0.571   3.781   6.335 -0.1906 -0.7692 -0.2599
  200ALA     HA 2857  -0.535   3.875   6.296  0.9280 -1.2866 -0.5388
  200ALA     CB 2858  -0.465   3.711   6.422 -0.0041  0.4922  0.5514
  200ALA    HB1 2859  -0.378   3.696   6.355 -1.6121 -0.3175 -1.4493
  200ALA    HB2 2860  -0.501   3.623   6.480  0.3164  0.3174  0.4879
  200ALA    HB3 2861  -0.437   3.784   6.501 -1.3779  0.4157  1.1402
  200ALA      C 2862  -0.610   3.693   6.221  0.1705 -0.5584 -0.5500
  200ALA      O 2863  -0.573   3.711   6.105 -0.4698  0.3615 -0.6235
  201ILE      N 2864  -0.684   3.585   6.253 -0.3953  0.0788  0.3527
  201ILE     HN 2865  -0.716   3.573   6.347 -0.1906  0.5730  0.4863
  201ILE     CA 2866  -0.733   3.496   6.152 -0.4032  0.2795  0.1773
  201ILE     HA 2867  -0.651   3.488   6.084 -1.4373 -3.8292 -0.8245
  201ILE     CB 2868  -0.772   3.365   6.215 -0.2305  0.4253  0.5894
  201ILE     HB 2869  -0.677   3.323   6.255 -1.1022 -2.2870 -0.0200
  201ILE    CG2 2870  -0.863   3.379   6.338 -0.2478  0.0135  0.6227
  201ILE   HG21 2871  -0.968   3.413   6.328 -0.3935 -0.1569  1.4712
  201ILE   HG22 2872  -0.827   3.444   6.420 -0.0977  0.0674  0.5131
  201ILE   HG23 2873  -0.872   3.279   6.386 -1.7290  0.4301  1.2949
  201ILE    CG1 2874  -0.813   3.259   6.112  0.2388 -0.0685  0.9070
  201ILE   HG11 2875  -0.907   3.290   6.062  0.0464  2.7576  2.8031
  201ILE   HG12 2876  -0.847   3.176   6.178 -1.2849 -0.2962 -0.1146
  201ILE     CD 2877  -0.704   3.213   6.015 -0.2680  0.5164  0.0561
  201ILE    HD1 2878  -0.642   3.294   5.971 -0.2527  0.3687 -0.1964
  201ILE    HD2 2879  -0.746   3.156   5.929  1.1726 -0.1250 -0.2462
  201ILE    HD3 2880  -0.637   3.138   6.061  0.9193  0.0427 -2.2875
  201ILE      C 2881  -0.836   3.556   6.062 -0.2166  0.5718  0.1600
  201ILE      O 2882  -0.818   3.551   5.940  0.0525 -0.8711  0.2432
  202ALA      N 2883  -0.934   3.629   6.117 -0.4033  0.1210  0.4293
  202ALA     HN 2884  -0.943   3.647   6.215 -3.2282 -3.8566  1.1496
  202ALA     CA 2885  -1.038   3.686   6.036  0.2673  0.0101 -0.5209
  202ALA     HA 2886  -1.087   3.607   5.980  1.0611 -1.2274  0.4614
  202ALA     CB 2887  -1.145   3.743   6.130 -0.2183 -1.0895 -0.3955
  202ALA    HB1 2888  -1.101   3.827   6.187 -2.0659 -0.8820  0.8247
  202ALA    HB2 2889  -1.153   3.664   6.209  0.8038 -0.7983  0.0161
  202ALA    HB3 2890  -1.241   3.774   6.084 -0.7952 -1.9727  0.1614
  202ALA      C 2891  -0.993   3.799   5.950 -0.1431  0.5955  0.0294
  202ALA      O 2892  -1.037   3.805   5.835 -0.4211  0.2337  0.1157
  203SER      N 2893  -0.903   3.886   5.999 -0.0040  0.3174  0.2688
  203SER     HN 2894  -0.874   3.876   6.094  0.1806  2.6823  0.5267
  203SER     CA 2895  -0.821   3.974   5.922  1.0586 -0.7688  0.1203
  203SER     HA 2896  -0.887   4.046   5.875  0.3281 -0.6339  1.3156
  203SER     CB 2897  -0.736   4.057   6.020  0.3288  0.0302  0.0848
  203SER    HB1 2898  -0.664   3.997   6.079 -1.9191 -0.9736  1.9944
  203SER    HB2 2899  -0.808   4.099   6.094  1.9800 -0.9054  2.3256
  203SER     OG 2900  -0.656   4.150   5.949  0.1927  0.1074  0.0314
  203SER    HG1 2901  -0.709   4.229   5.940  0.7418  0.6511  1.3251
  203SER      C 2902  -0.738   3.918   5.812  0.6278  0.3079 -0.7793
  203SER      O 2903  -0.721   3.977   5.705 -0.7128  0.4269 -0.9359
  204SER      N 2904  -0.679   3.800   5.838  0.1655  0.2349 -0.0212
  204SER     HN 2905  -0.689   3.761   5.929 -1.8028  1.7247  0.4575
  204SER     CA 2906  -0.595   3.732   5.743  0.1545  0.7293 -0.3857
  204SER     HA 2907  -0.534   3.805   5.693  2.6410 -1.7472 -1.2047
  204SER     CB 2908  -0.502   3.621   5.793 -0.4958  0.5018  0.3436
  204SER    HB1 2909  -0.453   3.561   5.713 -1.8870 -1.3414  0.7894
  204SER    HB2 2910  -0.574   3.557   5.849 -3.0404  1.3147 -1.7959
  204SER     OG 2911  -0.395   3.680   5.864 -0.1829  0.4355 -0.0732
  204SER    HG1 2912  -0.433   3.724   5.940  1.8410 -0.1153  1.3406
  204SER      C 2913  -0.663   3.666   5.628  0.4072 -0.8078  0.3230
  204SER      O 2914  -0.602   3.659   5.521  0.0491 -0.1686  0.0752
  205ILE      N 2915  -0.788   3.621   5.648 -0.0343  0.3490  0.2676
  205ILE     HN 2916  -0.822   3.619   5.742 -1.9600 -1.5820 -0.4093
  205ILE     CA 2917  -0.876   3.560   5.553  0.5737  0.0522 -0.1123
  205ILE     HA 2918  -0.818   3.487   5.499  0.0944 -0.5373  0.1551
  205ILE     CB 2919  -0.991   3.493   5.621  0.6007 -0.0064 -0.1255
  205ILE     HB 2920  -1.020   3.555   5.709  0.3152 -2.4962  1.6799
  205ILE    CG2 2921  -1.114   3.470   5.532  0.7011 -0.7205 -0.0889
  205ILE   HG21 2922  -1.162   3.570   5.521  0.8762 -0.4877  1.1275
  205ILE   HG22 2923  -1.182   3.404   5.590  0.8151 -0.0241  0.8622
  205ILE   HG23 2924  -1.087   3.429   5.433  2.9759 -1.7704  0.9050
  205ILE    CG1 2925  -0.951   3.361   5.689  0.4530 -0.0239 -0.0709
  205ILE   HG11 2926  -1.019   3.335   5.773  0.4545  0.2765  0.0222
  205ILE   HG12 2927  -0.844   3.367   5.720  1.2484 -0.6001 -2.5091
  205ILE     CD 2928  -0.957   3.242   5.594 -0.0712 -0.6572  0.7397
  205ILE    HD1 2929  -0.883   3.162   5.618  1.1951  0.7386  1.6292
  205ILE    HD2 2930  -0.932   3.275   5.491  0.1187  0.0532  1.0121
  205ILE    HD3 2931  -1.058   3.195   5.584  0.7094 -2.1861 -0.5131
  205ILE      C 2932  -0.927   3.655   5.450  0.5745  0.0722 -0.0944
  205ILE      O 2933  -0.915   3.632   5.330  0.0110 -0.2721 -0.0917
  206VAL      N 2934  -0.970   3.774   5.494  0.7448  0.3083 -0.5698
  206VAL     HN 2935  -0.980   3.792   5.592 -4.1855 -2.9479 -0.1002
  206VAL     CA 2936  -1.019   3.878   5.408 -0.3738 -0.2258 -0.5987
  206VAL     HA 2937  -1.051   3.821   5.322  2.1832 -0.8585 -1.2321
  206VAL     CB 2938  -1.126   3.958   5.475  0.2847  0.1245  0.0577
  206VAL     HB 2939  -1.167   4.033   5.404 -0.4887 -0.2340  0.1096
  206VAL    CG1 2940  -1.245   3.866   5.507  0.2649  0.1141 -0.0461
  206VAL   HG11 2941  -1.326   3.936   5.536 -0.4896 -0.1847 -1.3157
  206VAL   HG12 2942  -1.220   3.803   5.595 -0.9670  0.5007  0.6031
  206VAL   HG13 2943  -1.282   3.807   5.420  0.4044 -1.6507  1.0359
  206VAL    CG2 2944  -1.080   4.044   5.594  0.3450  0.2769 -0.0770
  206VAL   HG21 2945  -1.169   4.070   5.654 -0.5156 -0.7491 -0.8913
  206VAL   HG22 2946  -1.032   4.143   5.574 -0.7512  0.8195 -0.1141
  206VAL   HG23 2947  -1.010   3.987   5.658  0.3282  0.4795  0.1227
  206VAL      C 2948  -0.916   3.970   5.351 -0.3957  0.2144  0.0604
  206VAL      O 2949  -0.923   3.999   5.232 -0.1189  0.4407  0.0995
  207SER      N 2950  -0.823   4.027   5.430 -0.1194  0.0733 -0.1631
  207SER     HN 2951  -0.827   4.002   5.526  2.6597  0.3816  0.1274
  207SER     CA 2952  -0.737   4.135   5.392  0.1203 -0.1089 -0.1372
  207SER     HA 2953  -0.792   4.191   5.318  1.8316  1.1460 -0.5370
  207SER     CB 2954  -0.695   4.235   5.502  0.1178  0.0630 -0.2930
  207SER    HB1 2955  -0.631   4.320   5.471  2.7941 -0.8015  2.4203
  207SER    HB2 2956  -0.641   4.185   5.585  0.0395  0.4745  0.0071
  207SER     OG 2957  -0.812   4.295   5.555 -0.1553 -0.3350 -0.4390
  207SER    HG1 2958  -0.829   4.364   5.491 -1.2961 -0.1524  0.0370
  207SER      C 2959  -0.613   4.092   5.321  0.2782 -0.0659  0.1095
  207SER      O 2960  -0.554   4.178   5.255  0.5359 -0.4024 -0.1057
  208PHE      N 2961  -0.585   3.961   5.312  0.1919 -0.0717 -0.0736
  208PHE     HN 2962  -0.635   3.898   5.370  2.5271 -0.3609  1.7505
  208PHE     CA 2963  -0.469   3.912   5.243  0.4096  0.3285  0.0072
  208PHE     HA 2964  -0.446   3.981   5.163 -1.3465 -0.9311 -1.6776
  208PHE     CB 2965  -0.357   3.904   5.348  0.3633  0.6076  0.0798
  208PHE    HB1 2966  -0.383   3.842   5.436 -1.8274  3.5973  1.7197
  208PHE    HB2 2967  -0.352   4.012   5.375 -1.0682  0.6524  0.2016
  208PHE     CG 2968  -0.230   3.845   5.298 -0.3830 -0.5970 -0.4162
  208PHE    CD1 2969  -0.143   3.925   5.227  0.3656 -0.5674  0.5072
  208PHE    HD1 2970  -0.163   4.030   5.217  1.0918 -0.4892 -0.2316
  208PHE    CE1 2971  -0.027   3.874   5.176  0.2855 -0.0072 -0.2481
  208PHE    HE1 2972   0.040   3.939   5.122 -0.2386  0.7437  0.0049
  208PHE     CZ 2973   0.010   3.743   5.199  0.6296  0.1652  0.1757
  208PHE     HZ 2974   0.103   3.705   5.158 -0.3280 -0.7173 -1.2287
  208PHE    CD2 2975  -0.200   3.712   5.316  0.1594 -0.3556  0.5573
  208PHE    HD2 2976  -0.273   3.658   5.374 -1.2742 -0.7134 -1.4784
  208PHE    CE2 2977  -0.078   3.666   5.271  0.0636  0.2783 -0.3861
  208PHE    HE2 2978  -0.052   3.561   5.280  0.3572  0.2859 -1.0831
  208PHE      C 2979  -0.488   3.787   5.165 -0.1713  0.5195 -0.1593
  208PHE      O 2980  -0.453   3.792   5.047  0.3406  0.3379 -0.0162
  209TYR      N 2981  -0.536   3.672   5.217  1.2109 -0.1096 -0.2302
  209TYR     HN 2982  -0.566   3.676   5.312 -1.8502 -0.8461 -1.0706
  209TYR     CA 2983  -0.554   3.550   5.145  0.0679 -0.0024 -0.1386
  209TYR     HA 2984  -0.461   3.505   5.114  0.6294 -1.2288  2.9292
  209TYR     CB 2985  -0.618   3.440   5.232 -0.2809  0.6631  0.4666
  209TYR    HB1 2986  -0.639   3.352   5.167 -0.5031  1.5332 -0.6756
  209TYR    HB2 2987  -0.711   3.475   5.281 -1.2513  0.8198 -1.4031
  209TYR     CG 2988  -0.547   3.382   5.349 -0.1091  0.0029  0.0443
  209TYR    CD1 2989  -0.603   3.291   5.435 -0.0454 -0.3340 -0.2707
  209TYR    HD1 2990  -0.703   3.255   5.418  1.3116 -4.0324 -1.4428
  209TYR    CE1 2991  -0.546   3.256   5.555  0.2918  0.9113 -0.0609
  209TYR    HE1 2992  -0.602   3.194   5.624  1.4504 -0.6695 -0.5027
  209TYR     CZ 2993  -0.424   3.312   5.587  0.4079  0.5869  0.0625
  209TYR     OH 2994  -0.372   3.285   5.715  0.6775 -0.2646 -0.2180
  209TYR     HH 2995  -0.309   3.356   5.734 -1.2105  1.1436  1.1388
  209TYR    CD2 2996  -0.419   3.424   5.379 -0.1343 -0.0070  0.1659
  209TYR    HD2 2997  -0.367   3.493   5.314  2.1227 -1.5231  0.2162
  209TYR    CE2 2998  -0.360   3.397   5.500  0.2675  0.7896  0.1557
  209TYR    HE2 2999  -0.266   3.441   5.528  0.7622  0.1752 -0.4762
  209TYR      C 3000  -0.641   3.557   5.024 -0.1743 -0.3926  0.0102
  209TYR      O 3001  -0.593   3.513   4.920  0.3671 -0.1855  0.1696
  210VAL      N 3002  -0.756   3.624   5.040 -0.1581 -0.3514 -0.0453
  210VAL     HN 3003  -0.786   3.648   5.132 -0.4154  1.1139 -0.4736
  210VAL     CA 3004  -0.848   3.640   4.931  0.0981  0.0831 -0.1979
  210VAL     HA 3005  -0.875   3.542   4.895 -2.7066  1.8948 -3.7382
  210VAL     CB 3006  -0.973   3.695   4.993 -0.0867 -0.4218 -0.1146
  210VAL     HB 3007  -0.947   3.783   5.056 -0.1187  1.7012 -2.8650
  210VAL    CG1 3008  -1.069   3.745   4.884 -0.0398  0.0247  0.0460
  210VAL   HG11 3009  -1.169   3.780   4.919  0.1304  0.3535  0.2054
  210VAL   HG12 3010  -1.090   3.661   4.815  0.5884  0.7238 -1.0178
  210VAL   HG13 3011  -1.019   3.825   4.825  0.2302 -0.2221 -0.0591
  210VAL    CG2 3012  -1.035   3.572   5.061 -0.4708 -0.4299 -0.4757
  210VAL   HG21 3013  -0.978   3.523   5.143 -0.6990 -1.7662 -1.0837
  210VAL   HG22 3014  -1.058   3.501   4.978 -2.3174 -0.4188 -0.0005
  210VAL   HG23 3015  -1.132   3.599   5.105  0.3386 -1.1366  1.8948
  210VAL      C 3016  -0.798   3.712   4.811  0.4233  0.1066 -0.0492
  210VAL      O 3017  -0.812   3.654   4.703  0.0027  0.0040  0.0593
  211PRO      N 3018  -0.737   3.827   4.822 -0.1268  0.4092 -0.1210
  211PRO     CD 3019  -0.742   3.918   4.936 -0.6933  0.3566 -0.1031
  211PRO    HD1 3020  -0.723   3.876   5.037 -1.5127 -0.0406 -0.1054
  211PRO    HD2 3021  -0.840   3.970   4.937 -1.0032 -0.1693  2.0648
  211PRO     CA 3022  -0.684   3.890   4.705  0.1397  0.3784 -0.0175
  211PRO     HA 3023  -0.757   3.885   4.625  2.9459  0.3615 -2.7638
  211PRO     CB 3024  -0.668   4.035   4.747 -0.1373  0.3159  0.3076
  211PRO    HB1 3025  -0.760   4.090   4.716  0.4151  0.6229 -0.8418
  211PRO    HB2 3026  -0.581   4.079   4.694 -1.3839 -0.1684 -2.2884
  211PRO     CG 3027  -0.648   4.034   4.900 -0.4047  0.2626  0.3432
  211PRO    HG1 3028  -0.543   4.008   4.925 -0.5777  1.0820  2.0420
  211PRO    HG2 3029  -0.671   4.127   4.955  2.8057  1.1622  0.3643
  211PRO      C 3030  -0.555   3.832   4.660 -0.1555 -0.5333  0.2795
  211PRO      O 3031  -0.512   3.853   4.546 -0.0957  0.0689  0.4106
  212LEU      N 3032  -0.479   3.762   4.747  0.1538 -0.4918  0.0472
  212LEU     HN 3033  -0.511   3.748   4.840 -0.7734  0.4675 -0.1049
  212LEU     CA 3034  -0.364   3.690   4.702  0.5802  0.2783 -0.1080
  212LEU     HA 3035  -0.304   3.765   4.652  2.6263 -2.8932 -2.8662
  212LEU     CB 3036  -0.282   3.636   4.820 -0.0243 -0.1589  0.1156
  212LEU    HB1 3037  -0.352   3.573   4.879  0.0912  0.3149  0.7609
  212LEU    HB2 3038  -0.259   3.728   4.877  1.8273 -0.4323 -0.1285
  212LEU     CG 3039  -0.156   3.558   4.777 -0.1833  0.0822 -0.8097
  212LEU     HG 3040  -0.177   3.476   4.705  0.6959  0.2926 -1.3256
  212LEU    CD1 3041  -0.050   3.651   4.714  0.2166  0.5930  0.5737
  212LEU   HD11 3042   0.040   3.592   4.687 -0.4795 -0.0631 -0.3756
  212LEU   HD12 3043  -0.021   3.734   4.782  0.6648  1.0557 -0.1788
  212LEU   HD13 3044  -0.093   3.682   4.616 -0.4912 -1.4429  0.1988
  212LEU    CD2 3045  -0.097   3.501   4.907 -0.2041  0.4997 -0.6119
  212LEU   HD21 3046  -0.001   3.447   4.893 -0.0288 -0.3530  2.9508
  212LEU   HD22 3047  -0.163   3.430   4.963  0.8394  1.0975  1.4795
  212LEU   HD23 3048  -0.074   3.575   4.986 -1.2316 -0.0442  0.2280
  212LEU      C 3049  -0.387   3.584   4.600  0.1759 -0.1806  0.4552
  212LEU      O 3050  -0.309   3.570   4.506 -0.2512 -0.8001  0.1825
  213VAL      N 3051  -0.500   3.513   4.618 -0.0190  0.0048 -0.0114
  213VAL     HN 3052  -0.548   3.533   4.703 -0.3171 -1.0894  0.0964
  213VAL     CA 3053  -0.535   3.408   4.527  0.2474  0.0503 -0.1660
  213VAL     HA 3054  -0.442   3.358   4.503  0.5903 -0.0449  1.2657
  213VAL     CB 3055  -0.626   3.303   4.582  0.1470  0.1061 -0.2274
  213VAL     HB 3056  -0.608   3.297   4.692  0.7044  0.9358 -0.2614
  213VAL    CG1 3057  -0.774   3.345   4.572  0.1413 -0.0441 -0.8187
  213VAL   HG11 3058  -0.789   3.443   4.623  4.2732  1.4368 -1.9817
  213VAL   HG12 3059  -0.842   3.266   4.609 -1.0100  0.2808 -2.1777
  213VAL   HG13 3060  -0.807   3.361   4.467 -1.7706  0.7178 -0.1429
  213VAL    CG2 3061  -0.615   3.169   4.507  0.0496 -0.0636  0.0604
  213VAL   HG21 3062  -0.519   3.116   4.494 -0.5488 -0.8731 -1.2378
  213VAL   HG22 3063  -0.651   3.172   4.403  1.6195  1.2048 -0.4901
  213VAL   HG23 3064  -0.684   3.094   4.551  0.1981 -0.9035 -1.1048
  213VAL      C 3065  -0.580   3.469   4.398 -0.2470 -0.0603 -0.0458
  213VAL      O 3066  -0.554   3.420   4.288 -0.1351 -0.4923  0.1679
  214ILE      N 3067  -0.634   3.591   4.391 -0.0036  0.0476 -0.0591
  214ILE     HN 3068  -0.644   3.649   4.472  1.0563 -0.8636  0.7559
  214ILE     CA 3069  -0.668   3.663   4.272 -0.4240 -0.7047 -0.3968
  214ILE     HA 3070  -0.723   3.598   4.205 -1.6986 -0.3361  0.2414
  214ILE     CB 3071  -0.773   3.767   4.299  0.3836  0.2013 -0.7315
  214ILE     HB 3072  -0.728   3.842   4.368  1.3179 -1.4346  0.5231
  214ILE    CG2 3073  -0.801   3.851   4.174 -0.0197  0.8642 -0.2023
  214ILE   HG21 3074  -0.714   3.910   4.138  1.3424 -1.2501 -0.4801
  214ILE   HG22 3075  -0.883   3.920   4.203  0.3194  1.7419 -1.2385
  214ILE   HG23 3076  -0.839   3.780   4.097  1.8254  1.7597 -2.0574
  214ILE    CG1 3077  -0.903   3.715   4.361  0.6052 -0.0530 -0.4776
  214ILE   HG11 3078  -0.976   3.798   4.374 -0.0953 -0.7558  0.2151
  214ILE   HG12 3079  -0.883   3.671   4.461 -0.3907  0.4995 -0.0187
  214ILE     CD 3080  -0.971   3.602   4.284  0.3309  0.3420 -0.8236
  214ILE    HD1 3081  -1.063   3.577   4.342  0.3573  0.5964 -0.6722
  214ILE    HD2 3082  -0.904   3.513   4.275 -0.5241 -0.3117 -0.8537
  214ILE    HD3 3083  -0.998   3.632   4.181  0.3155 -0.6956 -1.1320
  214ILE      C 3084  -0.555   3.705   4.185 -0.3689 -0.0161  0.0021
  214ILE      O 3085  -0.553   3.692   4.063  0.0575 -0.7762  0.0856
  215MET      N 3086  -0.446   3.751   4.249 -0.3166  0.1517 -0.2081
  215MET     HN 3087  -0.449   3.771   4.346 -2.8672 -1.0855  0.0500
  215MET     CA 3088  -0.327   3.781   4.175  0.0494 -0.2661  0.1952
  215MET     HA 3089  -0.357   3.845   4.093 -0.4075 -1.2151 -0.3941
  215MET     CB 3090  -0.226   3.856   4.263  0.1677  0.0481 -0.2034
  215MET    HB1 3091  -0.188   3.797   4.349 -0.7794  0.6395  0.6409
  215MET    HB2 3092  -0.284   3.945   4.296 -2.2599 -0.6804 -2.2224
  215MET     CG 3093  -0.103   3.909   4.188  0.0084  0.0008 -0.5006
  215MET    HG1 3094  -0.089   4.014   4.222 -2.2722  0.1955  0.0419
  215MET    HG2 3095  -0.126   3.925   4.081 -2.1506 -2.5766 -0.5492
  215MET     SD 3096   0.051   3.815   4.200 -0.1231 -0.1537  0.0446
  215MET     CE 3097   0.106   3.838   4.371  0.1748  0.5289 -0.1389
  215MET    HE1 3098   0.189   3.912   4.379  0.9538 -0.2454 -0.8313
  215MET    HE2 3099   0.156   3.747   4.413 -0.5892 -0.4169 -1.2142
  215MET    HE3 3100   0.025   3.869   4.440 -0.3110 -2.4902  0.8108
  215MET      C 3101  -0.254   3.667   4.113  0.5941  0.1655  0.0343
  215MET      O 3102  -0.214   3.671   3.997  0.4337  0.0648 -0.0245
  216VAL      N 3103  -0.239   3.560   4.194 -0.2122 -0.1934 -0.2794
  216VAL     HN 3104  -0.270   3.564   4.288  0.0401  1.4409 -0.2263
  216VAL     CA 3105  -0.180   3.436   4.154  0.1315 -0.2225  0.3131
  216VAL     HA 3106  -0.081   3.450   4.115 -0.6649 -1.8715 -2.6230
  216VAL     CB 3107  -0.155   3.364   4.284 -0.3738 -0.1641  0.4457
  216VAL     HB 3108  -0.247   3.359   4.346 -1.1191  2.0282 -0.3639
  216VAL    CG1 3109  -0.098   3.222   4.270 -0.3251 -0.0886 -0.1640
  216VAL   HG11 3110  -0.048   3.189   4.363  0.2694  0.4702 -0.2814
  216VAL   HG12 3111  -0.035   3.218   4.179 -1.2984 -1.2661 -0.8251
  216VAL   HG13 3112  -0.182   3.149   4.265  0.8772 -1.7311  1.7817
  216VAL    CG2 3113  -0.045   3.440   4.359 -0.0987  0.2637 -0.3776
  216VAL   HG21 3114  -0.084   3.521   4.424  0.1657  1.3833 -1.5787
  216VAL   HG22 3115   0.032   3.470   4.284  0.0752 -0.3948 -0.4733
  216VAL   HG23 3116   0.010   3.375   4.430 -0.0333  0.6530 -0.0679
  216VAL      C 3117  -0.261   3.369   4.048  0.1902  0.1824  0.0098
  216VAL      O 3118  -0.203   3.301   3.963  0.2426  0.1158  0.0975
  217PHE      N 3119  -0.395   3.374   4.055  0.1541 -0.4392 -0.1129
  217PHE     HN 3120  -0.442   3.415   4.133  0.0403 -0.5252 -0.1379
  217PHE     CA 3121  -0.486   3.313   3.964  0.1857 -0.7204  0.0434
  217PHE     HA 3122  -0.442   3.218   3.937  1.2326  0.0545 -1.1378
  217PHE     CB 3123  -0.625   3.297   4.027  0.2174  0.0506  0.3205
  217PHE    HB1 3124  -0.646   3.399   4.067  1.1371 -0.7461  3.1245
  217PHE    HB2 3125  -0.614   3.233   4.118  3.2797  1.5281  1.1263
  217PHE     CG 3126  -0.735   3.250   3.939  0.0919  0.4521  0.2604
  217PHE    CD1 3127  -0.860   3.297   3.972  0.0164  0.0434  0.5619
  217PHE    HD1 3128  -0.863   3.380   4.040 -0.4976 -2.3623  3.7468
  217PHE    CE1 3129  -0.976   3.246   3.918 -0.3077  0.9370  0.4081
  217PHE    HE1 3130  -1.071   3.284   3.954  0.0324  3.4620 -1.1394
  217PHE     CZ 3131  -0.967   3.153   3.818 -0.5684  0.5192  0.7671
  217PHE     HZ 3132  -1.053   3.120   3.762 -0.2521 -0.0838  0.6235
  217PHE    CD2 3133  -0.727   3.158   3.837 -0.6096  0.0627  0.5520
  217PHE    HD2 3134  -0.633   3.109   3.815 -0.6638  0.0125  0.4259
  217PHE    CE2 3135  -0.842   3.107   3.781 -0.6982  0.5269  0.3088
  217PHE    HE2 3136  -0.837   3.033   3.702 -3.4292 -0.5175  0.9966
  217PHE      C 3137  -0.487   3.391   3.836 -0.0458 -0.3107  0.2914
  217PHE      O 3138  -0.477   3.333   3.728 -0.0079  0.4616 -0.1272
  218VAL      N 3139  -0.496   3.525   3.839 -0.3074 -0.3278  0.2294
  218VAL     HN 3140  -0.498   3.568   3.929 -0.5040  1.4765 -0.6089
  218VAL     CA 3141  -0.503   3.607   3.723  0.2435  0.0217  0.4430
  218VAL     HA 3142  -0.573   3.556   3.659  1.2627  0.0406 -0.7227
  218VAL     CB 3143  -0.564   3.743   3.742  0.1757  0.1003 -0.3013
  218VAL     HB 3144  -0.518   3.780   3.836 -0.4960 -0.0975  0.1153
  218VAL    CG1 3145  -0.547   3.841   3.624  0.2594  0.4285 -0.0177
  218VAL   HG11 3146  -0.441   3.847   3.592  0.5288 -0.5144  0.6262
  218VAL   HG12 3147  -0.595   3.938   3.647 -0.2474 -0.2476  2.0540
  218VAL   HG13 3148  -0.601   3.794   3.539 -0.1476 -1.6937  1.3154
  218VAL    CG2 3149  -0.712   3.715   3.773  0.3571 -0.2902  0.2306
  218VAL   HG21 3150  -0.764   3.806   3.808 -0.3459 -1.3075  1.9527
  218VAL   HG22 3151  -0.737   3.636   3.846 -0.9625 -1.3339 -1.2716
  218VAL   HG23 3152  -0.759   3.688   3.675  1.8364 -0.4545 -0.4689
  218VAL      C 3153  -0.371   3.601   3.653 -0.0351 -0.4640 -0.0517
  218VAL      O 3154  -0.364   3.579   3.533  0.2297  0.1892 -0.1574
  219TYR      N 3155  -0.255   3.612   3.721 -0.1511  0.1197  0.0558
  219TYR     HN 3156  -0.265   3.633   3.818 -1.5582 -0.1729 -0.0123
  219TYR     CA 3157  -0.124   3.596   3.666 -0.0501  0.2783  0.2458
  219TYR     HA 3158  -0.119   3.661   3.581  2.7457  0.0077  0.0873
  219TYR     CB 3159  -0.004   3.635   3.755 -0.0341  0.2146  0.2503
  219TYR    HB1 3160   0.079   3.564   3.734 -0.6545  0.1137 -2.1618
  219TYR    HB2 3161  -0.036   3.621   3.860 -2.7600 -2.9571 -0.8319
  219TYR     CG 3162   0.044   3.775   3.736  0.1580  0.1513  0.2660
  219TYR    CD1 3163   0.142   3.800   3.642  0.5610 -0.1395  0.6040
  219TYR    HD1 3164   0.191   3.716   3.595  1.5408 -0.6604  2.4667
  219TYR    CE1 3165   0.169   3.931   3.614 -0.2656 -0.0663  0.1054
  219TYR    HE1 3166   0.230   3.966   3.531  1.1357 -0.1073  1.0764
  219TYR     CZ 3167   0.126   4.036   3.692 -0.0742  0.0111  0.1091
  219TYR     OH 3168   0.166   4.168   3.662  0.1727 -0.2664 -0.8223
  219TYR     HH 3169   0.203   4.180   3.574 -0.2708  0.1265 -0.9543
  219TYR    CD2 3170  -0.008   3.878   3.810 -0.1521 -0.0028  0.2662
  219TYR    HD2 3171  -0.084   3.866   3.886 -0.2653  0.1175  0.1732
  219TYR    CE2 3172   0.039   4.007   3.794  0.2877 -0.1493  0.3721
  219TYR    HE2 3173   0.009   4.083   3.864  1.7814  0.3224  0.5351
  219TYR      C 3174  -0.097   3.459   3.614 -0.3228  0.2563  0.1662
  219TYR      O 3175  -0.040   3.446   3.506 -0.5755  0.1684  0.0401
  220SER      N 3176  -0.142   3.349   3.677  0.0214 -0.0046 -0.0423
  220SER     HN 3177  -0.187   3.358   3.765 -4.2542  0.5563 -2.0276
  220SER     CA 3178  -0.153   3.220   3.615  0.0324  0.1165 -0.2951
  220SER     HA 3179  -0.050   3.191   3.601 -0.1803 -0.8149 -0.0014
  220SER     CB 3180  -0.214   3.114   3.707  0.3070  0.2979  0.0977
  220SER    HB1 3181  -0.239   3.020   3.654 -1.6297  0.1953  1.1064
  220SER    HB2 3182  -0.305   3.164   3.748 -0.6695 -0.4245 -1.1200
  220SER     OG 3183  -0.131   3.080   3.818  0.0075  0.1172  0.2697
  220SER    HG1 3184  -0.139   3.158   3.873  0.0145  0.2467  0.0916
  220SER      C 3185  -0.231   3.207   3.488 -0.4445  0.0275  0.0059
  220SER      O 3186  -0.185   3.140   3.395  0.3154  0.7119 -0.1248
  221ARG      N 3187  -0.355   3.256   3.477 -0.2987  0.3600 -0.1747
  221ARG     HN 3188  -0.408   3.303   3.547  0.3043  0.7180  0.0480
  221ARG     CA 3189  -0.416   3.264   3.347  0.0902 -0.5753 -0.4234
  221ARG     HA 3190  -0.427   3.168   3.299  2.5177 -0.9542 -0.3526
  221ARG     CB 3191  -0.557   3.322   3.367 -0.0503 -0.3705 -1.8896
  221ARG    HB1 3192  -0.595   3.373   3.276  1.1718  0.4269 -1.9808
  221ARG    HB2 3193  -0.548   3.387   3.456  3.0467 -1.2742 -1.4032
  221ARG     CG 3194  -0.651   3.210   3.412  0.2794 -0.1412 -0.5942
  221ARG    HG1 3195  -0.613   3.152   3.499 -0.4938  0.5814  0.2409
  221ARG    HG2 3196  -0.666   3.142   3.325  1.0265 -0.3308 -0.5849
  221ARG     CD 3197  -0.783   3.273   3.454  0.4118 -0.2040 -0.0695
  221ARG    HD1 3198  -0.821   3.347   3.381  0.8094 -1.3411 -1.4888
  221ARG    HD2 3199  -0.779   3.316   3.557 -2.6244 -0.8646  0.4286
  221ARG     NE 3200  -0.885   3.165   3.442  0.0090  0.2140 -0.4562
  221ARG     HE 3201  -0.843   3.079   3.414  2.0568  1.0561 -0.1305
  221ARG     CZ 3202  -1.021   3.167   3.453  0.0940 -0.4559  1.0619
  221ARG    NH1 3203  -1.089   3.283   3.478 -0.5729 -0.6506  0.2267
  221ARG   HH11 3204  -1.043   3.360   3.523 -0.7672  0.6744 -1.7185
  221ARG   HH12 3205  -1.188   3.289   3.476 -0.5918 -1.1749 -1.5224
  221ARG    NH2 3206  -1.086   3.058   3.402 -0.4455  0.1087  0.5171
  221ARG   HH21 3207  -1.017   3.004   3.353 -0.8210  0.4477 -0.4083
  221ARG   HH22 3208  -1.181   3.054   3.372  0.0963  2.5629 -1.9959
  221ARG      C 3209  -0.341   3.342   3.244  0.2538  0.1078  0.1981
  221ARG      O 3210  -0.328   3.301   3.128 -0.9531  0.3902 -0.0492
  222VAL      N 3211  -0.297   3.467   3.268  0.0398  0.1368  0.4394
  222VAL     HN 3212  -0.331   3.516   3.348 -2.1962  0.8366 -0.8479
  222VAL     CA 3213  -0.208   3.542   3.186 -0.1084 -0.4744 -0.2909
  222VAL     HA 3214  -0.262   3.556   3.093 -0.3098  0.7891  0.0002
  222VAL     CB 3215  -0.179   3.677   3.244  0.5989 -0.6331 -0.2726
  222VAL     HB 3216  -0.142   3.656   3.347 -1.1621 -1.0720  0.2990
  222VAL    CG1 3217  -0.082   3.770   3.169  0.2539  0.1505  0.2375
  222VAL   HG11 3218  -0.069   3.864   3.226  1.2935 -0.0649  0.3834
  222VAL   HG12 3219  -0.122   3.800   3.070 -0.3927  2.0148  1.0296
  222VAL   HG13 3220   0.024   3.736   3.172  0.5419  1.0794  1.5893
  222VAL    CG2 3221  -0.303   3.765   3.264  0.6852 -0.5294 -0.1916
  222VAL   HG21 3222  -0.365   3.771   3.173 -0.6763 -0.2437  0.7204
  222VAL   HG22 3223  -0.273   3.861   3.311 -1.2440 -0.3663  0.8155
  222VAL   HG23 3224  -0.373   3.721   3.338 -1.8936  1.0862 -1.5387
  222VAL      C 3225  -0.084   3.474   3.139  0.2704  0.1995 -0.2736
  222VAL      O 3226  -0.057   3.485   3.019 -0.0484 -0.9128 -0.4591
  223PHE      N 3227  -0.013   3.398   3.224 -0.0016 -0.1977 -0.3948
  223PHE     HN 3228  -0.011   3.420   3.321  0.9640 -0.2715 -0.3886
  223PHE     CA 3229   0.082   3.299   3.184 -0.1597 -0.4452 -0.1531
  223PHE     HA 3230   0.160   3.353   3.133 -0.4368 -0.7745 -0.9466
  223PHE     CB 3231   0.139   3.241   3.315  0.5920  0.3223 -0.1331
  223PHE    HB1 3232   0.044   3.209   3.363  1.6344 -1.3172  0.9290
  223PHE    HB2 3233   0.180   3.318   3.383  1.2272  0.3635 -0.5523
  223PHE     CG 3234   0.233   3.126   3.307 -0.2039 -0.3830  0.4104
  223PHE    CD1 3235   0.357   3.152   3.253 -0.1700  0.2966  0.7971
  223PHE    HD1 3236   0.386   3.254   3.235  1.6984 -0.6499 -2.4437
  223PHE    CE1 3237   0.449   3.050   3.241  0.0805  0.5605  0.4544
  223PHE    HE1 3238   0.548   3.079   3.209  1.9837 -2.4058  3.1008
  223PHE     CZ 3239   0.428   2.923   3.288  0.2897  0.4365  0.2140
  223PHE     HZ 3240   0.498   2.842   3.278 -0.4702 -0.0638 -1.3623
  223PHE    CD2 3241   0.205   2.998   3.346 -0.2870 -0.3029  0.6170
  223PHE    HD2 3242   0.105   2.988   3.385 -0.9613  1.4540 -0.5540
  223PHE    CE2 3243   0.304   2.902   3.343  0.0883  0.0968 -0.3581
  223PHE    HE2 3244   0.277   2.801   3.371 -0.8432  0.0554 -1.3270
  223PHE      C 3245   0.034   3.195   3.089  0.2641 -0.4963 -0.3122
  223PHE      O 3246   0.098   3.178   2.985  0.2030  0.4958 -0.5234
  224GLN      N 3247  -0.086   3.137   3.103 -0.0167  0.0047 -0.6253
  224GLN     HN 3248  -0.135   3.157   3.188 -1.1244  2.8103 -1.8030
  224GLN     CA 3249  -0.141   3.048   3.005 -0.2337 -0.2067 -0.3132
  224GLN     HA 3250  -0.064   2.975   2.985 -1.4803 -2.0218  1.1301
  224GLN     CB 3251  -0.263   2.974   3.062 -0.1495 -0.0845  0.0349
  224GLN    HB1 3252  -0.299   2.911   2.977  2.6733 -2.0806  0.1750
  224GLN    HB2 3253  -0.349   3.035   3.097  0.4544  0.4616  0.5749
  224GLN     CG 3254  -0.220   2.867   3.162  0.1668 -0.2772 -0.3028
  224GLN    HG1 3255  -0.315   2.811   3.175 -0.8545  1.0878 -1.5811
  224GLN    HG2 3256  -0.187   2.920   3.254 -0.4358  0.9345 -0.7606
  224GLN     CD 3257  -0.117   2.765   3.116 -0.3323 -0.7028 -0.4876
  224GLN    OE1 3258  -0.140   2.700   3.014 -0.5539 -0.6045 -0.5015
  224GLN    NE2 3259   0.002   2.755   3.179 -0.3617 -0.1378 -0.3376
  224GLN   HE21 3260   0.054   2.671   3.160 -0.8516 -0.7735  1.0080
  224GLN   HE22 3261   0.043   2.823   3.241 -1.3297 -0.8102  1.0942
  224GLN      C 3262  -0.181   3.106   2.874 -0.3077 -0.1513 -0.2663
  224GLN      O 3263  -0.156   3.045   2.770  0.5465 -0.5058  0.1303
  225GLU      N 3264  -0.236   3.228   2.862  0.4295  0.2062 -0.0839
  225GLU     HN 3265  -0.267   3.284   2.939 -1.0815  0.5810 -0.9185
  225GLU     CA 3266  -0.252   3.302   2.741 -0.3306 -0.2078 -0.2416
  225GLU     HA 3267  -0.299   3.239   2.667 -0.5607  0.3631 -0.5941
  225GLU     CB 3268  -0.321   3.439   2.755  0.3473  0.0730  0.4357
  225GLU    HB1 3269  -0.342   3.487   2.657  0.2800 -1.5736 -0.4007
  225GLU    HB2 3270  -0.263   3.516   2.810  0.5888  2.3148 -2.6971
  225GLU     CG 3271  -0.457   3.433   2.826  0.3639  0.0280  0.4644
  225GLU    HG1 3272  -0.505   3.531   2.808  0.0938  0.0055  1.0550
  225GLU    HG2 3273  -0.438   3.415   2.934 -0.3811 -1.4625  0.3679
  225GLU     CD 3274  -0.531   3.314   2.766  0.1414  0.3267  0.1475
  225GLU    OE1 3275  -0.540   3.199   2.817  0.4124  0.2253 -0.0305
  225GLU    OE2 3276  -0.605   3.337   2.667 -0.4279 -0.4417  0.3881
  225GLU      C 3277  -0.123   3.339   2.676 -0.0719 -0.5217  0.0871
  225GLU      O 3278  -0.108   3.326   2.555  0.4016  0.1628  0.0646
  226ALA      N 3279  -0.015   3.369   2.750 -0.1474  0.8843 -0.3420
  226ALA     HN 3280  -0.022   3.377   2.849 -1.6070 -2.3991 -0.0506
  226ALA     CA 3281   0.113   3.374   2.688 -0.0827 -0.1500 -0.3084
  226ALA     HA 3282   0.100   3.441   2.604  0.4327 -0.9313 -1.0293
  226ALA     CB 3283   0.211   3.439   2.787 -0.0950 -0.1454 -0.2991
  226ALA    HB1 3284   0.315   3.454   2.749 -0.2183  2.2882  0.1576
  226ALA    HB2 3285   0.211   3.372   2.876 -0.8834  0.5170  0.2130
  226ALA    HB3 3286   0.181   3.542   2.814  1.2025  0.8428 -2.3168
  226ALA      C 3287   0.164   3.241   2.647 -0.4699 -0.3139 -0.2570
  226ALA      O 3288   0.199   3.231   2.529 -0.1928  0.6715 -0.2636
  227LYS      N 3289   0.159   3.130   2.724  0.2090 -0.2172 -0.0715
  227LYS     HN 3290   0.148   3.127   2.823 -1.2436 -2.3807 -0.2441
  227LYS     CA 3291   0.185   3.001   2.670 -0.0374 -0.4548  0.3741
  227LYS     HA 3292   0.286   3.001   2.631  0.0679  0.1000  0.6445
  227LYS     CB 3293   0.177   2.897   2.783 -0.5122 -0.3046  0.4786
  227LYS    HB1 3294   0.179   2.798   2.732 -0.5059  0.5740 -1.3086
  227LYS    HB2 3295   0.076   2.927   2.817 -1.0581  0.8103 -1.8923
  227LYS     CG 3296   0.293   2.896   2.882  0.0266  0.2726 -0.1393
  227LYS    HG1 3297   0.273   2.828   2.968 -1.3337  2.9950  1.8360
  227LYS    HG2 3298   0.311   2.998   2.921  2.7918 -0.9285  2.0816
  227LYS     CD 3299   0.428   2.859   2.819  0.0062  0.0538 -0.0546
  227LYS    HD1 3300   0.503   2.867   2.900 -1.6677 -3.7996  2.1860
  227LYS    HD2 3301   0.450   2.937   2.743 -0.0631  0.1176 -0.0098
  227LYS     CE 3302   0.439   2.724   2.748  0.2271  0.1849 -0.2710
  227LYS    HE1 3303   0.369   2.715   2.662 -0.2649 -0.2623  0.1624
  227LYS    HE2 3304   0.412   2.644   2.820 -1.9894  0.1023 -1.0908
  227LYS     NZ 3305   0.578   2.703   2.702  0.3157  0.3765 -0.0940
  227LYS    HZ1 3306   0.639   2.710   2.786 -0.5415  0.9455  0.4980
  227LYS    HZ2 3307   0.615   2.770   2.632  0.7754  0.8264  0.5718
  227LYS    HZ3 3308   0.581   2.604   2.669 -1.4619  0.5454 -0.9038
  227LYS      C 3309   0.104   2.954   2.554  0.4449 -0.0564 -0.1285
  227LYS      O 3310   0.154   2.893   2.459  0.1818 -0.1014 -0.2406
  228ARG      N 3311  -0.027   2.981   2.543  0.5558  0.6646  0.2291
  228ARG     HN 3312  -0.080   2.999   2.625  0.7979 -0.2373  0.5960
  228ARG     CA 3313  -0.107   2.960   2.425  0.3103  0.3330  0.4519
  228ARG     HA 3314  -0.098   2.854   2.404 -0.9956  0.1970  0.5140
  228ARG     CB 3315  -0.256   2.982   2.453  0.0712 -0.5734 -0.0737
  228ARG    HB1 3316  -0.315   2.960   2.361 -0.0801 -1.6656  0.2777
  228ARG    HB2 3317  -0.271   3.083   2.497 -1.0435 -1.6173  2.0882
  228ARG     CG 3318  -0.305   2.873   2.548  0.2633 -0.5790  0.0180
  228ARG    HG1 3319  -0.232   2.855   2.629  2.0194  2.7802 -0.6230
  228ARG    HG2 3320  -0.330   2.782   2.489  2.3769 -0.2807 -1.4376
  228ARG     CD 3321  -0.429   2.924   2.622  0.0848 -0.5239 -0.3136
  228ARG    HD1 3322  -0.504   2.966   2.552 -0.5259 -1.5841 -0.3224
  228ARG    HD2 3323  -0.392   2.995   2.699  1.0276 -2.4211  1.0595
  228ARG     NE 3324  -0.483   2.807   2.697  0.2743 -0.1853  0.3652
  228ARG     HE 3325  -0.450   2.716   2.669  0.1632 -1.2243  3.2425
  228ARG     CZ 3326  -0.554   2.809   2.813 -0.1481  0.3126  0.1019
  228ARG    NH1 3327  -0.587   2.926   2.877  0.3828  0.2442  0.5108
  228ARG   HH11 3328  -0.536   3.008   2.850  1.3044 -0.8090 -1.1799
  228ARG   HH12 3329  -0.644   2.914   2.957  1.1801  2.4707  1.4797
  228ARG    NH2 3330  -0.593   2.696   2.879 -0.0701  0.0349 -0.3252
  228ARG   HH21 3331  -0.560   2.611   2.837  2.5637  1.8965 -2.4282
  228ARG   HH22 3332  -0.671   2.699   2.942  0.4075  1.2144  0.2439
  228ARG      C 3333  -0.060   3.028   2.301  0.2032 -0.3365  0.0396
  228ARG      O 3334  -0.053   2.977   2.190 -0.3320  0.5835 -0.4315
  229GLN      N 3335  -0.025   3.158   2.311 -0.0910 -0.2192 -0.4184
  229GLN     HN 3336  -0.018   3.212   2.394  1.5012  0.3674 -0.8984
  229GLN     CA 3337   0.021   3.231   2.198  0.0572 -0.4540 -0.5122
  229GLN     HA 3338  -0.055   3.215   2.123 -0.8688  3.0309 -0.5387
  229GLN     CB 3339   0.029   3.382   2.227 -0.6077 -0.4438 -0.3546
  229GLN    HB1 3340   0.084   3.404   2.321 -1.4413 -1.4734  0.3837
  229GLN    HB2 3341  -0.072   3.415   2.257 -1.1468 -1.5275 -0.9356
  229GLN     CG 3342   0.094   3.472   2.121 -0.3156  0.4492  0.5719
  229GLN    HG1 3343   0.199   3.438   2.104 -1.0598 -0.1520 -3.6949
  229GLN    HG2 3344   0.109   3.572   2.169  2.1423  0.1055  0.6872
  229GLN     CD 3345   0.013   3.496   1.995 -0.2369 -0.0746  0.4195
  229GLN    OE1 3346  -0.083   3.573   1.988 -0.4518 -0.4211 -0.5817
  229GLN    NE2 3347   0.044   3.417   1.889  0.0606  0.3753  0.1695
  229GLN   HE21 3348   0.089   3.329   1.901  0.3860  0.7791  2.0801
  229GLN   HE22 3349   0.000   3.426   1.799 -0.0026  0.9233  0.2482
  229GLN      C 3350   0.149   3.174   2.149  0.1749 -0.6128 -0.0288
  229GLN      O 3351   0.168   3.158   2.028  0.1989  0.1005 -0.1276
  230LEU      N 3352   0.242   3.138   2.239  0.1471  0.6693  0.5356
  230LEU     HN 3353   0.224   3.156   2.335 -0.7987 -0.1652  0.5309
  230LEU     CA 3354   0.369   3.080   2.208 -0.2088  0.1855 -0.0283
  230LEU     HA 3355   0.408   3.148   2.133 -0.5128  0.3853 -0.0050
  230LEU     CB 3356   0.470   3.091   2.323 -0.2662 -0.3280  0.0717
  230LEU    HB1 3357   0.566   3.045   2.290 -0.3533  0.5378 -1.5070
  230LEU    HB2 3358   0.421   3.042   2.410  0.6059 -1.5064 -0.0726
  230LEU     CG 3359   0.503   3.229   2.381 -0.2872 -0.2994  0.0157
  230LEU     HG 3360   0.410   3.286   2.402  1.5137  2.8303  0.1075
  230LEU    CD1 3361   0.586   3.214   2.510  0.1380  0.7703 -0.1203
  230LEU   HD11 3362   0.525   3.171   2.593 -1.8863  0.3404 -1.7591
  230LEU   HD12 3363   0.624   3.313   2.542  0.3011 -0.0741  2.5540
  230LEU   HD13 3364   0.664   3.140   2.484  0.4712  1.2344 -0.4498
  230LEU    CD2 3365   0.588   3.316   2.287  0.1695 -0.0174  0.6750
  230LEU   HD21 3366   0.529   3.345   2.197 -1.3104 -1.2351  1.2120
  230LEU   HD22 3367   0.676   3.261   2.248 -0.2263  0.3417 -0.8083
  230LEU   HD23 3368   0.610   3.418   2.326 -0.8822 -0.7961  3.5426
  230LEU      C 3369   0.354   2.946   2.144  0.1017  0.1221  0.0302
  230LEU      O 3370   0.421   2.917   2.045  0.3431 -0.1068  0.2590
  231GLN      N 3371   0.258   2.863   2.187  0.1258  0.0920  0.0263
  231GLN     HN 3372   0.198   2.881   2.265  1.9296 -1.8035  1.9967
  231GLN     CA 3373   0.235   2.738   2.121  0.1132 -0.1184  0.4250
  231GLN     HA 3374   0.333   2.696   2.103 -0.6403 -2.0286  0.4735
  231GLN     CB 3375   0.147   2.643   2.205 -0.1148 -0.1887  0.1084
  231GLN    HB1 3376   0.113   2.555   2.148 -3.8947  0.3581  1.2553
  231GLN    HB2 3377   0.059   2.706   2.231 -0.4214 -0.8196  0.6148
  231GLN     CG 3378   0.230   2.589   2.322  0.0887  0.1458  0.1216
  231GLN    HG1 3379   0.228   2.659   2.408  2.1923 -4.1048  4.1078
  231GLN    HG2 3380   0.337   2.572   2.296  0.0388  0.7713 -0.5467
  231GLN     CD 3381   0.161   2.464   2.374  0.1012  0.0785 -0.0220
  231GLN    OE1 3382   0.056   2.470   2.438  0.0736 -0.4725 -0.0105
  231GLN    NE2 3383   0.215   2.348   2.328 -0.4753 -0.2439  0.0998
  231GLN   HE21 3384   0.173   2.260   2.350  0.2085 -0.8471 -0.8911
  231GLN   HE22 3385   0.288   2.349   2.259  0.3631 -2.5522  0.8634
  231GLN      C 3386   0.176   2.753   1.986  0.7003  0.4955  0.2293
  231GLN      O 3387   0.204   2.675   1.895  0.0420  0.4357  0.0688
  232LYS      N 3388   0.092   2.856   1.962 -0.1627 -0.3029 -0.2889
  232LYS     HN 3389   0.069   2.914   2.040 -0.0157 -1.1053  0.3593
  232LYS     CA 3390   0.038   2.886   1.833 -0.0977 -0.6960 -0.4097
  232LYS     HA 3391  -0.009   2.795   1.799 -1.6919 -0.1975  0.3460
  232LYS     CB 3392  -0.072   2.992   1.855  0.1729 -0.5319  0.1744
  232LYS    HB1 3393  -0.087   3.052   1.763  1.2039 -2.3586 -1.2692
  232LYS    HB2 3394  -0.036   3.062   1.934 -1.2118  0.0107  0.3497
  232LYS     CG 3395  -0.200   2.928   1.908 -0.1228 -0.1241 -0.0466
  232LYS    HG1 3396  -0.199   2.881   2.009 -1.3308 -1.4348 -0.5976
  232LYS    HG2 3397  -0.232   2.850   1.835  3.4075  0.8801 -2.9838
  232LYS     CD 3398  -0.316   3.027   1.913 -0.0047  0.0230 -0.2267
  232LYS    HD1 3399  -0.319   3.069   1.810  2.0932 -0.5045 -0.5436
  232LYS    HD2 3400  -0.284   3.114   1.975 -0.1723  0.6596 -1.0100
  232LYS     CE 3401  -0.444   2.961   1.965 -0.1305  0.2013 -0.3071
  232LYS    HE1 3402  -0.424   2.923   2.068 -0.1054 -0.5017 -0.5699
  232LYS    HE2 3403  -0.475   2.880   1.896 -0.0604 -0.2932  0.2327
  232LYS     NZ 3404  -0.560   3.053   1.977 -0.0682  0.1894  0.4992
  232LYS    HZ1 3405  -0.642   2.994   2.003  1.4207 -1.9210  0.6854
  232LYS    HZ2 3406  -0.590   3.087   1.883 -0.1386  0.3095  0.5648
  232LYS    HZ3 3407  -0.539   3.126   2.047  0.5856  0.3546  0.1425
  232LYS      C 3408   0.139   2.922   1.730 -0.1485 -0.0395 -0.2388
  232LYS      O 3409   0.140   2.889   1.611  0.1724 -0.3348 -0.1575
  233ILE      N 3410   0.249   2.985   1.775  0.1798 -0.6339 -0.1994
  233ILE     HN 3411   0.247   3.019   1.869  0.3703  2.5450 -1.2293
  233ILE     CA 3412   0.368   2.999   1.698  0.3731  0.1279  0.2231
  233ILE     HA 3413   0.339   3.040   1.602 -2.8778  0.1843  1.1182
  233ILE     CB 3414   0.450   3.105   1.765  0.3082  0.2658  0.0851
  233ILE     HB 3415   0.472   3.069   1.868 -3.2036  1.6273  1.4483
  233ILE    CG2 3416   0.585   3.123   1.694  0.5097 -0.8171  0.1715
  233ILE   HG21 3417   0.654   3.037   1.704 -1.4420 -2.1762  3.8993
  233ILE   HG22 3418   0.647   3.199   1.747 -1.1965 -0.7762  2.2380
  233ILE   HG23 3419   0.568   3.161   1.591 -1.0258  3.1049  1.6670
  233ILE    CG1 3420   0.374   3.238   1.767 -0.8299 -0.3721  0.1811
  233ILE   HG11 3421   0.263   3.235   1.759 -1.1236  2.2951  1.9273
  233ILE   HG12 3422   0.397   3.297   1.675  2.4224 -0.9626  0.5187
  233ILE     CD 3423   0.421   3.324   1.884 -0.6492 -0.3287  0.0775
  233ILE    HD1 3424   0.427   3.264   1.977  0.9906 -2.2371 -1.1689
  233ILE    HD2 3425   0.359   3.414   1.903  0.4420  0.5010 -0.2005
  233ILE    HD3 3426   0.525   3.358   1.865 -0.5558  0.9585  2.5143
  233ILE      C 3427   0.444   2.874   1.664 -0.1813 -0.1776  0.0955
  233ILE      O 3428   0.498   2.868   1.554 -0.2778 -0.4687  0.0646
  234ASP      N 3429   0.465   2.784   1.762  0.3072  0.3310  0.4668
  234ASP     HN 3430   0.417   2.785   1.849 -1.0650  1.2888 -0.2544
  234ASP     CA 3431   0.532   2.658   1.758  0.3084  0.3352  0.3172
  234ASP     HA 3432   0.633   2.676   1.722  0.5684  0.6269  1.1541
  234ASP     CB 3433   0.545   2.614   1.905 -0.2828 -0.0406  0.2593
  234ASP    HB1 3434   0.447   2.605   1.957  1.3849 -2.7105  3.3893
  234ASP    HB2 3435   0.601   2.697   1.954 -2.2468  1.4177  0.1662
  234ASP     CG 3436   0.624   2.488   1.938 -0.4576 -0.1627  0.2067
  234ASP    OD1 3437   0.623   2.446   2.057  0.5936 -0.7705  0.0102
  234ASP    OD2 3438   0.691   2.438   1.844 -0.4015  0.1921  0.0573
  234ASP      C 3439   0.464   2.559   1.671  0.6321  0.1101  0.3176
  234ASP      O 3440   0.528   2.486   1.595  0.6145 -0.0319  0.4382
  235LYS      N 3441   0.330   2.556   1.666  0.6627 -0.3419 -0.2692
  235LYS     HN 3442   0.280   2.609   1.733  1.4641 -0.0845  0.1327
  235LYS     CA 3443   0.248   2.482   1.574 -0.2845 -0.1063  0.3689
  235LYS     HA 3444   0.309   2.398   1.543  0.9639  0.8339  0.1791
  235LYS     CB 3445   0.111   2.450   1.635 -0.6586 -0.0599 -0.4392
  235LYS    HB1 3446   0.052   2.386   1.565 -0.7905  2.2186 -2.5191
  235LYS    HB2 3447   0.051   2.542   1.652  1.8301  1.8751 -1.5896
  235LYS     CG 3448   0.128   2.383   1.771  0.3901  0.2668 -0.4022
  235LYS    HG1 3449   0.175   2.451   1.845 -1.7217  1.3017  0.0784
  235LYS    HG2 3450   0.180   2.285   1.763 -0.6887 -0.3877  0.3203
  235LYS     CD 3451  -0.004   2.334   1.831  0.6440  0.4580  0.3249
  235LYS    HD1 3452  -0.077   2.304   1.753  0.1834 -0.0267  0.9302
  235LYS    HD2 3453  -0.056   2.421   1.878  1.0049  1.0939 -0.4374
  235LYS     CE 3454   0.006   2.222   1.935  0.2123  0.0931 -0.0246
  235LYS    HE1 3455   0.080   2.246   2.014 -0.2047  0.4602  0.2563
  235LYS    HE2 3456   0.046   2.132   1.882  0.4603 -1.4040  2.5588
  235LYS     NZ 3457  -0.122   2.191   2.003  0.5156 -0.1677  0.4286
  235LYS    HZ1 3458  -0.112   2.112   2.069 -1.0990  0.9083  2.0570
  235LYS    HZ2 3459  -0.198   2.170   1.935 -2.1847 -1.1458  3.4670
  235LYS    HZ3 3460  -0.145   2.277   2.057  0.1001  0.8737 -1.3031
  235LYS      C 3461   0.230   2.544   1.440  0.1684 -0.5329  0.1087
  235LYS      O 3462   0.195   2.473   1.346  0.4895 -0.0682 -0.3726
  236SER      N 3463   0.274   2.671   1.428 -0.4724 -0.3659 -0.6118
  236SER     HN 3464   0.301   2.718   1.512 -0.9015 -2.1232  0.5799
  236SER     CA 3465   0.291   2.746   1.308  0.4735  0.1056 -0.1965
  236SER     HA 3466   0.212   2.721   1.240  0.0220  0.2795  0.2589
  236SER     CB 3467   0.273   2.898   1.317  0.2613  0.0352  0.6388
  236SER    HB1 3468   0.303   2.959   1.229 -2.0766 -0.6912 -0.7488
  236SER    HB2 3469   0.340   2.926   1.401  0.5573 -0.4488  0.5640
  236SER     OG 3470   0.137   2.927   1.346  0.1232  0.1279 -0.0818
  236SER    HG1 3471   0.125   2.889   1.433 -1.6793 -3.0855 -1.5307
  236SER      C 3472   0.421   2.721   1.239  0.4112  0.0034 -0.2784
  236SER      O 3473   0.432   2.762   1.124 -0.1571 -0.0147 -0.3394
  237GLU      N 3474   0.519   2.661   1.309 -0.0241 -0.1238  0.2297
  237GLU     HN 3475   0.507   2.620   1.399 -0.2519 -0.9156 -0.1515
  237GLU     CA 3476   0.635   2.623   1.234 -0.1594  0.0373 -0.0616
  237GLU     HA 3477   0.685   2.712   1.200  0.1016  0.6877  1.9411
  237GLU     CB 3478   0.744   2.569   1.327 -0.5173 -0.0868  0.2899
  237GLU    HB1 3479   0.826   2.522   1.268  1.0297 -0.1928  2.3684
  237GLU    HB2 3480   0.705   2.478   1.377  0.4435 -0.7035 -0.0480
  237GLU     CG 3481   0.798   2.678   1.421 -0.2027  0.3840 -0.4286
  237GLU    HG1 3482   0.736   2.696   1.511  0.6759 -1.9134  0.7246
  237GLU    HG2 3483   0.789   2.774   1.366 -1.2477  0.5006 -0.0893
  237GLU     CD 3484   0.930   2.635   1.482 -0.4154  0.2293 -0.0772
  237GLU    OE1 3485   0.930   2.528   1.549 -1.0725 -0.1416 -0.6486
  237GLU    OE2 3486   1.035   2.702   1.464  0.1377 -0.5826  0.0763
  237GLU      C 3487   0.633   2.549   1.104 -0.0348 -0.2442  0.0950
  237GLU      O 3488   0.534   2.488   1.065 -0.0307 -0.2824  0.1441
  238GLY      N 3489   0.744   2.551   1.027  0.1097 -0.3978  0.2982
  238GLY     HN 3490   0.815   2.618   1.049  0.5071 -0.3738 -0.9893
  238GLY     CA 3491   0.758   2.474   0.908  0.4186  0.2980 -0.1254
  238GLY    HA1 3492   0.811   2.542   0.844 -0.0900  0.9349  0.1128
  238GLY    HA2 3493   0.662   2.450   0.864  0.4627 -2.5231  1.0944
  238GLY      C 3494   0.827   2.342   0.912  0.4424  0.3186  0.1994
  238GLY      O 3495   0.792   2.252   0.835  0.1131  0.4826  0.1564
  239ARG      N 3496   0.926   2.335   1.003  0.1554  0.0925  0.4964
  239ARG     HN 3497   0.972   2.410   1.048  1.9234 -1.6068  1.6739
  239ARG     CA 3498   0.994   2.213   1.036  0.0766 -0.1271 -0.1345
  239ARG     HA 3499   0.928   2.136   0.999  0.6589  0.9057 -3.7467
  239ARG     CB 3500   1.141   2.200   0.993  0.0016 -1.1026 -0.1174
  239ARG    HB1 3501   1.181   2.107   1.038  1.3602 -1.0891 -1.2317
  239ARG    HB2 3502   1.201   2.282   1.038 -2.2055  0.8378 -0.5004
  239ARG     CG 3503   1.164   2.207   0.842  0.1920  0.0184 -0.0473
  239ARG    HG1 3504   1.272   2.196   0.820  0.7669  0.8435  2.1193
  239ARG    HG2 3505   1.135   2.307   0.805 -1.5688 -0.8988 -1.2958
  239ARG     CD 3506   1.098   2.107   0.747 -0.6075  0.4258  0.0716
  239ARG    HD1 3507   1.125   2.128   0.641 -1.4908 -0.3167 -0.3096
  239ARG    HD2 3508   0.987   2.109   0.749 -0.6764  1.0804 -1.8309
  239ARG     NE 3509   1.140   1.970   0.789 -0.3684  0.1538 -1.0023
  239ARG     HE 3510   1.208   1.950   0.859  1.9431  1.2006 -2.8116
  239ARG     CZ 3511   1.115   1.860   0.713 -0.5711 -0.5648  0.0718
  239ARG    NH1 3512   1.000   1.857   0.639 -0.4805 -0.2997 -0.0838
  239ARG   HH11 3513   0.925   1.916   0.670  0.0426 -0.2980  1.2648
  239ARG   HH12 3514   0.967   1.775   0.594  1.4995 -1.7449  0.9170
  239ARG    NH2 3515   1.199   1.752   0.720  0.2013  0.0338  0.2278
  239ARG   HH21 3516   1.293   1.758   0.753  1.3837 -0.4196 -2.7268
  239ARG   HH22 3517   1.188   1.702   0.634 -1.5484  2.7847 -1.3174
  239ARG      C 3518   0.992   2.193   1.183 -0.4745  0.6870 -0.0241
  239ARG      O 3519   1.065   2.253   1.262 -0.0559  0.2566 -0.0797
  240PHE      N 3520   0.902   2.111   1.240  0.3766 -0.5117 -0.3861
  240PHE     HN 3521   0.847   2.050   1.184 -0.6356  0.8886 -0.9687
  240PHE     CA 3522   0.872   2.091   1.378  0.4032 -0.1828 -0.3337
  240PHE     HA 3523   0.849   2.191   1.412  0.7005  0.7220 -2.6178
  240PHE     CB 3524   0.747   2.004   1.399  0.4736 -0.3299 -0.5283
  240PHE    HB1 3525   0.706   1.998   1.502 -0.6640 -2.1342 -1.0382
  240PHE    HB2 3526   0.760   1.901   1.358 -2.5423 -0.9584 -0.1539
  240PHE     CG 3527   0.632   2.056   1.320 -0.3927 -0.3057  0.7265
  240PHE    CD1 3528   0.564   1.975   1.231  0.0671  0.1609 -0.0594
  240PHE    HD1 3529   0.594   1.874   1.210  0.1422 -0.2242  1.7192
  240PHE    CE1 3530   0.442   2.014   1.183 -0.3010 -0.4838  0.3418
  240PHE    HE1 3531   0.395   1.935   1.125 -0.5485 -0.0631 -0.0395
  240PHE     CZ 3532   0.406   2.147   1.188  0.1566 -0.3307 -0.3017
  240PHE     HZ 3533   0.326   2.176   1.121  0.2759  1.2370  0.2082
  240PHE    CD2 3534   0.581   2.183   1.336  0.5179  0.2046 -0.2615
  240PHE    HD2 3535   0.623   2.243   1.415 -0.0153 -0.9305  0.9361
  240PHE    CE2 3536   0.472   2.235   1.270  0.7173 -0.1848 -0.9034
  240PHE    HE2 3537   0.440   2.338   1.277 -0.4651 -0.6501  1.3097
  240PHE      C 3538   0.985   2.047   1.464  0.2940  0.0826 -0.0492
  240PHE      O 3539   1.072   1.968   1.425  0.2304  0.0130 -0.0500
  241HSD      N 3540   0.987   2.098   1.589  0.1049 -0.3519  0.1347
  241HSD     HN 3541   0.927   2.174   1.609  0.6795  0.2808 -0.4526
  241HSD     CA 3542   1.083   2.074   1.693 -0.2141  0.5430  0.6383
  241HSD     HA 3543   1.158   2.012   1.647 -1.7962  1.4536 -3.7639
  241HSD     CB 3544   1.139   2.203   1.756  0.6947  0.1286  0.6903
  241HSD    HB1 3545   1.199   2.167   1.842  1.0928 -1.8333 -0.3488
  241HSD    HB2 3546   1.053   2.271   1.776  0.2594  1.2813 -3.9890
  241HSD    ND1 3547   1.191   2.384   1.585  0.0302 -0.3757 -0.4735
  241HSD    HD1 3548   1.096   2.411   1.573  0.1500  0.5576  0.5553
  241HSD     CG 3549   1.232   2.283   1.670  0.1569  0.2507  0.2151
  241HSD    CE1 3550   1.302   2.456   1.553 -0.1611  0.1907  0.1227
  241HSD    HE1 3551   1.297   2.537   1.480  1.4934 -2.8288 -3.7348
  241HSD    NE2 3552   1.409   2.390   1.593  0.0334  0.1186 -0.5074
  241HSD    CD2 3553   1.368   2.283   1.669  0.1547  0.3639 -0.0904
  241HSD    HD2 3554   1.431   2.211   1.719  0.0366 -0.3336 -0.9124
  241HSD      C 3555   1.010   1.995   1.796 -0.3489  0.2682  0.3330
  241HSD      O 3556   0.898   2.022   1.839 -0.6660 -0.5512  0.0490
  242VAL      N 3557   1.061   1.880   1.843 -0.3076  0.0928 -0.1379
  242VAL     HN 3558   1.000   1.840   1.910 -0.4793 -0.3586 -0.5545
  242VAL     CA 3559   1.180   1.805   1.815 -0.0035  0.4606  0.1653
  242VAL     HA 3560   1.173   1.727   1.889 -0.0685  0.4341  0.1316
  242VAL     CB 3561   1.171   1.741   1.680  0.1914 -0.1010  0.4164
  242VAL     HB 3562   1.152   1.816   1.600  0.1351 -0.6759 -0.1139
  242VAL    CG1 3563   1.291   1.655   1.637 -0.1477 -0.6441  0.5516
  242VAL   HG11 3564   1.309   1.571   1.709  2.8883  0.1733  0.8802
  242VAL   HG12 3565   1.387   1.709   1.624  0.4055 -1.4834  1.0400
  242VAL   HG13 3566   1.279   1.621   1.532  1.2751  1.4965 -0.3589
  242VAL    CG2 3567   1.049   1.647   1.689 -0.5189  0.7294 -0.3206
  242VAL   HG21 3568   0.957   1.708   1.682  1.0458  3.0802 -1.8699
  242VAL   HG22 3569   1.059   1.584   1.780 -0.4379  0.0953 -0.7671
  242VAL   HG23 3570   1.050   1.581   1.600  1.2889  0.4136 -0.1116
  242VAL      C 3571   1.314   1.864   1.844  0.1943  0.1889 -0.1908
  242VAL      O 3572   1.343   1.975   1.800 -0.1431  0.2964 -0.1501
  257GLY      N 3573   1.397   1.801   1.928 -0.2805  0.0119  0.1494
  257GLY     HN 3574   1.367   1.716   1.971  0.3211  1.2895  3.3389
  257GLY     CA 3575   1.525   1.840   1.979 -0.3768  0.1227  0.3085
  257GLY    HA1 3576   1.510   1.918   2.052  0.2508  2.6033 -2.0452
  257GLY    HA2 3577   1.558   1.749   2.027 -0.1836  0.0217 -0.0066
  257GLY      C 3578   1.635   1.884   1.888 -0.6329 -0.0512 -0.0908
  257GLY      O 3579   1.624   1.872   1.766  0.1889  0.1866 -0.1922
  258LEU      N 3580   1.749   1.929   1.942 -0.4195 -0.3203 -0.3134
  258LEU     HN 3581   1.819   1.960   1.878  0.7347  1.6841  1.7528
  258LEU     CA 3582   1.777   1.951   2.081 -0.0282 -0.1161 -0.4238
  258LEU     HA 3583   1.717   1.885   2.141  1.2853 -0.3724  0.6640
  258LEU     CB 3584   1.923   1.915   2.112 -0.0252  0.3822  0.1640
  258LEU    HB1 3585   1.985   1.978   2.046  1.5972 -1.1019  0.1827
  258LEU    HB2 3586   1.952   1.813   2.077 -2.5291 -0.7459  1.1040
  258LEU     CG 3587   1.968   1.925   2.259  0.3251 -0.0954  0.0941
  258LEU     HG 3588   1.935   2.026   2.294  1.3444  1.0821 -2.1156
  258LEU    CD1 3589   1.916   1.817   2.355  0.2947 -0.1102  0.0610
  258LEU   HD11 3590   1.808   1.791   2.351  0.5530 -1.5782  1.2838
  258LEU   HD12 3591   1.937   1.853   2.458 -0.3252 -1.2245  0.6071
  258LEU   HD13 3592   1.972   1.722   2.335 -2.0156 -1.6076  0.3736
  258LEU    CD2 3593   2.122   1.928   2.261  0.3419 -0.8126  0.0823
  258LEU   HD21 3594   2.163   1.833   2.220  1.7656 -1.0264  1.8708
  258LEU   HD22 3595   2.139   1.935   2.371 -0.5813 -2.3849  0.3580
  258LEU   HD23 3596   2.164   2.018   2.211 -3.1364  0.4518 -0.8720
  258LEU      C 3597   1.760   2.096   2.114 -0.6968 -0.2565 -0.1453
  258LEU      O 3598   1.723   2.124   2.228  0.4760  0.2321  0.1231
  259ARG      N 3599   1.773   2.191   2.019 -0.8345 -0.0546  0.0374
  259ARG     HN 3600   1.792   2.170   1.924  1.2035 -0.6200  0.5280
  259ARG     CA 3601   1.764   2.333   2.029  0.0345  0.0042 -0.0122
  259ARG     HA 3602   1.716   2.362   2.121  0.4032  1.8524 -0.3545
  259ARG     CB 3603   1.899   2.404   2.011 -0.0354  0.3027  0.6397
  259ARG    HB1 3604   1.892   2.515   2.023  0.3629  0.3184  0.7451
  259ARG    HB2 3605   1.934   2.381   1.909  2.7295 -0.0260  1.5622
  259ARG     CG 3606   2.012   2.363   2.107  0.3862 -0.0304  0.0042
  259ARG    HG1 3607   2.098   2.421   2.067 -0.4954  2.0290  0.9254
  259ARG    HG2 3608   2.038   2.255   2.099  3.0707  0.5881 -0.5677
  259ARG     CD 3609   1.987   2.405   2.252 -0.2851 -0.6150  0.0648
  259ARG    HD1 3610   1.887   2.377   2.291 -0.5901 -2.1690 -1.7070
  259ARG    HD2 3611   1.992   2.515   2.267  3.6952 -0.4527 -1.1855
  259ARG     NE 3612   2.100   2.337   2.321  0.3067  0.0851 -0.2013
  259ARG     HE 3613   2.190   2.330   2.278  0.1697 -0.5851 -0.3882
  259ARG     CZ 3614   2.091   2.267   2.438  0.3715  0.5729  0.1019
  259ARG    NH1 3615   1.971   2.240   2.497  0.4609  0.3592  0.1876
  259ARG   HH11 3616   1.885   2.279   2.463  0.9601  0.1150 -1.4607
  259ARG   HH12 3617   1.962   2.178   2.575  0.1518  1.0367  0.6962
  259ARG    NH2 3618   2.199   2.190   2.471  0.1916  0.1062 -0.3760
  259ARG   HH21 3619   2.287   2.194   2.425  0.4654 -0.0848  0.1214
  259ARG   HH22 3620   2.184   2.122   2.544 -0.1208  1.2425  0.6585
  259ARG      C 3621   1.661   2.390   1.937  0.3096  0.3833 -0.0893
  259ARG      O 3622   1.658   2.352   1.821  0.5175  0.3905 -0.0981
  260ARG      N 3623   1.574   2.477   1.990 -0.2038 -0.0165 -0.2727
  260ARG     HN 3624   1.563   2.484   2.089 -0.9662  0.8341 -0.3953
  260ARG     CA 3625   1.475   2.552   1.918 -0.2839  0.4097  0.2721
  260ARG     HA 3626   1.436   2.491   1.838 -1.6423  0.3889  0.9332
  260ARG     CB 3627   1.355   2.593   2.005 -0.4910  0.3081  0.0345
  260ARG    HB1 3628   1.285   2.669   1.965 -1.2808 -1.5938 -2.4199
  260ARG    HB2 3629   1.393   2.639   2.098 -1.5425 -0.8031  1.0500
  260ARG     CG 3630   1.268   2.470   2.032 -0.0030  0.0214  0.3137
  260ARG    HG1 3631   1.331   2.391   2.079  3.2005  2.0249 -0.3246
  260ARG    HG2 3632   1.227   2.432   1.936  0.3822 -3.6165  1.4271
  260ARG     CD 3633   1.144   2.513   2.110 -0.0595 -0.3246  0.4164
  260ARG    HD1 3634   1.059   2.441   2.114 -0.4890  0.1789  0.5297
  260ARG    HD2 3635   1.108   2.603   2.056  0.4874  0.4236  1.2711
  260ARG     NE 3636   1.193   2.549   2.246  0.0818 -0.2140  0.3364
  260ARG     HE 3637   1.275   2.503   2.280  0.0898  0.5044  1.3259
  260ARG     CZ 3638   1.134   2.653   2.311  0.4449 -0.0463  0.3986
  260ARG    NH1 3639   1.010   2.705   2.286  0.5799  0.1007  0.0126
  260ARG   HH11 3640   0.956   2.638   2.234  1.3863 -1.0966  0.6481
  260ARG   HH12 3641   0.966   2.759   2.358 -0.3409 -1.0406  0.3505
  260ARG    NH2 3642   1.183   2.705   2.427  0.2139  0.1965  0.3892
  260ARG   HH21 3643   1.283   2.699   2.428  0.2731  0.5378 -1.4496
  260ARG   HH22 3644   1.127   2.767   2.482  1.8577 -0.9938  3.6721
  260ARG      C 3645   1.529   2.674   1.853  0.2187 -0.1532 -0.3832
  260ARG      O 3646   1.646   2.707   1.873  0.3314 -0.6452 -0.2162
  261SER      N 3647   1.455   2.744   1.765  0.6042 -0.2918 -0.8239
  261SER     HN 3648   1.360   2.718   1.751 -0.0213  0.5238  1.4893
  261SER     CA 3649   1.498   2.871   1.716 -0.4459  0.3312 -0.1839
  261SER     HA 3650   1.592   2.839   1.672  0.3747  1.1092  0.9543
  261SER     CB 3651   1.399   2.932   1.615 -0.2045 -0.5554 -0.9804
  261SER    HB1 3652   1.304   2.959   1.665  0.9106 -0.4331  1.2248
  261SER    HB2 3653   1.372   2.851   1.544 -1.6353 -1.4577  0.5398
  261SER     OG 3654   1.447   3.053   1.557 -0.3474 -0.1486 -0.2673
  261SER    HG1 3655   1.541   3.042   1.544 -0.0628  1.4695  0.2035
  261SER      C 3656   1.522   2.968   1.826  0.1084 -0.5611  0.4952
  261SER      O 3657   1.439   2.989   1.915 -0.3926 -0.0012 -0.0960
  262SER      N 3658   1.636   3.039   1.821  0.2050 -0.7552 -0.0989
  262SER     HN 3659   1.698   3.017   1.747  1.1859 -0.7364  0.7074
  262SER     CA 3660   1.672   3.126   1.928  0.1228 -0.5379 -0.2448
  262SER     HA 3661   1.630   3.083   2.019 -1.1719  4.3385  1.8085
  262SER     CB 3662   1.824   3.142   1.945  0.0754 -0.2856 -0.0414
  262SER    HB1 3663   1.846   3.211   2.029 -1.4608 -0.3574  0.4427
  262SER    HB2 3664   1.868   3.187   1.854 -0.1441  0.3353  0.1583
  262SER     OG 3665   1.904   3.025   1.957  0.2158 -0.1493  0.3654
  262SER    HG1 3666   1.918   2.984   1.871 -0.0717 -0.6697  0.5605
  262SER      C 3667   1.608   3.260   1.917 -0.2290 -0.6782  0.0512
  262SER      O 3668   1.608   3.327   2.020  0.5634  0.2463 -0.5384
  263LYS      N 3669   1.545   3.299   1.804  0.2040 -0.0200  0.0282
  263LYS     HN 3670   1.552   3.236   1.727 -0.3351 -1.3350  1.0159
  263LYS     CA 3671   1.445   3.398   1.779  0.1655 -0.0431  0.0886
  263LYS     HA 3672   1.497   3.488   1.808  0.8491 -0.0780 -0.9514
  263LYS     CB 3673   1.419   3.398   1.627  0.3853 -0.1704  0.0509
  263LYS    HB1 3674   1.377   3.298   1.600  1.2728 -0.5846  0.1474
  263LYS    HB2 3675   1.511   3.412   1.566 -0.0504 -0.9876 -0.8239
  263LYS     CG 3676   1.327   3.511   1.581  0.5227 -0.0491  0.0741
  263LYS    HG1 3677   1.229   3.505   1.633 -0.0202 -0.3039 -0.9436
  263LYS    HG2 3678   1.309   3.495   1.473 -2.5974 -1.0615  0.6472
  263LYS     CD 3679   1.389   3.650   1.595 -0.0797  0.2149  0.1163
  263LYS    HD1 3680   1.499   3.654   1.581  0.1666 -1.2637  1.4472
  263LYS    HD2 3681   1.391   3.669   1.705  1.4952 -0.1476  0.1613
  263LYS     CE 3682   1.315   3.760   1.518 -0.1138 -0.0569 -0.2413
  263LYS    HE1 3683   1.207   3.758   1.543 -0.4509 -0.5195 -1.6469
  263LYS    HE2 3684   1.329   3.738   1.410  1.9812  3.2409 -0.7785
  263LYS     NZ 3685   1.373   3.890   1.559  0.0354 -0.1384 -0.1944
  263LYS    HZ1 3686   1.318   3.974   1.532  0.5122  0.9612  2.0185
  263LYS    HZ2 3687   1.466   3.897   1.513  0.0257 -0.8861 -0.3416
  263LYS    HZ3 3688   1.390   3.897   1.662  1.4655 -0.1025 -0.4099
  263LYS      C 3689   1.316   3.389   1.853 -0.1624 -0.0625 -0.4736
  263LYS      O 3690   1.260   3.477   1.918 -0.1597 -0.0853 -0.4401
  264PHE      N 3691   1.272   3.263   1.858 -0.1606 -0.0412  0.1807
  264PHE     HN 3692   1.317   3.192   1.805 -0.8647 -0.6015  0.3155
  264PHE     CA 3693   1.167   3.209   1.940 -0.4679  0.2411 -0.0254
  264PHE     HA 3694   1.084   3.277   1.944 -1.9761 -1.5440  0.3934
  264PHE     CB 3695   1.112   3.079   1.879  0.2617  0.0076 -0.1921
  264PHE    HB1 3696   1.183   2.993   1.889 -1.8170 -1.6356  1.7222
  264PHE    HB2 3697   1.107   3.093   1.769 -0.1631  0.5490 -0.1048
  264PHE     CG 3698   0.982   3.028   1.932  0.0617  0.2856 -0.4187
  264PHE    CD1 3699   0.884   3.117   1.971  0.1967  0.1929  0.1302
  264PHE    HD1 3700   0.890   3.223   1.953 -0.5999  0.0277 -1.1943
  264PHE    CE1 3701   0.763   3.067   2.014  0.5010 -0.6463  0.0448
  264PHE    HE1 3702   0.683   3.139   2.019  0.2647 -0.9857  1.7697
  264PHE     CZ 3703   0.748   2.933   2.037 -0.7477 -0.5652 -0.2179
  264PHE     HZ 3704   0.661   2.888   2.083 -1.9079 -0.8431 -2.5485
  264PHE    CD2 3705   0.961   2.893   1.945  0.4597  0.2143 -0.5029
  264PHE    HD2 3706   1.043   2.830   1.914 -0.0389  0.6246 -2.8788
  264PHE    CE2 3707   0.846   2.843   2.001  0.3844  0.6535 -0.2591
  264PHE    HE2 3708   0.821   2.738   2.010  1.4762  0.4028  0.0295
  264PHE      C 3709   1.208   3.193   2.082  0.0839 -0.3731 -0.2452
  264PHE      O 3710   1.127   3.216   2.173  0.6013  0.1812  0.0812
  265CYS      N 3711   1.329   3.149   2.120  0.1122  0.1225  0.2587
  265CYS     HN 3712   1.390   3.130   2.044  0.7831 -1.6376  1.1801
  265CYS     CA 3713   1.371   3.141   2.256  0.6900  0.3050  0.0942
  265CYS     HA 3714   1.290   3.094   2.310 -1.7199  1.9073 -1.9294
  265CYS     CB 3715   1.496   3.056   2.284  0.4882 -0.1233 -0.2941
  265CYS    HB1 3716   1.512   3.054   2.394 -0.7284  2.8132  0.0253
  265CYS    HB2 3717   1.580   3.111   2.236  1.0432  0.5191  1.3511
  265CYS     SG 3718   1.484   2.880   2.239  0.0172 -0.2110  0.1618
  265CYS    HG1 3719   1.422   2.894   2.123  4.1034  2.2024 -1.9679
  265CYS      C 3720   1.383   3.269   2.332 -0.3192  0.4876 -0.0376
  265CYS      O 3721   1.340   3.276   2.446 -0.0534 -0.4864  0.1303
  266LEU      N 3722   1.435   3.370   2.259  0.0138  0.4414  0.1320
  266LEU     HN 3723   1.455   3.348   2.164 -2.5493  1.2372 -0.6810
  266LEU     CA 3724   1.433   3.509   2.291  0.4118  0.3990  0.3477
  266LEU     HA 3725   1.497   3.517   2.377  1.4562 -1.1999 -0.2489
  266LEU     CB 3726   1.488   3.595   2.176 -0.3440  0.1270 -0.2323
  266LEU    HB1 3727   1.423   3.593   2.087 -0.3318 -2.0766 -0.2385
  266LEU    HB2 3728   1.589   3.562   2.141 -0.3070  2.0843 -2.2057
  266LEU     CG 3729   1.520   3.742   2.212  0.2932 -0.0491 -0.0596
  266LEU     HG 3730   1.534   3.758   2.321  1.6688  0.1268 -0.2483
  266LEU    CD1 3731   1.649   3.783   2.141  0.3499 -0.3606 -0.1393
  266LEU   HD11 3732   1.669   3.892   2.150  0.4078 -0.5266  2.5701
  266LEU   HD12 3733   1.641   3.760   2.032  2.2509 -1.4687 -0.0981
  266LEU   HD13 3734   1.738   3.724   2.172 -0.5175 -3.4402 -2.9091
  266LEU    CD2 3735   1.406   3.837   2.174  0.3252  0.4164  0.9651
  266LEU   HD21 3736   1.418   3.935   2.225  2.4755  0.1594  1.0036
  266LEU   HD22 3737   1.310   3.797   2.213 -1.2384 -0.2271 -2.9849
  266LEU   HD23 3738   1.404   3.846   2.063 -1.1361  1.7626  1.0566
  266LEU      C 3739   1.297   3.558   2.327  0.1694  0.0296 -0.0498
  266LEU      O 3740   1.279   3.614   2.435 -0.1402  0.0901 -0.1314
  267LYS      N 3741   1.203   3.543   2.232  0.1306 -0.0121 -0.0058
  267LYS     HN 3742   1.217   3.492   2.147  1.5967  0.0682  0.1504
  267LYS     CA 3743   1.068   3.586   2.244  0.1235 -0.0633  0.1002
  267LYS     HA 3744   1.078   3.688   2.278  1.0568 -1.0344  2.9723
  267LYS     CB 3745   1.006   3.602   2.104 -0.0907 -0.0949  0.1908
  267LYS    HB1 3746   0.978   3.506   2.055  0.8463 -0.4686  0.3776
  267LYS    HB2 3747   1.078   3.665   2.047  1.9054 -1.2368  1.3860
  267LYS     CG 3748   0.872   3.677   2.110 -0.0881 -0.1004  0.3250
  267LYS    HG1 3749   0.877   3.776   2.160 -0.1630  0.4529 -0.7121
  267LYS    HG2 3750   0.797   3.615   2.163  0.1841  1.1464  2.2291
  267LYS     CD 3751   0.813   3.704   1.971  0.1712 -0.1613  0.2013
  267LYS    HD1 3752   0.830   3.631   1.889 -2.1241  1.1265 -1.5420
  267LYS    HD2 3753   0.889   3.777   1.937  1.7006 -1.2826  1.0879
  267LYS     CE 3754   0.675   3.768   1.960  0.4412  0.3805 -0.0569
  267LYS    HE1 3755   0.668   3.852   2.033 -2.0563 -0.9146  1.3274
  267LYS    HE2 3756   0.594   3.699   1.991  2.1046 -1.6362 -0.0180
  267LYS     NZ 3757   0.645   3.813   1.822  0.4203  0.6433  0.0316
  267LYS    HZ1 3758   0.726   3.865   1.784  0.4304 -0.4221 -1.4909
  267LYS    HZ2 3759   0.558   3.870   1.831  0.4914  0.8579 -0.5954
  267LYS    HZ3 3760   0.616   3.732   1.763 -1.0982 -0.3458  1.9872
  267LYS      C 3761   0.989   3.512   2.346  0.1999 -0.5391 -0.1832
  267LYS      O 3762   0.901   3.571   2.409  0.1713 -0.6507 -0.1184
  268GLU      N 3763   1.009   3.381   2.367 -0.4991 -0.6768 -0.3313
  268GLU     HN 3764   1.079   3.331   2.316 -1.8588 -1.9199 -1.0537
  268GLU     CA 3765   0.951   3.308   2.476 -0.4865 -0.5449 -0.2364
  268GLU     HA 3766   0.847   3.335   2.479 -0.5022 -0.5561 -0.6735
  268GLU     CB 3767   0.978   3.157   2.465 -0.1155 -0.4968 -0.0185
  268GLU    HB1 3768   1.086   3.136   2.452 -0.3113 -2.3584  1.1085
  268GLU    HB2 3769   0.945   3.117   2.366 -0.0571  0.2309 -0.3390
  268GLU     CG 3770   0.941   3.072   2.586 -0.5653  0.0473  0.2336
  268GLU    HG1 3771   0.833   3.085   2.609 -1.0229 -2.0607 -0.4315
  268GLU    HG2 3772   1.000   3.104   2.674 -0.3371 -2.9205  1.2821
  268GLU     CD 3773   0.965   2.922   2.567  0.0810  0.2058 -0.2301
  268GLU    OE1 3774   0.901   2.856   2.480 -0.4366  0.0551  0.2605
  268GLU    OE2 3775   1.051   2.862   2.636  0.0201 -0.0267 -0.3539
  268GLU      C 3776   1.008   3.354   2.606 -0.4348  0.3182 -0.5547
  268GLU      O 3777   0.932   3.373   2.701  0.5425 -0.3811  0.3878
  269HSD      N 3778   1.140   3.374   2.617 -0.4255 -0.1077  0.1564
  269HSD     HN 3779   1.196   3.348   2.538 -2.2694 -0.6870 -1.0127
  269HSD     CA 3780   1.199   3.424   2.737  0.0069  0.1882 -0.1764
  269HSD     HA 3781   1.169   3.368   2.824 -0.5679 -0.3239 -0.6993
  269HSD     CB 3782   1.352   3.413   2.721 -0.0404 -0.3243 -0.2883
  269HSD    HB1 3783   1.390   3.458   2.627 -0.3381  2.6291  0.8926
  269HSD    HB2 3784   1.387   3.308   2.733 -2.1350 -1.0443 -0.0514
  269HSD    ND1 3785   1.508   3.424   2.914  0.0818  0.3263 -0.1927
  269HSD    HD1 3786   1.510   3.326   2.936  0.9797  0.6760  1.3861
  269HSD     CG 3787   1.433   3.492   2.820  0.0783 -0.1419 -0.5319
  269HSD    CE1 3788   1.585   3.516   2.977  0.5272 -0.1749  0.0079
  269HSD    HE1 3789   1.632   3.484   3.069 -0.1439  1.8941  1.1406
  269HSD    NE2 3790   1.560   3.639   2.934  0.2941 -0.3156 -0.2617
  269HSD    CD2 3791   1.467   3.623   2.833  0.1047 -0.1906 -0.1074
  269HSD    HD2 3792   1.445   3.711   2.774  0.5310  1.1821  1.6996
  269HSD      C 3793   1.159   3.560   2.783  0.4568  0.3125 -0.1418
  269HSD      O 3794   1.137   3.581   2.902  0.3090 -0.5165 -0.0219
  270LYS      N 3795   1.139   3.660   2.694  0.0519  0.1057 -0.2861
  270LYS     HN 3796   1.169   3.655   2.599  1.0069  1.2504 -0.0617
  270LYS     CA 3797   1.077   3.785   2.724 -0.3893 -0.1648 -0.0543
  270LYS     HA 3798   1.118   3.824   2.816 -1.1139  0.5097 -0.0072
  270LYS     CB 3799   1.104   3.890   2.614  0.3134 -0.3360 -0.0494
  270LYS    HB1 3800   1.056   3.982   2.654 -1.2456 -1.1817  0.1190
  270LYS    HB2 3801   1.058   3.853   2.520 -0.8043  0.1114  0.3082
  270LYS     CG 3802   1.252   3.928   2.601  0.2892 -0.2012  0.0633
  270LYS    HG1 3803   1.257   4.005   2.522  1.6464  1.8158  2.0054
  270LYS    HG2 3804   1.320   3.845   2.573  1.0477 -0.8845  3.5070
  270LYS     CD 3805   1.315   4.003   2.718 -0.1290 -0.0385  0.1845
  270LYS    HD1 3806   1.337   3.944   2.809  0.5409  2.3204  1.6527
  270LYS    HD2 3807   1.247   4.082   2.758  1.6413  1.4213  0.4559
  270LYS     CE 3808   1.449   4.061   2.673 -0.1084  0.0630  0.3774
  270LYS    HE1 3809   1.431   4.107   2.574 -1.7170  1.0198  1.0709
  270LYS    HE2 3810   1.517   3.974   2.665 -0.0027  0.1583  0.2470
  270LYS     NZ 3811   1.505   4.163   2.765  0.0928  0.2880  0.0047
  270LYS    HZ1 3812   1.604   4.180   2.739 -0.6026  1.7212 -1.9910
  270LYS    HZ2 3813   1.495   4.138   2.865  0.5975  1.4877  0.3768
  270LYS    HZ3 3814   1.452   4.253   2.762  0.9888  0.9569  2.2551
  270LYS      C 3815   0.934   3.776   2.765 -0.4321  0.1141 -0.1427
  270LYS      O 3816   0.879   3.850   2.846 -0.3559  0.0234 -0.0075
  271ALA      N 3817   0.857   3.683   2.706 -0.0813 -0.6464  0.5780
  271ALA     HN 3818   0.902   3.618   2.646 -1.0876  0.0283 -0.9844
  271ALA     CA 3819   0.717   3.670   2.733 -0.1521 -0.5437  0.2629
  271ALA     HA 3820   0.677   3.769   2.717  0.5799  0.1013  2.1992
  271ALA     CB 3821   0.659   3.571   2.630  0.0378  0.1625 -0.5383
  271ALA    HB1 3822   0.553   3.545   2.650  0.4614 -0.5906  0.9092
  271ALA    HB2 3823   0.711   3.472   2.634  1.1087  0.7376  0.3541
  271ALA    HB3 3824   0.666   3.601   2.523 -1.0344  0.0680 -0.6450
  271ALA      C 3825   0.676   3.634   2.871 -0.5347 -0.4374  0.1775
  271ALA      O 3826   0.585   3.692   2.931 -0.3268  0.0862 -0.0089
  272LEU      N 3827   0.754   3.541   2.930  0.1988  0.1533  0.1492
  272LEU     HN 3828   0.816   3.481   2.882  1.1209  0.0496  1.4310
  272LEU     CA 3829   0.704   3.483   3.051 -0.2275 -0.0589 -0.1277
  272LEU     HA 3830   0.601   3.512   3.065 -1.6500 -1.6372 -5.1141
  272LEU     CB 3831   0.705   3.329   3.050  0.4782 -0.0562 -0.2810
  272LEU    HB1 3832   0.649   3.295   3.140  0.8176  1.6462  0.6198
  272LEU    HB2 3833   0.804   3.282   3.066  0.2309 -0.6033 -0.3292
  272LEU     CG 3834   0.648   3.267   2.921  0.2287  0.1000 -0.2451
  272LEU     HG 3835   0.685   3.327   2.835  2.6650  1.3673  1.5578
  272LEU    CD1 3836   0.679   3.118   2.902 -0.3548 -0.0827  0.1850
  272LEU   HD11 3837   0.790   3.113   2.910 -0.0836  0.4380 -2.2248
  272LEU   HD12 3838   0.649   3.081   2.801 -3.1548 -1.8597  1.5597
  272LEU   HD13 3839   0.634   3.055   2.982 -1.1802 -0.7240 -0.7519
  272LEU    CD2 3840   0.495   3.287   2.929  0.1813 -0.2026 -0.3968
  272LEU   HD21 3841   0.468   3.393   2.916  1.8240  0.4081  0.7671
  272LEU   HD22 3842   0.455   3.272   3.032  0.9549  1.9249  0.2697
  272LEU   HD23 3843   0.441   3.221   2.858  1.3275 -2.5959  0.7906
  272LEU      C 3844   0.789   3.524   3.165 -0.2219  0.0966 -0.1872
  272LEU      O 3845   0.774   3.476   3.278 -0.3251  0.6508  0.0335
  273LYS      N 3846   0.884   3.614   3.134  0.2344 -0.2157  0.2603
  273LYS     HN 3847   0.887   3.645   3.039  2.2750 -1.6363 -0.1999
  273LYS     CA 3848   0.980   3.673   3.222  0.2675  0.0137  0.0721
  273LYS     HA 3849   1.058   3.602   3.243 -0.2204 -0.6887 -0.4250
  273LYS     CB 3850   1.041   3.791   3.144 -0.2171  0.4574  0.3528
  273LYS    HB1 3851   0.950   3.845   3.110 -1.2192 -0.5517  1.3255
  273LYS    HB2 3852   1.074   3.763   3.041  0.4815  1.3085  0.3391
  273LYS     CG 3853   1.147   3.884   3.202 -0.4351  1.3494 -0.6472
  273LYS    HG1 3854   1.123   3.907   3.308  0.3833 -0.7750  0.0602
  273LYS    HG2 3855   1.132   3.978   3.144 -0.1103  1.5717 -0.3747
  273LYS     CD 3856   1.292   3.837   3.191 -0.7736  0.1439 -0.1017
  273LYS    HD1 3857   1.366   3.913   3.223 -0.5455 -0.4427  0.8019
  273LYS    HD2 3858   1.329   3.818   3.088 -1.0125 -3.9439  0.4094
  273LYS     CE 3859   1.323   3.700   3.251 -0.2538  0.1388 -0.3728
  273LYS    HE1 3860   1.430   3.670   3.249 -0.1108  0.6888 -1.0684
  273LYS    HE2 3861   1.264   3.616   3.207 -0.7602  1.3250 -2.0349
  273LYS     NZ 3862   1.303   3.714   3.397 -0.0140  0.3815 -0.3624
  273LYS    HZ1 3863   1.351   3.642   3.456  1.1774  3.2265  2.4290
  273LYS    HZ2 3864   1.202   3.702   3.422 -0.0169  0.5004 -0.3183
  273LYS    HZ3 3865   1.337   3.805   3.433 -0.6193  0.3023  0.4409
  273LYS      C 3866   0.939   3.719   3.358  0.0913  0.3107 -0.0799
  273LYS      O 3867   1.012   3.676   3.447  0.2331  0.3020 -0.1992
  274THR      N 3868   0.834   3.801   3.373 -0.4896 -0.4747  0.1758
  274THR     HN 3869   0.778   3.831   3.296  2.3416 -1.1412 -2.3028
  274THR     CA 3870   0.817   3.859   3.503 -0.2484 -0.1022  0.0419
  274THR     HA 3871   0.905   3.840   3.563  0.0946 -0.4140 -0.5478
  274THR     CB 3872   0.792   4.007   3.507 -0.2763 -0.0927 -0.4940
  274THR     HB 3873   0.779   4.037   3.613 -1.0149  0.5632 -0.7653
  274THR    OG1 3874   0.674   4.049   3.440 -0.4325  0.0443 -0.1337
  274THR    HG1 3875   0.628   4.096   3.510  0.2855 -1.8467  1.7123
  274THR    CG2 3876   0.908   4.084   3.441  0.0217  0.0876  0.2398
  274THR   HG21 3877   0.915   4.075   3.331 -1.2505 -1.9272  0.2719
  274THR   HG22 3878   1.002   4.050   3.489 -0.0233 -0.2043  0.1251
  274THR   HG23 3879   0.900   4.194   3.457  0.0906  0.0581  0.4779
  274THR      C 3880   0.705   3.786   3.569 -0.1151 -0.0599  0.3200
  274THR      O 3881   0.676   3.801   3.687 -0.6652  0.6830  0.1047
  275LEU      N 3882   0.642   3.697   3.491  0.0490 -0.1989  0.3459
  275LEU     HN 3883   0.673   3.666   3.401 -0.5873 -2.3442  0.7971
  275LEU     CA 3884   0.518   3.640   3.535 -0.3063  0.5896  0.3834
  275LEU     HA 3885   0.447   3.718   3.559 -2.1857 -1.5351  2.1368
  275LEU     CB 3886   0.449   3.567   3.418  0.2405  1.0414 -0.2275
  275LEU    HB1 3887   0.346   3.538   3.447  1.0058 -0.8274  0.7876
  275LEU    HB2 3888   0.509   3.481   3.382  0.1846  0.9126 -0.0132
  275LEU     CG 3889   0.442   3.646   3.286  0.3262 -0.1064 -0.9301
  275LEU     HG 3890   0.542   3.672   3.246 -0.1656  3.3631 -0.2447
  275LEU    CD1 3891   0.358   3.576   3.178 -0.1692 -0.8484 -0.0783
  275LEU   HD11 3892   0.405   3.483   3.139 -1.9925 -1.2195 -1.5480
  275LEU   HD12 3893   0.358   3.652   3.097 -1.8209 -1.2923 -0.5211
  275LEU   HD13 3894   0.254   3.551   3.207  0.1865 -2.1758  0.1245
  275LEU    CD2 3895   0.380   3.783   3.316  0.6601 -0.1714  0.1201
  275LEU   HD21 3896   0.451   3.844   3.376  3.1458 -1.7119 -1.1028
  275LEU   HD22 3897   0.280   3.765   3.362 -0.1188 -1.4312 -1.9182
  275LEU   HD23 3898   0.363   3.842   3.223  0.1616 -1.0045 -0.3327
  275LEU      C 3899   0.527   3.552   3.655  0.3028  0.0515 -0.0457
  275LEU      O 3900   0.459   3.584   3.753  0.0820  0.2316 -0.2559
  276GLY      N 3901   0.618   3.455   3.671  0.0683 -0.1281  0.2081
  276GLY     HN 3902   0.682   3.424   3.601  0.0022  0.6848 -0.2176
  276GLY     CA 3903   0.648   3.386   3.793  0.2877 -0.0295  0.2114
  276GLY    HA1 3904   0.715   3.306   3.765 -1.3477 -1.8613  1.2337
  276GLY    HA2 3905   0.561   3.334   3.830  1.1192 -1.6035  0.0579
  276GLY      C 3906   0.706   3.463   3.906 -0.0457  0.0447  0.3328
  276GLY      O 3907   0.691   3.434   4.024  0.2918 -0.4492  0.2577
  277ILE      N 3908   0.784   3.568   3.875 -0.4053  0.2468  0.0954
  277ILE     HN 3909   0.801   3.599   3.782 -0.6098  4.9723  1.3665
  277ILE     CA 3910   0.867   3.638   3.969 -0.2051  0.5814 -0.3226
  277ILE     HA 3911   0.919   3.558   4.020 -1.1766  0.3633  0.3564
  277ILE     CB 3912   0.968   3.731   3.910  0.0441  0.2604 -0.4012
  277ILE     HB 3913   0.929   3.834   3.901 -0.9570  0.0947  1.5710
  277ILE    CG2 3914   1.067   3.743   4.027  0.1817 -0.2171 -0.4645
  277ILE   HG21 3915   1.020   3.810   4.102  0.5415  0.1726 -0.5875
  277ILE   HG22 3916   1.162   3.791   3.994  1.0488 -1.9416 -0.6106
  277ILE   HG23 3917   1.082   3.645   4.078 -2.7847 -0.9969 -0.9212
  277ILE    CG1 3918   1.028   3.691   3.774 -0.3773  0.0719 -0.5333
  277ILE   HG11 3919   0.943   3.687   3.702 -1.2928 -0.0595  0.5350
  277ILE   HG12 3920   1.064   3.586   3.781  1.1701  0.6800  1.7353
  277ILE     CD 3921   1.130   3.792   3.722  0.3442 -0.4990 -0.2376
  277ILE    HD1 3922   1.216   3.800   3.792  0.7193 -1.9652 -0.5080
  277ILE    HD2 3923   1.075   3.885   3.696 -1.0592 -1.4115 -0.6046
  277ILE    HD3 3924   1.179   3.749   3.632  0.0942 -0.0749 -0.5811
  277ILE      C 3925   0.784   3.706   4.073 -0.0828 -0.0757  0.2184
  277ILE      O 3926   0.807   3.687   4.192  0.2573  0.1018  0.1840
  278ILE      N 3927   0.683   3.784   4.030 -0.2183 -0.2815  0.1622
  278ILE     HN 3928   0.673   3.798   3.932  0.8451 -1.5851 -0.1513
  278ILE     CA 3929   0.590   3.846   4.120 -0.0334  0.2747 -0.0259
  278ILE     HA 3930   0.643   3.900   4.196  0.5793  0.4145 -0.5459
  278ILE     CB 3931   0.511   3.959   4.062 -0.3418  0.1067  0.0621
  278ILE     HB 3932   0.593   4.011   4.007  0.5931  1.6878  2.7940
  278ILE    CG2 3933   0.415   3.901   3.956 -0.1212  0.5622 -0.3929
  278ILE   HG21 3934   0.381   3.981   3.887  0.9442 -0.1823 -1.8343
  278ILE   HG22 3935   0.325   3.862   4.007 -0.3042 -0.4411 -1.4525
  278ILE   HG23 3936   0.456   3.823   3.888 -0.6050  1.4033 -1.6721
  278ILE    CG1 3937   0.428   4.052   4.153 -0.1150  0.3475  0.0244
  278ILE   HG11 3938   0.352   3.996   4.212  0.3512 -0.8014 -0.4279
  278ILE   HG12 3939   0.375   4.116   4.080  0.0085  0.0646 -0.3169
  278ILE     CD 3940   0.499   4.140   4.256  0.1273 -0.1072  0.2497
  278ILE    HD1 3941   0.594   4.172   4.207 -0.9521  1.2838 -1.0312
  278ILE    HD2 3942   0.516   4.080   4.348  1.9880 -2.4282 -1.4673
  278ILE    HD3 3943   0.453   4.239   4.276  2.6782  1.4882 -1.2178
  278ILE      C 3944   0.509   3.745   4.194 -0.1323  0.3075 -0.0884
  278ILE      O 3945   0.488   3.768   4.313 -0.9496 -0.1187 -0.1454
  279MET      N 3946   0.463   3.633   4.135 -0.3031  0.1051  0.4238
  279MET     HN 3947   0.462   3.613   4.037 -0.1216 -1.9810  0.8068
  279MET     CA 3948   0.392   3.538   4.215  0.3381 -0.3215  0.4894
  279MET     HA 3949   0.318   3.586   4.276 -0.4654 -0.7756 -0.1035
  279MET     CB 3950   0.320   3.431   4.130 -0.0747  0.4383 -0.1379
  279MET    HB1 3951   0.258   3.367   4.197 -0.0299  1.6885  1.1538
  279MET    HB2 3952   0.404   3.374   4.084  1.3861  1.1510  1.5187
  279MET     CG 3953   0.214   3.481   4.032  0.0045  0.3329 -0.2769
  279MET    HG1 3954   0.272   3.541   3.959  1.8623 -0.7383  0.2561
  279MET    HG2 3955   0.143   3.537   4.096 -0.1719  0.4405 -0.5682
  279MET     SD 3956   0.115   3.358   3.941 -0.1048  0.1810  0.0446
  279MET     CE 3957   0.238   3.333   3.810 -0.2445 -0.0494 -0.0437
  279MET    HE1 3958   0.222   3.233   3.765  0.2810  0.5970 -1.7695
  279MET    HE2 3959   0.341   3.333   3.852  0.2164 -1.2210 -1.1212
  279MET    HE3 3960   0.238   3.411   3.731  2.8557 -0.5769 -0.6944
  279MET      C 3961   0.474   3.455   4.307  0.1772 -0.8583  0.1581
  279MET      O 3962   0.432   3.439   4.422 -0.4970 -0.1155  0.0249
  280GLY      N 3963   0.596   3.412   4.269  0.5930  0.3253  0.1063
  280GLY     HN 3964   0.639   3.430   4.181  1.1386  1.5664  0.5985
  280GLY     CA 3965   0.679   3.355   4.370  0.0357 -0.2678  0.2374
  280GLY    HA1 3966   0.765   3.317   4.317 -0.8671 -1.4198 -0.4701
  280GLY    HA2 3967   0.631   3.276   4.427 -1.0840 -0.3550 -0.7954
  280GLY      C 3968   0.722   3.451   4.476  0.1762 -0.0224 -0.0409
  280GLY      O 3969   0.713   3.421   4.595 -0.2763  0.1221 -0.0350
  281THR      N 3970   0.767   3.573   4.442 -0.5393  0.1519 -0.3782
  281THR     HN 3971   0.761   3.603   4.347  2.0512  1.5051 -0.1936
  281THR     CA 3972   0.826   3.663   4.535 -0.0349  0.0522 -0.5959
  281THR     HA 3973   0.902   3.611   4.591  1.0834  1.2713 -0.9286
  281THR     CB 3974   0.902   3.781   4.482 -0.1725  0.3210 -0.1986
  281THR     HB 3975   0.834   3.851   4.429 -1.2082  1.3664  2.3149
  281THR    OG1 3976   0.989   3.731   4.382 -0.3587  0.3418 -0.3702
  281THR    HG1 3977   0.939   3.719   4.301 -2.7167  2.2140  0.6657
  281THR    CG2 3978   0.980   3.867   4.584  0.5224 -0.3819 -0.1272
  281THR   HG21 3979   0.907   3.942   4.622  2.7433  1.6537  0.3152
  281THR   HG22 3980   1.052   3.929   4.527  2.2037 -1.6518  0.5390
  281THR   HG23 3981   1.039   3.818   4.664 -0.5055  1.8556  2.1256
  281THR      C 3982   0.729   3.715   4.636  0.0228 -0.6340 -0.1890
  281THR      O 3983   0.746   3.715   4.758  0.4495  0.1992 -0.2421
  282PHE      N 3984   0.609   3.750   4.587 -0.1503 -0.7725  0.1319
  282PHE     HN 3985   0.580   3.747   4.492  1.4866  1.3803 -0.5190
  282PHE     CA 3986   0.513   3.811   4.674 -0.3038 -0.2191 -0.4192
  282PHE     HA 3987   0.564   3.890   4.728 -0.5491 -1.1643  1.2735
  282PHE     CB 3988   0.403   3.877   4.589 -0.0019  0.0460 -0.6105
  282PHE    HB1 3989   0.328   3.802   4.556 -1.4445  0.3818  1.6434
  282PHE    HB2 3990   0.441   3.938   4.505  0.5917  1.5188  0.6890
  282PHE     CG 3991   0.337   3.975   4.680 -0.1975 -0.4472 -0.2108
  282PHE    CD1 3992   0.380   4.106   4.680 -0.4967 -0.3481  0.3840
  282PHE    HD1 3993   0.465   4.133   4.620 -0.5184 -0.7646  0.1608
  282PHE    CE1 3994   0.309   4.203   4.747 -0.1412  0.2367 -0.0784
  282PHE    HE1 3995   0.344   4.305   4.754 -2.5822  1.0118  3.6566
  282PHE     CZ 3996   0.196   4.167   4.816  0.4909 -0.0303  0.8455
  282PHE     HZ 3997   0.131   4.242   4.859  1.3452  1.1811  0.0803
  282PHE    CD2 3998   0.220   3.940   4.742  0.0900 -0.5891  0.2517
  282PHE    HD2 3999   0.173   3.842   4.735 -1.0834  0.0478 -1.4047
  282PHE    CE2 4000   0.151   4.037   4.811 -0.0310  0.1918 -0.9505
  282PHE    HE2 4001   0.055   4.015   4.854 -0.5821  1.5396 -1.4422
  282PHE      C 4002   0.461   3.709   4.769  0.0241 -0.0131 -0.0133
  282PHE      O 4003   0.441   3.726   4.889  0.8467  0.2565  0.0878
  283THR      N 4004   0.438   3.587   4.717  0.2335  0.1502 -0.4947
  283THR     HN 4005   0.437   3.577   4.618 -0.3731 -1.9856 -0.3128
  283THR     CA 4006   0.392   3.474   4.791  0.2661  0.4481 -0.0131
  283THR     HA 4007   0.306   3.514   4.842 -1.4386 -1.3818 -1.2906
  283THR     CB 4008   0.345   3.355   4.712  0.0164  0.4328  0.1558
  283THR     HB 4009   0.432   3.306   4.662 -0.3650  0.3380 -0.4251
  283THR    OG1 4010   0.256   3.391   4.607 -0.4252 -0.2331  0.3004
  283THR    HG1 4011   0.313   3.406   4.532  1.3885  2.4602  2.0438
  283THR    CG2 4012   0.259   3.266   4.802 -0.1758  0.3416 -0.1153
  283THR   HG21 4013   0.176   3.316   4.857  0.8222  0.3591  1.4343
  283THR   HG22 4014   0.317   3.202   4.872 -1.0675  0.4010  0.7115
  283THR   HG23 4015   0.206   3.190   4.741  0.4861 -2.2792  2.3618
  283THR      C 4016   0.489   3.430   4.896  0.2431  0.6262  0.0812
  283THR      O 4017   0.453   3.390   5.007  0.2768  0.3981  0.0104
  284LEU      N 4018   0.617   3.418   4.859  0.1801  1.0309 -0.2847
  284LEU     HN 4019   0.641   3.429   4.763 -2.6315  3.0395 -0.8794
  284LEU     CA 4020   0.720   3.394   4.955 -0.1874  0.6933  0.0309
  284LEU     HA 4021   0.691   3.308   5.014 -0.3184 -1.2362 -2.6689
  284LEU     CB 4022   0.847   3.372   4.871 -0.3438 -0.0356 -0.0226
  284LEU    HB1 4023   0.859   3.455   4.798  0.1246 -0.7305 -0.7494
  284LEU    HB2 4024   0.829   3.290   4.798  0.9156 -1.0746  0.7859
  284LEU     CG 4025   0.983   3.356   4.942  0.0382 -0.2812 -0.7965
  284LEU     HG 4026   0.993   3.424   5.029  1.1208  1.1511 -1.9973
  284LEU    CD1 4027   0.994   3.211   4.992 -0.6095 -0.4036 -0.9858
  284LEU   HD11 4028   0.914   3.194   5.067 -0.1352  0.8497 -0.1536
  284LEU   HD12 4029   1.096   3.186   5.029 -0.7460  1.7799  1.1344
  284LEU   HD13 4030   0.965   3.142   4.910  0.3643 -0.0422 -1.6601
  284LEU    CD2 4031   1.101   3.398   4.853  0.2017 -0.1043 -0.4951
  284LEU   HD21 4032   1.200   3.367   4.895  0.0168 -0.0377 -0.0018
  284LEU   HD22 4033   1.092   3.504   4.821  0.9080 -0.8504 -3.4354
  284LEU   HD23 4034   1.100   3.343   4.757  2.0355  0.3419 -0.8101
  284LEU      C 4035   0.748   3.502   5.055 -0.5615  0.3064  0.5568
  284LEU      O 4036   0.773   3.471   5.171 -0.0285 -0.3884  0.2663
  285CYS      N 4037   0.738   3.629   5.014  0.5860  0.0881 -0.4654
  285CYS     HN 4038   0.734   3.652   4.917 -2.8318 -0.3791 -0.5615
  285CYS     CA 4039   0.763   3.737   5.105  0.0760  0.0571 -0.2842
  285CYS     HA 4040   0.860   3.718   5.148 -1.0412 -0.7271  2.0583
  285CYS     CB 4041   0.770   3.870   5.028  0.1622  0.0440 -0.3000
  285CYS    HB1 4042   0.767   3.961   5.092  3.5189  0.8645 -1.1440
  285CYS    HB2 4043   0.689   3.878   4.951 -1.6427 -1.1764  1.3758
  285CYS     SG 4044   0.932   3.888   4.947  0.3114  0.3668  0.0657
  285CYS    HG1 4045   0.908   4.004   4.889 -1.5216  0.7765  1.5186
  285CYS      C 4046   0.664   3.751   5.215  0.2046  1.0271 -0.2847
  285CYS      O 4047   0.709   3.774   5.328  0.3567  0.4106 -0.2202
  286TRP      N 4048   0.536   3.714   5.196  0.5791 -0.6091  0.2261
  286TRP     HN 4049   0.500   3.684   5.108 -2.6801 -4.3326  2.5129
  286TRP     CA 4050   0.443   3.754   5.297 -0.0386 -0.3709 -0.4272
  286TRP     HA 4051   0.493   3.808   5.376  2.3654  1.4335 -2.9970
  286TRP     CB 4052   0.348   3.863   5.246  0.3161 -0.0093 -0.3201
  286TRP    HB1 4053   0.275   3.891   5.325  1.1358 -0.1135  0.4951
  286TRP    HB2 4054   0.294   3.829   5.155  0.0113  0.8059 -0.4564
  286TRP     CG 4055   0.412   3.994   5.216  0.2465  0.1294  0.1199
  286TRP    CD1 4056   0.424   4.045   5.089  0.6150 -0.1649  0.0348
  286TRP    HD1 4057   0.394   3.984   5.005  2.5165 -1.5684  0.3072
  286TRP    NE1 4058   0.474   4.171   5.105  0.1064  0.0110  0.2867
  286TRP    HE1 4059   0.478   4.237   5.033  0.1159 -0.7483 -0.4288
  286TRP    CE2 4060   0.505   4.196   5.236  0.0867  0.1825  0.2582
  286TRP    CD2 4061   0.466   4.087   5.311  0.3529  0.0216  0.1644
  286TRP    CE3 4062   0.478   4.089   5.446  0.3723  0.1937  0.1598
  286TRP    HE3 4063   0.442   4.006   5.505  1.4995 -0.0412  0.5540
  286TRP    CZ3 4064   0.542   4.191   5.512  0.2876  0.3373  0.0184
  286TRP    HZ3 4065   0.558   4.194   5.619  0.2030  1.0018  0.0169
  286TRP    CZ2 4066   0.554   4.307   5.297  0.0748  0.2493  0.1476
  286TRP    HZ2 4067   0.590   4.390   5.238  1.8228 -0.8333 -0.4007
  286TRP    CH2 4068   0.581   4.295   5.431  0.2102  0.4616  0.1385
  286TRP    HH2 4069   0.634   4.376   5.480  0.8624  0.1388 -0.0103
  286TRP      C 4070   0.367   3.641   5.357 -0.1960 -0.0334  0.0112
  286TRP      O 4071   0.358   3.635   5.480  0.1027  0.4968  0.0622
  287LEU      N 4072   0.323   3.546   5.273  0.2489 -0.1854 -0.0500
  287LEU     HN 4073   0.350   3.543   5.177 -0.2471  1.3814 -0.2607
  287LEU     CA 4074   0.237   3.439   5.313 -0.3969  0.3698  0.0422
  287LEU     HA 4075   0.150   3.477   5.366 -0.5174 -0.9409  0.8288
  287LEU     CB 4076   0.162   3.360   5.205 -0.5559  0.6241 -0.0360
  287LEU    HB1 4077   0.236   3.312   5.137 -1.3072  3.0378 -2.7813
  287LEU    HB2 4078   0.106   3.424   5.133 -2.3674 -0.3275  0.4509
  287LEU     CG 4079   0.084   3.235   5.250  0.5708 -0.0169  0.1709
  287LEU     HG 4080   0.155   3.164   5.297  0.6377 -0.0497  0.0231
  287LEU    CD1 4081  -0.031   3.258   5.349  0.2636 -1.1016  0.0771
  287LEU   HD11 4082  -0.116   3.317   5.310  0.7942 -0.1633  0.3237
  287LEU   HD12 4083  -0.002   3.321   5.436 -0.5632 -0.7673  0.1209
  287LEU   HD13 4084  -0.079   3.162   5.379 -2.4507  0.2910  0.4348
  287LEU    CD2 4085   0.017   3.160   5.133 -0.1980  0.6297  0.1890
  287LEU   HD21 4086   0.096   3.126   5.062  0.6561  1.0361  0.9261
  287LEU   HD22 4087  -0.059   3.226   5.087 -0.7593  0.8909  1.4665
  287LEU   HD23 4088  -0.036   3.068   5.166 -0.2341  0.2399 -0.9255
  287LEU      C 4089   0.297   3.352   5.417  0.1612  0.7776  0.0648
  287LEU      O 4090   0.222   3.327   5.511  0.1780  0.4002 -0.0201
  288PRO      N 4091   0.418   3.305   5.420  0.0196  0.4107  0.1496
  288PRO     CD 4092   0.482   3.276   5.292  0.0710  0.6937  0.1109
  288PRO    HD1 4093   0.524   3.375   5.264  0.0521 -0.0252 -2.7749
  288PRO    HD2 4094   0.420   3.228   5.214  0.7314  0.0871 -0.0588
  288PRO     CA 4095   0.468   3.220   5.524 -0.4030 -0.2836 -0.2101
  288PRO     HA 4096   0.402   3.136   5.542 -1.1135  0.3825  0.3469
  288PRO     CB 4097   0.604   3.172   5.474 -0.0279  0.5360  0.0071
  288PRO    HB1 4098   0.624   3.072   5.518  2.8400  0.6918 -0.7503
  288PRO    HB2 4099   0.692   3.231   5.506  1.5494 -1.8958  0.4544
  288PRO     CG 4100   0.598   3.179   5.321 -0.2377  0.2924  0.0025
  288PRO    HG1 4101   0.689   3.198   5.261  1.2992 -0.7724  1.8852
  288PRO    HG2 4102   0.578   3.072   5.299  5.5232 -1.2247  0.5659
  288PRO      C 4103   0.480   3.294   5.653 -0.2715 -0.2842 -0.2215
  288PRO      O 4104   0.439   3.248   5.759  0.0036  0.1135  0.0591
  289PHE      N 4105   0.535   3.416   5.646 -0.4161 -0.1904  0.2797
  289PHE     HN 4106   0.550   3.457   5.556  0.9459 -1.5202 -0.1397
  289PHE     CA 4107   0.546   3.505   5.758  0.2340 -0.1865  0.2163
  289PHE     HA 4108   0.616   3.466   5.830  1.3228  1.8254  0.3172
  289PHE     CB 4109   0.617   3.630   5.704 -0.0620 -0.0526  0.1362
  289PHE    HB1 4110   0.560   3.658   5.613 -3.4656 -1.1862  1.7612
  289PHE    HB2 4111   0.717   3.587   5.683 -0.8614 -2.7399  1.3852
  289PHE     CG 4112   0.633   3.748   5.794  0.0643 -0.0669  0.1326
  289PHE    CD1 4113   0.691   3.732   5.918 -0.3763  0.0644  0.3587
  289PHE    HD1 4114   0.727   3.640   5.962 -3.1408 -1.3125 -0.0394
  289PHE    CE1 4115   0.706   3.839   6.002  0.4094  0.3590 -0.1465
  289PHE    HE1 4116   0.765   3.831   6.093  0.2372 -0.5468 -0.1034
  289PHE     CZ 4117   0.654   3.962   5.969 -0.5759  0.0874  0.3680
  289PHE     HZ 4118   0.676   4.045   6.034 -1.1843 -0.5795  1.4552
  289PHE    CD2 4119   0.577   3.869   5.762 -0.5540 -0.4763 -0.3630
  289PHE    HD2 4120   0.528   3.889   5.668  0.3846 -1.8590 -1.1770
  289PHE    CE2 4121   0.591   3.976   5.847  0.8861 -0.5349 -0.4968
  289PHE    HE2 4122   0.572   4.080   5.822  1.1527 -0.9354 -2.4817
  289PHE      C 4123   0.413   3.536   5.819  0.3179  0.1938  0.2106
  289PHE      O 4124   0.396   3.527   5.940 -0.1226 -0.6074  0.1010
  290PHE      N 4125   0.305   3.567   5.745  0.2060 -0.2384  0.1870
  290PHE     HN 4126   0.314   3.596   5.650  2.4249 -1.1836  0.0377
  290PHE     CA 4127   0.176   3.585   5.804  0.0352  0.1383 -0.2948
  290PHE     HA 4128   0.196   3.639   5.895  0.9368  0.7632 -0.8428
  290PHE     CB 4129   0.064   3.656   5.726 -0.3747  0.5148  0.6354
  290PHE    HB1 4130  -0.033   3.669   5.779 -0.3578 -0.9640  1.0692
  290PHE    HB2 4131   0.044   3.601   5.632  1.8005  1.1216 -0.2416
  290PHE     CG 4132   0.106   3.795   5.693  0.1479  0.2287  0.0892
  290PHE    CD1 4133   0.082   3.847   5.568 -0.4542 -0.3736 -0.0501
  290PHE    HD1 4134   0.024   3.789   5.498  0.3887 -0.9267 -0.2971
  290PHE    CE1 4135   0.117   3.975   5.532  0.1696 -0.4587  0.2519
  290PHE    HE1 4136   0.097   4.014   5.434  0.7652 -0.5394  0.0901
  290PHE     CZ 4137   0.179   4.054   5.626 -0.7896  0.5617  0.0500
  290PHE     HZ 4138   0.222   4.149   5.595  2.2950 -1.2080 -1.6279
  290PHE    CD2 4139   0.171   3.877   5.782 -0.0015  0.6120 -0.1517
  290PHE    HD2 4140   0.193   3.840   5.881 -1.0186 -2.0271 -0.8385
  290PHE    CE2 4141   0.209   4.005   5.751 -0.3245  0.7502  0.0159
  290PHE    HE2 4142   0.266   4.061   5.825 -0.4060  0.8904 -0.0274
  290PHE      C 4143   0.118   3.456   5.851  0.4236  0.2202  0.4294
  290PHE      O 4144   0.037   3.462   5.944  0.3698  0.1353  0.3884
  291ILE      N 4145   0.149   3.338   5.795  0.5354  0.0841  0.7787
  291ILE     HN 4146   0.201   3.326   5.710  0.8182  0.1168  0.9430
  291ILE     CA 4147   0.119   3.216   5.863 -0.1213 -0.1444  0.0820
  291ILE     HA 4148   0.013   3.227   5.883 -0.3325  1.0729 -1.4564
  291ILE     CB 4149   0.133   3.088   5.786 -0.2057 -0.1580  0.0888
  291ILE     HB 4150   0.234   3.088   5.739 -0.3009 -1.9697 -0.1716
  291ILE    CG2 4151   0.126   2.961   5.872  0.3891  0.0029  0.3757
  291ILE   HG21 4152   0.216   2.950   5.937  1.2236 -1.4717 -0.9378
  291ILE   HG22 4153   0.140   2.869   5.810 -0.4721 -0.6708  1.1591
  291ILE   HG23 4154   0.037   2.958   5.937  0.2772  2.9140  0.4656
  291ILE    CG1 4155   0.034   3.068   5.670 -0.2962 -0.0837  0.1530
  291ILE   HG11 4156   0.052   2.981   5.604  1.9780  1.1425 -0.9694
  291ILE   HG12 4157   0.065   3.152   5.604  4.0066 -0.6077  1.2134
  291ILE     CD 4158  -0.114   3.067   5.707 -0.3578  0.0180 -0.0900
  291ILE    HD1 4159  -0.177   3.070   5.615  2.5135 -2.2494 -2.3396
  291ILE    HD2 4160  -0.140   3.151   5.775  0.7769 -1.3117  2.0962
  291ILE    HD3 4161  -0.145   2.971   5.754  1.6070 -0.5749  0.0750
  291ILE      C 4162   0.181   3.187   5.995 -0.0087 -0.1244  0.0329
  291ILE      O 4163   0.121   3.155   6.097 -0.3571 -0.2724 -0.2151
  292VAL      N 4164   0.312   3.215   6.003 -0.0329 -0.0120  0.0391
  292VAL     HN 4165   0.354   3.234   5.914  0.5087 -2.0585 -0.1875
  292VAL     CA 4166   0.400   3.227   6.116  0.1732  0.2526 -0.1451
  292VAL     HA 4167   0.399   3.130   6.163  0.1654 -0.9876 -2.5518
  292VAL     CB 4168   0.539   3.248   6.066  0.2474 -0.3466 -0.2017
  292VAL     HB 4169   0.539   3.328   5.989 -0.7413 -2.7379 -2.8743
  292VAL    CG1 4170   0.621   3.305   6.183  0.1155 -0.5444 -0.0124
  292VAL   HG11 4171   0.582   3.404   6.215 -3.2173 -1.2071 -1.5450
  292VAL   HG12 4172   0.729   3.318   6.159 -0.2054  0.9196 -0.7457
  292VAL   HG13 4173   0.624   3.231   6.265  0.7511 -1.1515 -0.5742
  292VAL    CG2 4174   0.607   3.121   6.012  0.5784 -0.1589 -0.2343
  292VAL   HG21 4175   0.549   3.064   5.936  2.8943 -0.9977 -1.4728
  292VAL   HG22 4176   0.632   3.054   6.098 -0.9016  0.3877  0.6721
  292VAL   HG23 4177   0.705   3.138   5.964 -0.1556  1.4932 -1.2240
  292VAL      C 4178   0.344   3.319   6.219  0.1059  0.1527 -0.0927
  292VAL      O 4179   0.332   3.282   6.336 -1.2150 -0.0160 -0.2630
  293ASN      N 4180   0.287   3.434   6.178 -0.0792  0.2085  0.3149
  293ASN     HN 4181   0.300   3.462   6.084  0.9397  0.3219  0.4742
  293ASN     CA 4182   0.210   3.528   6.253  0.0886  0.2841  0.3945
  293ASN     HA 4183   0.277   3.557   6.333  0.6015 -0.2765  0.1788
  293ASN     CB 4184   0.169   3.652   6.172  0.4757  0.0186 -0.2106
  293ASN    HB1 4185   0.096   3.639   6.090 -0.5262  0.6972  0.5569
  293ASN    HB2 4186   0.260   3.696   6.124  0.1400  0.1902 -0.6985
  293ASN     CG 4187   0.129   3.773   6.255 -0.0468 -0.3126  0.0186
  293ASN    OD1 4188   0.206   3.826   6.334 -0.2218 -0.1653  0.0908
  293ASN    ND2 4189   0.011   3.833   6.225 -0.2695 -0.4483  0.5948
  293ASN   HD21 4190   0.012   3.926   6.263 -2.2204  0.7114 -1.8305
  293ASN   HD22 4191  -0.028   3.816   6.134  1.5841  1.4961 -0.6630
  293ASN      C 4192   0.089   3.472   6.319 -0.0994  0.4092  0.1555
  293ASN      O 4193   0.066   3.495   6.438  0.0584 -0.3965  0.3468
  294ILE      N 4194  -0.001   3.399   6.251 -0.4430  0.5348  0.4711
  294ILE     HN 4195  -0.005   3.392   6.152  1.5610  1.4912  0.2921
  294ILE     CA 4196  -0.114   3.339   6.315 -0.1760  0.0095  0.4576
  294ILE     HA 4197  -0.158   3.406   6.388  1.4283  3.4523 -1.4992
  294ILE     CB 4198  -0.223   3.301   6.219 -0.1784  0.2997  0.3469
  294ILE     HB 4199  -0.302   3.262   6.286  1.5931  0.9667  2.9749
  294ILE    CG2 4200  -0.278   3.437   6.170  0.3213  0.4774  0.2672
  294ILE   HG21 4201  -0.201   3.494   6.114 -1.6296  1.3083 -1.6724
  294ILE   HG22 4202  -0.308   3.510   6.248 -0.3813  0.6574 -0.1687
  294ILE   HG23 4203  -0.358   3.421   6.095  2.0794  1.5236 -1.9524
  294ILE    CG1 4204  -0.187   3.204   6.105 -0.2615  0.4117  0.2245
  294ILE   HG11 4205  -0.103   3.132   6.116 -2.3492 -3.4044 -4.6114
  294ILE   HG12 4206  -0.141   3.260   6.021  0.9083 -2.2969 -1.0386
  294ILE     CD 4207  -0.301   3.110   6.067  0.5458 -0.4298 -0.1416
  294ILE    HD1 4208  -0.268   3.041   5.986  2.7257 -1.1043  1.2346
  294ILE    HD2 4209  -0.390   3.169   6.037  0.8627  1.4668  2.3861
  294ILE    HD3 4210  -0.346   3.052   6.151  1.8616  1.5651  2.0503
  294ILE      C 4211  -0.077   3.225   6.403  0.4359  0.2685  0.5412
  294ILE      O 4212  -0.133   3.207   6.511 -0.0545 -0.5214  0.1656
  295VAL      N 4213   0.022   3.140   6.374 -0.4474 -0.5558 -0.1277
  295VAL     HN 4214   0.063   3.153   6.283  1.9001 -3.4631  0.3305
  295VAL     CA 4215   0.079   3.044   6.464  0.4477  0.1760  0.0997
  295VAL     HA 4216  -0.004   2.981   6.492 -0.8946  0.5135 -2.7425
  295VAL     CB 4217   0.173   2.956   6.387 -0.0018  0.0198 -0.2769
  295VAL     HB 4218   0.238   3.014   6.319  0.2952 -0.9588 -0.8544
  295VAL    CG1 4219   0.272   2.883   6.480  0.0932  0.4226 -0.0573
  295VAL   HG11 4220   0.330   2.950   6.547  2.2993 -0.7931 -0.6276
  295VAL   HG12 4221   0.349   2.839   6.412 -0.3921 -0.4494 -0.0670
  295VAL   HG13 4222   0.228   2.800   6.539 -0.2962  0.2030 -0.6429
  295VAL    CG2 4223   0.102   2.847   6.306 -0.0672 -0.3592  0.2785
  295VAL   HG21 4224   0.041   2.793   6.382 -2.3110 -0.1740 -1.2605
  295VAL   HG22 4225   0.171   2.767   6.271 -1.0186 -0.8534 -0.5609
  295VAL   HG23 4226   0.022   2.877   6.234 -1.8453 -0.5480  2.0608
  295VAL      C 4227   0.139   3.105   6.586  0.6037 -0.1740  0.1996
  295VAL      O 4228   0.121   3.058   6.698  1.2472  0.2129  0.4712
  296HSD      N 4229   0.215   3.216   6.576  0.6638 -0.2739 -0.5029
  296HSD     HN 4230   0.236   3.247   6.483  0.7155 -0.3727 -0.5240
  296HSD     CA 4231   0.264   3.291   6.687 -0.0857 -0.4816 -0.0213
  296HSD     HA 4232   0.324   3.219   6.741  2.8286  0.1396 -2.1305
  296HSD     CB 4233   0.356   3.406   6.641 -0.6597  0.0107  0.0610
  296HSD    HB1 4234   0.302   3.462   6.562  0.6589  0.1573 -0.7582
  296HSD    HB2 4235   0.438   3.362   6.580 -0.1009  0.0222  0.7943
  296HSD    ND1 4236   0.370   3.609   6.801  0.2626  0.2258  0.2552
  296HSD    HD1 4237   0.279   3.647   6.786  0.1169 -0.2328 -0.0205
  296HSD     CG 4238   0.422   3.497   6.740 -0.3741  0.2551 -0.3492
  296HSD    CE1 4239   0.466   3.649   6.890  0.5094  0.2370 -0.0158
  296HSD    HE1 4240   0.443   3.734   6.954  0.8290  0.3827 -0.0958
  296HSD    NE2 4241   0.576   3.576   6.879  0.0926 -0.4328  0.2145
  296HSD    CD2 4242   0.552   3.484   6.779 -0.4767  0.0266 -0.0773
  296HSD    HD2 4243   0.629   3.416   6.746  0.0242  0.3976  0.3159
  296HSD      C 4244   0.165   3.351   6.781  0.0958  0.3792 -0.3672
  296HSD      O 4245   0.178   3.348   6.903  0.7309  0.0553 -0.4345
  297VAL      N 4246   0.058   3.413   6.728  0.1889  0.5727 -0.3292
  297VAL     HN 4247   0.059   3.434   6.631 -0.4669  1.0831 -0.2326
  297VAL     CA 4248  -0.050   3.466   6.804  0.0661 -0.1359  0.0014
  297VAL     HA 4249  -0.020   3.539   6.877  1.0391 -0.2140 -0.3030
  297VAL     CB 4250  -0.135   3.547   6.710  0.3956  0.1979 -0.0095
  297VAL     HB 4251  -0.173   3.494   6.620 -1.4318  0.4387  0.5902
  297VAL    CG1 4252  -0.255   3.602   6.788  0.5189  0.5926 -0.0970
  297VAL   HG11 4253  -0.230   3.640   6.889 -0.5193  2.5228 -0.5110
  297VAL   HG12 4254  -0.334   3.525   6.802  2.5923 -2.1302 -2.3284
  297VAL   HG13 4255  -0.301   3.687   6.733 -0.8643  0.1858  0.3866
  297VAL    CG2 4256  -0.055   3.671   6.665  0.0675  0.4525  0.1048
  297VAL   HG21 4257  -0.020   3.733   6.750 -2.4650  2.2633 -0.0569
  297VAL   HG22 4258  -0.109   3.748   6.606  0.6719  0.6630 -0.1843
  297VAL   HG23 4259   0.037   3.632   6.617 -1.1839 -1.5264 -0.8297
  297VAL      C 4260  -0.132   3.364   6.875 -0.1369  0.1441  0.1725
  297VAL      O 4261  -0.151   3.371   6.996  0.7055  0.1011  0.3092
  298ILE      N 4262  -0.173   3.257   6.804  0.3415 -0.0583  0.2013
  298ILE     HN 4263  -0.138   3.254   6.711  1.8561  0.6539  0.7094
  298ILE     CA 4264  -0.239   3.146   6.865  0.0968  0.0364  0.1076
  298ILE     HA 4265  -0.323   3.184   6.922 -0.1598  0.3751 -0.4822
  298ILE     CB 4266  -0.289   3.061   6.752  0.0948  0.7043 -0.4017
  298ILE     HB 4267  -0.198   3.040   6.690 -0.3483 -1.7190 -0.3460
  298ILE    CG2 4268  -0.332   2.919   6.793 -0.1024  0.8784 -0.0134
  298ILE   HG21 4269  -0.253   2.843   6.807 -1.2092 -0.3308 -0.1428
  298ILE   HG22 4270  -0.401   2.874   6.719 -0.3597  0.2800  0.5817
  298ILE   HG23 4271  -0.403   2.929   6.878 -0.8974  1.3791 -0.7184
  298ILE    CG1 4272  -0.403   3.123   6.670 -0.4772 -0.0508 -0.1890
  298ILE   HG11 4273  -0.432   3.052   6.590 -1.2367 -0.0600  0.0806
  298ILE   HG12 4274  -0.356   3.209   6.618  2.0867 -0.1317  1.8374
  298ILE     CD 4275  -0.526   3.173   6.746  0.5127  0.0847  1.3667
  298ILE    HD1 4276  -0.583   3.243   6.681 -1.0753 -0.6119  1.9426
  298ILE    HD2 4277  -0.492   3.231   6.834 -1.2185 -0.5259  2.4931
  298ILE    HD3 4278  -0.595   3.094   6.785 -1.8003  0.9814 -0.6510
  298ILE      C 4279  -0.163   3.067   6.965  0.1137  0.0804  0.1282
  298ILE      O 4280  -0.208   3.038   7.075  0.1486 -0.0419  0.1108
  299GLN      N 4281  -0.036   3.030   6.939  0.0918 -0.0225  0.1609
  299GLN     HN 4282   0.002   3.060   6.852 -0.1358 -1.6353 -0.5355
  299GLN     CA 4283   0.037   2.943   7.027  0.1233 -0.1350  0.0211
  299GLN     HA 4284  -0.026   2.906   7.106 -0.9550  1.4858 -0.0418
  299GLN     CB 4285   0.092   2.818   6.956  0.4991 -0.5845  1.0951
  299GLN    HB1 4286   0.172   2.761   7.008  1.3861 -1.0737 -0.7293
  299GLN    HB2 4287   0.138   2.855   6.862 -0.9243 -1.0985  0.1646
  299GLN     CG 4288  -0.009   2.713   6.909 -0.3025  0.4620  0.4607
  299GLN    HG1 4289   0.047   2.624   6.875 -0.7987 -1.3807  4.0714
  299GLN    HG2 4290  -0.069   2.750   6.823  0.0667 -0.3675 -0.1603
  299GLN     CD 4291  -0.112   2.668   7.011 -0.4868 -0.0822  0.0388
  299GLN    OE1 4292  -0.225   2.651   6.966 -0.2089 -0.3892 -0.5521
  299GLN    NE2 4293  -0.080   2.640   7.140 -0.3950  0.1479  0.0653
  299GLN   HE21 4294  -0.159   2.600   7.186  1.2747 -2.7460  0.6631
  299GLN   HE22 4295   0.013   2.654   7.174 -0.7227  1.4625  0.5096
  299GLN      C 4296   0.151   3.018   7.086  0.1322  0.0319 -0.2036
  299GLN      O 4297   0.243   3.055   7.014  0.3112 -0.7242 -0.3718
  300ASP      N 4298   0.155   3.042   7.219  0.3838 -0.0432 -0.1970
  300ASP     HN 4299   0.085   3.007   7.280  2.4862 -2.2463  1.0787
  300ASP     CA 4300   0.260   3.115   7.284  0.2992 -0.4040  0.3458
  300ASP     HA 4301   0.277   3.206   7.228 -2.5323  0.7677  1.1780
  300ASP     CB 4302   0.228   3.134   7.433  0.2977 -0.1071  0.3077
  300ASP    HB1 4303   0.323   3.152   7.488  0.8692 -1.2450 -0.2636
  300ASP    HB2 4304   0.178   3.040   7.464  0.6528 -1.4695 -2.8789
  300ASP     CG 4305   0.140   3.254   7.467  0.0874 -0.1879  0.0503
  300ASP    OD1 4306   0.141   3.294   7.586  0.0627  0.2384 -0.0926
  300ASP    OD2 4307   0.065   3.306   7.380 -0.0343 -0.6323 -0.1189
  300ASP      C 4308   0.391   3.046   7.270  0.3389 -0.2113 -0.2609
  300ASP      O 4309   0.403   2.926   7.295  0.4672 -0.1104  0.1677
  301ASN      N 4310   0.495   3.115   7.219 -0.0557  0.2068 -0.5099
  301ASN     HN 4311   0.482   3.206   7.181  0.7745  0.3017 -0.5870
  301ASN     CA 4312   0.631   3.078   7.241 -0.2428  0.0084  0.3716
  301ASN     HA 4313   0.696   3.149   7.192 -0.4492 -1.1671 -1.7140
  301ASN     CB 4314   0.685   3.067   7.385  0.7186  0.0731  0.0231
  301ASN    HB1 4315   0.794   3.045   7.390  0.8535  0.9412  1.1030
  301ASN    HB2 4316   0.634   2.993   7.450  0.1739 -0.8814 -1.4315
  301ASN     CG 4317   0.672   3.199   7.458 -0.0969  0.0409 -0.0589
  301ASN    OD1 4318   0.649   3.304   7.398 -0.0175  0.5523  0.7761
  301ASN    ND2 4319   0.673   3.195   7.594 -1.1104  0.0057 -0.0403
  301ASN   HD21 4320   0.663   3.276   7.652 -2.1463  0.8173 -1.2944
  301ASN   HD22 4321   0.699   3.109   7.639  0.1768  0.4165  0.0683
  301ASN      C 4322   0.668   2.958   7.161 -0.0626  0.2631  0.0715
  301ASN      O 4323   0.739   2.865   7.200  0.5131  0.7292  0.1629
  302LEU      N 4324   0.614   2.940   7.039  0.2818  0.2162 -0.0762
  302LEU     HN 4325   0.554   3.007   6.996  0.1980 -0.5301 -1.1431
  302LEU     CA 4326   0.626   2.824   6.956  0.4014  0.0421  0.1846
  302LEU     HA 4327   0.672   2.742   7.009 -1.1533 -0.8076  0.2525
  302LEU     CB 4328   0.485   2.792   6.905  0.5644 -0.4964  0.0729
  302LEU    HB1 4329   0.426   2.881   6.876  0.3370  0.2579  2.6232
  302LEU    HB2 4330   0.420   2.755   6.986  0.6193 -0.3812  0.1694
  302LEU     CG 4331   0.476   2.669   6.812 -0.2994 -0.2358 -0.1929
  302LEU     HG 4332   0.533   2.700   6.721  2.1661 -0.6740  1.1187
  302LEU    CD1 4333   0.544   2.541   6.862  0.5869  0.3212  0.0577
  302LEU   HD11 4334   0.654   2.557   6.869  0.5984  1.1201 -1.5151
  302LEU   HD12 4335   0.521   2.454   6.797 -1.8784 -0.0818  1.3330
  302LEU   HD13 4336   0.520   2.511   6.966  0.6747  1.8884  0.5595
  302LEU    CD2 4337   0.330   2.636   6.777 -0.4324  0.0058  0.1302
  302LEU   HD21 4338   0.273   2.729   6.756  0.4055  0.4945 -0.0167
  302LEU   HD22 4339   0.285   2.588   6.867  2.3003 -0.0131  1.5823
  302LEU   HD23 4340   0.330   2.558   6.698 -0.6576  0.1653 -0.0308
  302LEU      C 4341   0.715   2.863   6.843  0.0626 -0.1441 -0.1468
  302LEU      O 4342   0.782   2.788   6.772 -0.1797 -0.0690 -0.4588
  303ILE      N 4343   0.716   2.993   6.810 -0.5916 -0.3137 -0.8695
  303ILE     HN 4344   0.653   3.056   6.855  1.8421  2.9197 -1.5975
  303ILE     CA 4345   0.790   3.054   6.704 -0.0174 -0.3568 -0.4994
  303ILE     HA 4346   0.844   2.977   6.651 -0.2607 -2.6561  2.3328
  303ILE     CB 4347   0.698   3.137   6.618 -0.1486  0.0666  0.0415
  303ILE     HB 4348   0.634   3.201   6.682 -0.0445  1.2434 -1.0018
  303ILE    CG2 4349   0.777   3.232   6.527 -0.0162 -0.0582  0.0237
  303ILE   HG21 4350   0.712   3.283   6.453  0.9435 -0.9675 -1.5025
  303ILE   HG22 4351   0.845   3.177   6.459 -1.4106 -2.8780  0.7501
  303ILE   HG23 4352   0.846   3.306   6.572 -0.3827  1.7567 -2.2278
  303ILE    CG1 4353   0.601   3.047   6.540  0.5333 -0.3131 -0.3870
  303ILE   HG11 4354   0.531   3.112   6.483 -0.8973 -0.5636  1.0114
  303ILE   HG12 4355   0.536   2.994   6.614  1.8025  0.8888  1.6938
  303ILE     CD 4356   0.659   2.944   6.443  0.6490 -0.4467 -0.1763
  303ILE    HD1 4357   0.716   2.990   6.360 -0.1372 -3.7046 -2.6788
  303ILE    HD2 4358   0.583   2.873   6.405 -0.6630 -0.7888  2.7384
  303ILE    HD3 4359   0.733   2.874   6.488 -1.6016 -1.8024  1.6597
  303ILE      C 4360   0.884   3.152   6.766 -0.1428  0.0676 -0.9770
  303ILE      O 4361   0.843   3.243   6.838  0.1642 -0.4263 -0.1716
  304ARG      N 4362   1.014   3.139   6.734 -0.0209 -0.0547 -0.4335
  304ARG     HN 4363   1.033   3.075   6.661 -0.1542  1.3303 -1.7311
  304ARG     CA 4364   1.120   3.232   6.759  0.0967 -0.1313 -0.6536
  304ARG     HA 4365   1.126   3.258   6.863  1.0758 -0.3030 -0.6542
  304ARG     CB 4366   1.259   3.169   6.737  0.1565 -0.4897  0.6830
  304ARG    HB1 4367   1.335   3.250   6.743 -1.3306  1.0807 -0.4434
  304ARG    HB2 4368   1.249   3.140   6.631 -2.7235 -2.8305  1.4608
  304ARG     CG 4369   1.311   3.061   6.832 -0.1976 -1.0793  0.2104
  304ARG    HG1 4370   1.393   3.007   6.780 -1.6429 -2.7811 -0.4082
  304ARG    HG2 4371   1.228   2.987   6.836 -0.4155 -0.9039 -0.7499
  304ARG     CD 4372   1.359   3.115   6.967 -0.5581 -0.2346  0.0084
  304ARG    HD1 4373   1.291   3.180   7.026  1.3757  0.3949  1.6407
  304ARG    HD2 4374   1.455   3.167   6.948 -1.4518  1.3415 -0.3377
  304ARG     NE 4375   1.388   2.989   7.041 -0.4714 -0.3805 -0.2733
  304ARG     HE 4376   1.327   2.951   7.110 -0.1505 -2.0984 -0.8811
  304ARG     CZ 4377   1.499   2.910   7.034  0.1756  0.4708  0.2427
  304ARG    NH1 4378   1.611   2.927   6.958  0.2208 -0.6603  0.0328
  304ARG   HH11 4379   1.613   3.000   6.890 -1.3944  1.6361  2.2609
  304ARG   HH12 4380   1.676   2.851   6.951 -0.0113 -1.0165  1.4650
  304ARG    NH2 4381   1.491   2.799   7.113  0.1168  0.2196 -0.1136
  304ARG   HH21 4382   1.400   2.771   7.143 -0.2871  0.9009 -0.6772
  304ARG   HH22 4383   1.577   2.753   7.135 -0.5107 -1.1227 -0.3712
  304ARG      C 4384   1.100   3.366   6.698  0.3555  0.2858  0.1729
  304ARG      O 4385   1.079   3.382   6.578  0.2919  0.1050  0.1601
  305LYS      N 4386   1.120   3.467   6.785  0.5343  0.0509  0.4031
  305LYS     HN 4387   1.133   3.448   6.882  0.6363  1.5620  0.7005
  305LYS     CA 4388   1.130   3.607   6.761  0.1917  0.0372  0.1716
  305LYS     HA 4389   1.037   3.644   6.720  0.3451 -1.3702 -1.5467
  305LYS     CB 4390   1.153   3.672   6.899  0.7214 -0.4666  0.3282
  305LYS    HB1 4391   1.258   3.660   6.930  0.1198  1.8017  3.7258
  305LYS    HB2 4392   1.089   3.627   6.977 -1.9990  1.0438 -0.8658
  305LYS     CG 4393   1.124   3.822   6.892 -0.2989 -0.6793 -0.2409
  305LYS    HG1 4394   1.196   3.862   6.818  1.4394 -3.6393 -0.2964
  305LYS    HG2 4395   1.153   3.870   6.988 -1.0654 -0.4189 -0.1285
  305LYS     CD 4396   0.979   3.856   6.856 -0.5209 -0.5571  0.7500
  305LYS    HD1 4397   0.963   3.820   6.753 -0.4796 -0.2276  0.6269
  305LYS    HD2 4398   0.971   3.967   6.846  2.4786 -0.2373  1.1276
  305LYS     CE 4399   0.863   3.818   6.949 -0.5878 -0.3098  0.7704
  305LYS    HE1 4400   0.863   3.707   6.949 -1.0922 -0.3177 -0.1040
  305LYS    HE2 4401   0.764   3.856   6.915 -0.1466  1.8645  1.7354
  305LYS     NZ 4402   0.878   3.857   7.091  0.7639 -0.2071  0.6126
  305LYS    HZ1 4403   0.927   3.947   7.110  0.3846  0.4524 -1.2481
  305LYS    HZ2 4404   0.922   3.779   7.143 -0.3032 -1.3646 -0.1741
  305LYS    HZ3 4405   0.783   3.862   7.132  1.4714 -2.3741  2.7374
  305LYS      C 4406   1.237   3.646   6.664 -0.3486  0.0029 -0.4416
  305LYS      O 4407   1.227   3.725   6.570 -0.0390  0.5870  0.0087
  306GLU      N 4408   1.353   3.581   6.682 -0.2958  0.1756 -0.1567
  306GLU     HN 4409   1.371   3.535   6.768 -0.6008 -0.5054 -0.4571
  306GLU     CA 4410   1.454   3.605   6.584  0.1164  0.1938  0.2664
  306GLU     HA 4411   1.467   3.712   6.587  2.1114  0.0344 -0.8073
  306GLU     CB 4412   1.589   3.545   6.627 -0.1253 -0.3146  0.3127
  306GLU    HB1 4413   1.656   3.544   6.539  1.3825 -2.7436  1.3913
  306GLU    HB2 4414   1.570   3.440   6.658 -0.2317 -0.4903 -0.3291
  306GLU     CG 4415   1.660   3.625   6.736  0.8406 -0.3394 -0.2928
  306GLU    HG1 4416   1.589   3.687   6.794  2.1532  0.9770 -0.0346
  306GLU    HG2 4417   1.730   3.702   6.697  0.5292  0.6930  1.1169
  306GLU     CD 4418   1.730   3.534   6.836 -0.5708 -1.0211  0.1058
  306GLU    OE1 4419   1.680   3.522   6.951 -0.0048  0.5295  0.5399
  306GLU    OE2 4420   1.832   3.468   6.801  0.1272  0.1089 -0.0568
  306GLU      C 4421   1.418   3.558   6.447 -0.6042  0.2254  0.4410
  306GLU      O 4422   1.448   3.631   6.352 -0.2696 -0.0003  0.3736
  307VAL      N 4423   1.354   3.442   6.428 -0.0467  0.0259 -0.2647
  307VAL     HN 4424   1.326   3.394   6.511  1.9076 -0.4333  0.1696
  307VAL     CA 4425   1.297   3.389   6.308  0.1545 -0.1111 -0.3012
  307VAL     HA 4426   1.369   3.386   6.228  0.9773  2.1324  0.2726
  307VAL     CB 4427   1.253   3.249   6.336  0.7749 -0.2622 -0.0622
  307VAL     HB 4428   1.184   3.220   6.419 -1.0405 -1.4990 -1.8722
  307VAL    CG1 4429   1.171   3.202   6.214  0.1676  0.5923  0.0102
  307VAL   HG11 4430   1.167   3.092   6.201 -0.2534  0.7379 -1.1714
  307VAL   HG12 4431   1.230   3.243   6.129  0.2801  1.3240  0.4309
  307VAL   HG13 4432   1.064   3.234   6.214 -0.2549 -0.7680 -0.2479
  307VAL    CG2 4433   1.381   3.166   6.352  0.6384 -0.3732  0.4766
  307VAL   HG21 4434   1.354   3.058   6.357  1.9767 -0.7433  0.2369
  307VAL   HG22 4435   1.428   3.177   6.452 -0.2006  1.6886  0.6802
  307VAL   HG23 4436   1.462   3.166   6.276  0.3982 -1.4881  0.2083
  307VAL      C 4437   1.189   3.478   6.255 -0.3804 -0.5713  0.0016
  307VAL      O 4438   1.195   3.504   6.135 -0.2412 -0.3365  0.0574
  308TYR      N 4439   1.095   3.531   6.335 -0.0726  0.1698 -0.1181
  308TYR     HN 4440   1.092   3.512   6.433  1.3377  1.9203  0.3188
  308TYR     CA 4441   0.998   3.629   6.301 -0.3452 -0.0630 -0.0151
  308TYR     HA 4442   0.947   3.579   6.220  1.4128  1.0195 -1.8807
  308TYR     CB 4443   0.914   3.653   6.428  0.6458  0.6142  0.5292
  308TYR    HB1 4444   0.970   3.700   6.511  0.9829  0.1501  0.5673
  308TYR    HB2 4445   0.900   3.549   6.467 -0.3351  1.0802  1.4586
  308TYR     CG 4446   0.791   3.732   6.398  0.1980 -0.1161  0.4127
  308TYR    CD1 4447   0.675   3.668   6.362  0.2030  0.2228 -0.2162
  308TYR    HD1 4448   0.679   3.561   6.368 -1.6565  0.0938 -0.6376
  308TYR    CE1 4449   0.562   3.741   6.332  0.1624 -0.0506 -0.7387
  308TYR    HE1 4450   0.468   3.695   6.306  0.4736 -0.4379 -1.2098
  308TYR     CZ 4451   0.564   3.878   6.345 -0.0955 -0.1275  0.1334
  308TYR     OH 4452   0.449   3.955   6.324  0.1243  0.1570 -0.0320
  308TYR     HH 4453   0.371   3.903   6.344 -0.4838  0.9416 -0.2805
  308TYR    CD2 4454   0.791   3.869   6.408 -0.3117 -0.1278  0.5969
  308TYR    HD2 4455   0.881   3.919   6.439 -1.6490  2.6332  0.2894
  308TYR    CE2 4456   0.680   3.944   6.381 -0.1457 -0.0415  0.1364
  308TYR    HE2 4457   0.670   4.051   6.389 -1.2777  0.0149 -1.5143
  308TYR      C 4458   1.056   3.755   6.247 -0.3516 -0.0516  0.0042
  308TYR      O 4459   1.015   3.807   6.143 -0.4984 -1.0481 -0.4519
  309ILE      N 4460   1.164   3.811   6.305 -0.4987  0.1228  0.1087
  309ILE     HN 4461   1.196   3.766   6.388 -3.2508 -0.6450  0.8633
  309ILE     CA 4462   1.241   3.925   6.266  0.0071 -0.1669  0.2596
  309ILE     HA 4463   1.172   4.007   6.252  0.8727  0.8096  1.4668
  309ILE     CB 4464   1.335   3.972   6.374  0.7394 -0.0778 -0.4077
  309ILE     HB 4465   1.378   3.876   6.409 -1.4061 -0.1028  2.5289
  309ILE    CG2 4466   1.434   4.079   6.326 -0.1534  0.9467 -0.0140
  309ILE   HG21 4467   1.508   4.104   6.406  0.0336  2.5886 -0.6622
  309ILE   HG22 4468   1.380   4.170   6.293 -0.3325  1.3215  1.2611
  309ILE   HG23 4469   1.494   4.036   6.243 -1.6618 -1.1209 -0.0982
  309ILE    CG1 4470   1.259   4.030   6.494  0.0453 -0.6407 -0.5635
  309ILE   HG11 4471   1.190   3.953   6.535 -0.8430  0.4708  0.1009
  309ILE   HG12 4472   1.201   4.120   6.463 -0.0229 -0.5077 -0.0641
  309ILE     CD 4473   1.359   4.063   6.605  0.3053 -0.4087 -0.8646
  309ILE    HD1 4474   1.312   4.087   6.703 -0.3723  1.3604 -1.5805
  309ILE    HD2 4475   1.434   4.144   6.592  2.3439 -2.2723 -1.4055
  309ILE    HD3 4476   1.416   3.970   6.627 -0.4117 -1.5945 -3.5997
  309ILE      C 4477   1.311   3.914   6.135 -0.2069 -0.5707  0.1751
  309ILE      O 4478   1.291   4.001   6.050  0.5442 -0.5631 -0.0047
  310LEU      N 4479   1.382   3.805   6.102  0.7876  0.1719 -0.2414
  310LEU     HN 4480   1.401   3.740   6.176  2.1946  0.9872  0.1344
  310LEU     CA 4481   1.436   3.773   5.974  0.4211  0.0864 -0.3779
  310LEU     HA 4482   1.495   3.857   5.944  0.5380  0.2075  0.1714
  310LEU     CB 4483   1.507   3.636   5.980 -0.0633 -0.1881 -0.8288
  310LEU    HB1 4484   1.537   3.607   5.877 -0.3574 -0.2066 -0.9113
  310LEU    HB2 4485   1.436   3.565   6.028 -0.5575 -0.5543 -2.0563
  310LEU     CG 4486   1.639   3.644   6.059 -0.5359 -0.1277 -0.0325
  310LEU     HG 4487   1.622   3.722   6.136 -1.4821 -0.6029  0.2668
  310LEU    CD1 4488   1.670   3.514   6.136 -0.1536  0.0325  0.0836
  310LEU   HD11 4489   1.608   3.483   6.223 -1.5387  0.7974 -0.6065
  310LEU   HD12 4490   1.764   3.529   6.194 -0.2155 -3.4285  1.2752
  310LEU   HD13 4491   1.678   3.435   6.059 -1.5558  0.6808 -0.7708
  310LEU    CD2 4492   1.762   3.677   5.972 -0.1660 -0.0826  0.5037
  310LEU   HD21 4493   1.780   3.609   5.886 -0.0609 -1.2441  1.4132
  310LEU   HD22 4494   1.854   3.686   6.034  0.0586 -0.3388  0.2090
  310LEU   HD23 4495   1.749   3.774   5.920  0.3530  0.5360  1.4985
  310LEU      C 4496   1.333   3.759   5.868  0.0724  0.1178 -0.0434
  310LEU      O 4497   1.355   3.802   5.755 -0.4409 -0.6533 -0.4507
  311LEU      N 4498   1.221   3.688   5.896 -0.0425  0.4862  0.4538
  311LEU     HN 4499   1.220   3.638   5.982  0.5805  0.1813  0.2899
  311LEU     CA 4500   1.112   3.695   5.803  0.3319 -0.2257 -0.0542
  311LEU     HA 4501   1.152   3.654   5.712  1.7371  1.1196 -0.0902
  311LEU     CB 4502   0.990   3.613   5.847 -0.1547  0.6807  0.3110
  311LEU    HB1 4503   0.907   3.631   5.776  0.2292  0.3091 -0.2342
  311LEU    HB2 4504   0.961   3.638   5.952  0.5605  1.4009  0.3434
  311LEU     CG 4505   1.021   3.463   5.857 -0.3413  0.6428  0.3239
  311LEU     HG 4506   1.122   3.446   5.900  0.7276  0.4745 -2.1028
  311LEU    CD1 4507   0.916   3.393   5.945  0.1646  0.0400  0.4567
  311LEU   HD11 4508   0.935   3.284   5.946 -0.3232 -0.0859 -1.2289
  311LEU   HD12 4509   0.812   3.413   5.911 -0.3418 -0.5365  1.5911
  311LEU   HD13 4510   0.932   3.426   6.050  0.7134  0.0397  0.3769
  311LEU    CD2 4511   1.009   3.395   5.719  0.6236  0.8153  0.1458
  311LEU   HD21 4512   0.901   3.394   5.692  0.5148 -1.7233  0.4328
  311LEU   HD22 4513   1.052   3.293   5.720  0.0818  0.5106 -2.2913
  311LEU   HD23 4514   1.063   3.459   5.646  0.2635  1.3458  0.3311
  311LEU      C 4515   1.062   3.832   5.773 -0.9302 -0.6423  0.1118
  311LEU      O 4516   1.051   3.869   5.656 -0.4093 -0.6206  0.0693
  312ASN      N 4517   1.039   3.922   5.871 -0.7005  0.1353 -0.5429
  312ASN     HN 4518   1.041   3.892   5.966  2.3256  1.5146 -0.0481
  312ASN     CA 4519   1.007   4.061   5.857 -0.0821  0.3148 -0.2062
  312ASN     HA 4520   0.910   4.067   5.810  0.3965 -1.2676 -1.4824
  312ASN     CB 4521   0.991   4.125   5.996 -0.0185  0.4926 -0.2811
  312ASN    HB1 4522   1.088   4.146   6.047 -0.0747 -0.9066  0.4340
  312ASN    HB2 4523   0.959   4.040   6.059  0.8312 -0.0076 -0.5083
  312ASN     CG 4524   0.888   4.233   6.024 -0.0216  0.3236  0.3697
  312ASN    OD1 4525   0.836   4.260   6.132 -0.3376  1.1193  0.0304
  312ASN    ND2 4526   0.844   4.294   5.910 -0.1460 -0.5899 -0.0802
  312ASN   HD21 4527   0.774   4.366   5.913  0.9234  0.5324 -1.0688
  312ASN   HD22 4528   0.916   4.302   5.842 -0.6324  0.3095 -0.5037
  312ASN      C 4529   1.098   4.144   5.773  0.3678 -0.1569 -0.1878
  312ASN      O 4530   1.055   4.242   5.713 -0.2439  0.0897  0.6395
  313TRP      N 4531   1.229   4.114   5.770  0.2287 -0.7810 -0.1828
  313TRP     HN 4532   1.261   4.039   5.828  0.2260 -0.4047  0.3066
  313TRP     CA 4533   1.328   4.169   5.682 -0.0320 -0.2886 -0.1662
  313TRP     HA 4534   1.320   4.277   5.691  0.8666 -0.2402  0.1032
  313TRP     CB 4535   1.473   4.141   5.726 -0.0508 -0.1778 -0.0309
  313TRP    HB1 4536   1.535   4.143   5.634  0.0238  0.9282  0.0228
  313TRP    HB2 4537   1.487   4.036   5.759 -0.1544  0.0356  0.7013
  313TRP     CG 4538   1.523   4.246   5.819 -0.1271  0.0060 -0.1962
  313TRP    CD1 4539   1.530   4.241   5.955 -0.5110 -0.4688 -0.1898
  313TRP    HD1 4540   1.502   4.156   6.015 -1.0872  0.9768  1.6970
  313TRP    NE1 4541   1.565   4.366   6.001  0.0887 -0.6553 -0.1323
  313TRP    HE1 4542   1.617   4.389   6.081  2.3534  0.2979 -1.7730
  313TRP    CE2 4543   1.570   4.455   5.898  0.2323 -0.1851  0.2752
  313TRP    CD2 4544   1.551   4.381   5.782 -0.1553  0.1081  0.1495
  313TRP    CE3 4545   1.552   4.445   5.662  0.7105 -0.4248 -0.1392
  313TRP    HE3 4546   1.529   4.393   5.570 -0.4497  1.5424 -1.0429
  313TRP    CZ3 4547   1.584   4.579   5.653 -0.4746 -0.0979  0.3096
  313TRP    HZ3 4548   1.593   4.632   5.559 -0.1817 -0.1822  0.2879
  313TRP    CZ2 4549   1.586   4.590   5.890 -0.3013 -0.1182  0.2799
  313TRP    HZ2 4550   1.594   4.654   5.976 -1.1679  0.2773  0.0799
  313TRP    CH2 4551   1.597   4.653   5.768 -0.0720 -0.1377  0.2909
  313TRP    HH2 4552   1.606   4.760   5.764  0.2087 -0.1588  0.3496
  313TRP      C 4553   1.300   4.153   5.537  0.6054 -0.3706 -0.2828
  313TRP      O 4554   1.321   4.240   5.452  0.0620 -0.2262 -0.2792
  314ILE      N 4555   1.251   4.031   5.507  0.4289 -0.3731  0.0046
  314ILE     HN 4556   1.249   3.957   5.573  0.2714  0.0355  0.4586
  314ILE     CA 4557   1.219   3.999   5.371 -0.6110 -0.5015  0.2716
  314ILE     HA 4558   1.305   4.017   5.308 -1.6895  0.9425 -0.8521
  314ILE     CB 4559   1.189   3.855   5.340  0.2810 -0.5613 -0.3495
  314ILE     HB 4560   1.085   3.832   5.369  0.5933  0.8491  2.2100
  314ILE    CG2 4561   1.199   3.837   5.187 -0.1034 -0.2372 -0.4127
  314ILE   HG21 4562   1.307   3.851   5.168  0.2018  0.6017  1.6557
  314ILE   HG22 4563   1.147   3.908   5.119  1.0224 -1.7886 -3.0123
  314ILE   HG23 4564   1.161   3.739   5.153 -4.0070  0.6576  0.7397
  314ILE    CG1 4565   1.286   3.760   5.412  0.5812  0.4110  0.5523
  314ILE   HG11 4566   1.276   3.773   5.522 -0.0417  1.1677  0.4168
  314ILE   HG12 4567   1.392   3.773   5.380  1.3374 -1.7590  2.0215
  314ILE     CD 4568   1.241   3.615   5.399  0.1306  0.5785  0.2161
  314ILE    HD1 4569   1.265   3.569   5.301  0.9214  1.5241 -0.0527
  314ILE    HD2 4570   1.134   3.599   5.423  0.2059  1.8775  1.5277
  314ILE    HD3 4571   1.299   3.559   5.476  0.1942  0.3250 -0.0141
  314ILE      C 4572   1.117   4.091   5.314 -0.1887 -0.2786 -0.1385
  314ILE      O 4573   1.113   4.150   5.206  0.4462  0.5014  0.2518
  315GLY      N 4574   1.017   4.116   5.401  0.2122  0.2412  0.1797
  315GLY     HN 4575   1.031   4.063   5.484  1.7149 -0.2993 -0.3909
  315GLY     CA 4576   0.911   4.209   5.377 -0.1350 -0.2555 -0.2236
  315GLY    HA1 4577   0.840   4.191   5.456 -2.0352  0.9788 -1.5506
  315GLY    HA2 4578   0.866   4.174   5.285 -1.2117 -1.1553  0.6181
  315GLY      C 4579   0.941   4.354   5.365 -0.4348 -0.1775 -0.0569
  315GLY      O 4580   0.883   4.423   5.281 -0.0502  0.5092  0.2316
  316TYR      N 4581   1.039   4.406   5.441  0.6196 -0.3385 -1.2741
  316TYR     HN 4582   1.058   4.348   5.520  0.1082  0.9613 -0.1790
  316TYR     CA 4583   1.110   4.529   5.430 -0.5125  0.4242 -0.2627
  316TYR     HA 4584   1.033   4.605   5.433 -2.7843 -1.5057 -3.3984
  316TYR     CB 4585   1.197   4.554   5.554 -0.7122  0.2548 -0.0877
  316TYR    HB1 4586   1.272   4.634   5.538 -1.0183  1.0443  2.0901
  316TYR    HB2 4587   1.253   4.463   5.584  0.0500  1.2026  1.4775
  316TYR     CG 4588   1.131   4.600   5.679  0.0327  0.1478  0.3501
  316TYR    CD1 4589   0.994   4.602   5.688  0.0009 -0.0928 -0.0666
  316TYR    HD1 4590   0.928   4.565   5.611 -1.4114  3.1429 -0.5506
  316TYR    CE1 4591   0.933   4.630   5.808  0.2120 -0.5208  0.1416
  316TYR    HE1 4592   0.828   4.623   5.831  0.4004 -0.5725  1.0168
  316TYR     CZ 4593   1.010   4.671   5.914  0.1668 -0.6008  0.2058
  316TYR     OH 4594   0.948   4.717   6.033 -0.0927  0.7641 -0.4401
  316TYR     HH 4595   0.856   4.694   6.021 -0.1437  0.6330  0.1904
  316TYR    CD2 4596   1.205   4.626   5.792 -0.2870  0.1452  0.5607
  316TYR    HD2 4597   1.313   4.620   5.794 -0.3488 -2.0928  2.7010
  316TYR    CE2 4598   1.147   4.666   5.911  0.2259  0.3402  0.7468
  316TYR    HE2 4599   1.204   4.693   5.999 -1.4577  1.0900  1.6544
  316TYR      C 4600   1.192   4.536   5.305 -0.4109 -0.1966 -0.2335
  316TYR      O 4601   1.179   4.637   5.236 -0.3547 -0.1972 -0.2451
  317VAL      N 4602   1.269   4.434   5.265  0.0069  0.0188  0.0151
  317VAL     HN 4603   1.300   4.360   5.324  2.1571  0.0692 -0.9330
  317VAL     CA 4604   1.342   4.427   5.142  0.1809  0.0513  0.1159
  317VAL     HA 4605   1.394   4.521   5.127  2.5531 -1.1545  0.2292
  317VAL     CB 4606   1.442   4.315   5.149 -0.4009 -0.4551  0.4216
  317VAL     HB 4607   1.390   4.218   5.166  1.2366 -1.0816  2.2978
  317VAL    CG1 4608   1.520   4.315   5.017 -0.5764 -0.2704  0.3170
  317VAL   HG11 4609   1.606   4.246   5.034  0.2469  0.6371 -0.0567
  317VAL   HG12 4610   1.555   4.420   5.002 -1.5702  0.0665  0.2953
  317VAL   HG13 4611   1.458   4.269   4.938  1.0212  2.4999 -2.8286
  317VAL    CG2 4612   1.549   4.337   5.258 -0.1988 -0.5732  0.2478
  317VAL   HG21 4613   1.509   4.325   5.361 -1.6572  0.1669 -0.2055
  317VAL   HG22 4614   1.593   4.439   5.246 -0.6845 -0.3216  0.5695
  317VAL   HG23 4615   1.640   4.274   5.254  0.1989 -0.2100  2.4277
  317VAL      C 4616   1.248   4.415   5.027 -0.0554  0.0453  0.3086
  317VAL      O 4617   1.278   4.462   4.917 -0.3370  0.0741  0.2448
  318ASN      N 4618   1.125   4.363   5.039 -0.1537  0.2323  0.1277
  318ASN     HN 4619   1.113   4.307   5.122  1.7050 -1.2408 -0.5257
  318ASN     CA 4620   1.027   4.339   4.938 -0.2645  0.1322  0.2570
  318ASN     HA 4621   1.088   4.295   4.860  1.4191 -0.5857  1.9002
  318ASN     CB 4622   0.910   4.254   4.988  0.1608 -0.3305  0.4685
  318ASN    HB1 4623   0.843   4.303   5.062 -1.3390 -0.0616 -1.0065
  318ASN    HB2 4624   0.954   4.161   5.030  2.1469  0.0740 -0.6097
  318ASN     CG 4625   0.825   4.213   4.869  0.0535  0.3837  0.2941
  318ASN    OD1 4626   0.864   4.142   4.776 -0.2562  0.2520  0.2599
  318ASN    ND2 4627   0.694   4.251   4.871  0.1738  0.8495 -0.3159
  318ASN   HD21 4628   0.635   4.230   4.793 -0.2568 -0.1756  0.2660
  318ASN   HD22 4629   0.665   4.331   4.923  0.6570  0.8091  0.0227
  318ASN      C 4630   0.982   4.471   4.885  0.2591  0.1390 -0.1738
  318ASN      O 4631   0.943   4.481   4.768  0.5223  0.3862 -0.2416
  319SER      N 4632   0.990   4.586   4.954 -0.1296  0.3308 -0.4452
  319SER     HN 4633   1.031   4.574   5.044  0.1457 -1.0368 -0.7297
  319SER     CA 4634   0.965   4.718   4.903 -0.0563  0.3225 -0.5020
  319SER     HA 4635   0.873   4.710   4.848 -0.2540 -1.1989 -0.0000
  319SER     CB 4636   0.952   4.814   5.022 -0.5346  0.0287 -0.3148
  319SER    HB1 4637   0.930   4.914   4.979 -0.7391 -0.4139 -1.2653
  319SER    HB2 4638   1.048   4.820   5.078 -0.2589 -0.7471 -0.6919
  319SER     OG 4639   0.846   4.780   5.109 -0.3632 -0.0906 -0.1520
  319SER    HG1 4640   0.765   4.823   5.079 -0.0333  0.8848  0.3305
  319SER      C 4641   1.066   4.772   4.808  0.3818 -0.4173 -0.4662
  319SER      O 4642   1.043   4.877   4.747  0.6203 -0.0155  0.1310
  320GLY      N 4643   1.179   4.699   4.798  0.6420 -0.0657 -0.1065
  320GLY     HN 4644   1.183   4.616   4.854  0.9440  0.1459  0.1917
  320GLY     CA 4645   1.287   4.707   4.705  0.6819 -0.0429 -0.0578
  320GLY    HA1 4646   1.375   4.677   4.761 -0.7175 -1.9573  1.2463
  320GLY    HA2 4647   1.288   4.803   4.655  2.3212  1.1942  2.1542
  320GLY      C 4648   1.267   4.606   4.598 -0.3361 -0.1219  0.1962
  320GLY      O 4649   1.305   4.632   4.484 -0.0635  0.1644  0.3507
  321PHE      N 4650   1.219   4.483   4.625 -0.5221  0.0373  0.5998
  321PHE     HN 4651   1.204   4.453   4.719  3.9839 -1.3519  1.1158
  321PHE     CA 4652   1.178   4.389   4.525 -0.4315  0.1722  0.4347
  321PHE     HA 4653   1.265   4.394   4.462  0.2616  0.7637  1.4082
  321PHE     CB 4654   1.155   4.246   4.578 -0.4008  0.0540  0.1304
  321PHE    HB1 4655   1.120   4.176   4.500 -0.9266 -2.6255  2.6008
  321PHE    HB2 4656   1.080   4.253   4.660  0.6047  2.9595  0.9258
  321PHE     CG 4657   1.278   4.186   4.636 -0.3642  0.0916  0.0925
  321PHE    CD1 4658   1.401   4.201   4.576 -0.0900  0.3577  0.7163
  321PHE    HD1 4659   1.424   4.260   4.488  3.1691 -0.6758  0.7614
  321PHE    CE1 4660   1.510   4.138   4.630  0.1109 -0.1065 -0.2177
  321PHE    HE1 4661   1.610   4.153   4.592  0.2187 -0.3602 -0.0368
  321PHE     CZ 4662   1.495   4.056   4.739 -0.0894  0.1566 -0.0483
  321PHE     HZ 4663   1.574   3.992   4.775  0.7617 -0.0496 -2.1692
  321PHE    CD2 4664   1.262   4.095   4.738  0.1263 -0.5405 -0.3808
  321PHE    HD2 4665   1.167   4.087   4.788  0.9697 -0.3015  1.3749
  321PHE    CE2 4666   1.371   4.030   4.793  0.0223 -0.4688 -0.0859
  321PHE    HE2 4667   1.351   3.967   4.878 -2.4389  0.3277  0.0332
  321PHE      C 4668   1.067   4.426   4.433 -0.1044  0.1479  0.0264
  321PHE      O 4669   1.063   4.401   4.313  0.1437 -0.6241  0.1742
  322ASN      N 4670   0.964   4.490   4.492 -0.1167  0.0248  0.1409
  322ASN     HN 4671   0.970   4.508   4.590 -0.1096 -2.4229  0.6506
  322ASN     CA 4672   0.842   4.526   4.427 -0.0539 -0.6115 -0.3296
  322ASN     HA 4673   0.795   4.444   4.375  0.4890  0.5072 -2.7068
  322ASN     CB 4674   0.752   4.587   4.535  0.3430 -0.0744 -0.3027
  322ASN    HB1 4675   0.674   4.661   4.506  1.7052  2.3891  1.8520
  322ASN    HB2 4676   0.806   4.640   4.617 -2.6953  1.2203  1.0298
  322ASN     CG 4677   0.676   4.472   4.599  0.9186 -0.3503 -0.1115
  322ASN    OD1 4678   0.682   4.357   4.557 -0.6826 -0.3625 -0.3610
  322ASN    ND2 4679   0.583   4.507   4.692  0.8779  0.2218 -0.3689
  322ASN   HD21 4680   0.591   4.599   4.731 -1.6236 -0.2737  1.5777
  322ASN   HD22 4681   0.544   4.440   4.754  0.6255 -0.7104 -1.4859
  322ASN      C 4682   0.861   4.625   4.317  0.7355 -0.4747 -0.0762
  322ASN      O 4683   0.807   4.596   4.210  0.6348  0.2624 -0.2275
  323PRO      N 4684   0.935   4.731   4.328  0.4622 -0.3487  0.6264
  323PRO     CD 4685   0.968   4.815   4.442 -0.1248  0.2828  0.3363
  323PRO    HD1 4686   0.994   4.752   4.530 -0.8572 -2.0233 -1.0049
  323PRO    HD2 4687   0.885   4.885   4.467 -1.1280 -0.0886 -1.6924
  323PRO     CA 4688   0.971   4.796   4.205  0.3464 -0.1320  0.7058
  323PRO     HA 4689   0.876   4.811   4.156  1.2466  0.6351 -0.8965
  323PRO     CB 4690   1.042   4.925   4.244  0.1092  0.1249  0.2915
  323PRO    HB1 4691   0.971   5.009   4.261  0.7330  0.7021  0.0767
  323PRO    HB2 4692   1.122   4.965   4.178 -0.9557 -0.2806 -1.2840
  323PRO     CG 4693   1.087   4.897   4.389  0.2115 -0.3060  0.1760
  323PRO    HG1 4694   1.177   4.833   4.386  2.0278  2.1536 -0.4479
  323PRO    HG2 4695   1.106   4.987   4.450  0.4597  0.1659 -0.5883
  323PRO      C 4696   1.060   4.722   4.111 -0.4128 -0.4977  0.2699
  323PRO      O 4697   1.039   4.735   3.990  0.1986  0.4262  0.2497
  324LEU      N 4698   1.164   4.650   4.157  0.0391 -0.0620 -0.0667
  324LEU     HN 4699   1.171   4.633   4.254 -1.3623 -0.2709  0.0217
  324LEU     CA 4700   1.272   4.594   4.082  0.0621  0.0418 -0.1128
  324LEU     HA 4701   1.311   4.674   4.022 -1.8710 -1.3233 -3.4337
  324LEU     CB 4702   1.385   4.545   4.175 -0.3964 -0.1716  0.3349
  324LEU    HB1 4703   1.340   4.477   4.252 -1.5979 -1.0375 -1.0628
  324LEU    HB2 4704   1.417   4.635   4.231 -0.1104 -0.5577  0.8016
  324LEU     CG 4705   1.509   4.488   4.104 -0.3752 -0.0177  0.2485
  324LEU     HG 4706   1.489   4.502   3.996  0.6519 -0.6845 -0.0427
  324LEU    CD1 4707   1.637   4.564   4.140  0.1909 -0.3825 -0.9351
  324LEU   HD11 4708   1.721   4.539   4.072  2.6505  1.6657  1.1018
  324LEU   HD12 4709   1.665   4.531   4.243 -0.7146 -2.0768 -1.1986
  324LEU   HD13 4710   1.621   4.674   4.136 -1.2489 -0.5313  0.1377
  324LEU    CD2 4711   1.517   4.340   4.144  0.3355 -0.1782 -0.4569
  324LEU   HD21 4712   1.610   4.296   4.103  1.3856 -0.4396  2.0173
  324LEU   HD22 4713   1.428   4.276   4.126  1.6248 -2.0210 -0.5474
  324LEU   HD23 4714   1.535   4.340   4.254  1.7250 -1.2951 -0.6656
  324LEU      C 4715   1.222   4.493   3.985 -0.4628  0.4812 -0.3019
  324LEU      O 4716   1.270   4.489   3.872  0.2706  0.7210 -0.0051
  325ILE      N 4717   1.125   4.405   4.016 -0.2330  0.1733 -0.4509
  325ILE     HN 4718   1.090   4.403   4.109 -0.6284  1.1948 -0.5705
  325ILE     CA 4719   1.059   4.319   3.922  0.6969 -0.4102 -0.5815
  325ILE     HA 4720   1.135   4.254   3.882 -0.4509 -1.9281 -0.3568
  325ILE     CB 4721   0.968   4.217   3.984  0.2737  0.0438 -0.4510
  325ILE     HB 4722   0.903   4.270   4.057 -1.3916  0.3827 -2.0944
  325ILE    CG2 4723   0.880   4.141   3.883 -0.6821  0.5198  0.0037
  325ILE   HG21 4724   0.802   4.197   3.827 -1.3402 -2.3426 -2.1696
  325ILE   HG22 4725   0.823   4.056   3.925  1.9459  0.2124  3.3693
  325ILE   HG23 4726   0.956   4.095   3.816  0.2642  0.3656  1.1465
  325ILE    CG1 4727   1.052   4.108   4.052  0.0695  0.4694  0.5031
  325ILE   HG11 4728   1.158   4.133   4.075  0.6207 -0.3831 -0.9999
  325ILE   HG12 4729   1.059   4.017   3.988 -3.2288 -0.5277  1.3750
  325ILE     CD 4730   0.987   4.072   4.185  0.6720 -0.2188  0.6169
  325ILE    HD1 4731   1.051   3.987   4.218  0.8806 -0.1662  0.3522
  325ILE    HD2 4732   0.879   4.044   4.176  0.6837  0.3704 -3.3013
  325ILE    HD3 4733   1.003   4.156   4.255 -0.5530  2.1654 -1.7855
  325ILE      C 4734   0.994   4.391   3.809  0.0822  0.1970  0.1442
  325ILE      O 4735   1.020   4.348   3.696 -0.4210 -0.2915  0.2123
  326TYR      N 4736   0.918   4.500   3.830 -0.3644 -0.2320  0.7666
  326TYR     HN 4737   0.903   4.540   3.920 -0.4374  1.9148 -0.1339
  326TYR     CA 4738   0.841   4.573   3.734 -0.3639 -0.2533  0.7500
  326TYR     HA 4739   0.807   4.503   3.659 -1.0945 -0.2266  1.0563
  326TYR     CB 4740   0.724   4.646   3.800 -0.5523  0.1148  0.0149
  326TYR    HB1 4741   0.689   4.733   3.740 -0.0847 -0.7401 -1.5385
  326TYR    HB2 4742   0.753   4.678   3.902  1.2362 -1.8433  0.1778
  326TYR     CG 4743   0.620   4.539   3.810 -0.4378  0.0154  0.1360
  326TYR    CD1 4744   0.591   4.477   3.929 -0.0283  0.1705  0.3206
  326TYR    HD1 4745   0.637   4.498   4.024  1.2541 -0.8329 -0.0539
  326TYR    CE1 4746   0.487   4.388   3.943  0.0221  0.1103  0.3092
  326TYR    HE1 4747   0.461   4.340   4.036  2.8988 -1.8005  0.2528
  326TYR     CZ 4748   0.405   4.367   3.834  0.2354  0.4425  0.0848
  326TYR     OH 4749   0.288   4.293   3.859  0.4833  0.0125 -0.0149
  326TYR     HH 4750   0.257   4.260   3.774  0.4640 -1.0615  0.3979
  326TYR    CD2 4751   0.537   4.517   3.703 -0.0481 -0.7130 -0.0231
  326TYR    HD2 4752   0.549   4.573   3.612  0.1310 -0.2555  0.2770
  326TYR    CE2 4753   0.430   4.430   3.714 -0.5169 -0.1954 -0.4169
  326TYR    HE2 4754   0.367   4.415   3.628 -0.1966 -0.0405 -0.6791
  326TYR      C 4755   0.908   4.677   3.651  0.0724 -0.9749  0.1812
  326TYR      O 4756   0.864   4.710   3.541 -0.1184 -0.9261  0.2719
  327CYS      N 4757   1.019   4.734   3.699 -0.1373  0.1627 -0.6272
  327CYS     HN 4758   1.063   4.709   3.786  3.7851  0.3288 -2.3502
  327CYS     CA 4759   1.079   4.851   3.644  0.2423  0.3978  0.2572
  327CYS     HA 4760   1.007   4.902   3.581  0.6699  0.1921 -0.4094
  327CYS     CB 4761   1.098   4.955   3.756  0.3295  0.1129  0.5069
  327CYS    HB1 4762   1.146   5.046   3.713  0.4850 -1.7652 -3.7803
  327CYS    HB2 4763   1.175   4.919   3.828  2.5994  2.6220 -0.4750
  327CYS     SG 4764   0.953   5.022   3.841  0.2382 -0.2581  0.6442
  327CYS    HG1 4765   0.926   4.897   3.877 -0.1887  0.3512  2.5802
  327CYS      C 4766   1.206   4.829   3.569 -0.1497  0.3629 -0.4050
  327CYS      O 4767   1.292   4.913   3.545  0.1687  0.1628  0.0387
  328ARG      N 4768   1.226   4.709   3.511  0.3856 -0.0952  0.6909
  328ARG     HN 4769   1.164   4.631   3.516  0.6257 -0.4809 -1.2313
  328ARG     CA 4770   1.338   4.679   3.427  0.0542  0.2381  0.1146
  328ARG     HA 4771   1.422   4.741   3.456  0.1692  0.2076 -0.1530
  328ARG     CB 4772   1.392   4.546   3.483 -0.1660  0.0616 -0.0926
  328ARG    HB1 4773   1.454   4.568   3.573 -2.7303  0.4839  1.6904
  328ARG    HB2 4774   1.462   4.493   3.415  0.0806  0.2565  0.0074
  328ARG     CG 4775   1.281   4.448   3.521  0.0595 -0.0308  0.3310
  328ARG    HG1 4776   1.233   4.488   3.613 -1.0467 -0.8423  0.1246
  328ARG    HG2 4777   1.317   4.345   3.542 -1.6927 -1.2198 -1.9863
  328ARG     CD 4778   1.178   4.422   3.411  0.0625  0.2313  0.2675
  328ARG    HD1 4779   1.131   4.519   3.382  0.6100  0.3855 -0.1177
  328ARG    HD2 4780   1.094   4.362   3.450 -1.1130  2.7059  1.8235
  328ARG     NE 4781   1.234   4.355   3.290  0.0810 -0.9790  0.9337
  328ARG     HE 4782   1.333   4.352   3.273  0.1476 -1.7489  1.4168
  328ARG     CZ 4783   1.160   4.297   3.192  0.3977 -0.2161  0.2322
  328ARG    NH1 4784   1.025   4.283   3.193  0.2958  0.5608 -0.7777
  328ARG   HH11 4785   0.992   4.316   3.282  2.3189 -2.2618  1.2037
  328ARG   HH12 4786   0.973   4.264   3.109  0.8515  0.8056 -1.1827
  328ARG    NH2 4787   1.227   4.245   3.084 -0.0195  0.6207 -0.4360
  328ARG   HH21 4788   1.326   4.253   3.075  0.0474 -0.9950 -1.4298
  328ARG   HH22 4789   1.169   4.211   3.010 -1.6536  1.0239  0.6053
  328ARG      C 4790   1.321   4.686   3.280 -0.2214  0.2957  0.1490
  328ARG      O 4791   1.406   4.645   3.201  0.0743  0.0494  0.5946
  329SER      N 4792   1.201   4.723   3.231 -0.1402 -0.1209 -0.3722
  329SER     HN 4793   1.119   4.737   3.286 -0.3049  2.4511 -1.1609
  329SER     CA 4794   1.170   4.739   3.092  0.0290 -0.0759 -0.4048
  329SER     HA 4795   1.196   4.647   3.041  2.1242  0.2409 -0.0238
  329SER     CB 4796   1.022   4.775   3.074 -0.0437 -0.0405  0.2321
  329SER    HB1 4797   1.003   4.735   2.972  0.1960 -0.2272  0.2581
  329SER    HB2 4798   0.989   4.881   3.065 -1.2502 -0.4193 -0.0543
  329SER     OG 4799   0.934   4.712   3.166  0.1507 -0.0878  0.3875
  329SER    HG1 4800   0.892   4.649   3.107  2.6275  0.0098 -1.6580
  329SER      C 4801   1.247   4.847   3.024 -0.9042  0.5496 -0.4762
  329SER      O 4802   1.282   4.936   3.102  0.1591 -0.2836  0.0304
  330PRO      N 4803   1.289   4.846   2.901 -0.0435  0.1021 -0.1896
  330PRO     CD 4804   1.276   4.732   2.811 -0.0433 -0.0061 -0.0522
  330PRO    HD1 4805   1.174   4.728   2.767 -0.3796  0.8854  0.6073
  330PRO    HD2 4806   1.307   4.639   2.863 -0.1539  0.2599  0.4979
  330PRO     CA 4807   1.356   4.955   2.837  0.4157 -0.2110 -0.2377
  330PRO     HA 4808   1.453   4.961   2.885  0.4296  0.3223 -0.3272
  330PRO     CB 4809   1.377   4.915   2.690 -0.1697 -0.1817 -0.3309
  330PRO    HB1 4810   1.477   4.952   2.658  0.8523 -1.7211  0.9490
  330PRO    HB2 4811   1.292   4.935   2.622 -0.1595 -1.2399 -0.6710
  330PRO     CG 4812   1.375   4.762   2.698  0.1835 -0.1673  0.1032
  330PRO    HG1 4813   1.346   4.714   2.602 -1.1821  1.5037 -0.3597
  330PRO    HG2 4814   1.474   4.721   2.727  1.9743  1.2990 -3.3140
  330PRO      C 4815   1.302   5.092   2.853 -0.3216 -0.5833  0.4951
  330PRO      O 4816   1.384   5.174   2.894  0.2360 -0.6759 -0.4101
  331ASP      N 4817   1.172   5.127   2.846 -0.1598 -0.0266  0.2070
  331ASP     HN 4818   1.111   5.049   2.834 -0.3767  0.2022 -0.2200
  331ASP     CA 4819   1.112   5.255   2.865  0.1660  0.1501  0.0613
  331ASP     HA 4820   1.156   5.321   2.792  0.7286  0.9424  1.1037
  331ASP     CB 4821   0.958   5.251   2.861  0.1583  0.4819  0.0113
  331ASP    HB1 4822   0.926   5.357   2.866 -1.7202 -0.0237 -0.4754
  331ASP    HB2 4823   0.924   5.193   2.950  0.1992 -2.1956 -1.6030
  331ASP     CG 4824   0.907   5.184   2.734  0.2686 -0.2963  0.3756
  331ASP    OD1 4825   0.783   5.168   2.723  0.2819 -0.2770  0.2060
  331ASP    OD2 4826   0.981   5.144   2.641 -0.4520  0.1159 -0.3808
  331ASP      C 4827   1.148   5.322   2.993  0.7853  0.0601 -0.0632
  331ASP      O 4828   1.183   5.439   3.007  0.7914  0.0296  0.1782
  332PHE      N 4829   1.142   5.235   3.096 -0.1584 -0.1957 -0.3184
  332PHE     HN 4830   1.115   5.139   3.093  0.5954 -0.4544  0.4782
  332PHE     CA 4831   1.186   5.277   3.225  0.0766  0.1325 -0.5018
  332PHE     HA 4832   1.139   5.372   3.248  0.2118  0.0130  0.3047
  332PHE     CB 4833   1.160   5.159   3.322  0.2458  0.5861  0.1034
  332PHE    HB1 4834   1.212   5.182   3.417 -1.6477  0.2712  1.2535
  332PHE    HB2 4835   1.190   5.056   3.293 -0.3974  0.5990 -0.6396
  332PHE     CG 4836   1.017   5.153   3.362  0.1820  0.4839 -0.1348
  332PHE    CD1 4837   0.979   5.247   3.455 -0.3596  0.0833  0.0543
  332PHE    HD1 4838   1.053   5.322   3.482 -0.0412  0.9093 -2.7707
  332PHE    CE1 4839   0.854   5.245   3.512 -0.0780 -0.5317  0.6659
  332PHE    HE1 4840   0.838   5.313   3.595 -2.0435 -0.2417  0.0953
  332PHE     CZ 4841   0.763   5.149   3.475 -0.6228  0.3439 -0.3267
  332PHE     HZ 4842   0.674   5.136   3.535  0.3283 -3.2113  0.6153
  332PHE    CD2 4843   0.922   5.061   3.325  0.0790  0.2496  0.6933
  332PHE    HD2 4844   0.951   4.982   3.257 -0.5622  0.6729 -0.0919
  332PHE    CE2 4845   0.798   5.052   3.384 -0.2056  0.1095  0.0788
  332PHE    HE2 4846   0.728   4.973   3.362  0.3083 -0.4346  0.3618
  332PHE      C 4847   1.330   5.311   3.236  0.1633 -0.5247  0.6556
  332PHE      O 4848   1.352   5.411   3.305 -0.7402  0.0345  0.1556
  333ARG      N 4849   1.424   5.236   3.175  0.1365 -0.3009  0.3301
  333ARG     HN 4850   1.382   5.172   3.111 -1.2274  0.6717  0.2229
  333ARG     CA 4851   1.565   5.246   3.197  0.0871  0.4615  0.2967
  333ARG     HA 4852   1.599   5.253   3.299  0.8345  2.2999 -0.0397
  333ARG     CB 4853   1.639   5.131   3.128 -0.3573  0.2225  0.2146
  333ARG    HB1 4854   1.747   5.154   3.116 -0.5550  1.3273  0.4964
  333ARG    HB2 4855   1.606   5.131   3.022  0.1472 -0.6426  0.0466
  333ARG     CG 4856   1.613   4.997   3.199  0.3408  0.1171  0.2813
  333ARG    HG1 4857   1.504   4.979   3.197  0.4222 -0.4615  0.8479
  333ARG    HG2 4858   1.645   5.006   3.305 -0.7035 -1.0529  0.7108
  333ARG     CD 4859   1.684   4.877   3.136 -0.3681 -0.0420 -0.2188
  333ARG    HD1 4860   1.790   4.909   3.144 -0.3967  0.0210 -0.0923
  333ARG    HD2 4861   1.646   4.869   3.032 -0.4138  1.2320 -0.3133
  333ARG     NE 4862   1.649   4.750   3.205  0.3431 -0.0718  0.0959
  333ARG     HE 4863   1.564   4.707   3.172 -0.8676  1.8819  0.5112
  333ARG     CZ 4864   1.748   4.675   3.261  0.2440  0.5725  1.1653
  333ARG    NH1 4865   1.868   4.722   3.306  0.3977  0.9469  0.3827
  333ARG   HH11 4866   1.896   4.818   3.302 -1.8870  1.7031  0.7924
  333ARG   HH12 4867   1.933   4.648   3.324 -1.1710 -0.8349 -0.8805
  333ARG    NH2 4868   1.729   4.540   3.263 -0.1324  0.5975  0.0351
  333ARG   HH21 4869   1.644   4.493   3.236 -1.0836  1.6150  1.1375
  333ARG   HH22 4870   1.810   4.482   3.263  0.7657  1.8040 -0.7495
  333ARG      C 4871   1.611   5.375   3.137  0.2562  0.3718  0.2322
  333ARG      O 4872   1.682   5.451   3.202  0.3450  0.3707  0.1347
  334ILE      N 4873   1.566   5.414   3.017  0.1802 -0.0920  0.1103
  334ILE     HN 4874   1.505   5.359   2.959 -0.4648  0.2307  0.4693
  334ILE     CA 4875   1.599   5.537   2.952  0.6551 -0.0866  0.3584
  334ILE     HA 4876   1.702   5.561   2.969 -0.0176  3.3809  0.2398
  334ILE     CB 4877   1.563   5.528   2.806  0.3302  0.1514  0.4243
  334ILE     HB 4878   1.593   5.426   2.775  0.2902 -0.3583  1.9774
  334ILE    CG2 4879   1.410   5.524   2.788  0.2888 -0.2352  0.8459
  334ILE   HG21 4880   1.358   5.619   2.808  0.5776 -0.0474  0.7185
  334ILE   HG22 4881   1.368   5.437   2.843 -0.3300 -0.5649 -0.1150
  334ILE   HG23 4882   1.393   5.505   2.679  0.5091 -2.4002  1.1356
  334ILE    CG1 4883   1.639   5.628   2.717 -0.2980  0.3034  0.0507
  334ILE   HG11 4884   1.616   5.731   2.752  0.2275  0.2562  0.5394
  334ILE   HG12 4885   1.606   5.611   2.612  3.4148 -0.7319 -1.0955
  334ILE     CD 4886   1.790   5.608   2.725 -0.3247  0.0902  0.0449
  334ILE    HD1 4887   1.802   5.498   2.725  0.1373  0.1382  0.0523
  334ILE    HD2 4888   1.832   5.646   2.820  0.1513  1.0152 -0.5148
  334ILE    HD3 4889   1.847   5.660   2.644  0.5822  0.5095  0.9319
  334ILE      C 4890   1.544   5.658   3.018  0.5712  0.0090  0.1160
  334ILE      O 4891   1.607   5.764   3.017 -0.1374  0.4292 -0.4572
  335ALA      N 4892   1.432   5.640   3.090  0.6398 -0.0119  0.2192
  335ALA     HN 4893   1.376   5.557   3.089 -0.4559  0.7063 -0.2891
  335ALA     CA 4894   1.368   5.750   3.154 -0.0002 -0.4164  0.2852
  335ALA     HA 4895   1.362   5.839   3.093 -1.3885  0.0159  1.0013
  335ALA     CB 4896   1.225   5.699   3.179 -0.2918  0.6222  0.8413
  335ALA    HB1 4897   1.193   5.653   3.083 -2.3110  1.0495  1.2693
  335ALA    HB2 4898   1.156   5.784   3.195 -4.6385 -2.1694 -1.0283
  335ALA    HB3 4899   1.216   5.616   3.253 -0.4995  0.1139  0.2506
  335ALA      C 4900   1.433   5.792   3.282  0.1573 -0.0302  0.0802
  335ALA      O 4901   1.449   5.909   3.315 -0.1471  0.1458 -0.3812
  336PHE      N 4902   1.478   5.687   3.353 -0.8936 -0.4247  0.1862
  336PHE     HN 4903   1.451   5.594   3.329 -0.8772 -0.6755  1.1311
  336PHE     CA 4904   1.561   5.691   3.469 -0.0610 -0.2533 -0.4003
  336PHE     HA 4905   1.520   5.754   3.546  0.9974  0.5828 -0.5017
  336PHE     CB 4906   1.578   5.554   3.537  0.1459  0.1296  0.3341
  336PHE    HB1 4907   1.640   5.554   3.629  1.6725 -0.9255 -0.6612
  336PHE    HB2 4908   1.630   5.491   3.462 -1.6228  1.3790 -2.1024
  336PHE     CG 4909   1.459   5.478   3.587  0.2820 -0.0733  0.3513
  336PHE    CD1 4910   1.342   5.532   3.635  0.3230 -0.0926  0.4736
  336PHE    HD1 4911   1.336   5.640   3.636 -0.3762 -0.1186  0.0452
  336PHE    CE1 4912   1.236   5.454   3.674 -0.0574 -0.1824 -0.7046
  336PHE    HE1 4913   1.154   5.513   3.712  0.8022  0.2720  0.4798
  336PHE     CZ 4914   1.246   5.317   3.668 -0.2774 -0.2335 -0.0155
  336PHE     HZ 4915   1.173   5.250   3.710 -1.1689  0.3409 -0.6035
  336PHE    CD2 4916   1.470   5.341   3.585  0.5674 -0.0500  0.3067
  336PHE    HD2 4917   1.559   5.298   3.540 -0.3006 -1.0813 -0.4819
  336PHE    CE2 4918   1.365   5.263   3.627  0.0008  0.4629 -0.1398
  336PHE    HE2 4919   1.370   5.156   3.633 -0.7050  0.4789  0.8770
  336PHE      C 4920   1.693   5.750   3.434 -0.0558  0.1178  0.2261
  336PHE      O 4921   1.739   5.839   3.505 -0.5465  0.2485  0.3779
  337GLN      N 4922   1.762   5.705   3.328  0.2048  0.0920  0.4035
  337GLN     HN 4923   1.728   5.631   3.269 -1.5776  0.5425  0.8022
  337GLN     CA 4924   1.885   5.763   3.283  0.4018 -0.7156 -0.1207
  337GLN     HA 4925   1.955   5.768   3.364  1.9756  0.5883 -1.4863
  337GLN     CB 4926   1.941   5.681   3.165 -0.2153 -0.3783 -0.6545
  337GLN    HB1 4927   2.035   5.731   3.132 -0.5638  0.5235 -0.3118
  337GLN    HB2 4928   1.868   5.665   3.083 -0.3697 -1.8446 -0.2656
  337GLN     CG 4929   2.002   5.547   3.207  0.0987 -0.0407 -0.0232
  337GLN    HG1 4930   1.930   5.485   3.264 -2.0105  0.7930 -1.6335
  337GLN    HG2 4931   2.095   5.547   3.268  0.5804  1.9334 -0.6813
  337GLN     CD 4932   2.024   5.455   3.088  0.1975 -0.7102  0.5049
  337GLN    OE1 4933   1.933   5.405   3.022  0.3171 -0.3024  0.0219
  337GLN    NE2 4934   2.154   5.436   3.052  0.3572  0.5419  0.3474
  337GLN   HE21 4935   2.222   5.465   3.118  1.0906  0.8231 -0.5167
  337GLN   HE22 4936   2.166   5.386   2.966 -2.6223  1.5695 -0.8233
  337GLN      C 4937   1.870   5.907   3.249 -0.2262 -0.7359  0.0606
  337GLN      O 4938   1.958   5.983   3.286 -0.7540  0.0104 -0.1913
  338GLU      N 4939   1.767   5.961   3.181  0.3536  0.4966  0.1329
  338GLU     HN 4940   1.695   5.897   3.152  0.0483 -0.2325  2.3184
  338GLU     CA 4941   1.746   6.097   3.143 -0.0227  0.4286  0.0890
  338GLU     HA 4942   1.835   6.139   3.098 -0.6199  1.3266 -0.2805
  338GLU     CB 4943   1.627   6.112   3.046 -0.0846 -0.3840  0.0308
  338GLU    HB1 4944   1.542   6.071   3.105  0.9960  0.7388  2.5334
  338GLU    HB2 4945   1.652   6.048   2.959 -0.7332  1.0314 -1.2325
  338GLU     CG 4946   1.583   6.250   2.997  0.3318 -0.1161  0.3956
  338GLU    HG1 4947   1.667   6.304   2.950  0.8937 -0.9640  0.4032
  338GLU    HG2 4948   1.540   6.318   3.074  0.5869  3.2742 -2.1992
  338GLU     CD 4949   1.478   6.228   2.889  0.3022 -0.2930  0.4596
  338GLU    OE1 4950   1.397   6.323   2.873 -0.0790 -0.5756  0.6906
  338GLU    OE2 4951   1.462   6.119   2.828  0.2021  0.2117 -0.4315
  338GLU      C 4952   1.719   6.186   3.259 -0.1880  0.3622  0.1018
  338GLU      O 4953   1.778   6.294   3.271  0.7115 -0.0764 -0.2603
  339LEU      N 4954   1.635   6.150   3.358 -0.1866 -0.1295 -0.0739
  339LEU     HN 4955   1.581   6.067   3.347  0.6774 -1.1069  2.5090
  339LEU     CA 4956   1.614   6.231   3.474  0.2404  0.1952 -0.2238
  339LEU     HA 4957   1.595   6.330   3.435 -0.4744  0.8947  1.7866
  339LEU     CB 4958   1.503   6.171   3.560  0.2599  0.5265  0.0342
  339LEU    HB1 4959   1.536   6.066   3.576 -0.2733  0.4794  0.9026
  339LEU    HB2 4960   1.407   6.172   3.505  1.3123 -1.0232 -1.9637
  339LEU     CG 4961   1.463   6.237   3.694 -0.0181  0.5246 -0.0470
  339LEU     HG 4962   1.548   6.255   3.763 -0.1859  1.1386  0.0002
  339LEU    CD1 4963   1.411   6.376   3.655  0.0027  0.5410 -0.0145
  339LEU   HD11 4964   1.413   6.440   3.746  0.1894 -0.1718  0.4925
  339LEU   HD12 4965   1.307   6.370   3.618  0.3499  2.3530 -1.4776
  339LEU   HD13 4966   1.465   6.425   3.571  0.9632 -0.6766 -0.1331
  339LEU    CD2 4967   1.365   6.156   3.780 -0.2953  0.3218 -0.5501
  339LEU   HD21 4968   1.269   6.150   3.724 -0.3731 -0.3076 -0.3577
  339LEU   HD22 4969   1.342   6.213   3.872 -1.7119  2.2643 -2.0363
  339LEU   HD23 4970   1.387   6.049   3.802 -1.6923 -0.3316 -2.0935
  339LEU      C 4971   1.732   6.255   3.561  0.4086  0.6116 -0.5612
  339LEU      O 4972   1.762   6.366   3.607 -0.6713  0.6427  0.0842
  340LEU      N 4973   1.805   6.146   3.590 -0.2018  0.3523  0.0011
  340LEU     HN 4974   1.776   6.056   3.559 -1.6435  0.0413  2.0256
  340LEU     CA 4975   1.910   6.150   3.687 -0.0154 -0.3253 -0.1665
  340LEU     HA 4976   1.885   6.215   3.770 -1.2903 -1.8790  0.7476
  340LEU     CB 4977   1.935   6.010   3.746 -0.4777 -0.4057 -0.1581
  340LEU    HB1 4978   2.022   6.014   3.815 -1.8897  2.3526  1.6769
  340LEU    HB2 4979   1.962   5.948   3.658 -0.2306  2.1313 -1.9716
  340LEU     CG 4980   1.818   5.942   3.819 -0.5499 -0.2664 -0.1425
  340LEU     HG 4981   1.730   5.916   3.756  0.1847  1.3228 -1.8947
  340LEU    CD1 4982   1.871   5.806   3.867 -0.0937 -0.0787 -0.1153
  340LEU   HD11 4983   1.966   5.821   3.922  0.4248 -1.9803 -0.4170
  340LEU   HD12 4984   1.892   5.744   3.777  2.0776 -0.6301  0.6966
  340LEU   HD13 4985   1.804   5.747   3.933  2.4632 -2.0569  0.8802
  340LEU    CD2 4986   1.778   6.019   3.945 -0.2126  0.0942 -0.2557
  340LEU   HD21 4987   1.718   6.108   3.913 -1.6770 -0.3973  0.9939
  340LEU   HD22 4988   1.867   6.060   3.997 -0.2619  0.0177 -0.1104
  340LEU   HD23 4989   1.703   5.967   4.008  0.3410  0.1071  0.4241
  340LEU      C 4990   2.041   6.196   3.633  0.0371 -0.1580  0.1041
  340LEU      O 4991   2.126   6.228   3.717  0.3942 -0.3347 -0.1923
  341CYSP     N 4992   2.070   6.185   3.503 -0.5521  0.1175 -0.0559
  341CYSP    HN 4993   2.002   6.155   3.436  0.9484 -0.4952 -1.3766
  341CYSP    CA 4994   2.187   6.223   3.430 -0.1325 -0.5818  0.2391
  341CYSP    HA 4995   2.224   6.297   3.500  0.5461  0.4831 -1.1867
  341CYSP     C 4996   2.283   6.109   3.421  0.4556 -0.0644 -0.1586
  341CYSP     O 4997   2.403   6.132   3.432  0.3923 -0.0323  0.5078
  341CYSP    CB 4998   2.160   6.280   3.290 -0.3122 -0.1559  0.4452
  341CYSP   HB1 4999   2.139   6.192   3.225  3.1904 -0.6021 -0.2675
  341CYSP   HB2 5000   2.070   6.345   3.284  1.2223  2.0421 -0.1891
  341CYSP    SG 5001   2.293   6.383   3.220 -0.6416 -0.1238 -0.1479
  341CYSP    C1 5002   2.299   6.514   3.346  0.2539  0.0426 -0.3532
  341CYSP    O1 5003   2.196   6.554   3.398  0.1278 -0.0659 -0.5151
  341CYSP    C2 5004   2.438   6.572   3.365  0.2037 -0.0604  0.3693
  341CYSP   H2A 5005   2.430   6.669   3.419  0.7373  0.4189 -0.3867
  341CYSP   H2B 5006   2.479   6.586   3.263 -0.3422 -1.5447 -0.0826
  341CYSP    C3 5007   2.519   6.482   3.458 -0.4710 -0.9886  0.0710
  341CYSP   H3A 5008   2.626   6.508   3.452 -0.5200 -0.4240  1.3058
  341CYSP   H3B 5009   2.530   6.386   3.404 -0.4496 -1.5860  1.1018
  341CYSP    C4 5010   2.465   6.449   3.598 -0.4479 -0.3007  0.2442
  341CYSP   H4A 5011   2.553   6.399   3.644 -0.7068 -2.7230 -1.6869
  341CYSP   H4B 5012   2.377   6.383   3.578  0.1629 -0.6814 -1.3580
  341CYSP    C5 5013   2.437   6.572   3.685  0.1172  0.0622 -0.0796
  341CYSP   H5A 5014   2.349   6.622   3.641 -0.3132 -2.3323 -2.1364
  341CYSP   H5B 5015   2.522   6.642   3.701  0.0122  0.8588 -2.6212
  341CYSP    C6 5016   2.388   6.525   3.823 -0.1897  0.1397 -0.1617
  341CYSP   H6A 5017   2.481   6.487   3.871 -0.1861 -1.1695 -1.1466
  341CYSP   H6B 5018   2.320   6.438   3.821 -1.8211  1.3845 -0.9128
  341CYSP    C7 5019   2.344   6.642   3.911  0.0658 -0.2719  0.5232
  341CYSP   H7A 5020   2.251   6.686   3.869  0.7089  0.3146 -0.3370
  341CYSP   H7B 5021   2.419   6.721   3.888  1.0311 -1.4463 -0.5362
  341CYSP    C8 5022   2.325   6.625   4.062 -0.2455 -0.1798  0.4958
  341CYSP   H8A 5023   2.405   6.567   4.113 -0.5616  0.3373  1.5916
  341CYSP   H8B 5024   2.240   6.554   4.070 -0.5338  0.0021 -0.6781
  341CYSP    C9 5025   2.284   6.754   4.132 -0.3311 -0.1725  0.4327
  341CYSP   H9A 5026   2.180   6.776   4.099  0.3417 -1.6990 -3.0949
  341CYSP   H9B 5027   2.345   6.841   4.100  0.9526 -1.1564  0.1063
  341CYSP   C10 5028   2.280   6.738   4.285 -0.4245 -0.4901  0.3973
  341CYSP  H10A 5029   2.382   6.726   4.329 -0.4057  0.2542  0.5662
  341CYSP  H10B 5030   2.234   6.646   4.327  0.1346 -0.3361  1.3599
  341CYSP   C11 5031   2.210   6.848   4.364  0.0366  0.3117 -0.2876
  341CYSP  H11A 5032   2.109   6.868   4.323 -0.4837 -0.3225  0.6304
  341CYSP  H11B 5033   2.268   6.941   4.349 -2.1777  1.5153 -1.9747
  341CYSP   C12 5034   2.198   6.827   4.515 -0.1187 -0.3168 -0.3828
  341CYSP  H12A 5035   2.297   6.851   4.560 -0.5408 -1.1129  1.0300
  341CYSP  H12B 5036   2.176   6.719   4.530  0.8346 -0.5565 -0.6531
  341CYSP   C13 5037   2.088   6.926   4.554 -0.4333 -0.6600 -0.3978
  341CYSP  H13A 5038   1.993   6.912   4.498  0.1963 -1.5110 -1.2801
  341CYSP  H13B 5039   2.122   7.029   4.529 -0.1231 -0.7350 -0.2940
  341CYSP   C14 5040   2.053   6.918   4.703 -0.2403 -0.4486 -0.3411
  341CYSP  H14A 5041   2.145   6.922   4.766 -0.2538  0.5953 -0.3670
  341CYSP  H14B 5042   1.987   6.831   4.719  0.0028 -0.4671  0.6149
  341CYSP   C15 5043   1.974   7.041   4.748 -0.4694 -0.5742 -0.4030
  341CYSP  H15A 5044   1.889   7.065   4.680 -1.5535 -0.0324  1.0982
  341CYSP  H15B 5045   2.034   7.134   4.736 -0.5327 -0.5224 -0.3207
  341CYSP   C16 5046   1.940   7.035   4.897  0.4329  0.2724 -0.1506
  341CYSP  H16A 5047   1.862   7.107   4.930  2.0935  1.5429  1.1561
  341CYSP  H16B 5048   1.908   6.932   4.925  1.0671  0.6931  2.3158
  341CYSP  H16C 5049   2.030   7.054   4.958  2.5459 -2.1331 -2.2714
  342LEU      N 5050   2.234   5.984   3.413 -0.1229  0.1099  0.5218
  342LEU     HN 5051   2.137   5.963   3.403 -0.9602  2.1106  3.2845
  342LEU     CA 5052   2.327   5.875   3.417 -0.5022 -0.2336 -0.0054
  342LEU     HA 5053   2.419   5.897   3.468 -1.4440 -1.8098  2.5820
  342LEU     CB 5054   2.282   5.750   3.495 -0.1355 -0.3316  0.0506
  342LEU    HB1 5055   2.365   5.678   3.483 -0.9940 -1.4335  0.5065
  342LEU    HB2 5056   2.195   5.702   3.445 -1.1169 -0.8201  2.0868
  342LEU     CG 5057   2.256   5.768   3.646 -0.3392  0.3111 -0.0542
  342LEU     HG 5058   2.184   5.850   3.662  0.8842  1.4114 -0.0622
  342LEU    CD1 5059   2.189   5.637   3.693  0.2450 -0.2650 -0.7943
  342LEU   HD11 5060   2.089   5.622   3.647  1.6405  0.1409 -4.3337
  342LEU   HD12 5061   2.193   5.639   3.804  1.5392  3.2543 -0.7842
  342LEU   HD13 5062   2.254   5.554   3.659  0.0235 -0.0684 -1.7210
  342LEU    CD2 5063   2.386   5.792   3.725 -0.1508  0.7672 -0.4987
  342LEU   HD21 5064   2.358   5.814   3.830 -1.9833  0.7887 -0.9526
  342LEU   HD22 5065   2.436   5.877   3.675  1.7980 -1.3531 -2.4525
  342LEU   HD23 5066   2.437   5.694   3.738 -1.4903  0.2621  1.4039
  342LEU      C 5067   2.353   5.832   3.276  0.9940  0.4404  0.0570
  342LEU      O 5068   2.266   5.845   3.191  0.1577  0.3610  0.8879
  343ARG      N 5069   2.475   5.786   3.245  0.6999 -0.2417 -0.0866
  343ARG     HN 5070   2.541   5.798   3.319 -0.5571  0.0866  1.0164
  343ARG     CA 5071   2.516   5.738   3.116  0.1815 -0.1872 -0.2736
  343ARG     HA 5072   2.449   5.660   3.083  0.3195 -0.6125  0.4300
  343ARG     CB 5073   2.519   5.854   3.015 -0.5940 -0.4223 -0.5742
  343ARG    HB1 5074   2.415   5.887   2.996 -0.2266  3.2914  2.6786
  343ARG    HB2 5075   2.560   5.815   2.919 -0.1053  0.2636 -0.6488
  343ARG     CG 5076   2.613   5.971   3.044 -0.8484 -0.3135 -0.1907
  343ARG    HG1 5077   2.633   6.017   2.945  0.7120 -1.1676 -0.3189
  343ARG    HG2 5078   2.712   5.929   3.073 -0.5673  1.2940  1.4129
  343ARG     CD 5079   2.572   6.080   3.143  0.2089 -0.2939  0.2430
  343ARG    HD1 5080   2.572   6.040   3.247 -0.3556 -0.6089  0.1215
  343ARG    HD2 5081   2.474   6.128   3.123  0.0466  0.0160  1.6972
  343ARG     NE 5082   2.665   6.196   3.136 -0.2435  0.0754  0.3132
  343ARG     HE 5083   2.737   6.205   3.204 -0.0566 -0.7048  0.2285
  343ARG     CZ 5084   2.659   6.295   3.041  0.2498 -0.2193 -0.0318
  343ARG    NH1 5085   2.563   6.296   2.944  0.2843 -1.3374 -0.0951
  343ARG   HH11 5086   2.498   6.220   2.941  0.0716 -1.2004  0.7447
  343ARG   HH12 5087   2.560   6.377   2.885 -3.0322 -3.1489 -2.7108
  343ARG    NH2 5088   2.735   6.408   3.052 -0.1060  0.0869 -0.6463
  343ARG   HH21 5089   2.805   6.410   3.124 -0.9669 -0.6567  0.2561
  343ARG   HH22 5090   2.720   6.484   2.989 -3.8771 -1.0068 -1.3078
  343ARG      C 5091   2.647   5.668   3.125  0.3276  0.1226  0.0759
  343ARG      O 5092   2.728   5.693   3.214  0.5293 -0.0212 -0.0658
  344ARG      N 5093   2.669   5.574   3.031 -0.4066  0.1008 -0.0829
  344ARG     HN 5094   2.599   5.551   2.964 -0.9497  3.8572 -1.0033
  344ARG     CA 5095   2.795   5.506   3.019 -0.4041  0.0280  0.3563
  344ARG     HA 5096   2.824   5.478   3.120 -1.4002  0.5080  0.7956
  344ARG     CB 5097   2.767   5.386   2.928 -0.8414  0.4349 -0.0528
  344ARG    HB1 5098   2.866   5.337   2.918  0.4109  3.1711 -2.4776
  344ARG    HB2 5099   2.737   5.408   2.824  1.8291 -0.4739 -1.1121
  344ARG     CG 5100   2.668   5.284   2.984  0.1364 -0.5601 -0.0989
  344ARG    HG1 5101   2.653   5.210   2.902  1.0273 -3.2097  1.9720
  344ARG    HG2 5102   2.565   5.321   3.005 -0.3618 -0.5233 -2.3639
  344ARG     CD 5103   2.716   5.216   3.112 -0.0047 -0.1626  0.1659
  344ARG    HD1 5104   2.705   5.284   3.199  1.4890 -1.3623  1.3517
  344ARG    HD2 5105   2.817   5.170   3.104 -0.3999 -1.0097 -0.0020
  344ARG     NE 5106   2.627   5.099   3.138  0.1787 -0.2672  0.3249
  344ARG     HE 5107   2.560   5.090   3.065  1.7071  1.9355 -1.5153
  344ARG     CZ 5108   2.658   4.989   3.213  0.1646 -0.2801  0.3114
  344ARG    NH1 5109   2.766   4.980   3.297  0.2166 -0.1187  0.2628
  344ARG   HH11 5110   2.838   5.049   3.289 -0.3325  0.2913 -1.8431
  344ARG   HH12 5111   2.785   4.891   3.339  0.6772  0.2474  0.8452
  344ARG    NH2 5112   2.589   4.872   3.216 -0.0383 -0.1765 -0.1904
  344ARG   HH21 5113   2.514   4.859   3.152  2.0354 -1.5570 -2.4949
  344ARG   HH22 5114   2.623   4.799   3.276 -2.8689  0.5484  2.5890
  344ARG      C 5115   2.911   5.593   2.983 -0.3713  0.0208  0.4440
  344ARG      O 5116   2.899   5.677   2.894 -0.0015 -0.6929 -0.2973
  345SER      N 5117   3.032   5.563   3.032 -0.2505  0.0857  0.1860
  345SER     HN 5118   3.027   5.500   3.109 -0.0010  1.2128  1.1509
  345SER     CA 5119   3.160   5.600   2.979 -0.5018  0.2964 -0.2759
  345SER     HA 5120   3.147   5.665   2.894 -0.2746  2.8690  1.5388
  345SER     CB 5121   3.238   5.690   3.076 -0.3109  0.2656 -0.3991
  345SER    HB1 5122   3.190   5.790   3.069 -3.5476 -1.1585 -0.5285
  345SER    HB2 5123   3.344   5.697   3.043  0.8082 -0.2572  2.7469
  345SER     OG 5124   3.242   5.644   3.211 -0.1582 -0.2723 -0.5845
  345SER    HG1 5125   3.159   5.663   3.254  0.0561 -1.4501  0.4098
  345SER      C 5126   3.230   5.473   2.945 -0.0153  0.4265  0.2287
  345SER      O 5127   3.221   5.368   3.008  0.0721 -0.0875 -0.5933
  346SER      N 5128   3.310   5.478   2.836 -0.0558 -0.1181  0.1688
  346SER     HN 5129   3.308   5.564   2.786 -3.5980  0.8911  1.6567
  346SER     CA 5130   3.409   5.382   2.801 -0.0417  0.0754 -0.3317
  346SER     HA 5131   3.397   5.298   2.868  0.0436  0.5524  0.2889
  346SER     CB 5132   3.390   5.349   2.652  0.0350 -0.3543 -0.2472
  346SER    HB1 5133   3.415   5.441   2.596 -1.6385  0.7832  0.7840
  346SER    HB2 5134   3.286   5.315   2.635  0.3068 -0.8389 -0.9725
  346SER     OG 5135   3.476   5.240   2.619  0.4797 -0.0765 -0.0149
  346SER    HG1 5136   3.446   5.151   2.640  0.9092 -0.1521  0.3107
  346SER      C 5137   3.549   5.433   2.831 -0.0159 -0.1239 -0.1074
  346SER    OT1 5138   3.606   5.518   2.764  0.0652  0.1016  0.2442
  346SER    OT2 5139   3.596   5.385   2.947  0.4212  0.6306  0.0344
  346SER     CT 5140   3.729   5.421   2.986  0.4647  0.4098  0.0860
  346SER    HT1 5141   3.811   5.371   2.931  0.0845 -0.3990  0.2329
  346SER    HT2 5142   3.726   5.410   3.097 -2.1952  0.3170  0.0700
  346SER    HT3 5143   3.755   5.528   2.979  0.7780  0.3492  0.3175
  347CHL1    C3 5144   1.909   6.783   6.302 -0.3191 -0.3767 -0.3755
  347CHL1    H3 5145   1.991   6.708   6.297  0.1817 -0.1132  2.4115
  347CHL1    O3 5146   1.838   6.778   6.425  0.7132 -0.0454  0.2444
  347CHL1   H3' 5147   1.898   6.756   6.497 -0.8153 -1.5622  1.1089
  347CHL1    C4 5148   1.976   6.921   6.294  0.0471 -0.5619 -0.5170
  347CHL1   H4A 5149   1.908   6.999   6.333 -0.3536 -1.1196 -0.0919
  347CHL1   H4B 5150   2.057   6.927   6.369  0.9792 -2.9972 -1.2398
  347CHL1    C5 5151   2.038   6.955   6.161  0.2257  0.5920 -0.1501
  347CHL1    C6 5152   2.166   6.991   6.144  0.2421  0.6445  0.0860
  347CHL1    H6 5153   2.235   6.989   6.230  0.7477  1.0817 -0.3032
  347CHL1    C7 5154   2.223   7.014   6.008 -0.0428 -0.2792 -0.1991
  347CHL1   H7A 5155   2.295   7.099   6.018 -0.0984 -0.3398  0.8050
  347CHL1   H7B 5156   2.282   6.925   5.976 -1.4433 -0.3106 -3.0467
  347CHL1    C8 5157   2.118   7.031   5.897 -0.1678  0.3787  0.0174
  347CHL1    H8 5158   2.075   7.133   5.914 -2.3847 -0.7810  1.9693
  347CHL1   C14 5159   2.179   7.023   5.761 -0.5196 -0.0803 -0.1145
  347CHL1   H14 5160   2.206   6.916   5.747  0.0556  0.0291  0.1357
  347CHL1   C15 5161   2.308   7.098   5.724 -0.3991  0.0265  0.5261
  347CHL1  H15A 5162   2.305   7.203   5.760  2.1236  1.1617 -2.1298
  347CHL1  H15B 5163   2.401   7.050   5.762  2.1496  3.4885 -0.8207
  347CHL1   C16 5164   2.309   7.102   5.572 -0.2590 -0.2963  0.5166
  347CHL1  H16A 5165   2.305   7.210   5.545 -0.5476 -0.7404 -1.4113
  347CHL1  H16B 5166   2.402   7.071   5.520 -1.1170 -1.6432 -0.2736
  347CHL1   C17 5167   2.183   7.025   5.528 -0.0317 -0.1752 -0.3815
  347CHL1   H17 5168   2.210   6.918   5.532  0.1348 -0.1150  0.2518
  347CHL1   C13 5169   2.088   7.044   5.643 -0.1228 -0.2238 -0.4490
  347CHL1   C18 5170   2.027   7.185   5.644  0.0997 -0.1217 -0.8610
  347CHL1  H18A 5171   1.953   7.193   5.562  2.1519  0.2940 -2.7423
  347CHL1  H18B 5172   1.963   7.202   5.734 -0.3527  4.0585 -1.8099
  347CHL1  H18C 5173   2.107   7.261   5.633  0.3142 -0.2490 -0.2495
  347CHL1   C12 5174   1.976   6.939   5.656 -0.1461 -0.2046 -0.4967
  347CHL1  H12A 5175   1.898   6.969   5.582 -2.3262 -0.8855  1.4094
  347CHL1  H12B 5176   2.010   6.837   5.628  1.6418  0.0973  0.4445
  347CHL1   C11 5177   1.911   6.939   5.794  0.3754 -0.6401 -0.2507
  347CHL1  H11A 5178   1.858   7.036   5.795  0.8476 -0.3528  1.8612
  347CHL1  H11B 5179   1.840   6.854   5.796 -0.2712 -0.0962  1.1309
  347CHL1    C9 5180   2.004   6.936   5.917 -0.3357  0.6445  0.3351
  347CHL1    H9 5181   2.046   6.834   5.906 -1.0279  0.3426  0.4285
  347CHL1   C10 5182   1.937   6.936   6.052 -0.2755  0.2802  0.3653
  347CHL1   C19 5183   1.831   7.047   6.064 -0.5589  0.0461  0.0884
  347CHL1  H19A 5184   1.806   7.072   6.169  3.0601  2.4073  0.5899
  347CHL1  H19B 5185   1.881   7.138   6.023  0.8921 -0.2076  1.1883
  347CHL1  H19C 5186   1.744   7.032   5.997 -0.0709 -1.6779 -0.2144
  347CHL1    C1 5187   1.863   6.801   6.062  0.3028 -0.0517  0.1827
  347CHL1   H1A 5188   1.777   6.805   5.992  1.4579 -0.3111 -1.3054
  347CHL1   H1B 5189   1.933   6.717   6.040  1.1110  0.3440  1.1437
  347CHL1    C2 5190   1.798   6.770   6.196 -0.4702 -0.2430 -0.2332
  347CHL1   H2A 5191   1.755   6.669   6.217 -1.0054 -0.6310 -2.9203
  347CHL1   H2B 5192   1.725   6.852   6.213  1.5197  1.1613  2.3228
  347CHL1   C20 5193   2.133   7.054   5.390 -0.8965 -0.3670 -0.1166
  347CHL1   H20 5194   2.024   7.034   5.381 -0.8343 -0.3273 -1.1197
  347CHL1   C21 5195   2.200   6.954   5.294 -0.4259 -0.2879  0.1269
  347CHL1  H21A 5196   2.185   6.855   5.342 -2.4993 -0.8060 -1.4606
  347CHL1  H21B 5197   2.309   6.974   5.301 -0.6322  1.6943 -1.3810
  347CHL1  H21C 5198   2.153   6.962   5.194  1.4840 -0.1209 -0.8038
  347CHL1   C22 5199   2.149   7.197   5.335 -0.0443 -0.3888  0.0654
  347CHL1  H22A 5200   2.135   7.276   5.411 -0.0920 -0.1176 -0.2252
  347CHL1  H22B 5201   2.253   7.204   5.295 -0.3530  0.3533 -0.6168
  347CHL1   C23 5202   2.054   7.224   5.219  0.1190  0.0695  0.0358
  347CHL1  H23A 5203   2.081   7.160   5.133  1.7400  0.1511  0.4669
  347CHL1  H23B 5204   1.951   7.193   5.249 -0.8872  0.2635 -2.8774
  347CHL1   C24 5205   2.052   7.373   5.184  0.3033  0.0647  0.0065
  347CHL1  H24A 5206   2.022   7.444   5.264 -0.4697 -2.5883  2.2562
  347CHL1  H24B 5207   2.157   7.385   5.148 -0.0426  0.0177 -1.0565
  347CHL1   C25 5208   1.959   7.403   5.066  0.2262  0.1238  0.0821
  347CHL1   H25 5209   1.968   7.319   4.993  2.2857  0.4551 -0.1006
  347CHL1   C26 5210   1.810   7.425   5.099 -0.0003 -0.2789 -0.6362
  347CHL1  H26A 5211   1.798   7.508   5.171 -2.2603 -1.2878  0.2539
  347CHL1  H26B 5212   1.745   7.433   5.009  0.2795 -1.1654 -0.9363
  347CHL1  H26C 5213   1.779   7.329   5.146 -1.0483  0.7588  0.8787
  347CHL1   C27 5214   2.002   7.529   4.989  0.1842 -0.3719 -0.7788
  347CHL1  H27A 5215   2.110   7.522   4.963  0.0152 -1.6852 -1.1956
  347CHL1  H27B 5216   1.945   7.544   4.895 -2.3675  0.8048  0.8359
  347CHL1  H27C 5217   1.993   7.618   5.056 -0.5109 -1.1965  0.2666
  348CHL1    C3 5218   1.892   6.248   6.433  0.0244 -0.1223 -0.0758
  348CHL1    H3 5219   1.784   6.272   6.416 -0.2808 -1.8172 -0.6378
  348CHL1    O3 5220   1.910   6.214   6.570  0.2529 -0.1318 -0.1087
  348CHL1   H3' 5221   1.996   6.171   6.569  0.8348  1.0012 -0.5874
  348CHL1    C4 5222   1.934   6.135   6.339  0.2355  0.2340 -0.4124
  348CHL1   H4A 5223   2.039   6.107   6.361 -0.2952 -0.9540  0.7286
  348CHL1   H4B 5224   1.877   6.044   6.367 -0.0652  0.7111  0.5343
  348CHL1    C5 5225   1.928   6.166   6.192 -0.1200  0.0737 -0.4319
  348CHL1    C6 5226   1.848   6.100   6.107 -0.0882 -0.5854  0.0481
  348CHL1    H6 5227   1.789   6.017   6.149 -3.1450  1.8421  0.9185
  348CHL1    C7 5228   1.835   6.123   5.959  0.1445 -0.1111  0.1009
  348CHL1   H7A 5229   1.850   6.029   5.902 -0.8787 -1.7826  2.4445
  348CHL1   H7B 5230   1.736   6.170   5.946  0.1623 -0.2452 -0.5376
  348CHL1    C8 5231   1.946   6.220   5.915  0.0493 -0.1037 -0.1217
  348CHL1    H8 5232   2.041   6.165   5.898  0.3989  0.5558 -0.3640
  348CHL1   C14 5233   1.931   6.268   5.774 -0.5545  0.6131  0.1812
  348CHL1   H14 5234   1.833   6.320   5.775 -1.1846 -0.4270  3.3910
  348CHL1   C15 5235   1.914   6.157   5.669 -0.2215  0.5477  0.1946
  348CHL1  H15A 5236   1.995   6.086   5.692 -0.9509 -0.0611  0.9381
  348CHL1  H15B 5237   1.824   6.092   5.672  0.2181 -0.2630 -2.0261
  348CHL1   C16 5238   1.933   6.234   5.538  0.5816  0.0936  0.0420
  348CHL1  H16A 5239   2.003   6.168   5.481 -0.0904  0.7359 -1.5974
  348CHL1  H16B 5240   1.842   6.249   5.476  0.0740 -2.9272 -0.1349
  348CHL1   C17 5241   1.985   6.373   5.577 -0.2536  0.3270  0.3426
  348CHL1   H17 5242   1.898   6.441   5.578 -0.8648 -0.4362 -0.0708
  348CHL1   C13 5243   2.036   6.361   5.718  0.3210 -0.4173  0.0813
  348CHL1   C18 5244   2.170   6.287   5.707  0.2913 -0.4502 -0.0736
  348CHL1  H18A 5245   2.163   6.194   5.647 -1.4974 -0.3703 -0.0467
  348CHL1  H18B 5246   2.250   6.347   5.660 -1.0058 -0.7292 -2.8155
  348CHL1  H18C 5247   2.208   6.263   5.809  0.2539 -0.4778 -0.0663
  348CHL1   C12 5248   2.034   6.483   5.811  0.7119 -0.0397 -0.4091
  348CHL1  H12A 5249   2.123   6.547   5.792  0.7229  0.4148  1.0437
  348CHL1  H12B 5250   1.938   6.539   5.814 -0.9573 -2.7617  0.5111
  348CHL1   C11 5251   2.047   6.449   5.959 -0.1371 -0.0507 -0.3367
  348CHL1  H11A 5252   2.153   6.426   5.979  0.1100 -0.2588 -1.7823
  348CHL1  H11B 5253   2.035   6.537   6.026  0.3135 -1.1880  1.2965
  348CHL1    C9 5254   1.959   6.334   6.012 -0.1767  0.0240 -0.2391
  348CHL1    H9 5255   1.857   6.377   6.015  0.1217  0.7416 -0.3900
  348CHL1   C10 5256   2.002   6.290   6.149 -0.2272  0.2345 -0.1565
  348CHL1   C19 5257   2.149   6.248   6.144 -0.2056  0.3146 -0.1926
  348CHL1  H19A 5258   2.176   6.184   6.056 -3.6048 -0.9048 -0.5091
  348CHL1  H19B 5259   2.217   6.335   6.151  0.5680 -0.3431  0.7872
  348CHL1  H19C 5260   2.175   6.177   6.225 -0.7538  0.2446 -0.0751
  348CHL1    C1 5261   1.966   6.399   6.251  0.4214  0.3344 -0.0300
  348CHL1   H1A 5262   2.017   6.497   6.236 -2.7662  2.1148 -0.1963
  348CHL1   H1B 5263   1.859   6.426   6.232 -0.2610 -1.6888  0.6758
  348CHL1    C2 5264   1.967   6.379   6.403 -0.7213  0.3325 -0.0075
  348CHL1   H2A 5265   1.909   6.458   6.455 -0.5413 -0.0401  0.7662
  348CHL1   H2B 5266   2.063   6.342   6.445 -1.2411 -0.4161  0.5546
  348CHL1   C20 5267   2.074   6.434   5.473 -0.2233  0.0373  0.1971
  348CHL1   H20 5268   2.167   6.374   5.468 -0.4439 -0.2419 -1.0904
  348CHL1   C21 5269   2.118   6.579   5.499  0.5634 -0.2624  0.5589
  348CHL1  H21A 5270   2.200   6.580   5.574  2.6054 -1.4835 -1.5189
  348CHL1  H21B 5271   2.030   6.638   5.532  0.2116 -0.8604  0.7107
  348CHL1  H21C 5272   2.169   6.623   5.410  0.5795 -0.6738  0.3616
  348CHL1   C22 5273   1.992   6.427   5.342  0.0756 -0.4261  0.0321
  348CHL1  H22A 5274   1.993   6.318   5.323  0.6396 -0.9194  2.4959
  348CHL1  H22B 5275   1.893   6.474   5.362 -0.9938 -1.1837 -2.9731
  348CHL1   C23 5276   2.045   6.508   5.223 -0.1217 -0.2292  0.0774
  348CHL1  H23A 5277   2.019   6.614   5.245  3.5244  0.8753 -0.3381
  348CHL1  H23B 5278   2.154   6.503   5.201 -0.4187  1.2475 -1.9980
  348CHL1   C24 5279   1.978   6.478   5.089  0.0781 -0.0226 -0.0703
  348CHL1  H24A 5280   1.963   6.369   5.072  0.0579 -0.0935  0.3845
  348CHL1  H24B 5281   1.879   6.528   5.094  0.0864 -0.0843  3.9127
  348CHL1   C25 5282   2.061   6.540   4.976  0.0609  0.1069 -0.0121
  348CHL1   H25 5283   2.162   6.492   4.974 -0.4769 -1.0660 -2.5242
  348CHL1   C26 5284   1.992   6.526   4.839 -0.1782  0.3429  0.0839
  348CHL1  H26A 5285   1.967   6.418   4.829  0.5343 -0.0912  2.2642
  348CHL1  H26B 5286   1.896   6.580   4.827 -0.6309 -0.2780  0.8155
  348CHL1  H26C 5287   2.067   6.560   4.765  2.2609 -4.2360  0.0925
  348CHL1   C27 5288   2.082   6.691   4.997  0.2595  0.1453 -0.4673
  348CHL1  H27A 5289   1.993   6.752   4.970  0.3434  0.8382  0.7751
  348CHL1  H27B 5290   2.120   6.705   5.101  0.8846 -0.2891 -0.6285
  348CHL1  H27C 5291   2.164   6.727   4.931 -0.2750  1.6910 -0.3300
  349CHL1    C3 5292   5.687   3.672   6.239 -0.4390  0.0010  0.0096
  349CHL1    H3 5293   5.728   3.773   6.217 -0.3381  0.2828  1.3783
  349CHL1    O3 5294   5.566   3.685   6.313 -0.5184 -0.4308 -0.0450
  349CHL1   H3' 5295   5.542   3.595   6.337  0.4253 -1.0883 -1.4113
  349CHL1    C4 5296   5.677   3.586   6.112  0.1457  0.2240 -0.1906
  349CHL1   H4A 5297   5.637   3.485   6.133  1.8063 -0.6318 -1.0467
  349CHL1   H4B 5298   5.596   3.637   6.056  0.9589  1.0468 -0.6361
  349CHL1    C5 5299   5.809   3.566   6.044  0.3170 -0.0080  0.2075
  349CHL1    C6 5300   5.819   3.598   5.915 -0.3873  0.4760  0.2645
  349CHL1    H6 5301   5.728   3.638   5.868  0.4654  1.6358 -0.4653
  349CHL1    C7 5302   5.946   3.581   5.836  0.1480  0.7798  1.0472
  349CHL1   H7A 5303   5.932   3.529   5.738 -0.3622 -0.4118  1.7357
  349CHL1   H7B 5304   5.983   3.682   5.808 -0.9430  0.9424  0.1257
  349CHL1    C8 5305   6.049   3.498   5.914  0.3589  0.2997  0.2724
  349CHL1    H8 5306   6.022   3.392   5.898  1.4695  0.3635 -2.6101
  349CHL1   C14 5307   6.181   3.533   5.851  0.2877  0.2421  0.0921
  349CHL1   H14 5308   6.198   3.641   5.871 -1.3538  0.8536 -1.5082
  349CHL1   C15 5309   6.203   3.513   5.700 -0.5947  0.3022 -0.0530
  349CHL1  H15A 5310   6.163   3.417   5.661  0.9826  0.3612 -1.9925
  349CHL1  H15B 5311   6.151   3.599   5.653  1.0821 -0.0101 -2.6956
  349CHL1   C16 5312   6.355   3.523   5.684 -0.5711  0.3887  0.2270
  349CHL1  H16A 5313   6.379   3.437   5.618 -1.8664  1.1690 -1.3405
  349CHL1  H16B 5314   6.385   3.614   5.628  0.5768 -0.4114 -0.4970
  349CHL1   C17 5315   6.411   3.522   5.827 -0.1059  0.5119  0.0510
  349CHL1   H17 5316   6.420   3.628   5.857  0.4980  0.8676 -1.3210
  349CHL1   C13 5317   6.301   3.471   5.916  0.1192 -0.3504 -0.1577
  349CHL1   C18 5318   6.290   3.319   5.891 -0.3052 -0.2918 -0.3456
  349CHL1  H18A 5319   6.324   3.276   5.795 -0.8517 -0.4521 -0.4679
  349CHL1  H18B 5320   6.361   3.279   5.967 -1.0880 -1.8436 -0.3972
  349CHL1  H18C 5321   6.198   3.267   5.924  0.9391 -2.3245  0.1339
  349CHL1   C12 5322   6.298   3.500   6.067 -0.5882 -0.2276 -0.1909
  349CHL1  H12A 5323   6.377   3.448   6.125 -0.6574  0.2615  0.3509
  349CHL1  H12B 5324   6.311   3.609   6.085 -0.2575 -0.4113  0.7301
  349CHL1   C11 5325   6.165   3.463   6.132 -0.0200 -1.2079  0.4333
  349CHL1  H11A 5326   6.165   3.352   6.131  0.1694 -1.2079  0.2821
  349CHL1  H11B 5327   6.172   3.493   6.238 -1.4298 -2.4166  0.9199
  349CHL1    C9 5328   6.045   3.529   6.061  0.4223 -0.4089  0.4252
  349CHL1    H9 5329   6.073   3.637   6.062 -0.7921 -0.0720  2.4972
  349CHL1   C10 5330   5.916   3.509   6.133  0.2554 -0.1211  0.2088
  349CHL1   C19 5331   5.882   3.361   6.160 -0.2616  0.1786  1.2412
  349CHL1  H19A 5332   5.779   3.365   6.202 -0.8838  1.5071 -0.2955
  349CHL1  H19B 5333   5.882   3.300   6.068  2.7540  0.9035  0.6509
  349CHL1  H19C 5334   5.956   3.317   6.231 -0.0593  0.9670  1.5323
  349CHL1    C1 5335   5.925   3.581   6.269  0.7539 -0.0389  0.1319
  349CHL1   H1A 5336   5.980   3.520   6.343 -0.0090 -0.6633  0.1944
  349CHL1   H1B 5337   5.987   3.672   6.250  1.0983 -0.0148  1.3032
  349CHL1    C2 5338   5.789   3.605   6.333  0.4074  0.2722 -0.7038
  349CHL1   H2A 5339   5.804   3.673   6.420  1.8228  0.0242 -0.7318
  349CHL1   H2B 5340   5.755   3.512   6.383  1.2338  1.5064  2.4387
  349CHL1   C20 5341   6.545   3.456   5.837 -0.1876  0.3031 -0.2361
  349CHL1   H20 5342   6.531   3.346   5.835  2.8839 -0.1784 -2.4243
  349CHL1   C21 5343   6.628   3.495   5.960  0.0761  0.0283 -0.3220
  349CHL1  H21A 5344   6.594   3.449   6.056 -0.9708  3.1646  0.9667
  349CHL1  H21B 5345   6.625   3.607   5.963 -1.1928  0.1282 -2.7468
  349CHL1  H21C 5346   6.736   3.478   5.941  0.3459  0.1552  0.9516
  349CHL1   C22 5347   6.638   3.491   5.719  0.3174 -0.2280  0.0023
  349CHL1  H22A 5348   6.591   3.508   5.620 -0.3164 -0.3995  0.2707
  349CHL1  H22B 5349   6.684   3.590   5.741  0.8613  0.0173 -2.0461
  349CHL1   C23 5350   6.751   3.389   5.695  0.5104 -0.0443  0.1308
  349CHL1  H23A 5351   6.804   3.359   5.788 -0.2772 -1.4082  0.1611
  349CHL1  H23B 5352   6.695   3.297   5.671 -0.9763 -0.1924  3.5700
  349CHL1   C24 5353   6.843   3.418   5.577 -0.1169 -0.4713 -0.4710
  349CHL1  H24A 5354   6.777   3.463   5.499 -1.4024  2.5817  2.1521
  349CHL1  H24B 5355   6.913   3.501   5.601  2.1608 -1.6022 -2.7198
  349CHL1   C25 5356   6.919   3.297   5.522  0.4467 -0.2487 -0.1890
  349CHL1   H25 5357   6.840   3.219   5.511  0.0409 -0.1812  1.8406
  349CHL1   C26 5358   6.998   3.324   5.392  0.0789  0.0759 -0.3430
  349CHL1  H26A 5359   6.931   3.319   5.303  1.1306  0.6598 -1.1883
  349CHL1  H26B 5360   7.065   3.413   5.391  1.2684 -0.8013 -0.2797
  349CHL1  H26C 5361   7.075   3.245   5.381 -0.1420 -0.5685  2.0462
  349CHL1   C27 5362   7.028   3.251   5.621  0.3264  0.5470  0.3141
  349CHL1  H27A 5363   6.967   3.212   5.705  0.5611  2.2511  1.3296
  349CHL1  H27B 5364   7.081   3.168   5.572  2.4100  2.8913 -1.6626
  349CHL1  H27C 5365   7.103   3.330   5.643  0.3029  0.3827  1.0263
  350CHL1    C3 5366   1.072   2.395   6.565  0.2132 -0.2514 -0.0719
  350CHL1    H3 5367   1.095   2.503   6.567  0.6027 -0.3345  0.2910
  350CHL1    O3 5368   1.121   2.342   6.688 -0.3682  0.0773  0.3099
  350CHL1   H3' 5369   1.124   2.246   6.681 -2.3580 -0.2019  2.2300
  350CHL1    C4 5370   0.919   2.383   6.582  0.2129 -0.0098  0.0958
  350CHL1   H4A 5371   0.892   2.279   6.609  1.5418 -1.3080 -3.0448
  350CHL1   H4B 5372   0.881   2.448   6.664 -1.1402 -0.1620 -0.3934
  350CHL1    C5 5373   0.844   2.414   6.456  0.4066  0.3104  0.0579
  350CHL1    C6 5374   0.745   2.504   6.456  0.2716  0.1633  0.4610
  350CHL1    H6 5375   0.718   2.562   6.546 -1.3494  0.6274 -0.2910
  350CHL1    C7 5376   0.656   2.539   6.340 -0.0641 -0.5703  0.4928
  350CHL1   H7A 5377   0.547   2.531   6.364  0.1122  0.6785  1.8839
  350CHL1   H7B 5378   0.677   2.642   6.305 -1.3238  0.1407  1.6894
  350CHL1    C8 5379   0.677   2.445   6.221  0.7772  0.3478 -0.0946
  350CHL1    H8 5380   0.625   2.348   6.237  2.3980 -1.5132 -4.3459
  350CHL1   C14 5381   0.637   2.507   6.090  0.0205  0.2265  0.0787
  350CHL1   H14 5382   0.707   2.591   6.074 -1.6746  1.6505 -0.1726
  350CHL1   C15 5383   0.510   2.593   6.084 -0.1357 -0.0022  0.0671
  350CHL1  H15A 5384   0.432   2.519   6.111  0.5524 -0.2453  1.4992
  350CHL1  H15B 5385   0.505   2.682   6.150  1.3644  0.1875 -0.0407
  350CHL1   C16 5386   0.500   2.613   5.932  0.6918  0.6813  0.0904
  350CHL1  H16A 5387   0.392   2.592   5.916  0.0987  2.6316  1.1895
  350CHL1  H16B 5388   0.517   2.718   5.902 -0.9562  0.9424 -0.0666
  350CHL1   C17 5389   0.594   2.512   5.865  0.1288  0.3113 -0.1576
  350CHL1   H17 5390   0.681   2.573   5.831 -0.0383 -0.1129 -1.3963
  350CHL1   C13 5391   0.647   2.418   5.969  0.0504  0.3956 -0.0423
  350CHL1   C18 5392   0.556   2.295   5.982  0.2401  0.1843 -0.7120
  350CHL1  H18A 5393   0.566   2.232   5.891  0.7958  2.7514 -2.5690
  350CHL1  H18B 5394   0.579   2.236   6.073 -2.0344  1.6520  0.9393
  350CHL1  H18C 5395   0.450   2.328   5.975 -0.1530 -0.8941 -0.1045
  350CHL1   C12 5396   0.794   2.381   5.946 -0.1168 -0.0480 -0.3975
  350CHL1  H12A 5397   0.807   2.322   5.852 -1.6379  0.9133 -1.2495
  350CHL1  H12B 5398   0.849   2.478   5.941 -0.0776 -0.1130 -1.6385
  350CHL1   C11 5399   0.834   2.312   6.077  0.5237  0.5922 -0.2467
  350CHL1  H11A 5400   0.773   2.220   6.088 -1.0172  1.5028 -0.7416
  350CHL1  H11B 5401   0.939   2.277   6.070 -0.5357 -3.1988  0.7037
  350CHL1    C9 5402   0.818   2.394   6.206  0.7819  0.3511 -0.0621
  350CHL1    H9 5403   0.882   2.484   6.191  0.4771  0.9415  1.8961
  350CHL1   C10 5404   0.880   2.339   6.331 -0.0080 -0.0582  0.1577
  350CHL1   C19 5405   0.845   2.190   6.343 -0.1653 -0.0868 -0.5893
  350CHL1  H19A 5406   0.735   2.180   6.348 -0.3382  1.5139 -0.7619
  350CHL1  H19B 5407   0.887   2.142   6.252  1.7323  0.0781  0.1483
  350CHL1  H19C 5408   0.896   2.141   6.429  0.7182 -1.0948 -1.6517
  350CHL1    C1 5409   1.033   2.355   6.324  0.1092 -1.2268 -0.0854
  350CHL1   H1A 5410   1.071   2.312   6.228 -0.8815  1.2915 -1.6993
  350CHL1   H1B 5411   1.057   2.463   6.314  0.0356 -1.1010  1.0373
  350CHL1    C2 5412   1.121   2.315   6.443  0.3831 -0.2975  0.0253
  350CHL1   H2A 5413   1.229   2.330   6.421  0.0673  0.4996 -1.0620
  350CHL1   H2B 5414   1.117   2.207   6.464  1.6445  0.0306  2.2028
  350CHL1   C20 5415   0.539   2.456   5.737  0.1729  0.1450 -0.1039
  350CHL1   H20 5416   0.459   2.382   5.757  0.5720 -0.4562 -0.7276
  350CHL1   C21 5417   0.629   2.366   5.651  0.1010 -0.3122  0.2937
  350CHL1  H21A 5418   0.659   2.289   5.724  1.7426 -0.6774 -0.7229
  350CHL1  H21B 5419   0.725   2.412   5.619  0.6234 -1.1466  0.6473
  350CHL1  H21C 5420   0.580   2.325   5.561  1.2144 -1.2751  0.1070
  350CHL1   C22 5421   0.479   2.565   5.647 -0.4332  0.2984  0.4733
  350CHL1  H22A 5422   0.430   2.648   5.703  3.1518  2.6440  0.4329
  350CHL1  H22B 5423   0.568   2.606   5.595 -1.6189  1.9865 -0.3590
  350CHL1   C23 5424   0.384   2.515   5.538  0.4725  0.2527 -0.3061
  350CHL1  H23A 5425   0.442   2.492   5.446 -0.1807  0.0504 -0.6787
  350CHL1  H23B 5426   0.321   2.431   5.575  0.5960  0.3874  0.2111
  350CHL1   C24 5427   0.291   2.629   5.497  0.6421  0.6347  0.3599
  350CHL1  H24A 5428   0.224   2.657   5.581  3.3506  0.5521  2.6821
  350CHL1  H24B 5429   0.354   2.720   5.485  1.5647  0.1796  1.5680
  350CHL1   C25 5430   0.206   2.610   5.370  0.3976  0.1811  0.5901
  350CHL1   H25 5431   0.268   2.566   5.289  0.8220  2.8269 -0.6213
  350CHL1   C26 5432   0.093   2.510   5.398  0.3902  0.2000  0.6290
  350CHL1  H26A 5433   0.026   2.513   5.309  2.3640  2.6778 -0.9066
  350CHL1  H26B 5434   0.134   2.407   5.401 -1.1471 -0.5165 -0.9644
  350CHL1  H26C 5435   0.032   2.531   5.488  0.7092  1.8291  0.4947
  350CHL1   C27 5436   0.148   2.739   5.309  0.4894 -0.0145  0.0815
  350CHL1  H27A 5437   0.068   2.781   5.374  0.2093 -0.0865 -0.2206
  350CHL1  H27B 5438   0.213   2.830   5.306  0.8764 -0.1792  2.0356
  350CHL1  H27C 5439   0.097   2.704   5.217  1.7201 -3.1355  0.4572
  351CHL1    C3 5440   4.611   5.965   6.466 -0.0010 -0.3353  0.0350
  351CHL1    H3 5441   4.656   6.063   6.491  0.9738 -0.6889 -0.2634
  351CHL1    O3 5442   4.584   5.883   6.578 -0.4487 -0.0815  0.1112
  351CHL1   H3' 5443   4.536   5.810   6.539  1.7775 -1.3228 -0.4166
  351CHL1    C4 5444   4.470   6.000   6.416 -0.0392  0.1478  0.4780
  351CHL1   H4A 5445   4.405   5.913   6.394 -1.8256  1.3816  0.6293
  351CHL1   H4B 5446   4.428   6.065   6.496 -1.6237  1.2682 -1.1827
  351CHL1    C5 5447   4.485   6.075   6.287 -0.5470 -0.3491  0.1267
  351CHL1    C6 5448   4.425   6.193   6.270 -0.1888 -0.2370 -0.3937
  351CHL1    H6 5449   4.361   6.237   6.348 -0.9688 -1.3302 -0.4081
  351CHL1    C7 5450   4.436   6.280   6.148 -0.3285  0.9692  0.4281
  351CHL1   H7A 5451   4.338   6.328   6.129 -1.2597 -0.3778  1.6195
  351CHL1   H7B 5452   4.516   6.356   6.163  0.5485  0.7883 -2.6880
  351CHL1    C8 5453   4.479   6.201   6.023 -0.3349  0.2849  0.8516
  351CHL1    H8 5454   4.397   6.142   5.978 -0.6739  0.0188  1.8010
  351CHL1   C14 5455   4.529   6.300   5.922 -0.4163 -0.5773 -0.0531
  351CHL1   H14 5456   4.611   6.352   5.976 -2.0726  2.8236 -0.5153
  351CHL1   C15 5457   4.441   6.418   5.876  0.2089  0.1635  0.6125
  351CHL1  H15A 5458   4.333   6.394   5.864 -0.0069  1.2836  0.1902
  351CHL1  H15B 5459   4.447   6.498   5.952  1.2067  0.2900  0.4093
  351CHL1   C16 5460   4.505   6.470   5.747 -0.4020  0.1858  0.3164
  351CHL1  H16A 5461   4.440   6.446   5.660  0.1785 -1.7406  0.3670
  351CHL1  H16B 5462   4.510   6.581   5.745 -1.8884  0.3421  2.1345
  351CHL1   C17 5463   4.625   6.377   5.724 -0.4907  0.0552  0.3729
  351CHL1   H17 5464   4.718   6.420   5.766  0.3001  1.0755 -2.1873
  351CHL1   C13 5465   4.588   6.250   5.794  0.3229 -0.2961  0.1738
  351CHL1   C18 5466   4.477   6.177   5.717 -0.5188  1.0301  0.1035
  351CHL1  H18A 5467   4.388   6.243   5.715 -1.8915 -0.7687 -0.3480
  351CHL1  H18B 5468   4.509   6.151   5.614 -2.1614 -1.0836  0.0623
  351CHL1  H18C 5469   4.428   6.087   5.760 -1.0557  1.4640  0.4115
  351CHL1   C12 5470   4.708   6.164   5.838  0.6954  0.5885  0.9359
  351CHL1  H12A 5471   4.729   6.107   5.744  1.5984  1.6254  0.4874
  351CHL1  H12B 5472   4.799   6.222   5.863  1.3157  0.6575 -1.2586
  351CHL1   C11 5473   4.666   6.057   5.939  0.0653 -0.1986 -0.1278
  351CHL1  H11A 5474   4.591   5.991   5.891  0.0633 -1.0273  0.9629
  351CHL1  H11B 5475   4.758   5.998   5.958  2.0083  2.9144  0.9400
  351CHL1    C9 5476   4.592   6.111   6.063 -0.0339  0.1271 -0.3273
  351CHL1    H9 5477   4.675   6.176   6.097  0.8177 -1.0434 -0.1102
  351CHL1   C10 5478   4.568   6.016   6.176 -0.1136  0.5124 -0.0180
  351CHL1   C19 5479   4.501   5.889   6.121  0.2970  0.1910  0.2151
  351CHL1  H19A 5480   4.405   5.910   6.069  0.8696 -1.2791 -1.5797
  351CHL1  H19B 5481   4.564   5.837   6.046 -1.0959 -0.6203 -0.4316
  351CHL1  H19C 5482   4.485   5.809   6.196 -0.7286 -0.0164 -0.2038
  351CHL1    C1 5483   4.703   5.982   6.242  0.1020  0.2456 -0.5931
  351CHL1   H1A 5484   4.768   5.933   6.166 -0.5524  0.3595 -1.2342
  351CHL1   H1B 5485   4.755   6.077   6.266 -0.8101  0.1977  1.7647
  351CHL1    C2 5486   4.700   5.891   6.365 -0.0702  0.3384 -0.5284
  351CHL1   H2A 5487   4.805   5.877   6.400 -0.2692  0.2199  0.0271
  351CHL1   H2B 5488   4.667   5.787   6.342 -0.5733  0.7244 -1.6359
  351CHL1   C20 5489   4.656   6.373   5.577 -0.5640 -0.0860  0.3609
  351CHL1   H20 5490   4.580   6.311   5.525 -0.1374 -2.2039  2.1609
  351CHL1   C21 5491   4.792   6.307   5.549 -0.5832 -0.0855  0.2656
  351CHL1  H21A 5492   4.828   6.322   5.445 -2.1882  2.5161 -0.0275
  351CHL1  H21B 5493   4.794   6.197   5.555  0.5249 -0.4563 -3.7383
  351CHL1  H21C 5494   4.861   6.353   5.623 -1.2818  2.7408 -0.6803
  351CHL1   C22 5495   4.657   6.513   5.511  0.7018 -0.0925  0.3514
  351CHL1  H22A 5496   4.560   6.566   5.518  0.5313 -0.3220 -0.2439
  351CHL1  H22B 5497   4.725   6.574   5.574  2.0471 -2.4779  1.3802
  351CHL1   C23 5498   4.688   6.519   5.362  0.0831  0.6517  0.2470
  351CHL1  H23A 5499   4.790   6.483   5.334  0.1397 -0.0824  1.3389
  351CHL1  H23B 5500   4.618   6.451   5.308  0.5926 -0.0637  0.4583
  351CHL1   C24 5501   4.666   6.658   5.302 -0.2960  0.4162 -0.1698
  351CHL1  H24A 5502   4.586   6.718   5.351 -1.5226  0.7490 -2.4198
  351CHL1  H24B 5503   4.761   6.713   5.313  0.4800 -0.7778 -0.6690
  351CHL1   C25 5504   4.620   6.652   5.156  0.1025  0.0188 -0.2815
  351CHL1   H25 5505   4.530   6.587   5.164  0.8419 -1.0913 -0.6924
  351CHL1   C26 5506   4.577   6.783   5.087  0.0124 -0.1169 -0.4840
  351CHL1  H26A 5507   4.485   6.832   5.127 -0.6694 -0.5253 -1.5083
  351CHL1  H26B 5508   4.652   6.863   5.103 -1.8644  1.8992 -1.1549
  351CHL1  H26C 5509   4.572   6.778   4.976 -1.5178  1.3618 -0.5212
  351CHL1   C27 5510   4.716   6.574   5.064  0.5814 -0.0078  0.2376
  351CHL1  H27A 5511   4.686   6.591   4.958 -1.8560  0.8350  0.9839
  351CHL1  H27B 5512   4.819   6.614   5.075  0.9922 -0.8112 -0.6102
  351CHL1  H27C 5513   4.723   6.465   5.084  2.1917 -0.0751 -0.5844
  352CHL1    C3 5514   8.167   6.127   6.212 -0.1551  0.1562  0.1677
  352CHL1    H3 5515   8.074   6.072   6.188 -0.7025  1.0373  0.2121
  352CHL1    O3 5516   8.203   6.128   6.349  0.1171  0.3517  0.0944
  352CHL1   H3' 5517   8.235   6.040   6.367 -2.0785  0.0172  3.0076
  352CHL1    C4 5518   8.274   6.062   6.123 -0.6875 -0.3149 -0.1363
  352CHL1   H4A 5519   8.368   6.116   6.149 -1.2454  0.5460  0.1406
  352CHL1   H4B 5520   8.285   5.954   6.145  0.0853  0.2351  2.4229
  352CHL1    C5 5521   8.237   6.084   5.979 -0.0973  0.3533 -0.1921
  352CHL1    C6 5522   8.235   5.982   5.892 -0.4039  0.2011 -0.0095
  352CHL1    H6 5523   8.247   5.881   5.933  0.9490 -0.3679 -1.6999
  352CHL1    C7 5524   8.228   5.996   5.743  0.2890 -0.2161 -0.0860
  352CHL1   H7A 5525   8.298   5.921   5.700 -0.4391 -1.1913  0.3989
  352CHL1   H7B 5526   8.121   5.982   5.715  0.2634  1.6181 -1.1207
  352CHL1    C8 5527   8.268   6.139   5.701 -0.3258 -0.0123  0.0157
  352CHL1    H8 5528   8.379   6.148   5.695 -0.2330 -1.6726 -2.0518
  352CHL1   C14 5529   8.223   6.152   5.559 -0.1965 -0.4893 -0.0727
  352CHL1   H14 5530   8.112   6.147   5.558 -0.2199 -1.0253 -2.6373
  352CHL1   C15 5531   8.250   6.045   5.452  0.3062 -0.4018 -0.0344
  352CHL1  H15A 5532   8.350   5.997   5.459 -1.3660 -3.8711  3.0004
  352CHL1  H15B 5533   8.178   5.962   5.460 -0.6581  0.2258 -1.6103
  352CHL1   C16 5534   8.224   6.119   5.320 -0.3253 -0.2960  0.1450
  352CHL1  H16A 5535   8.319   6.111   5.263 -0.7585  1.5394 -0.9219
  352CHL1  H16B 5536   8.146   6.075   5.256 -0.8811  1.4883 -0.4671
  352CHL1   C17 5537   8.192   6.264   5.360  0.2822 -0.1695  0.1834
  352CHL1   H17 5538   8.082   6.268   5.368  0.2566 -2.4940  1.9384
  352CHL1   C13 5539   8.255   6.284   5.495  0.1689 -0.4100  0.2725
  352CHL1   C18 5540   8.407   6.300   5.479  0.1607 -0.6251 -0.0214
  352CHL1  H18A 5541   8.442   6.220   5.410 -0.6592  0.2713 -1.5060
  352CHL1  H18B 5542   8.438   6.391   5.424 -0.3652  0.5131  1.4734
  352CHL1  H18C 5543   8.467   6.312   5.572 -0.9766  1.9166  0.4662
  352CHL1   C12 5544   8.200   6.398   5.582  0.6101  0.0089  0.0065
  352CHL1  H12A 5545   8.220   6.501   5.545 -0.8712 -0.1263 -1.2552
  352CHL1  H12B 5546   8.089   6.392   5.582  0.6580 -3.4193  1.6246
  352CHL1   C11 5547   8.240   6.379   5.729  0.2445 -0.1264  0.0901
  352CHL1  H11A 5548   8.350   6.395   5.730  0.1448  0.5950  0.7282
  352CHL1  H11B 5549   8.198   6.460   5.791 -0.1029  0.8239 -1.3288
  352CHL1    C9 5550   8.201   6.242   5.786 -0.0980  0.0062  0.1745
  352CHL1    H9 5551   8.093   6.238   5.759 -0.1673  0.2770  0.4078
  352CHL1   C10 5552   8.230   6.227   5.933  0.5043  0.4825  0.1071
  352CHL1   C19 5553   8.366   6.292   5.962  0.9083 -0.2173 -0.2069
  352CHL1  H19A 5554   8.366   6.399   5.934  1.4179 -0.8380 -2.9013
  352CHL1  H19B 5555   8.399   6.289   6.068 -2.7541 -1.8196  1.0406
  352CHL1  H19C 5556   8.441   6.238   5.899 -1.9347 -2.9649 -1.5032
  352CHL1    C1 5557   8.121   6.298   6.015  0.3156  0.2744  0.0405
  352CHL1   H1A 5558   8.127   6.405   5.985 -0.6271  0.3021 -0.0518
  352CHL1   H1B 5559   8.026   6.248   5.988  0.4386  0.0675 -0.0135
  352CHL1    C2 5560   8.151   6.272   6.163 -0.1374  0.1385  0.1107
  352CHL1   H2A 5561   8.060   6.313   6.212 -0.1661 -0.2444  0.3859
  352CHL1   H2B 5562   8.232   6.336   6.206 -2.6602  2.2060  2.1146
  352CHL1   C20 5563   8.225   6.358   5.248  0.0554 -0.1349  0.1458
  352CHL1   H20 5564   8.331   6.334   5.223  0.4770  0.1479  1.5883
  352CHL1   C21 5565   8.215   6.505   5.292  0.0488  0.1595 -0.8013
  352CHL1  H21A 5566   8.234   6.551   5.193  0.4966 -2.5102 -2.0359
  352CHL1  H21B 5567   8.291   6.535   5.368  0.5779 -1.9104 -0.4551
  352CHL1  H21C 5568   8.108   6.518   5.321  0.4529 -0.9702  1.4601
  352CHL1   C22 5569   8.152   6.320   5.118  0.0200 -0.1117  0.1594
  352CHL1  H22A 5570   8.164   6.212   5.092  1.6432  0.0255  0.2270
  352CHL1  H22B 5571   8.047   6.347   5.138  0.5668  2.3983 -0.0771
  352CHL1   C23 5572   8.205   6.397   4.997  0.3521 -0.1753  0.2632
  352CHL1  H23A 5573   8.197   6.507   5.009  1.1594 -0.3670  3.3258
  352CHL1  H23B 5574   8.312   6.368   4.985  0.2203  0.2541 -2.6846
  352CHL1   C24 5575   8.139   6.352   4.866 -0.3885  0.6187  0.3569
  352CHL1  H24A 5576   8.153   6.242   4.853  0.9223  0.8519 -0.3750
  352CHL1  H24B 5577   8.031   6.371   4.883 -0.1225  2.0807  0.5126
  352CHL1   C25 5578   8.178   6.425   4.737 -0.2916  0.4386  0.2833
  352CHL1   H25 5579   8.130   6.525   4.751 -1.4488 -0.0088 -0.3340
  352CHL1   C26 5580   8.329   6.436   4.713 -0.3819  0.5064 -0.2830
  352CHL1  H26A 5581   8.346   6.488   4.617  1.0918  0.3904 -0.1094
  352CHL1  H26B 5582   8.383   6.489   4.795 -0.6129 -1.3219  1.1321
  352CHL1  H26C 5583   8.363   6.330   4.707 -0.5547  0.4809 -0.8115
  352CHL1   C27 5584   8.106   6.362   4.616 -0.4363  0.1615  0.5130
  352CHL1  H27A 5585   8.164   6.271   4.593  0.2039  0.3845  1.1839
  352CHL1  H27B 5586   7.997   6.340   4.617 -0.1466 -1.4074  0.0771
  352CHL1  H27C 5587   8.138   6.431   4.535  2.5450 -0.5370  0.9933
  353CHL1    C3 5588   7.804   0.358   6.435 -0.3396  0.0185  0.1421
  353CHL1    H3 5589   7.788   0.249   6.437  3.2722 -0.6916  3.5139
  353CHL1    O3 5590   7.871   0.381   6.559  0.0773 -0.8756  0.0888
  353CHL1   H3' 5591   7.834   0.315   6.618 -1.4334  0.1080  0.3098
  353CHL1    C4 5592   7.907   0.389   6.324 -0.3698  0.1846  0.1606
  353CHL1   H4A 5593   7.941   0.494   6.336 -1.8998  0.8164 -0.6825
  353CHL1   H4B 5594   7.991   0.320   6.346 -0.8026 -0.4659 -0.1869
  353CHL1    C5 5595   7.857   0.381   6.183  0.1258 -0.2521  0.0091
  353CHL1    C6 5596   7.916   0.296   6.097 -0.8627 -0.6482 -0.2853
  353CHL1    H6 5597   7.997   0.233   6.135 -0.3867  0.4117  0.5137
  353CHL1    C7 5598   7.886   0.292   5.950  0.0029 -0.2218 -0.4782
  353CHL1   H7A 5599   7.975   0.287   5.884 -0.1648 -0.8852 -0.6619
  353CHL1   H7B 5600   7.836   0.196   5.926 -0.7738  0.4817 -1.8410
  353CHL1    C8 5601   7.785   0.403   5.915  0.2689  0.0370 -0.4247
  353CHL1    H8 5602   7.832   0.504   5.907 -1.4280  0.9980  0.9472
  353CHL1   C14 5603   7.724   0.362   5.784 -0.1481  0.0267 -0.2264
  353CHL1   H14 5604   7.676   0.265   5.807 -0.3157  0.2699  0.4840
  353CHL1   C15 5605   7.813   0.331   5.663  0.3051  0.2424  0.0509
  353CHL1  H15A 5606   7.892   0.407   5.644  1.4196 -1.2489 -1.6191
  353CHL1  H15B 5607   7.859   0.231   5.678 -0.0231  0.1122  0.2081
  353CHL1   C16 5608   7.716   0.338   5.546  0.0642 -0.3651  0.2107
  353CHL1  H16A 5609   7.759   0.404   5.467  1.8641 -1.3498  0.3369
  353CHL1  H16B 5610   7.682   0.239   5.508  0.2948  0.9751 -4.0410
  353CHL1   C17 5611   7.583   0.387   5.606  0.2304  0.0844  0.2135
  353CHL1   H17 5612   7.531   0.297   5.644 -0.5385 -0.3829 -1.8242
  353CHL1   C13 5613   7.613   0.452   5.737 -0.2093  0.2061  0.2569
  353CHL1   C18 5614   7.673   0.588   5.695 -1.3555  0.6234 -0.0670
  353CHL1  H18A 5615   7.603   0.666   5.659 -0.3128  0.6089 -2.2915
  353CHL1  H18B 5616   7.732   0.633   5.777  0.1752  1.3805 -1.5351
  353CHL1  H18C 5617   7.741   0.575   5.608 -2.2220 -2.8730 -0.3820
  353CHL1   C12 5618   7.500   0.456   5.841 -0.6378 -0.2769 -0.1860
  353CHL1  H12A 5619   7.433   0.536   5.803  1.2251  1.1383 -0.6165
  353CHL1  H12B 5620   7.453   0.356   5.836 -0.1092 -0.5549  0.3547
  353CHL1   C11 5621   7.554   0.499   5.978  0.1919  0.3476 -0.6982
  353CHL1  H11A 5622   7.577   0.607   5.967  0.6287  0.0759 -2.9807
  353CHL1  H11B 5623   7.464   0.489   6.042 -0.1805  1.1942 -1.0740
  353CHL1    C9 5624   7.679   0.418   6.019  0.3068  0.6417 -0.4677
  353CHL1    H9 5625   7.650   0.313   6.039 -0.5478  0.7524 -1.0459
  353CHL1   C10 5626   7.736   0.463   6.150  0.2725 -0.1125 -0.1884
  353CHL1   C19 5627   7.762   0.615   6.149 -0.9893  0.1147 -0.3226
  353CHL1  H19A 5628   7.665   0.669   6.150 -0.6848  0.6458  0.4078
  353CHL1  H19B 5629   7.831   0.648   6.229 -0.6751 -0.6694 -0.2603
  353CHL1  H19C 5630   7.821   0.623   6.055 -1.5915 -1.0522 -0.8351
  353CHL1    C1 5631   7.635   0.419   6.258  0.3697 -0.0353 -0.0659
  353CHL1   H1A 5632   7.547   0.483   6.241 -1.1097 -1.7655  0.7171
  353CHL1   H1B 5633   7.596   0.315   6.251 -1.2654  0.3695  2.0703
  353CHL1    C2 5634   7.679   0.441   6.403 -0.2544  0.1306  0.0974
  353CHL1   H2A 5635   7.602   0.430   6.482 -2.5303 -2.3998 -2.2590
  353CHL1   H2B 5636   7.698   0.551   6.409 -2.3116  0.7665 -2.7495
  353CHL1   C20 5637   7.491   0.452   5.506  0.2064 -0.0925  0.1215
  353CHL1   H20 5638   7.438   0.530   5.565  1.4152 -0.1862  1.3890
  353CHL1   C21 5639   7.384   0.353   5.456 -0.3098  0.5216 -0.0098
  353CHL1  H21A 5640   7.306   0.396   5.390  0.6970  2.4486 -0.0227
  353CHL1  H21B 5641   7.335   0.304   5.542  0.0256  0.2340  0.0234
  353CHL1  H21C 5642   7.443   0.274   5.404 -1.8461  0.0201 -1.0649
  353CHL1   C22 5643   7.553   0.526   5.387  0.2596 -0.2682  0.0395
  353CHL1  H22A 5644   7.646   0.581   5.414 -0.8935  1.8328 -0.0866
  353CHL1  H22B 5645   7.563   0.437   5.321  1.3771 -1.4777  1.7591
  353CHL1   C23 5646   7.461   0.623   5.312 -0.0858 -0.7407 -0.1523
  353CHL1  H23A 5647   7.362   0.577   5.292 -1.0084  2.1319 -2.9487
  353CHL1  H23B 5648   7.443   0.707   5.382 -0.2007 -1.0613  0.2111
  353CHL1   C24 5649   7.509   0.671   5.175  0.0650  0.2831  0.2526
  353CHL1  H24A 5650   7.613   0.710   5.185 -0.2178  1.6081 -1.6067
  353CHL1  H24B 5651   7.512   0.581   5.110 -1.4995 -0.4745  1.1666
  353CHL1   C25 5652   7.430   0.786   5.112 -0.4214 -0.1083  0.1447
  353CHL1   H25 5653   7.323   0.757   5.105 -0.8363  1.5307 -1.0815
  353CHL1   C26 5654   7.431   0.918   5.192 -0.2273 -0.0962  0.1221
  353CHL1  H26A 5655   7.410   0.896   5.298  0.5559 -1.4649  0.0128
  353CHL1  H26B 5656   7.529   0.969   5.184 -0.3547  0.1456  0.1016
  353CHL1  H26C 5657   7.358   0.990   5.150  1.2382  1.7387  0.5981
  353CHL1   C27 5658   7.458   0.807   4.962 -0.6044  0.2681  0.1595
  353CHL1  H27A 5659   7.396   0.889   4.920  0.0188  0.2994 -0.7305
  353CHL1  H27B 5660   7.564   0.835   4.941  0.2102 -1.2343  1.9407
  353CHL1  H27C 5661   7.438   0.714   4.904  2.4301  0.6740 -1.7942
  354CHL1    C3 5662   1.948   3.095   6.326 -0.2200 -0.0076 -0.0312
  354CHL1    H3 5663   1.943   2.985   6.314 -1.7588 -0.2544  2.3133
  354CHL1    O3 5664   1.935   3.110   6.466 -0.3454  0.3300 -0.0780
  354CHL1   H3' 5665   1.896   3.197   6.480 -1.5699 -0.4386  1.7609
  354CHL1    C4 5666   2.080   3.153   6.273 -0.0851  0.0873  0.4056
  354CHL1   H4A 5667   2.088   3.264   6.277  0.7108  0.0107  1.2653
  354CHL1   H4B 5668   2.167   3.121   6.334 -0.5195 -2.5408 -0.2328
  354CHL1    C5 5669   2.094   3.112   6.129 -0.2915 -0.6798  0.5998
  354CHL1    C6 5670   2.196   3.038   6.082 -0.4221 -0.6707  0.2986
  354CHL1    H6 5671   2.277   3.004   6.148 -0.6668 -2.2500 -0.1823
  354CHL1    C7 5672   2.206   2.991   5.940 -0.5595 -0.4697  0.2217
  354CHL1   H7A 5673   2.309   3.000   5.902 -0.7701  2.7069  0.1202
  354CHL1   H7B 5674   2.183   2.883   5.946  0.6530 -0.7179  0.7035
  354CHL1    C8 5675   2.109   3.060   5.843 -0.3218 -0.1377  0.2211
  354CHL1    H8 5676   2.152   3.156   5.807 -1.0828 -0.5330 -1.9295
  354CHL1   C14 5677   2.107   2.966   5.726  0.2772  0.3372 -0.1788
  354CHL1   H14 5678   2.057   2.874   5.763  2.5016 -1.3526 -1.1143
  354CHL1   C15 5679   2.239   2.926   5.659  0.4635 -0.3446  0.5787
  354CHL1  H15A 5680   2.308   3.011   5.636 -0.4871  0.1947 -0.3433
  354CHL1  H15B 5681   2.290   2.840   5.707  0.1673 -0.9599 -0.1751
  354CHL1   C16 5682   2.183   2.878   5.525 -0.2903  0.6791  0.5182
  354CHL1  H16A 5683   2.232   2.927   5.438  1.1348  3.0657  2.5423
  354CHL1  H16B 5684   2.189   2.767   5.523 -1.6787  0.5525  1.5141
  354CHL1   C17 5685   2.033   2.913   5.516 -0.4473 -0.1301 -0.1180
  354CHL1   H17 5686   1.979   2.820   5.544 -0.6275 -0.5554 -1.7811
  354CHL1   C13 5687   2.016   3.020   5.620  0.2659  0.1388 -0.2702
  354CHL1   C18 5688   2.070   3.150   5.558  0.5779  0.3074  0.3536
  354CHL1  H18A 5689   2.013   3.174   5.465  3.6192  1.6975 -1.2773
  354CHL1  H18B 5690   2.063   3.236   5.629 -1.3468  0.8918 -0.4814
  354CHL1  H18C 5691   2.172   3.134   5.518  0.7907  3.0384 -0.4273
  354CHL1   C12 5692   1.876   3.036   5.681  0.2276  0.1986 -0.3730
  354CHL1  H12A 5693   1.795   3.069   5.612  0.0727  1.2992  0.3075
  354CHL1  H12B 5694   1.855   2.939   5.731  1.6293 -1.3386 -2.5655
  354CHL1   C11 5695   1.876   3.134   5.799  0.0380  0.1036 -0.2936
  354CHL1  H11A 5696   1.902   3.236   5.764 -0.6606 -0.2308 -1.8767
  354CHL1  H11B 5697   1.775   3.135   5.845 -0.5547  4.1482 -1.3149
  354CHL1    C9 5698   1.975   3.083   5.906 -0.2102  0.6307  0.1900
  354CHL1    H9 5699   1.933   2.982   5.925 -1.0257  1.1196  1.0734
  354CHL1   C10 5700   1.978   3.148   6.041  0.1594  0.2407  0.3706
  354CHL1   C19 5701   1.989   3.301   6.023 -0.3237  0.3104  0.6567
  354CHL1  H19A 5702   2.069   3.323   5.949 -1.1301  2.5266  0.3645
  354CHL1  H19B 5703   1.886   3.325   5.989 -0.8634 -1.0634  1.2191
  354CHL1  H19C 5704   1.999   3.367   6.111  0.4423  2.7501 -1.1540
  354CHL1    C1 5705   1.841   3.122   6.106 -0.0132  0.5619  0.1407
  354CHL1   H1A 5706   1.773   3.194   6.056 -0.8197  0.0881  0.5398
  354CHL1   H1B 5707   1.809   3.016   6.090  1.0040  0.7030 -4.1699
  354CHL1    C2 5708   1.829   3.159   6.254  0.0155  0.6195  0.1291
  354CHL1   H2A 5709   1.737   3.118   6.301 -0.7214  2.0068 -0.0438
  354CHL1   H2B 5710   1.837   3.267   6.280  0.3391  0.6360 -0.0308
  354CHL1   C20 5711   1.977   2.927   5.377 -0.1056 -0.2787 -0.2726
  354CHL1   H20 5712   1.890   2.993   5.398  1.3558  2.1078 -1.3131
  354CHL1   C21 5713   1.929   2.790   5.325 -0.4449 -0.2472 -0.0455
  354CHL1  H21A 5714   1.861   2.732   5.391 -0.9091  1.2997  0.8977
  354CHL1  H21B 5715   2.017   2.727   5.301 -0.5686 -0.3318 -0.2783
  354CHL1  H21C 5716   1.874   2.795   5.228  1.4107  0.7598 -1.1133
  354CHL1   C22 5717   2.060   2.992   5.265  0.1042 -0.1322 -0.0329
  354CHL1  H22A 5718   2.103   3.086   5.306  0.5746  1.4621 -3.7761
  354CHL1  H22B 5719   2.139   2.921   5.231 -0.5240 -2.7560  3.3553
  354CHL1   C23 5720   1.983   3.046   5.145  0.1627  0.6826  0.2924
  354CHL1  H23A 5721   1.944   2.954   5.097  0.6649  0.4089  0.3964
  354CHL1  H23B 5722   1.899   3.111   5.177  0.2706  1.6167 -1.2144
  354CHL1   C24 5723   2.072   3.110   5.038  0.2682  0.2240  0.1039
  354CHL1  H24A 5724   2.119   3.196   5.091  1.6193 -0.3710 -0.0722
  354CHL1  H24B 5725   2.159   3.046   5.012 -0.0356 -0.4289  0.6579
  354CHL1   C25 5726   2.005   3.141   4.903 -0.0372 -0.0925  0.1837
  354CHL1   H25 5727   1.941   3.231   4.913 -1.0343 -0.7184 -0.3387
  354CHL1   C26 5728   2.112   3.182   4.801 -0.2442  0.3453  0.1416
  354CHL1  H26A 5729   2.168   3.269   4.838 -2.4289  2.2284 -0.7047
  354CHL1  H26B 5730   2.180   3.096   4.783  0.2345  0.4517  1.4205
  354CHL1  H26C 5731   2.046   3.206   4.714 -0.6963  1.6033  0.8098
  354CHL1   C27 5732   1.913   3.027   4.855  0.1549 -0.2247  0.1311
  354CHL1  H27A 5733   1.827   3.009   4.923 -1.0544  2.8869 -0.4177
  354CHL1  H27B 5734   1.869   3.048   4.755 -0.0736  1.7457  0.6227
  354CHL1  H27C 5735   1.973   2.936   4.833  0.8627  0.2287  0.1639
  355CHL1    C3 5736   3.540   4.300   6.152 -0.1302 -0.2584 -0.1923
  355CHL1    H3 5737   3.440   4.338   6.182  0.4507  0.5385  0.8001
  355CHL1    O3 5738   3.617   4.350   6.260 -1.4197  0.2046  0.5463
  355CHL1   H3' 5739   3.595   4.296   6.336 -1.7569 -1.3801 -0.6195
  355CHL1    C4 5740   3.530   4.147   6.159  0.5953 -0.3333 -0.7454
  355CHL1   H4A 5741   3.630   4.103   6.178 -0.6092 -1.8161  3.0271
  355CHL1   H4B 5742   3.472   4.125   6.251  0.4611  1.5030 -0.3605
  355CHL1    C5 5743   3.465   4.084   6.039  0.3265 -0.3891 -0.5700
  355CHL1    C6 5744   3.366   3.995   6.057  0.3488 -0.2310  0.4250
  355CHL1    H6 5745   3.332   3.969   6.158 -1.5708  3.7760  1.0029
  355CHL1    C7 5746   3.307   3.922   5.940  0.0428  0.9354 -0.1637
  355CHL1   H7A 5747   3.275   3.819   5.967  1.6542  0.6150  0.6159
  355CHL1   H7B 5748   3.214   3.979   5.920 -0.3404 -0.0481 -1.2965
  355CHL1    C8 5749   3.395   3.931   5.814  0.6970 -0.2500  0.1904
  355CHL1    H8 5750   3.483   3.865   5.828  0.2960 -0.6546  0.8289
  355CHL1   C14 5751   3.311   3.889   5.697  0.1962  0.4325  0.2990
  355CHL1   H14 5752   3.227   3.961   5.688 -0.8902 -0.8462 -0.1423
  355CHL1   C15 5753   3.243   3.751   5.708 -0.0347  0.5030 -0.2178
  355CHL1  H15A 5754   3.298   3.684   5.777 -1.1694 -1.9430 -1.5540
  355CHL1  H15B 5755   3.148   3.744   5.764  1.5126 -0.0203  2.5228
  355CHL1   C16 5756   3.237   3.698   5.564 -0.0804 -0.1480  0.0215
  355CHL1  H16A 5757   3.302   3.608   5.561 -0.0282 -0.1381  0.7197
  355CHL1  H16B 5758   3.132   3.676   5.536  0.7262 -3.6062 -0.7260
  355CHL1   C17 5759   3.292   3.816   5.482 -0.5485  0.1867  0.1863
  355CHL1   H17 5760   3.217   3.895   5.460 -0.9193 -0.1239  0.3113
  355CHL1   C13 5761   3.390   3.888   5.570 -0.3198  0.1317 -0.0224
  355CHL1   C18 5762   3.518   3.804   5.577 -0.2929  0.1947  0.2417
  355CHL1  H18A 5763   3.591   3.844   5.651  0.1699 -0.2200  0.0195
  355CHL1  H18B 5764   3.503   3.695   5.594  1.2071 -0.6921 -3.1803
  355CHL1  H18C 5765   3.570   3.810   5.479 -0.8490  0.0700 -0.0632
  355CHL1   C12 5766   3.422   4.035   5.540  0.1139  0.1155  0.3611
  355CHL1  H12A 5767   3.482   4.059   5.449 -0.2508  0.8500  0.3027
  355CHL1  H12B 5768   3.324   4.088   5.532  0.1799 -0.0324 -2.7840
  355CHL1   C11 5769   3.493   4.104   5.657  0.0247  0.6034  0.1303
  355CHL1  H11A 5770   3.596   4.063   5.648 -1.2042 -2.6025 -0.6853
  355CHL1  H11B 5771   3.500   4.212   5.633 -1.7064  0.5854 -0.6010
  355CHL1    C9 5772   3.436   4.074   5.797  0.1159 -0.1020  0.0220
  355CHL1    H9 5773   3.336   4.124   5.794  0.3877  0.4721  0.4109
  355CHL1   C10 5774   3.519   4.132   5.908  0.1829  0.4744 -0.3223
  355CHL1   C19 5775   3.662   4.077   5.895 -0.1911 -0.4619 -0.5896
  355CHL1  H19A 5776   3.707   4.132   5.810 -2.0356  0.7358 -0.8602
  355CHL1  H19B 5777   3.717   4.082   5.991 -2.0189  1.3769  0.4431
  355CHL1  H19C 5778   3.663   3.969   5.869  0.5402 -0.6984  0.3680
  355CHL1    C1 5779   3.516   4.285   5.900 -0.0181  0.4764 -0.2104
  355CHL1   H1A 5780   3.550   4.326   5.803  2.4042 -0.2788  0.2639
  355CHL1   H1B 5781   3.411   4.319   5.916  0.1982  0.8749  0.4042
  355CHL1    C2 5782   3.591   4.350   6.016  0.2988 -0.2249 -0.0181
  355CHL1   H2A 5783   3.596   4.461   6.005 -2.1567 -0.1299 -0.5613
  355CHL1   H2B 5784   3.697   4.316   6.009  0.6730  0.8582  0.0296
  355CHL1   C20 5785   3.333   3.772   5.345  0.1596 -0.1126  0.4928
  355CHL1   H20 5786   3.415   3.698   5.359  1.3190  1.0183 -0.1342
  355CHL1   C21 5787   3.393   3.886   5.261  0.1107 -0.5420 -0.1334
  355CHL1  H21A 5788   3.386   3.857   5.154  0.1490 -0.8898 -0.0435
  355CHL1  H21B 5789   3.501   3.898   5.283  0.4294 -1.2537 -1.2015
  355CHL1  H21C 5790   3.336   3.980   5.276  1.4449  0.1898  0.4676
  355CHL1   C22 5791   3.224   3.700   5.263  0.0396  0.5021  0.1059
  355CHL1  H22A 5792   3.255   3.681   5.158  0.0550  1.7833 -0.1368
  355CHL1  H22B 5793   3.208   3.601   5.312 -2.0552  0.3748 -0.7318
  355CHL1   C23 5794   3.090   3.772   5.253 -0.3321 -0.1251  0.5155
  355CHL1  H23A 5795   3.033   3.773   5.348 -1.3380  0.1522 -0.0747
  355CHL1  H23B 5796   3.111   3.878   5.229  0.0297 -0.0173  1.3074
[truncated: 5,869,586 more chars]
