# Supplementary material for: pKa Calculations of GPCRs: Understanding Protonation States in Receptor Activation
Source: J Chem Inf Model. 2024 Aug 16;64(17):6850–6. doi: 10.1021/acs.jcim.4c01125 (PMC11388449; doi:10.1021/acs.jcim.4c01125)
Supplement: Supplementary file 2 — ci4c01125_si_002.zip [file ci4c01125_si_002.zip › b2ar_active_prot.top]

; Include forcefield parameters
#include "ITP_FILES/forcefield.itp"
#include "ITP_FILES/B2AR.itp"
#include "ITP_FILES/CHL1.itp"
#include "ITP_FILES/POPC.itp"
#include "ITP_FILES/SOD.itp"
#include "ITP_FILES/CLA.itp"
#include "ITP_FILES/TIP3.itp"

[ system ]
; Name
B2AR ActProt in POPC:CHL Membrane

[ molecules ]
; Compound	#mols
B2AR  	           1
CHL1  	          20
POPC  	         180
SOD   	          49
CLA   	          56
TIP3  	       20007
