# Supplementary material for: pKa Calculations of GPCRs: Understanding Protonation States in Receptor Activation
Source: J Chem Inf Model. 2024 Aug 16;64(17):6850–6. doi: 10.1021/acs.jcim.4c01125 (PMC11388449; doi:10.1021/acs.jcim.4c01125)
Supplement: Supplementary file 2 — ci4c01125_si_002.zip [file ci4c01125_si_002.zip › b2ar_active_prot_first.gro]

B2AR ActProt in POPC:CHL Membrane
90870
   21ASP    CAY    1   7.802   3.922   9.111  0.7025  0.4478 -0.1417
   21ASP    HY1    2   7.765   3.857   9.029 -0.8049  0.0999  0.7684
   21ASP    HY2    3   7.765   3.878   9.206 -0.8630  0.9711 -0.4699
   21ASP    HY3    4   7.912   3.920   9.118  0.7235  0.4931 -0.4549
   21ASP     CY    5   7.740   4.058   9.097 -0.4427  0.0084  0.4622
   21ASP     OY    6   7.814   4.152   9.126 -0.0036 -0.0607 -0.3879
   21ASP      N    7   7.615   4.065   9.049 -0.1466  0.5651 -0.2495
   21ASP     HN    8   7.576   3.984   9.007 -1.1337  0.8857  0.0154
   21ASP     CA    9   7.526   4.178   9.049 -0.5821  0.2256  0.0101
   21ASP     HA   10   7.571   4.262   9.000 -2.7538  1.0269 -0.7181
   21ASP     CB   11   7.390   4.156   8.982 -0.1970 -0.5062 -0.5520
   21ASP    HB1   12   7.313   4.232   9.009 -3.3642 -2.8164 -2.3380
   21ASP    HB2   13   7.342   4.062   9.017 -0.5145 -0.5925 -1.1959
   21ASP     CG   14   7.401   4.140   8.831  0.5017 -0.0523 -0.5495
   21ASP    OD1   15   7.507   4.101   8.776  0.3788 -0.2699 -0.6299
   21ASP    OD2   16   7.297   4.164   8.765  0.1688  0.2988  0.0922
   21ASP      C   17   7.501   4.227   9.187  0.3190  0.2242  0.1838
   21ASP      O   18   7.447   4.153   9.270 -0.3510  0.3103 -0.1687
   22HSD      N   19   7.533   4.354   9.218 -0.1539  0.3577  0.1398
   22HSD     HN   20   7.564   4.410   9.142 -0.4295 -1.5130 -1.4195
   22HSD     CA   21   7.514   4.397   9.353 -0.1767  0.5132  0.0864
   22HSD     HA   22   7.516   4.316   9.424 -0.2948  2.3830  2.3456
   22HSD     CB   23   7.636   4.490   9.367  0.1134  0.2173 -0.4563
   22HSD    HB1   24   7.634   4.550   9.460  0.9649  2.5924 -1.8877
   22HSD    HB2   25   7.621   4.558   9.281  1.0322 -0.1324 -0.9158
   22HSD    ND1   26   7.862   4.379   9.430  0.1610 -0.5173  0.0513
   22HSD    HD1   27   7.825   4.347   9.518  0.3583 -0.2623  0.2305
   22HSD     CG   28   7.772   4.433   9.340 -0.1007 -0.6439  0.2320
   22HSD    CE1   29   7.986   4.387   9.375  0.1086 -0.4253 -0.0552
   22HSD    HE1   30   8.080   4.352   9.418  0.1462 -1.0503 -0.6208
   22HSD    NE2   31   7.983   4.439   9.254 -0.3821  0.0377  0.1525
   22HSD    CD2   32   7.849   4.464   9.232 -0.3825  0.1244  0.2477
   22HSD    HD2   33   7.821   4.507   9.136  0.7676  2.0113  0.7161
   22HSD      C   34   7.384   4.466   9.372 -0.2085  0.5072 -0.1068
   22HSD      O   35   7.338   4.480   9.486 -0.0176 -0.7054  0.1257
   23ASP      N   36   7.323   4.505   9.258 -0.2881  0.6050 -0.0319
   23ASP     HN   37   7.376   4.480   9.177  0.6712  0.7381  0.5404
   23ASP     CA   38   7.192   4.561   9.251 -0.3140  0.5199 -0.2246
   23ASP     HA   39   7.136   4.529   9.337 -1.4486 -2.1281 -1.7904
   23ASP     CB   40   7.200   4.714   9.240  0.0345  0.4887 -0.4372
   23ASP    HB1   41   7.271   4.745   9.319  2.0690 -0.8993 -1.6240
   23ASP    HB2   42   7.100   4.757   9.264 -0.8795 -0.2655 -2.6352
   23ASP     CG   43   7.254   4.796   9.124 -0.3791  0.0716 -0.9285
   23ASP    OD1   44   7.233   4.920   9.123  0.1933  0.1832 -0.0219
   23ASP    OD2   45   7.324   4.744   9.033  0.0331 -0.7638 -0.1446
   23ASP      C   46   7.132   4.502   9.127 -0.2298  0.4870 -0.2495
   23ASP      O   47   7.194   4.480   9.023 -0.0063  0.1024 -0.0354
   24VAL      N   48   7.002   4.471   9.137 -0.0508 -0.0953  0.3705
   24VAL     HN   49   6.946   4.505   9.213 -0.5524 -0.2098  0.0559
   24VAL     CA   50   6.923   4.401   9.041  0.1236 -0.0293  0.1763
   24VAL     HA   51   6.985   4.314   9.027  0.6303 -0.2666  3.0795
   24VAL     CB   52   6.800   4.351   9.111 -0.1396  0.1588 -0.1489
   24VAL     HB   53   6.837   4.286   9.193  1.1502  0.3265 -0.5759
   24VAL    CG1   54   6.700   4.462   9.149 -0.1179  0.1786 -0.1503
   24VAL   HG11   55   6.611   4.409   9.191  0.7889 -2.0846 -0.9401
   24VAL   HG12   56   6.678   4.531   9.065  0.5038 -1.4739 -1.7612
   24VAL   HG13   57   6.748   4.528   9.224 -0.3687 -0.0538  0.2207
   24VAL    CG2   58   6.733   4.249   9.017  0.2335 -0.1682 -0.0613
   24VAL   HG21   59   6.627   4.238   9.047  0.4140  0.8731  1.0706
   24VAL   HG22   60   6.777   4.148   9.031 -3.1010 -1.5591  1.4369
   24VAL   HG23   61   6.734   4.278   8.910 -0.0247 -0.1048 -0.0454
   24VAL      C   62   6.907   4.478   8.915  0.0623 -0.0313  0.1841
   24VAL      O   63   6.887   4.599   8.911  0.3555 -0.0025 -0.5595
   25THR      N   64   6.931   4.412   8.800 -0.1384 -0.0745  0.1644
   25THR     HN   65   6.951   4.314   8.802 -1.1252 -0.2777  0.5690
   25THR     CA   66   6.940   4.469   8.669 -0.1816 -0.3559  0.0396
   25THR     HA   67   7.029   4.529   8.668  0.7049 -1.6001 -1.8541
   25THR     CB   68   6.964   4.367   8.561  0.2898  0.0375 -0.2291
   25THR     HB   69   7.062   4.316   8.572  0.1865 -0.4629 -1.5360
   25THR    OG1   70   6.949   4.419   8.430 -0.6158  0.1396 -0.0980
   25THR    HG1   71   7.029   4.473   8.423  0.5684 -0.8709  3.5484
   25THR    CG2   72   6.864   4.250   8.568 -0.0980  0.3405 -0.5908
   25THR   HG21   73   6.759   4.283   8.559 -0.0033  0.6493 -0.5971
   25THR   HG22   74   6.868   4.211   8.672 -0.3408  0.1879 -0.6391
   25THR   HG23   75   6.896   4.169   8.499  1.0616  0.6763 -0.4760
   25THR      C   76   6.841   4.573   8.631  0.0762 -0.1516 -0.0722
   25THR      O   77   6.723   4.551   8.658  0.0760 -0.1362 -0.0580
   26GLN      N   78   6.891   4.686   8.577  0.0302 -0.2093 -0.2350
   26GLN     HN   79   6.989   4.698   8.570  0.0273  0.7737  1.1492
   26GLN     CA   80   6.812   4.801   8.545  0.2723 -0.0035 -0.0880
   26GLN     HA   81   6.739   4.767   8.474 -0.1456  2.8263 -1.1629
   26GLN     CB   82   6.749   4.868   8.668  0.2231 -0.2463  0.0186
   26GLN    HB1   83   6.654   4.812   8.687  0.3496 -1.0094 -1.4447
   26GLN    HB2   84   6.712   4.969   8.643  0.8536  0.2205  0.9386
   26GLN     CG   85   6.833   4.893   8.793  0.7982  0.4971 -0.5090
   26GLN    HG1   86   6.804   4.804   8.853 -1.9319  1.4133 -0.3525
   26GLN    HG2   87   6.799   4.984   8.846  0.4947  0.9273 -1.4159
   26GLN     CD   88   6.984   4.907   8.785  0.8793  0.4847  0.7386
   26GLN    OE1   89   7.036   5.006   8.732 -0.0694  0.8305  0.4396
   26GLN    NE2   90   7.061   4.800   8.819 -0.0487 -0.5178 -0.2374
   26GLN   HE21   91   7.160   4.813   8.815 -0.2696  1.0179 -1.5048
   26GLN   HE22   92   7.019   4.713   8.845 -0.5709  0.1043  1.1272
   26GLN      C   93   6.892   4.892   8.458  0.0086  0.2241 -0.0944
   26GLN      O   94   6.841   4.992   8.408 -0.2091  0.2268  0.1347
   27GLU      N   95   7.022   4.860   8.438 -0.0083  0.1215 -0.0479
   27GLU     HN   96   7.074   4.794   8.491  1.4550  1.1372 -0.1526
   27GLU     CA   97   7.114   4.936   8.358  0.1813 -0.1354 -0.0727
   27GLU     HA   98   7.129   5.040   8.382  1.5060 -0.1317 -0.8163
   27GLU     CB   99   7.251   4.871   8.382 -0.0048 -0.3357  0.4803
   27GLU    HB1  100   7.282   4.879   8.489 -0.4211 -0.1135  0.5849
   27GLU    HB2  101   7.325   4.939   8.334 -0.7588  0.6057  0.6152
   27GLU     CG  102   7.284   4.736   8.319  0.4115 -0.0173 -0.0003
   27GLU    HG1  103   7.386   4.713   8.356 -0.5023  1.2142  3.8263
   27GLU    HG2  104   7.285   4.743   8.208 -1.8458  1.3027  0.0035
   27GLU     CD  105   7.203   4.618   8.372  0.6713 -0.1358  0.1364
   27GLU    OE1  106   7.203   4.516   8.298  0.1081  0.1004 -0.1948
   27GLU    OE2  107   7.167   4.626   8.492  0.0745  0.1573 -0.0594
   27GLU      C  108   7.072   4.949   8.216  0.2094 -0.1198 -0.0790
   27GLU      O  109   7.084   5.058   8.159 -0.0997  0.3591  0.7601
   28ARG      N  110   7.015   4.847   8.149 -0.3729 -0.0987  0.3836
   28ARG     HN  111   6.988   4.763   8.196  0.9403 -0.4486  0.5516
   28ARG     CA  112   6.988   4.854   8.009 -0.3440 -0.7661  0.3413
   28ARG     HA  113   7.035   4.942   7.967 -2.2475  1.4581  2.5176
   28ARG     CB  114   7.039   4.730   7.934 -0.0129 -0.3740 -0.0875
   28ARG    HB1  115   7.146   4.759   7.921 -0.2973  0.2811 -1.0602
   28ARG    HB2  116   7.006   4.742   7.828  1.9842 -2.2031 -1.0070
   28ARG     CG  117   7.014   4.585   7.976  0.1139 -0.2195  0.5230
   28ARG    HG1  118   7.010   4.581   8.087 -1.9818  0.9396  0.5462
   28ARG    HG2  119   7.103   4.522   7.955  1.3073  0.3381  3.3164
   28ARG     CD  120   6.886   4.520   7.924  0.1416  0.3610 -0.2933
   28ARG    HD1  121   6.898   4.413   7.950  2.5872  0.6239 -0.0810
   28ARG    HD2  122   6.863   4.521   7.815  0.3307 -0.4829 -0.3491
   28ARG     NE  123   6.774   4.585   7.998 -0.0718 -0.5417  0.1982
   28ARG     HE  124   6.781   4.636   8.084 -1.1345  2.0943 -1.1657
   28ARG     CZ  125   6.646   4.560   7.959 -0.1438 -0.1152  0.1502
   28ARG    NH1  126   6.604   4.466   7.869 -0.4788  0.3956 -0.2275
   28ARG   HH11  127   6.667   4.421   7.806  0.6912  1.2797  0.2723
   28ARG   HH12  128   6.506   4.451   7.861 -0.9517  2.6980  0.3878
   28ARG    NH2  129   6.543   4.616   8.029 -0.1038  0.1353  0.0098
   28ARG   HH21  130   6.574   4.651   8.117  0.2194 -1.2723  0.4846
   28ARG   HH22  131   6.448   4.587   8.019 -0.3238  0.5673  0.7767
   28ARG      C  132   6.845   4.886   7.980  0.0094  0.4219 -0.1540
   28ARG      O  133   6.802   4.887   7.865 -0.3144 -0.3910 -0.0503
   29ASP      N  134   6.765   4.919   8.082 -0.1056 -0.3872  0.0237
   29ASP     HN  135   6.799   4.929   8.175 -2.0111  3.2922  0.5327
   29ASP     CA  136   6.628   4.962   8.073  0.0803  0.1900 -0.0594
   29ASP     HA  137   6.574   4.881   8.027 -1.7360  2.5893 -2.4195
   29ASP     CB  138   6.570   4.996   8.211 -0.4926 -0.7283 -0.0665
   29ASP    HB1  139   6.467   5.038   8.205 -0.0943  0.3278  0.1364
   29ASP    HB2  140   6.630   5.074   8.263 -0.1321 -0.5159 -0.7789
   29ASP     CG  141   6.563   4.873   8.299  0.0912 -0.6183  0.1399
   29ASP    OD1  142   6.593   4.759   8.254  0.2713 -0.2918 -0.5773
   29ASP    OD2  143   6.517   4.883   8.416  0.1389 -0.1779  0.1221
   29ASP      C  144   6.609   5.076   7.978 -0.1642 -0.0971 -0.3583
   29ASP      O  145   6.529   5.064   7.886 -0.6934  0.5098  0.0213
   30GLU      N  146   6.675   5.192   7.997 -0.0572 -0.1751 -0.2490
   30GLU     HN  147   6.725   5.211   8.081 -0.8171 -1.2284  0.4762
   30GLU     CA  148   6.651   5.297   7.904 -0.1775 -0.1879 -0.2317
   30GLU     HA  149   6.545   5.318   7.900 -0.2476 -0.6596 -1.0138
   30GLU     CB  150   6.727   5.421   7.954 -0.4813  0.1212 -0.5297
   30GLU    HB1  151   6.694   5.492   7.874  0.9582 -1.7501 -2.9467
   30GLU    HB2  152   6.835   5.409   7.930 -0.6554  1.1996 -2.0326
   30GLU     CG  153   6.681   5.490   8.083 -0.2452  0.0554 -0.4112
   30GLU    HG1  154   6.574   5.517   8.095 -0.1494 -0.1958  1.2696
   30GLU    HG2  155   6.739   5.585   8.083  2.6346 -1.5678 -0.8362
   30GLU     CD  156   6.725   5.409   8.204 -0.0557  0.0318 -0.4944
   30GLU    OE1  157   6.847   5.393   8.230 -0.2630  0.1691  0.6145
   30GLU    OE2  158   6.640   5.347   8.273  0.0772  0.6049  0.1954
   30GLU      C  159   6.687   5.277   7.761 -0.2769  0.1916 -0.3115
   30GLU      O  160   6.620   5.332   7.673 -0.2173  0.6053 -0.1016
   31VAL      N  161   6.793   5.200   7.732 -0.3125 -0.0277  0.1484
   31VAL     HN  162   6.855   5.179   7.808 -0.4251 -0.2895  0.1717
   31VAL     CA  163   6.846   5.156   7.607  0.0823 -0.2673  0.3942
   31VAL     HA  164   6.873   5.252   7.565 -2.2429  0.1263 -0.3647
   31VAL     CB  165   6.973   5.078   7.615 -0.0872 -0.5621  0.2370
   31VAL     HB  166   6.947   4.976   7.652 -0.0800 -0.7665 -0.3020
   31VAL    CG1  167   7.040   5.077   7.476 -0.6479  0.3385 -0.0431
   31VAL   HG11  168   6.971   5.027   7.405 -0.6885  0.3499 -0.0127
   31VAL   HG12  169   7.138   5.026   7.470 -0.4526  0.8401 -1.7196
   31VAL   HG13  170   7.064   5.179   7.440  2.5873 -0.5699 -0.7764
   31VAL    CG2  171   7.069   5.145   7.715 -0.1875 -0.0929  0.0177
   31VAL   HG21  172   7.053   5.253   7.691 -0.7936 -0.7218 -2.7917
   31VAL   HG22  173   7.174   5.110   7.706 -0.2373 -0.7734  1.7918
   31VAL   HG23  174   7.036   5.118   7.817 -0.9125 -1.3671 -0.5275
   31VAL      C  175   6.742   5.085   7.526  0.7478 -0.8994  0.0842
   31VAL      O  176   6.719   5.129   7.413  0.0882 -0.1091  0.5159
   32TRP      N  177   6.675   4.991   7.596 -0.0045 -0.3409  0.1263
   32TRP     HN  178   6.715   4.966   7.684 -0.4041 -0.0626  0.3902
   32TRP     CA  179   6.571   4.904   7.551 -0.4741  0.2403  0.0686
   32TRP     HA  180   6.609   4.852   7.465  2.4533  1.5567  0.4123
   32TRP     CB  181   6.529   4.811   7.667 -0.1331  0.1270  0.1046
   32TRP    HB1  182   6.501   4.865   7.760  0.9465  0.3739  0.2978
   32TRP    HB2  183   6.623   4.757   7.689 -2.4412 -3.6375  1.7443
   32TRP     CG  184   6.428   4.705   7.641  0.1768 -0.1965  0.2156
   32TRP    CD1  185   6.296   4.728   7.670  0.1531  0.0355 -0.0632
   32TRP    HD1  186   6.255   4.813   7.721  0.3661 -0.7642  1.5095
   32TRP    NE1  187   6.226   4.625   7.613 -0.0630  0.2299 -0.1504
   32TRP    HE1  188   6.129   4.612   7.616 -0.2444  0.2933 -2.9208
   32TRP    CE2  189   6.310   4.535   7.552  0.1069  0.1378  0.2160
   32TRP    CD2  190   6.439   4.581   7.570  0.2318 -0.2530  0.3242
   32TRP    CE3  191   6.545   4.504   7.531  0.1421 -0.2199  0.0145
   32TRP    HE3  192   6.648   4.532   7.546 -0.5296  1.6384  1.6896
   32TRP    CZ3  193   6.517   4.384   7.469  0.0313 -0.1457 -0.0815
   32TRP    HZ3  194   6.590   4.309   7.444  0.8717  0.5026  0.3773
   32TRP    CZ2  195   6.281   4.417   7.491  0.2876 -0.1011  0.5828
   32TRP    HZ2  196   6.177   4.389   7.494  0.9727 -2.7984  2.6271
   32TRP    CH2  197   6.387   4.343   7.447  0.0148  0.1391 -0.5330
   32TRP    HH2  198   6.372   4.245   7.403 -1.7715  0.1776 -0.0795
   32TRP      C  199   6.461   4.991   7.501 -0.2061  0.2568 -0.5019
   32TRP      O  200   6.406   4.974   7.393  0.0775 -1.0684 -0.4595
   33VAL      N  201   6.421   5.092   7.581  0.2249  0.1920 -0.1983
   33VAL     HN  202   6.465   5.096   7.671  0.8819  3.0751 -0.5444
   33VAL     CA  203   6.312   5.183   7.565  0.2315  0.1421 -0.5351
   33VAL     HA  204   6.227   5.126   7.532  0.7026  0.1248 -1.7696
   33VAL     CB  205   6.284   5.252   7.695  0.2396 -0.1412 -0.3850
   33VAL     HB  206   6.382   5.260   7.746  1.6354 -0.7544 -2.8119
   33VAL    CG1  207   6.219   5.389   7.674  0.4327 -0.0103 -0.1354
   33VAL   HG11  208   6.270   5.452   7.598  3.2551 -2.8721 -0.8127
   33VAL   HG12  209   6.215   5.442   7.772 -0.5555 -0.7812  0.2613
   33VAL   HG13  210   6.109   5.373   7.664  0.5524 -1.7895  1.1054
   33VAL    CG2  211   6.185   5.169   7.780  0.1353 -0.7248 -1.0683
   33VAL   HG21  212   6.182   5.210   7.883 -0.2996  1.2639 -1.8286
   33VAL   HG22  213   6.229   5.067   7.783  0.5946 -0.5140 -0.5793
   33VAL   HG23  214   6.084   5.156   7.735  0.7906 -0.3968 -2.7291
   33VAL      C  215   6.333   5.272   7.447  0.6222  0.0349 -0.5485
   33VAL      O  216   6.246   5.276   7.360 -0.1047  0.4568  0.1808
   34VAL      N  217   6.452   5.334   7.434  0.6812  0.0061 -0.1494
   34VAL     HN  218   6.530   5.327   7.496 -0.0586  1.0997  0.9551
   34VAL     CA  219   6.493   5.401   7.315 -0.0527  0.5258 -0.1124
   34VAL     HA  220   6.416   5.473   7.290  0.0610  0.2392 -1.3530
   34VAL     CB  221   6.616   5.486   7.329  0.3150 -0.0512  0.2117
   34VAL     HB  222   6.688   5.419   7.380  1.2727  0.6010 -0.2446
   34VAL    CG1  223   6.681   5.522   7.194  0.0365  0.2665  0.1586
   34VAL   HG11  224   6.722   5.425   7.158  0.0078 -0.0714  0.9967
   34VAL   HG12  225   6.774   5.583   7.193  0.2355 -0.0313 -0.7757
   34VAL   HG13  226   6.604   5.563   7.126 -1.9362 -0.4730  1.8342
   34VAL    CG2  227   6.602   5.614   7.413 -0.5277 -0.1097  0.1774
   34VAL   HG21  228   6.700   5.656   7.445 -1.3889  2.0163  0.1970
   34VAL   HG22  229   6.556   5.594   7.512  0.0038  2.8625  1.1486
   34VAL   HG23  230   6.540   5.688   7.357  0.9616  0.4218 -0.8447
   34VAL      C  231   6.485   5.312   7.196 -0.2486 -0.1021  0.3661
   34VAL      O  232   6.431   5.356   7.094 -0.2553 -0.4660  0.2097
   35GLY      N  233   6.531   5.186   7.200 -0.3206 -0.1294  0.3570
   35GLY     HN  234   6.580   5.159   7.283  1.8135  0.9139 -0.4887
   35GLY     CA  235   6.535   5.099   7.087 -0.3245  0.2516  0.0628
   35GLY    HA1  236   6.599   5.017   7.118  0.6470  1.2801  0.8335
   35GLY    HA2  237   6.584   5.149   7.005 -0.9436 -0.5042 -0.7889
   35GLY      C  238   6.402   5.051   7.040 -0.1839 -0.0741 -0.0111
   35GLY      O  239   6.368   5.063   6.923  0.3886  0.4724 -0.1278
   36MET      N  240   6.312   5.016   7.135 -0.2721 -0.3624 -0.1993
   36MET     HN  241   6.331   4.995   7.230 -4.3464  0.4225  0.9443
   36MET     CA  242   6.174   4.997   7.104 -0.2916 -0.0469 -0.3163
   36MET     HA  243   6.167   4.934   7.016  0.4968  1.4283 -1.4827
   36MET     CB  244   6.099   4.932   7.222 -0.2464 -0.0507 -0.2891
   36MET    HB1  245   6.152   4.967   7.313 -1.4909 -0.0320  0.4410
   36MET    HB2  246   6.124   4.824   7.234  4.5791  0.7566 -0.9978
   36MET     CG  247   5.950   4.964   7.228 -0.4021 -0.7274 -0.4287
   36MET    HG1  248   5.892   4.942   7.136 -3.0892  0.8799  0.7437
   36MET    HG2  249   5.934   5.070   7.258 -2.5936 -1.0343 -0.2870
   36MET     SD  250   5.858   4.884   7.363  0.1047  0.0312  0.3754
   36MET     CE  251   5.904   5.000   7.496  1.0775  0.5299 -0.3822
   36MET    HE1  252   5.996   4.961   7.544  0.6175  1.1368  1.0262
   36MET    HE2  253   5.826   4.991   7.574 -1.6905 -2.9712 -3.1817
   36MET    HE3  254   5.923   5.107   7.476  0.4770  1.7221  4.4015
   36MET      C  255   6.105   5.118   7.053  0.0984  0.2498 -0.1454
   36MET      O  256   6.024   5.114   6.960  0.1804  0.0318 -0.2055
   37GLY      N  257   6.139   5.236   7.109 -0.2891  0.1461  0.3210
   37GLY     HN  258   6.200   5.234   7.187  0.8901  1.5811 -0.5005
   37GLY     CA  259   6.074   5.358   7.070  0.0682  0.3727  0.4284
   37GLY    HA1  260   6.101   5.435   7.140 -3.5328  1.2254  1.0812
   37GLY    HA2  261   5.968   5.339   7.075  0.0896  0.3666  4.1905
   37GLY      C  262   6.115   5.401   6.934 -0.2635 -0.4649  0.0548
   37GLY      O  263   6.040   5.470   6.865  0.3908  0.4643  0.2581
   38ILE      N  264   6.234   5.371   6.878 -0.3053 -0.3043 -0.1250
   38ILE     HN  265   6.303   5.342   6.944  0.3207 -0.5175 -0.8587
   38ILE     CA  266   6.274   5.385   6.742 -0.1297  0.4654 -0.0005
   38ILE     HA  267   6.254   5.486   6.710  0.8389  1.0554  1.1507
   38ILE     CB  268   6.422   5.360   6.730 -0.1933  0.2363 -0.3268
   38ILE     HB  269   6.446   5.282   6.806 -2.9662  0.1879  0.6094
   38ILE    CG2  270   6.465   5.302   6.594  0.0523 -0.6471  0.1161
   38ILE   HG21  271   6.420   5.204   6.569  0.5866 -0.2203 -2.9122
   38ILE   HG22  272   6.571   5.272   6.594 -0.3268 -2.2181  2.5104
   38ILE   HG23  273   6.449   5.367   6.505 -0.0354 -3.8514 -2.3925
   38ILE    CG1  274   6.507   5.484   6.757 -0.0366  0.0176  0.1880
   38ILE   HG11  275   6.474   5.540   6.847 -1.6038  1.6021 -1.2959
   38ILE   HG12  276   6.502   5.550   6.668 -0.1975 -1.3719 -0.8523
   38ILE     CD  277   6.648   5.437   6.795  0.0438 -0.1243 -0.2797
   38ILE    HD1  278   6.656   5.358   6.872  0.8474 -1.6083 -1.8142
   38ILE    HD2  279   6.693   5.532   6.831  0.3270 -0.7586  1.0987
   38ILE    HD3  280   6.705   5.410   6.704 -0.5583 -0.1208 -0.6681
   38ILE      C  281   6.196   5.300   6.647  0.2345  0.5352 -0.3684
   38ILE      O  282   6.157   5.351   6.542 -0.0014  0.4325 -0.3321
   39VAL      N  283   6.168   5.172   6.677 -0.3597  0.5955 -0.6512
   39VAL     HN  284   6.224   5.136   6.751 -2.4145  0.9889  1.2001
   39VAL     CA  285   6.078   5.079   6.615  0.0103  0.0923 -0.4378
   39VAL     HA  286   6.123   5.051   6.521  0.1523  1.1337 -0.6933
   39VAL     CB  287   6.049   4.947   6.680 -0.1280  0.1228 -0.4350
   39VAL     HB  288   6.004   4.956   6.781 -0.7785 -0.7733 -0.6304
   39VAL    CG1  289   5.954   4.867   6.589 -0.0204 -0.5801  0.0616
   39VAL   HG11  290   5.956   4.762   6.627 -1.0830 -0.0745  1.6417
   39VAL   HG12  291   5.994   4.863   6.486  2.0853  1.4680  0.7154
   39VAL   HG13  292   5.850   4.904   6.600  0.3861  0.0237  2.5544
   39VAL    CG2  293   6.179   4.864   6.684  0.1655  0.6195  0.5896
   39VAL   HG21  294   6.236   4.868   6.588 -1.0392 -0.7750 -0.2149
   39VAL   HG22  295   6.153   4.757   6.695 -1.2035  0.4094 -3.2602
   39VAL   HG23  296   6.259   4.897   6.754  1.9353  0.3466 -1.2066
   39VAL      C  297   5.950   5.154   6.602 -0.1799 -0.1438  0.0487
   39VAL      O  298   5.892   5.166   6.495  0.1574  0.0296 -0.1163
   40MET      N  299   5.890   5.213   6.708 -0.8150 -0.7283  0.0246
   40MET     HN  300   5.931   5.214   6.798 -2.7643 -1.4402  0.9714
   40MET     CA  301   5.760   5.272   6.701 -0.3857  0.2682  0.2222
   40MET     HA  302   5.706   5.198   6.644 -4.1338  1.7115  1.5851
   40MET     CB  303   5.714   5.295   6.846 -0.1207  0.7491  0.2308
   40MET    HB1  304   5.615   5.345   6.835  0.3057  1.6051  0.1994
   40MET    HB2  305   5.773   5.365   6.910 -1.1524  0.9474  0.9896
   40MET     CG  306   5.700   5.167   6.928  0.6590  0.3755 -0.2056
   40MET    HG1  307   5.790   5.102   6.929  0.0923 -0.5315  3.1595
   40MET    HG2  308   5.623   5.095   6.893  1.0540  0.2995 -0.9492
   40MET     SD  309   5.662   5.207   7.101 -0.0212 -0.4321 -0.1639
   40MET     CE  310   5.583   5.048   7.142 -0.3701 -0.2384 -0.0743
   40MET    HE1  311   5.504   5.028   7.067  1.0386 -0.5512 -1.5494
   40MET    HE2  312   5.540   5.060   7.244  0.6561 -2.1277  0.6198
   40MET    HE3  313   5.652   4.961   7.133 -0.4793 -0.2033 -1.5952
   40MET      C  314   5.751   5.398   6.623  0.1880  0.1445 -0.0511
   40MET      O  315   5.651   5.423   6.556  0.3031  0.0435 -0.2643
   41SER      N  316   5.857   5.480   6.625  0.5323 -0.2976 -0.0661
   41SER     HN  317   5.920   5.456   6.699 -0.0174  1.4427  1.0429
   41SER     CA  318   5.882   5.593   6.540 -0.0355 -0.1396 -0.0224
   41SER     HA  319   5.802   5.663   6.559 -0.9219 -1.9218  3.9759
   41SER     CB  320   6.016   5.662   6.568 -0.2379  0.4511 -0.4837
   41SER    HB1  321   6.023   5.749   6.500  1.5313  0.9564  0.2712
   41SER    HB2  322   6.107   5.598   6.561  0.2122  0.7192  2.0962
   41SER     OG  323   6.020   5.708   6.702 -0.2563  0.1181 -0.3675
   41SER    HG1  324   6.033   5.632   6.760 -2.1198 -1.2288 -1.5841
   41SER      C  325   5.876   5.546   6.399 -0.4475 -0.0039 -0.0516
   41SER      O  326   5.801   5.604   6.320 -0.2143  0.2055 -0.1201
   42LEU      N  327   5.940   5.435   6.359 -0.3074  0.1140 -0.1591
   42LEU     HN  328   5.979   5.379   6.431 -2.1940 -1.7023 -0.4296
   42LEU     CA  329   5.952   5.394   6.222  0.0168 -0.5948  0.0778
   42LEU     HA  330   5.979   5.483   6.167 -2.9046 -0.4402 -1.2584
   42LEU     CB  331   6.051   5.278   6.201  0.2969 -0.3803  0.2127
   42LEU    HB1  332   6.012   5.201   6.132 -2.3159  0.4457  0.6737
   42LEU    HB2  333   6.060   5.231   6.302 -1.3311 -1.6542 -0.1950
   42LEU     CG  334   6.195   5.319   6.164  0.1175  0.3577  0.3197
   42LEU     HG  335   6.239   5.397   6.230  0.0036  0.2046  0.5773
   42LEU    CD1  336   6.277   5.190   6.175 -0.2638  0.0736 -0.1269
   42LEU   HD11  337   6.267   5.140   6.076  1.4772 -2.8552  1.0578
   42LEU   HD12  338   6.256   5.126   6.263  0.0330  0.2820  0.1001
   42LEU   HD13  339   6.382   5.221   6.193 -0.7050  0.3627  2.2172
   42LEU    CD2  340   6.201   5.378   6.022 -0.1172 -0.0022  0.1585
   42LEU   HD21  341   6.168   5.484   6.015  1.9473  0.7209  0.6990
   42LEU   HD22  342   6.142   5.312   5.955  1.3882 -0.2129 -1.0003
   42LEU   HD23  343   6.299   5.368   5.972 -0.0894  0.6033  0.0766
   42LEU      C  344   5.819   5.346   6.176 -0.3521  0.3767  0.1094
   42LEU      O  345   5.772   5.375   6.066  0.4216  0.1690 -0.2786
   43ILE      N  346   5.745   5.280   6.267 -0.4621  0.7941  0.3252
   43ILE     HN  347   5.789   5.253   6.353  1.3174  1.7262 -0.2440
   43ILE     CA  348   5.615   5.227   6.242 -0.1444  0.0417  0.2488
   43ILE     HA  349   5.632   5.164   6.156 -0.0742 -1.0408  1.0360
   43ILE     CB  350   5.570   5.134   6.352 -0.1654  0.3667  0.5164
   43ILE     HB  351   5.594   5.179   6.450  0.7034  0.4982  0.2554
   43ILE    CG2  352   5.421   5.097   6.351  0.1001 -0.7204 -0.0628
   43ILE   HG21  353   5.363   5.187   6.379  1.1183  0.3616 -1.3105
   43ILE   HG22  354   5.386   5.009   6.409 -0.0415 -2.1988 -2.2465
   43ILE   HG23  355   5.387   5.073   6.248  0.9931 -0.7249 -0.3649
   43ILE    CG1  356   5.653   5.006   6.332 -0.6163  0.1820 -0.2275
   43ILE   HG11  357   5.759   5.040   6.333 -1.0904  2.2456  4.1004
   43ILE   HG12  358   5.615   4.961   6.238 -0.6623 -1.0615  0.3645
   43ILE     CD  359   5.630   4.895   6.434 -0.1383  0.0878 -0.2203
   43ILE    HD1  360   5.543   4.829   6.416  1.8067 -1.9353 -3.0096
   43ILE    HD2  361   5.624   4.927   6.541 -0.4740 -1.7561  0.3406
   43ILE    HD3  362   5.713   4.821   6.430  1.8933  2.1477  1.2336
   43ILE      C  363   5.515   5.331   6.204 -0.2567 -0.1327  0.0607
   43ILE      O  364   5.452   5.318   6.099 -0.2740 -0.4783  0.1131
   44VAL      N  365   5.492   5.441   6.278 -0.3178 -0.2717  0.2496
   44VAL     HN  366   5.540   5.458   6.364  0.0749  1.6452 -0.3144
   44VAL     CA  367   5.400   5.548   6.256 -0.0641 -0.1317 -0.1457
   44VAL     HA  368   5.303   5.503   6.240  0.1381 -0.2920 -0.9513
   44VAL     CB  369   5.403   5.638   6.376  0.2880 -0.3107 -0.0184
   44VAL     HB  370   5.509   5.666   6.392  1.0417 -3.2512  0.8587
   44VAL    CG1  371   5.302   5.753   6.365  0.6331  0.0118  0.1707
   44VAL   HG11  372   5.295   5.804   6.464  0.6442  0.6185 -0.1343
   44VAL   HG12  373   5.207   5.699   6.347  0.1324  0.9789 -0.1291
   44VAL   HG13  374   5.318   5.817   6.276 -2.0619 -0.7237 -0.9295
   44VAL    CG2  375   5.359   5.559   6.501 -0.4938  0.1130 -0.0197
   44VAL   HG21  376   5.404   5.457   6.497  2.1091  1.2201 -1.3497
   44VAL   HG22  377   5.248   5.560   6.512 -0.2549  2.4955  3.9486
   44VAL   HG23  378   5.408   5.597   6.593  2.3617 -0.7072 -1.0940
   44VAL      C  379   5.426   5.623   6.130  0.1720 -0.3993 -0.2574
   44VAL      O  380   5.333   5.654   6.056  0.4346  0.3108 -0.2926
   45LEU      N  381   5.553   5.657   6.102  0.1573 -0.2141 -0.1003
   45LEU     HN  382   5.621   5.640   6.172  0.6684 -0.1344 -0.5700
   45LEU     CA  383   5.591   5.723   5.981  0.2403 -0.3901 -0.1708
   45LEU     HA  384   5.540   5.818   5.974 -1.3629 -1.1931  0.2215
   45LEU     CB  385   5.744   5.739   5.983  0.1698  0.3175  0.1780
   45LEU    HB1  386   5.790   5.639   5.964 -1.0643 -0.1767 -0.2614
   45LEU    HB2  387   5.765   5.765   6.089 -0.3013  2.1691 -0.1582
   45LEU     CG  388   5.822   5.852   5.914  0.2324  0.1413 -0.0445
   45LEU     HG  389   5.839   5.829   5.807 -0.8573 -2.3735  0.2516
   45LEU    CD1  390   5.748   5.988   5.918  0.6134  0.3608 -0.3651
   45LEU   HD11  391   5.740   6.023   6.023 -0.5936 -2.5006  0.6167
   45LEU   HD12  392   5.646   5.982   5.876  0.4704 -2.1887  0.1388
   45LEU   HD13  393   5.802   6.071   5.867 -1.1583  1.7866 -0.0101
   45LEU    CD2  394   5.960   5.862   5.981  0.2171 -0.0565  0.0170
   45LEU   HD21  395   6.020   5.945   5.939  0.5784 -0.8116 -1.0111
   45LEU   HD22  396   6.022   5.770   5.974  0.7365  0.2163  0.8171
   45LEU   HD23  397   5.956   5.883   6.090  1.0384  0.6458 -0.0788
   45LEU      C  398   5.560   5.651   5.855 -0.2946 -0.1124 -0.1996
   45LEU      O  399   5.522   5.708   5.753  0.2487  0.3740 -0.1326
   46ALA      N  400   5.578   5.518   5.849  0.1861 -0.0429 -0.2967
   46ALA     HN  401   5.622   5.470   5.925  1.7044  3.1733  1.0161
   46ALA     CA  402   5.552   5.437   5.734  0.1064 -0.2749 -0.1158
   46ALA     HA  403   5.604   5.494   5.658 -0.0615  0.9684  0.6916
   46ALA     CB  404   5.602   5.296   5.772  0.5040  0.0542  0.6094
   46ALA    HB1  405   5.699   5.312   5.823  1.1287 -0.9243 -0.2160
   46ALA    HB2  406   5.627   5.254   5.672  1.0739  1.6277  0.0564
   46ALA    HB3  407   5.525   5.247   5.835 -0.7187  2.9672  1.5673
   46ALA      C  408   5.409   5.432   5.693  0.0552 -0.2110  0.0544
   46ALA      O  409   5.362   5.436   5.580  0.1253  0.8486  0.0526
   47ILE      N  410   5.330   5.418   5.801  0.1988 -0.6797  0.1019
   47ILE     HN  411   5.366   5.422   5.894 -0.9189 -2.5911  0.6728
   47ILE     CA  412   5.188   5.406   5.785  0.1092  0.1539  0.2456
   47ILE     HA  413   5.164   5.332   5.710 -0.9945 -0.4009  1.1273
   47ILE     CB  414   5.136   5.361   5.918 -0.1648 -0.4541 -0.0660
   47ILE     HB  415   5.181   5.438   5.985  0.0570 -0.3684 -0.3125
   47ILE    CG2  416   4.982   5.364   5.921 -0.1591  0.1678 -0.4005
   47ILE   HG21  417   4.948   5.287   5.849  1.4220 -0.9825  0.0164
   47ILE   HG22  418   4.943   5.468   5.910  3.2107  1.5239 -0.7958
   47ILE   HG23  419   4.946   5.320   6.016  0.4602 -0.8739 -0.6326
   47ILE    CG1  420   5.184   5.220   5.957 -0.5070 -0.6056 -0.1883
   47ILE   HG11  421   5.283   5.190   5.917 -1.3700 -1.6926 -1.6119
   47ILE   HG12  422   5.113   5.151   5.908  1.2441 -1.7463 -1.2042
   47ILE     CD  423   5.176   5.176   6.103  0.0303  0.3197  0.1281
   47ILE    HD1  424   5.216   5.072   6.113  2.6157  1.1006 -1.1351
   47ILE    HD2  425   5.069   5.178   6.130 -0.4931  1.0661 -1.8731
   47ILE    HD3  426   5.240   5.231   6.175  0.9368 -1.2573  0.5818
   47ILE      C  427   5.127   5.533   5.736  0.2094  0.0982 -0.0256
   47ILE      O  428   5.038   5.536   5.651  0.1028  0.7011  0.1014
   48VAL      N  429   5.164   5.642   5.804 -0.1343 -0.0368  0.3815
   48VAL     HN  430   5.231   5.637   5.877  0.7905  2.9763 -0.0989
   48VAL     CA  431   5.101   5.769   5.782 -0.6196 -0.3972 -0.3594
   48VAL     HA  432   4.994   5.757   5.794 -0.2988 -3.7267  0.1460
   48VAL     CB  433   5.151   5.860   5.891 -0.6049 -0.3542 -0.4013
   48VAL     HB  434   5.259   5.848   5.915 -0.5815  0.2516 -0.2049
   48VAL    CG1  435   5.121   6.005   5.849  0.5961 -0.0128 -0.1040
   48VAL   HG11  436   5.018   6.012   5.810 -0.1786  0.6064  1.8941
   48VAL   HG12  437   5.182   6.043   5.764 -0.4216  0.0828 -0.8054
   48VAL   HG13  438   5.135   6.079   5.931 -0.8449  1.8569 -1.4630
   48VAL    CG2  439   5.069   5.822   6.016 -0.1478 -0.1907 -0.0521
   48VAL   HG21  440   5.062   5.712   6.024  1.3378 -0.2720  0.4487
   48VAL   HG22  441   4.969   5.864   5.995  0.2789 -0.0638 -2.0442
   48VAL   HG23  442   5.107   5.868   6.110 -0.4553  0.2551 -0.1403
   48VAL      C  443   5.130   5.816   5.644 -0.1969  0.2457 -0.0577
   48VAL      O  444   5.050   5.870   5.568  0.0830  0.2751 -0.3327
   49PHE      N  445   5.253   5.786   5.598 -0.3275 -0.5849  0.1204
   49PHE     HN  446   5.324   5.757   5.661  0.8300  1.2997 -0.2605
   49PHE     CA  447   5.294   5.816   5.465 -0.4769 -0.0759  0.1871
   49PHE     HA  448   5.275   5.920   5.444 -3.2356 -0.2837  1.2723
   49PHE     CB  449   5.445   5.794   5.443 -0.5075  0.3192 -0.4560
   49PHE    HB1  450   5.481   5.700   5.491 -0.8258  0.8351  0.8440
   49PHE    HB2  451   5.505   5.870   5.496 -0.8763  1.3605 -1.5021
   49PHE     CG  452   5.491   5.792   5.301 -0.2806 -0.0705 -0.3781
   49PHE    CD1  453   5.509   5.910   5.233 -0.3526 -0.0171 -0.3043
   49PHE    HD1  454   5.482   6.005   5.278  0.1002 -0.0356  0.0179
   49PHE    CE1  455   5.578   5.918   5.114  0.4903 -0.2203  0.1609
   49PHE    HE1  456   5.571   6.010   5.058 -1.0073 -0.6952 -0.5014
   49PHE     CZ  457   5.638   5.802   5.072 -0.1218 -0.3569 -0.3497
   49PHE     HZ  458   5.700   5.795   4.984 -2.0790 -0.3246 -1.8004
   49PHE    CD2  459   5.549   5.678   5.250 -0.1456 -0.0461 -0.2796
   49PHE    HD2  460   5.547   5.590   5.312 -2.5357  0.5758  0.6313
   49PHE    CE2  461   5.625   5.681   5.135 -0.0687 -0.3034 -0.2355
   49PHE    HE2  462   5.693   5.601   5.110  2.3029  0.9978  1.6418
   49PHE      C  463   5.215   5.740   5.364 -0.7785 -0.1672  0.4913
   49PHE      O  464   5.164   5.788   5.263  0.0889 -0.2615  0.0001
   50GLY      N  465   5.213   5.607   5.385 -0.2869 -0.2266  0.1739
   50GLY     HN  466   5.252   5.558   5.463 -0.3641  0.7427  0.8484
   50GLY     CA  467   5.163   5.509   5.294  0.0641 -0.1560 -0.0948
   50GLY    HA1  468   5.181   5.417   5.346  0.3231  0.6729  1.3339
   50GLY    HA2  469   5.209   5.528   5.197  3.4020  1.6673  1.6533
   50GLY      C  470   5.016   5.515   5.272  0.0556  0.3249  0.0722
   50GLY      O  471   4.971   5.503   5.159  0.2122  0.1504  0.0277
   51ASN      N  472   4.940   5.537   5.381  0.0591 -0.2084  0.1863
   51ASN     HN  473   4.985   5.543   5.469  0.2929  1.4441 -0.0232
   51ASN     CA  474   4.797   5.538   5.378  0.0642 -0.3168 -0.2686
   51ASN     HA  475   4.775   5.474   5.294 -1.0298  0.4099 -0.5565
   51ASN     CB  476   4.728   5.485   5.505  0.2244  0.1511  0.0154
   51ASN    HB1  477   4.619   5.505   5.498  0.4063  1.1785  0.0027
   51ASN    HB2  478   4.775   5.548   5.584 -0.0053 -0.2263  0.4579
   51ASN     CG  479   4.765   5.338   5.514  0.0851  0.1288  0.2276
   51ASN    OD1  480   4.695   5.257   5.453 -0.1064  0.0463  0.5481
   51ASN    ND2  481   4.868   5.291   5.589 -0.0529 -0.2704  0.1717
   51ASN   HD21  482   4.915   5.360   5.644  0.1356 -2.3186  2.8090
   51ASN   HD22  483   4.879   5.192   5.601  1.8392 -0.0047  0.9398
   51ASN      C  484   4.751   5.673   5.336  0.0312 -0.2182  0.0732
   51ASN      O  485   4.654   5.680   5.261  0.1933  0.6211 -0.0679
   52VAL      N  486   4.829   5.782   5.349  0.2580 -0.2287 -1.0464
   52VAL     HN  487   4.909   5.782   5.409  0.5000  0.5435 -1.3471
   52VAL     CA  488   4.792   5.912   5.302  0.4037  0.2216  0.0363
   52VAL     HA  489   4.689   5.919   5.333  0.9206 -0.8152  2.1503
   52VAL     CB  490   4.845   6.032   5.374 -0.0466  0.2182  0.3764
   52VAL     HB  491   4.851   6.003   5.481 -0.6531  1.4751  0.7729
   52VAL    CG1  492   4.985   6.090   5.347  0.2495 -0.6045  0.1165
   52VAL   HG11  493   5.065   6.013   5.340  0.6200 -0.1692 -0.6683
   52VAL   HG12  494   5.025   6.166   5.416  1.0324  0.1520 -1.1254
   52VAL   HG13  495   4.984   6.143   5.249 -1.6214 -1.6641 -0.4948
   52VAL    CG2  496   4.739   6.142   5.356 -0.0066  0.2431  0.2908
   52VAL   HG21  497   4.640   6.101   5.383 -0.1651 -0.1475 -0.8417
   52VAL   HG22  498   4.722   6.173   5.251 -0.0281 -2.0156 -0.4250
   52VAL   HG23  499   4.760   6.231   5.420  0.9044  2.2731 -2.6118
   52VAL      C  500   4.805   5.917   5.153  0.1438  0.0031  0.0057
   52VAL      O  501   4.715   5.966   5.084  0.0013  0.4966  0.5253
   53LEU      N  502   4.910   5.849   5.104 -0.0738  0.1766 -0.7103
   53LEU     HN  503   4.983   5.818   5.164  0.2579  1.3776 -0.4553
   53LEU     CA  504   4.929   5.841   4.962  0.2592  0.1461 -0.6639
   53LEU     HA  505   4.937   5.937   4.915 -1.7302  0.5523 -0.2556
   53LEU     CB  506   5.059   5.767   4.927  0.2503 -0.1678 -0.0595
   53LEU    HB1  507   5.037   5.660   4.947 -2.2256  0.4017  0.5731
   53LEU    HB2  508   5.141   5.799   4.996 -2.0217  1.2181  2.1727
   53LEU     CG  509   5.096   5.772   4.778 -0.1154 -0.0642 -0.1475
   53LEU     HG  510   5.009   5.735   4.721  0.3987  0.3478 -1.2328
   53LEU    CD1  511   5.129   5.916   4.735  0.3631 -0.4356 -1.0530
   53LEU   HD11  512   5.175   5.921   4.634 -2.7611  1.0994 -2.5382
   53LEU   HD12  513   5.192   5.962   4.814 -1.2132 -1.9808  1.2239
   53LEU   HD13  514   5.039   5.981   4.740 -0.1982 -1.1503 -1.6504
   53LEU    CD2  515   5.216   5.681   4.746 -0.4884 -0.3837 -0.6533
   53LEU   HD21  516   5.185   5.574   4.750  1.8441 -1.1288 -0.7798
   53LEU   HD22  517   5.302   5.701   4.813 -0.9188  0.4939 -0.3496
   53LEU   HD23  518   5.245   5.700   4.641 -1.4888 -0.4345 -0.9451
   53LEU      C  519   4.820   5.782   4.879 -0.0309  0.0991 -0.2566
   53LEU      O  520   4.784   5.831   4.772 -0.4130 -0.3668 -0.3478
   54VAL      N  521   4.760   5.674   4.933  0.3667 -0.1346 -0.2734
   54VAL     HN  522   4.808   5.639   5.013 -1.0067  1.3923  1.3079
   54VAL     CA  523   4.650   5.606   4.873  0.2772 -0.0339 -0.2266
   54VAL     HA  524   4.682   5.567   4.777 -0.0093 -1.8280  0.3773
   54VAL     CB  525   4.621   5.479   4.946  0.2449 -0.0026 -0.1844
   54VAL     HB  526   4.606   5.504   5.053  0.8247  1.5840 -0.4633
   54VAL    CG1  527   4.490   5.410   4.903 -0.1662  0.4821  0.2815
   54VAL   HG11  528   4.478   5.316   4.961 -0.2354 -0.2065 -0.8346
   54VAL   HG12  529   4.506   5.369   4.802 -1.9873 -1.1951  0.6115
   54VAL   HG13  530   4.399   5.474   4.903 -1.0929 -0.7432 -1.6937
   54VAL    CG2  531   4.740   5.382   4.942  0.1540 -0.1466  0.4504
   54VAL   HG21  532   4.721   5.287   4.997  0.9445  0.3840  1.7063
   54VAL   HG22  533   4.832   5.433   4.979 -0.8610  2.5062 -0.4473
   54VAL   HG23  534   4.768   5.349   4.840 -2.0099  0.3226 -0.3445
   54VAL      C  535   4.530   5.694   4.861  0.4015  0.1746  0.0687
   54VAL      O  536   4.463   5.699   4.758 -0.0533  0.8288  0.3903
   55ILE      N  537   4.490   5.762   4.970  0.4564  0.1414  0.1103
   55ILE     HN  538   4.532   5.749   5.059 -2.6658  2.4635  2.1329
   55ILE     CA  539   4.373   5.844   4.963  0.5561  0.2717 -0.0685
   55ILE     HA  540   4.298   5.788   4.909 -1.9826  2.5372  0.8817
   55ILE     CB  541   4.317   5.875   5.099  0.4196 -0.1380 -0.0309
   55ILE     HB  542   4.221   5.926   5.077  0.7154  0.3112 -0.2922
   55ILE    CG2  543   4.297   5.741   5.173 -0.6895 -0.0321 -0.1093
   55ILE   HG21  544   4.236   5.760   5.263 -1.1649  1.9709 -0.7931
   55ILE   HG22  545   4.398   5.701   5.200 -1.0841 -1.6087 -0.8537
   55ILE   HG23  546   4.242   5.659   5.123 -1.0875 -0.8204  1.5632
   55ILE    CG1  547   4.400   5.977   5.178  0.1605  0.2234 -0.2206
   55ILE   HG11  548   4.417   6.075   5.130  0.2666  0.9610  1.2617
   55ILE   HG12  549   4.499   5.929   5.196 -0.1529  0.0375  1.1620
   55ILE     CD  550   4.350   6.010   5.319 -0.1537 -0.5489 -0.1448
   55ILE    HD1  551   4.254   6.066   5.323  0.6095  1.1582 -2.9345
   55ILE    HD2  552   4.415   6.087   5.365 -2.1924  2.9397 -2.6377
   55ILE    HD3  553   4.329   5.921   5.382 -1.9157 -0.7166 -0.8948
   55ILE      C  554   4.397   5.965   4.880  0.2626 -0.0037 -0.5575
   55ILE      O  555   4.309   6.012   4.807 -0.1352 -0.3104 -0.2810
   56THR      N  556   4.521   6.017   4.883  0.1257  0.2793  0.4048
   56THR     HN  557   4.579   5.982   4.955  0.4764  0.2085  0.0915
   56THR     CA  558   4.565   6.125   4.800  0.1397 -0.0238  0.0148
   56THR     HA  559   4.499   6.208   4.820 -2.0448 -1.9905  1.4275
   56THR     CB  560   4.699   6.183   4.834  0.3273 -0.2811 -0.2751
   56THR     HB  561   4.776   6.107   4.809  1.3446  0.3314  0.8548
   56THR    OG1  562   4.702   6.225   4.970 -0.9225  0.7417 -0.5473
   56THR    HG1  563   4.731   6.140   5.003  1.8781  0.7631 -2.5311
   56THR    CG2  564   4.707   6.318   4.761 -0.1933 -0.3385 -0.4446
   56THR   HG21  565   4.734   6.305   4.654 -1.6652 -0.4260 -0.8255
   56THR   HG22  566   4.769   6.396   4.811 -2.5837  2.0523 -0.9791
   56THR   HG23  567   4.610   6.372   4.764  0.7585  1.4809 -0.7804
   56THR      C  568   4.562   6.109   4.652  0.2571  0.6773 -0.0701
   56THR      O  569   4.519   6.191   4.572 -0.1670  0.3800 -0.1492
   57ALA      N  570   4.614   5.994   4.603 -0.9370  0.1379 -0.1049
   57ALA     HN  571   4.648   5.925   4.666 -1.7673 -1.4377 -1.3287
   57ALA     CA  572   4.610   5.957   4.465  0.5039 -0.1703 -0.0723
   57ALA     HA  573   4.663   6.024   4.400  1.0729 -1.3961 -0.9078
   57ALA     CB  574   4.672   5.820   4.434 -0.1480 -0.4383 -0.2029
   57ALA    HB1  575   4.771   5.810   4.485  0.4366 -1.1362 -1.4284
   57ALA    HB2  576   4.700   5.814   4.327  0.5342 -0.1260 -0.0488
   57ALA    HB3  577   4.610   5.732   4.463 -0.4494 -0.2202 -0.1807
   57ALA      C  578   4.475   5.937   4.406  0.2114  0.3942  0.3923
   57ALA      O  579   4.444   5.986   4.298 -0.2439  0.2576  0.4611
   58ILE      N  580   4.381   5.872   4.477  0.5294 -0.4809  0.0186
   58ILE     HN  581   4.410   5.831   4.563  0.6761  0.4569  0.4255
   58ILE     CA  582   4.254   5.837   4.422  0.6240  0.1384 -0.6073
   58ILE     HA  583   4.273   5.802   4.321 -2.4377 -1.4536 -0.7598
   58ILE     CB  584   4.195   5.721   4.496  0.1552  0.4794 -0.4424
   58ILE     HB  585   4.161   5.749   4.598 -0.0289 -0.4743 -0.2318
   58ILE    CG2  586   4.065   5.675   4.426  0.0908  0.0734 -0.0596
   58ILE   HG21  587   4.027   5.575   4.456 -0.1463 -0.4176 -1.9132
   58ILE   HG22  588   4.072   5.650   4.318  1.4909  0.2609 -0.0405
   58ILE   HG23  589   3.981   5.744   4.448  0.2500  0.5633 -0.9459
   58ILE    CG1  590   4.294   5.604   4.505 -0.3430  0.0621 -0.3113
   58ILE   HG11  591   4.391   5.632   4.553 -0.5614 -1.7081  1.3312
   58ILE   HG12  592   4.326   5.571   4.404  0.8925  1.2067 -0.3223
   58ILE     CD  593   4.247   5.482   4.585 -0.4421  0.1328 -0.2599
   58ILE    HD1  594   4.196   5.500   4.682 -0.3578 -3.1817  0.5219
   58ILE    HD2  595   4.330   5.414   4.615 -0.3313 -0.1264 -1.1368
   58ILE    HD3  596   4.187   5.421   4.516  1.1177 -0.8859 -0.7724
   58ILE      C  597   4.173   5.961   4.411  0.0769 -0.1478  0.1675
   58ILE      O  598   4.086   5.988   4.329  0.2618  0.3710  0.1402
   59ALA      N  599   4.197   6.059   4.501  0.0320  0.1474 -0.1405
   59ALA     HN  600   4.268   6.049   4.570 -0.3195  0.3533  0.2518
   59ALA     CA  601   4.140   6.189   4.488 -0.3295 -0.0291 -0.3636
   59ALA     HA  602   4.032   6.184   4.486 -0.6774  2.3750  3.2059
   59ALA     CB  603   4.185   6.274   4.608 -0.0353  0.0561 -0.5327
   59ALA    HB1  604   4.292   6.305   4.609  0.3184 -1.0498  2.0978
   59ALA    HB2  605   4.174   6.224   4.706  0.4230 -0.2620 -0.6395
   59ALA    HB3  606   4.122   6.366   4.611  1.2004  0.9008  0.9403
   59ALA      C  607   4.177   6.269   4.367 -0.2991 -0.0980 -0.4001
   59ALA      O  608   4.094   6.330   4.300 -0.1720  0.8137  0.2436
   60LYS      N  609   4.307   6.262   4.333 -0.3710  0.2406 -0.7512
   60LYS     HN  610   4.371   6.210   4.389 -1.9601 -0.7510  0.2169
   60LYS     CA  611   4.363   6.350   4.235  0.0007  0.4088 -0.3921
   60LYS     HA  612   4.319   6.448   4.248 -0.3693  0.3218 -0.9433
   60LYS     CB  613   4.513   6.370   4.263 -0.0037  0.2398 -0.2426
   60LYS    HB1  614   4.559   6.429   4.181  2.7288 -2.1419 -0.5766
   60LYS    HB2  615   4.576   6.279   4.258 -0.3584 -0.5381  4.6504
   60LYS     CG  616   4.535   6.435   4.399 -0.1922  0.3376 -0.2577
   60LYS    HG1  617   4.622   6.386   4.447 -0.2672 -0.8320 -1.2721
   60LYS    HG2  618   4.443   6.417   4.458  0.1519 -0.3090  0.0823
   60LYS     CD  619   4.559   6.586   4.389 -0.0730  0.3263 -0.1364
   60LYS    HD1  620   4.473   6.641   4.347 -0.5992  0.5596  1.2015
   60LYS    HD2  621   4.646   6.604   4.323  0.6952  0.3341  0.8435
   60LYS     CE  622   4.599   6.658   4.519  0.0557 -0.6336  0.3654
   60LYS    HE1  623   4.696   6.619   4.556 -0.1531 -2.0828 -0.4962
   60LYS    HE2  624   4.525   6.631   4.598  0.5911 -3.8218 -0.0827
   60LYS     NZ  625   4.613   6.803   4.496  0.4869 -0.6574  0.4809
   60LYS    HZ1  626   4.626   6.866   4.578 -2.4407  0.3305  0.3046
   60LYS    HZ2  627   4.534   6.842   4.440 -2.0517 -0.8106  3.6569
   60LYS    HZ3  628   4.702   6.814   4.442  1.0405 -3.1811  0.7556
   60LYS      C  629   4.337   6.313   4.093  0.1467  0.5492 -0.4564
   60LYS      O  630   4.324   6.396   4.004 -0.2281 -0.0245 -0.9461
   61PHE      N  631   4.331   6.181   4.064 -0.0226  0.4353  0.0730
   61PHE     HN  632   4.336   6.118   4.141  1.0377 -1.6016 -1.5813
   61PHE     CA  633   4.333   6.125   3.933 -0.1159  0.0571  0.2341
   61PHE     HA  634   4.350   6.209   3.868  2.5452 -0.7988 -0.2908
   61PHE     CB  635   4.449   6.026   3.915 -0.2186 -0.2073  0.9767
   61PHE    HB1  636   4.452   6.001   3.806 -1.6517  3.4294 -0.0326
   61PHE    HB2  637   4.436   5.940   3.984  0.7981 -0.9883  0.2337
   61PHE     CG  638   4.578   6.091   3.950  0.0903 -0.1056 -0.3014
   61PHE    CD1  639   4.640   6.176   3.860  0.6933 -0.0302  0.1785
   61PHE    HD1  640   4.583   6.204   3.773 -0.4948 -0.9955  0.6015
   61PHE    CE1  641   4.765   6.227   3.883  0.7491 -0.0954  0.0176
   61PHE    HE1  642   4.810   6.291   3.808  2.3204 -0.1205  0.8766
   61PHE     CZ  643   4.834   6.186   3.995  0.1566 -0.0906  0.3863
   61PHE     HZ  644   4.933   6.227   4.010 -0.0509  0.3093  0.6909
   61PHE    CD2  645   4.653   6.050   4.058  0.1996  0.3505 -0.2025
   61PHE    HD2  646   4.605   5.977   4.122  1.2083 -0.1172  0.0311
   61PHE    CE2  647   4.783   6.089   4.078  0.1123  0.1945  0.6938
   61PHE    HE2  648   4.836   6.053   4.165  1.6775  0.1546 -0.2433
   61PHE      C  649   4.209   6.050   3.898  0.0920 -0.1324 -0.1080
   61PHE      O  650   4.157   5.957   3.961 -0.5530  0.3247  0.0468
   62GLU      N  651   4.165   6.082   3.775  0.0095 -0.0196 -0.0490
   62GLU     HN  652   4.218   6.141   3.715 -1.1219 -1.9237 -3.1788
   62GLU     CA  653   4.038   6.042   3.722 -0.1956  0.2281  0.2501
   62GLU     HA  654   3.967   6.049   3.803 -0.1233 -1.1701  0.4527
   62GLU     CB  655   3.990   6.133   3.608 -0.3832 -0.2069 -0.0205
   62GLU    HB1  656   3.983   6.239   3.641  1.2443  0.3455 -1.3366
   62GLU    HB2  657   3.886   6.102   3.582 -0.2039 -0.9236  0.1110
   62GLU     CG  658   4.074   6.139   3.480 -0.1995  0.0977  0.1123
   62GLU    HG1  659   4.074   6.042   3.425  3.2292  0.3409 -0.5354
   62GLU    HG2  660   4.179   6.151   3.513 -0.2242 -1.4237  0.8500
   62GLU     CD  661   4.038   6.259   3.394  0.4985  0.0444 -0.2577
   62GLU    OE1  662   3.965   6.236   3.294  0.0936  0.3474 -0.0324
   62GLU    OE2  663   4.086   6.373   3.419 -0.3740  0.3388  0.1083
   62GLU      C  664   4.043   5.898   3.685 -0.6913  0.4428 -0.6877
   62GLU      O  665   3.952   5.816   3.696 -0.0720 -0.1527  0.1313
   63ARG      N  666   4.167   5.855   3.658 -0.5969  0.3704 -0.1445
   63ARG     HN  667   4.239   5.924   3.655 -1.8075  1.8931  2.1899
   63ARG     CA  668   4.198   5.725   3.608 -0.2066  0.2517  0.3930
   63ARG     HA  669   4.134   5.699   3.525  1.0689  0.8043 -0.8057
   63ARG     CB  670   4.344   5.721   3.558 -0.5131 -0.1815 -0.4844
   63ARG    HB1  671   4.408   5.757   3.641 -2.7900  2.7767  0.1693
   63ARG    HB2  672   4.354   5.786   3.468 -0.3599 -0.0286 -0.3573
   63ARG     CG  673   4.395   5.587   3.505  0.1697  0.1531 -0.6808
   63ARG    HG1  674   4.414   5.525   3.596 -0.1611  2.6049  1.1664
   63ARG    HG2  675   4.488   5.605   3.448 -0.0045  1.4827 -0.5622
   63ARG     CD  676   4.307   5.513   3.404 -0.2523  0.1613 -0.3187
   63ARG    HD1  677   4.314   5.579   3.315 -0.0612  0.6407  0.0453
   63ARG    HD2  678   4.198   5.503   3.427 -0.0437  0.5069  0.9208
   63ARG     NE  679   4.370   5.381   3.377  0.4450  0.4106  0.0810
   63ARG     HE  680   4.415   5.324   3.446  0.5028 -1.9207 -1.7758
   63ARG     CZ  681   4.421   5.349   3.255  0.4024  1.1199 -0.1287
   63ARG    NH1  682   4.368   5.392   3.136 -0.4007  0.4423 -0.0258
   63ARG   HH11  683   4.277   5.432   3.134 -0.4514  0.2791 -1.6419
   63ARG   HH12  684   4.407   5.345   3.057  0.1579  0.5923  0.1559
   63ARG    NH2  685   4.519   5.255   3.265 -0.3940  0.3034  0.1954
   63ARG   HH21  686   4.529   5.187   3.192 -0.8562  1.1625 -0.7017
   63ARG   HH22  687   4.552   5.229   3.356 -1.8040 -3.0811 -0.1347
   63ARG      C  688   4.180   5.619   3.711  0.5511 -0.0581  0.2144
   63ARG      O  689   4.155   5.503   3.679  0.3444 -0.1107  0.5684
   64LEU      N  690   4.177   5.653   3.841 -0.1395 -0.0159  0.1892
   64LEU     HN  691   4.198   5.750   3.851 -2.4433  0.4373  1.3574
   64LEU     CA  692   4.159   5.569   3.956  0.2721  0.1636  0.3876
   64LEU     HA  693   4.179   5.467   3.926  1.1823  0.5678 -0.4354
   64LEU     CB  694   4.261   5.595   4.068  0.6964  0.0876  0.0230
   64LEU    HB1  695   4.242   5.534   4.158 -1.0439  2.7865  1.6326
   64LEU    HB2  696   4.250   5.704   4.089  1.5603  0.6141 -1.9891
   64LEU     CG  697   4.409   5.590   4.026  0.4889  0.0775 -0.7246
   64LEU     HG  698   4.420   5.660   3.940 -1.2982  1.5012  0.1394
   64LEU    CD1  699   4.497   5.643   4.140 -0.2131 -0.3118  0.0107
   64LEU   HD11  700   4.453   5.741   4.169 -1.5046 -0.7874 -0.2725
   64LEU   HD12  701   4.598   5.665   4.098  0.6169 -1.5139  1.2791
   64LEU   HD13  702   4.509   5.571   4.224 -0.8602  0.1710  0.5277
   64LEU    CD2  703   4.448   5.445   3.991  0.8280 -0.0359  0.1008
   64LEU   HD21  704   4.422   5.375   4.073 -0.2475 -0.7542 -0.8185
   64LEU   HD22  705   4.558   5.438   3.983  0.7879 -1.8695  0.6494
   64LEU   HD23  706   4.394   5.414   3.899 -1.1522  0.9881  0.8535
   64LEU      C  707   4.019   5.563   4.007  0.0996  0.3631 -0.0493
   64LEU      O  708   3.997   5.515   4.118 -0.0089 -0.0326 -0.2386
   65GLN      N  709   3.918   5.608   3.931  0.1222 -0.2657 -0.4601
   65GLN     HN  710   3.940   5.659   3.848  1.0790  0.9787  0.5195
   65GLN     CA  711   3.779   5.601   3.964  0.2956  0.2069  0.3888
   65GLN     HA  712   3.773   5.622   4.070 -1.3621 -0.5641  0.4651
   65GLN     CB  713   3.698   5.714   3.898  0.1204  0.0376  0.3175
   65GLN    HB1  714   3.588   5.711   3.915  0.2325 -0.5179  0.9815
   65GLN    HB2  715   3.708   5.712   3.787 -1.5259  0.6686  0.1166
   65GLN     CG  716   3.746   5.854   3.933 -0.6218  0.4810 -0.3988
   65GLN    HG1  717   3.652   5.914   3.924 -0.8443  0.5551  1.8089
   65GLN    HG2  718   3.824   5.898   3.867  0.0863 -1.9233 -1.2484
   65GLN     CD  719   3.793   5.876   4.076 -0.1384 -0.6478 -0.3793
   65GLN    OE1  720   3.717   5.876   4.173 -0.1363 -0.0952 -0.3762
   65GLN    NE2  721   3.926   5.892   4.100 -0.4442  0.8227  0.4630
   65GLN   HE21  722   3.956   5.903   4.195  2.8073 -1.1185 -0.1943
   65GLN   HE22  723   3.980   5.907   4.018 -1.6630 -1.3968 -0.8514
   65GLN      C  724   3.729   5.466   3.927  0.4019  0.2906 -0.0628
   65GLN      O  725   3.716   5.436   3.808 -0.2386  0.0458  0.0625
   66THR      N  726   3.704   5.372   4.019  0.3238  0.0128 -0.3664
   66THR     HN  727   3.699   5.401   4.114  0.8824 -0.6623 -0.1205
   66THR     CA  728   3.652   5.243   3.986  0.0034  0.0620 -0.0604
   66THR     HA  729   3.593   5.258   3.896  1.5849  0.2630 -1.0895
   66THR     CB  730   3.747   5.128   3.972 -0.4962 -0.3122 -0.4464
   66THR     HB  731   3.703   5.027   3.954  2.7187 -1.8053 -0.6452
   66THR    OG1  732   3.816   5.108   4.094 -0.3660  0.0881 -0.4533
   66THR    HG1  733   3.894   5.063   4.061  0.4386  2.2485 -1.7041
   66THR    CG2  734   3.849   5.160   3.862 -0.0474  0.9356  0.3123
   66THR   HG21  735   3.800   5.175   3.763 -0.1476  1.5783  0.4551
   66THR   HG22  736   3.909   5.068   3.845 -2.4315 -0.9767  1.5969
   66THR   HG23  737   3.919   5.244   3.882  0.9104  0.5401 -1.1982
   66THR      C  738   3.562   5.214   4.101  0.3989 -0.2575  0.1692
   66THR      O  739   3.571   5.284   4.203  0.2016  0.6105 -0.3967
   67VAL      N  740   3.475   5.112   4.099  0.1185 -0.0147 -0.0608
   67VAL     HN  741   3.464   5.060   4.015 -1.0422 -0.3016  0.2399
   67VAL     CA  742   3.404   5.058   4.211  0.2893 -0.0419  0.0358
   67VAL     HA  743   3.347   5.138   4.258  0.3963 -0.8951  1.6828
   67VAL     CB  744   3.296   4.962   4.170 -0.0655  0.2671  0.2413
   67VAL     HB  745   3.343   4.871   4.129 -0.3152  0.5923 -0.7926
   67VAL    CG1  746   3.217   4.920   4.295 -0.1137 -0.0022  0.1209
   67VAL   HG11  747   3.189   5.017   4.342  2.2658  2.5273 -3.2517
   67VAL   HG12  748   3.271   4.867   4.376 -1.1957 -0.7150  0.4018
   67VAL   HG13  749   3.121   4.869   4.272  0.4318 -1.2666  0.5925
   67VAL    CG2  750   3.200   5.021   4.065  0.2284 -0.4289 -0.4223
   67VAL   HG21  751   3.134   5.096   4.113 -1.7735 -1.7001 -1.0529
   67VAL   HG22  752   3.127   4.943   4.032  0.2897  0.0232 -1.6630
   67VAL   HG23  753   3.258   5.061   3.980  1.2962 -1.8032 -0.3745
   67VAL      C  754   3.491   5.006   4.319 -0.3500 -0.3420  0.4126
   67VAL      O  755   3.477   5.033   4.438  0.0890  0.8746  0.2012
   68THR      N  756   3.602   4.939   4.282 -0.3321  0.0483 -0.2448
   68THR     HN  757   3.614   4.911   4.187 -0.8032  1.8556 -0.8793
   68THR     CA  758   3.696   4.882   4.374  0.1330  0.4408 -0.4707
   68THR     HA  759   3.645   4.822   4.447  0.1805  1.8519  0.7756
   68THR     CB  760   3.806   4.802   4.310  0.0767  0.0597 -0.0923
   68THR     HB  761   3.846   4.872   4.234 -2.6672  1.2568 -0.5876
   68THR    OG1  762   3.751   4.698   4.231  0.3436  0.1059 -0.3372
   68THR    HG1  763   3.714   4.630   4.287 -0.4454  0.1914 -0.7477
   68THR    CG2  764   3.910   4.741   4.405 -0.1037  0.3053  0.2689
   68THR   HG21  765   3.978   4.820   4.444 -0.8684  1.4769 -0.7009
   68THR   HG22  766   3.975   4.680   4.339 -0.8385  3.2737 -3.5565
   68THR   HG23  767   3.878   4.658   4.472  0.4367 -0.9343 -0.9514
   68THR      C  768   3.766   4.992   4.447 -0.5258  0.6119 -0.0865
   68THR      O  769   3.793   4.965   4.564 -1.0253 -0.0135 -0.1040
   69ASN      N  770   3.803   5.105   4.385  0.5141  0.2664 -0.1174
   69ASN     HN  771   3.775   5.129   4.293 -0.8060  3.0511  0.8971
   69ASN     CA  772   3.889   5.199   4.450  0.3279  0.3812 -0.0337
   69ASN     HA  773   3.964   5.139   4.499  0.4822  3.2313  3.6341
   69ASN     CB  774   3.964   5.294   4.355  0.3278  0.6034  0.1863
   69ASN    HB1  775   4.014   5.380   4.403 -2.1349  1.0239  2.2530
   69ASN    HB2  776   3.888   5.336   4.285  0.6930 -0.7301 -1.0578
   69ASN     CG  777   4.070   5.219   4.276  0.0772  0.1213  0.2999
   69ASN    OD1  778   4.123   5.116   4.317  0.5039  0.1095 -0.2574
   69ASN    ND2  779   4.098   5.271   4.153 -0.1439 -0.1695  0.1272
   69ASN   HD21  780   4.174   5.230   4.103  0.9075  2.7002 -0.8020
   69ASN   HD22  781   4.055   5.361   4.144  0.9555  0.4114  0.5426
   69ASN      C  782   3.818   5.264   4.564  0.0637  0.1170 -0.0460
   69ASN      O  783   3.881   5.310   4.659  0.3319 -0.5300  0.0985
   70TYR      N  784   3.684   5.261   4.569  0.0694  0.2297  0.2135
   70TYR     HN  785   3.627   5.207   4.506 -2.3672  0.8016  1.8074
   70TYR     CA  786   3.611   5.302   4.685 -0.2460 -0.4722  0.2676
   70TYR     HA  787   3.644   5.401   4.711  1.4835 -1.5542  2.5690
   70TYR     CB  788   3.459   5.307   4.659 -0.1747 -0.5143 -0.1684
   70TYR    HB1  789   3.415   5.365   4.743  1.8305 -1.3666  1.5500
   70TYR    HB2  790   3.419   5.204   4.664 -0.1482 -0.4863  0.7864
   70TYR     CG  791   3.428   5.376   4.531  0.1722  0.0084  0.0236
   70TYR    CD1  792   3.481   5.497   4.494 -0.6837  0.4644  0.2531
   70TYR    HD1  793   3.556   5.555   4.546 -0.7789 -0.9122  2.0096
   70TYR    CE1  794   3.438   5.557   4.377  0.0192  0.6973  0.1106
   70TYR    HE1  795   3.476   5.656   4.353 -0.1972  0.7318 -0.0880
   70TYR     CZ  796   3.352   5.492   4.293  0.3499  0.1602  0.1793
   70TYR     OH  797   3.307   5.543   4.169 -0.5804 -0.4476  0.2519
   70TYR     HH  798   3.365   5.619   4.154 -0.5365 -0.3909  0.7073
   70TYR    CD2  799   3.330   5.313   4.458  0.2606  0.0967 -0.1718
   70TYR    HD2  800   3.266   5.236   4.499  0.0136  1.0364  1.2798
   70TYR    CE2  801   3.297   5.376   4.340 -0.2255  0.4084  0.1273
   70TYR    HE2  802   3.231   5.311   4.283  0.3194 -3.0464  3.0201
   70TYR      C  803   3.640   5.218   4.805  0.1141 -0.2036  0.3682
   70TYR      O  804   3.647   5.265   4.918 -0.1464  0.1574  0.2386
   71PHE      N  805   3.643   5.085   4.786 -0.3502 -0.0993 -0.5346
   71PHE     HN  806   3.605   5.046   4.703 -0.4324 -3.5475  0.9682
   71PHE     CA  807   3.692   4.989   4.880 -0.1104  0.2242 -0.3266
   71PHE     HA  808   3.640   5.001   4.974 -0.8209  0.1081 -0.7034
   71PHE     CB  809   3.668   4.842   4.842 -0.1699  0.0584  0.3357
   71PHE    HB1  810   3.688   4.780   4.932 -0.4833  1.8833  1.7320
   71PHE    HB2  811   3.727   4.815   4.751 -0.2619  2.9481 -0.6781
   71PHE     CG  812   3.527   4.822   4.800 -0.1221  0.3232  0.0409
   71PHE    CD1  813   3.421   4.860   4.880 -0.2402 -0.1558  0.1143
   71PHE    HD1  814   3.431   4.924   4.966 -0.0404 -0.1870  0.1144
   71PHE    CE1  815   3.291   4.838   4.839 -0.2970  0.3102  0.0323
   71PHE    HE1  816   3.205   4.861   4.901 -1.1616  1.0891 -1.4062
   71PHE     CZ  817   3.270   4.757   4.730  0.1956  0.3825 -0.1151
   71PHE     HZ  818   3.169   4.729   4.703  0.1013 -1.3954  1.8006
   71PHE    CD2  819   3.501   4.744   4.691  0.3599 -0.1364  0.2514
   71PHE    HD2  820   3.589   4.709   4.639  1.2737  2.1353  0.1681
   71PHE    CE2  821   3.373   4.716   4.648  0.3468 -0.4019  0.4608
   71PHE    HE2  822   3.345   4.655   4.563 -0.4383 -1.0019  1.1265
   71PHE      C  823   3.833   5.007   4.926 -0.1307  0.2486 -0.2737
   71PHE      O  824   3.861   4.998   5.046 -0.3872  0.3255 -0.2063
   72ILE      N  825   3.922   5.042   4.832 -0.1988 -0.5341 -0.6319
   72ILE     HN  826   3.888   5.054   4.739 -2.3659 -0.1647  0.1480
   72ILE     CA  827   4.057   5.073   4.868 -0.4082 -0.5076  0.1472
   72ILE     HA  828   4.096   4.988   4.922 -2.0649 -1.7070 -0.4562
   72ILE     CB  829   4.146   5.097   4.750 -0.0217 -0.0169  0.5314
   72ILE     HB  830   4.115   5.182   4.686  0.3666  0.7581  1.3674
   72ILE    CG2  831   4.291   5.119   4.796  0.1994 -0.4648  0.0753
   72ILE   HG21  832   4.329   5.041   4.865  2.2389 -1.3856 -1.9668
   72ILE   HG22  833   4.301   5.219   4.843 -2.9405  0.4230 -0.8687
   72ILE   HG23  834   4.361   5.130   4.710 -1.3660 -3.0007 -1.6426
   72ILE    CG1  835   4.141   4.969   4.663  0.3789  0.2775  0.0689
   72ILE   HG11  836   4.177   4.988   4.560  1.0171 -0.2140  0.1981
   72ILE   HG12  837   4.036   4.937   4.647 -0.2246  0.2753  3.3610
   72ILE     CD  838   4.221   4.846   4.704  0.3917 -0.0281 -0.8522
   72ILE    HD1  839   4.327   4.878   4.703  0.1781  0.6910 -1.0226
   72ILE    HD2  840   4.198   4.762   4.635 -1.6460 -0.2791  0.0446
   72ILE    HD3  841   4.190   4.803   4.803  1.6525 -1.3536 -1.0014
   72ILE      C  842   4.063   5.193   4.957  0.3536 -0.2348 -0.2599
   72ILE      O  843   4.140   5.195   5.052 -0.3638  0.4307  0.3158
   73THR      N  844   3.983   5.295   4.923 -0.2605 -0.5142  0.3262
   73THR     HN  845   3.925   5.287   4.842 -0.4368  0.3991  0.3446
   73THR     CA  846   3.962   5.419   4.992  0.4216 -0.1508 -0.1117
   73THR     HA  847   4.061   5.463   4.995  0.4325 -0.1085 -0.8509
   73THR     CB  848   3.870   5.514   4.922 -0.3013 -0.4609  0.3999
   73THR     HB  849   3.768   5.470   4.919  0.3618 -2.1577  1.5908
   73THR    OG1  850   3.915   5.542   4.790 -0.2106  0.1474  0.5580
   73THR    HG1  851   3.897   5.460   4.743 -1.2123  0.1450  0.9231
   73THR    CG2  852   3.867   5.649   4.995  0.2696 -0.2706  0.0813
   73THR   HG21  853   3.968   5.694   5.010  0.5910 -1.1522  0.6121
   73THR   HG22  854   3.823   5.629   5.095 -0.6159  1.4507  0.0704
   73THR   HG23  855   3.795   5.720   4.949  0.4902  0.1820  0.4278
   73THR      C  856   3.927   5.406   5.137 -0.1841 -0.0572 -0.2475
   73THR      O  857   4.003   5.458   5.218  0.1671 -0.7171 -0.1393
   74SER      N  858   3.832   5.317   5.168 -0.4336  0.1700 -0.3580
   74SER     HN  859   3.778   5.274   5.096 -1.8802 -0.6311  1.1243
   74SER     CA  860   3.804   5.267   5.299  0.8056 -0.5706 -0.3546
   74SER     HA  861   3.761   5.347   5.358  0.5036 -2.6391  2.4313
   74SER     CB  862   3.686   5.168   5.293  0.3304 -0.0315 -0.1097
   74SER    HB1  863   3.712   5.072   5.244  0.5857  0.2132 -0.4613
   74SER    HB2  864   3.617   5.212   5.218 -0.0136 -0.7337 -0.2127
   74SER     OG  865   3.627   5.163   5.422  0.0456  0.4226 -0.2207
   74SER    HG1  866   3.664   5.092   5.475 -1.7151  0.6520  1.4320
   74SER      C  867   3.914   5.203   5.375  0.3307 -0.8214  0.1321
   74SER      O  868   3.934   5.237   5.492 -0.0330  0.0288 -0.0450
   75LEU      N  869   3.994   5.117   5.310  0.0950 -0.2503 -0.9266
   75LEU     HN  870   3.970   5.093   5.216  1.6221 -0.5798 -1.2643
   75LEU     CA  871   4.099   5.049   5.380 -0.3369  0.0294  0.0053
   75LEU     HA  872   4.049   5.003   5.464 -0.8667  0.8579  0.1550
   75LEU     CB  873   4.155   4.926   5.307 -0.2522 -0.0257  0.1617
   75LEU    HB1  874   4.200   4.956   5.210 -1.6821  0.8597 -0.2621
   75LEU    HB2  875   4.068   4.861   5.283 -1.2008  0.0984  2.9447
   75LEU     CG  876   4.265   4.843   5.375 -0.3819 -0.3424 -0.0107
   75LEU     HG  877   4.358   4.903   5.384  0.4114 -1.3769 -0.9404
   75LEU    CD1  878   4.229   4.799   5.518 -1.2274 -0.5246 -0.2747
   75LEU   HD11  879   4.300   4.719   5.549  0.3991  0.3766 -1.4812
   75LEU   HD12  880   4.139   4.736   5.504 -0.8374 -0.8913 -1.2793
   75LEU   HD13  881   4.218   4.884   5.589  0.4695  0.9911 -1.7288
   75LEU    CD2  882   4.304   4.722   5.288  0.2540  0.0912 -0.3397
   75LEU   HD21  883   4.362   4.760   5.201 -0.1069 -0.0500 -0.6419
   75LEU   HD22  884   4.214   4.666   5.255 -0.4726  0.3371  1.1152
   75LEU   HD23  885   4.374   4.658   5.347 -0.5461  0.0208  0.5600
   75LEU      C  886   4.211   5.137   5.424 -0.8279  0.4790  0.3661
   75LEU      O  887   4.248   5.125   5.541 -0.3222  0.3661  0.1965
   76ALA      N  888   4.248   5.236   5.341 -0.2241  0.1822  0.2796
   76ALA     HN  889   4.203   5.231   5.252 -1.6351 -1.2309  1.0209
   76ALA     CA  890   4.343   5.337   5.374  0.2210 -0.1697  0.0917
   76ALA     HA  891   4.435   5.292   5.410  0.0654 -0.8644 -0.3590
   76ALA     CB  892   4.373   5.409   5.242 -0.3602 -0.4459 -0.1894
   76ALA    HB1  893   4.441   5.350   5.176  2.6675 -0.4162  2.6618
   76ALA    HB2  894   4.424   5.505   5.264  0.6372 -1.0422  0.1701
   76ALA    HB3  895   4.282   5.443   5.188  0.1415  1.2278 -0.0051
   76ALA      C  896   4.297   5.432   5.480  0.6950  0.3962 -0.2053
   76ALA      O  897   4.386   5.463   5.559  0.4832  0.0116  0.1860
   77CYS      N  898   4.173   5.484   5.486  0.7161  0.4322 -0.0585
   77CYS     HN  899   4.112   5.459   5.411 -0.5528 -0.5903  1.2560
   77CYS     CA  900   4.122   5.563   5.593 -0.4622 -0.1780 -0.1508
   77CYS     HA  901   4.185   5.649   5.611 -2.5210  1.1119  1.1970
   77CYS     CB  902   3.982   5.616   5.560 -0.3550  0.0093 -0.3114
   77CYS    HB1  903   3.943   5.670   5.649  0.7212  0.1753  0.0660
   77CYS    HB2  904   3.912   5.534   5.532 -1.7138  1.0416 -0.0347
   77CYS     SG  905   3.996   5.742   5.430  0.8242  0.0702 -0.1342
   77CYS    HG1  906   3.988   5.649   5.336  1.0428 -1.0529  0.9289
   77CYS      C  907   4.120   5.499   5.728  0.1447 -0.2236 -0.1584
   77CYS      O  908   4.155   5.556   5.831  0.4482 -0.5980 -0.0537
   78ALA      N  909   4.076   5.372   5.735 -0.1454 -0.1098  0.0872
   78ALA     HN  910   4.047   5.327   5.651  1.3099  0.3973 -0.7236
   78ALA     CA  911   4.087   5.292   5.853  0.6112 -0.2700 -0.0904
   78ALA     HA  912   4.038   5.345   5.933  1.6421  0.9216 -0.2057
   78ALA     CB  913   4.015   5.159   5.831  0.2504 -0.1661  0.4417
   78ALA    HB1  914   4.044   5.091   5.914  0.2524  0.6864  1.1526
   78ALA    HB2  915   4.042   5.117   5.732 -1.8541  2.8649 -1.5826
   78ALA    HB3  916   3.905   5.174   5.827 -0.0403 -2.0023  0.7092
   78ALA      C  917   4.227   5.268   5.898  0.5281 -0.2227  0.1953
   78ALA      O  918   4.266   5.292   6.013 -0.1201 -0.2196  0.4153
   79ASP      N  919   4.325   5.237   5.811  0.4511  0.0622  0.0036
   79ASP     HN  920   4.295   5.216   5.719  0.3098  0.1175  0.0368
   79ASP     CA  921   4.465   5.235   5.839  0.4731 -0.5305 -0.1262
   79ASP     HA  922   4.487   5.165   5.918  1.5256  1.0939  1.0813
   79ASP     CB  923   4.546   5.199   5.713 -0.1067 -0.5260 -0.5007
   79ASP    HB1  924   4.654   5.199   5.738 -0.0564  1.8703 -0.4725
   79ASP    HB2  925   4.530   5.274   5.632  0.8555 -1.2085 -1.3405
   79ASP     CG  926   4.520   5.060   5.657 -0.2733 -0.4548 -0.6016
   79ASP    OD1  927   4.479   4.966   5.723  0.2098 -0.2149  0.0465
   79ASP    OD2  928   4.563   5.042   5.525  0.4937 -0.1840 -0.3905
   79ASP    HD2  929   4.606   5.121   5.490 -2.1736  0.1904 -3.2941
   79ASP      C  930   4.522   5.364   5.887  0.1832 -0.3683 -0.2130
   79ASP      O  931   4.617   5.372   5.965  0.4792 -0.2258 -0.5815
   80LEU      N  932   4.476   5.478   5.831  0.4577 -0.0703  0.1652
   80LEU     HN  933   4.414   5.465   5.755  0.5079  0.0191  0.1090
   80LEU     CA  934   4.512   5.613   5.862  0.6381 -0.1520  0.3207
   80LEU     HA  935   4.619   5.611   5.860  0.6506  0.2376 -2.0151
   80LEU     CB  936   4.458   5.702   5.749  0.0144 -0.0266  0.7084
   80LEU    HB1  937   4.347   5.710   5.742  0.0094  1.5986  2.1013
   80LEU    HB2  938   4.493   5.658   5.653  0.6238 -0.2804  1.0398
   80LEU     CG  939   4.499   5.850   5.762 -0.2441  0.0898  0.2343
   80LEU     HG  940   4.460   5.900   5.853  0.8624  1.5157 -0.0476
   80LEU    CD1  941   4.649   5.883   5.764 -0.0316 -0.7944 -0.3330
   80LEU   HD11  942   4.696   5.835   5.675  2.3401  0.7561 -0.0082
   80LEU   HD12  943   4.719   5.860   5.847  0.9764 -1.4994 -1.3494
   80LEU   HD13  944   4.656   5.993   5.749 -2.2492 -0.3635  1.3505
   80LEU    CD2  945   4.433   5.932   5.651  0.3352 -0.2154 -0.3428
   80LEU   HD21  946   4.330   5.900   5.625 -0.2713 -0.1240  1.8101
   80LEU   HD22  947   4.498   5.930   5.560  2.1685  0.0191  0.9150
   80LEU   HD23  948   4.426   6.038   5.683  0.4362  0.2573 -1.7779
   80LEU      C  949   4.475   5.674   5.993 -0.2608  0.2716 -0.1172
   80LEU      O  950   4.556   5.731   6.066  0.0273 -0.4485  0.1438
   81VAL      N  951   4.355   5.642   6.046  0.0411  0.0543  0.4453
   81VAL     HN  952   4.290   5.597   5.986  0.8601  0.4184 -0.7654
   81VAL     CA  953   4.315   5.675   6.180  0.5501 -0.1227  0.6438
   81VAL     HA  954   4.343   5.776   6.204  0.1817  0.3805 -0.8823
   81VAL     CB  955   4.166   5.667   6.195  0.5365 -0.4844  0.3351
   81VAL     HB  956   4.125   5.565   6.178  1.8765 -0.9395 -0.3764
   81VAL    CG1  957   4.119   5.717   6.332 -0.7929 -0.0578 -0.2656
   81VAL   HG11  958   4.168   5.813   6.360  3.1770 -1.9868 -0.0038
   81VAL   HG12  959   4.158   5.647   6.408  0.8610  1.2513  0.1482
   81VAL   HG13  960   4.009   5.731   6.343 -0.8498  0.8770 -1.7025
   81VAL    CG2  961   4.098   5.759   6.092  0.4744 -0.2087  0.6243
   81VAL   HG21  962   3.990   5.768   6.120  0.4371 -0.8526  0.7086
   81VAL   HG22  963   4.103   5.726   5.986  0.0683 -0.6502  0.7349
   81VAL   HG23  964   4.144   5.860   6.092  1.3751 -0.3739 -4.2300
   81VAL      C  965   4.379   5.581   6.276  0.4041 -0.5150  0.3611
   81VAL      O  966   4.413   5.624   6.386  0.3132  0.4552  0.0202
   82MET      N  967   4.405   5.457   6.230 -0.3749 -0.4395 -0.3011
   82MET     HN  968   4.372   5.421   6.143  0.9057 -0.8366 -0.6414
   82MET     CA  969   4.490   5.374   6.310  0.1226  0.4302  0.0931
   82MET     HA  970   4.446   5.355   6.407 -0.0931 -2.3225 -0.4704
   82MET     CB  971   4.490   5.238   6.239  0.5553  0.5752 -0.1885
   82MET    HB1  972   4.509   5.249   6.130 -0.9895  1.5351 -0.3932
   82MET    HB2  973   4.388   5.193   6.233  0.4718  0.9558 -2.9818
   82MET     CG  974   4.589   5.137   6.297 -0.1678  0.0150  0.0896
   82MET    HG1  975   4.610   5.161   6.404 -0.3941 -0.5030  0.2529
   82MET    HG2  976   4.687   5.146   6.246 -0.2568  0.5348  0.0065
   82MET     SD  977   4.534   4.964   6.305  0.2775 -0.1275  0.1176
   82MET     CE  978   4.428   4.990   6.450  0.0370  0.1684 -0.1092
   82MET    HE1  979   4.383   5.091   6.442  0.1306  0.1095 -1.7142
   82MET    HE2  980   4.499   4.977   6.534  1.6651 -0.3498 -1.5082
   82MET    HE3  981   4.356   4.907   6.468 -0.8361  1.5829  3.9345
   82MET      C  982   4.627   5.429   6.327  0.3191 -0.1390  0.3724
   82MET      O  983   4.682   5.450   6.435  0.7089  0.4906  0.0538
   83GLY      N  984   4.693   5.468   6.216 -0.5027  0.6500  0.1521
   83GLY     HN  985   4.651   5.451   6.128  0.1029  1.9261 -0.4129
   83GLY     CA  986   4.824   5.525   6.228 -0.1808 -0.0802  0.1090
   83GLY    HA1  987   4.869   5.548   6.133  0.9887  1.8819  1.0814
   83GLY    HA2  988   4.890   5.456   6.279  3.0978  2.0079 -1.0070
   83GLY      C  989   4.844   5.656   6.295  0.4899 -0.0673 -0.1153
   83GLY      O  990   4.953   5.682   6.346  0.0825  0.5135  0.4682
   84LEU      N  991   4.736   5.736   6.296  0.4758 -0.0891  0.3545
   84LEU     HN  992   4.657   5.702   6.246 -0.3448  2.1750 -0.0160
   84LEU     CA  993   4.734   5.869   6.349 -0.3070 -0.0827  0.3135
   84LEU     HA  994   4.833   5.910   6.356 -0.0951 -0.8078  3.8970
   84LEU     CB  995   4.650   5.951   6.250 -0.3225 -0.2839  0.1580
   84LEU    HB1  996   4.541   5.929   6.243 -1.1191  2.3724  2.2057
   84LEU    HB2  997   4.696   5.931   6.151 -0.6394 -1.2588  0.1949
   84LEU     CG  998   4.660   6.105   6.254  0.4966 -0.3224 -0.1810
   84LEU     HG  999   4.611   6.142   6.347  4.1305  2.0504  0.9782
   84LEU    CD1 1000   4.804   6.157   6.264  0.1175  0.6899  0.1469
   84LEU   HD11 1001   4.859   6.091   6.193 -1.4882  0.1260 -0.6344
   84LEU   HD12 1002   4.849   6.137   6.364  0.4965 -0.2143 -0.1957
   84LEU   HD13 1003   4.816   6.264   6.237  0.1677  0.4363 -0.8671
   84LEU    CD2 1004   4.585   6.155   6.130  0.2288  0.0672  0.1346
   84LEU   HD21 1005   4.621   6.099   6.041 -4.2271 -2.6054 -0.2392
   84LEU   HD22 1006   4.597   6.266   6.126  0.3379  0.0302 -1.3395
   84LEU   HD23 1007   4.476   6.134   6.122  0.7098 -1.9086 -2.7800
   84LEU      C 1008   4.673   5.880   6.485 -0.3284 -0.1627  0.3103
   84LEU      O 1009   4.695   5.980   6.552  0.1348 -0.1391  0.1308
   85ALA      N 1010   4.598   5.780   6.534 -0.1043 -0.4585  0.0614
   85ALA     HN 1011   4.565   5.710   6.472 -0.6621 -1.0835  1.0252
   85ALA     CA 1012   4.524   5.797   6.656 -0.2414 -0.4030 -0.0296
   85ALA     HA 1013   4.582   5.859   6.723  0.7995 -3.2262  1.8234
   85ALA     CB 1014   4.386   5.858   6.624 -0.6703 -0.7341  1.1317
   85ALA    HB1 1015   4.329   5.802   6.547  1.1440 -1.9973  0.6312
   85ALA    HB2 1016   4.397   5.961   6.582 -0.4473 -1.3585 -0.4306
   85ALA    HB3 1017   4.325   5.862   6.716 -1.5326  1.5651  0.5347
   85ALA      C 1018   4.501   5.673   6.734 -0.1741 -0.0421  0.5770
   85ALA      O 1019   4.426   5.670   6.831 -0.2834 -0.3602  0.4877
   86VAL      N 1020   4.566   5.564   6.688  0.5909  0.1395  1.2193
   86VAL     HN 1021   4.620   5.562   6.604  1.5953  1.2105  1.8058
   86VAL     CA 1022   4.565   5.442   6.761  0.0409 -0.7694 -0.2620
   86VAL     HA 1023   4.516   5.452   6.856  1.7076 -1.9159  0.7815
   86VAL     CB 1024   4.501   5.327   6.689 -0.4384 -0.3520 -0.4987
   86VAL     HB 1025   4.546   5.321   6.587 -0.5838  0.7395 -0.6466
   86VAL    CG1 1026   4.523   5.192   6.757 -0.3816  0.2888  0.7776
   86VAL   HG11 1027   4.472   5.113   6.698  0.3901 -1.6153  2.4999
   86VAL   HG12 1028   4.490   5.190   6.864 -2.7403  1.5442  0.1425
   86VAL   HG13 1029   4.629   5.159   6.752 -1.2567 -2.6278 -1.9578
   86VAL    CG2 1030   4.352   5.363   6.677 -0.5315 -0.3968  0.4501
   86VAL   HG21 1031   4.282   5.279   6.657 -1.3696  1.0069 -3.4400
   86VAL   HG22 1032   4.340   5.437   6.594 -1.2389 -1.7881 -0.7386
   86VAL   HG23 1033   4.324   5.415   6.771  3.2276  0.2556  1.3767
   86VAL      C 1034   4.706   5.415   6.804 -0.0551 -0.3620  0.3222
   86VAL      O 1035   4.744   5.412   6.920  0.0081  0.0253  0.3124
   87VAL      N 1036   4.788   5.396   6.699 -0.4109 -0.6417  0.0887
   87VAL     HN 1037   4.757   5.390   6.605  2.8550 -0.7379 -1.1184
   87VAL     CA 1038   4.927   5.364   6.712 -0.1428  0.4696  0.0965
   87VAL     HA 1039   4.935   5.281   6.781 -0.1510 -0.4192 -0.9415
   87VAL     CB 1040   4.972   5.323   6.575 -0.2485  0.0123  0.1957
   87VAL     HB 1041   4.958   5.408   6.505 -1.4767 -0.7790 -0.5741
   87VAL    CG1 1042   5.119   5.278   6.573 -0.3476 -0.3169  0.2126
   87VAL   HG11 1043   5.147   5.245   6.470  0.4155 -1.6022  0.8031
   87VAL   HG12 1044   5.146   5.204   6.651 -0.0245  1.6794  2.0685
   87VAL   HG13 1045   5.184   5.363   6.601  1.5280 -1.7291  0.3053
   87VAL    CG2 1046   4.880   5.207   6.531  0.2222 -0.3529  0.1694
   87VAL   HG21 1047   4.872   5.132   6.613 -0.2838 -0.3157  0.1550
   87VAL   HG22 1048   4.932   5.147   6.453  1.5368 -0.3229  0.9814
   87VAL   HG23 1049   4.776   5.225   6.497  0.4257  1.1889  0.2946
   87VAL      C 1050   5.014   5.461   6.784  0.3672  0.0680  0.0334
   87VAL      O 1051   5.092   5.414   6.867  0.4012 -0.2852 -0.1979
   88PRO      N 1052   5.003   5.590   6.779 -0.3462  0.0161  0.1101
   88PRO     CD 1053   4.940   5.661   6.669  0.4517  0.3075 -0.1692
   88PRO    HD1 1054   4.834   5.668   6.702  0.2796  0.6044 -0.7755
   88PRO    HD2 1055   4.930   5.602   6.575 -2.0798  0.2831  0.0348
   88PRO     CA 1056   5.082   5.674   6.865 -0.6820  0.3386  0.1099
   88PRO     HA 1057   5.184   5.637   6.866 -0.4145  0.9596  2.9561
   88PRO     CB 1058   5.081   5.815   6.806 -0.4994  0.4759  0.4337
   88PRO    HB1 1059   5.186   5.852   6.795 -0.2451 -0.3323  0.0424
   88PRO    HB2 1060   5.025   5.887   6.869  0.0132 -0.8479  2.4995
   88PRO     CG 1061   5.026   5.788   6.665  0.7332  0.1222  0.0066
   88PRO    HG1 1062   4.975   5.881   6.633 -0.2695  0.1237  1.5086
   88PRO    HG2 1063   5.107   5.760   6.594  0.8018 -0.4991  0.3201
   88PRO      C 1064   5.041   5.672   7.008 -0.3903 -0.1046  0.1894
   88PRO      O 1065   5.130   5.680   7.092  0.4299  0.0343 -0.6698
   89PHE      N 1066   4.912   5.671   7.047 -0.3820 -0.4017  0.2165
   89PHE     HN 1067   4.845   5.666   6.974 -2.3437 -1.8545  2.0213
   89PHE     CA 1068   4.874   5.660   7.185  0.2290  0.1474  0.4384
   89PHE     HA 1069   4.917   5.738   7.245 -0.9705  1.0345  0.1810
   89PHE     CB 1070   4.721   5.674   7.191  0.2045  0.0057  0.1881
   89PHE    HB1 1071   4.683   5.651   7.292 -0.4889  1.7295  0.3689
   89PHE    HB2 1072   4.669   5.623   7.108  2.8323 -1.3055 -0.7641
   89PHE     CG 1073   4.701   5.822   7.188 -0.1964 -0.0392  0.5836
   89PHE    CD1 1074   4.706   5.899   7.302 -0.3405 -0.3198  0.7816
   89PHE    HD1 1075   4.704   5.850   7.398 -3.2891  0.2231  1.0680
   89PHE    CE1 1076   4.705   6.037   7.295 -0.5503 -0.3630 -0.1812
   89PHE    HE1 1077   4.714   6.099   7.383  1.7994  0.7763 -1.1581
   89PHE     CZ 1078   4.694   6.092   7.170 -0.4585 -0.2365 -0.1331
   89PHE     HZ 1079   4.705   6.199   7.161 -1.0039 -0.2086 -0.5203
   89PHE    CD2 1080   4.684   5.882   7.066  0.3380 -0.8303  0.1092
   89PHE    HD2 1081   4.690   5.819   6.979  1.1727 -0.4079 -0.1552
   89PHE    CE2 1082   4.673   6.019   7.055  0.1766 -0.8422  0.1292
   89PHE    HE2 1083   4.681   6.071   6.961  1.0693 -0.0331  0.6347
   89PHE      C 1084   4.913   5.536   7.259  0.6988  0.2168  0.3101
   89PHE      O 1085   4.959   5.539   7.373  0.0435  0.1725  0.5801
   90GLY      N 1086   4.902   5.417   7.198  0.1296  0.2156  0.4149
   90GLY     HN 1087   4.868   5.405   7.105  0.2814 -2.8940  0.6565
   90GLY     CA 1088   4.959   5.297   7.251 -0.2506  0.0919  0.5508
   90GLY    HA1 1089   4.946   5.210   7.189 -0.2151  0.3691  0.1483
   90GLY    HA2 1090   4.915   5.283   7.349  1.8236  1.5876  1.7711
   90GLY      C 1091   5.106   5.301   7.272 -0.1753  0.3797  0.0040
   90GLY      O 1092   5.152   5.278   7.384  0.0403 -0.2811 -0.2183
   91ALA      N 1093   5.180   5.352   7.171 -0.3388  0.9539  0.1683
   91ALA     HN 1094   5.136   5.372   7.084 -0.8802 -0.9733 -0.0512
   91ALA     CA 1095   5.320   5.380   7.176 -0.1249 -0.0454  0.0789
   91ALA     HA 1096   5.369   5.289   7.208  0.0397 -0.0060 -0.0641
   91ALA     CB 1097   5.369   5.427   7.039  0.3187 -0.1943  0.1853
   91ALA    HB1 1098   5.324   5.526   7.017  0.3727  0.0458  1.1390
   91ALA    HB2 1099   5.324   5.373   6.953 -1.4429 -0.4502  1.2185
   91ALA    HB3 1100   5.480   5.436   7.036  0.3433 -0.6593 -1.3351
   91ALA      C 1101   5.369   5.472   7.282  0.5847  0.1699 -0.4317
   91ALA      O 1102   5.468   5.451   7.353  0.1512  0.2000  0.1921
   92ALA      N 1103   5.296   5.581   7.315  0.4592  0.0276 -0.2354
   92ALA     HN 1104   5.215   5.586   7.257 -0.3763 -1.8249  0.6877
   92ALA     CA 1105   5.318   5.668   7.426  0.0590 -0.0125 -0.1255
   92ALA     HA 1106   5.424   5.684   7.417 -0.1412  0.9056 -1.2443
   92ALA     CB 1107   5.230   5.795   7.416 -0.2941 -0.2508 -0.0872
   92ALA    HB1 1108   5.269   5.852   7.329 -2.7095  0.9419 -0.4633
   92ALA    HB2 1109   5.239   5.867   7.500 -1.1496  1.9513 -1.7882
   92ALA    HB3 1110   5.123   5.769   7.404 -1.0794  2.7546 -0.3690
   92ALA      C 1111   5.296   5.598   7.556  0.0838 -0.6530 -0.4623
   92ALA      O 1112   5.377   5.618   7.646 -0.0058  0.2312 -0.5626
   93HSD      N 1113   5.188   5.520   7.576 -0.2024 -0.2059 -0.2459
   93HSD     HN 1114   5.138   5.502   7.492 -1.8605  2.6823 -0.0002
   93HSD     CA 1115   5.155   5.450   7.696  0.0068 -0.3313 -0.2602
   93HSD     HA 1116   5.154   5.528   7.772  0.1146  0.9712 -1.5544
   93HSD     CB 1117   5.014   5.389   7.696 -0.1065 -0.0738 -0.2737
   93HSD    HB1 1118   5.009   5.313   7.615  1.9698  0.2997 -0.8179
   93HSD    HB2 1119   4.949   5.475   7.670  0.1181  0.3591  0.5653
   93HSD    ND1 1120   4.821   5.275   7.807 -0.1557 -0.0584  0.2238
   93HSD    HD1 1121   4.762   5.280   7.726 -0.2956 -1.3301  0.2297
   93HSD     CG 1122   4.947   5.329   7.816 -0.2011  0.1287 -0.2256
   93HSD    CE1 1123   4.788   5.234   7.932  0.5966 -0.4984  0.2814
   93HSD    HE1 1124   4.697   5.177   7.949 -0.7248  1.2825 -0.5369
   93HSD    NE2 1125   4.880   5.263   8.022 -0.2740  1.1841  0.6677
   93HSD    CD2 1126   4.982   5.317   7.947 -0.3019  0.0518 -0.2062
   93HSD    HD2 1127   5.069   5.359   7.995 -0.4208  0.4425 -0.3274
   93HSD      C 1128   5.256   5.347   7.731  0.5108  0.2343 -0.0206
   93HSD      O 1129   5.303   5.336   7.844  0.0336 -0.4067  0.1216
   94ILE      N 1130   5.301   5.271   7.630  0.1409  0.0608 -0.0566
   94ILE     HN 1131   5.257   5.283   7.541 -0.6145 -1.4594  0.0769
   94ILE     CA 1132   5.409   5.177   7.638  0.3301  0.2941  0.1177
   94ILE     HA 1133   5.393   5.103   7.715  3.2004  1.5394  2.0990
   94ILE     CB 1134   5.430   5.106   7.508  0.1327 -0.1363  0.3181
   94ILE     HB 1135   5.433   5.189   7.435 -1.0881  0.5423  0.9983
   94ILE    CG2 1136   5.566   5.033   7.510  0.2128  0.0047  0.1302
   94ILE   HG21 1137   5.570   4.975   7.416 -0.1312  2.6843 -1.6585
   94ILE   HG22 1138   5.559   4.963   7.597 -1.2533  0.6685  0.5817
   94ILE   HG23 1139   5.658   5.093   7.523 -0.9825  1.5921  1.9332
   94ILE    CG1 1140   5.319   5.008   7.467 -0.2233  0.3421  0.1371
   94ILE   HG11 1141   5.219   5.041   7.503 -0.6921 -0.9359  0.0473
   94ILE   HG12 1142   5.336   4.909   7.515  0.8338 -0.0484 -1.0148
   94ILE     CD 1143   5.301   4.993   7.316 -0.3790 -0.2942  0.2173
   94ILE    HD1 1144   5.381   4.927   7.276  0.1220  0.4347  0.0082
   94ILE    HD2 1145   5.307   5.086   7.257 -0.8829  0.8249  1.8498
   94ILE    HD3 1146   5.210   4.933   7.293  0.2748 -1.0579 -0.4219
   94ILE      C 1147   5.536   5.239   7.685  0.1851  0.4780  0.2685
   94ILE      O 1148   5.596   5.184   7.778  0.4499  0.6275  0.1857
   95LEU      N 1149   5.563   5.356   7.624  0.6032 -0.1487 -0.7707
   95LEU     HN 1150   5.511   5.381   7.543 -0.4818 -1.7885 -0.6261
   95LEU     CA 1151   5.675   5.431   7.670  0.1271 -0.0963  0.3427
   95LEU     HA 1152   5.761   5.365   7.674  1.0773  1.1125  0.7046
   95LEU     CB 1153   5.728   5.533   7.567 -0.1548 -0.0219  0.2715
   95LEU    HB1 1154   5.810   5.589   7.618 -0.8196  0.4917  0.8066
   95LEU    HB2 1155   5.654   5.612   7.541  1.5177  1.7825  0.7485
   95LEU     CG 1156   5.792   5.469   7.444  0.6475  0.6036  0.3571
   95LEU     HG 1157   5.737   5.392   7.385  0.5736  1.1195 -0.2588
   95LEU    CD1 1158   5.804   5.580   7.338 -0.2932  0.2995 -0.0815
   95LEU   HD11 1159   5.883   5.552   7.266  0.4260 -0.5810  1.0267
   95LEU   HD12 1160   5.843   5.676   7.380  0.9112 -1.0129  1.9634
   95LEU   HD13 1161   5.712   5.601   7.280  0.8289  0.2676 -1.9548
   95LEU    CD2 1162   5.928   5.401   7.472 -0.0815 -1.0647 -0.0185
   95LEU   HD21 1163   5.911   5.319   7.545 -0.3469  0.8877  2.2260
   95LEU   HD22 1164   5.993   5.475   7.523  1.7404 -2.4681 -0.2051
   95LEU   HD23 1165   5.977   5.377   7.375 -3.6644  0.0355 -2.3247
   95LEU      C 1166   5.664   5.477   7.812 -0.1054  0.1669  0.2409
   95LEU      O 1167   5.761   5.475   7.887 -0.3479 -0.4297  0.5426
   96MET      N 1168   5.549   5.533   7.852 -0.2312  0.1768 -0.1299
   96MET     HN 1169   5.489   5.562   7.777 -0.4737 -1.1482 -0.4781
   96MET     CA 1170   5.522   5.588   7.981  0.0706 -0.1638  0.0816
   96MET     HA 1171   5.607   5.650   8.003 -0.0781  0.9413 -2.1238
   96MET     CB 1172   5.401   5.683   7.971  0.2349  0.0241 -0.1223
   96MET    HB1 1173   5.369   5.709   8.074 -0.5676 -0.4424 -0.2467
   96MET    HB2 1174   5.315   5.626   7.931  0.3987 -0.6976  0.5391
   96MET     CG 1175   5.409   5.815   7.892 -0.3944  0.2100  0.1216
   96MET    HG1 1176   5.305   5.843   7.865 -1.3059 -0.3801  2.6645
   96MET    HG2 1177   5.465   5.792   7.799  0.2090 -0.4693  0.6360
   96MET     SD 1178   5.501   5.953   7.966 -0.2059  0.0716  0.1487
   96MET     CE 1179   5.486   6.060   7.820 -0.1951  0.5820  0.5183
   96MET    HE1 1180   5.380   6.081   7.791  0.4548  1.8099 -1.1042
   96MET    HE2 1181   5.535   6.011   7.733 -0.5353 -2.5632  1.9715
   96MET    HE3 1182   5.541   6.154   7.839 -0.5564  0.6853  1.0585
   96MET      C 1183   5.504   5.489   8.091 -0.1486 -0.1192  0.0869
   96MET      O 1184   5.542   5.523   8.203 -0.1579  0.2444 -0.0178
   97LYS      N 1185   5.438   5.374   8.067 -0.4045  0.0255  0.0956
   97LYS     HN 1186   5.411   5.354   7.973 -0.9058  0.9788  0.0213
   97LYS     CA 1187   5.404   5.269   8.158 -0.2112  0.3965  0.6032
   97LYS     HA 1188   5.358   5.183   8.110  1.5940  0.1002 -0.7051
   97LYS     CB 1189   5.530   5.202   8.215 -0.3584 -0.2269  0.2022
   97LYS    HB1 1190   5.512   5.115   8.282 -0.4908  1.8171  2.9815
   97LYS    HB2 1191   5.579   5.272   8.285 -0.7128 -1.3525  1.6333
   97LYS     CG 1192   5.630   5.161   8.107 -0.0928 -0.4153  0.5191
   97LYS    HG1 1193   5.657   5.245   8.040  0.4500 -1.2950 -0.3943
   97LYS    HG2 1194   5.596   5.077   8.042 -0.7430  0.8043 -0.7545
   97LYS     CD 1195   5.765   5.105   8.153  0.0929 -0.4841 -0.0940
   97LYS    HD1 1196   5.748   5.002   8.193 -0.0141 -0.9935 -1.4187
   97LYS    HD2 1197   5.808   5.164   8.237  1.2957 -0.7337 -0.5231
   97LYS     CE 1198   5.867   5.086   8.041  0.1394  0.4831 -0.2248
   97LYS    HE1 1199   5.883   5.177   7.981  2.7236  0.6295  0.5498
   97LYS    HE2 1200   5.830   5.000   7.981  1.9308 -0.2636 -0.3251
   97LYS     NZ 1201   5.992   5.042   8.108 -0.0424 -0.2232 -0.3365
   97LYS    HZ1 1202   6.066   5.115   8.115  1.3549 -1.6448  0.3383
   97LYS    HZ2 1203   6.030   4.957   8.062  0.3084  1.2696 -3.0331
   97LYS    HZ3 1204   5.979   5.014   8.207 -1.5830  0.4842 -0.3104
   97LYS      C 1205   5.293   5.292   8.255 -0.3068  0.3223  0.5110
   97LYS      O 1206   5.258   5.209   8.339 -1.0987  0.0947 -0.0344
   98MET      N 1207   5.241   5.415   8.244  0.2945  0.5222 -0.2286
   98MET     HN 1208   5.307   5.465   8.188  0.4787 -1.0182 -1.4356
   98MET     CA 1209   5.120   5.466   8.302  0.0241 -0.0073 -0.3216
   98MET     HA 1210   5.056   5.380   8.312  1.3001 -1.1031 -1.2319
   98MET     CB 1211   5.134   5.518   8.447 -0.1762  0.6578 -0.5391
   98MET    HB1 1212   5.133   5.436   8.521 -0.1020  1.5810  0.5072
   98MET    HB2 1213   5.039   5.569   8.474  0.0045 -0.0998  1.7294
   98MET     CG 1214   5.250   5.615   8.470  0.0844  0.2120  0.0665
   98MET    HG1 1215   5.337   5.566   8.422  0.3627  1.4785 -0.7763
   98MET    HG2 1216   5.265   5.634   8.578  1.3126 -1.5181  0.2474
   98MET     SD 1217   5.216   5.777   8.394 -0.2268  0.1821  0.1422
   98MET     CE 1218   5.067   5.838   8.480 -0.2122 -0.3642  0.5653
   98MET    HE1 1219   5.059   5.800   8.584  2.0081 -2.3813  0.0831
   98MET    HE2 1220   4.977   5.816   8.419  0.1033  1.4401 -0.6426
   98MET    HE3 1221   5.060   5.949   8.486 -1.5118 -0.5178  2.8829
   98MET      C 1222   5.046   5.553   8.208  0.1920  0.5369  0.0402
   98MET      O 1223   5.101   5.596   8.106 -0.0748  0.0847 -0.2978
   99TRP      N 1224   4.915   5.583   8.223  0.0111  0.0145 -0.4319
   99TRP     HN 1225   4.876   5.565   8.313 -1.6265  0.8715 -0.9451
   99TRP     CA 1226   4.838   5.650   8.123  0.0704  0.3139 -0.2802
   99TRP     HA 1227   4.891   5.657   8.029  0.3193  1.6455 -0.0567
   99TRP     CB 1228   4.702   5.582   8.098 -0.0981  0.6140 -0.1882
   99TRP    HB1 1229   4.665   5.553   8.199 -0.7577 -0.4062 -0.7000
   99TRP    HB2 1230   4.712   5.476   8.066  1.7697 -0.0848  2.3639
   99TRP     CG 1231   4.596   5.634   8.007  0.0795  0.5509 -0.4338
   99TRP    CD1 1232   4.480   5.694   8.045 -0.0640 -0.0975  0.1700
   99TRP    HD1 1233   4.457   5.728   8.145 -1.0220  1.7052 -0.5963
   99TRP    NE1 1234   4.412   5.722   7.929  0.3224 -0.0646 -0.0491
   99TRP    HE1 1235   4.326   5.767   7.936 -0.8339 -2.2887  0.8053
   99TRP    CE2 1236   4.479   5.678   7.818 -0.1706 -0.4171 -0.2089
   99TRP    CD2 1237   4.598   5.623   7.865 -0.2202 -0.6519 -0.3547
   99TRP    CE3 1238   4.691   5.577   7.776  0.2670 -0.5306  0.0878
   99TRP    HE3 1239   4.783   5.535   7.814  1.1637  0.5048 -0.8780
   99TRP    CZ3 1240   4.657   5.571   7.643 -0.0149  0.1124  0.1252
   99TRP    HZ3 1241   4.738   5.544   7.577  0.8732 -0.8565  1.5582
   99TRP    CZ2 1242   4.445   5.654   7.689 -0.7923  0.1116 -0.1452
   99TRP    HZ2 1243   4.352   5.698   7.656 -0.1275  0.2183 -2.0090
   99TRP    CH2 1244   4.534   5.609   7.595 -0.0949  0.2572  0.4364
   99TRP    HH2 1245   4.503   5.592   7.493 -0.6791  0.5014  0.5718
   99TRP      C 1246   4.829   5.789   8.175  0.3642  0.1603  0.1867
   99TRP      O 1247   4.775   5.815   8.283 -0.2134 -0.0697 -0.0465
  100THR      N 1248   4.880   5.884   8.095 -0.0178  0.0290 -0.2175
  100THR     HN 1249   4.912   5.872   8.001  2.1050 -1.1963  0.5735
  100THR     CA 1250   4.885   6.022   8.132  0.4962  0.0936 -0.5090
  100THR     HA 1251   4.860   6.038   8.236  0.0107  0.3718 -0.6653
  100THR     CB 1252   5.014   6.091   8.101  0.3474  0.4212 -0.4020
  100THR     HB 1253   5.009   6.202   8.091  2.7091  0.5107 -1.3788
  100THR    OG1 1254   5.081   6.044   7.985 -0.1599 -0.5830 -0.3006
  100THR    HG1 1255   5.133   6.111   7.939 -1.0707 -0.7538 -1.6349
  100THR    CG2 1256   5.110   6.077   8.221  0.0187 -0.0513 -0.1929
  100THR   HG21 1257   5.061   6.119   8.312  2.9228 -1.0779  1.9940
  100THR   HG22 1258   5.212   6.118   8.204  0.7314 -1.6596  0.0485
  100THR   HG23 1259   5.116   5.968   8.243 -0.4902 -0.1622 -0.5799
  100THR      C 1260   4.774   6.097   8.067  0.2954  0.5793  0.3734
  100THR      O 1261   4.767   6.220   8.060  0.3834  0.5625 -0.0201
  101PHE      N 1262   4.673   6.030   8.010  0.7630 -0.0955  0.3268
  101PHE     HN 1263   4.685   5.931   8.012 -0.9362 -0.5189 -3.1368
  101PHE     CA 1264   4.580   6.087   7.918  0.4840 -1.0140  0.0259
  101PHE     HA 1265   4.601   6.191   7.898 -0.0717 -1.2483 -2.0096
  101PHE     CB 1266   4.596   6.019   7.781 -0.3032 -0.1950 -0.4873
  101PHE    HB1 1267   4.517   6.051   7.710 -0.0339  0.6149 -0.4300
  101PHE    HB2 1268   4.582   5.909   7.788  0.2291 -0.1892  1.2948
  101PHE     CG 1269   4.722   6.054   7.710  0.0418 -0.6462 -0.1061
  101PHE    CD1 1270   4.754   6.186   7.689  0.4134 -0.7669 -0.3337
  101PHE    HD1 1271   4.686   6.262   7.726  1.2694  0.4500 -1.1782
  101PHE    CE1 1272   4.868   6.218   7.619 -0.0396 -0.1745 -0.8198
  101PHE    HE1 1273   4.891   6.322   7.603 -3.4753  0.9881  0.7632
  101PHE     CZ 1274   4.952   6.121   7.569 -0.3852 -0.2642 -1.2303
  101PHE     HZ 1275   5.040   6.133   7.508 -0.3177 -2.0833 -1.5446
  101PHE    CD2 1276   4.812   5.956   7.675  0.2929 -0.2915 -0.4666
  101PHE    HD2 1277   4.785   5.852   7.691  2.0591 -0.5497  1.1668
  101PHE    CE2 1278   4.923   5.990   7.601  0.0109 -0.2694 -0.8817
  101PHE    HE2 1279   4.975   5.907   7.554 -1.3311 -1.0560 -1.0403
  101PHE      C 1280   4.440   6.084   7.967  0.4074  0.5056 -0.0382
  101PHE      O 1281   4.349   6.137   7.904  0.2533  0.0923 -0.1720
  102GLY      N 1282   4.407   6.037   8.090 -0.0039  0.0643 -0.3109
  102GLY     HN 1283   4.487   6.003   8.138  0.9955  1.5160 -0.8641
  102GLY     CA 1284   4.273   6.028   8.139  0.0225  0.1501 -0.2226
  102GLY    HA1 1285   4.234   6.129   8.141  0.5727  0.3691  1.6002
  102GLY    HA2 1286   4.277   5.998   8.242 -0.8149  2.0384  0.3990
  102GLY      C 1287   4.170   5.938   8.082 -0.0949  0.3363 -0.3096
  102GLY      O 1288   4.190   5.874   7.978  0.0129 -0.0795 -0.0371
  103ASN      N 1289   4.049   5.937   8.142  0.2608 -0.1163  0.4163
  103ASN     HN 1290   4.046   6.005   8.216  0.8618 -1.0475  1.3165
  103ASN     CA 1291   3.935   5.853   8.126 -0.0417  0.3647  0.0271
  103ASN     HA 1292   3.972   5.752   8.122 -0.0614  0.3784 -0.8616
  103ASN     CB 1293   3.848   5.859   8.252  0.2034 -0.3165  0.2314
  103ASN    HB1 1294   3.841   5.966   8.280  1.7625  0.0399 -0.6662
  103ASN    HB2 1295   3.908   5.833   8.342  1.8454 -0.0485 -0.7604
  103ASN     CG 1296   3.712   5.791   8.261  0.2909 -0.4644  0.4629
  103ASN    OD1 1297   3.693   5.684   8.203 -0.4136 -0.1715  0.1447
  103ASN    ND2 1298   3.623   5.861   8.336 -0.1498 -0.6227  0.0914
  103ASN   HD21 1299   3.527   5.831   8.331 -0.1832 -0.3268 -1.4643
  103ASN   HD22 1300   3.657   5.945   8.378 -0.9574 -0.3807  0.2826
  103ASN      C 1301   3.865   5.850   7.994  0.0051 -0.0375  0.0108
  103ASN      O 1302   3.860   5.743   7.934  0.1466  0.0140 -0.0950
  104PHE      N 1303   3.820   5.962   7.935 -0.1170 -0.0209  0.1339
  104PHE     HN 1304   3.821   6.052   7.978  0.0259 -0.9597  2.2243
  104PHE     CA 1305   3.766   5.972   7.803  0.6538  0.2587 -0.1698
  104PHE     HA 1306   3.682   5.904   7.805  1.3778 -0.6564 -0.3113
  104PHE     CB 1307   3.711   6.113   7.775 -0.4753  0.0120  0.6951
  104PHE    HB1 1308   3.785   6.192   7.802  0.7870 -0.4120 -1.2904
  104PHE    HB2 1309   3.628   6.141   7.843 -0.7455 -0.4586  0.5607
  104PHE     CG 1310   3.661   6.138   7.637  0.1556  0.2430  0.5029
  104PHE    CD1 1311   3.531   6.101   7.610  0.1697  0.3243  0.3193
  104PHE    HD1 1312   3.471   6.047   7.682  0.5411 -0.8578 -0.2437
  104PHE    CE1 1313   3.477   6.126   7.486 -0.1098  0.0042  0.3772
  104PHE    HE1 1314   3.374   6.094   7.479 -0.1461 -0.5852  2.7777
  104PHE     CZ 1315   3.552   6.183   7.386  0.4879 -0.9528  0.2638
  104PHE     HZ 1316   3.509   6.202   7.289  0.0097 -0.3832  0.5802
  104PHE    CD2 1317   3.734   6.196   7.536 -0.4553  0.1010 -0.0310
  104PHE    HD2 1318   3.835   6.231   7.555  0.4858 -2.2949 -0.2400
  104PHE    CE2 1319   3.682   6.220   7.411  0.1447  0.6437 -0.1837
  104PHE    HE2 1320   3.752   6.262   7.340  0.2495  0.9687  0.1102
  104PHE      C 1321   3.851   5.920   7.692  0.2571 -0.6245 -0.0711
  104PHE      O 1322   3.813   5.845   7.602  0.3565 -0.1996 -0.4710
  105TRP      N 1323   3.979   5.960   7.695 -0.0017  0.2431 -0.1002
  105TRP     HN 1324   4.012   6.010   7.774 -3.0132 -0.8825  2.0646
  105TRP     CA 1325   4.082   5.905   7.612 -0.1962  0.5336 -0.5340
  105TRP     HA 1326   4.043   5.925   7.513 -0.1019  0.3031 -0.6177
  105TRP     CB 1327   4.216   5.977   7.633  0.1121 -0.1782 -0.0438
  105TRP    HB1 1328   4.287   5.922   7.698  1.5852 -0.1636 -1.5728
  105TRP    HB2 1329   4.203   6.076   7.680 -2.2011  0.9599 -2.8037
  105TRP     CG 1330   4.283   5.988   7.500 -0.0920 -0.2758 -0.1556
  105TRP    CD1 1331   4.392   5.921   7.454 -0.0983  0.0032 -0.5786
  105TRP    HD1 1332   4.463   5.870   7.517  0.7951  0.6229 -1.0598
  105TRP    NE1 1333   4.395   5.927   7.317  0.3207  0.1820 -0.5651
  105TRP    HE1 1334   4.473   5.899   7.265  1.0541  1.8628 -0.4293
  105TRP    CE2 1335   4.291   6.006   7.274 -0.4628 -0.4622  0.1313
  105TRP    CD2 1336   4.223   6.051   7.387 -0.2063  0.0453  0.0807
  105TRP    CE3 1337   4.118   6.135   7.367  0.1195  0.4869  0.1925
  105TRP    HE3 1338   4.050   6.165   7.445  0.1366  0.2413  0.3008
  105TRP    CZ3 1339   4.105   6.203   7.248  0.1832  0.0262 -0.0816
  105TRP    HZ3 1340   4.035   6.283   7.233  0.5338  0.2945 -0.3049
  105TRP    CZ2 1341   4.262   6.052   7.150 -0.1727  0.3858  0.3749
  105TRP    HZ2 1342   4.310   6.019   7.059 -1.5544  0.1257 -0.2902
  105TRP    CH2 1343   4.171   6.155   7.137  0.5499  0.9556 -0.2769
  105TRP    HH2 1344   4.162   6.211   7.045  0.1734  3.1098  0.9898
  105TRP      C 1345   4.104   5.758   7.618  0.3529  0.6424  0.1734
  105TRP      O 1346   4.120   5.698   7.512  0.3756  0.1541  0.4484
  106CYS      N 1347   4.101   5.700   7.740  0.0497 -0.0126 -0.1388
  106CYS     HN 1348   4.081   5.751   7.823 -2.6187 -0.1067 -0.6235
  106CYS     CA 1349   4.103   5.558   7.756 -0.2047  0.0603  0.5955
  106CYS     HA 1350   4.195   5.527   7.709  1.2752  3.4960  0.9591
  106CYS     CB 1351   4.106   5.517   7.904  0.7068 -0.2492  0.4993
  106CYS    HB1 1352   4.006   5.547   7.942 -0.4294  0.2822 -2.5709
  106CYS    HB2 1353   4.189   5.569   7.956  1.3415 -1.8189  1.0994
  106CYS     SG 1354   4.151   5.346   7.942  0.0931 -0.3849  0.6355
  106CYS      C 1355   3.989   5.487   7.691  0.2015  0.0773 -0.1456
  106CYS      O 1356   4.003   5.381   7.629 -0.1220 -0.0021 -0.0814
  107GLU      N 1357   3.866   5.539   7.705  0.1875  0.0296 -0.0873
  107GLU     HN 1358   3.859   5.627   7.753 -1.2718 -0.6577  1.0092
  107GLU     CA 1359   3.749   5.489   7.641  0.1944 -0.2753  0.1333
  107GLU     HA 1360   3.750   5.383   7.660  0.6914 -0.6282 -1.6653
  107GLU     CB 1361   3.611   5.536   7.690  0.1227  0.0310 -0.3513
  107GLU    HB1 1362   3.525   5.513   7.622  0.6666  0.2188 -1.1198
  107GLU    HB2 1363   3.603   5.646   7.681 -0.7141 -0.0236 -0.4237
  107GLU     CG 1364   3.574   5.488   7.830 -0.2183  0.6661 -0.2198
  107GLU    HG1 1365   3.670   5.499   7.886  0.0856 -3.2865  0.3043
  107GLU    HG2 1366   3.553   5.379   7.820  1.2850  0.5362 -2.9090
  107GLU     CD 1367   3.456   5.566   7.886 -0.5064 -0.1202  0.2891
  107GLU    OE1 1368   3.406   5.650   7.807 -0.1257  0.0684  0.2467
  107GLU    OE2 1369   3.412   5.535   8.000 -0.1837  0.1193  0.4785
  107GLU      C 1370   3.748   5.493   7.492 -0.5658  0.0883  0.1438
  107GLU      O 1371   3.705   5.401   7.422 -1.0328  0.2555  0.2087
  108PHE      N 1372   3.794   5.610   7.442 -0.5099 -0.2117 -0.5203
  108PHE     HN 1373   3.849   5.665   7.504  2.7257 -1.9689 -1.6152
  108PHE     CA 1374   3.798   5.662   7.309 -1.0394 -0.0463 -0.4774
  108PHE     HA 1375   3.704   5.637   7.264 -1.2268 -1.9114  0.8076
  108PHE     CB 1376   3.822   5.814   7.308  0.0523 -0.1950  0.1954
  108PHE    HB1 1377   3.912   5.840   7.366 -0.8675 -1.2165  2.1839
  108PHE    HB2 1378   3.740   5.870   7.359  0.0816  0.0739 -0.0461
  108PHE     CG 1379   3.827   5.874   7.172 -0.6713  0.0410  0.2637
  108PHE    CD1 1380   3.949   5.893   7.110 -0.7530  0.4667  0.2315
  108PHE    HD1 1381   4.038   5.851   7.153  0.6629  3.7658  0.8355
  108PHE    CE1 1382   3.946   5.950   6.984  0.5449  0.8184  0.3530
  108PHE    HE1 1383   4.041   5.955   6.932  0.3145 -0.8473 -0.2699
  108PHE     CZ 1384   3.828   5.987   6.924  0.5036  0.0188 -0.0727
  108PHE     HZ 1385   3.824   6.043   6.831  0.0691 -1.1813 -0.7948
  108PHE    CD2 1386   3.710   5.921   7.117 -0.5271 -0.8251 -0.8303
  108PHE    HD2 1387   3.618   5.910   7.171 -0.2789  2.1137  0.3662
  108PHE    CE2 1388   3.709   5.975   6.990  0.2967  0.2588 -0.3991
  108PHE    HE2 1389   3.613   5.999   6.945 -0.0367 -1.7673 -0.8690
  108PHE      C 1390   3.902   5.588   7.231 -0.1455  0.1460  0.4940
  108PHE      O 1391   3.863   5.519   7.137 -0.1687  0.4176  0.3001
  109TRP      N 1392   4.027   5.580   7.279  0.1536  0.4328 -0.2179
  109TRP     HN 1393   4.044   5.630   7.363  0.3587 -0.0172  0.0114
  109TRP     CA 1394   4.134   5.503   7.223 -0.2798 -0.3219 -0.0210
  109TRP     HA 1395   4.150   5.542   7.124  1.0460  2.5410  1.1904
  109TRP     CB 1396   4.255   5.527   7.315 -0.0860 -0.6055 -0.2019
  109TRP    HB1 1397   4.232   5.518   7.423 -2.5086 -1.4143 -0.7140
  109TRP    HB2 1398   4.281   5.635   7.302 -2.0215  0.3189  2.7217
  109TRP     CG 1399   4.380   5.452   7.282  0.0906 -0.3531 -0.1202
  109TRP    CD1 1400   4.460   5.466   7.172 -0.2405  0.3580 -0.2772
  109TRP    HD1 1401   4.431   5.526   7.087 -0.0302 -2.1931 -2.2930
  109TRP    NE1 1402   4.570   5.386   7.186 -0.5092 -0.0049 -0.2100
  109TRP    HE1 1403   4.628   5.349   7.117  0.1572  0.5131  0.0579
  109TRP    CE2 1404   4.562   5.315   7.303 -0.2540 -0.3099 -0.3746
  109TRP    CD2 1405   4.447   5.358   7.366  0.0965 -0.1151  0.1420
  109TRP    CE3 1406   4.410   5.296   7.482  0.0353  0.6341  0.5285
  109TRP    HE3 1407   4.315   5.323   7.526 -0.3215 -0.8392  0.7031
  109TRP    CZ3 1408   4.496   5.206   7.541 -0.1909 -0.3770 -0.6475
  109TRP    HZ3 1409   4.468   5.163   7.636  1.3890  0.3802  0.1885
  109TRP    CZ2 1410   4.641   5.219   7.359  0.2873  0.1758 -0.2917
  109TRP    HZ2 1411   4.729   5.185   7.307 -0.2021  0.0932 -1.0928
  109TRP    CH2 1412   4.612   5.163   7.481  0.3341  0.3838 -0.1858
  109TRP    HH2 1413   4.674   5.091   7.532 -1.6292 -0.1953  1.5369
  109TRP      C 1414   4.103   5.358   7.208 -0.0800 -0.3613 -0.0627
  109TRP      O 1415   4.143   5.302   7.106 -0.3139  0.0453 -0.3791
  110THR      N 1416   4.036   5.299   7.309 -0.1036 -0.1874  0.0246
  110THR     HN 1417   4.013   5.343   7.395 -0.3528 -1.8597  0.8567
  110THR     CA 1418   3.985   5.166   7.303 -0.2038 -0.1738  0.5060
  110THR     HA 1419   4.066   5.103   7.269 -0.9393 -1.6144  1.3071
  110THR     CB 1420   3.943   5.110   7.436  0.0619 -0.5062  0.4524
  110THR     HB 1421   3.847   5.155   7.469  0.2037  0.7448 -0.7043
  110THR    OG1 1422   4.041   5.131   7.537 -0.0065 -0.6178  0.5414
  110THR    HG1 1423   4.033   5.219   7.573  0.3410  0.5457 -2.0628
  110THR    CG2 1424   3.925   4.958   7.431  0.3690 -0.5266 -0.2550
  110THR   HG21 1425   3.860   4.916   7.352  2.0309 -1.7617 -1.0232
  110THR   HG22 1426   3.894   4.921   7.532 -1.2603 -1.6331 -1.1261
  110THR   HG23 1427   4.024   4.910   7.414  0.5135 -0.6677  0.8891
  110THR      C 1428   3.875   5.150   7.203  0.3954 -0.1875 -0.1619
  110THR      O 1429   3.875   5.050   7.132  0.4696 -0.4116  0.1525
  111SER      N 1430   3.778   5.243   7.192  0.0795 -0.5118 -0.1236
  111SER     HN 1431   3.778   5.312   7.264  0.1987  0.8635 -1.4064
  111SER     CA 1432   3.674   5.230   7.094 -0.1143  0.4716 -0.0551
  111SER     HA 1433   3.634   5.130   7.098  0.0014  0.3931 -0.8908
  111SER     CB 1434   3.559   5.328   7.122 -0.3718  0.2458 -0.3196
  111SER    HB1 1435   3.481   5.324   7.042 -0.7620  0.3727  0.0510
  111SER    HB2 1436   3.613   5.425   7.110  2.3116 -1.1068  0.1977
  111SER     OG 1437   3.502   5.308   7.250  0.3121  0.0555 -0.0429
  111SER    HG1 1438   3.562   5.345   7.314  0.7333  1.4721 -1.2185
  111SER      C 1439   3.719   5.252   6.954 -0.3956 -0.2633 -0.2634
  111SER      O 1440   3.692   5.168   6.868  0.1837 -0.1237 -0.5865
  112ILE      N 1441   3.805   5.352   6.930 -0.4199 -0.1164  0.2515
  112ILE     HN 1442   3.823   5.416   7.004 -0.0578 -0.1638  0.2070
  112ILE     CA 1443   3.864   5.386   6.805  0.5181 -0.1646  0.6703
  112ILE     HA 1444   3.788   5.390   6.729  2.7712  0.3826 -1.7178
  112ILE     CB 1445   3.910   5.529   6.805  0.5391 -0.1675  0.0632
  112ILE     HB 1446   3.839   5.593   6.863  1.2379  0.9433 -0.2783
  112ILE    CG2 1447   4.053   5.536   6.861  0.3897 -0.9448  0.5539
  112ILE   HG21 1448   4.139   5.543   6.791 -0.2229  1.5373 -0.0697
  112ILE   HG22 1449   4.060   5.472   6.952 -1.8477 -1.8434  0.1692
  112ILE   HG23 1450   4.062   5.639   6.903 -0.2731 -0.4889 -0.3769
  112ILE    CG1 1451   3.906   5.583   6.661  0.5717 -0.2811  0.0197
  112ILE   HG11 1452   3.808   5.567   6.612  1.8049 -1.0035 -2.3629
  112ILE   HG12 1453   3.974   5.522   6.597  1.0796 -0.5699  0.8195
  112ILE     CD 1454   3.937   5.733   6.652 -0.0231 -0.1889 -0.6022
  112ILE    HD1 1455   3.908   5.777   6.750 -1.0268 -0.4339 -0.7820
  112ILE    HD2 1456   3.886   5.780   6.566  0.5366  1.8948  0.1532
  112ILE    HD3 1457   4.047   5.746   6.644  0.2893 -1.9412  0.2993
  112ILE      C 1458   3.952   5.281   6.746  0.6151  0.2125  0.1333
  112ILE      O 1459   3.956   5.259   6.625  0.0448  0.7234  0.0154
  113ASP      N 1460   4.018   5.202   6.832  0.1115 -0.1974  0.1468
  113ASP     HN 1461   4.028   5.234   6.925  1.4256  0.1281 -0.0937
  113ASP     CA 1462   4.096   5.086   6.802 -0.2441 -0.4530  0.1939
  113ASP     HA 1463   4.164   5.108   6.721  1.8156 -0.6322  1.7671
  113ASP     CB 1464   4.172   5.036   6.926  0.2013 -0.4837 -0.0872
  113ASP    HB1 1465   4.102   5.023   7.012 -1.1663 -0.1069 -1.1035
  113ASP    HB2 1466   4.238   5.114   6.969  1.6042 -2.3137  1.2653
  113ASP     CG 1467   4.269   4.918   6.925  0.1822 -0.4979 -0.4906
  113ASP    OD1 1468   4.270   4.850   7.031 -0.3603  0.1258 -0.0714
  113ASP    OD2 1469   4.351   4.909   6.831 -0.1673 -0.1209 -0.8386
  113ASP      C 1470   4.010   4.976   6.750 -0.4186 -0.0172 -0.4509
  113ASP      O 1471   4.051   4.915   6.651  0.5616  0.3012 -0.2537
  114VAL      N 1472   3.892   4.949   6.809 -0.1466 -0.1648  0.0329
  114VAL     HN 1473   3.850   5.006   6.879 -0.1983 -0.8436  0.5576
  114VAL     CA 1474   3.816   4.836   6.766  0.0623 -0.2957  0.0033
  114VAL     HA 1475   3.884   4.756   6.742  1.3989  0.7194  0.2953
  114VAL     CB 1476   3.722   4.781   6.869 -0.0594 -0.0588  0.0213
  114VAL     HB 1477   3.661   4.865   6.908  1.1734  1.7124 -1.6686
  114VAL    CG1 1478   3.644   4.663   6.810 -0.5706  0.7120 -0.8595
  114VAL   HG11 1479   3.585   4.615   6.890 -0.2432  2.1083  0.2483
  114VAL   HG12 1480   3.710   4.591   6.756  0.8904  1.0756  0.3796
  114VAL   HG13 1481   3.568   4.695   6.735  0.4710 -0.4755 -2.5000
  114VAL    CG2 1482   3.793   4.732   6.997 -0.0591  0.4778  0.2294
  114VAL   HG21 1483   3.882   4.795   7.021  0.4944  0.9200 -2.5403
  114VAL   HG22 1484   3.836   4.631   6.977 -1.3699 -0.1503  0.4663
  114VAL   HG23 1485   3.730   4.722   7.088  0.4991  0.3745  0.6086
  114VAL      C 1486   3.745   4.872   6.640  0.5156 -0.1706 -0.2196
  114VAL      O 1487   3.724   4.793   6.547  0.4188 -0.1589 -0.2084
  115LEU      N 1488   3.708   5.000   6.630  0.0689 -0.2974 -0.2195
  115LEU     HN 1489   3.721   5.062   6.708  1.8193 -0.6347 -0.2083
  115LEU     CA 1490   3.660   5.066   6.512 -0.0254 -0.0385 -0.0396
  115LEU     HA 1491   3.561   5.030   6.487 -1.3623  1.6893  2.3401
  115LEU     CB 1492   3.631   5.214   6.542  0.8144  0.0704  0.2703
  115LEU    HB1 1493   3.722   5.270   6.570  2.0777 -1.7003 -0.1038
  115LEU    HB2 1494   3.564   5.215   6.631  0.2047 -2.7969 -0.0565
  115LEU     CG 1495   3.574   5.295   6.425  0.1401 -0.2564  0.3627
  115LEU     HG 1496   3.624   5.271   6.328  3.3328  0.8664  1.6129
  115LEU    CD1 1497   3.421   5.292   6.411  0.1064 -0.1081  0.7002
  115LEU   HD11 1498   3.398   5.184   6.406  1.1909 -0.3737  1.2112
  115LEU   HD12 1499   3.370   5.351   6.332 -0.1892  0.0160  0.9826
  115LEU   HD13 1500   3.366   5.329   6.500 -2.4627 -1.6042 -0.1520
  115LEU    CD2 1501   3.602   5.445   6.446 -0.7608 -0.0275 -0.0106
  115LEU   HD21 1502   3.556   5.511   6.369  0.9148 -0.1554 -1.1752
  115LEU   HD22 1503   3.711   5.460   6.431 -0.2280 -1.5286  1.8661
  115LEU   HD23 1504   3.583   5.483   6.548  0.3180  0.0053  0.1876
  115LEU      C 1505   3.749   5.047   6.394 -0.1181 -0.2185 -0.0820
  115LEU      O 1506   3.710   4.993   6.290 -0.2980 -0.0995 -0.0770
  116CYS      N 1507   3.877   5.086   6.407 -0.3257  0.5340 -0.2138
  116CYS     HN 1508   3.906   5.134   6.489  2.4904  0.1100 -0.8732
  116CYS     CA 1509   3.968   5.067   6.299 -0.4483 -0.0526 -0.2177
  116CYS     HA 1510   3.925   5.106   6.208 -0.6394  1.3377  0.4517
  116CYS     CB 1511   4.098   5.147   6.319 -0.3910 -0.1865 -0.0543
  116CYS    HB1 1512   4.179   5.123   6.247 -0.8223 -1.9582  0.0082
  116CYS    HB2 1513   4.146   5.112   6.413  1.5586 -0.6550 -1.1642
  116CYS     SG 1514   4.081   5.326   6.344  0.2466 -0.1558  0.1957
  116CYS    HG1 1515   4.075   5.309   6.475 -0.9776  1.3822  0.3708
  116CYS      C 1516   4.013   4.928   6.267  0.4438  0.2274 -0.2144
  116CYS      O 1517   4.013   4.893   6.149 -0.3974 -0.2447 -0.0804
  117VAL      N 1518   4.043   4.837   6.361  0.0276 -0.0625 -0.3632
  117VAL     HN 1519   4.042   4.859   6.458 -0.1328 -0.6743 -0.2194
  117VAL     CA 1520   4.065   4.700   6.325 -0.3634 -0.3344  0.4019
  117VAL     HA 1521   4.147   4.701   6.254 -0.6105  0.5770  0.1106
  117VAL     CB 1522   4.120   4.627   6.444  0.9053 -0.1173 -0.0298
  117VAL     HB 1523   4.208   4.679   6.488  0.2033  2.1670 -1.1593
  117VAL    CG1 1524   4.022   4.594   6.558 -0.5125 -0.2414 -1.2539
  117VAL   HG11 1525   3.976   4.686   6.600 -1.7036 -1.6491  0.7418
  117VAL   HG12 1526   4.086   4.560   6.642 -0.6329  2.7890  0.1683
  117VAL   HG13 1527   3.943   4.517   6.542 -2.2516  1.0490  0.5565
  117VAL    CG2 1528   4.164   4.487   6.399  0.3024 -0.2140 -0.3240
  117VAL   HG21 1529   4.075   4.420   6.392  1.5859 -2.0445 -0.0569
  117VAL   HG22 1530   4.229   4.448   6.480 -2.1931 -1.0726  1.3835
  117VAL   HG23 1531   4.212   4.494   6.299 -0.6187  2.8049 -0.6363
  117VAL      C 1532   3.953   4.627   6.260  0.0421 -0.8757  0.2987
  117VAL      O 1533   3.976   4.559   6.160 -0.1730 -0.9099  0.2723
  118THR      N 1534   3.827   4.648   6.302  0.3454  0.4549  0.6070
  118THR     HN 1535   3.813   4.706   6.382  0.4007  2.0317 -0.4882
  118THR     CA 1536   3.709   4.590   6.245  0.7313  0.2620 -0.0055
  118THR     HA 1537   3.718   4.483   6.233 -1.7521  0.0926 -0.8105
  118THR     CB 1538   3.586   4.629   6.321  0.4163 -0.4103 -0.1617
  118THR     HB 1539   3.574   4.739   6.326  1.5775 -0.3034  2.7906
  118THR    OG1 1540   3.598   4.585   6.456  0.0670 -0.0245 -0.0062
  118THR    HG1 1541   3.637   4.661   6.500  2.2733 -1.0150 -0.1460
  118THR    CG2 1542   3.467   4.553   6.260  0.3610  0.1980 -0.8127
  118THR   HG21 1543   3.485   4.445   6.243 -0.3406 -0.1679  0.6852
  118THR   HG22 1544   3.438   4.599   6.163  3.3927 -0.1715 -1.9907
  118THR   HG23 1545   3.380   4.556   6.328 -0.9669 -0.9928 -2.3718
  118THR      C 1546   3.685   4.655   6.114  0.2858  0.3575  0.1233
  118THR      O 1547   3.679   4.583   6.015  0.6949  0.1929  0.2204
  119ALA      N 1548   3.684   4.788   6.093  0.5110  0.3475  0.0423
  119ALA     HN 1549   3.687   4.855   6.168  0.8375 -0.5666  0.8638
  119ALA     CA 1550   3.668   4.849   5.965 -0.5251  0.0466  0.0166
  119ALA     HA 1551   3.569   4.832   5.926 -0.9494  1.6425  0.3085
  119ALA     CB 1552   3.684   5.001   5.982  0.1317  0.0502 -0.5572
  119ALA    HB1 1553   3.685   5.060   5.888  0.0283  4.0779  1.7436
  119ALA    HB2 1554   3.782   5.012   6.035  0.1067 -1.2892 -0.2099
  119ALA    HB3 1555   3.597   5.040   6.039  0.2222 -1.4960  0.7268
  119ALA      C 1556   3.765   4.806   5.860 -0.1141  0.1411  0.3565
  119ALA      O 1557   3.738   4.781   5.743  0.3193  0.4240  0.1929
  120SER      N 1558   3.891   4.787   5.905  0.0088 -0.3868 -0.1987
  120SER     HN 1559   3.911   4.819   5.997 -1.3300  2.5559 -0.8367
  120SER     CA 1560   3.996   4.731   5.826  0.2779  0.2358 -0.2848
  120SER     HA 1561   4.009   4.791   5.737 -0.0960  2.3503  1.0114
  120SER     CB 1562   4.134   4.738   5.893 -0.0836  0.3186  0.4637
  120SER    HB1 1563   4.220   4.698   5.834 -1.6752 -0.0326 -1.7616
  120SER    HB2 1564   4.136   4.677   5.986  0.8535 -1.5544 -0.7088
  120SER     OG 1565   4.166   4.872   5.925 -0.0178  0.5851 -0.6529
  120SER    HG1 1566   4.104   4.898   5.994  1.0669  2.1121 -0.1755
  120SER      C 1567   3.988   4.590   5.778 -0.4443  0.2680 -0.2678
  120SER      O 1568   4.018   4.562   5.662  0.7469 -0.0502  0.1018
  121ILE      N 1569   3.950   4.497   5.867  0.7543 -0.3124 -0.3429
  121ILE     HN 1570   3.934   4.516   5.964 -1.1393  0.7641 -0.8229
  121ILE     CA 1571   3.938   4.357   5.836  0.3136 -0.3358 -0.0891
  121ILE     HA 1572   4.023   4.330   5.776 -0.0059  0.4069 -0.9021
  121ILE     CB 1573   3.958   4.279   5.962 -0.1097 -0.2657  0.0243
  121ILE     HB 1574   3.883   4.314   6.035 -1.0182 -0.3769 -0.8408
  121ILE    CG2 1575   3.937   4.129   5.934 -0.1231 -0.2463 -0.0717
  121ILE   HG21 1576   3.953   4.071   6.028 -0.7619 -0.5390 -0.1403
  121ILE   HG22 1577   4.014   4.097   5.860  2.9720 -0.9960  3.1579
  121ILE   HG23 1578   3.843   4.093   5.888  0.3551 -1.1864 -0.3352
  121ILE    CG1 1579   4.102   4.300   6.013  0.1298 -0.6072 -0.5056
  121ILE   HG11 1580   4.135   4.406   6.014 -0.3372 -0.4685  0.3699
  121ILE   HG12 1581   4.175   4.269   5.934 -0.6906  0.3045 -1.6625
  121ILE     CD 1582   4.132   4.237   6.148  0.0911  0.0836 -0.1705
  121ILE    HD1 1583   4.147   4.127   6.150 -0.0139  0.0345 -1.6565
  121ILE    HD2 1584   4.058   4.269   6.224 -0.6093 -2.0351  0.1150
  121ILE    HD3 1585   4.231   4.277   6.179 -0.1857 -0.1137  1.0185
  121ILE      C 1586   3.826   4.313   5.748 -0.4436 -0.3017  0.8474
  121ILE      O 1587   3.840   4.237   5.653 -0.3828  0.3557  0.3230
  122GLU      N 1588   3.707   4.372   5.769 -0.6315 -0.4094  0.1069
  122GLU     HN 1589   3.695   4.427   5.851  1.0317 -0.5572  0.4772
  122GLU     CA 1590   3.587   4.376   5.691 -0.3385  0.3392 -0.3101
  122GLU     HA 1591   3.563   4.273   5.666  0.7962 -0.6814  2.4321
  122GLU     CB 1592   3.481   4.453   5.770 -0.3463 -0.4922  0.5045
  122GLU    HB1 1593   3.400   4.478   5.698 -0.8333 -1.2473  0.7770
  122GLU    HB2 1594   3.521   4.553   5.795  3.1996 -1.8676  0.8441
  122GLU     CG 1595   3.415   4.394   5.895  0.0245 -0.5171  0.6882
  122GLU    HG1 1596   3.357   4.478   5.939  1.8362  2.2504 -1.8217
  122GLU    HG2 1597   3.494   4.355   5.964 -0.4507  2.0820  2.8666
  122GLU     CD 1598   3.315   4.282   5.875 -0.5018 -0.0089  0.4528
  122GLU    OE1 1599   3.206   4.272   5.938 -0.7371  0.0410  0.0563
  122GLU    OE2 1600   3.346   4.200   5.785 -0.6437  0.3378  0.0857
  122GLU      C 1601   3.607   4.435   5.556 -0.0434  0.3161 -0.2779
  122GLU      O 1602   3.563   4.379   5.456 -0.0004 -0.0746 -0.0788
  123THR      N 1603   3.681   4.547   5.544  0.2660  0.1980  0.5169
  123THR     HN 1604   3.676   4.600   5.629 -0.4964 -0.0250  0.6128
  123THR     CA 1605   3.733   4.590   5.418 -0.3808  0.0022  0.1786
  123THR     HA 1606   3.652   4.607   5.349  2.0476 -0.2340 -2.9717
  123THR     CB 1607   3.805   4.721   5.422 -0.0034 -0.2067  0.4106
  123THR     HB 1608   3.903   4.709   5.472 -0.6377  0.1978  1.8137
  123THR    OG1 1609   3.720   4.814   5.487 -0.1826  0.4075 -0.6638
  123THR    HG1 1610   3.718   4.787   5.579 -1.7655 -2.8962 -1.5228
  123THR    CG2 1611   3.823   4.778   5.280 -0.1417 -0.4360  0.3005
  123THR   HG21 1612   3.896   4.720   5.219  0.4400  0.4627  0.1123
  123THR   HG22 1613   3.847   4.886   5.290 -0.6281 -0.3709  0.8388
  123THR   HG23 1614   3.726   4.771   5.226 -0.7074 -1.4404  1.4088
  123THR      C 1615   3.819   4.495   5.341 -0.0673  0.4987 -0.0919
  123THR      O 1616   3.806   4.482   5.219  0.6888 -0.2440 -0.1001
  124LEU      N 1617   3.902   4.411   5.406 -0.2963  0.0462 -0.3745
  124LEU     HN 1618   3.929   4.425   5.501  1.6837  1.8375 -1.1128
  124LEU     CA 1619   3.977   4.308   5.340  0.3338  0.4408 -0.2854
  124LEU     HA 1620   4.039   4.358   5.267  1.4465 -0.3041  0.1251
  124LEU     CB 1621   4.074   4.229   5.429  0.1144  0.0555 -0.3873
  124LEU    HB1 1622   4.128   4.159   5.362 -0.4199  0.4922 -1.2892
  124LEU    HB2 1623   4.028   4.157   5.500 -1.5934 -0.8984 -2.3505
  124LEU     CG 1624   4.175   4.315   5.507  0.2048 -0.4230  0.0344
  124LEU     HG 1625   4.126   4.339   5.603  1.3431  0.2867  0.4693
  124LEU    CD1 1626   4.307   4.237   5.523  0.1248 -0.6683 -0.4646
  124LEU   HD11 1627   4.347   4.254   5.626  1.1125  0.8763 -1.0723
  124LEU   HD12 1628   4.385   4.265   5.450  0.1829  2.0679  0.5319
  124LEU   HD13 1629   4.290   4.127   5.522  2.6100 -1.1138  0.5893
  124LEU    CD2 1630   4.217   4.450   5.445  0.4929 -0.4283  0.2151
  124LEU   HD21 1631   4.282   4.429   5.357  3.0082 -0.6640  2.0123
  124LEU   HD22 1632   4.279   4.508   5.517  1.9902 -1.5992 -0.0626
  124LEU   HD23 1633   4.137   4.514   5.402  0.0993 -0.4800  0.8595
  124LEU      C 1634   3.887   4.205   5.281  0.4722  0.1276  0.0446
  124LEU      O 1635   3.900   4.178   5.162  0.0478  0.5619 -0.1078
  125CYS      N 1636   3.787   4.159   5.359  0.3139  0.1417 -0.1493
  125CYS     HN 1637   3.784   4.196   5.451  1.2499  1.7048 -0.7027
  125CYS     CA 1638   3.685   4.074   5.306  0.4942 -0.2935  0.1923
  125CYS     HA 1639   3.734   3.990   5.258 -0.8388 -0.5374 -0.8118
  125CYS     CB 1640   3.612   4.007   5.424 -0.1494  0.2760  0.1251
  125CYS    HB1 1641   3.586   4.093   5.490 -2.4212  0.4545 -0.9315
  125CYS    HB2 1642   3.682   3.949   5.489  0.3338  0.8046  0.0913
  125CYS     SG 1643   3.461   3.911   5.394 -0.1215  0.1965  0.2340
  125CYS    HG1 1644   3.368   4.006   5.392  1.2120  1.5822  1.4023
  125CYS      C 1645   3.605   4.132   5.194  0.5135 -0.4467  0.0985
  125CYS      O 1646   3.573   4.063   5.097 -0.0964  0.1078 -0.0992
  126VAL      N 1647   3.578   4.263   5.198  0.2288 -0.4986 -0.1181
  126VAL     HN 1648   3.593   4.304   5.288 -2.2603 -1.1171  0.6797
  126VAL     CA 1649   3.509   4.328   5.091  0.0987  0.0627  0.3016
  126VAL     HA 1650   3.416   4.277   5.074 -0.4809  1.3607 -0.5904
  126VAL     CB 1651   3.467   4.467   5.129 -0.4060 -0.0520  0.1741
  126VAL     HB 1652   3.540   4.530   5.184 -0.8325  1.5948 -1.0736
  126VAL    CG1 1653   3.404   4.539   5.009  0.1989 -0.3409 -0.3196
  126VAL   HG11 1654   3.488   4.562   4.939 -0.0220 -1.6161 -1.0234
  126VAL   HG12 1655   3.368   4.638   5.045  2.1197  0.4513 -0.4249
  126VAL   HG13 1656   3.336   4.477   4.947 -2.6111 -0.1942  2.4060
  126VAL    CG2 1657   3.349   4.458   5.228 -0.7236 -0.2554 -0.2195
  126VAL   HG21 1658   3.321   4.559   5.266  0.1037 -0.6731  1.6449
  126VAL   HG22 1659   3.367   4.395   5.318  1.7338  0.3558 -0.1866
  126VAL   HG23 1660   3.262   4.416   5.174  0.3626  0.6456 -2.8511
  126VAL      C 1661   3.579   4.319   4.960  0.2994  0.1409  0.4040
  126VAL      O 1662   3.519   4.283   4.859 -0.2751  0.2848  0.6944
  127ILE      N 1663   3.711   4.348   4.950  0.3119  0.0237  0.2312
  127ILE     HN 1664   3.755   4.369   5.037  0.0382 -1.3338  0.7224
  127ILE     CA 1665   3.805   4.338   4.843  0.2385 -0.2614  0.1913
  127ILE     HA 1666   3.759   4.383   4.756 -0.8076 -2.9622 -0.7682
  127ILE     CB 1667   3.943   4.393   4.865  0.2931 -0.3636  0.1093
  127ILE     HB 1668   3.995   4.342   4.948  2.1691 -0.0966 -0.8598
  127ILE    CG2 1669   4.030   4.373   4.740  0.1172  0.0090 -0.0745
  127ILE   HG21 1670   4.135   4.403   4.762 -0.2860  1.0946  0.4571
  127ILE   HG22 1671   4.006   4.428   4.646  0.2408 -1.2099 -0.8335
  127ILE   HG23 1672   4.037   4.268   4.707 -0.7280  0.4916 -1.9020
  127ILE    CG1 1673   3.935   4.543   4.896  0.0606 -0.3899  0.1844
  127ILE   HG11 1674   3.858   4.565   4.973  0.5336 -0.2505  0.6259
  127ILE   HG12 1675   3.902   4.573   4.794  3.2541  0.6880 -0.6685
  127ILE     CD 1676   4.069   4.614   4.920 -0.3011  0.3145  0.1508
  127ILE    HD1 1677   4.144   4.596   4.841  0.8006  0.0855  1.2203
  127ILE    HD2 1678   4.112   4.569   5.012 -0.2152  0.6304  0.2673
  127ILE    HD3 1679   4.068   4.724   4.933  1.4133  0.2717  0.8995
  127ILE      C 1680   3.805   4.194   4.804 -0.2160 -0.2448  0.1148
  127ILE      O 1681   3.791   4.169   4.685 -0.0761 -0.1331  0.0742
  128ALA      N 1682   3.805   4.091   4.892 -0.0010 -0.4023 -0.0689
  128ALA     HN 1683   3.826   4.109   4.988  1.7960  2.0432 -0.8085
  128ALA     CA 1684   3.790   3.956   4.848  0.6792 -0.3436 -0.4925
  128ALA     HA 1685   3.871   3.935   4.779 -0.7683 -1.0674 -2.0194
  128ALA     CB 1686   3.810   3.862   4.967  0.1837 -0.8345 -0.7946
  128ALA    HB1 1687   3.903   3.878   5.025 -0.8489 -0.5418  0.8577
  128ALA    HB2 1688   3.829   3.756   4.940  2.5522 -1.1267  1.5659
  128ALA    HB3 1689   3.723   3.868   5.037 -0.8539 -3.4909 -1.7302
  128ALA      C 1690   3.665   3.918   4.776  0.1071  0.0339  0.2918
  128ALA      O 1691   3.669   3.852   4.673  0.8962 -0.3511  0.5620
  129VAL      N 1692   3.548   3.965   4.821 -0.0090  0.3671 -0.3426
  129VAL     HN 1693   3.546   4.020   4.904  1.5735 -1.2348  0.8263
  129VAL     CA 1694   3.414   3.952   4.771  0.0836 -0.1926 -0.4497
  129VAL     HA 1695   3.381   3.850   4.765  0.3354 -0.2952 -0.1112
  129VAL     CB 1696   3.311   4.012   4.861  0.1048 -0.0870 -0.4939
  129VAL     HB 1697   3.353   4.105   4.905  0.7051  0.4035 -2.0577
  129VAL    CG1 1698   3.172   4.043   4.802 -0.0236  0.0322 -0.1359
  129VAL   HG11 1699   3.158   3.954   4.736  1.6920 -0.4563  0.1000
  129VAL   HG12 1700   3.143   4.138   4.753 -0.6386 -0.9030 -1.6819
  129VAL   HG13 1701   3.101   4.033   4.886 -0.4570 -0.2459 -0.5254
  129VAL    CG2 1702   3.292   3.915   4.979 -0.7042  0.5311 -0.1056
  129VAL   HG21 1703   3.251   3.815   4.952 -0.1389  0.4067 -0.5086
  129VAL   HG22 1704   3.229   3.959   5.059  0.4876  1.8370  0.1656
  129VAL   HG23 1705   3.390   3.903   5.030 -1.7804  1.6489  2.3849
  129VAL      C 1706   3.404   4.006   4.632 -0.2137  0.0097 -0.3503
  129VAL      O 1707   3.358   3.945   4.536 -0.6718 -0.0082 -0.1217
  130ASP      N 1708   3.462   4.126   4.611  0.1837 -0.1595 -0.2360
  130ASP     HN 1709   3.504   4.169   4.690 -1.0197 -1.3689  1.1146
  130ASP     CA 1710   3.466   4.194   4.485 -0.0310  0.1792 -0.0626
  130ASP     HA 1711   3.367   4.187   4.444  0.0523 -1.0481 -0.0925
  130ASP     CB 1712   3.512   4.340   4.491  0.4686  0.0230 -0.0260
  130ASP    HB1 1713   3.588   4.348   4.572 -1.4993 -2.0533  2.1432
  130ASP    HB2 1714   3.427   4.406   4.518 -0.6312 -0.1919 -2.6510
  130ASP     CG 1715   3.553   4.409   4.361 -0.2782  0.5599  0.0222
  130ASP    OD1 1716   3.652   4.486   4.362  0.2138 -0.0709  0.5345
  130ASP    OD2 1717   3.479   4.402   4.259  0.1431  0.0464 -0.2507
  130ASP      C 1718   3.540   4.109   4.388 -0.2661 -0.4053  0.2612
  130ASP      O 1719   3.499   4.085   4.274 -0.2068 -0.0385  0.1617
  131ARG      N 1720   3.651   4.050   4.435 -0.2100 -0.0936  0.5228
  131ARG     HN 1721   3.670   4.071   4.531 -0.2723  2.1309  0.0904
  131ARG     CA 1722   3.731   3.958   4.359 -0.3241  0.2044  0.0439
  131ARG     HA 1723   3.748   4.005   4.263 -0.6252 -0.2557 -0.2356
  131ARG     CB 1724   3.874   3.942   4.412 -0.2462  0.0516 -0.2071
  131ARG    HB1 1725   3.935   3.859   4.371 -1.1205  0.5700 -2.6879
  131ARG    HB2 1726   3.874   3.927   4.523  0.8675 -1.4558 -0.3798
  131ARG     CG 1727   3.957   4.065   4.376  0.1420 -0.2365 -0.2943
  131ARG    HG1 1728   3.894   4.151   4.407 -0.4362 -0.7114 -0.1474
  131ARG    HG2 1729   3.983   4.089   4.271 -0.8337  1.4725 -0.1757
  131ARG     CD 1730   4.094   4.058   4.445 -0.2615 -0.3896  0.4987
  131ARG    HD1 1731   4.165   3.982   4.408 -0.7873 -1.0506  0.8216
  131ARG    HD2 1732   4.083   4.061   4.556 -1.1462 -0.2551  0.4159
  131ARG     NE 1733   4.151   4.191   4.410  0.1655 -0.7455 -0.1787
  131ARG     HE 1734   4.091   4.267   4.385  0.6440  0.6629  2.5002
  131ARG     CZ 1735   4.269   4.235   4.463 -0.2062 -0.0045  0.0611
  131ARG    NH1 1736   4.340   4.157   4.551  0.2413  0.1952 -0.1191
  131ARG   HH11 1737   4.298   4.075   4.588 -1.3036  0.9463 -0.1147
  131ARG   HH12 1738   4.431   4.190   4.576  0.3522 -1.5474  2.0811
  131ARG    NH2 1739   4.319   4.358   4.433 -0.0043 -0.1152 -0.0596
  131ARG   HH21 1740   4.272   4.414   4.366 -0.0212  0.5879  0.5272
  131ARG   HH22 1741   4.412   4.368   4.470 -0.9934  2.2753  2.0813
  131ARG      C 1742   3.671   3.825   4.331  0.3523 -0.0906 -0.0093
  131ARG      O 1743   3.682   3.778   4.217  0.0707 -0.0081 -0.0708
  132TYR      N 1744   3.596   3.770   4.428  0.3224 -0.0417 -0.0057
  132TYR     HN 1745   3.585   3.821   4.514 -1.1583  0.4512 -0.4453
  132TYR     CA 1746   3.512   3.656   4.412  0.6754 -0.2915 -0.0917
  132TYR     HA 1747   3.568   3.574   4.369  1.7875  0.7647 -0.7103
  132TYR     CB 1748   3.461   3.619   4.552 -0.3138  0.2580 -0.2926
  132TYR    HB1 1749   3.445   3.710   4.614  0.2285  0.5409 -0.5563
  132TYR    HB2 1750   3.545   3.556   4.589 -0.0418  0.4215 -0.6189
  132TYR     CG 1751   3.339   3.535   4.563 -0.0654 -0.0389  0.2326
  132TYR    CD1 1752   3.342   3.411   4.504 -0.4873  0.3622 -0.6472
  132TYR    HD1 1753   3.435   3.395   4.450  0.4246  2.0220  0.3681
  132TYR    CE1 1754   3.240   3.318   4.511 -0.2357  0.1310  0.0716
  132TYR    HE1 1755   3.254   3.224   4.459 -2.1175  0.2697 -0.7943
  132TYR     CZ 1756   3.121   3.357   4.567 -0.5623  0.2238 -0.6678
  132TYR     OH 1757   3.012   3.268   4.577 -0.2422 -0.0803  0.2153
  132TYR     HH 1758   3.034   3.190   4.525 -1.6697 -0.7441  0.5753
  132TYR    CD2 1759   3.218   3.569   4.620 -0.4325 -0.2751 -0.3939
  132TYR    HD2 1760   3.215   3.660   4.677  0.8201 -0.4446 -0.0199
  132TYR    CE2 1761   3.115   3.479   4.630  0.1627 -0.7870  1.4527
  132TYR    HE2 1762   3.024   3.517   4.675 -0.8051 -0.6584 -0.5135
  132TYR      C 1763   3.399   3.667   4.315  0.1794  0.0725  0.5210
  132TYR      O 1764   3.381   3.577   4.232 -0.0374 -0.1135  0.7679
  133PHE      N 1765   3.321   3.777   4.314  0.3294  0.1798 -0.4279
  133PHE     HN 1766   3.344   3.838   4.389  0.0617  0.6089 -0.6923
  133PHE     CA 1767   3.225   3.809   4.213 -0.2952 -0.2054  0.0348
  133PHE     HA 1768   3.158   3.725   4.203  0.3761 -0.6858 -0.5186
  133PHE     CB 1769   3.144   3.932   4.257 -0.5851 -0.1543 -0.6283
  133PHE    HB1 1770   3.099   3.979   4.167 -2.1069 -0.6333 -0.1421
  133PHE    HB2 1771   3.214   4.007   4.301  1.3674 -2.6525  0.8174
  133PHE     CG 1772   3.030   3.902   4.348  0.2166 -0.1603  0.3960
  133PHE    CD1 1773   3.037   3.825   4.462  0.0560  0.1902  0.6456
  133PHE    HD1 1774   3.133   3.778   4.476  1.5667  2.8465 -0.0199
  133PHE    CE1 1775   2.930   3.804   4.546 -0.0101  0.1307  0.5479
  133PHE    HE1 1776   2.938   3.729   4.623 -1.6729 -1.0966 -0.4154
  133PHE     CZ 1777   2.817   3.880   4.525 -0.1089 -0.1570  0.0283
  133PHE     HZ 1778   2.732   3.853   4.586 -0.4251 -2.8693 -1.4761
  133PHE    CD2 1779   2.913   3.972   4.332 -0.2432 -1.0503 -0.2222
  133PHE    HD2 1780   2.913   4.046   4.252 -1.1471  0.2987  0.9745
  133PHE    CE2 1781   2.815   3.978   4.428  0.6366  0.4701  0.6281
  133PHE    HE2 1782   2.732   4.046   4.417  1.3041  1.2257  0.2257
  133PHE      C 1783   3.286   3.824   4.078 -0.0946  0.2196  0.1696
  133PHE      O 1784   3.229   3.775   3.980 -0.2975  0.1286  0.3335
  134ALA      N 1785   3.402   3.891   4.062 -0.0512  0.1239  0.0814
  134ALA     HN 1786   3.441   3.932   4.144  2.6429 -0.1399 -0.9711
  134ALA     CA 1787   3.467   3.924   3.939 -0.1329  0.4655  0.1287
  134ALA     HA 1788   3.401   3.981   3.875 -1.6901 -0.2306  1.0523
  134ALA     CB 1789   3.594   4.001   3.978  0.2309  0.0941 -0.3017
  134ALA    HB1 1790   3.667   3.940   4.034 -0.1991  0.2791  0.4826
  134ALA    HB2 1791   3.558   4.087   4.040 -1.4430  0.7144 -2.0295
  134ALA    HB3 1792   3.639   4.035   3.883 -0.4714  0.1119 -0.6380
  134ALA      C 1793   3.504   3.799   3.866  1.0566  0.8873 -0.0051
  134ALA      O 1794   3.507   3.797   3.743  0.2609  0.4265 -0.0269
  135ILE      N 1795   3.528   3.687   3.936 -0.4001  0.1829 -0.5838
  135ILE     HN 1796   3.533   3.695   4.035 -2.2467 -2.4865 -0.1555
  135ILE     CA 1797   3.570   3.565   3.874  0.2620  0.0031  0.1952
  135ILE     HA 1798   3.609   3.581   3.774 -1.2615 -3.5263 -1.1141
  135ILE     CB 1799   3.696   3.510   3.934  0.3191 -0.4299 -0.3204
  135ILE     HB 1800   3.775   3.586   3.948  1.4758 -1.3056 -1.7396
  135ILE    CG2 1801   3.666   3.442   4.069 -0.4751  0.2799 -0.1295
  135ILE   HG21 1802   3.762   3.402   4.108  0.0174  0.7718 -0.7965
  135ILE   HG22 1803   3.588   3.364   4.067 -2.0244  1.6705  1.9704
  135ILE   HG23 1804   3.634   3.521   4.140 -0.5131  0.1463  0.0027
  135ILE    CG1 1805   3.779   3.422   3.838  0.7116  0.3074 -0.6681
  135ILE   HG11 1806   3.773   3.465   3.736  1.5422  0.6227 -0.5941
  135ILE   HG12 1807   3.724   3.325   3.832 -0.6780  1.0387 -0.1682
  135ILE     CD 1808   3.924   3.400   3.881  0.2705 -0.4345  0.5038
  135ILE    HD1 1809   3.965   3.321   3.815 -1.4087 -1.8673  1.1160
  135ILE    HD2 1810   3.934   3.366   3.986 -0.5082  0.1200  0.7692
  135ILE    HD3 1811   3.988   3.490   3.867  0.9708 -1.1781 -1.4095
  135ILE      C 1812   3.458   3.467   3.868  0.7532 -0.5907  0.6457
  135ILE      O 1813   3.445   3.394   3.769  0.0691 -0.1777  0.4234
  136THR      N 1814   3.361   3.465   3.960 -0.2781  0.0899 -0.4060
  136THR     HN 1815   3.370   3.526   4.038 -2.3602  0.8630 -0.6916
  136THR     CA 1816   3.264   3.360   3.952  0.3841 -0.5515 -0.1732
  136THR     HA 1817   3.321   3.279   3.910 -0.1006 -1.5794  1.0892
  136THR     CB 1818   3.221   3.303   4.084  0.1556  0.1319  0.0520
  136THR     HB 1819   3.154   3.215   4.076  0.5503 -0.1264 -0.4968
  136THR    OG1 1820   3.170   3.407   4.167  0.5988  0.1081  0.3578
  136THR    HG1 1821   3.236   3.467   4.202  0.8530  0.4591 -0.6722
  136THR    CG2 1822   3.344   3.252   4.160  0.0396 -0.0988  0.0860
  136THR   HG21 1823   3.400   3.171   4.109 -0.2579 -0.4454  0.3035
  136THR   HG22 1824   3.328   3.192   4.252  0.3046 -1.9105 -1.0020
  136THR   HG23 1825   3.408   3.341   4.179 -0.2932  0.5890 -1.7729
  136THR      C 1826   3.148   3.388   3.862  0.1104 -0.0859  0.3173
  136THR      O 1827   3.088   3.298   3.803 -0.1108  0.0414  0.3457
  137SER      N 1828   3.117   3.516   3.837  0.2174 -0.1838 -0.3309
  137SER     HN 1829   3.185   3.583   3.867  2.1378 -0.3571 -3.7273
  137SER     CA 1830   3.011   3.563   3.753 -0.1199 -0.4319 -0.0458
  137SER     HA 1831   2.968   3.495   3.680 -1.7871  0.8284 -0.3073
  137SER     CB 1832   2.882   3.596   3.830  0.1451  0.3568  0.0606
  137SER    HB1 1833   2.810   3.646   3.762  0.9028 -0.3821 -1.3212
  137SER    HB2 1834   2.905   3.669   3.911 -2.9423  2.7816 -1.0276
  137SER     OG 1835   2.834   3.477   3.892 -0.3381  0.6695  0.2951
  137SER    HG1 1836   2.781   3.426   3.831  0.1499  0.8463 -0.2997
  137SER      C 1837   3.053   3.682   3.674  0.1158 -0.2701  0.3246
  137SER      O 1838   2.992   3.786   3.694  0.5582  0.0494  0.0427
  138PRO      N 1839   3.141   3.668   3.579  0.3150  0.0147  0.4660
  138PRO     CD 1840   3.175   3.542   3.515  0.2128  0.1870  0.0681
  138PRO    HD1 1841   3.087   3.486   3.477  0.0010  0.1378  0.6255
  138PRO    HD2 1842   3.226   3.476   3.589 -1.9782 -2.1598 -0.3610
  138PRO     CA 1843   3.222   3.773   3.524  0.5496 -0.4035 -0.0009
  138PRO     HA 1844   3.251   3.847   3.598  0.6051 -0.1814 -0.2462
  138PRO     CB 1845   3.335   3.705   3.448  0.3205  0.2418 -0.9375
  138PRO    HB1 1846   3.418   3.662   3.508  0.0612  1.8638  0.6750
  138PRO    HB2 1847   3.387   3.772   3.376 -0.2290  1.3017 -0.3715
  138PRO     CG 1848   3.264   3.579   3.395 -0.1370  0.1833 -0.1957
  138PRO    HG1 1849   3.203   3.602   3.305 -2.2954 -2.1464  0.5392
  138PRO    HG2 1850   3.344   3.509   3.364  1.0981  1.2139  0.5762
  138PRO      C 1851   3.140   3.858   3.434  0.6438  0.1418  0.4199
  138PRO      O 1852   3.175   3.975   3.418  0.5662  0.0856 -0.1955
  139PHE      N 1853   3.028   3.809   3.379  0.8813 -0.1765  0.2181
  139PHE     HN 1854   2.993   3.716   3.387  0.0441 -0.1611 -2.3465
  139PHE     CA 1855   2.944   3.884   3.290  0.0416 -0.2757  0.9176
  139PHE     HA 1856   2.997   3.963   3.240  0.1004 -1.6166 -1.2422
  139PHE     CB 1857   2.883   3.784   3.190  0.1789  0.0581  0.4978
  139PHE    HB1 1858   2.835   3.848   3.112  1.6155 -0.9361 -1.2573
  139PHE    HB2 1859   2.812   3.717   3.243  0.8205 -0.8850  0.1756
  139PHE     CG 1860   2.986   3.708   3.115 -0.1912  0.0586 -0.0161
  139PHE    CD1 1861   3.106   3.766   3.082 -0.2237  0.0677 -0.1219
  139PHE    HD1 1862   3.125   3.872   3.093 -0.2564 -0.0259  0.9685
  139PHE    CE1 1863   3.207   3.685   3.034  0.1274  0.1502  0.4554
  139PHE    HE1 1864   3.298   3.736   3.006 -1.3201  1.4042 -2.4211
  139PHE     CZ 1865   3.189   3.549   3.025 -0.3289  0.2586 -0.3707
  139PHE     HZ 1866   3.269   3.495   2.977  0.3615  1.0738 -0.1666
  139PHE    CD2 1867   2.962   3.574   3.098  0.0987 -0.0394  0.3328
  139PHE    HD2 1868   2.871   3.532   3.138  1.3726 -1.5484  1.8313
  139PHE    CE2 1869   3.065   3.495   3.053 -0.0939 -0.0982 -0.0092
  139PHE    HE2 1870   3.046   3.389   3.041 -0.5597  0.1244 -1.4184
  139PHE      C 1871   2.832   3.955   3.359  0.2729  0.4566  0.5442
  139PHE      O 1872   2.757   4.039   3.310 -0.3681 -0.4921 -0.1366
  140LYS      N 1873   2.808   3.920   3.487 -0.4390 -0.6549  0.1204
  140LYS     HN 1874   2.857   3.840   3.519 -2.8909 -2.0716  0.5820
  140LYS     CA 1875   2.713   3.986   3.571 -0.0384  0.4288 -0.2564
  140LYS     HA 1876   2.652   4.055   3.514  0.6450  0.8975 -0.4356
  140LYS     CB 1877   2.615   3.891   3.642  0.6739 -0.4412 -0.4164
  140LYS    HB1 1878   2.562   3.948   3.721  0.3572 -1.1902 -0.0817
  140LYS    HB2 1879   2.663   3.802   3.688  2.4751  0.8119  0.2339
  140LYS     CG 1880   2.515   3.831   3.542 -0.2633  0.1665  0.1366
  140LYS    HG1 1881   2.455   3.758   3.600 -1.7739  2.5655  1.7784
  140LYS    HG2 1882   2.579   3.777   3.469  0.0444 -0.8960  1.1554
  140LYS     CD 1883   2.423   3.931   3.471 -0.2679 -0.0285 -0.1347
  140LYS    HD1 1884   2.483   4.016   3.431 -2.6051  1.8714  0.2069
  140LYS    HD2 1885   2.351   3.977   3.541 -0.5407  0.2666 -0.6068
  140LYS     CE 1886   2.352   3.858   3.357  0.4493 -0.7639 -0.1194
  140LYS    HE1 1887   2.267   3.793   3.387  0.3037 -0.4785  0.0895
  140LYS    HE2 1888   2.417   3.787   3.301  0.4488 -1.5021  0.7946
  140LYS     NZ 1889   2.300   3.952   3.256 -0.0730 -1.0071 -0.0827
  140LYS    HZ1 1890   2.238   4.018   3.307  0.1656 -0.4477 -0.4959
  140LYS    HZ2 1891   2.251   3.904   3.178  0.0927  0.6517 -1.2710
  140LYS    HZ3 1892   2.380   4.007   3.218 -0.1271 -1.2283 -0.5177
  140LYS      C 1893   2.778   4.069   3.676  0.0950  0.6084 -0.4784
  140LYS      O 1894   2.701   4.149   3.729 -0.0394  0.0096  0.2518
  141TYR      N 1895   2.911   4.064   3.696  0.0115  0.2123  0.0295
  141TYR     HN 1896   2.953   3.984   3.656 -1.8925 -0.6974 -0.2682
  141TYR     CA 1897   2.987   4.133   3.796  0.0683 -0.1614  0.2439
  141TYR     HA 1898   2.931   4.102   3.883  1.0972  0.7151  1.2408
  141TYR     CB 1899   3.132   4.089   3.768  0.0315 -0.3905  0.4133
  141TYR    HB1 1900   3.147   4.086   3.658 -2.9536 -0.8254 -0.0822
  141TYR    HB2 1901   3.150   3.986   3.807  2.9365  0.2153  0.8877
  141TYR     CG 1902   3.233   4.176   3.833 -0.4689  0.8050 -0.3776
  141TYR    CD1 1903   3.225   4.205   3.968  0.3397  0.1567 -0.1837
  141TYR    HD1 1904   3.147   4.162   4.029 -0.9941  0.6482 -1.4730
  141TYR    CE1 1905   3.314   4.296   4.019 -0.0751  0.3056  0.2759
  141TYR    HE1 1906   3.301   4.308   4.126  1.3958  0.2610  0.4925
  141TYR     CZ 1907   3.419   4.343   3.944 -0.1308 -0.0384 -0.0163
  141TYR     OH 1908   3.525   4.420   3.997 -0.1480 -0.1971  0.2505
  141TYR     HH 1909   3.535   4.410   4.092  3.2582 -1.6580 -0.1340
  141TYR    CD2 1910   3.337   4.225   3.758  0.4795 -0.2617  0.2098
  141TYR    HD2 1911   3.337   4.196   3.654  0.3899 -1.3514  0.4938
  141TYR    CE2 1912   3.431   4.310   3.811  0.4443 -0.1269  0.0562
  141TYR    HE2 1913   3.515   4.348   3.753  2.0276 -0.9650  1.6984
  141TYR      C 1914   2.963   4.279   3.809  0.6677 -0.0313 -0.0877
  141TYR      O 1915   2.927   4.324   3.917  0.0725 -0.0153 -0.2900
  142GLN      N 1916   2.957   4.355   3.698  0.2290  0.0161 -0.0318
  142GLN     HN 1917   2.978   4.312   3.611 -1.1421  1.2573 -1.0362
  142GLN     CA 1918   2.934   4.496   3.694  0.5690  0.0704 -0.1289
  142GLN     HA 1919   2.984   4.551   3.773 -3.3003  0.3899  2.4162
  142GLN     CB 1920   2.998   4.555   3.567  0.2575  0.7225  0.0074
  142GLN    HB1 1921   2.980   4.664   3.560 -0.1202  0.7626  1.2854
  142GLN    HB2 1922   2.974   4.505   3.471 -0.7975  2.9431 -0.9444
  142GLN     CG 1923   3.150   4.539   3.576  0.2114  0.0774 -0.2534
  142GLN    HG1 1924   3.181   4.433   3.574 -3.3396 -1.0690 -1.6154
  142GLN    HG2 1925   3.191   4.582   3.670 -0.0288 -1.3276  0.5192
  142GLN     CD 1926   3.214   4.623   3.466 -0.1629  0.5536 -0.1100
  142GLN    OE1 1927   3.278   4.722   3.500  0.7737 -0.1307  0.1565
  142GLN    NE2 1928   3.189   4.591   3.336  0.2757  0.2379 -0.1164
  142GLN   HE21 1929   3.232   4.634   3.257 -1.9428  0.1972 -1.3960
  142GLN   HE22 1930   3.141   4.504   3.328 -0.1347  0.2956  1.4087
  142GLN      C 1931   2.790   4.534   3.708  0.4896 -0.3435  0.2141
  142GLN      O 1932   2.755   4.647   3.739  0.3847 -0.2098 -0.3703
  143SER      N 1933   2.696   4.440   3.691 -0.2404  0.4163 -0.0205
  143SER     HN 1934   2.723   4.346   3.670 -1.6020 -0.2328  0.9240
  143SER     CA 1935   2.555   4.451   3.716 -0.3251 -0.3656 -0.1187
  143SER     HA 1936   2.518   4.549   3.690  3.0621  1.2385  0.5494
  143SER     CB 1937   2.475   4.347   3.636 -0.6324 -0.1199 -0.1316
  143SER    HB1 1938   2.366   4.362   3.646 -0.8165 -0.2059 -1.7370
  143SER    HB2 1939   2.504   4.245   3.669 -2.6188  0.1971  2.9832
  143SER     OG 1940   2.498   4.365   3.497 -0.0993  0.2936  0.0045
  143SER    HG1 1941   2.589   4.343   3.477 -0.0634  0.2708  0.1925
  143SER      C 1942   2.531   4.433   3.862  0.2425  0.3267  0.0659
  143SER      O 1943   2.446   4.504   3.915 -0.2566 -0.0240 -0.2486
  144LEU      N 1944   2.594   4.335   3.930 -0.4163 -0.0284  0.1735
  144LEU     HN 1945   2.657   4.276   3.882 -0.8296 -0.8000  0.5640
  144LEU     CA 1946   2.580   4.317   4.072  0.0267  0.1297  0.2390
  144LEU     HA 1947   2.477   4.317   4.104 -0.9607  0.2213 -2.6622
  144LEU     CB 1948   2.657   4.191   4.114 -0.6680 -0.6122 -0.6812
  144LEU    HB1 1949   2.631   4.164   4.219  0.6497 -0.0231 -0.1826
  144LEU    HB2 1950   2.767   4.203   4.110 -0.7348 -0.3161 -2.3152
  144LEU     CG 1951   2.611   4.067   4.035 -0.4072 -0.7048 -0.6882
  144LEU     HG 1952   2.595   4.090   3.927  2.4044 -0.9255 -1.2396
  144LEU    CD1 1953   2.711   3.950   4.031  0.8542  0.3358 -0.4126
  144LEU   HD11 1954   2.669   3.871   3.965  0.1547 -2.2110  2.8266
  144LEU   HD12 1955   2.709   3.901   4.131  0.4796  1.7272  0.2889
  144LEU   HD13 1956   2.816   3.964   3.996  0.9548 -2.7534 -1.7457
  144LEU    CD2 1957   2.480   4.020   4.099  0.0200 -0.3409  0.4765
  144LEU   HD21 1958   2.406   4.102   4.115 -0.6978 -0.7825 -0.4672
  144LEU   HD22 1959   2.484   3.963   4.195 -3.1439 -1.6512 -0.0548
  144LEU   HD23 1960   2.431   3.949   4.029 -0.2500  2.1215 -2.0047
  144LEU      C 1961   2.636   4.424   4.160 -0.0951  0.2442  0.1769
  144LEU      O 1962   2.574   4.461   4.260 -0.5747 -0.2145  0.0578
  145LEU      N 1963   2.755   4.474   4.123 -0.3423  0.8740  0.2177
  145LEU     HN 1964   2.807   4.434   4.048  0.7695  1.2696  0.7656
  145LEU     CA 1965   2.821   4.573   4.203  0.7894  0.3854 -0.0869
  145LEU     HA 1966   2.765   4.601   4.291 -0.3893  0.3202 -0.7938
  145LEU     CB 1967   2.959   4.518   4.241  0.5288  0.1967  0.6090
  145LEU    HB1 1968   3.026   4.599   4.279  0.7272 -0.5276  1.8580
  145LEU    HB2 1969   3.004   4.466   4.154 -1.3765 -0.5666  0.0441
  145LEU     CG 1970   2.953   4.410   4.350 -0.3250 -0.1249  0.2501
  145LEU     HG 1971   2.858   4.356   4.332 -0.8987  1.2650 -1.2154
  145LEU    CD1 1972   3.074   4.315   4.337 -0.2310  0.0240  0.0245
  145LEU   HD11 1973   3.049   4.247   4.253 -1.7213 -2.1642  2.0984
  145LEU   HD12 1974   3.091   4.264   4.434  1.2303 -0.5943 -0.5299
  145LEU   HD13 1975   3.169   4.372   4.326  0.9993 -1.9329  0.1654
  145LEU    CD2 1976   2.944   4.482   4.485  0.2413 -0.0936  0.2769
  145LEU   HD21 1977   2.957   4.411   4.570 -0.8372 -0.2045  0.3645
  145LEU   HD22 1978   2.846   4.536   4.486  0.8248  1.0612 -1.1941
  145LEU   HD23 1979   3.018   4.563   4.496  0.7100 -0.6330  1.1667
  145LEU      C 1980   2.824   4.702   4.128 -0.3082  0.2002 -0.4765
  145LEU      O 1981   2.887   4.709   4.022  0.6851  0.0032  0.0897
  146THR      N 1982   2.738   4.793   4.176 -0.3620 -0.2300  0.2502
  146THR     HN 1983   2.695   4.775   4.264  1.4740 -0.8046  1.0841
  146THR     CA 1984   2.729   4.923   4.118 -0.2319 -0.2697  0.1382
  146THR     HA 1985   2.783   4.920   4.025  1.7388 -3.3008  1.2223
  146THR     CB 1986   2.588   4.972   4.100 -0.0555  0.0160 -0.4836
  146THR     HB 1987   2.589   5.058   4.031  7.7115  1.0104  0.0507
  146THR    OG1 1988   2.516   5.009   4.216 -0.1552  0.1365 -0.5843
  146THR    HG1 1989   2.436   5.046   4.178 -0.8983 -1.4114 -0.5732
  146THR    CG2 1990   2.515   4.853   4.034  0.4037 -0.4316 -0.1931
  146THR   HG21 1991   2.507   4.768   4.105 -1.5229  1.1020  1.5614
  146THR   HG22 1992   2.566   4.828   3.938 -0.2621  0.9966 -0.9518
  146THR   HG23 1993   2.411   4.876   4.002  0.9980  0.7201 -1.3909
  146THR      C 1994   2.802   5.016   4.209 -0.2744 -0.2089  0.1110
  146THR      O 1995   2.845   4.982   4.320  0.0228 -0.1186  0.0248
  147LYS      N 1996   2.818   5.143   4.167 -0.2151 -0.1928  0.1820
  147LYS     HN 1997   2.790   5.172   4.076 -0.3752  1.8940  0.8599
  147LYS     CA 1998   2.881   5.243   4.247 -0.0748  0.1098 -0.3095
  147LYS     HA 1999   2.968   5.192   4.284 -0.4891 -0.0915  0.3959
  147LYS     CB 2000   2.898   5.370   4.161 -0.0260  0.1172 -0.2897
  147LYS    HB1 2001   2.809   5.399   4.100  1.4745  2.9280 -1.3294
  147LYS    HB2 2002   2.976   5.350   4.084  2.7013  2.2580  1.7236
  147LYS     CG 2003   2.950   5.493   4.235  0.2949 -0.4819  0.4904
  147LYS    HG1 2004   3.043   5.458   4.285 -0.1280 -2.1240  0.1906
  147LYS    HG2 2005   2.874   5.522   4.311 -0.8371 -0.2125 -0.7096
  147LYS     CD 2006   2.964   5.618   4.148 -0.3091 -0.5526  0.2871
  147LYS    HD1 2007   3.003   5.590   4.048 -2.7396  0.6345 -1.0748
  147LYS    HD2 2008   3.035   5.691   4.192 -0.0855 -1.1541  0.9498
  147LYS     CE 2009   2.826   5.684   4.138 -0.1032 -0.1860 -0.1706
  147LYS    HE1 2010   2.788   5.736   4.228  2.6528  2.0376 -0.1432
  147LYS    HE2 2011   2.747   5.616   4.100 -0.5419  1.0091 -1.4539
  147LYS     NZ 2012   2.838   5.792   4.037  0.5284 -0.2400 -0.1592
  147LYS    HZ1 2013   2.920   5.851   4.060 -1.2269  1.9037  0.9752
  147LYS    HZ2 2014   2.754   5.850   4.057  1.3656  1.0051 -0.1841
  147LYS    HZ3 2015   2.842   5.768   3.936  0.1745 -1.5931  0.1273
  147LYS      C 2016   2.815   5.279   4.376 -0.1877  0.3729 -0.4400
  147LYS      O 2017   2.877   5.281   4.482  0.0062 -0.1423 -0.5412
  148ASN      N 2018   2.687   5.320   4.365 -0.2343  0.2954 -0.1817
  148ASN     HN 2019   2.649   5.306   4.274 -0.7013 -1.6335  0.2537
  148ASN     CA 2020   2.614   5.365   4.480 -0.3494  0.3570 -0.2785
  148ASN     HA 2021   2.668   5.439   4.537 -0.4160 -0.1670  0.4805
  148ASN     CB 2022   2.478   5.421   4.437 -0.3868  0.7935  0.3940
  148ASN    HB1 2023   2.414   5.445   4.524 -2.5073 -2.6612 -0.0085
  148ASN    HB2 2024   2.413   5.345   4.386 -0.9899  2.4070 -1.3516
  148ASN     CG 2025   2.491   5.538   4.341  0.1612 -0.1142 -0.6705
  148ASN    OD1 2026   2.599   5.589   4.314  0.2486  0.0191 -0.0866
  148ASN    ND2 2027   2.374   5.589   4.293 -0.0924  0.2084  0.2655
  148ASN   HD21 2028   2.379   5.663   4.226 -1.5433 -1.1048 -1.4040
  148ASN   HD22 2029   2.289   5.535   4.295 -0.0140  0.0617 -0.2075
  148ASN      C 2030   2.597   5.250   4.573 -0.1649  0.3175 -0.2918
  148ASN      O 2031   2.587   5.260   4.695  0.5183 -0.2338 -0.1844
  149LYS      N 2032   2.586   5.130   4.512  0.2387  0.2800 -0.2903
  149LYS     HN 2033   2.592   5.129   4.413  1.1424  0.6829 -0.2559
  149LYS     CA 2034   2.566   5.003   4.575  0.6782  0.2321 -0.2418
  149LYS     HA 2035   2.492   5.035   4.646  0.8926  0.6552 -0.2076
  149LYS     CB 2036   2.517   4.893   4.479 -0.0497  0.1899  0.1757
  149LYS    HB1 2037   2.593   4.868   4.402  1.7219  3.2140  0.7814
  149LYS    HB2 2038   2.430   4.936   4.423 -0.7121 -1.1671  0.1195
  149LYS     CG 2039   2.478   4.761   4.546 -0.2268  0.0989 -0.1022
  149LYS    HG1 2040   2.395   4.796   4.611  0.9927  0.0579  1.5510
  149LYS    HG2 2041   2.557   4.710   4.605 -0.5388 -0.5173 -0.2167
  149LYS     CD 2042   2.411   4.658   4.455  0.4800 -0.2273 -0.2595
  149LYS    HD1 2043   2.384   4.569   4.514  1.3468 -0.5822 -0.3780
  149LYS    HD2 2044   2.493   4.634   4.384 -1.0076 -0.6913 -1.9061
  149LYS     CE 2045   2.295   4.710   4.370  0.7842 -0.1222 -0.6160
  149LYS    HE1 2046   2.313   4.796   4.302  1.2577  1.4919  1.4357
  149LYS    HE2 2047   2.210   4.728   4.439  0.7454 -2.6725  0.0843
  149LYS     NZ 2048   2.250   4.594   4.290 -0.4028 -0.0001 -0.1478
  149LYS    HZ1 2049   2.322   4.559   4.224 -1.2928 -1.3927 -0.4213
  149LYS    HZ2 2050   2.155   4.612   4.250 -0.3956  0.9154  0.2148
  149LYS    HZ3 2051   2.243   4.509   4.350  4.1351 -3.0684 -3.3293
  149LYS      C 2052   2.671   4.952   4.667  0.3688 -0.5594 -0.3227
  149LYS      O 2053   2.645   4.912   4.780 -0.7399  0.6507 -0.1414
  150ALA      N 2054   2.796   4.963   4.618  0.1547  0.2586 -0.6986
  150ALA     HN 2055   2.818   4.989   4.524  0.6826  0.5226 -0.5046
  150ALA     CA 2056   2.922   4.956   4.685  0.0076  0.5165 -0.3947
  150ALA     HA 2057   2.931   4.851   4.710  3.4572  0.3065 -2.0215
  150ALA     CB 2058   3.037   4.983   4.588 -0.1427  1.0008 -0.4387
  150ALA    HB1 2059   3.043   5.086   4.545 -0.1710  0.2185 -2.4087
  150ALA    HB2 2060   3.037   4.915   4.500  0.5209  0.8477 -0.3320
  150ALA    HB3 2061   3.138   4.973   4.633 -0.9764 -0.6584  1.1796
  150ALA      C 2062   2.946   5.046   4.801 -0.5217 -0.3831  0.4321
  150ALA      O 2063   3.008   5.012   4.902 -0.6310 -0.0353  0.6222
  151ARG      N 2064   2.889   5.168   4.787 -0.0957 -0.2009  0.2896
  151ARG     HN 2065   2.843   5.190   4.702  0.7891  2.7468  0.4676
  151ARG     CA 2066   2.892   5.267   4.891  0.1427  0.2629 -0.1530
  151ARG     HA 2067   2.993   5.260   4.928  0.2017  2.4772  0.1886
  151ARG     CB 2068   2.857   5.404   4.832 -0.1432  0.3864  0.3019
  151ARG    HB1 2069   2.805   5.471   4.904  0.0712  2.5630 -1.4668
  151ARG    HB2 2070   2.779   5.384   4.756  1.6151  1.8841 -2.0434
  151ARG     CG 2071   2.979   5.472   4.770 -0.3526  0.4062 -0.0958
  151ARG    HG1 2072   3.044   5.407   4.709 -1.3200 -0.1396 -0.5603
  151ARG    HG2 2073   3.038   5.518   4.853 -0.4339 -1.0174  0.7876
  151ARG     CD 2074   2.936   5.588   4.680 -0.4379  0.3909 -0.0736
  151ARG    HD1 2075   2.877   5.661   4.740  1.5472  0.9304  1.3174
  151ARG    HD2 2076   2.881   5.560   4.588  1.3801  2.1927 -1.7992
  151ARG     NE 2077   3.066   5.642   4.634 -0.2431 -0.3993 -0.4729
  151ARG     HE 2078   3.146   5.599   4.675  0.3137 -0.1923 -1.3038
  151ARG     CZ 2079   3.078   5.735   4.534  0.0325  0.1737  0.0843
  151ARG    NH1 2080   2.969   5.795   4.478  0.1265  0.6326  0.3872
  151ARG   HH11 2081   2.878   5.765   4.506  0.8388 -0.7873  1.2754
  151ARG   HH12 2082   3.003   5.849   4.401  1.1557 -1.4510 -0.7184
  151ARG    NH2 2083   3.197   5.795   4.506 -0.0074  0.1385 -0.1592
  151ARG   HH21 2084   3.278   5.771   4.559 -0.4426 -0.2691  0.3239
  151ARG   HH22 2085   3.193   5.886   4.464 -3.1332 -0.0470 -0.4875
  151ARG      C 2086   2.816   5.230   5.014  0.1202  0.0556 -0.2280
  151ARG      O 2087   2.842   5.286   5.120  0.1805 -0.0993 -0.1603
  152VAL      N 2088   2.713   5.147   4.990  0.4506 -0.5170  0.2826
  152VAL     HN 2089   2.701   5.112   4.897 -1.0184  0.5866  0.0194
  152VAL     CA 2090   2.627   5.095   5.091 -0.0802 -0.0512  0.0769
  152VAL     HA 2091   2.595   5.180   5.151  0.0271  0.7448 -0.9692
  152VAL     CB 2092   2.491   5.044   5.052 -0.2880 -0.0196  0.7454
  152VAL     HB 2093   2.501   4.943   5.008  3.1590  0.6103 -0.2053
  152VAL    CG1 2094   2.394   5.039   5.172 -0.0169 -0.0400  0.9655
  152VAL   HG11 2095   2.448   4.986   5.254 -1.4284 -1.4589  1.0229
  152VAL   HG12 2096   2.298   4.992   5.142 -0.0078 -0.3313  1.3801
  152VAL   HG13 2097   2.364   5.142   5.202 -0.3870  1.3449 -3.3957
  152VAL    CG2 2098   2.421   5.126   4.942 -0.2898 -0.3995  0.4636
  152VAL   HG21 2099   2.322   5.080   4.921 -1.0336  0.9004  1.0341
  152VAL   HG22 2100   2.480   5.124   4.848 -1.2674 -1.3883 -0.1559
  152VAL   HG23 2101   2.407   5.228   4.985 -1.9463 -1.0639  1.6336
  152VAL      C 2102   2.694   4.990   5.173  0.3081  0.4616  0.4246
  152VAL      O 2103   2.696   4.984   5.296  0.0387 -0.2600  0.3957
  153ILE      N 2104   2.767   4.906   5.099 -0.4601  0.0580  0.1117
  153ILE     HN 2105   2.766   4.913   4.999 -0.3519  1.8488  0.2060
  153ILE     CA 2106   2.863   4.817   5.157 -0.2040  0.1295 -0.2001
  153ILE     HA 2107   2.808   4.757   5.227  0.7762 -1.9991 -1.1449
  153ILE     CB 2108   2.931   4.729   5.056  0.0982 -0.1094  0.2102
  153ILE     HB 2109   2.988   4.787   4.981  1.6551 -1.4363  0.3185
  153ILE    CG2 2110   3.028   4.629   5.121  0.2108 -0.6747 -0.7979
  153ILE   HG21 2111   2.968   4.582   5.202 -1.4978 -0.0033 -1.6301
  153ILE   HG22 2112   3.117   4.673   5.171 -0.6279  1.0249 -0.7229
  153ILE   HG23 2113   3.058   4.535   5.070  0.6543 -0.9504 -0.0541
  153ILE    CG1 2114   2.814   4.655   4.989 -0.1366  0.5993 -0.1722
  153ILE   HG11 2115   2.742   4.723   4.938 -0.5324  0.8573  0.7230
  153ILE   HG12 2116   2.759   4.599   5.068  0.7650 -0.0983 -0.0215
  153ILE     CD 2117   2.861   4.561   4.877  0.3133  0.1295  0.4035
  153ILE    HD1 2118   2.763   4.511   4.861 -0.1813  1.1821  0.0089
  153ILE    HD2 2119   2.933   4.482   4.904 -1.1461 -1.3497  0.1439
  153ILE    HD3 2120   2.897   4.619   4.789  0.7702  0.5595  0.8689
  153ILE      C 2121   2.965   4.884   5.243  0.0213 -0.4044 -0.0514
  153ILE      O 2122   2.989   4.836   5.354 -0.3233 -0.7731 -0.1299
  154ILE      N 2123   3.024   4.997   5.202 -0.0526 -0.2190  0.3526
  154ILE     HN 2124   3.007   5.032   5.111 -0.1208 -0.5370  0.2437
  154ILE     CA 2125   3.114   5.072   5.285 -0.0963  0.3355 -0.1003
  154ILE     HA 2126   3.194   5.008   5.318  0.0081  1.4094  1.8524
  154ILE     CB 2127   3.184   5.187   5.217  0.2709  0.2175  0.0751
  154ILE     HB 2128   3.105   5.256   5.180 -0.8527 -0.4178  1.1916
  154ILE    CG2 2129   3.277   5.266   5.309  0.5702 -0.1609  0.1018
  154ILE   HG21 2130   3.340   5.328   5.241  1.4786 -0.6353  0.4932
  154ILE   HG22 2131   3.346   5.199   5.365 -0.9758 -0.4451  1.7924
  154ILE   HG23 2132   3.220   5.336   5.375 -1.2876 -0.4232 -1.1603
  154ILE    CG1 2133   3.257   5.137   5.091  0.2745 -0.3705  0.3042
  154ILE   HG11 2134   3.198   5.064   5.031 -1.3415  0.3925  0.9116
  154ILE   HG12 2135   3.351   5.096   5.135  0.0700  0.7739  1.9033
  154ILE     CD 2136   3.290   5.262   5.008 -0.4900 -0.0760  0.4374
  154ILE    HD1 2137   3.247   5.256   4.906  0.5394 -3.5872  0.0748
  154ILE    HD2 2138   3.398   5.247   4.988 -0.7568 -3.3893  0.7739
  154ILE    HD3 2139   3.263   5.361   5.051 -0.3848 -0.8090  2.3139
  154ILE      C 2140   3.046   5.124   5.407 -0.5764 -0.5964  0.0306
  154ILE      O 2141   3.099   5.105   5.516 -0.5370 -0.3508  0.0547
  155LEU      N 2142   2.935   5.198   5.391  0.4684  0.9138 -0.4268
  155LEU     HN 2143   2.906   5.213   5.296 -0.6727 -1.8904 -0.6385
  155LEU     CA 2144   2.854   5.261   5.490  0.3459  0.2287 -0.0851
  155LEU     HA 2145   2.914   5.340   5.533 -0.6048  0.9969 -0.1317
  155LEU     CB 2146   2.731   5.321   5.419  0.2684 -0.1563 -0.2801
  155LEU    HB1 2147   2.687   5.245   5.351  1.2972 -0.7905 -0.2651
  155LEU    HB2 2148   2.755   5.408   5.355  2.7859 -0.5843 -0.0052
  155LEU     CG 2149   2.609   5.370   5.499  0.3962  0.2113 -0.3113
  155LEU     HG 2150   2.565   5.285   5.555  0.1414  1.3341  1.2656
  155LEU    CD1 2151   2.653   5.478   5.599  0.3109  0.2858 -0.3543
  155LEU   HD11 2152   2.739   5.448   5.662  1.6029 -0.2995 -2.2830
  155LEU   HD12 2153   2.570   5.518   5.660  1.6701  2.4820  0.1961
  155LEU   HD13 2154   2.694   5.570   5.551  0.3615  0.0995 -0.6697
  155LEU    CD2 2155   2.494   5.431   5.416  0.2689  0.1709 -0.1643
  155LEU   HD21 2156   2.525   5.510   5.345 -2.4423  1.3432 -0.1686
  155LEU   HD22 2157   2.407   5.464   5.477 -1.3865 -2.9118 -0.6553
  155LEU   HD23 2158   2.458   5.350   5.349  0.1645  0.5742 -0.5993
  155LEU      C 2159   2.811   5.168   5.598 -0.4471  0.0317 -0.5534
  155LEU      O 2160   2.833   5.191   5.717 -0.1724 -0.4920 -0.5007
  156MET      N 2161   2.758   5.050   5.561 -0.2655 -0.2821  0.1543
  156MET     HN 2162   2.727   5.037   5.467 -2.2492  2.3479  0.3244
  156MET     CA 2163   2.729   4.938   5.645  0.3771 -0.3509  0.2887
  156MET     HA 2164   2.664   4.976   5.723  0.2026 -0.7232  0.3278
  156MET     CB 2165   2.653   4.832   5.565  0.1739  0.1277 -0.1620
  156MET    HB1 2166   2.704   4.827   5.467 -1.4576 -1.4157 -0.9985
  156MET    HB2 2167   2.556   4.885   5.552 -0.6004 -1.3275 -0.5425
  156MET     CG 2168   2.625   4.692   5.622  0.2661  0.1057 -0.1703
  156MET    HG1 2169   2.723   4.639   5.625 -0.2911 -1.2438 -2.8531
  156MET    HG2 2170   2.572   4.643   5.538  0.7717 -0.7946  0.0184
  156MET     SD 2171   2.530   4.681   5.777 -0.2002 -0.0151 -0.4635
  156MET     CE 2172   2.522   4.500   5.772  0.0619 -0.0366 -0.1596
  156MET    HE1 2173   2.468   4.465   5.862 -0.9123  1.8498  0.0492
  156MET    HE2 2174   2.618   4.445   5.757 -0.3306 -0.9357  0.5816
  156MET    HE3 2175   2.457   4.470   5.687  0.1678 -2.5012  0.5573
  156MET      C 2176   2.844   4.876   5.716  0.5372 -0.2485  0.1195
  156MET      O 2177   2.834   4.846   5.835 -0.0819  0.1918  0.1836
  157VAL      N 2178   2.962   4.858   5.653  0.3072 -0.4698 -0.2518
  157VAL     HN 2179   2.967   4.882   5.556 -4.0719 -0.5551 -0.7122
  157VAL     CA 2180   3.082   4.817   5.718  0.3981 -0.1281 -0.2023
  157VAL     HA 2181   3.075   4.721   5.767  0.3867 -0.5809 -1.0855
  157VAL     CB 2182   3.198   4.808   5.624  0.2101  0.3310 -0.4823
  157VAL     HB 2183   3.215   4.893   5.554  0.2017 -1.1086 -2.3219
  157VAL    CG1 2184   3.329   4.804   5.705 -0.1105 -0.2494  0.0153
  157VAL   HG11 2185   3.375   4.897   5.746  2.2976 -1.9036  1.2317
  157VAL   HG12 2186   3.403   4.770   5.631  2.8304  1.5988  1.8806
  157VAL   HG13 2187   3.321   4.730   5.787  0.4893 -1.4133 -0.9544
  157VAL    CG2 2188   3.190   4.682   5.535 -0.0936  0.0451 -0.0539
  157VAL   HG21 2189   3.264   4.679   5.452  2.6636  0.6676  2.2318
  157VAL   HG22 2190   3.088   4.680   5.492  0.1131  1.3590 -0.6562
  157VAL   HG23 2191   3.230   4.594   5.590  2.9783  0.3177 -1.6076
  157VAL      C 2192   3.117   4.908   5.832 -0.0898 -0.2071  0.0135
  157VAL      O 2193   3.135   4.869   5.947 -0.7462  0.2219  0.2642
  158TRP      N 2194   3.118   5.041   5.810 -0.4284 -0.2319 -0.1616
  158TRP     HN 2195   3.076   5.074   5.726  0.7729 -1.6459 -1.3869
  158TRP     CA 2196   3.157   5.138   5.908 -0.5044  0.0060 -0.3664
  158TRP     HA 2197   3.251   5.111   5.954 -0.5284 -0.5781 -0.6476
  158TRP     CB 2198   3.185   5.275   5.844  0.1484  0.1953  0.3129
  158TRP    HB1 2199   3.184   5.351   5.925  2.6341 -0.4165  1.0156
  158TRP    HB2 2200   3.110   5.298   5.766  0.4777 -1.5200 -0.5736
  158TRP     CG 2201   3.321   5.288   5.783 -0.1425 -0.0682 -0.4069
  158TRP    CD1 2202   3.339   5.285   5.648  0.1568  0.3045 -0.3772
  158TRP    HD1 2203   3.273   5.241   5.575  0.5216  0.1718 -0.6310
  158TRP    NE1 2204   3.473   5.303   5.622  0.0679  1.0299 -0.3467
  158TRP    HE1 2205   3.514   5.278   5.537 -1.1375  0.7739 -0.8766
  158TRP    CE2 2206   3.536   5.332   5.740  0.3502 -0.0819 -0.2135
  158TRP    CD2 2207   3.445   5.322   5.844  0.0386 -0.5162 -0.5225
  158TRP    CE3 2208   3.488   5.339   5.972 -0.0455  0.2326 -0.5902
  158TRP    HE3 2209   3.425   5.325   6.059  1.5068  0.7991  0.6714
  158TRP    CZ3 2210   3.619   5.375   5.992 -0.1776  0.3691  0.0572
  158TRP    HZ3 2211   3.656   5.403   6.090 -2.1871  2.7036  0.2167
  158TRP    CZ2 2212   3.664   5.376   5.757  0.3049 -0.0500  0.0494
  158TRP    HZ2 2213   3.723   5.395   5.669 -0.7100 -1.0217 -0.8587
  158TRP    CH2 2214   3.707   5.390   5.887 -0.0372  0.1522  0.1408
  158TRP    HH2 2215   3.804   5.427   5.915 -0.6053  1.1350  0.8790
  158TRP      C 2216   3.059   5.150   6.020 -0.0100 -0.9531  0.1800
  158TRP      O 2217   3.093   5.151   6.138  0.5052  0.0361  0.0328
  159ILE      N 2218   2.929   5.141   5.989 -0.0209 -0.1171 -0.0298
  159ILE     HN 2219   2.911   5.121   5.893  1.2175  1.5060 -0.6342
  159ILE     CA 2220   2.823   5.129   6.085  0.0681  0.1178  0.0986
  159ILE     HA 2221   2.831   5.210   6.156  0.8824  0.0926  0.0401
  159ILE     CB 2222   2.693   5.122   6.010  0.1939 -0.1224 -0.0997
  159ILE     HB 2223   2.710   5.062   5.918  0.6209 -1.9914  1.1505
  159ILE    CG2 2224   2.574   5.066   6.091  0.1610 -0.4491 -0.3693
  159ILE   HG21 2225   2.480   5.080   6.034 -0.2315 -2.9917 -0.4316
  159ILE   HG22 2226   2.557   5.106   6.193  1.9928  1.2509 -0.6643
  159ILE   HG23 2227   2.600   4.959   6.098  1.7290 -0.2823 -2.4829
  159ILE    CG1 2228   2.656   5.264   5.964 -0.2434 -0.1738  0.0851
  159ILE   HG11 2229   2.571   5.267   5.893 -1.7383 -0.0593  1.8033
  159ILE   HG12 2230   2.742   5.305   5.907 -1.0135  0.5856 -0.5588
  159ILE     CD 2231   2.630   5.370   6.071  0.6395 -0.0996  0.2354
  159ILE    HD1 2232   2.724   5.382   6.129  1.0300 -0.0686 -0.3961
  159ILE    HD2 2233   2.548   5.347   6.142  0.4987 -1.1774 -0.2498
  159ILE    HD3 2234   2.594   5.459   6.015 -0.4473 -0.1108  0.8884
  159ILE      C 2235   2.833   5.011   6.175 -0.3257 -0.0391 -0.0561
  159ILE      O 2236   2.814   5.025   6.296  0.4216  0.1947  0.0395
  160VAL      N 2237   2.864   4.893   6.120  0.5301  0.1086  0.0866
  160VAL     HN 2238   2.867   4.886   6.021  0.4970 -0.9133  0.1428
  160VAL     CA 2239   2.898   4.776   6.196  0.1891  0.0962  0.2256
  160VAL     HA 2240   2.816   4.753   6.262 -0.7531  2.2291 -0.1172
  160VAL     CB 2241   2.911   4.658   6.104  0.1530 -0.1944  0.5906
  160VAL     HB 2242   2.949   4.694   6.006 -1.8251  0.1298 -0.0949
  160VAL    CG1 2243   3.007   4.543   6.139 -0.3010 -0.4378  1.0476
  160VAL   HG11 2244   2.999   4.464   6.061 -1.6059  0.7259 -0.0732
  160VAL   HG12 2245   2.979   4.500   6.238 -1.2664  0.7398  1.3101
  160VAL   HG13 2246   3.114   4.573   6.148  0.3000 -1.0540 -2.4814
  160VAL    CG2 2247   2.767   4.609   6.084  0.1782 -0.2139  0.4557
  160VAL   HG21 2248   2.769   4.536   6.000 -1.9601 -0.3505  0.4777
  160VAL   HG22 2249   2.702   4.693   6.053  1.0562  0.0146 -0.8753
  160VAL   HG23 2250   2.718   4.562   6.172 -1.6181  0.0804 -0.3468
  160VAL      C 2251   3.016   4.781   6.288  0.4730 -0.3421 -0.1086
  160VAL      O 2252   3.015   4.729   6.399  0.5370  0.1557  0.1290
  161SER      N 2253   3.115   4.863   6.248  0.4342 -0.3649 -0.2537
  161SER     HN 2254   3.102   4.886   6.152  1.2215  0.7731 -0.1098
  161SER     CA 2255   3.231   4.883   6.329  0.1001  0.3184  0.0653
  161SER     HA 2256   3.263   4.783   6.354 -1.2438  0.3793  2.3088
  161SER     CB 2257   3.341   4.948   6.245  0.0774  0.2959  0.0180
  161SER    HB1 2258   3.436   4.945   6.303 -0.1946 -3.6268  0.5132
  161SER    HB2 2259   3.323   5.053   6.213  1.8555  0.9814  1.1378
  161SER     OG 2260   3.374   4.860   6.138  0.2069 -0.2021  0.4633
  161SER    HG1 2261   3.300   4.865   6.077 -0.4639  1.1497  1.3401
  161SER      C 2262   3.199   4.966   6.449 -0.2405 -0.1044  0.2732
  161SER      O 2263   3.249   4.946   6.559 -0.4886 -0.0484  0.3967
  162GLY      N 2264   3.102   5.057   6.430  0.4034  0.4701 -0.3504
  162GLY     HN 2265   3.080   5.076   6.335 -1.1915  0.8583  0.0711
  162GLY     CA 2266   3.029   5.129   6.529 -0.3744 -0.0531 -0.5328
  162GLY    HA1 2267   2.957   5.186   6.474 -0.9440  1.5415  1.7095
  162GLY    HA2 2268   3.105   5.194   6.569  2.4840 -0.9829 -3.9991
  162GLY      C 2269   2.951   5.050   6.629  0.1941  0.3817  0.2641
  162GLY      O 2270   2.954   5.076   6.750 -0.2722 -0.1713  0.3995
  163LEU      N 2271   2.880   4.946   6.583 -0.1507  0.4246  0.6901
  163LEU     HN 2272   2.880   4.920   6.487 -1.7464  1.8801  0.2494
  163LEU     CA 2273   2.802   4.865   6.672 -0.7557  0.3417  0.0966
  163LEU     HA 2274   2.751   4.938   6.732 -0.5141  0.8052 -0.2520
  163LEU     CB 2275   2.704   4.765   6.607 -0.0241 -0.4053  0.1177
  163LEU    HB1 2276   2.668   4.687   6.678 -0.0123 -1.7234 -1.2811
  163LEU    HB2 2277   2.769   4.705   6.540  2.2475  1.2712  0.6727
  163LEU     CG 2278   2.586   4.822   6.526  0.1550 -0.3441 -0.1025
  163LEU     HG 2279   2.623   4.904   6.461  2.4615  0.0183  1.5021
  163LEU    CD1 2280   2.522   4.709   6.444 -0.3128  0.2801 -0.5991
  163LEU   HD11 2281   2.592   4.698   6.358  0.5040  2.4269 -0.2844
  163LEU   HD12 2282   2.426   4.721   6.388  0.2113 -0.2377 -1.6510
  163LEU   HD13 2283   2.529   4.612   6.498 -0.5716 -0.1034 -1.2353
  163LEU    CD2 2284   2.478   4.875   6.621  0.5957  0.5637 -0.1027
  163LEU   HD21 2285   2.427   4.784   6.657  0.6571 -0.2512 -1.9659
  163LEU   HD22 2286   2.406   4.944   6.570  2.9291  1.6970 -2.0756
  163LEU   HD23 2287   2.526   4.932   6.703  0.3548  0.5553  0.0462
  163LEU      C 2288   2.884   4.793   6.774 -0.0922  0.2785 -0.4712
  163LEU      O 2289   2.840   4.776   6.887 -0.1216 -0.3957 -0.5801
  164THR      N 2290   3.002   4.741   6.735  0.0158 -0.0735  0.3043
  164THR     HN 2291   3.032   4.762   6.642  0.5275  1.4775  0.7853
  164THR     CA 2292   3.087   4.657   6.813 -0.0156 -0.2050  0.1977
  164THR     HA 2293   3.024   4.613   6.888  1.4190 -2.2087  0.3234
  164THR     CB 2294   3.145   4.538   6.741 -0.0357 -0.0575 -0.0653
  164THR     HB 2295   3.065   4.489   6.682 -0.3987 -0.0925  0.4500
  164THR    OG1 2296   3.203   4.435   6.820 -0.4058 -0.3494 -0.1692
  164THR    HG1 2297   3.276   4.472   6.871 -1.2746 -0.1198  0.9531
  164THR    CG2 2298   3.236   4.585   6.627 -0.0422  0.2446  0.0526
  164THR   HG21 2299   3.274   4.495   6.574 -2.8297 -1.2399  0.4064
  164THR   HG22 2300   3.323   4.643   6.667 -0.3665 -0.2563  1.5565
  164THR   HG23 2301   3.178   4.640   6.550 -1.4579  1.6571  2.0308
  164THR      C 2302   3.196   4.729   6.885 -0.1855  0.0834  0.1690
  164THR      O 2303   3.278   4.670   6.956  0.1741  0.2812 -0.0828
  165SER      N 2304   3.200   4.863   6.879 -0.5627  0.1072  0.4175
  165SER     HN 2305   3.120   4.911   6.845 -0.2525  0.8236  0.6690
  165SER     CA 2306   3.296   4.942   6.951 -0.2999  0.1016  0.0765
  165SER     HA 2307   3.360   4.877   7.008 -1.7732 -1.5469 -0.0605
  165SER     CB 2308   3.390   5.011   6.851 -0.0667 -0.0473  0.1929
  165SER    HB1 2309   3.446   4.925   6.807  1.6552  0.3833  1.4421
  165SER    HB2 2310   3.467   5.077   6.895  0.2525  0.2030 -0.7180
  165SER     OG 2311   3.326   5.094   6.755  0.0982 -0.3461 -0.1773
  165SER    HG1 2312   3.298   5.041   6.680 -0.7333  0.5103 -0.4923
  165SER      C 2313   3.235   5.039   7.047 -0.5813  0.0253 -0.0229
  165SER      O 2314   3.244   5.025   7.169 -0.1926  0.2806 -0.0200
  166PHE      N 2315   3.183   5.152   6.996  0.0132  0.1571 -0.3431
  166PHE     HN 2316   3.196   5.156   6.897 -1.3579 -0.0609 -0.5487
  166PHE     CA 2317   3.135   5.256   7.080  0.0140 -0.0073 -0.1376
  166PHE     HA 2318   3.214   5.287   7.147 -1.1079  0.2471  1.1318
  166PHE     CB 2319   3.093   5.381   7.000  0.0292  0.2825  0.3041
  166PHE    HB1 2320   3.045   5.462   7.059 -0.6974 -0.6625  1.0592
  166PHE    HB2 2321   3.031   5.350   6.914  0.6726  1.3160 -0.5588
  166PHE     CG 2322   3.216   5.449   6.949  0.1839 -0.3242 -0.1442
  166PHE    CD1 2323   3.264   5.416   6.825 -0.2736 -0.5700 -0.2563
  166PHE    HD1 2324   3.196   5.357   6.765 -0.9463  1.8713 -2.0389
  166PHE    CE1 2325   3.386   5.463   6.782  0.0520 -0.7521  0.4544
  166PHE    HE1 2326   3.424   5.420   6.690  2.3525 -1.0757  1.4925
  166PHE     CZ 2327   3.460   5.550   6.858 -0.6299  0.2129  0.0311
  166PHE     HZ 2328   3.559   5.584   6.832  0.0568 -1.5789  0.1800
  166PHE    CD2 2329   3.291   5.533   7.029 -0.0509 -0.0625 -0.1985
  166PHE    HD2 2330   3.266   5.575   7.125 -1.3507 -0.4884 -0.3309
  166PHE    CE2 2331   3.405   5.589   6.978  0.3067 -0.0886  0.5651
  166PHE    HE2 2332   3.464   5.658   7.037 -2.4609  0.4199  2.9411
  166PHE      C 2333   3.024   5.209   7.168  0.2077  0.3013  0.2796
  166PHE      O 2334   3.019   5.239   7.287 -0.1219  0.1671  0.3010
  167LEU      N 2335   2.926   5.135   7.112  0.3768 -0.0232  0.4097
  167LEU     HN 2336   2.921   5.126   7.012 -0.8004  0.0824  0.4515
  167LEU     CA 2337   2.812   5.093   7.187  0.3756 -0.2556  0.2769
  167LEU     HA 2338   2.768   5.182   7.228 -1.1290 -0.7125 -0.2794
  167LEU     CB 2339   2.702   5.041   7.093  0.1162  0.1548  0.3534
  167LEU    HB1 2340   2.619   4.993   7.148  1.3000 -2.6273 -0.1313
  167LEU    HB2 2341   2.747   4.966   7.024  0.5103  0.4424  0.2935
  167LEU     CG 2342   2.635   5.149   7.006 -0.0617  0.1198  0.4463
  167LEU     HG 2343   2.703   5.184   6.925  1.2340  1.0890  1.8898
  167LEU    CD1 2344   2.523   5.077   6.930  0.3296  0.2526 -0.2644
  167LEU   HD11 2345   2.434   5.068   6.996 -0.3478 -0.8933 -1.2788
  167LEU   HD12 2346   2.546   4.971   6.905 -1.0809 -0.3547  0.8400
  167LEU   HD13 2347   2.494   5.123   6.833  3.2062  0.4849 -1.1058
  167LEU    CD2 2348   2.578   5.273   7.078 -0.4487  0.1935  0.0179
  167LEU   HD21 2349   2.512   5.337   7.016  1.5874  0.8525 -1.6072
  167LEU   HD22 2350   2.652   5.348   7.114  1.1745 -1.2002 -0.2489
  167LEU   HD23 2351   2.516   5.232   7.160  0.7485 -0.0357  0.8396
  167LEU      C 2352   2.837   5.014   7.311 -0.1206 -0.4767  0.2387
  167LEU      O 2353   2.776   5.050   7.412 -0.0472 -0.1250  0.1598
  168PRO      N 2354   2.928   4.921   7.309  0.3905  0.0162  0.2410
  168PRO     CD 2355   2.970   4.844   7.192  0.0388 -0.1920  0.2513
  168PRO    HD1 2356   3.064   4.886   7.150 -1.1362  2.8052  0.3561
  168PRO    HD2 2357   2.894   4.822   7.114  0.3427 -1.3282  0.2670
  168PRO     CA 2358   2.959   4.851   7.430  0.4268 -0.0480  0.1950
  168PRO     HA 2359   2.871   4.827   7.487  0.6126 -0.1401  0.4455
  168PRO     CB 2360   3.033   4.722   7.394  0.1296 -0.2596  0.3336
  168PRO    HB1 2361   3.001   4.635   7.455 -0.4007 -0.3991 -0.1373
  168PRO    HB2 2362   3.143   4.734   7.398  0.1472 -0.7063  1.8335
  168PRO     CG 2363   3.000   4.703   7.245  0.5206 -0.1021  0.2237
  168PRO    HG1 2364   3.070   4.637   7.191 -1.6721  0.0296 -3.0676
  168PRO    HG2 2365   2.899   4.655   7.246 -0.4805  1.8551 -0.9667
  168PRO      C 2366   3.043   4.931   7.524  0.3398 -0.1127  0.3283
  168PRO      O 2367   3.015   4.938   7.643 -0.5719  0.6068  0.0766
  169ILE      N 2368   3.152   4.994   7.476 -0.0362  0.6635  0.4910
  169ILE     HN 2369   3.167   4.986   7.378 -1.2711 -1.7459  0.4251
  169ILE     CA 2370   3.231   5.079   7.559  0.1984  0.3172  0.6242
  169ILE     HA 2371   3.268   5.018   7.640  0.7513 -0.2565 -0.0445
  169ILE     CB 2372   3.346   5.139   7.483  0.2794 -0.0069  0.4922
  169ILE     HB 2373   3.311   5.190   7.391  2.0664 -0.7835 -0.6817
  169ILE    CG2 2374   3.426   5.236   7.570  0.3236  0.2804  0.1318
  169ILE   HG21 2375   3.366   5.327   7.596  1.3820  0.6162  1.5491
  169ILE   HG22 2376   3.518   5.282   7.528  1.3742 -0.5234  1.4826
  169ILE   HG23 2377   3.449   5.189   7.668  0.9878  1.3362  0.5141
  169ILE    CG1 2378   3.438   5.026   7.433 -0.3199 -0.3273  0.0935
  169ILE   HG11 2379   3.491   5.051   7.339  1.8136  0.0280  1.2988
  169ILE   HG12 2380   3.372   4.939   7.412 -1.6961  0.5070  0.8295
  169ILE     CD 2381   3.551   4.970   7.520  0.2858  0.2365 -0.3232
  169ILE    HD1 2382   3.639   5.037   7.533 -0.1286  0.9713 -1.1698
  169ILE    HD2 2383   3.593   4.877   7.476 -0.8560 -0.6254  0.3470
  169ILE    HD3 2384   3.511   4.932   7.617 -0.1260  1.5431  0.0413
  169ILE      C 2385   3.157   5.190   7.626 -1.1246 -0.1820  0.0110
  169ILE      O 2386   3.162   5.203   7.748  0.2008 -0.3889 -0.0127
  170GLN      N 2387   3.089   5.277   7.549  0.1471 -0.0396 -0.9855
  170GLN     HN 2388   3.077   5.270   7.451 -1.7350  1.3389 -0.9281
  170GLN     CA 2389   3.028   5.400   7.591  0.2322 -0.3556  0.1066
  170GLN     HA 2390   3.085   5.469   7.651 -1.1269 -0.1839  1.2537
  170GLN     CB 2391   2.998   5.480   7.463 -0.2298 -0.0873  0.3778
  170GLN    HB1 2392   2.954   5.579   7.487 -3.4574 -1.1565 -0.6161
  170GLN    HB2 2393   2.921   5.430   7.400 -2.0348  2.2544  0.6107
  170GLN     CG 2394   3.112   5.517   7.368 -0.1919  0.5348  0.6633
  170GLN    HG1 2395   3.084   5.566   7.273 -0.2990 -0.9142 -0.0798
  170GLN    HG2 2396   3.162   5.422   7.338 -0.1151  0.5019  0.8877
  170GLN     CD 2397   3.222   5.602   7.431  0.5021 -0.4231  0.7764
  170GLN    OE1 2398   3.197   5.694   7.509 -0.0170  0.4817 -0.4273
  170GLN    NE2 2399   3.350   5.576   7.393  0.2545 -0.5637  0.0336
  170GLN   HE21 2400   3.425   5.637   7.416 -1.2507  0.0781  3.8748
  170GLN   HE22 2401   3.366   5.494   7.337 -0.6855 -0.4001 -0.5107
  170GLN      C 2402   2.906   5.378   7.673 -0.2420 -0.4987 -0.6242
  170GLN      O 2403   2.863   5.478   7.731 -0.0224 -0.6388 -0.2152
  171MET      N 2404   2.853   5.255   7.683 -0.3800 -0.3668  0.4582
  171MET     HN 2405   2.908   5.178   7.650  1.6504  0.2826  2.0829
  171MET     CA 2406   2.737   5.227   7.762 -0.4595  0.2272  0.5523
  171MET     HA 2407   2.720   5.316   7.821  0.6604  0.0900  1.1211
  171MET     CB 2408   2.617   5.185   7.675 -0.3180  0.1356  0.4001
  171MET    HB1 2409   2.533   5.149   7.737  0.9756 -0.8199  1.6670
  171MET    HB2 2410   2.642   5.090   7.624  1.4142  0.4063  0.6650
  171MET     CG 2411   2.584   5.272   7.554  0.3598 -0.2098 -0.0450
  171MET    HG1 2412   2.502   5.218   7.501  0.1422 -2.3831  2.2996
  171MET    HG2 2413   2.666   5.269   7.479  0.1271 -0.9902 -0.2733
  171MET     SD 2414   2.522   5.437   7.599  0.2227 -0.3082  0.1291
  171MET     CE 2415   2.454   5.490   7.439 -0.8135  0.6306  0.8670
  171MET    HE1 2416   2.531   5.482   7.360 -0.0719  1.8794  1.4253
  171MET    HE2 2417   2.418   5.595   7.434 -1.1061  0.4865 -0.5192
  171MET    HE3 2418   2.367   5.425   7.415 -0.4708  0.9027 -1.2792
  171MET      C 2419   2.766   5.111   7.850  0.2296 -0.0526 -0.0316
  171MET      O 2420   2.678   5.043   7.903  0.1031 -0.0245 -0.2014
  172HSD      N 2421   2.894   5.077   7.870  0.3285 -0.0913 -0.6867
  172HSD     HN 2422   2.961   5.127   7.816 -0.8505  0.3133 -1.8301
  172HSD     CA 2423   2.945   5.004   7.983  0.0554  0.0357 -0.4797
  172HSD     HA 2424   3.049   5.032   7.992  0.3696 -0.9299 -1.0089
  172HSD     CB 2425   2.902   5.058   8.120 -0.1778  0.1106 -0.5826
  172HSD    HB1 2426   2.951   5.010   8.207 -3.9850 -1.9915  0.6569
  172HSD    HB2 2427   2.796   5.035   8.146 -0.1819 -1.1372 -1.6278
  172HSD    ND1 2428   3.030   5.284   8.113  0.5221 -0.0193  0.5155
  172HSD    HD1 2429   3.116   5.252   8.075  0.0296 -1.8911  0.8182
  172HSD     CG 2430   2.917   5.207   8.134  0.4711 -0.0199  0.2357
  172HSD    CE1 2431   3.002   5.409   8.157  0.4614  0.1990 -0.1458
  172HSD    HE1 2432   3.066   5.496   8.139  0.9859 -0.4888 -1.8992
  172HSD    NE2 2433   2.878   5.420   8.201  0.4754 -0.1231 -0.0268
  172HSD    CD2 2434   2.824   5.294   8.180  0.3944 -0.1451  0.3198
  172HSD    HD2 2435   2.728   5.268   8.224 -0.0101  1.5963  0.5461
  172HSD      C 2436   2.943   4.857   7.962  0.4271  0.0123 -0.3615
  172HSD      O 2437   2.976   4.788   8.059 -0.0963  0.3089  0.0340
  173TRP      N 2438   2.914   4.796   7.846  0.0698  0.0651 -0.2985
  173TRP     HN 2439   2.914   4.849   7.761 -0.2633 -0.7215 -0.8021
  173TRP     CA 2440   2.883   4.657   7.834  0.0090  0.0939 -0.4847
  173TRP     HA 2441   2.818   4.640   7.918 -0.4939  0.1495 -0.8546
  173TRP     CB 2442   2.802   4.624   7.707 -0.2624  0.2245 -0.3471
  173TRP    HB1 2443   2.787   4.515   7.695  1.5833 -0.2227  0.9995
  173TRP    HB2 2444   2.870   4.646   7.622  2.4387 -2.9166  0.8004
  173TRP     CG 2445   2.674   4.696   7.683 -0.3131  0.2517 -0.0051
  173TRP    CD1 2446   2.593   4.770   7.764 -0.0079  0.1319  0.4106
  173TRP    HD1 2447   2.604   4.767   7.872 -1.4307 -2.6007  0.5763
  173TRP    NE1 2448   2.495   4.836   7.695  0.6788  0.5503 -0.1786
  173TRP    HE1 2449   2.440   4.912   7.724  1.2908  1.1390 -0.5275
  173TRP    CE2 2450   2.509   4.795   7.565  0.3185  0.3660 -0.1592
  173TRP    CD2 2451   2.612   4.703   7.554  0.0964  0.1210 -0.2118
  173TRP    CE3 2452   2.632   4.637   7.437  0.2814  0.5825 -0.4410
  173TRP    HE3 2453   2.714   4.568   7.424  2.6106  3.2230 -0.8102
  173TRP    CZ3 2454   2.551   4.675   7.332 -0.1748  0.0610 -0.2788
  173TRP    HZ3 2455   2.570   4.626   7.238 -1.0149 -0.4498 -0.1996
  173TRP    CZ2 2456   2.445   4.843   7.455  0.0594  0.0665 -0.1423
  173TRP    HZ2 2457   2.383   4.930   7.470  1.1072  0.4158  2.9644
  173TRP    CH2 2458   2.463   4.780   7.334 -0.5130 -0.2238 -0.0760
  173TRP    HH2 2459   2.409   4.803   7.244 -0.8019 -0.8611 -0.0750
  173TRP      C 2460   3.002   4.567   7.839  0.0522  0.2057  1.0568
  173TRP      O 2461   2.981   4.447   7.857 -0.4813  0.1953  0.4302
  174TYR      N 2462   3.127   4.616   7.833  0.0945  0.0100  0.0987
  174TYR     HN 2463   3.137   4.715   7.830 -0.5327  0.0610 -1.8022
  174TYR     CA 2464   3.247   4.538   7.825  0.1345  0.0920 -0.1065
  174TYR     HA 2465   3.220   4.448   7.770 -1.5778 -0.4774  1.5467
  174TYR     CB 2466   3.353   4.618   7.747  0.1962 -0.2347 -0.3617
  174TYR    HB1 2467   3.305   4.635   7.649 -1.6538  0.5002  0.6275
  174TYR    HB2 2468   3.446   4.564   7.718  1.2403  0.3149  1.7483
  174TYR     CG 2469   3.390   4.740   7.824  0.0067 -0.2016 -0.3213
  174TYR    CD1 2470   3.309   4.848   7.850 -0.8874 -0.9396 -0.0005
  174TYR    HD1 2471   3.212   4.856   7.803  0.3578  2.0917 -2.3753
  174TYR    CE1 2472   3.356   4.948   7.931  0.2996 -0.2663 -1.4718
  174TYR    HE1 2473   3.287   5.029   7.950 -0.1971 -1.1820  1.0240
  174TYR     CZ 2474   3.483   4.944   7.985 -0.4094  0.1550  0.2991
  174TYR     OH 2475   3.541   5.042   8.068  0.5277 -0.1653  0.0282
  174TYR     HH 2476   3.633   5.045   8.040  0.8472 -0.7236  0.9653
  174TYR    CD2 2477   3.515   4.728   7.881 -0.0212  0.0615 -0.2036
  174TYR    HD2 2478   3.585   4.648   7.860  0.2755  0.5293 -1.0406
  174TYR    CE2 2479   3.557   4.830   7.963 -0.3002  0.3626 -0.4348
  174TYR    HE2 2480   3.654   4.827   8.011 -0.2551 -2.6510 -0.5329
  174TYR      C 2481   3.303   4.495   7.956 -0.2581  0.1826  0.0943
  174TYR      O 2482   3.392   4.410   7.960  0.4883  0.9628  0.3165
  175ARG      N 2483   3.265   4.561   8.066  0.3892  0.9206 -0.1175
  175ARG     HN 2484   3.189   4.625   8.053  0.6012  1.0322 -0.8325
  175ARG     CA 2485   3.337   4.562   8.190  0.2241  0.1029 -0.0065
  175ARG     HA 2486   3.439   4.585   8.162 -0.2541 -0.8136 -2.8190
  175ARG     CB 2487   3.278   4.658   8.295 -0.3714 -0.1289 -0.1236
  175ARG    HB1 2488   3.333   4.647   8.391 -0.4344 -2.0935 -0.2780
  175ARG    HB2 2489   3.175   4.622   8.318 -0.7589  1.0411  0.0069
  175ARG     CG 2490   3.271   4.805   8.253 -0.3139 -0.0257  0.2183
  175ARG    HG1 2491   3.227   4.817   8.151 -1.3033  2.9627  0.9155
  175ARG    HG2 2492   3.376   4.840   8.244  0.5748 -1.8392  2.4614
  175ARG     CD 2493   3.182   4.897   8.336  0.4631  0.6573  0.3011
  175ARG    HD1 2494   3.078   4.859   8.336  0.2228  1.2289  1.9353
  175ARG    HD2 2495   3.174   4.999   8.293 -0.2510  0.6396  0.3772
  175ARG     NE 2496   3.239   4.899   8.474 -0.1655 -0.5553  0.5936
  175ARG     HE 2497   3.212   4.828   8.538 -2.3261  0.6003  1.0591
  175ARG     CZ 2498   3.317   5.000   8.524  0.0665 -0.2625 -0.3387
  175ARG    NH1 2499   3.358   5.105   8.448  0.2901 -0.3314 -0.3151
  175ARG   HH11 2500   3.325   5.111   8.354 -0.2446 -1.2144 -0.1915
  175ARG   HH12 2501   3.431   5.166   8.480  0.9326  0.4050 -2.9088
  175ARG    NH2 2502   3.355   4.989   8.654  0.2689  0.0765 -0.3683
  175ARG   HH21 2503   3.317   4.922   8.718 -1.3395  2.0604  0.8736
  175ARG   HH22 2504   3.418   5.057   8.694 -0.6054  0.1820  0.8999
  175ARG      C 2505   3.351   4.430   8.256  0.0080  0.0224 -0.1212
  175ARG      O 2506   3.251   4.360   8.277  0.1131 -0.1152 -0.0724
  176ALA      N 2507   3.475   4.383   8.278  0.1065 -0.0957 -0.9130
  176ALA     HN 2508   3.550   4.437   8.240  0.5470  0.3922  0.5806
  176ALA     CA 2509   3.508   4.265   8.351  0.1958  0.5949  0.1716
  176ALA     HA 2510   3.472   4.183   8.292  2.1237 -1.0227  1.1192
  176ALA     CB 2511   3.660   4.241   8.355  0.0424 -0.4200  0.0245
  176ALA    HB1 2512   3.722   4.314   8.411 -1.3980 -0.0061  1.1628
  176ALA    HB2 2513   3.696   4.238   8.250  0.2768  1.5791  0.0098
  176ALA    HB3 2514   3.675   4.145   8.410  1.9728  0.2317  0.6868
  176ALA      C 2515   3.455   4.254   8.490 -0.5235  0.2671 -0.1248
  176ALA      O 2516   3.422   4.356   8.550 -0.5628  0.4429 -0.4414
  177THR      N 2517   3.449   4.135   8.552  0.0878  0.3542  0.1047
  177THR     HN 2518   3.480   4.055   8.501  1.5041  1.2305 -0.4745
  177THR     CA 2519   3.399   4.109   8.684 -0.1956  0.0813 -0.0553
  177THR     HA 2520   3.326   4.183   8.716  0.9767  0.7619  1.1776
  177THR     CB 2521   3.332   3.975   8.688 -0.1506  0.0554 -0.1431
  177THR     HB 2522   3.300   3.955   8.792  0.3402  0.1702  0.0328
  177THR    OG1 2523   3.411   3.867   8.641 -0.1538  0.0262 -0.0819
  177THR    HG1 2524   3.440   3.888   8.552  2.7979 -1.7690  0.3279
  177THR    CG2 2525   3.209   3.970   8.596 -0.3041 -0.2650  0.0798
  177THR   HG21 2526   3.135   4.046   8.627 -0.6320  0.3910 -2.1217
  177THR   HG22 2527   3.168   3.868   8.617 -1.5033  0.0709 -0.5419
  177THR   HG23 2528   3.233   3.997   8.491  0.0004 -0.7238  0.0269
  177THR      C 2529   3.498   4.118   8.795 -0.0627  0.7517 -0.2235
  177THR      O 2530   3.465   4.089   8.909  0.5084 -0.0802 -0.2627
  178HSD      N 2531   3.626   4.150   8.769  0.1720 -0.1864 -0.2533
  178HSD     HN 2532   3.652   4.184   8.679 -0.7931 -0.0316 -0.4756
  178HSD     CA 2533   3.733   4.138   8.864  0.0032 -0.2593 -0.0738
  178HSD     HA 2534   3.713   4.061   8.937  0.0323  0.2175  0.4454
  178HSD     CB 2535   3.857   4.079   8.796  0.2148  0.0309  0.0569
  178HSD    HB1 2536   3.929   4.043   8.872  0.4303 -2.0783 -1.0722
  178HSD    HB2 2537   3.919   4.150   8.738  1.1681 -1.5847 -0.9998
  178HSD    ND1 2538   3.810   3.964   8.568 -0.0848 -0.2825  0.0186
  178HSD    HD1 2539   3.810   4.047   8.513  0.4397  0.4567  1.0909
  178HSD     CG 2540   3.828   3.963   8.705  0.1231  0.1030 -0.0051
  178HSD    CE1 2541   3.806   3.834   8.526 -0.4071 -0.1761 -0.2839
  178HSD    HE1 2542   3.788   3.801   8.424 -0.5036 -2.5178  0.4520
  178HSD    NE2 2543   3.840   3.751   8.623 -0.2261 -0.2058 -0.3720
  178HSD    CD2 2544   3.851   3.832   8.733 -0.2606 -0.0688 -0.4693
  178HSD    HD2 2545   3.863   3.791   8.833 -0.3484  1.7858  0.3506
  178HSD      C 2546   3.776   4.266   8.927 -0.0888 -0.3420  0.1606
  178HSD      O 2547   3.788   4.366   8.856 -0.2368 -0.1619  0.3897
  179GLN      N 2548   3.810   4.269   9.057  0.0828  0.2834  0.1061
  179GLN     HN 2549   3.817   4.181   9.103 -0.1833  1.3516  2.3172
  179GLN     CA 2550   3.853   4.378   9.139  0.2263 -0.0535  0.4859
  179GLN     HA 2551   3.770   4.445   9.126 -0.3295 -0.8008  0.0874
  179GLN     CB 2552   3.865   4.332   9.285 -0.2075 -0.3078  0.4436
  179GLN    HB1 2553   3.940   4.250   9.289  0.8006  0.3704 -2.1165
  179GLN    HB2 2554   3.765   4.290   9.308 -1.1756  1.7669  0.2630
  179GLN     CG 2555   3.905   4.440   9.387 -0.4812  0.0631  0.1638
  179GLN    HG1 2556   3.977   4.514   9.348 -2.2405  0.8933 -1.6944
  179GLN    HG2 2557   3.946   4.394   9.479 -0.5004  1.7130  1.0128
  179GLN     CD 2558   3.782   4.515   9.435 -0.4438  0.3037 -0.1175
  179GLN    OE1 2559   3.696   4.453   9.497  0.0684 -0.0011  0.2897
  179GLN    NE2 2560   3.780   4.648   9.403  0.8713  0.2608 -0.4337
  179GLN   HE21 2561   3.702   4.701   9.435 -0.1289 -0.1128 -2.1473
  179GLN   HE22 2562   3.866   4.694   9.382  2.4462 -1.2496  2.1002
  179GLN      C 2563   3.972   4.451   9.085  0.0948  0.2277  0.5721
  179GLN      O 2564   3.975   4.574   9.084 -0.3855  0.2407  0.2412
  180GLU      N 2565   4.074   4.376   9.039 -0.2078  0.3594 -0.3425
  180GLU     HN 2566   4.068   4.276   9.046  0.6914  0.2789 -0.5471
  180GLU     CA 2567   4.188   4.425   8.969  0.1168 -0.2104 -0.2194
  180GLU     HA 2568   4.248   4.490   9.030  1.5491  1.7636 -3.4303
  180GLU     CB 2569   4.279   4.310   8.921  0.7664  0.1414  0.1579
  180GLU    HB1 2570   4.215   4.225   8.888 -0.8066  2.2252 -2.6039
  180GLU    HB2 2571   4.327   4.282   9.017 -0.5480  0.8497  1.0576
  180GLU     CG 2572   4.388   4.331   8.816  0.4862  0.3764 -0.0881
  180GLU    HG1 2573   4.452   4.416   8.847  1.5404 -0.8116  1.1735
  180GLU    HG2 2574   4.355   4.359   8.714  1.4407 -1.4402 -0.9554
  180GLU     CD 2575   4.477   4.211   8.784 -0.3317 -0.1653 -0.3545
  180GLU    OE1 2576   4.429   4.102   8.744  0.0114 -0.1875 -0.7137
  180GLU    OE2 2577   4.598   4.233   8.811 -0.4988  0.0663  0.2172
  180GLU      C 2578   4.159   4.511   8.851  0.1715  0.0319 -0.0562
  180GLU      O 2579   4.226   4.609   8.820 -0.2299  0.1990 -0.4046
  181ALA      N 2580   4.052   4.474   8.778  0.0921  0.1057  0.0239
  181ALA     HN 2581   4.005   4.395   8.816  0.1258  0.5049  0.9033
  181ALA     CA 2582   3.997   4.524   8.656  0.5209  0.1811 -0.1402
  181ALA     HA 2583   4.080   4.559   8.596  1.2240  0.6628  1.0838
  181ALA     CB 2584   3.912   4.422   8.578  0.0811  0.1067  0.4331
  181ALA    HB1 2585   3.971   4.342   8.528 -1.1884 -0.8283  0.3856
  181ALA    HB2 2586   3.853   4.467   8.496 -0.3170 -0.6131  0.3195
  181ALA    HB3 2587   3.839   4.372   8.645  1.0788 -0.8357  0.8518
  181ALA      C 2588   3.915   4.647   8.680  0.0158 -0.2497  0.3605
  181ALA      O 2589   3.938   4.752   8.621 -0.3881 -0.2485  0.2037
  182ILE      N 2590   3.830   4.655   8.784  0.2452  0.0772  0.5233
  182ILE     HN 2591   3.819   4.571   8.836  0.6907  0.5608  1.4144
  182ILE     CA 2592   3.755   4.768   8.829 -0.0945 -0.0082  0.1802
  182ILE     HA 2593   3.703   4.812   8.745  0.7857  1.2015  0.2321
  182ILE     CB 2594   3.647   4.709   8.914 -0.1852 -0.1270 -0.0188
  182ILE     HB 2595   3.691   4.622   8.966 -0.6680  0.0960  0.7878
  182ILE    CG2 2596   3.590   4.806   9.018 -0.2108 -0.0333 -0.1184
  182ILE   HG21 2597   3.579   4.909   8.977 -1.4274 -0.2061 -0.2570
  182ILE   HG22 2598   3.664   4.807   9.101  0.0527  1.7585 -0.3191
  182ILE   HG23 2599   3.494   4.773   9.063  1.3072 -1.7223  2.1476
  182ILE    CG1 2600   3.531   4.660   8.824  0.1742 -0.3245 -0.3767
  182ILE   HG11 2601   3.578   4.615   8.734  1.3652 -0.5063  0.3014
  182ILE   HG12 2602   3.476   4.751   8.792 -2.3115 -0.2219  3.5851
  182ILE     CD 2603   3.434   4.564   8.892  0.0175 -0.0452 -0.2008
  182ILE    HD1 2604   3.481   4.473   8.934 -0.9603 -1.8143 -2.6537
  182ILE    HD2 2605   3.360   4.524   8.818  0.9487 -1.6128 -0.3413
  182ILE    HD3 2606   3.397   4.619   8.980 -0.3954 -0.2496 -0.2405
  182ILE      C 2607   3.834   4.878   8.893 -0.3112  0.2656 -0.0185
  182ILE      O 2608   3.815   4.994   8.857  0.0664  0.2202 -0.3713
  183ASN      N 2609   3.942   4.847   8.967 -0.6132  0.4417  0.4997
  183ASN     HN 2610   3.957   4.753   8.994 -1.3474 -0.2754 -1.4057
  183ASN     CA 2611   4.047   4.935   9.007  0.2115 -0.3753  0.1536
  183ASN     HA 2612   4.004   5.010   9.072  0.1853 -1.0384  0.9145
  183ASN     CB 2613   4.155   4.859   9.085  0.2439 -0.6177 -0.1281
  183ASN    HB1 2614   4.244   4.925   9.096 -0.7947  0.6546  0.8718
  183ASN    HB2 2615   4.199   4.772   9.031  1.4260 -2.8304  3.9883
  183ASN     CG 2616   4.104   4.809   9.219  0.4264  0.6301  0.4166
  183ASN    OD1 2617   3.985   4.815   9.250 -0.0113 -0.5740 -0.9256
  183ASN    ND2 2618   4.197   4.745   9.294 -0.1028 -0.6705 -0.0116
  183ASN   HD21 2619   4.171   4.713   9.385 -1.2447 -1.3743 -0.5706
  183ASN   HD22 2620   4.289   4.732   9.255 -0.7663  0.7561 -2.1924
  183ASN      C 2621   4.113   5.002   8.891  0.0490 -0.0827  0.2275
  183ASN      O 2622   4.128   5.124   8.892  0.3937 -0.1080 -0.6177
  184CYS      N 2623   4.155   4.939   8.780  0.1207  0.2710  0.0517
  184CYS     HN 2624   4.153   4.839   8.775 -0.2107 -0.0562  3.9717
  184CYS     CA 2625   4.195   5.006   8.661  0.3741  0.2813  0.1431
  184CYS     HA 2626   4.275   5.070   8.697  0.0833 -0.2086  1.7281
  184CYS     CB 2627   4.251   4.910   8.555 -0.1802 -0.1163  0.2101
  184CYS    HB1 2628   4.167   4.841   8.531  1.0200 -1.2549 -0.8806
  184CYS    HB2 2629   4.332   4.845   8.596  0.9800  2.1136  1.6406
  184CYS     SG 2630   4.327   4.994   8.413 -0.0740  0.0943  0.3898
  184CYS      C 2631   4.088   5.092   8.602 -0.0157  0.2709  0.8314
  184CYS      O 2632   4.122   5.205   8.570  0.4088  0.0153  0.3651
  185TYR      N 2633   3.961   5.049   8.594  0.0730  0.1994 -0.4292
  185TYR     HN 2634   3.939   4.955   8.617  0.8528 -0.2282 -1.3797
  185TYR     CA 2635   3.853   5.123   8.536  0.0703  0.7036  0.2050
  185TYR     HA 2636   3.887   5.148   8.437 -1.9571 -0.5652 -0.8806
  185TYR     CB 2637   3.722   5.043   8.525  0.3896  0.2737 -0.5852
  185TYR    HB1 2638   3.642   5.117   8.502 -2.3488 -2.0630  0.7717
  185TYR    HB2 2639   3.695   5.005   8.626 -1.5487 -1.0246 -1.5516
  185TYR     CG 2640   3.722   4.921   8.440 -0.0403  0.0612 -0.2852
  185TYR    CD1 2641   3.801   4.901   8.329 -0.3352  0.4112 -0.5626
  185TYR    HD1 2642   3.872   4.974   8.292  0.7994  1.3063  2.9801
  185TYR    CE1 2643   3.789   4.785   8.256  0.1033  0.2724 -0.4180
  185TYR    HE1 2644   3.852   4.774   8.169 -1.3848 -1.6069 -1.3314
  185TYR     CZ 2645   3.700   4.688   8.294  0.2541  0.3288  0.1011
  185TYR     OH 2646   3.695   4.570   8.216  0.0246  0.6172 -0.3282
  185TYR     HH 2647   3.764   4.581   8.151  0.4042 -0.3403 -0.1005
  185TYR    CD2 2648   3.639   4.821   8.485  0.8932 -0.3988  0.4526
  185TYR    HD2 2649   3.579   4.843   8.572 -0.4532 -0.8317 -0.3288
  185TYR    CE2 2650   3.620   4.713   8.403  0.2272 -0.0801  0.1756
  185TYR    HE2 2651   3.555   4.633   8.435 -1.6148  0.7549 -1.3393
  185TYR      C 2652   3.831   5.250   8.611  0.1771  0.6116  0.3933
  185TYR      O 2653   3.778   5.351   8.566  0.5865  0.6145 -0.0893
  186ALA      N 2654   3.849   5.257   8.744 -0.3201 -0.5871  0.5379
  186ALA     HN 2655   3.904   5.181   8.778  1.1931 -1.2192 -2.9387
  186ALA     CA 2656   3.816   5.360   8.838 -0.0401  0.0001  0.0050
  186ALA     HA 2657   3.736   5.420   8.796 -0.9401 -1.4033 -0.3664
  186ALA     CB 2658   3.770   5.318   8.979  0.0600  0.5832  0.2146
  186ALA    HB1 2659   3.850   5.253   9.020  0.1373 -0.5505 -1.6028
  186ALA    HB2 2660   3.667   5.275   8.976 -0.4464  1.6144  1.8555
  186ALA    HB3 2661   3.747   5.397   9.054  1.6776  0.0735  1.2939
  186ALA      C 2662   3.925   5.461   8.846 -0.3115  0.2930  0.0409
  186ALA      O 2663   3.897   5.576   8.877 -0.4564  0.2540  0.0580
  187ASN      N 2664   4.051   5.424   8.819 -0.2138  0.5783  0.1069
  187ASN     HN 2665   4.053   5.326   8.800  1.7275  0.2443  1.6696
  187ASN     CA 2666   4.172   5.501   8.808  0.2743 -0.1835  0.0347
  187ASN     HA 2667   4.164   5.583   8.879  1.0887 -0.0793  0.0138
  187ASN     CB 2668   4.287   5.413   8.860  0.3240 -0.1900 -0.0865
  187ASN    HB1 2669   4.291   5.318   8.801  1.7443  0.4121 -1.0008
  187ASN    HB2 2670   4.263   5.387   8.965 -1.5333 -2.0033 -0.8875
  187ASN     CG 2671   4.424   5.478   8.853  0.0714  0.2700 -0.8462
  187ASN    OD1 2672   4.438   5.600   8.854  0.1854  0.2542  0.0210
  187ASN    ND2 2673   4.536   5.401   8.848 -0.1474 -0.0874 -0.2907
  187ASN   HD21 2674   4.618   5.457   8.853 -0.9473  1.0429  2.7452
  187ASN   HD22 2675   4.522   5.309   8.885 -0.2064  0.3037  0.6986
  187ASN      C 2676   4.197   5.558   8.673 -0.2754  0.1249  0.0562
  187ASN      O 2677   4.202   5.486   8.573  0.2016 -0.2495  0.3444
  188GLU      N 2678   4.214   5.691   8.665 -0.3071  0.1299  0.0696
  188GLU     HN 2679   4.208   5.745   8.748  0.4158  1.2995 -0.6174
  188GLU     CA 2680   4.225   5.773   8.548  0.0943 -0.2714 -0.1772
  188GLU     HA 2681   4.155   5.743   8.472  0.7561 -0.7656 -0.6078
  188GLU     CB 2682   4.184   5.916   8.587 -0.0589 -0.2302 -0.4858
  188GLU    HB1 2683   4.185   5.991   8.505  0.3031  0.0326 -0.2420
  188GLU    HB2 2684   4.267   5.950   8.653 -0.0776  2.7182 -1.8059
  188GLU     CG 2685   4.056   5.916   8.670  0.2945 -0.2384  0.0642
  188GLU    HG1 2686   4.062   5.872   8.772 -1.9739 -2.1474 -0.5503
  188GLU    HG2 2687   3.972   5.851   8.636 -0.4144  0.3463  0.6535
  188GLU     CD 2688   3.999   6.057   8.683  0.1528 -0.2820 -0.0829
  188GLU    OE1 2689   4.006   6.117   8.793 -0.2013 -0.1171 -0.1460
  188GLU    OE2 2690   3.951   6.108   8.578 -0.5160 -0.0575  0.3261
  188GLU      C 2691   4.360   5.768   8.485  0.0351 -0.4166 -0.2946
  188GLU      O 2692   4.380   5.806   8.370 -0.0984 -0.4750 -0.3370
  189THR      N 2693   4.456   5.705   8.555 -0.0215 -0.1607  0.0143
  189THR     HN 2694   4.442   5.669   8.648  1.5018  0.6733  0.6012
  189THR     CA 2695   4.590   5.683   8.511  0.0647 -0.4131  0.3932
  189THR     HA 2696   4.606   5.733   8.416 -0.2150  0.0428  0.5831
  189THR     CB 2697   4.694   5.730   8.608 -0.1330  0.1275  0.3485
  189THR     HB 2698   4.795   5.724   8.562  0.2093  0.2138  1.0651
  189THR    OG1 2699   4.705   5.651   8.726  0.3081 -0.5403 -0.1340
  189THR    HG1 2700   4.726   5.705   8.802  1.0818 -1.9554  0.6959
  189THR    CG2 2701   4.669   5.878   8.639 -0.0734  0.1727  0.1849
  189THR   HG21 2702   4.654   5.932   8.543 -1.9360 -2.0362 -0.8662
  189THR   HG22 2703   4.752   5.942   8.676 -0.5113  0.0992  1.3154
  189THR   HG23 2704   4.573   5.890   8.694 -0.0519 -0.0911  0.2805
  189THR      C 2705   4.621   5.540   8.483 -0.0066 -0.4209  0.3490
  189THR      O 2706   4.739   5.511   8.460  0.0850 -0.1071  0.4180
  190CYS      N 2707   4.520   5.452   8.479 -0.1095 -0.2859 -0.1669
  190CYS     HN 2708   4.428   5.477   8.509 -1.4412 -0.9534 -3.3195
  190CYS     CA 2709   4.540   5.318   8.434  0.8478 -0.2325  0.0733
  190CYS     HA 2710   4.641   5.294   8.403  0.4732 -0.2963 -1.1429
  190CYS     CB 2711   4.507   5.213   8.541 -1.2839  0.1066 -0.2037
  190CYS    HB1 2712   4.402   5.234   8.572 -0.5075  0.7913  2.1995
  190CYS    HB2 2713   4.573   5.222   8.631 -1.2572 -0.8193 -0.1224
  190CYS     SG 2714   4.511   5.041   8.485  0.0508  0.0198  0.1207
  190CYS      C 2715   4.453   5.298   8.315  0.4315  0.0595  0.3246
  190CYS      O 2716   4.334   5.328   8.316  0.3553 -0.2218  0.1059
  191CYS      N 2717   4.512   5.251   8.203 -0.3402  0.0735 -0.1026
  191CYS     HN 2718   4.609   5.233   8.189 -0.2747  0.6045 -0.3376
  191CYS     CA 2719   4.438   5.219   8.085  0.0317  0.1897 -0.3705
  191CYS     HA 2720   4.333   5.205   8.106 -0.4649  1.6709 -1.6581
  191CYS     CB 2721   4.441   5.338   7.987 -0.0322  0.5913  0.1097
  191CYS    HB1 2722   4.536   5.345   7.930 -1.2613  0.4169 -2.0422
  191CYS    HB2 2723   4.421   5.436   8.035 -0.4512  0.3042  0.5402
  191CYS     SG 2724   4.328   5.321   7.846 -0.0810 -0.0078  0.2148
  191CYS      C 2725   4.480   5.088   8.027  0.4235  0.0944  0.1123
  191CYS      O 2726   4.469   5.061   7.908 -0.5156 -0.7697  0.3880
  192ASP      N 2727   4.527   4.997   8.114 -0.3718 -0.2810  0.1520
  192ASP     HN 2728   4.532   5.022   8.210  1.6611  1.1169 -0.2735
  192ASP     CA 2729   4.548   4.859   8.082  0.3138 -0.0059 -0.6399
  192ASP     HA 2730   4.615   4.853   7.998 -0.1495 -0.6631 -0.9696
  192ASP     CB 2731   4.606   4.795   8.209  0.1615 -0.2624 -0.6985
  192ASP    HB1 2732   4.583   4.686   8.204 -2.4395  0.2574 -1.0775
  192ASP    HB2 2733   4.562   4.826   8.306  0.3186  0.3221 -0.8099
  192ASP     CG 2734   4.757   4.814   8.223  0.1388 -0.6600  0.1967
  192ASP    OD1 2735   4.812   4.756   8.320  0.4515 -0.3271  0.2207
  192ASP    OD2 2736   4.824   4.885   8.143 -0.5334 -0.1666  0.0599
  192ASP      C 2737   4.422   4.788   8.044 -0.1626  0.4359  0.0883
  192ASP      O 2738   4.314   4.824   8.090 -0.1442  0.6123 -0.0051
  193PHE      N 2739   4.426   4.693   7.949  0.0619 -0.0794  0.6046
  193PHE     HN 2740   4.519   4.676   7.917  0.0598 -0.3416  0.7360
  193PHE     CA 2741   4.304   4.642   7.894  0.4788 -0.0846 -0.3303
  193PHE     HA 2742   4.232   4.721   7.887 -0.9015 -1.1570  1.0105
  193PHE     CB 2743   4.344   4.600   7.752  0.3385 -0.2420 -0.3235
  193PHE    HB1 2744   4.415   4.515   7.759  1.2388  0.6272  1.5234
  193PHE    HB2 2745   4.403   4.679   7.702 -0.2709  0.5952  0.2608
  193PHE     CG 2746   4.236   4.560   7.657  0.1467  0.1650 -0.2776
  193PHE    CD1 2747   4.138   4.652   7.630 -0.1503 -0.0640  0.0043
  193PHE    HD1 2748   4.148   4.750   7.675 -2.2514  0.8467 -1.3058
  193PHE    CE1 2749   4.043   4.632   7.532  0.3106 -0.4215 -0.3748
  193PHE    HE1 2750   3.965   4.704   7.513 -0.8674 -1.1636  1.3726
  193PHE     CZ 2751   4.033   4.505   7.480  0.0535 -0.2515 -0.7490
  193PHE     HZ 2752   3.966   4.487   7.398 -1.5239 -3.0075  0.9736
  193PHE    CD2 2753   4.220   4.431   7.613 -0.2316  0.2471 -0.3881
  193PHE    HD2 2754   4.284   4.348   7.640 -0.6797 -0.1373 -0.4959
  193PHE    CE2 2755   4.122   4.407   7.520 -0.8224 -0.5899  0.4245
  193PHE    HE2 2756   4.120   4.316   7.463  2.2590 -1.3769  1.3789
  193PHE      C 2757   4.245   4.529   7.971  0.2600  0.3101  0.0870
  193PHE      O 2758   4.319   4.435   8.001  0.0759  0.2399  0.3255
  194PHE      N 2759   4.115   4.528   8.005  0.4164  0.6363  0.6923
  194PHE     HN 2760   4.056   4.601   7.971 -2.2853 -1.5101  0.3872
  194PHE     CA 2761   4.044   4.429   8.080  0.2773  0.2012 -0.0044
  194PHE     HA 2762   4.090   4.331   8.076  0.7643  0.2056  3.0457
  194PHE     CB 2763   4.030   4.462   8.230  0.3530  0.0473  0.0366
  194PHE    HB1 2764   3.964   4.384   8.273 -2.3127  2.2088  0.1181
  194PHE    HB2 2765   3.966   4.549   8.255 -0.6202 -1.0458  1.5451
  194PHE     CG 2766   4.168   4.477   8.285  0.5513 -0.2576 -0.3712
  194PHE    CD1 2767   4.227   4.598   8.311  0.0064 -0.0051 -0.2947
  194PHE    HD1 2768   4.182   4.691   8.279  0.0378  0.0131 -0.2873
  194PHE    CE1 2769   4.345   4.609   8.380 -0.2017  0.0471  0.0560
  194PHE    HE1 2770   4.393   4.699   8.414 -0.6486 -0.0407  0.9528
  194PHE     CZ 2771   4.419   4.493   8.390  0.1090  0.2324 -0.0934
  194PHE     HZ 2772   4.506   4.480   8.452 -2.5012 -0.8968  3.6826
  194PHE    CD2 2773   4.241   4.362   8.301  0.0421 -0.5580 -0.1565
  194PHE    HD2 2774   4.193   4.267   8.281  1.4034 -1.2070 -0.4776
  194PHE    CE2 2775   4.368   4.371   8.355  0.0505  0.3185 -0.3080
  194PHE    HE2 2776   4.425   4.280   8.365 -0.3944  0.0110 -0.5090
  194PHE      C 2777   3.907   4.427   8.023  0.0149 -0.0609  0.6220
  194PHE      O 2778   3.849   4.533   8.002  0.2465 -0.0121  0.2114
  195THR      N 2779   3.855   4.306   7.995  0.2663  0.2251 -1.1885
  195THR     HN 2780   3.909   4.227   8.022 -0.9172  0.5260  2.6438
  195THR     CA 2781   3.729   4.290   7.930 -0.3748  0.2330  0.0246
  195THR     HA 2782   3.668   4.378   7.948 -1.6137 -0.7134  0.5492
  195THR     CB 2783   3.741   4.271   7.781 -0.0521  0.2538  0.0480
  195THR     HB 2784   3.645   4.240   7.734  0.2578 -0.3860 -0.1828
  195THR    OG1 2785   3.836   4.177   7.732 -0.3396 -0.2769  0.4861
  195THR    HG1 2786   3.832   4.187   7.637 -0.3049 -1.3190  0.3673
  195THR    CG2 2787   3.781   4.407   7.723  0.7280 -0.2544 -0.6334
  195THR   HG21 2788   3.888   4.436   7.729  0.3538  1.4243 -1.4449
  195THR   HG22 2789   3.724   4.486   7.777  0.7522 -1.2516  0.9219
  195THR   HG23 2790   3.750   4.415   7.616 -1.9030  2.2202  0.1719
  195THR      C 2791   3.663   4.168   7.984 -0.2961 -0.0403 -0.4869
  195THR      O 2792   3.729   4.074   8.027 -0.7857 -0.0527  0.2635
  196ASN      N 2793   3.529   4.171   7.992 -0.2722  0.0124 -0.0724
  196ASN     HN 2794   3.474   4.251   7.970 -1.0377  0.3655  2.7247
  196ASN     CA 2795   3.454   4.053   8.023 -0.4421  0.1026 -0.1386
  196ASN     HA 2796   3.504   4.002   8.104  0.1797 -0.5806 -0.9434
  196ASN     CB 2797   3.315   4.084   8.083 -0.3385  0.4108 -0.0530
  196ASN    HB1 2798   3.323   4.147   8.174  0.6465 -0.4286  0.4663
  196ASN    HB2 2799   3.263   3.996   8.127 -2.9106  2.4879  1.3247
  196ASN     CG 2800   3.215   4.126   7.977 -0.3097  0.1109 -0.1999
  196ASN    OD1 2801   3.212   4.092   7.858  0.3491 -0.1728 -0.1391
  196ASN    ND2 2802   3.117   4.209   8.021 -0.0073  0.6782 -0.5849
  196ASN   HD21 2803   3.051   4.237   7.952 -1.3884  0.1135  0.4554
  196ASN   HD22 2804   3.104   4.240   8.115 -2.7086  0.9702 -0.9860
  196ASN      C 2805   3.457   3.955   7.911  0.4406 -0.0003 -0.0273
  196ASN      O 2806   3.478   3.995   7.797  0.1171  0.0536 -0.0683
  197GLN      N 2807   3.440   3.824   7.939 -0.4731 -0.0521 -0.7957
  197GLN     HN 2808   3.428   3.805   8.036  4.7764  0.8312  0.3257
  197GLN     CA 2809   3.452   3.711   7.852  0.6060 -0.5390 -0.0452
  197GLN     HA 2810   3.548   3.717   7.804 -1.0322 -0.3917 -3.6968
  197GLN     CB 2811   3.435   3.577   7.926 -0.0755 -0.4550 -0.0424
  197GLN    HB1 2812   3.459   3.500   7.850  0.3264  0.1968 -0.5897
  197GLN    HB2 2813   3.328   3.565   7.956  0.4135 -1.9279  1.2283
  197GLN     CG 2814   3.534   3.557   8.040  0.0140 -0.0238 -0.0430
  197GLN    HG1 2815   3.511   3.618   8.130  1.7648  0.6082  0.0120
  197GLN    HG2 2816   3.633   3.588   8.001 -0.1973  1.0106  0.2111
  197GLN     CD 2817   3.530   3.418   8.101  0.0421 -0.2302 -0.5111
  197GLN    OE1 2818   3.428   3.384   8.161  0.3191 -0.0888  0.0405
  197GLN    NE2 2819   3.632   3.329   8.091 -0.0555 -0.4380  0.2665
  197GLN   HE21 2820   3.617   3.237   8.126 -0.4530 -0.6117 -0.3430
  197GLN   HE22 2821   3.713   3.357   8.039 -0.7504  2.1768  0.4687
  197GLN      C 2822   3.350   3.725   7.743  0.1189  0.3164  0.5107
  197GLN      O 2823   3.390   3.695   7.631  0.1453  0.9044  0.3585
  198ALA      N 2824   3.224   3.766   7.766 -0.2245  0.0007 -0.7773
  198ALA     HN 2825   3.195   3.801   7.855 -1.0364  1.8504 -1.6951
  198ALA     CA 2826   3.129   3.787   7.660 -0.5451 -0.5582 -0.6043
  198ALA     HA 2827   3.116   3.694   7.609 -3.1262 -0.1216 -0.8834
  198ALA     CB 2828   2.988   3.805   7.718 -0.0746  0.4750  0.2818
  198ALA    HB1 2829   2.982   3.897   7.780  0.3113 -0.2193  1.3747
  198ALA    HB2 2830   2.958   3.723   7.786 -0.5583  0.7896  0.4544
  198ALA    HB3 2831   2.911   3.797   7.637 -0.9304  1.0261  1.0244
  198ALA      C 2832   3.167   3.890   7.559 -0.0921 -0.4026 -0.2848
  198ALA      O 2833   3.168   3.854   7.441 -0.2589 -0.1791 -0.3552
  199TYR      N 2834   3.208   4.014   7.591 -0.1771 -0.3606 -0.3348
  199TYR     HN 2835   3.208   4.044   7.686  0.1744  0.7412 -0.6761
  199TYR     CA 2836   3.253   4.114   7.499  0.3781  0.0285  0.3528
  199TYR     HA 2837   3.178   4.128   7.422  2.0766 -0.4496 -1.4590
  199TYR     CB 2838   3.273   4.252   7.566 -0.3124 -0.0408  0.7167
  199TYR    HB1 2839   3.351   4.241   7.644  1.0121  0.8465 -0.4538
  199TYR    HB2 2840   3.182   4.290   7.617  0.3960  3.7233 -0.5702
  199TYR     CG 2841   3.326   4.355   7.473 -0.1258 -0.5923  0.2036
  199TYR    CD1 2842   3.254   4.397   7.363  0.2785 -0.0664  0.1350
  199TYR    HD1 2843   3.160   4.346   7.349  1.1367 -1.4824 -0.7762
  199TYR    CE1 2844   3.305   4.481   7.267 -0.2963  0.2842  0.1328
  199TYR    HE1 2845   3.256   4.492   7.172  3.2716 -1.0178 -2.0647
  199TYR     CZ 2846   3.427   4.541   7.289  0.0622 -0.2380 -0.3777
  199TYR     OH 2847   3.468   4.651   7.212 -0.2021  0.1375  0.0050
  199TYR     HH 2848   3.419   4.639   7.130 -0.7860  0.7231  0.2658
  199TYR    CD2 2849   3.448   4.416   7.491 -0.4501  0.0784  0.1407
  199TYR    HD2 2850   3.501   4.388   7.581 -0.8419 -3.3631 -0.5849
  199TYR    CE2 2851   3.498   4.508   7.402 -0.3822 -0.1629 -0.0724
  199TYR    HE2 2852   3.591   4.560   7.419 -0.4753 -0.5340  1.7655
  199TYR      C 2853   3.376   4.067   7.431  0.1530 -0.0532  0.0014
  199TYR      O 2854   3.392   4.099   7.313  0.7535  0.2176  0.1529
  200ALA      N 2855   3.464   3.993   7.501  0.5084  0.1273 -0.2560
  200ALA     HN 2856   3.444   3.961   7.593 -0.3843 -0.4059 -0.6317
  200ALA     CA 2857   3.588   3.947   7.445  0.5594 -0.1601  0.0947
  200ALA     HA 2858   3.637   4.033   7.403 -1.1670  1.6091  1.4950
  200ALA     CB 2859   3.669   3.885   7.560 -0.4558 -0.1804  0.8196
  200ALA    HB1 2860   3.769   3.851   7.526 -0.9647  1.3507 -2.5807
  200ALA    HB2 2861   3.612   3.804   7.611  1.0591 -2.1254 -0.4030
  200ALA    HB3 2862   3.685   3.969   7.631  0.8881  0.3124 -0.0149
  200ALA      C 2863   3.583   3.851   7.332 -0.6971  0.3258 -0.2787
  200ALA      O 2864   3.646   3.866   7.227 -0.6944 -0.4252 -0.3881
  201ILE      N 2865   3.505   3.744   7.353 -0.1820  0.0922  0.5029
  201ILE     HN 2866   3.450   3.722   7.433  0.1531  0.3221  0.7927
  201ILE     CA 2867   3.479   3.654   7.245  0.4809  0.5663 -0.0600
  201ILE     HA 2868   3.573   3.615   7.209  0.5823  1.8310 -1.2532
  201ILE     CB 2869   3.399   3.538   7.297  0.6842  0.4846  0.0677
  201ILE     HB 2870   3.311   3.579   7.349 -1.1348 -1.8480 -0.9603
  201ILE    CG2 2871   3.357   3.439   7.187  0.5112  0.3280  0.2749
  201ILE   HG21 2872   3.289   3.483   7.111  0.9108 -1.4802 -1.2251
  201ILE   HG22 2873   3.295   3.358   7.233 -0.9653  0.5026 -1.3157
  201ILE   HG23 2874   3.443   3.389   7.137 -0.9068 -2.3796  0.3337
  201ILE    CG1 2875   3.480   3.460   7.403  0.4080  0.6325  0.3871
  201ILE   HG11 2876   3.564   3.516   7.449  0.7292  0.0179  0.5473
  201ILE   HG12 2877   3.539   3.388   7.342 -0.7878 -0.1177  0.0851
  201ILE     CD 2878   3.390   3.397   7.509  0.1079  0.2293 -0.1019
  201ILE    HD1 2879   3.320   3.474   7.549  1.1179  1.5194 -0.7567
  201ILE    HD2 2880   3.449   3.359   7.595 -2.1070  0.2795  1.5210
  201ILE    HD3 2881   3.340   3.306   7.470 -0.4522 -0.3862  1.9466
  201ILE      C 2882   3.410   3.719   7.130 -0.5138 -0.5895 -0.1369
  201ILE      O 2883   3.456   3.706   7.016  0.2255  0.0201  0.0871
  202ALA      N 2884   3.302   3.793   7.164 -0.1199 -0.0608 -0.0274
  202ALA     HN 2885   3.269   3.800   7.257 -1.0855 -2.3580 -0.1291
  202ALA     CA 2886   3.224   3.853   7.060  0.3373  0.3012 -0.1694
  202ALA     HA 2887   3.189   3.772   6.998 -1.6005  1.5526 -0.7932
  202ALA     CB 2888   3.099   3.911   7.129  0.1869 -0.1140 -0.0904
  202ALA    HB1 2889   3.130   3.960   7.224  1.9151  0.9128 -1.1430
  202ALA    HB2 2890   3.030   3.826   7.151 -0.0331 -0.1606 -0.9436
  202ALA    HB3 2891   3.032   3.973   7.067 -0.7785 -1.4571 -0.4543
  202ALA      C 2892   3.291   3.949   6.969  0.0571  0.4109 -0.2618
  202ALA      O 2893   3.279   3.944   6.847 -0.1409 -0.2690 -0.2140
  203SER      N 2894   3.366   4.046   7.026  0.0040  0.2734  0.0439
  203SER     HN 2895   3.368   4.055   7.125 -1.4225 -3.0769  0.5120
  203SER     CA 2896   3.446   4.138   6.952 -0.3687  0.2620 -0.3745
  203SER     HA 2897   3.379   4.196   6.890 -0.5321  2.3938  1.6552
  203SER     CB 2898   3.520   4.233   7.048 -0.6050  0.1478 -0.0780
  203SER    HB1 2899   3.445   4.295   7.101 -1.0589 -0.2777 -0.2041
  203SER    HB2 2900   3.587   4.304   6.995 -1.7857  1.4076  0.0610
  203SER     OG 2901   3.586   4.160   7.150 -0.4817  0.3725  0.0035
  203SER    HG1 2902   3.516   4.135   7.211 -2.9605 -0.0717 -2.7693
  203SER      C 2903   3.544   4.073   6.861 -0.1056  0.1290  0.0039
  203SER      O 2904   3.549   4.111   6.744  0.2774 -0.4144 -0.1627
  204SER      N 2905   3.610   3.965   6.906 -0.4702 -0.0844  0.0327
  204SER     HN 2906   3.593   3.931   6.998  0.0487 -0.2925  0.0599
  204SER     CA 2907   3.699   3.891   6.821  0.1999  0.1058  0.5602
  204SER     HA 2908   3.780   3.956   6.789  1.0281 -0.5402  1.3118
  204SER     CB 2909   3.759   3.768   6.889 -0.0342 -0.2447  0.1403
  204SER    HB1 2910   3.833   3.711   6.829  1.8221  0.5876  1.5121
  204SER    HB2 2911   3.670   3.712   6.925 -0.6333  1.5507  1.6464
  204SER     OG 2912   3.850   3.803   6.993  0.5929 -0.5152 -0.3063
  204SER    HG1 2913   3.795   3.845   7.059 -1.8210 -2.0181 -1.2158
  204SER      C 2914   3.628   3.836   6.702  0.7885 -0.3107  0.3944
  204SER      O 2915   3.689   3.834   6.596  0.0528 -0.0899 -0.0395
  205ILE      N 2916   3.505   3.782   6.714  0.7185 -0.2498 -0.0370
  205ILE     HN 2917   3.454   3.795   6.798  1.0703 -0.5378  0.2280
  205ILE     CA 2918   3.434   3.714   6.610  0.4728 -0.0544  0.0021
  205ILE     HA 2919   3.500   3.640   6.567  1.9425  1.0727  0.2757
  205ILE     CB 2920   3.323   3.632   6.669  0.1306  0.1899 -0.2968
  205ILE     HB 2921   3.260   3.685   6.743 -0.1039 -1.2155  0.5570
  205ILE    CG2 2922   3.232   3.562   6.567 -0.3220  0.4944 -0.1068
  205ILE   HG21 2923   3.296   3.509   6.493 -2.4268 -1.6389 -0.5228
  205ILE   HG22 2924   3.170   3.630   6.505 -2.3512 -1.5626 -0.5185
  205ILE   HG23 2925   3.173   3.486   6.624 -1.4293  1.2502 -0.2246
  205ILE    CG1 2926   3.391   3.518   6.746 -0.0699  0.1160 -0.2270
  205ILE   HG11 2927   3.456   3.548   6.832 -1.1098 -3.0495  1.8917
  205ILE   HG12 2928   3.441   3.450   6.673 -1.5720 -0.9089 -0.3572
  205ILE     CD 2929   3.299   3.419   6.819  0.7140 -0.4515  0.0078
  205ILE    HD1 2930   3.235   3.355   6.755  3.6779 -2.9291 -0.7235
  205ILE    HD2 2931   3.234   3.486   6.878  0.5496  0.4975 -1.2171
  205ILE    HD3 2932   3.350   3.346   6.886  2.9301 -0.2437 -1.3241
  205ILE      C 2933   3.383   3.806   6.505 -0.1468 -0.2905  0.0882
  205ILE      O 2934   3.393   3.779   6.385 -0.3512  0.4432 -0.0976
  206VAL      N 2935   3.321   3.918   6.546 -0.6328 -0.4249 -0.2738
  206VAL     HN 2936   3.299   3.934   6.642 -0.8652  0.9577 -0.5321
  206VAL     CA 2937   3.292   4.022   6.452  0.2914 -0.0533 -0.1547
  206VAL     HA 2938   3.225   3.988   6.374 -1.3870  0.8113  0.8570
  206VAL     CB 2939   3.212   4.129   6.520  0.3370 -0.2120  0.1507
  206VAL     HB 2940   3.246   4.158   6.621  0.7768  1.5658 -0.4808
  206VAL    CG1 2941   3.200   4.261   6.442  0.2242 -0.3355 -0.0432
  206VAL   HG11 2942   3.131   4.251   6.356 -0.9525  1.4488  0.6266
  206VAL   HG12 2943   3.301   4.296   6.413  0.6919 -0.5733  1.2080
  206VAL   HG13 2944   3.142   4.333   6.503  2.6228  0.7055  1.1298
  206VAL    CG2 2945   3.069   4.073   6.529  0.1396  0.1780 -0.4733
  206VAL   HG21 2946   3.009   4.139   6.596  0.0444 -1.5083  1.1961
  206VAL   HG22 2947   3.065   3.968   6.567  0.1982  0.9014  1.6759
  206VAL   HG23 2948   3.021   4.080   6.429 -1.3667 -0.3147  0.1876
  206VAL      C 2949   3.413   4.074   6.382 -0.0913  0.7408 -0.2336
  206VAL      O 2950   3.416   4.080   6.259  0.0148 -0.2101 -0.2811
  207SER      N 2951   3.520   4.116   6.451  0.1605 -0.3145  0.0356
  207SER     HN 2952   3.520   4.123   6.551 -0.1380  0.7536 -0.0271
  207SER     CA 2953   3.625   4.193   6.392 -0.3172  0.0033 -0.4140
  207SER     HA 2954   3.594   4.267   6.320 -0.3603 -0.2447 -0.6524
  207SER     CB 2955   3.722   4.256   6.494 -1.0288 -0.4236  0.5430
  207SER    HB1 2956   3.799   4.307   6.432 -1.0663 -3.6677 -2.4932
  207SER    HB2 2957   3.775   4.176   6.550 -1.1355 -1.0863 -0.2800
  207SER     OG 2958   3.659   4.352   6.578  0.7721  0.4370  0.9451
  207SER    HG1 2959   3.635   4.426   6.522 -0.2934 -1.0222 -0.6345
  207SER      C 2960   3.715   4.107   6.309  0.1886 -0.0155  0.1438
  207SER      O 2961   3.796   4.161   6.233  0.3649 -0.6241 -0.1044
  208PHE      N 2962   3.716   3.975   6.331  0.0653  0.0058  0.2790
  208PHE     HN 2963   3.661   3.924   6.397 -1.7946  0.3301 -0.9435
  208PHE     CA 2964   3.816   3.892   6.272 -0.2673  0.1765 -0.5300
  208PHE     HA 2965   3.858   3.947   6.189  2.1019 -1.4576 -0.5039
  208PHE     CB 2966   3.927   3.867   6.376 -0.3373  0.0422 -0.4870
  208PHE    HB1 2967   3.893   3.811   6.465 -1.0574 -0.7374 -1.2346
  208PHE    HB2 2968   3.964   3.965   6.412  0.7615 -0.6484  0.3296
  208PHE     CG 2969   4.044   3.800   6.313 -0.5463 -0.4768 -0.3260
  208PHE    CD1 2970   4.106   3.850   6.201 -0.1485 -0.2491 -0.0045
  208PHE    HD1 2971   4.077   3.942   6.152 -1.6817 -0.9041 -0.3718
  208PHE    CE1 2972   4.213   3.779   6.151  0.0337 -0.0700  0.1275
  208PHE    HE1 2973   4.266   3.826   6.070 -2.0540 -0.5336 -1.5828
  208PHE     CZ 2974   4.262   3.665   6.211  0.2204 -0.0266  0.0564
  208PHE     HZ 2975   4.339   3.609   6.161 -0.5579  0.5755 -1.8821
  208PHE    CD2 2976   4.087   3.684   6.373 -0.5584 -0.4682 -0.3005
  208PHE    HD2 2977   4.028   3.652   6.457 -0.8680  1.6123  0.3347
  208PHE    CE2 2978   4.195   3.616   6.321 -0.3644 -0.1293 -0.3428
  208PHE    HE2 2979   4.223   3.521   6.364 -2.7219 -0.0030  1.6535
  208PHE      C 2980   3.761   3.767   6.212  0.0855 -0.1168 -0.2488
  208PHE      O 2981   3.764   3.745   6.091  0.1433 -0.1497 -0.2417
  209TYR      N 2982   3.711   3.680   6.301  0.4189  0.1867  0.2415
  209TYR     HN 2983   3.725   3.694   6.399 -2.3322 -4.4859  1.6417
  209TYR     CA 2984   3.661   3.550   6.267 -0.1754  0.5292 -0.2142
  209TYR     HA 2985   3.744   3.513   6.208 -2.0749 -1.9049 -1.5530
  209TYR     CB 2986   3.647   3.456   6.388 -0.3857  0.7943 -0.0305
  209TYR    HB1 2987   3.615   3.356   6.352 -0.0826  0.1989  1.2934
  209TYR    HB2 2988   3.572   3.504   6.454  0.5727  0.7986  1.0958
  209TYR     CG 2989   3.778   3.439   6.456 -0.4690 -0.1937 -0.0911
  209TYR    CD1 2990   3.880   3.360   6.407 -0.4207  0.0115 -0.3247
  209TYR    HD1 2991   3.869   3.305   6.315  0.3176  0.2197 -0.5415
  209TYR    CE1 2992   3.993   3.339   6.482 -0.6821 -0.4883 -0.0673
  209TYR    HE1 2993   4.075   3.286   6.435  1.4207  0.1504  2.6324
  209TYR     CZ 2994   4.004   3.393   6.608  0.1711  0.0422 -0.3650
  209TYR     OH 2995   4.126   3.372   6.675 -0.1867 -0.3751  0.1566
  209TYR     HH 2996   4.134   3.434   6.748  2.0835 -0.0088 -0.3445
  209TYR    CD2 2997   3.787   3.497   6.581 -0.0780 -0.7833  0.1573
  209TYR    HD2 2998   3.705   3.541   6.635  0.6925 -1.2570  1.8032
  209TYR    CE2 2999   3.903   3.476   6.652  0.4855  0.4375 -0.3754
  209TYR    HE2 3000   3.897   3.513   6.753  1.0636  0.3322 -0.2982
  209TYR      C 3001   3.559   3.537   6.159  0.1377  0.4810 -0.5073
  209TYR      O 3002   3.564   3.448   6.074  0.6296  0.1175 -0.1079
  210VAL      N 3003   3.454   3.620   6.152 -0.3695 -0.0930  0.1329
  210VAL     HN 3004   3.429   3.688   6.221  0.0003  0.7320 -0.5198
  210VAL     CA 3005   3.367   3.616   6.039 -0.1272 -0.4016 -0.0427
  210VAL     HA 3006   3.352   3.510   6.024 -0.1898 -0.5255  0.8334
  210VAL     CB 3007   3.232   3.674   6.070 -0.0293 -0.2546  0.1161
  210VAL     HB 3008   3.246   3.783   6.086  0.1143 -0.4338  1.2552
  210VAL    CG1 3009   3.126   3.665   5.958  0.2171  0.1445 -0.1525
  210VAL   HG11 3010   3.107   3.559   5.928  1.5111  0.1197 -1.0020
  210VAL   HG12 3011   3.163   3.723   5.871  0.9011  0.9769  0.6753
  210VAL   HG13 3012   3.042   3.723   6.002  1.4213  1.1586  0.9098
  210VAL    CG2 3013   3.161   3.604   6.187  0.1093 -0.4942  0.0580
  210VAL   HG21 3014   3.198   3.503   6.217 -1.8247 -0.8933  1.2359
  210VAL   HG22 3015   3.055   3.584   6.160  0.3035  0.2955 -1.3964
  210VAL   HG23 3016   3.172   3.679   6.268 -2.0770 -1.5873  1.4534
  210VAL      C 3017   3.429   3.656   5.910  0.1938 -0.2346  0.1631
  210VAL      O 3018   3.414   3.579   5.815 -0.1034  0.1418 -0.0940
  211PRO      N 3019   3.499   3.763   5.889  0.1562 -0.1213  0.6083
  211PRO     CD 3020   3.481   3.882   5.971 -0.4076 -0.6642  1.2818
  211PRO    HD1 3021   3.500   3.860   6.078  1.1737 -2.4261  0.7008
  211PRO    HD2 3022   3.378   3.923   5.967  0.3042  1.2274  0.9826
  211PRO     CA 3023   3.559   3.794   5.762 -0.3457 -0.2441  0.3379
  211PRO     HA 3024   3.483   3.798   5.686 -2.8858 -1.9390  2.6287
  211PRO     CB 3025   3.616   3.935   5.779  0.0105 -0.3998  0.4603
  211PRO    HB1 3026   3.542   3.994   5.720 -0.3498 -1.3665 -0.0823
  211PRO    HB2 3027   3.716   3.948   5.733 -0.1810 -1.5761 -0.3216
  211PRO     CG 3028   3.586   3.983   5.922 -0.4133 -0.9950  0.5757
  211PRO    HG1 3029   3.680   3.968   5.979 -1.0807 -2.8699  1.2564
  211PRO    HG2 3030   3.573   4.093   5.925 -0.3030 -1.0074  2.5991
  211PRO      C 3031   3.668   3.700   5.725  0.0080  0.1610  0.3313
  211PRO      O 3032   3.690   3.680   5.606  0.0341  0.4224  0.2938
  212LEU      N 3033   3.747   3.647   5.820  0.6925  0.7630  0.1061
  212LEU     HN 3034   3.731   3.674   5.915 -0.0306  1.7296 -0.2786
  212LEU     CA 3035   3.843   3.545   5.790 -0.0975 -0.1923  0.7217
  212LEU     HA 3036   3.901   3.587   5.709  0.0635 -3.0055 -0.7469
  212LEU     CB 3037   3.941   3.515   5.905  0.3735  0.7478  0.5788
  212LEU    HB1 3038   3.895   3.512   6.006  1.4277  1.5671  1.1054
  212LEU    HB2 3039   4.006   3.605   5.907  0.6572  0.5291  1.4598
  212LEU     CG 3040   4.035   3.394   5.894 -0.3752  0.1620  0.4803
  212LEU     HG 3041   3.973   3.306   5.869  0.9134 -0.6417 -0.0009
  212LEU    CD1 3042   4.137   3.404   5.779 -0.1534  0.8477  0.7259
  212LEU   HD11 3043   4.099   3.450   5.685  1.1903 -0.7469 -0.6645
  212LEU   HD12 3044   4.168   3.301   5.751  0.4696  1.3327 -0.4357
  212LEU   HD13 3045   4.227   3.462   5.807  0.3260 -0.2347  1.4803
  212LEU    CD2 3046   4.097   3.360   6.031  0.6737 -0.2052 -0.0723
  212LEU   HD21 3047   4.174   3.436   6.055 -1.2639  1.4429  1.2493
  212LEU   HD22 3048   4.137   3.257   6.024  0.0804 -0.9104  4.1538
  212LEU   HD23 3049   4.024   3.360   6.115  2.8262  0.3760  1.9001
  212LEU      C 3050   3.784   3.423   5.729  0.1051  0.0867 -0.0590
  212LEU      O 3051   3.829   3.372   5.627 -0.0684 -0.0896 -0.0476
  213VAL      N 3052   3.669   3.373   5.780 -0.0273  0.5581  0.1100
  213VAL     HN 3053   3.636   3.411   5.866  0.7877 -1.9894  1.6367
  213VAL     CA 3054   3.601   3.257   5.733  0.4674  0.3756 -0.1644
  213VAL     HA 3055   3.672   3.176   5.724 -0.9948 -0.9185 -0.5424
  213VAL     CB 3056   3.488   3.210   5.820  0.1037  1.1538 -0.2120
  213VAL     HB 3057   3.428   3.295   5.858 -1.4537  0.0011 -0.0212
  213VAL    CG1 3058   3.393   3.112   5.749  0.2984  0.1329  0.9046
  213VAL   HG11 3059   3.329   3.155   5.669  2.5644  1.6724 -0.1970
  213VAL   HG12 3060   3.313   3.077   5.817 -1.5074  0.6347 -0.8829
  213VAL   HG13 3061   3.449   3.025   5.709 -0.1744 -0.5256  1.6450
  213VAL    CG2 3062   3.553   3.137   5.939 -0.7011 -0.1759 -0.5760
  213VAL   HG21 3063   3.605   3.042   5.911  1.4104  0.6658  0.2723
  213VAL   HG22 3064   3.472   3.111   6.011  1.9022  2.1436  3.5811
  213VAL   HG23 3065   3.632   3.195   5.991  1.5678  0.9577 -4.7814
  213VAL      C 3066   3.544   3.281   5.597 -0.2945 -0.2198  0.0423
  213VAL      O 3067   3.568   3.198   5.509  0.1219 -0.0674  0.0084
  214ILE      N 3068   3.486   3.397   5.561 -0.4367 -0.3628 -0.1942
  214ILE     HN 3069   3.475   3.461   5.637 -0.1234 -0.3888 -0.1221
  214ILE     CA 3070   3.461   3.432   5.425  0.2529 -0.1753 -0.2792
  214ILE     HA 3071   3.406   3.346   5.390 -0.9909 -0.0857  1.3100
  214ILE     CB 3072   3.378   3.556   5.412  0.1136 -0.2494 -0.1125
  214ILE     HB 3073   3.439   3.634   5.463  1.3014 -1.8430  0.9940
  214ILE    CG2 3074   3.359   3.597   5.265 -0.1943  0.0741  0.0156
  214ILE   HG21 3075   3.453   3.632   5.216 -1.3002 -1.1711 -3.2284
  214ILE   HG22 3076   3.289   3.683   5.257  0.6981  0.9435  1.1948
  214ILE   HG23 3077   3.313   3.513   5.209 -0.4325  0.0016  0.3223
  214ILE    CG1 3078   3.243   3.548   5.485  0.0369 -0.3940 -0.2691
  214ILE   HG11 3079   3.261   3.514   5.590 -0.0126 -2.5431 -0.8958
  214ILE   HG12 3080   3.179   3.471   5.435  1.0820 -2.5466  1.4946
  214ILE     CD 3081   3.160   3.675   5.504  0.1751 -0.4011  0.3987
  214ILE    HD1 3082   3.058   3.651   5.541 -0.4805 -0.9240 -1.6171
  214ILE    HD2 3083   3.142   3.719   5.404  0.2604 -1.7482 -0.2396
  214ILE    HD3 3084   3.213   3.757   5.557  1.2427  0.1623 -1.4697
  214ILE      C 3085   3.582   3.433   5.338  0.5090 -0.5595  0.0668
  214ILE      O 3086   3.583   3.373   5.231 -0.2187 -0.1300 -0.1902
  215MET      N 3087   3.693   3.501   5.372  0.2059  0.0196 -0.0849
  215MET     HN 3088   3.698   3.560   5.453  0.1785 -1.0119  0.6862
  215MET     CA 3089   3.811   3.507   5.292  0.1848  0.4853 -0.0883
  215MET     HA 3090   3.782   3.551   5.198 -2.8457  1.6879  1.2987
  215MET     CB 3091   3.916   3.611   5.336  0.2325  0.4350 -0.0810
  215MET    HB1 3092   4.006   3.593   5.274  1.7465 -0.8064  2.3103
  215MET    HB2 3093   3.953   3.586   5.438 -2.2857 -3.6358  0.0719
  215MET     CG 3094   3.868   3.756   5.328 -0.1780  0.3154  0.1394
  215MET    HG1 3095   3.783   3.782   5.395  0.4616 -1.8607  1.9428
  215MET    HG2 3096   3.823   3.773   5.228  1.0351 -0.7592 -0.6150
  215MET     SD 3097   4.009   3.868   5.354 -0.0061  0.0244  0.4810
  215MET     CE 3098   3.987   3.879   5.534  0.7824 -0.2227  0.5962
  215MET    HE1 3099   4.070   3.946   5.563  2.3092 -1.2186 -1.2703
  215MET    HE2 3100   4.008   3.782   5.584 -1.8291 -1.5681 -0.7149
  215MET    HE3 3101   3.886   3.919   5.556  0.3559 -1.0737  0.2452
  215MET      C 3102   3.870   3.373   5.261 -0.0064  0.3465  0.1391
  215MET      O 3103   3.916   3.349   5.150 -0.4549  0.3076 -0.0393
  216VAL      N 3104   3.874   3.275   5.353  0.3231 -0.0147 -0.2573
  216VAL     HN 3105   3.833   3.293   5.442 -1.3144  0.2080 -1.0116
  216VAL     CA 3106   3.925   3.143   5.336 -0.2007 -0.3027  0.3581
  216VAL     HA 3107   4.027   3.146   5.299  0.0259  0.3204  1.0055
  216VAL     CB 3108   3.943   3.062   5.462 -0.0623 -0.0318  0.5129
  216VAL     HB 3109   3.840   3.055   5.503  0.1661 -2.3369  0.7973
  216VAL    CG1 3110   3.990   2.918   5.435  0.4790  0.2968 -0.3604
  216VAL   HG11 3111   4.078   2.914   5.367 -0.3377  1.7068 -1.5568
  216VAL   HG12 3112   3.912   2.853   5.389  1.1012 -0.7076 -0.0305
  216VAL   HG13 3113   3.997   2.871   5.535 -2.8469  0.0459 -0.1356
  216VAL    CG2 3114   4.045   3.127   5.558  0.5215  0.5764 -0.4946
  216VAL   HG21 3115   4.054   3.064   5.649  1.5179 -1.5400 -1.9619
  216VAL   HG22 3116   4.015   3.230   5.584 -1.6305 -0.8797  3.6798
  216VAL   HG23 3117   4.146   3.109   5.516  0.7273  1.4059 -0.3634
  216VAL      C 3118   3.838   3.074   5.237  0.0177  0.1277 -0.1339
  216VAL      O 3119   3.897   3.022   5.143  0.0523 -0.2177  0.0779
  217PHE      N 3120   3.704   3.069   5.244  0.0323  0.1862  0.2084
  217PHE     HN 3121   3.661   3.116   5.320  0.0616  0.6438 -0.0574
  217PHE     CA 3122   3.622   3.031   5.133 -0.0058  0.5787  0.1002
  217PHE     HA 3123   3.652   2.928   5.118  0.2633  0.6183  0.3600
  217PHE     CB 3124   3.479   3.031   5.190  0.0361  0.4679  0.2070
  217PHE    HB1 3125   3.465   3.115   5.261 -0.2196  1.8990 -1.4670
  217PHE    HB2 3126   3.471   2.945   5.260 -0.2056  0.3022 -0.0229
  217PHE     CG 3127   3.376   3.024   5.083 -0.2939  0.1336  0.5427
  217PHE    CD1 3128   3.323   2.905   5.039  0.2428 -0.0088  0.2634
  217PHE    HD1 3129   3.343   2.807   5.080 -0.1115 -1.5858 -2.9815
  217PHE    CE1 3130   3.232   2.911   4.936  0.3820  0.5542  0.1707
  217PHE    HE1 3131   3.193   2.819   4.896  0.5662  1.0292 -1.1359
  217PHE     CZ 3132   3.174   3.029   4.896  0.1126  0.1233 -0.7376
  217PHE     HZ 3133   3.093   3.035   4.825  1.1933  1.2236 -1.9182
  217PHE    CD2 3134   3.334   3.144   5.032  0.0582 -0.0919 -0.2984
  217PHE    HD2 3135   3.379   3.235   5.069  2.1852 -1.0072 -0.4603
  217PHE    CE2 3136   3.228   3.146   4.944 -0.0642 -0.0324 -0.1491
  217PHE    HE2 3137   3.182   3.239   4.913 -1.5807 -0.6488  0.1448
  217PHE      C 3138   3.639   3.103   5.004 -0.5280  0.3843 -0.0796
  217PHE      O 3139   3.652   3.035   4.901  0.0799  0.3407  0.0228
  218VAL      N 3140   3.644   3.237   5.004 -0.1160  0.3698  0.2123
  218VAL     HN 3141   3.619   3.283   5.090 -2.2508  2.0186 -1.1874
  218VAL     CA 3142   3.661   3.319   4.889 -0.0044 -0.1557 -0.1476
  218VAL     HA 3143   3.585   3.287   4.818 -0.0019  1.0823 -0.7414
  218VAL     CB 3144   3.640   3.465   4.918  0.1140 -0.1280 -0.1972
  218VAL     HB 3145   3.669   3.487   5.023 -2.5411  0.4324  0.5045
  218VAL    CG1 3146   3.711   3.550   4.812 -0.3353 -0.1362 -0.5072
  218VAL   HG11 3147   3.702   3.510   4.709 -0.5485  0.1295 -0.5944
  218VAL   HG12 3148   3.819   3.573   4.824 -0.7588  1.9448 -0.1975
  218VAL   HG13 3149   3.671   3.654   4.810  3.5982  1.7501  2.9795
  218VAL    CG2 3150   3.489   3.495   4.908  0.2741  0.8393  0.1635
  218VAL   HG21 3151   3.438   3.429   4.982 -0.1006 -1.5306 -2.0816
  218VAL   HG22 3152   3.449   3.458   4.811  0.7997 -1.1296  0.6486
  218VAL   HG23 3153   3.470   3.601   4.934  0.7990  0.8605  0.4718
  218VAL      C 3154   3.782   3.290   4.808 -0.0303  0.5445 -0.4496
  218VAL      O 3155   3.782   3.256   4.690  0.2491  0.2426 -0.3649
  219TYR      N 3156   3.900   3.293   4.874 -0.0905 -0.0731 -0.3019
  219TYR     HN 3157   3.902   3.310   4.972  0.9426 -1.1587 -0.1163
  219TYR     CA 3158   4.023   3.257   4.811  0.0627 -0.0596 -0.0111
  219TYR     HA 3159   4.016   3.308   4.716 -1.9417  1.5282  0.8987
  219TYR     CB 3160   4.143   3.316   4.886 -0.6214  0.4355  0.7080
  219TYR    HB1 3161   4.236   3.269   4.847 -1.2675 -1.1562  1.0473
  219TYR    HB2 3162   4.148   3.286   4.993 -0.2440 -0.9937  0.3130
  219TYR     CG 3163   4.137   3.462   4.856  0.1491  0.2629 -0.3491
  219TYR    CD1 3164   4.181   3.505   4.733  0.5325 -0.3894 -0.4440
  219TYR    HD1 3165   4.202   3.432   4.656  0.0800  0.9791 -1.9178
  219TYR    CE1 3166   4.185   3.640   4.705 -0.3246 -0.3068 -0.1954
  219TYR    HE1 3167   4.217   3.672   4.607  1.7430 -0.7867  0.2640
  219TYR     CZ 3168   4.160   3.732   4.804  1.4915 -0.3555  0.3541
  219TYR     OH 3169   4.176   3.870   4.778  0.0921 -0.0564  0.9503
  219TYR     HH 3170   4.149   3.908   4.862 -2.4129 -1.4577  0.8666
  219TYR    CD2 3171   4.110   3.553   4.956  0.0989  0.0227 -0.1419
  219TYR    HD2 3172   4.083   3.528   5.057  1.3894 -3.4813 -0.5394
  219TYR    CE2 3173   4.126   3.687   4.929  0.0965  0.0823  0.1528
  219TYR    HE2 3174   4.110   3.757   5.010 -1.3937  0.2714 -0.2655
  219TYR      C 3175   4.039   3.113   4.777 -0.3697 -0.0744 -0.1614
  219TYR      O 3176   4.110   3.094   4.678  0.1034  0.3883  0.0827
  220SER      N 3177   3.987   3.016   4.853 -0.0068  0.0361  0.2321
  220SER     HN 3178   3.951   3.037   4.944  2.6563 -2.2780  1.9899
  220SER     CA 3179   3.987   2.879   4.813 -0.1824  0.1453 -0.1445
  220SER     HA 3180   4.085   2.836   4.797 -0.6842 -0.6578 -1.1673
  220SER     CB 3181   3.914   2.790   4.915 -0.2359  0.2790 -0.0666
  220SER    HB1 3182   3.929   2.688   4.874  0.0574  0.5803 -0.7175
  220SER    HB2 3183   3.805   2.810   4.918 -0.4585 -0.9149  0.2854
  220SER     OG 3184   3.966   2.784   5.047 -0.9118 -0.2871  0.1781
  220SER    HG1 3185   3.974   2.871   5.087  1.3390 -0.7623  0.9160
  220SER      C 3186   3.918   2.855   4.683 -0.3772 -0.2572  0.0323
  220SER      O 3187   3.967   2.795   4.587  0.3649  0.2599  0.0792
  221ARG      N 3188   3.797   2.915   4.679 -0.2299  0.0326 -0.1265
  221ARG     HN 3189   3.744   2.927   4.763 -1.7262 -2.2642 -0.6430
  221ARG     CA 3190   3.712   2.919   4.565 -0.1683 -0.0807 -0.1778
  221ARG     HA 3191   3.703   2.815   4.538  2.5493  0.2797 -2.9258
  221ARG     CB 3192   3.574   2.979   4.599 -0.2080 -0.4159  0.2645
  221ARG    HB1 3193   3.585   3.084   4.633 -1.5475 -0.4288  0.7908
  221ARG    HB2 3194   3.553   2.906   4.680  1.1634 -1.2077 -0.0604
  221ARG     CG 3195   3.470   2.974   4.486  0.2427  0.2446 -0.1864
  221ARG    HG1 3196   3.515   3.022   4.396  1.7138  0.1220  0.4506
  221ARG    HG2 3197   3.394   3.048   4.519 -0.3975 -0.0242 -1.0272
  221ARG     CD 3198   3.419   2.834   4.455  0.1801  0.2838 -0.2616
  221ARG    HD1 3199   3.360   2.787   4.538  1.9139  0.3263  1.0483
  221ARG    HD2 3200   3.511   2.775   4.436  0.6097  0.8123  0.1474
  221ARG     NE 3201   3.335   2.849   4.333 -0.6542  0.0111  0.2676
  221ARG     HE 3202   3.255   2.909   4.332 -0.0900  0.7754 -0.0776
  221ARG     CZ 3203   3.373   2.824   4.204  0.2270 -0.0524  0.5327
  221ARG    NH1 3204   3.478   2.743   4.172  0.0062 -0.3817  0.6384
  221ARG   HH11 3205   3.506   2.676   4.241  0.1772 -0.4870  0.4676
  221ARG   HH12 3206   3.489   2.734   4.073 -1.5709 -1.1514  0.4981
  221ARG    NH2 3207   3.296   2.860   4.097  0.3174 -0.4034  0.3472
  221ARG   HH21 3208   3.205   2.896   4.118  0.9030  1.0340  0.5359
  221ARG   HH22 3209   3.323   2.838   4.004 -2.7324 -0.1842 -0.7031
  221ARG      C 3210   3.765   2.984   4.442 -0.2484  0.2312 -0.0479
  221ARG      O 3211   3.751   2.932   4.331  0.2870 -0.5312  0.2375
  222VAL      N 3212   3.830   3.102   4.452 -0.0029  0.1225 -0.3426
  222VAL     HN 3213   3.828   3.139   4.545 -0.3576  0.5501 -0.5173
  222VAL     CA 3214   3.914   3.168   4.358 -0.1236  0.3613 -0.2820
  222VAL     HA 3215   3.852   3.189   4.272  1.2263  0.9169 -1.1573
  222VAL     CB 3216   3.951   3.306   4.404 -0.4837  0.2604  0.3206
  222VAL     HB 3217   4.011   3.301   4.497  2.5552 -0.1349 -1.5252
  222VAL    CG1 3218   4.038   3.374   4.297 -0.3115 -0.2463  0.1348
  222VAL   HG11 3219   4.061   3.478   4.329  0.6394 -0.4000 -0.0209
  222VAL   HG12 3220   3.978   3.373   4.203 -0.5418 -1.0526  0.2833
  222VAL   HG13 3221   4.129   3.321   4.262 -0.8695 -0.6529 -0.7478
  222VAL    CG2 3222   3.821   3.388   4.414 -0.9237 -0.3358 -0.3785
  222VAL   HG21 3223   3.756   3.336   4.488 -0.3555 -0.3757  0.1027
  222VAL   HG22 3224   3.776   3.416   4.316 -1.0613 -0.3383 -0.3165
  222VAL   HG23 3225   3.834   3.487   4.462 -1.2349 -0.0163 -0.9414
  222VAL      C 3226   4.021   3.080   4.305 -0.2214 -0.0787  0.2483
  222VAL      O 3227   4.036   3.068   4.183 -0.1611 -0.1552  0.2623
  223PHE      N 3228   4.107   3.012   4.384  0.3219  0.2583 -0.0453
  223PHE     HN 3229   4.096   3.013   4.483 -2.0378 -1.4988 -0.2013
  223PHE     CA 3230   4.206   2.918   4.341  0.3978  0.4360 -0.2614
  223PHE     HA 3231   4.275   2.971   4.277  0.9547 -0.1848 -0.1762
  223PHE     CB 3232   4.287   2.882   4.466 -0.3591 -0.2893  0.0284
  223PHE    HB1 3233   4.228   2.819   4.537 -1.5562  0.9546  0.1957
  223PHE    HB2 3234   4.307   2.985   4.504 -0.0770  0.0788 -1.0807
  223PHE     CG 3235   4.419   2.829   4.424 -0.3186  0.2582 -0.5496
  223PHE    CD1 3236   4.516   2.910   4.370  0.2570  0.0358  0.1257
  223PHE    HD1 3237   4.493   3.011   4.340  0.1597  1.2290  3.7763
  223PHE    CE1 3238   4.645   2.864   4.356  0.3000  0.3081 -0.4241
  223PHE    HE1 3239   4.721   2.924   4.308  1.1768  0.0994  0.6547
  223PHE     CZ 3240   4.682   2.738   4.397 -0.5009  0.2925  0.2818
  223PHE     HZ 3241   4.787   2.710   4.396 -0.0969  1.7162 -1.0762
  223PHE    CD2 3242   4.459   2.705   4.469  0.3456  0.7084  0.1218
  223PHE    HD2 3243   4.384   2.641   4.513 -0.6390 -0.2596 -2.7272
  223PHE    CE2 3244   4.590   2.662   4.465 -0.0292 -0.4465  0.1099
  223PHE    HE2 3245   4.619   2.564   4.500  1.3054  0.7990  2.7282
  223PHE      C 3246   4.162   2.806   4.253  0.8435 -0.5059  0.6900
  223PHE      O 3247   4.222   2.776   4.150 -0.1479  0.1152 -0.0899
  224GLN      N 3248   4.043   2.746   4.275  0.2588  0.2634 -0.2790
  224GLN     HN 3249   3.998   2.766   4.362  1.7491  0.0415  0.5837
  224GLN     CA 3250   3.985   2.655   4.182 -0.3831  0.6270 -0.2421
  224GLN     HA 3251   4.058   2.578   4.160 -0.2440  0.8051 -0.4115
  224GLN     CB 3252   3.856   2.599   4.243 -0.0191 -0.3484 -0.3433
  224GLN    HB1 3253   3.798   2.533   4.174 -0.5264 -2.6908  2.1399
  224GLN    HB2 3254   3.792   2.683   4.279  0.6646 -0.0757  0.2510
  224GLN     CG 3255   3.887   2.517   4.369 -1.0410 -0.4836 -0.1686
  224GLN    HG1 3256   3.787   2.498   4.413 -0.8981 -3.0370 -0.7436
  224GLN    HG2 3257   3.941   2.579   4.443  0.9769 -0.2621 -1.7206
  224GLN     CD 3258   3.955   2.382   4.348  0.1710  0.0027  0.6014
  224GLN    OE1 3259   4.078   2.374   4.341  0.1755  0.1601  0.4845
  224GLN    NE2 3260   3.866   2.280   4.338  0.3457 -0.0939 -0.0362
  224GLN   HE21 3261   3.897   2.188   4.315 -2.5599 -1.3317  0.5721
  224GLN   HE22 3262   3.770   2.303   4.351  0.6326  1.0402  0.2127
  224GLN      C 3263   3.958   2.707   4.045  0.6287  0.1729 -0.6255
  224GLN      O 3264   3.981   2.643   3.942  0.0512 -0.6231 -0.2721
  225GLU      N 3265   3.905   2.830   4.041 -0.0308 -0.0554  0.5559
  225GLU     HN 3266   3.905   2.872   4.131  1.9752  1.3005 -0.0175
  225GLU     CA 3267   3.880   2.901   3.919  0.2219 -0.3034  0.3593
  225GLU     HA 3268   3.822   2.841   3.850 -0.1036 -0.4505  0.7577
  225GLU     CB 3269   3.784   3.019   3.940  0.1669 -0.2623 -0.1020
  225GLU    HB1 3270   3.780   3.085   3.851 -0.4647 -0.5860 -0.3180
  225GLU    HB2 3271   3.820   3.090   4.019 -1.5637  1.3628 -0.6963
  225GLU     CG 3272   3.641   2.985   3.982  0.0548  0.2735 -0.0337
  225GLU    HG1 3273   3.573   3.071   3.999 -0.3939 -0.2683  1.0015
  225GLU    HG2 3274   3.641   2.921   4.073 -0.6798 -0.6831 -0.6787
  225GLU     CD 3275   3.570   2.904   3.874  0.0393  0.0299  0.1581
  225GLU    OE1 3276   3.557   2.955   3.759  0.1545  0.4179  0.3153
  225GLU    OE2 3277   3.522   2.792   3.908 -0.1184 -0.2250 -0.8645
  225GLU      C 3278   4.006   2.934   3.846 -0.0638  0.0093  0.0024
  225GLU      O 3279   4.007   2.913   3.725 -0.5692 -0.2610  0.0397
  226ALA      N 3280   4.116   2.977   3.910  0.2795  0.1491 -0.6762
  226ALA     HN 3281   4.096   3.008   4.003  0.3277 -2.1120  0.1376
  226ALA     CA 3282   4.247   3.010   3.863  0.5880 -0.0286  0.0390
  226ALA     HA 3283   4.228   3.081   3.784 -2.5256 -0.5512  0.1904
  226ALA     CB 3284   4.326   3.075   3.977  0.3415 -0.0314  0.2126
  226ALA    HB1 3285   4.271   3.166   4.010 -0.9504 -0.1531 -1.5064
  226ALA    HB2 3286   4.433   3.089   3.949  0.4631 -1.4295 -0.0660
  226ALA    HB3 3287   4.331   3.008   4.065  0.1979 -0.1042  0.1647
  226ALA      C 3288   4.322   2.891   3.814 -0.1836 -0.2578 -0.5999
  226ALA      O 3289   4.379   2.891   3.705  0.0444 -0.4825 -0.4795
  227LYS      N 3290   4.316   2.777   3.885 -0.0261  0.0362 -0.1176
  227LYS     HN 3291   4.273   2.771   3.975  1.5760 -0.3189  0.6842
  227LYS     CA 3292   4.355   2.646   3.843  0.3456  0.2854 -0.5598
  227LYS     HA 3293   4.457   2.652   3.810  0.4054  0.6527 -0.3134
  227LYS     CB 3294   4.375   2.546   3.958  0.1443  0.3771 -0.4451
  227LYS    HB1 3295   4.367   2.439   3.929  0.5622 -0.2273  1.5452
  227LYS    HB2 3296   4.285   2.560   4.022 -0.7272  2.2569 -1.9680
  227LYS     CG 3297   4.497   2.571   4.046  0.0022  0.3407 -0.2349
  227LYS    HG1 3298   4.505   2.680   4.063  0.6579  0.1604  0.6934
  227LYS    HG2 3299   4.586   2.523   3.999 -0.5024  0.0798 -0.9367
  227LYS     CD 3300   4.493   2.504   4.184 -0.3730  0.1747 -0.3259
  227LYS    HD1 3301   4.405   2.545   4.239 -0.7877 -2.4271  1.0784
  227LYS    HD2 3302   4.584   2.537   4.238 -2.4427  2.4468  2.0603
  227LYS     CE 3303   4.484   2.351   4.187  0.5503  0.1223  0.0009
  227LYS    HE1 3304   4.397   2.303   4.138  0.4441 -1.6527  1.8173
  227LYS    HE2 3305   4.488   2.326   4.295  0.0518  0.1602  0.0324
  227LYS     NZ 3306   4.609   2.294   4.132  0.0182 -0.6410 -0.4250
  227LYS    HZ1 3307   4.699   2.335   4.163 -1.4997  3.1929 -0.5114
  227LYS    HZ2 3308   4.607   2.292   4.028  1.8150 -1.6035 -0.4868
  227LYS    HZ3 3309   4.616   2.193   4.155 -0.6990 -1.3172 -2.8321
  227LYS      C 3310   4.280   2.587   3.728  0.1284  0.8437 -0.7076
  227LYS      O 3311   4.335   2.520   3.641  0.2612 -0.0979  0.0888
  228ARG      N 3312   4.146   2.601   3.728 -0.0176 -0.4505 -0.1784
  228ARG     HN 3313   4.101   2.644   3.806 -1.5176 -1.1130 -0.6397
  228ARG     CA 3314   4.063   2.566   3.617  0.0781  0.1948 -0.4566
  228ARG     HA 3315   4.086   2.462   3.601 -0.5957 -0.5306  2.6263
  228ARG     CB 3316   3.914   2.578   3.657  0.1790  0.2749 -0.0950
  228ARG    HB1 3317   3.899   2.667   3.721  0.3484 -0.2902  0.7493
  228ARG    HB2 3318   3.898   2.492   3.725  0.2144 -0.1758 -0.6461
  228ARG     CG 3319   3.806   2.569   3.549  0.3417 -0.5697 -0.1955
  228ARG    HG1 3320   3.800   2.470   3.499  1.8377 -0.3636 -0.8496
  228ARG    HG2 3321   3.830   2.650   3.476 -1.8794  1.6582  1.3985
  228ARG     CD 3322   3.667   2.607   3.599  0.2408  0.1515 -0.9971
  228ARG    HD1 3323   3.661   2.707   3.646 -3.0539  1.0888 -3.0601
  228ARG    HD2 3324   3.629   2.540   3.678  1.7684  0.5462  0.1142
  228ARG     NE 3325   3.569   2.608   3.486 -0.2487 -0.3424 -0.5830
  228ARG     HE 3326   3.519   2.523   3.472  0.7560 -0.9367 -0.7207
  228ARG     CZ 3327   3.526   2.718   3.419  0.0492 -0.1098 -0.3965
  228ARG    NH1 3328   3.570   2.845   3.445 -0.3629 -0.0031 -0.2034
  228ARG   HH11 3329   3.639   2.859   3.516 -1.4581 -0.1323  0.9206
  228ARG   HH12 3330   3.536   2.920   3.388 -0.2487  0.4914  0.3745
  228ARG    NH2 3331   3.422   2.710   3.331 -0.4629 -0.1358  0.2000
  228ARG   HH21 3332   3.377   2.625   3.304  0.3925 -0.8218  0.8594
  228ARG   HH22 3333   3.418   2.788   3.269  1.0324  1.4556  1.9800
  228ARG      C 3334   4.095   2.635   3.489 -0.2886  0.3049 -0.4910
  228ARG      O 3335   4.112   2.567   3.388 -0.1034 -0.0722 -0.2099
  229GLN      N 3336   4.119   2.767   3.495 -0.3023  0.2664  0.5040
  229GLN     HN 3337   4.104   2.828   3.573  1.5215 -0.0393  1.1513
  229GLN     CA 3338   4.158   2.842   3.380 -0.3054 -0.6837 -0.1276
  229GLN     HA 3339   4.087   2.834   3.299  0.5266 -1.0627 -0.8322
  229GLN     CB 3340   4.152   2.995   3.397 -0.0081 -0.6993  0.1241
  229GLN    HB1 3341   4.211   3.052   3.323 -1.9858  2.3052  0.6618
  229GLN    HB2 3342   4.194   3.016   3.498 -1.8509  0.2969  0.7296
  229GLN     CG 3343   4.010   3.052   3.399  0.2259 -0.0985 -0.1747
  229GLN    HG1 3344   4.004   3.163   3.408  2.8350  0.0323  0.6554
  229GLN    HG2 3345   3.967   3.011   3.494  0.3968  3.8718  1.8253
  229GLN     CD 3346   3.929   3.010   3.277  0.2421  0.5559 -0.4177
  229GLN    OE1 3347   3.984   2.998   3.168  0.0168  0.2598 -0.4990
  229GLN    NE2 3348   3.795   2.994   3.296  0.2908  0.4643 -0.1369
  229GLN   HE21 3349   3.749   3.009   3.383  1.4652  1.0548  0.4080
  229GLN   HE22 3350   3.750   2.932   3.232  2.4370  0.6399 -1.9612
  229GLN      C 3351   4.290   2.814   3.318 -0.1743  0.1499 -0.2491
  229GLN      O 3352   4.292   2.802   3.196 -0.2854 -0.3993 -0.2003
  230LEU      N 3353   4.396   2.795   3.399 -0.6336 -0.3448  0.2488
  230LEU     HN 3354   4.380   2.819   3.495 -0.5822 -1.2043  0.4806
  230LEU     CA 3355   4.518   2.734   3.356 -0.4087  0.2503  0.0298
  230LEU     HA 3356   4.556   2.797   3.277 -2.9754  2.0169  0.0697
  230LEU     CB 3357   4.615   2.728   3.475 -0.5892  0.3742  0.1843
  230LEU    HB1 3358   4.704   2.677   3.434 -1.2043  0.2444 -1.0292
  230LEU    HB2 3359   4.566   2.672   3.558  0.9822  0.0674  0.9432
  230LEU     CG 3360   4.652   2.865   3.534 -0.3205  0.3926 -0.0248
  230LEU     HG 3361   4.564   2.930   3.554 -0.8789 -0.7980  1.6019
  230LEU    CD1 3362   4.721   2.851   3.670  0.4093 -0.1654 -0.4501
  230LEU   HD11 3363   4.664   2.791   3.744  1.0068 -0.0258  0.1458
  230LEU   HD12 3364   4.737   2.953   3.712  0.4847 -0.2849 -0.1856
  230LEU   HD13 3365   4.818   2.797   3.663  0.8205  0.2209  1.4498
  230LEU    CD2 3366   4.753   2.931   3.439 -0.1717 -0.2905 -0.3417
  230LEU   HD21 3367   4.773   3.035   3.472  4.6253 -0.2990 -2.3763
  230LEU   HD22 3368   4.692   2.946   3.346  0.5894  0.6353 -0.7056
  230LEU   HD23 3369   4.841   2.866   3.418  0.9513  0.7238  1.0406
  230LEU      C 3370   4.503   2.596   3.303  0.1826  0.2542 -0.1548
  230LEU      O 3371   4.570   2.568   3.204  0.0262  0.1328 -0.2267
  231GLN      N 3372   4.419   2.505   3.357  0.3459  0.0148 -0.3012
  231GLN     HN 3373   4.371   2.522   3.442 -0.7043 -2.6425 -0.2923
  231GLN     CA 3374   4.398   2.381   3.290 -0.4697  0.0714 -0.1557
  231GLN     HA 3375   4.496   2.336   3.277 -1.4537 -2.2979  0.0629
  231GLN     CB 3376   4.320   2.295   3.391 -0.2572 -0.2499 -0.2615
  231GLN    HB1 3377   4.236   2.359   3.426 -0.6952 -1.4638  0.9803
  231GLN    HB2 3378   4.385   2.289   3.481 -0.7567 -0.0998  0.1156
  231GLN     CG 3379   4.278   2.152   3.355 -0.2768 -0.4850  0.6761
  231GLN    HG1 3380   4.220   2.166   3.262 -1.9801 -0.2889  1.7182
  231GLN    HG2 3381   4.204   2.117   3.430 -3.8003  2.1367 -1.2536
  231GLN     CD 3382   4.392   2.057   3.323 -0.3463 -0.4471  0.3134
  231GLN    OE1 3383   4.432   2.011   3.216  0.1743 -0.2503  0.4187
  231GLN    NE2 3384   4.444   2.015   3.442  0.2573 -0.5056  0.0332
  231GLN   HE21 3385   4.510   1.941   3.431 -0.9141 -1.6673  0.5640
  231GLN   HE22 3386   4.394   2.025   3.528 -0.3510  1.0255 -0.4613
  231GLN      C 3387   4.337   2.385   3.154  0.3139  0.4307 -0.5018
  231GLN      O 3388   4.369   2.312   3.060  0.2634  0.0382 -0.2168
  232LYS      N 3389   4.244   2.480   3.130 -0.3368 -0.0218  0.2013
  232LYS     HN 3390   4.207   2.530   3.208  0.0310 -0.0345  0.3895
  232LYS     CA 3391   4.202   2.516   2.998 -0.2902 -0.6987 -0.0025
  232LYS     HA 3392   4.169   2.424   2.951 -2.2225 -0.6374  1.1036
  232LYS     CB 3393   4.078   2.606   2.995  0.1389 -0.1056 -0.0981
  232LYS    HB1 3394   4.048   2.645   2.895 -0.2166  0.2236  0.1310
  232LYS    HB2 3395   4.107   2.692   3.059  1.4728 -1.4494  1.1761
  232LYS     CG 3396   3.959   2.527   3.049  0.2779  0.0145  0.3876
  232LYS    HG1 3397   3.981   2.471   3.143  0.2037 -0.0129  0.3892
  232LYS    HG2 3398   3.937   2.446   2.976 -1.4933 -0.3417  1.2435
  232LYS     CD 3399   3.833   2.608   3.081  0.1584  0.0082 -0.0638
  232LYS    HD1 3400   3.822   2.695   3.013  0.1839  1.9930  2.3349
  232LYS    HD2 3401   3.850   2.652   3.181  0.8179 -3.4283  1.5089
  232LYS     CE 3402   3.704   2.526   3.092  0.2526 -0.0988  0.2781
  232LYS    HE1 3403   3.633   2.605   3.124 -0.0990 -0.5339  0.5831
  232LYS    HE2 3404   3.721   2.441   3.162 -0.5087 -1.2089 -0.8346
  232LYS     NZ 3405   3.663   2.473   2.959  0.5813  0.1458  0.0772
  232LYS    HZ1 3406   3.727   2.520   2.892  1.5251 -0.0680  0.8064
  232LYS    HZ2 3407   3.568   2.506   2.932  2.3264  3.2020 -3.1881
  232LYS    HZ3 3408   3.674   2.370   2.956 -1.8265 -0.1677 -0.1533
  232LYS      C 3409   4.309   2.573   2.912 -0.1536 -0.3167  0.4148
  232LYS      O 3410   4.322   2.541   2.794 -0.1636  0.1189  0.2948
  233ILE      N 3411   4.399   2.661   2.959 -0.5762  0.3434  0.0134
  233ILE     HN 3412   4.382   2.698   3.049 -1.9438  1.2004 -0.5727
  233ILE     CA 3413   4.511   2.701   2.879 -0.2552 -0.4214  0.0609
  233ILE     HA 3414   4.478   2.732   2.780  1.3185  0.2469 -0.2856
  233ILE     CB 3415   4.594   2.811   2.937 -0.2142 -0.3030 -0.2173
  233ILE     HB 3416   4.620   2.785   3.042 -3.8926 -0.0736  0.8770
  233ILE    CG2 3417   4.724   2.838   2.859 -0.2160  0.4685  0.0366
  233ILE   HG21 3418   4.696   2.858   2.754 -0.2076  1.8565  0.2804
  233ILE   HG22 3419   4.798   2.756   2.867  0.4504  0.9912 -0.6723
  233ILE   HG23 3420   4.775   2.932   2.891 -2.4495  2.1827 -1.1303
  233ILE    CG1 3421   4.516   2.944   2.944  0.3970  0.0498  0.1048
  233ILE   HG11 3422   4.584   3.025   2.976 -0.6224  0.9379  0.0924
  233ILE   HG12 3423   4.442   2.922   3.023 -1.7021  1.1351 -1.4454
  233ILE     CD 3424   4.443   2.991   2.818 -0.3584 -0.0415  0.5023
  233ILE    HD1 3425   4.516   3.020   2.739 -0.6781 -0.2501  0.1265
  233ILE    HD2 3426   4.372   3.070   2.849 -0.6367  0.4582 -1.2933
  233ILE    HD3 3427   4.386   2.907   2.772 -0.4298  1.4764 -2.3732
  233ILE      C 3428   4.597   2.584   2.849  0.1155 -0.1996  0.2550
  233ILE      O 3429   4.647   2.572   2.737 -0.4199  0.3705 -0.0500
  234ASP      N 3430   4.629   2.495   2.945 -0.0197 -0.1019  0.3912
  234ASP     HN 3431   4.595   2.500   3.038 -0.8712 -0.5127  0.1077
  234ASP     CA 3432   4.717   2.384   2.929 -0.2935 -0.3188  0.3787
  234ASP     HA 3433   4.815   2.413   2.893 -1.4872  0.7605 -2.2184
  234ASP     CB 3434   4.726   2.325   3.071 -0.2862 -0.2023  0.4273
  234ASP    HB1 3435   4.633   2.277   3.109  0.2981 -1.4325  0.3680
  234ASP    HB2 3436   4.757   2.404   3.142 -0.8452 -0.4747  0.9881
  234ASP     CG 3437   4.840   2.225   3.072  0.0163  0.1399  0.2857
  234ASP    OD1 3438   4.821   2.108   3.116  0.9546 -0.0523  0.2183
  234ASP    OD2 3439   4.953   2.260   3.028  0.4407 -0.8585  0.5509
  234ASP      C 3440   4.672   2.287   2.826  0.5768 -0.3034 -0.0240
  234ASP      O 3441   4.753   2.228   2.753  0.5435  0.3698 -0.6146
  235LYS      N 3442   4.542   2.265   2.802  0.4187  0.1409  0.4156
  235LYS     HN 3443   4.464   2.293   2.856 -1.0324 -0.6872 -1.1298
  235LYS     CA 3444   4.491   2.179   2.700  0.4830  0.4663  0.1074
  235LYS     HA 3445   4.555   2.094   2.681 -0.5103  0.0765 -1.7908
  235LYS     CB 3446   4.352   2.139   2.753  0.8528 -0.5280  0.3537
  235LYS    HB1 3447   4.287   2.096   2.674  2.3498  1.4063 -2.0823
  235LYS    HB2 3448   4.308   2.236   2.786 -0.6883 -1.5803  1.5237
  235LYS     CG 3449   4.357   2.045   2.874  0.1810  0.0007  0.8004
  235LYS    HG1 3450   4.399   2.104   2.959 -0.5039  0.3812  0.8852
  235LYS    HG2 3451   4.418   1.956   2.848 -0.4143  0.0831 -1.0469
  235LYS     CD 3452   4.220   1.995   2.917 -0.4474  0.1626 -0.9271
  235LYS    HD1 3453   4.240   1.919   2.996 -0.4644  0.6908 -0.3999
  235LYS    HD2 3454   4.168   1.934   2.840 -1.4441 -1.3714  0.8726
  235LYS     CE 3455   4.133   2.111   2.967  0.0580  0.2065 -0.1359
  235LYS    HE1 3456   4.096   2.166   2.878  2.0222  2.1403  0.1474
  235LYS    HE2 3457   4.184   2.175   3.043 -1.1104  0.7083  0.2553
  235LYS     NZ 3458   4.019   2.049   3.037  0.2943 -0.2739 -0.1731
  235LYS    HZ1 3459   4.055   1.984   3.109  1.5038  2.0317  1.4272
  235LYS    HZ2 3460   3.964   1.995   2.967 -0.4136 -1.4000  1.1842
  235LYS    HZ3 3461   3.963   2.126   3.079  1.6719  0.2684  0.7537
  235LYS      C 3462   4.480   2.258   2.574 -0.4541  0.5672  0.2466
  235LYS      O 3463   4.459   2.202   2.466 -0.1161  0.6759  0.1239
  236SER      N 3464   4.495   2.392   2.575  0.0027  0.5173  0.2090
  236SER     HN 3465   4.508   2.441   2.660  0.5525  1.6226 -0.4926
  236SER     CA 3466   4.495   2.476   2.459 -0.3814 -0.2195 -0.3388
  236SER     HA 3467   4.440   2.428   2.380 -0.2839 -1.9433  0.5939
  236SER     CB 3468   4.427   2.613   2.479 -0.0387 -0.0815 -0.1117
  236SER    HB1 3469   4.417   2.646   2.373  1.8914  0.8635 -0.0501
  236SER    HB2 3470   4.485   2.678   2.548  1.6120 -1.3450 -0.2140
  236SER     OG 3471   4.298   2.592   2.535  0.1788 -0.5022  0.2432
  236SER    HG1 3472   4.307   2.565   2.627 -4.0861  0.3642  1.1007
  236SER      C 3473   4.632   2.495   2.403 -0.2528  0.3777  0.1734
  236SER      O 3474   4.646   2.518   2.283 -0.1549 -0.2558  0.0651
  237GLU      N 3475   4.735   2.483   2.489 -0.0331  0.2910 -0.1027
  237GLU     HN 3476   4.725   2.477   2.588  0.8203 -2.3259 -0.1188
  237GLU     CA 3477   4.867   2.476   2.434  0.0900  0.1417  0.2105
  237GLU     HA 3478   4.876   2.553   2.359 -1.7789 -0.7865 -1.0782
  237GLU     CB 3479   4.969   2.498   2.547  0.9017 -0.1894 -0.4497
  237GLU    HB1 3480   5.072   2.497   2.506  0.6192  1.4128 -1.2928
  237GLU    HB2 3481   4.949   2.421   2.625 -2.1706  0.6254 -0.2873
  237GLU     CG 3482   4.961   2.641   2.599 -0.0419 -0.7255  0.9380
  237GLU    HG1 3483   4.863   2.676   2.639  1.1312  0.0470  3.3298
  237GLU    HG2 3484   4.981   2.708   2.513 -1.5286 -2.1024 -0.5533
  237GLU     CD 3485   5.063   2.672   2.708  0.1454  0.4111  0.4499
  237GLU    OE1 3486   5.138   2.774   2.710  0.4978  0.1760 -0.3508
  237GLU    OE2 3487   5.065   2.585   2.799  0.1634 -0.0217  0.0394
  237GLU      C 3488   4.914   2.348   2.374 -0.0798  0.4127 -0.5130
  237GLU      O 3489   4.879   2.238   2.416  0.1859  0.4321 -0.2375
  238GLY      N 3490   5.000   2.352   2.271  0.0509  0.0609 -0.4194
  238GLY     HN 3491   5.020   2.445   2.239 -0.4278  1.1948  2.3298
  238GLY     CA 3492   5.080   2.244   2.221  0.2233 -0.0819  0.1637
  238GLY    HA1 3493   5.141   2.201   2.300  0.4263  0.6991  0.4439
  238GLY    HA2 3494   5.141   2.295   2.148 -0.4860  0.5762  0.0200
  238GLY      C 3495   5.012   2.136   2.145  0.8254  0.0167 -0.5172
  238GLY      O 3496   4.908   2.165   2.086  0.3817  0.1885  0.3322
  239ARG      N 3497   5.073   2.016   2.142  0.8656  0.0365 -0.4970
  239ARG     HN 3498   5.159   1.999   2.189 -0.2265 -3.5229  0.5646
  239ARG     CA 3499   5.022   1.902   2.073  0.2495 -0.0307  0.0586
  239ARG     HA 3500   4.949   1.935   2.000 -0.3971  2.0472  1.5623
  239ARG     CB 3501   5.136   1.821   2.008 -0.4547 -0.8333 -0.2016
  239ARG    HB1 3502   5.096   1.728   1.962  0.6183 -0.8477 -1.1491
  239ARG    HB2 3503   5.208   1.800   2.090 -0.3125  1.5288  0.3677
  239ARG     CG 3504   5.212   1.904   1.904  0.3216 -0.8700  0.3327
  239ARG    HG1 3505   5.284   1.971   1.954  0.4434 -1.4857  1.0016
  239ARG    HG2 3506   5.137   1.960   1.844  1.3236 -1.4276 -1.5336
  239ARG     CD 3507   5.299   1.812   1.817  0.3838 -0.3889 -0.1210
  239ARG    HD1 3508   5.235   1.725   1.791 -2.6923  1.6309  0.1058
  239ARG    HD2 3509   5.391   1.789   1.875  1.1523  0.5084 -0.9729
  239ARG     NE 3510   5.347   1.893   1.702 -0.1386  0.3235  0.1519
  239ARG     HE 3511   5.345   1.992   1.694  2.7385  0.4796  0.3509
  239ARG     CZ 3512   5.432   1.836   1.611 -0.3734 -0.3921  0.3733
  239ARG    NH1 3513   5.484   1.712   1.633  0.4784 -0.0493  0.3103
  239ARG   HH11 3514   5.465   1.661   1.717  1.8710 -1.8294 -0.3795
  239ARG   HH12 3515   5.529   1.666   1.556 -0.5760  1.8778 -1.5480
  239ARG    NH2 3516   5.472   1.907   1.502  0.1387 -0.2521  0.6498
  239ARG   HH21 3517   5.430   1.997   1.492  0.6899 -0.0956 -0.4592
  239ARG   HH22 3518   5.552   1.874   1.452 -1.4099 -3.0610 -0.1734
  239ARG      C 3519   4.941   1.808   2.156 -0.3754  0.3956 -0.0589
  239ARG      O 3520   4.962   1.816   2.277  0.3574 -0.5525 -0.1126
  240PHE      N 3521   4.856   1.723   2.098  0.3407 -0.2194 -0.2199
  240PHE     HN 3522   4.838   1.721   2.000  2.4865 -0.4303 -0.6597
  240PHE     CA 3523   4.779   1.635   2.181 -0.4284  1.1535  0.5516
  240PHE     HA 3524   4.730   1.694   2.257 -4.3748 -2.5419  1.2438
  240PHE     CB 3525   4.667   1.568   2.101  0.3750  0.1669  0.2205
  240PHE    HB1 3526   4.603   1.509   2.170 -0.7285  0.1378 -0.8019
  240PHE    HB2 3527   4.699   1.492   2.027 -0.7218  2.0956 -2.4139
  240PHE     CG 3528   4.575   1.657   2.023  0.0910 -0.1790  0.1556
  240PHE    CD1 3529   4.560   1.791   2.049  0.6379  0.0015 -0.4340
  240PHE    HD1 3530   4.622   1.830   2.129  0.5545 -0.0355 -0.3512
  240PHE    CE1 3531   4.480   1.868   1.968  0.2539  0.0256 -0.0335
  240PHE    HE1 3532   4.470   1.972   1.997 -4.9733 -0.0428 -0.6493
  240PHE     CZ 3533   4.412   1.808   1.865 -0.0434 -0.2802  0.3391
  240PHE     HZ 3534   4.358   1.869   1.795  0.3018  0.0345  0.3447
  240PHE    CD2 3535   4.511   1.598   1.917  0.2756 -0.1893  0.0491
  240PHE    HD2 3536   4.536   1.497   1.891  1.7015  0.0952  0.2386
  240PHE    CE2 3537   4.428   1.674   1.837  0.0578 -0.2450  0.2240
  240PHE    HE2 3538   4.383   1.626   1.752  0.5503  0.6421 -0.5490
  240PHE      C 3539   4.863   1.533   2.250 -0.5604  0.3682 -0.4375
  240PHE      O 3540   4.961   1.492   2.186 -0.5415 -0.1244 -0.0983
  241HSD      N 3541   4.847   1.505   2.380  0.6906  0.1689 -0.3073
  241HSD     HN 3542   4.788   1.565   2.435  2.5265  0.7324  1.1361
  241HSD     CA 3543   4.930   1.408   2.445 -0.1267 -0.3062  0.0518
  241HSD     HA 3544   4.969   1.338   2.372  0.4729 -0.2971  0.3577
  241HSD     CB 3545   5.047   1.477   2.517 -0.0393 -0.3868 -0.0129
  241HSD    HB1 3546   5.019   1.533   2.609  1.5183  0.0033  0.2473
  241HSD    HB2 3547   5.078   1.563   2.454 -0.2617 -0.3563 -0.0829
  241HSD    ND1 3548   5.264   1.370   2.444  0.0812 -0.4470  0.1553
  241HSD    HD1 3549   5.250   1.372   2.345  0.0869 -0.0620  0.1611
  241HSD     CG 3550   5.171   1.397   2.543  0.5177  0.5630  0.2970
  241HSD    CE1 3551   5.366   1.309   2.510  0.4213 -0.3785 -0.3028
  241HSD    HE1 3552   5.454   1.265   2.461  0.3291 -2.6839  1.3972
  241HSD    NE2 3553   5.344   1.294   2.640  0.0478  0.0986 -0.3124
  241HSD    CD2 3554   5.222   1.355   2.662  0.1596  0.1117  0.2900
  241HSD    HD2 3555   5.172   1.359   2.758  0.5535 -2.6960  0.7080
  241HSD      C 3556   4.848   1.336   2.546  0.5876 -0.0336  0.8295
  241HSD      O 3557   4.741   1.381   2.586  0.2247 -0.1580  0.0031
  242VAL      N 3558   4.897   1.219   2.592  0.0274 -0.5666  0.0908
  242VAL     HN 3559   4.979   1.185   2.548  1.3209  0.7914  1.3122
  242VAL     CA 3560   4.842   1.132   2.691 -0.5022 -0.3846 -0.0386
  242VAL     HA 3561   4.735   1.151   2.687 -0.6243 -1.1822 -1.7640
  242VAL     CB 3562   4.847   0.984   2.668  0.4154 -0.2434 -0.7958
  242VAL     HB 3563   4.781   0.933   2.742  0.0529 -0.7795 -1.4729
  242VAL    CG1 3564   4.796   0.954   2.526 -0.7011 -0.0326 -0.4460
  242VAL   HG11 3565   4.702   1.012   2.508 -1.1251 -0.7542 -0.5864
  242VAL   HG12 3566   4.767   0.848   2.513  1.6023 -0.9270  1.1188
  242VAL   HG13 3567   4.871   0.979   2.448 -0.4162  0.5650  0.0088
  242VAL    CG2 3568   4.992   0.935   2.686  0.5172  0.3103 -0.0734
  242VAL   HG21 3569   5.061   0.995   2.623  0.3734  0.2997 -0.2425
  242VAL   HG22 3570   4.994   0.827   2.662  0.7674  0.0080  1.2099
  242VAL   HG23 3571   5.024   0.945   2.792  0.2512  0.3805  0.0015
  242VAL      C 3572   4.892   1.156   2.829 -0.1387  0.1045 -0.2530
  242VAL      O 3573   5.009   1.188   2.846 -0.2342  0.1526  0.3495
  257GLY      N 3574   4.803   1.150   2.930  0.0469 -0.1238 -0.1036
  257GLY     HN 3575   4.720   1.108   2.895  0.5159  1.2416 -3.1623
  257GLY     CA 3576   4.830   1.167   3.070  0.0659 -0.2964 -0.0859
  257GLY    HA1 3577   4.731   1.168   3.114  0.0107  0.7772 -0.2019
  257GLY    HA2 3578   4.886   1.258   3.082 -1.1499  0.4231  0.3430
  257GLY      C 3579   4.925   1.072   3.134 -0.5649 -0.4601  0.6131
  257GLY      O 3580   4.942   0.960   3.086  0.0536 -0.0328 -0.1807
  258LEU      N 3581   5.006   1.108   3.235  0.1137  0.3671 -0.2088
  258LEU     HN 3582   5.067   1.033   3.260 -2.3327 -1.0981  1.8869
  258LEU     CA 3583   4.996   1.216   3.328 -0.3412 -0.0051  0.1818
  258LEU     HA 3584   5.008   1.300   3.261  1.3201 -0.7849 -0.5496
  258LEU     CB 3585   4.862   1.220   3.403 -0.4134 -0.2075  0.0659
  258LEU    HB1 3586   4.846   1.118   3.444  0.9726 -0.1303  0.8748
  258LEU    HB2 3587   4.782   1.248   3.330 -0.9395  0.1043  0.7422
  258LEU     CG 3588   4.860   1.315   3.525 -0.4479  0.0992 -0.1719
  258LEU     HG 3589   4.927   1.291   3.610 -1.0834  1.4566  0.7498
  258LEU    CD1 3590   4.902   1.452   3.471  0.7081 -0.2432 -0.1685
  258LEU   HD11 3591   4.859   1.487   3.374 -0.4100 -0.5287  0.2115
  258LEU   HD12 3592   5.012   1.446   3.461  0.8101  0.3718  0.5016
  258LEU   HD13 3593   4.872   1.522   3.552 -2.7551 -0.9025 -0.7439
  258LEU    CD2 3594   4.721   1.336   3.587 -0.1552  0.2293  0.4501
  258LEU   HD21 3595   4.652   1.367   3.505 -0.8544 -1.6805  0.2424
  258LEU   HD22 3596   4.719   1.406   3.673 -0.3027 -0.1071  0.7224
  258LEU   HD23 3597   4.674   1.238   3.611 -0.2751  0.2541  0.3217
  258LEU      C 3598   5.116   1.208   3.416 -0.1298 -0.1612 -0.1198
  258LEU      O 3599   5.115   1.145   3.522 -0.4410 -0.5154 -0.3315
  259ARG      N 3600   5.225   1.277   3.380  0.1227 -0.3396  0.2963
  259ARG     HN 3601   5.222   1.330   3.295  1.0603  0.2022  0.5795
  259ARG     CA 3602   5.335   1.308   3.465 -0.2233  0.1389  0.5731
  259ARG     HA 3603   5.307   1.289   3.568 -1.5872  2.7150  0.7721
  259ARG     CB 3604   5.470   1.242   3.432 -0.2527  0.2890  0.1526
  259ARG    HB1 3605   5.456   1.132   3.438  2.8744 -0.2418 -0.2877
  259ARG    HB2 3606   5.546   1.268   3.509  1.5215  0.0454 -1.4368
  259ARG     CG 3607   5.518   1.252   3.287 -0.2986 -0.4307  0.0861
  259ARG    HG1 3608   5.542   1.359   3.269  0.8895 -0.7098 -0.0847
  259ARG    HG2 3609   5.445   1.212   3.212  0.7016 -1.5192 -0.3461
  259ARG     CD 3610   5.623   1.143   3.264 -0.0485 -0.2522  0.3717
  259ARG    HD1 3611   5.650   1.144   3.156  0.2949 -1.4442  0.4326
  259ARG    HD2 3612   5.574   1.048   3.295 -0.9254 -0.7089 -2.1265
  259ARG     NE 3613   5.745   1.179   3.341  0.1440  0.2328 -0.1554
  259ARG     HE 3614   5.752   1.258   3.402  0.2463  1.0273 -1.1645
  259ARG     CZ 3615   5.839   1.082   3.354 -0.5328 -0.3867  0.2005
  259ARG    NH1 3616   5.841   0.962   3.288 -0.0781 -0.2647 -0.0129
  259ARG   HH11 3617   5.792   0.942   3.203  1.4953 -1.7097 -0.6477
  259ARG   HH12 3618   5.911   0.894   3.307 -1.2075 -1.3127  0.5036
  259ARG    NH2 3619   5.953   1.104   3.427 -0.3794 -0.0926 -0.1257
  259ARG   HH21 3620   5.973   1.192   3.469  0.0028 -0.5325  0.6238
  259ARG   HH22 3621   6.014   1.029   3.450  0.3298  1.2967  2.8957
  259ARG      C 3622   5.351   1.456   3.464 -1.3124  0.2622  0.3176
  259ARG      O 3623   5.293   1.522   3.378 -0.4606  0.6188  0.0025
  260ARG      N 3624   5.432   1.504   3.560 -0.1538  0.0244 -0.5021
  260ARG     HN 3625   5.471   1.447   3.632 -1.5592  1.6999  1.7374
  260ARG     CA 3626   5.439   1.645   3.583 -0.1267 -0.0744  0.1385
  260ARG     HA 3627   5.338   1.661   3.615 -0.2151 -0.2339 -0.0522
  260ARG     CB 3628   5.517   1.679   3.711  0.3877  0.0251 -0.1966
  260ARG    HB1 3629   5.531   1.789   3.707  0.3836  0.0014 -2.5754
  260ARG    HB2 3630   5.621   1.641   3.710  0.7753  1.0526 -0.5200
  260ARG     CG 3631   5.447   1.635   3.840 -0.0095  0.3892 -0.2858
  260ARG    HG1 3632   5.478   1.531   3.863  1.6132  1.0661  0.7466
  260ARG    HG2 3633   5.337   1.641   3.823  0.0793  0.8604 -0.7189
  260ARG     CD 3634   5.481   1.720   3.963 -0.1160 -0.4040  0.2993
  260ARG    HD1 3635   5.417   1.810   3.948  2.0105  0.9597 -1.3567
  260ARG    HD2 3636   5.589   1.739   3.948 -0.3620 -0.5449 -2.1773
  260ARG     NE 3637   5.447   1.642   4.085  0.7177 -0.8518  0.2489
  260ARG     HE 3638   5.424   1.546   4.069 -1.0607 -0.5623  0.8715
  260ARG     CZ 3639   5.413   1.674   4.213  0.3471 -0.3441  0.0292
  260ARG    NH1 3640   5.442   1.790   4.279 -0.3717  0.3472 -0.8533
  260ARG   HH11 3641   5.483   1.862   4.223  2.6708  1.1743  2.1151
  260ARG   HH12 3642   5.388   1.812   4.360  2.0378  1.9632  0.4228
  260ARG    NH2 3643   5.337   1.590   4.289 -0.0684  0.3900  0.4382
  260ARG   HH21 3644   5.286   1.522   4.236  0.3730  1.3128 -1.2565
  260ARG   HH22 3645   5.312   1.601   4.385 -1.5026  1.4311 -0.0188
  260ARG      C 3646   5.479   1.728   3.466  0.0654 -0.3075  0.0375
  260ARG      O 3647   5.574   1.702   3.392  0.0035 -0.2527 -0.0616
  261SER      N 3648   5.410   1.842   3.451  0.2854 -0.1642  0.1090
  261SER     HN 3649   5.335   1.858   3.515 -0.6834 -1.4124 -0.6857
  261SER     CA 3650   5.438   1.937   3.348 -0.3538  0.0043  0.0880
  261SER     HA 3651   5.509   1.890   3.283 -2.3589 -2.6490 -0.3409
  261SER     CB 3652   5.309   1.963   3.268  0.1192  0.0603 -0.6595
  261SER    HB1 3653   5.225   2.017   3.316  0.9469  2.1127 -1.4025
  261SER    HB2 3654   5.284   1.859   3.238  0.5179 -0.4298  0.6563
  261SER     OG 3655   5.341   2.035   3.149  0.5504  0.4781 -0.2950
  261SER    HG1 3656   5.362   1.970   3.082 -0.1719  0.9152 -0.9592
  261SER      C 3657   5.490   2.067   3.399 -0.4151  0.0861 -0.0558
  261SER      O 3658   5.416   2.133   3.471  0.0274 -0.3193  0.7790
  262SER      N 3659   5.616   2.108   3.372 -0.2930  0.1340  0.5632
  262SER     HN 3660   5.669   2.061   3.302 -1.1963 -0.0927 -0.0024
  262SER     CA 3661   5.673   2.224   3.432  0.2315  0.1192  0.1007
  262SER     HA 3662   5.664   2.210   3.539  0.8954  0.5093  0.2184
  262SER     CB 3663   5.824   2.228   3.403  0.2955 -0.4098  0.3584
  262SER    HB1 3664   5.866   2.331   3.402  1.2984 -0.8041  0.3640
  262SER    HB2 3665   5.836   2.178   3.304 -0.8347 -0.2736  0.1414
  262SER     OG 3666   5.893   2.159   3.506  0.4666 -0.1543  0.4152
  262SER    HG1 3667   5.882   2.065   3.487  0.0873 -0.1231  0.4764
  262SER      C 3668   5.622   2.363   3.415 -0.0527 -0.0095 -0.1001
  262SER      O 3669   5.607   2.438   3.511  0.2522 -0.4458  0.2910
  263LYS      N 3670   5.587   2.406   3.292 -0.1620 -0.0282 -0.0753
  263LYS     HN 3671   5.604   2.352   3.211 -0.9674 -0.7627  0.2273
  263LYS     CA 3672   5.536   2.540   3.280  0.2531  0.0866 -0.5533
  263LYS     HA 3673   5.621   2.596   3.317 -1.6746  1.5076  2.0092
  263LYS     CB 3674   5.516   2.589   3.135  0.8033  0.5989 -0.4600
  263LYS    HB1 3675   5.615   2.599   3.085  0.2879  3.2394 -1.1038
  263LYS    HB2 3676   5.468   2.689   3.139 -1.9728 -0.6669  1.2209
  263LYS     CG 3677   5.435   2.496   3.044 -0.1346  0.6218  0.3356
  263LYS    HG1 3678   5.330   2.501   3.079  0.4949  0.1009  2.4164
  263LYS    HG2 3679   5.467   2.390   3.047 -1.8369  0.0031 -1.2543
  263LYS     CD 3680   5.456   2.547   2.901 -0.1176 -0.0413  0.1005
  263LYS    HD1 3681   5.562   2.576   2.887  0.0302  0.3023  1.7284
  263LYS    HD2 3682   5.407   2.646   2.889 -0.3944 -0.3646 -1.6900
  263LYS     CE 3683   5.418   2.458   2.782  0.1044  0.0861 -0.0657
  263LYS    HE1 3684   5.473   2.361   2.784  1.8348  1.0339  1.1339
  263LYS    HE2 3685   5.438   2.511   2.687  1.6042  0.8842  0.6609
  263LYS     NZ 3686   5.278   2.412   2.779  0.1212  0.0260  0.0359
  263LYS    HZ1 3687   5.204   2.485   2.771 -1.3096 -1.4177 -0.4064
  263LYS    HZ2 3688   5.257   2.360   2.867  1.5717  2.2525  1.8166
  263LYS    HZ3 3689   5.273   2.340   2.704 -0.1750  1.3863 -1.2780
  263LYS      C 3690   5.408   2.570   3.350  0.3801 -0.5834 -0.0135
  263LYS      O 3691   5.389   2.673   3.415 -0.3096 -0.6118 -0.1664
  264PHE      N 3692   5.322   2.467   3.348 -0.4038  0.0672 -0.2957
  264PHE     HN 3693   5.333   2.391   3.285 -1.1963 -0.4279  0.1576
  264PHE     CA 3694   5.199   2.464   3.421 -0.0789  0.2017  0.2669
  264PHE     HA 3695   5.139   2.549   3.389 -0.1263  0.1930  0.3323
  264PHE     CB 3696   5.119   2.349   3.359 -0.1180  0.2562  0.2153
  264PHE    HB1 3697   5.187   2.261   3.353  0.3459  0.7054 -3.1170
  264PHE    HB2 3698   5.101   2.378   3.253 -1.6259 -1.2107  0.0156
  264PHE     CG 3699   4.985   2.329   3.421 -0.3586 -0.2410 -0.4391
  264PHE    CD1 3700   4.966   2.221   3.504 -0.2618 -0.2754 -0.4617
  264PHE    HD1 3701   5.053   2.164   3.534  1.1008  2.0125  0.1333
  264PHE    CE1 3702   4.840   2.198   3.555 -0.1861  0.4133  0.0462
  264PHE    HE1 3703   4.824   2.125   3.632  0.4013 -1.6854 -1.7058
  264PHE     CZ 3704   4.733   2.262   3.497 -0.5203 -0.1594  0.0238
  264PHE     HZ 3705   4.631   2.232   3.517 -1.4352  3.5865  1.9719
  264PHE    CD2 3706   4.880   2.409   3.381 -0.2334 -0.0173 -0.3228
  264PHE    HD2 3707   4.898   2.488   3.311  1.5353  0.9559  1.1285
  264PHE    CE2 3708   4.754   2.377   3.425 -0.1810 -0.5945 -0.5797
  264PHE    HE2 3709   4.673   2.441   3.393 -0.5298 -2.6188 -4.3360
  264PHE      C 3710   5.219   2.469   3.568  0.0862  0.4284  0.2377
  264PHE      O 3711   5.150   2.547   3.634 -0.1771  0.1983  0.2339
  265CYS      N 3712   5.312   2.395   3.630  0.3075  0.6012  0.1132
  265CYS     HN 3713   5.351   2.325   3.570 -0.0486 -0.8295  1.4784
  265CYS     CA 3714   5.351   2.399   3.767 -0.2599  0.3946  0.2840
  265CYS     HA 3715   5.265   2.380   3.829 -2.8889  1.0285 -2.9077
  265CYS     CB 3716   5.452   2.291   3.809 -0.4412  0.1557  0.1069
  265CYS    HB1 3717   5.491   2.308   3.912  1.4747  1.6589 -0.8040
  265CYS    HB2 3718   5.542   2.310   3.747  0.3902 -0.5472  1.0600
  265CYS     SG 3719   5.396   2.121   3.780 -0.0350  0.0616 -0.1429
  265CYS    HG1 3720   5.443   2.133   3.657 -2.3066 -0.0829 -1.0714
  265CYS      C 3721   5.395   2.534   3.814 -0.2374  0.4740  0.0344
  265CYS      O 3722   5.353   2.592   3.914 -0.1682  0.2904  0.1693
  266LEU      N 3723   5.475   2.603   3.731  0.1231  0.2898  0.2274
  266LEU     HN 3724   5.508   2.561   3.646  0.2536  0.3091  0.2691
  266LEU     CA 3725   5.528   2.734   3.753  0.2264  0.2876 -0.0010
  266LEU     HA 3726   5.553   2.736   3.858  2.1270 -1.1870 -0.3646
  266LEU     CB 3727   5.653   2.765   3.669 -0.1093  0.1722 -0.5517
  266LEU    HB1 3728   5.683   2.870   3.692  2.1470 -0.0655 -2.0304
  266LEU    HB2 3729   5.628   2.760   3.561 -3.0453  1.1005 -0.0059
  266LEU     CG 3730   5.778   2.681   3.698 -0.1074  0.3677  0.0120
  266LEU     HG 3731   5.764   2.581   3.652  0.2627  1.1872 -1.9739
  266LEU    CD1 3732   5.909   2.728   3.631 -0.0046  0.3127  0.1708
  266LEU   HD11 3733   5.984   2.648   3.612 -0.4592 -0.1085  0.1151
  266LEU   HD12 3734   5.962   2.812   3.681  1.4661 -0.9194  0.7559
  266LEU   HD13 3735   5.877   2.750   3.527  2.8997 -1.1777 -1.1335
  266LEU    CD2 3736   5.806   2.655   3.847 -0.2274  0.4608  0.0514
  266LEU   HD21 3737   5.819   2.748   3.906 -1.4640  1.3344 -1.0119
  266LEU   HD22 3738   5.892   2.585   3.862  0.8835  1.6554 -0.5879
  266LEU   HD23 3739   5.715   2.611   3.894 -1.3047  2.0536 -0.5000
  266LEU      C 3740   5.423   2.838   3.738 -0.3412 -0.2174  0.4141
  266LEU      O 3741   5.419   2.933   3.816 -0.3265  0.0313  0.1174
  267LYS      N 3742   5.329   2.830   3.641  0.4944 -0.1133 -0.4252
  267LYS     HN 3743   5.329   2.769   3.563 -1.2161  1.2556 -1.5877
  267LYS     CA 3744   5.216   2.917   3.634  0.3581 -0.2591 -0.0723
  267LYS     HA 3745   5.235   3.023   3.621 -1.9484  0.3878  1.1651
  267LYS     CB 3746   5.143   2.893   3.501  0.5412 -0.3127 -0.1636
  267LYS    HB1 3747   5.034   2.917   3.499 -0.3005 -3.6499 -1.8262
  267LYS    HB2 3748   5.148   2.783   3.487  0.0620 -0.4831  0.8430
  267LYS     CG 3749   5.208   2.958   3.379  0.4086  0.1960  0.0326
  267LYS    HG1 3750   5.157   2.918   3.289  1.3145 -1.7320  0.3165
  267LYS    HG2 3751   5.316   2.935   3.365  0.5055 -0.6105  1.8213
  267LYS     CD 3752   5.184   3.109   3.372  0.6673  0.2480  0.2222
  267LYS    HD1 3753   5.225   3.149   3.467 -1.6405 -0.5851  1.6796
  267LYS    HD2 3754   5.074   3.125   3.376  0.1780 -2.1089 -1.6072
  267LYS     CE 3755   5.240   3.171   3.245 -0.7292  0.0150 -0.5367
  267LYS    HE1 3756   5.189   3.139   3.152 -0.9139 -1.2073 -0.0329
  267LYS    HE2 3757   5.345   3.138   3.230  0.5843  3.3434  0.2781
  267LYS     NZ 3758   5.247   3.319   3.255  0.6137 -0.0726  0.0694
  267LYS    HZ1 3759   5.227   3.368   3.166 -0.8498  1.8464  1.3843
  267LYS    HZ2 3760   5.335   3.354   3.298  2.1025 -1.0405 -2.0345
  267LYS    HZ3 3761   5.170   3.355   3.315  1.0733 -1.2704  1.4458
  267LYS      C 3762   5.132   2.912   3.757 -0.0901  0.1261 -0.3543
  267LYS      O 3763   5.095   3.009   3.823  0.4323 -0.2601  0.5402
  268GLU      N 3764   5.108   2.788   3.805 -1.0932  0.3228 -0.3401
  268GLU     HN 3765   5.138   2.707   3.756 -2.0349 -0.4198  0.2834
  268GLU     CA 3766   5.044   2.755   3.928 -0.2063 -0.3660 -0.0568
  268GLU     HA 3767   4.951   2.810   3.932 -0.7045 -1.2731  2.0678
  268GLU     CB 3768   5.011   2.605   3.927  0.0856 -0.4345  0.2213
  268GLU    HB1 3769   5.093   2.535   3.902 -1.5008 -1.8644 -1.2639
  268GLU    HB2 3770   4.942   2.596   3.840  0.2485 -0.2821  0.0725
  268GLU     CG 3771   4.963   2.553   4.062  0.3712  0.0576  0.5172
  268GLU    HG1 3772   4.889   2.617   4.115  1.3669  0.4565  1.4534
  268GLU    HG2 3773   5.044   2.538   4.137 -1.1806 -0.7995  2.1221
  268GLU     CD 3774   4.893   2.418   4.048 -0.1201  0.3650 -0.0167
  268GLU    OE1 3775   4.856   2.359   4.153 -0.1474 -0.2205 -0.3493
  268GLU    OE2 3776   4.861   2.371   3.935 -0.5478  0.0725  0.2234
  268GLU      C 3777   5.115   2.801   4.051  0.3084 -0.4657 -0.3130
  268GLU      O 3778   5.056   2.850   4.147  0.6327  0.0229 -0.3585
  269HSD      N 3779   5.249   2.790   4.057  0.3325 -0.0013  0.0869
  269HSD     HN 3780   5.300   2.734   3.992 -1.1487 -2.4528  0.8734
  269HSD     CA 3781   5.326   2.855   4.158  0.0513 -0.0907  0.3608
  269HSD     HA 3782   5.281   2.818   4.249 -1.3138  0.0378 -0.2311
  269HSD     CB 3783   5.467   2.794   4.157  0.0132 -0.1774  0.0894
  269HSD    HB1 3784   5.533   2.855   4.223 -0.7930  1.5341 -0.6337
  269HSD    HB2 3785   5.520   2.793   4.060  0.7442 -0.8367  0.4862
  269HSD    ND1 3786   5.580   2.588   4.248 -0.1375 -0.6784  0.1413
  269HSD    HD1 3787   5.672   2.627   4.237 -0.3215 -0.2718  0.0261
  269HSD     CG 3788   5.465   2.653   4.208  0.1037 -0.0587  0.4275
  269HSD    CE1 3789   5.543   2.461   4.278 -0.3675 -0.6475 -0.0117
  269HSD    HE1 3790   5.613   2.382   4.305  1.5634  1.6016  2.0090
  269HSD    NE2 3791   5.413   2.440   4.267 -0.5302  0.1300  0.3529
  269HSD    CD2 3792   5.365   2.562   4.224 -0.1913  0.2365  0.2713
  269HSD    HD2 3793   5.261   2.559   4.194 -0.3597  0.7492  0.7901
  269HSD      C 3794   5.322   3.004   4.168 -0.6750 -0.1030  0.3091
  269HSD      O 3795   5.316   3.057   4.278  0.1064  0.4257  0.1009
  270LYS      N 3796   5.321   3.073   4.052 -1.1380 -0.0196  0.3602
  270LYS     HN 3797   5.328   3.026   3.965  0.9122 -1.3000  1.1544
  270LYS     CA 3798   5.290   3.211   4.033  0.3602  0.3283  0.3302
  270LYS     HA 3799   5.349   3.277   4.095 -0.7601 -0.3502  2.1989
  270LYS     CB 3800   5.327   3.258   3.891  0.0377 -0.2799  0.0390
  270LYS    HB1 3801   5.286   3.361   3.880  1.1292  0.2316  0.4898
  270LYS    HB2 3802   5.278   3.196   3.813 -0.5352  0.2384 -0.0205
  270LYS     CG 3803   5.478   3.262   3.863  0.0712 -0.1440  0.2256
  270LYS    HG1 3804   5.510   3.155   3.861  0.7387 -0.0122  2.2984
  270LYS    HG2 3805   5.528   3.299   3.954  0.9907 -1.5907  0.3488
  270LYS     CD 3806   5.513   3.329   3.730 -0.5995 -0.2035  0.0150
  270LYS    HD1 3807   5.472   3.432   3.734  2.4073  1.0630  0.8524
  270LYS    HD2 3808   5.455   3.280   3.648 -0.6861 -0.0477 -0.0168
  270LYS     CE 3809   5.662   3.347   3.702 -0.6894  0.3504 -0.1233
  270LYS    HE1 3810   5.698   3.275   3.625  2.5005  0.3997  1.1669
  270LYS    HE2 3811   5.728   3.323   3.788 -0.9688  2.7725  0.8384
  270LYS     NZ 3812   5.703   3.482   3.656 -0.4016  0.2066 -0.2925
  270LYS    HZ1 3813   5.685   3.552   3.731  0.0416 -1.6534  1.6592
  270LYS    HZ2 3814   5.644   3.494   3.571  1.6406 -0.0328 -1.8084
  270LYS    HZ3 3815   5.802   3.475   3.625  0.2347  0.8480  1.4894
  270LYS      C 3816   5.151   3.241   4.077  0.2344  0.4679 -0.1507
  270LYS      O 3817   5.130   3.348   4.135  0.3945  0.1952  0.4220
  271ALA      N 3818   5.044   3.161   4.061  0.0800  0.6661 -0.1178
  271ALA     HN 3819   5.065   3.070   4.026 -0.9908  0.3048  0.1447
  271ALA     CA 3820   4.921   3.196   4.124  0.0537  0.3240  0.0211
  271ALA     HA 3821   4.898   3.298   4.099 -0.1886  0.2917  0.1067
  271ALA     CB 3822   4.808   3.106   4.071  0.7711 -0.0710 -0.8569
  271ALA    HB1 3823   4.842   3.000   4.066 -2.2428 -1.2075  0.4713
  271ALA    HB2 3824   4.784   3.130   3.965 -0.6799 -2.9024 -1.2723
  271ALA    HB3 3825   4.714   3.100   4.129 -0.2059  1.9560 -2.1023
  271ALA      C 3826   4.929   3.189   4.273 -0.2980 -0.0341  0.0266
  271ALA      O 3827   4.898   3.286   4.341 -0.5832 -0.2053  0.1425
  272LEU      N 3828   4.979   3.076   4.326 -0.1064  0.1884  0.3205
  272LEU     HN 3829   5.015   3.010   4.261 -1.9917  0.0078 -0.5855
  272LEU     CA 3830   4.994   3.046   4.465 -0.1494 -0.4878  0.1826
  272LEU     HA 3831   4.890   3.038   4.495 -0.4180 -0.0555 -0.5991
  272LEU     CB 3832   5.063   2.909   4.474  0.3577 -0.2315  0.2470
  272LEU    HB1 3833   5.158   2.908   4.417  1.5496 -2.6195  2.1213
  272LEU    HB2 3834   4.991   2.841   4.424  0.5538 -1.2553  1.3253
  272LEU     CG 3835   5.078   2.853   4.616  0.3560 -0.3098  0.2166
  272LEU     HG 3836   5.144   2.922   4.673 -2.1956  0.9347  1.8374
  272LEU    CD1 3837   4.950   2.839   4.699  0.1421 -0.0825 -0.0731
  272LEU   HD11 3838   4.960   2.785   4.796 -0.4511 -0.4875 -0.2311
  272LEU   HD12 3839   4.861   2.804   4.643 -0.8666 -0.5819  1.7570
  272LEU   HD13 3840   4.921   2.943   4.728 -0.7392 -0.9010  2.2718
  272LEU    CD2 3841   5.149   2.717   4.619  0.5012 -0.2427 -0.0930
  272LEU   HD21 3842   5.087   2.646   4.560 -0.3342  0.3262  0.0833
  272LEU   HD22 3843   5.175   2.677   4.720 -0.1867 -0.4510  0.0033
  272LEU   HD23 3844   5.242   2.728   4.558 -0.2105  0.7564 -1.0291
  272LEU      C 3845   5.075   3.145   4.542  0.3850 -0.5852 -0.2474
  272LEU      O 3846   5.038   3.186   4.652 -0.1504 -0.3229 -0.5167
  273LYS      N 3847   5.176   3.208   4.481 -0.1141 -0.0936 -0.5758
  273LYS     HN 3848   5.204   3.181   4.389 -1.1539 -1.5453 -0.5047
  273LYS     CA 3849   5.240   3.323   4.539 -0.4395 -0.3772  0.3635
  273LYS     HA 3850   5.264   3.293   4.640  0.9510 -2.0719 -0.3973
  273LYS     CB 3851   5.377   3.331   4.468 -0.2619 -0.0218  0.7472
  273LYS    HB1 3852   5.360   3.339   4.359  2.4712  0.6186  0.3010
  273LYS    HB2 3853   5.441   3.244   4.494  2.6889  1.6190 -0.6022
  273LYS     CG 3854   5.463   3.453   4.502 -0.0212 -0.0850  0.3647
  273LYS    HG1 3855   5.486   3.437   4.609 -2.3732 -1.0303  0.7910
  273LYS    HG2 3856   5.405   3.548   4.499 -2.9524 -1.7519 -1.4460
  273LYS     CD 3857   5.595   3.461   4.426  0.0981  0.5860  0.6334
  273LYS    HD1 3858   5.647   3.363   4.419 -0.7683  0.2381 -2.4858
  273LYS    HD2 3859   5.672   3.522   4.478  0.0547 -0.8264  2.4606
  273LYS     CE 3860   5.569   3.510   4.283  0.1236 -0.2055  0.3532
  273LYS    HE1 3861   5.508   3.602   4.285 -1.0775 -0.9858  1.1895
  273LYS    HE2 3862   5.500   3.446   4.224 -1.3565  2.3183 -0.8014
  273LYS     NZ 3863   5.692   3.519   4.202 -0.0380  0.5330  0.1892
  273LYS    HZ1 3864   5.691   3.583   4.120 -1.2588 -0.2373 -0.4147
  273LYS    HZ2 3865   5.710   3.420   4.177 -2.5852 -0.2546  1.1326
  273LYS    HZ3 3866   5.775   3.548   4.259  1.3298 -1.5785 -0.6293
  273LYS      C 3867   5.162   3.449   4.551 -0.1994 -0.2116  0.2072
  273LYS      O 3868   5.164   3.512   4.656  0.0624 -0.0547  0.1080
  274THR      N 3869   5.088   3.481   4.443  0.0463  0.1161  0.1358
  274THR     HN 3870   5.077   3.406   4.377  3.3270 -1.4644  1.1723
  274THR     CA 3871   5.011   3.601   4.442  0.1740  0.1985  0.1405
  274THR     HA 3872   5.073   3.680   4.481 -1.1257  1.3395 -0.0207
  274THR     CB 3873   4.949   3.646   4.312 -0.0302 -0.0826  0.1409
  274THR     HB 3874   4.899   3.745   4.316 -0.4512 -0.3161  1.0285
  274THR    OG1 3875   4.848   3.559   4.263 -0.0794 -0.1413  0.3422
  274THR    HG1 3876   4.900   3.480   4.251  2.1023  1.1098  0.9328
  274THR    CG2 3877   5.050   3.676   4.200  0.4488 -0.5738  0.4334
  274THR   HG21 3878   5.115   3.590   4.174 -0.3127 -1.4359  1.2871
  274THR   HG22 3879   5.117   3.762   4.219 -1.8447  1.6439 -0.8370
  274THR   HG23 3880   4.989   3.692   4.109 -2.0540 -2.9664  1.5412
  274THR      C 3881   4.899   3.617   4.539  0.0391  0.1192 -0.0009
  274THR      O 3882   4.869   3.723   4.594 -0.5557 -0.0813  0.0691
  275LEU      N 3883   4.841   3.501   4.574  0.5710 -0.0482  0.3450
  275LEU     HN 3884   4.871   3.421   4.523  0.0388 -0.5598  0.8230
  275LEU     CA 3885   4.738   3.490   4.673 -0.0564 -0.1341 -0.3135
  275LEU     HA 3886   4.693   3.586   4.692  0.4987  0.2090 -0.7048
  275LEU     CB 3887   4.628   3.393   4.627 -0.7393  0.3401  0.2940
  275LEU    HB1 3888   4.549   3.389   4.704 -1.6950 -0.7530 -0.6920
  275LEU    HB2 3889   4.674   3.291   4.627  2.2096  1.5754 -0.3304
  275LEU     CG 3890   4.565   3.429   4.491 -0.0352 -0.2375 -0.1971
  275LEU     HG 3891   4.632   3.419   4.404 -0.1022  2.4484 -0.6382
  275LEU    CD1 3892   4.444   3.334   4.480 -0.3552  0.2298 -0.7372
  275LEU   HD11 3893   4.375   3.355   4.395 -0.0899  0.8324 -0.8067
  275LEU   HD12 3894   4.393   3.344   4.579  1.8265 -0.8069  0.5635
  275LEU   HD13 3895   4.477   3.229   4.475 -2.3104 -0.5348  0.7930
  275LEU    CD2 3896   4.511   3.573   4.498 -1.0068 -0.5636 -0.7433
  275LEU   HD21 3897   4.450   3.598   4.588 -1.2464 -2.1913 -0.4113
  275LEU   HD22 3898   4.438   3.597   4.418 -1.1333  0.2445 -0.3881
  275LEU   HD23 3899   4.595   3.641   4.474 -0.3585 -0.2492  2.0136
  275LEU      C 3900   4.789   3.446   4.806  0.0562  0.3479 -0.1955
  275LEU      O 3901   4.734   3.470   4.913  0.2663 -0.1624  0.0298
  276GLY      N 3902   4.906   3.380   4.812 -0.1490  0.0226  0.2643
  276GLY     HN 3903   4.947   3.350   4.727 -1.3839  2.4746 -1.3022
  276GLY     CA 3904   4.991   3.351   4.923  0.1150  0.0170  0.0606
  276GLY    HA1 3905   5.075   3.297   4.881 -1.0858 -1.3428 -0.6839
  276GLY    HA2 3906   4.946   3.285   4.995  0.6488  0.7712  1.1270
  276GLY      C 3907   5.043   3.459   5.012 -0.3708  0.3524 -0.0640
  276GLY      O 3908   5.044   3.454   5.135 -0.3746 -0.2811 -0.0868
  277ILE      N 3909   5.084   3.569   4.945  0.3661 -0.2871 -0.6746
  277ILE     HN 3910   5.110   3.575   4.849  3.6839 -0.2434  0.0934
  277ILE     CA 3911   5.106   3.691   5.016 -0.6363 -0.4576 -0.0521
  277ILE     HA 3912   5.169   3.670   5.101  1.7582  0.4635 -1.5128
  277ILE     CB 3913   5.173   3.804   4.945 -0.3928 -0.2787  0.4572
  277ILE     HB 3914   5.188   3.886   5.018  1.7749  0.9262 -1.1869
  277ILE    CG2 3915   5.319   3.759   4.922 -0.2879 -0.1250  0.8112
  277ILE   HG21 3916   5.372   3.714   5.008 -2.5032 -0.4493  2.0958
  277ILE   HG22 3917   5.382   3.838   4.875  0.9632  0.0988  2.7610
  277ILE   HG23 3918   5.309   3.674   4.851 -1.4198 -0.2266  1.0685
  277ILE    CG1 3919   5.108   3.855   4.815  0.4942  0.2058  0.1937
  277ILE   HG11 3920   5.028   3.792   4.772  2.0652 -1.3659 -0.5589
  277ILE   HG12 3921   5.190   3.859   4.740  0.2258 -0.4804 -0.1396
  277ILE     CD 3922   5.062   3.999   4.837  0.2380  0.1175  0.2407
  277ILE    HD1 3923   4.979   3.999   4.911  0.2925  0.1216  0.3018
  277ILE    HD2 3924   5.021   4.035   4.740  1.0237 -1.0320 -0.5378
  277ILE    HD3 3925   5.150   4.057   4.871 -0.0387  0.6191  0.1207
  277ILE      C 3926   4.981   3.749   5.073  0.0789  0.7432  0.3315
  277ILE      O 3927   4.973   3.781   5.191 -0.1025  0.2717  0.4492
  278ILE      N 3928   4.866   3.762   5.004  0.1387  0.4206  0.1662
  278ILE     HN 3929   4.859   3.736   4.908 -1.4405  2.3018 -0.2986
  278ILE     CA 3930   4.747   3.822   5.056  0.1085  0.3715  0.1534
  278ILE     HA 3931   4.779   3.919   5.088  1.1440  1.6793 -4.1996
  278ILE     CB 3932   4.645   3.830   4.946 -0.0320  0.2344  0.2725
  278ILE     HB 3933   4.654   3.740   4.881 -1.4262  0.9353 -0.9310
  278ILE    CG2 3934   4.502   3.847   4.999  0.2409  0.3967  0.9753
  278ILE   HG21 3935   4.498   3.918   5.084 -0.5106  0.5261  0.8444
  278ILE   HG22 3936   4.470   3.749   5.041  2.3377 -1.5655 -1.6510
  278ILE   HG23 3937   4.425   3.873   4.923 -1.0226 -1.4540  1.5681
  278ILE    CG1 3938   4.686   3.943   4.851  0.2897 -0.8506 -0.9035
  278ILE   HG11 3939   4.795   3.940   4.828  0.6188  0.5769  0.3413
  278ILE   HG12 3940   4.666   4.034   4.911 -0.0842 -3.1380  2.7012
  278ILE     CD 3941   4.620   3.943   4.713  0.0989 -0.3245 -0.8138
  278ILE    HD1 3942   4.662   4.017   4.642 -2.1939  0.2264 -1.6916
  278ILE    HD2 3943   4.513   3.972   4.725 -0.1592 -0.6395 -2.1667
  278ILE    HD3 3944   4.612   3.843   4.665 -0.4292  0.4573 -2.4333
  278ILE      C 3945   4.694   3.752   5.177  0.8290  0.2008  0.3763
  278ILE      O 3946   4.657   3.813   5.277 -0.4392 -0.1047  0.1081
  279MET      N 3947   4.690   3.618   5.172  0.5381  0.2048  0.5008
  279MET     HN 3948   4.715   3.569   5.089  0.7682  1.5363 -0.2416
  279MET     CA 3949   4.645   3.543   5.285  0.4744 -0.1171  0.2627
  279MET     HA 3950   4.569   3.605   5.329 -0.4968 -0.4921 -0.8487
  279MET     CB 3951   4.582   3.409   5.243 -0.4415  0.3621  0.0812
  279MET    HB1 3952   4.556   3.345   5.330 -0.3761 -0.2025 -0.3086
  279MET    HB2 3953   4.654   3.353   5.179 -0.4769 -0.6152  0.8687
  279MET     CG 3954   4.458   3.423   5.155  0.0333  0.4942 -0.5710
  279MET    HG1 3955   4.421   3.321   5.135 -0.0755  0.6226 -1.0531
  279MET    HG2 3956   4.486   3.460   5.054  0.8493 -0.8610 -0.8591
  279MET     SD 3957   4.333   3.524   5.240  0.0824 -0.1798  0.3134
  279MET     CE 3958   4.245   3.411   5.352 -0.3315  0.3596  0.5364
  279MET    HE1 3959   4.315   3.378   5.431 -0.6374 -1.1550  0.2026
  279MET    HE2 3960   4.193   3.330   5.296 -2.0130  0.5440  1.7625
  279MET    HE3 3961   4.168   3.471   5.405  0.5224  0.0360  2.2129
  279MET      C 3962   4.742   3.528   5.398  0.2388  0.3452  0.5273
  279MET      O 3963   4.707   3.523   5.515 -0.2680 -0.0373  0.3621
  280GLY      N 3964   4.872   3.528   5.364 -0.0062 -0.2639 -0.4675
  280GLY     HN 3965   4.899   3.551   5.271  1.9823  0.4307  0.2144
  280GLY     CA 3966   4.985   3.515   5.451 -0.3260  0.0892  0.0049
  280GLY    HA1 3967   5.080   3.515   5.399  0.4822  0.4105  1.4087
  280GLY    HA2 3968   4.969   3.429   5.515  4.6209 -0.5461  0.7741
  280GLY      C 3969   4.996   3.635   5.539 -0.6408  0.1304 -0.0126
  280GLY      O 3970   4.998   3.617   5.660 -0.1609  0.1910 -0.0095
  281THR      N 3971   5.016   3.754   5.478 -0.0375 -0.0006 -0.0705
  281THR     HN 3972   5.016   3.753   5.378  0.4866 -1.9395 -0.1008
  281THR     CA 3973   5.034   3.876   5.549  0.0181 -0.1619  0.1940
  281THR     HA 3974   5.117   3.865   5.618  0.2564  1.9401  0.2936
  281THR     CB 3975   5.060   3.994   5.461  0.9790 -0.3888  0.1600
  281THR     HB 3976   4.969   4.042   5.418  2.6085  0.3916 -2.7260
  281THR    OG1 3977   5.151   3.958   5.359  0.6569  0.7640 -0.5608
  281THR    HG1 3978   5.113   3.881   5.316  0.0514  1.5270 -1.4287
  281THR    CG2 3979   5.131   4.104   5.541  0.3992  0.2793 -0.2287
  281THR   HG21 3980   5.228   4.074   5.587 -0.3527  0.2780  1.4227
  281THR   HG22 3981   5.064   4.152   5.615 -0.2432 -1.1477  0.1453
  281THR   HG23 3982   5.156   4.192   5.477  1.3752 -0.5291 -0.9980
  281THR      C 3983   4.919   3.915   5.636  0.3431  0.5942  0.2926
  281THR      O 3984   4.930   3.926   5.758  0.4401 -1.0603  0.4508
  282PHE      N 3985   4.795   3.905   5.585  0.5733 -0.6397 -0.0482
  282PHE     HN 3986   4.777   3.885   5.489  2.9293  2.5793 -1.3402
  282PHE     CA 3987   4.681   3.915   5.670  0.3984 -0.0673 -0.3481
  282PHE     HA 3988   4.677   4.018   5.704 -1.3322  1.0599 -3.5436
  282PHE     CB 3989   4.557   3.903   5.580  0.0412 -0.1532  0.1470
  282PHE    HB1 3990   4.576   3.817   5.511  0.4536  1.0953 -1.3511
  282PHE    HB2 3991   4.559   3.988   5.508 -2.7308  1.5493  1.9114
  282PHE     CG 3992   4.420   3.902   5.639  0.1938 -0.1690  0.5004
  282PHE    CD1 3993   4.377   3.996   5.730 -0.1953  0.0973  0.0452
  282PHE    HD1 3994   4.447   4.076   5.749 -0.1735 -0.3953  2.2163
  282PHE    CE1 3995   4.261   3.971   5.799 -0.3851  0.4930 -0.1289
  282PHE    HE1 3996   4.229   4.036   5.879  1.7675  2.5342 -0.7950
  282PHE     CZ 3997   4.194   3.851   5.800  0.2271  0.1500  0.2183
  282PHE     HZ 3998   4.109   3.828   5.863 -1.2625  0.8809 -1.4377
  282PHE    CD2 3999   4.345   3.788   5.623  0.3761 -0.1869 -0.2606
  282PHE    HD2 4000   4.371   3.715   5.547 -3.6856 -2.9634  0.6717
  282PHE    CE2 4001   4.237   3.762   5.704  0.1599  0.6491 -0.2781
  282PHE    HE2 4002   4.186   3.669   5.684 -1.2927  1.5999 -1.1444
  282PHE      C 4003   4.664   3.819   5.783  0.2281  0.1080 -0.2230
  282PHE      O 4004   4.635   3.859   5.895  0.0333  0.4477 -0.3913
  283THR      N 4005   4.689   3.689   5.762 -0.6577 -0.0800 -0.1528
  283THR     HN 4006   4.719   3.662   5.670  0.3729  1.4095 -0.2878
  283THR     CA 4007   4.690   3.583   5.858 -0.4084  0.1545  0.1038
  283THR     HA 4008   4.598   3.600   5.912 -1.0832  0.5616 -1.1459
  283THR     CB 4009   4.693   3.442   5.807  0.1567  0.3318 -0.3663
  283THR     HB 4010   4.777   3.420   5.737 -1.0315 -2.1336 -1.1309
  283THR    OG1 4011   4.577   3.426   5.726  0.0085  0.5535 -0.1985
  283THR    HG1 4012   4.597   3.489   5.655 -0.1048  2.6641  1.5383
  283THR    CG2 4013   4.688   3.337   5.918  0.5522  0.9168  0.2146
  283THR   HG21 4014   4.769   3.342   5.994 -1.9669 -0.0612  3.2031
  283THR   HG22 4015   4.693   3.232   5.881 -1.2502  0.0819  2.1372
  283THR   HG23 4016   4.591   3.349   5.971 -0.8223 -0.2252 -1.8922
  283THR      C 4017   4.798   3.600   5.960 -0.4573  0.3991  0.1160
  283THR      O 4018   4.775   3.605   6.081 -0.2734  0.0293  0.1681
  284LEU      N 4019   4.926   3.623   5.928 -0.4033  0.1074  0.1166
  284LEU     HN 4020   4.959   3.643   5.836  0.9424  1.8059  0.9183
  284LEU     CA 4021   5.024   3.633   6.032  0.3766  0.6298 -0.6486
  284LEU     HA 4022   5.004   3.552   6.102 -1.4653  1.2440 -0.3931
  284LEU     CB 4023   5.168   3.613   5.982  0.5441 -0.1461  0.1224
  284LEU    HB1 4024   5.243   3.635   6.060  0.7428  0.2200 -0.1713
  284LEU    HB2 4025   5.181   3.696   5.910  0.3930  0.0704  0.3432
  284LEU     CG 4026   5.202   3.479   5.914 -0.1849 -0.0705 -0.4109
  284LEU     HG 4027   5.109   3.434   5.872  0.4186  0.5253 -2.4674
  284LEU    CD1 4028   5.301   3.490   5.797  0.6208  0.0231  0.2652
  284LEU   HD11 4029   5.389   3.549   5.829 -0.7737  1.1948  2.2100
  284LEU   HD12 4030   5.259   3.527   5.701  0.9961 -1.1111 -0.3524
  284LEU   HD13 4031   5.340   3.388   5.779 -0.6302 -0.6146  1.0135
  284LEU    CD2 4032   5.245   3.379   6.024 -0.4624  0.1827 -0.0675
  284LEU   HD21 4033   5.176   3.390   6.110 -0.5177 -2.2390  0.2539
  284LEU   HD22 4034   5.339   3.411   6.074  0.0550  0.1950 -1.0208
  284LEU   HD23 4035   5.254   3.275   5.986 -1.1840  0.3141 -0.6200
  284LEU      C 4036   5.026   3.755   6.116  0.0709  0.0823  0.1669
  284LEU      O 4037   5.086   3.756   6.224  0.2230 -0.0310  0.0838
  285CYS      N 4038   4.965   3.868   6.076  0.1773  0.2453  0.4559
  285CYS     HN 4039   4.926   3.867   5.984 -2.2236 -1.1631  1.4125
  285CYS     CA 4040   4.955   3.984   6.159 -0.0555  0.3116  0.3362
  285CYS     HA 4041   5.053   3.997   6.204  1.0603 -0.7414 -1.6551
  285CYS     CB 4042   4.922   4.109   6.074 -0.2055  0.3710  0.4814
  285CYS    HB1 4043   4.889   4.196   6.134 -0.8722  0.0777  0.5519
  285CYS    HB2 4044   4.836   4.088   6.007  0.1796  0.9911 -0.2128
  285CYS     SG 4045   5.072   4.170   5.991 -0.1210 -0.2471  0.1698
  285CYS    HG1 4046   5.141   4.215   6.095 -0.2277  3.0503 -1.0684
  285CYS      C 4047   4.851   3.976   6.265 -0.0222  0.1032  0.3540
  285CYS      O 4048   4.866   4.015   6.381  0.4337  0.0088  0.3289
  286TRP      N 4049   4.732   3.926   6.226  0.0643 -0.5062  0.8654
  286TRP     HN 4050   4.721   3.900   6.130  0.1669 -0.7853  0.9295
  286TRP     CA 4051   4.618   3.926   6.312 -0.6952 -0.0379 -0.1287
  286TRP     HA 4052   4.642   3.996   6.391  0.7518  0.1494 -0.6979
  286TRP     CB 4053   4.491   3.979   6.242 -0.3115 -0.4157 -1.1382
  286TRP    HB1 4054   4.411   3.974   6.320  1.5596  1.4138  1.0407
  286TRP    HB2 4055   4.460   3.915   6.157 -3.9762 -3.3069  2.0072
  286TRP     CG 4056   4.498   4.118   6.191  0.5050 -0.0903 -0.1754
  286TRP    CD1 4057   4.483   4.159   6.061 -0.4573  0.3317  0.0588
  286TRP    HD1 4058   4.487   4.088   5.980 -0.0258  2.1108 -1.5498
  286TRP    NE1 4059   4.496   4.295   6.053 -0.3475  0.3159 -0.0592
  286TRP    HE1 4060   4.514   4.353   5.977 -1.4266  2.0134  0.9250
  286TRP    CE2 4061   4.509   4.344   6.181  0.1873 -0.2188  0.0933
  286TRP    CD2 4062   4.507   4.237   6.270 -0.5546 -0.1944  0.1123
  286TRP    CE3 4063   4.524   4.257   6.403  0.0537  0.3862 -0.0436
  286TRP    HE3 4064   4.530   4.171   6.469 -1.1025 -0.4215 -0.9461
  286TRP    CZ3 4065   4.528   4.386   6.450  0.8360  0.3415  0.0286
  286TRP    HZ3 4066   4.536   4.402   6.557  0.8653  1.3544 -0.1145
  286TRP    CZ2 4067   4.501   4.471   6.228  0.2732 -0.1615 -0.0456
  286TRP    HZ2 4068   4.490   4.555   6.160  0.4225  0.3317  0.5323
  286TRP    CH2 4069   4.504   4.490   6.364  0.4989  0.1638 -0.0957
  286TRP    HH2 4070   4.500   4.584   6.417  1.3600 -0.5117  1.2204
  286TRP      C 4071   4.604   3.794   6.379 -0.6605  0.1255  0.2025
  286TRP      O 4072   4.558   3.785   6.493 -0.1592 -0.6706  0.3497
  287LEU      N 4073   4.628   3.682   6.309 -0.4997  0.0123  0.4404
  287LEU     HN 4074   4.662   3.670   6.216  1.3370 -1.5644  1.2237
  287LEU     CA 4075   4.593   3.559   6.374 -1.2205  0.2273  0.4660
  287LEU     HA 4076   4.492   3.571   6.410 -0.8040 -1.3508  2.3731
  287LEU     CB 4077   4.583   3.438   6.280 -0.3338  0.5522 -0.0680
  287LEU    HB1 4078   4.687   3.411   6.253 -1.1760 -2.7588 -0.5064
  287LEU    HB2 4079   4.541   3.471   6.183  2.4092 -0.9430 -1.9052
  287LEU     CG 4080   4.521   3.304   6.325  0.5127  0.3600  0.5644
  287LEU     HG 4081   4.566   3.276   6.422 -0.4275  0.6775  1.1102
  287LEU    CD1 4082   4.371   3.307   6.358  0.3619  0.9081 -0.1483
  287LEU   HD11 4083   4.308   3.334   6.270 -1.7287 -0.8954  0.7042
  287LEU   HD12 4084   4.353   3.381   6.439  0.1258  0.1864  0.4666
  287LEU   HD13 4085   4.323   3.209   6.379 -0.5204  0.7047 -2.7768
  287LEU    CD2 4086   4.550   3.196   6.220 -0.0482  0.5115  0.2460
  287LEU   HD21 4087   4.508   3.101   6.260  0.4679 -0.1729 -0.7729
  287LEU   HD22 4088   4.660   3.189   6.205  0.5587  0.9437  3.6508
  287LEU   HD23 4089   4.485   3.208   6.130 -0.6607 -1.3099  0.4057
  287LEU      C 4090   4.666   3.526   6.500  0.0041  0.3647 -0.1934
  287LEU      O 4091   4.604   3.471   6.590  0.2918  0.0430 -0.1895
  288PRO      N 4092   4.791   3.546   6.530 -0.0702  0.3993  0.0966
  288PRO     CD 4093   4.888   3.588   6.430 -0.0947  0.0798 -0.0616
  288PRO    HD1 4094   4.906   3.697   6.416 -0.9329  0.3441  0.7981
  288PRO    HD2 4095   4.869   3.545   6.329  0.4882 -0.5749  0.1034
  288PRO     CA 4096   4.850   3.511   6.656  0.1032 -0.1344 -0.1285
  288PRO     HA 4097   4.811   3.414   6.682 -0.1211 -0.1885 -0.6716
  288PRO     CB 4098   5.002   3.517   6.636  0.1280  0.7757  0.2699
  288PRO    HB1 4099   5.052   3.426   6.676 -0.7826  1.8561  4.3970
  288PRO    HB2 4100   5.058   3.597   6.688  1.8274  0.9688 -1.7288
  288PRO     CG 4101   5.017   3.524   6.483 -0.2799 -0.0956  0.1808
  288PRO    HG1 4102   5.105   3.582   6.448  0.8011 -2.9701 -2.1982
  288PRO    HG2 4103   5.023   3.420   6.446 -0.6093 -0.9606  2.3815
  288PRO      C 4104   4.793   3.597   6.764  0.1039 -0.1403 -0.1235
  288PRO      O 4105   4.774   3.545   6.874 -0.5711  0.2236 -0.0614
  289PHE      N 4106   4.761   3.725   6.741  0.8537  0.0406 -0.1789
  289PHE     HN 4107   4.783   3.765   6.652 -1.4149  1.4214 -0.2065
  289PHE     CA 4108   4.689   3.811   6.830  0.1326 -0.2296 -0.4891
  289PHE     HA 4109   4.757   3.815   6.915  0.9476 -0.3685 -1.1217
  289PHE     CB 4110   4.696   3.960   6.791 -0.3202 -0.1239 -0.1862
  289PHE    HB1 4111   4.675   3.956   6.682 -1.9558 -0.4281  0.1225
  289PHE    HB2 4112   4.801   3.997   6.792 -0.3258 -0.0542 -1.1840
  289PHE     CG 4113   4.616   4.063   6.862 -0.1113  0.4540 -0.7849
  289PHE    CD1 4114   4.640   4.087   6.995 -0.3021 -0.0443 -0.6611
  289PHE    HD1 4115   4.701   4.020   7.054 -1.7520 -1.3486 -0.5697
  289PHE    CE1 4116   4.568   4.183   7.062  0.6404  0.6022 -0.5538
  289PHE    HE1 4117   4.585   4.209   7.165 -0.1330 -0.4421 -0.1327
  289PHE     CZ 4118   4.478   4.256   6.988 -0.3760 -0.0999 -0.0534
  289PHE     HZ 4119   4.433   4.339   7.040 -0.8791 -0.1690 -0.3794
  289PHE    CD2 4120   4.522   4.138   6.795 -0.4762  0.1358 -0.6262
  289PHE    HD2 4121   4.512   4.117   6.690  1.5395 -1.3273 -0.5758
  289PHE    CE2 4122   4.445   4.235   6.856 -0.2663 -0.0272 -0.0933
  289PHE    HE2 4123   4.376   4.301   6.806 -0.5606  0.2269  0.6407
  289PHE      C 4124   4.551   3.773   6.870 -0.0103  0.2852 -0.4908
  289PHE      O 4125   4.511   3.773   6.987 -0.0183  0.3061 -0.4932
  290PHE      N 4126   4.471   3.730   6.771 -0.5902 -0.1834  0.1737
  290PHE     HN 4127   4.513   3.722   6.681 -0.7217 -1.2269  0.1932
  290PHE     CA 4128   4.338   3.681   6.794 -0.6880 -0.0255 -0.0475
  290PHE     HA 4129   4.302   3.737   6.879 -0.9373  2.1760 -1.5203
  290PHE     CB 4130   4.238   3.706   6.680 -0.8231 -0.0348  0.0682
  290PHE    HB1 4131   4.144   3.652   6.703 -0.6168 -1.0987 -1.4300
  290PHE    HB2 4132   4.271   3.666   6.582  0.5578  0.7381  0.1906
  290PHE     CG 4133   4.197   3.849   6.670 -0.6348  0.0024 -0.1909
  290PHE    CD1 4134   4.253   3.925   6.570 -0.4122  0.0059 -0.0642
  290PHE    HD1 4135   4.336   3.877   6.521 -0.5561 -0.4724  0.1544
  290PHE    CE1 4136   4.209   4.052   6.539  0.1997  0.2219 -0.0798
  290PHE    HE1 4137   4.244   4.112   6.457  1.5906 -1.3087 -0.6621
  290PHE     CZ 4138   4.112   4.106   6.620  0.4231  0.2205  0.1905
  290PHE     HZ 4139   4.067   4.200   6.591 -0.8055 -1.4714 -4.2676
  290PHE    CD2 4140   4.102   3.906   6.752 -0.6865 -0.3123 -0.0303
  290PHE    HD2 4141   4.056   3.847   6.829  0.5302 -0.3665  0.6833
  290PHE    CE2 4142   4.063   4.035   6.727  0.1099 -0.0857 -0.1551
  290PHE    HE2 4143   3.990   4.082   6.792  0.6255 -0.1749  0.4952
  290PHE      C 4144   4.328   3.537   6.833 -0.1650 -0.1910 -0.5034
  290PHE      O 4145   4.223   3.501   6.886  0.1155 -0.4203 -0.0994
  291ILE      N 4146   4.428   3.450   6.810 -0.1382 -0.2450 -0.1834
  291ILE     HN 4147   4.505   3.466   6.749  0.0444  1.7909  0.4780
  291ILE     CA 4148   4.428   3.321   6.872 -0.2679 -0.2494 -0.1921
  291ILE     HA 4149   4.327   3.286   6.854 -1.0823  2.8357 -2.6209
  291ILE     CB 4150   4.523   3.223   6.811  0.2888 -0.0224  0.2929
  291ILE     HB 4151   4.608   3.280   6.768  1.8579 -1.7417  0.9758
  291ILE    CG2 4152   4.591   3.124   6.906 -0.4920 -0.8997 -0.0406
  291ILE   HG21 4153   4.667   3.070   6.845  0.9068 -0.1909  1.0104
  291ILE   HG22 4154   4.530   3.048   6.960 -0.6480 -1.5589 -1.1212
  291ILE   HG23 4155   4.656   3.173   6.982 -0.0328  0.1756 -1.1012
  291ILE    CG1 4156   4.447   3.150   6.698  0.3002  0.1671  0.1612
  291ILE   HG11 4157   4.402   3.232   6.639 -1.0248 -0.7309 -0.1277
  291ILE   HG12 4158   4.364   3.097   6.751 -0.3525  2.3343  1.4189
  291ILE     CD 4159   4.528   3.053   6.613  0.3807  0.0919  0.3225
  291ILE    HD1 4160   4.619   3.099   6.569  0.8781  0.8535  2.0643
  291ILE    HD2 4161   4.462   3.022   6.530 -1.5570  1.4725  1.2862
  291ILE    HD3 4162   4.562   2.973   6.682  0.3775  0.4958  0.7970
  291ILE      C 4163   4.455   3.337   7.018 -0.5724  0.5608 -0.2185
  291ILE      O 4164   4.387   3.280   7.103  0.1689  0.3067  0.2060
  292VAL      N 4165   4.544   3.433   7.048  0.0450 -0.0250 -0.1700
  292VAL     HN 4166   4.594   3.485   6.979 -1.2121  4.2505  1.8356
  292VAL     CA 4167   4.564   3.479   7.181 -0.2982 -0.1062 -0.0903
  292VAL     HA 4168   4.574   3.393   7.245  0.2625 -0.3785 -0.5449
  292VAL     CB 4169   4.695   3.551   7.193  0.0741 -0.8246  0.1840
  292VAL     HB 4170   4.718   3.616   7.106  0.6859  1.3170  1.8638
  292VAL    CG1 4171   4.703   3.632   7.323 -1.1101  0.4118 -0.4872
  292VAL   HG11 4172   4.634   3.719   7.326 -2.5268 -0.6845  0.0871
  292VAL   HG12 4173   4.805   3.674   7.339 -0.8774  1.1028 -3.3782
  292VAL   HG13 4174   4.680   3.574   7.415 -1.5425  0.0637 -0.8117
  292VAL    CG2 4175   4.807   3.445   7.195  0.5799 -0.2946  0.0634
  292VAL   HG21 4176   4.824   3.392   7.099  0.5095 -0.2901  0.0489
  292VAL   HG22 4177   4.788   3.373   7.277 -0.1694 -0.3821 -0.1791
  292VAL   HG23 4178   4.907   3.493   7.210 -0.2323  1.4794  0.0688
  292VAL      C 4179   4.449   3.531   7.261 -0.2034  0.0841 -0.0765
  292VAL      O 4180   4.430   3.493   7.376 -0.0531  0.3469  0.0360
  293ASN      N 4181   4.364   3.613   7.195 -0.2560  0.2364  0.1802
  293ASN     HN 4182   4.382   3.643   7.102 -1.5664 -1.7641 -0.8071
  293ASN     CA 4183   4.244   3.652   7.264 -0.4294  0.0014  0.0141
  293ASN     HA 4184   4.284   3.705   7.349 -0.3492 -1.0521  0.6525
  293ASN     CB 4185   4.167   3.753   7.176 -0.4063  0.1121  0.1208
  293ASN    HB1 4186   4.065   3.766   7.217  0.1700  2.0806  1.0665
  293ASN    HB2 4187   4.154   3.720   7.071 -1.2017 -2.0344  0.8256
  293ASN     CG 4188   4.222   3.894   7.179  0.9435 -0.3992  0.2271
  293ASN    OD1 4189   4.228   3.950   7.289 -0.2042 -0.6871  0.4451
  293ASN    ND2 4190   4.259   3.954   7.062 -0.4019  0.1093  0.0405
  293ASN   HD21 4191   4.304   4.043   7.069 -0.0341  0.0070 -0.8328
  293ASN   HD22 4192   4.258   3.909   6.973  1.7414  1.0027 -0.5034
  293ASN      C 4193   4.154   3.542   7.307 -0.3037 -0.1423 -0.0877
  293ASN      O 4194   4.105   3.544   7.420  0.0583 -0.9495  0.0918
  294ILE      N 4195   4.144   3.436   7.225  0.0514 -0.1543 -0.1199
  294ILE     HN 4196   4.181   3.441   7.132  0.1474 -0.2445 -0.0858
  294ILE     CA 4197   4.067   3.323   7.266 -0.0212 -0.0690 -0.0185
  294ILE     HA 4198   3.970   3.341   7.311  0.6829  1.5814  0.9462
  294ILE     CB 4199   4.045   3.229   7.151  0.2780  0.2610 -0.3491
  294ILE     HB 4200   4.140   3.175   7.130  0.4344 -0.2520  1.4398
  294ILE    CG2 4201   3.948   3.117   7.192  0.0815  0.2203 -0.9250
  294ILE   HG21 4202   3.944   3.039   7.113 -1.3222 -0.3858 -0.2902
  294ILE   HG22 4203   3.848   3.165   7.188 -0.4200 -0.7279 -0.2058
  294ILE   HG23 4204   3.950   3.064   7.290  0.4801 -1.0238 -1.5802
  294ILE    CG1 4205   3.997   3.298   7.023 -0.4146  0.4132 -0.0103
  294ILE   HG11 4206   3.973   3.216   6.952 -0.3216 -0.5412  1.0431
  294ILE   HG12 4207   4.083   3.357   6.984 -0.7793  1.3534  0.5619
  294ILE     CD 4208   3.875   3.390   7.028 -0.6457  0.1186 -0.1593
  294ILE    HD1 4209   3.914   3.486   7.068  1.9872 -0.7599 -0.4039
  294ILE    HD2 4210   3.807   3.344   7.103  1.0906 -0.8142  0.9086
  294ILE    HD3 4211   3.821   3.396   6.932 -0.1940 -1.4284 -0.5409
  294ILE      C 4212   4.128   3.246   7.379 -0.0889 -0.1431 -0.0325
  294ILE      O 4213   4.066   3.211   7.479 -0.2812 -0.1946 -0.1676
  295VAL      N 4214   4.260   3.221   7.373 -0.0083  0.2378  0.1289
  295VAL     HN 4215   4.309   3.269   7.301 -2.5977  2.8562 -0.1119
  295VAL     CA 4216   4.343   3.161   7.473 -0.0952 -0.2099 -0.0672
  295VAL     HA 4217   4.300   3.064   7.494  1.4142 -1.2211 -1.3616
  295VAL     CB 4218   4.486   3.145   7.431 -0.1185 -0.2369 -0.1380
  295VAL     HB 4219   4.519   3.245   7.395  0.4711 -0.4727 -0.2680
  295VAL    CG1 4220   4.580   3.106   7.546  0.4601  0.4039 -0.3837
  295VAL   HG11 4221   4.547   3.014   7.600  2.7993 -1.2749 -1.6208
  295VAL   HG12 4222   4.591   3.185   7.623  0.0327 -0.0815  0.1820
  295VAL   HG13 4223   4.682   3.072   7.517 -0.0560 -1.3680 -0.2305
  295VAL    CG2 4224   4.501   3.046   7.314  0.0443 -0.1988 -0.1491
  295VAL   HG21 4225   4.447   2.952   7.335  0.2235 -0.1420  0.6117
  295VAL   HG22 4226   4.605   3.014   7.290  0.2700 -0.7615  1.4866
  295VAL   HG23 4227   4.465   3.096   7.221  1.1815  0.6679 -0.1537
  295VAL      C 4228   4.342   3.237   7.601 -0.1694  0.0109 -0.1975
  295VAL      O 4229   4.320   3.180   7.708 -0.1032  0.3882  0.0181
  296HSD      N 4230   4.353   3.371   7.599 -0.1652  0.0291  0.5664
  296HSD     HN 4231   4.361   3.402   7.504 -2.0710 -0.4871  0.1898
  296HSD     CA 4232   4.343   3.465   7.706  0.3148 -0.0556  0.6873
  296HSD     HA 4233   4.421   3.423   7.768 -1.1968 -2.9387  0.8021
  296HSD     CB 4234   4.379   3.607   7.660 -0.3096 -0.0998  0.0382
  296HSD    HB1 4235   4.299   3.626   7.586 -1.1638  0.6583  1.1210
  296HSD    HB2 4236   4.473   3.606   7.601  0.2968 -1.9469  0.9641
  296HSD    ND1 4237   4.258   3.774   7.811  0.1006  0.5871 -0.1662
  296HSD    HD1 4238   4.160   3.767   7.790  0.3699 -0.9273 -1.0674
  296HSD     CG 4239   4.373   3.713   7.767 -0.1186  0.2931 -0.3373
  296HSD    CE1 4240   4.293   3.869   7.902  0.1123  0.4562 -0.0325
  296HSD    HE1 4241   4.211   3.919   7.953  0.2048 -1.7119  2.4404
  296HSD    NE2 4242   4.425   3.874   7.913  0.1371 -0.1284 -0.0199
  296HSD    CD2 4243   4.476   3.778   7.829 -0.0019 -0.4971  0.3128
  296HSD    HD2 4244   4.579   3.748   7.820 -0.4249 -1.9571 -0.0994
  296HSD      C 4245   4.215   3.462   7.781  0.0257 -0.6114  0.1823
  296HSD      O 4246   4.222   3.469   7.904  0.0721  0.2394  0.1330
  297VAL      N 4247   4.107   3.441   7.704  0.2127 -0.4304 -0.1308
  297VAL     HN 4248   4.108   3.446   7.605 -0.0526  2.0560 -0.0931
  297VAL     CA 4249   3.979   3.408   7.759  0.0284 -0.4052 -0.5421
  297VAL     HA 4250   3.976   3.467   7.850  0.5026 -1.1830 -0.0152
  297VAL     CB 4251   3.868   3.426   7.659 -0.4475  0.3525  0.1054
  297VAL     HB 4252   3.899   3.394   7.557 -1.1833 -0.3155  0.0884
  297VAL    CG1 4253   3.735   3.360   7.697 -0.0223 -0.2118  0.6305
  297VAL   HG11 4254   3.726   3.257   7.656 -0.4258 -0.1761  0.6271
  297VAL   HG12 4255   3.655   3.419   7.646  1.0963 -0.8237 -1.9900
  297VAL   HG13 4256   3.730   3.378   7.807  1.1634  0.7251  0.5605
  297VAL    CG2 4257   3.853   3.579   7.647  0.4146  0.4478  0.1685
  297VAL   HG21 4258   3.951   3.626   7.623 -0.4141  2.3738  0.3713
  297VAL   HG22 4259   3.829   3.625   7.746  0.8970 -1.2219  1.1122
  297VAL   HG23 4260   3.785   3.613   7.567  1.4096 -0.4396 -1.1081
  297VAL      C 4261   3.960   3.275   7.824  0.0994  0.0591  0.4476
  297VAL      O 4262   3.906   3.251   7.931 -0.3666 -0.7211  0.0456
  298ILE      N 4263   4.014   3.173   7.755  0.4570  0.6900 -0.2172
  298ILE     HN 4264   4.054   3.189   7.665 -1.4485 -3.8655 -2.1384
  298ILE     CA 4265   4.017   3.036   7.795  0.5135  0.6581 -0.3267
  298ILE     HA 4266   3.914   3.012   7.818  0.9212  0.0441  0.9786
  298ILE     CB 4267   4.052   2.943   7.684 -0.5266 -0.2304  0.0682
  298ILE     HB 4268   4.143   2.986   7.637 -0.8181  0.4170  0.0851
  298ILE    CG2 4269   4.091   2.802   7.732 -0.5468 -0.1751  0.2489
  298ILE   HG21 4270   4.023   2.747   7.800  0.9193 -1.6891  0.5559
  298ILE   HG22 4271   4.193   2.798   7.776 -0.1064 -1.7377 -0.7842
  298ILE   HG23 4272   4.111   2.734   7.646 -1.1262  1.5513 -1.3203
  298ILE    CG1 4273   3.948   2.928   7.572 -0.2334  0.4262 -0.2980
  298ILE   HG11 4274   3.994   2.859   7.497  3.1361  1.3285  0.7647
  298ILE   HG12 4275   3.931   3.028   7.527  1.8454  1.2268  0.5631
  298ILE     CD 4276   3.813   2.866   7.608 -0.1414  0.5553  0.2679
  298ILE    HD1 4277   3.747   2.946   7.647 -0.2486  0.9907 -0.7851
  298ILE    HD2 4278   3.823   2.778   7.675  1.4109  0.0292 -0.6030
  298ILE    HD3 4279   3.769   2.830   7.513  1.1555 -2.2135  0.6257
  298ILE      C 4280   4.087   3.018   7.926  0.1544  0.1294 -0.2047
  298ILE      O 4281   4.040   2.955   8.021  0.0024  0.1010 -0.2970
  299GLN      N 4282   4.211   3.066   7.944 -0.0031  0.4914 -0.0632
  299GLN     HN 4283   4.236   3.128   7.871 -1.6841  0.1453 -0.9935
  299GLN     CA 4284   4.295   3.046   8.058 -0.3041  0.0194  0.0800
  299GLN     HA 4285   4.243   2.998   8.139  0.4885 -1.1484 -0.0761
  299GLN     CB 4286   4.422   2.968   8.017 -0.2407  0.1693 -0.0147
  299GLN    HB1 4287   4.501   2.977   8.095 -0.8631 -0.1222  0.6708
  299GLN    HB2 4288   4.460   3.029   7.933 -0.0843  1.8582  1.2362
  299GLN     CG 4289   4.394   2.821   7.984 -0.8132  0.3016 -0.1453
  299GLN    HG1 4290   4.473   2.781   7.917 -1.0091 -0.1536 -0.1097
  299GLN    HG2 4291   4.302   2.817   7.923 -0.8581 -2.0978 -0.0142
  299GLN     CD 4292   4.368   2.746   8.114 -0.1256 -0.2329 -0.3062
  299GLN    OE1 4293   4.258   2.703   8.149  0.1476 -0.2111  0.5990
  299GLN    NE2 4294   4.476   2.735   8.196  0.1381 -0.0740 -0.6299
  299GLN   HE21 4295   4.460   2.736   8.295  1.2235 -3.6928 -0.2639
  299GLN   HE22 4296   4.571   2.757   8.176  1.4478 -0.5274  4.0364
  299GLN      C 4297   4.346   3.179   8.100 -0.0204 -0.0322 -0.0944
  299GLN      O 4298   4.433   3.241   8.039 -0.3265  0.0932 -0.4076
  300ASP      N 4299   4.303   3.225   8.218  0.2948 -0.3652  0.1527
  300ASP     HN 4300   4.222   3.186   8.263  0.2381 -0.1908  0.2059
  300ASP     CA 4301   4.371   3.324   8.296 -0.0648  0.0182 -0.0150
  300ASP     HA 4302   4.370   3.415   8.238  1.4049 -0.4621 -0.8495
  300ASP     CB 4303   4.301   3.332   8.433 -0.6448 -0.4235 -0.2811
  300ASP    HB1 4304   4.353   3.393   8.510 -0.9128 -0.2293 -0.2532
  300ASP    HB2 4305   4.299   3.232   8.480 -1.3975 -0.8094 -1.0961
  300ASP     CG 4306   4.158   3.386   8.435 -0.7886 -0.8053 -0.0359
  300ASP    OD1 4307   4.100   3.430   8.332  0.0121  0.3927  0.0113
  300ASP    OD2 4308   4.104   3.376   8.548 -0.2334 -0.6671  0.2453
  300ASP      C 4309   4.516   3.304   8.320 -0.0901  0.5002  0.5685
  300ASP      O 4310   4.569   3.195   8.300 -0.5290  0.3382  0.2732
  301ASN      N 4311   4.598   3.410   8.333 -0.0211  0.4484  0.5598
  301ASN     HN 4312   4.565   3.504   8.328 -0.3550  0.2711 -1.0871
  301ASN     CA 4313   4.732   3.407   8.383 -0.0120 -0.4139  0.5037
  301ASN     HA 4314   4.765   3.510   8.380  0.1085 -0.4624  0.0852
  301ASN     CB 4315   4.739   3.360   8.529  0.0420 -0.4726  0.4823
  301ASN    HB1 4316   4.845   3.369   8.562  0.4471 -0.4016 -0.7575
  301ASN    HB2 4317   4.707   3.254   8.539 -0.2227 -0.8938 -3.3380
  301ASN     CG 4318   4.658   3.446   8.625 -0.1221  0.2221 -0.2628
  301ASN    OD1 4319   4.592   3.399   8.718  0.4125  0.2801  0.1471
  301ASN    ND2 4320   4.667   3.580   8.610  0.4031  0.2119 -0.0722
  301ASN   HD21 4321   4.605   3.634   8.668 -2.3341 -0.8545 -1.8061
  301ASN   HD22 4322   4.729   3.617   8.541  0.3882  0.8093  0.2254
  301ASN      C 4323   4.839   3.349   8.297 -0.1263  0.3188 -0.1444
  301ASN      O 4324   4.957   3.332   8.328 -0.0038  0.2894 -0.6093
  302LEU      N 4325   4.809   3.319   8.169 -0.4890 -0.1763  0.0575
  302LEU     HN 4326   4.718   3.344   8.137 -1.1236  1.4095  2.7629
  302LEU     CA 4327   4.895   3.241   8.086 -0.0027 -0.0416  0.4295
  302LEU     HA 4328   4.982   3.204   8.138 -1.2700  0.6123  3.1768
  302LEU     CB 4329   4.801   3.135   8.026  0.5476 -0.3047  0.0158
  302LEU    HB1 4330   4.718   3.193   7.979  2.3415  1.7071 -0.8326
  302LEU    HB2 4331   4.758   3.073   8.108 -0.2273 -0.6333 -0.6260
  302LEU     CG 4332   4.853   3.032   7.925  0.4587 -0.2697 -0.0670
  302LEU     HG 4333   4.880   3.082   7.829 -3.3694  1.8344 -0.2407
  302LEU    CD1 4334   4.970   2.952   7.984  0.5738  0.2447  0.4149
  302LEU   HD11 4335   4.979   2.863   7.917  0.5830 -0.6739  1.5944
  302LEU   HD12 4336   4.929   2.904   8.075 -0.1110  0.7057  0.3562
  302LEU   HD13 4337   5.068   3.005   7.988  0.0549  1.1409  1.6327
  302LEU    CD2 4338   4.739   2.947   7.867  0.2060 -0.1003  0.1793
  302LEU   HD21 4339   4.692   2.887   7.948 -2.4941  1.6792  0.0689
  302LEU   HD22 4340   4.783   2.874   7.796  1.0707 -0.0462  0.6523
  302LEU   HD23 4341   4.653   3.004   7.824  0.1287  0.7418  1.4231
  302LEU      C 4342   4.949   3.325   7.975 -0.0951 -0.1533  0.3000
  302LEU      O 4343   5.052   3.291   7.918  0.0758  0.3605  0.2962
  303ILE      N 4344   4.880   3.438   7.950 -0.1258 -0.2602 -0.1145
  303ILE     HN 4345   4.789   3.455   7.987  1.0013  0.4796  2.5566
  303ILE     CA 4346   4.928   3.534   7.856 -0.0939  0.0611  0.2279
  303ILE     HA 4347   5.008   3.506   7.789  0.0345  0.2226  0.3114
  303ILE     CB 4348   4.823   3.576   7.757 -0.0080  0.0995  0.1529
  303ILE     HB 4349   4.742   3.625   7.815 -0.4440 -3.7109  3.2018
  303ILE    CG2 4350   4.880   3.689   7.669  0.2970 -0.1377  0.0417
  303ILE   HG21 4351   4.969   3.646   7.619  0.6835 -0.0647  0.6458
  303ILE   HG22 4352   4.922   3.782   7.714  1.0946  0.4315 -1.7824
  303ILE   HG23 4353   4.807   3.717   7.590 -0.6938 -0.2523  0.8830
  303ILE    CG1 4354   4.764   3.458   7.679  0.3385  0.1760 -0.2343
  303ILE   HG11 4355   4.682   3.492   7.612 -1.0415 -0.6282  0.9557
  303ILE   HG12 4356   4.729   3.376   7.746 -2.1935  2.1439  1.0750
  303ILE     CD 4357   4.862   3.386   7.588  0.2759  0.3661 -0.4530
  303ILE    HD1 4358   4.811   3.305   7.532 -0.8998  0.0137  1.0563
  303ILE    HD2 4359   4.951   3.343   7.639 -1.1049 -1.3017  0.6693
  303ILE    HD3 4360   4.905   3.460   7.517 -0.6123  0.6209 -0.7304
  303ILE      C 4361   4.973   3.651   7.938 -0.0185  0.1158  0.1084
  303ILE      O 4362   4.890   3.708   8.009 -0.5478 -0.0371 -0.3736
  304ARG      N 4363   5.100   3.694   7.936 -0.1077  0.3678 -0.3046
  304ARG     HN 4364   5.171   3.654   7.878  0.6646 -0.1946  0.9844
  304ARG     CA 4365   5.144   3.814   8.001 -0.3789  0.2896  0.0261
  304ARG     HA 4366   5.086   3.827   8.091 -0.8518 -0.3436 -0.1797
  304ARG     CB 4367   5.291   3.814   8.046 -0.3092  0.1220 -0.1935
  304ARG    HB1 4368   5.317   3.722   8.103 -3.3912 -1.0820 -0.5352
  304ARG    HB2 4369   5.315   3.904   8.106 -2.3159  0.8396 -0.3969
  304ARG     CG 4370   5.390   3.813   7.930  0.0542 -0.4827  0.1212
  304ARG    HG1 4371   5.385   3.908   7.873  0.4854  0.5175  1.6898
  304ARG    HG2 4372   5.360   3.731   7.861 -0.4354 -0.4172  0.2569
  304ARG     CD 4373   5.537   3.787   7.964  0.1355 -0.3071 -0.0918
  304ARG    HD1 4374   5.605   3.794   7.876  0.5330  1.0291  0.3054
  304ARG    HD2 4375   5.542   3.687   8.013 -0.6515 -0.3682 -0.1282
  304ARG     NE 4376   5.581   3.885   8.067 -0.2250  0.0605 -0.2889
  304ARG     HE 4377   5.519   3.961   8.087 -2.3582 -1.7221  0.3419
  304ARG     CZ 4378   5.712   3.912   8.091 -0.2577  0.0745 -0.1282
  304ARG    NH1 4379   5.812   3.825   8.060 -0.2591  0.2092 -0.5082
  304ARG   HH11 4380   5.789   3.743   8.007  0.9504 -1.5587  1.5376
  304ARG   HH12 4381   5.906   3.853   8.078 -0.1312 -1.0841  1.0807
  304ARG    NH2 4382   5.740   4.033   8.150 -0.2384  0.1092 -0.2096
  304ARG   HH21 4383   5.671   4.094   8.188  0.3359 -0.5968  2.0915
  304ARG   HH22 4384   5.833   4.063   8.172 -0.3222  0.6932 -0.6235
  304ARG      C 4385   5.123   3.935   7.916 -0.7321 -0.0938 -0.4417
  304ARG      O 4386   5.108   3.935   7.794  0.4153 -0.2500 -0.5939
  305LYS      N 4387   5.111   4.050   7.985  0.3964 -0.1641 -0.1022
  305LYS     HN 4388   5.116   4.051   8.084  0.1938 -1.0747 -0.0643
  305LYS     CA 4389   5.069   4.177   7.934 -0.9562 -0.5878 -0.1037
  305LYS     HA 4390   4.971   4.152   7.898 -1.8362 -1.4781  2.6358
  305LYS     CB 4391   5.059   4.289   8.038 -0.3292 -0.1887 -0.4645
  305LYS    HB1 4392   5.051   4.389   7.990 -0.4969  0.9809  1.8600
  305LYS    HB2 4393   5.153   4.291   8.097 -2.3417 -0.4462  3.0710
  305LYS     CG 4394   4.932   4.271   8.122 -0.1918  0.0201 -0.2096
  305LYS    HG1 4395   4.941   4.350   8.200  0.5581  1.6560 -1.8697
  305LYS    HG2 4396   4.925   4.168   8.162  0.6509  0.4792  1.1827
  305LYS     CD 4397   4.809   4.309   8.040 -0.1940 -0.1812 -0.2997
  305LYS    HD1 4398   4.778   4.208   8.004  1.2100 -0.5655 -0.4910
  305LYS    HD2 4399   4.833   4.384   7.962  1.8303  1.9335  2.1848
  305LYS     CE 4400   4.691   4.363   8.121  0.0148 -0.3293  0.1050
  305LYS    HE1 4401   4.710   4.472   8.130 -1.5347 -0.1710  2.2914
  305LYS    HE2 4402   4.685   4.321   8.224  0.2552  0.1090  0.3019
  305LYS     NZ 4403   4.566   4.335   8.047  0.3770 -0.3563 -0.5009
  305LYS    HZ1 4404   4.488   4.396   8.078 -0.7244 -0.1583 -3.3271
  305LYS    HZ2 4405   4.534   4.237   8.066 -1.0907  0.2365  0.2416
  305LYS    HZ3 4406   4.573   4.353   7.945  0.9293 -2.6867 -0.9408
  305LYS      C 4407   5.158   4.214   7.820 -0.3349 -0.6069  0.3703
  305LYS      O 4408   5.113   4.265   7.718  0.0202 -0.6721  0.1769
  306GLU      N 4409   5.291   4.191   7.828 -0.2266 -0.1433 -0.0564
  306GLU     HN 4410   5.337   4.170   7.914  2.5771 -0.9716 -1.6454
  306GLU     CA 4411   5.387   4.222   7.727  0.2181 -0.8478  0.1476
  306GLU     HA 4412   5.376   4.328   7.713 -1.6993 -1.0300  0.0302
  306GLU     CB 4413   5.526   4.190   7.786  0.4479 -0.2695 -0.0777
  306GLU    HB1 4414   5.610   4.186   7.713  1.0521 -3.7000  0.6551
  306GLU    HB2 4415   5.538   4.089   7.831  2.5346  0.0396  0.1678
  306GLU     CG 4416   5.568   4.289   7.895  0.0325 -0.3408  0.1502
  306GLU    HG1 4417   5.558   4.393   7.859  0.1393 -0.3613  0.0585
  306GLU    HG2 4418   5.678   4.288   7.914  0.1084  2.4878  0.1950
  306GLU     CD 4419   5.495   4.262   8.026  0.1000 -0.0873  0.2401
  306GLU    OE1 4420   5.465   4.144   8.057  0.5197 -0.4709 -0.7717
  306GLU    OE2 4421   5.476   4.352   8.113 -1.1041 -0.0118 -0.0890
  306GLU      C 4422   5.375   4.150   7.598 -0.1142 -0.0261 -0.2831
  306GLU      O 4423   5.362   4.204   7.488  0.2028  0.7287  0.0430
  307VAL      N 4424   5.358   4.017   7.607 -0.1013  0.0330  0.6244
  307VAL     HN 4425   5.370   3.973   7.696  1.9901  2.7232  1.8051
  307VAL     CA 4426   5.331   3.935   7.493 -0.1169  0.4314  0.3393
  307VAL     HA 4427   5.408   3.948   7.419 -0.2221  1.9492  0.4659
  307VAL     CB 4428   5.337   3.788   7.524  0.0270  0.3338 -0.1375
  307VAL     HB 4429   5.280   3.765   7.617 -0.0631  1.5802  0.1311
  307VAL    CG1 4430   5.281   3.699   7.412  0.8665  0.1616 -0.4205
  307VAL   HG11 4431   5.295   3.591   7.436 -1.2484 -0.7171 -2.7478
  307VAL   HG12 4432   5.329   3.720   7.314 -1.2362 -0.6725 -1.7064
  307VAL   HG13 4433   5.174   3.721   7.396  1.1259  0.5859 -1.6806
  307VAL    CG2 4434   5.487   3.757   7.532 -0.1302 -0.5758 -0.5818
  307VAL   HG21 4435   5.529   3.830   7.605  0.8741  0.0425 -1.7457
  307VAL   HG22 4436   5.540   3.768   7.435 -0.6058 -1.8968 -1.0133
  307VAL   HG23 4437   5.498   3.654   7.571 -1.6229  0.0705  1.7534
  307VAL      C 4438   5.207   3.966   7.417 -0.0485  0.0791  0.0794
  307VAL      O 4439   5.199   3.960   7.295 -0.4751 -0.4223  0.1278
  308TYR      N 4440   5.099   4.004   7.488 -0.0399 -0.0663  0.1717
  308TYR     HN 4441   5.096   3.984   7.586 -1.8182 -0.9097 -0.0112
  308TYR     CA 4442   4.977   4.056   7.432 -0.0426 -0.0298  0.2115
  308TYR     HA 4443   4.941   3.979   7.365  1.0982 -0.1193 -0.3287
  308TYR     CB 4444   4.884   4.068   7.554 -0.0047 -0.0448  0.2424
  308TYR    HB1 4445   4.923   4.150   7.618 -2.2856  0.7694  0.6758
  308TYR    HB2 4446   4.888   3.974   7.614 -0.0261 -0.3490 -0.2212
  308TYR     CG 4447   4.741   4.092   7.520  0.2354  0.8634 -0.1576
  308TYR    CD1 4448   4.669   3.986   7.469 -0.3258  1.3094 -0.3074
  308TYR    HD1 4449   4.724   3.893   7.462 -0.1675  1.1548  2.0889
  308TYR    CE1 4450   4.541   4.008   7.425 -0.6649 -0.3074 -0.1885
  308TYR    HE1 4451   4.486   3.924   7.384  3.4335 -1.8770 -3.2040
  308TYR     CZ 4452   4.482   4.131   7.438 -0.0682 -0.0333 -0.0258
  308TYR     OH 4453   4.344   4.146   7.412 -0.0024  0.5888 -0.0384
  308TYR     HH 4454   4.316   4.069   7.361  1.6477 -0.5287  0.6622
  308TYR    CD2 4455   4.687   4.218   7.531  0.5744  1.0354 -0.4332
  308TYR    HD2 4456   4.745   4.307   7.551 -1.5363  2.4187 -0.1073
  308TYR    CE2 4457   4.555   4.232   7.496  0.3971 -0.1995 -0.3171
  308TYR    HE2 4458   4.508   4.328   7.507  0.5741 -0.3504  2.2586
  308TYR      C 4459   4.988   4.177   7.346 -0.5488  0.1539  0.4020
  308TYR      O 4460   4.934   4.186   7.236  0.0725 -0.4171  0.0375
  309ILE      N 4461   5.059   4.279   7.398 -0.1542  0.0311  0.1109
  309ILE     HN 4462   5.086   4.278   7.494 -0.2615 -3.3216  0.2349
  309ILE     CA 4463   5.093   4.404   7.338 -0.0461  0.0765  0.2627
  309ILE     HA 4464   5.007   4.453   7.295  0.3198  0.4687 -0.0272
  309ILE     CB 4465   5.159   4.501   7.431  0.6248  0.2240 -0.3639
  309ILE     HB 4466   5.248   4.450   7.472 -0.0185 -0.1673  0.5667
  309ILE    CG2 4467   5.205   4.634   7.368  0.2064  0.3317 -0.4453
  309ILE   HG21 4468   5.239   4.625   7.263 -0.6233  1.2392 -0.8118
  309ILE   HG22 4469   5.269   4.684   7.444  0.4151  0.8789 -0.9724
  309ILE   HG23 4470   5.110   4.691   7.371  0.5318  1.1405  5.0513
  309ILE    CG1 4471   5.079   4.540   7.556 -0.0818  0.3105 -0.8364
  309ILE   HG11 4472   5.003   4.462   7.578 -1.8403  1.3249 -2.8848
  309ILE   HG12 4473   5.017   4.629   7.533  0.0637  0.6181 -0.0552
  309ILE     CD 4474   5.171   4.560   7.676 -0.1478  0.0173 -0.7351
  309ILE    HD1 4475   5.225   4.465   7.695  0.0000 -0.0793 -1.6088
  309ILE    HD2 4476   5.112   4.601   7.760  2.2694  1.8366  0.2083
  309ILE    HD3 4477   5.251   4.633   7.652  0.9559 -0.3736  1.5379
  309ILE      C 4478   5.178   4.381   7.218 -0.4205 -0.2909  0.0633
  309ILE      O 4479   5.157   4.443   7.114  0.0032  0.2862  0.3174
  310LEU      N 4480   5.279   4.292   7.229  0.4002  0.5888 -0.1827
  310LEU     HN 4481   5.302   4.245   7.314  0.1219 -0.5187 -0.6879
  310LEU     CA 4482   5.371   4.259   7.124  0.3952  0.2857 -0.0945
  310LEU     HA 4483   5.422   4.347   7.088  1.2351  0.5849  1.6983
  310LEU     CB 4484   5.484   4.168   7.175 -0.2642 -0.0875  0.7229
  310LEU    HB1 4485   5.438   4.098   7.248 -0.9685  0.2856  0.6456
  310LEU    HB2 4486   5.553   4.220   7.245 -0.7904  0.5261  0.7930
  310LEU     CG 4487   5.562   4.095   7.064 -0.7741  0.4817 -0.0208
  310LEU     HG 4488   5.487   4.046   6.999  1.5645 -0.5353 -2.0760
  310LEU    CD1 4489   5.644   4.190   6.977  0.0072  0.2280  0.4275
  310LEU   HD11 4490   5.585   4.277   6.940  1.7227  0.5967 -1.6925
  310LEU   HD12 4491   5.679   4.146   6.881  1.0773 -1.6762  1.6223
  310LEU   HD13 4492   5.727   4.234   7.036 -0.3720  1.7931 -0.1396
  310LEU    CD2 4493   5.662   3.992   7.118 -0.1255  0.8423 -0.5324
  310LEU   HD21 4494   5.728   3.955   7.036  0.1258  0.2827 -0.0878
  310LEU   HD22 4495   5.611   3.917   7.181 -0.7340  2.4329  0.9367
  310LEU   HD23 4496   5.724   4.050   7.190  1.3547 -0.4852 -0.6833
  310LEU      C 4497   5.296   4.198   7.010  0.2854  0.0802  0.0862
  310LEU      O 4498   5.306   4.243   6.896 -0.2448 -0.0287 -0.0010
  311LEU      N 4499   5.216   4.094   7.039  0.1957  0.1137 -0.0387
  311LEU     HN 4500   5.211   4.067   7.135  0.4362 -0.0980 -0.0856
  311LEU     CA 4501   5.125   4.036   6.945  0.3591  0.3114 -0.3205
  311LEU     HA 4502   5.187   4.005   6.862  0.0858  1.5476 -1.0162
  311LEU     CB 4503   5.065   3.902   6.990 -0.0910  0.7429  0.3834
  311LEU    HB1 4504   5.003   3.866   6.905 -0.5551 -0.2500  1.1174
  311LEU    HB2 4505   5.001   3.914   7.080 -0.6405 -3.7094  0.7821
  311LEU     CG 4506   5.157   3.785   7.026 -0.3045  0.3691 -0.2775
  311LEU     HG 4507   5.235   3.832   7.090 -1.5990  0.1848  1.4964
  311LEU    CD1 4508   5.083   3.673   7.101  0.3682  0.1469  0.0659
  311LEU   HD11 4509   5.043   3.717   7.195 -1.9676 -0.1614 -0.7248
  311LEU   HD12 4510   5.148   3.589   7.133  0.0663 -0.0463  0.1860
  311LEU   HD13 4511   5.007   3.621   7.039  2.1802 -2.0517 -0.4253
  311LEU    CD2 4512   5.225   3.740   6.895 -0.0664  0.0255 -0.0352
  311LEU   HD21 4513   5.159   3.726   6.807  0.3625 -0.6233 -0.2639
  311LEU   HD22 4514   5.287   3.648   6.908 -0.4617 -0.2680 -0.1863
  311LEU   HD23 4515   5.299   3.820   6.877  2.0111 -1.9886 -1.0765
  311LEU      C 4516   5.029   4.131   6.882  0.7033  0.5169 -0.5404
  311LEU      O 4517   4.997   4.113   6.764  0.2031 -0.1768 -0.3047
  312ASN      N 4518   4.984   4.231   6.960  0.0534 -0.0736 -0.1453
  312ASN     HN 4519   4.999   4.220   7.058  1.0737 -2.1321 -0.4631
  312ASN     CA 4520   4.895   4.333   6.913  0.4005  0.1336 -0.3607
  312ASN     HA 4521   4.814   4.287   6.859  0.5873 -0.1513 -0.4018
  312ASN     CB 4522   4.834   4.421   7.023 -0.0315  0.0640 -0.5415
  312ASN    HB1 4523   4.908   4.478   7.084 -1.7440  1.5961  0.1762
  312ASN    HB2 4524   4.773   4.356   7.089  0.7250  2.2932  2.6465
  312ASN     CG 4525   4.740   4.528   6.970 -0.5459  0.3300  0.8693
  312ASN    OD1 4526   4.735   4.633   7.034 -0.1100  0.8784  0.0170
  312ASN    ND2 4527   4.667   4.509   6.857 -0.4792 -0.0440  0.8883
  312ASN   HD21 4528   4.629   4.584   6.804  0.3770 -2.2532 -3.3145
  312ASN   HD22 4529   4.685   4.426   6.804 -0.3072  0.4918  0.0922
  312ASN      C 4530   4.963   4.414   6.808 -0.5324  1.1919 -0.1688
  312ASN      O 4531   4.915   4.442   6.699  0.2661  0.5109 -0.7100
  313TRP      N 4532   5.088   4.455   6.836 -0.4209  0.6242  0.1980
  313TRP     HN 4533   5.130   4.442   6.925 -2.0108  0.0997  0.9068
  313TRP     CA 4534   5.168   4.531   6.745  0.2538 -0.2311  0.0576
  313TRP     HA 4535   5.104   4.607   6.703  2.7557  0.9875 -1.8145
  313TRP     CB 4536   5.285   4.592   6.824  0.0729  0.0396  0.1219
  313TRP    HB1 4537   5.378   4.603   6.763  0.8247  1.9902  1.5151
  313TRP    HB2 4538   5.311   4.518   6.903 -0.6762  0.7534  1.0465
  313TRP     CG 4539   5.255   4.729   6.874  0.0254  0.1763 -0.2773
  313TRP    CD1 4540   5.176   4.752   6.983  0.2733 -0.0501 -0.0464
  313TRP    HD1 4541   5.138   4.672   7.044  1.8836 -0.6570  0.2120
  313TRP    NE1 4542   5.177   4.885   7.016  0.1428 -0.1207  0.2517
  313TRP    HE1 4543   5.112   4.933   7.071 -0.6812  1.2021 -1.7404
  313TRP    CE2 4544   5.251   4.954   6.923 -0.1243  0.1821  0.2607
  313TRP    CD2 4545   5.296   4.859   6.832  0.4322  0.2793  0.4352
  313TRP    CE3 4546   5.379   4.900   6.732 -0.1033  0.0320 -0.1178
  313TRP    HE3 4547   5.418   4.830   6.659  2.0450  0.1254  0.8573
  313TRP    CZ3 4548   5.415   5.032   6.719 -0.1269  0.0415 -0.0898
  313TRP    HZ3 4549   5.474   5.070   6.637 -0.7427 -0.8519 -0.9668
  313TRP    CZ2 4550   5.280   5.086   6.909  0.4880  0.0196 -0.0965
  313TRP    HZ2 4551   5.249   5.156   6.986  0.5430  0.8511 -0.8231
  313TRP    CH2 4552   5.369   5.122   6.811  0.6990  0.2123  0.1659
  313TRP    HH2 4553   5.393   5.227   6.803 -1.8458  1.0019  1.6832
  313TRP      C 4554   5.217   4.458   6.625 -0.3266  0.2687 -0.4949
  313TRP      O 4555   5.253   4.520   6.525  0.2407  0.1795 -0.3530
  314ILE      N 4556   5.211   4.323   6.633  0.1811  0.2538 -0.2868
  314ILE     HN 4557   5.207   4.271   6.717  1.1331 -0.6951 -0.8129
  314ILE     CA 4558   5.223   4.245   6.514  0.1089 -0.0318 -0.1063
  314ILE     HA 4559   5.304   4.283   6.454 -0.1673 -3.0215 -2.6366
  314ILE     CB 4560   5.270   4.108   6.555  0.4854  0.1811  0.1880
  314ILE     HB 4561   5.200   4.073   6.634 -0.1088 -0.0002 -0.4025
  314ILE    CG2 4562   5.247   4.011   6.438 -0.1488 -0.2891  0.6937
  314ILE   HG21 4563   5.253   3.904   6.467 -3.5758  0.2703  4.3250
  314ILE   HG22 4564   5.304   4.034   6.345  1.5790 -0.2313  1.7491
  314ILE   HG23 4565   5.142   4.023   6.403  0.2383  1.1841 -0.0815
  314ILE    CG1 4566   5.415   4.103   6.606  0.3060  0.6355  0.7489
  314ILE   HG11 4567   5.421   4.174   6.691  0.5200  1.0822  0.3698
  314ILE   HG12 4568   5.478   4.141   6.523 -1.2891  1.4134 -0.1688
  314ILE     CD 4569   5.476   3.969   6.644 -0.3944  0.1543  0.2032
  314ILE    HD1 4570   5.420   3.908   6.718 -0.4140  0.0491  0.1028
  314ILE    HD2 4571   5.580   3.986   6.679 -0.2686  2.3985 -1.0968
  314ILE    HD3 4572   5.489   3.906   6.553 -2.2183  0.4709 -0.3237
  314ILE      C 4573   5.113   4.271   6.418  0.0831  0.1844 -0.0160
  314ILE      O 4574   5.138   4.284   6.298 -0.4280 -0.2190 -0.1696
  315GLY      N 4575   4.990   4.286   6.472 -0.1197 -0.2327 -0.3537
  315GLY     HN 4576   4.993   4.277   6.571 -0.0533  0.3251 -0.3024
  315GLY     CA 4577   4.874   4.333   6.403 -0.2106 -0.2130 -0.1871
  315GLY    HA1 4578   4.796   4.347   6.477 -1.0622  1.4181 -1.3260
  315GLY    HA2 4579   4.860   4.251   6.335  2.4307 -1.3156  0.4627
  315GLY      C 4580   4.879   4.462   6.329 -0.4064  0.1277  0.3876
  315GLY      O 4581   4.872   4.467   6.206 -0.1141 -0.5303  0.3426
  316TYR      N 4582   4.907   4.563   6.414 -0.4093  0.4876 -0.0324
  316TYR     HN 4583   4.918   4.540   6.510  0.7816  1.1240  0.0035
  316TYR     CA 4584   4.923   4.699   6.375  0.1450  0.4859  0.1808
  316TYR     HA 4585   4.825   4.740   6.353  0.7364  1.3734 -0.8964
  316TYR     CB 4586   4.974   4.786   6.491  0.3938 -0.5835  0.8874
  316TYR    HB1 4587   4.994   4.891   6.458 -1.1318 -0.1732  1.2213
  316TYR    HB2 4588   5.067   4.738   6.528 -0.4635 -1.4252  1.9896
  316TYR     CG 4589   4.883   4.804   6.607 -0.4057  0.9244  0.0680
  316TYR    CD1 4590   4.749   4.775   6.590 -0.1865 -0.2852  0.2731
  316TYR    HD1 4591   4.707   4.736   6.500  0.8726  0.1667 -0.4416
  316TYR    CE1 4592   4.666   4.791   6.698 -0.3497 -0.5048  0.1782
  316TYR    HE1 4593   4.562   4.766   6.681 -0.3435 -0.3648 -0.0709
  316TYR     CZ 4594   4.700   4.858   6.813 -0.5892 -0.0072 -0.0386
  316TYR     OH 4595   4.612   4.906   6.913 -0.2084  0.1698  0.2132
  316TYR     HH 4596   4.522   4.895   6.884 -0.1569 -0.3362  0.2391
  316TYR    CD2 4597   4.929   4.836   6.732 -0.3025  0.5991  0.1150
  316TYR    HD2 4598   5.036   4.852   6.742  0.0541 -1.9439  1.1250
  316TYR    CE2 4599   4.836   4.865   6.829 -0.6046  0.7767 -0.2244
  316TYR    HE2 4600   4.876   4.898   6.924  2.8729 -1.3264 -0.7570
  316TYR      C 4601   5.003   4.737   6.255  0.7455  0.6193  0.6209
  316TYR      O 4602   4.957   4.820   6.176  0.0556 -0.1260  0.2271
  317VAL      N 4603   5.113   4.668   6.220 -0.3046 -0.5680 -0.4000
  317VAL     HN 4604   5.149   4.606   6.290  0.1962  0.4771  0.2881
  317VAL     CA 4605   5.192   4.684   6.102 -0.1921  0.2066 -0.2245
  317VAL     HA 4606   5.202   4.790   6.087  0.0698  0.0460 -1.3040
  317VAL     CB 4607   5.331   4.629   6.113 -0.3644 -0.1421  0.2662
  317VAL     HB 4608   5.382   4.636   6.015  1.6428 -1.9226  1.0938
  317VAL    CG1 4609   5.420   4.703   6.214  0.3785 -0.2382 -0.3056
  317VAL   HG11 4610   5.398   4.811   6.202 -0.1695 -0.6547 -4.5105
  317VAL   HG12 4611   5.526   4.679   6.190  0.6549  0.8525 -0.1987
  317VAL   HG13 4612   5.415   4.676   6.322  2.0831  1.5805  0.2989
  317VAL    CG2 4613   5.324   4.478   6.140  0.0430 -0.1927  0.1038
  317VAL   HG21 4614   5.426   4.436   6.158 -0.0295 -0.1433  0.6710
  317VAL   HG22 4615   5.264   4.427   6.062  0.7150  1.8246 -1.8387
  317VAL   HG23 4616   5.275   4.461   6.239 -0.1153  1.5241  0.3443
  317VAL      C 4617   5.119   4.648   5.977 -0.6048  0.2424  0.0054
  317VAL      O 4618   5.156   4.690   5.868 -0.0189 -0.6629 -0.1541
  318ASN      N 4619   5.011   4.567   5.982  0.1187 -0.7126  0.5510
  318ASN     HN 4620   4.983   4.529   6.069 -0.6756 -0.7637  0.2769
  318ASN     CA 4621   4.916   4.546   5.877  0.3393  0.2123  0.1483
  318ASN     HA 4622   4.965   4.490   5.799 -0.1007  1.8768 -1.3789
  318ASN     CB 4623   4.798   4.457   5.922  0.6109 -0.2980 -0.1412
  318ASN    HB1 4624   4.749   4.509   6.007 -0.2990 -2.1947  0.5398
  318ASN    HB2 4625   4.839   4.360   5.957 -0.9546 -0.7877  0.3918
  318ASN     CG 4626   4.698   4.420   5.813 -0.1645 -0.0671  0.4813
  318ASN    OD1 4627   4.577   4.436   5.823 -0.1720  0.4205 -0.2649
  318ASN    ND2 4628   4.753   4.367   5.700 -0.4595 -0.0474  0.3278
  318ASN   HD21 4629   4.846   4.331   5.697 -0.1007  0.9351 -1.2574
  318ASN   HD22 4630   4.691   4.374   5.622 -0.3169  2.0674  0.3530
  318ASN      C 4631   4.867   4.668   5.807 -0.0384  0.0065  0.0528
  318ASN      O 4632   4.835   4.658   5.688  0.2100 -1.0193  0.0610
  319SER      N 4633   4.851   4.778   5.882 -0.3348  0.2272 -0.3264
  319SER     HN 4634   4.895   4.786   5.971  1.5370 -0.1171 -1.1657
  319SER     CA 4635   4.814   4.904   5.826  0.3906  0.5701 -0.0519
  319SER     HA 4636   4.723   4.892   5.770 -0.2930 -0.2881  1.1959
  319SER     CB 4637   4.780   5.009   5.933 -0.2764  0.4838 -0.1780
  319SER    HB1 4638   4.687   4.985   5.989 -0.1788  2.9546  1.2169
  319SER    HB2 4639   4.767   5.105   5.878  0.3373  0.2548 -0.7295
  319SER     OG 4640   4.890   5.033   6.019 -0.0702 -0.0670 -0.2896
  319SER    HG1 4641   4.898   4.955   6.075 -0.7536  1.0492  1.4305
  319SER      C 4642   4.920   4.951   5.733  0.5744  1.0475  0.3944
  319SER      O 4643   4.884   5.011   5.631 -0.4771 -0.0700  0.0881
  320GLY      N 4644   5.053   4.938   5.754  0.4998 -0.1597  0.1724
  320GLY     HN 4645   5.082   4.906   5.844  1.5422  1.0849  0.3017
  320GLY     CA 4646   5.150   4.991   5.663  0.0880 -0.2308 -0.3141
  320GLY    HA1 4647   5.244   5.011   5.712  0.5300 -0.5362 -1.0200
  320GLY    HA2 4648   5.114   5.081   5.617 -0.8446  0.0012  0.8125
  320GLY      C 4649   5.172   4.891   5.555  0.6585 -0.0901 -0.3314
  320GLY      O 4650   5.184   4.935   5.440  0.4691  0.3490 -0.1875
  321PHE      N 4651   5.155   4.762   5.586  0.1729  0.0103 -0.1612
  321PHE     HN 4652   5.141   4.730   5.679  0.7661  0.7174  0.1798
  321PHE     CA 4653   5.143   4.654   5.492  0.1780  0.1491 -0.3219
  321PHE     HA 4654   5.237   4.659   5.439  0.7176  0.2199  0.6130
  321PHE     CB 4655   5.148   4.511   5.549 -0.0253  0.1950 -0.1874
  321PHE    HB1 4656   5.135   4.442   5.464  1.1748  0.2670 -0.4500
  321PHE    HB2 4657   5.055   4.502   5.608 -0.2242 -0.6640 -0.6239
  321PHE     CG 4658   5.269   4.474   5.628  0.0252  0.4802 -0.1258
  321PHE    CD1 4659   5.392   4.535   5.624  0.5482 -0.5680 -0.5102
  321PHE    HD1 4660   5.412   4.613   5.552  0.1363 -0.7960 -0.8735
  321PHE    CE1 4661   5.491   4.502   5.714 -0.1121  0.2230  0.5330
  321PHE    HE1 4662   5.593   4.538   5.706  0.7678 -2.3590 -1.6014
  321PHE     CZ 4663   5.469   4.411   5.814  0.7097 -0.7937 -0.1847
  321PHE     HZ 4664   5.555   4.378   5.871  1.3765 -0.2565 -0.8614
  321PHE    CD2 4665   5.251   4.376   5.723  0.3277  0.3739 -0.1766
  321PHE    HD2 4666   5.153   4.334   5.740  0.5692 -0.0261  0.2614
  321PHE    CE2 4667   5.350   4.342   5.812  0.2223  0.0346 -0.1859
  321PHE    HE2 4668   5.333   4.266   5.886  0.4670 -0.8287 -1.0096
  321PHE      C 4669   5.037   4.666   5.388 -0.0198 -0.1271 -0.1548
  321PHE      O 4670   5.060   4.647   5.269 -0.1507  0.4116 -0.2703
  322ASN      N 4671   4.911   4.696   5.424  0.1335  0.6423 -0.2228
  322ASN     HN 4672   4.877   4.706   5.517 -2.1850  0.6941 -0.9892
  322ASN     CA 4673   4.797   4.694   5.337  0.1654  0.2910 -0.2594
  322ASN     HA 4674   4.780   4.590   5.314  1.4440 -0.4335  1.7935
  322ASN     CB 4675   4.672   4.738   5.416  0.3986  0.1129  0.2120
  322ASN    HB1 4676   4.587   4.771   5.354 -0.2970 -0.5780  0.7796
  322ASN    HB2 4677   4.707   4.824   5.478 -1.5544  1.0081  0.1402
  322ASN     CG 4678   4.616   4.627   5.505  0.1993 -0.1755 -0.2727
  322ASN    OD1 4679   4.647   4.513   5.472  0.2240 -0.0846 -0.5746
  322ASN    ND2 4680   4.540   4.659   5.612  0.0664 -0.0596 -0.4008
  322ASN   HD21 4681   4.510   4.577   5.661 -2.3704 -0.9120 -3.0406
  322ASN   HD22 4682   4.534   4.756   5.635 -2.7408 -0.2263 -0.0336
  322ASN      C 4683   4.812   4.767   5.208 -0.5966  0.2760 -0.3618
  322ASN      O 4684   4.779   4.703   5.108 -0.4407 -0.1129 -0.1671
  323PRO      N 4685   4.851   4.889   5.190  0.6786 -0.0469  0.0874
  323PRO     CD 4686   4.848   4.993   5.291  0.5390 -0.0950  0.1332
  323PRO    HD1 4687   4.934   4.968   5.358  0.1148 -0.2023  0.6461
  323PRO    HD2 4688   4.749   5.000   5.342  0.7869  0.4759  0.5504
  323PRO     CA 4689   4.888   4.942   5.062  0.2257 -0.0332 -0.0405
  323PRO     HA 4690   4.801   4.971   5.005  0.9132  0.0689 -1.0773
  323PRO     CB 4691   4.958   5.072   5.101 -0.6976  0.4870 -0.0940
  323PRO    HB1 4692   4.969   5.143   5.016 -2.1485  2.2338  1.0831
  323PRO    HB2 4693   5.063   5.052   5.129  0.5979  1.5488 -3.6606
  323PRO     CG 4694   4.864   5.123   5.211 -0.6344  0.0702  0.1547
  323PRO    HG1 4695   4.913   5.202   5.272  2.2039  0.6733 -2.6411
  323PRO    HG2 4696   4.767   5.165   5.174 -0.4611  0.3396 -0.0005
  323PRO      C 4697   4.971   4.862   4.967  0.0955 -0.4239  0.1755
  323PRO      O 4698   4.945   4.852   4.848  0.2214 -0.6981  0.1698
  324LEU      N 4699   5.082   4.803   5.015  0.5850  0.3719  0.0342
  324LEU     HN 4700   5.100   4.811   5.113 -0.7035 -1.8012  0.4910
  324LEU     CA 4701   5.169   4.717   4.942 -0.2022 -0.5717  0.1893
  324LEU     HA 4702   5.210   4.774   4.860 -2.0078  0.3853 -0.0961
  324LEU     CB 4703   5.290   4.679   5.030 -0.1276  0.1266  0.3915
  324LEU    HB1 4704   5.369   4.648   4.960  0.3276  1.9788  0.0140
  324LEU    HB2 4705   5.271   4.596   5.101  0.3053 -1.1914 -0.9997
  324LEU     CG 4706   5.365   4.798   5.094  0.4855 -0.1021  0.0998
  324LEU     HG 4707   5.296   4.830   5.174  1.2569 -1.0672  1.1802
  324LEU    CD1 4708   5.488   4.733   5.159  0.4814 -0.1751  0.0353
  324LEU   HD11 4709   5.531   4.651   5.098  1.0015  0.8996 -1.0939
  324LEU   HD12 4710   5.465   4.678   5.253 -0.7131  0.6689  0.2610
  324LEU   HD13 4711   5.567   4.807   5.184  0.4621  0.5677 -1.9755
  324LEU    CD2 4712   5.411   4.904   4.993 -0.9337  0.1341 -0.3285
  324LEU   HD21 4713   5.467   4.854   4.911 -1.8174 -0.8418 -0.3588
  324LEU   HD22 4714   5.475   4.980   5.043  0.6302 -1.8980  0.9285
  324LEU   HD23 4715   5.320   4.957   4.957 -1.9213 -1.2880  0.0130
  324LEU      C 4716   5.094   4.601   4.887 -1.0553  0.0912 -0.0653
  324LEU      O 4717   5.098   4.576   4.767 -0.4167 -0.4630  0.0647
  325ILE      N 4718   5.013   4.533   4.971 -0.2763 -0.3716  0.3213
  325ILE     HN 4719   5.014   4.536   5.071 -0.3977 -2.3424  0.4200
  325ILE     CA 4720   4.929   4.423   4.934  0.0512 -0.4251 -0.2729
  325ILE     HA 4721   5.006   4.358   4.896  3.0600  0.7868  3.1985
  325ILE     CB 4722   4.874   4.359   5.057  0.4198 -0.2192  0.0027
  325ILE     HB 4723   4.799   4.430   5.097 -3.4535 -1.9833 -3.3371
  325ILE    CG2 4724   4.796   4.231   5.022  0.3134 -0.2060  0.1887
  325ILE   HG21 4725   4.778   4.166   5.110 -0.6067  1.4926  1.3113
  325ILE   HG22 4726   4.846   4.172   4.942  0.9903  0.5793  0.0260
  325ILE   HG23 4727   4.702   4.261   4.971  0.9509  1.5004 -0.0208
  325ILE    CG1 4728   4.980   4.328   5.164  0.4353  0.0881  0.0774
  325ILE   HG11 4729   4.931   4.280   5.252  0.3112 -1.1977 -0.6723
  325ILE   HG12 4730   5.030   4.423   5.189 -1.5156  1.6219 -1.4904
  325ILE     CD 4731   5.089   4.232   5.117 -0.1887 -0.4839 -0.2271
  325ILE    HD1 4732   5.181   4.249   5.176 -0.8677  2.1686  0.1914
  325ILE    HD2 4733   5.120   4.269   5.017 -2.0563 -0.9461 -1.0247
  325ILE    HD3 4734   5.060   4.125   5.112  0.1030 -0.7001  1.7521
  325ILE      C 4735   4.822   4.455   4.835 -0.4254 -0.5185  0.2091
  325ILE      O 4736   4.794   4.378   4.743 -0.3812  0.2846 -0.4850
  326TYR      N 4737   4.750   4.567   4.855  0.4096  0.0735 -0.0450
  326TYR     HN 4738   4.769   4.625   4.933  0.6156 -0.5843  0.4040
  326TYR     CA 4739   4.623   4.591   4.793  0.2667 -0.2519  0.1160
  326TYR     HA 4740   4.574   4.507   4.746  1.0429 -0.4134 -0.4307
  326TYR     CB 4741   4.520   4.642   4.895  0.5258  0.1543  0.1794
  326TYR    HB1 4742   4.424   4.680   4.854 -0.4446 -3.0201 -0.7489
  326TYR    HB2 4743   4.573   4.720   4.953  3.3661  0.4033 -2.4690
  326TYR     CG 4744   4.476   4.527   4.980 -0.0886  0.1065 -0.1966
  326TYR    CD1 4745   4.520   4.508   5.108 -0.9525  0.2379  0.1214
  326TYR    HD1 4746   4.584   4.584   5.152  1.9719 -0.2998 -2.8553
  326TYR    CE1 4747   4.485   4.389   5.168 -0.5260  0.2504  0.4017
  326TYR    HE1 4748   4.523   4.376   5.268  1.1795  2.0497  0.0433
  326TYR     CZ 4749   4.396   4.300   5.114 -0.5614  0.0664  0.7612
  326TYR     OH 4750   4.368   4.172   5.168  0.0421 -0.1922  0.4727
  326TYR     HH 4751   4.430   4.170   5.242  1.2911  2.2407 -0.3849
  326TYR    CD2 4752   4.392   4.438   4.918 -0.0239  0.2337 -0.4714
  326TYR    HD2 4753   4.356   4.448   4.816  2.0744  0.5116 -1.2391
  326TYR    CE2 4754   4.349   4.328   4.988  0.2122  0.8309  0.6341
  326TYR    HE2 4755   4.281   4.257   4.943  0.0202  2.3407 -1.6220
  326TYR      C 4756   4.636   4.688   4.680  0.3151 -0.5058 -0.0989
  326TYR      O 4757   4.554   4.681   4.589 -0.2285  0.5712  0.2833
  327CYS      N 4758   4.725   4.789   4.679  0.1766 -0.3866 -0.4733
  327CYS     HN 4759   4.803   4.787   4.741 -1.4370 -0.3468  1.6647
  327CYS     CA 4760   4.736   4.898   4.587 -0.0518  0.2908  0.2970
  327CYS     HA 4761   4.642   4.906   4.536  0.1862  0.3689 -0.1324
  327CYS     CB 4762   4.769   5.032   4.656 -0.1404  0.1935  0.5304
  327CYS    HB1 4763   4.764   5.105   4.573  0.1990 -0.2525  0.1116
  327CYS    HB2 4764   4.873   5.036   4.695  0.3355 -2.2907 -0.3088
  327CYS     SG 4765   4.657   5.078   4.792 -0.5869 -0.3560  0.3562
  327CYS    HG1 4766   4.561   5.111   4.707  1.0196  2.9900 -0.3436
  327CYS      C 4767   4.832   4.876   4.475 -0.4625  0.6305 -0.1257
  327CYS      O 4768   4.934   4.943   4.458 -0.2478  0.2723 -0.2480
  328ARG      N 4769   4.809   4.772   4.393  0.4065  0.2551  0.0959
  328ARG     HN 4770   4.738   4.705   4.414  0.6276 -0.3679 -1.0900
  328ARG     CA 4771   4.914   4.714   4.316 -0.0987 -0.1758 -0.2782
  328ARG     HA 4772   5.012   4.750   4.344  0.4642 -0.6909 -1.5223
  328ARG     CB 4773   4.929   4.565   4.352  0.5634 -0.0259  0.0961
  328ARG    HB1 4774   4.999   4.514   4.282  3.0758  4.1429 -0.7489
  328ARG    HB2 4775   4.830   4.517   4.335  0.5586  0.0268 -0.0288
  328ARG     CG 4776   4.978   4.545   4.496 -0.1729 -0.6768  0.2642
  328ARG    HG1 4777   4.892   4.567   4.563 -0.6252 -0.3912 -0.3994
  328ARG    HG2 4778   5.072   4.596   4.524  0.9379 -1.1634 -2.2711
  328ARG     CD 4779   5.011   4.396   4.501  0.1381 -0.6008  0.5203
  328ARG    HD1 4780   4.935   4.336   4.447 -0.9603  1.5272 -0.4105
  328ARG    HD2 4781   5.011   4.363   4.607 -0.8304 -0.3181  0.6161
  328ARG     NE 4782   5.145   4.375   4.439  0.0206 -0.1516  0.1112
  328ARG     HE 4783   5.146   4.358   4.341  1.0046 -3.3750  0.5775
  328ARG     CZ 4784   5.257   4.358   4.515  0.0886 -0.8995 -0.1483
  328ARG    NH1 4785   5.267   4.385   4.649  0.4691 -0.2779 -0.2986
  328ARG   HH11 4786   5.178   4.408   4.687  0.3870 -0.6496 -0.2651
  328ARG   HH12 4787   5.348   4.359   4.702 -0.7405  0.5163  2.0803
  328ARG    NH2 4788   5.374   4.340   4.447  0.2846  0.3359 -0.1538
  328ARG   HH21 4789   5.368   4.315   4.350 -0.4798  2.4753 -0.7180
  328ARG   HH22 4790   5.461   4.345   4.496  0.2150  1.5844 -0.1094
  328ARG      C 4791   4.915   4.732   4.168  0.0627 -0.0987 -0.2682
  328ARG      O 4792   5.004   4.679   4.102 -0.3544 -0.1617 -0.7829
  329SER      N 4793   4.813   4.802   4.115  0.1529  0.0586 -0.2342
  329SER     HN 4794   4.737   4.824   4.176 -0.9946 -1.5279 -1.0298
  329SER     CA 4795   4.791   4.830   3.977 -0.0669  0.2013 -0.1701
  329SER     HA 4796   4.795   4.733   3.931  0.9593  1.4314 -2.9231
  329SER     CB 4797   4.655   4.901   3.961  0.0091  0.3003 -0.3845
  329SER    HB1 4798   4.645   4.995   4.019 -1.4339  0.6383 -1.1196
  329SER    HB2 4799   4.567   4.839   3.989  0.1749  0.6635  1.0076
  329SER     OG 4800   4.624   4.945   3.829  0.1648  0.1313 -0.4779
  329SER    HG1 4801   4.594   4.866   3.783 -4.0673  0.6526  0.9473
  329SER      C 4802   4.895   4.918   3.917 -0.0036  0.3032  0.0849
  329SER      O 4803   4.959   4.991   3.993 -0.1839  0.3515  0.1897
  330PRO      N 4804   4.925   4.905   3.791  0.4564  0.2485  0.1991
  330PRO     CD 4805   4.897   4.793   3.702  0.0853  0.4274  0.0900
  330PRO    HD1 4806   4.791   4.807   3.670 -0.0011  0.3176  0.3277
  330PRO    HD2 4807   4.911   4.700   3.761 -1.8876 -0.3445 -0.5667
  330PRO     CA 4808   5.011   4.998   3.724  0.2363  0.1201 -0.2661
  330PRO     HA 4809   5.099   5.000   3.786 -0.4646  0.7512  0.7296
  330PRO     CB 4810   5.027   4.950   3.580  0.3955  0.2073 -0.2783
  330PRO    HB1 4811   5.115   4.984   3.523 -0.4840  1.3910 -0.9672
  330PRO    HB2 4812   4.939   4.990   3.525  0.5247 -0.1412 -0.7543
  330PRO     CG 4813   5.003   4.798   3.591  0.1626  0.2721  0.1569
  330PRO    HG1 4814   4.977   4.736   3.503  1.1986 -1.0991  0.7756
  330PRO    HG2 4815   5.089   4.738   3.628  1.4237  1.3102 -0.9906
  330PRO      C 4816   4.964   5.139   3.735 -0.4228 -0.0861 -0.4111
  330PRO      O 4817   5.045   5.231   3.738 -0.6760  0.1143  0.3625
  331ASP      N 4818   4.830   5.158   3.732 -0.3890  0.2082 -0.1624
  331ASP     HN 4819   4.769   5.087   3.697 -1.4542 -1.0290  3.7385
  331ASP     CA 4820   4.775   5.288   3.747 -0.3787  0.1618  0.2895
  331ASP     HA 4821   4.825   5.347   3.672 -1.3844 -0.1276 -0.6403
  331ASP     CB 4822   4.623   5.288   3.720 -0.4024 -0.3899  0.4062
  331ASP    HB1 4823   4.581   5.390   3.731 -2.3606 -1.1749  0.4450
  331ASP    HB2 4824   4.565   5.230   3.795 -0.9857 -0.4325 -0.0706
  331ASP     CG 4825   4.576   5.221   3.592  0.3615  0.4255 -0.3199
  331ASP    OD1 4826   4.659   5.178   3.507  0.8858  0.1904  0.3005
  331ASP    OD2 4827   4.453   5.212   3.566  0.2248 -0.0803  0.4635
  331ASP      C 4828   4.805   5.347   3.880  0.2010  0.1126  0.1849
  331ASP      O 4829   4.841   5.465   3.887 -0.0669  0.1625  0.8812
  332PHE      N 4830   4.801   5.261   3.984 -0.1602 -0.3586 -0.2151
  332PHE     HN 4831   4.784   5.166   3.961  2.2155 -0.2856 -2.8539
  332PHE     CA 4832   4.843   5.294   4.116 -0.6815 -0.0559 -0.1226
  332PHE     HA 4833   4.790   5.386   4.137 -2.4850 -1.0788  0.0588
  332PHE     CB 4834   4.828   5.182   4.221  0.0784  0.2551  0.3259
  332PHE    HB1 4835   4.906   5.184   4.300  1.5350  0.2781 -1.0585
  332PHE    HB2 4836   4.834   5.086   4.166 -0.4295  1.4929 -2.0283
  332PHE     CG 4837   4.696   5.196   4.289 -0.0126  0.1836  0.1668
  332PHE    CD1 4838   4.669   5.311   4.361 -0.7149  0.3556 -0.3574
  332PHE    HD1 4839   4.744   5.389   4.363  1.2466 -1.3277 -2.2975
  332PHE    CE1 4840   4.547   5.320   4.423 -0.2541 -0.1691  0.6540
  332PHE    HE1 4841   4.521   5.412   4.474 -0.4530 -0.2320  0.6661
  332PHE     CZ 4842   4.460   5.215   4.439 -0.5909 -0.0217 -0.1792
  332PHE     HZ 4843   4.367   5.230   4.492  0.2710  1.3028  1.0581
  332PHE    CD2 4844   4.609   5.091   4.302  0.2697 -0.0321  0.3436
  332PHE    HD2 4845   4.617   4.997   4.249  0.5658 -0.6226  1.4068
  332PHE    CE2 4846   4.495   5.097   4.379  0.1499  0.0157  0.1625
  332PHE    HE2 4847   4.428   5.012   4.389  0.7163 -0.5541 -0.7175
  332PHE      C 4848   4.985   5.339   4.119 -0.6918 -0.0279 -0.0164
  332PHE      O 4849   5.023   5.448   4.162 -0.2044 -0.1610 -0.1019
  333ARG      N 4850   5.070   5.256   4.056 -0.3486  0.4004 -0.1219
  333ARG     HN 4851   5.026   5.174   4.019 -0.3570  0.5778 -0.5118
  333ARG     CA 4852   5.211   5.273   4.049 -0.3102 -0.1380 -0.8180
  333ARG     HA 4853   5.240   5.293   4.151  0.9986  0.3801 -1.2667
  333ARG     CB 4854   5.298   5.150   4.017 -0.1146 -0.1837 -0.1341
  333ARG    HB1 4855   5.398   5.195   4.003 -0.1780 -0.2543 -0.8281
  333ARG    HB2 4856   5.269   5.100   3.922  1.0449 -1.7084  0.2794
  333ARG     CG 4857   5.315   5.050   4.132  0.4456  0.2348  0.1535
  333ARG    HG1 4858   5.346   5.117   4.215  1.5155  0.7559 -0.6410
  333ARG    HG2 4859   5.408   4.996   4.106  1.1273  0.5378  1.8522
  333ARG     CD 4860   5.199   4.956   4.167  0.4076  0.3069  0.2227
  333ARG    HD1 4861   5.175   4.901   4.074 -0.7619 -0.4333  0.9435
  333ARG    HD2 4862   5.103   5.003   4.199  0.4187 -1.9779  4.2290
  333ARG     NE 4863   5.248   4.865   4.273 -0.1608 -0.1291  0.1159
  333ARG     HE 4864   5.282   4.913   4.354  0.1055 -2.4980  1.5390
  333ARG     CZ 4865   5.316   4.747   4.256  0.3395  0.1335  0.2535
  333ARG    NH1 4866   5.329   4.684   4.136  0.0618 -0.4409  0.5196
  333ARG   HH11 4867   5.309   4.732   4.051 -1.9639  1.3690  1.9192
  333ARG   HH12 4868   5.370   4.592   4.134  2.6654  0.6427  0.0609
  333ARG    NH2 4869   5.366   4.683   4.366 -0.1971 -0.1394  0.3438
  333ARG   HH21 4870   5.357   4.724   4.456  0.1825  0.1763  0.2385
  333ARG   HH22 4871   5.409   4.594   4.346  1.9130  1.2446 -1.9051
  333ARG      C 4872   5.257   5.396   3.977 -0.5850  0.3099 -0.2379
  333ARG      O 4873   5.318   5.484   4.037  0.1850 -0.2492 -0.1912
  334ILE      N 4874   5.206   5.424   3.856  0.1985  0.2872 -0.5787
  334ILE     HN 4875   5.144   5.357   3.815  2.1367 -1.2341 -1.1933
  334ILE     CA 4876   5.234   5.542   3.781  0.2122  0.4455 -0.3256
  334ILE     HA 4877   5.341   5.559   3.788  0.4423 -1.1311  0.4264
  334ILE     CB 4878   5.193   5.529   3.637 -0.5397 -0.1866 -0.0570
  334ILE     HB 4879   5.084   5.506   3.633 -0.4038 -0.7243 -3.6388
  334ILE    CG2 4880   5.210   5.657   3.555 -0.2752 -0.4381 -0.3964
  334ILE   HG21 4881   5.211   5.637   3.446 -1.8944 -0.2415 -0.4644
  334ILE   HG22 4882   5.310   5.703   3.574  0.0996 -1.7337  0.8608
  334ILE   HG23 4883   5.131   5.733   3.574 -0.5515 -0.6032 -0.8763
  334ILE    CG1 4884   5.262   5.411   3.566  0.2479  0.2731 -0.0619
  334ILE   HG11 4885   5.223   5.393   3.464  0.6115 -0.2706 -0.1075
  334ILE   HG12 4886   5.241   5.323   3.631 -0.4642  0.7268  0.3441
  334ILE     CD 4887   5.410   5.436   3.536  0.2303  0.3466 -0.0920
  334ILE    HD1 4888   5.432   5.524   3.472 -0.5586 -0.1645 -1.0928
  334ILE    HD2 4889   5.465   5.345   3.505  0.5331  0.0942  1.1326
  334ILE    HD3 4890   5.467   5.460   3.629  0.3488 -0.9134  0.1736
  334ILE      C 4891   5.181   5.668   3.840 -0.1453  0.2599 -0.2491
  334ILE      O 4892   5.245   5.773   3.836  0.1899  0.0502 -0.3801
  335ALA      N 4893   5.072   5.659   3.918 -0.4510  0.1427 -0.6806
  335ALA     HN 4894   5.014   5.578   3.928  0.1694 -0.0460  3.1168
  335ALA     CA 4895   5.006   5.762   3.993  0.0879 -0.1522  0.2220
  335ALA     HA 4896   5.006   5.843   3.921 -0.1401 -0.5913 -0.2812
  335ALA     CB 4897   4.867   5.736   4.052  0.1315  0.0706  0.4240
  335ALA    HB1 4898   4.830   5.822   4.113 -1.5760 -1.5634  1.8153
  335ALA    HB2 4899   4.869   5.649   4.120 -0.4077 -1.0716 -0.9782
  335ALA    HB3 4900   4.800   5.694   3.974 -1.8600 -1.1813  2.6575
  335ALA      C 4901   5.095   5.806   4.104 -0.2818  0.1521  0.3990
  335ALA      O 4902   5.117   5.924   4.131  0.6549  0.0531  0.0958
  336PHE      N 4903   5.155   5.709   4.175 -0.0179  0.4154  0.5397
  336PHE     HN 4904   5.147   5.610   4.160  3.5886 -0.1537  1.3467
  336PHE     CA 4905   5.244   5.729   4.285  0.2333  0.0069  0.4155
  336PHE     HA 4906   5.187   5.799   4.344  0.1387  0.1077  0.2060
  336PHE     CB 4907   5.273   5.598   4.359 -0.0506  0.1494  0.7835
  336PHE    HB1 4908   5.354   5.614   4.433 -0.4972 -2.4717  1.9455
  336PHE    HB2 4909   5.322   5.533   4.283  0.8023  0.0075  1.4391
  336PHE     CG 4910   5.163   5.524   4.426 -0.2369 -0.4451 -0.1469
  336PHE    CD1 4911   5.038   5.575   4.457 -0.0395 -0.2096  0.2740
  336PHE    HD1 4912   5.021   5.680   4.440  2.8403  0.5104  1.1561
  336PHE    CE1 4913   4.944   5.502   4.525 -0.0923 -0.2115  0.1992
  336PHE    HE1 4914   4.845   5.537   4.550 -0.4369 -1.6935  0.9902
  336PHE     CZ 4915   4.972   5.373   4.561  0.4082 -0.1821 -0.0688
  336PHE     HZ 4916   4.896   5.307   4.601  0.8709 -2.0854 -2.1357
  336PHE    CD2 4917   5.188   5.395   4.466  0.2163 -0.5388 -0.7355
  336PHE    HD2 4918   5.286   5.355   4.444  0.5779 -0.8814  1.2987
  336PHE    CE2 4919   5.095   5.319   4.532  0.2368 -0.3495 -0.4881
  336PHE    HE2 4920   5.122   5.225   4.578  0.6039  1.4807  3.4224
  336PHE      C 4921   5.370   5.799   4.246 -0.2353  0.4201 -0.3927
  336PHE      O 4922   5.408   5.898   4.308 -0.6434  0.1048  0.3787
  337GLN      N 4923   5.439   5.754   4.140 -0.4958 -0.1187 -0.3366
  337GLN     HN 4924   5.397   5.674   4.097 -1.0888  0.3848 -0.7039
  337GLN     CA 4925   5.561   5.815   4.097 -0.5252 -0.0564 -0.3346
  337GLN     HA 4926   5.630   5.831   4.178  2.4443  1.2048 -2.8943
  337GLN     CB 4927   5.625   5.727   3.988 -0.1381  0.1442 -0.2728
  337GLN    HB1 4928   5.717   5.771   3.946 -2.1961  3.5545 -1.6690
  337GLN    HB2 4929   5.555   5.712   3.903  1.3190 -1.1578 -1.3066
  337GLN     CG 4930   5.667   5.587   4.034 -0.3776  0.1121 -0.1481
  337GLN    HG1 4931   5.586   5.531   4.087 -0.6432 -0.7767 -1.4510
  337GLN    HG2 4932   5.754   5.604   4.100 -0.1279  1.9815 -0.9201
  337GLN     CD 4933   5.711   5.510   3.910 -0.1997 -0.6964  0.4086
  337GLN    OE1 4934   5.625   5.453   3.844  0.1679 -0.2999 -0.4298
  337GLN    NE2 4935   5.844   5.499   3.886 -0.1512 -0.0755  0.3707
  337GLN   HE21 4936   5.872   5.423   3.827  2.5081 -1.4978  3.1659
  337GLN   HE22 4937   5.909   5.546   3.946  0.2464  0.8406 -0.7480
  337GLN      C 4938   5.546   5.956   4.051 -0.2110  0.1632  0.2210
  337GLN      O 4939   5.634   6.037   4.078 -0.3157  0.3619 -0.0297
  338GLU      N 4940   5.434   5.987   3.984 -0.5599 -0.1513  0.6561
  338GLU     HN 4941   5.366   5.914   3.980  1.8113 -2.6868  2.7945
  338GLU     CA 4942   5.395   6.121   3.952  0.6117 -0.0002 -0.2046
  338GLU     HA 4943   5.481   6.173   3.913  2.0773 -0.2247  2.4788
  338GLU     CB 4944   5.274   6.121   3.857  0.5040  0.0570 -0.0682
  338GLU    HB1 4945   5.198   6.055   3.903  1.1161 -0.8413 -0.3287
  338GLU    HB2 4946   5.304   6.076   3.760  0.3573  1.6402 -0.8932
  338GLU     CG 4947   5.188   6.247   3.843  0.4604  0.1239  0.7418
  338GLU    HG1 4948   5.185   6.311   3.933  1.5518 -1.8065  2.2237
  338GLU    HG2 4949   5.086   6.221   3.808  1.0423 -1.6743  0.2933
  338GLU     CD 4950   5.245   6.336   3.733 -0.1922 -0.4166 -0.0485
  338GLU    OE1 4951   5.253   6.460   3.752 -0.3697 -0.4041 -0.0597
  338GLU    OE2 4952   5.291   6.290   3.625  0.2477  0.1413 -0.1029
  338GLU      C 4953   5.373   6.208   4.070 -0.2223 -0.0797 -0.2963
  338GLU      O 4954   5.406   6.327   4.072 -0.0903 -0.1175 -0.1727
  339LEU      N 4955   5.311   6.162   4.180  0.4198  0.1441  0.1680
  339LEU     HN 4956   5.284   6.066   4.187 -0.1286  0.3976  2.3813
  339LEU     CA 4957   5.280   6.236   4.298 -0.0810  0.1592  0.0316
  339LEU     HA 4958   5.217   6.319   4.271  0.4948  1.4574  2.3581
  339LEU     CB 4959   5.189   6.147   4.384  0.2073 -0.4428 -0.2854
  339LEU    HB1 4960   5.179   6.162   4.494 -4.0077 -0.6087 -0.4636
  339LEU    HB2 4961   5.219   6.040   4.375 -1.1700 -0.9805  1.0878
  339LEU     CG 4962   5.038   6.154   4.355  0.1239 -0.0856  0.2308
  339LEU     HG 4963   5.013   6.159   4.247 -2.8140  0.5877  0.8605
  339LEU    CD1 4964   4.961   6.027   4.394 -0.8351  0.2713 -0.4506
  339LEU   HD11 4965   4.999   5.937   4.341 -1.1502  0.1345 -0.4458
  339LEU   HD12 4966   4.854   6.051   4.381 -1.0063 -1.4303 -2.8799
  339LEU   HD13 4967   4.966   6.003   4.502  1.1643 -1.4830 -0.8598
  339LEU    CD2 4968   4.976   6.277   4.425 -0.2923 -0.4692  0.5402
  339LEU   HD21 4969   4.960   6.260   4.534 -1.0035 -0.4501  0.4449
  339LEU   HD22 4970   4.873   6.301   4.390 -0.0437  0.2186  0.2719
  339LEU   HD23 4971   5.043   6.362   4.401  1.1181 -0.6039  3.5712
  339LEU      C 4972   5.396   6.283   4.379  0.3877  0.3951 -0.7684
  339LEU      O 4973   5.404   6.389   4.441  0.3191 -0.1889  0.2580
  340LEU      N 4974   5.498   6.196   4.385  0.1416  0.1531  0.0593
  340LEU     HN 4975   5.493   6.113   4.330 -0.0607 -0.1696  0.5590
  340LEU     CA 4976   5.616   6.224   4.461  0.4056  0.1643 -0.3488
  340LEU     HA 4977   5.582   6.284   4.544 -2.7951 -1.5000 -0.2823
  340LEU     CB 4978   5.663   6.088   4.515 -0.1957  0.1388  0.1228
  340LEU    HB1 4979   5.756   6.091   4.576  0.9794 -3.6675 -1.2333
  340LEU    HB2 4980   5.679   6.014   4.434 -0.2676  0.1119  0.1335
  340LEU     CG 4981   5.566   6.033   4.621 -0.5894 -0.4492 -0.5333
  340LEU     HG 4982   5.472   6.001   4.572 -0.0753  0.0377 -1.8848
  340LEU    CD1 4983   5.632   5.905   4.676 -0.3952 -0.0350  0.2132
  340LEU   HD11 4984   5.574   5.860   4.760 -1.0371  1.8939  0.8672
  340LEU   HD12 4985   5.736   5.923   4.709 -1.5818  3.0800  2.8805
  340LEU   HD13 4986   5.632   5.827   4.597  1.6197  0.0506  0.0795
  340LEU    CD2 4987   5.535   6.125   4.741  0.1812 -0.4927 -0.2924
  340LEU   HD21 4988   5.476   6.075   4.821  0.2579  1.1131  0.8187
  340LEU   HD22 4989   5.490   6.225   4.725 -1.1956 -0.3573  3.4760
  340LEU   HD23 4990   5.634   6.141   4.787 -0.0429 -2.0611  0.8180
  340LEU      C 4991   5.730   6.289   4.391  0.1963  0.1717 -0.6833
  340LEU      O 4992   5.830   6.329   4.449 -0.4721  0.2164  0.4701
  341CYSP     N 4993   5.714   6.307   4.258 -0.1416  0.3076 -0.6257
  341CYSP    HN 4994   5.637   6.263   4.214 -1.4009  1.0852  0.7240
  341CYSP    CA 4995   5.812   6.372   4.177  0.4120 -0.1169 -0.3082
  341CYSP    HA 4996   5.860   6.454   4.230  1.0635  0.2458 -1.4188
  341CYSP     C 4997   5.926   6.288   4.130  0.4597 -0.2601  0.0582
  341CYSP     O 4998   6.040   6.332   4.142  0.3972 -0.2182  0.5067
  341CYSP    CB 4999   5.738   6.433   4.057  0.1667  0.0498 -0.0722
  341CYSP   HB1 5000   5.807   6.452   3.972 -0.1033 -0.6293 -0.4510
  341CYSP   HB2 5001   5.666   6.351   4.035  1.6826 -2.0129  2.1547
  341CYSP    SG 5002   5.647   6.584   4.103  0.0062 -0.0878  0.0690
  341CYSP    C1 5003   5.791   6.695   4.115 -0.1198  0.1143 -0.2898
  341CYSP    O1 5004   5.896   6.648   4.074  0.0492  0.1953  0.0466
  341CYSP    C2 5005   5.776   6.836   4.171  0.1834  0.0452 -0.0335
  341CYSP   H2A 5006   5.674   6.855   4.210 -0.0773  2.8650 -1.8412
  341CYSP   H2B 5007   5.788   6.913   4.092 -1.0710 -1.0262 -1.3175
  341CYSP    C3 5008   5.873   6.861   4.287  0.0664 -0.5627  0.1995
  341CYSP   H3A 5009   5.972   6.832   4.247 -1.1385 -2.4418 -1.6725
  341CYSP   H3B 5010   5.849   6.788   4.367  0.3711 -1.6191 -0.6449
  341CYSP    C4 5011   5.861   7.001   4.347  0.2472 -0.0771 -0.8682
  341CYSP   H4A 5012   5.755   7.030   4.330  0.4688  0.5779 -1.1299
  341CYSP   H4B 5013   5.927   7.071   4.291 -0.0930 -0.0864 -1.2850
  341CYSP    C5 5014   5.888   7.010   4.498 -0.4226  0.2329 -0.7651
  341CYSP   H5A 5015   5.967   6.936   4.521 -0.8845 -0.6491 -1.8959
  341CYSP   H5B 5016   5.796   6.975   4.549 -0.3481 -0.4935 -1.1160
  341CYSP    C6 5017   5.920   7.146   4.561  0.1561 -0.2771  0.0552
  341CYSP   H6A 5018   5.842   7.223   4.545 -1.0532 -1.7502 -1.5545
  341CYSP   H6B 5019   6.013   7.183   4.511 -0.9869  1.3947 -0.9218
  341CYSP    C7 5020   5.949   7.127   4.710 -0.1640 -0.2568  0.1196
  341CYSP   H7A 5021   6.025   7.049   4.729  1.9274  1.9685  1.3827
  341CYSP   H7B 5022   5.855   7.092   4.759 -0.6764  2.7897  1.5567
  341CYSP    C8 5023   5.990   7.261   4.771 -0.0207 -0.2129 -0.0725
  341CYSP   H8A 5024   5.924   7.341   4.730 -1.7149 -2.3226 -1.7109
  341CYSP   H8B 5025   6.092   7.291   4.738  1.0521 -2.3141  1.1778
  341CYSP    C9 5026   5.992   7.259   4.924 -0.5349  0.6160 -0.0489
  341CYSP   H9A 5027   6.069   7.188   4.962 -2.1687 -1.1625  0.1021
  341CYSP   H9B 5028   5.896   7.212   4.954 -0.7663  1.7211  1.0288
  341CYSP   C10 5029   6.005   7.398   4.987 -0.1731  0.4249  0.3046
  341CYSP  H10A 5030   5.921   7.466   4.964 -0.3506 -0.3930 -1.6744
  341CYSP  H10B 5031   6.091   7.449   4.938 -0.4808  0.6805  0.0250
  341CYSP   C11 5032   6.004   7.385   5.139 -1.0441 -0.3363  0.2450
  341CYSP  H11A 5033   6.088   7.316   5.161 -1.5369 -1.0925 -0.2236
  341CYSP  H11B 5034   5.916   7.326   5.170 -0.3343 -2.5716 -1.7503
  341CYSP   C12 5035   6.028   7.520   5.208  0.5365 -0.1882 -0.5444
  341CYSP  H12A 5036   6.012   7.502   5.316  2.2882 -0.9943 -0.3889
  341CYSP  H12B 5037   5.945   7.584   5.169 -0.2322 -2.6986 -3.4483
  341CYSP   C13 5038   6.165   7.586   5.188  0.4742  0.0636 -0.1418
  341CYSP  H13A 5039   6.192   7.588   5.081  2.8361  3.7317  0.3262
  341CYSP  H13B 5040   6.236   7.517   5.239 -0.8503 -0.5966  0.8871
  341CYSP   C14 5041   6.178   7.729   5.241 -0.4474  0.1671 -0.1711
  341CYSP  H14A 5042   6.281   7.768   5.229 -0.8181  0.9945 -0.7515
  341CYSP  H14B 5043   6.150   7.738   5.348  2.0971 -1.3605  0.7182
  341CYSP   C15 5044   6.101   7.835   5.162 -0.4558  0.1698 -0.1609
  341CYSP  H15A 5045   6.118   7.935   5.207 -0.1855  0.5301 -1.0442
  341CYSP  H15B 5046   5.992   7.831   5.180 -0.3553  0.7847  0.5968
  341CYSP   C16 5047   6.136   7.850   5.014  0.3505  0.5556  0.0615
  341CYSP  H16A 5048   6.095   7.761   4.962  0.5469  0.3191  0.3106
  341CYSP  H16B 5049   6.095   7.941   4.965  1.7066  2.1518  1.7391
  341CYSP  H16C 5050   6.247   7.849   5.008  0.5255 -1.2524  2.4579
  342LEU      N 5051   5.894   6.168   4.078 -0.2310 -0.3142  0.5980
  342LEU     HN 5052   5.797   6.143   4.079 -0.4447  0.1164 -2.0502
  342LEU     CA 5053   5.993   6.075   4.034 -0.1448  0.0241  0.0649
  342LEU     HA 5054   6.088   6.113   4.066  1.7376 -3.1144 -1.3294
  342LEU     CB 5055   5.963   5.937   4.094 -0.4487 -0.0375 -0.2277
  342LEU    HB1 5056   6.033   5.867   4.044 -1.6007 -1.3278 -0.1242
  342LEU    HB2 5057   5.861   5.902   4.063  0.4827 -1.9719 -1.3236
  342LEU     CG 5058   5.978   5.930   4.247 -0.2219 -0.0742 -0.2524
  342LEU     HG 5059   5.916   6.014   4.284  0.1969  0.2188 -0.2102
  342LEU    CD1 5060   5.913   5.807   4.311 -0.6483  0.1299 -0.2893
  342LEU   HD11 5061   5.979   5.718   4.311  1.0191  1.3167  0.4737
  342LEU   HD12 5062   5.819   5.774   4.261  0.1388 -2.0363 -0.4580
  342LEU   HD13 5063   5.882   5.828   4.416 -0.5357  3.1209 -0.7660
  342LEU    CD2 5064   6.125   5.941   4.293 -0.4756  0.2523  0.4927
  342LEU   HD21 5065   6.132   5.949   4.403 -0.8956  2.8928  0.3990
  342LEU   HD22 5066   6.175   5.847   4.261 -1.7213 -0.3079  0.0814
  342LEU   HD23 5067   6.168   6.026   4.236  0.2504  1.4045  2.6741
  342LEU      C 5068   5.994   6.078   3.885 -0.1045 -0.1728  0.0610
  342LEU      O 5069   5.890   6.055   3.824 -0.5919 -0.2133  0.8985
  343ARG      N 5070   6.108   6.114   3.823 -0.4551  0.3225 -0.3007
  343ARG     HN 5071   6.189   6.147   3.871  0.8287 -0.8855 -1.5743
  343ARG     CA 5072   6.122   6.147   3.685 -0.3849  0.0956 -0.3487
  343ARG     HA 5073   6.046   6.105   3.622 -0.5230 -1.6795  0.9315
  343ARG     CB 5074   6.109   6.295   3.645  0.3895  0.2756  0.0437
  343ARG    HB1 5075   6.112   6.304   3.534  1.3235  1.4164  0.1379
  343ARG    HB2 5076   6.205   6.349   3.665  0.8229  0.1915 -1.6213
  343ARG     CG 5077   5.995   6.386   3.690  0.1614  0.5964 -1.1335
  343ARG    HG1 5078   6.010   6.489   3.650  0.5340  0.5426 -1.1306
  343ARG    HG2 5079   5.997   6.393   3.801  0.9806  3.7234 -1.2609
  343ARG     CD 5080   5.854   6.342   3.650 -0.1024 -0.3545  0.7109
  343ARG    HD1 5081   5.817   6.251   3.702 -3.2767  0.2829 -0.1826
  343ARG    HD2 5082   5.843   6.313   3.543  0.5784 -3.3919  1.3887
  343ARG     NE 5083   5.756   6.446   3.692 -0.1176  0.0811 -0.3632
  343ARG     HE 5084   5.786   6.539   3.713  2.2327 -0.3151 -1.6286
  343ARG     CZ 5085   5.622   6.421   3.686 -0.1240  0.1487 -0.5184
  343ARG    NH1 5086   5.566   6.311   3.627  0.0010 -0.1275 -0.1251
  343ARG   HH11 5087   5.633   6.259   3.574  2.1651  0.4020  1.8826
  343ARG   HH12 5088   5.468   6.304   3.609 -0.1607  0.1049  0.6088
  343ARG    NH2 5089   5.527   6.506   3.736 -0.4740 -0.3935 -0.2516
  343ARG   HH21 5090   5.549   6.600   3.763  1.9309 -0.8501 -0.4492
  343ARG   HH22 5091   5.431   6.481   3.745 -0.4944 -0.2350 -0.0081
  343ARG      C 5092   6.252   6.099   3.629 -0.4179 -0.1266 -0.2368
  343ARG      O 5093   6.350   6.068   3.696 -0.5322  0.1329  0.0579
  344ARG      N 5094   6.255   6.064   3.500  0.0801  0.2749 -0.3388
  344ARG     HN 5095   6.185   6.104   3.441  1.2503  0.2793 -1.8129
  344ARG     CA 5096   6.367   6.003   3.434  0.0259 -0.0817 -0.1034
  344ARG     HA 5097   6.449   5.996   3.503 -1.5994  2.3119  2.2787
  344ARG     CB 5098   6.332   5.863   3.381  0.0753 -0.1529  0.0506
  344ARG    HB1 5099   6.419   5.834   3.318 -0.6364  1.7388 -1.9420
  344ARG    HB2 5100   6.238   5.866   3.321  1.1381 -3.2962 -2.0450
  344ARG     CG 5101   6.305   5.754   3.485  0.2232  0.2794  0.5465
  344ARG    HG1 5102   6.295   5.662   3.424  0.6313 -0.7220  1.9453
  344ARG    HG2 5103   6.216   5.772   3.549  1.1220 -1.1908  2.2758
  344ARG     CD 5104   6.421   5.724   3.580  0.4164 -0.0735  0.2049
  344ARG    HD1 5105   6.448   5.799   3.657  1.4478  0.0308 -0.2396
  344ARG    HD2 5106   6.517   5.706   3.528  0.7750 -0.6217  1.0332
  344ARG     NE 5107   6.391   5.598   3.653  0.0622 -0.0617  0.0812
  344ARG     HE 5108   6.309   5.546   3.628 -0.1859  0.7161 -0.8177
  344ARG     CZ 5109   6.471   5.535   3.743 -0.0562  0.3906  0.5092
  344ARG    NH1 5110   6.591   5.587   3.781  0.1891  0.0539  0.2077
  344ARG   HH11 5111   6.614   5.676   3.740  1.6901 -0.6451 -0.5618
  344ARG   HH12 5112   6.661   5.536   3.831 -0.2783 -0.1858  0.6184
  344ARG    NH2 5113   6.436   5.416   3.801 -0.4381  0.2133 -0.0745
  344ARG   HH21 5114   6.340   5.389   3.795 -0.2061 -0.6031 -0.1752
  344ARG   HH22 5115   6.494   5.393   3.879 -0.3344  1.4672  0.2457
  344ARG      C 5116   6.418   6.093   3.327 -0.2684 -0.1461 -0.2993
  344ARG      O 5117   6.350   6.124   3.229 -0.3828 -0.1675 -0.2284
  345SER      N 5118   6.540   6.146   3.345 -0.1363 -0.4502 -0.2926
  345SER     HN 5119   6.593   6.132   3.429 -0.7121  0.7365  0.2995
  345SER     CA 5120   6.609   6.221   3.245 -0.5305  0.0868 -0.1695
  345SER     HA 5121   6.541   6.298   3.213 -1.5549 -1.1372 -1.0721
  345SER     CB 5122   6.725   6.306   3.299 -0.4367  0.1724 -0.5034
  345SER    HB1 5123   6.802   6.230   3.326 -1.1999 -0.5160 -0.2102
  345SER    HB2 5124   6.691   6.343   3.398  2.4178 -1.0772  1.0583
  345SER     OG 5125   6.771   6.400   3.203  0.2584 -0.3705 -0.7062
  345SER    HG1 5126   6.782   6.485   3.245 -1.5074 -0.2873 -0.3359
  345SER      C 5127   6.640   6.143   3.121 -0.5737 -0.5256  0.1976
  345SER      O 5128   6.608   6.182   3.009 -0.0969 -0.0666  0.2170
  346SER      N 5129   6.700   6.025   3.145  0.1548 -0.2789 -0.3697
  346SER     HN 5130   6.742   6.008   3.234 -0.2559  1.1736  0.1389
  346SER     CA 5131   6.724   5.934   3.038 -0.0015 -0.2663 -0.4160
  346SER     HA 5132   6.759   5.982   2.948  3.0206 -0.5871  0.4667
  346SER     CB 5133   6.846   5.848   3.076 -0.2685 -0.5861 -0.2682
  346SER    HB1 5134   6.943   5.902   3.080  1.3052 -3.2039 -0.7552
  346SER    HB2 5135   6.863   5.777   2.992  1.1455 -1.2548  0.5483
  346SER     OG 5136   6.840   5.779   3.200  0.5566  0.4875  0.3908
  346SER    HG1 5137   6.881   5.831   3.269 -0.8536 -0.7677  2.2848
  346SER      C 5138   6.603   5.847   3.008  0.0746 -0.4812 -0.1161
  346SER    OT1 5139   6.494   5.847   3.064  0.2206 -0.6402  0.1663
  346SER    OT2 5140   6.640   5.782   2.897  0.1428  0.1239 -0.4549
  346SER     CT 5141   6.556   5.681   2.841  0.4642  0.2799 -1.2283
  346SER    HT1 5142   6.493   5.631   2.918 -2.5405  1.4997 -2.7160
  346SER    HT2 5143   6.618   5.593   2.812  0.2224 -0.4747  0.4134
  346SER    HT3 5144   6.481   5.717   2.768  0.4504  1.4919 -0.6411
  347CHL1    C3 5145   1.027   1.306   8.023  0.0139 -0.5815  0.2807
  347CHL1    H3 5146   1.008   1.414   8.006  1.0374 -0.4751 -0.2832
  347CHL1    O3 5147   0.977   1.270   8.151  0.0605  0.5965  0.6451
  347CHL1   H3' 5148   0.884   1.249   8.139  0.4380 -1.1232  0.4377
  347CHL1    C4 5149   0.972   1.216   7.911 -0.3628 -0.2923  0.2325
  347CHL1   H4A 5150   1.003   1.112   7.932  0.7354 -0.3402 -1.4637
  347CHL1   H4B 5151   0.863   1.234   7.920 -0.3125  0.1423  0.0129
  347CHL1    C5 5152   1.032   1.250   7.778 -0.2474  0.3303  0.4419
  347CHL1    C6 5153   0.948   1.287   7.681 -0.0515  0.5370  0.3488
  347CHL1    H6 5154   0.840   1.293   7.700 -0.0084 -2.0668  1.7839
  347CHL1    C7 5155   0.999   1.322   7.544 -0.4783  0.1855  0.0981
  347CHL1   H7A 5156   0.937   1.280   7.462  0.9705  0.4153 -1.1560
  347CHL1   H7B 5157   1.001   1.433   7.540  0.5636  0.5574  4.8792
  347CHL1    C8 5158   1.142   1.272   7.522 -0.7239 -0.3315 -0.3398
  347CHL1    H8 5159   1.136   1.161   7.517 -0.8525 -0.3301 -0.2210
  347CHL1   C14 5160   1.201   1.327   7.395  0.7023  0.2311  0.5439
  347CHL1   H14 5161   1.186   1.437   7.407 -2.2955  0.0715 -0.8261
  347CHL1   C15 5162   1.119   1.317   7.266  0.3002 -0.2246  0.8333
  347CHL1  H15A 5163   1.077   1.214   7.261  2.7559 -1.2269 -0.6118
  347CHL1  H15B 5164   1.044   1.399   7.262 -0.1979 -0.6088  1.8107
  347CHL1   C16 5165   1.223   1.333   7.155  0.3456 -0.2829  0.8667
  347CHL1  H16A 5166   1.245   1.238   7.103 -1.0285  0.5633 -1.4582
  347CHL1  H16B 5167   1.190   1.409   7.080  0.8659  1.0200  1.9065
  347CHL1   C17 5168   1.355   1.367   7.226  0.5336  0.3800  0.2233
  347CHL1   H17 5169   1.341   1.476   7.243 -0.4386  0.3297 -0.1422
  347CHL1   C13 5170   1.344   1.301   7.361  0.4547 -0.2863 -0.1067
  347CHL1   C18 5171   1.370   1.150   7.343  0.2444 -0.3227 -0.1101
  347CHL1  H18A 5172   1.303   1.111   7.264  1.0398 -0.4194 -0.7594
  347CHL1  H18B 5173   1.474   1.129   7.309 -0.1655  0.0296 -1.7099
  347CHL1  H18C 5174   1.342   1.089   7.431 -0.2902 -1.5507 -1.0984
  347CHL1   C12 5175   1.420   1.364   7.478 -0.1666  0.2496  0.0089
  347CHL1  H12A 5176   1.530   1.351   7.475 -0.4331 -2.0913 -1.2881
  347CHL1  H12B 5177   1.409   1.475   7.479  2.5189  0.5993  0.4452
  347CHL1   C11 5178   1.382   1.294   7.609  0.1301  0.1971  0.0684
  347CHL1  H11A 5179   1.419   1.190   7.596  0.4318  0.5859 -2.7769
  347CHL1  H11B 5180   1.444   1.337   7.691 -2.2554  2.1849  0.9533
  347CHL1    C9 5181   1.232   1.299   7.639 -0.0704 -0.8088 -0.7192
  347CHL1    H9 5182   1.214   1.408   7.651 -0.1982 -0.7017 -1.7777
  347CHL1   C10 5183   1.182   1.240   7.768 -0.3219  0.0596 -0.4074
  347CHL1   C19 5184   1.224   1.092   7.776  0.5563  0.3580  0.5648
  347CHL1  H19A 5185   1.334   1.081   7.766  0.2589 -0.8969 -2.1619
  347CHL1  H19B 5186   1.196   1.054   7.877 -0.0004 -1.0279 -0.0951
  347CHL1  H19C 5187   1.173   1.027   7.702 -1.7407  0.3227  2.0515
  347CHL1    C1 5188   1.234   1.326   7.883 -0.2592 -0.1743 -0.2589
  347CHL1   H1A 5189   1.345   1.321   7.885 -0.2678 -0.2813  0.7526
  347CHL1   H1B 5190   1.219   1.432   7.853  1.4852  0.4391  0.8494
  347CHL1    C2 5191   1.181   1.304   8.025  0.0279 -0.1106 -0.1413
  347CHL1   H2A 5192   1.212   1.385   8.094 -2.1109 -1.1143  2.1565
  347CHL1   H2B 5193   1.209   1.204   8.065  0.2600 -0.8363 -1.9885
  347CHL1   C20 5194   1.479   1.339   7.147  0.2312 -0.6882  0.1038
  347CHL1   H20 5195   1.484   1.232   7.118  0.1000 -0.4172 -0.9714
  347CHL1   C21 5196   1.605   1.367   7.230  0.5310 -0.5715 -0.3866
  347CHL1  H21A 5197   1.694   1.361   7.163  0.3591 -0.6404 -0.6112
  347CHL1  H21B 5198   1.627   1.286   7.303  2.2038  1.1770  1.1599
  347CHL1  H21C 5199   1.607   1.467   7.277 -0.2801 -0.1915 -1.1412
  347CHL1   C22 5200   1.486   1.428   7.022  0.3364 -0.2408  0.4242
  347CHL1  H22A 5201   1.395   1.422   6.958  0.7028 -1.8350  0.0147
  347CHL1  H22B 5202   1.507   1.530   7.060 -0.5888  0.1711 -0.1247
  347CHL1   C23 5203   1.601   1.388   6.930  0.1346 -0.2951  0.1948
  347CHL1  H23A 5204   1.692   1.431   6.976  1.0623 -0.7155 -1.1798
  347CHL1  H23B 5205   1.617   1.278   6.939  0.0986 -0.6728 -2.9907
  347CHL1   C24 5206   1.594   1.438   6.786 -0.1759 -0.4209  0.1645
  347CHL1  H24A 5207   1.506   1.384   6.744  0.9372 -2.2925  0.1531
  347CHL1  H24B 5208   1.565   1.545   6.798 -1.9768 -0.7289 -0.9329
  347CHL1   C25 5209   1.714   1.410   6.694 -0.1972  0.2027 -0.0617
  347CHL1   H25 5210   1.797   1.478   6.721 -1.9436  1.9534  1.1567
  347CHL1   C26 5211   1.768   1.266   6.706  0.0552  0.3163  0.1792
  347CHL1  H26A 5212   1.803   1.244   6.809 -2.9516 -0.0310  1.2104
  347CHL1  H26B 5213   1.686   1.195   6.683 -0.4310 -0.8064  4.5322
  347CHL1  H26C 5214   1.858   1.248   6.643  1.1059  2.3285  0.9868
  347CHL1   C27 5215   1.679   1.434   6.546  0.1277  0.0084 -0.1721
  347CHL1  H27A 5216   1.635   1.532   6.520 -2.7299 -1.4438 -1.3439
  347CHL1  H27B 5217   1.758   1.390   6.482 -1.3650 -3.2654 -0.0041
  347CHL1  H27C 5218   1.590   1.369   6.528  0.2278  0.2489 -1.6345
  348CHL1    C3 5219   0.867   7.729   7.779  0.0298  0.0905  0.4330
  348CHL1    H3 5220   0.871   7.824   7.720 -0.0759 -0.0633  0.1738
  348CHL1    O3 5221   0.853   7.771   7.914 -0.5084 -0.0297  0.4189
  348CHL1   H3' 5222   0.928   7.826   7.938  0.5175 -0.3255 -1.7794
  348CHL1    C4 5223   0.747   7.649   7.725  0.2067 -0.2476  0.5420
  348CHL1   H4A 5224   0.743   7.549   7.775  0.1775  0.0603  1.1717
  348CHL1   H4B 5225   0.651   7.702   7.746 -0.5967 -0.5901 -1.9195
  348CHL1    C5 5226   0.763   7.619   7.579  0.0204 -0.7854  0.6307
  348CHL1    C6 5227   0.677   7.662   7.487  0.8116 -0.5551 -0.0151
  348CHL1    H6 5228   0.590   7.717   7.525  1.8505  1.3751 -0.3052
  348CHL1    C7 5229   0.687   7.628   7.341  0.1469  0.0405 -0.2043
  348CHL1   H7A 5230   0.592   7.591   7.295 -0.6383  0.4181  1.0517
  348CHL1   H7B 5231   0.704   7.715   7.275  0.0701  0.9078  0.8947
  348CHL1    C8 5232   0.795   7.524   7.308  0.2613  0.1052 -0.0328
  348CHL1    H8 5233   0.753   7.425   7.334 -1.6784  0.9716  0.2588
  348CHL1   C14 5234   0.826   7.524   7.161  0.1041 -0.5258 -0.0700
  348CHL1   H14 5235   0.866   7.624   7.132 -1.8700 -0.1246 -1.6281
  348CHL1   C15 5236   0.714   7.511   7.057 -0.3078  0.7541  0.1880
  348CHL1  H15A 5237   0.639   7.437   7.091 -0.5631  1.5276  1.3448
  348CHL1  H15B 5238   0.668   7.608   7.029  0.9794  0.4689 -3.5942
  348CHL1   C16 5239   0.788   7.453   6.936 -0.1836 -0.4438  0.8233
  348CHL1  H16A 5240   0.753   7.350   6.913 -0.9229  0.1726 -1.0165
  348CHL1  H16B 5241   0.764   7.518   6.849 -3.1704 -2.4610 -0.0323
  348CHL1   C17 5242   0.936   7.437   6.973  0.0702 -0.5844 -0.2088
  348CHL1   H17 5243   0.978   7.539   6.967  0.0300 -0.5405  0.1994
  348CHL1   C13 5244   0.928   7.421   7.122 -0.0001 -0.5763 -0.2121
  348CHL1   C18 5245   0.875   7.282   7.160 -0.1813 -0.6697 -0.8038
  348CHL1  H18A 5246   0.769   7.272   7.130  0.0960  0.1604 -2.1327
  348CHL1  H18B 5247   0.938   7.200   7.120 -0.7987 -0.8391 -1.4596
  348CHL1  H18C 5248   0.873   7.262   7.269 -1.0430  1.1909 -0.4442
  348CHL1   C12 5249   1.057   7.468   7.192 -0.2998  0.4066 -0.2958
  348CHL1  H12A 5250   1.142   7.403   7.161 -2.3902 -2.5417 -0.3564
  348CHL1  H12B 5251   1.083   7.568   7.152  0.9769 -0.4407 -1.7225
  348CHL1   C11 5252   1.040   7.477   7.343  0.0646  0.0011 -0.2291
  348CHL1  H11A 5253   1.015   7.373   7.374  0.4603  0.6206  2.4336
  348CHL1  H11B 5254   1.130   7.512   7.397  0.7821  0.5496 -1.7312
  348CHL1    C9 5255   0.916   7.553   7.393  0.0229 -0.5495  0.5410
  348CHL1    H9 5256   0.946   7.656   7.362 -0.0328 -0.5552  0.4643
  348CHL1   C10 5257   0.895   7.557   7.541  0.4360  0.1063  0.5877
  348CHL1   C19 5258   0.875   7.411   7.587 -0.2291 -0.0101 -0.0563
  348CHL1  H19A 5259   0.800   7.351   7.531 -0.4545 -2.5323  2.6962
  348CHL1  H19B 5260   0.975   7.364   7.588  0.6194  1.6356 -2.0275
  348CHL1  H19C 5261   0.847   7.405   7.694 -1.6452  1.0336 -0.3374
  348CHL1    C1 5262   1.015   7.628   7.605  0.9838 -0.1787 -0.1157
  348CHL1   H1A 5263   1.108   7.569   7.587  0.4996 -1.0052  0.0683
  348CHL1   H1B 5264   1.030   7.729   7.560  1.5047 -0.8454 -1.4963
  348CHL1    C2 5265   1.001   7.659   7.754  0.0076  0.2984 -0.2988
  348CHL1   H2A 5266   1.083   7.727   7.786 -0.4988 -0.0959  2.0125
  348CHL1   H2B 5267   1.006   7.562   7.808 -2.6441  0.5027  0.4232
  348CHL1   C20 5268   1.007   7.342   6.882 -0.0006 -0.3790 -0.4793
  348CHL1   H20 5269   0.952   7.245   6.886 -2.7043  0.9964 -1.5840
  348CHL1   C21 5270   1.145   7.305   6.939 -0.0299 -0.0678 -0.2056
  348CHL1  H21A 5271   1.210   7.394   6.933  0.5630 -0.5403 -1.0064
  348CHL1  H21B 5272   1.193   7.225   6.878 -0.2641 -1.4267  1.2988
  348CHL1  H21C 5273   1.131   7.255   7.037 -0.9474 -3.2906 -1.8324
  348CHL1   C22 5274   0.993   7.387   6.735 -0.3067  0.8904 -0.0671
  348CHL1  H22A 5275   0.893   7.350   6.703  0.4875  1.1633 -3.1719
  348CHL1  H22B 5276   0.989   7.498   6.723 -0.2003  1.0385  1.0998
  348CHL1   C23 5277   1.093   7.328   6.636 -0.3427 -0.1141  0.4759
  348CHL1  H23A 5278   1.081   7.390   6.544 -4.9330 -1.3048  0.0438
  348CHL1  H23B 5279   1.200   7.331   6.668  0.1566  0.7315 -1.1512
  348CHL1   C24 5280   1.067   7.181   6.606  0.2212 -0.1803  0.2835
  348CHL1  H24A 5281   1.086   7.125   6.700  1.6537 -1.9178 -0.9760
  348CHL1  H24B 5282   0.957   7.172   6.588 -0.0866  1.4970  1.1515
  348CHL1   C25 5283   1.145   7.109   6.494  0.0153 -0.0132  0.0298
  348CHL1   H25 5284   1.251   7.120   6.524 -0.1005 -1.2759  0.9946
  348CHL1   C26 5285   1.128   6.958   6.514  0.2489 -0.0582 -0.1065
  348CHL1  H26A 5286   1.192   6.917   6.432 -1.8859 -0.3913 -1.6978
  348CHL1  H26B 5287   1.163   6.930   6.616  0.3950  2.3541  0.5586
  348CHL1  H26C 5288   1.025   6.921   6.492  0.6611 -0.1471 -2.0634
  348CHL1   C27 5289   1.123   7.168   6.354 -0.0998  0.8573  0.4020
  348CHL1  H27A 5290   1.164   7.111   6.267 -1.7076  1.7707 -1.0135
  348CHL1  H27B 5291   1.015   7.167   6.327 -0.0815  1.2265  0.3084
  348CHL1  H27C 5292   1.154   7.274   6.343  0.2384  0.5748 -1.9450
  349CHL1    C3 5293   4.879   7.306   7.769  0.1216 -0.0671  0.0521
  349CHL1    H3 5294   4.809   7.381   7.727  0.8660 -0.3038 -1.6697
  349CHL1    O3 5295   4.932   7.346   7.895 -0.1190 -0.3395  0.2409
  349CHL1   H3' 5296   4.852   7.360   7.947 -0.8385 -0.2984 -0.8473
  349CHL1    C4 5297   4.804   7.172   7.782 -1.3292  0.7426  0.2142
  349CHL1   H4A 5298   4.884   7.105   7.818  0.1038  1.7731 -0.9255
  349CHL1   H4B 5299   4.734   7.184   7.867 -0.9104 -1.8821  1.0191
  349CHL1    C5 5300   4.746   7.129   7.650  0.0033 -0.2529 -0.0681
  349CHL1    C6 5301   4.615   7.099   7.643 -0.1574  0.4371 -0.1366
  349CHL1    H6 5302   4.552   7.110   7.732 -0.5522  0.1088 -0.3723
  349CHL1    C7 5303   4.538   7.066   7.518  0.0953  0.1282 -0.2133
  349CHL1   H7A 5304   4.464   6.989   7.548  0.2416 -0.5330 -1.4870
  349CHL1   H7B 5305   4.472   7.151   7.492 -1.4654 -1.1688 -0.5786
  349CHL1    C8 5306   4.641   7.030   7.409 -0.1086  0.1918 -0.4269
  349CHL1    H8 5307   4.683   6.929   7.426  3.7905  1.5183 -1.2450
  349CHL1   C14 5308   4.568   7.032   7.278 -0.9463  0.2601  0.0298
  349CHL1   H14 5309   4.534   7.138   7.268 -2.8293  0.0829  3.1848
  349CHL1   C15 5310   4.440   6.948   7.265 -0.7155 -0.0573 -0.2034
  349CHL1  H15A 5311   4.464   6.843   7.292  0.8296  0.3304  0.0210
  349CHL1  H15B 5312   4.353   6.973   7.329  1.1771  2.1859  1.6899
  349CHL1   C16 5313   4.419   6.937   7.114 -0.0261  0.0040 -0.3052
  349CHL1  H16A 5314   4.425   6.829   7.089 -0.6604  0.2374 -1.5548
  349CHL1  H16B 5315   4.322   6.982   7.084  0.7028  1.1361 -1.0668
  349CHL1   C17 5316   4.543   6.998   7.046  0.2932 -0.3099 -0.0077
  349CHL1   H17 5317   4.519   7.104   7.023  2.4415 -0.2130 -2.2285
  349CHL1   C13 5318   4.646   6.997   7.155 -0.3057 -0.2100  0.5671
  349CHL1   C18 5319   4.711   6.857   7.156  0.4763  0.1316 -0.3179
  349CHL1  H18A 5320   4.636   6.776   7.142  0.7864 -0.1290 -0.4752
  349CHL1  H18B 5321   4.785   6.844   7.074  0.5058  1.5191 -0.5342
  349CHL1  H18C 5322   4.772   6.831   7.245 -1.6830  1.9850  1.8508
  349CHL1   C12 5323   4.754   7.107   7.149  0.1938 -0.7243 -0.0120
  349CHL1  H12A 5324   4.815   7.093   7.057 -0.3539  0.1944 -0.5311
  349CHL1  H12B 5325   4.704   7.206   7.147 -1.6877 -1.6292 -1.9447
  349CHL1   C11 5326   4.843   7.104   7.273 -0.0422  0.2175  0.1868
  349CHL1  H11A 5327   4.881   7.001   7.289  0.2061  0.3749  0.6199
  349CHL1  H11B 5328   4.918   7.186   7.275  0.1928 -0.0007  0.7041
  349CHL1    C9 5329   4.757   7.123   7.399 -0.1386  0.2913  0.1106
  349CHL1    H9 5330   4.710   7.222   7.384 -0.1677  0.4033  0.9066
  349CHL1   C10 5331   4.834   7.131   7.528  0.0918 -0.0969 -0.0015
  349CHL1   C19 5332   4.926   7.008   7.535 -0.6575 -0.6238  0.8957
  349CHL1  H19A 5333   5.009   7.006   7.461 -0.4438  0.3986  1.1039
  349CHL1  H19B 5334   4.967   7.008   7.638 -0.1719  1.4512  0.7358
  349CHL1  H19C 5335   4.873   6.911   7.518 -1.3089 -0.1250 -0.0151
  349CHL1    C1 5336   4.927   7.253   7.530  0.2424 -0.2126  0.1988
  349CHL1   H1A 5337   5.001   7.245   7.447  0.2343 -1.5650  0.3047
  349CHL1   H1B 5338   4.862   7.341   7.508 -0.1863 -0.3655  0.8167
  349CHL1    C2 5339   4.990   7.284   7.665  0.2345  0.7566 -0.0081
  349CHL1   H2A 5340   5.054   7.375   7.657 -0.3151  1.2759  1.1487
  349CHL1   H2B 5341   5.057   7.200   7.695  0.3666  0.5385 -0.8845
  349CHL1   C20 5342   4.569   6.926   6.917 -0.1227 -0.2283 -0.1367
  349CHL1   H20 5343   4.588   6.818   6.935 -1.5418 -0.6373 -0.9057
  349CHL1   C21 5344   4.683   6.991   6.838 -0.1485  0.0738  0.0696
  349CHL1  H21A 5345   4.668   7.101   6.834 -0.4064  0.0888  1.0865
  349CHL1  H21B 5346   4.697   6.943   6.739 -0.4429 -1.3601  0.6919
  349CHL1  H21C 5347   4.779   6.977   6.893  0.6994 -0.5030 -1.4992
  349CHL1   C22 5348   4.446   6.920   6.825 -0.1869  0.1352 -0.0756
  349CHL1  H22A 5349   4.382   6.839   6.865 -2.2813  0.6822 -2.1216
  349CHL1  H22B 5350   4.386   7.009   6.854  0.5215  0.1950  1.2731
  349CHL1   C23 5351   4.457   6.917   6.672 -0.1606  0.3178 -0.0786
  349CHL1  H23A 5352   4.522   7.000   6.638  1.2782 -1.2930 -1.4123
  349CHL1  H23B 5353   4.501   6.817   6.650 -2.4072 -0.9568  0.8649
  349CHL1   C24 5354   4.312   6.914   6.623 -0.2305  0.2580  0.1308
  349CHL1  H24A 5355   4.245   6.859   6.693  1.2988 -0.6806  0.9045
  349CHL1  H24B 5356   4.287   7.022   6.624  0.5288  0.4858 -1.8224
  349CHL1   C25 5357   4.295   6.862   6.479 -0.1814 -0.2151  0.2928
  349CHL1   H25 5358   4.333   6.758   6.484 -1.5677 -0.6801  3.6049
  349CHL1   C26 5359   4.150   6.842   6.435 -0.2090  0.1852  0.1936
  349CHL1  H26A 5360   4.101   6.755   6.485 -0.9031  0.9543  0.8718
  349CHL1  H26B 5361   4.076   6.925   6.443  0.0619  0.4821 -0.3240
  349CHL1  H26C 5362   4.167   6.812   6.329 -0.0352  0.1959  0.2184
  349CHL1   C27 5363   4.359   6.961   6.381 -0.8005  0.1249  0.2303
  349CHL1  H27A 5364   4.464   6.982   6.410 -0.4950 -1.5251  0.3984
  349CHL1  H27B 5365   4.368   6.914   6.281  2.3542 -0.4655  0.6893
  349CHL1  H27C 5366   4.306   7.059   6.375  1.5519  1.4201 -2.1889
  350CHL1    C3 5367   5.097   2.457   7.766  0.1182 -0.3081  0.0247
  350CHL1    H3 5368   5.183   2.525   7.750 -0.9508  0.8950 -0.8886
  350CHL1    O3 5369   5.090   2.415   7.902  0.3228  0.2632  0.2154
  350CHL1   H3' 5370   5.179   2.383   7.921  1.0971  1.9831 -0.3746
  350CHL1    C4 5371   4.966   2.536   7.744  0.5309  0.3657 -0.0253
  350CHL1   H4A 5372   4.881   2.476   7.783 -0.2799 -0.4469 -2.8445
  350CHL1   H4B 5373   4.972   2.628   7.806 -0.0281  0.2889  0.1482
  350CHL1    C5 5374   4.947   2.565   7.598  0.1426 -0.0918 -0.0649
  350CHL1    C6 5375   4.926   2.691   7.559 -0.0736 -0.0249  0.2595
  350CHL1    H6 5376   4.913   2.765   7.639  1.8977  0.3549  0.2769
  350CHL1    C7 5377   4.895   2.728   7.417 -0.3206  0.0252  0.3261
  350CHL1   H7A 5378   4.803   2.790   7.427 -0.7963 -0.4657 -0.7656
  350CHL1   H7B 5379   4.970   2.784   7.357 -1.9470  0.9406 -0.9461
  350CHL1    C8 5380   4.854   2.601   7.340 -0.0206  0.3460 -0.3695
  350CHL1    H8 5381   4.749   2.578   7.367 -0.5725  1.3996 -1.5205
  350CHL1   C14 5382   4.849   2.640   7.195  0.3148  0.3245 -0.3881
  350CHL1   H14 5383   4.948   2.681   7.168  0.3096 -0.8583 -2.4744
  350CHL1   C15 5384   4.757   2.756   7.155 -0.4327 -0.0972  0.0710
  350CHL1  H15A 5385   4.653   2.750   7.193 -0.5230  0.3065 -0.1099
  350CHL1  H15B 5386   4.802   2.849   7.198  3.7665 -0.9467 -1.9393
  350CHL1   C16 5387   4.759   2.755   7.002  0.1924 -0.1149  0.0765
  350CHL1  H16A 5388   4.652   2.754   6.974 -0.1441  4.8190  0.3165
  350CHL1  H16B 5389   4.807   2.843   6.953 -1.8998  0.5176 -0.9571
  350CHL1   C17 5390   4.830   2.623   6.967  0.3544 -0.0091  0.0011
  350CHL1   H17 5391   4.933   2.648   6.933  0.4133 -1.3480 -0.8571
  350CHL1   C13 5392   4.823   2.537   7.089 -0.3827  0.0703  0.0227
  350CHL1   C18 5393   4.685   2.472   7.108 -0.3878 -0.0301 -0.3402
  350CHL1  H18A 5394   4.602   2.531   7.064  0.0378 -0.3929 -1.6569
  350CHL1  H18B 5395   4.681   2.371   7.063 -1.5535  0.5315 -1.5758
  350CHL1  H18C 5396   4.667   2.470   7.218 -0.1433  5.5908  0.1099
  350CHL1   C12 5397   4.926   2.424   7.112 -0.8574 -0.4571 -0.4145
  350CHL1  H12A 5398   4.923   2.344   7.035  1.2566  0.1453 -1.1689
  350CHL1  H12B 5399   5.023   2.476   7.100 -2.1765  2.0128 -1.0225
  350CHL1   C11 5400   4.933   2.370   7.255 -0.5412  0.3813 -0.1063
  350CHL1  H11A 5401   4.834   2.319   7.258 -0.3596  0.0672  0.7613
  350CHL1  H11B 5402   5.014   2.297   7.275  0.6290  1.8231  0.5859
  350CHL1    C9 5403   4.947   2.484   7.357  0.0238  0.4041 -0.2029
  350CHL1    H9 5404   5.047   2.527   7.336 -0.0654  1.4338  1.2999
  350CHL1   C10 5405   4.959   2.449   7.502  0.2467  0.1064 -0.2914
  350CHL1   C19 5406   4.835   2.361   7.528  0.3424  0.0246 -0.1092
  350CHL1  H19A 5407   4.840   2.270   7.464 -0.7849 -0.1837  0.0803
  350CHL1  H19B 5408   4.833   2.323   7.632  1.2171 -1.3506 -0.5591
  350CHL1  H19C 5409   4.738   2.410   7.507  0.9068  0.8853 -0.8015
  350CHL1    C1 5410   5.088   2.373   7.534  0.4971  0.6467  0.0133
  350CHL1   H1A 5411   5.088   2.288   7.462  1.9633  0.1193  0.6012
  350CHL1   H1B 5412   5.182   2.426   7.508  1.2617 -0.4920  0.3765
  350CHL1    C2 5413   5.104   2.330   7.680  0.3397 -0.1447 -0.1976
  350CHL1   H2A 5414   5.204   2.283   7.688 -0.6726 -2.2950  0.4852
  350CHL1   H2B 5415   5.026   2.255   7.703  2.3789 -2.0004  1.0618
  350CHL1   C20 5416   4.778   2.573   6.836 -0.0346 -0.1206  0.1959
  350CHL1   H20 5417   4.671   2.541   6.834 -0.2939  0.7382 -0.1192
  350CHL1   C21 5418   4.856   2.450   6.786  0.6254  0.3387  0.0761
  350CHL1  H21A 5419   4.830   2.423   6.681 -0.3320  1.7824 -0.0952
  350CHL1  H21B 5420   4.829   2.362   6.848  0.7811  1.4970  1.8588
  350CHL1  H21C 5421   4.964   2.470   6.797  1.3135 -2.9043  0.0531
  350CHL1   C22 5422   4.803   2.673   6.722  0.4416 -0.5295 -0.0644
  350CHL1  H22A 5423   4.770   2.775   6.753  0.2450 -0.7987  0.6289
  350CHL1  H22B 5424   4.909   2.668   6.688  0.4627 -0.2931 -0.0385
  350CHL1   C23 5425   4.715   2.652   6.598 -0.4220  0.3327  0.3867
  350CHL1  H23A 5426   4.740   2.556   6.548  2.5923  1.2127 -0.0225
  350CHL1  H23B 5427   4.609   2.653   6.630 -0.1147  3.1559  1.6174
  350CHL1   C24 5428   4.742   2.758   6.490 -0.3786  0.2354  0.3013
  350CHL1  H24A 5429   4.776   2.857   6.526 -2.3235  1.8798 -2.0808
  350CHL1  H24B 5430   4.836   2.734   6.437 -0.4604  0.5970 -0.0104
  350CHL1   C25 5431   4.618   2.771   6.400  0.0949  0.1184 -0.3777
  350CHL1   H25 5432   4.539   2.800   6.473 -0.6822 -1.5763 -0.4812
  350CHL1   C26 5433   4.649   2.872   6.289  0.2189  0.2279 -0.2450
  350CHL1  H26A 5434   4.746   2.843   6.244  0.3264  0.0747  0.0819
  350CHL1  H26B 5435   4.567   2.878   6.214  0.6141 -0.4042 -0.7364
  350CHL1  H26C 5436   4.663   2.971   6.337  0.5671  0.6609 -1.2198
  350CHL1   C27 5437   4.574   2.642   6.328 -0.2424 -0.2316  0.4395
  350CHL1  H27A 5438   4.490   2.673   6.264 -1.4852  0.1865  2.1884
  350CHL1  H27B 5439   4.653   2.605   6.260 -0.4250  3.5028 -2.0965
  350CHL1  H27C 5440   4.515   2.572   6.391 -1.5548 -0.9290 -1.4869
  351CHL1    C3 5441   4.727   8.067   7.856  0.7615 -0.3261  0.1205
  351CHL1    H3 5442   4.630   8.064   7.802  0.5014 -0.8994  0.6022
  351CHL1    O3 5443   4.695   8.116   7.985 -0.3166  0.3493 -0.3898
  351CHL1   H3' 5444   4.779   8.107   8.031 -1.0507  1.4129  1.2565
  351CHL1    C4 5445   4.783   7.924   7.859  0.1831 -0.5623 -0.2173
  351CHL1   H4A 5446   4.872   7.917   7.924 -0.7028 -0.7078  1.0068
  351CHL1   H4B 5447   4.714   7.859   7.916  0.1560  0.4969  0.9847
  351CHL1    C5 5448   4.822   7.873   7.723 -0.2077  0.2005 -0.6232
  351CHL1    C6 5449   4.771   7.756   7.681 -0.7922  0.0848  0.3793
  351CHL1    H6 5450   4.711   7.689   7.745 -2.1714 -0.7976 -1.7209
  351CHL1    C7 5451   4.804   7.702   7.545 -0.7370  0.0596  0.4023
  351CHL1   H7A 5452   4.810   7.592   7.538  0.1085  0.1765 -1.6291
  351CHL1   H7B 5453   4.713   7.737   7.492  0.1039  0.3168 -0.9437
  351CHL1    C8 5454   4.912   7.777   7.464 -0.8667  0.0252  0.1964
  351CHL1    H8 5455   5.013   7.751   7.501 -0.0003  2.6281 -0.1306
  351CHL1   C14 5456   4.886   7.759   7.317 -0.4814  0.1811  0.1076
  351CHL1   H14 5457   4.788   7.809   7.298 -0.0313  0.0021 -3.2909
  351CHL1   C15 5458   4.860   7.619   7.259 -0.7840  0.1713  0.2614
  351CHL1  H15A 5459   4.935   7.545   7.295 -1.6942 -0.3853  1.0497
  351CHL1  H15B 5460   4.771   7.571   7.305 -0.0384 -0.4382  1.1128
  351CHL1   C16 5461   4.878   7.636   7.108 -0.5226  0.3062  0.3066
  351CHL1  H16A 5462   4.943   7.553   7.074 -2.0923 -0.6951 -0.3944
  351CHL1  H16B 5463   4.782   7.629   7.051 -0.3691  0.0330  0.0776
  351CHL1   C17 5464   4.932   7.779   7.089  0.7557 -0.2444 -0.2559
  351CHL1   H17 5465   4.847   7.848   7.073 -0.5110 -1.5997  0.3565
  351CHL1   C13 5466   4.983   7.822   7.223  0.0838 -0.6360  0.1327
  351CHL1   C18 5467   5.123   7.760   7.241  0.2008 -0.5705 -0.5044
  351CHL1  H18A 5468   5.156   7.783   7.344 -0.8199 -1.9699  0.1759
  351CHL1  H18B 5469   5.123   7.649   7.231  0.4019 -0.3405 -4.5977
  351CHL1  H18C 5470   5.190   7.804   7.165 -1.2010  0.6030 -1.1068
  351CHL1   C12 5471   4.985   7.974   7.245 -0.5643 -0.5601 -0.2907
  351CHL1  H12A 5472   5.083   8.013   7.210 -0.4500 -2.3015 -2.0158
  351CHL1  H12B 5473   4.896   8.025   7.203 -0.3331 -0.5126 -0.7329
  351CHL1   C11 5474   4.986   8.010   7.394  0.4189 -0.4654 -0.3129
  351CHL1  H11A 5475   5.090   8.005   7.434  0.5663 -2.5380 -0.8457
  351CHL1  H11B 5476   4.956   8.116   7.401 -0.7879 -0.7432 -1.0395
  351CHL1    C9 5477   4.898   7.925   7.487 -0.2234  0.1733 -0.3279
  351CHL1    H9 5478   4.800   7.958   7.448  0.8820  1.2087 -2.3591
  351CHL1   C10 5479   4.906   7.959   7.633  0.0061  0.2660 -0.3622
  351CHL1   C19 5480   5.054   7.954   7.676 -0.0700  0.3021 -0.0930
  351CHL1  H19A 5481   5.120   8.022   7.619  0.3968 -0.1041 -0.0403
  351CHL1  H19B 5482   5.066   7.989   7.780  0.9289  1.6858 -0.6485
  351CHL1  H19C 5483   5.106   7.856   7.664 -1.0275  0.0085 -2.5512
  351CHL1    C1 5484   4.852   8.103   7.643 -0.6268  0.0450 -0.5490
  351CHL1   H1A 5485   4.921   8.176   7.595  0.6233  1.4016  2.9951
  351CHL1   H1B 5486   4.755   8.111   7.590 -1.7755 -0.9192  1.3267
  351CHL1    C2 5487   4.831   8.155   7.785  0.6906 -0.4608 -0.1542
  351CHL1   H2A 5488   4.799   8.261   7.787  0.9441 -0.3614 -0.9575
  351CHL1   H2B 5489   4.921   8.150   7.851 -1.0299  1.1469  2.4803
  351CHL1   C20 5490   5.015   7.783   6.964  0.7108 -0.0140 -0.2782
  351CHL1   H20 5491   5.110   7.726   6.977  0.8023  0.6428  2.3819
  351CHL1   C21 5492   5.056   7.929   6.940  0.3457  0.0496 -0.5141
  351CHL1  H21A 5493   5.126   7.927   6.854 -0.8481  0.4735 -1.5270
  351CHL1  H21B 5494   5.113   7.969   7.026  0.8417  0.7377 -1.1478
  351CHL1  H21C 5495   4.969   7.995   6.919  0.5879  0.4503 -0.2726
  351CHL1   C22 5496   4.956   7.736   6.829 -0.0398  0.1424 -0.0084
  351CHL1  H22A 5497   4.928   7.632   6.854 -0.2992  0.6478  2.0716
  351CHL1  H22B 5498   4.865   7.798   6.819  0.6206  0.9032 -1.6598
  351CHL1   C23 5499   5.052   7.744   6.710  0.4454 -0.4480  0.3353
  351CHL1  H23A 5500   5.056   7.854   6.697  2.3403 -0.1607  2.6648
  351CHL1  H23B 5501   5.159   7.717   6.725 -0.0668 -2.3292  0.9606
  351CHL1   C24 5502   4.987   7.672   6.591  0.6228  0.1554 -0.1297
  351CHL1  H24A 5503   5.004   7.565   6.615  0.7422  0.2950  0.4233
  351CHL1  H24B 5504   4.883   7.695   6.561  1.5344  2.3544 -1.9781
  351CHL1   C25 5505   5.077   7.669   6.466  0.8896  0.1207  0.0604
  351CHL1   H25 5506   5.175   7.634   6.504  0.2050  0.0835  1.8729
  351CHL1   C26 5507   5.030   7.575   6.354  0.7626 -0.1737  0.3610
  351CHL1  H26A 5508   5.026   7.466   6.374 -1.4664 -0.6689 -2.2065
  351CHL1  H26B 5509   4.933   7.609   6.311  0.6992 -0.0836  0.5751
  351CHL1  H26C 5510   5.106   7.591   6.275  0.6741 -0.1161  0.2882
  351CHL1   C27 5511   5.106   7.808   6.407 -0.7231  0.6002  0.3278
  351CHL1  H27A 5512   5.132   7.885   6.483  1.0230  0.0831  0.3065
  351CHL1  H27B 5513   5.197   7.794   6.345 -1.4839 -0.8219 -0.5090
  351CHL1  H27C 5514   5.028   7.846   6.338  1.5011  0.8545 -2.2429
  352CHL1    C3 5515   2.979   7.668   7.651  0.1405 -0.1047  0.2291
  352CHL1    H3 5516   2.891   7.734   7.641 -0.4788 -0.7259  1.3486
  352CHL1    O3 5517   2.998   7.640   7.789 -0.2850  0.3111  0.3735
  352CHL1   H3' 5518   3.039   7.554   7.796 -0.3886  0.1932 -0.4262
  352CHL1    C4 5519   2.935   7.536   7.587 -0.5374  0.2792 -0.0994
  352CHL1   H4A 5520   3.017   7.464   7.605 -0.5400  0.6330  1.4115
  352CHL1   H4B 5521   2.844   7.491   7.633 -1.2394 -0.3871 -2.0401
  352CHL1    C5 5522   2.925   7.544   7.437  0.1383 -0.1053 -0.1678
  352CHL1    C6 5523   2.816   7.497   7.375 -0.4246  0.5938  0.2713
  352CHL1    H6 5524   2.739   7.467   7.448  0.5431  0.2876  1.2043
  352CHL1    C7 5525   2.787   7.502   7.228  0.1024  0.1333  0.1478
  352CHL1   H7A 5526   2.736   7.408   7.200 -1.3397  0.5296  1.3156
  352CHL1   H7B 5527   2.731   7.596   7.210  2.0452  1.0320 -1.7096
  352CHL1    C8 5528   2.923   7.508   7.157  0.3961 -0.0595  0.6855
  352CHL1    H8 5529   2.966   7.406   7.152 -1.4687 -0.9257 -4.8327
  352CHL1   C14 5530   2.893   7.536   7.012  0.5228 -0.6513  0.5421
  352CHL1   H14 5531   2.851   7.639   7.008  1.8026 -0.1314 -0.3897
  352CHL1   C15 5532   2.797   7.447   6.932 -0.3272  0.1201  0.6797
  352CHL1  H15A 5533   2.816   7.340   6.956  1.0945  0.1668 -0.0862
  352CHL1  H15B 5534   2.697   7.477   6.969 -0.7720  0.5197 -0.7667
  352CHL1   C16 5535   2.833   7.479   6.786  0.0636 -0.4583  0.6459
  352CHL1  H16A 5536   2.845   7.399   6.710  1.2347  0.5208 -0.2205
  352CHL1  H16B 5537   2.752   7.545   6.748  0.8010  0.4730  0.6568
  352CHL1   C17 5538   2.952   7.576   6.792 -0.5156  0.3197 -0.2481
  352CHL1   H17 5539   2.912   7.679   6.800  1.2926  0.9747  0.9502
  352CHL1   C13 5540   3.013   7.569   6.929 -0.2877  0.0661 -0.3614
  352CHL1   C18 5541   3.114   7.453   6.917  0.5836  0.7537  0.2661
  352CHL1  H18A 5542   3.204   7.478   6.856 -0.4481  3.0930 -0.4139
  352CHL1  H18B 5543   3.163   7.426   7.013  2.4624  1.3845 -0.4519
  352CHL1  H18C 5544   3.063   7.365   6.873  0.4335  1.0907 -0.2528
  352CHL1   C12 5545   3.080   7.695   6.985 -0.6725  0.0055  0.2345
  352CHL1  H12A 5546   3.170   7.730   6.931 -1.8751  0.6690 -1.4181
  352CHL1  H12B 5547   3.003   7.776   6.989 -0.8659  0.1000 -2.9900
  352CHL1   C11 5548   3.126   7.664   7.128  0.2029  0.4538  0.0505
  352CHL1  H11A 5549   3.208   7.589   7.123 -1.4477 -1.4198 -0.1439
  352CHL1  H11B 5550   3.168   7.759   7.169  0.5013 -0.2308  1.3540
  352CHL1    C9 5551   3.010   7.616   7.216 -0.0068  0.7017 -0.0886
  352CHL1    H9 5552   2.944   7.705   7.211  0.5939  1.1024 -2.1358
  352CHL1   C10 5553   3.042   7.600   7.361  0.0097  0.1982 -0.1434
  352CHL1   C19 5554   3.163   7.506   7.373  0.1257  0.2558 -0.8351
  352CHL1  H19A 5555   3.258   7.554   7.342  0.3550  0.5820  0.3362
  352CHL1  H19B 5556   3.169   7.476   7.480  0.3415 -0.6101 -1.0814
  352CHL1  H19C 5557   3.137   7.415   7.314  2.3354 -0.9281 -0.1006
  352CHL1    C1 5558   3.074   7.736   7.427 -0.7080  0.3205 -0.0329
  352CHL1   H1A 5559   3.161   7.785   7.378 -0.9214  1.3676  0.6236
  352CHL1   H1B 5560   2.992   7.807   7.405 -0.5657  0.6660  0.5388
  352CHL1    C2 5561   3.099   7.730   7.577  0.1949 -0.7301 -0.2102
  352CHL1   H2A 5562   3.121   7.829   7.623 -1.6823 -0.4092  0.0612
  352CHL1   H2B 5563   3.186   7.665   7.603 -1.3699 -2.4760  0.9939
  352CHL1   C20 5564   3.036   7.576   6.667 -0.0811 -0.2849  0.0339
  352CHL1   H20 5565   3.076   7.473   6.659 -0.6438 -0.4253 -1.3321
  352CHL1   C21 5566   3.153   7.675   6.673 -0.7483  0.5466 -0.4886
  352CHL1  H21A 5567   3.114   7.776   6.700 -1.0542  0.9009 -2.1275
  352CHL1  H21B 5568   3.212   7.685   6.579  1.5452  0.4316  0.8648
  352CHL1  H21C 5569   3.223   7.648   6.754 -1.0444  0.7664 -0.1584
  352CHL1   C22 5570   2.957   7.594   6.536 -0.3400  0.3105  0.2679
  352CHL1  H22A 5571   3.037   7.615   6.462 -0.6457  0.1264 -0.1255
  352CHL1  H22B 5572   2.915   7.495   6.507 -1.8320  0.7124  0.9717
  352CHL1   C23 5573   2.860   7.713   6.531 -0.2916  0.3353 -0.1141
  352CHL1  H23A 5574   2.781   7.705   6.609  0.5433  1.7400  0.9191
  352CHL1  H23B 5575   2.925   7.796   6.566  0.5535 -0.6560  0.7244
  352CHL1   C24 5576   2.806   7.743   6.391  0.0065  0.1487 -0.2706
  352CHL1  H24A 5577   2.890   7.762   6.321  0.1073 -1.4974 -0.6454
  352CHL1  H24B 5578   2.769   7.646   6.350 -0.4448 -0.1453  0.7797
  352CHL1   C25 5579   2.694   7.848   6.385  0.3706  0.5536 -0.0183
  352CHL1   H25 5580   2.614   7.822   6.458  1.5056  0.4187  1.2269
  352CHL1   C26 5581   2.742   7.990   6.419 -0.0402  0.7548 -0.2722
  352CHL1  H26A 5582   2.785   7.996   6.521  0.8456  1.0700 -0.6507
  352CHL1  H26B 5583   2.824   8.019   6.350  0.4236  0.6211  0.2144
  352CHL1  H26C 5584   2.661   8.064   6.402  0.5844  1.1089 -1.9561
  352CHL1   C27 5585   2.635   7.852   6.243  0.3968 -1.2595 -0.1008
  352CHL1  H27A 5586   2.538   7.907   6.247  1.6940  1.1187  0.4867
  352CHL1  H27B 5587   2.698   7.917   6.179  0.4213  0.3936  1.5123
  352CHL1  H27C 5588   2.615   7.754   6.196 -1.4634 -0.1492 -1.7533
  353CHL1    C3 5589   7.319   6.092   7.785  0.1854  0.1176 -0.2330
  353CHL1    H3 5590   7.400   6.021   7.811  1.7242  2.2058  1.0348
  353CHL1    O3 5591   7.264   6.122   7.912  0.1090  0.1841 -0.2820
  353CHL1   H3' 5592   7.209   6.201   7.902 -0.0221  0.1523  0.1488
  353CHL1    C4 5593   7.384   6.218   7.725  0.0668  0.5239  0.4786
  353CHL1   H4A 5594   7.321   6.309   7.734  0.1636  0.5877  0.5225
  353CHL1   H4B 5595   7.456   6.248   7.805  0.2673  1.2966  0.0174
  353CHL1    C5 5596   7.426   6.217   7.581  0.0443 -0.3560  0.4758
  353CHL1    C6 5597   7.547   6.258   7.542 -0.1076  0.0354  0.4120
  353CHL1    H6 5598   7.606   6.302   7.624 -0.1440  0.9028 -0.0176
  353CHL1    C7 5599   7.587   6.273   7.398 -0.0873 -0.1388  0.3991
  353CHL1   H7A 5600   7.613   6.378   7.374 -3.0637  0.5649 -0.0930
  353CHL1   H7B 5601   7.677   6.209   7.381  0.4840  1.2736 -2.6631
  353CHL1    C8 5602   7.473   6.235   7.302  0.1239  0.1666  0.0224
  353CHL1    H8 5603   7.410   6.324   7.280 -0.6927  0.0332  1.6190
  353CHL1   C14 5604   7.531   6.191   7.171 -0.3480 -0.7201  0.1018
  353CHL1   H14 5605   7.587   6.097   7.192  0.7248  0.0718  0.9417
  353CHL1   C15 5606   7.638   6.287   7.117 -0.4696 -0.5624  0.1392
  353CHL1  H15A 5607   7.613   6.391   7.148  0.3633 -0.5624  0.8388
  353CHL1  H15B 5608   7.740   6.261   7.152  0.1409  1.2632 -0.1887
  353CHL1   C16 5609   7.622   6.280   6.965  0.3353 -0.3922  0.0390
  353CHL1  H16A 5610   7.594   6.383   6.933  0.6655 -0.2269  0.2858
  353CHL1  H16B 5611   7.717   6.250   6.916  1.5093  2.6776  0.2378
  353CHL1   C17 5612   7.524   6.164   6.938 -0.4779  0.2339  0.2533
  353CHL1   H17 5613   7.577   6.066   6.942 -2.9118 -1.2514 -1.1684
  353CHL1   C13 5614   7.435   6.167   7.059 -0.5854 -0.1896  0.1865
  353CHL1   C18 5615   7.333   6.280   7.041 -0.3021  0.0300 -0.0443
  353CHL1  H18A 5616   7.275   6.314   7.129  2.4113  2.5737  0.9043
  353CHL1  H18B 5617   7.398   6.367   7.014  2.4784 -1.9370 -0.0991
  353CHL1  H18C 5618   7.269   6.268   6.950  0.0511  0.0035 -0.2911
  353CHL1   C12 5619   7.364   6.039   7.105  0.2606 -0.6086  0.3546
  353CHL1  H12A 5620   7.283   6.009   7.035  1.1009  0.6311 -1.2067
  353CHL1  H12B 5621   7.434   5.953   7.113 -0.4414 -1.1936  0.4066
  353CHL1   C11 5622   7.298   6.063   7.241  0.2010  0.3388  0.1602
  353CHL1  H11A 5623   7.212   6.133   7.234 -1.5162 -1.8210 -1.5723
  353CHL1  H11B 5624   7.257   5.965   7.274  0.3769  0.5256  0.9593
  353CHL1    C9 5625   7.396   6.115   7.348  0.4015  0.0265  0.1296
  353CHL1    H9 5626   7.469   6.033   7.362  1.0259  0.6025  0.2695
  353CHL1   C10 5627   7.335   6.151   7.480  0.0816  0.5495 -0.1569
  353CHL1   C19 5628   7.214   6.241   7.452 -0.0961  0.5827  0.6677
  353CHL1  H19A 5629   7.124   6.184   7.421  1.5253 -1.8167  0.1227
  353CHL1  H19B 5630   7.189   6.283   7.552 -1.1226 -1.7484  1.4516
  353CHL1  H19C 5631   7.236   6.320   7.376  0.5106 -0.4399 -0.2491
  353CHL1    C1 5632   7.291   6.018   7.543 -0.2351  0.5732 -0.3304
  353CHL1   H1A 5633   7.215   5.972   7.475  0.0841  2.2192 -1.8861
  353CHL1   H1B 5634   7.371   5.943   7.558  0.0371  0.9678  0.2156
  353CHL1    C2 5635   7.224   6.034   7.679  0.0692  0.1152 -0.1275
  353CHL1   H2A 5636   7.199   5.929   7.707  1.9415 -0.4338 -0.3833
  353CHL1   H2B 5637   7.133   6.097   7.667  1.3441  2.8951  3.2230
  353CHL1   C20 5638   7.469   6.160   6.799  0.2235  0.4004 -0.0347
  353CHL1   H20 5639   7.401   6.248   6.796 -1.3675 -0.7475  0.6117
  353CHL1   C21 5640   7.387   6.037   6.758  0.5569  0.0327  0.4015
  353CHL1  H21A 5641   7.452   5.954   6.723 -1.6370 -1.4347 -0.4015
  353CHL1  H21B 5642   7.314   6.070   6.681 -0.2496 -2.4957 -0.0154
  353CHL1  H21C 5643   7.330   6.009   6.850  0.7701  0.0262  0.5318
  353CHL1   C22 5644   7.580   6.182   6.695  0.5445  0.4166  0.3090
  353CHL1  H22A 5645   7.525   6.180   6.598  0.7032 -3.6260  0.1504
  353CHL1  H22B 5646   7.617   6.287   6.704  2.5862  0.1656 -3.3128
  353CHL1   C23 5647   7.687   6.076   6.674  0.0727 -0.0592  0.2936
  353CHL1  H23A 5648   7.764   6.099   6.750  0.2905  0.9265 -0.2099
  353CHL1  H23B 5649   7.647   5.973   6.688  0.2719 -0.1573  0.1593
  353CHL1   C24 5650   7.746   6.083   6.533 -0.1358 -0.2224  0.1977
  353CHL1  H24A 5651   7.669   6.050   6.460  1.1642 -0.4636 -1.1115
  353CHL1  H24B 5652   7.774   6.187   6.508  1.7719 -0.1332  2.4130
  353CHL1   C25 5653   7.872   5.996   6.512 -0.0902 -0.2430  0.5557
  353CHL1   H25 5654   7.947   6.024   6.589 -0.0029 -0.4845  0.5590
  353CHL1   C26 5655   7.839   5.846   6.516 -0.9876 -0.0779 -0.2354
  353CHL1  H26A 5656   7.745   5.827   6.461 -0.1255 -0.4161 -1.6381
  353CHL1  H26B 5657   7.917   5.781   6.470 -1.8840 -1.7075  0.4419
  353CHL1  H26C 5658   7.815   5.814   6.620 -1.4923  0.5445 -0.1555
  353CHL1   C27 5659   7.933   6.033   6.376 -0.0191  0.0188  0.6580
  353CHL1  H27A 5660   7.876   5.991   6.291 -0.5187  1.5550  0.2019
  353CHL1  H27B 5661   7.929   6.142   6.357  1.0682 -0.2037 -1.0728
  353CHL1  H27C 5662   8.035   5.992   6.360 -0.8721 -2.5724  1.2536
  354CHL1    C3 5663   4.143   8.130   7.991 -0.4986  0.0750  0.3164
  354CHL1    H3 5664   4.071   8.060   7.944 -0.2212  1.4207 -2.3604
  354CHL1    O3 5665   4.128   8.156   8.130 -0.1995  0.1095  0.3410
  354CHL1   H3' 5666   4.038   8.165   8.160  0.1017  0.7652  1.0928
  354CHL1    C4 5667   4.282   8.070   7.965 -0.5205  0.3123 -0.3805
  354CHL1   H4A 5668   4.359   8.145   7.995  0.9708  0.2119 -3.5904
  354CHL1   H4B 5669   4.294   7.974   8.019  0.2512  1.0732  0.8450
  354CHL1    C5 5670   4.306   8.050   7.818  0.2454 -0.1256 -0.2011
  354CHL1    C6 5671   4.336   7.925   7.781  0.3209 -0.2014  0.1085
  354CHL1    H6 5672   4.353   7.848   7.857 -0.4439  0.0076  0.5039
  354CHL1    C7 5673   4.369   7.894   7.637  0.0310 -0.4625  0.0975
  354CHL1   H7A 5674   4.454   7.827   7.611  1.8600  2.1245 -0.9203
  354CHL1   H7B 5675   4.275   7.844   7.606  0.6549 -2.6702  1.4689
  354CHL1    C8 5676   4.387   8.017   7.547 -0.1673 -0.3696  0.1837
  354CHL1    H8 5677   4.490   8.042   7.580  0.3681 -2.1083 -0.0279
  354CHL1   C14 5678   4.382   7.979   7.402  0.1204  0.2065  0.0213
  354CHL1   H14 5679   4.281   7.944   7.374  0.3055 -0.2180 -0.1258
  354CHL1   C15 5680   4.486   7.871   7.369 -0.3858 -0.2109 -0.2244
  354CHL1  H15A 5681   4.580   7.895   7.424 -0.3023  0.7564 -0.7770
  354CHL1  H15B 5682   4.446   7.769   7.387 -0.7410 -0.1243 -0.5108
  354CHL1   C16 5683   4.502   7.890   7.218 -0.5394 -0.0486 -0.2198
  354CHL1  H16A 5684   4.608   7.910   7.191 -1.2232  0.3458 -2.9203
  354CHL1  H16B 5685   4.463   7.808   7.155  0.7589 -2.4900  1.9775
  354CHL1   C17 5686   4.422   8.016   7.181 -0.2465  0.2875  0.2771
  354CHL1   H17 5687   4.325   7.963   7.178 -0.1967 -0.2241  3.4655
  354CHL1   C13 5688   4.413   8.093   7.310 -0.2066  0.4344  0.1912
  354CHL1   C18 5689   4.550   8.159   7.335  0.0603 -0.1678  0.3340
  354CHL1  H18A 5690   4.579   8.198   7.435  0.3079 -0.5828  0.4246
  354CHL1  H18B 5691   4.632   8.089   7.309  0.9744  0.9489  0.0980
  354CHL1  H18C 5692   4.574   8.239   7.262  2.4028 -3.2352 -2.5750
  354CHL1   C12 5693   4.305   8.201   7.330 -0.4287  0.1803  0.3694
  354CHL1  H12A 5694   4.331   8.288   7.266 -1.1668 -0.4090 -0.7610
  354CHL1  H12B 5695   4.201   8.178   7.300 -0.5448  1.7130 -0.5155
  354CHL1   C11 5696   4.303   8.244   7.477  0.5736  0.0948  0.4149
  354CHL1  H11A 5697   4.397   8.301   7.496  1.3200 -1.1760  0.6651
  354CHL1  H11B 5698   4.223   8.319   7.493  0.9707  0.4931  0.5888
  354CHL1    C9 5699   4.290   8.127   7.576 -0.3856 -0.4272 -0.3178
  354CHL1    H9 5700   4.188   8.088   7.557 -0.1096 -1.0899 -0.4496
  354CHL1   C10 5701   4.285   8.163   7.722  0.0903 -0.2700 -0.3394
  354CHL1   C19 5702   4.396   8.266   7.751 -0.0943 -0.1447 -0.0833
  354CHL1  H19A 5703   4.395   8.309   7.854 -0.9171  2.7473 -1.2104
  354CHL1  H19B 5704   4.494   8.217   7.732  0.9256  0.8217  2.2696
  354CHL1  H19C 5705   4.389   8.354   7.684  1.1733  0.3553  0.4081
  354CHL1    C1 5706   4.145   8.218   7.754  0.4530  0.5642 -0.1556
  354CHL1   H1A 5707   4.117   8.304   7.690  0.1221  0.3178 -0.3440
  354CHL1   H1B 5708   4.068   8.142   7.729  0.1314  0.7857  0.1482
  354CHL1    C2 5709   4.124   8.254   7.901  0.3254 -0.0407 -0.0242
  354CHL1   H2A 5710   4.018   8.289   7.900  0.2185 -0.3318  0.5581
  354CHL1   H2B 5711   4.189   8.332   7.946  0.3900 -0.9370  1.5035
  354CHL1   C20 5712   4.449   8.088   7.052 -0.0225 -0.0135  0.1574
  354CHL1   H20 5713   4.510   8.180   7.060 -3.0920  2.2989 -1.1664
  354CHL1   C21 5714   4.314   8.135   6.995  0.3091  0.4105 -0.2866
  354CHL1  H21A 5715   4.252   8.055   6.949  1.4170 -0.8648  0.3611
  354CHL1  H21B 5716   4.339   8.213   6.920  2.1930 -0.2426 -0.3915
  354CHL1  H21C 5717   4.262   8.189   7.077 -0.0268  2.1671 -1.6071
  354CHL1   C22 5718   4.525   7.998   6.953  0.0361  0.3420 -0.1186
  354CHL1  H22A 5719   4.626   7.980   6.994  0.0139 -2.5512 -1.1016
  354CHL1  H22B 5720   4.475   7.901   6.933  1.9964 -0.6391 -0.4779
  354CHL1   C23 5721   4.547   8.060   6.814 -0.0380  0.5086 -0.0565
  354CHL1  H23A 5722   4.446   8.061   6.768  0.3372  1.0737 -0.8803
  354CHL1  H23B 5723   4.583   8.165   6.820 -2.2295  1.4315 -1.8159
  354CHL1   C24 5724   4.643   7.994   6.715  0.4620  0.6737  0.3118
  354CHL1  H24A 5725   4.749   7.991   6.747  0.1892  1.7965  1.3971
  354CHL1  H24B 5726   4.610   7.888   6.707 -1.2201  1.2652 -1.6375
  354CHL1   C25 5727   4.640   8.049   6.571 -0.6438 -0.0376  0.0508
  354CHL1   H25 5728   4.536   8.035   6.533 -0.4443 -1.9235  0.0654
  354CHL1   C26 5729   4.674   8.198   6.552  0.5566 -0.2222  0.6455
  354CHL1  H26A 5730   4.626   8.267   6.624  1.2154  0.7969  0.1204
  354CHL1  H26B 5731   4.783   8.214   6.561  0.7456 -0.7009 -0.5981
  354CHL1  H26C 5732   4.646   8.229   6.449 -0.2881  0.2532  1.0069
  354CHL1   C27 5733   4.733   7.960   6.486 -0.6769 -0.0474  0.0235
  354CHL1  H27A 5734   4.727   7.999   6.382  2.1717  1.0517  0.1603
  354CHL1  H27B 5735   4.842   7.967   6.509 -0.5716  2.0669 -0.8825
  354CHL1  H27C 5736   4.691   7.859   6.502 -1.6993  0.3728  0.0357
  355CHL1    C3 5737   0.074   3.895   7.383  0.3111 -0.8923  0.3661
  355CHL1    H3 5738   0.177   3.862   7.406  0.4866  0.0798  1.0466
  355CHL1    O3 5739   0.011   3.913   7.509 -0.1597 -0.1104  0.0276
  355CHL1   H3' 5740  -0.084   3.911   7.498 -0.3817  2.1878  0.9586
  355CHL1    C4 5741   0.065   4.024   7.299  0.4792 -1.0083  0.1682
  355CHL1   H4A 5742  -0.039   4.060   7.315  0.7356 -0.7683  1.4118
  355CHL1   H4B 5743   0.130   4.101   7.345  0.3859 -0.0640 -1.2339
  355CHL1    C5 5744   0.098   4.002   7.154  0.2695 -0.7443  0.0805
  355CHL1    C6 5745   0.189   4.088   7.107 -0.6853  0.4774  0.4316
  355CHL1    H6 5746   0.225   4.171   7.170  1.7890 -1.0276  1.1241
  355CHL1    C7 5747   0.235   4.082   6.964 -1.0122  0.5231  0.3217
  355CHL1   H7A 5748   0.247   4.187   6.930  0.7794 -0.4597 -2.3821
  355CHL1   H7B 5749   0.335   4.033   6.969 -1.0171  0.6001  1.6381
  355CHL1    C8 5750   0.135   4.001   6.880 -0.1559 -0.4373  0.2062
  355CHL1    H8 5751   0.046   4.064   6.863  0.2040 -0.2142 -0.9224
  355CHL1   C14 5752   0.184   3.973   6.741  0.0072 -0.1463  0.2046
  355CHL1   H14 5753   0.282   3.921   6.748 -1.3088 -2.8200 -0.1279
  355CHL1   C15 5754   0.224   4.101   6.665  0.3518 -0.2738  0.1708
  355CHL1  H15A 5755   0.147   4.179   6.646  2.1340  1.0906 -2.0409
  355CHL1  H15B 5756   0.309   4.155   6.711  0.5252 -0.8242  0.5046
  355CHL1   C16 5757   0.257   4.043   6.527 -0.2407  0.0341 -0.1035
  355CHL1  H16A 5758   0.222   4.101   6.439  0.9674 -0.2003 -0.7623
  355CHL1  H16B 5759   0.365   4.023   6.507  0.4977  2.1929  1.3859
  355CHL1   C17 5760   0.197   3.901   6.526 -0.5661  0.1694  0.0957
  355CHL1   H17 5761   0.279   3.831   6.552 -1.5166 -1.1632 -0.3662
  355CHL1   C13 5762   0.104   3.892   6.643 -0.2994  0.0416  0.2966
  355CHL1   C18 5763  -0.036   3.948   6.614 -0.4266 -0.5396 -0.2410
  355CHL1  H18A 5764  -0.104   3.870   6.574 -1.6688 -0.4574  1.6158
  355CHL1  H18B 5765  -0.095   3.990   6.698 -0.3139  0.5645 -0.6976
  355CHL1  H18C 5766  -0.041   4.036   6.545 -1.5042  0.4952  1.1058
  355CHL1   C12 5767   0.083   3.757   6.715  0.0967 -0.1552  0.0480
  355CHL1  H12A 5768   0.008   3.695   6.661 -2.6099  1.3077  1.9243
  355CHL1  H12B 5769   0.180   3.708   6.736  0.6685  0.1463 -1.6906
  355CHL1   C11 5770   0.016   3.777   6.851 -0.7075  0.2956 -0.4040
  355CHL1  H11A 5771  -0.081   3.830   6.836 -0.6238  0.4039 -0.5744
  355CHL1  H11B 5772  -0.008   3.678   6.895  1.1681  0.7051  1.6986
  355CHL1    C9 5773   0.098   3.870   6.942 -0.2077 -0.5237 -0.0052
  355CHL1    H9 5774   0.201   3.837   6.966  1.0261  3.2919  0.6266
  355CHL1   C10 5775   0.034   3.891   7.076 -0.1775 -0.4270 -0.0063
  355CHL1   C19 5776  -0.118   3.910   7.059 -0.0763  0.4689  0.0463
  355CHL1  H19A 5777  -0.173   3.818   7.028  1.8986 -0.3252 -1.3111
  355CHL1  H19B 5778  -0.157   3.947   7.156 -0.1367 -1.1478  0.6639
  355CHL1  H19C 5779  -0.142   3.994   6.990  1.2971  1.2246  0.4578
  355CHL1    C1 5780   0.053   3.761   7.157  0.3999 -0.3018  0.0584
  355CHL1   H1A 5781  -0.005   3.676   7.116 -0.6346 -0.9336  2.6400
  355CHL1   H1B 5782   0.158   3.725   7.159  0.7713  0.6651  3.0140
  355CHL1    C2 5783   0.009   3.781   7.302 -0.4496 -0.0535 -0.2275
  355CHL1   H2A 5784   0.040   3.685   7.348 -0.0507  0.1924  0.0261
  355CHL1   H2B 5785  -0.101   3.794   7.290 -0.2330  2.5961  0.0028
  355CHL1   C20 5786   0.150   3.854   6.391  0.2240 -0.0235 -0.1134
  355CHL1   H20 5787   0.063   3.919   6.371  1.2840  2.0060  1.4294
  355CHL1   C21 5788   0.116   3.704   6.405  0.5393 -0.1502 -0.6483
  355CHL1  H21A 5789   0.185   3.653   6.475 -1.8056 -0.1441  1.8422
  355CHL1  H21B 5790   0.114   3.646   6.311 -0.4030 -2.7087  0.8414
  355CHL1  H21C 5791   0.016   3.695   6.452  1.2737  0.3939  1.1203
  355CHL1   C22 5792   0.250   3.865   6.275 -0.3785 -0.3069 -0.6644
  355CHL1  H22A 5793   0.307   3.961   6.280  0.2589 -0.7303  3.0728
  355CHL1  H22B 5794   0.326   3.786   6.297 -0.6275 -0.1410  0.9215
  355CHL1   C23 5795   0.182   3.856   6.138 -0.4769  0.1080 -0.6434
  355CHL1  H23A 5796   0.127   3.762   6.118 -1.2110  0.0903  1.2427
[truncated: 5,870,138 more chars]
