# Supplementary material for: pKa Calculations of GPCRs: Understanding Protonation States in Receptor Activation
Source: J Chem Inf Model. 2024 Aug 16;64(17):6850–6. doi: 10.1021/acs.jcim.4c01125 (PMC11388449; doi:10.1021/acs.jcim.4c01125)
Supplement: Supplementary file 2 — ci4c01125_si_002.zip [file ci4c01125_si_002.zip › b2ar_active_prot_last.gro]

B2AR ActProt in POPC:CHL Membrane
90870
   21ASP    CAY    1   4.442   5.006   9.651 -0.2609 -0.4991 -0.0735
   21ASP    HY1    2   4.433   5.102   9.705 -0.5618 -0.4600 -0.1913
   21ASP    HY2    3   4.341   4.959   9.641 -0.3281 -0.1490 -1.1108
   21ASP    HY3    4   4.479   5.030   9.549 -1.2869 -1.1267 -0.6148
   21ASP     CY    5   4.554   4.931   9.715 -0.0166  0.3283  0.4869
   21ASP     OY    6   4.671   4.950   9.681 -0.3121  0.3989 -0.5481
   21ASP      N    7   4.518   4.835   9.802 -0.0452 -0.3263 -0.2366
   21ASP     HN    8   4.425   4.829   9.835  1.0065  0.8914  3.3421
   21ASP     CA    9   4.603   4.735   9.860 -0.1873 -0.3449 -0.0624
   21ASP     HA   10   4.680   4.780   9.920  0.1643 -1.9456  0.7451
   21ASP     CB   11   4.531   4.642   9.960  0.0433 -0.1163  0.3172
   21ASP    HB1   12   4.606   4.576  10.008 -0.1014 -0.1439  0.5083
   21ASP    HB2   13   4.446   4.587   9.914  1.1626 -0.4771 -1.4377
   21ASP     CG   14   4.465   4.715  10.076  0.0381  0.4416 -0.0297
   21ASP    OD1   15   4.447   4.840  10.079 -0.2996  0.3889  0.1602
   21ASP    OD2   16   4.421   4.645  10.171  0.2493  0.3029 -0.0314
   21ASP      C   17   4.677   4.653   9.760  0.0510 -0.0352 -0.1403
   21ASP      O   18   4.799   4.642   9.757  0.0253 -0.4006  0.0689
   22HSD      N   19   4.600   4.598   9.664 -0.3469  0.0797  0.1110
   22HSD     HN   20   4.503   4.622   9.657 -1.1662 -2.4021  1.7530
   22HSD     CA   21   4.651   4.501   9.572  0.3053 -0.0966  0.6468
   22HSD     HA   22   4.751   4.465   9.587  0.0073 -1.9062 -1.2635
   22HSD     CB   23   4.574   4.369   9.588  0.4792 -0.2768  0.0232
   22HSD    HB1   24   4.600   4.292   9.512 -1.4024 -2.0814  1.0987
   22HSD    HB2   25   4.468   4.399   9.573 -1.0379 -3.6831  2.5457
   22HSD    ND1   26   4.696   4.256   9.782 -0.3055 -0.2674 -0.5869
   22HSD    HD1   27   4.770   4.217   9.727 -0.3108  1.5907 -2.0457
   22HSD     CG   28   4.588   4.326   9.731  0.0098  1.0168  0.4685
   22HSD    CE1   29   4.670   4.228   9.912 -0.0636  0.3190 -0.4082
   22HSD    HE1   30   4.731   4.169   9.979 -0.8695  0.1834  0.2258
   22HSD    NE2   31   4.553   4.280   9.945  0.0574  0.4746 -0.2226
   22HSD    CD2   32   4.498   4.339   9.832 -0.9642 -0.3928 -0.1921
   22HSD    HD2   33   4.406   4.396   9.836  0.2952  1.7773  3.8261
   22HSD      C   34   4.626   4.549   9.433  0.2913 -0.2468  0.5978
   22HSD      O   35   4.653   4.480   9.335 -0.0733 -0.1079  0.3979
   23ASP      N   36   4.587   4.677   9.416 -0.0174 -0.4514 -0.3136
   23ASP     HN   37   4.545   4.730   9.490 -1.3013 -1.4805 -0.2665
   23ASP     CA   38   4.593   4.741   9.289  0.6699  0.7181  0.2957
   23ASP     HA   39   4.562   4.670   9.215 -0.1015 -0.1426  1.4109
   23ASP     CB   40   4.504   4.866   9.276  0.3615  0.5393  0.6825
   23ASP    HB1   41   4.517   4.906   9.173  3.2670  1.6049  1.3651
   23ASP    HB2   42   4.531   4.948   9.346  0.3484  0.6000  0.6171
   23ASP     CG   43   4.360   4.832   9.313  0.3150 -0.2464 -0.1904
   23ASP    OD1   44   4.275   4.921   9.287  0.3880 -0.0956  0.0827
   23ASP    OD2   45   4.325   4.723   9.366  0.0341 -0.1645 -0.2057
   23ASP      C   46   4.732   4.786   9.257  0.6795  0.4289 -0.0734
   23ASP      O   47   4.757   4.815   9.140  0.1913  0.8321 -0.0837
   24VAL      N   48   4.820   4.799   9.358 -0.0035 -0.3656  0.6341
   24VAL     HN   49   4.797   4.770   9.451 -1.3311 -0.0799  0.4252
   24VAL     CA   50   4.956   4.842   9.354  0.0941 -0.7106  0.1878
   24VAL     HA   51   4.951   4.950   9.355  1.2183 -0.6233 -1.0856
   24VAL     CB   52   5.027   4.801   9.480 -0.0578 -0.1395  0.4616
   24VAL     HB   53   5.136   4.820   9.471 -0.3259  0.9013 -1.3396
   24VAL    CG1   54   4.979   4.886   9.598  0.1901  0.0745  0.4077
   24VAL   HG11   55   5.040   4.871   9.690 -0.0939  1.0296  0.7647
   24VAL   HG12   56   4.872   4.864   9.620 -0.0859  1.8908  1.1144
   24VAL   HG13   57   4.988   4.992   9.565 -0.7298  0.2937  0.8417
   24VAL    CG2   58   5.010   4.654   9.521 -0.4337 -0.2017  0.0874
   24VAL   HG21   59   5.081   4.611   9.594  0.3387 -1.1094 -1.1448
   24VAL   HG22   60   5.020   4.587   9.432 -1.3446  1.1133 -1.0517
   24VAL   HG23   61   4.908   4.631   9.559  0.1050  0.5013  2.0954
   24VAL      C   62   5.032   4.803   9.232 -0.1693 -0.0370 -0.1984
   24VAL      O   63   5.037   4.689   9.185 -0.0890 -0.3032  0.4516
   25THR      N   64   5.105   4.903   9.180  0.0955  0.0332  0.3072
   25THR     HN   65   5.081   4.987   9.228 -1.8632 -0.2347 -0.1138
   25THR     CA   66   5.175   4.915   9.056  0.1778 -0.0173  0.3488
   25THR     HA   67   5.121   4.844   8.996 -0.1918  0.6737 -0.1468
   25THR     CB   68   5.160   5.047   8.987  0.4520 -0.1050  0.1169
   25THR     HB   69   5.189   5.125   9.061  4.2876 -0.6441 -0.6323
   25THR    OG1   70   5.021   5.064   8.959  0.4931  0.1440  0.0629
   25THR    HG1   71   4.975   5.054   9.042  0.4819 -0.2791  0.0055
   25THR    CG2   72   5.233   5.058   8.852  0.6292  0.0444  0.2253
   25THR   HG21   73   5.194   4.983   8.780 -1.0114  1.0736 -0.0023
   25THR   HG22   74   5.344   5.053   8.856  0.6047 -2.0639 -0.5330
   25THR   HG23   75   5.213   5.160   8.813 -0.0893 -0.1341  0.1025
   25THR      C   76   5.314   4.863   9.069  0.4921  0.6861 -0.1095
   25THR      O   77   5.397   4.935   9.124 -0.1431  0.9982  0.4518
   26GLN      N   78   5.338   4.735   9.036 -0.0186  0.3184  0.8954
   26GLN     HN   79   5.270   4.674   8.995 -1.1072  0.7434  1.9962
   26GLN     CA   80   5.462   4.667   9.058 -0.0399  0.0496  0.2012
   26GLN     HA   81   5.493   4.687   9.160  0.6929  0.3074 -0.0596
   26GLN     CB   82   5.448   4.516   9.034 -0.1803  0.0428  0.3174
   26GLN    HB1   83   5.544   4.462   9.049  0.6334  1.7717  1.7284
   26GLN    HB2   84   5.420   4.497   8.928  4.4581  0.9961 -1.3178
   26GLN     CG   85   5.341   4.444   9.116 -0.4085  0.1575  0.1212
   26GLN    HG1   86   5.341   4.345   9.067  2.6056  0.2175 -0.2203
   26GLN    HG2   87   5.236   4.481   9.110 -0.4824  0.0844  0.9046
   26GLN     CD   88   5.393   4.426   9.258 -0.7510  0.0228  0.2302
   26GLN    OE1   89   5.481   4.345   9.287 -0.4727  0.0688 -0.4628
   26GLN    NE2   90   5.340   4.505   9.355  0.1835 -0.0935  0.8417
   26GLN   HE21   91   5.369   4.491   9.450 -1.5428 -4.1125  0.9831
   26GLN   HE22   92   5.265   4.566   9.331  1.1246 -0.0173 -2.3568
   26GLN      C   93   5.575   4.717   8.974 -0.0304  0.6405  0.5557
   26GLN      O   94   5.560   4.760   8.859  0.3350 -0.1427  0.2024
   27GLU      N   95   5.694   4.719   9.037  0.3494 -0.6041 -0.0822
   27GLU     HN   96   5.698   4.685   9.131  1.6162 -0.2634  0.0020
   27GLU     CA   97   5.822   4.765   8.993  0.1668 -0.0326 -0.0263
   27GLU     HA   98   5.802   4.861   8.948 -0.6373 -0.1168  0.1325
   27GLU     CB   99   5.930   4.785   9.100  0.4119  0.3615 -0.3470
   27GLU    HB1  100   6.034   4.777   9.061 -0.0326 -1.1732 -1.2933
   27GLU    HB2  101   5.928   4.697   9.168 -0.1844  1.8812  1.7325
   27GLU     CG  102   5.908   4.912   9.183 -0.0601  0.0342  0.0375
   27GLU    HG1  103   5.805   4.913   9.225 -0.5574 -0.3718 -1.1301
   27GLU    HG2  104   5.913   5.002   9.118 -0.4762 -1.2756 -1.8987
   27GLU     CD  105   6.000   4.940   9.300 -0.2626 -0.4893  0.3249
   27GLU    OE1  106   6.104   4.870   9.310  0.1976  0.0401 -0.5547
   27GLU    OE2  107   5.974   5.039   9.375  0.4118 -0.0737  0.0240
   27GLU      C  108   5.890   4.672   8.898 -0.7722 -0.3633 -0.3862
   27GLU      O  109   5.905   4.556   8.935 -0.0496 -0.2131 -0.1905
   28ARG      N  110   5.926   4.712   8.775  0.5021  0.2135  0.1599
   28ARG     HN  111   5.911   4.801   8.733 -1.7552 -0.9283 -1.6633
   28ARG     CA  112   5.974   4.629   8.668 -0.5056  0.0206 -0.1463
   28ARG     HA  113   5.989   4.525   8.696 -1.2189  0.1508  0.7928
   28ARG     CB  114   5.885   4.635   8.543 -0.3776  0.4479 -0.2172
   28ARG    HB1  115   5.931   4.567   8.468 -1.3093  2.2076 -2.5227
   28ARG    HB2  116   5.880   4.735   8.496 -2.4922  0.8694  0.7701
   28ARG     CG  117   5.740   4.594   8.570 -0.2115  0.1841  0.2881
   28ARG    HG1  118   5.692   4.584   8.470  1.4436  0.1769 -0.5483
   28ARG    HG2  119   5.692   4.682   8.619 -2.3698 -0.4287 -0.5804
   28ARG     CD  120   5.724   4.460   8.642 -0.6608  0.0118 -0.1282
   28ARG    HD1  121   5.761   4.463   8.746 -3.0884  2.3798  0.7870
   28ARG    HD2  122   5.780   4.385   8.582  0.7151  0.9340 -0.0272
   28ARG     NE  123   5.583   4.415   8.631 -0.6308 -0.0902 -0.0956
   28ARG     HE  124   5.528   4.444   8.552  0.2443  1.9177 -0.0079
   28ARG     CZ  125   5.519   4.331   8.717 -0.3321  0.1402  0.3513
   28ARG    NH1  126   5.567   4.293   8.839 -0.1235 -0.4750  0.0779
   28ARG   HH11  127   5.667   4.285   8.844  0.1241  0.4565 -2.1378
   28ARG   HH12  128   5.514   4.237   8.903  2.2383 -2.3187  0.5693
   28ARG    NH2  129   5.391   4.295   8.684 -0.0956 -0.1997 -0.1998
   28ARG   HH21  130   5.354   4.319   8.595 -2.1208  2.3426  1.1883
   28ARG   HH22  131   5.340   4.246   8.755  1.1314 -0.1609  0.7472
   28ARG      C  132   6.100   4.696   8.626 -0.0306 -0.4740  0.4714
   28ARG      O  133   6.106   4.818   8.635 -0.2445 -0.4083 -0.2789
   29ASP      N  134   6.204   4.620   8.588 -0.3585 -0.4116 -0.5599
   29ASP     HN  135   6.195   4.522   8.569 -3.8472 -0.0114 -1.6927
   29ASP     CA  136   6.332   4.673   8.553 -0.4099  0.0925  0.0088
   29ASP     HA  137   6.357   4.722   8.646 -1.6901 -0.8829  0.8996
   29ASP     CB  138   6.429   4.555   8.530 -0.0819  0.2465  0.5818
   29ASP    HB1  139   6.524   4.601   8.496 -1.4311  1.7311 -1.4482
   29ASP    HB2  140   6.405   4.476   8.456  1.4961 -0.4649  0.7905
   29ASP     CG  141   6.444   4.485   8.664 -0.3305  0.1157  0.5428
   29ASP    OD1  142   6.439   4.551   8.772 -0.0176  0.4288  0.3703
   29ASP    OD2  143   6.467   4.361   8.672  0.5631  0.2462  0.0972
   29ASP      C  144   6.341   4.755   8.429  0.2303  0.3479  0.2227
   29ASP      O  145   6.308   4.708   8.321 -0.1360  0.3129  0.3505
   30GLU      N  146   6.386   4.880   8.451  0.1903  0.4661 -0.3653
   30GLU     HN  147   6.397   4.908   8.546  0.2898  1.2153 -0.5923
   30GLU     CA  148   6.384   4.988   8.357  0.0186  0.3760 -0.4671
   30GLU     HA  149   6.281   5.006   8.331 -0.1245  2.2423  1.1395
   30GLU     CB  150   6.448   5.110   8.426 -0.3318  0.5950 -0.5300
   30GLU    HB1  151   6.455   5.198   8.359  2.6621 -0.1603 -1.3496
   30GLU    HB2  152   6.552   5.080   8.450 -0.7819  0.6848  1.8353
   30GLU     CG  153   6.392   5.153   8.562  0.7532  0.4066 -0.0157
   30GLU    HG1  154   6.281   5.145   8.559  0.8715 -1.3416 -1.9319
   30GLU    HG2  155   6.407   5.263   8.571 -3.1866  0.9997  1.1567
   30GLU     CD  156   6.440   5.086   8.690  0.3221  0.0163 -0.0586
   30GLU    OE1  157   6.404   4.966   8.705 -0.2396  0.2085  0.1721
   30GLU    OE2  158   6.515   5.147   8.771 -0.4895  0.2041  0.5673
   30GLU      C  159   6.457   4.955   8.231  0.0149  0.6702 -0.5478
   30GLU      O  160   6.413   4.985   8.121 -0.2135  0.5928 -0.4774
   31VAL      N  161   6.570   4.885   8.252 -0.6847 -0.2491  0.2776
   31VAL     HN  162   6.591   4.863   8.347 -1.6303  2.6180  1.2449
   31VAL     CA  163   6.662   4.847   8.149 -0.2839 -0.0556  0.5626
   31VAL     HA  164   6.682   4.940   8.096  0.6471 -0.6112 -0.0867
   31VAL     CB  165   6.787   4.783   8.201  0.1069  0.1144 -0.1425
   31VAL     HB  166   6.758   4.688   8.250 -1.0242  0.3948 -0.2551
   31VAL    CG1  167   6.880   4.754   8.082  0.5374  0.6177  0.0650
   31VAL   HG11  168   6.843   4.676   8.013 -0.3573  1.7136 -0.7250
   31VAL   HG12  169   6.981   4.727   8.118  0.4534  1.9682  1.4331
   31VAL   HG13  170   6.885   4.848   8.023  0.4381 -0.1063 -1.1162
   31VAL    CG2  171   6.855   4.884   8.296  0.0230 -0.2446  0.3043
   31VAL   HG21  172   6.948   4.855   8.350 -0.0781 -1.6704 -0.2494
   31VAL   HG22  173   6.782   4.926   8.368 -2.7323  0.3825 -2.6206
   31VAL   HG23  174   6.875   4.979   8.241 -2.9741  1.5073  1.9863
   31VAL      C  175   6.603   4.763   8.041 -0.1930  0.4478  0.1126
   31VAL      O  176   6.628   4.773   7.921  0.1786  0.0553  0.1539
   32TRP      N  177   6.519   4.669   8.088  0.2970  0.0647  0.2290
   32TRP     HN  178   6.494   4.675   8.185  1.0085 -0.0064  0.4265
   32TRP     CA  179   6.457   4.570   8.006  0.3719 -0.0592  0.3221
   32TRP     HA  180   6.512   4.553   7.915  0.7705 -0.5287  0.6406
   32TRP     CB  181   6.437   4.440   8.087  0.7097 -0.4921 -0.2818
   32TRP    HB1  182   6.392   4.467   8.185 -2.6300  1.1455 -2.0942
   32TRP    HB2  183   6.536   4.395   8.109 -0.8162 -2.1346  4.3123
   32TRP     CG  184   6.345   4.338   8.030 -0.1617  0.0968  0.0516
   32TRP    CD1  185   6.215   4.327   8.072 -0.1693  0.1513  0.0421
   32TRP    HD1  186   6.166   4.400   8.134 -2.8383 -2.6524  1.4855
   32TRP    NE1  187   6.161   4.220   8.006  0.5985 -0.4867  0.4213
   32TRP    HE1  188   6.064   4.210   8.005  0.3378  1.3380  2.1930
   32TRP    CE2  189   6.255   4.161   7.925  0.3553  0.0337 -0.2532
   32TRP    CD2  190   6.375   4.226   7.946  0.1809  0.3161 -0.1203
   32TRP    CE3  191   6.485   4.186   7.876  0.2039 -0.0872  0.1401
   32TRP    HE3  192   6.568   4.256   7.875 -0.8688  1.2301 -0.2438
   32TRP    CZ3  193   6.482   4.071   7.802  0.5180 -0.0144  0.0118
   32TRP    HZ3  194   6.564   4.033   7.742  0.3764  1.0223 -0.8685
   32TRP    CZ2  195   6.247   4.041   7.862 -0.2732  0.1388 -0.3807
   32TRP    HZ2  196   6.158   3.980   7.862 -0.3180  0.2018 -0.7393
   32TRP    CH2  197   6.366   3.997   7.810  0.1036  0.6307  0.0537
   32TRP    HH2  198   6.357   3.901   7.760  1.1069 -0.8140  2.4360
   32TRP      C  199   6.329   4.623   7.953  0.6597  0.3878  0.0701
   32TRP      O  200   6.291   4.604   7.837 -0.0830  0.3207  0.3186
   33VAL      N  201   6.251   4.702   8.029  0.2166 -0.3020  0.3411
   33VAL     HN  202   6.284   4.719   8.122 -0.8552 -0.0400  0.6927
   33VAL     CA  203   6.140   4.777   7.982  0.4158 -0.3977 -0.2831
   33VAL     HA  204   6.073   4.706   7.935  2.8601 -1.7021 -1.9647
   33VAL     CB  205   6.056   4.835   8.092  0.0047 -0.4363 -0.5741
   33VAL     HB  206   6.131   4.877   8.161 -0.7155 -0.8672  0.4952
   33VAL    CG1  207   5.951   4.940   8.049  0.3396  0.2075  0.1537
   33VAL   HG11  208   5.897   4.975   8.139  0.1283  0.1094  0.0660
   33VAL   HG12  209   5.889   4.891   7.970 -1.1065  0.0230  1.3700
   33VAL   HG13  210   5.993   5.033   8.005 -1.1649 -0.0572 -2.0423
   33VAL    CG2  211   5.985   4.716   8.159 -0.0454 -0.3114 -0.4052
   33VAL   HG21  212   6.064   4.643   8.188  0.0538 -0.6855 -1.5810
   33VAL   HG22  213   5.915   4.659   8.094  0.0648  0.1243 -0.9119
   33VAL   HG23  214   5.938   4.754   8.252  1.1585 -0.3681  0.2481
   33VAL      C  215   6.169   4.876   7.874 -0.1271  0.1795  0.0917
   33VAL      O  216   6.107   4.868   7.768  0.5142  0.4746 -0.3096
   34VAL      N  217   6.275   4.957   7.889 -0.0226  0.1283 -0.3721
   34VAL     HN  218   6.326   4.956   7.974  1.5277 -1.1938 -1.2444
   34VAL     CA  219   6.318   5.040   7.780 -0.0624  0.1716 -0.3545
   34VAL     HA  220   6.238   5.104   7.747 -0.8928  1.3149  3.3432
   34VAL     CB  221   6.426   5.133   7.828 -0.3950  0.3339  0.0888
   34VAL     HB  222   6.509   5.078   7.877  0.1506  1.4904  0.4985
   34VAL    CG1  223   6.487   5.203   7.706 -0.4013  0.4058  0.1274
   34VAL   HG11  224   6.409   5.237   7.635  0.0862  1.1962 -0.0515
   34VAL   HG12  225   6.547   5.129   7.648 -0.6103  0.7602 -0.5584
   34VAL   HG13  226   6.556   5.290   7.716 -0.5601  0.6860 -1.0313
   34VAL    CG2  227   6.361   5.234   7.924 -0.1301  0.3246  0.2820
   34VAL   HG21  228   6.430   5.309   7.968 -0.5318  1.0086 -0.2220
   34VAL   HG22  229   6.322   5.174   8.008 -0.2895 -1.8551 -1.2574
   34VAL   HG23  230   6.271   5.278   7.874 -0.0130 -0.1027 -0.3251
   34VAL      C  231   6.349   4.964   7.656  0.2351  0.3692 -0.4032
   34VAL      O  232   6.299   4.995   7.549 -0.3450 -0.0337 -0.2526
   35GLY      N  233   6.419   4.850   7.670 -0.1738  0.1696  0.0422
   35GLY     HN  234   6.461   4.827   7.758 -1.7130  1.3355  1.1408
   35GLY     CA  235   6.472   4.784   7.555  0.3602  1.0583 -0.2300
   35GLY    HA1  236   6.522   4.701   7.603 -1.4636 -1.0818 -1.8361
   35GLY    HA2  237   6.534   4.845   7.492  3.2845 -2.5109 -1.1946
   35GLY      C  238   6.368   4.716   7.473  0.5609 -0.0591  0.4124
   35GLY      O  239   6.360   4.730   7.351  0.2406  0.3103  0.4712
   36MET      N  240   6.279   4.642   7.542 -0.0773  0.3228  0.0106
   36MET     HN  241   6.292   4.609   7.635 -0.2903  0.4080  0.0699
   36MET     CA  242   6.169   4.577   7.478  0.0486 -0.1431  0.2666
   36MET     HA  243   6.201   4.534   7.385 -1.2514  0.4000 -0.4637
   36MET     CB  244   6.136   4.457   7.569 -0.4468 -0.0027  0.2733
   36MET    HB1  245   6.058   4.398   7.516  1.0758 -1.9317  0.1072
   36MET    HB2  246   6.101   4.490   7.669 -1.2439  0.4956 -0.1501
   36MET     CG  247   6.259   4.368   7.582 -0.2761  0.1197 -0.4511
   36MET    HG1  248   6.242   4.281   7.649 -1.0210  1.3633  1.0490
   36MET    HG2  249   6.338   4.416   7.643 -1.8519  1.1684  0.8447
   36MET     SD  250   6.328   4.312   7.424  0.0566 -0.3223 -0.1520
   36MET     CE  251   6.505   4.344   7.452 -0.0913 -0.0062  0.4345
   36MET    HE1  252   6.559   4.267   7.393  0.9559  0.6838  0.4668
   36MET    HE2  253   6.535   4.327   7.557  0.3927  2.0172  0.6654
   36MET    HE3  254   6.523   4.448   7.416 -1.0719 -0.6590 -2.1642
   36MET      C  255   6.052   4.664   7.449 -0.2657 -0.3755  0.8269
   36MET      O  256   5.982   4.639   7.351  0.2049  0.6421  0.2214
   37GLY      N  257   6.057   4.788   7.502  0.3798  0.2968 -0.7509
   37GLY     HN  258   6.121   4.801   7.577 -0.3165  1.5761 -0.3561
   37GLY     CA  259   5.980   4.899   7.455 -0.4194  0.1203  0.1052
   37GLY    HA1  260   5.988   4.988   7.515  0.4019 -0.0283  0.2390
   37GLY    HA2  261   5.877   4.868   7.452 -0.9455  1.7363  0.7907
   37GLY      C  262   6.010   4.942   7.315 -0.0174  0.2731  0.2371
   37GLY      O  263   5.920   4.975   7.239  0.5341  0.4074 -0.3623
   38ILE      N  264   6.138   4.941   7.274 -0.0688 -0.1714  0.0878
   38ILE     HN  265   6.215   4.922   7.335  0.2745 -1.0251 -0.5818
   38ILE     CA  266   6.174   4.983   7.142  0.5666  0.0148  0.3139
   38ILE     HA  267   6.136   5.083   7.126  3.9691  1.2173 -0.9674
   38ILE     CB  268   6.322   4.998   7.123  0.5663 -0.0541  0.2595
   38ILE     HB  269   6.375   4.902   7.105  1.5683  0.9947 -3.0453
   38ILE    CG2  270   6.345   5.091   7.003 -0.0982 -0.0088  0.1645
   38ILE   HG21  271   6.301   5.051   6.909  0.0963  1.5138 -0.6024
   38ILE   HG22  272   6.454   5.106   6.996  0.2082 -0.1390  3.1731
   38ILE   HG23  273   6.302   5.192   7.023  0.8428  0.5275 -0.4265
   38ILE    CG1  274   6.385   5.063   7.248 -0.4430 -0.1487  0.8324
   38ILE   HG11  275   6.383   4.998   7.337  1.7231  0.4067  1.3284
   38ILE   HG12  276   6.315   5.143   7.280  0.4468  0.9519  0.0957
   38ILE     CD  277   6.530   5.109   7.236 -0.4111 -0.4501  0.0011
   38ILE    HD1  278   6.567   5.150   7.332 -1.6911  1.2460 -0.1858
   38ILE    HD2  279   6.540   5.193   7.163 -0.6356 -0.5069 -0.0959
   38ILE    HD3  280   6.586   5.022   7.195  0.5992  0.9069 -1.6914
   38ILE      C  281   6.118   4.888   7.041  0.1706  0.5144  0.0550
   38ILE      O  282   6.054   4.934   6.947  0.4644  0.1217 -0.3420
   39VAL      N  283   6.135   4.757   7.067 -0.5516  0.3797 -0.1514
   39VAL     HN  284   6.190   4.739   7.148 -0.3280  0.6699 -0.2384
   39VAL     CA  285   6.079   4.641   7.006 -0.0374  0.1480 -0.1775
   39VAL     HA  286   6.124   4.635   6.908  1.1720  1.0840  0.2981
   39VAL     CB  287   6.110   4.512   7.077 -0.1833  0.4193  0.3817
   39VAL     HB  288   6.066   4.497   7.178 -1.3913  1.0251 -0.0407
   39VAL    CG1  289   6.065   4.390   6.995 -0.2195  0.4242  0.3943
   39VAL   HG11  290   5.956   4.379   7.014 -0.8824  1.9709 -2.0348
   39VAL   HG12  291   6.097   4.292   7.035 -3.2962  0.0942  2.4032
   39VAL   HG13  292   6.077   4.399   6.885  0.4163  1.3922  0.5251
   39VAL    CG2  293   6.263   4.506   7.094 -0.1517  0.0276 -0.0283
   39VAL   HG21  294   6.323   4.497   7.001  0.5177 -0.6718  0.4593
   39VAL   HG22  295   6.294   4.413   7.147  2.2679  0.6199 -0.2943
   39VAL   HG23  296   6.304   4.590   7.154 -2.0031  0.4922  0.6476
   39VAL      C  297   5.932   4.645   6.985 -0.1009 -0.8030  0.0153
   39VAL      O  298   5.887   4.640   6.871  0.4110  0.1322 -0.2417
   40MET      N  299   5.851   4.672   7.089  0.2311 -0.2367  0.1312
   40MET     HN  300   5.892   4.666   7.179  1.0342  2.1319  0.0097
   40MET     CA  301   5.709   4.690   7.078  0.2458 -0.1073  0.1524
   40MET     HA  302   5.673   4.607   7.018  3.8545 -1.4692 -0.4399
   40MET     CB  303   5.665   4.679   7.225  0.0500 -0.1596  0.0903
   40MET    HB1  304   5.559   4.709   7.231  0.0058 -0.4978  1.0252
   40MET    HB2  305   5.724   4.752   7.284  2.0129  0.0905 -2.0334
   40MET     CG  306   5.683   4.536   7.276 -0.2848 -0.2222  0.0357
   40MET    HG1  307   5.788   4.500   7.268  0.1092  1.1240 -1.1955
   40MET    HG2  308   5.624   4.470   7.208  0.2979 -0.6514 -0.0669
   40MET     SD  309   5.613   4.510   7.441  0.0685 -0.0128  0.2198
   40MET     CE  310   5.694   4.349   7.453  0.0701 -0.0745 -0.6116
   40MET    HE1  311   5.669   4.287   7.364 -0.7103 -1.0413  0.2536
   40MET    HE2  312   5.655   4.296   7.543  0.7986  0.6908  0.1740
   40MET    HE3  313   5.805   4.352   7.465 -0.1337 -0.4478  1.9587
   40MET      C  314   5.667   4.817   7.012  0.1832 -0.3096 -0.2032
   40MET      O  315   5.570   4.818   6.936 -0.0339  0.1359  0.0767
   41SER      N  316   5.736   4.930   7.034 -0.1142 -0.1016 -0.3305
   41SER     HN  317   5.813   4.933   7.097 -1.9935  0.7276  2.0636
   41SER     CA  318   5.717   5.049   6.957 -0.8339  0.2781  0.4208
   41SER     HA  319   5.613   5.074   6.972 -1.2226  0.4969 -2.1445
   41SER     CB  320   5.796   5.163   7.024 -0.0079  0.0061 -0.0686
   41SER    HB1  321   5.780   5.253   6.961 -0.3447 -0.8432 -1.2318
   41SER    HB2  322   5.904   5.140   7.024 -0.3277 -1.6339  0.6659
   41SER     OG  323   5.758   5.183   7.159  0.3492  0.2157  0.0012
   41SER    HG1  324   5.795   5.113   7.214  0.5796 -1.1348 -1.7910
   41SER      C  325   5.743   5.044   6.810 -0.1674 -0.3527  0.5569
   41SER      O  326   5.664   5.092   6.729  0.2190 -0.6321  0.0069
   42LEU      N  327   5.852   4.977   6.767 -0.2383 -0.1011 -0.0162
   42LEU     HN  328   5.926   4.965   6.832  0.9576  1.9431 -0.9021
   42LEU     CA  329   5.880   4.932   6.634 -0.4116  0.2893 -0.1867
   42LEU     HA  330   5.886   5.018   6.569 -1.9365  0.7948  0.3017
   42LEU     CB  331   6.016   4.862   6.628 -0.1736  0.7152  0.2078
   42LEU    HB1  332   6.029   4.818   6.527  0.0352 -0.9617  0.9352
   42LEU    HB2  333   6.024   4.778   6.701  2.6962  0.9818  0.3434
   42LEU     CG  334   6.147   4.944   6.627  0.4763 -0.3050 -0.4275
   42LEU     HG  335   6.159   5.007   6.718  0.6839  0.0907 -0.7259
   42LEU    CD1  336   6.267   4.847   6.627  0.6397 -0.1047  0.0338
   42LEU   HD11  337   6.267   4.778   6.540 -0.3176 -0.1729  0.0698
   42LEU   HD12  338   6.270   4.788   6.721  0.0963 -0.4728 -0.1730
   42LEU   HD13  339   6.369   4.891   6.626  1.0963 -1.1072  1.1361
   42LEU    CD2  340   6.146   5.040   6.507  0.1185 -0.0019 -0.1870
   42LEU   HD21  341   6.145   4.972   6.419  0.2297 -3.6294  2.3545
   42LEU   HD22  342   6.241   5.097   6.495 -0.0555  0.5078  0.7854
   42LEU   HD23  343   6.059   5.107   6.493 -2.3716 -3.0291 -0.4011
   42LEU      C  344   5.767   4.852   6.576 -0.1847 -0.1828  0.0164
   42LEU      O  345   5.720   4.890   6.469 -0.2826 -0.3285  0.0084
   43ILE      N  346   5.708   4.750   6.640 -0.4799  0.1388  0.2626
   43ILE     HN  347   5.749   4.726   6.727  0.1299  2.3596  0.6343
   43ILE     CA  348   5.604   4.667   6.586  0.0319 -0.0832 -0.3980
   43ILE     HA  349   5.636   4.644   6.486 -0.7395  0.8339 -0.8721
   43ILE     CB  350   5.597   4.540   6.665 -0.0305  0.2371  0.1168
   43ILE     HB  351   5.587   4.575   6.770 -2.8414 -1.9044  0.6907
   43ILE    CG2  352   5.477   4.449   6.630  0.1345  0.3555 -0.7668
   43ILE   HG21  353   5.490   4.420   6.523  4.6237  1.5706 -0.7789
   43ILE   HG22  354   5.384   4.504   6.654 -0.4461 -1.2406  0.7529
   43ILE   HG23  355   5.478   4.367   6.705  0.4068 -0.9785 -2.1759
   43ILE    CG1  356   5.721   4.453   6.639 -0.7425 -0.6449 -0.3982
   43ILE   HG11  357   5.808   4.522   6.638 -0.9228 -0.4136 -0.3895
   43ILE   HG12  358   5.725   4.403   6.540  3.3477 -1.1809 -0.1315
   43ILE     CD  359   5.756   4.353   6.749  0.1433  0.0673 -0.0205
   43ILE    HD1  360   5.764   4.401   6.848 -3.5435  1.7232 -0.3765
   43ILE    HD2  361   5.855   4.310   6.720  0.3084  1.5276 -1.8072
   43ILE    HD3  362   5.682   4.270   6.750  0.9901 -0.7598 -1.2646
   43ILE      C  363   5.475   4.737   6.559 -0.3247 -0.6447 -0.1700
   43ILE      O  364   5.417   4.724   6.451  0.0489 -0.3478 -0.4142
   44VAL      N  365   5.435   4.833   6.644 -0.1518  0.0593 -0.8608
   44VAL     HN  366   5.478   4.849   6.732 -0.0410 -0.4348 -0.8173
   44VAL     CA  367   5.330   4.926   6.615 -0.0282  0.4055 -0.2217
   44VAL     HA  368   5.239   4.877   6.584 -1.1134  0.9342  1.9821
   44VAL     CB  369   5.298   5.004   6.739 -0.2071  0.0268 -0.0296
   44VAL     HB  370   5.387   5.052   6.784 -1.6406  0.8977  2.0185
   44VAL    CG1  371   5.208   5.126   6.715 -0.1803  0.2266  0.8635
   44VAL   HG11  372   5.259   5.211   6.665 -0.9555  0.3277  0.2139
   44VAL   HG12  373   5.171   5.160   6.814 -2.4412 -1.6759  0.7575
   44VAL   HG13  374   5.122   5.090   6.655  1.0591  0.6789 -1.3118
   44VAL    CG2  375   5.241   4.902   6.840  0.4557 -0.7307 -0.4081
   44VAL   HG21  376   5.248   4.937   6.945  0.1857 -0.8853 -0.3393
   44VAL   HG22  377   5.307   4.813   6.840  0.6781 -0.5850 -1.7046
   44VAL   HG23  378   5.134   4.876   6.827  0.2788  0.3836 -1.3389
   44VAL      C  379   5.355   5.021   6.503 -0.0605  0.2119 -0.3941
   44VAL      O  380   5.276   5.034   6.410 -0.1134  0.2333 -0.3456
   45LEU      N  381   5.477   5.078   6.500  0.1543 -0.2139  0.0295
   45LEU     HN  382   5.539   5.057   6.575  0.3937 -1.1225 -0.4055
   45LEU     CA  383   5.528   5.162   6.396 -0.1072  0.1026  0.1557
   45LEU     HA  384   5.446   5.232   6.391 -0.4116 -0.0323  2.3974
   45LEU     CB  385   5.662   5.232   6.421 -0.0083  0.0419 -0.2004
   45LEU    HB1  386   5.702   5.285   6.331  0.9461  0.8908  0.6921
   45LEU    HB2  387   5.723   5.145   6.451 -0.5770 -0.7114 -1.1576
   45LEU     CG  388   5.687   5.338   6.530  0.0882  0.3045 -0.4719
   45LEU     HG  389   5.634   5.295   6.618  2.1404  2.7044  2.0974
   45LEU    CD1  390   5.835   5.350   6.568 -0.1566  0.3457  0.5010
   45LEU   HD11  391   5.893   5.363   6.474 -2.4390  1.3253 -0.8525
   45LEU   HD12  392   5.860   5.252   6.614 -1.1404 -1.2662 -2.1800
   45LEU   HD13  393   5.861   5.436   6.634  0.6625  0.4810  0.0195
   45LEU    CD2  394   5.622   5.473   6.498 -0.1323  0.4002  0.3556
   45LEU   HD21  395   5.629   5.550   6.578 -1.0028  0.1949  0.6472
   45LEU   HD22  396   5.511   5.472   6.490 -0.3067  3.4617  0.9765
   45LEU   HD23  397   5.668   5.517   6.407  1.2816 -1.9152 -0.1149
   45LEU      C  398   5.530   5.102   6.259  0.4107 -0.0802  0.2420
   45LEU      O  399   5.480   5.161   6.164 -0.1020 -0.2964  0.3667
   46ALA      N  400   5.577   4.976   6.252 -0.0717 -0.2717  0.3858
   46ALA     HN  401   5.618   4.928   6.329  0.7164 -3.0079 -1.5726
   46ALA     CA  402   5.579   4.889   6.138 -0.1017  0.1071  0.0961
   46ALA     HA  403   5.620   4.948   6.057 -1.4356  0.0112 -0.6893
   46ALA     CB  404   5.663   4.764   6.165  0.6093  0.4733 -0.3927
   46ALA    HB1  405   5.678   4.716   6.066  1.0411  1.0999 -0.6343
   46ALA    HB2  406   5.618   4.693   6.237 -1.7347 -1.4739 -3.5040
   46ALA    HB3  407   5.765   4.783   6.204  1.2042 -1.6226 -0.8084
   46ALA      C  408   5.442   4.857   6.089  0.0242  0.4844 -0.5069
   46ALA      O  409   5.412   4.881   5.972  0.2266  0.5796 -0.5394
   47ILE      N  410   5.347   4.819   6.176  0.6200 -0.4610 -0.2564
   47ILE     HN  411   5.364   4.801   6.273 -0.4636  0.6479  0.1770
   47ILE     CA  412   5.206   4.806   6.153  0.6901 -0.2337 -0.8233
   47ILE     HA  413   5.186   4.725   6.084 -0.6398  1.3131 -2.3513
   47ILE     CB  414   5.138   4.757   6.277  0.6548  0.1271 -0.6993
   47ILE     HB  415   5.194   4.807   6.358  0.1841 -1.9396  0.9872
   47ILE    CG2  416   4.991   4.796   6.300  0.7038  0.1511 -0.4222
   47ILE   HG21  417   4.977   4.906   6.299  1.2090  0.2546  1.4224
   47ILE   HG22  418   4.965   4.774   6.406 -0.0323 -0.8306 -0.7911
   47ILE   HG23  419   4.919   4.748   6.231 -0.0337  0.1841  0.3104
   47ILE    CG1  420   5.164   4.607   6.302  0.2478  0.2270  0.3581
   47ILE   HG11  421   5.272   4.586   6.291 -0.0106 -1.4569  0.7194
   47ILE   HG12  422   5.097   4.546   6.238 -2.3232  1.2292  1.9369
   47ILE     CD  423   5.129   4.564   6.444 -0.0704 -0.4574  0.0798
   47ILE    HD1  424   5.024   4.586   6.475 -0.6881 -0.2683 -2.0067
   47ILE    HD2  425   5.188   4.608   6.528  1.1269 -1.2914 -0.2923
   47ILE    HD3  426   5.129   4.453   6.447  1.0091 -0.4703 -0.0563
   47ILE      C  427   5.141   4.926   6.094 -0.1931 -0.0646  0.4677
   47ILE      O  428   5.077   4.922   5.989 -0.4153  0.3509  0.5823
   48VAL      N  429   5.165   5.044   6.155  0.0224  0.3470 -0.3951
   48VAL     HN  430   5.204   5.033   6.246 -0.5119 -1.9787 -0.3773
   48VAL     CA  431   5.120   5.172   6.109 -0.2338  0.2719 -0.3548
   48VAL     HA  432   5.012   5.170   6.108 -0.3039  1.8363 -2.6434
   48VAL     CB  433   5.165   5.285   6.197  0.4258 -0.2115 -0.0576
   48VAL     HB  434   5.273   5.268   6.214 -0.0370 -1.4458  1.9796
   48VAL    CG1  435   5.147   5.429   6.145 -0.0469 -0.1841  0.1791
   48VAL   HG11  436   5.039   5.441   6.121  0.2384  4.1350  0.3136
   48VAL   HG12  437   5.203   5.445   6.050  1.2296 -0.7630  0.8077
   48VAL   HG13  438   5.158   5.499   6.230  1.2673 -1.5172  1.1640
   48VAL    CG2  439   5.095   5.272   6.333  0.2893 -0.2921 -0.1351
   48VAL   HG21  440   5.135   5.340   6.410 -2.7216 -0.2599  1.5693
   48VAL   HG22  441   5.087   5.170   6.375  0.2805 -0.3156 -0.1931
   48VAL   HG23  442   4.987   5.298   6.322 -1.2546 -5.0775  0.9963
   48VAL      C  443   5.166   5.199   5.970 -0.0488  0.3730 -0.2748
   48VAL      O  444   5.079   5.220   5.885 -0.6003  0.3193  0.2651
   49PHE      N  445   5.297   5.189   5.944 -0.0854  0.4011 -0.4692
   49PHE     HN  446   5.361   5.178   6.019 -0.6464  1.5840  0.1985
   49PHE     CA  447   5.362   5.212   5.818  0.5672 -0.0001 -0.2137
   49PHE     HA  448   5.329   5.311   5.791 -1.3860 -0.5201  0.0778
   49PHE     CB  449   5.514   5.224   5.836  0.4994  0.4688  0.0779
   49PHE    HB1  450   5.553   5.133   5.887  1.6531  1.4022  0.9199
   49PHE    HB2  451   5.529   5.305   5.910 -1.6690  1.4576 -0.5049
   49PHE     CG  452   5.584   5.239   5.706  0.6535  0.7177  0.1889
   49PHE    CD1  453   5.666   5.141   5.653 -0.1763 -0.0179  0.2506
   49PHE    HD1  454   5.675   5.039   5.688  1.1110 -0.2238 -0.6599
   49PHE    CE1  455   5.751   5.176   5.551  0.0574  0.5001  0.6129
   49PHE    HE1  456   5.812   5.098   5.508 -0.4956 -0.0883  0.8731
   49PHE     CZ  457   5.759   5.304   5.501 -0.6506  0.0751 -0.6375
   49PHE     HZ  458   5.828   5.332   5.424 -1.1565 -1.0967 -1.5521
   49PHE    CD2  459   5.588   5.363   5.647 -0.5828  0.5409 -0.3024
   49PHE    HD2  460   5.534   5.442   5.697 -0.7500  0.8995 -1.0391
   49PHE    CE2  461   5.672   5.401   5.545  0.1753  0.4195  0.2652
   49PHE    HE2  462   5.671   5.501   5.503 -1.3784  0.3536  0.0763
   49PHE      C  463   5.309   5.135   5.702 -0.8968  0.1149  0.3486
   49PHE      O  464   5.295   5.188   5.592 -0.0839 -0.1056  0.1326
   50GLY      N  465   5.291   5.004   5.726  0.0068 -0.0809  0.0178
   50GLY     HN  466   5.315   4.962   5.813  0.1081  2.8139  1.5436
   50GLY     CA  467   5.237   4.910   5.633  0.1445 -0.2116  0.0692
   50GLY    HA1  468   5.239   4.811   5.675  1.9285 -0.4532 -0.5228
   50GLY    HA2  469   5.296   4.918   5.543  0.3351  0.0666  0.2193
   50GLY      C  470   5.100   4.938   5.581  0.3218  0.2728 -0.1424
   50GLY      O  471   5.078   4.938   5.460 -0.3614  0.6345 -0.0234
   51ASN      N  472   5.008   4.966   5.674  0.3161 -0.1939 -0.0064
   51ASN     HN  473   5.033   4.968   5.771  0.5205  0.8923 -0.0659
   51ASN     CA  474   4.873   5.001   5.642  0.2287 -0.5323 -0.0170
   51ASN     HA  475   4.845   4.935   5.561 -0.3242 -1.3356  0.8137
   51ASN     CB  476   4.766   4.983   5.751 -0.0416 -0.0909 -0.2029
   51ASN    HB1  477   4.667   5.002   5.705 -0.3423 -2.3863 -0.6110
   51ASN    HB2  478   4.780   5.049   5.840 -1.4149 -0.4085  0.2632
   51ASN     CG  479   4.775   4.834   5.781  0.7375  0.0115  0.1042
   51ASN    OD1  480   4.721   4.768   5.693 -0.4950  0.4684  0.4914
   51ASN    ND2  481   4.825   4.784   5.897  0.0729  0.0199  0.4018
   51ASN   HD21  482   4.885   4.837   5.958 -2.0336  1.0967  1.6254
   51ASN   HD22  483   4.824   4.684   5.898 -0.8061  0.0274  0.4050
   51ASN      C  484   4.876   5.138   5.583 -0.0851 -0.4467  0.1624
   51ASN      O  485   4.809   5.165   5.484 -0.1999 -0.2335  0.2976
   52VAL      N  486   4.952   5.237   5.633 -0.2429 -0.1159 -0.2428
   52VAL     HN  487   5.002   5.219   5.718 -2.6187 -1.3011  1.0018
   52VAL     CA  488   4.942   5.372   5.587 -0.3002 -0.1336 -0.2803
   52VAL     HA  489   4.841   5.390   5.553  0.3344  0.6292 -1.8772
   52VAL     CB  490   4.975   5.476   5.690  0.1494  0.3459 -0.8960
   52VAL     HB  491   4.942   5.438   5.790  0.5475 -1.3107 -1.3620
   52VAL    CG1  492   5.126   5.497   5.710  0.1954 -0.6060 -0.1367
   52VAL   HG11  493   5.147   5.523   5.816 -3.3047  1.4296  0.2442
   52VAL   HG12  494   5.169   5.578   5.647  0.1031 -0.9644 -0.6696
   52VAL   HG13  495   5.174   5.397   5.704 -1.4544 -1.4091 -0.6227
   52VAL    CG2  496   4.904   5.607   5.653  0.2417  0.5991 -0.1913
   52VAL   HG21  497   4.949   5.647   5.560  3.1017 -0.0329  0.8366
   52VAL   HG22  498   4.922   5.682   5.733 -0.7462 -0.0925  0.7153
   52VAL   HG23  499   4.793   5.602   5.646  0.2211 -1.1095  0.8640
   52VAL      C  500   5.017   5.398   5.462 -0.5827 -0.0885 -0.4431
   52VAL      O  501   4.966   5.473   5.379 -0.6930  0.5182  0.1676
   53LEU      N  502   5.126   5.327   5.428 -0.3697 -0.0506  0.1601
   53LEU     HN  503   5.156   5.266   5.501 -0.9396 -0.1643  0.3036
   53LEU     CA  504   5.193   5.338   5.303 -0.4040  0.3104  0.1747
   53LEU     HA  505   5.197   5.445   5.286 -2.3869  0.5717  1.1390
   53LEU     CB  506   5.338   5.290   5.319 -0.4794 -0.0654 -0.2551
   53LEU    HB1  507   5.343   5.180   5.335 -0.9478  0.2728  2.8096
   53LEU    HB2  508   5.386   5.338   5.407  0.1476 -1.0865 -0.0077
   53LEU     CG  509   5.423   5.322   5.195  0.0715  0.1703  0.1753
   53LEU     HG  510   5.364   5.296   5.104 -0.7724  1.1163  0.4326
   53LEU    CD1  511   5.446   5.474   5.199 -0.7378  0.3002  0.0635
   53LEU   HD11  512   5.513   5.503   5.116 -2.0652 -0.1557 -1.2147
   53LEU   HD12  513   5.498   5.514   5.289  0.2674  0.9821 -0.7959
   53LEU   HD13  514   5.352   5.532   5.185 -1.0722 -0.0537  0.7496
   53LEU    CD2  515   5.554   5.242   5.199  0.0497  0.1296  0.0734
   53LEU   HD21  516   5.562   5.168   5.116  0.3976 -1.4175  1.4290
   53LEU   HD22  517   5.557   5.179   5.291  0.8950  1.4641  0.9899
   53LEU   HD23  518   5.645   5.305   5.195 -0.4953  0.8552 -1.5887
   53LEU      C  519   5.107   5.288   5.192 -0.1146  0.0560  0.0636
   53LEU      O  520   5.107   5.346   5.084 -0.2829  0.0531  0.0620
   54VAL      N  521   5.024   5.185   5.215 -0.0850  0.1692  0.6900
   54VAL     HN  522   5.035   5.140   5.304  0.7654  1.4165  1.2460
   54VAL     CA  523   4.924   5.133   5.127  0.0056  0.2265  0.5540
   54VAL     HA  524   4.973   5.114   5.033 -1.3958 -0.1360 -0.1397
   54VAL     CB  525   4.868   5.005   5.181 -0.3238  0.1666  0.0787
   54VAL     HB  526   4.833   5.012   5.287  0.8234 -0.3252  0.5081
   54VAL    CG1  527   4.745   4.955   5.103 -1.1527  0.6269  1.0536
   54VAL   HG11  528   4.752   4.953   4.992 -1.9491  1.0439  0.9884
   54VAL   HG12  529   4.659   5.020   5.129 -2.9168 -1.9620  2.0056
   54VAL   HG13  530   4.705   4.859   5.141  0.1448  0.2527  1.5175
   54VAL    CG2  531   4.973   4.893   5.183 -0.8445 -0.3313 -0.3004
   54VAL   HG21  532   4.928   4.801   5.229 -1.6195  0.2646  0.1663
   54VAL   HG22  533   5.062   4.918   5.245 -1.5304 -1.5499  1.2691
   54VAL   HG23  534   4.997   4.863   5.079 -0.4683  1.4815 -0.7589
   54VAL      C  535   4.814   5.229   5.097  0.2679  0.4426  0.2788
   54VAL      O  536   4.773   5.255   4.983  0.3181 -0.5692  0.0214
   55ILE      N  537   4.766   5.296   5.203 -0.1753  0.2519  0.2022
   55ILE     HN  538   4.786   5.262   5.294 -0.0999 -0.4240 -0.0592
   55ILE     CA  539   4.665   5.397   5.193 -0.1779  0.2318  0.0211
   55ILE     HA  540   4.592   5.354   5.126  0.4702 -0.5241 -0.2196
   55ILE     CB  541   4.597   5.432   5.322 -0.6758  0.0161 -0.1777
   55ILE     HB  542   4.676   5.476   5.387  0.9795 -0.0903 -2.0000
   55ILE    CG2  543   4.482   5.531   5.295 -0.1028  0.7562  0.0438
   55ILE   HG21  544   4.525   5.632   5.284  1.7855  0.1569  1.3872
   55ILE   HG22  545   4.417   5.529   5.385  1.0068 -2.1609  0.9212
   55ILE   HG23  546   4.421   5.495   5.209 -1.0610 -1.0422  1.3902
   55ILE    CG1  547   4.534   5.316   5.401 -0.2507 -0.3532 -0.3747
   55ILE   HG11  548   4.590   5.221   5.391 -1.6523 -1.2821  0.3410
   55ILE   HG12  549   4.428   5.296   5.375 -0.5105 -2.4102  1.9438
   55ILE     CD  550   4.524   5.336   5.552 -0.5848 -0.3636 -0.3959
   55ILE    HD1  551   4.625   5.346   5.596 -0.9800 -0.9997  0.6931
   55ILE    HD2  552   4.479   5.245   5.598  2.0460 -1.1602  0.7608
   55ILE    HD3  553   4.465   5.424   5.586 -1.8647 -1.5311  0.4932
   55ILE      C  554   4.711   5.519   5.121 -0.2773  0.4358  0.3050
   55ILE      O  555   4.632   5.573   5.044 -0.6548 -0.6608 -0.0910
   56THR      N  556   4.839   5.554   5.144 -0.3234  0.5690  0.3596
   56THR     HN  557   4.887   5.498   5.211  0.9103  1.4680  0.2578
   56THR     CA  558   4.907   5.666   5.087 -0.1404  0.3001  0.0475
   56THR     HA  559   4.840   5.751   5.090  0.8683  1.2070 -1.6318
   56THR     CB  560   5.026   5.695   5.173  0.2468 -0.5934 -0.1720
   56THR     HB  561   5.094   5.608   5.169  0.3144 -0.5129 -0.7603
   56THR    OG1  562   4.989   5.729   5.306  0.0606  0.0432 -0.3796
   56THR    HG1  563   4.983   5.644   5.351  0.6676  0.6781  0.9799
   56THR    CG2  564   5.095   5.822   5.120 -0.6030  0.2676  0.7502
   56THR   HG21  565   5.016   5.900   5.108  0.3325  1.0713 -0.4041
   56THR   HG22  566   5.143   5.795   5.024  0.5873  0.9967  1.1187
   56THR   HG23  567   5.173   5.860   5.189 -0.0018 -1.8532  1.2862
   56THR      C  568   4.941   5.650   4.943 -0.2290 -0.0275  0.0618
   56THR      O  569   4.918   5.745   4.868  0.2979  0.2272  0.2222
   57ALA      N  570   4.997   5.536   4.899 -0.3947 -0.1132  0.0721
   57ALA     HN  571   5.019   5.458   4.957  0.1812  0.2146  0.3055
   57ALA     CA  572   5.027   5.509   4.762  0.4411  0.4643  0.1356
   57ALA     HA  573   5.083   5.597   4.734  2.9800 -0.2146  2.6230
   57ALA     CB  574   5.095   5.371   4.751 -0.1877  0.1781 -0.2703
   57ALA    HB1  575   5.110   5.347   4.644  1.2495 -3.2266  0.5780
   57ALA    HB2  576   5.041   5.286   4.797 -0.3017 -1.1298 -2.7157
   57ALA    HB3  577   5.193   5.367   4.804 -0.4492  1.0036  0.3051
   57ALA      C  578   4.906   5.516   4.676  0.6374  0.3951 -0.1487
   57ALA      O  579   4.903   5.569   4.565  0.3089  0.3353 -0.1707
   58ILE      N  580   4.793   5.460   4.724  0.4221 -0.3183 -1.4433
   58ILE     HN  581   4.791   5.392   4.796  0.0148 -1.9934 -2.9564
   58ILE     CA  582   4.664   5.464   4.663 -0.2783  0.4842  0.0414
   58ILE     HA  583   4.690   5.441   4.561 -1.2399 -1.0562  0.1037
   58ILE     CB  584   4.566   5.362   4.713  0.3058  0.0318  0.2768
   58ILE     HB  585   4.547   5.384   4.821  0.0784  0.7363  0.0983
   58ILE    CG2  586   4.426   5.367   4.649  0.2708 -0.0501  0.3455
   58ILE   HG21  587   4.385   5.470   4.649  1.9882  0.6617  0.1914
   58ILE   HG22  588   4.352   5.305   4.704 -0.8741  0.6565 -0.3520
   58ILE   HG23  589   4.429   5.325   4.546 -1.4258  2.5173 -0.8351
   58ILE    CG1  590   4.616   5.219   4.690  0.2475  0.1152 -0.3735
   58ILE   HG11  591   4.726   5.215   4.704  0.1130  0.8594  1.1035
   58ILE   HG12  592   4.592   5.193   4.585 -1.3524  1.3951 -0.3645
   58ILE     CD  593   4.563   5.112   4.786  0.0990  0.6072  0.0966
   58ILE    HD1  594   4.464   5.074   4.751  0.6265  0.0849 -0.8615
   58ILE    HD2  595   4.552   5.162   4.885  3.4386 -2.3474  2.1817
   58ILE    HD3  596   4.626   5.024   4.807 -1.6343 -1.1232 -1.5343
   58ILE      C  597   4.605   5.601   4.657 -0.3821  0.4180 -0.4820
   58ILE      O  598   4.543   5.640   4.558 -0.1334 -0.1828 -0.8838
   59ALA      N  599   4.611   5.677   4.767 -0.3615  0.0689 -0.2390
   59ALA     HN  600   4.641   5.648   4.858 -0.9454 -0.6327 -0.2636
   59ALA     CA  601   4.555   5.809   4.769 -0.3627  0.0672 -0.1714
   59ALA     HA  602   4.455   5.796   4.731  0.0202 -1.1251 -0.8070
   59ALA     CB  603   4.545   5.844   4.919  0.6987  0.5004 -0.1941
   59ALA    HB1  604   4.493   5.942   4.919 -0.8590 -0.3014  0.6857
   59ALA    HB2  605   4.642   5.848   4.974  0.4611  0.4727  0.2330
   59ALA    HB3  606   4.475   5.775   4.971 -0.3107  2.0025  0.5055
   59ALA      C  607   4.629   5.907   4.685 -0.4363  0.2691 -0.0019
   59ALA      O  608   4.568   6.004   4.640 -0.1513  0.5874  0.2881
   60LYS      N  609   4.757   5.885   4.651 -0.5136  0.1332 -0.2056
   60LYS     HN  610   4.796   5.800   4.686  0.0273 -0.1731 -1.4657
   60LYS     CA  611   4.843   5.979   4.585 -0.3664  0.4164  0.3770
   60LYS     HA  612   4.809   6.080   4.600  1.7581  1.6649 -2.2559
   60LYS     CB  613   4.989   5.972   4.631 -0.2617  0.4325  0.0525
   60LYS    HB1  614   5.063   5.995   4.552 -0.4447 -0.1416 -0.2965
   60LYS    HB2  615   5.001   5.865   4.658  3.0312  1.2385  2.4668
   60LYS     CG  616   5.027   6.058   4.752 -0.2258  0.0984  0.2807
   60LYS    HG1  617   5.133   6.037   4.775 -0.6127 -0.1534  1.9567
   60LYS    HG2  618   4.950   6.023   4.824 -1.5892  0.2609 -1.0414
   60LYS     CD  619   5.020   6.209   4.727 -0.6793  0.0931  0.3639
   60LYS    HD1  620   4.921   6.231   4.682 -0.8027 -0.9281  0.1157
   60LYS    HD2  621   5.087   6.230   4.641 -0.0286 -0.5377  0.7007
   60LYS     CE  622   5.043   6.300   4.848  0.3149  0.1103  0.1676
   60LYS    HE1  623   5.133   6.283   4.911 -0.0864 -0.3521  0.6189
   60LYS    HE2  624   4.955   6.298   4.916  0.8949  1.6682  1.0083
   60LYS     NZ  625   5.061   6.442   4.811  0.1638 -0.0182 -0.4154
   60LYS    HZ1  626   5.049   6.511   4.888 -1.2662  0.4268 -1.0087
   60LYS    HZ2  627   4.999   6.473   4.734 -0.3382  1.1457  0.4117
   60LYS    HZ3  628   5.161   6.460   4.787  0.5306  1.9605  2.1680
   60LYS      C  629   4.837   5.961   4.437  0.3968  0.0336  0.3878
   60LYS      O  630   4.824   6.061   4.367 -0.0274  0.0366  0.4696
   61PHE      N  631   4.850   5.836   4.390 -0.3127  0.3798 -0.7825
   61PHE     HN  632   4.843   5.758   4.452 -2.3838 -0.4042 -1.9085
   61PHE     CA  633   4.882   5.797   4.257  0.0209  0.5316 -0.7474
   61PHE     HA  634   4.907   5.890   4.207 -1.8016  0.5047 -1.8261
   61PHE     CB  635   4.998   5.698   4.245  0.0132  0.4301 -0.0006
   61PHE    HB1  636   5.008   5.669   4.138  1.5311  1.3523 -0.1379
   61PHE    HB2  637   4.974   5.607   4.305  0.2957  0.4516  0.1511
   61PHE     CG  638   5.126   5.755   4.296  0.2290 -0.1267  0.1014
   61PHE    CD1  639   5.148   5.758   4.432 -0.3952  0.5842  0.1948
   61PHE    HD1  640   5.085   5.708   4.503  1.2822  1.0699  2.1325
   61PHE    CE1  641   5.261   5.817   4.485 -0.0857 -0.2445  0.4686
   61PHE    HE1  642   5.286   5.811   4.590 -1.0792  0.0366  0.7376
   61PHE     CZ  643   5.352   5.876   4.401 -0.7508 -0.2349 -0.2532
   61PHE     HZ  644   5.437   5.927   4.442 -2.2599  1.8152  0.4991
   61PHE    CD2  645   5.210   5.829   4.216 -0.0347  0.0086 -0.0510
   61PHE    HD2  646   5.187   5.840   4.111  3.4285  1.8036 -0.7749
   61PHE    CE2  647   5.325   5.884   4.266  0.4420 -0.5518 -0.5165
   61PHE    HE2  648   5.394   5.941   4.205  0.5505 -0.8674 -0.6935
   61PHE      C  649   4.759   5.753   4.183  0.1968 -0.6604 -0.3454
   61PHE      O  650   4.696   5.652   4.214 -0.1370 -0.2984  0.1607
   62GLU      N  651   4.731   5.831   4.078 -0.1949  0.0714  0.2931
   62GLU     HN  652   4.767   5.921   4.054  0.2294 -0.5428 -1.5912
   62GLU     CA  653   4.619   5.802   3.994  0.0588 -0.3237  0.0870
   62GLU     HA  654   4.523   5.815   4.042 -0.0997 -2.7245  0.5463
   62GLU     CB  655   4.608   5.919   3.894 -0.1192  0.1367  0.6415
   62GLU    HB1  656   4.518   5.890   3.837  0.2373 -1.4729  0.8402
   62GLU    HB2  657   4.693   5.950   3.829  1.8037 -0.3374  2.7718
   62GLU     CG  658   4.572   6.051   3.963 -0.0774  0.2801  0.3893
   62GLU    HG1  659   4.654   6.082   4.031  0.1003  0.3078  0.1650
   62GLU    HG2  660   4.478   6.032   4.019 -0.4445  0.4542 -0.1606
   62GLU     CD  661   4.546   6.168   3.868 -0.2046  0.1604  0.2777
   62GLU    OE1  662   4.614   6.274   3.871  0.0870 -0.0063 -0.2512
   62GLU    OE2  663   4.447   6.156   3.790 -0.0013  0.2785  0.0031
   62GLU      C  664   4.616   5.669   3.927  0.4152 -0.4285  0.2811
   62GLU      O  665   4.512   5.605   3.911  0.2166 -0.0883  0.2084
   63ARG      N  666   4.728   5.605   3.890  0.4021 -0.1389 -0.2622
   63ARG     HN  667   4.812   5.658   3.899  1.7238 -1.8379 -1.6909
   63ARG     CA  668   4.753   5.473   3.839 -0.0244 -0.1536 -0.4408
   63ARG     HA  669   4.696   5.461   3.749 -2.0271 -1.5556  0.9357
   63ARG     CB  670   4.901   5.455   3.800  0.0040  0.1676 -0.4869
   63ARG    HB1  671   4.959   5.465   3.894  1.5984 -0.2298 -1.3852
   63ARG    HB2  672   4.923   5.530   3.722  1.0146 -0.4723 -0.8381
   63ARG     CG  673   4.952   5.320   3.750 -0.3890 -0.1422 -0.0586
   63ARG    HG1  674   4.927   5.235   3.818 -2.1625 -1.5177 -2.2907
   63ARG    HG2  675   5.063   5.320   3.751 -0.2099 -1.0482  4.4657
   63ARG     CD  676   4.887   5.274   3.620  0.5078 -0.6637 -0.3344
   63ARG    HD1  677   4.777   5.288   3.627  0.4710 -0.7976 -0.6234
   63ARG    HD2  678   4.911   5.168   3.595  3.8470 -0.3509  1.0706
   63ARG     NE  679   4.931   5.364   3.511  0.1424  0.1358  0.1711
   63ARG     HE  680   4.912   5.462   3.515  0.2700  0.1681  0.0160
   63ARG     CZ  681   5.007   5.322   3.405  0.0217  0.1373  0.0839
   63ARG    NH1  682   5.050   5.196   3.379  0.8327  0.2323  0.9185
   63ARG   HH11  683   5.040   5.127   3.450 -0.6711  0.4110  0.8990
   63ARG   HH12  684   5.109   5.179   3.299 -1.7100  1.9855 -1.5032
   63ARG    NH2  685   5.058   5.420   3.325 -0.0287  0.2341  0.1699
   63ARG   HH21  686   5.114   5.400   3.245 -1.6521 -2.8928 -0.3228
   63ARG   HH22  687   5.022   5.514   3.325  0.5902  0.4774 -0.1337
   63ARG      C  688   4.713   5.365   3.933 -0.2441  0.3930  0.1016
   63ARG      O  689   4.683   5.253   3.890 -0.0195  0.2060  0.4234
   64LEU      N  690   4.694   5.399   4.062  0.1163  0.0492  0.2476
   64LEU     HN  691   4.719   5.495   4.078 -0.2797  0.5283 -1.7135
   64LEU     CA  692   4.647   5.311   4.164 -0.3743  0.0688  0.0372
   64LEU     HA  693   4.636   5.208   4.132  0.5575 -0.1358  0.3635
   64LEU     CB  694   4.742   5.314   4.284  0.4608  0.1178 -0.6138
   64LEU    HB1  695   4.697   5.243   4.357 -0.0528  0.9230 -0.1409
   64LEU    HB2  696   4.754   5.418   4.321 -0.4402  0.2156 -0.5644
   64LEU     CG  697   4.884   5.263   4.257  0.2964 -0.4777 -0.3854
   64LEU     HG  698   4.931   5.345   4.197 -0.9529  0.2613 -0.3949
   64LEU    CD1  699   4.952   5.258   4.395 -0.2954  0.6030 -0.0484
   64LEU   HD11  700   4.895   5.182   4.453  1.5156 -0.3824  0.5269
   64LEU   HD12  701   4.947   5.354   4.451 -2.9602 -0.3052  1.4774
   64LEU   HD13  702   5.055   5.219   4.381 -0.1432  1.2946 -0.9440
   64LEU    CD2  703   4.886   5.135   4.172  0.5065 -0.3293 -0.6062
   64LEU   HD21  704   4.813   5.057   4.202  0.4204 -1.2086 -2.9120
   64LEU   HD22  705   4.986   5.088   4.156  1.1046  0.6022  0.2670
   64LEU   HD23  706   4.856   5.177   4.074 -0.9273  1.8554  0.6921
   64LEU      C  707   4.508   5.337   4.211 -0.3895 -0.1252  0.0987
   64LEU      O  708   4.451   5.265   4.293 -0.0272 -0.1447  0.3340
   65GLN      N  709   4.442   5.445   4.164 -0.0585  0.0848  0.1182
   65GLN     HN  710   4.493   5.516   4.116  0.9574 -0.9634 -0.4039
   65GLN     CA  711   4.303   5.471   4.182 -0.1401 -0.2273 -0.0487
   65GLN     HA  712   4.279   5.439   4.282 -0.4120  0.8325  0.2326
   65GLN     CB  713   4.282   5.623   4.171  0.2530 -0.1471  0.3150
   65GLN    HB1  714   4.179   5.664   4.168  1.1139  2.1232 -1.8750
   65GLN    HB2  715   4.332   5.647   4.075  0.3995 -2.4469 -0.2354
   65GLN     CG  716   4.357   5.691   4.287  0.6396  0.2239 -0.1490
   65GLN    HG1  717   4.459   5.650   4.300 -0.0112 -1.5367 -0.3289
   65GLN    HG2  718   4.308   5.673   4.385  0.8765 -1.5264 -0.3165
   65GLN     CD  719   4.366   5.842   4.268 -0.7722  0.2966 -0.4132
   65GLN    OE1  720   4.278   5.904   4.210 -0.8239  0.0304 -0.6195
   65GLN    NE2  721   4.477   5.904   4.318 -0.8151  0.0734 -0.0384
   65GLN   HE21  722   4.479   6.003   4.325  0.0962  0.3043 -2.6152
   65GLN   HE22  723   4.541   5.855   4.377 -0.4096 -2.0472 -2.0616
   65GLN      C  724   4.212   5.402   4.086  0.2096  0.0910 -0.6175
   65GLN      O  725   4.191   5.445   3.973 -0.0654 -0.3427 -0.7357
   66THR      N  726   4.159   5.285   4.127 -0.1042  0.3642 -0.2375
   66THR     HN  727   4.179   5.266   4.223 -1.9430  1.4040  0.3988
   66THR     CA  728   4.062   5.210   4.053 -0.3636  0.0587  0.4037
   66THR     HA  729   3.979   5.263   4.009 -2.3822 -2.0886  1.4060
   66THR     CB  730   4.128   5.137   3.940  0.0963  0.8739  0.1302
   66THR     HB  731   4.160   5.216   3.870 -1.2582  0.3387 -1.1517
   66THR    OG1  732   4.039   5.052   3.869  0.1716  0.3160  0.6896
   66THR    HG1  733   3.961   5.101   3.843 -0.3030  0.7209  2.7212
   66THR    CG2  734   4.255   5.058   3.976 -0.2643  0.5642  0.7472
   66THR   HG21  735   4.321   5.115   4.045 -1.2632  2.6593  0.0439
   66THR   HG22  736   4.303   5.031   3.880 -2.2360 -0.1074 -0.0854
   66THR   HG23  737   4.231   4.960   4.022  1.8562 -0.0443  0.6707
   66THR      C  738   3.997   5.121   4.154 -0.3321 -0.1891  0.2060
   66THR      O  739   4.051   5.095   4.261  0.1941  0.1227  0.0209
   67VAL      N  740   3.881   5.067   4.114 -0.2590 -0.0524 -0.1998
   67VAL     HN  741   3.857   5.074   4.017 -1.4299 -3.4079 -0.2863
   67VAL     CA  742   3.786   5.019   4.209 -0.1178 -0.6667 -0.3659
   67VAL     HA  743   3.766   5.099   4.279 -2.3328 -0.1374 -1.5186
   67VAL     CB  744   3.654   5.003   4.140 -0.1858 -0.6149 -0.2484
   67VAL     HB  745   3.662   4.917   4.070  0.4855 -1.3729  0.7253
   67VAL    CG1  746   3.542   4.981   4.244 -0.2574 -0.5435 -0.3113
   67VAL   HG11  747   3.543   5.044   4.336  1.2029 -1.3611  0.2581
   67VAL   HG12  748   3.550   4.876   4.278 -0.5806 -0.2356  0.7611
   67VAL   HG13  749   3.445   4.999   4.192  0.8114 -0.4235 -2.4008
   67VAL    CG2  750   3.630   5.139   4.072 -0.2787 -0.5215 -0.0313
   67VAL   HG21  751   3.687   5.149   3.977  3.1158 -1.1566  1.7750
   67VAL   HG22  752   3.676   5.213   4.141  1.0067 -2.7545  1.6754
   67VAL   HG23  753   3.526   5.168   4.048  0.5177  1.2611 -1.5738
   67VAL      C  754   3.825   4.904   4.296 -0.4350 -0.1669  0.4465
   67VAL      O  755   3.800   4.901   4.417 -0.2279  0.0391  0.4976
   68THR      N  756   3.889   4.798   4.244 -0.7958 -0.2018  0.0743
   68THR     HN  757   3.903   4.780   4.147  2.9809 -0.5455  0.5296
   68THR     CA  758   3.937   4.689   4.322 -0.1151  0.1199  0.1113
   68THR     HA  759   3.849   4.647   4.368 -1.4049 -1.6849 -3.6058
   68THR     CB  760   3.981   4.577   4.232 -0.1954  0.2267 -0.0618
   68THR     HB  761   3.914   4.571   4.143 -0.3737  0.3651  0.0618
   68THR    OG1  762   3.968   4.452   4.298 -0.7015 -0.1298 -0.8188
   68THR    HG1  763   3.884   4.443   4.343  0.1059 -0.8593  0.6293
   68THR    CG2  764   4.122   4.592   4.172 -0.1413 -0.5364 -0.1337
   68THR   HG21  765   4.190   4.559   4.254 -1.4080 -1.6560  0.5130
   68THR   HG22  766   4.139   4.698   4.145 -2.9804 -0.0539 -0.4034
   68THR   HG23  767   4.133   4.519   4.089 -0.0554 -1.6773  0.8443
   68THR      C  768   4.030   4.719   4.434 -0.1748  0.1862  0.1432
   68THR      O  769   4.031   4.658   4.541 -0.8659  0.2184  0.1735
   69ASN      N  770   4.109   4.827   4.422 -0.3389  0.2824 -0.0662
   69ASN     HN  771   4.098   4.874   4.335 -1.2135  0.2030 -0.0100
   69ASN     CA  772   4.211   4.882   4.505 -0.6013  0.5361  0.0927
   69ASN     HA  773   4.272   4.809   4.556  0.2349 -0.4126 -2.1290
   69ASN     CB  774   4.311   4.974   4.433 -0.0301 -0.0942  0.0654
   69ASN    HB1  775   4.385   5.011   4.507  1.6074  0.2108 -1.6519
   69ASN    HB2  776   4.261   5.060   4.384  2.4686  2.4671  1.7094
   69ASN     CG  777   4.402   4.904   4.333 -0.0990  0.0518 -0.0999
   69ASN    OD1  778   4.392   4.789   4.291  0.1922 -0.0294  0.0540
   69ASN    ND2  779   4.500   4.986   4.288 -0.2016  0.3870  0.2822
   69ASN   HD21  780   4.578   4.957   4.232  0.0685 -1.6867  1.6543
   69ASN   HD22  781   4.485   5.083   4.310 -1.7061 -0.1762  1.9732
   69ASN      C  782   4.153   4.956   4.620  0.4463  0.3817  0.7424
   69ASN      O  783   4.203   4.955   4.732 -0.0042 -0.2407  0.9418
   70TYR      N  784   4.031   5.009   4.599  0.2000 -0.2338  0.6182
   70TYR     HN  785   3.985   5.010   4.510  1.9175 -1.0327 -0.3293
   70TYR     CA  786   3.961   5.074   4.706 -0.0975  0.3925  0.0536
   70TYR     HA  787   4.021   5.156   4.741  0.5861 -0.0600 -0.0276
   70TYR     CB  788   3.845   5.150   4.640 -0.1773 -0.1096 -0.4019
   70TYR    HB1  789   3.792   5.208   4.719  1.2047  2.6060 -1.3201
   70TYR    HB2  790   3.763   5.087   4.599  0.3370 -0.8460 -0.3076
   70TYR     CG  791   3.875   5.252   4.536  0.3148 -0.3703 -0.5182
   70TYR    CD1  792   3.993   5.323   4.531  0.1321 -0.0228  0.0720
   70TYR    HD1  793   4.071   5.307   4.604 -0.5093  0.5251  0.9149
   70TYR    CE1  794   4.011   5.421   4.437 -0.2097  0.1216  0.1568
   70TYR    HE1  795   4.104   5.475   4.435 -0.1687  0.0321 -0.9007
   70TYR     CZ  796   3.906   5.460   4.356  0.0343  0.0775 -0.1826
   70TYR     OH  797   3.942   5.556   4.260  0.2484  0.0422 -0.1378
   70TYR     HH  798   3.990   5.618   4.316  0.7148  0.2757 -0.7746
   70TYR    CD2  799   3.772   5.294   4.454  0.0894 -0.5224 -0.3136
   70TYR    HD2  800   3.676   5.245   4.463  0.5083 -1.1812  0.7879
   70TYR    CE2  801   3.782   5.402   4.370  0.0330  0.2619  0.6631
   70TYR    HE2  802   3.704   5.430   4.301  0.2959  1.0058  0.6645
   70TYR      C  803   3.926   4.994   4.827  0.1153 -0.1814 -0.2584
   70TYR      O  804   3.941   5.031   4.943  0.2441  0.3311 -0.4339
   71PHE      N  805   3.888   4.868   4.799  0.0992 -0.2335 -0.0027
   71PHE     HN  806   3.875   4.858   4.701 -0.1473 -1.6251  0.1481
   71PHE     CA  807   3.863   4.762   4.891 -0.4281 -0.0704  0.0444
   71PHE     HA  808   3.804   4.794   4.976 -0.0369 -1.7861  1.0142
   71PHE     CB  809   3.798   4.640   4.824  0.4903 -0.1529 -0.6999
   71PHE    HB1  810   3.783   4.562   4.902 -0.2242 -2.4158 -2.9476
   71PHE    HB2  811   3.861   4.586   4.749 -0.8404 -2.4720 -0.2337
   71PHE     CG  812   3.662   4.667   4.771  0.2959  0.7929  0.2603
   71PHE    CD1  813   3.561   4.697   4.860  0.3552  0.2000  0.5293
   71PHE    HD1  814   3.582   4.687   4.966  3.4151  0.5327  0.0363
   71PHE    CE1  815   3.439   4.738   4.812  0.2443 -0.5572  0.1532
   71PHE    HE1  816   3.363   4.751   4.887  1.4113 -0.6360  1.4009
   71PHE     CZ  817   3.425   4.753   4.676  0.1191 -0.4544  0.1777
   71PHE     HZ  818   3.322   4.756   4.644  0.1102 -0.8487  0.1551
   71PHE    CD2  819   3.646   4.682   4.635 -0.0982 -0.2939  0.1726
   71PHE    HD2  820   3.722   4.651   4.565  1.8012  1.4430  1.3214
   71PHE    CE2  821   3.526   4.725   4.586  0.1469  0.2047  0.0046
   71PHE    HE2  822   3.512   4.718   4.479 -2.1001 -3.4797  0.3596
   71PHE      C  823   3.991   4.735   4.962 -0.1883  0.7012 -0.0888
   71PHE      O  824   3.993   4.727   5.085  0.1398 -0.0106 -0.1333
   72ILE      N  825   4.111   4.737   4.900 -0.1625 -0.0920 -0.0732
   72ILE     HN  826   4.114   4.756   4.803 -1.0252  1.1628  0.1213
   72ILE     CA  827   4.241   4.714   4.954 -0.0988 -0.1258 -0.2439
   72ILE     HA  828   4.243   4.622   5.010 -0.2629 -0.3792 -0.6446
   72ILE     CB  829   4.355   4.695   4.857  0.0890 -0.2559  0.0003
   72ILE     HB  830   4.366   4.787   4.796  1.7922  0.0287  0.6855
   72ILE    CG2  831   4.491   4.692   4.928  0.3077  0.0639 -0.4006
   72ILE   HG21  832   4.577   4.688   4.858  1.2437 -3.3625  0.7520
   72ILE   HG22  833   4.500   4.596   4.983 -4.8662 -1.5892 -1.8443
   72ILE   HG23  834   4.514   4.780   4.991 -0.6966 -0.8237  1.2849
   72ILE    CG1  835   4.329   4.581   4.757 -0.0520 -0.1319 -0.1060
   72ILE   HG11  836   4.231   4.584   4.704  0.9713  0.2325 -2.0735
   72ILE   HG12  837   4.325   4.495   4.828 -1.5955 -2.1148 -2.4480
   72ILE     CD  838   4.439   4.579   4.652  0.5198 -0.0861  0.4833
   72ILE    HD1  839   4.409   4.517   4.564  0.7314  1.1567 -0.5058
   72ILE    HD2  840   4.543   4.557   4.685  0.0366 -1.2800  1.2600
   72ILE    HD3  841   4.439   4.684   4.614 -1.2827  0.2134  1.2235
   72ILE      C  842   4.276   4.822   5.050  0.0881  0.1299 -0.5946
   72ILE      O  843   4.333   4.802   5.157 -0.1662 -0.7195 -0.6057
   73THR      N  844   4.244   4.947   5.013 -0.0375  0.1014 -0.5847
   73THR     HN  845   4.185   4.961   4.934 -0.5127 -0.8342 -0.4058
   73THR     CA  846   4.257   5.060   5.099 -0.3930 -0.0710 -0.3060
   73THR     HA  847   4.355   5.071   5.142 -1.1292  0.9218  1.2265
   73THR     CB  848   4.221   5.189   5.032  0.6536  0.2516 -0.2680
   73THR     HB  849   4.115   5.223   5.033 -0.0323 -1.7757  0.2074
   73THR    OG1  850   4.268   5.184   4.898  0.1803 -0.2596 -0.4220
   73THR    HG1  851   4.250   5.102   4.852 -0.5692 -0.3595  0.0284
   73THR    CG2  852   4.292   5.301   5.109 -0.0848  0.5408  0.0007
   73THR   HG21  853   4.245   5.317   5.209  1.9170 -0.0950  1.0898
   73THR   HG22  854   4.286   5.396   5.051 -0.8553 -0.5668 -1.8412
   73THR   HG23  855   4.402   5.291   5.114  0.3412  2.9920 -2.2149
   73THR      C  856   4.164   5.053   5.216 -0.3962  1.0325 -0.2304
   73THR      O  857   4.206   5.080   5.329  0.1509  0.1672 -0.2090
   74SER      N  858   4.039   5.008   5.198  0.0528 -0.2593 -0.2627
   74SER     HN  859   4.002   4.992   5.107  0.1467 -0.2500 -0.3025
   74SER     CA  860   3.937   4.988   5.297  0.4761 -0.3356  0.1586
   74SER     HA  861   3.906   5.075   5.353  0.5648 -0.8065  0.9440
   74SER     CB  862   3.802   4.948   5.236  0.3139  0.2704  0.1087
   74SER    HB1  863   3.786   4.838   5.225  1.6145  0.3092 -3.2934
   74SER    HB2  864   3.784   4.990   5.135 -0.8370  1.2627  0.7080
   74SER     OG  865   3.689   4.986   5.313  0.2161  0.3766 -0.0876
   74SER    HG1  866   3.693   4.925   5.387 -0.3818 -0.4733 -0.7201
   74SER      C  867   3.978   4.891   5.402  0.5049  0.1883  0.6381
   74SER      O  868   3.972   4.922   5.521 -0.3379  0.3126  0.5726
   75LEU      N  869   4.038   4.779   5.358 -0.1337  0.1143 -0.0767
   75LEU     HN  870   4.038   4.759   5.260 -3.7997  2.0323 -0.6253
   75LEU     CA  871   4.109   4.690   5.445  0.2215  0.2386 -0.2376
   75LEU     HA  872   4.041   4.640   5.512  1.1986 -2.3074 -1.0013
   75LEU     CB  873   4.164   4.579   5.353  0.2503  0.1979 -0.1717
   75LEU    HB1  874   4.218   4.626   5.268 -0.5869 -0.8750 -1.3310
   75LEU    HB2  875   4.079   4.518   5.316 -1.4137  1.8948  0.6707
   75LEU     CG  876   4.266   4.480   5.411  0.2941  0.2849 -0.1006
   75LEU     HG  877   4.354   4.540   5.442 -0.5158  0.3745  2.2476
   75LEU    CD1  878   4.210   4.417   5.540 -0.0927 -0.2302 -0.5139
   75LEU   HD11  879   4.272   4.333   5.578  0.0863  1.1393  2.5729
   75LEU   HD12  880   4.104   4.384   5.532 -0.6810  0.7176  2.1450
   75LEU   HD13  881   4.226   4.487   5.626  1.0711 -0.4655 -0.5202
   75LEU    CD2  882   4.297   4.385   5.294  0.3130  0.2003 -0.0266
   75LEU   HD21  883   4.213   4.312   5.287 -0.1374  0.3063  2.8306
   75LEU   HD22  884   4.394   4.333   5.308  0.6580  0.5702 -1.0038
   75LEU   HD23  885   4.310   4.441   5.200 -2.6087 -0.5571 -0.9888
   75LEU      C  886   4.220   4.752   5.522  0.1508  0.0788 -0.0038
   75LEU      O  887   4.217   4.741   5.644  0.1803  0.2970  0.0178
   76ALA      N  888   4.312   4.830   5.461 -0.0845  0.1263 -0.2983
   76ALA     HN  889   4.306   4.861   5.366  2.2569  3.4232  0.4632
   76ALA     CA  890   4.428   4.885   5.523  0.0266 -0.6008  0.1471
   76ALA     HA  891   4.477   4.804   5.575 -2.8940 -4.0720 -2.0208
   76ALA     CB  892   4.520   4.948   5.417 -0.8935  0.4054 -0.0724
   76ALA    HB1  893   4.472   5.038   5.372 -1.1278 -0.7393 -2.2198
   76ALA    HB2  894   4.554   4.876   5.340 -1.3303 -0.6196  0.6675
   76ALA    HB3  895   4.612   4.988   5.465 -1.2483  1.0755  0.0703
   76ALA      C  896   4.385   4.989   5.621 -0.1955 -0.4562 -0.1015
   76ALA      O  897   4.437   5.000   5.732 -0.0218 -0.1218 -0.2147
   77CYS      N  898   4.281   5.070   5.593  0.1963  0.1876  0.2592
   77CYS     HN  899   4.228   5.064   5.508  0.0628 -0.9592  0.4077
   77CYS     CA  900   4.225   5.161   5.687  0.1436  0.0925  0.3191
   77CYS     HA  901   4.306   5.228   5.711 -0.5869  1.2828 -0.4617
   77CYS     CB  902   4.111   5.240   5.622 -0.1151 -0.4686  0.0820
   77CYS    HB1  903   4.081   5.311   5.702 -0.7391 -0.0021 -0.5541
   77CYS    HB2  904   4.022   5.175   5.607  0.0028 -0.8494  1.0071
   77CYS     SG  905   4.162   5.339   5.477  0.2380 -0.5400  0.1573
   77CYS    HG1  906   4.240   5.248   5.421  1.1030  0.3325 -0.0823
   77CYS      C  907   4.177   5.103   5.816 -0.2309  0.1953  0.2274
   77CYS      O  908   4.191   5.145   5.931  0.1834 -0.5002  0.4378
   78ALA      N  909   4.106   4.989   5.812 -0.3380  0.2785 -0.2929
   78ALA     HN  910   4.111   4.946   5.722  0.8885  1.3552 -0.7703
   78ALA     CA  911   4.060   4.916   5.926  0.4637 -0.2297 -0.2905
   78ALA     HA  912   4.007   4.974   6.001 -0.7667 -1.2545 -0.3395
   78ALA     CB  913   3.962   4.805   5.886  0.0405  0.1422 -0.2996
   78ALA    HB1  914   3.996   4.736   5.806 -0.4835  0.4022 -0.7446
   78ALA    HB2  915   3.863   4.836   5.848  0.7852  1.0337 -1.5761
   78ALA    HB3  916   3.941   4.739   5.974  2.1224 -0.5493 -0.2537
   78ALA      C  917   4.171   4.853   6.004  0.1547 -0.3045  0.0893
   78ALA      O  918   4.159   4.845   6.127  0.2617  0.5113  0.1571
   79ASP      N  919   4.281   4.810   5.941  0.0080  0.3049 -0.5996
   79ASP     HN  920   4.277   4.827   5.843  1.6930  2.0060 -0.4384
   79ASP     CA  921   4.402   4.768   6.006 -0.5920 -0.5005  0.0180
   79ASP     HA  922   4.371   4.708   6.091  0.0072 -0.8259  0.0147
   79ASP     CB  923   4.486   4.686   5.907  0.1425  0.4046 -0.1172
   79ASP    HB1  924   4.583   4.672   5.960  0.2912  1.2377 -0.1602
   79ASP    HB2  925   4.489   4.741   5.810 -2.0338 -1.4434 -1.3206
   79ASP     CG  926   4.424   4.549   5.886  0.2207  0.3199  0.1933
   79ASP    OD1  927   4.427   4.485   5.782 -0.0018  0.2194  0.2470
   79ASP    OD2  928   4.347   4.495   5.990  0.1105 -0.4476 -0.2755
   79ASP    HD2  929   4.288   4.436   5.942 -0.9226  0.8037 -0.6372
   79ASP      C  930   4.481   4.882   6.061 -0.3089 -0.5157 -0.3586
   79ASP      O  931   4.549   4.870   6.162  0.1241 -0.0483 -0.5908
   80LEU      N  932   4.473   5.003   6.003  0.3719 -0.3079 -0.0278
   80LEU     HN  933   4.426   5.010   5.915 -1.2877 -0.2034  0.8344
   80LEU     CA  934   4.527   5.122   6.061  0.0783  0.0293 -0.4351
   80LEU     HA  935   4.627   5.089   6.088  0.7208  2.2580  0.1086
   80LEU     CB  936   4.536   5.240   5.964  0.1210  0.3695 -0.0195
   80LEU    HB1  937   4.433   5.267   5.933 -0.6827 -2.4506 -0.0859
   80LEU    HB2  938   4.592   5.202   5.875 -0.2076 -0.5250  0.1446
   80LEU     CG  939   4.621   5.356   6.019  0.0434  0.2531  0.3466
   80LEU     HG  940   4.577   5.388   6.116  0.7769 -0.2125  0.8398
   80LEU    CD1  941   4.768   5.322   6.046 -0.0381 -0.7977 -0.4508
   80LEU   HD11  942   4.772   5.237   6.118 -0.3866 -0.7549 -0.3776
   80LEU   HD12  943   4.815   5.417   6.080 -2.0069 -0.2054  0.7863
   80LEU   HD13  944   4.812   5.289   5.950 -0.5217  2.4323 -1.9120
   80LEU    CD2  945   4.622   5.475   5.921  0.5549  0.4260  0.5599
   80LEU   HD21  946   4.519   5.505   5.892 -0.1203 -2.9142 -1.1113
   80LEU   HD22  947   4.655   5.440   5.820  0.7202  0.9632  0.4258
   80LEU   HD23  948   4.675   5.562   5.965 -2.8294  2.8507  0.2302
   80LEU      C  949   4.470   5.160   6.193  0.2718  0.0999 -0.3713
   80LEU      O  950   4.554   5.187   6.280 -0.1002  0.4049 -0.1080
   81VAL      N  951   4.336   5.157   6.201  0.2652 -0.1108 -0.5411
   81VAL     HN  952   4.279   5.127   6.125  0.3547  0.6111 -0.9100
   81VAL     CA  953   4.261   5.177   6.321  0.3025 -0.0733 -0.5234
   81VAL     HA  954   4.278   5.275   6.362 -0.9657 -0.5107  1.1943
   81VAL     CB  955   4.117   5.167   6.282  0.3194 -0.2966 -0.5301
   81VAL     HB  956   4.105   5.072   6.226  1.2784  1.3175 -3.6701
   81VAL    CG1  957   4.024   5.155   6.404  0.3634 -0.4421 -0.5108
   81VAL   HG11  958   4.064   5.204   6.495  0.1717 -0.1190 -0.6011
   81VAL   HG12  959   4.028   5.047   6.432 -2.1743 -0.6781 -0.8033
   81VAL   HG13  960   3.924   5.197   6.378  1.1461  1.9980  0.1617
   81VAL    CG2  961   4.077   5.286   6.193  0.3938  0.0480 -0.1107
   81VAL   HG21  962   4.079   5.370   6.265  1.5619 -0.6025  0.6454
   81VAL   HG22  963   3.979   5.258   6.149  1.7018 -2.2371 -1.8708
   81VAL   HG23  964   4.152   5.315   6.116  0.4955 -1.3833 -0.5751
   81VAL      C  965   4.300   5.082   6.429  0.2905  0.2192 -0.2589
   81VAL      O  966   4.327   5.121   6.543 -0.1803 -0.8016  0.2187
   82MET      N  967   4.296   4.952   6.394  0.0080 -0.0169  0.6293
   82MET     HN  968   4.279   4.929   6.299  1.9705  0.2845  0.1598
   82MET     CA  969   4.345   4.839   6.467  0.3038 -0.1577  0.2193
   82MET     HA  970   4.283   4.822   6.554  0.2553  1.3006  0.4861
   82MET     CB  971   4.343   4.714   6.377 -0.5202 -0.0333  0.0540
   82MET    HB1  972   4.413   4.712   6.291 -1.1314 -2.0693 -0.4589
   82MET    HB2  973   4.238   4.708   6.341 -0.7593 -1.0268  0.8777
   82MET     CG  974   4.378   4.577   6.434  0.1756  0.0306 -0.2079
   82MET    HG1  975   4.485   4.565   6.461  0.0615 -0.6427 -0.0292
   82MET    HG2  976   4.368   4.500   6.354  0.7291 -0.4938  0.2118
   82MET     SD  977   4.276   4.529   6.577 -0.0739 -0.0494 -0.4108
   82MET     CE  978   4.383   4.389   6.620 -0.2065 -0.0445 -0.0592
   82MET    HE1  979   4.385   4.311   6.540 -1.8709  0.4402 -0.5930
   82MET    HE2  980   4.340   4.336   6.708 -2.2125  0.0453 -0.9520
   82MET    HE3  981   4.491   4.410   6.635  0.1373 -1.2201 -0.7245
   82MET      C  982   4.484   4.847   6.520  0.6003 -0.9075 -0.4357
   82MET      O  983   4.512   4.829   6.638  0.2076  0.6634 -0.0785
   83GLY      N  984   4.582   4.886   6.436  0.4436 -0.2917 -0.3370
   83GLY     HN  985   4.551   4.882   6.342  0.4409  0.3156 -0.3634
   83GLY     CA  986   4.715   4.904   6.487  0.2281  0.2744  0.0301
   83GLY    HA1  987   4.779   4.940   6.409  0.8380 -1.0694 -0.1050
   83GLY    HA2  988   4.745   4.808   6.526  0.2147  0.5342  0.7118
   83GLY      C  989   4.734   5.010   6.590  0.1917  0.1524  0.1628
   83GLY      O  990   4.801   4.994   6.692 -0.1228  0.0491  0.3568
   84LEU      N  991   4.673   5.126   6.563  0.6470  0.2666 -0.3978
   84LEU     HN  992   4.624   5.125   6.476 -0.4861 -1.5345  0.2118
   84LEU     CA  993   4.682   5.243   6.646 -0.6210  0.0661  0.0477
   84LEU     HA  994   4.781   5.256   6.688 -0.2561 -2.2773  0.0715
   84LEU     CB  995   4.638   5.372   6.575 -0.5710 -0.0070 -0.1157
   84LEU    HB1  996   4.642   5.467   6.632 -1.9661  0.5386 -0.8964
   84LEU    HB2  997   4.532   5.367   6.542 -0.7929 -3.5661  0.6736
   84LEU     CG  998   4.727   5.410   6.456 -0.0583 -0.3569  0.1519
   84LEU     HG  999   4.736   5.323   6.387  0.9313 -1.8307  2.0467
   84LEU    CD1 1000   4.656   5.522   6.378  0.6460 -0.0330 -0.0280
   84LEU   HD11 1001   4.726   5.598   6.337  0.5379  0.3312  0.4609
   84LEU   HD12 1002   4.581   5.572   6.442 -0.3315 -0.8232 -0.5315
   84LEU   HD13 1003   4.607   5.467   6.295  1.6855 -2.2489  0.7365
   84LEU    CD2 1004   4.865   5.464   6.498 -0.2266  0.3925 -0.2448
   84LEU   HD21 1005   4.863   5.547   6.572  2.6578  1.9704 -1.7759
   84LEU   HD22 1006   4.917   5.498   6.406 -0.4509 -1.0300 -0.9300
   84LEU   HD23 1007   4.932   5.390   6.547  2.7934  1.6738 -2.1326
   84LEU      C 1008   4.603   5.242   6.773 -0.4759  0.5068  0.1417
   84LEU      O 1009   4.649   5.286   6.878 -0.0225  0.2582  0.0540
   85ALA      N 1010   4.479   5.191   6.775 -0.1308 -0.3914 -0.5819
   85ALA     HN 1011   4.431   5.171   6.690  1.0137  0.4909 -1.4582
   85ALA     CA 1012   4.401   5.196   6.895  0.3369  0.0284 -0.2895
   85ALA     HA 1013   4.438   5.270   6.964  0.9516 -3.7162  3.8024
   85ALA     CB 1014   4.259   5.241   6.856  0.0014 -0.4115  0.4014
   85ALA    HB1 1015   4.270   5.338   6.803 -1.3243 -0.7678 -0.5877
   85ALA    HB2 1016   4.187   5.240   6.940 -0.5851  0.2883 -0.0787
   85ALA    HB3 1017   4.211   5.177   6.779 -0.0651  0.2222 -0.0944
   85ALA      C 1018   4.391   5.064   6.963  0.2960  0.1268 -0.1037
   85ALA      O 1019   4.326   5.056   7.067 -0.0360  0.2734 -0.2974
   86VAL      N 1020   4.451   4.953   6.916 -0.1080 -0.0046 -0.3175
   86VAL     HN 1021   4.488   4.949   6.824 -0.7357 -4.3430 -0.6059
   86VAL     CA 1022   4.455   4.827   6.985  0.3353  0.0753 -0.1947
   86VAL     HA 1023   4.401   4.838   7.078  0.5439  1.8452 -0.2364
   86VAL     CB 1024   4.392   4.719   6.903 -0.3024  0.1544  0.1914
   86VAL     HB 1025   4.435   4.708   6.802  0.6679  1.9277  0.3787
   86VAL    CG1 1026   4.390   4.579   6.967 -0.1226 -0.1973 -0.5690
   86VAL   HG11 1027   4.494   4.540   6.975 -0.3958 -1.3827 -2.1534
   86VAL   HG12 1028   4.322   4.507   6.916 -0.9224  0.1774 -0.0483
   86VAL   HG13 1029   4.364   4.586   7.074 -0.3774 -2.5022 -0.4242
   86VAL    CG2 1030   4.245   4.763   6.887 -0.4667 -0.7100 -0.7719
   86VAL   HG21 1031   4.194   4.786   6.982  0.3812  0.2648 -0.5288
   86VAL   HG22 1032   4.182   4.690   6.832 -1.3180 -0.7661  0.2609
   86VAL   HG23 1033   4.235   4.854   6.824 -1.4487 -0.9591 -0.9815
   86VAL      C 1034   4.595   4.794   7.025  0.4226  0.4649 -0.1774
   86VAL      O 1035   4.630   4.779   7.142  0.2153  0.5223 -0.1059
   87VAL      N 1036   4.687   4.778   6.928  0.5633  0.4789 -0.0458
   87VAL     HN 1037   4.671   4.791   6.831  0.5519 -0.5024 -0.1863
   87VAL     CA 1038   4.813   4.716   6.958  0.2239 -0.1377  0.1222
   87VAL     HA 1039   4.789   4.626   7.013 -0.3030  1.5425  2.8324
   87VAL     CB 1040   4.879   4.676   6.829 -0.1728  0.6174 -0.3200
   87VAL     HB 1041   4.899   4.760   6.758  1.0984 -0.1130 -0.8453
   87VAL    CG1 1042   5.018   4.614   6.846 -0.3851  0.2498  0.0929
   87VAL   HG11 1043   5.089   4.686   6.892 -1.3823  1.2768  0.0596
   87VAL   HG12 1044   5.057   4.596   6.743 -0.7039 -0.1130  0.0290
   87VAL   HG13 1045   5.006   4.516   6.898 -1.0362  0.7082  0.8178
   87VAL    CG2 1046   4.790   4.571   6.759  0.0074  0.6320 -0.5739
   87VAL   HG21 1047   4.686   4.604   6.736 -0.8169 -1.6893 -0.3651
   87VAL   HG22 1048   4.770   4.488   6.829 -1.3094 -2.0883 -3.9232
   87VAL   HG23 1049   4.849   4.539   6.671 -0.5985 -0.5158 -0.5696
   87VAL      C 1050   4.902   4.785   7.055 -0.1941  0.2267  0.2516
   87VAL      O 1051   4.964   4.709   7.130 -0.6717 -0.3228  0.1042
   88PRO      N 1052   4.927   4.910   7.078 -0.4009  0.3818 -0.3597
   88PRO     CD 1053   4.867   5.021   7.005 -0.0550  0.3744 -0.6612
   88PRO    HD1 1054   4.756   5.030   7.005 -0.0377  0.8921  0.7638
   88PRO    HD2 1055   4.909   5.029   6.903 -1.4042  0.0186 -1.2731
   88PRO     CA 1056   5.020   4.954   7.178 -0.5667  0.0113 -0.0425
   88PRO     HA 1057   5.110   4.898   7.161 -1.4828 -0.9237 -2.1192
   88PRO     CB 1058   5.044   5.101   7.147 -0.1590 -0.1144 -0.3277
   88PRO    HB1 1059   5.128   5.112   7.075  0.1498  1.1343  0.2013
   88PRO    HB2 1060   5.063   5.158   7.240 -0.3544 -2.0448  0.9488
   88PRO     CG 1061   4.914   5.147   7.079  0.0040  0.2133 -0.4232
   88PRO    HG1 1062   4.843   5.178   7.159 -0.4357 -0.4486 -0.5498
   88PRO    HG2 1063   4.936   5.224   7.002  1.2173  0.5394  0.2251
   88PRO      C 1064   4.979   4.933   7.320 -0.5036  0.1237 -0.0074
   88PRO      O 1065   5.062   4.902   7.405 -0.1219  0.1539 -0.3663
   89PHE      N 1066   4.848   4.948   7.349 -0.7113 -0.4947 -0.5796
   89PHE     HN 1067   4.789   4.992   7.282  0.7356 -0.1705 -1.6787
   89PHE     CA 1068   4.787   4.917   7.475  0.0688  0.1614 -0.0227
   89PHE     HA 1069   4.831   4.976   7.553 -2.3798  1.0508  0.7753
   89PHE     CB 1070   4.637   4.950   7.473  0.0870  0.2609  0.3366
   89PHE    HB1 1071   4.596   4.941   7.576  0.6468 -1.2820  0.4450
   89PHE    HB2 1072   4.584   4.875   7.410  3.1746 -2.0128  0.2237
   89PHE     CG 1073   4.620   5.090   7.424  0.1360  0.1225 -0.0780
   89PHE    CD1 1074   4.656   5.192   7.509 -0.3164  0.0037  0.2640
   89PHE    HD1 1075   4.696   5.177   7.609  1.2994  3.6555  0.3301
   89PHE    CE1 1076   4.629   5.322   7.476  0.1671  0.2227  0.7070
   89PHE    HE1 1077   4.644   5.401   7.548  0.5072 -0.4678  1.4081
   89PHE     CZ 1078   4.573   5.349   7.353  1.0499 -0.0629  0.2361
   89PHE     HZ 1079   4.559   5.452   7.325  0.6970  0.2931  1.6311
   89PHE    CD2 1080   4.566   5.119   7.301 -0.1575  0.3017  0.0932
   89PHE    HD2 1081   4.538   5.043   7.230  1.4907 -0.4164  0.1738
   89PHE    CE2 1082   4.544   5.249   7.263  0.3773  0.3612 -0.0195
   89PHE    HE2 1083   4.491   5.272   7.171 -1.1077  0.2413  0.7819
   89PHE      C 1084   4.802   4.775   7.516 -0.0088  0.1507 -0.0317
   89PHE      O 1085   4.825   4.742   7.633 -0.7500 -0.2015  0.0205
   90GLY      N 1086   4.802   4.689   7.413  0.4480  0.1240 -0.0114
   90GLY     HN 1087   4.781   4.724   7.322  2.4368  0.2288 -0.4740
   90GLY     CA 1088   4.822   4.550   7.440 -0.0540 -0.0046 -0.2919
   90GLY    HA1 1089   4.777   4.495   7.359  0.3840  0.9548 -1.2155
   90GLY    HA2 1090   4.764   4.526   7.528  1.1743 -3.8611 -0.3326
   90GLY      C 1091   4.963   4.505   7.458  0.1574  1.0796  0.9381
   90GLY      O 1092   4.994   4.423   7.545 -0.0047 -0.1395 -0.1179
   91ALA      N 1093   5.058   4.559   7.380  0.5117 -1.0281 -0.1828
   91ALA     HN 1094   5.032   4.622   7.307  0.6456  0.6314  1.1224
   91ALA     CA 1095   5.199   4.544   7.402  0.5841 -0.1346 -0.0064
   91ALA     HA 1096   5.213   4.437   7.403  1.8530  0.0227 -0.2907
   91ALA     CB 1097   5.261   4.604   7.275  0.4055  0.5874  0.2416
   91ALA    HB1 1098   5.197   4.593   7.185 -1.8443  2.4438  1.5033
   91ALA    HB2 1099   5.368   4.578   7.255  0.7078  1.5129  0.5927
   91ALA    HB3 1100   5.263   4.715   7.283  0.9531  0.7264 -1.4553
   91ALA      C 1101   5.254   4.593   7.531 -0.2723  0.2458  0.2228
   91ALA      O 1102   5.336   4.528   7.595  0.0832  0.3595 -0.1167
   92ALA      N 1103   5.204   4.710   7.577 -0.4891  0.3069 -0.1633
   92ALA     HN 1104   5.137   4.749   7.515 -0.7496  0.5405  0.2640
   92ALA     CA 1105   5.229   4.771   7.704 -0.5083 -0.2179  0.0945
   92ALA     HA 1106   5.335   4.789   7.714  0.2306 -0.0801 -5.2334
   92ALA     CB 1107   5.132   4.890   7.710 -0.0171  0.1792  0.2070
   92ALA    HB1 1108   5.141   4.938   7.810 -0.7009 -0.6565  0.6861
   92ALA    HB2 1109   5.030   4.864   7.675  0.8031 -1.7558 -0.8738
   92ALA    HB3 1110   5.173   4.965   7.639 -0.3791  0.3987  0.2306
   92ALA      C 1111   5.193   4.678   7.815 -0.1421  0.0482  0.4386
   92ALA      O 1112   5.265   4.654   7.912  0.1211 -0.0204  0.2274
   93HSD      N 1113   5.071   4.624   7.797 -0.1813  0.3024 -0.0655
   93HSD     HN 1114   5.014   4.647   7.718 -0.3227 -1.1169 -0.4132
   93HSD     CA 1115   5.008   4.533   7.887 -0.0683  0.3780  0.0906
   93HSD     HA 1116   5.014   4.578   7.985  1.2149  0.6513 -0.0972
   93HSD     CB 1117   4.856   4.534   7.861 -0.0911  0.4543  0.2246
   93HSD    HB1 1118   4.842   4.529   7.751  0.1468 -0.3227  0.2212
   93HSD    HB2 1119   4.839   4.638   7.897 -2.6887  1.2719 -2.9012
   93HSD    ND1 1120   4.651   4.394   7.888  0.0838 -0.1484 -0.5244
   93HSD    HD1 1121   4.608   4.409   7.799  0.5411 -1.3285 -0.9581
   93HSD     CG 1122   4.770   4.440   7.940 -0.2930  0.3666 -0.0981
   93HSD    CE1 1123   4.590   4.310   7.976  0.3520 -0.0850 -0.2779
   93HSD    HE1 1124   4.506   4.242   7.961  1.1626 -1.6114  1.6684
   93HSD    NE2 1125   4.661   4.304   8.087 -0.3248  1.0823  0.2366
   93HSD    CD2 1126   4.773   4.381   8.063  0.4550 -0.2261 -0.3945
   93HSD    HD2 1127   4.851   4.376   8.138 -0.8275 -0.5231  0.9812
   93HSD      C 1128   5.062   4.395   7.903  0.1198  0.4548  0.1173
   93HSD      O 1129   5.081   4.343   8.013 -0.4341 -0.1766 -0.0765
   94ILE      N 1130   5.095   4.331   7.790 -0.6153  0.4183 -0.0826
   94ILE     HN 1131   5.058   4.373   7.707 -0.2667  0.0814 -0.4095
   94ILE     CA 1132   5.156   4.202   7.788 -0.6132  0.4125  0.2820
   94ILE     HA 1133   5.101   4.126   7.842 -0.2567 -1.5125 -1.8617
   94ILE     CB 1134   5.152   4.140   7.651 -0.0906  0.1498  0.3844
   94ILE     HB 1135   5.179   4.233   7.597  2.5763  0.5028  2.1312
   94ILE    CG2 1136   5.253   4.025   7.637 -0.4706 -0.2146  0.6245
   94ILE   HG21 1137   5.232   3.964   7.546  0.0486  2.5558 -1.4779
   94ILE   HG22 1138   5.256   3.964   7.730 -2.1536  0.4678  1.1779
   94ILE   HG23 1139   5.359   4.053   7.624 -0.9114  2.4138  2.1094
   94ILE    CG1 1140   5.011   4.088   7.616  0.2755 -0.2840 -0.4647
   94ILE   HG11 1141   4.936   4.160   7.654 -0.1943 -0.5811 -0.8212
   94ILE   HG12 1142   4.990   3.988   7.658 -1.2558  0.9414  1.8779
   94ILE     CD 1143   4.988   4.098   7.465 -0.1681 -0.8665 -0.4388
   94ILE    HD1 1144   5.014   4.195   7.418 -4.0884  0.6212  0.1263
   94ILE    HD2 1145   4.882   4.076   7.443 -2.3772  2.3811  4.9350
   94ILE    HD3 1146   5.056   4.026   7.414  2.8755 -0.4432  2.6375
   94ILE      C 1147   5.289   4.201   7.854 -0.4143 -0.0770 -0.1147
   94ILE      O 1148   5.319   4.117   7.938 -0.3908 -0.0485 -0.0949
   95LEU      N 1149   5.374   4.301   7.826 -0.3573 -0.0697  0.0871
   95LEU     HN 1150   5.341   4.370   7.762 -0.0436  2.2630  2.2528
   95LEU     CA 1151   5.501   4.314   7.891 -0.1776  0.3676 -0.3458
   95LEU     HA 1152   5.549   4.217   7.890 -0.7604  0.0800 -0.5876
   95LEU     CB 1153   5.582   4.415   7.808  0.3272  0.2607  0.0123
   95LEU    HB1 1154   5.526   4.511   7.807  0.5252  0.3781  0.0825
   95LEU    HB2 1155   5.605   4.380   7.705  0.5439 -0.7590  0.3901
   95LEU     CG 1156   5.721   4.444   7.868  0.5537 -0.4608 -0.1502
   95LEU     HG 1157   5.699   4.491   7.966 -0.7251 -0.9926 -0.1606
   95LEU    CD1 1158   5.791   4.308   7.880 -0.6590 -1.0736  0.1051
   95LEU   HD11 1159   5.886   4.319   7.937 -1.7523 -1.0014  2.0134
   95LEU   HD12 1160   5.812   4.263   7.781  0.3555 -1.9331  0.6899
   95LEU   HD13 1161   5.737   4.243   7.952 -3.5247  2.4980  1.4836
   95LEU    CD2 1162   5.809   4.544   7.790 -0.0258  0.2889  0.1448
   95LEU   HD21 1163   5.820   4.516   7.683 -0.2825 -0.5735  0.3379
   95LEU   HD22 1164   5.907   4.535   7.841  0.4323 -0.5454 -0.8293
   95LEU   HD23 1165   5.778   4.649   7.808  1.6977  1.0267 -0.8855
   95LEU      C 1166   5.495   4.348   8.036 -0.6350 -0.3318 -0.1981
   95LEU      O 1167   5.543   4.274   8.121 -0.0865  0.4119  0.1451
   96MET      N 1168   5.430   4.457   8.080  0.4581  0.1296  0.2997
   96MET     HN 1169   5.398   4.521   8.011  0.3270 -0.8970 -0.6049
   96MET     CA 1170   5.419   4.496   8.218  0.3703 -0.2586  0.4042
   96MET     HA 1171   5.519   4.515   8.254  0.1404 -0.0221  0.9145
   96MET     CB 1172   5.337   4.626   8.223  0.4415 -0.1749 -0.3863
   96MET    HB1 1173   5.305   4.646   8.328  3.0123  4.4255 -0.2300
   96MET    HB2 1174   5.251   4.622   8.152  2.0943  0.0939 -2.4950
   96MET     CG 1175   5.414   4.751   8.180  0.1385  0.1561  0.0221
   96MET    HG1 1176   5.351   4.836   8.147 -1.0423 -0.6000  0.2512
   96MET    HG2 1177   5.478   4.723   8.093  0.0296  2.2906 -0.7809
   96MET     SD 1178   5.526   4.805   8.313  0.0549 -0.1791  0.2319
   96MET     CE 1179   5.405   4.883   8.423  0.1030  0.0327  0.1352
   96MET    HE1 1180   5.452   4.971   8.472 -0.3744 -0.0473  0.7544
   96MET    HE2 1181   5.385   4.806   8.500 -1.9476 -0.4050 -0.7633
   96MET    HE3 1182   5.311   4.914   8.373 -0.5741  1.4577  2.1631
   96MET      C 1183   5.348   4.396   8.302 -0.0129 -0.1051  0.2645
   96MET      O 1184   5.377   4.383   8.421  0.1257 -0.3052  0.2071
   97LYS      N 1185   5.241   4.339   8.244  0.2021  0.3453 -0.5834
   97LYS     HN 1186   5.225   4.351   8.146 -2.7801 -0.5280 -0.3096
   97LYS     CA 1187   5.149   4.246   8.301  0.3503  0.2004 -0.5780
   97LYS     HA 1188   5.098   4.202   8.216 -0.4138 -0.4869  0.2123
   97LYS     CB 1189   5.220   4.121   8.356 -0.1640  0.2405  0.1937
   97LYS    HB1 1190   5.154   4.051   8.410  2.0862 -2.9520 -0.8873
   97LYS    HB2 1191   5.291   4.161   8.432 -1.5885  1.1042  1.1235
   97LYS     CG 1192   5.287   4.033   8.250 -0.3299 -0.2376  0.4844
   97LYS    HG1 1193   5.332   3.954   8.313 -0.6800 -2.8551 -2.3449
   97LYS    HG2 1194   5.361   4.083   8.184  0.0405  0.1068  1.1374
   97LYS     CD 1195   5.179   3.961   8.170  0.0327  0.0726 -0.2962
   97LYS    HD1 1196   5.123   4.033   8.106 -1.1202 -0.4898  0.0481
   97LYS    HD2 1197   5.103   3.924   8.243 -0.7237  1.1422 -0.5046
   97LYS     CE 1198   5.231   3.842   8.089 -0.0798 -0.4743  0.4268
   97LYS    HE1 1199   5.294   3.873   8.003 -0.4371 -0.7412  0.0675
   97LYS    HE2 1200   5.142   3.798   8.039 -0.7740 -0.1189  1.3147
   97LYS     NZ 1201   5.299   3.752   8.185  0.4169 -0.4030  0.1462
   97LYS    HZ1 1202   5.337   3.675   8.127  2.5869  0.2344  0.6510
   97LYS    HZ2 1203   5.230   3.719   8.256  0.1577  2.3411  1.2844
   97LYS    HZ3 1204   5.376   3.813   8.219 -0.3523  1.3644 -1.1173
   97LYS      C 1205   5.043   4.307   8.387  0.0905 -0.0977 -0.6830
   97LYS      O 1206   4.997   4.245   8.483  0.5042  0.6512  0.0081
   98MET      N 1207   4.987   4.421   8.343 -0.1683 -0.1238 -0.4248
   98MET     HN 1208   5.030   4.474   8.270  1.3525 -0.1334  0.4113
   98MET     CA 1209   4.875   4.481   8.408  0.2135 -0.0088  0.1313
   98MET     HA 1210   4.792   4.412   8.415 -0.2808  0.3335 -1.7828
   98MET     CB 1211   4.912   4.530   8.549  0.0388 -0.6250  0.3952
   98MET    HB1 1212   4.935   4.445   8.616  1.1648  0.1092  0.9635
   98MET    HB2 1213   4.815   4.566   8.591 -1.6575 -2.9669 -1.2547
   98MET     CG 1214   5.010   4.647   8.546 -0.8397  0.1155  0.0500
   98MET    HG1 1215   4.956   4.730   8.496  1.1483  0.9725 -0.7916
   98MET    HG2 1216   5.095   4.622   8.479  0.0939  1.4748  0.6930
   98MET     SD 1217   5.080   4.695   8.707 -0.2131  0.1152 -0.2209
   98MET     CE 1218   5.197   4.556   8.699 -0.6009 -0.2377  0.1550
   98MET    HE1 1219   5.250   4.559   8.601  1.3034 -0.3842  1.1221
   98MET    HE2 1220   5.141   4.461   8.698 -2.3572  0.7253 -2.1783
   98MET    HE3 1221   5.275   4.564   8.778 -0.3142  0.3351 -0.1733
   98MET      C 1222   4.828   4.587   8.315  0.2773  0.4858  0.6559
   98MET      O 1223   4.897   4.631   8.223 -0.9672 -0.1081 -0.6039
   99TRP      N 1224   4.699   4.621   8.326  0.1955  0.2861  0.3335
   99TRP     HN 1225   4.640   4.595   8.403 -0.9977  0.7821 -0.3817
   99TRP     CA 1226   4.630   4.726   8.258 -0.0969  0.0645  0.2856
   99TRP     HA 1227   4.672   4.740   8.159 -1.9871 -1.0327 -0.7198
   99TRP     CB 1228   4.481   4.693   8.238 -0.0354 -0.1219  0.1213
   99TRP    HB1 1229   4.423   4.690   8.333  0.1951  0.0618  0.2701
   99TRP    HB2 1230   4.466   4.592   8.195 -2.4073  0.6930 -1.1242
   99TRP     CG 1231   4.410   4.786   8.146  0.0181 -0.1170  0.0841
   99TRP    CD1 1232   4.309   4.874   8.173 -0.4276 -0.5242 -0.2291
   99TRP    HD1 1233   4.285   4.899   8.275  1.5212 -0.1363  0.1851
   99TRP    NE1 1234   4.263   4.925   8.055 -0.6381  0.1941  0.1559
   99TRP    HE1 1235   4.184   4.980   8.036 -0.2632 -0.1493 -3.0939
   99TRP    CE2 1236   4.323   4.858   7.952 -0.4410 -0.0324  0.4167
   99TRP    CD2 1237   4.427   4.783   8.004 -0.5204 -0.4255  0.0241
   99TRP    CE3 1238   4.515   4.713   7.927  0.1017 -0.1146  0.4397
   99TRP    HE3 1239   4.586   4.646   7.972 -0.8418 -1.3894  0.0887
   99TRP    CZ3 1240   4.499   4.722   7.791  0.2583  0.5025  0.4576
   99TRP    HZ3 1241   4.558   4.655   7.729 -1.3086  1.8133 -2.6636
   99TRP    CZ2 1242   4.314   4.876   7.817  0.2422 -0.0346  0.3683
   99TRP    HZ2 1243   4.238   4.938   7.772  1.0480  0.2622 -0.6200
   99TRP    CH2 1244   4.404   4.806   7.739  0.2635  0.2919  0.0987
   99TRP    HH2 1245   4.398   4.821   7.632  0.7997  2.3149  0.2992
   99TRP      C 1246   4.653   4.850   8.337 -0.1807  0.1933  0.1094
   99TRP      O 1247   4.635   4.848   8.459  0.0382  0.2918  0.1426
  100THR      N 1248   4.686   4.960   8.268  0.3326 -0.0980 -0.1103
  100THR     HN 1249   4.704   4.961   8.170 -3.1533  0.5955 -0.8589
  100THR     CA 1250   4.707   5.092   8.322 -0.0398 -0.2693  0.4664
  100THR     HA 1251   4.694   5.096   8.429  0.5203 -0.7321  0.5563
  100THR     CB 1252   4.842   5.148   8.291 -0.4129  0.3419 -0.0872
  100THR     HB 1253   4.854   5.252   8.326  1.6451 -0.5418  2.1300
  100THR    OG1 1254   4.875   5.137   8.153  0.3301  0.6819  0.0583
  100THR    HG1 1255   4.868   5.230   8.132 -3.6455  0.6369  0.5562
  100THR    CG2 1256   4.955   5.068   8.359 -0.0038  0.6845 -0.3529
  100THR   HG21 1257   4.941   5.052   8.468  0.1552 -2.2108 -0.6680
  100THR   HG22 1258   5.056   5.110   8.340 -0.9129  3.2180  0.1065
  100THR   HG23 1259   4.949   4.966   8.315 -0.7735  0.6134 -0.1019
  100THR      C 1260   4.610   5.195   8.274 -0.0445 -0.5019 -0.0385
  100THR      O 1261   4.627   5.315   8.297  0.2718 -0.6293  0.4213
  101PHE      N 1262   4.508   5.158   8.195 -0.4952  0.0294  0.2892
  101PHE     HN 1263   4.496   5.059   8.189  4.0173 -0.6922 -0.0150
  101PHE     CA 1264   4.432   5.256   8.124  0.0578  0.1511 -0.1418
  101PHE     HA 1265   4.474   5.355   8.130  1.0567 -0.2311 -0.6209
  101PHE     CB 1266   4.423   5.231   7.972  0.4284 -0.2998 -0.0957
  101PHE    HB1 1267   4.357   5.305   7.922 -2.5118 -1.0113  2.3922
  101PHE    HB2 1268   4.378   5.134   7.945 -1.0624  0.6244 -1.1070
  101PHE     CG 1269   4.558   5.234   7.911  0.4531 -0.4528 -0.0485
  101PHE    CD1 1270   4.627   5.350   7.883  0.0225 -0.1000  0.3392
  101PHE    HD1 1271   4.585   5.447   7.903  0.1386 -0.2447  1.3472
  101PHE    CE1 1272   4.762   5.344   7.857 -0.1872  0.0372 -0.8324
  101PHE    HE1 1273   4.816   5.437   7.853 -2.0216  1.1932 -0.0293
  101PHE     CZ 1274   4.829   5.225   7.852 -0.1948 -0.0503  0.6970
  101PHE     HZ 1275   4.937   5.221   7.849 -0.1440  0.9252 -2.4132
  101PHE    CD2 1276   4.622   5.114   7.894  0.3814 -0.4447 -0.3867
  101PHE    HD2 1277   4.568   5.021   7.906 -2.0380  0.6507 -2.0597
  101PHE    CE2 1278   4.757   5.109   7.867  0.3586 -0.5720 -0.4804
  101PHE    HE2 1279   4.807   5.013   7.863  1.8950  0.1028  0.9970
  101PHE      C 1280   4.290   5.255   8.170  0.0573 -0.2039 -0.1435
  101PHE      O 1281   4.201   5.316   8.110  0.0670  0.3144  0.3657
  102GLY      N 1282   4.254   5.187   8.280  0.5357 -0.3191 -0.0568
  102GLY     HN 1283   4.319   5.151   8.346  0.4173  0.5992  0.5754
  102GLY     CA 1284   4.124   5.165   8.335  0.2811 -0.5323 -0.7440
  102GLY    HA1 1285   4.090   5.265   8.357 -0.1346  0.1218 -3.8005
  102GLY    HA2 1286   4.136   5.089   8.411  1.6729 -0.7023 -1.1080
  102GLY      C 1287   4.011   5.116   8.250 -0.2653 -0.0189 -0.3258
  102GLY      O 1288   4.022   5.079   8.133  0.5105  0.2593 -0.3487
  103ASN      N 1289   3.901   5.095   8.324  0.2790 -0.9230  0.2585
  103ASN     HN 1290   3.897   5.131   8.416  1.8691 -0.5524  0.2118
  103ASN     CA 1291   3.788   5.021   8.275  0.2001 -0.4509 -0.2865
  103ASN     HA 1292   3.835   4.929   8.246  0.0980 -0.6989  0.3100
  103ASN     CB 1293   3.684   5.006   8.388  0.3417  0.2931 -0.0491
  103ASN    HB1 1294   3.591   4.969   8.341 -0.2496  1.5143  0.1168
  103ASN    HB2 1295   3.668   5.105   8.435 -0.8092 -0.8419  2.1043
  103ASN     CG 1296   3.733   4.903   8.489  0.0913  0.3828  0.1637
  103ASN    OD1 1297   3.820   4.822   8.459 -0.2582 -0.2001  0.6976
  103ASN    ND2 1298   3.664   4.913   8.606 -0.3048  0.2730 -0.0584
  103ASN   HD21 1299   3.703   4.862   8.683  2.6241 -0.9340 -2.1472
  103ASN   HD22 1300   3.583   4.971   8.610 -0.4708 -0.0338  1.4380
  103ASN      C 1301   3.727   5.072   8.149  0.4141 -0.4047 -0.3727
  103ASN      O 1302   3.686   4.997   8.060 -0.2352 -0.1255 -0.3152
  104PHE      N 1303   3.703   5.204   8.137 -0.4249 -0.5284 -0.1306
  104PHE     HN 1304   3.740   5.261   8.210  3.0851 -2.6092 -0.0251
  104PHE     CA 1305   3.642   5.261   8.022  0.1121 -0.2172 -0.2643
  104PHE     HA 1306   3.544   5.216   8.012  0.3479 -0.6407 -0.7281
  104PHE     CB 1307   3.634   5.412   8.051  0.1630 -0.2470 -0.0924
  104PHE    HB1 1308   3.733   5.450   8.084  0.4713 -1.3691  0.3211
  104PHE    HB2 1309   3.570   5.415   8.142  0.5301 -0.1100  0.1630
  104PHE     CG 1310   3.580   5.491   7.936 -0.2047 -0.5407 -0.1231
  104PHE    CD1 1311   3.451   5.536   7.950  0.0298  0.1273 -0.0939
  104PHE    HD1 1312   3.389   5.503   8.032  0.0437  1.2361  0.3796
  104PHE    CE1 1313   3.390   5.613   7.854  0.1680  0.3041 -0.0397
  104PHE    HE1 1314   3.285   5.638   7.856 -0.0056 -0.4287  1.3710
  104PHE     CZ 1315   3.468   5.671   7.756  0.5956 -0.2811 -0.0527
  104PHE     HZ 1316   3.427   5.735   7.679  0.3720 -0.3030  0.0470
  104PHE    CD2 1317   3.657   5.555   7.842  0.1638 -0.2658  0.3594
  104PHE    HD2 1318   3.761   5.528   7.832 -0.3237 -1.3665 -4.5957
  104PHE    CE2 1319   3.601   5.637   7.747  0.5493 -0.4653 -0.0455
  104PHE    HE2 1320   3.657   5.676   7.664  0.2316  0.2970  0.0917
  104PHE      C 1321   3.718   5.237   7.896  0.0831  0.1136 -0.3457
  104PHE      O 1322   3.667   5.215   7.786  0.0440 -0.5936 -0.1920
  105TRP      N 1323   3.851   5.250   7.904  0.1101 -0.2733 -0.1606
  105TRP     HN 1324   3.899   5.271   7.988  0.1259 -1.5585  0.1708
  105TRP     CA 1325   3.936   5.230   7.790 -0.1136  0.0411 -0.3845
  105TRP     HA 1326   3.889   5.272   7.702  2.0749  0.8654 -1.2300
  105TRP     CB 1327   4.076   5.293   7.800 -0.0988 -0.1049  0.3806
  105TRP    HB1 1328   4.139   5.234   7.871  2.0137 -1.9243 -2.7617
  105TRP    HB2 1329   4.077   5.394   7.845  0.2580  0.0146  0.1075
  105TRP     CG 1330   4.155   5.296   7.674 -0.0224  0.3215  0.4395
  105TRP    CD1 1331   4.264   5.220   7.645 -0.4300  0.0808 -0.4958
  105TRP    HD1 1332   4.319   5.159   7.716 -0.3001 -1.7634 -2.0634
  105TRP    NE1 1333   4.308   5.245   7.517  0.7301  0.3503 -0.0620
  105TRP    HE1 1334   4.375   5.196   7.465  1.1859 -0.8382  1.5540
  105TRP    CE2 1335   4.226   5.340   7.463 -0.0857 -0.3815 -0.1492
  105TRP    CD2 1336   4.131   5.376   7.557  0.1751 -0.1911  0.0442
  105TRP    CE3 1337   4.045   5.476   7.526  0.5456 -0.0029 -0.3771
  105TRP    HE3 1338   3.974   5.502   7.603 -0.1050 -2.3496 -0.1138
  105TRP    CZ3 1339   4.051   5.544   7.406 -0.2749  0.4674 -0.1628
  105TRP    HZ3 1340   3.980   5.622   7.386  1.4335  1.7669 -1.5044
  105TRP    CZ2 1341   4.226   5.395   7.339 -0.2441 -0.2734 -0.1018
  105TRP    HZ2 1342   4.292   5.364   7.259 -1.3211 -1.6816 -0.4826
  105TRP    CH2 1343   4.137   5.496   7.310  0.1971  0.2548  0.3556
  105TRP    HH2 1344   4.129   5.536   7.210  0.0943  1.1783  0.7233
  105TRP      C 1345   3.942   5.086   7.752 -0.6519 -0.1818  0.3366
  105TRP      O 1346   3.938   5.058   7.632  0.3044 -0.1144  0.2763
  106CYS      N 1347   3.937   4.996   7.852 -0.2541 -0.3879  0.1760
  106CYS     HN 1348   3.937   5.027   7.947 -0.4621  1.4674 -0.3815
  106CYS     CA 1349   3.924   4.856   7.825 -0.1147 -0.3859  0.0982
  106CYS     HA 1350   4.007   4.833   7.760 -0.2543 -0.3464 -0.0940
  106CYS     CB 1351   3.928   4.773   7.954  0.6380 -0.0967  0.2647
  106CYS    HB1 1352   3.861   4.811   8.034 -0.8990 -0.1626 -0.9409
  106CYS    HB2 1353   4.031   4.795   7.991 -0.0427  0.0581  2.1600
  106CYS     SG 1354   3.906   4.594   7.937 -0.3677  0.0265  0.2336
  106CYS      C 1355   3.800   4.821   7.749 -0.2578  0.0423  0.1317
  106CYS      O 1356   3.809   4.747   7.652  0.3734  0.1511  0.1029
  107GLU      N 1357   3.683   4.877   7.785 -0.1426  0.0271  0.5375
  107GLU     HN 1358   3.669   4.933   7.866  2.4721  2.1085 -0.2845
  107GLU     CA 1359   3.569   4.862   7.700  0.2775  0.3417 -0.0960
  107GLU     HA 1360   3.559   4.754   7.697 -0.5220  0.3397  1.3522
  107GLU     CB 1361   3.446   4.911   7.778 -0.0188 -0.1245 -0.2675
  107GLU    HB1 1362   3.448   5.022   7.785  1.8781  0.0675 -2.5088
  107GLU    HB2 1363   3.451   4.861   7.877  0.5021 -0.8838 -0.6720
  107GLU     CG 1364   3.313   4.875   7.711  0.0616 -0.0716 -0.4559
  107GLU    HG1 1365   3.311   4.766   7.688  0.5671  0.3008 -2.4978
  107GLU    HG2 1366   3.317   4.928   7.614 -1.1816  0.7133 -0.0993
  107GLU     CD 1367   3.194   4.914   7.797  0.7961  0.1422  0.4758
  107GLU    OE1 1368   3.159   5.035   7.807  0.1830  0.0039  0.0232
  107GLU    OE2 1369   3.130   4.819   7.849  0.0148 -0.0127 -0.7489
  107GLU      C 1370   3.571   4.922   7.564  0.4972 -0.3821 -0.4154
  107GLU      O 1371   3.514   4.871   7.468 -0.2380  0.2791 -0.3347
  108PHE      N 1372   3.637   5.037   7.542  0.5327 -0.3183  0.0101
  108PHE     HN 1373   3.687   5.093   7.607 -0.7522 -1.4759  2.1288
  108PHE     CA 1374   3.654   5.083   7.407 -0.5039 -0.3466 -0.1404
  108PHE     HA 1375   3.560   5.082   7.355  0.5804 -2.0595 -2.2236
  108PHE     CB 1376   3.707   5.227   7.416 -0.6716 -0.3126  0.3200
  108PHE    HB1 1377   3.811   5.229   7.456 -1.0588  0.2172  1.3515
  108PHE    HB2 1378   3.655   5.290   7.492 -1.9322  0.1796 -0.9168
  108PHE     CG 1379   3.704   5.303   7.288  0.0433 -0.0530  0.4543
  108PHE    CD1 1380   3.591   5.312   7.211  0.3049 -0.3389  0.0317
  108PHE    HD1 1381   3.496   5.268   7.239  0.2645 -0.4020 -0.2007
  108PHE    CE1 1382   3.589   5.387   7.096  0.4724 -0.7157 -0.2202
  108PHE    HE1 1383   3.501   5.411   7.039  1.1240  0.6780 -0.6838
  108PHE     CZ 1384   3.706   5.441   7.049  0.2025 -0.0205 -0.1159
  108PHE     HZ 1385   3.703   5.495   6.955 -0.2370  2.8179  1.4253
  108PHE    CD2 1386   3.818   5.362   7.239 -0.1174  0.1564  0.3314
  108PHE    HD2 1387   3.904   5.358   7.305 -0.5463  0.1549  0.8969
  108PHE    CE2 1388   3.824   5.427   7.118 -0.0954  0.4729  0.5015
  108PHE    HE2 1389   3.914   5.473   7.080  0.5876 -0.8190  0.5107
  108PHE      C 1390   3.754   5.008   7.325  0.0426  0.3275 -0.1014
  108PHE      O 1391   3.734   4.978   7.208 -0.1666 -0.2541  0.0802
  109TRP      N 1392   3.868   4.969   7.384 -0.3319 -0.1600  0.3072
  109TRP     HN 1393   3.894   5.001   7.475  0.3395  1.6713 -0.4772
  109TRP     CA 1394   3.960   4.875   7.328  0.1684  0.1929  0.5259
  109TRP     HA 1395   4.010   4.926   7.246  0.9442 -0.8258  0.3471
  109TRP     CB 1396   4.063   4.860   7.441  0.1878 -0.3224  0.4435
  109TRP    HB1 1397   3.995   4.824   7.521  0.5100 -2.5725 -0.2343
  109TRP    HB2 1398   4.090   4.966   7.460  1.2583 -0.6826  0.9954
  109TRP     CG 1399   4.187   4.782   7.416  0.0935 -0.3155 -0.0672
  109TRP    CD1 1400   4.280   4.819   7.324 -0.2418  0.2660 -0.1790
  109TRP    HD1 1401   4.267   4.904   7.260 -0.7469  1.7716  1.8397
  109TRP    NE1 1402   4.379   4.723   7.320 -0.0343  0.4767 -0.0756
  109TRP    HE1 1403   4.467   4.735   7.279  0.1538  1.2244  0.5243
  109TRP    CE2 1404   4.352   4.623   7.409  0.3433  0.3428 -0.1124
  109TRP    CD2 1405   4.227   4.652   7.461  0.2031 -0.2859 -0.0801
  109TRP    CE3 1406   4.182   4.572   7.561  0.1489  0.0686  0.1832
  109TRP    HE3 1407   4.096   4.595   7.623 -0.8818  0.4981 -1.3493
  109TRP    CZ3 1408   4.259   4.465   7.600  0.4028  0.2178  0.0928
  109TRP    HZ3 1409   4.225   4.412   7.688 -1.1929 -0.5046 -0.9098
  109TRP    CZ2 1410   4.424   4.510   7.435 -0.1370 -0.1461 -0.8657
  109TRP    HZ2 1411   4.514   4.480   7.384 -0.0618  1.6631 -1.8755
  109TRP    CH2 1412   4.378   4.433   7.539  0.3247  0.4719 -0.1961
  109TRP    HH2 1413   4.434   4.352   7.584  0.1956  2.5391  4.2766
  109TRP      C 1414   3.901   4.746   7.282  0.3529  0.3707 -0.2215
  109TRP      O 1415   3.925   4.701   7.169 -0.1701 -0.9750  0.1821
  110THR      N 1416   3.819   4.676   7.362  0.0766  0.2472 -0.6042
  110THR     HN 1417   3.818   4.706   7.458  2.2346  0.7397 -0.6710
  110THR     CA 1418   3.748   4.557   7.327 -0.5186  0.3829  0.1016
  110THR     HA 1419   3.828   4.495   7.288  0.0079  1.5147 -0.7077
  110THR     CB 1420   3.665   4.504   7.439 -0.1183  0.4138  0.4159
  110THR     HB 1421   3.585   4.577   7.464  0.7637  2.2146 -1.7234
  110THR    OG1 1422   3.747   4.481   7.553  0.3460  0.0065  0.0000
  110THR    HG1 1423   3.775   4.568   7.584  1.3186 -0.9690  2.0617
  110THR    CG2 1424   3.605   4.368   7.400  0.9238  0.0380  0.0792
  110THR   HG21 1425   3.679   4.298   7.358 -1.0827 -0.4722 -2.9644
  110THR   HG22 1426   3.528   4.378   7.320  1.0322 -0.8755 -0.1509
  110THR   HG23 1427   3.579   4.302   7.486  0.4552 -1.5687 -1.2541
  110THR      C 1428   3.656   4.584   7.213 -0.2878  0.0048 -0.1753
  110THR      O 1429   3.659   4.504   7.120 -0.3933 -0.2103  0.0058
  111SER      N 1430   3.580   4.694   7.213 -0.2231  0.0495 -0.0048
  111SER     HN 1431   3.577   4.759   7.289  2.9153  1.6192 -1.0511
  111SER     CA 1432   3.500   4.730   7.099 -0.7769 -0.9167  0.0708
  111SER     HA 1433   3.415   4.665   7.090 -0.0026 -1.7143 -1.9855
  111SER     CB 1434   3.428   4.864   7.116  0.7275 -0.0742 -0.0224
  111SER    HB1 1435   3.366   4.887   7.027  0.0230 -0.0441  0.4664
  111SER    HB2 1436   3.500   4.945   7.142  1.3483 -0.5012 -0.4114
  111SER     OG 1437   3.344   4.864   7.231  0.7880 -0.2033  0.0219
  111SER    HG1 1438   3.397   4.870   7.311  0.8163 -0.0200 -0.0093
  111SER      C 1439   3.574   4.752   6.971 -0.4820  0.6809  0.4952
  111SER      O 1440   3.519   4.707   6.871  0.5001  0.0722  0.2226
  112ILE      N 1441   3.691   4.817   6.962 -0.1291 -0.0853 -0.6157
  112ILE     HN 1442   3.731   4.865   7.040  1.4159 -1.9176 -0.2099
  112ILE     CA 1443   3.776   4.832   6.849  0.0583 -0.0469 -0.4699
  112ILE     HA 1444   3.716   4.863   6.764  0.9670  0.6451 -0.8853
  112ILE     CB 1445   3.872   4.947   6.861  0.2758 -0.3264  0.5657
  112ILE     HB 1446   3.937   4.924   6.948  0.8853 -2.0688 -0.2984
  112ILE    CG2 1447   3.973   4.972   6.747 -0.0972  0.5212  0.4096
  112ILE   HG21 1448   4.052   5.043   6.778  1.4104  0.8248 -3.5864
  112ILE   HG22 1449   3.929   5.026   6.661 -1.3493 -1.7384 -0.4678
  112ILE   HG23 1450   4.025   4.880   6.713  1.8463  1.1933  1.4421
  112ILE    CG1 1451   3.803   5.080   6.896 -0.0599 -0.4093  0.2248
  112ILE   HG11 1452   3.887   5.151   6.909  0.6787 -1.0734 -0.7639
  112ILE   HG12 1453   3.754   5.077   6.996 -0.5911 -1.0313 -0.0457
  112ILE     CD 1454   3.695   5.124   6.797  0.1836 -1.0372 -0.3327
  112ILE    HD1 1455   3.608   5.054   6.798 -0.8040  0.1479 -0.6807
  112ILE    HD2 1456   3.724   5.147   6.693  0.4921 -0.1562 -0.0634
  112ILE    HD3 1457   3.653   5.219   6.837 -0.1906 -0.0309 -2.9399
  112ILE      C 1458   3.837   4.706   6.798 -0.1619 -0.3126 -0.0823
  112ILE      O 1459   3.838   4.681   6.677  0.6640  0.1629 -0.1860
  113ASP      N 1460   3.890   4.615   6.881  0.0196  0.0620  0.2197
  113ASP     HN 1461   3.898   4.637   6.978 -0.2924  2.5325 -0.2449
  113ASP     CA 1462   3.949   4.493   6.835 -0.4804 -0.0806 -0.0545
  113ASP     HA 1463   4.029   4.509   6.763 -1.7095  1.1674 -1.2084
  113ASP     CB 1464   4.020   4.430   6.956 -0.4642  0.0320 -0.0058
  113ASP    HB1 1465   3.960   4.437   7.049 -0.8034  1.2630 -0.2954
  113ASP    HB2 1466   4.121   4.476   6.967 -0.0820 -0.1746 -2.1846
  113ASP     CG 1467   4.045   4.280   6.953  0.4994  0.1818  0.2079
  113ASP    OD1 1468   4.077   4.226   6.844  0.0382 -0.4428  0.3806
  113ASP    OD2 1469   4.051   4.212   7.059 -0.6034 -0.2995 -0.0262
  113ASP      C 1470   3.843   4.405   6.779 -0.3737 -0.2755  0.0481
  113ASP      O 1471   3.867   4.348   6.673 -0.2822 -0.2047  0.0305
  114VAL      N 1472   3.727   4.393   6.847 -0.3508  0.0453  0.1431
  114VAL     HN 1473   3.710   4.425   6.940 -0.2664 -1.3186  0.6441
  114VAL     CA 1474   3.619   4.321   6.787 -0.3055  0.0367  0.0720
  114VAL     HA 1475   3.658   4.222   6.766 -1.1361 -0.2672 -0.0643
  114VAL     CB 1476   3.508   4.296   6.885 -0.2560  0.2605  0.1834
  114VAL     HB 1477   3.471   4.395   6.920 -1.5021 -0.0743 -0.1394
  114VAL    CG1 1478   3.385   4.230   6.820 -0.2817 -0.1843  0.6852
  114VAL   HG11 1479   3.316   4.304   6.776 -0.1364  0.0449  0.8395
  114VAL   HG12 1480   3.317   4.195   6.900  0.4407 -0.8801  1.0171
  114VAL   HG13 1481   3.403   4.148   6.747  1.2486  1.7376 -1.2485
  114VAL    CG2 1482   3.567   4.207   6.995 -0.2237  0.3129  0.2095
  114VAL   HG21 1483   3.644   4.264   7.051 -0.8660  1.8004 -0.3797
  114VAL   HG22 1484   3.603   4.114   6.947 -1.6903  0.0344 -0.3889
  114VAL   HG23 1485   3.491   4.189   7.073 -0.2459  2.5851  0.7884
  114VAL      C 1486   3.571   4.370   6.655 -1.0155 -0.3952  0.1661
  114VAL      O 1487   3.551   4.297   6.557  0.3368  0.1216 -0.5155
  115LEU      N 1488   3.552   4.503   6.653  0.5381 -0.1579 -0.2779
  115LEU     HN 1489   3.578   4.560   6.730  1.9178 -0.5587 -0.4155
  115LEU     CA 1490   3.525   4.570   6.529 -0.0938  0.0167 -0.0476
  115LEU     HA 1491   3.426   4.544   6.493  0.9185 -2.5940 -1.1613
  115LEU     CB 1492   3.511   4.719   6.565 -0.0482 -0.0661  0.3194
  115LEU    HB1 1493   3.602   4.731   6.628  0.1667 -1.5879  0.3380
  115LEU    HB2 1494   3.425   4.718   6.635 -1.0355 -0.8841 -0.8655
  115LEU     CG 1495   3.495   4.814   6.445 -0.2802 -0.3875  0.0926
  115LEU     HG 1496   3.578   4.807   6.372  1.5675  0.6800  1.9604
  115LEU    CD1 1497   3.364   4.804   6.366 -0.3946  0.6393  0.1348
  115LEU   HD11 1498   3.364   4.871   6.277 -0.1281 -0.2463 -0.5447
  115LEU   HD12 1499   3.278   4.829   6.431  0.9537  0.4832  2.0498
  115LEU   HD13 1500   3.345   4.700   6.331 -0.7756  1.6104 -2.8045
  115LEU    CD2 1501   3.501   4.957   6.501 -0.5558 -0.2660 -0.1898
  115LEU   HD21 1502   3.590   4.969   6.566 -0.1782 -0.1146 -0.7329
  115LEU   HD22 1503   3.403   4.966   6.555 -2.5882  0.2160 -3.6768
  115LEU   HD23 1504   3.511   5.035   6.423  0.7171  0.0347  0.2451
  115LEU      C 1505   3.616   4.555   6.413  0.1418  0.4432  0.0796
  115LEU      O 1506   3.576   4.523   6.301  0.3893  0.2145  0.0536
  116CYS      N 1507   3.747   4.569   6.441  0.2630 -0.6766  0.1145
  116CYS     HN 1508   3.769   4.581   6.537 -1.8116 -3.0507  1.0154
  116CYS     CA 1509   3.847   4.563   6.339 -0.5312  0.2266 -0.7388
  116CYS     HA 1510   3.800   4.602   6.250 -3.6842 -1.6239 -0.0236
  116CYS     CB 1511   3.970   4.648   6.375 -0.2758 -0.2896 -0.3716
  116CYS    HB1 1512   4.049   4.649   6.297  0.1627 -1.3071  0.0397
  116CYS    HB2 1513   3.999   4.615   6.477 -3.5135 -0.2188  0.6915
  116CYS     SG 1514   3.907   4.818   6.387  0.5325 -0.0045 -0.0680
  116CYS    HG1 1515   3.890   4.812   6.518  0.3667  0.3854 -0.0708
  116CYS      C 1516   3.887   4.428   6.288 -0.5545  0.1974 -0.6796
  116CYS      O 1517   3.917   4.407   6.171  0.7570 -0.0616 -0.3146
  117VAL      N 1518   3.882   4.325   6.375 -0.0542  0.7442  0.0110
  117VAL     HN 1519   3.877   4.346   6.472  0.3350 -0.0429  0.2035
  117VAL     CA 1520   3.893   4.191   6.328 -0.3090  0.7067  0.0620
  117VAL     HA 1521   3.967   4.184   6.250 -0.9586  0.1899 -0.5281
  117VAL     CB 1522   3.946   4.100   6.436 -0.4451  0.5640  0.0105
  117VAL     HB 1523   3.875   4.112   6.521  1.8860 -1.5990  2.4286
  117VAL    CG1 1524   3.957   3.951   6.402  0.7439  0.4794  0.7432
  117VAL   HG11 1525   3.862   3.895   6.389  0.8779  0.4269 -0.0335
  117VAL   HG12 1526   4.016   3.897   6.480 -1.0841 -1.1904  1.0521
  117VAL   HG13 1527   4.017   3.929   6.311  1.4695 -1.4500  1.6286
  117VAL    CG2 1528   4.078   4.155   6.492 -0.1659 -0.4946  0.3949
  117VAL   HG21 1529   4.082   4.253   6.545  1.1745  0.5356 -1.5079
  117VAL   HG22 1530   4.158   4.141   6.416 -0.3322  0.3825  0.0484
  117VAL   HG23 1531   4.111   4.086   6.574  1.4511 -1.5251 -1.0525
  117VAL      C 1532   3.773   4.135   6.259  0.2893  0.0229 -0.4390
  117VAL      O 1533   3.786   4.046   6.175 -0.2760  0.2109 -0.7318
  118THR      N 1534   3.658   4.193   6.296  0.4168  0.2212 -0.3502
  118THR     HN 1535   3.652   4.257   6.372 -0.3014  1.4087 -1.3581
  118THR     CA 1536   3.541   4.170   6.216  0.2112  0.1540 -0.0332
  118THR     HA 1537   3.524   4.064   6.210  1.8962 -0.3311  2.2870
  118THR     CB 1538   3.411   4.211   6.277  0.1801 -0.4506  0.3085
  118THR     HB 1539   3.418   4.320   6.298  2.0908 -0.1073 -1.7563
  118THR    OG1 1540   3.395   4.145   6.402 -0.1859 -0.7768  0.0929
  118THR    HG1 1541   3.450   4.197   6.461 -1.4193  1.9900 -1.0276
  118THR    CG2 1542   3.285   4.172   6.197 -0.2839  0.9055  0.3421
  118THR   HG21 1543   3.197   4.205   6.257 -1.2467  1.0342 -1.1024
  118THR   HG22 1544   3.282   4.061   6.187  2.8315  0.9202 -2.4021
  118THR   HG23 1545   3.277   4.215   6.096  1.0460 -2.1969 -1.2360
  118THR      C 1546   3.549   4.230   6.080  0.3318 -0.3104 -0.2331
  118THR      O 1547   3.530   4.161   5.980 -0.2359  0.0697 -0.3918
  119ALA      N 1548   3.581   4.361   6.083 -0.8315 -0.0311  0.4046
  119ALA     HN 1549   3.587   4.419   6.164  1.3529  1.5666 -0.7974
  119ALA     CA 1550   3.590   4.442   5.965 -0.4595 -0.4131  0.1691
  119ALA     HA 1551   3.492   4.440   5.918 -0.2178  1.0405 -0.4330
  119ALA     CB 1552   3.616   4.585   6.013  0.0396 -0.5656  0.3531
  119ALA    HB1 1553   3.637   4.655   5.929  3.7579 -1.0474  0.7093
  119ALA    HB2 1554   3.708   4.595   6.075 -0.4264  3.0482  0.6989
  119ALA    HB3 1555   3.531   4.631   6.068  2.5901  3.2979  1.5062
  119ALA      C 1556   3.694   4.396   5.868 -0.5665 -0.2969 -0.0012
  119ALA      O 1557   3.675   4.393   5.747 -0.4131  0.0171 -0.0334
  120SER      N 1558   3.812   4.350   5.913 -0.6129 -0.5234 -0.1148
  120SER     HN 1559   3.825   4.367   6.010 -0.2931  3.8031 -0.7398
  120SER     CA 1560   3.908   4.284   5.831 -0.4255 -0.4843  0.0730
  120SER     HA 1561   3.924   4.347   5.744  0.5620 -1.6860 -0.6558
  120SER     CB 1562   4.040   4.247   5.902 -0.3261 -0.0004  0.1470
  120SER    HB1 1563   4.101   4.208   5.817 -1.3878  0.8514 -1.0482
  120SER    HB2 1564   4.037   4.166   5.977  0.7214  0.6639  0.9302
  120SER     OG 1565   4.102   4.367   5.946 -0.4529  0.1008  0.0511
  120SER    HG1 1566   4.048   4.397   6.020 -1.1495  3.5747 -1.6538
  120SER      C 1567   3.866   4.154   5.773 -0.1346 -0.7880  0.5370
  120SER      O 1568   3.895   4.136   5.654 -0.9618 -0.2134  0.2342
  121ILE      N 1569   3.797   4.067   5.848 -0.9219 -0.0265  0.7069
  121ILE     HN 1570   3.776   4.075   5.945 -2.6105 -1.7970  0.5571
  121ILE     CA 1571   3.749   3.949   5.783  0.0749 -0.0984  0.0793
  121ILE     HA 1572   3.825   3.903   5.722 -1.5374 -3.0202  0.0320
  121ILE     CB 1573   3.715   3.837   5.878 -0.3171  0.1085  0.1834
  121ILE     HB 1574   3.668   3.882   5.969  1.3043  2.3184  0.0290
  121ILE    CG2 1575   3.605   3.741   5.831  0.2188 -0.3903 -0.0638
  121ILE   HG21 1576   3.575   3.655   5.895 -2.0358 -1.0515 -1.8625
  121ILE   HG22 1577   3.626   3.687   5.737  1.2609 -3.0592  1.5717
  121ILE   HG23 1578   3.511   3.798   5.810  2.1539  3.5587  0.9932
  121ILE    CG1 1579   3.838   3.755   5.920 -0.3029 -0.1686 -0.4011
  121ILE   HG11 1580   3.886   3.711   5.830  2.1094 -0.1276  0.7910
  121ILE   HG12 1581   3.800   3.666   5.974  1.1193 -0.5476  0.0190
  121ILE     CD 1582   3.933   3.820   6.020 -0.6291 -0.0994 -0.1347
  121ILE    HD1 1583   3.950   3.926   5.991 -2.7032 -0.5977 -3.8124
  121ILE    HD2 1584   4.031   3.768   6.017 -1.3229 -1.4628  0.0106
  121ILE    HD3 1585   3.903   3.805   6.126 -1.5087 -0.8802 -0.4804
  121ILE      C 1586   3.640   3.981   5.686  0.5865  0.3979 -0.3343
  121ILE      O 1587   3.632   3.931   5.574 -0.6197  0.1536 -0.1563
  122GLU      N 1588   3.547   4.069   5.727  0.3854  0.1018 -0.1523
  122GLU     HN 1589   3.529   4.097   5.821 -2.6195  0.9297 -0.8542
  122GLU     CA 1590   3.444   4.112   5.637  0.2974 -0.0366 -0.1183
  122GLU     HA 1591   3.377   4.029   5.619 -2.1817  1.8484 -0.2433
  122GLU     CB 1592   3.338   4.193   5.714 -0.3706 -0.5873 -0.4456
  122GLU    HB1 1593   3.279   4.244   5.635 -1.1854 -0.8208 -0.0041
  122GLU    HB2 1594   3.394   4.263   5.780 -0.1677  0.0874 -1.3179
  122GLU     CG 1595   3.258   4.106   5.812 -0.5193  0.1569  0.1054
  122GLU    HG1 1596   3.227   4.172   5.895  0.0726  0.2620  0.2460
  122GLU    HG2 1597   3.311   4.018   5.853  0.5591  0.9373  0.4277
  122GLU     CD 1598   3.129   4.048   5.754 -0.2705 -0.1994 -0.0914
  122GLU    OE1 1599   3.054   3.977   5.826 -0.2068 -0.1398  0.0344
  122GLU    OE2 1600   3.104   4.063   5.632  0.4127  0.1979 -0.1917
  122GLU      C 1601   3.485   4.179   5.510  0.1813  0.3472  0.0452
  122GLU      O 1602   3.434   4.158   5.400  0.0828 -0.0966  0.1709
  123THR      N 1603   3.581   4.272   5.525  0.1771  0.3616 -0.0151
  123THR     HN 1604   3.621   4.290   5.614  2.3921  0.9105 -1.0532
  123THR     CA 1605   3.642   4.332   5.411  0.3047 -0.3285 -0.3123
  123THR     HA 1606   3.567   4.374   5.346  1.2285 -0.6676 -1.6411
  123THR     CB 1607   3.728   4.448   5.450 -0.3181  0.1459 -0.3470
  123THR     HB 1608   3.805   4.406   5.519  0.2848  0.5436 -0.7631
  123THR    OG1 1609   3.652   4.546   5.518  0.0154 -0.0222  0.2732
  123THR    HG1 1610   3.620   4.497   5.594 -0.9800  1.1645  0.6691
  123THR    CG2 1611   3.795   4.518   5.330 -0.8379  0.6799 -0.3298
  123THR   HG21 1612   3.874   4.452   5.288 -0.2944  0.4941  0.9252
  123THR   HG22 1613   3.852   4.609   5.361  1.3932 -0.4939 -0.7531
  123THR   HG23 1614   3.717   4.541   5.255 -0.6983  1.5739 -0.2110
  123THR      C 1615   3.719   4.239   5.323  0.0532 -0.0885 -0.7940
  123THR      O 1616   3.721   4.254   5.201 -0.2399 -0.0038 -0.7874
  124LEU      N 1617   3.781   4.134   5.382 -0.5020 -0.2604 -0.5031
  124LEU     HN 1618   3.801   4.126   5.479 -0.4887 -1.8630 -0.6087
  124LEU     CA 1619   3.848   4.031   5.308  0.0801 -0.2131 -0.0462
  124LEU     HA 1620   3.902   4.078   5.227 -1.0172  1.3205  0.0508
  124LEU     CB 1621   3.944   3.947   5.393  0.1521 -0.1454 -0.0609
  124LEU    HB1 1622   3.955   3.850   5.339  0.3974  1.2739 -2.6914
  124LEU    HB2 1623   3.907   3.918   5.494 -0.5224  1.7387  0.2639
  124LEU     CG 1624   4.078   4.021   5.413  0.3406 -0.5704  0.2793
  124LEU     HG 1625   4.043   4.125   5.432 -1.6719 -1.0110 -0.7011
  124LEU    CD1 1626   4.157   3.981   5.539 -0.0336 -0.1723  0.6427
  124LEU   HD11 1627   4.249   4.042   5.550  0.8881 -0.0635 -4.8966
  124LEU   HD12 1628   4.193   3.876   5.536  1.3370  0.2972 -0.4876
  124LEU   HD13 1629   4.097   3.997   5.631 -0.8359  0.8003 -0.0301
  124LEU    CD2 1630   4.170   4.015   5.290  0.3502  0.5683  0.2191
  124LEU   HD21 1631   4.255   4.087   5.284  1.9171 -1.3085 -1.7204
  124LEU   HD22 1632   4.115   4.025   5.195  1.7757  0.0781 -0.6889
  124LEU   HD23 1633   4.220   3.916   5.278 -1.0565  0.1467 -3.4485
  124LEU      C 1634   3.748   3.951   5.233 -0.3881  0.6113 -0.3192
  124LEU      O 1635   3.778   3.912   5.120  0.2086 -0.0970  0.0752
  125CYS      N 1636   3.631   3.929   5.296 -0.0822  0.1522  0.1019
  125CYS     HN 1637   3.623   3.945   5.394 -1.9566  2.4407 -0.3193
  125CYS     CA 1638   3.522   3.867   5.226  0.0257  0.0153  0.0551
  125CYS     HA 1639   3.565   3.776   5.186 -3.1835 -2.0174  0.9110
  125CYS     CB 1640   3.410   3.821   5.321  0.2418 -0.4941  0.0663
  125CYS    HB1 1641   3.363   3.901   5.381  1.0841 -0.5153  0.7847
  125CYS    HB2 1642   3.462   3.757   5.396  2.7976  1.2789 -0.0359
  125CYS     SG 1643   3.278   3.719   5.250 -0.1133  0.0641 -0.0854
  125CYS    HG1 1644   3.217   3.808   5.173 -0.6789  1.3988  1.8562
  125CYS      C 1645   3.462   3.944   5.113  0.4439 -0.2619 -0.3611
  125CYS      O 1646   3.429   3.895   5.006  0.1966  0.3110 -0.5503
  126VAL      N 1647   3.457   4.077   5.130  0.1814 -0.3489  0.3035
  126VAL     HN 1648   3.464   4.120   5.219  2.1908  0.3889 -0.1438
  126VAL     CA 1649   3.433   4.172   5.026 -0.1895 -0.8583 -0.0811
  126VAL     HA 1650   3.340   4.159   4.973  1.1423  0.9396 -3.1909
  126VAL     CB 1651   3.422   4.308   5.089  0.4122 -0.8186 -0.0522
  126VAL     HB 1652   3.492   4.327   5.173 -0.6902 -0.1193  0.7495
  126VAL    CG1 1653   3.420   4.424   4.989 -0.3464 -0.6213  0.1828
  126VAL   HG11 1654   3.341   4.411   4.912 -0.3627  3.1079 -0.6383
  126VAL   HG12 1655   3.518   4.437   4.939 -0.0662 -0.9373  0.6524
  126VAL   HG13 1656   3.387   4.517   5.041 -0.0816 -1.1013  1.2309
  126VAL    CG2 1657   3.287   4.319   5.162  0.1963  0.3481 -0.6147
  126VAL   HG21 1658   3.197   4.320   5.096 -0.5920 -0.3819  0.4096
  126VAL   HG22 1659   3.293   4.418   5.212  0.2407  0.0882 -0.1018
  126VAL   HG23 1660   3.279   4.242   5.241 -0.3037 -0.1182 -1.1131
  126VAL      C 1661   3.530   4.169   4.913  0.2528  0.1623  0.2556
  126VAL      O 1662   3.490   4.179   4.797 -0.0490  0.5741  0.3950
  127ILE      N 1663   3.660   4.145   4.939  0.2515 -0.0231  0.0879
  127ILE     HN 1664   3.689   4.157   5.033 -1.0099  0.7928  0.3998
  127ILE     CA 1665   3.765   4.123   4.843  0.0573  0.0877 -0.1517
  127ILE     HA 1666   3.752   4.200   4.769 -2.6274  0.6571  0.7912
  127ILE     CB 1667   3.900   4.140   4.906  0.3253  0.6177 -0.8563
  127ILE     HB 1668   3.909   4.083   5.001 -0.2674  1.8389 -0.0556
  127ILE    CG2 1669   4.017   4.098   4.815  0.8650  0.0406  0.0811
  127ILE   HG21 1670   4.112   4.133   4.859  0.6233  0.8141  0.0029
  127ILE   HG22 1671   4.016   4.161   4.723 -0.2905 -0.5652 -0.3552
  127ILE   HG23 1672   4.025   3.988   4.801  0.2262  0.0855 -0.7477
  127ILE    CG1 1673   3.922   4.287   4.946 -1.0527  0.5652  0.1404
  127ILE   HG11 1674   3.835   4.330   5.000  0.2998  2.3388  1.0083
  127ILE   HG12 1675   3.927   4.346   4.852 -0.8149  1.0271  0.4436
  127ILE     CD 1676   4.032   4.325   5.045 -0.7484 -0.1547  0.0864
  127ILE    HD1 1677   4.020   4.429   5.081 -0.2197 -0.1775  0.3328
  127ILE    HD2 1678   4.128   4.310   4.991 -0.8077  1.0338 -0.3690
  127ILE    HD3 1679   4.025   4.262   5.136 -1.0116  0.0144  0.1854
  127ILE      C 1680   3.743   3.999   4.765  0.1941 -0.5336  0.7786
  127ILE      O 1681   3.773   3.992   4.646 -0.5782  0.0821  0.5402
  128ALA      N 1682   3.692   3.891   4.827  0.0950 -0.9251  0.0405
  128ALA     HN 1683   3.669   3.890   4.924  1.9338 -1.2370  0.5139
  128ALA     CA 1684   3.684   3.770   4.752 -0.1455 -0.8043 -0.1292
  128ALA     HA 1685   3.772   3.773   4.690  2.0624  1.6536  2.7888
  128ALA     CB 1686   3.686   3.652   4.851  0.6534 -0.9014 -0.2541
  128ALA    HB1 1687   3.764   3.670   4.928  2.0034  0.0992 -1.7884
  128ALA    HB2 1688   3.700   3.552   4.805  1.1954  0.0495 -2.2521
  128ALA    HB3 1689   3.594   3.655   4.913  0.6378  1.0823 -0.2934
  128ALA      C 1690   3.567   3.767   4.660 -0.4217 -0.0132  0.1909
  128ALA      O 1691   3.588   3.729   4.545 -0.1935  0.2259  0.1528
  129VAL      N 1692   3.450   3.817   4.704 -0.4480 -0.1972  0.3300
  129VAL     HN 1693   3.429   3.846   4.798 -2.4133  0.6514 -0.3182
  129VAL     CA 1694   3.338   3.839   4.618 -0.2836 -0.1824  0.1184
  129VAL     HA 1695   3.311   3.745   4.571 -1.4248 -1.1117  2.4154
  129VAL     CB 1696   3.224   3.889   4.703 -0.2526  0.3287 -0.1392
  129VAL     HB 1697   3.261   3.974   4.764 -0.0525  1.5474 -1.8938
  129VAL    CG1 1698   3.104   3.932   4.618 -0.3676 -0.5600 -0.4345
  129VAL   HG11 1699   3.019   3.953   4.686 -0.8749 -1.4250 -0.7785
  129VAL   HG12 1700   3.075   3.855   4.543 -1.0155 -1.7455  0.9844
  129VAL   HG13 1701   3.135   4.021   4.560 -1.0162  1.0717  1.6274
  129VAL    CG2 1702   3.184   3.784   4.809 -0.0978  0.2513 -0.1572
  129VAL   HG21 1703   3.159   3.687   4.762 -0.4505  0.5509 -0.5968
  129VAL   HG22 1704   3.105   3.810   4.883  1.2547  1.1631  1.0295
  129VAL   HG23 1705   3.274   3.763   4.871  0.9937 -0.0303 -1.7684
  129VAL      C 1706   3.367   3.931   4.505  0.0799  0.0127  0.3694
  129VAL      O 1707   3.313   3.915   4.396 -0.5977  0.5173  0.6195
  130ASP      N 1708   3.441   4.043   4.517  0.4693 -0.2526  0.4213
  130ASP     HN 1709   3.483   4.069   4.603  3.8915 -0.9878 -0.8325
  130ASP     CA 1710   3.488   4.134   4.417 -0.1302 -0.0101  0.3570
  130ASP     HA 1711   3.401   4.178   4.372  2.0837  3.8549 -0.5696
  130ASP     CB 1712   3.558   4.245   4.498 -0.1682 -0.0190  0.4035
  130ASP    HB1 1713   3.625   4.201   4.575 -1.1245  0.9374  1.8141
  130ASP    HB2 1714   3.473   4.300   4.543 -2.9627 -3.8830  0.3997
  130ASP     CG 1715   3.650   4.335   4.417 -0.1559 -0.3147  0.0821
  130ASP    OD1 1716   3.621   4.371   4.300  0.4889 -0.5633 -0.1554
  130ASP    OD2 1717   3.752   4.384   4.474 -0.2163 -0.6836  0.5087
  130ASP      C 1718   3.566   4.065   4.311 -0.2146  0.5255 -0.0572
  130ASP      O 1719   3.541   4.093   4.194  0.3426 -0.2179 -0.3642
  131ARG      N 1720   3.656   3.974   4.352  0.0168  0.4348 -0.7548
  131ARG     HN 1721   3.661   3.974   4.451 -0.9236  2.3046 -0.6722
  131ARG     CA 1722   3.748   3.896   4.274 -0.0866 -0.4147 -0.0493
  131ARG     HA 1723   3.797   3.970   4.213 -0.5247  1.8625  2.2020
  131ARG     CB 1724   3.859   3.833   4.359  0.0713 -0.2752 -0.1509
  131ARG    HB1 1725   3.802   3.795   4.446 -0.3324  0.3260 -0.1474
  131ARG    HB2 1726   3.915   3.921   4.397 -2.5516  0.9212  1.1777
  131ARG     CG 1727   3.961   3.737   4.298  0.1917 -0.2143 -0.0468
  131ARG    HG1 1728   3.909   3.644   4.268 -2.1921  0.9385  0.2771
  131ARG    HG2 1729   4.031   3.721   4.382 -0.8207  1.7346  1.2445
  131ARG     CD 1730   4.029   3.797   4.174 -0.3276 -0.1002 -0.2829
  131ARG    HD1 1731   4.093   3.881   4.208  0.7513 -0.8245 -0.4635
  131ARG    HD2 1732   3.964   3.833   4.092 -0.7371 -1.4791 -0.5950
  131ARG     NE 1733   4.126   3.692   4.130 -0.0569  0.0283  0.0016
  131ARG     HE 1734   4.165   3.627   4.196  1.0667  0.8250  0.1538
  131ARG     CZ 1735   4.192   3.682   4.011  0.0212  0.2542  0.0257
  131ARG    NH1 1736   4.182   3.782   3.919  0.0573  0.1604 -0.0793
  131ARG   HH11 1737   4.177   3.880   3.938 -2.2830  0.0201  0.2314
  131ARG   HH12 1738   4.247   3.773   3.843  0.7576 -1.3196  0.6525
  131ARG    NH2 1739   4.249   3.565   3.970  0.0221  0.5404 -0.7961
  131ARG   HH21 1740   4.260   3.481   4.023  0.8917 -0.1044 -1.9313
  131ARG   HH22 1741   4.292   3.565   3.880 -0.2408  0.4834 -0.9230
  131ARG      C 1742   3.678   3.803   4.181  0.2154 -0.2050 -0.4899
  131ARG      O 1743   3.710   3.792   4.062  0.6848  0.2835 -0.4109
  132TYR      N 1744   3.570   3.742   4.232  0.3729  0.0438  0.1548
  132TYR     HN 1745   3.559   3.769   4.327  0.4766  1.7068 -0.2791
  132TYR     CA 1746   3.472   3.658   4.168  0.3314  0.2062  0.0046
  132TYR     HA 1747   3.530   3.583   4.115 -2.1097 -0.1874 -2.3128
  132TYR     CB 1748   3.375   3.594   4.269  0.4829 -0.1306 -0.0621
  132TYR    HB1 1749   3.332   3.679   4.326  1.0315  0.6623 -0.7955
  132TYR    HB2 1750   3.428   3.518   4.330 -0.2874 -1.5519 -1.1261
  132TYR     CG 1751   3.261   3.523   4.205 -0.2198  0.2616  0.7421
  132TYR    CD1 1752   3.286   3.416   4.123  0.2217  0.3718  0.7331
  132TYR    HD1 1753   3.391   3.402   4.099  0.1174  0.0945  0.4281
  132TYR    CE1 1754   3.179   3.348   4.069  0.3963  0.3712  0.3825
  132TYR    HE1 1755   3.198   3.268   3.999  1.6236  0.5365  0.4945
  132TYR     CZ 1756   3.049   3.384   4.095  0.0028 -0.6728 -0.1020
  132TYR     OH 1757   2.937   3.331   4.029 -0.0213  0.2599 -0.8230
  132TYR     HH 1758   2.865   3.370   4.079 -0.0977  0.2446 -0.9197
  132TYR    CD2 1759   3.133   3.554   4.244 -0.5682 -0.2985  0.0573
  132TYR    HD2 1760   3.112   3.629   4.319 -0.3340  2.1073 -2.1791
  132TYR    CE2 1761   3.029   3.491   4.179 -0.1936 -0.5632 -0.2889
  132TYR    HE2 1762   2.935   3.516   4.227  0.9417 -0.2287  1.8873
  132TYR      C 1763   3.407   3.721   4.050 -0.4722  0.1006  0.3877
  132TYR      O 1764   3.387   3.669   3.941 -0.2816  0.6007  0.1087
  133PHE      N 1765   3.372   3.851   4.061 -0.2671  0.1784  0.1331
  133PHE     HN 1766   3.388   3.896   4.148 -0.4375  0.7532 -0.1246
  133PHE     CA 1767   3.307   3.920   3.954 -0.3774 -0.5896 -0.3056
  133PHE     HA 1768   3.245   3.847   3.904 -1.6198  0.0928  0.1866
  133PHE     CB 1769   3.225   4.041   4.002  0.0235 -0.3376 -0.2490
  133PHE    HB1 1770   3.190   4.098   3.914  0.4548 -0.7295 -0.6839
  133PHE    HB2 1771   3.283   4.098   4.078 -2.5426  0.4667  1.2480
  133PHE     CG 1772   3.107   3.987   4.076  0.4274 -0.7421  0.1052
  133PHE    CD1 1773   3.021   3.907   4.004  0.1221 -0.1409 -0.2079
  133PHE    HD1 1774   3.041   3.894   3.899  0.2078 -0.8353 -0.1116
  133PHE    CE1 1775   2.915   3.840   4.061  0.1247  0.2010  0.2053
  133PHE    HE1 1776   2.852   3.772   4.005 -1.1623  0.6616  1.0395
  133PHE     CZ 1777   2.892   3.852   4.196 -0.1285 -0.2868  0.2091
  133PHE     HZ 1778   2.819   3.792   4.247  1.0398 -3.3610 -1.4550
  133PHE    CD2 1779   3.071   4.010   4.206 -0.2140 -0.2689 -0.1534
  133PHE    HD2 1780   3.125   4.082   4.265  0.1249  0.3360 -1.1900
  133PHE    CE2 1781   2.971   3.938   4.269 -0.0200 -0.3066  0.1148
  133PHE    HE2 1782   2.954   3.957   4.374 -2.0690 -1.7985  0.1026
  133PHE      C 1783   3.402   3.958   3.846 -0.3014  0.0798 -0.0070
  133PHE      O 1784   3.377   3.959   3.725  0.2157 -0.6171 -0.1245
  134ALA      N 1785   3.530   3.977   3.883 -0.3452  0.3727 -0.0048
  134ALA     HN 1786   3.553   3.963   3.979 -2.0366 -0.8229  0.2639
  134ALA     CA 1787   3.637   4.005   3.792  0.4275 -0.1963  0.7099
  134ALA     HA 1788   3.603   4.080   3.723 -1.8214 -0.1981  1.7265
  134ALA     CB 1789   3.758   4.065   3.864  0.4508 -0.1805  0.6572
  134ALA    HB1 1790   3.829   4.100   3.786  0.5250  0.0996  0.8487
  134ALA    HB2 1791   3.798   3.990   3.936  0.7227 -0.8724 -0.1963
  134ALA    HB3 1792   3.729   4.151   3.928  0.5866  0.0700  0.3835
  134ALA      C 1793   3.692   3.895   3.707 -0.2710 -0.2017  0.2576
  134ALA      O 1794   3.713   3.908   3.586 -0.2333  0.5150  0.3384
  135ILE      N 1795   3.704   3.774   3.763 -0.3446 -0.2672  0.1340
  135ILE     HN 1796   3.699   3.766   3.862  1.1256 -1.2785  0.1716
  135ILE     CA 1797   3.754   3.660   3.692  0.2048 -0.0257  0.1272
  135ILE     HA 1798   3.850   3.690   3.653 -0.5157  1.5401 -0.5026
  135ILE     CB 1799   3.792   3.552   3.790 -0.4002 -0.1733  0.2014
  135ILE     HB 1800   3.858   3.614   3.854 -0.0262  1.5578 -1.7442
  135ILE    CG2 1801   3.676   3.493   3.871 -0.1459 -0.3375  0.4467
  135ILE   HG21 1802   3.706   3.441   3.965  0.6858  1.3224  1.1255
  135ILE   HG22 1803   3.630   3.418   3.802 -1.3071 -0.3633  1.2306
  135ILE   HG23 1804   3.596   3.568   3.889  1.2497  0.9099  1.6440
  135ILE    CG1 1805   3.875   3.440   3.725 -0.2859  0.1770 -0.2658
  135ILE   HG11 1806   3.809   3.381   3.657 -0.5098  0.4756 -0.3128
  135ILE   HG12 1807   3.893   3.368   3.808  0.6253 -0.1041 -0.7014
  135ILE     CD 1808   4.007   3.489   3.665 -0.0787  0.6432  0.5578
  135ILE    HD1 1809   4.047   3.586   3.700 -0.0499  0.1252  2.0757
  135ILE    HD2 1810   4.003   3.495   3.554 -1.5745 -0.4935  0.5151
  135ILE    HD3 1811   4.083   3.411   3.687  0.7969  1.9699  2.5553
  135ILE      C 1812   3.671   3.618   3.576  0.5254 -0.7120  0.1414
  135ILE      O 1813   3.719   3.587   3.467 -0.1178  0.1764 -0.4013
  136THR      N 1814   3.538   3.637   3.582  0.6002  0.1233 -0.6051
  136THR     HN 1815   3.497   3.667   3.668  2.9009 -3.0698  1.8726
  136THR     CA 1816   3.453   3.599   3.473  0.0304 -0.3949  0.0051
  136THR     HA 1817   3.492   3.506   3.434  0.4013 -0.9417  1.5889
  136THR     CB 1818   3.313   3.578   3.521 -0.1025 -0.3194 -0.3451
  136THR     HB 1819   3.255   3.543   3.433 -0.4301  0.4431 -0.4409
  136THR    OG1 1820   3.257   3.690   3.587 -0.1587 -0.2602 -0.4943
  136THR    HG1 1821   3.178   3.661   3.634  0.7463 -1.6361  0.2385
  136THR    CG2 1822   3.317   3.472   3.633  0.2433 -0.1154 -0.1646
  136THR   HG21 1823   3.375   3.513   3.719  1.9814 -1.1075 -0.8010
  136THR   HG22 1824   3.384   3.393   3.593 -0.0286  0.0251 -0.8987
  136THR   HG23 1825   3.224   3.426   3.672  0.5643 -1.1835 -0.6331
  136THR      C 1826   3.442   3.693   3.358 -0.5995  0.0503  0.4229
  136THR      O 1827   3.410   3.652   3.247 -0.5295  0.4822  0.2430
  137SER      N 1828   3.480   3.821   3.378  0.1751 -0.0902 -0.0922
  137SER     HN 1829   3.504   3.835   3.474 -1.0770 -2.7698  0.7170
  137SER     CA 1830   3.516   3.919   3.281 -0.2915  0.4296  0.2521
  137SER     HA 1831   3.612   3.882   3.249  0.8716  0.8473  2.9976
  137SER     CB 1832   3.410   3.936   3.171 -0.0818 -0.3593 -0.0823
  137SER    HB1 1833   3.321   3.974   3.225 -1.1036 -2.6126 -0.0680
  137SER    HB2 1834   3.381   3.843   3.118 -0.9659 -0.0546 -0.1530
  137SER     OG 1835   3.447   4.027   3.068  0.7332 -0.7093 -0.1068
  137SER    HG1 1836   3.513   3.982   3.015  2.8576  0.3081  1.5241
  137SER      C 1837   3.532   4.051   3.347  0.0736  0.5730 -0.1145
  137SER      O 1838   3.427   4.093   3.397 -0.5740 -0.4116 -0.6008
  138PRO      N 1839   3.642   4.119   3.357  0.2252  0.1934  0.8894
  138PRO     CD 1840   3.770   4.071   3.308 -0.5214 -0.4211 -0.5119
  138PRO    HD1 1841   3.759   4.056   3.198  0.0728  2.0108 -0.9716
  138PRO    HD2 1842   3.792   3.978   3.365  0.5199  0.2377  0.1947
  138PRO     CA 1843   3.647   4.245   3.426  0.2251  0.6659  0.0299
  138PRO     HA 1844   3.592   4.241   3.518  1.6078 -1.4336  0.8398
  138PRO     CB 1845   3.796   4.275   3.441  0.4436  0.0933 -0.8591
  138PRO    HB1 1846   3.827   4.247   3.544 -3.8758 -0.4671  0.4648
  138PRO    HB2 1847   3.826   4.380   3.420 -1.1309  0.6024 -0.7030
  138PRO     CG 1848   3.867   4.187   3.337  0.3442 -1.3054  0.2182
  138PRO    HG1 1849   3.872   4.248   3.244 -0.9975  0.6984  1.3636
  138PRO    HG2 1850   3.968   4.158   3.373  0.5557 -0.7113  0.1188
  138PRO      C 1851   3.576   4.357   3.358 -0.2993  0.1445 -0.2795
  138PRO      O 1852   3.535   4.455   3.420  0.2018  0.0747  0.1635
  139PHE      N 1853   3.559   4.352   3.224  0.4501 -0.8122 -0.3513
  139PHE     HN 1854   3.600   4.275   3.176  3.3326  0.6929 -0.4671
  139PHE     CA 1855   3.494   4.453   3.148  0.3924 -0.2152  0.4797
  139PHE     HA 1856   3.541   4.549   3.166  0.5910 -0.3923  0.8857
  139PHE     CB 1857   3.497   4.423   2.997  0.2092  0.7913  0.2666
  139PHE    HB1 1858   3.428   4.485   2.936 -3.7364 -2.3560  1.1339
  139PHE    HB2 1859   3.484   4.316   2.972  2.3603  0.4974  0.2211
  139PHE     CG 1860   3.631   4.465   2.947  0.1845  0.4583 -0.0788
  139PHE    CD1 1861   3.737   4.377   2.950  0.0745  0.3160 -0.3188
  139PHE    HD1 1862   3.707   4.280   2.987 -0.3409  0.0784 -1.2523
  139PHE    CE1 1863   3.861   4.417   2.907  0.0932  0.5569 -0.0433
  139PHE    HE1 1864   3.942   4.346   2.907 -1.3336 -1.1394  0.3723
  139PHE     CZ 1865   3.884   4.547   2.869  0.2214  0.5740  0.0902
  139PHE     HZ 1866   3.982   4.584   2.843  0.1193  0.1946 -0.8870
  139PHE    CD2 1867   3.654   4.591   2.897  0.1414  0.2592 -0.6072
  139PHE    HD2 1868   3.573   4.659   2.874 -0.3421 -0.3278 -0.6676
  139PHE    CE2 1869   3.779   4.635   2.861  0.1057  0.3818 -0.5814
  139PHE    HE2 1870   3.787   4.725   2.801  0.5840  0.6618 -0.0981
  139PHE      C 1871   3.350   4.474   3.181  0.5777  0.0618  1.1368
  139PHE      O 1872   3.299   4.584   3.199 -0.3211 -0.1966  0.2787
  140LYS      N 1873   3.274   4.363   3.188  0.4324  0.1212  0.5911
  140LYS     HN 1874   3.297   4.271   3.159 -0.1579 -0.3000  1.4236
  140LYS     CA 1875   3.145   4.366   3.250 -0.0138  0.2164 -0.3231
  140LYS     HA 1876   3.079   4.425   3.187  0.9250  1.3236 -0.2882
  140LYS     CB 1877   3.089   4.223   3.240  0.0420  0.1040  0.8355
  140LYS    HB1 1878   2.985   4.213   3.276  0.3825  0.8098  2.0530
  140LYS    HB2 1879   3.150   4.169   3.316 -0.9782  0.9019  2.2553
  140LYS     CG 1880   3.090   4.155   3.103 -0.8288  0.1206  0.8190
  140LYS    HG1 1881   3.185   4.113   3.063 -0.6221 -0.6322  2.0544
  140LYS    HG2 1882   3.051   4.234   3.035 -0.1845  1.2437  1.7327
  140LYS     CD 1883   2.991   4.040   3.083  0.2095 -0.6715  0.1497
  140LYS    HD1 1884   2.897   4.099   3.090 -0.0228 -1.1716  1.6890
  140LYS    HD2 1885   2.992   3.970   3.169  0.9769 -1.0620 -0.1663
  140LYS     CE 1886   3.005   3.969   2.948 -0.4463  0.1388 -0.3536
  140LYS    HE1 1887   3.076   3.884   2.953  0.0428  0.5974  0.9048
  140LYS    HE2 1888   3.038   4.039   2.869  2.6088 -1.1139 -0.3331
  140LYS     NZ 1889   2.874   3.920   2.900 -0.4764 -0.0831 -0.0479
  140LYS    HZ1 1890   2.832   3.842   2.955 -0.4111  0.4350  0.7458
  140LYS    HZ2 1891   2.878   3.876   2.806  0.0615 -2.3542  0.9546
  140LYS    HZ3 1892   2.808   3.999   2.890 -1.2384 -0.6309  0.5171
  140LYS      C 1893   3.136   4.423   3.387  0.3582  0.4792 -0.4087
  140LYS      O 1894   3.055   4.514   3.407  0.2923  0.4112 -0.3675
  141TYR      N 1895   3.210   4.370   3.486 -0.1825  0.5040  0.0142
  141TYR     HN 1896   3.258   4.284   3.472  0.3832  0.4345  2.0317
  141TYR     CA 1897   3.202   4.413   3.622 -0.1858  0.5778 -0.0098
  141TYR     HA 1898   3.105   4.398   3.667  0.0052 -0.9633 -0.0484
  141TYR     CB 1899   3.296   4.323   3.703 -0.2880  0.2907 -0.2064
  141TYR    HB1 1900   3.393   4.312   3.651  0.1883 -0.4779  0.8054
  141TYR    HB2 1901   3.248   4.223   3.703  0.0653  0.1091  0.6345
  141TYR     CG 1902   3.316   4.348   3.849  0.0754  0.0588 -0.2152
  141TYR    CD1 1903   3.208   4.377   3.929 -0.1064 -0.5295 -0.2425
  141TYR    HD1 1904   3.109   4.400   3.891  0.2434 -0.7167 -1.2840
  141TYR    CE1 1905   3.217   4.387   4.066  0.0385  0.1368 -0.2962
  141TYR    HE1 1906   3.126   4.405   4.122 -0.5712 -3.3351  0.0926
  141TYR     CZ 1907   3.340   4.364   4.122 -0.2452  0.0654  0.3097
  141TYR     OH 1908   3.351   4.392   4.260  0.2546  0.2010  0.2448
  141TYR     HH 1909   3.443   4.380   4.283  0.1863  0.0319  0.4320
  141TYR    CD2 1910   3.440   4.327   3.904  0.0121  0.3304  0.0314
  141TYR    HD2 1911   3.522   4.303   3.838 -0.8915  1.8707 -1.7467
  141TYR    CE2 1912   3.449   4.344   4.040 -0.4240 -0.1213  0.1167
  141TYR    HE2 1913   3.544   4.321   4.086  0.4624 -0.4373 -1.7758
  141TYR      C 1914   3.240   4.556   3.639  0.0891  0.4533  0.4182
  141TYR      O 1915   3.176   4.627   3.716  0.1267 -0.2201  1.0855
  142GLN      N 1916   3.340   4.606   3.565 -0.2354  0.1704 -0.2117
  142GLN     HN 1917   3.402   4.546   3.516  1.1912 -0.2712  2.0181
  142GLN     CA 1918   3.369   4.745   3.584 -0.0930 -0.0123  0.9732
  142GLN     HA 1919   3.359   4.769   3.688  1.3340  0.6605  0.9768
  142GLN     CB 1920   3.515   4.780   3.551 -0.1319 -0.5921  0.1375
  142GLN    HB1 1921   3.531   4.889   3.566  0.8739 -0.6351 -0.5463
  142GLN    HB2 1922   3.532   4.753   3.445 -0.4773 -1.2931  0.2516
  142GLN     CG 1923   3.620   4.699   3.628  0.0795 -0.0912  0.3816
  142GLN    HG1 1924   3.719   4.735   3.593  1.2526 -3.9752 -0.7991
  142GLN    HG2 1925   3.604   4.590   3.614 -1.9236  0.3560 -1.1843
  142GLN     CD 1926   3.608   4.728   3.777 -0.6484  0.3659  0.2350
  142GLN    OE1 1927   3.545   4.821   3.829 -0.5989  0.4202  0.1977
  142GLN    NE2 1928   3.664   4.640   3.864 -0.7472  0.0750  0.0088
  142GLN   HE21 1929   3.646   4.652   3.962 -1.2886  1.3330 -0.2243
  142GLN   HE22 1930   3.724   4.566   3.833 -0.9053 -0.0152 -0.0796
  142GLN      C 1931   3.279   4.834   3.506  0.5965 -0.1352  0.0137
  142GLN      O 1932   3.286   4.956   3.518  0.1314 -0.1210  0.1874
  143SER      N 1933   3.198   4.786   3.410 -0.0216 -0.1013  0.5094
  143SER     HN 1934   3.207   4.693   3.374  0.2781  0.3094 -0.5244
  143SER     CA 1935   3.091   4.865   3.358  0.3611 -0.1295 -0.3455
  143SER     HA 1936   3.117   4.969   3.340  0.5549 -0.6847 -3.9101
  143SER     CB 1937   3.021   4.817   3.230 -0.3031  0.1256 -0.0834
  143SER    HB1 1938   2.930   4.874   3.201 -1.8450 -2.3680 -0.5239
  143SER    HB2 1939   2.984   4.713   3.247  0.4915  0.0132  1.1042
  143SER     OG 1940   3.115   4.822   3.124 -0.0094 -0.3201  0.1546
  143SER    HG1 1941   3.195   4.777   3.153  0.2714  0.4934  0.6642
  143SER      C 1942   2.978   4.872   3.456  0.0979 -0.2693 -0.6389
  143SER      O 1943   2.914   4.974   3.475  0.9670  0.0100  0.9614
  144LEU      N 1944   2.941   4.761   3.522 -0.2447  0.4187  0.3350
  144LEU     HN 1945   2.992   4.678   3.502  1.1125  1.6491 -1.6891
  144LEU     CA 1946   2.839   4.742   3.620 -0.3373 -0.1676  0.1281
  144LEU     HA 1947   2.749   4.781   3.575 -0.4718  1.1124  1.4262
  144LEU     CB 1948   2.827   4.593   3.656 -0.3177 -0.0680  0.5604
  144LEU    HB1 1949   2.920   4.559   3.706 -0.3499  0.0926  0.7266
  144LEU    HB2 1950   2.809   4.528   3.567  0.5651  0.0451  0.2906
  144LEU     CG 1951   2.714   4.553   3.752 -0.4702 -0.1594  0.3445
  144LEU     HG 1952   2.722   4.622   3.838  1.7596  0.6662 -0.4482
  144LEU    CD1 1953   2.575   4.576   3.691 -0.6445 -0.1746  0.7335
  144LEU   HD11 1954   2.546   4.682   3.675 -1.9248 -0.2901  2.0019
  144LEU   HD12 1955   2.499   4.532   3.760  1.3325 -2.4821  1.6077
  144LEU   HD13 1956   2.577   4.515   3.598  0.5198  0.5531  0.2712
  144LEU    CD2 1957   2.737   4.408   3.800 -0.4940 -0.3380 -0.1738
  144LEU   HD21 1958   2.669   4.369   3.879 -0.0535 -1.9479 -0.5578
  144LEU   HD22 1959   2.838   4.397   3.844 -0.5263  2.1668  0.7335
  144LEU   HD23 1960   2.720   4.335   3.718 -0.6287 -0.8301  0.2886
  144LEU      C 1961   2.859   4.820   3.746 -0.1593  0.3075 -0.1938
  144LEU      O 1962   2.766   4.886   3.792  0.2162  0.6357  0.0974
  145LEU      N 1963   2.980   4.805   3.802 -0.1700 -0.2425 -0.3056
  145LEU     HN 1964   3.044   4.738   3.766 -0.5203 -0.7457  0.0072
  145LEU     CA 1965   3.018   4.875   3.921  0.0377 -0.4626 -0.2435
  145LEU     HA 1966   2.926   4.890   3.975 -0.5926 -1.1107 -1.1008
  145LEU     CB 1967   3.107   4.781   4.005  0.4605 -0.1904 -0.3866
  145LEU    HB1 1968   3.200   4.760   3.947 -0.4826 -1.9491 -1.3180
  145LEU    HB2 1969   3.060   4.683   4.026  2.0640 -1.0231 -0.5429
  145LEU     CG 1970   3.148   4.834   4.144  0.2669 -0.1044 -0.3630
  145LEU     HG 1971   3.204   4.928   4.126  0.6337 -0.2468  0.0238
  145LEU    CD1 1972   3.030   4.867   4.238  0.8185  0.2266  0.2178
  145LEU   HD11 1973   2.945   4.918   4.189 -1.3509 -2.6805  0.7008
  145LEU   HD12 1974   3.062   4.940   4.315  0.5186  1.4736 -0.8027
  145LEU   HD13 1975   2.983   4.777   4.284 -0.6143  0.2099 -1.2062
  145LEU    CD2 1976   3.240   4.735   4.216  0.0739 -0.0987 -0.1080
  145LEU   HD21 1977   3.283   4.775   4.311  0.8176  0.4794 -0.6801
  145LEU   HD22 1978   3.320   4.699   4.148 -0.3873 -0.6959 -0.3418
  145LEU   HD23 1979   3.183   4.643   4.243  0.3642  0.3499  2.2999
  145LEU      C 1980   3.081   5.006   3.890 -0.1482 -0.2201  0.3838
  145LEU      O 1981   3.159   5.019   3.795  0.3412  0.0359  0.8159
  146THR      N 1982   3.045   5.105   3.973 -0.0898  0.1586 -0.0404
  146THR     HN 1983   2.982   5.092   4.049  1.9915 -0.5267  1.6494
  146THR     CA 1984   3.092   5.240   3.957  0.2931 -0.0308 -0.5502
  146THR     HA 1985   3.166   5.244   3.879 -0.2421 -0.1179 -1.0704
  146THR     CB 1986   2.985   5.342   3.930  0.1253  0.0291  0.2899
  146THR     HB 1987   3.040   5.431   3.893 -2.8827  0.8411 -2.6663
  146THR    OG1 1988   2.907   5.383   4.041  0.4253 -0.2318  0.6023
  146THR    HG1 1989   2.860   5.463   4.016 -2.1194 -1.6586  0.4639
  146THR    CG2 1990   2.888   5.296   3.820  0.4147 -0.5082  0.2551
  146THR   HG21 1991   2.816   5.377   3.798 -0.2343 -1.0613  0.2792
  146THR   HG22 1992   2.830   5.213   3.867 -1.7910  0.1868 -1.0819
  146THR   HG23 1993   2.928   5.256   3.725  1.1784 -0.7096  0.6538
  146THR      C 1994   3.165   5.272   4.083  0.0197 -0.3940 -0.2931
  146THR      O 1995   3.166   5.203   4.185 -0.1267 -0.5204 -0.3774
  147LYS      N 1996   3.246   5.380   4.075  0.1722 -0.4700  0.1709
  147LYS     HN 1997   3.262   5.421   3.985 -0.6253 -1.6470 -0.5398
  147LYS     CA 1998   3.310   5.433   4.190 -0.0469  0.0988  0.0329
  147LYS     HA 1999   3.365   5.358   4.246  0.7717  2.5576  2.8585
  147LYS     CB 2000   3.413   5.544   4.163 -0.3363  0.3948  0.1455
  147LYS    HB1 2001   3.382   5.617   4.085 -0.0399  3.5411  2.7351
  147LYS    HB2 2002   3.487   5.480   4.112 -0.9069 -1.0743  1.1077
  147LYS     CG 2003   3.465   5.622   4.284  0.5047 -0.1027  0.1115
  147LYS    HG1 2004   3.484   5.556   4.372  0.5362  1.6450  1.4822
  147LYS    HG2 2005   3.389   5.697   4.316  0.4813  0.0452 -0.2821
  147LYS     CD 2006   3.585   5.711   4.251  0.3441  0.1843  0.2985
  147LYS    HD1 2007   3.676   5.650   4.239  0.2724 -0.1843  1.4999
  147LYS    HD2 2008   3.608   5.771   4.342  0.3448 -0.4985  0.7546
  147LYS     CE 2009   3.568   5.799   4.127 -0.4726 -0.0304  0.2469
  147LYS    HE1 2010   3.464   5.837   4.124 -0.6417 -0.4591  0.6255
  147LYS    HE2 2011   3.590   5.733   4.040 -2.3995  0.8784 -1.0124
  147LYS     NZ 2012   3.664   5.911   4.118 -0.3711 -0.1689 -0.4443
  147LYS    HZ1 2013   3.621   6.000   4.152  1.9210  0.6498  0.5460
  147LYS    HZ2 2014   3.679   5.924   4.016  0.8785  0.3658 -0.2127
  147LYS    HZ3 2015   3.761   5.899   4.154 -0.8655 -0.6493  0.7460
  147LYS      C 2016   3.216   5.472   4.299 -0.0186  0.0509  0.0751
  147LYS      O 2017   3.251   5.443   4.413  0.1094 -0.0744  0.0041
  148ASN      N 2018   3.106   5.543   4.269  0.0156  0.0750  0.0060
  148ASN     HN 2019   3.083   5.578   4.178  1.6221  0.4442 -0.2879
  148ASN     CA 2020   3.010   5.577   4.369  0.2717 -0.0418  0.2914
  148ASN     HA 2021   3.073   5.618   4.447  0.4487  2.1978 -0.9423
  148ASN     CB 2022   2.921   5.699   4.339  0.4568  0.2389  0.8668
  148ASN    HB1 2023   2.853   5.711   4.426 -1.3892 -2.5036 -0.0317
  148ASN    HB2 2024   2.848   5.673   4.259  1.2585  1.5087 -0.3233
  148ASN     CG 2025   2.998   5.827   4.310  0.3061  0.0206 -0.5632
  148ASN    OD1 2026   3.098   5.857   4.375  0.0031  0.0215 -0.0924
  148ASN    ND2 2027   2.947   5.913   4.218 -0.3123  0.4209  0.1401
  148ASN   HD21 2028   2.984   6.005   4.206 -1.0459  0.8654  1.1951
  148ASN   HD22 2029   2.856   5.903   4.178 -0.9120 -0.1190  1.5644
  148ASN      C 2030   2.934   5.463   4.429 -0.5061  0.2544 -0.1182
  148ASN      O 2031   2.911   5.451   4.549 -0.0774  0.8481  0.0301
  149LYS      N 2032   2.892   5.363   4.350 -0.1326 -0.1238  0.1599
  149LYS     HN 2033   2.889   5.370   4.251  0.0719  3.6424  0.3044
  149LYS     CA 2034   2.838   5.245   4.411  0.0022 -0.1237  0.2798
  149LYS     HA 2035   2.755   5.278   4.472  0.0128 -0.3531  0.4192
  149LYS     CB 2036   2.779   5.149   4.305 -0.0119  0.1939 -0.0026
  149LYS    HB1 2037   2.858   5.111   4.238  1.5211  0.4275  1.5996
  149LYS    HB2 2038   2.710   5.212   4.245  0.4662  2.4923  1.7084
  149LYS     CG 2039   2.720   5.018   4.358 -0.1068  0.0476 -0.4658
  149LYS    HG1 2040   2.792   4.970   4.428  0.0923 -1.5825 -1.7320
  149LYS    HG2 2041   2.706   4.947   4.274 -1.0635  1.6147 -1.6994
  149LYS     CD 2042   2.579   5.022   4.416  0.0677  0.0171 -0.0355
  149LYS    HD1 2043   2.579   5.088   4.506  0.7247 -0.7306  0.5238
  149LYS    HD2 2044   2.575   4.918   4.456  0.4484  0.4090  1.0576
  149LYS     CE 2045   2.464   5.038   4.316  0.2184  0.0863 -0.1960
  149LYS    HE1 2046   2.460   4.953   4.245 -1.5131 -0.9624  1.0985
  149LYS    HE2 2047   2.468   5.134   4.259  2.1340 -0.9008 -1.8921
  149LYS     NZ 2048   2.341   5.039   4.397  0.3554  0.5458  0.0074
  149LYS    HZ1 2049   2.338   5.132   4.446  0.3275 -0.1530  1.3922
  149LYS    HZ2 2050   2.344   4.965   4.470 -1.9728 -1.0105 -1.3365
  149LYS    HZ3 2051   2.252   5.028   4.345  0.3206 -0.2069  0.2123
  149LYS      C 2052   2.931   5.169   4.499  0.0588 -1.2926 -0.7486
  149LYS      O 2053   2.901   5.122   4.609  0.6836  0.0422  0.0172
  150ALA      N 2054   3.061   5.164   4.467  0.3739  0.0744  0.2022
  150ALA     HN 2055   3.090   5.208   4.382 -0.2491  1.7223  0.8119
  150ALA     CA 2056   3.160   5.107   4.553  0.4119  0.2347  0.2652
  150ALA     HA 2057   3.124   5.008   4.576  0.6012  0.0674 -0.1471
  150ALA     CB 2058   3.296   5.097   4.481  0.0379  0.0833 -0.4324
  150ALA    HB1 2059   3.372   5.045   4.543  0.3272  0.7204 -0.2471
  150ALA    HB2 2060   3.325   5.199   4.448 -1.4210  0.5468 -0.3427
  150ALA    HB3 2061   3.292   5.033   4.390 -0.5552 -1.0371  0.3452
  150ALA      C 2062   3.174   5.180   4.682 -0.1411  0.6911  0.0725
  150ALA      O 2063   3.189   5.115   4.786  0.1748 -0.2330 -0.5303
  151ARG      N 2064   3.173   5.314   4.676 -0.2963  0.6917  0.1207
  151ARG     HN 2065   3.175   5.354   4.585  2.1801 -0.8957 -0.6340
  151ARG     CA 2066   3.154   5.400   4.789 -0.1605  0.4935  0.2966
  151ARG     HA 2067   3.243   5.390   4.849  1.1747 -0.4534 -1.7041
  151ARG     CB 2068   3.148   5.548   4.746  0.0411  0.3898 -0.0976
  151ARG    HB1 2069   3.130   5.604   4.840 -1.4532 -1.4184  0.7607
  151ARG    HB2 2070   3.075   5.573   4.667  1.6557  2.2678 -1.0685
  151ARG     CG 2071   3.285   5.597   4.700  0.0932  0.3741  0.0383
  151ARG    HG1 2072   3.317   5.536   4.613 -0.6893  0.4333 -0.2981
  151ARG    HG2 2073   3.361   5.593   4.781  1.8166 -2.4570 -1.5512
  151ARG     CD 2074   3.286   5.740   4.645  0.2132  0.1683 -0.5053
  151ARG    HD1 2075   3.240   5.806   4.722 -1.1536  1.9120 -2.6971
  151ARG    HD2 2076   3.230   5.747   4.550  0.9997  2.2818 -0.8841
  151ARG     NE 2077   3.428   5.784   4.636  0.3123  0.0531  0.4331
  151ARG     HE 2078   3.497   5.712   4.637  1.3961  1.0555  1.6807
  151ARG     CZ 2079   3.472   5.908   4.598  0.0956  0.0132  0.0542
  151ARG    NH1 2080   3.381   6.009   4.582  0.6175  0.3958 -0.5122
  151ARG   HH11 2081   3.285   5.992   4.604  1.0607 -0.7589  0.6688
  151ARG   HH12 2082   3.415   6.100   4.560  0.9692 -0.3520 -3.5667
  151ARG    NH2 2083   3.602   5.928   4.565  0.1832 -0.5665  0.0310
  151ARG   HH21 2084   3.670   5.855   4.574  3.8318  2.2680 -1.7678
  151ARG   HH22 2085   3.638   6.019   4.544  0.4227 -1.0776 -2.0739
  151ARG      C 2086   3.049   5.363   4.887 -0.0568  0.2706  0.3244
  151ARG      O 2087   3.069   5.349   5.007 -0.5525 -0.0357  0.3757
  152VAL      N 2088   2.928   5.341   4.832  0.1821  0.0225 -0.1109
  152VAL     HN 2089   2.911   5.354   4.735  0.5075  1.0857 -0.0368
  152VAL     CA 2090   2.816   5.295   4.909  0.2743  0.2050  0.1362
  152VAL     HA 2091   2.795   5.363   4.989 -0.5981  1.4864 -1.1350
  152VAL     CB 2092   2.694   5.296   4.821  0.0836  0.3433  0.4041
  152VAL     HB 2093   2.707   5.239   4.727  3.8071  2.1980 -0.3962
  152VAL    CG1 2094   2.570   5.255   4.902 -0.0459 -0.3868 -0.1556
  152VAL   HG11 2095   2.468   5.275   4.862 -0.3743 -0.8294  0.4419
  152VAL   HG12 2096   2.579   5.313   4.997  3.4099  1.1651 -1.2661
  152VAL   HG13 2097   2.570   5.147   4.928 -0.5568 -0.1403  0.9197
  152VAL    CG2 2098   2.669   5.441   4.775  0.0273  0.0123 -0.6153
  152VAL   HG21 2099   2.751   5.472   4.707  0.5608  2.7958  1.1776
  152VAL   HG22 2100   2.655   5.512   4.859 -0.6712 -1.5906  0.6715
  152VAL   HG23 2101   2.579   5.450   4.710 -0.5812 -1.1916  0.0236
  152VAL      C 2102   2.818   5.161   4.975  0.1303  0.3600  0.4582
  152VAL      O 2103   2.776   5.146   5.089 -0.0622  0.3119  0.3816
  153ILE      N 2104   2.873   5.063   4.900  0.0619  0.5992  0.0919
  153ILE     HN 2105   2.907   5.089   4.810  1.3225 -1.2549 -0.0231
  153ILE     CA 2106   2.906   4.929   4.938  0.3813  0.5839 -0.2342
  153ILE     HA 2107   2.814   4.887   4.976  1.8512 -1.4866  1.2218
  153ILE     CB 2108   2.959   4.845   4.826  0.1719 -0.2304  0.2732
  153ILE     HB 2109   3.040   4.896   4.771 -0.8907 -0.2329 -1.3609
  153ILE    CG2 2110   3.007   4.714   4.892 -0.0549 -0.5491 -0.1885
  153ILE   HG21 2111   3.111   4.728   4.929 -0.3744  2.4756 -0.1348
  153ILE   HG22 2112   3.020   4.643   4.807 -1.2684 -0.2309 -0.6672
  153ILE   HG23 2113   2.943   4.673   4.973  0.6248 -0.3750  0.4536
  153ILE    CG1 2114   2.851   4.817   4.721  0.2896 -0.0792  0.1120
  153ILE   HG11 2115   2.792   4.906   4.689 -1.4780 -1.3076 -0.2154
  153ILE   HG12 2116   2.786   4.750   4.783  0.7826 -0.1526  0.5527
  153ILE     CD 2117   2.897   4.734   4.601 -0.1805  0.0515 -0.1654
  153ILE    HD1 2118   2.946   4.640   4.635  0.2979  0.2060 -0.4064
  153ILE    HD2 2119   2.971   4.785   4.535  1.1101 -1.0469  0.3831
  153ILE    HD3 2120   2.808   4.708   4.540 -0.8437  1.0028  0.3829
  153ILE      C 2121   2.994   4.937   5.058 -0.2212  0.1303  0.2496
  153ILE      O 2122   2.963   4.874   5.159 -0.4942  0.1051  0.1508
  154ILE      N 2123   3.099   5.021   5.060 -0.2062  0.1170  0.0760
  154ILE     HN 2124   3.114   5.072   4.976 -0.6268 -0.4790 -0.3652
  154ILE     CA 2125   3.201   5.034   5.160 -0.1131  0.0743 -0.0135
  154ILE     HA 2126   3.241   4.936   5.181  0.1450  0.5574  1.9324
  154ILE     CB 2127   3.317   5.116   5.110 -0.1628 -0.0639 -0.3569
  154ILE     HB 2128   3.279   5.211   5.068  2.3632  0.5060 -1.4970
  154ILE    CG2 2129   3.415   5.152   5.223  0.2142 -0.5287 -0.5336
  154ILE   HG21 2130   3.495   5.222   5.191  1.6921 -0.8555  2.1813
  154ILE   HG22 2131   3.453   5.054   5.259  2.6712  0.0647 -1.3419
  154ILE   HG23 2132   3.364   5.201   5.309 -0.5395 -1.1088 -0.6386
  154ILE    CG1 2133   3.392   5.034   5.004  0.2085 -0.2815  0.0709
  154ILE   HG11 2134   3.316   4.991   4.936  0.8744  0.3500 -1.1129
  154ILE   HG12 2135   3.442   4.948   5.055 -0.9291 -0.2907  1.2164
  154ILE     CD 2136   3.479   5.119   4.911 -0.2457 -0.4516 -0.5142
  154ILE    HD1 2137   3.527   5.051   4.838  2.0993  1.2687 -0.6962
  154ILE    HD2 2138   3.563   5.169   4.964 -0.2694 -1.6634  0.7076
  154ILE    HD3 2139   3.412   5.193   4.860  0.2844 -1.1190 -2.2477
  154ILE      C 2140   3.140   5.079   5.288 -0.3173 -0.1573 -0.0295
  154ILE      O 2141   3.163   5.032   5.400 -0.1592  0.3394  0.1475
  155LEU      N 2142   3.049   5.178   5.278 -0.3653 -0.2308 -0.3072
  155LEU     HN 2143   3.039   5.222   5.189 -0.7366 -0.2537 -0.2784
  155LEU     CA 2144   2.977   5.233   5.388  0.2863  0.2420 -0.1161
  155LEU     HA 2145   3.039   5.266   5.471 -0.7698  0.9144  0.4294
  155LEU     CB 2146   2.881   5.347   5.350 -0.0607  0.0140  0.0813
  155LEU    HB1 2147   2.786   5.318   5.300 -1.6094  3.7206  0.5916
  155LEU    HB2 2148   2.925   5.399   5.262 -1.2269 -2.4324 -2.0996
  155LEU     CG 2149   2.834   5.431   5.470 -0.0493 -0.2404  0.2646
  155LEU     HG 2150   2.790   5.366   5.549  1.3877  0.9090  2.1032
  155LEU    CD1 2151   2.949   5.514   5.530 -0.3636  0.1646  0.3080
  155LEU   HD11 2152   3.043   5.458   5.547  1.0984  1.8284 -1.7840
  155LEU   HD12 2153   2.917   5.562   5.625 -0.3699  3.2637 -1.1469
  155LEU   HD13 2154   2.980   5.602   5.469  1.2388 -0.1291  0.6477
  155LEU    CD2 2155   2.714   5.523   5.440  0.0924 -0.0276  0.3446
  155LEU   HD21 2156   2.620   5.473   5.408 -0.4671  0.7706  0.7185
  155LEU   HD22 2157   2.735   5.587   5.353  0.1108  0.0299  0.3916
  155LEU   HD23 2158   2.701   5.595   5.523  1.3010 -0.4935  0.9707
  155LEU      C 2159   2.889   5.132   5.453  0.1075  0.5178  0.0723
  155LEU      O 2160   2.884   5.122   5.576 -0.0136 -0.4418 -0.0073
  156MET      N 2161   2.820   5.057   5.367  0.0211  0.1827  0.4334
  156MET     HN 2162   2.819   5.078   5.270  2.1642  0.9148  0.5230
  156MET     CA 2163   2.734   4.952   5.415 -0.0348  0.1459  0.2564
  156MET     HA 2164   2.668   4.996   5.488 -1.0253  0.6243 -0.8919
  156MET     CB 2165   2.636   4.893   5.313  0.0583 -0.2551  0.3976
  156MET    HB1 2166   2.575   4.809   5.353  2.1685 -1.0702  2.1378
  156MET    HB2 2167   2.700   4.854   5.231 -0.4890  2.2175 -1.3159
  156MET     CG 2168   2.550   5.007   5.258  0.2673 -0.0379  0.5165
  156MET    HG1 2169   2.506   4.974   5.161  0.7434  1.4479 -0.2285
  156MET    HG2 2170   2.609   5.099   5.240  0.9850 -0.4691  0.6006
  156MET     SD 2171   2.404   5.051   5.357 -0.3772  0.1531 -0.4946
  156MET     CE 2172   2.334   5.151   5.223 -0.6013  0.1928 -0.3477
  156MET    HE1 2173   2.245   5.202   5.265 -0.5957 -1.2021  1.4795
  156MET    HE2 2174   2.315   5.088   5.134  2.6909  0.8746 -1.6779
  156MET    HE3 2175   2.395   5.240   5.197  1.8596 -0.2350  3.2555
  156MET      C 2176   2.810   4.848   5.490 -0.0230  0.0704  0.1384
  156MET      O 2177   2.767   4.803   5.596  0.0731  0.2179  0.2406
  157VAL      N 2178   2.929   4.805   5.442 -0.1963 -0.7760  0.4542
  157VAL     HN 2179   2.965   4.844   5.358  1.6039  2.9747  2.6986
  157VAL     CA 2180   3.019   4.718   5.511  0.0109 -0.9582 -0.0413
  157VAL     HA 2181   2.961   4.628   5.527 -1.0791 -0.0116  1.6617
  157VAL     CB 2182   3.143   4.690   5.433  0.2154  0.1252 -0.1193
  157VAL     HB 2183   3.204   4.779   5.405 -1.0648  1.1791  0.3793
  157VAL    CG1 2184   3.234   4.593   5.511  0.0246  0.6589  0.7716
  157VAL   HG11 2185   3.303   4.537   5.445 -2.4168 -2.2773  0.4872
  157VAL   HG12 2186   3.171   4.509   5.547  0.6710  0.7389  2.1383
  157VAL   HG13 2187   3.287   4.645   5.594  1.0418 -0.0607  0.5815
  157VAL    CG2 2188   3.107   4.611   5.306 -0.6210  0.5767 -0.1689
  157VAL   HG21 2189   3.204   4.593   5.254  0.2672 -0.0263  1.6334
  157VAL   HG22 2190   3.046   4.665   5.230 -0.3114  2.6425  0.9906
  157VAL   HG23 2191   3.062   4.513   5.329 -1.4573  1.3168  1.4621
  157VAL      C 2192   3.055   4.770   5.646  0.6035 -0.1002 -0.5215
  157VAL      O 2193   3.038   4.698   5.744 -0.3988  0.1349 -0.5118
  158TRP      N 2194   3.098   4.897   5.657 -0.3489  0.1682  0.2153
  158TRP     HN 2195   3.126   4.962   5.587  0.8565  1.7514  2.0615
  158TRP     CA 2196   3.116   4.952   5.788 -0.7428  0.7859  0.0150
  158TRP     HA 2197   3.198   4.890   5.822 -0.2734  1.3784 -0.0305
  158TRP     CB 2198   3.189   5.087   5.784 -0.3904  0.5888 -0.1955
  158TRP    HB1 2199   3.176   5.148   5.875  2.8936  0.1635  0.6922
  158TRP    HB2 2200   3.136   5.147   5.707 -1.6227 -1.9667 -1.4705
  158TRP     CG 2201   3.337   5.083   5.763 -0.3328  0.4455  0.2273
  158TRP    CD1 2202   3.406   5.122   5.652  0.0115 -0.6186  0.0520
  158TRP    HD1 2203   3.365   5.145   5.555  1.8644  0.8280 -0.4384
  158TRP    NE1 2204   3.538   5.103   5.681  0.1409  0.3718  0.1603
  158TRP    HE1 2205   3.612   5.101   5.618  2.1508 -0.0676  2.3668
  158TRP    CE2 2206   3.554   5.068   5.813  0.0590 -0.0747  0.0541
  158TRP    CD2 2207   3.428   5.055   5.869 -0.0367  0.2858 -0.0681
  158TRP    CE3 2208   3.419   5.006   5.996  0.3683 -0.3402 -0.2775
  158TRP    HE3 2209   3.320   4.995   6.036  0.6756 -0.2276  0.5190
  158TRP    CZ3 2210   3.536   4.969   6.059  0.2755 -1.0828 -0.5230
  158TRP    HZ3 2211   3.528   4.917   6.153  0.0316 -0.2291 -0.0603
  158TRP    CZ2 2212   3.668   5.046   5.884 -0.2919 -0.1400  0.6018
  158TRP    HZ2 2213   3.766   5.069   5.846  0.5732 -2.9283  0.9242
  158TRP    CH2 2214   3.663   4.986   6.007  0.5605 -1.1937  0.1349
  158TRP    HH2 2215   3.749   4.957   6.065 -0.8143 -0.3712  2.7435
  158TRP      C 2216   3.005   4.946   5.888 -0.2075  0.5330  0.6046
  158TRP      O 2217   3.018   4.897   6.000  0.5050  0.0462  0.3151
  159ILE      N 2218   2.885   4.988   5.843  0.0162 -0.0030 -0.5484
  159ILE     HN 2219   2.872   5.018   5.749  0.2425 -1.5399 -1.0873
  159ILE     CA 2220   2.766   4.986   5.922 -0.0482  0.0504 -0.6450
  159ILE     HA 2221   2.773   5.040   6.015 -4.1087  4.6884 -2.5721
  159ILE     CB 2222   2.646   5.052   5.861 -0.0862  0.4369 -0.1537
  159ILE     HB 2223   2.629   5.021   5.756  0.5778  3.1218 -1.1366
  159ILE    CG2 2224   2.523   5.031   5.951  0.0645 -0.7751 -0.2213
  159ILE   HG21 2225   2.464   4.945   5.912  1.3842 -1.9863  0.3613
  159ILE   HG22 2226   2.452   5.116   5.953  0.3465 -0.5247  2.3317
  159ILE   HG23 2227   2.554   5.020   6.057  0.0984  3.1926  0.3296
  159ILE    CG1 2228   2.676   5.202   5.845  0.6486  0.2873 -0.2127
  159ILE   HG11 2229   2.597   5.242   5.777  1.4335  0.0556 -1.2881
  159ILE   HG12 2230   2.768   5.200   5.783 -0.1399  1.4961 -1.5144
  159ILE     CD 2231   2.719   5.285   5.965 -0.5598  0.6422 -0.0077
  159ILE    HD1 2232   2.741   5.392   5.943 -0.4502  1.2900  2.7744
  159ILE    HD2 2233   2.812   5.256   6.018 -0.6980 -0.0793 -0.1575
  159ILE    HD3 2234   2.632   5.286   6.034 -1.1822 -0.2943 -0.7531
  159ILE      C 2235   2.730   4.846   5.961  0.0558  0.1419 -0.2172
  159ILE      O 2236   2.719   4.811   6.078 -0.0927  0.0632 -0.2544
  160VAL      N 2237   2.723   4.750   5.867  0.5627 -0.0251 -0.0890
  160VAL     HN 2238   2.735   4.780   5.772  0.7807  0.4084  0.0719
  160VAL     CA 2239   2.690   4.615   5.899  0.0370  0.0465 -0.3173
  160VAL     HA 2240   2.613   4.609   5.974 -1.7927  0.8554 -2.0391
  160VAL     CB 2241   2.639   4.549   5.774  0.0621 -0.2804 -0.1554
  160VAL     HB 2242   2.695   4.588   5.687  0.8349 -0.0585  0.4357
  160VAL    CG1 2243   2.650   4.395   5.769  0.7895 -0.2287 -0.1437
  160VAL   HG11 2244   2.609   4.365   5.671  1.6530  0.9142 -0.8867
  160VAL   HG12 2245   2.586   4.358   5.852 -0.1481  2.2555  0.3416
  160VAL   HG13 2246   2.755   4.357   5.771  1.0207  0.3952  0.2189
  160VAL    CG2 2247   2.492   4.590   5.754 -0.0086 -0.4861 -0.0628
  160VAL   HG21 2248   2.482   4.699   5.773  1.5745 -0.2282 -0.5756
  160VAL   HG22 2249   2.429   4.549   5.836 -0.9359  2.1890  0.6658
  160VAL   HG23 2250   2.454   4.569   5.652 -1.9064  0.8300  0.3303
  160VAL      C 2251   2.796   4.547   5.978  0.1482 -0.4966 -0.9254
  160VAL      O 2252   2.762   4.460   6.058  0.4994  0.2912  0.1066
  161SER      N 2253   2.923   4.589   5.965 -0.0009  0.4203  0.4134
  161SER     HN 2254   2.945   4.661   5.899  0.0253  1.6154  1.6811
  161SER     CA 2255   3.031   4.532   6.039 -0.2406 -0.6064 -0.0089
  161SER     HA 2256   3.036   4.425   6.033 -1.2023 -0.6478 -0.1411
  161SER     CB 2257   3.170   4.577   5.990 -0.0154 -1.1449  0.1314
  161SER    HB1 2258   3.252   4.559   6.063 -0.5135  0.9316  1.3155
  161SER    HB2 2259   3.159   4.688   5.983  0.9840 -0.8403  2.3266
  161SER     OG 2260   3.214   4.528   5.865  0.1988 -0.3080 -0.1288
  161SER    HG1 2261   3.150   4.567   5.805 -1.9539 -1.2637  1.4231
  161SER      C 2262   3.015   4.569   6.182  0.8778  0.0313 -0.0312
  161SER      O 2263   3.014   4.487   6.273 -0.1062 -0.2351 -0.2636
  162GLY      N 2264   2.979   4.697   6.206  0.0895 -0.1669 -0.1058
  162GLY     HN 2265   2.975   4.760   6.128 -2.4732  0.1844  0.2445
  162GLY     CA 2266   2.949   4.763   6.328 -0.1646  0.4203 -0.4818
  162GLY    HA1 2267   2.922   4.866   6.306  2.5545  1.0850 -1.0535
  162GLY    HA2 2268   3.031   4.752   6.398 -2.8300 -2.1141  2.5798
  162GLY      C 2269   2.833   4.703   6.402  0.3586  0.0002  0.0074
  162GLY      O 2270   2.836   4.675   6.521  0.5982 -0.0975 -0.0197
  163LEU      N 2271   2.727   4.669   6.326  0.1160  0.2297  0.2409
  163LEU     HN 2272   2.733   4.686   6.228 -1.1498 -0.6872 -0.0161
  163LEU     CA 2273   2.617   4.595   6.378  0.1200 -0.3573 -0.5769
  163LEU     HA 2274   2.594   4.649   6.468  1.1542 -1.0721  0.1379
  163LEU     CB 2275   2.495   4.575   6.285 -0.4380 -0.4647  0.1700
  163LEU    HB1 2276   2.412   4.513   6.326 -1.3276  1.0856  0.8481
  163LEU    HB2 2277   2.543   4.518   6.203  1.9888  2.3412 -0.5290
  163LEU     CG 2278   2.440   4.706   6.228 -0.3304 -0.2791  0.4840
  163LEU     HG 2279   2.525   4.769   6.194 -1.2108  0.3557 -0.6529
  163LEU    CD1 2280   2.345   4.688   6.108 -0.3778 -0.2082  0.5103
  163LEU   HD11 2281   2.313   4.786   6.067  1.6368  0.0360 -0.6241
  163LEU   HD12 2282   2.252   4.638   6.142 -0.8858 -0.8834 -1.6675
  163LEU   HD13 2283   2.380   4.633   6.018 -1.0250 -0.6414  0.5138
  163LEU    CD2 2284   2.359   4.784   6.333 -0.3944  0.2253  0.0673
  163LEU   HD21 2285   2.299   4.711   6.391  0.0811  0.6561  1.1447
  163LEU   HD22 2286   2.303   4.867   6.284 -0.6705 -0.4172 -0.7234
  163LEU   HD23 2287   2.426   4.829   6.410 -0.6715  0.1444  0.3563
  163LEU      C 2288   2.643   4.458   6.430 -0.7755 -0.3736 -0.1437
  163LEU      O 2289   2.616   4.416   6.542  0.0142 -0.3543  0.0626
  164THR      N 2290   2.714   4.375   6.351 -0.1328  0.1406 -0.1140
  164THR     HN 2291   2.738   4.399   6.257 -0.2908 -1.7454 -0.6851
  164THR     CA 2292   2.757   4.251   6.408 -0.3604  0.1386  0.0533
  164THR     HA 2293   2.664   4.207   6.441 -0.2353  0.1078  0.3719
  164THR     CB 2294   2.785   4.148   6.303 -0.1445  0.1545  0.0944
  164THR     HB 2295   2.805   4.047   6.343  1.6237  0.3660 -0.1960
  164THR    OG1 2296   2.899   4.179   6.225  0.3188 -0.1295  0.6513
  164THR    HG1 2297   2.917   4.102   6.171 -1.4607  0.4140 -0.8259
  164THR    CG2 2298   2.662   4.139   6.210 -0.3795 -0.2833  0.4443
  164THR   HG21 2299   2.672   4.037   6.168  5.0073 -0.3959  1.2861
  164THR   HG22 2300   2.685   4.216   6.134  1.8557  0.6709  1.9711
  164THR   HG23 2301   2.560   4.155   6.250 -0.7527 -0.2999 -0.4725
  164THR      C 2302   2.859   4.256   6.517 -0.3179 -0.2380  0.0311
  164THR      O 2303   2.842   4.187   6.617 -0.2010 -0.0706  0.1648
  165SER      N 2304   2.970   4.331   6.505 -0.5014  0.0333  0.0379
  165SER     HN 2305   2.980   4.377   6.417 -1.0571  3.1377  1.4573
  165SER     CA 2306   3.074   4.353   6.600 -0.4078  0.7725 -0.2280
  165SER     HA 2307   3.100   4.254   6.633 -1.8600 -0.7667 -3.2871
  165SER     CB 2308   3.208   4.395   6.537  0.3426 -0.0803  0.7687
  165SER    HB1 2309   3.249   4.309   6.481  2.3179  1.7688 -0.7829
  165SER    HB2 2310   3.287   4.415   6.613  0.0425 -1.4126  1.4571
  165SER     OG 2311   3.199   4.509   6.454 -0.5136 -0.7415 -0.0587
  165SER    HG1 2312   3.131   4.493   6.388  0.1039 -1.6151 -0.4951
  165SER      C 2313   3.051   4.440   6.719  0.3094 -0.1256  0.5846
  165SER      O 2314   3.034   4.393   6.831 -0.0875 -0.3869  0.4169
  166PHE      N 2315   3.072   4.573   6.705  0.4321 -0.1761  0.2786
  166PHE     HN 2316   3.103   4.599   6.614 -0.8624 -0.7968 -0.3533
  166PHE     CA 2317   3.066   4.678   6.802 -0.0760  0.1801 -0.1423
  166PHE     HA 2318   3.155   4.675   6.863  0.5958  1.4209 -1.0285
  166PHE     CB 2319   3.088   4.803   6.715 -0.1978  0.3463  0.0662
  166PHE    HB1 2320   3.009   4.823   6.640  0.2968  0.6712 -0.3765
  166PHE    HB2 2321   3.184   4.793   6.659  0.3566  0.8449  0.9003
  166PHE     CG 2322   3.097   4.931   6.792 -0.3852  0.6523 -0.4130
  166PHE    CD1 2323   3.225   4.979   6.804 -0.0149 -0.3941 -0.0534
  166PHE    HD1 2324   3.316   4.928   6.776 -0.6847 -2.6529  1.5360
  166PHE    CE1 2325   3.247   5.100   6.866  0.1136 -0.4011 -0.0851
  166PHE    HE1 2326   3.349   5.135   6.862 -0.0980  1.0267  3.6628
  166PHE     CZ 2327   3.145   5.187   6.898  0.2107 -0.4180  0.2663
  166PHE     HZ 2328   3.156   5.294   6.910  1.7219 -0.0617 -3.1395
  166PHE    CD2 2329   2.992   5.009   6.835 -0.3395  0.3533  0.2555
  166PHE    HD2 2330   2.896   4.966   6.810  0.9995 -1.1558 -2.9119
  166PHE    CE2 2331   3.019   5.135   6.882 -0.0806  0.2213  0.4708
  166PHE    HE2 2332   2.933   5.196   6.908 -0.1769  0.1566  0.3089
  166PHE      C 2333   2.943   4.681   6.887 -0.0234  0.1367 -0.0654
  166PHE      O 2334   2.949   4.701   7.008 -0.0627  0.0977 -0.0570
  167LEU      N 2335   2.823   4.663   6.830 -0.0258 -0.4506  0.1217
  167LEU     HN 2336   2.818   4.647   6.732  0.6139  0.2900 -0.0389
  167LEU     CA 2337   2.697   4.672   6.898 -0.1706 -0.5995 -0.1268
  167LEU     HA 2338   2.702   4.771   6.941  2.5341 -1.3433  1.5147
  167LEU     CB 2339   2.590   4.666   6.788 -0.2230 -0.6474 -0.0729
  167LEU    HB1 2340   2.580   4.571   6.731 -1.0332 -0.1523 -0.8011
  167LEU    HB2 2341   2.625   4.740   6.712 -1.0910 -1.3842 -1.2191
  167LEU     CG 2342   2.446   4.702   6.829 -0.0787 -0.2201  0.0580
  167LEU     HG 2343   2.443   4.774   6.914  2.0047  1.3901 -1.1178
  167LEU    CD1 2344   2.370   4.762   6.710  0.1782 -0.1784 -0.0872
  167LEU   HD11 2345   2.399   4.868   6.694  1.5554 -0.1465  2.1111
  167LEU   HD12 2346   2.263   4.754   6.741  1.2446  1.6276  5.0110
  167LEU   HD13 2347   2.380   4.704   6.616  0.2990  0.4454 -0.4636
  167LEU    CD2 2348   2.369   4.575   6.869 -0.3634  0.1168  0.5955
  167LEU   HD21 2349   2.377   4.512   6.778 -1.7970  0.1562  0.4226
  167LEU   HD22 2350   2.260   4.591   6.884 -0.6724  1.4942 -2.2372
  167LEU   HD23 2351   2.414   4.523   6.956 -2.9405 -0.6524  1.5627
  167LEU      C 2352   2.670   4.586   7.016  0.2068 -0.3573  0.1369
  167LEU      O 2353   2.633   4.641   7.120 -0.1066 -0.2922 -0.0091
  168PRO      N 2354   2.697   4.459   7.018  0.4654 -0.3099 -0.2312
  168PRO     CD 2355   2.691   4.378   6.898 -0.6865 -0.2826 -0.2034
  168PRO    HD1 2356   2.791   4.399   6.854  0.3025 -0.2448  1.9529
  168PRO    HD2 2357   2.610   4.399   6.825 -0.0926 -0.0895 -0.8190
  168PRO     CA 2358   2.695   4.382   7.140 -0.6326  0.3911  0.2143
  168PRO     HA 2359   2.598   4.379   7.186 -0.9007 -1.2866 -0.3927
  168PRO     CB 2360   2.735   4.243   7.090 -0.7848  0.3342  0.2528
  168PRO    HB1 2361   2.711   4.155   7.153  0.0412 -0.3544 -0.3629
  168PRO    HB2 2362   2.845   4.248   7.071 -0.5816  0.1179  1.3100
  168PRO     CG 2363   2.671   4.235   6.951  0.1597 -0.3894 -0.1539
  168PRO    HG1 2364   2.708   4.153   6.886  1.4426  1.0041 -1.2718
  168PRO    HG2 2365   2.562   4.218   6.967  0.1957 -1.4165 -0.9211
  168PRO      C 2366   2.794   4.419   7.245 -0.2724 -0.0414  0.0316
  168PRO      O 2367   2.767   4.400   7.364 -0.2128 -0.2134  0.0173
  169ILE      N 2368   2.913   4.469   7.206 -0.1282  0.0732  0.6046
  169ILE     HN 2369   2.943   4.478   7.112 -0.0139  0.1258  0.6466
  169ILE     CA 2370   3.005   4.528   7.298  0.3062 -0.0960  0.2802
  169ILE     HA 2371   3.022   4.450   7.371 -0.6891  1.1735  1.9099
  169ILE     CB 2372   3.143   4.549   7.242  0.0069 -0.0589 -0.4558
  169ILE     HB 2373   3.146   4.639   7.178  0.7594 -0.2422 -0.6889
  169ILE    CG2 2374   3.241   4.571   7.358 -0.1834 -0.0743 -0.2903
  169ILE   HG21 2375   3.341   4.604   7.323 -0.5077 -0.3741 -1.5535
  169ILE   HG22 2376   3.265   4.486   7.425  0.1880  1.3177  1.4019
  169ILE   HG23 2377   3.206   4.653   7.424 -0.0388  0.7821 -1.2484
  169ILE    CG1 2378   3.199   4.439   7.150 -0.3655 -0.3794 -0.3056
  169ILE   HG11 2379   3.299   4.475   7.120 -0.3665 -1.2702 -1.4513
  169ILE   HG12 2380   3.144   4.434   7.054  0.5927 -1.5938 -0.8221
  169ILE     CD 2381   3.208   4.301   7.216 -0.7603 -0.2461  0.0338
  169ILE    HD1 2382   3.283   4.309   7.297  0.1002 -0.8484 -0.6764
  169ILE    HD2 2383   3.234   4.215   7.151  1.1503  0.8865 -0.8015
  169ILE    HD3 2384   3.108   4.275   7.257 -0.8470  1.9754  1.3953
  169ILE      C 2385   2.950   4.649   7.365  0.4404  0.2533 -0.2348
  169ILE      O 2386   2.949   4.658   7.488 -0.4838 -0.1154 -0.2092
  170GLN      N 2387   2.884   4.742   7.293 -0.5944 -0.1118  0.2271
  170GLN     HN 2388   2.888   4.730   7.194  1.0354  1.7415  0.0145
  170GLN     CA 2389   2.826   4.863   7.341 -0.2819  0.2072 -0.1921
  170GLN     HA 2390   2.905   4.906   7.401  0.8455 -0.2738 -1.2921
  170GLN     CB 2391   2.805   4.964   7.227  0.2949 -0.0815 -0.5567
  170GLN    HB1 2392   2.752   5.051   7.271 -0.9164 -1.3497  0.5719
  170GLN    HB2 2393   2.754   4.910   7.144 -1.1385 -2.5904  1.8008
  170GLN     CG 2394   2.937   5.018   7.172  0.4027 -0.0733 -0.2920
  170GLN    HG1 2395   2.921   5.082   7.083 -0.6006 -2.5016 -1.9697
  170GLN    HG2 2396   2.997   4.930   7.139 -1.6351 -2.0547  1.0139
  170GLN     CD 2397   3.022   5.092   7.274  0.0783 -0.2216  0.0864
  170GLN    OE1 2398   2.973   5.199   7.311 -0.4141 -0.3298 -0.2458
  170GLN    NE2 2399   3.142   5.048   7.321 -0.1105 -0.0795  0.7167
  170GLN   HE21 2400   3.184   5.118   7.379 -2.2588  0.5810  1.6055
  170GLN   HE22 2401   3.183   4.982   7.259 -0.1048  0.3068  0.3013
  170GLN      C 2402   2.695   4.854   7.412  0.0569 -0.3380  0.3818
  170GLN      O 2403   2.660   4.928   7.504 -0.4897  0.2989 -0.3205
  171MET      N 2404   2.607   4.762   7.368  0.0846 -0.0963 -0.1980
  171MET     HN 2405   2.626   4.711   7.285 -2.5183 -0.9933 -0.3095
  171MET     CA 2406   2.483   4.722   7.427  0.0544 -0.2791 -0.3865
  171MET     HA 2407   2.422   4.807   7.453 -0.0357 -0.2543 -0.6774
  171MET     CB 2408   2.401   4.635   7.331 -0.0628 -0.6325  0.0322
  171MET    HB1 2409   2.335   4.568   7.390 -3.0259  1.3358 -0.8092
  171MET    HB2 2410   2.473   4.572   7.274  0.8527 -0.9478  1.4895
  171MET     CG 2411   2.321   4.716   7.229 -0.0009 -0.0875  0.4163
  171MET    HG1 2412   2.300   4.650   7.142  1.1727 -0.2080  0.2127
  171MET    HG2 2413   2.386   4.801   7.198  1.3766 -1.0919  0.4602
  171MET     SD 2414   2.157   4.771   7.285 -0.1314  0.0722 -0.1152
  171MET     CE 2415   2.128   4.877   7.140 -0.3642  0.3316  0.1186
  171MET    HE1 2416   2.112   4.818   7.047 -1.2894  0.2446  0.3208
  171MET    HE2 2417   2.199   4.962   7.139 -2.4389  2.1883 -2.3429
  171MET    HE3 2418   2.026   4.921   7.145 -0.9682 -1.0826  0.9037
  171MET      C 2419   2.505   4.637   7.547  0.2524 -0.4762 -0.5607
  171MET      O 2420   2.417   4.619   7.631  0.0290 -0.2116 -0.7372
  172HSD      N 2421   2.633   4.604   7.573  0.0713 -0.4419  0.4169
  172HSD     HN 2422   2.709   4.619   7.511  0.5247 -1.1382  0.7870
  172HSD     CA 2423   2.687   4.569   7.701  0.3625  0.2313  0.4839
  172HSD     HA 2424   2.789   4.602   7.691 -0.1201  1.6214 -0.1646
  172HSD     CB 2425   2.627   4.648   7.818 -0.5301 -0.0541  0.2257
  172HSD    HB1 2426   2.528   4.605   7.847  0.3750 -1.8867  0.7243
  172HSD    HB2 2427   2.597   4.749   7.782  0.7333  0.6585  1.1196
  172HSD    ND1 2428   2.829   4.747   7.927 -0.0524  0.1562  0.2281
  172HSD    HD1 2429   2.878   4.781   7.846 -1.2638  3.0955  0.6212
  172HSD     CG 2430   2.710   4.679   7.939  0.0758 -0.1431 -0.1632
  172HSD    CE1 2431   2.879   4.756   8.053  0.0954  0.2250  0.1657
  172HSD    HE1 2432   2.981   4.792   8.067 -0.2533  1.3055  0.0194
  172HSD    NE2 2433   2.796   4.708   8.144 -0.0922  0.3025  0.0360
  172HSD    CD2 2434   2.690   4.657   8.072  0.3384 -0.3267 -0.1553
  172HSD    HD2 2435   2.610   4.611   8.129  2.3388 -3.0962  0.6609
  172HSD      C 2436   2.679   4.421   7.722 -1.0806  0.2343  0.0493
  172HSD      O 2437   2.685   4.375   7.836 -0.7065  0.2540  0.0388
  173TRP      N 2438   2.666   4.339   7.616 -0.2419  0.2821 -0.0917
  173TRP     HN 2439   2.666   4.375   7.523 -1.8585  0.0336 -0.2099
  173TRP     CA 2440   2.627   4.202   7.615  0.4554  0.0819 -0.2567
  173TRP     HA 2441   2.569   4.178   7.703 -0.8511  1.7757 -0.6078
  173TRP     CB 2442   2.547   4.176   7.487 -0.0311  0.1266  0.0353
  173TRP    HB1 2443   2.537   4.071   7.450  0.9560 -0.2887  0.9136
  173TRP    HB2 2444   2.605   4.223   7.404 -2.0146  0.0221 -1.4861
  173TRP     CG 2445   2.407   4.228   7.492 -0.2217 -0.3035 -0.6333
  173TRP    CD1 2446   2.336   4.235   7.608  0.2421  0.0237 -0.3646
  173TRP    HD1 2447   2.360   4.187   7.702 -0.9947 -1.3275 -0.6942
  173TRP    NE1 2448   2.212   4.284   7.576  0.0511 -0.0423  0.2517
  173TRP    HE1 2449   2.133   4.288   7.633 -0.1963  2.4020 -0.1485
  173TRP    CE2 2450   2.208   4.315   7.442 -0.3101 -0.3817  0.1826
  173TRP    CD2 2451   2.324   4.268   7.383 -0.5471 -0.2716 -0.3745
  173TRP    CE3 2452   2.341   4.269   7.248  0.5947  0.7673 -0.2463
  173TRP    HE3 2453   2.428   4.230   7.198  0.0126 -0.8167 -0.0896
  173TRP    CZ3 2454   2.246   4.337   7.175  0.5242  0.6649 -0.2508
  173TRP    HZ3 2455   2.254   4.351   7.068  0.3863 -0.4645 -0.4219
  173TRP    CZ2 2456   2.109   4.373   7.369 -0.0048 -0.1107 -0.0164
  173TRP    HZ2 2457   2.029   4.422   7.422  1.6610  0.8531  1.7133
  173TRP    CH2 2458   2.135   4.392   7.235  0.2683 -0.1404  0.0316
  173TRP    HH2 2459   2.071   4.446   7.168  1.8221  2.3142  0.3880
  173TRP      C 2460   2.743   4.108   7.619  0.0645 -0.3819  0.5881
  173TRP      O 2461   2.732   3.986   7.612  0.4583 -0.4083  0.3805
  174TYR      N 2462   2.866   4.160   7.636  0.0255  0.0131 -0.2709
  174TYR     HN 2463   2.876   4.259   7.642 -1.6101  0.2222 -0.8001
  174TYR     CA 2464   2.987   4.083   7.637 -0.0019 -0.0282 -0.0871
  174TYR     HA 2465   2.968   4.003   7.567 -3.3779  0.9019 -0.4341
  174TYR     CB 2466   3.103   4.167   7.582  0.0811  0.0632  0.2266
  174TYR    HB1 2467   3.071   4.220   7.489  0.0681  0.5269  0.4898
  174TYR    HB2 2468   3.197   4.112   7.562  0.2658  0.4069  0.1350
  174TYR     CG 2469   3.146   4.278   7.672  0.0250  0.1920  0.0947
  174TYR    CD1 2470   3.081   4.399   7.662 -0.0099  0.1389 -0.3686
  174TYR    HD1 2471   3.016   4.414   7.577  1.0130  1.1685 -0.9843
  174TYR    CE1 2472   3.109   4.506   7.744 -0.0978 -0.3178  0.2696
  174TYR    HE1 2473   3.059   4.601   7.732  0.6274 -0.0718 -1.0748
  174TYR     CZ 2474   3.211   4.487   7.835  0.0304  0.3616  0.2763
  174TYR     OH 2475   3.239   4.591   7.925 -0.3279  0.2061  0.5734
  174TYR     HH 2476   3.196   4.674   7.902 -1.8303 -0.6644  0.1164
  174TYR    CD2 2477   3.244   4.264   7.767  0.0975 -0.4428 -0.0689
  174TYR    HD2 2478   3.286   4.165   7.778  2.4367  0.5388  0.5391
  174TYR    CE2 2479   3.275   4.367   7.853 -0.1304  0.1231 -0.6474
  174TYR    HE2 2480   3.352   4.348   7.926 -1.1915  1.3837  0.8607
  174TYR      C 2481   3.008   4.027   7.773 -0.2142  0.4327  0.1378
  174TYR      O 2482   3.105   3.955   7.798 -0.6953 -0.1617  0.3279
  175ARG      N 2483   2.937   4.074   7.878 -0.3545  0.1160  0.1864
  175ARG     HN 2484   2.882   4.155   7.864 -1.1538 -0.4022  0.2504
  175ARG     CA 2485   2.973   4.055   8.015  0.7861  0.2073 -0.0886
  175ARG     HA 2486   3.080   4.069   8.022  0.9064 -0.8238  0.3948
  175ARG     CB 2487   2.917   4.165   8.107 -0.8266 -0.4241 -0.2941
  175ARG    HB1 2488   2.925   4.131   8.212 -0.1614  2.6041  0.7384
  175ARG    HB2 2489   2.808   4.172   8.084 -1.4657 -3.8557  1.1368
  175ARG     CG 2490   2.987   4.301   8.100 -0.4653 -0.5559  0.6906
  175ARG    HG1 2491   2.998   4.337   7.996  0.4190 -0.5087  0.7952
  175ARG    HG2 2492   3.089   4.288   8.143  0.0115 -2.0015 -0.7486
  175ARG     CD 2493   2.922   4.422   8.168  0.0822  0.0751  0.1090
  175ARG    HD1 2494   2.821   4.429   8.122 -0.4932 -0.2562  1.2751
  175ARG    HD2 2495   2.989   4.510   8.164  0.6357 -0.3354  0.3176
  175ARG     NE 2496   2.897   4.375   8.307 -0.0563  0.5222  0.2356
  175ARG     HE 2497   2.816   4.318   8.320 -1.2311  1.6196 -1.7491
  175ARG     CZ 2498   2.973   4.398   8.419  0.0143  0.1904  0.2563
  175ARG    NH1 2499   3.094   4.461   8.420  0.5345 -0.7729  0.0698
  175ARG   HH11 2500   3.132   4.501   8.337  0.8725 -0.2008  0.4948
  175ARG   HH12 2501   3.121   4.505   8.506 -1.0809 -1.2310  0.8519
  175ARG    NH2 2502   2.917   4.370   8.540 -0.1195  0.3521  0.2312
  175ARG   HH21 2503   2.818   4.362   8.553 -0.3634 -0.8482 -1.8716
  175ARG   HH22 2504   2.947   4.419   8.622  2.8580 -1.7013  0.5432
  175ARG      C 2505   2.957   3.915   8.064 -0.6638  0.6341  0.7149
  175ARG      O 2506   2.850   3.857   8.080 -0.3834 -0.1905 -0.3012
  176ALA      N 2507   3.073   3.854   8.096 -0.8922  0.0196  0.3866
  176ALA     HN 2508   3.160   3.895   8.071  0.6136 -2.0454  1.9515
  176ALA     CA 2509   3.076   3.720   8.144  0.0385  0.0017  0.2892
  176ALA     HA 2510   3.019   3.661   8.074 -0.9421  1.5741 -0.2765
  176ALA     CB 2511   3.223   3.676   8.153 -0.1496 -0.7649 -0.2899
  176ALA    HB1 2512   3.248   3.568   8.162 -0.2834 -0.7351  0.5560
  176ALA    HB2 2513   3.274   3.735   8.233 -0.4020 -0.1099 -0.6069
  176ALA    HB3 2514   3.265   3.702   8.054 -1.5987  2.2152 -0.2053
  176ALA      C 2515   2.999   3.698   8.270 -0.2418  0.0626  0.1288
  176ALA      O 2516   3.006   3.781   8.361  0.2753  0.1179  0.0431
  177THR      N 2517   2.921   3.590   8.288  0.3423 -0.3983 -0.0801
  177THR     HN 2518   2.918   3.519   8.218 -3.1825 -1.5969  1.0508
  177THR     CA 2519   2.836   3.553   8.397 -0.0335 -0.4136 -0.3783
  177THR     HA 2520   2.810   3.645   8.448 -1.3575 -1.0440  0.1307
  177THR     CB 2521   2.711   3.478   8.364 -0.4499 -0.1292  0.5073
  177THR     HB 2522   2.665   3.444   8.459 -1.2704  0.7402  0.4451
  177THR    OG1 2523   2.729   3.369   8.274  0.2675  0.3579  0.0515
  177THR    HG1 2524   2.784   3.302   8.314 -0.8094 -0.3862  0.3456
  177THR    CG2 2525   2.613   3.580   8.303 -0.2611 -0.4760 -0.3933
  177THR   HG21 2526   2.571   3.646   8.381 -1.7713  0.4288 -1.9038
  177THR   HG22 2527   2.524   3.532   8.256  0.6293  0.4065 -3.2056
  177THR   HG23 2528   2.653   3.643   8.221  0.4260 -0.8959 -0.3885
  177THR      C 2529   2.915   3.482   8.501 -0.1483  0.5314  0.3684
  177THR      O 2530   2.876   3.379   8.556  0.0797  0.2015 -0.0823
  178HSD      N 2531   3.033   3.526   8.547 -0.2461  0.1505  0.9884
  178HSD     HN 2532   3.065   3.609   8.503 -2.0126 -0.2755 -1.2866
  178HSD     CA 2533   3.109   3.468   8.654  0.5130 -0.3055  0.2225
  178HSD     HA 2534   3.052   3.402   8.719 -1.5053  2.1750  1.1399
  178HSD     CB 2535   3.214   3.374   8.594  0.2893 -0.4067 -0.0148
  178HSD    HB1 2536   3.266   3.330   8.683 -0.7275 -2.2228 -0.2571
  178HSD    HB2 2537   3.288   3.428   8.532 -0.9704  0.4482 -0.8093
  178HSD    ND1 2538   3.222   3.239   8.376 -0.2404 -0.0541 -0.3545
  178HSD    HD1 2539   3.260   3.308   8.313  3.0556  1.2158  2.6497
  178HSD     CG 2540   3.182   3.256   8.507 -0.2172 -0.0207 -0.3525
  178HSD    CE1 2541   3.208   3.108   8.343 -0.3116  0.0733 -0.8381
  178HSD    HE1 2542   3.235   3.055   8.252 -0.1126 -0.2916 -0.5672
  178HSD    NE2 2543   3.178   3.038   8.451  0.3683  0.0593 -0.6544
  178HSD    CD2 2544   3.163   3.129   8.553  0.4369 -0.1573 -0.4500
  178HSD    HD2 2545   3.139   3.096   8.653 -3.9647  1.7419 -0.6594
  178HSD      C 2546   3.180   3.569   8.736 -0.3636  0.5856 -0.0984
  178HSD      O 2547   3.228   3.667   8.678  0.1118  0.5271  0.1923
  179GLN      N 2548   3.200   3.544   8.866  0.8798 -0.2633 -0.4350
  179GLN     HN 2549   3.170   3.457   8.905  0.2864 -0.1753 -0.6823
  179GLN     CA 2550   3.252   3.640   8.959 -0.5595  0.2411 -0.1170
  179GLN     HA 2551   3.183   3.722   8.953  1.6778  2.2211 -0.3741
  179GLN     CB 2552   3.237   3.590   9.103  0.3957  0.1740 -0.0298
  179GLN    HB1 2553   3.273   3.672   9.168  0.5469 -0.1005  0.2371
  179GLN    HB2 2554   3.315   3.512   9.119  1.9572  1.0290 -2.8488
  179GLN     CG 2555   3.104   3.538   9.159  0.3314  0.1859 -0.1754
  179GLN    HG1 2556   3.104   3.538   9.270 -0.4601  1.4949 -0.1411
  179GLN    HG2 2557   3.103   3.431   9.130 -1.0431 -0.0111  0.5173
  179GLN     CD 2558   2.980   3.611   9.107 -0.0278 -0.3697 -0.1083
  179GLN    OE1 2559   2.893   3.556   9.040  0.1525 -0.6377 -0.1270
  179GLN    NE2 2560   2.978   3.745   9.128 -0.2928 -0.3066 -0.5171
  179GLN   HE21 2561   2.893   3.798   9.122 -1.1781 -1.6692 -0.4019
  179GLN   HE22 2562   3.065   3.789   9.151 -0.7279  0.2496  0.1217
  179GLN      C 2563   3.392   3.684   8.931 -0.2994 -0.4777  0.0218
  179GLN      O 2564   3.435   3.796   8.956  0.0843 -0.5916 -0.1264
  180GLU      N 2565   3.480   3.595   8.883 -0.0504 -0.1799 -0.0778
  180GLU     HN 2566   3.463   3.498   8.868  0.3371 -0.1060 -1.1368
  180GLU     CA 2567   3.619   3.626   8.866 -0.1335  0.0837 -0.2835
  180GLU     HA 2568   3.660   3.673   8.954 -1.6383  1.0384 -0.0580
  180GLU     CB 2569   3.690   3.493   8.834 -0.3661 -0.1195  0.0296
  180GLU    HB1 2570   3.795   3.511   8.800  0.1564 -1.9307  0.6090
  180GLU    HB2 2571   3.631   3.439   8.757  0.0618  0.2843 -0.5950
  180GLU     CG 2572   3.705   3.406   8.958  1.1861  0.2979  0.1565
  180GLU    HG1 2573   3.607   3.369   8.994  1.0960  1.0542  0.7158
  180GLU    HG2 2574   3.763   3.458   9.037  1.3307 -2.5147  2.0757
  180GLU     CD 2575   3.778   3.275   8.931 -0.0256 -0.2741 -0.3963
  180GLU    OE1 2576   3.844   3.215   9.020  0.0965 -0.1910 -0.4316
  180GLU    OE2 2577   3.774   3.229   8.813 -0.3210 -0.4273 -0.3291
  180GLU      C 2578   3.636   3.724   8.755 -0.2039  0.0420 -0.3312
  180GLU      O 2579   3.724   3.810   8.755 -0.0789 -0.0801  0.3709
  181ALA      N 2580   3.549   3.719   8.653 -0.3486  0.2818 -0.2181
  181ALA     HN 2581   3.493   3.636   8.660  1.3627 -0.7634  2.7427
  181ALA     CA 2582   3.525   3.820   8.555  0.3820  0.3251 -0.3565
  181ALA     HA 2583   3.625   3.836   8.518  0.1894  1.0162 -0.5907
  181ALA     CB 2584   3.437   3.774   8.438  0.1198  0.3390 -0.1660
  181ALA    HB1 2585   3.330   3.764   8.466  0.5262  0.2654  1.4196
  181ALA    HB2 2586   3.474   3.675   8.404 -0.6860  0.4251 -1.3843
  181ALA    HB3 2587   3.444   3.844   8.351 -2.9915  0.9245 -0.0597
  181ALA      C 2588   3.473   3.949   8.609  0.5806  0.0401  0.5367
  181ALA      O 2589   3.515   4.055   8.563 -0.1535 -0.0390 -0.3310
  182ILE      N 2590   3.375   3.948   8.701 -0.1728  0.0041 -0.2507
  182ILE     HN 2591   3.354   3.858   8.739 -2.5465  0.4979 -0.2930
  182ILE     CA 2592   3.313   4.068   8.748 -0.0531  0.0760 -0.2742
  182ILE     HA 2593   3.284   4.126   8.662 -0.1924 -1.0728 -1.0236
  182ILE     CB 2594   3.196   4.044   8.839 -0.3117 -0.0098 -0.6314
  182ILE     HB 2595   3.223   4.006   8.940 -3.5876 -2.1558 -0.4245
  182ILE    CG2 2596   3.135   4.181   8.875  0.0351 -0.0753  0.2172
  182ILE   HG21 2597   3.123   4.253   8.792 -1.2919 -1.2709 -0.6755
  182ILE   HG22 2598   3.193   4.234   8.954  3.1065 -0.2919 -1.7302
  182ILE   HG23 2599   3.037   4.173   8.926  0.5402  1.9636  1.6553
  182ILE    CG1 2600   3.088   3.950   8.783 -0.9402  0.2880  0.0608
  182ILE   HG11 2601   2.994   3.954   8.842 -1.4324 -1.1700 -0.5602
  182ILE   HG12 2602   3.122   3.846   8.802 -0.9975  0.0563 -1.0415
  182ILE     CD 2603   3.051   3.984   8.639  0.2459 -0.3173 -0.3985
  182ILE    HD1 2604   2.999   4.082   8.637 -3.3403 -2.0293  0.9235
  182ILE    HD2 2605   2.969   3.919   8.601  0.1300  1.4453 -3.4693
  182ILE    HD3 2606   3.135   3.976   8.566 -0.3222 -0.1189 -1.0901
  182ILE      C 2607   3.416   4.152   8.815  0.4033 -0.0839 -0.7721
  182ILE      O 2608   3.426   4.274   8.805  0.4048  0.0093  0.2513
  183ASN      N 2609   3.492   4.086   8.904 -0.3804  0.1756  0.1057
  183ASN     HN 2610   3.464   3.991   8.914 -3.7744  0.9784 -0.7003
  183ASN     CA 2611   3.609   4.139   8.968  0.0317 -0.2143 -0.3202
  183ASN     HA 2612   3.587   4.221   9.034 -0.7583 -2.0305  1.8059
  183ASN     CB 2613   3.679   4.028   9.050  0.0058 -0.2934 -0.4037
  183ASN    HB1 2614   3.762   4.074   9.108 -0.8005  1.0973 -0.2886
  183ASN    HB2 2615   3.717   3.938   8.997  1.9815 -1.5772  2.9416
  183ASN     CG 2616   3.581   3.974   9.152 -0.2089 -0.1402 -0.5259
  183ASN    OD1 2617   3.473   4.026   9.180  0.0743  0.2837 -0.2019
  183ASN    ND2 2618   3.628   3.872   9.230 -0.3662  0.2168  0.0420
  183ASN   HD21 2619   3.572   3.843   9.307 -2.4337 -3.7131 -2.6036
  183ASN   HD22 2620   3.719   3.838   9.206 -0.4970  0.1815 -0.4239
  183ASN      C 2621   3.716   4.195   8.880 -0.0002  0.3350 -0.0126
  183ASN      O 2622   3.767   4.302   8.912 -0.4710  0.6410 -0.2784
  184CYS      N 2623   3.755   4.131   8.768  0.2356  0.4973 -0.0219
  184CYS     HN 2624   3.734   4.035   8.750  1.3763  0.1207  0.5536
  184CYS     CA 2625   3.841   4.178   8.664  0.2903  0.0097 -0.2017
  184CYS     HA 2626   3.933   4.213   8.709  0.6739 -0.4625 -0.6134
  184CYS     CB 2627   3.858   4.063   8.564 -0.1470 -0.1555 -0.0881
  184CYS    HB1 2628   3.763   4.029   8.516  0.1162 -2.5255  0.9093
  184CYS    HB2 2629   3.876   3.967   8.618 -1.4428 -1.2361 -1.4684
  184CYS     SG 2630   3.981   4.091   8.433 -0.0863  0.1346  0.0314
  184CYS      C 2631   3.782   4.296   8.594  0.1478  0.2264  0.2800
  184CYS      O 2632   3.851   4.393   8.563  0.0096  0.0173 -0.7311
  185TYR      N 2633   3.650   4.290   8.570  0.2519  0.4536 -0.3576
  185TYR     HN 2634   3.596   4.207   8.577  0.5004  0.2546 -0.7631
  185TYR     CA 2635   3.576   4.398   8.512  0.0953  0.5155 -0.0443
  185TYR     HA 2636   3.627   4.423   8.420 -0.0506 -0.0563 -0.2817
  185TYR     CB 2637   3.436   4.350   8.470  0.2764  0.0203 -0.0801
  185TYR    HB1 2638   3.363   4.428   8.440  0.3870  1.4737  2.9969
  185TYR    HB2 2639   3.384   4.309   8.560 -2.6424  3.0193 -0.2294
  185TYR     CG 2640   3.425   4.256   8.355  0.1854 -0.0070 -0.0491
  185TYR    CD1 2641   3.498   4.271   8.240 -0.0206 -0.0305 -0.1853
  185TYR    HD1 2642   3.565   4.354   8.225 -2.4841  2.1683  0.3170
  185TYR    CE1 2643   3.467   4.194   8.130 -0.4785  0.1427 -0.1767
  185TYR    HE1 2644   3.534   4.198   8.045 -0.1383 -2.3152 -0.1005
  185TYR     CZ 2645   3.378   4.089   8.140 -0.0682 -0.2347 -0.4472
  185TYR     OH 2646   3.341   4.004   8.034 -0.6391  0.1355 -0.5497
  185TYR     HH 2647   3.409   3.994   7.967 -0.3781 -0.4239 -0.2072
  185TYR    CD2 2648   3.331   4.155   8.364  0.0883  0.0819 -0.0675
  185TYR    HD2 2649   3.260   4.142   8.444  0.4732 -0.2703  0.2227
  185TYR    CE2 2650   3.302   4.078   8.254  0.2796  0.1626 -0.1746
  185TYR    HE2 2651   3.227   4.002   8.267  0.7213 -0.4308 -1.0563
  185TYR      C 2652   3.577   4.520   8.598  0.5057  0.2501  0.3287
  185TYR      O 2653   3.595   4.628   8.543  0.1140  0.0443 -0.2045
  186ALA      N 2654   3.560   4.506   8.731 -0.2086 -0.3035  0.1884
  186ALA     HN 2655   3.524   4.422   8.770  0.4514 -0.2278  0.9957
  186ALA     CA 2656   3.561   4.614   8.824  0.2849  0.2937 -0.4992
  186ALA     HA 2657   3.502   4.693   8.779  3.6935  2.8592 -0.9189
  186ALA     CB 2658   3.496   4.567   8.955  0.5602  0.7000 -0.2128
  186ALA    HB1 2659   3.557   4.481   8.992 -0.2718  0.4527  0.6313
  186ALA    HB2 2660   3.388   4.547   8.940  0.9824 -1.2675 -1.0139
  186ALA    HB3 2661   3.509   4.633   9.044 -0.7257 -0.0555  0.5708
  186ALA      C 2662   3.696   4.671   8.852  0.0561  0.4658  0.3006
  186ALA      O 2663   3.706   4.793   8.861  0.2075  0.4669  0.1426
  187ASN      N 2664   3.797   4.586   8.879 -0.0402  0.0774 -0.5263
  187ASN     HN 2665   3.781   4.488   8.877 -0.9146  0.1834  0.3420
  187ASN     CA 2666   3.932   4.630   8.894  0.1477 -0.6102 -0.1398
  187ASN     HA 2667   3.930   4.703   8.973  0.1084 -1.8930  1.0714
  187ASN     CB 2668   4.028   4.523   8.947  0.1319 -0.5418  0.0293
  187ASN    HB1 2669   4.132   4.560   8.940 -0.1466  0.3314  0.3806
  187ASN    HB2 2670   4.014   4.428   8.891  2.9577 -0.6760 -0.6024
  187ASN     CG 2671   3.997   4.491   9.093  0.0053  0.2407  0.1762
  187ASN    OD1 2672   3.956   4.577   9.170  0.4632  0.1467  0.5280
  187ASN    ND2 2673   4.020   4.364   9.134  0.5941  0.2848 -0.0071
  187ASN   HD21 2674   3.985   4.348   9.226 -3.6364  2.2966 -1.0532
  187ASN   HD22 2675   4.025   4.291   9.066 -1.9655 -0.3152  0.3645
  187ASN      C 2676   3.991   4.692   8.772  0.2446 -0.1102  0.1576
  187ASN      O 2677   3.987   4.642   8.660  0.1245 -0.2875  0.2433
  188GLU      N 2678   4.049   4.813   8.787 -0.3599  0.2021 -0.0050
  188GLU     HN 2679   4.020   4.859   8.871 -2.0668 -0.0785 -0.3980
  188GLU     CA 2680   4.108   4.886   8.679 -0.0888  0.0116  0.0147
  188GLU     HA 2681   4.046   4.869   8.593 -0.7927  2.5625 -0.0586
  188GLU     CB 2682   4.127   5.037   8.699 -0.0453  0.1113 -0.7617
  188GLU    HB1 2683   4.174   5.077   8.606 -0.5398 -1.5224 -1.7517
  188GLU    HB2 2684   4.201   5.059   8.778  0.2937 -1.3368 -0.6481
  188GLU     CG 2685   3.993   5.111   8.710 -0.2666 -0.3714 -0.1502
  188GLU    HG1 2686   3.979   5.139   8.817  1.3971  0.7853 -0.1921
  188GLU    HG2 2687   3.910   5.042   8.683 -1.5289  1.7143 -1.8595
  188GLU     CD 2688   3.981   5.235   8.622 -0.0272 -0.2267  0.0206
  188GLU    OE1 2689   3.868   5.256   8.571  0.0027 -0.2426 -0.0519
  188GLU    OE2 2690   4.077   5.317   8.620  0.0211 -0.2870 -0.1335
  188GLU      C 2691   4.240   4.834   8.633 -0.2610 -0.0838 -0.3707
  188GLU      O 2692   4.286   4.865   8.523  0.5531  0.7170  0.1773
  189THR      N 2693   4.304   4.753   8.719 -0.5549  0.2940  0.2121
  189THR     HN 2694   4.265   4.745   8.810  0.9426 -1.6916  0.7528
  189THR     CA 2695   4.424   4.679   8.692 -0.4536  0.5432 -0.0295
  189THR     HA 2696   4.501   4.738   8.646  2.1529 -2.9637 -0.5673
  189THR     CB 2697   4.491   4.638   8.819 -1.1529 -0.0979  0.1431
  189THR     HB 2698   4.588   4.587   8.797 -0.2003  0.9497  1.6736
  189THR    OG1 2699   4.420   4.563   8.917  0.1950 -0.7120  0.6905
  189THR    HG1 2700   4.492   4.547   8.978  0.1092  1.9802  1.6254
  189THR    CG2 2701   4.531   4.763   8.898 -0.8850  0.0208 -0.1796
  189THR   HG21 2702   4.444   4.832   8.903 -1.3683 -0.5120 -1.1164
  189THR   HG22 2703   4.617   4.822   8.857  0.9226 -1.5815  1.1000
  189THR   HG23 2704   4.555   4.742   9.005 -2.0739 -2.4901 -0.3552
  189THR      C 2705   4.407   4.565   8.598 -0.0652  0.5595 -0.1202
  189THR      O 2706   4.502   4.520   8.534 -0.3305 -0.1678 -0.0195
  190CYS      N 2707   4.286   4.508   8.585 -0.0382  0.5426 -0.3054
  190CYS     HN 2708   4.224   4.546   8.653  0.2210 -0.7775  0.7221
  190CYS     CA 2709   4.248   4.392   8.510 -0.3936  0.3812  0.1155
  190CYS     HA 2710   4.336   4.342   8.473 -0.8088 -0.1898 -0.1137
  190CYS     CB 2711   4.169   4.294   8.597  0.5015 -0.0017  0.5134
  190CYS    HB1 2712   4.064   4.329   8.608 -0.4937 -1.7589 -2.4308
  190CYS    HB2 2713   4.210   4.299   8.700 -2.6749 -1.5469  2.0121
  190CYS     SG 2714   4.158   4.128   8.525 -0.0535  0.2951 -0.0956
  190CYS      C 2715   4.178   4.431   8.385  0.2052 -0.2148 -0.4157
  190CYS      O 2716   4.082   4.507   8.376  0.4926  0.2631  0.4623
  191CYS      N 2717   4.221   4.374   8.271  0.8228  0.1908 -0.3910
  191CYS     HN 2718   4.301   4.314   8.263 -0.7861 -2.0775 -0.3486
  191CYS     CA 2719   4.144   4.383   8.151  0.5049  0.1037 -0.1933
  191CYS     HA 2720   4.042   4.374   8.186  0.3038 -1.4285 -1.0709
  191CYS     CB 2721   4.169   4.515   8.076  0.4559 -0.0049 -0.4007
  191CYS    HB1 2722   4.279   4.525   8.063  0.4514  1.6636  0.6355
  191CYS    HB2 2723   4.150   4.603   8.139  1.7640  0.6008 -0.8166
  191CYS     SG 2724   4.100   4.541   7.910 -0.4071  0.0234 -0.0406
  191CYS      C 2725   4.183   4.264   8.070  0.4107 -0.1938  0.1927
  191CYS      O 2726   4.221   4.275   7.953  0.5411 -0.4737  0.2088
  192ASP      N 2727   4.179   4.145   8.131  0.0337 -0.3276 -0.0910
  192ASP     HN 2728   4.150   4.155   8.226 -0.4666  4.1777 -0.4947
  192ASP     CA 2729   4.191   4.016   8.070 -0.0178 -0.2079 -0.3531
  192ASP     HA 2730   4.283   4.016   8.014  0.5520 -1.6751  0.5393
  192ASP     CB 2731   4.211   3.902   8.171 -0.0671  0.1293  0.0415
  192ASP    HB1 2732   4.214   3.817   8.099  1.1372  0.1881 -0.0078
  192ASP    HB2 2733   4.128   3.891   8.243  0.5480 -0.2818  0.7024
  192ASP     CG 2734   4.343   3.904   8.248  0.0397  0.2146 -0.1406
  192ASP    OD1 2735   4.340   3.867   8.369  0.2964  0.9411  0.0884
  192ASP    OD2 2736   4.450   3.946   8.197 -0.1086  0.0672 -0.5802
  192ASP      C 2737   4.075   3.989   7.980 -0.1662  0.5619 -0.4025
  192ASP      O 2738   3.967   4.048   7.983 -0.4052  0.1277 -0.2881
  193PHE      N 2739   4.098   3.884   7.899  0.2108  0.1443  0.2324
  193PHE     HN 2740   4.179   3.826   7.905 -0.2285 -0.6065 -0.8552
  193PHE     CA 2741   4.002   3.837   7.804  0.0539 -0.0212  0.4741
  193PHE     HA 2742   3.961   3.925   7.757 -0.8694 -0.1030  1.1011
  193PHE     CB 2743   4.073   3.767   7.687 -0.2230  0.0119  0.2858
  193PHE    HB1 2744   4.145   3.695   7.732  1.8585  1.3180 -0.7970
  193PHE    HB2 2745   4.137   3.836   7.628  0.9784 -1.3696 -0.0896
  193PHE     CG 2746   3.970   3.706   7.599 -0.1169 -0.1827  0.2969
  193PHE    CD1 2747   3.902   3.792   7.516 -0.5172 -0.2397  0.5619
  193PHE    HD1 2748   3.906   3.899   7.530 -1.2202 -0.2274  0.7084
  193PHE    CE1 2749   3.814   3.737   7.426  0.0256 -0.3927  0.1207
  193PHE    HE1 2750   3.739   3.794   7.375  0.1344 -0.2219  0.1512
  193PHE     CZ 2751   3.802   3.601   7.409 -0.1058 -0.3279 -0.3200
  193PHE     HZ 2752   3.727   3.554   7.348  0.0480  1.0726 -1.6240
  193PHE    CD2 2753   3.963   3.569   7.590 -0.6244 -0.1654  0.4061
  193PHE    HD2 2754   4.035   3.503   7.636  0.7020  1.0259  0.1082
  193PHE    CE2 2755   3.885   3.523   7.487  0.2262  0.0146 -0.3292
  193PHE    HE2 2756   3.869   3.416   7.487 -1.6252  0.2437 -0.9061
  193PHE      C 2757   3.889   3.764   7.869  0.0255  0.2452  0.7251
  193PHE      O 2758   3.895   3.645   7.899  0.0182 -0.0488 -0.3870
  194PHE      N 2759   3.781   3.834   7.906 -0.2676  0.3726 -0.3323
  194PHE     HN 2760   3.764   3.929   7.884 -2.1049 -0.6458 -4.1171
  194PHE     CA 2761   3.667   3.759   7.952  0.1724 -0.4208 -0.5139
  194PHE     HA 2762   3.665   3.654   7.931 -1.6989 -1.0650  2.3795
  194PHE     CB 2763   3.629   3.780   8.099  0.4466 -0.2968 -0.4586
  194PHE    HB1 2764   3.535   3.723   8.119 -0.1288  0.8941  0.4037
  194PHE    HB2 2765   3.613   3.886   8.129  1.9373  0.8467 -3.3801
  194PHE     CG 2766   3.728   3.718   8.192 -0.3833 -0.1449  0.5547
  194PHE    CD1 2767   3.799   3.801   8.276  0.3704 -0.0892 -0.1248
  194PHE    HD1 2768   3.791   3.907   8.261 -0.0621 -0.1197 -0.1260
  194PHE    CE1 2769   3.876   3.741   8.374  0.6306 -0.3340 -0.4735
  194PHE    HE1 2770   3.903   3.796   8.463  0.4035 -2.0649  0.6934
  194PHE     CZ 2771   3.875   3.605   8.389 -0.2265 -0.2712  0.0958
  194PHE     HZ 2772   3.926   3.557   8.472 -2.7302  0.7497  2.3812
  194PHE    CD2 2773   3.738   3.581   8.197  0.0017 -0.1126  0.6833
  194PHE    HD2 2774   3.673   3.523   8.134  1.1267  0.2968 -0.9330
  194PHE    CE2 2775   3.818   3.525   8.293  0.3792 -0.6571  0.0568
  194PHE    HE2 2776   3.816   3.417   8.296 -3.2473 -0.7641 -1.5407
  194PHE      C 2777   3.551   3.816   7.877  0.0779 -0.2657 -0.2503
  194PHE      O 2778   3.537   3.937   7.861  0.5057 -0.1322  0.3553
  195THR      N 2779   3.467   3.726   7.824  0.0554 -0.1326 -0.4401
  195THR     HN 2780   3.475   3.628   7.838 -1.0216 -0.5728 -2.4486
  195THR     CA 2781   3.356   3.763   7.741 -0.0862 -0.3191 -0.3338
  195THR     HA 2782   3.320   3.860   7.770  0.4034 -0.2378  0.0116
  195THR     CB 2783   3.412   3.778   7.602  0.0746 -0.1306 -0.2499
  195THR     HB 2784   3.502   3.843   7.604 -0.6584  0.9041 -0.3532
  195THR    OG1 2785   3.322   3.824   7.503 -0.5502 -0.2949  0.2320
  195THR    HG1 2786   3.357   3.817   7.414  2.4747 -3.8392  1.4429
  195THR    CG2 2787   3.460   3.641   7.550 -0.3071 -0.1988 -0.4296
  195THR   HG21 2788   3.492   3.654   7.444 -1.9366  0.7961 -0.8380
  195THR   HG22 2789   3.387   3.561   7.572  0.2328  0.0131  2.6083
  195THR   HG23 2790   3.552   3.613   7.606 -0.5328 -1.2512 -0.5750
  195THR      C 2791   3.255   3.655   7.758 -0.2390 -0.1437 -0.1211
  195THR      O 2792   3.286   3.540   7.788  0.1629 -0.1333 -0.4799
  196ASN      N 2793   3.126   3.691   7.751 -0.1513  0.3216  0.5642
  196ASN     HN 2794   3.103   3.787   7.735  2.4649  0.6036 -2.6313
  196ASN     CA 2795   3.010   3.607   7.757  0.2091 -0.2632 -0.4467
  196ASN     HA 2796   3.016   3.575   7.860  0.4690 -0.9904 -0.6822
  196ASN     CB 2797   2.879   3.687   7.746  0.2553 -0.0278  0.6616
  196ASN    HB1 2798   2.880   3.750   7.655 -0.3832 -1.3475 -0.2862
  196ASN    HB2 2799   2.875   3.752   7.836 -1.5964  0.6563  0.1369
  196ASN     CG 2800   2.752   3.604   7.750  0.3009 -0.1048  0.5228
  196ASN    OD1 2801   2.718   3.535   7.654 -0.0432  0.2742  0.3698
  196ASN    ND2 2802   2.686   3.611   7.869 -0.3049 -0.0747  0.1930
  196ASN   HD21 2803   2.600   3.560   7.866  1.1573 -2.6803 -1.3199
  196ASN   HD22 2804   2.712   3.680   7.937  1.1918 -0.2573 -0.1421
  196ASN      C 2805   3.018   3.481   7.677  0.2765 -0.2253 -0.5001
  196ASN      O 2806   3.038   3.486   7.556  0.1613 -0.4523 -0.5290
  197GLN      N 2807   2.989   3.366   7.740 -0.2669 -0.0899 -0.4945
  197GLN     HN 2808   2.962   3.363   7.836  3.0855  3.4735  0.8251
  197GLN     CA 2809   2.993   3.242   7.668  0.2321 -0.1011 -0.4530
  197GLN     HA 2810   3.097   3.228   7.643  0.5906  1.5847 -0.0741
  197GLN     CB 2811   2.959   3.130   7.767  0.5611  0.0734 -0.1426
  197GLN    HB1 2812   2.950   3.035   7.710 -3.2261  0.1708  0.0523
  197GLN    HB2 2813   2.856   3.139   7.809  1.0153 -2.8950  1.9292
  197GLN     CG 2814   3.058   3.118   7.884  0.1351  0.6132  0.2792
  197GLN    HG1 2815   3.052   3.215   7.938  2.3159  0.9294  0.0479
  197GLN    HG2 2816   3.162   3.123   7.845 -0.2104 -1.6539 -1.1073
  197GLN     CD 2817   3.031   3.007   7.984 -0.1653  0.0255 -0.4458
  197GLN    OE1 2818   3.111   2.919   8.017 -0.4373  0.0612  0.3064
  197GLN    NE2 2819   2.907   3.014   8.039  0.4115  0.1756  0.8787
  197GLN   HE21 2820   2.883   2.939   8.099  1.3427 -1.2128 -0.4115
  197GLN   HE22 2821   2.853   3.085   7.993  0.7780  0.3537  0.7178
  197GLN      C 2822   2.910   3.218   7.546 -0.1541  0.0469 -0.2221
  197GLN      O 2823   2.958   3.180   7.439  0.0239  0.4764 -0.2941
  198ALA      N 2824   2.780   3.251   7.549 -0.0902  0.2647  0.3274
  198ALA     HN 2825   2.730   3.291   7.625 -0.8807  0.5163 -0.3032
  198ALA     CA 2826   2.684   3.242   7.443 -0.1376 -0.2283  0.4118
  198ALA     HA 2827   2.678   3.142   7.401 -2.3012 -0.1104  0.3362
  198ALA     CB 2828   2.543   3.276   7.494 -0.1147 -0.4960  0.6580
  198ALA    HB1 2829   2.522   3.216   7.585  0.2794 -0.8684  0.5104
  198ALA    HB2 2830   2.472   3.251   7.412  1.0109  1.8023 -1.1434
  198ALA    HB3 2831   2.542   3.381   7.529  0.9248  0.3705 -1.6800
  198ALA      C 2832   2.716   3.338   7.334 -0.1787 -0.2433  0.3862
  198ALA      O 2833   2.697   3.314   7.215  0.7111  0.5597  0.0662
  199TYR      N 2834   2.760   3.457   7.379 -0.8943  0.0717  0.2647
  199TYR     HN 2835   2.768   3.461   7.478 -2.1360 -2.7277  0.5851
  199TYR     CA 2836   2.809   3.568   7.304  0.4681 -0.2837  0.6031
  199TYR     HA 2837   2.726   3.597   7.242 -1.3287  0.3214  3.1499
  199TYR     CB 2838   2.835   3.694   7.389 -0.3158  0.1442  0.2152
  199TYR    HB1 2839   2.913   3.669   7.463 -0.6613 -0.8975  0.2421
  199TYR    HB2 2840   2.737   3.723   7.433 -2.3220 -2.8375 -1.8573
  199TYR     CG 2841   2.890   3.808   7.310  0.1848 -0.0950  0.2137
  199TYR    CD1 2842   2.820   3.860   7.204  0.1872  0.1450  0.3288
  199TYR    HD1 2843   2.719   3.830   7.181  0.5742 -1.6375  0.8088
  199TYR    CE1 2844   2.890   3.940   7.117 -0.1185  0.2085  0.1398
  199TYR    HE1 2845   2.834   3.967   7.029 -0.5367 -2.5547 -0.5299
  199TYR     CZ 2846   3.022   3.972   7.140 -0.0803  0.1248  0.0368
  199TYR     OH 2847   3.087   4.055   7.047  0.1743 -0.4958 -0.3379
  199TYR     HH 2848   3.043   4.052   6.962  0.0576 -0.6735 -0.2716
  199TYR    CD2 2849   3.018   3.846   7.343  0.0638  0.4002  0.1244
  199TYR    HD2 2850   3.069   3.812   7.432  0.0618  1.8301  0.6949
  199TYR    CE2 2851   3.087   3.918   7.249  0.3098 -0.8351 -0.6633
  199TYR    HE2 2852   3.191   3.942   7.269 -0.0528 -0.1352  0.4431
  199TYR      C 2853   2.929   3.531   7.224  0.1340  0.0281 -0.0475
  199TYR      O 2854   2.942   3.567   7.107 -0.6177 -0.7485 -0.3764
  200ALA      N 2855   3.023   3.459   7.288  0.0692  0.0468  0.0690
  200ALA     HN 2856   3.014   3.433   7.384  0.0707 -0.0117  0.0538
  200ALA     CA 2857   3.144   3.421   7.222  0.0481  0.3201 -0.1281
  200ALA     HA 2858   3.177   3.516   7.183 -1.5683  1.2920  0.7631
  200ALA     CB 2859   3.245   3.357   7.319 -0.2409 -0.2172 -0.1794
  200ALA    HB1 2860   3.212   3.262   7.367  1.7580 -1.9786 -2.1236
  200ALA    HB2 2861   3.279   3.430   7.396 -0.5682 -0.6162  0.3555
  200ALA    HB3 2862   3.333   3.317   7.264  0.1165  0.8125 -0.3653
  200ALA      C 2863   3.116   3.320   7.116 -0.3036  0.4015 -0.1134
  200ALA      O 2864   3.175   3.330   7.009  0.5446  0.0724  0.3162
  201ILE      N 2865   3.020   3.226   7.130  0.1828 -0.1876 -0.6849
  201ILE     HN 2866   2.988   3.213   7.223  0.1403 -0.4846 -0.7399
  201ILE     CA 2867   2.973   3.138   7.028  0.2519 -0.3694 -0.5593
  201ILE     HA 2868   3.060   3.089   6.986  2.5701  2.5517  0.4477
  201ILE     CB 2869   2.883   3.038   7.093  0.2367 -0.0471 -0.0854
  201ILE     HB 2870   2.798   3.083   7.149  0.9666  0.4651  0.6302
  201ILE    CG2 2871   2.814   2.959   6.981  0.5589  0.0230 -0.3317
  201ILE   HG21 2872   2.768   2.868   7.026  0.0366 -0.1721 -1.2347
  201ILE   HG22 2873   2.888   2.929   6.903 -1.3166 -0.0112 -2.1804
  201ILE   HG23 2874   2.729   3.017   6.939 -0.4401 -0.3096  1.1524
  201ILE    CG1 2875   2.956   2.946   7.193 -0.4443 -0.4858  0.0184
  201ILE   HG11 2876   3.016   3.011   7.261  1.6794 -1.8235 -0.4979
  201ILE   HG12 2877   3.020   2.876   7.136 -0.6027  0.4730 -1.3806
  201ILE     CD 2878   2.862   2.873   7.289 -0.8668  0.1437  0.0904
  201ILE    HD1 2879   2.911   2.827   7.378 -1.3696  0.3120  0.4601
  201ILE    HD2 2880   2.792   2.803   7.240 -1.4714  0.7431  0.0713
  201ILE    HD3 2881   2.785   2.942   7.331 -1.7775 -2.0607  2.2977
  201ILE      C 2882   2.906   3.209   6.916  0.6354  0.5033 -0.2403
  201ILE      O 2883   2.957   3.209   6.804 -0.4371 -0.5146 -0.7468
  202ALA      N 2884   2.812   3.301   6.944  0.4930  0.3068 -0.0676
  202ALA     HN 2885   2.784   3.322   7.037  1.9986  2.4968 -0.0173
  202ALA     CA 2886   2.745   3.364   6.834 -0.1675 -0.5348 -0.1548
  202ALA     HA 2887   2.714   3.284   6.769 -0.9622 -1.8789  1.7708
  202ALA     CB 2888   2.628   3.444   6.896  0.6010  0.7062 -0.2627
  202ALA    HB1 2889   2.552   3.473   6.821  0.6376  0.7147 -0.2966
  202ALA    HB2 2890   2.650   3.536   6.953 -0.8325 -0.2614  1.9792
  202ALA    HB3 2891   2.575   3.375   6.965  0.7733  0.2636 -0.5635
  202ALA      C 2892   2.825   3.454   6.746 -0.3200 -0.2058  0.0388
  202ALA      O 2893   2.826   3.440   6.624 -0.9292 -0.5164  0.0672
  203SER      N 2894   2.901   3.545   6.810 -0.1108  0.0175 -0.5273
  203SER     HN 2895   2.891   3.541   6.909  0.2622  0.7981 -0.4468
  203SER     CA 2896   2.998   3.628   6.746 -0.2359  0.0778 -0.6395
  203SER     HA 2897   2.945   3.689   6.673  0.9900  0.9923 -0.7999
  203SER     CB 2898   3.052   3.730   6.848 -0.2584 -0.3732 -0.1759
  203SER    HB1 2899   2.977   3.807   6.875 -0.2330  0.3373 -1.9735
  203SER    HB2 2900   3.131   3.780   6.788  1.2488 -2.0703  0.2888
  203SER     OG 2901   3.118   3.672   6.960 -0.0958 -0.0938 -0.1253
  203SER    HG1 2902   3.053   3.626   7.014  1.5623 -1.5805  0.6835
  203SER      C 2903   3.110   3.561   6.675  0.2326  0.1878 -0.0018
  203SER      O 2904   3.151   3.610   6.570 -0.0313  0.3141 -0.0436
  204SER      N 2905   3.163   3.448   6.725 -0.3849 -0.1500 -0.0998
  204SER     HN 2906   3.143   3.412   6.816 -2.5688  1.1615  0.0077
  204SER     CA 2907   3.269   3.376   6.660 -0.2392  0.1426 -0.1899
  204SER     HA 2908   3.337   3.450   6.621 -0.2650  0.1377 -0.2444
  204SER     CB 2909   3.329   3.266   6.749 -0.7553  0.2056  0.2411
  204SER    HB1 2910   3.388   3.197   6.686 -1.4980 -1.2498  1.0667
  204SER    HB2 2911   3.258   3.201   6.806  1.4847 -0.7591  2.0640
  204SER     OG 2912   3.429   3.320   6.834 -0.2506 -0.0621 -0.1767
  204SER    HG1 2913   3.394   3.400   6.874 -0.0122  1.6247 -3.0486
  204SER      C 2914   3.212   3.307   6.541  0.0799 -0.0181 -0.2494
  204SER      O 2915   3.269   3.309   6.432 -0.2740  0.4361 -0.4336
  205ILE      N 2916   3.093   3.245   6.554 -0.1224  0.5168  0.5250
  205ILE     HN 2917   3.036   3.261   6.634 -1.4516  1.6268 -0.5800
  205ILE     CA 2918   3.021   3.188   6.444 -0.2109  0.6904  0.4923
  205ILE     HA 2919   3.079   3.113   6.393 -2.8385 -1.7179  0.7736
  205ILE     CB 2920   2.899   3.113   6.491  0.2458 -0.1663  0.3185
  205ILE     HB 2921   2.838   3.171   6.563  1.2054 -1.6583  2.4273
  205ILE    CG2 2922   2.804   3.066   6.380  0.6770 -0.4658  0.0713
  205ILE   HG21 2923   2.762   3.151   6.322 -1.1253 -1.9838 -0.9709
  205ILE   HG22 2924   2.725   3.002   6.425 -0.3610 -1.0726 -2.4543
  205ILE   HG23 2925   2.867   3.005   6.311 -2.8521 -2.5899 -1.5443
  205ILE    CG1 2926   2.952   2.988   6.563  0.3564 -0.6934 -0.6585
  205ILE   HG11 2927   3.020   3.017   6.646 -2.0289  0.5008  1.0032
  205ILE   HG12 2928   2.988   2.912   6.491 -1.9525 -2.1301 -0.4159
  205ILE     CD 2929   2.838   2.927   6.645  0.1663  0.1416 -0.2884
  205ILE    HD1 2930   2.775   2.995   6.706 -1.1720 -1.7280  0.4948
  205ILE    HD2 2931   2.882   2.857   6.719 -0.0517 -0.2012 -0.4794
  205ILE    HD3 2932   2.783   2.867   6.569  0.5171  0.6140 -0.9233
  205ILE      C 2933   2.985   3.276   6.329 -0.1223 -0.0774 -0.1273
  205ILE      O 2934   3.027   3.255   6.216 -0.9129  0.8464 -0.6088
  206VAL      N 2935   2.913   3.387   6.353  0.4406  0.1899  0.3651
  206VAL     HN 2936   2.860   3.399   6.436 -0.4318  4.1691 -0.5430
  206VAL     CA 2937   2.885   3.490   6.257 -0.2670 -0.2373  0.0972
  206VAL     HA 2938   2.831   3.437   6.180 -2.3913 -1.1100  2.0581
  206VAL     CB 2939   2.787   3.588   6.315 -0.1906 -0.1935  0.1528
  206VAL     HB 2940   2.825   3.650   6.399 -0.7490 -1.7925  1.6393
  206VAL    CG1 2941   2.740   3.690   6.210  0.5476 -0.1346 -0.1280
  206VAL   HG11 2942   2.817   3.763   6.175  1.2227 -0.7947 -0.0468
  206VAL   HG12 2943   2.657   3.747   6.256  0.3846 -0.1442 -0.4091
  206VAL   HG13 2944   2.693   3.635   6.126 -0.5281  1.7099 -0.7882
  206VAL    CG2 2945   2.660   3.516   6.361 -0.4185  0.0754 -0.0555
  206VAL   HG21 2946   2.605   3.601   6.408  0.0558 -0.6122  1.8033
  206VAL   HG22 2947   2.663   3.441   6.443  1.3558 -0.7713 -0.8634
  206VAL   HG23 2948   2.606   3.474   6.273 -0.9122  0.5638  0.0075
  206VAL      C 2949   2.998   3.566   6.196 -0.6459  0.5027  0.3128
  206VAL      O 2950   3.007   3.587   6.076 -0.2054 -0.0926  0.2402
  207SER      N 2951   3.094   3.612   6.279  0.2400 -0.0861 -0.3710
  207SER     HN 2952   3.096   3.590   6.377  3.0814  1.0270 -0.0897
  207SER     CA 2953   3.181   3.720   6.248  0.0049  0.3110  0.3259
  207SER     HA 2954   3.157   3.759   6.150 -0.7425 -1.3891 -0.2023
  207SER     CB 2955   3.170   3.838   6.346  0.1225  0.0404  0.6652
  207SER    HB1 2956   3.251   3.905   6.311 -1.1440  2.0352  1.3763
  207SER    HB2 2957   3.201   3.798   6.445 -2.5723  1.1871  2.1180
  207SER     OG 2958   3.041   3.898   6.341  0.0231 -0.2042  0.1792
  207SER    HG1 2959   3.026   3.924   6.250 -1.8626  1.8555  0.9641
  207SER      C 2960   3.318   3.669   6.220  0.1112  0.5864  0.3323
  207SER      O 2961   3.407   3.747   6.188  0.2524  0.2175 -0.1898
  208PHE      N 2962   3.331   3.535   6.211 -0.1090  0.5949 -0.1505
  208PHE     HN 2963   3.268   3.464   6.240  0.7306 -0.0591  0.1460
  208PHE     CA 2964   3.457   3.478   6.172 -0.0174  0.4116  0.4030
  208PHE     HA 2965   3.510   3.536   6.098  1.2502 -2.3473 -0.9897
  208PHE     CB 2966   3.549   3.456   6.293  0.4601 -0.2878 -0.0810
  208PHE    HB1 2967   3.515   3.373   6.358  0.3810 -0.1966 -0.0077
  208PHE    HB2 2968   3.551   3.546   6.358 -0.7098  0.3011 -0.8301
  208PHE     CG 2969   3.686   3.410   6.254  0.5126 -0.0139 -0.2224
  208PHE    CD1 2970   3.771   3.503   6.199  0.3641 -0.0542 -0.5272
  208PHE    HD1 2971   3.739   3.604   6.177  0.8237 -0.0268 -1.0998
  208PHE    CE1 2972   3.900   3.467   6.169  0.4653 -0.0748 -0.0783
  208PHE    HE1 2973   3.960   3.542   6.118 -1.0105 -0.7232 -2.9589
  208PHE     CZ 2974   3.942   3.337   6.184  0.4708 -0.0568  0.0627
  208PHE     HZ 2975   4.038   3.301   6.151  0.4537 -0.8769  0.8760
  208PHE    CD2 2976   3.729   3.283   6.284  0.3455  0.0765  0.4139
  208PHE    HD2 2977   3.667   3.215   6.340 -0.8772  1.2598  0.5519
  208PHE    CE2 2978   3.856   3.248   6.244  0.0183 -0.0381 -0.5504
  208PHE    HE2 2979   3.887   3.146   6.263  0.9298  0.3968  0.3605
  208PHE      C 2980   3.428   3.357   6.089  0.5505  0.4654  0.1221
  208PHE      O 2981   3.452   3.354   5.969 -0.8566 -0.4369 -0.1610
  209TYR      N 2982   3.369   3.250   6.145 -0.5217  0.8529 -0.2369
  209TYR     HN 2983   3.337   3.247   6.239  2.0165 -0.0070  0.6761
  209TYR     CA 2984   3.343   3.132   6.068  0.5627  0.4272  0.0335
  209TYR     HA 2985   3.441   3.106   6.031 -0.0890 -1.2977 -0.5612
  209TYR     CB 2986   3.293   3.023   6.163  0.2398  0.2999 -0.2776
  209TYR    HB1 2987   3.267   2.928   6.113  0.3071 -0.9821  1.9802
  209TYR    HB2 2988   3.200   3.060   6.211 -0.5823 -0.8330 -0.9527
  209TYR     CG 2989   3.392   2.988   6.270 -0.1490 -0.5238 -0.1785
  209TYR    CD1 2990   3.365   2.995   6.404 -0.1306 -0.5336 -0.1744
  209TYR    HD1 2991   3.265   3.026   6.429  0.9661  1.8423  1.6362
  209TYR    CE1 2992   3.462   2.970   6.500 -0.0855  0.4874  0.0496
  209TYR    HE1 2993   3.434   2.979   6.604  0.5842 -0.1295  0.2891
  209TYR     CZ 2994   3.582   2.920   6.456 -0.0374  0.5055  0.1602
  209TYR     OH 2995   3.677   2.881   6.553 -0.2566 -0.4483  0.0085
  209TYR     HH 2996   3.674   2.946   6.625 -2.3804  0.0564 -0.4612
  209TYR    CD2 2997   3.518   2.953   6.228  0.2077 -0.1239  0.5402
  209TYR    HD2 2998   3.539   2.933   6.124 -0.7407 -2.2027  0.6899
  209TYR    CE2 2999   3.609   2.910   6.322  0.5973  0.1921  0.3079
  209TYR    HE2 3000   3.706   2.870   6.293 -0.4907 -0.9447 -2.0853
  209TYR      C 3001   3.264   3.137   5.942  0.6214  0.2336 -0.0112
  209TYR      O 3002   3.304   3.077   5.842  0.1209  0.4079 -0.3223
  210VAL      N 3003   3.150   3.209   5.936  0.8313  0.5700  0.0321
  210VAL     HN 3004   3.111   3.255   6.015 -0.3906  0.1391 -0.2959
  210VAL     CA 3005   3.061   3.219   5.824  0.8369 -0.0562 -0.0341
  210VAL     HA 3006   3.036   3.119   5.792 -0.6753  0.3538 -0.1886
  210VAL     CB 3007   2.937   3.289   5.870  0.2726 -1.0412 -0.0277
  210VAL     HB 3008   2.966   3.379   5.929 -0.5496 -0.5113 -0.4183
  210VAL    CG1 3009   2.841   3.345   5.764 -0.3688 -0.7735  0.6778
  210VAL   HG11 3010   2.898   3.416   5.700  0.3604 -0.7848  1.3022
  210VAL   HG12 3011   2.755   3.400   5.806  0.5607  0.0464  1.5677
  210VAL   HG13 3012   2.804   3.264   5.697  1.2274  0.9203 -2.4959
  210VAL    CG2 3013   2.856   3.205   5.970  0.0380 -0.4248  0.3080
  210VAL   HG21 3014   2.917   3.123   6.015 -0.4840 -0.2584  1.3626
  210VAL   HG22 3015   2.771   3.163   5.913 -1.1988  2.5814 -0.2157
  210VAL   HG23 3016   2.816   3.265   6.055  0.7238  1.6274 -0.7400
  210VAL      C 3017   3.125   3.285   5.706 -0.2455  0.2601 -0.4520
  210VAL      O 3018   3.122   3.229   5.596 -0.4301 -0.4611 -0.0865
  211PRO      N 3019   3.195   3.394   5.716  0.2972 -0.1232 -0.0092
  211PRO     CD 3020   3.177   3.501   5.813 -0.5248 -0.0252 -0.2596
  211PRO    HD1 3021   3.248   3.471   5.893  0.9409  1.1170 -1.0746
  211PRO    HD2 3022   3.071   3.519   5.841 -0.6907  1.1100 -1.5326
  211PRO     CA 3023   3.276   3.439   5.608 -0.3641  0.1171 -0.4120
  211PRO     HA 3024   3.207   3.456   5.527 -3.2477 -0.0538  1.8859
  211PRO     CB 3025   3.329   3.578   5.644 -0.0086 -0.0726 -0.2042
  211PRO    HB1 3026   3.352   3.643   5.557  0.6167 -1.0320 -0.7887
  211PRO    HB2 3027   3.418   3.565   5.710 -0.4130  0.6167  0.4909
  211PRO     CG 3028   3.224   3.629   5.743  0.4466 -0.0732  0.2865
  211PRO    HG1 3029   3.252   3.703   5.822  0.5727 -1.5274  1.6564
  211PRO    HG2 3030   3.134   3.670   5.692 -2.3006 -4.8047  0.7761
  211PRO      C 3031   3.384   3.347   5.562  0.3245  0.5627  0.2873
  211PRO      O 3032   3.430   3.343   5.448 -0.5886  0.2060 -0.0803
  212LEU      N 3033   3.444   3.272   5.656 -0.1648  0.0794  0.2191
  212LEU     HN 3034   3.413   3.281   5.751  1.9235  3.4572  0.7690
  212LEU     CA 3035   3.563   3.194   5.641 -0.2179  0.0257  0.0755
  212LEU     HA 3036   3.631   3.256   5.586  1.1413 -0.7021  0.8638
  212LEU     CB 3037   3.623   3.157   5.778  0.3228  0.1883 -0.1202
  212LEU    HB1 3038   3.557   3.099   5.845  0.4449 -0.6322 -0.7020
  212LEU    HB2 3039   3.653   3.254   5.825 -0.0985  0.6081 -0.6981
  212LEU     CG 3040   3.749   3.068   5.771 -0.1622 -0.5321  0.2443
  212LEU     HG 3041   3.719   2.971   5.727 -0.2616  0.2771 -1.5310
  212LEU    CD1 3042   3.865   3.125   5.688  0.0239 -0.4362  0.5696
  212LEU   HD11 3043   3.847   3.130   5.579  2.0313 -0.1882  0.2053
  212LEU   HD12 3044   3.963   3.078   5.711  1.1120  0.4777 -1.8823
  212LEU   HD13 3045   3.876   3.230   5.723 -2.1091  0.0174 -0.0063
  212LEU    CD2 3046   3.800   3.038   5.913  0.6297 -0.4049 -0.0095
  212LEU   HD21 3047   3.824   3.125   5.978  0.9863 -0.3590 -0.2008
  212LEU   HD22 3048   3.899   2.987   5.912  0.8145 -0.0896  1.0285
  212LEU   HD23 3049   3.734   2.969   5.970 -0.3616 -1.0293 -1.8537
  212LEU      C 3050   3.531   3.072   5.561  0.0324 -0.0127  0.0349
  212LEU      O 3051   3.599   3.035   5.465 -0.0496 -0.5406  0.1750
  213VAL      N 3052   3.417   3.005   5.584  0.0076  0.2067  0.5675
  213VAL     HN 3053   3.366   3.036   5.664  0.4427  0.2869  0.8168
  213VAL     CA 3054   3.369   2.894   5.508 -0.0288  0.3333  0.4053
  213VAL     HA 3055   3.455   2.829   5.499  0.7071  1.5226 -2.1055
  213VAL     CB 3056   3.258   2.827   5.584 -0.0753  0.1073  0.1402
  213VAL     HB 3057   3.175   2.898   5.600 -1.5926 -0.0823 -5.0235
  213VAL    CG1 3058   3.197   2.716   5.496 -0.1223  0.0984  0.1841
  213VAL   HG11 3059   3.123   2.658   5.556 -0.7693  2.0340  1.3546
  213VAL   HG12 3060   3.283   2.648   5.476  1.0903  0.9844  2.0664
  213VAL   HG13 3061   3.160   2.753   5.399 -1.0532 -0.3263  0.3679
  213VAL    CG2 3062   3.308   2.768   5.717 -0.0899 -0.1894  0.0147
  213VAL   HG21 3063   3.231   2.707   5.769  0.3720  0.1559  1.1305
  213VAL   HG22 3064   3.337   2.854   5.780 -0.9790 -0.8346  1.3445
  213VAL   HG23 3065   3.399   2.706   5.700 -2.1906 -2.8692 -2.6133
  213VAL      C 3066   3.322   2.946   5.376  0.5719  0.0618  0.0795
  213VAL      O 3067   3.352   2.885   5.274 -0.3562  0.3243 -0.3577
  214ILE      N 3068   3.263   3.065   5.359 -0.0267 -0.1809  0.4185
  214ILE     HN 3069   3.238   3.117   5.440  2.9052 -1.0340  1.9874
  214ILE     CA 3070   3.227   3.117   5.230  0.5347 -0.5972  0.0885
  214ILE     HA 3071   3.168   3.038   5.186  0.9669  0.0632 -1.7683
  214ILE     CB 3072   3.147   3.244   5.242  0.1825 -0.8296  0.2195
  214ILE     HB 3073   3.199   3.316   5.309  1.2106 -0.4867 -0.9070
  214ILE    CG2 3074   3.148   3.323   5.111 -0.0834 -0.4286  0.4586
  214ILE   HG21 3075   3.097   3.251   5.043  0.6752 -2.7464  2.2265
  214ILE   HG22 3076   3.245   3.353   5.065 -0.2922 -1.6498 -0.8269
  214ILE   HG23 3077   3.084   3.414   5.108 -0.3712 -0.6526 -0.4976
  214ILE    CG1 3078   3.004   3.211   5.288 -0.2322  0.8007  0.1605
  214ILE   HG11 3079   3.009   3.137   5.371  1.0652 -1.1891 -1.5717
  214ILE   HG12 3080   2.951   3.155   5.208 -2.1542  0.3849  1.6632
  214ILE     CD 3081   2.913   3.322   5.340 -0.3835  0.5283  0.4742
  214ILE    HD1 3082   2.808   3.287   5.330 -0.3014  0.8073 -1.7307
  214ILE    HD2 3083   2.922   3.416   5.282  1.2283 -0.2235 -0.5573
  214ILE    HD3 3084   2.933   3.339   5.448  2.2862  0.3761  0.0651
  214ILE      C 3085   3.345   3.141   5.143 -0.0036  0.4550 -0.3739
  214ILE      O 3086   3.347   3.111   5.023  0.2258  0.2004 -0.3083
  215MET      N 3087   3.453   3.197   5.201  0.0262  0.2495 -0.2315
  215MET     HN 3088   3.448   3.241   5.291  1.5500  2.4402 -1.1314
  215MET     CA 3089   3.579   3.199   5.134 -0.0700 -0.0162 -0.4222
  215MET     HA 3090   3.556   3.254   5.044  0.3995 -0.7153 -0.9807
  215MET     CB 3091   3.689   3.280   5.204 -0.4469  0.3162 -0.2091
  215MET    HB1 3092   3.791   3.253   5.169 -0.4954  1.1867 -1.0472
  215MET    HB2 3093   3.677   3.246   5.310 -1.7899 -0.0476 -0.4560
  215MET     CG 3094   3.663   3.431   5.196 -0.1907  0.3597 -0.2264
  215MET    HG1 3095   3.565   3.447   5.246  0.0225  5.2027 -0.8815
  215MET    HG2 3096   3.649   3.451   5.088 -1.8870 -1.3335 -0.3800
  215MET     SD 3097   3.785   3.543   5.269  0.2049 -0.0802 -0.2031
  215MET     CE 3098   3.707   3.560   5.432  0.4272 -0.1055 -0.0939
  215MET    HE1 3099   3.709   3.466   5.490  0.6430  1.0296  1.8560
  215MET    HE2 3100   3.604   3.601   5.432  0.3056 -0.3965 -1.3441
  215MET    HE3 3101   3.762   3.613   5.513  1.7060 -1.8221  0.2164
  215MET      C 3102   3.636   3.075   5.074  0.1301  0.0853 -0.4420
  215MET      O 3103   3.705   3.092   4.973  0.3091  0.4321 -0.2624
  216VAL      N 3104   3.615   2.952   5.123 -0.3445  0.0367 -0.7639
  216VAL     HN 3105   3.552   2.940   5.199 -1.8463  2.5958 -1.4898
  216VAL     CA 3106   3.673   2.840   5.055  0.5061  0.0154 -0.0178
  216VAL     HA 3107   3.778   2.855   5.033  0.4246 -1.2689 -1.4490
  216VAL     CB 3108   3.661   2.721   5.144  0.0229 -0.1396 -0.2875
  216VAL     HB 3109   3.561   2.715   5.192  1.1894  0.7707  2.4192
  216VAL    CG1 3110   3.695   2.589   5.071 -0.4337 -0.3450 -0.1321
  216VAL   HG11 3111   3.620   2.564   4.993  1.9603 -2.1508 -2.0002
  216VAL   HG12 3112   3.698   2.506   5.145 -2.4613 -0.6144 -0.3010
  216VAL   HG13 3113   3.793   2.600   5.021 -0.8183  0.3467 -0.7633
  216VAL    CG2 3114   3.766   2.746   5.254  0.2645 -0.3373 -0.4707
  216VAL   HG21 3115   3.750   2.837   5.314 -1.6117 -1.2273  0.4621
  216VAL   HG22 3116   3.863   2.747   5.200  1.9954  1.9475  2.4086
  216VAL   HG23 3117   3.754   2.659   5.323  2.2125  0.9571  1.6141
  216VAL      C 3118   3.603   2.818   4.925 -0.1327  0.3315  0.2710
  216VAL      O 3119   3.668   2.785   4.826 -0.4744  0.1712  0.0972
  217PHE      N 3120   3.468   2.826   4.926 -0.1169  0.5920  0.5387
  217PHE     HN 3121   3.416   2.844   5.009 -1.9654 -1.4978 -0.0786
  217PHE     CA 3122   3.391   2.808   4.806 -0.2300  0.0322  0.6918
  217PHE     HA 3123   3.424   2.725   4.747 -0.2409  2.0922 -2.4600
  217PHE     CB 3124   3.243   2.788   4.843 -0.3196 -0.3161  0.1454
  217PHE    HB1 3125   3.171   2.786   4.759  1.1585  2.0751 -1.3166
  217PHE    HB2 3126   3.221   2.866   4.919  2.6645 -1.8548  2.8438
  217PHE     CG 3127   3.244   2.654   4.907  0.1103 -0.2902  0.1976
  217PHE    CD1 3128   3.206   2.643   5.039 -0.4802  0.1037  0.0636
  217PHE    HD1 3129   3.186   2.730   5.100 -1.4300 -0.3814  0.4610
  217PHE    CE1 3130   3.187   2.522   5.102 -0.3284  0.0808  0.0653
  217PHE    HE1 3131   3.159   2.527   5.207  2.4273  1.4834  0.8405
  217PHE     CZ 3132   3.223   2.410   5.031  0.1384 -0.0394  0.4805
  217PHE     HZ 3133   3.216   2.315   5.083 -3.1654  0.3125  0.9227
  217PHE    CD2 3134   3.263   2.536   4.838 -0.7861 -0.1683 -0.2778
  217PHE    HD2 3135   3.266   2.547   4.731 -1.0089  3.1245 -0.0583
  217PHE    CE2 3136   3.253   2.412   4.897 -1.1499  0.0721  0.1731
  217PHE    HE2 3137   3.258   2.328   4.831 -0.7469  1.3205 -1.4519
  217PHE      C 3138   3.411   2.912   4.701  0.2911 -0.1200  0.6370
  217PHE      O 3139   3.432   2.881   4.584 -0.4466  0.0778  0.4507
  218VAL      N 3140   3.406   3.041   4.740  0.2906 -0.1112  0.6070
  218VAL     HN 3141   3.385   3.048   4.837  0.3853 -1.4205  0.7371
  218VAL     CA 3142   3.426   3.150   4.649 -0.2563 -0.4211  0.1060
  218VAL     HA 3143   3.356   3.139   4.568 -0.7089 -0.5178  0.5041
  218VAL     CB 3144   3.401   3.279   4.721  0.3579 -0.1814 -0.1100
  218VAL     HB 3145   3.467   3.292   4.809  2.7328  0.3137 -1.8499
  218VAL    CG1 3146   3.435   3.401   4.633  0.4382  0.2207  0.4688
  218VAL   HG11 3147   3.399   3.498   4.672  0.7216  0.2623  0.6253
  218VAL   HG12 3148   3.367   3.393   4.545  1.3398 -3.4610 -0.0848
  218VAL   HG13 3149   3.545   3.399   4.617  0.4833 -3.6922  0.1068
  218VAL    CG2 3150   3.250   3.287   4.748  0.4078  0.8132 -0.0685
  218VAL   HG21 3151   3.193   3.265   4.655  0.3911 -1.0400  0.3272
  218VAL   HG22 3152   3.209   3.381   4.790  0.3521  1.8925 -2.3784
  218VAL   HG23 3153   3.231   3.200   4.815  1.3148 -0.4060 -1.3109
  218VAL      C 3154   3.562   3.152   4.589 -0.2541  0.0536  0.1258
  218VAL      O 3155   3.570   3.164   4.467 -0.0986 -0.1476  0.1165
  219TYR      N 3156   3.675   3.138   4.660  0.0603  0.4757 -0.2837
  219TYR     HN 3157   3.679   3.139   4.760  1.0878 -1.1352 -0.2646
  219TYR     CA 3158   3.807   3.122   4.607  0.0141  0.1125 -0.2933
  219TYR     HA 3159   3.817   3.205   4.538  0.0500 -2.3600 -3.4903
  219TYR     CB 3160   3.919   3.134   4.711  0.4569  0.2953 -0.7852
  219TYR    HB1 3161   4.009   3.087   4.667  0.3307 -0.3229 -0.3942
  219TYR    HB2 3162   3.881   3.085   4.803  2.4716 -0.1967 -0.1559
  219TYR     CG 3163   3.960   3.274   4.743 -0.0065  0.2004  0.2786
  219TYR    CD1 3164   4.020   3.347   4.643  0.9480 -0.4285  0.3826
  219TYR    HD1 3165   4.015   3.309   4.542  0.4270  2.7995 -0.9180
  219TYR    CE1 3166   4.068   3.473   4.670  0.7240 -0.3430  0.3774
  219TYR    HE1 3167   4.090   3.541   4.589  1.0673 -0.4394  0.3896
  219TYR     CZ 3168   4.055   3.528   4.796 -0.0489  0.1749  0.0825
  219TYR     OH 3169   4.089   3.663   4.816 -0.0749  0.1399  0.3621
  219TYR     HH 3170   4.061   3.687   4.905 -0.2103 -2.4213  1.0839
  219TYR    CD2 3171   3.948   3.329   4.868 -0.9373 -0.0101  0.2862
  219TYR    HD2 3172   3.898   3.269   4.943  0.0020 -1.1506  0.0402
  219TYR    CE2 3173   3.999   3.453   4.897 -0.4493 -0.0681 -0.3152
  219TYR    HE2 3174   3.968   3.497   4.991  0.1918  1.8914 -0.9566
  219TYR      C 3175   3.825   3.000   4.524  0.2647 -0.1969  0.2130
  219TYR      O 3176   3.898   3.001   4.425 -0.3210  0.1923 -0.2188
  220SER      N 3177   3.756   2.889   4.557 -0.1308  0.0721  0.2901
  220SER     HN 3178   3.688   2.894   4.629  0.2143  0.6523  0.5852
  220SER     CA 3179   3.762   2.769   4.480 -0.4921  0.1183  0.1870
  220SER     HA 3180   3.863   2.731   4.470 -0.8543 -0.7035 -0.5025
  220SER     CB 3181   3.702   2.649   4.556  0.2159 -0.3915 -0.0454
  220SER    HB1 3182   3.596   2.662   4.585  0.3495  0.0035  0.2758
  220SER    HB2 3183   3.755   2.632   4.652 -0.0134 -2.1701 -0.1930
  220SER     OG 3184   3.711   2.526   4.485  0.0096 -0.2771 -0.2706
  220SER    HG1 3185   3.792   2.481   4.509 -0.4851  0.1718  2.5128
  220SER      C 3186   3.705   2.785   4.344 -0.1687 -0.1443  0.0189
  220SER      O 3187   3.760   2.744   4.242 -0.0587  0.0944 -0.0193
  221ARG      N 3188   3.592   2.858   4.342 -0.0110  0.1013  0.0803
  221ARG     HN 3189   3.552   2.880   4.431  1.7084 -0.0325  0.9284
  221ARG     CA 3190   3.530   2.903   4.221 -0.5221 -0.2081  0.2266
  221ARG     HA 3191   3.518   2.818   4.156 -0.7371  0.1446 -0.2032
  221ARG     CB 3192   3.396   2.975   4.248 -0.3872  0.2136 -0.2194
  221ARG    HB1 3193   3.411   3.067   4.308 -1.1812 -0.3440  0.8656
  221ARG    HB2 3194   3.339   2.898   4.304 -2.9483  1.9062 -0.3445
  221ARG     CG 3195   3.327   3.024   4.121 -1.0316 -0.0412  0.0326
  221ARG    HG1 3196   3.386   3.098   4.063  3.1615 -1.7943  1.6681
  221ARG    HG2 3197   3.246   3.092   4.156 -0.6644  0.4816 -0.1335
  221ARG     CD 3198   3.287   2.915   4.022  0.3188  0.2230 -0.8209
  221ARG    HD1 3199   3.236   2.828   4.069  0.0837  0.8922  0.1667
  221ARG    HD2 3200   3.369   2.877   3.956 -1.1536 -2.4203 -1.2828
  221ARG     NE 3201   3.190   2.977   3.927 -0.0218  0.8010 -0.0976
  221ARG     HE 3202   3.217   2.980   3.831  2.7232  0.2201  0.5645
  221ARG     CZ 3203   3.057   2.989   3.954  0.0494  1.0577  0.1544
  221ARG    NH1 3204   2.998   2.937   4.066  0.2551 -0.4376 -0.4055
  221ARG   HH11 3205   3.049   2.894   4.140 -0.1738  0.1445  0.2358
  221ARG   HH12 3206   2.902   2.909   4.066  0.4341 -1.0657 -0.3863
  221ARG    NH2 3207   2.971   3.034   3.858 -0.1370  0.3907 -0.0006
  221ARG   HH21 3208   3.011   3.065   3.772  1.0688 -1.0438 -0.0062
  221ARG   HH22 3209   2.882   3.064   3.894 -0.8487 -1.4788 -0.1092
  221ARG      C 3210   3.615   2.992   4.139 -0.2277 -0.6645  0.0338
  221ARG      O 3211   3.632   2.971   4.019  0.0334 -0.0642 -0.0428
  222VAL      N 3212   3.691   3.090   4.192 -0.1125 -0.4995 -0.4291
  222VAL     HN 3213   3.668   3.120   4.284 -2.4930 -0.2968 -1.0244
  222VAL     CA 3214   3.783   3.172   4.119 -0.2926  0.1671  0.0798
  222VAL     HA 3215   3.729   3.231   4.047 -1.9583  0.4189  1.4676
  222VAL     CB 3216   3.847   3.276   4.205  0.0924  0.4808 -0.5750
  222VAL     HB 3217   3.902   3.226   4.287 -0.5895 -2.1432 -1.6352
  222VAL    CG1 3218   3.973   3.344   4.149  0.6752 -0.6280 -0.6278
  222VAL   HG11 3219   3.943   3.409   4.063  1.5406  0.2679 -0.2676
  222VAL   HG12 3220   4.058   3.276   4.128  0.4926 -0.7251 -1.0726
  222VAL   HG13 3221   4.015   3.412   4.226 -1.1074  0.2079 -0.3312
  222VAL    CG2 3222   3.738   3.374   4.253 -0.1690  0.3643 -0.9294
  222VAL   HG21 3223   3.650   3.322   4.298 -0.0493 -0.8142 -2.0081
  222VAL   HG22 3224   3.695   3.447   4.182 -0.4067  2.0514  0.8550
  222VAL   HG23 3225   3.779   3.432   4.338  1.1033 -0.3685 -1.0179
  222VAL      C 3226   3.887   3.101   4.039 -0.3693  0.1180  0.0236
  222VAL      O 3227   3.899   3.128   3.919  0.0680  0.2640  0.0981
  223PHE      N 3228   3.942   2.999   4.107  0.1470  0.1189 -0.3884
  223PHE     HN 3229   3.925   3.000   4.205  0.5303 -0.9947 -0.2907
  223PHE     CA 3230   4.037   2.905   4.056 -0.2567 -0.4491 -0.1044
  223PHE     HA 3231   4.124   2.958   4.021  0.4111 -1.0339  0.6338
  223PHE     CB 3232   4.096   2.827   4.175  0.3104  0.1440  0.0089
  223PHE    HB1 3233   4.010   2.783   4.230 -1.1010  0.7411 -1.6292
  223PHE    HB2 3234   4.161   2.899   4.229  2.2237 -0.4750 -1.3604
  223PHE     CG 3235   4.186   2.713   4.141  0.2395  0.3404 -0.8675
  223PHE    CD1 3236   4.170   2.584   4.185 -0.1966  0.2284 -1.3552
  223PHE    HD1 3237   4.084   2.564   4.247  0.3687 -0.0028 -0.6384
  223PHE    CE1 3238   4.267   2.489   4.163 -0.2043 -0.0542 -0.2045
  223PHE    HE1 3239   4.242   2.392   4.202  2.4793  0.1027  2.2264
  223PHE     CZ 3240   4.382   2.526   4.098  0.1541  0.0057  0.4598
  223PHE     HZ 3241   4.458   2.449   4.094  0.5329  0.2570  2.0684
  223PHE    CD2 3242   4.302   2.744   4.074  0.4153  0.3134 -0.5781
  223PHE    HD2 3243   4.308   2.847   4.041  1.6002  0.3391 -0.3435
  223PHE    CE2 3244   4.401   2.652   4.048  0.1897 -0.1343  0.1182
  223PHE    HE2 3245   4.491   2.683   3.996  0.3340 -0.9988 -0.1674
  223PHE      C 3246   3.990   2.828   3.937 -0.5133  0.1003 -0.3611
  223PHE      O 3247   4.064   2.819   3.839  0.1364  0.4069  0.0922
  224GLN      N 3248   3.867   2.775   3.946 -0.3765 -0.0392  0.7598
  224GLN     HN 3249   3.818   2.782   4.033 -1.7401  0.1898 -0.0071
  224GLN     CA 3250   3.803   2.716   3.833  0.0741 -0.2185  0.5961
  224GLN     HA 3251   3.883   2.652   3.797  1.2733  0.3763  2.0882
  224GLN     CB 3252   3.683   2.632   3.878  0.1887 -0.5828  0.2259
  224GLN    HB1 3253   3.655   2.580   3.783 -0.9077 -3.2281  1.8576
  224GLN    HB2 3254   3.597   2.697   3.904  0.0073  0.1202 -1.8896
  224GLN     CG 3255   3.716   2.523   3.981 -0.0917 -0.4088  0.5028
  224GLN    HG1 3256   3.633   2.457   4.012  0.8581 -1.4939  0.8247
  224GLN    HG2 3257   3.737   2.578   4.075 -1.0253 -1.9844  1.6668
  224GLN     CD 3258   3.837   2.439   3.943 -0.0367 -0.0320 -0.1914
  224GLN    OE1 3259   3.874   2.408   3.830 -0.5725  0.0137 -0.3833
  224GLN    NE2 3260   3.899   2.375   4.047 -0.3727  0.0576  0.0652
  224GLN   HE21 3261   3.962   2.302   4.021 -0.5856 -0.5789  1.2641
  224GLN   HE22 3262   3.860   2.371   4.139 -1.1413 -1.0212 -0.2803
  224GLN      C 3263   3.770   2.801   3.715 -0.7297 -0.3684  0.7085
  224GLN      O 3264   3.794   2.760   3.602 -0.3379 -0.4599  0.8234
  225GLU      N 3265   3.723   2.926   3.730 -0.0240  0.0495 -0.4231
  225GLU     HN 3266   3.708   2.950   3.826 -1.5475 -0.6553 -0.4487
  225GLU     CA 3267   3.701   3.030   3.635  0.0113  0.4330 -0.0157
  225GLU     HA 3268   3.646   2.985   3.553  0.2865 -1.2622  0.6953
  225GLU     CB 3269   3.614   3.147   3.684  0.0081  0.2125  0.5152
  225GLU    HB1 3270   3.601   3.230   3.611  1.9808  3.4141  3.4999
  225GLU    HB2 3271   3.668   3.195   3.768  0.1686  0.1777  0.4320
  225GLU     CG 3272   3.480   3.102   3.741 -0.1590  0.2884  0.1852
  225GLU    HG1 3273   3.434   3.181   3.803 -2.1023 -1.1295  0.6732
  225GLU    HG2 3274   3.489   3.015   3.810 -2.6115 -0.3599 -0.1813
  225GLU     CD 3275   3.372   3.072   3.637 -0.1108 -0.1888  0.2679
  225GLU    OE1 3276   3.282   2.991   3.669 -0.5850  0.4063  0.4684
  225GLU    OE2 3277   3.376   3.131   3.525 -0.6547 -0.4329  0.1190
  225GLU      C 3278   3.828   3.090   3.583  0.1026 -0.1981 -0.5321
  225GLU      O 3279   3.826   3.120   3.464 -0.0778  0.2297 -0.4227
  226ALA      N 3280   3.939   3.091   3.659 -0.0060 -0.1443 -0.3728
  226ALA     HN 3281   3.928   3.086   3.758 -2.2656  1.3110 -0.4601
  226ALA     CA 3282   4.069   3.127   3.613  0.1970 -0.0062  0.2949
  226ALA     HA 3283   4.058   3.230   3.580 -1.3618 -0.3323 -0.3090
  226ALA     CB 3284   4.175   3.135   3.724 -0.0444 -0.2862  0.5450
  226ALA    HB1 3285   4.150   3.219   3.793  3.7932  1.8734 -0.4203
  226ALA    HB2 3286   4.275   3.164   3.686  0.6605 -2.4653  0.5900
  226ALA    HB3 3287   4.180   3.038   3.778  2.0050 -0.1575  0.6542
  226ALA      C 3288   4.121   3.035   3.507 -0.0286  0.2290 -0.0232
  226ALA      O 3289   4.167   3.081   3.403  0.1190  0.0934 -0.0180
  227LYS      N 3290   4.111   2.903   3.527  0.6002  0.1255 -0.3752
  227LYS     HN 3291   4.067   2.877   3.613 -1.0827 -1.2104 -1.5565
  227LYS     CA 3292   4.145   2.810   3.424 -0.3408 -0.5952 -0.0553
  227LYS     HA 3293   4.247   2.831   3.394  0.2393 -2.3083  0.5477
  227LYS     CB 3294   4.163   2.673   3.492 -0.6774 -0.4500  0.3287
  227LYS    HB1 3295   4.196   2.597   3.418 -1.5923  0.2988 -0.8679
  227LYS    HB2 3296   4.068   2.632   3.531 -0.9136 -0.6270 -0.4257
  227LYS     CG 3297   4.275   2.680   3.597 -0.5028  0.5198  0.0898
  227LYS    HG1 3298   4.260   2.755   3.678  0.7211 -0.1670  0.9866
  227LYS    HG2 3299   4.369   2.713   3.548 -0.1309 -0.2051  0.3015
  227LYS     CD 3300   4.307   2.544   3.659  0.2903  0.4637 -0.4270
  227LYS    HD1 3301   4.408   2.544   3.705  1.4120  0.8215 -2.7293
  227LYS    HD2 3302   4.317   2.476   3.572 -0.6305 -0.2593  0.0130
  227LYS     CE 3303   4.201   2.480   3.750  0.4301  0.4286 -0.2895
  227LYS    HE1 3304   4.102   2.511   3.711  1.1009  1.4715 -1.1988
  227LYS    HE2 3305   4.211   2.513   3.855  1.4739 -4.4156  1.4009
  227LYS     NZ 3306   4.213   2.333   3.761 -0.1283  0.3835 -0.2874
  227LYS    HZ1 3307   4.175   2.292   3.848 -1.4662 -0.6975 -1.3199
  227LYS    HZ2 3308   4.313   2.305   3.757 -0.2129 -0.0288  0.3373
  227LYS    HZ3 3309   4.162   2.287   3.682  1.2739  0.5122 -1.2951
  227LYS      C 3310   4.051   2.794   3.310 -0.4165  0.0220 -0.0813
  227LYS      O 3311   4.100   2.771   3.199  0.1183 -0.2228  0.2015
  228ARG      N 3312   3.919   2.813   3.330 -0.2666  0.4914  0.4898
  228ARG     HN 3313   3.878   2.808   3.420 -1.7611  0.1893 -0.1841
  228ARG     CA 3314   3.832   2.832   3.218  0.0734 -0.2226  0.0950
  228ARG     HA 3315   3.843   2.742   3.159  0.4883  0.2698 -0.5816
  228ARG     CB 3316   3.685   2.835   3.266 -0.1083 -0.6005 -0.4298
  228ARG    HB1 3317   3.623   2.868   3.180 -2.5770 -4.3276 -0.2913
  228ARG    HB2 3318   3.675   2.907   3.350  2.7309  0.7104 -1.0859
  228ARG     CG 3319   3.637   2.695   3.305 -0.4744 -0.3406  0.0656
  228ARG    HG1 3320   3.682   2.671   3.403 -1.2022  0.3414  0.5754
  228ARG    HG2 3321   3.669   2.618   3.231 -0.6644  0.3382 -0.7422
  228ARG     CD 3322   3.486   2.701   3.324 -0.3971  0.0188  0.5727
  228ARG    HD1 3323   3.436   2.745   3.235  1.6279  3.8720  1.1021
  228ARG    HD2 3324   3.452   2.753   3.416  2.6492  1.5163  0.9709
  228ARG     NE 3325   3.437   2.561   3.329  0.0676 -0.1955 -0.6474
  228ARG     HE 3326   3.494   2.488   3.291  1.2463  0.0017  0.6616
  228ARG     CZ 3327   3.311   2.511   3.346  0.0160  0.1544  0.0195
  228ARG    NH1 3328   3.206   2.588   3.388  0.0042 -0.4533  1.1503
  228ARG   HH11 3329   3.223   2.685   3.405  2.9149 -1.0847  2.5534
  228ARG   HH12 3330   3.115   2.546   3.390 -1.1335  1.7626 -0.3548
  228ARG    NH2 3331   3.296   2.380   3.310  0.2270  0.2767 -0.5152
  228ARG   HH21 3332   3.378   2.335   3.276 -0.5752 -1.1245 -0.6939
  228ARG   HH22 3333   3.210   2.328   3.316  0.8068 -1.0653 -2.6394
  228ARG      C 3334   3.863   2.950   3.134 -0.4586 -0.0008  0.2016
  228ARG      O 3335   3.855   2.939   3.012 -0.4927  0.3099  0.1751
  229GLN      N 3336   3.900   3.067   3.190 -0.3236  0.2103 -0.3206
  229GLN     HN 3337   3.905   3.071   3.289  0.8278 -0.2394 -0.3346
  229GLN     CA 3338   3.958   3.180   3.123 -0.0079  0.1256 -0.1909
  229GLN     HA 3339   3.885   3.208   3.050 -1.8717 -0.2116  1.4480
  229GLN     CB 3340   3.990   3.294   3.222 -0.1389  0.4189 -0.4871
  229GLN    HB1 3341   4.072   3.361   3.188 -0.4208  0.8212 -0.3747
  229GLN    HB2 3342   4.022   3.242   3.315 -1.1099 -0.3757 -0.5794
  229GLN     CG 3343   3.880   3.391   3.263  0.3809  0.7510  0.1319
  229GLN    HG1 3344   3.913   3.463   3.341 -0.5739 -0.2317  1.5055
  229GLN    HG2 3345   3.810   3.328   3.323  0.5441 -0.5931 -1.0412
  229GLN     CD 3346   3.796   3.449   3.150  0.2848 -0.0030 -0.1876
  229GLN    OE1 3347   3.688   3.393   3.129  0.1294  0.1750  0.1183
  229GLN    NE2 3348   3.845   3.544   3.067 -0.2074 -0.2001 -0.7099
  229GLN   HE21 3349   3.926   3.595   3.096 -0.7013 -1.3616  3.2990
  229GLN   HE22 3350   3.792   3.574   2.987 -0.0911  1.7254 -0.1172
  229GLN      C 3351   4.079   3.161   3.038  0.4956  0.2877  0.4710
  229GLN      O 3352   4.086   3.202   2.922  0.1423 -0.0951  0.3100
  230LEU      N 3353   4.182   3.089   3.085 -0.2096 -0.8570  0.3012
  230LEU     HN 3354   4.193   3.077   3.184  0.6001  1.1653  0.5083
  230LEU     CA 3355   4.284   3.030   3.004 -0.2478 -0.1138 -0.2950
  230LEU     HA 3356   4.347   3.106   2.960 -0.7753  1.2650  1.2035
  230LEU     CB 3357   4.374   2.956   3.105 -0.3862 -0.3822 -0.3685
  230LEU    HB1 3358   4.434   2.883   3.047 -2.4443 -1.5275 -1.1880
  230LEU    HB2 3359   4.311   2.887   3.165  2.3990 -2.0711  0.8069
  230LEU     CG 3360   4.464   3.060   3.173  0.2556 -0.6139 -0.8563
  230LEU     HG 3361   4.400   3.143   3.208  1.9710  1.0594 -1.5126
  230LEU    CD1 3362   4.525   2.988   3.295  0.1939  0.2863 -0.2828
  230LEU   HD11 3363   4.587   2.900   3.265  0.9696  0.9545 -0.6718
  230LEU   HD12 3364   4.439   2.944   3.350  0.8894 -0.8474 -0.0619
  230LEU   HD13 3365   4.590   3.050   3.361  2.3433 -0.4079 -1.6257
  230LEU    CD2 3366   4.581   3.122   3.096  0.4999  0.3618  0.2604
  230LEU   HD21 3367   4.655   3.042   3.073  1.0380  1.1373 -0.8174
  230LEU   HD22 3368   4.625   3.201   3.161  2.6732  0.4508 -1.1855
  230LEU   HD23 3369   4.560   3.145   2.989 -1.7898 -2.0560  0.0815
  230LEU      C 3370   4.246   2.929   2.902 -0.2697 -0.2266 -0.1756
  230LEU      O 3371   4.280   2.943   2.784  0.2084 -0.0913 -0.0232
  231GLN      N 3372   4.169   2.825   2.938 -0.8575  0.2068 -0.1772
  231GLN     HN 3373   4.144   2.818   3.035 -0.7345  0.9211 -0.0830
  231GLN     CA 3374   4.127   2.716   2.856  0.6584 -0.3542 -0.2239
  231GLN     HA 3375   4.213   2.686   2.797  0.0469  0.7637 -1.7562
  231GLN     CB 3376   4.059   2.602   2.933 -0.2979  0.0285 -0.4856
  231GLN    HB1 3377   4.000   2.541   2.862  1.0484  0.0972 -1.7180
  231GLN    HB2 3378   3.993   2.651   3.007 -1.4292 -2.4590  0.2718
  231GLN     CG 3379   4.163   2.522   3.012 -0.1945  0.4171 -0.2276
  231GLN    HG1 3380   4.123   2.439   3.075  1.5780 -0.0360  0.3701
  231GLN    HG2 3381   4.223   2.593   3.074  0.3623 -0.7960  0.6730
  231GLN     CD 3382   4.259   2.454   2.916 -0.2901  0.2951 -0.2378
  231GLN    OE1 3383   4.376   2.487   2.896 -0.2935  0.3930 -0.1025
  231GLN    NE2 3384   4.212   2.351   2.842 -0.0013 -0.2270  0.2992
  231GLN   HE21 3385   4.280   2.302   2.788 -1.6840  0.7446 -2.9615
  231GLN   HE22 3386   4.121   2.313   2.861 -0.0651  0.3061  1.1064
  231GLN      C 3387   4.046   2.756   2.738  0.1344 -0.4190  0.1144
  231GLN      O 3388   4.060   2.708   2.626 -0.4766 -0.3402 -0.0015
  232LYS      N 3389   3.960   2.858   2.758  0.3721 -0.1500 -0.2286
  232LYS     HN 3390   3.946   2.896   2.849  1.7410 -1.1448  0.4503
  232LYS     CA 3391   3.885   2.914   2.650 -0.2853 -0.1174  0.2410
  232LYS     HA 3392   3.817   2.836   2.620  1.4959 -0.6936 -2.6696
  232LYS     CB 3393   3.802   3.031   2.705  0.3758  0.5874 -0.2477
  232LYS    HB1 3394   3.857   3.124   2.734 -2.1322  2.7194 -1.8677
  232LYS    HB2 3395   3.743   2.988   2.789 -0.9553 -1.1929 -2.0157
  232LYS     CG 3396   3.702   3.106   2.617 -0.5516  0.4378  0.6632
  232LYS    HG1 3397   3.761   3.147   2.533 -2.3032  1.6253 -0.0553
  232LYS    HG2 3398   3.647   3.190   2.664  0.2561  0.3928  1.7173
  232LYS     CD 3399   3.605   3.011   2.544 -0.2657  0.4118  0.3144
  232LYS    HD1 3400   3.560   2.943   2.619  2.1813 -0.2558  1.2998
  232LYS    HD2 3401   3.664   2.941   2.482 -0.2401  1.3224 -0.7215
  232LYS     CE 3402   3.491   3.066   2.459  0.1297  0.5114 -0.1550
  232LYS    HE1 3403   3.528   3.145   2.390 -1.0648 -0.2211 -1.6954
  232LYS    HE2 3404   3.421   3.124   2.522  0.8019  1.5975 -0.3845
  232LYS     NZ 3405   3.424   2.957   2.384 -0.0711 -0.0582  0.8352
  232LYS    HZ1 3406   3.494   2.903   2.330 -1.5086  0.5437 -1.7815
  232LYS    HZ2 3407   3.366   2.988   2.303 -0.7003 -1.0325  0.8984
  232LYS    HZ3 3408   3.373   2.892   2.447 -0.0097 -0.9675 -0.0352
  232LYS      C 3409   3.968   2.966   2.538  0.0264 -0.6422  0.2263
  232LYS      O 3410   3.935   2.946   2.421  0.2077  0.1054  0.0419
  233ILE      N 3411   4.081   3.035   2.561 -0.5076  0.2627  0.1804
  233ILE     HN 3412   4.105   3.061   2.654 -0.5631  2.5451 -0.3828
  233ILE     CA 3413   4.167   3.075   2.454 -0.5034 -0.0503  0.0634
  233ILE     HA 3414   4.108   3.129   2.380 -0.9537  1.8946  1.7517
  233ILE     CB 3415   4.287   3.152   2.501 -0.1968 -0.2429 -0.4013
  233ILE     HB 3416   4.358   3.084   2.553 -1.0294 -0.4832  0.4490
  233ILE    CG2 3417   4.364   3.214   2.383  0.0765  0.8758  0.3533
  233ILE   HG21 3418   4.453   3.271   2.415  1.0152 -1.6533  2.5324
  233ILE   HG22 3419   4.307   3.272   2.306  1.0797  0.3418 -0.8181
  233ILE   HG23 3420   4.413   3.136   2.321  2.0068  3.2907 -1.3878
  233ILE    CG1 3421   4.251   3.259   2.605  0.5182  0.1415 -0.5431
  233ILE   HG11 3422   4.354   3.299   2.622  0.6516 -0.5533  0.4139
  233ILE   HG12 3423   4.206   3.229   2.703  0.8218 -0.4230 -0.5687
  233ILE     CD 3424   4.165   3.375   2.556 -0.0104  0.0044  0.0435
  233ILE    HD1 3425   4.170   3.465   2.620  1.1768  0.6462 -0.9002
  233ILE    HD2 3426   4.062   3.334   2.550 -1.0584  2.2713  1.3699
  233ILE    HD3 3427   4.193   3.407   2.453 -1.7438  0.5964 -0.2802
  233ILE      C 3428   4.226   2.960   2.381  0.0185  0.2866 -0.0578
  233ILE      O 3429   4.235   2.962   2.258 -0.4233 -0.2809 -0.1062
  234ASP      N 3430   4.264   2.849   2.448 -0.1325  0.2533 -0.0250
  234ASP     HN 3431   4.269   2.846   2.547  0.6406  0.7707 -0.0382
  234ASP     CA 3432   4.320   2.732   2.387  0.0540  0.1706  0.3019
  234ASP     HA 3433   4.398   2.760   2.317  0.4049 -1.8507 -0.1681
  234ASP     CB 3434   4.383   2.641   2.493 -0.2471  0.5422  0.8076
  234ASP    HB1 3435   4.406   2.547   2.439  0.6934 -0.1009  2.2717
  234ASP    HB2 3436   4.311   2.630   2.577 -3.0142  2.2706 -1.1644
  234ASP     CG 3437   4.526   2.680   2.529  0.4154 -0.7766 -0.2834
  234ASP    OD1 3438   4.584   2.751   2.443 -0.4327  0.3846  0.0727
  234ASP    OD2 3439   4.584   2.653   2.637  0.2649 -0.0051 -0.0030
  234ASP      C 3440   4.219   2.663   2.302  0.0204 -0.2526  0.6808
  234ASP      O 3441   4.232   2.607   2.193 -0.3138 -0.2212  0.6230
  235LYS      N 3442   4.092   2.674   2.347 -0.0699  0.5434  0.2625
  235LYS     HN 3443   4.063   2.697   2.439  1.3743 -0.1068  0.9151
  235LYS     CA 3444   3.977   2.623   2.280 -0.1060  0.1719  0.6055
  235LYS     HA 3445   4.002   2.530   2.231  0.0660  0.0632  0.8978
  235LYS     CB 3446   3.851   2.596   2.364 -0.5223 -0.3875 -0.1782
  235LYS    HB1 3447   3.761   2.592   2.299  0.2729  0.9128 -1.4253
  235LYS    HB2 3448   3.835   2.678   2.438  0.1352 -0.7652  0.4006
  235LYS     CG 3449   3.856   2.459   2.432  0.6759 -0.2675 -0.0056
  235LYS    HG1 3450   3.904   2.390   2.358  2.7526  0.7174  0.3482
  235LYS    HG2 3451   3.753   2.424   2.453  0.7307 -0.1297  0.5014
  235LYS     CD 3452   3.921   2.452   2.570  0.0151 -0.5670  0.2898
  235LYS    HD1 3453   3.862   2.524   2.631 -0.0399 -0.1657 -0.2367
  235LYS    HD2 3454   4.028   2.482   2.575 -0.2220  0.1928  0.9477
  235LYS     CE 3455   3.913   2.312   2.632  0.0451 -0.8107 -0.2541
  235LYS    HE1 3456   3.964   2.330   2.729 -0.8727 -0.6757  0.2216
  235LYS    HE2 3457   3.965   2.238   2.567  1.7709  1.4749 -1.6101
  235LYS     NZ 3458   3.774   2.266   2.659  0.0595 -0.5432  0.2737
  235LYS    HZ1 3459   3.740   2.325   2.738  0.6053 -0.1309  0.2079
  235LYS    HZ2 3460   3.778   2.165   2.684  1.7713 -1.1084 -1.9089
  235LYS    HZ3 3461   3.701   2.288   2.589 -1.4923 -1.2178  1.6110
  235LYS      C 3462   3.939   2.694   2.155 -0.7900 -0.3261  0.5255
  235LYS      O 3463   3.899   2.642   2.051  0.1332  0.1546 -0.0879
  236SER      N 3464   3.946   2.827   2.170  0.0413 -0.2469 -0.4383
  236SER     HN 3465   3.988   2.859   2.255  2.6381 -0.5429 -1.5095
  236SER     CA 3466   3.913   2.921   2.068 -0.0104  0.5506  0.2976
  236SER     HA 3467   3.821   2.887   2.021  1.0275 -0.3876 -1.1304
  236SER     CB 3468   3.900   3.066   2.118  0.4246  0.5864  0.3046
  236SER    HB1 3469   3.877   3.134   2.033 -0.2391  1.0351  0.8384
  236SER    HB2 3470   3.991   3.111   2.164 -0.6396  1.9994  1.1102
  236SER     OG 3471   3.794   3.077   2.212  0.4128  0.5849  0.2911
  236SER    HG1 3472   3.812   3.018   2.286 -0.5901 -0.8709 -0.5623
  236SER      C 3473   4.009   2.930   1.955 -0.1394 -0.2150  0.1253
  236SER      O 3474   3.973   2.960   1.841  0.1458 -0.0270  0.0833
  237GLU      N 3475   4.137   2.896   1.977 -0.1782 -0.4119  0.0503
  237GLU     HN 3476   4.161   2.861   2.067 -2.2132  1.0772  1.2386
  237GLU     CA 3477   4.242   2.896   1.880  0.0935 -0.4912  0.3410
  237GLU     HA 3478   4.221   2.973   1.808 -0.0315  0.2742  1.1844
  237GLU     CB 3479   4.374   2.946   1.941 -0.1399  0.0624  0.3978
  237GLU    HB1 3480   4.456   2.922   1.870  0.7798 -2.1519  2.0916
  237GLU    HB2 3481   4.394   2.889   2.034 -0.1375 -1.8412 -0.7217
  237GLU     CG 3482   4.360   3.098   1.950 -0.0822  0.1019 -0.1244
  237GLU    HG1 3483   4.279   3.120   2.024 -2.8922 -0.2701 -2.8669
  237GLU    HG2 3484   4.325   3.149   1.858 -3.5743  1.7053  1.8475
  237GLU     CD 3485   4.499   3.153   1.977 -0.1577  0.5083 -0.5510
  237GLU    OE1 3486   4.594   3.145   1.895  0.2285  0.4055 -0.1002
  237GLU    OE2 3487   4.519   3.191   2.096  0.3994  0.4486 -0.6259
  237GLU      C 3488   4.258   2.768   1.806  0.1460 -0.3933  0.1827
  237GLU      O 3489   4.317   2.769   1.698  1.0525  0.0058  0.6719
  238GLY      N 3490   4.204   2.656   1.859 -0.6187 -0.2566 -0.2850
  238GLY     HN 3491   4.144   2.655   1.938  1.3773 -2.3408  1.3478
  238GLY     CA 3492   4.213   2.522   1.810 -0.2038 -0.3011 -0.0935
  238GLY    HA1 3493   4.215   2.507   1.703  1.2766 -1.5128  0.0730
  238GLY    HA2 3494   4.130   2.473   1.859  1.6287  1.0553  4.9778
  238GLY      C 3495   4.333   2.448   1.858  0.2608  0.1335 -0.5756
  238GLY      O 3496   4.390   2.368   1.783  0.5153 -0.1781 -0.0582
  239ARG      N 3497   4.376   2.471   1.983 -0.0877 -0.1166 -0.4049
  239ARG     HN 3498   4.328   2.525   2.051 -0.1369  1.3518 -1.5469
  239ARG     CA 3499   4.481   2.391   2.038  0.0260 -0.1606 -0.6821
  239ARG     HA 3500   4.539   2.349   1.958 -0.7883  0.2029 -1.4781
  239ARG     CB 3501   4.588   2.469   2.115 -0.7120  0.2041 -0.0007
  239ARG    HB1 3502   4.671   2.399   2.139  0.1308  0.7892 -1.0683
  239ARG    HB2 3503   4.550   2.516   2.208 -0.9668 -0.4913  0.2528
  239ARG     CG 3504   4.658   2.570   2.023  0.4052 -0.2728  0.3037
  239ARG    HG1 3505   4.586   2.642   1.978  0.3925 -0.4335  0.0680
  239ARG    HG2 3506   4.708   2.511   1.943  2.9694  2.3064 -0.1568
  239ARG     CD 3507   4.764   2.653   2.095  0.2942 -0.0898  0.2572
  239ARG    HD1 3508   4.842   2.710   2.040  1.3979 -0.3199  1.5141
  239ARG    HD2 3509   4.824   2.586   2.159 -1.4815 -1.7738  0.2430
  239ARG     NE 3510   4.693   2.752   2.181  0.4400  0.1037  0.1570
  239ARG     HE 3511   4.673   2.732   2.277  0.6674  1.0321  0.4041
  239ARG     CZ 3512   4.666   2.880   2.142 -0.0553 -0.0089  0.1312
  239ARG    NH1 3513   4.698   2.921   2.016  0.1692 -0.4289  0.0509
  239ARG   HH11 3514   4.725   2.858   1.943 -0.4278  0.4224 -0.9286
  239ARG   HH12 3515   4.669   3.012   1.988  0.0302 -0.4268  0.2020
  239ARG    NH2 3516   4.604   2.959   2.235 -0.8399 -0.0057 -0.3800
  239ARG   HH21 3517   4.578   2.923   2.325 -2.0290  1.3733 -0.1367
  239ARG   HH22 3518   4.579   3.053   2.214 -0.7638  0.2277  0.5273
  239ARG      C 3519   4.417   2.279   2.113 -0.2391  0.3235 -0.1742
  239ARG      O 3520   4.298   2.275   2.144 -0.1859 -0.0195 -0.0033
  240PHE      N 3521   4.499   2.173   2.132 -0.5471  0.1346  0.1185
  240PHE     HN 3522   4.589   2.186   2.091 -0.3257 -1.0861  0.1778
  240PHE     CA 3523   4.456   2.060   2.208 -0.3217 -0.3479 -0.4630
  240PHE     HA 3524   4.377   2.085   2.277  0.7616 -0.0259  0.7177
  240PHE     CB 3525   4.401   1.951   2.115  0.1111 -0.8668 -0.1186
  240PHE    HB1 3526   4.303   2.000   2.094  0.1888 -0.1191  1.1321
  240PHE    HB2 3527   4.383   1.847   2.150  3.5039 -0.9642  1.6969
  240PHE     CG 3528   4.474   1.935   1.986  0.1411  0.3470 -0.2616
  240PHE    CD1 3529   4.425   1.992   1.871 -0.1874 -0.1425 -0.3673
  240PHE    HD1 3530   4.333   2.048   1.880 -1.3912 -1.7149 -2.1799
  240PHE    CE1 3531   4.501   1.992   1.757 -0.2078 -0.1088 -0.3808
  240PHE    HE1 3532   4.462   2.045   1.671  0.4012  0.0158 -0.5801
  240PHE     CZ 3533   4.619   1.922   1.752 -0.4813 -0.5768 -0.2991
  240PHE     HZ 3534   4.682   1.932   1.665  1.1533 -0.0755  0.8960
  240PHE    CD2 3535   4.598   1.875   1.984  0.0999  0.2618 -0.2755
  240PHE    HD2 3536   4.638   1.829   2.073  0.3142 -1.4859 -1.2313
  240PHE    CE2 3537   4.673   1.874   1.868  0.1170  0.1710 -0.2632
  240PHE    HE2 3538   4.763   1.813   1.866  1.1262  1.6353 -1.6783
  240PHE      C 3539   4.572   2.001   2.282 -0.1328 -0.0931 -0.5538
  240PHE      O 3540   4.687   2.030   2.250  0.1409  0.0018  0.4795
  241HSD      N 3541   4.542   1.924   2.388  0.5789 -0.1386 -0.3843
  241HSD     HN 3542   4.445   1.903   2.396  0.4791  0.8159  2.0161
  241HSD     CA 3543   4.642   1.852   2.462 -0.0065 -0.3253  0.2400
  241HSD     HA 3544   4.731   1.911   2.446 -1.4275  1.5960 -1.1106
  241HSD     CB 3545   4.619   1.869   2.613 -0.6371 -0.4752  0.1617
  241HSD    HB1 3546   4.510   1.888   2.624 -0.6374 -0.6280  0.4228
  241HSD    HB2 3547   4.667   1.966   2.638  2.3915 -1.9276  0.4501
  241HSD    ND1 3548   4.774   1.760   2.778 -0.0893 -0.1860 -0.2937
  241HSD    HD1 3549   4.847   1.826   2.760  0.3067 -0.4234  0.4066
  241HSD     CG 3550   4.655   1.758   2.708 -0.6034 -0.1259  0.5581
  241HSD    CE1 3551   4.774   1.657   2.866 -0.2571  0.2133  0.1790
  241HSD    HE1 3552   4.844   1.644   2.949 -0.3999 -0.9681  0.1430
  241HSD    NE2 3553   4.661   1.588   2.856 -0.1208  0.0546 -0.2830
  241HSD    CD2 3554   4.589   1.649   2.756 -0.7851 -0.2729 -0.0126
  241HSD    HD2 3555   4.489   1.620   2.727 -1.8236  1.7918  1.2270
  241HSD      C 3556   4.661   1.709   2.426  0.6803  0.0637 -1.0355
  241HSD      O 3557   4.568   1.632   2.401  0.0739  0.3710  0.1615
  242VAL      N 3558   4.786   1.660   2.433  0.4830 -0.3242  0.0796
  242VAL     HN 3559   4.859   1.723   2.459  0.3205  0.5563 -1.4196
  242VAL     CA 3560   4.824   1.523   2.419 -0.3257 -0.5237 -0.1923
  242VAL     HA 3561   4.747   1.461   2.376  0.2325 -1.9989  0.8703
  242VAL     CB 3562   4.943   1.514   2.329 -0.1382 -0.4035  0.0447
  242VAL     HB 3563   5.031   1.570   2.367 -0.8887  0.5293  0.4435
  242VAL    CG1 3564   4.975   1.365   2.305 -0.5453 -0.3674 -0.7655
  242VAL   HG11 3565   4.882   1.305   2.300  0.5732 -2.1280 -1.5599
  242VAL   HG12 3566   5.044   1.329   2.385  1.8925  0.3932 -2.4081
  242VAL   HG13 3567   5.036   1.344   2.214  0.3710  0.0605 -0.2734
  242VAL    CG2 3568   4.911   1.575   2.192  0.1464 -0.1166  0.1053
  242VAL   HG21 3569   4.919   1.686   2.191 -0.1631 -0.0530  1.7782
  242VAL   HG22 3570   4.806   1.546   2.170 -0.3094  0.4650  1.4136
  242VAL   HG23 3571   4.983   1.543   2.114  0.5521  0.2068  0.3460
  242VAL      C 3572   4.853   1.468   2.554 -0.6039 -0.1092  0.0404
  242VAL      O 3573   4.928   1.522   2.635 -0.0502  0.0640 -0.5806
  257GLY      N 3574   4.789   1.355   2.589 -0.2249 -0.2802  0.1898
  257GLY     HN 3575   4.703   1.336   2.542  1.1332 -0.9327 -2.1926
  257GLY     CA 3576   4.818   1.279   2.707 -0.0968 -0.4177  0.0694
  257GLY    HA1 3577   4.747   1.198   2.716  0.1441 -0.7669 -0.9973
  257GLY    HA2 3578   4.802   1.360   2.776 -0.1045  0.3355 -0.8003
  257GLY      C 3579   4.953   1.220   2.727 -0.0589 -0.4523 -0.2824
  257GLY      O 3580   5.033   1.205   2.634  0.6456  0.3502  0.1784
  258LEU      N 3581   4.986   1.180   2.851 -0.1736  0.6972  0.1243
  258LEU     HN 3582   5.068   1.130   2.877  0.5248  1.7013 -0.0609
  258LEU     CA 3583   4.887   1.178   2.954 -0.2529  0.1031  0.0364
  258LEU     HA 3584   4.790   1.214   2.925 -0.1259  1.3530  1.0615
  258LEU     CB 3585   4.882   1.037   3.014 -0.2851  0.4269  0.8004
  258LEU    HB1 3586   4.820   1.047   3.106 -1.1597 -2.1174  0.5870
  258LEU    HB2 3587   4.985   1.007   3.041 -0.4774 -0.2185  0.8485
  258LEU     CG 3588   4.825   0.924   2.927  0.4256  0.4868  0.2553
  258LEU     HG 3589   4.890   0.911   2.838  0.7017 -2.9381  0.7953
  258LEU    CD1 3590   4.824   0.785   2.994  0.1245  0.1066 -0.5200
  258LEU   HD11 3591   4.762   0.784   3.087  0.8599  0.2932 -0.0215
  258LEU   HD12 3592   4.930   0.775   3.025  0.6712  1.0550 -1.9822
  258LEU   HD13 3593   4.788   0.701   2.931 -2.8929 -0.2850  1.5067
  258LEU    CD2 3594   4.676   0.942   2.893  0.4978  0.4925 -0.0649
  258LEU   HD21 3595   4.623   0.999   2.973 -0.8778 -0.3310 -0.3554
  258LEU   HD22 3596   4.622   0.846   2.879  1.5777 -0.3098  1.0335
  258LEU   HD23 3597   4.660   1.007   2.805 -0.2394 -0.7609 -0.8924
  258LEU      C 3598   4.922   1.277   3.060  0.2404 -0.0906  0.0567
  258LEU      O 3599   4.833   1.320   3.133  0.2286 -0.2611  0.1432
  259ARG      N 3600   5.050   1.319   3.065  0.2471 -0.0089 -0.7449
  259ARG     HN 3601   5.114   1.292   2.994 -1.1543 -1.1577 -1.6435
  259ARG     CA 3602   5.103   1.428   3.141 -0.2003 -0.3059  0.0040
  259ARG     HA 3603   5.058   1.426   3.239 -1.5549 -0.3216 -0.5852
  259ARG     CB 3604   5.256   1.431   3.134 -0.1987  0.0222  0.1645
  259ARG    HB1 3605   5.289   1.516   3.199 -1.4110  1.0485 -0.5230
  259ARG    HB2 3606   5.302   1.443   3.033 -0.3375 -0.2646  0.0667
  259ARG     CG 3607   5.329   1.318   3.206  0.1041  0.2911  0.2842
  259ARG    HG1 3608   5.431   1.353   3.179  0.5378 -0.2541  1.1689
  259ARG    HG2 3609   5.305   1.223   3.153  0.6762 -0.8102  1.9106
  259ARG     CD 3610   5.298   1.300   3.355  0.0172  0.1265  0.2467
  259ARG    HD1 3611   5.195   1.262   3.369 -0.0564  0.1241 -0.2796
  259ARG    HD2 3612   5.324   1.393   3.410  0.7452  0.5181 -0.7232
  259ARG     NE 3613   5.394   1.192   3.394 -0.4195 -0.1121  0.6673
  259ARG     HE 3614   5.476   1.184   3.337 -1.1964 -0.3900 -0.4607
  259ARG     CZ 3615   5.390   1.114   3.505  0.8207 -0.0454  0.7654
  259ARG    NH1 3616   5.285   1.114   3.592  0.4817 -0.4050  0.3630
  259ARG   HH11 3617   5.203   1.166   3.570  0.8458  0.6050  1.2894
  259ARG   HH12 3618   5.288   1.039   3.658  1.1687 -0.3757  0.3798
  259ARG    NH2 3619   5.498   1.033   3.528  0.8608 -0.1211  0.3247
  259ARG   HH21 3620   5.574   1.029   3.463 -0.0882 -2.4448 -0.7401
  259ARG   HH22 3621   5.501   0.965   3.601  2.7507  0.2198  0.6267
  259ARG      C 3622   5.055   1.559   3.088 -0.4429 -0.4498 -0.1342
  259ARG      O 3623   5.041   1.581   2.968  0.2312  0.5920 -0.0345
  260ARG      N 3624   5.006   1.647   3.177 -0.0984 -0.2866 -0.1074
  260ARG     HN 3625   5.026   1.619   3.270 -4.0203 -3.3343  0.0881
  260ARG     CA 3626   4.966   1.782   3.150  0.0545 -0.0803  0.6864
  260ARG     HA 3627   4.925   1.776   3.051  2.9090  0.9784 -0.6799
  260ARG     CB 3628   4.843   1.824   3.232 -0.5550  0.1567 -0.3321
  260ARG    HB1 3629   4.763   1.755   3.198  0.3235 -0.8251 -0.4551
  260ARG    HB2 3630   4.824   1.932   3.216  1.4903  0.9193  1.7305
  260ARG     CG 3631   4.845   1.806   3.384  0.0793  0.4039 -0.3089
  260ARG    HG1 3632   4.861   1.698   3.406  0.3069  0.4274 -0.3582
  260ARG    HG2 3633   4.750   1.838   3.432  0.4271  0.2194  0.5170
  260ARG     CD 3634   4.955   1.888   3.453  0.2824 -0.4760  0.4303
  260ARG    HD1 3635   4.950   1.993   3.419  3.8792 -0.7682 -1.5992
  260ARG    HD2 3636   5.055   1.850   3.420  0.3232  1.3899 -1.8652
  260ARG     NE 3637   4.930   1.876   3.599  0.4469 -0.2712  0.4757
  260ARG     HE 3638   4.970   1.796   3.645  1.2206 -1.2393 -1.7474
  260ARG     CZ 3639   4.859   1.959   3.680  0.1659 -0.0659  0.0199
  260ARG    NH1 3640   4.780   2.059   3.631  0.4448  0.0255 -0.2447
  260ARG   HH11 3641   4.779   2.072   3.532  0.6384  0.9099 -0.1368
  260ARG   HH12 3642   4.733   2.118   3.697 -0.9798  1.0140 -2.0319
  260ARG    NH2 3643   4.840   1.933   3.813 -0.5057  0.6534  0.0757
  260ARG   HH21 3644   4.906   1.868   3.851 -0.4566  2.3409  3.1896
  260ARG   HH22 3645   4.811   2.006   3.875 -1.0842  0.1133  0.4445
  260ARG      C 3646   5.078   1.877   3.125  0.1269 -0.4491 -0.4464
  260ARG      O 3647   5.180   1.878   3.195 -0.0601 -0.9085 -0.1702
  261SER      N 3648   5.053   1.971   3.033  0.1894 -0.4461 -0.4605
  261SER     HN 3649   4.963   1.984   2.992  0.0914  0.1709 -0.0600
  261SER     CA 3650   5.149   2.066   2.984  0.2601 -0.4092 -0.2488
  261SER     HA 3651   5.225   2.007   2.936  0.1117  0.7269 -1.9897
  261SER     CB 3652   5.092   2.134   2.858 -0.1520  0.8453  0.5929
  261SER    HB1 3653   5.019   2.213   2.887  0.5091  1.9809 -0.7310
  261SER    HB2 3654   5.050   2.048   2.802  2.2159 -0.2514  0.3761
  261SER     OG 3655   5.191   2.198   2.779  0.1460 -0.1780  0.1264
  261SER    HG1 3656   5.259   2.130   2.771 -0.0802 -0.2237 -1.7799
  261SER      C 3657   5.203   2.171   3.076 -0.2112  0.2274 -0.6852
  261SER      O 3658   5.128   2.229   3.155  0.1894 -0.0152 -0.1223
  262SER      N 3659   5.335   2.191   3.084 -0.2236  0.0866 -0.1078
  262SER     HN 3660   5.397   2.142   3.023  0.8364 -0.6366  1.4701
  262SER     CA 3661   5.402   2.261   3.190 -0.1336 -0.2668  0.0709
  262SER     HA 3662   5.379   2.208   3.281 -0.5119 -0.4278 -0.1133
  262SER     CB 3663   5.554   2.259   3.165 -0.0953  0.1279  0.2723
  262SER    HB1 3664   5.569   2.320   3.073 -0.3141  0.3895  0.4083
  262SER    HB2 3665   5.591   2.160   3.131 -1.1506 -0.0554 -0.4144
  262SER     OG 3666   5.633   2.320   3.266  0.1918  0.3757 -0.0991
  262SER    HG1 3667   5.616   2.258   3.337 -1.8594  0.8112 -0.1418
  262SER      C 3668   5.361   2.402   3.211  0.6346  0.0756 -0.6784
  262SER      O 3669   5.340   2.447   3.324  0.2172 -0.4914 -0.5316
  263LYS      N 3670   5.343   2.482   3.104 -0.1741  0.2006 -0.4585
  263LYS     HN 3671   5.353   2.441   3.013 -1.4256 -0.8836 -0.1418
  263LYS     CA 3672   5.306   2.619   3.111 -0.0729  0.2084 -0.0300
  263LYS     HA 3673   5.370   2.671   3.181 -1.5613  0.4504  1.2173
  263LYS     CB 3674   5.313   2.683   2.971  0.9187 -0.3601 -0.2473
  263LYS    HB1 3675   5.279   2.788   2.981  0.7659 -0.4462  0.1716
  263LYS    HB2 3676   5.247   2.626   2.902  0.4950  0.2748 -0.3757
  263LYS     CG 3677   5.458   2.680   2.922  1.3716  0.6303  0.9840
  263LYS    HG1 3678   5.463   2.591   2.856 -1.4030  1.7362 -0.9566
  263LYS    HG2 3679   5.523   2.665   3.010  0.8063  2.4969  1.7926
  263LYS     CD 3680   5.497   2.805   2.842  0.5077 -0.1396 -0.7114
  263LYS    HD1 3681   5.606   2.790   2.829  1.0482 -0.2358  2.7674
  263LYS    HD2 3682   5.487   2.899   2.901 -2.0054  0.4035 -1.8922
  263LYS     CE 3683   5.425   2.825   2.709 -0.2995 -0.1738 -0.2856
  263LYS    HE1 3684   5.320   2.856   2.731 -0.2278  0.3442 -0.6460
  263LYS    HE2 3685   5.427   2.736   2.643  0.1034  0.1949 -0.7783
  263LYS     NZ 3686   5.499   2.939   2.650 -0.6966  0.2467  0.0182
  263LYS    HZ1 3687   5.458   2.995   2.573  0.5210  1.4268  0.1785
  263LYS    HZ2 3688   5.589   2.904   2.610 -1.0128  0.1569 -0.6250
  263LYS    HZ3 3689   5.512   3.004   2.730  0.1447 -0.5483  0.5585
  263LYS      C 3690   5.167   2.641   3.161 -0.2153 -0.0928 -0.2938
  263LYS      O 3691   5.149   2.727   3.246  0.6543 -0.1218 -0.0751
  264PHE      N 3692   5.067   2.563   3.115 -0.2354 -0.1835 -0.0974
  264PHE     HN 3693   5.082   2.496   3.043  1.1832 -0.7090  0.6514
  264PHE     CA 3694   4.939   2.568   3.178 -0.0830 -0.2197  0.2149
  264PHE     HA 3695   4.910   2.672   3.181  1.5438  0.4029 -2.5820
  264PHE     CB 3696   4.837   2.500   3.086 -0.0435  0.1982 -0.1401
  264PHE    HB1 3697   4.868   2.399   3.053  0.0054  0.0548  0.3422
  264PHE    HB2 3698   4.801   2.569   3.006 -1.8270 -0.6490 -0.1195
  264PHE     CG 3699   4.706   2.475   3.152 -0.0323  0.3377 -0.0646
  264PHE    CD1 3700   4.637   2.357   3.135 -0.1006  0.3550  0.0918
  264PHE    HD1 3701   4.677   2.270   3.086 -1.5206  0.4533 -1.2953
  264PHE    CE1 3702   4.508   2.347   3.181  0.0444 -0.3805  0.3464
  264PHE    HE1 3703   4.437   2.267   3.167 -0.5948  0.3669 -0.7785
  264PHE     CZ 3704   4.452   2.447   3.257 -0.0406  0.2606 -0.5487
  264PHE     HZ 3705   4.350   2.435   3.291  0.1010 -1.3977 -0.6322
  264PHE    CD2 3706   4.641   2.584   3.206 -0.4713  0.1668 -0.2380
  264PHE    HD2 3707   4.682   2.684   3.208  0.6557 -0.1944 -2.2452
  264PHE    CE2 3708   4.518   2.568   3.265 -0.2830  0.3494  0.2128
  264PHE    HE2 3709   4.464   2.649   3.310 -1.7313  0.1016 -0.9997
  264PHE      C 3710   4.941   2.522   3.320 -0.0396  0.2928  0.3865
  264PHE      O 3711   4.887   2.590   3.407  0.2972  0.5250  0.4166
  265CYS      N 3712   5.008   2.408   3.349  0.3537  0.4064 -0.0641
  265CYS     HN 3713   5.043   2.347   3.278  2.0140  0.2631  0.8172
  265CYS     CA 3714   5.036   2.365   3.482  0.3816 -0.2020 -0.2670
  265CYS     HA 3715   4.945   2.335   3.531  0.2945 -0.2582 -0.4621
  265CYS     CB 3716   5.122   2.237   3.476  0.3197 -0.2395 -0.3595
  265CYS    HB1 3717   5.219   2.275   3.437  1.3003 -2.7284 -0.5501
  265CYS    HB2 3718   5.078   2.166   3.403  0.8100  0.5820 -1.4942
  265CYS     SG 3719   5.167   2.147   3.628  0.0428  0.0507 -0.1045
  265CYS    HG1 3720   5.048   2.162   3.684 -2.1949  0.1693 -4.4110
  265CYS      C 3721   5.102   2.456   3.579 -0.5708  0.3545 -0.1330
  265CYS      O 3722   5.060   2.479   3.693 -0.4036  0.1629 -0.0326
  266LEU      N 3723   5.194   2.538   3.523  0.0305  0.0735  0.4226
  266LEU     HN 3724   5.216   2.528   3.426  1.6306  0.9365  0.6703
  266LEU     CA 3725   5.253   2.652   3.584  0.1586 -0.0453  0.5231
  266LEU     HA 3726   5.292   2.629   3.682  0.3024  0.2600  0.5401
  266LEU     CB 3727   5.371   2.698   3.497 -0.0332  0.0756  0.3268
  266LEU    HB1 3728   5.347   2.728   3.392  2.2926 -3.4705 -1.4227
  266LEU    HB2 3729   5.433   2.606   3.486  1.3317  0.9086  0.8176
  266LEU     CG 3730   5.458   2.807   3.562 -0.2547  0.3456  0.1748
  266LEU     HG 3731   5.408   2.906   3.561  1.7427  1.5003  3.0362
  266LEU    CD1 3732   5.487   2.769   3.708  0.4478 -0.5757 -0.1925
  266LEU   HD11 3733   5.500   2.659   3.716  1.8257 -0.4430 -0.3025
  266LEU   HD12 3734   5.409   2.802   3.780 -1.0325 -2.7201 -0.7235
  266LEU   HD13 3735   5.580   2.819   3.741 -0.1888  0.5532 -0.0578
  266LEU    CD2 3736   5.583   2.813   3.472 -0.1329 -0.5227  0.2731
  266LEU   HD21 3737   5.639   2.717   3.474  1.0464 -0.0715 -3.7098
  266LEU   HD22 3738   5.658   2.883   3.515  1.3305 -1.4938 -0.6257
  266LEU   HD23 3739   5.556   2.835   3.367  1.5675  1.0711  0.1165
  266LEU      C 3740   5.157   2.761   3.621  0.3928  0.3746 -0.0892
  266LEU      O 3741   5.149   2.807   3.735  0.6139 -0.0660  0.1079
  267LYS      N 3742   5.063   2.798   3.532  0.1841 -0.2396 -0.1284
  267LYS     HN 3743   5.058   2.772   3.436 -0.2951  1.4357 -0.5881
  267LYS     CA 3744   4.959   2.889   3.566  0.0383 -0.2956 -0.4208
  267LYS     HA 3745   5.000   2.980   3.607 -1.5402 -0.3516  1.4594
  267LYS     CB 3746   4.883   2.927   3.438 -0.1010  0.3194 -0.1576
  267LYS    HB1 3747   4.791   2.984   3.462 -0.0110  0.1859  0.5339
  267LYS    HB2 3748   4.869   2.835   3.378  1.2678  0.3712 -0.5918
  267LYS     CG 3749   4.959   3.015   3.338 -0.3899  0.4657 -0.2503
  267LYS    HG1 3750   4.907   3.003   3.241 -1.4255  1.7390  0.1196
  267LYS    HG2 3751   5.062   2.979   3.318  0.1656  2.6883 -1.6523
  267LYS     CD 3752   4.978   3.162   3.376 -0.1229  0.4101 -0.1665
  267LYS    HD1 3753   5.041   3.201   3.293 -0.1985 -0.5072 -0.6761
  267LYS    HD2 3754   5.022   3.175   3.477 -1.1791  0.4819  0.2969
  267LYS     CE 3755   4.845   3.236   3.383 -0.2317  0.1772  0.2706
  267LYS    HE1 3756   4.770   3.188   3.450 -1.8437 -0.3430 -1.7887
  267LYS    HE2 3757   4.791   3.241   3.285 -0.0688  0.8432  0.2070
  267LYS     NZ 3758   4.858   3.376   3.428 -0.7470  0.1330  0.5744
  267LYS    HZ1 3759   4.906   3.389   3.519 -1.5645  1.3404  0.8507
  267LYS    HZ2 3760   4.766   3.422   3.444  0.6318  3.4998 -0.1123
  267LYS    HZ3 3761   4.909   3.427   3.352  1.0778 -2.4703 -0.1120
  267LYS      C 3762   4.864   2.844   3.673 -0.3706  0.2404 -0.5550
  267LYS      O 3763   4.825   2.915   3.765  0.2772 -0.0437 -0.0584
  268GLU      N 3764   4.830   2.715   3.658  0.4874 -0.0894  0.2703
  268GLU     HN 3765   4.847   2.659   3.577 -0.7823 -1.1062  0.6659
  268GLU     CA 3766   4.751   2.651   3.759  0.1501  0.1277  0.1453
  268GLU     HA 3767   4.663   2.714   3.767  2.5586  3.9010 -0.4898
  268GLU     CB 3768   4.713   2.507   3.723 -0.0859  0.2590 -0.1385
  268GLU    HB1 3769   4.812   2.458   3.709 -0.6448 -0.8590 -0.3116
  268GLU    HB2 3770   4.654   2.512   3.629 -0.9278  1.5624  0.4406
  268GLU     CG 3771   4.654   2.431   3.842  0.5309  0.2305  0.1572
  268GLU    HG1 3772   4.578   2.505   3.877  0.7851  1.2465 -1.3164
  268GLU    HG2 3773   4.732   2.427   3.920 -0.2314 -0.8844  0.8906
  268GLU     CD 3774   4.588   2.297   3.815  0.0002  0.4251  0.4778
  268GLU    OE1 3775   4.656   2.194   3.838 -0.0715  0.2508 -0.0684
  268GLU    OE2 3776   4.471   2.292   3.767  0.1139  0.1300  0.2279
  268GLU      C 3777   4.808   2.658   3.897  0.2589  0.7022  0.0757
  268GLU      O 3778   4.748   2.709   3.992 -0.9946 -0.2084 -0.1949
  269HSD      N 3779   4.937   2.623   3.909  0.0085 -0.3161 -0.1111
  269HSD     HN 3780   4.981   2.584   3.828  0.9994  0.1815  0.1796
  269HSD     CA 3781   5.019   2.623   4.026 -0.1787  0.3927  0.0273
  269HSD     HA 3782   4.967   2.559   4.096 -0.8387  0.5182 -0.3427
  269HSD     CB 3783   5.153   2.551   4.002 -0.2088  0.1757  0.5017
  269HSD    HB1 3784   5.225   2.561   4.086  0.5734  0.6877 -0.2095
  269HSD    HB2 3785   5.213   2.590   3.917 -0.8572  1.4663  0.6112
  269HSD    ND1 3786   5.225   2.316   3.950  0.0378 -0.3719 -0.5717
  269HSD    HD1 3787   5.321   2.337   3.966  0.4653 -0.8429 -2.2643
  269HSD     CG 3788   5.123   2.407   3.970  0.5786  0.0776  0.1852
  269HSD    CE1 3789   5.160   2.199   3.924 -0.2444 -0.2966 -0.2128
  269HSD    HE1 3790   5.211   2.103   3.922  1.8007  0.7279 -1.3287
  269HSD    NE2 3791   5.029   2.207   3.927 -0.1977  0.3084  0.4785
  269HSD    CD2 3792   5.006   2.340   3.959  0.3336  0.5439 -0.1001
  269HSD    HD2 3793   4.902   2.363   3.980  0.1003 -1.8816  1.9826
  269HSD      C 3794   5.037   2.754   4.093  0.2278  0.2073  0.2885
  269HSD      O 3795   5.022   2.765   4.214 -0.8438  0.1067  0.1715
  270LYS      N 3796   5.060   2.864   4.019 -0.3448 -0.0950 -0.3451
  270LYS     HN 3797   5.066   2.858   3.919  0.6213 -1.5364 -0.2190
  270LYS     CA 3798   5.054   3.002   4.056  0.2573 -0.1104 -0.1885
  270LYS     HA 3799   5.129   3.007   4.134 -1.9146  0.1213  2.0215
  270LYS     CB 3800   5.096   3.087   3.935  0.4868  0.1158  0.0469
  270LYS    HB1 3801   5.080   3.193   3.966 -2.1402  0.2893 -1.5892
  270LYS    HB2 3802   5.038   3.068   3.842  1.2732  0.1172 -0.4542
  270LYS     CG 3803   5.246   3.082   3.909  0.5345 -0.0596  0.3590
  270LYS    HG1 3804   5.270   2.989   3.853  0.0364 -1.3911  2.2511
  270LYS    HG2 3805   5.296   3.076   4.008 -1.5014 -2.1228  1.3393
  270LYS     CD 3806   5.283   3.203   3.823  0.1448  0.1113  0.4328
  270LYS    HD1 3807   5.256   3.294   3.881  0.4155  0.1170  0.5478
  270LYS    HD2 3808   5.228   3.203   3.726  1.5568 -1.2956 -0.4047
  270LYS     CE 3809   5.430   3.198   3.781  0.0495  0.2603  0.0703
  270LYS    HE1 3810   5.449   3.116   3.709  3.0406  1.9465 -1.2172
  270LYS    HE2 3811   5.497   3.182   3.869  1.8617 -0.7154 -1.4121
  270LYS     NZ 3812   5.464   3.319   3.704 -0.6935  0.1765 -0.3914
  270LYS    HZ1 3813   5.504   3.381   3.776 -0.0640 -2.4469  1.6833
  270LYS    HZ2 3814   5.375   3.360   3.669 -1.3254  0.2120  1.1713
  270LYS    HZ3 3815   5.535   3.300   3.630  1.4394 -0.2536  1.6746
  270LYS      C 3816   4.935   3.052   4.130  0.4234  0.4333 -0.2861
  270LYS      O 3817   4.944   3.131   4.224 -0.1703  0.0733  0.0807
  271ALA      N 3818   4.816   2.997   4.099  0.1324  1.0174 -0.2333
  271ALA     HN 3819   4.821   2.922   4.033 -0.3354 -1.5081  2.3757
  271ALA     CA 3820   4.701   3.032   4.176 -0.2898 -0.6159 -0.0858
  271ALA     HA 3821   4.706   3.137   4.200  2.6006  0.2134 -3.4985
  271ALA     CB 3822   4.582   3.013   4.081 -0.1458  0.3303 -0.4648
  271ALA    HB1 3823   4.586   2.906   4.049  0.6786  0.4521 -0.8123
  271ALA    HB2 3824   4.605   3.071   3.989  3.3791 -1.5008 -0.9394
  271ALA    HB3 3825   4.485   3.042   4.126 -0.2096  1.3554 -1.2208
  271ALA      C 3826   4.701   2.955   4.304  0.1095  0.2256  0.4295
  271ALA      O 3827   4.662   3.010   4.407  0.1280  0.1278  0.4897
  272LEU      N 3828   4.745   2.828   4.305 -0.6460 -0.0484 -0.0488
  272LEU     HN 3829   4.787   2.784   4.226  0.5814  1.3427 -0.2058
  272LEU     CA 3830   4.748   2.751   4.426  0.2149  0.1349  0.0522
  272LEU     HA 3831   4.649   2.755   4.469  0.1950  0.0963  0.0109
  272LEU     CB 3832   4.785   2.603   4.407  0.0454  0.0627  0.2803
  272LEU    HB1 3833   4.825   2.561   4.502  0.0737  1.7841  1.0790
  272LEU    HB2 3834   4.869   2.605   4.334 -0.0165  0.9231  0.2196
  272LEU     CG 3835   4.666   2.523   4.354  0.0693 -0.0328  0.3713
  272LEU     HG 3836   4.635   2.569   4.258 -1.4333 -0.7585  0.4807
  272LEU    CD1 3837   4.686   2.376   4.314 -0.6799  0.1065 -0.5547
  272LEU   HD11 3838   4.602   2.332   4.256 -1.4416  0.2488  0.4227
  272LEU   HD12 3839   4.693   2.327   4.413  0.1608  1.7949  0.2523
  272LEU   HD13 3840   4.775   2.352   4.252  1.2303 -0.5320  2.2879
  272LEU    CD2 3841   4.541   2.521   4.443 -0.4188 -0.4828 -0.3105
  272LEU   HD21 3842   4.457   2.463   4.397  0.0525 -0.0515 -1.7684
  272LEU   HD22 3843   4.506   2.627   4.447  2.3648  0.5172 -0.4795
  272LEU   HD23 3844   4.572   2.490   4.545 -0.4926  0.4677  0.0092
  272LEU      C 3845   4.841   2.804   4.530 -0.0151  0.0526  0.3015
  272LEU      O 3846   4.800   2.831   4.643  0.2871 -0.0662  0.4402
  273LYS      N 3847   4.959   2.855   4.491  0.0899 -0.1577  0.3443
  273LYS     HN 3848   5.001   2.830   4.404 -0.1677 -0.8890  0.4192
  273LYS     CA 3849   5.050   2.936   4.566  0.4317 -0.0176 -0.2131
  273LYS     HA 3850   5.067   2.875   4.654  0.7890 -0.4390 -0.5633
  273LYS     CB 3851   5.181   2.949   4.486  0.5236 -0.2180 -0.0998
  273LYS    HB1 3852   5.255   3.023   4.523 -0.2185  1.6254 -2.0392
  273LYS    HB2 3853   5.157   2.994   4.387 -1.0660  1.6714  1.0621
  273LYS     CG 3854   5.250   2.816   4.458  0.1238 -0.4517  0.0170
  273LYS    HG1 3855   5.189   2.737   4.408 -0.3723 -0.7563  1.0679
  273LYS    HG2 3856   5.285   2.773   4.555  1.6832 -0.0176 -0.3193
  273LYS     CD 3857   5.371   2.832   4.365  0.0693 -0.3939 -0.0442
  273LYS    HD1 3858   5.431   2.914   4.409 -1.4147  0.3994  0.6067
  273LYS    HD2 3859   5.340   2.867   4.264  1.6718  2.0245  0.2405
  273LYS     CE 3860   5.439   2.696   4.349 -0.4373 -0.6988  0.3368
  273LYS    HE1 3861   5.379   2.640   4.274  1.2636  0.8074 -2.3231
  273LYS    HE2 3862   5.430   2.641   4.445 -1.4365 -2.4097 -0.6921
  273LYS     NZ 3863   5.582   2.706   4.313 -0.5935  0.2166 -0.0556
  273LYS    HZ1 3864   5.626   2.620   4.275  0.6305  1.3345 -1.3097
  273LYS    HZ2 3865   5.641   2.736   4.394 -1.4517  1.2057  0.2283
  273LYS    HZ3 3866   5.596   2.781   4.242 -1.2821  2.1861  1.7965
  273LYS      C 3867   5.002   3.066   4.619  0.5129 -0.0913  0.0470
  273LYS      O 3868   5.015   3.087   4.739  0.3334  0.1782  0.0204
  274THR      N 3869   4.937   3.148   4.534  0.2685 -0.0121  0.3068
  274THR     HN 3870   4.939   3.122   4.438  2.5249 -0.3850  0.4051
  274THR     CA 3871   4.889   3.277   4.573 -0.0527  0.0364 -0.2350
  274THR     HA 3872   4.965   3.330   4.628 -0.2682 -0.1806  0.2815
  274THR     CB 3873   4.839   3.349   4.452  0.0343 -0.4013 -0.5332
  274THR     HB 3874   4.761   3.290   4.401  1.2268 -2.4650 -0.0748
  274THR    OG1 3875   4.951   3.357   4.365  0.6327 -0.3104  0.2320
  274THR    HG1 3876   4.946   3.280   4.308 -0.3604  0.5238 -0.8612
  274THR    CG2 3877   4.806   3.498   4.474  0.2800 -0.4406  0.1047
  274THR   HG21 3878   4.777   3.545   4.378  0.3485 -0.6145 -0.0012
  274THR   HG22 3879   4.895   3.552   4.513  1.4342 -1.0453 -1.6154
  274THR   HG23 3880   4.717   3.518   4.538 -0.5502 -0.0328 -1.1596
  274THR      C 3881   4.772   3.274   4.666  0.3142  0.1373  0.2335
  274THR      O 3882   4.766   3.360   4.755 -0.5836  0.5575 -0.2194
  275LEU      N 3883   4.677   3.181   4.650  0.1449  0.3079  0.2321
  275LEU     HN 3884   4.688   3.117   4.575 -0.6600  0.3822  0.0429
  275LEU     CA 3885   4.570   3.157   4.741  0.1334  0.0002  0.1412
  275LEU     HA 3886   4.523   3.250   4.772 -1.3001  0.0922 -2.1323
  275LEU     CB 3887   4.471   3.063   4.670  0.3666 -0.2914  0.2007
  275LEU    HB1 3888   4.391   3.029   4.739  0.4163  2.6927  1.9295
  275LEU    HB2 3889   4.529   2.975   4.637  1.4808  0.2175  0.7276
  275LEU     CG 3890   4.397   3.136   4.556  0.2955  0.0216  0.4425
  275LEU     HG 3891   4.483   3.157   4.489  1.3372 -2.8629  0.7177
  275LEU    CD1 3892   4.307   3.038   4.479  0.0929 -0.3053  1.0845
  275LEU   HD11 3893   4.282   3.074   4.377  3.0091  1.0483  0.7194
  275LEU   HD12 3894   4.217   3.016   4.539 -1.5065  1.5654 -0.4764
  275LEU   HD13 3895   4.366   2.944   4.468  2.3198  1.2929 -2.5822
  275LEU    CD2 3896   4.329   3.263   4.609  0.0185 -0.1743  0.5526
  275LEU   HD21 3897   4.267   3.301   4.525 -1.9586 -1.0742  1.5138
  275LEU   HD22 3898   4.400   3.345   4.629  0.0492 -0.2646  0.8256
  275LEU   HD23 3899   4.265   3.248   4.699  0.7328  0.8786  1.2487
  275LEU      C 3900   4.620   3.088   4.863  0.2957  0.4859  0.3539
  275LEU      O 3901   4.556   3.095   4.968 -0.0970 -0.0846  0.1565
  276GLY      N 3902   4.734   3.017   4.850 -0.3074 -0.4082 -0.1529
  276GLY     HN 3903   4.777   3.001   4.762  1.2636 -0.4161  0.5865
  276GLY     CA 3904   4.807   2.969   4.963  0.2735  0.4556 -0.1564
  276GLY    HA1 3905   4.898   2.921   4.929 -0.2761 -0.6630 -0.0807
  276GLY    HA2 3906   4.739   2.897   5.006  0.1767  0.3864 -0.4273
  276GLY      C 3907   4.850   3.072   5.062 -0.0412  0.4878 -0.0529
  276GLY      O 3908   4.817   3.059   5.180  0.1033 -0.0139 -0.0685
  277ILE      N 3909   4.917   3.178   5.014  0.0899  0.4625  0.0745
  277ILE     HN 3910   4.934   3.188   4.916  1.4916 -0.0904  0.2430
  277ILE     CA 3911   4.944   3.296   5.091  0.1129  0.0790  0.6555
  277ILE     HA 3912   5.000   3.261   5.177  0.0908 -1.6913  0.0058
  277ILE     CB 3913   5.027   3.394   5.013 -0.0898 -0.1371  0.1629
  277ILE     HB 3914   4.983   3.394   4.911  0.3949  0.0447 -0.0484
  277ILE    CG2 3915   5.029   3.535   5.073 -0.1320 -0.2111  0.3410
  277ILE   HG21 3916   4.927   3.578   5.068 -0.9835 -2.1878 -0.0344
  277ILE   HG22 3917   5.091   3.608   5.016  0.8197 -1.4710 -0.2949
  277ILE   HG23 3918   5.049   3.532   5.182 -1.3207 -1.8629  0.5525
  277ILE    CG1 3919   5.170   3.342   4.992 -0.0029  0.0386  0.3225
  277ILE   HG11 3920   5.224   3.409   4.921 -1.7927  0.5745 -0.5738
  277ILE   HG12 3921   5.162   3.244   4.942 -1.0977 -0.7651  2.0006
  277ILE     CD 3922   5.260   3.322   5.114  0.6794  0.6863 -0.0609
  277ILE    HD1 3923   5.215   3.247   5.184  0.0870  0.3185 -0.8166
  277ILE    HD2 3924   5.281   3.413   5.174 -1.1536  0.8878  0.3325
  277ILE    HD3 3925   5.353   3.267   5.087 -0.1824 -0.4898 -0.7594
  277ILE      C 3926   4.825   3.369   5.141  0.1351  0.6751 -0.1523
  277ILE      O 3927   4.821   3.410   5.256 -0.1995  0.1185  0.0419
  278ILE      N 3928   4.720   3.386   5.057 -0.2987 -0.4741  0.1410
  278ILE     HN 3929   4.715   3.345   4.967  1.9904 -1.0137  0.1992
  278ILE     CA 3930   4.604   3.463   5.088  0.5875  0.6526  0.7350
  278ILE     HA 3931   4.638   3.554   5.136  0.3878  0.0609  2.0330
  278ILE     CB 3932   4.531   3.504   4.963  0.4555  0.0905  0.6258
  278ILE     HB 3933   4.519   3.417   4.895  0.4089 -0.6284  1.5274
  278ILE    CG2 3934   4.387   3.549   4.996  0.2965 -0.3850  0.5892
  278ILE   HG21 3935   4.338   3.578   4.900  2.6957  1.6640 -0.1408
  278ILE   HG22 3936   4.384   3.640   5.059  0.2317  0.4950 -0.6330
  278ILE   HG23 3937   4.320   3.475   5.044 -0.6837 -0.3953 -0.7315
  278ILE    CG1 3938   4.598   3.617   4.884 -0.1276  0.3161  0.4501
  278ILE   HG11 3939   4.704   3.595   4.859 -1.0116 -2.9346 -0.9958
  278ILE   HG12 3940   4.588   3.709   4.945  0.6810 -1.4617  3.4746
  278ILE     CD 3941   4.532   3.643   4.748 -0.4479 -0.8763  0.3686
  278ILE    HD1 3942   4.552   3.562   4.674  1.8920 -0.0297 -0.0002
  278ILE    HD2 3943   4.591   3.726   4.703 -2.1415 -0.6929 -1.6529
  278ILE    HD3 3944   4.425   3.673   4.750 -0.4511 -0.8971  0.4965
  278ILE      C 3945   4.519   3.408   5.196 -0.3554  0.5485 -0.0460
  278ILE      O 3946   4.473   3.483   5.282 -0.1486  0.2580  0.3225
  279MET      N 3947   4.482   3.278   5.190 -0.3378  0.5527 -0.2312
  279MET     HN 3948   4.526   3.220   5.121 -0.3023 -0.6489  0.7774
  279MET     CA 3949   4.424   3.197   5.292  0.7152 -0.2217 -0.2332
  279MET     HA 3950   4.337   3.255   5.319  0.7326  0.2970 -1.2393
  279MET     CB 3951   4.356   3.069   5.242 -0.1267 -0.0339  0.4125
  279MET    HB1 3952   4.297   3.021   5.324 -1.8762  1.7443  0.2847
  279MET    HB2 3953   4.428   2.997   5.197  0.1343  0.0581  0.6806
  279MET     CG 3954   4.251   3.095   5.134  0.0252  0.5491  0.4025
  279MET    HG1 3955   4.205   2.999   5.101  0.6483 -0.2339  1.7457
  279MET    HG2 3956   4.306   3.146   5.051  3.2724  0.4702  2.3387
  279MET     SD 3957   4.113   3.206   5.176 -0.3870  0.2303 -0.0904
  279MET     CE 3958   4.007   3.069   5.231 -0.0659  0.0866  0.1782
  279MET    HE1 3959   4.000   2.988   5.156 -4.0772  0.1550  0.2207
  279MET    HE2 3960   3.898   3.092   5.239 -0.1942 -0.7623  1.2017
  279MET    HE3 3961   4.044   3.027   5.327 -0.0973 -0.7330 -0.1631
  279MET      C 3962   4.509   3.185   5.415 -0.0586 -0.9523  0.2344
  279MET      O 3963   4.471   3.213   5.528 -0.0982 -0.3977  0.0855
  280GLY      N 3964   4.638   3.153   5.400  0.2916  0.5630 -0.1398
  280GLY     HN 3965   4.678   3.147   5.309  0.0121 -2.2486 -0.1790
  280GLY     CA 3966   4.735   3.136   5.505 -0.3030 -0.2447  0.2959
  280GLY    HA1 3967   4.819   3.097   5.449 -1.7147 -1.6717 -0.9004
  280GLY    HA2 3968   4.708   3.056   5.572 -0.4823  0.7340  1.4187
  280GLY      C 3969   4.772   3.252   5.590  0.1657 -0.1569 -0.0194
  280GLY      O 3970   4.802   3.241   5.709 -0.2051  0.1561  0.1075
  281THR      N 3971   4.762   3.373   5.531  0.8229 -0.1724 -0.1627
  281THR     HN 3972   4.734   3.386   5.436  0.5750 -1.1211 -0.2266
  281THR     CA 3973   4.776   3.497   5.601 -0.2284 -0.1743  0.0560
  281THR     HA 3974   4.876   3.508   5.640  0.0207  2.1252 -1.0643
  281THR     CB 3975   4.743   3.605   5.502  0.3252  0.1066  0.1769
  281THR     HB 3976   4.650   3.566   5.455  0.2691 -0.7902  0.9827
  281THR    OG1 3977   4.849   3.611   5.409 -0.1522  0.1886 -0.3641
  281THR    HG1 3978   4.834   3.541   5.345  1.1889 -0.1629 -0.3365
  281THR    CG2 3979   4.742   3.747   5.562 -0.7344  0.4099 -0.5344
  281THR   HG21 3980   4.653   3.768   5.626 -0.1137  0.2984  0.3988
  281THR   HG22 3981   4.726   3.818   5.479  0.4287 -0.7948 -1.8294
  281THR   HG23 3982   4.833   3.764   5.624  0.3985  2.1268 -2.5524
  281THR      C 3983   4.684   3.521   5.716 -0.0891  0.2550  0.0790
  281THR      O 3984   4.728   3.553   5.827  0.9479  0.5417 -0.4049
  282PHE      N 3985   4.551   3.512   5.700 -0.0807  0.8286 -0.3442
  282PHE     HN 3986   4.504   3.487   5.615  1.0595 -2.2993 -0.2217
  282PHE     CA 3987   4.456   3.537   5.804 -0.1099 -0.4401 -0.0427
  282PHE     HA 3988   4.498   3.593   5.886  1.5575 -1.1786 -0.3581
  282PHE     CB 3989   4.338   3.622   5.753 -0.2201 -0.3104  0.4228
  282PHE    HB1 3990   4.377   3.720   5.718  0.5759 -1.5104 -2.4234
  282PHE    HB2 3991   4.276   3.641   5.843  0.4494 -1.5458  1.1753
  282PHE     CG 3992   4.263   3.566   5.637 -0.1349  0.6919 -0.1242
  282PHE    CD1 3993   4.297   3.603   5.508 -0.1121  0.7578 -0.0989
  282PHE    HD1 3994   4.384   3.664   5.492  0.5595 -0.1407  0.0326
  282PHE    CE1 3995   4.223   3.560   5.400  0.4315 -0.5678  0.0329
  282PHE    HE1 3996   4.261   3.588   5.303  0.3603  6.4876  1.4655
  282PHE     CZ 3997   4.116   3.476   5.418  0.4816 -0.6133  0.1199
  282PHE     HZ 3998   4.065   3.464   5.323 -0.8753  1.3668  0.5296
  282PHE    CD2 3999   4.153   3.484   5.647  0.1846  0.2494 -0.2145
  282PHE    HD2 4000   4.129   3.459   5.749  1.7222 -0.2443  0.0632
  282PHE    CE2 4001   4.069   3.448   5.544 -0.0492 -0.0071  0.0638
  282PHE    HE2 4002   3.984   3.383   5.555  0.3142 -0.3590  0.8558
  282PHE      C 4003   4.403   3.416   5.872  0.5177 -0.2012  0.8851
  282PHE      O 4004   4.368   3.422   5.990 -0.0673  0.2531  0.6931
  283THR      N 4005   4.399   3.302   5.801  0.4635  0.2947  0.0818
  283THR     HN 4006   4.428   3.306   5.706 -0.4859  0.6284 -0.2043
  283THR     CA 4007   4.357   3.182   5.867 -0.1126  0.4783  0.0570
  283THR     HA 4008   4.253   3.187   5.896  0.1532  0.1528  1.1294
  283THR     CB 4009   4.363   3.066   5.773 -0.7280  0.3943  0.1165
  283THR     HB 4010   4.466   3.056   5.732 -0.0812  2.8776  0.9529
  283THR    OG1 4011   4.282   3.098   5.661 -0.3927  0.3796 -0.1324
  283THR    HG1 4012   4.342   3.148   5.606 -0.4146  0.7160  0.1495
  283THR    CG2 4013   4.309   2.933   5.829 -0.6559  0.1823 -0.3113
  283THR   HG21 4014   4.202   2.953   5.849 -0.3031  2.4343 -0.3887
  283THR   HG22 4015   4.368   2.906   5.919 -1.7358  0.2447  0.4316
  283THR   HG23 4016   4.326   2.865   5.743  0.1007  1.4347 -1.1971
  283THR      C 4017   4.450   3.143   5.977 -0.3864  0.2870  0.2197
  283THR      O 4018   4.410   3.123   6.092  0.1682 -0.0114  0.3653
  284LEU      N 4019   4.583   3.133   5.965 -0.4291 -0.3277  0.1834
  284LEU     HN 4020   4.640   3.147   5.884  0.5395 -0.2395  0.8589
  284LEU     CA 4021   4.673   3.107   6.073 -0.0086 -0.0589 -0.0985
  284LEU     HA 4022   4.634   3.024   6.129  0.4734  0.7901  1.5523
  284LEU     CB 4023   4.808   3.060   6.014  0.0057 -0.4165  0.2135
  284LEU    HB1 4024   4.874   3.031   6.099 -0.1208 -0.3293  0.3426
  284LEU    HB2 4025   4.860   3.142   5.959  0.9056 -0.9416  0.2653
  284LEU     CG 4026   4.804   2.940   5.918  0.4859 -0.2084 -0.0711
  284LEU     HG 4027   4.754   2.964   5.822  0.2107 -2.0338 -0.4224
  284LEU    CD1 4028   4.950   2.901   5.887  0.4336  0.1867 -0.8318
  284LEU   HD11 4029   5.019   2.899   5.974  1.3315 -2.8324 -1.5075
  284LEU   HD12 4030   5.001   2.972   5.819  0.4419 -0.6774 -1.7389
  284LEU   HD13 4031   4.954   2.805   5.831 -1.8666 -0.7424  0.4363
  284LEU    CD2 4032   4.720   2.829   5.984  0.7950 -0.1539  0.4225
  284LEU   HD21 4033   4.775   2.792   6.073  0.2599 -0.6822  0.5369
  284LEU   HD22 4034   4.708   2.752   5.905 -0.6782 -0.0390  0.5012
  284LEU   HD23 4035   4.611   2.848   5.992  0.6394 -1.3429  1.3506
  284LEU      C 4036   4.680   3.206   6.184 -0.2630 -0.0468 -0.0958
  284LEU      O 4037   4.691   3.168   6.300 -0.1652 -0.7852 -0.3436
  285CYS      N 4038   4.671   3.338   6.156 -0.1284 -0.0307 -0.0596
  285CYS     HN 4039   4.655   3.367   6.062 -3.9669 -3.2218 -0.6673
  285CYS     CA 4040   4.676   3.443   6.253 -0.9133 -0.1508  0.1155
  285CYS     HA 4041   4.761   3.434   6.317 -1.2536  0.5095  0.6716
  285CYS     CB 4042   4.692   3.577   6.179 -0.4067 -0.3124 -0.0712
  285CYS    HB1 4043   4.653   3.661   6.240  0.6236 -0.3085  0.6018
  285CYS    HB2 4044   4.629   3.572   6.087  0.9064 -0.3471 -1.0075
  285CYS     SG 4045   4.867   3.618   6.150 -0.4914  0.3203  0.3038
  285CYS    HG1 4046   4.901   3.627   6.278  0.0033  1.8283  0.0843
  285CYS      C 4047   4.562   3.452   6.348 -0.4304 -0.4221  0.7208
  285CYS      O 4048   4.582   3.507   6.456  0.4061  0.2795  0.2173
  286TRP      N 4049   4.445   3.399   6.308 -0.2399 -0.1694 -0.1867
  286TRP     HN 4050   4.444   3.345   6.224 -1.8948  0.9614 -0.9433
  286TRP     CA 4051   4.330   3.404   6.392 -0.0312 -0.0338  0.0921
  286TRP     HA 4052   4.361   3.446   6.487  4.4006 -0.3339 -1.0373
  286TRP     CB 4053   4.216   3.476   6.318 -0.3387 -0.3629  0.2370
  286TRP    HB1 4054   4.130   3.497   6.386  1.9110 -0.2706  3.2834
  286TRP    HB2 4055   4.186   3.421   6.227 -0.3796 -0.1934  0.1471
  286TRP     CG 4056   4.265   3.610   6.274 -0.2647 -0.3490  0.3589
  286TRP    CD1 4057   4.264   3.657   6.145  0.2074 -0.0495  0.4626
  286TRP    HD1 4058   4.226   3.606   6.058  0.7878  1.0705 -0.4741
  286TRP    NE1 4059   4.307   3.787   6.146 -0.1986  0.0857  0.3139
  286TRP    HE1 4060   4.345   3.850   6.082  2.1592 -0.0434  1.4758
  286TRP    CE2 4061   4.322   3.825   6.277  0.7712  0.3262  0.1419
  286TRP    CD2 4062   4.302   3.716   6.362 -0.3337  0.1971 -0.2649
  286TRP    CE3 4063   4.318   3.729   6.496 -0.6086  0.0344 -0.2171
  286TRP    HE3 4064   4.291   3.643   6.556 -2.5804  1.4999  1.1536
  286TRP    CZ3 4065   4.346   3.852   6.551 -0.9319  0.1335 -0.2675
  286TRP    HZ3 4066   4.353   3.867   6.657 -1.5849 -0.4360 -0.1392
  286TRP    CZ2 4067   4.359   3.944   6.329 -0.1394  0.6499  0.0727
  286TRP    HZ2 4068   4.378   4.030   6.266  0.8411  1.2718  1.1721
  286TRP    CH2 4069   4.372   3.957   6.466 -0.0867  0.2344  0.1069
  286TRP    HH2 4070   4.401   4.051   6.511 -1.6019  1.5579 -1.5357
  286TRP      C 4071   4.289   3.267   6.436 -0.0647 -0.0283  0.0778
  286TRP      O 4072   4.260   3.247   6.554  0.2886  0.6250  0.2800
  287LEU      N 4073   4.285   3.167   6.347  0.0720 -0.1770  0.2402
  287LEU     HN 4074   4.344   3.172   6.266 -0.1271  1.0419  0.1507
  287LEU     CA 4075   4.212   3.045   6.363  0.2808 -0.2850  0.3886
  287LEU     HA 4076   4.109   3.078   6.373 -0.1223 -1.1440 -0.7318
  287LEU     CB 4077   4.218   2.966   6.232  0.4171 -0.0254  0.2376
  287LEU    HB1 4078   4.320   2.928   6.207 -0.2346 -0.5985 -1.7038
  287LEU    HB2 4079   4.167   3.014   6.146  1.7223 -0.2459 -0.6945
  287LEU     CG 4080   4.146   2.830   6.240 -0.2786  0.3391  0.1504
  287LEU     HG 4081   4.194   2.777   6.325  1.2238 -0.2641 -1.0442
  287LEU    CD1 4082   3.996   2.843   6.275 -0.2978 -0.0211  0.1986
  287LEU   HD11 4083   3.956   2.739   6.283  1.6608 -0.8645 -0.2966
  287LEU   HD12 4084   3.935   2.909   6.210  2.7005  1.5063 -1.2719
  287LEU   HD13 4085   3.990   2.884   6.378 -2.9747 -2.7652  1.2875
  287LEU    CD2 4086   4.171   2.737   6.120 -0.3928 -0.1425  0.4967
  287LEU   HD21 4087   4.116   2.776   6.032 -0.4917  0.2001  0.7043
  287LEU   HD22 4088   4.125   2.640   6.148  0.0680 -0.3114  0.6748
  287LEU   HD23 4089   4.281   2.729   6.113 -0.3885  0.6889 -0.5744
  287LEU      C 4090   4.250   2.975   6.489 -0.2889 -0.4948  0.4476
  287LEU      O 4091   4.160   2.925   6.556 -1.0491 -0.1864 -0.3174
  288PRO      N 4092   4.371   2.952   6.529 -0.0687  0.2200  0.2039
  288PRO     CD 4093   4.483   2.949   6.436  0.0621  0.1515  0.3637
  288PRO    HD1 4094   4.492   3.039   6.371  2.0823 -0.0918  0.2279
  288PRO    HD2 4095   4.467   2.870   6.360  0.5449  0.2594  0.1424
  288PRO     CA 4096   4.404   2.875   6.645 -0.5126 -0.1484  0.0870
  288PRO     HA 4097   4.338   2.790   6.650  0.2671 -0.7188  1.4176
  288PRO     CB 4098   4.549   2.829   6.631 -0.4339  0.2352 -0.3707
  288PRO    HB1 4099   4.543   2.725   6.592  0.0769 -1.1118  2.8053
  288PRO    HB2 4100   4.602   2.820   6.728 -0.3099  0.0855 -0.4515
  288PRO     CG 4101   4.607   2.924   6.525  0.4072 -0.0451 -0.1694
  288PRO    HG1 4102   4.632   3.022   6.571 -2.1018  1.4756 -1.7847
  288PRO    HG2 4103   4.689   2.886   6.460 -0.4693 -1.0587 -0.7206
  288PRO      C 4104   4.387   2.953   6.772 -0.3413  0.1141 -0.0496
  288PRO      O 4105   4.344   2.889   6.868 -0.2183  0.1184  0.0088
  289PHE      N 4106   4.416   3.084   6.771 -0.0768  0.0583  0.3223
  289PHE     HN 4107   4.442   3.128   6.685 -1.4264  1.6467  0.6828
  289PHE     CA 4108   4.387   3.171   6.880 -0.0177 -0.1379  0.4957
  289PHE     HA 4109   4.436   3.129   6.967  0.1487  1.9829  1.5036
  289PHE     CB 4110   4.439   3.309   6.835 -0.2814 -0.0631  0.4222
  289PHE    HB1 4111   4.393   3.335   6.737  1.7290 -2.9765 -1.4758
  289PHE    HB2 4112   4.548   3.299   6.820 -0.4195  1.7648 -2.8133
  289PHE     CG 4113   4.404   3.419   6.929 -0.5433  0.2207 -0.0033
  289PHE    CD1 4114   4.348   3.534   6.879  0.0815  0.5848  0.1295
  289PHE    HD1 4115   4.317   3.535   6.775  1.0198  0.1081 -0.1672
  289PHE    CE1 4116   4.313   3.634   6.966  1.0541  0.7589  0.3315
  289PHE    HE1 4117   4.269   3.727   6.931  1.0189  0.4237 -0.5418
  289PHE     CZ 4118   4.331   3.620   7.102 -0.5501  0.4283  0.5347
  289PHE     HZ 4119   4.318   3.703   7.169  1.3841  0.9045  0.3803
  289PHE    CD2 4120   4.431   3.412   7.063  0.2046  0.4475 -0.1385
  289PHE    HD2 4121   4.471   3.325   7.114 -1.8739 -0.3335  0.2538
  289PHE    CE2 4122   4.391   3.508   7.153 -0.0014  0.3924 -0.1697
  289PHE    HE2 4123   4.392   3.500   7.261 -1.0180 -1.7466 -0.2786
  289PHE      C 4124   4.241   3.171   6.909 -0.0897 -0.1645  0.1373
  289PHE      O 4125   4.197   3.164   7.024  0.2021 -0.0815  0.2555
  290PHE      N 4126   4.158   3.177   6.803  0.1625  0.6552 -0.0238
  290PHE     HN 4127   4.202   3.188   6.714  2.2257 -0.7264  0.7460
  290PHE     CA 4128   4.016   3.172   6.817  0.1867 -0.1888 -0.0027
  290PHE     HA 4129   3.986   3.253   6.883  0.6115  2.7317 -3.0836
  290PHE     CB 4130   3.947   3.209   6.684  0.1040  0.0910  0.1167
  290PHE    HB1 4131   3.857   3.150   6.659  0.8906  0.1269 -3.2925
  290PHE    HB2 4132   4.030   3.200   6.611  3.2878  0.2105  3.4200
  290PHE     CG 4133   3.905   3.352   6.676 -0.1920 -0.0263 -0.4417
  290PHE    CD1 4134   4.006   3.446   6.677 -0.2179 -0.0043  0.0244
  290PHE    HD1 4135   4.106   3.412   6.696 -0.7135 -1.0527  0.9010
  290PHE    CE1 4136   3.976   3.577   6.650 -0.1369 -0.1194 -0.6399
  290PHE    HE1 4137   4.062   3.643   6.645  1.3277 -1.9200 -0.4157
  290PHE     CZ 4138   3.847   3.619   6.631 -0.1413  0.3111  0.2712
  290PHE     HZ 4139   3.823   3.724   6.630  1.3531  0.7097  1.7169
  290PHE    CD2 4140   3.777   3.391   6.646 -0.4228 -0.4452 -0.0190
  290PHE    HD2 4141   3.703   3.316   6.621 -1.4993  0.2158  1.0769
  290PHE    CE2 4142   3.747   3.524   6.629  0.3750 -0.2369  0.1583
  290PHE    HE2 4143   3.648   3.553   6.596  0.1054 -1.0329  0.2512
  290PHE      C 4144   3.963   3.047   6.877 -0.4162 -0.1826 -0.5130
  290PHE      O 4145   3.865   3.043   6.951 -0.0771 -0.6081 -0.0820
  291ILE      N 4146   4.030   2.937   6.835 -0.2321 -0.1171 -0.3915
  291ILE     HN 4147   4.098   2.942   6.763 -1.2629 -0.8210 -1.4453
  291ILE     CA 4148   4.014   2.809   6.897  0.5453  0.2184  0.5316
  291ILE     HA 4149   3.908   2.790   6.890  0.5880  0.0295  0.3978
  291ILE     CB 4150   4.082   2.705   6.813 -0.3856  0.4137 -0.4956
  291ILE     HB 4151   4.172   2.757   6.775 -1.0689  2.3567  0.3881
  291ILE    CG2 4152   4.120   2.578   6.892 -0.2566  0.3456 -0.6655
  291ILE   HG21 4153   4.203   2.586   6.965 -0.2029 -1.3590 -0.5118
  291ILE   HG22 4154   4.153   2.494   6.827 -0.6896 -0.4497  0.1196
  291ILE   HG23 4155   4.038   2.541   6.957 -0.1837  2.4690  0.7425
  291ILE    CG1 4156   3.997   2.682   6.687 -0.5693  0.0154 -0.3023
  291ILE   HG11 4157   3.961   2.773   6.635 -1.7134 -0.0141  0.4066
  291ILE   HG12 4158   3.906   2.624   6.712 -0.0874 -0.6025  0.0608
  291ILE     CD 4159   4.071   2.598   6.583 -0.1559 -0.4769  0.3800
  291ILE    HD1 4160   4.175   2.632   6.564 -0.0710 -1.4692 -1.1382
  291ILE    HD2 4161   4.009   2.596   6.491 -0.9342 -5.0973  0.7218
  291ILE    HD3 4162   4.065   2.489   6.607 -0.3855 -0.2455  1.4115
  291ILE      C 4163   4.044   2.802   7.043 -0.1772  0.9799  0.7225
  291ILE      O 4164   3.963   2.765   7.128 -0.5402  0.0728 -0.0062
  292VAL      N 4165   4.156   2.865   7.082  0.7095 -0.3210  0.3489
  292VAL     HN 4166   4.216   2.912   7.018  0.7043 -1.4767 -0.5325
  292VAL     CA 4167   4.200   2.871   7.218 -0.1384  0.1314  0.6148
  292VAL     HA 4168   4.190   2.773   7.264 -0.6463  0.3596  1.0002
  292VAL     CB 4169   4.346   2.904   7.223  0.0606 -0.7487  0.8823
  292VAL     HB 4170   4.381   2.990   7.161 -0.6091 -1.6802 -0.8613
  292VAL    CG1 4171   4.388   2.927   7.369 -0.9050  0.3585  0.9946
  292VAL   HG11 4172   4.498   2.938   7.371 -0.5706 -1.1156 -2.6862
  292VAL   HG12 4173   4.353   2.837   7.424 -0.3936 -0.3305  0.2106
  292VAL   HG13 4174   4.351   3.021   7.416  2.3779  1.5393  1.4909
  292VAL    CG2 4175   4.416   2.786   7.153 -0.0761 -0.4565  0.2463
  292VAL   HG21 4176   4.388   2.695   7.210 -3.9669  0.1553 -0.3405
  292VAL   HG22 4177   4.526   2.800   7.152 -0.2780  1.3076 -0.1949
  292VAL   HG23 4178   4.377   2.767   7.051  1.4239  0.8736 -0.6182
  292VAL      C 4179   4.116   2.960   7.303  0.1372  0.4397  0.5669
  292VAL      O 4180   4.082   2.926   7.416 -0.1578 -0.0874  0.3231
  293ASN      N 4181   4.063   3.071   7.248  0.0888 -0.1284 -0.5621
  293ASN     HN 4182   4.093   3.103   7.158 -3.7304 -0.1041 -2.0059
  293ASN     CA 4183   3.969   3.165   7.297 -0.1236 -0.5042 -0.2480
  293ASN     HA 4184   4.002   3.198   7.395  1.3167  0.2338 -0.9581
  293ASN     CB 4185   3.955   3.286   7.203 -0.0560 -0.0636  0.2980
  293ASN    HB1 4186   3.864   3.342   7.234  1.1579  3.0145 -1.3238
  293ASN    HB2 4187   3.943   3.270   7.093 -1.3702  2.0308  0.0767
  293ASN     CG 4188   4.069   3.384   7.225 -0.5014  0.5163  0.0593
  293ASN    OD1 4189   4.146   3.380   7.321  0.0875  0.2707 -0.4209
  293ASN    ND2 4190   4.072   3.482   7.131  0.0266  0.4317 -0.0120
  293ASN   HD21 4191   4.131   3.561   7.149 -0.0661  0.1363  1.7816
  293ASN   HD22 4192   3.994   3.486   7.069  1.1763 -1.8616 -1.7408
  293ASN      C 4193   3.838   3.105   7.336 -0.1528  0.1928  0.7831
  293ASN      O 4194   3.779   3.123   7.443 -0.4721  0.6514  0.5328
  294ILE      N 4195   3.786   3.019   7.247 -0.0135  0.8599  0.0542
  294ILE     HN 4196   3.824   2.997   7.157 -1.0167  0.0494 -0.1906
  294ILE     CA 4197   3.654   2.966   7.262  0.3544 -0.1389 -0.1237
  294ILE     HA 4198   3.603   3.047   7.311  2.3092  0.3636  1.2142
  294ILE     CB 4199   3.585   2.946   7.130  0.2157  0.1656 -0.0986
  294ILE     HB 4200   3.605   3.040   7.074 -0.0109  0.2272 -0.0764
  294ILE    CG2 4201   3.653   2.836   7.048  0.3689 -0.1415  0.4319
  294ILE   HG21 4202   3.634   2.733   7.085  2.5779 -0.2430  1.4440
  294ILE   HG22 4203   3.764   2.842   7.051  0.3041  0.6223  1.5567
  294ILE   HG23 4204   3.615   2.826   6.944 -0.6833 -0.8254  0.8593
  294ILE    CG1 4205   3.434   2.917   7.131  0.2133  0.1691 -0.3620
  294ILE   HG11 4206   3.417   2.841   7.210  0.7801  2.7158  2.4148
  294ILE   HG12 4207   3.400   2.878   7.033  0.5918  1.0385 -0.8582
  294ILE     CD 4208   3.353   3.044   7.161 -0.2825 -0.2358  0.0241
  294ILE    HD1 4209   3.257   3.019   7.212 -0.5497  0.3999 -0.1548
  294ILE    HD2 4210   3.336   3.105   7.070  0.8907  1.2914  0.7930
  294ILE    HD3 4211   3.405   3.109   7.234  0.0160  0.3842 -0.7367
  294ILE      C 4212   3.657   2.843   7.346 -0.7481 -0.4591 -0.5411
  294ILE      O 4213   3.566   2.814   7.423 -0.2544 -0.1641  0.1620
  295VAL      N 4214   3.773   2.775   7.351 -0.3372  0.3131  0.7496
  295VAL     HN 4215   3.842   2.782   7.280 -0.2825 -1.3116  0.6104
  295VAL     CA 4216   3.806   2.680   7.454  0.2456 -0.0133  0.2662
  295VAL     HA 4217   3.723   2.610   7.449 -0.1229  0.4307  0.0101
  295VAL     CB 4218   3.936   2.609   7.432  0.2657  0.2215 -0.4161
  295VAL     HB 4219   4.012   2.683   7.399  0.0830 -0.0606 -1.4883
  295VAL    CG1 4220   4.003   2.547   7.556 -0.0411 -0.1217 -0.4192
  295VAL   HG11 4221   3.939   2.464   7.592 -0.9169  0.9146  0.4968
  295VAL   HG12 4222   4.021   2.618   7.640 -0.0483  0.3085 -0.7731
  295VAL   HG13 4223   4.093   2.492   7.522 -0.3525 -0.4673 -0.6958
  295VAL    CG2 4224   3.917   2.504   7.321 -0.4989 -0.3123  0.2071
  295VAL   HG21 4225   4.014   2.459   7.292  0.2553 -0.2213  2.3882
  295VAL   HG22 4226   3.871   2.548   7.230 -0.0222  0.6968  0.4355
  295VAL   HG23 4227   3.844   2.426   7.350 -1.9646  1.8098  2.6153
  295VAL      C 4228   3.808   2.737   7.591 -0.6115  0.5585  0.0528
  295VAL      O 4229   3.745   2.686   7.684 -0.5774  0.3393 -0.0432
  296HSD      N 4230   3.875   2.852   7.610  0.7708 -0.2420  0.1006
  296HSD     HN 4231   3.923   2.901   7.538 -0.7976  2.9553  1.0843
  296HSD     CA 4232   3.891   2.912   7.739  0.3357 -0.6969  0.3702
  296HSD     HA 4233   3.915   2.837   7.813 -0.9405  0.5661  2.1343
  296HSD     CB 4234   3.997   3.023   7.742 -0.1076 -0.2559 -0.2642
  296HSD    HB1 4235   3.996   3.059   7.847 -1.2649 -1.1449  0.0387
  296HSD    HB2 4236   3.965   3.110   7.681  0.4381  1.8221  2.2309
  296HSD    ND1 4237   4.251   3.054   7.714  0.0029 -0.7660 -0.0856
  296HSD    HD1 4238   4.261   3.152   7.733 -0.3649 -1.1265  2.3741
  296HSD     CG 4239   4.136   2.977   7.709 -0.1871 -0.4694 -0.3017
  296HSD    CE1 4240   4.359   2.972   7.713  0.7182  0.1712 -0.3345
  296HSD    HE1 4241   4.461   3.010   7.712  0.7348  0.1265 -0.3111
  296HSD    NE2 4242   4.322   2.845   7.714  0.4899  0.2364 -0.4371
  296HSD    CD2 4243   4.184   2.850   7.710  0.4727 -0.2239 -0.4254
  296HSD    HD2 4244   4.140   2.760   7.750 -0.2436 -0.0480 -0.7954
  296HSD      C 4245   3.769   2.971   7.799  0.4322 -0.3053  0.1797
  296HSD      O 4246   3.735   2.949   7.915 -0.6031 -0.6103 -0.1681
  297VAL      N 4247   3.695   3.049   7.717 -0.0324 -0.2219  0.6708
  297VAL     HN 4248   3.727   3.069   7.625 -0.2474  0.2946  0.7039
  297VAL     CA 4249   3.566   3.100   7.749 -0.0974  0.0482 -0.0159
  297VAL     HA 4250   3.566   3.169   7.832 -0.9589  1.7763 -1.3528
  297VAL     CB 4251   3.521   3.180   7.630  0.0256  0.1657  0.0168
  297VAL     HB 4252   3.541   3.118   7.540 -0.4595 -0.5782  0.4149
  297VAL    CG1 4253   3.375   3.227   7.636  0.0401  0.1935  0.1773
  297VAL   HG11 4254   3.338   3.241   7.739  2.1605 -1.2756  1.2060
  297VAL   HG12 4255   3.321   3.141   7.589  1.6235 -0.2944 -0.8472
  297VAL   HG13 4256   3.356   3.320   7.577  1.0207  0.6449  0.5672
  297VAL    CG2 4257   3.601   3.311   7.616 -0.5233  0.4552 -0.4272
  297VAL   HG21 4258   3.709   3.289   7.622 -0.2807  1.6172 -0.3409
  297VAL   HG22 4259   3.602   3.375   7.707  1.6663 -4.0812  3.1494
  297VAL   HG23 4260   3.574   3.370   7.525 -0.9503  1.7823  0.5380
  297VAL      C 4261   3.469   2.994   7.788 -0.2854  0.0469 -0.4798
  297VAL      O 4262   3.401   3.006   7.890  0.5978  0.1320  0.1071
  298ILE      N 4263   3.459   2.882   7.714 -0.3491 -0.0470 -0.3290
  298ILE     HN 4264   3.510   2.861   7.631  0.0381 -0.5503  0.0333
  298ILE     CA 4265   3.369   2.777   7.750 -0.0137 -0.1958  0.0824
  298ILE     HA 4266   3.273   2.809   7.788 -0.5079 -1.4786 -0.0457
  298ILE     CB 4267   3.322   2.693   7.635  0.3036 -0.0147 -0.1774
  298ILE     HB 4268   3.415   2.641   7.605 -0.4343 -1.8839  0.6533
  298ILE    CG2 4269   3.234   2.580   7.690 -0.2285  0.1694 -0.6420
  298ILE   HG21 4270   3.288   2.492   7.730 -0.1252  0.7670  0.5934
  298ILE   HG22 4271   3.181   2.544   7.599 -0.6494  1.5860 -0.9918
  298ILE   HG23 4272   3.154   2.618   7.758  1.1907 -0.0193  1.1899
  298ILE    CG1 4273   3.257   2.773   7.520  0.0547 -0.3508 -0.2718
  298ILE   HG11 4274   3.237   2.697   7.442  0.1468 -1.1194  0.4402
  298ILE   HG12 4275   3.325   2.847   7.472  0.0958  0.3312  0.8139
  298ILE     CD 4276   3.131   2.848   7.563  0.0459 -0.5585  0.0708
  298ILE    HD1 4277   3.076   2.909   7.488  1.4294  2.2634  1.2254
  298ILE    HD2 4278   3.140   2.914   7.652 -1.1062 -2.1208  1.3965
  298ILE    HD3 4279   3.061   2.766   7.590  0.1938 -0.1804  1.6481
  298ILE      C 4280   3.421   2.699   7.866  0.0199  0.3348  0.4276
  298ILE      O 4281   3.348   2.683   7.963 -0.4036  0.6946  0.1722
  299GLN      N 4282   3.550   2.663   7.877  0.1493  0.6543  0.0206
  299GLN     HN 4283   3.619   2.687   7.810 -1.9534 -0.0269 -2.5431
  299GLN     CA 4284   3.598   2.591   7.992  0.0357  0.1680 -0.2321
  299GLN     HA 4285   3.516   2.551   8.050  3.0760 -4.2393  1.5639
  299GLN     CB 4286   3.679   2.466   7.956  0.4791  0.4370 -0.1721
  299GLN    HB1 4287   3.756   2.500   7.883  0.2030  0.2389 -0.5580
  299GLN    HB2 4288   3.610   2.405   7.894  0.7643  0.0829 -0.1412
  299GLN     CG 4289   3.729   2.375   8.069  0.0418  0.4146  0.0051
  299GLN    HG1 4290   3.819   2.416   8.119 -0.4046  0.6730  0.6081
  299GLN    HG2 4291   3.771   2.277   8.038  0.0912  0.4141  0.0771
  299GLN     CD 4292   3.627   2.352   8.179  0.0089 -0.1239 -0.1331
  299GLN    OE1 4293   3.635   2.397   8.294 -0.1676 -0.6520  0.0866
  299GLN    NE2 4294   3.532   2.263   8.139  0.1734 -0.3445 -0.0400
  299GLN   HE21 4295   3.447   2.245   8.189  0.1998 -0.6232 -0.0972
  299GLN   HE22 4296   3.553   2.214   8.055 -2.4964 -2.6576  0.5107
  299GLN      C 4297   3.680   2.674   8.085 -0.3609  0.4821 -0.1584
  299GLN      O 4298   3.623   2.729   8.179 -0.5413  0.1963 -0.0974
  300ASP      N 4299   3.812   2.678   8.065 -0.3113 -0.2991 -0.0320
  300ASP     HN 4300   3.858   2.653   7.979 -0.7098 -1.0872 -0.0207
  300ASP     CA 4301   3.906   2.720   8.165 -0.4944  0.0709 -0.0136
  300ASP     HA 4302   3.876   2.813   8.211  2.7823  0.4561  1.6613
  300ASP     CB 4303   3.921   2.620   8.281 -0.1555 -0.4953 -0.5302
  300ASP    HB1 4304   3.955   2.520   8.249  2.9282  0.3802 -0.3041
  300ASP    HB2 4305   3.822   2.609   8.331 -0.4806 -3.1051 -1.6143
  300ASP     CG 4306   4.019   2.671   8.386 -0.6793  0.1179 -0.3254
  300ASP    OD1 4307   4.040   2.794   8.405 -0.2668 -0.0345  0.2423
  300ASP    OD2 4308   4.057   2.584   8.470 -0.4551  0.3594 -0.1755
  300ASP      C 4309   4.027   2.740   8.080 -0.4010  0.0311  0.1094
  300ASP      O 4310   4.027   2.695   7.965  0.1193 -0.2298  0.2096
  301ASN      N 4311   4.134   2.803   8.131  0.2355 -0.3701 -0.7141
  301ASN     HN 4312   4.134   2.827   8.228  0.0777 -1.3235 -0.4625
  301ASN     CA 4313   4.255   2.809   8.055  0.2659  0.0925 -0.6281
  301ASN     HA 4314   4.228   2.844   7.956 -0.5797 -0.4304 -0.5944
  301ASN     CB 4315   4.357   2.912   8.107  0.1579 -0.1345  0.0410
  301ASN    HB1 4316   4.455   2.907   8.054  0.6457 -2.0527  1.0486
  301ASN    HB2 4317   4.376   2.898   8.215  1.3570  1.9462  0.1423
  301ASN     CG 4318   4.317   3.058   8.091 -0.0733 -0.1916  0.0971
  301ASN    OD1 4319   4.220   3.106   8.033  0.4172  0.2439 -0.3730
  301ASN    ND2 4320   4.405   3.146   8.146 -0.4561 -0.0155  0.4347
  301ASN   HD21 4321   4.370   3.238   8.160 -0.4776  0.1230 -0.4384
  301ASN   HD22 4322   4.500   3.117   8.156 -0.4335 -0.7094 -1.3907
  301ASN      C 4323   4.314   2.672   8.053 -0.5308 -0.2645 -0.1201
  301ASN      O 4324   4.369   2.623   8.151 -0.4273 -0.5437 -0.3186
  302LEU      N 4325   4.321   2.613   7.933 -0.5570 -0.1791 -0.1649
  302LEU     HN 4326   4.282   2.665   7.857 -2.2133  1.6874  1.8448
  302LEU     CA 4327   4.387   2.489   7.905 -0.2855  0.0240 -0.4228
  302LEU     HA 4328   4.415   2.445   8.000 -2.7964  0.2460  0.5007
  302LEU     CB 4329   4.294   2.400   7.823  0.1746 -0.7710 -0.0947
  302LEU    HB1 4330   4.335   2.297   7.819 -0.2299 -0.9579  0.4609
  302LEU    HB2 4331   4.290   2.442   7.720  1.9953  0.0737  0.1498
  302LEU     CG 4332   4.155   2.379   7.886  0.3469 -0.2827  0.4472
  302LEU     HG 4333   4.110   2.478   7.908  2.8471  0.3144  3.7201
  302LEU    CD1 4334   4.067   2.280   7.808  0.0667  0.9204 -0.7929
  302LEU   HD11 4335   4.068   2.311   7.701  0.3673 -1.2303 -1.4586
  302LEU   HD12 4336   3.959   2.294   7.829  0.1056  1.1108 -0.7187
  302LEU   HD13 4337   4.099   2.174   7.819  0.6819  1.2975  1.6325
  302LEU    CD2 4338   4.159   2.319   8.028 -0.3281 -1.7680 -0.1431
  302LEU   HD21 4339   4.055   2.323   8.066  0.2604  0.2933  1.3646
  302LEU   HD22 4340   4.220   2.383   8.095 -3.8063  0.7024  0.9363
  302LEU   HD23 4341   4.191   2.212   8.030  0.3489 -1.6447 -1.9871
  302LEU      C 4342   4.519   2.506   7.838  0.0752  0.0979  0.2917
  302LEU      O 4343   4.613   2.429   7.855  0.3460  0.3155 -0.1830
  303ILE      N 4344   4.524   2.620   7.766 -0.4745 -0.0086  0.0796
  303ILE     HN 4345   4.441   2.674   7.759 -1.2345 -1.2686 -1.2775
  303ILE     CA 4346   4.641   2.668   7.700 -0.4771  0.0202  0.0958
  303ILE     HA 4347   4.703   2.584   7.671  0.9241  0.7466  0.8603
  303ILE     CB 4348   4.603   2.726   7.567 -0.2733  0.6013  0.2860
  303ILE     HB 4349   4.539   2.816   7.580 -1.4870 -0.4289  1.7569
  303ILE    CG2 4350   4.730   2.784   7.501 -0.4841  0.7862  0.0402
  303ILE   HG21 4351   4.771   2.873   7.554 -0.0329 -0.6173  2.1930
  303ILE   HG22 4352   4.697   2.823   7.402  0.4785 -0.2943 -0.7267
  303ILE   HG23 4353   4.812   2.713   7.480 -0.6125  0.8394 -0.6422
  303ILE    CG1 4354   4.540   2.614   7.482  0.1724 -0.0182  0.7647
  303ILE   HG11 4355   4.521   2.653   7.380  1.9363  2.3755  1.2732
  303ILE   HG12 4356   4.434   2.595   7.508 -0.7340  2.1494 -1.0285
  303ILE     CD 4357   4.604   2.476   7.462  0.0075  0.0182 -0.0392
  303ILE    HD1 4358   4.630   2.428   7.559 -0.5337 -1.1342 -0.4380
  303ILE    HD2 4359   4.702   2.480   7.409  0.0557  1.5494  0.1173
  303ILE    HD3 4360   4.533   2.411   7.406  1.7795 -1.8600 -0.2017
  303ILE      C 4361   4.727   2.763   7.776 -0.0999 -0.2567  0.0201
  303ILE      O 4362   4.689   2.878   7.797  0.3701 -0.1025  0.0451
  304ARG      N 4363   4.848   2.718   7.813  0.0061 -0.4061 -0.4990
  304ARG     HN 4364   4.869   2.621   7.807  1.4187 -0.1221 -0.5811
  304ARG     CA 4365   4.949   2.793   7.883  0.0175 -0.7502 -0.1450
  304ARG     HA 4366   4.908   2.801   7.982 -2.8686 -0.5296 -1.2646
  304ARG     CB 4367   5.080   2.713   7.885  0.4200 -0.1091 -0.5270
  304ARG    HB1 4368   5.103   2.689   7.779 -1.0771 -3.6415 -0.2163
  304ARG    HB2 4369   5.072   2.613   7.932 -0.1102  0.5506  0.8386
  304ARG     CG 4370   5.198   2.782   7.954  0.1125 -0.1028  0.0017
  304ARG    HG1 4371   5.165   2.799   8.059  0.3220  1.0148 -0.0996
  304ARG    HG2 4372   5.229   2.877   7.904  1.9831 -0.9431 -0.5359
  304ARG     CD 4373   5.324   2.695   7.949  0.3328  0.2174 -0.0333
  304ARG    HD1 4374   5.346   2.666   7.844  2.1692  0.3633  0.2728
  304ARG    HD2 4375   5.318   2.609   8.019  2.4594  0.2605  0.2895
  304ARG     NE 4376   5.432   2.785   7.999  0.3205  0.3932 -0.3214
  304ARG     HE 4377   5.411   2.880   8.022 -1.3800 -0.4245  1.8728
  304ARG     CZ 4378   5.565   2.758   7.986  0.2369  0.0680 -0.5041
  304ARG    NH1 4379   5.605   2.629   7.962  0.0248 -0.1498  0.2871
  304ARG   HH11 4380   5.543   2.552   7.976  3.1060 -2.4827  2.4535
  304ARG   HH12 4381   5.703   2.612   7.952  0.3607  2.2968 -1.4057
  304ARG    NH2 4382   5.651   2.862   8.010 -0.0680  0.1954  0.0600
  304ARG   HH21 4383   5.614   2.952   8.032  0.4534  0.2900  0.5409
  304ARG   HH22 4384   5.749   2.854   8.025 -0.3462  0.8046  2.6490
  304ARG      C 4385   4.974   2.935   7.845 -0.7284 -0.5055  0.2686
  304ARG      O 4386   4.988   2.963   7.726 -0.0981 -0.4386  0.3572
  305LYS      N 4387   4.987   3.031   7.938  0.6137 -0.1248 -0.2914
  305LYS     HN 4388   4.978   3.004   8.034 -2.1946 -2.2506 -1.0215
  305LYS     CA 4389   4.999   3.172   7.923 -0.4091 -0.0061 -0.0994
  305LYS     HA 4390   4.902   3.207   7.891  0.4989  0.5086 -2.5159
  305LYS     CB 4391   5.023   3.243   8.058  0.1741 -0.0020 -0.2011
  305LYS    HB1 4392   5.114   3.204   8.108 -1.1597 -1.0029  1.5651
  305LYS    HB2 4393   4.944   3.210   8.128 -1.9294 -0.2830 -2.5676
  305LYS     CG 4394   5.053   3.393   8.060  0.2285 -0.0181  0.2034
  305LYS    HG1 4395   5.145   3.419   8.003 -0.2849  1.3098 -0.0673
  305LYS    HG2 4396   5.078   3.419   8.165  0.8560 -2.0195  0.5886
  305LYS     CD 4397   4.934   3.480   8.021  0.4519  0.1306 -0.1518
  305LYS    HD1 4398   4.891   3.451   7.922 -0.5689 -0.2286  0.3773
  305LYS    HD2 4399   4.972   3.584   8.024  3.5501 -0.8160  4.8881
  305LYS     CE 4400   4.820   3.485   8.123  0.5523  0.2532 -0.0443
  305LYS    HE1 4401   4.865   3.514   8.220  0.0399  0.3694  0.1634
  305LYS    HE2 4402   4.774   3.384   8.133 -1.9076  0.9492 -2.8452
  305LYS     NZ 4403   4.711   3.579   8.088  0.0623 -0.4038 -0.3117
  305LYS    HZ1 4404   4.750   3.673   8.064 -1.4162  0.7992  1.7367
  305LYS    HZ2 4405   4.646   3.593   8.167  1.1830  2.8225  0.1805
  305LYS    HZ3 4406   4.654   3.545   8.008 -1.0487  0.6064  0.0337
  305LYS      C 4407   5.102   3.223   7.827 -0.1139 -0.2201  0.1015
  305LYS      O 4408   5.060   3.286   7.730  0.1036 -0.1596  0.0477
  306GLU      N 4409   5.226   3.171   7.833 -0.0973 -0.1573  0.3348
  306GLU     HN 4410   5.252   3.124   7.917  1.1387 -0.5188 -0.2350
  306GLU     CA 4411   5.332   3.216   7.748 -0.2752 -0.3403  0.0156
  306GLU     HA 4412   5.342   3.323   7.748 -1.2327 -0.2414  0.1228
  306GLU     CB 4413   5.468   3.150   7.776 -0.1518 -0.0100  0.1915
  306GLU    HB1 4414   5.540   3.170   7.694  1.2160  0.2677  1.4308
  306GLU    HB2 4415   5.459   3.040   7.779 -1.5913  0.1038  0.8617
  306GLU     CG 4416   5.542   3.188   7.905 -0.1313 -0.8342  0.4267
  306GLU    HG1 4417   5.576   3.294   7.905 -0.2676 -0.7711 -0.7127
  306GLU    HG2 4418   5.633   3.126   7.919  0.2893 -0.5176 -0.7832
  306GLU     CD 4419   5.453   3.170   8.027 -0.7023  0.3662  0.2080
  306GLU    OE1 4420   5.433   3.054   8.072 -0.3037  0.0908 -0.3098
  306GLU    OE2 4421   5.410   3.277   8.078 -0.0190  0.2939  0.9564
  306GLU      C 4422   5.304   3.190   7.604 -0.9690  0.7932 -0.0681
  306GLU      O 4423   5.339   3.255   7.505  0.5464 -0.1199 -0.1719
  307VAL      N 4424   5.234   3.077   7.580  0.3545 -0.1219  0.2447
  307VAL     HN 4425   5.200   3.015   7.650 -1.6694  1.0201  0.3593
  307VAL     CA 4426   5.197   3.026   7.451  0.0636  0.2710  0.1698
  307VAL     HA 4427   5.273   3.039   7.376 -0.6431 -1.0942 -0.8162
  307VAL     CB 4428   5.178   2.878   7.456  0.5734  0.1855 -0.2880
  307VAL     HB 4429   5.111   2.845   7.539  0.1420  0.9960 -0.3109
  307VAL    CG1 4430   5.136   2.822   7.319  0.7985  0.2154 -0.3699
  307VAL   HG11 4431   5.035   2.860   7.293 -0.0949 -1.6854  0.1010
  307VAL   HG12 4432   5.129   2.711   7.322 -2.1460  0.2032 -2.4427
  307VAL   HG13 4433   5.208   2.851   7.240  1.3423 -0.0981  0.0087
  307VAL    CG2 4434   5.314   2.819   7.495  0.1996 -0.2277  0.4108
  307VAL   HG21 4435   5.341   2.835   7.602  0.2145 -0.4430  0.4408
  307VAL   HG22 4436   5.397   2.846   7.426  1.3315 -1.3012  1.2943
  307VAL   HG23 4437   5.307   2.708   7.487  1.3655 -0.2098 -1.4612
  307VAL      C 4438   5.075   3.092   7.397  0.6928  1.0569 -0.3102
  307VAL      O 4439   5.069   3.124   7.278  0.1507 -0.3491 -0.6809
  308TYR      N 4440   4.975   3.125   7.480  0.2075 -0.0386 -0.4472
  308TYR     HN 4441   4.989   3.087   7.572 -2.4078 -2.3522 -0.8641
  308TYR     CA 4442   4.863   3.210   7.456  0.0633 -0.1525 -0.1881
  308TYR     HA 4443   4.820   3.173   7.365  1.3362 -0.7963 -0.5484
  308TYR     CB 4444   4.770   3.199   7.578  0.6189  0.0541  0.2600
  308TYR    HB1 4445   4.822   3.227   7.672  1.1551 -5.5600  1.9862
  308TYR    HB2 4446   4.738   3.092   7.580 -0.9531  0.4974  0.4765
  308TYR     CG 4447   4.645   3.279   7.566  0.5123 -0.1487  0.0032
  308TYR    CD1 4448   4.540   3.235   7.489  0.4835 -0.1311  0.0321
  308TYR    HD1 4449   4.544   3.143   7.433  3.0689  1.0138 -1.8484
  308TYR    CE1 4450   4.425   3.309   7.479  0.4692 -0.0589  0.6665
  308TYR    HE1 4451   4.342   3.276   7.419 -2.0593  1.0725  3.3117
  308TYR     CZ 4452   4.419   3.432   7.541  0.0534  0.1215  0.2765
  308TYR     OH 4453   4.298   3.504   7.532 -0.0296  0.0360  0.6913
  308TYR     HH 4454   4.242   3.454   7.473  0.7418 -0.7138  0.5855
  308TYR    CD2 4455   4.641   3.402   7.627  0.3251 -0.1054 -0.0957
  308TYR    HD2 4456   4.724   3.435   7.688  0.9047 -1.3076 -0.2143
  308TYR    CE2 4457   4.527   3.479   7.611  0.4628  0.0584 -0.3063
  308TYR    HE2 4458   4.514   3.566   7.673 -0.1300  0.3121 -0.7798
  308TYR      C 4459   4.904   3.348   7.417 -0.2295  0.1005  0.3876
  308TYR      O 4460   4.862   3.404   7.316 -0.0009  0.3998  0.4572
  309ILE      N 4461   4.999   3.410   7.490  0.6194 -0.0534 -0.5598
  309ILE     HN 4462   5.031   3.363   7.572 -1.0641 -0.3404 -0.0186
  309ILE     CA 4463   5.070   3.529   7.456  0.5231  0.1425 -0.0870
  309ILE     HA 4464   5.003   3.613   7.457 -1.3426 -1.2714  0.4609
  309ILE     CB 4465   5.177   3.557   7.558  0.3207 -0.5662  0.3318
  309ILE     HB 4466   5.240   3.468   7.576 -0.5773 -1.3608 -0.3483
  309ILE    CG2 4467   5.277   3.667   7.519 -0.1538 -0.4088 -0.4569
  309ILE   HG21 4468   5.340   3.643   7.430  0.9274 -0.8380  0.4046
  309ILE   HG22 4469   5.352   3.686   7.598 -1.9233 -0.5964  1.3560
  309ILE   HG23 4470   5.214   3.756   7.493  0.2335 -0.3336 -1.1802
  309ILE    CG1 4471   5.110   3.595   7.692  0.4680 -0.6391  0.4256
  309ILE   HG11 4472   5.027   3.526   7.717 -0.8585  0.2052 -1.4392
  309ILE   HG12 4473   5.062   3.693   7.673  0.6274 -0.5290  0.5798
  309ILE     CD 4474   5.205   3.613   7.810 -0.3251 -0.3632  1.0273
  309ILE    HD1 4475   5.143   3.644   7.897  0.2784  0.6971  1.0970
  309ILE    HD2 4476   5.274   3.698   7.790 -1.3303  0.1060 -0.6748
  309ILE    HD3 4477   5.267   3.522   7.824 -1.7468 -1.4681  0.3590
  309ILE      C 4478   5.132   3.524   7.321  0.5748  0.1450 -0.0644
  309ILE      O 4479   5.130   3.619   7.243  0.3192 -0.0172 -0.2592
  310LEU      N 4480   5.194   3.411   7.283 -0.0322 -0.3269  0.3261
  310LEU     HN 4481   5.208   3.333   7.344  2.1724 -0.3418 -0.1269
  310LEU     CA 4482   5.250   3.392   7.152  0.1522  0.2580  0.3181
  310LEU     HA 4483   5.323   3.471   7.139  1.5534 -0.6230  2.2456
  310LEU     CB 4484   5.347   3.273   7.147  0.0682  0.2014  0.0226
  310LEU    HB1 4485   5.289   3.179   7.143 -0.0651  0.2485  0.7104
  310LEU    HB2 4486   5.407   3.279   7.240  1.1071 -0.0103 -0.6107
  310LEU     CG 4487   5.447   3.283   7.030  0.4629 -0.2886  0.3106
  310LEU     HG 4488   5.439   3.378   6.972 -1.0391 -0.3625  0.3567
  310LEU    CD1 4489   5.593   3.283   7.077  0.4029 -0.0818  0.5004
  310LEU   HD11 4490   5.606   3.375   7.137 -1.3813  1.9592 -1.9981
  310LEU   HD12 4491   5.664   3.293   6.992  0.6557  2.4501  0.9293
  310LEU   HD13 4492   5.619   3.185   7.122 -2.1109 -0.4389  1.3218
  310LEU    CD2 4493   5.427   3.179   6.918  0.1274  0.0060  0.0902
  310LEU   HD21 4494   5.448   3.080   6.963 -0.4490  0.0944  0.5687
  310LEU   HD22 4495   5.512   3.200   6.850  0.1089 -1.2262 -0.3247
  310LEU   HD23 4496   5.324   3.192   6.880  0.3244  0.5661 -0.2706
  310LEU      C 4497   5.145   3.389   7.046  0.5240 -0.1892 -0.0394
  310LEU      O 4498   5.144   3.461   6.946 -0.2360 -0.0977  0.0346
  311LEU      N 4499   5.033   3.318   7.066  0.4227 -0.0150  0.0181
  311LEU     HN 4500   5.028   3.261   7.148  0.5495 -0.5195 -0.3183
  311LEU     CA 4501   4.920   3.324   6.978  0.0841  0.1297  0.4579
  311LEU     HA 4502   4.956   3.315   6.876 -0.5422 -0.1162  0.2556
  311LEU     CB 4503   4.817   3.216   7.013 -0.0739  0.1849  0.1632
  311LEU    HB1 4504   4.715   3.235   6.972  0.6106  3.0943 -0.4647
  311LEU    HB2 4505   4.798   3.205   7.122 -2.9735  0.2565 -0.2492
  311LEU     CG 4506   4.865   3.075   6.977 -0.4603  0.1024 -0.0379
  311LEU     HG 4507   4.972   3.067   7.005  0.0152  3.5287 -0.4810
  311LEU    CD1 4508   4.789   2.964   7.051 -0.0518  0.2069  0.5451
  311LEU   HD11 4509   4.810   2.973   7.160 -0.3810 -0.2694  0.6504
  311LEU   HD12 4510   4.835   2.864   7.033  1.9344  1.3402 -1.1401
  311LEU   HD13 4511   4.682   2.952   7.025  0.3568 -2.3000 -0.3071
  311LEU    CD2 4512   4.843   3.053   6.826  0.0839  0.3276 -0.1529
  311LEU   HD21 4513   4.733   3.065   6.811 -0.2664  0.0007  1.8796
  311LEU   HD22 4514   4.871   2.950   6.795 -0.9587  0.5903 -2.1533
  311LEU   HD23 4515   4.888   3.135   6.765 -0.9790  3.4222  2.8660
  311LEU      C 4516   4.852   3.456   6.969  0.5407  0.3457  0.0759
  311LEU      O 4517   4.824   3.498   6.857  0.7349 -0.2232 -0.1863
  312ASN      N 4518   4.834   3.524   7.084 -0.3610  0.2114  0.0190
  312ASN     HN 4519   4.846   3.473   7.168 -2.8884 -1.2881 -0.4051
  312ASN     CA 4520   4.781   3.657   7.096  0.3322  0.4394  0.5644
  312ASN     HA 4521   4.695   3.638   7.034  0.6202 -1.9118  0.7792
  312ASN     CB 4522   4.750   3.683   7.245  0.0788 -0.3233  0.6498
  312ASN    HB1 4523   4.842   3.703   7.304  0.5096 -0.1100 -0.0779
  312ASN    HB2 4524   4.689   3.598   7.281 -1.9667  0.9329  0.2886
  312ASN     CG 4525   4.664   3.807   7.263  0.7969  0.2824  0.0086
  312ASN    OD1 4526   4.691   3.895   7.344  0.5334  0.4624 -0.0990
  312ASN    ND2 4527   4.554   3.828   7.185  0.4131 -0.4073  0.3540
  312ASN   HD21 4528   4.502   3.912   7.202 -0.3380 -0.8305  0.1898
  312ASN   HD22 4529   4.521   3.769   7.112  0.4396  1.3082 -1.0892
  312ASN      C 4530   4.852   3.766   7.024 -0.0843  0.4346  0.1434
  312ASN      O 4531   4.798   3.854   6.957  0.0409 -0.1383 -0.7159
  313TRP      N 4532   4.987   3.766   7.020 -0.0972 -0.0221 -0.3521
  313TRP     HN 4533   5.032   3.697   7.076 -1.3445  0.4544  1.3277
  313TRP     CA 4534   5.072   3.851   6.943 -0.1506  0.1183 -0.2573
  313TRP     HA 4535   5.030   3.950   6.945  2.4834  1.3531  2.1023
  313TRP     CB 4536   5.211   3.833   7.008 -0.1946  0.2064 -0.1388
  313TRP    HB1 4537   5.291   3.828   6.932 -2.7783  0.0523 -3.0572
  313TRP    HB2 4538   5.223   3.729   7.047 -1.3707 -1.4158 -3.6796
  313TRP     CG 4539   5.240   3.945   7.102 -0.1625  0.0551  0.0337
  313TRP    CD1 4540   5.259   3.942   7.237  0.1970 -0.0643 -0.0176
  313TRP    HD1 4541   5.212   3.863   7.294 -0.3023  0.5972  0.5140
  313TRP    NE1 4542   5.311   4.064   7.273 -0.3051  0.1196  0.0970
  313TRP    HE1 4543   5.314   4.102   7.363  0.7796 -2.6518  1.3464
  313TRP    CE2 4544   5.333   4.143   7.163  0.1217 -0.2511 -0.0879
  313TRP    CD2 4545   5.284   4.073   7.054  0.2451 -0.1698 -0.1954
  313TRP    CE3 4546   5.283   4.126   6.929 -0.7456 -0.0653 -0.1450
  313TRP    HE3 4547   5.243   4.079   6.841  0.3438 -0.4090 -0.4681
  313TRP    CZ3 4548   5.323   4.257   6.918  0.1467 -0.3357 -0.1871
  313TRP    HZ3 4549   5.326   4.311   6.824 -1.6233  0.5706  0.2187
  313TRP    CZ2 4550   5.367   4.274   7.156 -1.3433  0.1586  0.1599
  313TRP    HZ2 4551   5.410   4.336   7.233 -3.4433  0.2016  1.3761
  313TRP    CH2 4552   5.361   4.328   7.030  0.5177 -0.4727 -0.2254
  313TRP    HH2 4553   5.381   4.434   7.019 -2.0951  0.0908 -0.0612
  313TRP      C 4554   5.069   3.823   6.797 -0.1800 -0.3761 -0.1648
  313TRP      O 4555   5.083   3.919   6.722 -0.1417 -0.2687 -0.0203
  314ILE      N 4556   5.054   3.698   6.749  0.8116 -0.4207 -0.3799
  314ILE     HN 4557   5.032   3.627   6.816  1.7880  0.0041  0.4058
  314ILE     CA 4558   5.050   3.671   6.609 -0.0823 -0.2147 -0.4070
  314ILE     HA 4559   5.131   3.722   6.559 -0.1689  1.2420  0.8722
  314ILE     CB 4560   5.051   3.522   6.592 -0.3977 -0.2375 -0.2301
  314ILE     HB 4561   4.970   3.464   6.642  0.1391  0.0014  0.9553
  314ILE    CG2 4562   5.032   3.494   6.442  0.2153  0.4332 -0.4409
  314ILE   HG21 4563   5.093   3.570   6.389  0.8115  0.5596  0.4019
  314ILE   HG22 4564   4.924   3.511   6.422 -0.1315  2.3303  2.4901
  314ILE   HG23 4565   5.074   3.393   6.420  0.2492  0.0251  1.3304
  314ILE    CG1 4566   5.191   3.466   6.625 -0.5247 -0.1275  0.5196
  314ILE   HG11 4567   5.240   3.523   6.706 -1.2450  2.8598 -1.0003
  314ILE   HG12 4568   5.257   3.485   6.537 -0.1545  1.3519  1.0941
  314ILE     CD 4569   5.198   3.316   6.654  0.0807 -0.2096 -0.0237
  314ILE    HD1 4570   5.303   3.279   6.657  1.0341  2.2997  0.8741
  314ILE    HD2 4571   5.136   3.251   6.589  0.5639 -0.3835 -0.3187
  314ILE    HD3 4572   5.164   3.298   6.758  1.6253  0.7493  0.6736
  314ILE      C 4573   4.934   3.733   6.541 -0.0715  0.4306  0.1580
  314ILE      O 4574   4.944   3.793   6.433  0.4038  0.4677  0.2223
  315GLY      N 4575   4.818   3.726   6.608 -0.2242 -0.1841 -0.1626
  315GLY     HN 4576   4.824   3.659   6.681  2.6857 -0.9370 -0.9740
  315GLY     CA 4577   4.697   3.797   6.576 -0.0140  0.2495 -0.0019
  315GLY    HA1 4578   4.631   3.783   6.660  2.1701 -1.9443  1.5042
  315GLY    HA2 4579   4.652   3.758   6.486  0.6339  0.3854 -0.3936
  315GLY      C 4580   4.716   3.942   6.549 -0.4573  0.2504 -0.3131
  315GLY      O 4581   4.668   3.997   6.450 -0.6318  0.2460 -0.2318
  316TYR      N 4582   4.795   4.011   6.634 -0.4164  0.5881 -0.6204
  316TYR     HN 4583   4.836   3.975   6.718 -0.9452  1.4771  0.0308
  316TYR     CA 4584   4.825   4.150   6.619 -0.3383  0.5870 -0.4679
  316TYR     HA 4585   4.733   4.204   6.602  0.2371  1.2409 -1.6487
  316TYR     CB 4586   4.906   4.202   6.739 -0.5152  0.4786 -0.3009
  316TYR    HB1 4587   4.934   4.309   6.725  1.2871  0.6599  3.4183
  316TYR    HB2 4588   5.004   4.150   6.747 -1.4240 -1.5577 -1.4875
  316TYR     CG 4589   4.838   4.198   6.871 -0.0818  0.2479 -0.0832
  316TYR    CD1 4590   4.703   4.185   6.894 -0.0567 -0.4477 -0.3140
  316TYR    HD1 4591   4.644   4.169   6.805  1.5423 -2.9775 -1.0537
  316TYR    CE1 4592   4.645   4.183   7.018  0.5590  0.2379 -0.0060
  316TYR    HE1 4593   4.537   4.181   7.020  0.4973  0.5585 -1.6971
  316TYR     CZ 4594   4.722   4.188   7.132  0.1715  0.5635  0.2458
  316TYR     OH 4595   4.667   4.193   7.262  0.3389 -0.0638  0.3445
  316TYR     HH 4596   4.572   4.181   7.251  0.5606 -1.5976 -0.0954
  316TYR    CD2 4597   4.914   4.209   6.986 -0.0984 -0.1409 -0.0339
  316TYR    HD2 4598   5.022   4.217   6.983 -0.2171  1.7785 -0.6356
  316TYR    CE2 4599   4.857   4.203   7.111  0.2723 -0.4185  0.1256
  316TYR    HE2 4600   4.925   4.202   7.194  1.7211 -2.6857 -0.9941
  316TYR      C 4601   4.897   4.184   6.493  0.2184  0.0757 -0.2945
  316TYR      O 4602   4.860   4.280   6.425 -0.2483  0.0492 -0.0781
  317VAL      N 4603   4.999   4.106   6.454  0.1858 -0.1893  0.1432
  317VAL     HN 4604   5.034   4.037   6.517 -0.3772 -0.5691  0.0502
  317VAL     CA 4605   5.076   4.138   6.338 -0.0211 -0.0256  0.0511
  317VAL     HA 4606   5.088   4.246   6.338 -0.8118  0.1473  3.0288
  317VAL     CB 4607   5.215   4.083   6.337 -0.0898 -0.1992  0.0595
  317VAL     HB 4608   5.275   4.122   6.252  0.5723 -2.8366 -0.7711
  317VAL    CG1 4609   5.287   4.150   6.455 -0.1741 -0.3569  0.2003
  317VAL   HG11 4610   5.254   4.107   6.552  0.8735 -1.0133  0.2752
  317VAL   HG12 4611   5.274   4.261   6.450  0.1456 -0.2658  1.1920
  317VAL   HG13 4612   5.395   4.125   6.453 -0.3097 -0.9487 -1.5452
  317VAL    CG2 4613   5.225   3.929   6.344  0.0320 -0.2167 -0.4801
  317VAL   HG21 4614   5.206   3.886   6.444 -0.3986 -1.2028 -0.9673
  317VAL   HG22 4615   5.332   3.904   6.328  0.8718  1.0460  2.5451
  317VAL   HG23 4616   5.168   3.875   6.265 -0.4616  0.9183 -0.9244
  317VAL      C 4617   5.009   4.113   6.207  0.2236  0.1455 -0.1082
  317VAL      O 4618   5.050   4.173   6.107  0.6316 -0.4663 -0.3119
  318ASN      N 4619   4.903   4.031   6.198  0.4570 -0.1904  0.1610
  318ASN     HN 4620   4.890   3.966   6.272  1.4140 -0.3043  0.2360
  318ASN     CA 4621   4.813   4.027   6.087 -0.3181  0.3222  0.7591
  318ASN     HA 4622   4.862   3.979   6.004 -1.2052 -1.8986  1.4281
  318ASN     CB 4623   4.686   3.946   6.119 -0.4669  0.2864  0.0908
  318ASN    HB1 4624   4.619   4.001   6.188 -2.1059  0.6082 -1.6609
  318ASN    HB2 4625   4.724   3.852   6.167 -2.1363 -1.6758 -2.1879
  318ASN     CG 4626   4.595   3.913   6.002  0.1237 -0.1309 -0.2589
  318ASN    OD1 4627   4.476   3.943   5.987  0.1494  0.0677 -0.0733
  318ASN    ND2 4628   4.653   3.838   5.904  0.1029  0.3001 -0.6037
  318ASN   HD21 4629   4.588   3.819   5.831  0.4693 -0.0593 -0.8382
  318ASN   HD22 4630   4.734   3.783   5.923 -1.1457 -1.6619 -0.7754
  318ASN      C 4631   4.766   4.158   6.034 -0.0337  0.0402 -0.2063
  318ASN      O 4632   4.740   4.173   5.915  0.3169  0.9745 -0.1719
  319SER      N 4633   4.749   4.259   6.122 -0.0929 -0.2461  0.1105
  319SER     HN 4634   4.791   4.254   6.213  1.4392 -0.5444 -0.5750
  319SER     CA 4635   4.722   4.393   6.081  0.3481 -0.2457 -0.1810
  319SER     HA 4636   4.632   4.388   6.021 -0.0346 -0.5649  0.4129
  319SER     CB 4637   4.685   4.495   6.190  0.2506  0.1028 -0.5366
  319SER    HB1 4638   4.592   4.454   6.236  1.1378  0.5145  1.7342
  319SER    HB2 4639   4.658   4.594   6.149  3.2438  0.3557 -2.2359
  319SER     OG 4640   4.784   4.504   6.291 -0.0057 -0.2746 -0.2447
  319SER    HG1 4641   4.780   4.430   6.351 -1.5938 -0.5139 -0.6048
  319SER      C 4642   4.824   4.460   5.996  0.1232 -0.1097 -0.3434
  319SER      O 4643   4.795   4.517   5.891  0.9010 -0.4812 -0.7713
  320GLY      N 4644   4.953   4.431   6.020  0.0262 -0.2109  0.0514
  320GLY     HN 4645   4.977   4.374   6.098 -1.8636 -0.2921  0.6321
  320GLY     CA 4646   5.053   4.471   5.926  0.2109 -0.4026  0.1659
  320GLY    HA1 4647   5.150   4.457   5.973  0.2616 -1.2298 -0.1706
  320GLY    HA2 4648   5.043   4.577   5.911  0.3923 -0.1360  1.7302
  320GLY      C 4649   5.056   4.390   5.801 -0.4268 -0.0915 -0.0508
  320GLY      O 4650   5.084   4.444   5.693  0.0556  0.7214  0.4708
  321PHE      N 4651   5.028   4.259   5.809 -0.1037 -0.1442  0.2174
  321PHE     HN 4652   5.010   4.215   5.897 -0.6823 -0.9221 -0.2709
  321PHE     CA 4653   5.031   4.163   5.703 -0.0299 -0.1601  0.2337
  321PHE     HA 4654   5.122   4.179   5.647 -1.4123  0.2287 -2.0370
  321PHE     CB 4655   5.014   4.017   5.749 -0.2852 -0.0448  0.5088
  321PHE    HB1 4656   5.028   3.959   5.655 -2.5262  0.8737 -0.4755
  321PHE    HB2 4657   4.914   3.986   5.787 -0.5456  1.6135  1.2660
  321PHE     CG 4658   5.128   3.974   5.835 -0.0534  0.2098  0.3299
  321PHE    CD1 4659   5.247   4.041   5.841  0.1079 -0.0046 -0.3850
  321PHE    HD1 4660   5.263   4.126   5.776 -0.9342 -1.4250 -2.6160
  321PHE    CE1 4661   5.345   4.004   5.931 -0.0283 -0.0663 -0.2606
  321PHE    HE1 4662   5.441   4.054   5.929 -0.5477  0.9761 -0.0729
  321PHE     CZ 4663   5.332   3.888   6.003 -0.1438  0.2374  0.2091
  321PHE     HZ 4664   5.406   3.841   6.066  1.0214  0.2974 -1.0712
  321PHE    CD2 4665   5.113   3.863   5.915 -0.1571 -0.2245 -0.2836
  321PHE    HD2 4666   5.020   3.807   5.911 -1.6296  1.9190  1.2574
  321PHE    CE2 4667   5.214   3.817   5.996 -0.2742  0.4474  0.2584
  321PHE    HE2 4668   5.199   3.731   6.058  1.7770  1.1267  1.8100
  321PHE      C 4669   4.932   4.175   5.592 -0.0902 -0.3272  0.2676
  321PHE      O 4670   4.970   4.171   5.475 -0.1659  0.2019  0.2229
  322ASN      N 4671   4.803   4.198   5.621 -0.0540  0.1987  0.0354
  322ASN     HN 4672   4.774   4.185   5.716 -0.0145  1.4166  0.2296
  322ASN     CA 4673   4.694   4.187   5.529  0.1904  0.3498 -0.2735
  322ASN     HA 4674   4.699   4.083   5.501 -0.4242  0.1983  0.1578
  322ASN     CB 4675   4.555   4.215   5.588 -0.0442 -0.5210 -0.3992
  322ASN    HB1 4676   4.479   4.234   5.509  1.4766  1.7141 -1.4447
  322ASN    HB2 4677   4.564   4.315   5.635 -1.0149  0.1038 -1.4669
  322ASN     CG 4678   4.503   4.117   5.692 -0.0488 -0.3088 -0.2005
  322ASN    OD1 4679   4.534   3.999   5.709  0.5000 -0.1764 -0.2809
  322ASN    ND2 4680   4.410   4.162   5.781  0.0091 -0.5563 -0.0145
  322ASN   HD21 4681   4.412   4.097   5.857  2.0594 -2.6973 -1.7185
  322ASN   HD22 4682   4.383   4.258   5.783 -1.3241 -0.9215  1.7798
  322ASN      C 4683   4.702   4.253   5.396  0.0070  0.4878 -0.2167
  322ASN      O 4684   4.661   4.182   5.304  0.3899 -0.1221  0.0729
  323PRO      N 4685   4.729   4.379   5.380  0.0028  0.5764  0.4465
  323PRO     CD 4686   4.763   4.477   5.481  0.2304  0.4842  0.4597
  323PRO    HD1 4687   4.849   4.434   5.537 -1.5724  0.3785  3.3671
  323PRO    HD2 4688   4.680   4.493   5.553 -0.4516 -0.3611 -0.1290
  323PRO     CA 4689   4.718   4.434   5.247  0.3245 -0.1831  0.0998
  323PRO     HA 4690   4.633   4.410   5.185  0.1041  1.2927 -0.2038
  323PRO     CB 4691   4.713   4.583   5.277  0.2647 -0.0346 -0.6409
  323PRO    HB1 4692   4.607   4.612   5.293 -0.2468 -0.9496 -2.2102
  323PRO    HB2 4693   4.765   4.643   5.199  0.6742  0.9119  0.3285
  323PRO     CG 4694   4.796   4.606   5.404 -0.6095  0.3576 -0.1264
  323PRO    HG1 4695   4.904   4.614   5.379 -0.5006  1.1577  0.5662
  323PRO    HG2 4696   4.763   4.700   5.452  1.7387  2.0451 -1.5932
  323PRO      C 4697   4.833   4.398   5.160  0.3654  0.2934 -0.0440
  323PRO      O 4698   4.824   4.404   5.038  0.3605  0.7092 -0.0256
  324LEU      N 4699   4.954   4.375   5.215  0.2519 -0.1417  0.0235
  324LEU     HN 4700   4.953   4.356   5.313  0.5003 -3.3131 -0.4673
  324LEU     CA 4701   5.078   4.355   5.146  0.0473 -0.3125 -0.3007
  324LEU     HA 4702   5.100   4.446   5.092 -0.3799  0.8703  1.4047
  324LEU     CB 4703   5.186   4.324   5.251 -0.0537  0.2831 -0.0134
  324LEU    HB1 4704   5.283   4.323   5.197 -0.0381  0.3373  0.0121
  324LEU    HB2 4705   5.153   4.229   5.297  1.4640 -0.4562 -0.3837
  324LEU     CG 4706   5.201   4.434   5.357 -0.0692  0.1663  0.1099
  324LEU     HG 4707   5.122   4.431   5.435  0.6273 -0.7648  0.8029
  324LEU    CD1 4708   5.324   4.404   5.444  0.3556  0.5174 -0.3625
  324LEU   HD11 4709   5.420   4.454   5.421  1.5402 -0.2176  2.5960
  324LEU   HD12 4710   5.341   4.295   5.458 -0.7772  0.4155  0.3367
  324LEU   HD13 4711   5.288   4.440   5.542  0.3547 -0.6458  0.0897
  324LEU    CD2 4712   5.228   4.576   5.303  0.8121 -0.0169  0.0669
  324LEU   HD21 4713   5.321   4.567   5.243  0.3290 -1.4262 -0.5059
  324LEU   HD22 4714   5.243   4.651   5.383 -0.1396 -0.4662  0.6803
  324LEU   HD23 4715   5.144   4.616   5.242 -0.1736 -0.4645  1.1041
  324LEU      C 4716   5.075   4.244   5.047 -0.2273 -0.3944 -0.2011
  324LEU      O 4717   5.139   4.252   4.943 -0.1615  0.3997 -0.1016
  325ILE      N 4718   4.991   4.143   5.075  0.3813 -0.7131  0.5230
  325ILE     HN 4719   4.942   4.141   5.162 -1.3312 -1.6226 -0.3819
  325ILE     CA 4720   4.967   4.027   4.994 -0.4076 -0.2684  0.1025
  325ILE     HA 4721   5.060   3.984   4.957 -1.0282 -2.4843  0.9597
  325ILE     CB 4722   4.895   3.916   5.065 -0.0622 -0.5277  0.0530
  325ILE     HB 4723   4.895   3.827   4.999 -2.6558  1.2005 -2.5283
  325ILE    CG2 4724   4.964   3.882   5.198  0.5068 -0.0971 -0.1260
  325ILE   HG21 4725   4.935   3.785   5.243 -0.0765 -1.0596 -2.4184
  325ILE   HG22 4726   4.954   3.951   5.285  1.9705 -0.6824  0.5436
  325ILE   HG23 4727   5.070   3.862   5.170 -0.0264 -2.4390 -0.7040
  325ILE    CG1 4728   4.745   3.946   5.076  0.0017 -0.0669 -0.2637
  325ILE   HG11 4729   4.701   3.922   4.977  0.8500 -1.2522 -0.3814
  325ILE   HG12 4730   4.722   4.053   5.093 -0.9379 -0.6094  2.3615
  325ILE     CD 4731   4.674   3.861   5.182 -0.0249 -0.0526 -0.2701
  325ILE    HD1 4732   4.683   3.905   5.284  0.4384 -0.2303 -0.2298
  325ILE    HD2 4733   4.717   3.759   5.191  1.9106  0.8795  2.9847
  325ILE    HD3 4734   4.564   3.853   5.172 -0.0478 -0.7984  0.4624
  325ILE      C 4735   4.896   4.053   4.865 -0.2033  0.0422  0.0516
  325ILE      O 4736   4.907   3.983   4.765 -0.0780 -0.1353  0.1895
  326TYR      N 4737   4.833   4.172   4.860 -0.4293 -0.0633  0.3560
  326TYR     HN 4738   4.819   4.223   4.945 -3.5216 -1.7636  1.0148
  326TYR     CA 4739   4.763   4.232   4.751 -0.0806 -0.1060  0.1054
  326TYR     HA 4740   4.740   4.161   4.673  0.8340 -0.9741  0.5991
  326TYR     CB 4741   4.633   4.287   4.813 -0.0067  0.0202  0.1489
  326TYR    HB1 4742   4.572   4.342   4.738 -0.5847  0.1426  0.6973
  326TYR    HB2 4743   4.651   4.361   4.895  0.1430 -0.7399  0.8155
  326TYR     CG 4744   4.549   4.174   4.861  0.0940 -0.0354  0.1945
  326TYR    CD1 4745   4.504   4.160   4.991  0.2628 -0.2907  0.2260
  326TYR    HD1 4746   4.539   4.240   5.054  1.0581 -0.0783 -0.4631
  326TYR    CE1 4747   4.425   4.059   5.040  0.6216 -0.7696 -0.1714
  326TYR    HE1 4748   4.401   4.047   5.144  0.3388  0.9523 -0.0055
  326TYR     CZ 4749   4.374   3.972   4.946 -0.6946 -0.0361 -0.1630
  326TYR     OH 4750   4.284   3.871   4.986  0.0214 -0.7129 -0.2335
  326TYR     HH 4751   4.248   3.844   4.902  3.3845  2.5131 -3.0804
  326TYR    CD2 4752   4.505   4.079   4.773  0.7190 -0.0707 -0.0836
  326TYR    HD2 4753   4.525   4.085   4.667 -2.2102 -2.4372 -0.9113
  326TYR    CE2 4754   4.419   3.980   4.816  0.3542  0.3719  0.2138
  326TYR    HE2 4755   4.382   3.909   4.743  2.9625  1.4251 -2.3235
  326TYR      C 4756   4.834   4.352   4.700 -0.3769  0.0601  0.0819
  326TYR      O 4757   4.783   4.424   4.614 -0.0226 -0.1942 -0.3441
  327CYS      N 4758   4.955   4.385   4.747  0.2574 -0.8358 -0.8858
  327CYS     HN 4759   5.001   4.335   4.820  0.7654  1.8080  0.7664
  327CYS     CA 4760   5.030   4.501   4.709 -0.3575 -0.1314  0.0259
  327CYS     HA 4761   4.986   4.553   4.626 -1.0386  0.9696  1.0434
  327CYS     CB 4762   5.062   4.596   4.827  0.0209  0.1814 -0.3244
  327CYS    HB1 4763   5.140   4.671   4.800 -2.0131  1.4152 -3.3145
  327CYS    HB2 4764   5.100   4.539   4.915 -1.2326  0.7487  0.6105
  327CYS     SG 4765   4.905   4.674   4.874  0.0384 -0.0050  0.0446
  327CYS    HG1 4766   4.857   4.565   4.933  0.1193  1.3155  2.6959
  327CYS      C 4767   5.158   4.458   4.646 -0.2968  0.0103  0.0504
  327CYS      O 4768   5.255   4.533   4.633  0.0300 -0.2303  0.9908
  328ARG      N 4769   5.159   4.330   4.604  0.0310 -0.1491  0.5363
  328ARG     HN 4770   5.081   4.269   4.616 -0.6498  0.4617 -0.5955
  328ARG     CA 4771   5.277   4.265   4.557  0.2367  0.1123  0.6818
  328ARG     HA 4772   5.368   4.301   4.602  1.0922 -1.6383  0.4313
  328ARG     CB 4773   5.263   4.114   4.585  0.4551 -0.0385  0.0023
  328ARG    HB1 4774   5.247   4.091   4.692 -0.9342  0.6417 -0.0296
  328ARG    HB2 4775   5.357   4.075   4.540  1.9244  4.2103 -1.1335
  328ARG     CG 4776   5.140   4.053   4.518  0.2782 -0.2097  0.4804
  328ARG    HG1 4777   5.138   4.091   4.413  2.5703  0.5147  0.6344
  328ARG    HG2 4778   5.044   4.082   4.567 -0.1920 -2.0167  0.6715
  328ARG     CD 4779   5.156   3.902   4.525 -0.2725 -0.2842  0.2152
  328ARG    HD1 4780   5.110   3.864   4.619  0.3065  0.4971  0.8222
  328ARG    HD2 4781   5.263   3.873   4.520 -0.1000 -0.1708  2.1893
  328ARG     NE 4782   5.080   3.840   4.413  0.1507  0.2696 -0.3823
  328ARG     HE 4783   5.123   3.765   4.364  0.6411 -1.4433  2.4506
  328ARG     CZ 4784   4.944   3.856   4.403  0.0546  0.0022  0.4756
  328ARG    NH1 4785   4.860   3.906   4.499  0.0047  0.6223  0.1107
  328ARG   HH11 4786   4.902   3.924   4.588  3.0045  0.1662 -1.1008
  328ARG   HH12 4787   4.767   3.932   4.473  0.0231  0.6846  0.1073
  328ARG    NH2 4788   4.899   3.804   4.285 -0.0466  0.4519  0.3156
  328ARG   HH21 4789   4.964   3.799   4.209 -1.5958 -3.8018 -1.0106
  328ARG   HH22 4790   4.804   3.783   4.263  0.4165 -0.4006 -0.9851
  328ARG      C 4791   5.310   4.293   4.414 -0.7791  0.1570  0.4475
  328ARG      O 4792   5.420   4.268   4.365 -1.0166  0.1049 -0.0660
  329SER      N 4793   5.221   4.349   4.331 -0.1667 -0.5326 -0.7000
  329SER     HN 4794   5.125   4.353   4.359 -0.1384  0.5030 -0.7174
  329SER     CA 4795   5.244   4.398   4.198  0.5777 -0.3357 -0.5030
  329SER     HA 4796   5.280   4.307   4.154 -2.1228 -1.0464 -1.4711
  329SER     CB 4797   5.112   4.425   4.124  0.3330  0.1431  0.0917
  329SER    HB1 4798   5.041   4.460   4.202  1.0526 -0.9381  1.2602
  329SER    HB2 4799   5.076   4.328   4.081  1.7320 -0.4785  0.2856
  329SER     OG 4800   5.119   4.511   4.011  0.3874 -0.2104 -0.1792
  329SER    HG1 4801   5.156   4.464   3.936 -1.9696 -1.7011 -0.4900
  329SER      C 4802   5.347   4.504   4.181 -0.0470  0.3725  0.0094
  329SER      O 4803   5.361   4.586   4.271 -0.5106  0.1084  0.3246
  330PRO      N 4804   5.428   4.495   4.079  0.4483 -0.6525  0.4760
  330PRO     CD 4805   5.472   4.380   4.002 -0.3422 -0.6873  0.0696
  330PRO    HD1 4806   5.382   4.350   3.944 -1.1822  1.0570  0.4009
  330PRO    HD2 4807   5.499   4.301   4.075  0.2139 -0.0517  0.5627
  330PRO     CA 4808   5.505   4.612   4.046 -0.4808 -0.1572  0.0333
  330PRO     HA 4809   5.577   4.611   4.126  2.8240 -2.6086 -2.6431
  330PRO     CB 4810   5.585   4.578   3.920 -0.1326  0.0612  0.1958
  330PRO    HB1 4811   5.686   4.623   3.907  0.0684 -0.3157  0.4343
  330PRO    HB2 4812   5.518   4.618   3.841  0.3292  2.4095  0.9208
  330PRO     CG 4813   5.591   4.424   3.915 -0.2043  0.0429  0.6228
  330PRO    HG1 4814   5.581   4.392   3.809 -1.5862  1.0896  0.4027
  330PRO    HG2 4815   5.681   4.381   3.964 -0.1782 -0.1217  0.4299
  330PRO      C 4816   5.443   4.747   4.044 -0.0522  0.0483  0.4686
  330PRO      O 4817   5.520   4.839   4.071  0.3179 -0.4055  0.9776
  331ASP      N 4818   5.314   4.771   4.014 -0.1491 -0.1734  0.7118
  331ASP     HN 4819   5.252   4.695   3.992  1.6527 -1.4798 -0.1223
  331ASP     CA 4820   5.258   4.902   4.001  0.0469 -0.1548 -0.0208
  331ASP     HA 4821   5.323   4.958   3.936 -0.1655  0.0124 -0.0889
  331ASP     CB 4822   5.115   4.901   3.944  0.0771 -0.5683 -0.0971
  331ASP    HB1 4823   5.067   5.001   3.938 -0.6681 -0.5329  3.8593
  331ASP    HB2 4824   5.056   4.837   4.012  0.1245 -0.8297 -0.3002
  331ASP     CG 4825   5.114   4.830   3.809  0.0882 -0.5720 -0.0956
  331ASP    OD1 4826   5.217   4.819   3.737  0.0690  0.4846 -0.3024
  331ASP    OD2 4827   5.001   4.783   3.782 -0.2931 -0.0016  0.4722
  331ASP      C 4828   5.256   4.975   4.131 -0.1823 -0.1279 -0.0385
  331ASP      O 4829   5.284   5.094   4.141 -0.2612 -0.1648  0.7040
  332PHE      N 4830   5.219   4.908   4.242  0.4780 -0.0412  0.2365
  332PHE     HN 4831   5.194   4.814   4.222 -2.5963  0.8343 -0.5166
  332PHE     CA 4832   5.244   4.944   4.378 -0.0172  0.2890  0.2438
  332PHE     HA 4833   5.192   5.037   4.391 -1.3683 -0.2597 -1.0285
  332PHE     CB 4834   5.177   4.838   4.467  0.3079 -0.3724 -0.2907
  332PHE    HB1 4835   5.184   4.867   4.574  1.3973  0.9960 -0.7110
  332PHE    HB2 4836   5.203   4.730   4.462 -3.6022 -1.4162 -0.7250
  332PHE     CG 4837   5.031   4.841   4.439  0.2968  0.0407 -0.1907
  332PHE    CD1 4838   4.946   4.932   4.497  0.3175 -0.1052  0.0693
  332PHE    HD1 4839   4.996   5.013   4.548  2.1740 -1.0000 -0.2462
  332PHE    CE1 4840   4.810   4.930   4.478  0.3513  0.4086 -0.2440
  332PHE    HE1 4841   4.746   4.995   4.536 -0.2286 -0.0142 -0.4051
  332PHE     CZ 4842   4.763   4.818   4.413  0.5663 -0.0428  0.3714
  332PHE     HZ 4843   4.656   4.813   4.404  0.7685 -3.1636 -1.8076
  332PHE    CD2 4844   4.979   4.731   4.376 -0.1684 -0.1224  0.4630
  332PHE    HD2 4845   5.044   4.655   4.335  0.9817  1.4361 -0.7381
  332PHE    CE2 4846   4.844   4.725   4.351 -0.0436 -0.1677 -0.2505
  332PHE    HE2 4847   4.797   4.642   4.302  1.3679 -2.1118  1.5051
  332PHE      C 4848   5.388   4.955   4.414  0.1451  0.3733 -0.4366
  332PHE      O 4849   5.432   5.056   4.469  0.1003  0.0705  0.1503
  333ARG      N 4850   5.471   4.860   4.367 -0.1481  0.0412 -0.2781
  333ARG     HN 4851   5.447   4.774   4.321  0.1910 -0.0691 -0.2476
  333ARG     CA 4852   5.609   4.857   4.404 -0.1936  0.1626 -0.1031
  333ARG     HA 4853   5.604   4.877   4.510 -0.7739  0.0073 -0.0942
  333ARG     CB 4854   5.673   4.718   4.398  0.5427  0.4907  0.0409
  333ARG    HB1 4855   5.781   4.718   4.424  0.6660  1.1533 -0.4509
  333ARG    HB2 4856   5.674   4.668   4.298  2.1693 -2.1706  1.2890
  333ARG     CG 4857   5.611   4.621   4.498  0.0071  0.4659 -0.3094
  333ARG    HG1 4858   5.502   4.607   4.477  0.6926 -1.4479 -3.1766
  333ARG    HG2 4859   5.626   4.666   4.599 -2.9038 -0.6952  0.7666
  333ARG     CD 4860   5.679   4.485   4.478 -0.2947  0.2278  0.2506
  333ARG    HD1 4861   5.790   4.474   4.477 -0.3397 -0.2376  0.0114
  333ARG    HD2 4862   5.650   4.433   4.384  3.4483  1.5493 -1.8523
  333ARG     NE 4863   5.636   4.412   4.600  0.0126  0.0626  0.2618
  333ARG     HE 4864   5.582   4.463   4.668  0.1286  2.1533 -1.1328
  333ARG     CZ 4865   5.628   4.276   4.610 -0.3559  0.0077 -0.7070
  333ARG    NH1 4866   5.688   4.188   4.524  0.7576  0.2438 -0.1837
  333ARG   HH11 4867   5.732   4.216   4.439 -1.8435 -1.3403 -2.1854
  333ARG   HH12 4868   5.687   4.090   4.544 -2.8140  0.3187  0.6073
  333ARG    NH2 4869   5.568   4.224   4.721  0.2475 -0.0966 -0.4270
  333ARG   HH21 4870   5.500   4.270   4.777 -0.7507 -2.3614  0.3544
  333ARG   HH22 4871   5.568   4.124   4.728 -2.4468 -0.1877 -0.7910
  333ARG      C 4872   5.695   4.969   4.358  0.4089 -0.3966 -0.3451
  333ARG      O 4873   5.783   5.014   4.432  0.6790 -0.4374 -0.6373
  334ILE      N 4874   5.668   5.024   4.238  0.0464  0.2079  0.0057
  334ILE     HN 4875   5.612   4.970   4.176 -0.4806 -1.8101  2.0791
  334ILE     CA 4876   5.720   5.148   4.189  0.0037  0.2189 -0.0106
  334ILE     HA 4877   5.827   5.139   4.203  0.1348  1.3062 -0.2505
  334ILE     CB 4878   5.686   5.176   4.045  0.3546  0.0235 -0.1346
  334ILE     HB 4879   5.576   5.170   4.028  0.2797  2.1713 -0.6534
  334ILE    CG2 4880   5.722   5.315   3.992  0.0774  0.0376 -0.2876
  334ILE   HG21 4881   5.669   5.328   3.895  0.3934 -1.1119 -0.6260
  334ILE   HG22 4882   5.830   5.332   3.976 -0.0089  0.2714 -0.6435
  334ILE   HG23 4883   5.682   5.392   4.062  0.8025 -2.1910  2.7844
  334ILE    CG1 4884   5.739   5.069   3.948  0.5302  0.0224 -0.0369
  334ILE   HG11 4885   5.716   4.969   3.990  4.0389 -0.2664  1.5934
  334ILE   HG12 4886   5.849   5.074   3.934  0.5151  1.4507  0.2240
  334ILE     CD 4887   5.678   5.072   3.808  0.0481 -0.5167  0.1564
  334ILE    HD1 4888   5.728   4.992   3.749  0.6049  0.0518 -0.1604
  334ILE    HD2 4889   5.692   5.173   3.764 -3.8290  0.4241  0.7152
  334ILE    HD3 4890   5.569   5.053   3.806  0.0220 -0.5227 -2.7555
  334ILE      C 4891   5.670   5.263   4.269 -0.1905  0.0705  0.0827
  334ILE      O 4892   5.752   5.349   4.301 -0.2062  0.1994 -0.2300
  335ALA      N 4893   5.539   5.277   4.295 -0.2553  0.0979 -0.2607
  335ALA     HN 4894   5.476   5.217   4.248 -0.0660  0.6148 -1.2049
  335ALA     CA 4895   5.486   5.385   4.372 -0.0541  0.0838 -0.1006
  335ALA     HA 4896   5.518   5.466   4.308 -0.9866 -1.6379 -2.9060
  335ALA     CB 4897   5.333   5.371   4.377 -0.0305 -0.1173  0.0445
  335ALA    HB1 4898   5.303   5.386   4.271  0.0769  1.2802  0.2008
  335ALA    HB2 4899   5.280   5.442   4.444  0.2397  0.9255 -0.8225
  335ALA    HB3 4900   5.307   5.268   4.412  0.5352 -1.0502 -2.1264
  335ALA      C 4901   5.543   5.389   4.510  0.7782 -0.1008 -0.4353
  335ALA      O 4902   5.558   5.495   4.570 -0.3080 -0.1291 -0.0982
  336PHE      N 4903   5.572   5.273   4.572 -0.3224 -0.1705 -0.0353
  336PHE     HN 4904   5.539   5.193   4.523  0.7832 -0.6712  0.0184
  336PHE     CA 4905   5.644   5.258   4.695  0.2511 -0.7370 -0.4367
  336PHE     HA 4906   5.609   5.322   4.774 -0.3815 -0.9284 -0.5531
  336PHE     CB 4907   5.639   5.114   4.750  0.3106 -0.3940  0.4884
  336PHE    HB1 4908   5.699   5.100   4.842  2.1457  1.2107 -0.4008
  336PHE    HB2 4909   5.674   5.052   4.664 -2.6538 -0.1399 -1.0515
  336PHE     CG 4910   5.504   5.054   4.773 -0.0175  0.0740 -0.1643
  336PHE    CD1 4911   5.496   4.917   4.763 -0.4564  0.0987 -0.1602
  336PHE    HD1 4912   5.581   4.863   4.724  0.7852  1.4602  0.5665
  336PHE    CE1 4913   5.382   4.853   4.805 -0.4815  0.1453 -0.1583
  336PHE    HE1 4914   5.376   4.745   4.804 -0.6215  0.1518 -0.8516
  336PHE     CZ 4915   5.285   4.921   4.874 -0.6389  0.4158 -0.6416
  336PHE     HZ 4916   5.200   4.871   4.918  1.5501 -0.0534  3.4860
  336PHE    CD2 4917   5.401   5.123   4.833  0.0903  0.4979 -0.4633
  336PHE    HD2 4918   5.417   5.228   4.852  1.4620  0.1303  0.5712
  336PHE    CE2 4919   5.292   5.058   4.884  0.4216  0.3222  0.0230
  336PHE    HE2 4920   5.205   5.110   4.922  0.9706  0.3548  1.3045
  336PHE      C 4921   5.784   5.308   4.687 -0.0493  0.1345 -0.3804
  336PHE      O 4922   5.824   5.389   4.771  0.1288  0.1356 -0.4657
  337GLN      N 4923   5.860   5.274   4.582  0.0002  0.0655 -0.3221
  337GLN     HN 4924   5.823   5.212   4.513  1.5362 -0.6244 -0.5790
  337GLN     CA 4925   5.988   5.337   4.577 -0.1322  0.3663  0.0490
  337GLN     HA 4926   6.041   5.322   4.670 -2.0312 -1.5081  0.9036
  337GLN     CB 4927   6.069   5.248   4.481 -0.1512 -0.4362  0.7687
  337GLN    HB1 4928   6.167   5.296   4.457 -1.1162  1.1662 -0.1338
  337GLN    HB2 4929   6.019   5.239   4.382 -0.0729 -2.4589  0.8661
  337GLN     CG 4930   6.095   5.109   4.539 -0.2098 -0.6128  0.3757
  337GLN    HG1 4931   5.997   5.070   4.574 -0.8283  0.9070  0.3910
  337GLN    HG2 4932   6.165   5.119   4.625  0.4954  1.6559 -0.3674
  337GLN     CD 4933   6.162   5.011   4.444  0.4725 -0.5216  0.7527
  337GLN    OE1 4934   6.261   5.049   4.381  0.0272 -0.2174  0.2245
  337GLN    NE2 4935   6.115   4.883   4.438 -0.3955 -0.1686 -0.4771
  337GLN   HE21 4936   6.144   4.830   4.359  0.0013  0.7717 -0.9801
  337GLN   HE22 4937   6.047   4.859   4.507 -2.6343 -0.1967 -2.5641
  337GLN      C 4938   5.994   5.481   4.538  0.0428  0.2707 -0.2933
  337GLN      O 4939   6.094   5.546   4.567  0.3173 -0.2967  0.0471
  338GLU      N 4940   5.890   5.527   4.466 -0.5607 -0.2098  0.2522
  338GLU     HN 4941   5.824   5.463   4.427 -1.7134  0.5229  0.9666
  338GLU     CA 4942   5.863   5.665   4.440 -0.2027 -0.2026 -0.1031
  338GLU     HA 4943   5.956   5.711   4.412 -0.2159 -0.1591 -0.0775
  338GLU     CB 4944   5.757   5.672   4.329  0.1046 -0.3648 -0.4065
  338GLU    HB1 4945   5.711   5.772   4.316  1.8023  0.6323  0.9466
  338GLU    HB2 4946   5.670   5.608   4.358  0.5677 -0.8474 -0.0509
  338GLU     CG 4947   5.809   5.632   4.191  0.5517  0.0321 -0.3545
  338GLU    HG1 4948   5.730   5.647   4.114 -0.7965  0.7823  1.1295
  338GLU    HG2 4949   5.824   5.522   4.189 -2.3394 -0.4474 -2.5012
  338GLU     CD 4950   5.931   5.705   4.138  0.3053  0.2872 -0.5738
  338GLU    OE1 4951   6.040   5.641   4.136  0.2722  0.1944  0.2475
  338GLU    OE2 4952   5.920   5.829   4.115 -0.3773  0.2916 -0.2439
  338GLU      C 4953   5.827   5.749   4.558  0.0261 -0.2639  0.0111
  338GLU      O 4954   5.856   5.868   4.569 -0.4995 -0.0844 -0.4970
  339LEU      N 4955   5.739   5.702   4.648 -0.4716 -0.0343 -0.3545
  339LEU     HN 4956   5.693   5.615   4.634  0.0452 -0.1453 -1.4532
  339LEU     CA 4957   5.718   5.761   4.777  0.7548 -0.5491  0.0985
  339LEU     HA 4958   5.675   5.860   4.766 -0.3965 -0.7147  2.5552
  339LEU     CB 4959   5.605   5.678   4.842 -0.4815  0.9759 -0.0342
  339LEU    HB1 4960   5.598   5.688   4.952  0.5662  0.7308  0.0703
  339LEU    HB2 4961   5.630   5.572   4.819 -1.2669  0.6513  0.5693
  339LEU     CG 4962   5.470   5.708   4.776 -0.4093  0.4371 -0.4360
  339LEU     HG 4963   5.483   5.708   4.666  0.0252  2.9479 -0.4529
  339LEU    CD1 4964   5.366   5.602   4.818  0.2205  0.1575  0.4439
  339LEU   HD11 4965   5.272   5.635   4.769  0.5404  0.2382 -0.1229
  339LEU   HD12 4966   5.355   5.596   4.928  0.7305  0.5444  0.5217
  339LEU   HD13 4967   5.397   5.506   4.772  2.3749  2.1124 -2.5368
  339LEU    CD2 4968   5.429   5.853   4.808  0.2578  0.5742 -0.1870
  339LEU   HD21 4969   5.473   5.928   4.738  2.6377 -0.4911  0.0656
  339LEU   HD22 4970   5.461   5.884   4.910  0.4444  0.0976 -0.0961
  339LEU   HD23 4971   5.318   5.861   4.804 -0.0202 -2.3170 -0.2283
  339LEU      C 4972   5.832   5.768   4.872  0.1893  0.0030  0.7481
  339LEU      O 4973   5.860   5.869   4.936  0.2057  0.3141  0.2541
  340LEU      N 4974   5.910   5.660   4.889 -0.0561 -0.3276 -0.1420
  340LEU     HN 4975   5.882   5.573   4.850  0.0343  0.7726 -2.8231
  340LEU     CA 4976   6.021   5.670   4.979  0.1132 -0.3899 -0.3426
  340LEU     HA 4977   6.010   5.739   5.061 -0.7820  1.6708 -2.1013
  340LEU     CB 4978   6.037   5.530   5.042 -0.3100 -0.1939  0.2088
  340LEU    HB1 4979   6.127   5.528   5.106  0.8436  0.5484 -1.3123
  340LEU    HB2 4980   6.064   5.462   4.959 -0.3538  0.7123 -0.5733
  340LEU     CG 4981   5.909   5.467   5.100 -0.7494  0.0502 -0.4788
  340LEU     HG 4982   5.829   5.469   5.023 -0.1169 -1.4006 -1.2129
  340LEU    CD1 4983   5.947   5.321   5.130  0.2929  0.4279  0.0901
  340LEU   HD11 4984   5.990   5.267   5.043  0.8898  0.4584  0.3623
  340LEU   HD12 4985   5.864   5.252   5.154  1.9071 -1.8959 -0.6411
  340LEU   HD13 4986   6.021   5.320   5.214  2.2862 -1.5400 -1.5685
  340LEU    CD2 4987   5.871   5.538   5.231 -0.0113 -0.4086 -0.0056
  340LEU   HD21 4988   5.872   5.647   5.209 -0.2424 -0.6015 -1.0500
  340LEU   HD22 4989   5.927   5.517   5.325  0.4642 -1.2969 -0.4742
  340LEU   HD23 4990   5.769   5.500   5.255  0.0738 -0.6993 -0.0924
  340LEU      C 4991   6.152   5.702   4.916 -0.0509  0.3057 -0.3338
  340LEU      O 4992   6.249   5.721   4.988 -0.2130 -0.2289  0.0313
  341CYSP     N 4993   6.164   5.720   4.783 -0.4444  0.0160 -0.4110
  341CYSP    HN 4994   6.086   5.694   4.727  0.4476 -0.4699 -1.4707
  341CYSP    CA 4995   6.279   5.777   4.720 -0.1207 -0.0149  0.1506
  341CYSP    HA 4996   6.321   5.857   4.779  0.6238 -0.7020  0.5841
  341CYSP     C 4997   6.394   5.683   4.711 -0.2212 -0.1022 -0.2357
  341CYSP     O 4998   6.509   5.728   4.718 -0.2949  0.0470  0.0222
  341CYSP    CB 4999   6.253   5.831   4.579  0.0162 -0.2532  0.0316
  341CYSP   HB1 5000   6.347   5.832   4.520  1.4569 -2.1822  2.1312
  341CYSP   HB2 5001   6.183   5.762   4.527 -2.5283  1.6778  0.6419
  341CYSP    SG 5002   6.188   6.001   4.584  0.0164 -0.2577  0.1988
  341CYSP    C1 5003   6.331   6.105   4.625  0.0740 -0.1286 -0.3236
  341CYSP    O1 5004   6.438   6.047   4.633 -0.0782 -0.3924 -0.1899
  341CYSP    C2 5005   6.314   6.255   4.647 -0.0375 -0.1911  0.0163
  341CYSP   H2A 5006   6.312   6.303   4.547 -1.2267 -0.1420  0.0457
  341CYSP   H2B 5007   6.402   6.305   4.693 -1.0244 -0.5197  2.3951
  341CYSP    C3 5008   6.190   6.294   4.727 -0.5045 -0.6407 -0.4744
  341CYSP   H3A 5009   6.101   6.236   4.694  0.2343 -2.4344  0.5271
  341CYSP   H3B 5010   6.172   6.403   4.716 -1.4238 -0.2963  2.9701
  341CYSP    C4 5011   6.199   6.282   4.880 -0.7017 -0.1156 -0.4188
  341CYSP   H4A 5012   6.145   6.368   4.925  0.8446  1.0170 -0.6122
  341CYSP   H4B 5013   6.302   6.298   4.919 -1.2115 -0.2844  1.0370
  341CYSP    C5 5014   6.147   6.155   4.946  0.3541 -0.4011 -0.1213
  341CYSP   H5A 5015   6.198   6.058   4.925  0.6348 -0.2813  0.0043
  341CYSP   H5B 5016   6.046   6.141   4.903 -0.5890  2.0948  1.1310
  341CYSP    C6 5017   6.145   6.167   5.098 -0.6831 -0.1720 -0.1446
  341CYSP   H6A 5018   6.103   6.261   5.139 -0.0648  0.4107 -0.8197
  341CYSP   H6B 5019   6.253   6.175   5.123 -0.9656  1.0052  0.8103
  341CYSP    C7 5020   6.084   6.048   5.172  0.2326 -0.2565  0.4933
  341CYSP   H7A 5021   6.132   5.955   5.135 -0.9596 -0.6615 -0.0768
  341CYSP   H7B 5022   5.974   6.043   5.155  0.5004 -1.7708 -1.0451
  341CYSP    C8 5023   6.114   6.053   5.322 -0.2387 -0.0430  0.5800
  341CYSP   H8A 5024   6.089   6.155   5.360 -0.3994  0.3346 -0.5128
  341CYSP   H8B 5025   6.219   6.030   5.348 -0.3185  0.6782  1.6442
  341CYSP    C9 5026   6.025   5.953   5.396 -0.2566 -0.0645  0.5294
  341CYSP   H9A 5027   6.046   5.849   5.366  1.0932 -0.6216  3.0946
  341CYSP   H9B 5028   5.920   5.982   5.371  0.2500  1.1071 -0.3232
  341CYSP   C10 5029   6.043   5.956   5.548  0.2297 -0.1770  0.4757
  341CYSP  H10A 5030   5.996   6.053   5.573 -1.8647 -0.9086 -0.3938
  341CYSP  H10B 5031   6.151   5.943   5.571  0.1774  1.1615  1.6258
  341CYSP   C11 5032   5.976   5.841   5.623 -0.3385  0.2742  0.6692
  341CYSP  H11A 5033   5.884   5.802   5.573  0.6287 -0.4418 -0.6114
  341CYSP  H11B 5034   5.942   5.892   5.715  0.7712 -0.6017  1.5977
  341CYSP   C12 5035   6.068   5.728   5.669  0.1667  0.2908 -0.2774
  341CYSP  H12A 5036   6.147   5.750   5.743  0.6497 -1.4555 -0.2127
  341CYSP  H12B 5037   6.122   5.704   5.575 -0.1358 -0.4983 -0.2578
  341CYSP   C13 5038   5.980   5.613   5.719 -0.2988  0.6473 -0.2690
  341CYSP  H13A 5039   6.045   5.524   5.707  0.9958  1.4103  0.7513
  341CYSP  H13B 5040   5.892   5.599   5.654  0.4135 -0.3327 -1.0569
  341CYSP   C14 5041   5.943   5.619   5.868 -0.1868  0.2449 -0.2227
  341CYSP  H14A 5042   5.903   5.721   5.890  0.4810  0.4419  0.0795
  341CYSP  H14B 5043   6.029   5.619   5.938  0.4553  0.0425 -0.9982
  341CYSP   C15 5044   5.842   5.514   5.915 -0.0527  0.1475 -0.1524
  341CYSP  H15A 5045   5.876   5.412   5.887  0.8868  0.7040 -1.1307
  341CYSP  H15B 5046   5.752   5.529   5.852 -1.0724 -2.1601  0.6636
  341CYSP   C16 5047   5.787   5.533   6.056 -0.3966 -0.7638 -0.1582
  341CYSP  H16A 5048   5.724   5.624   6.060 -1.0249 -1.0596 -2.2976
  341CYSP  H16B 5049   5.736   5.443   6.097 -1.4387 -0.0752  0.0938
  341CYSP  H16C 5050   5.875   5.548   6.122 -0.2977  0.1945 -0.4868
  342LEU      N 5051   6.366   5.553   4.692  0.4601 -0.3182  0.1703
  342LEU     HN 5052   6.268   5.537   4.686  0.0331  0.5704  3.3846
  342LEU     CA 5053   6.455   5.442   4.673  0.6261 -0.2036  0.2767
  342LEU     HA 5054   6.549   5.466   4.721 -1.0532  0.2087  3.6280
  342LEU     CB 5055   6.405   5.307   4.727 -0.3264 -0.0910 -0.2926
  342LEU    HB1 5056   6.309   5.290   4.675  1.2442  0.1881 -3.5610
  342LEU    HB2 5057   6.387   5.328   4.835 -0.8933  0.4185 -0.4811
  342LEU     CG 5058   6.496   5.185   4.707 -0.2139 -0.0219 -0.2060
  342LEU     HG 5059   6.500   5.157   4.599  0.7998  1.3791 -0.5659
  342LEU    CD1 5060   6.640   5.198   4.762 -0.2928  0.2365 -0.0563
  342LEU   HD11 5061   6.642   5.217   4.871  0.6858 -1.5719  0.2807
  342LEU   HD12 5062   6.702   5.273   4.710  0.4920 -0.3213  0.0514
  342LEU   HD13 5063   6.695   5.107   4.730 -0.6630  0.3953 -1.1816
  342LEU    CD2 5064   6.435   5.064   4.779 -0.0542 -0.1627 -0.3037
  342LEU   HD21 5065   6.498   4.975   4.761 -0.7878 -0.7837  0.1558
  342LEU   HD22 5066   6.422   5.090   4.887  0.3754 -0.2117 -0.2407
  342LEU   HD23 5067   6.337   5.041   4.731  0.5323 -0.4926 -1.3523
  342LEU      C 5068   6.479   5.429   4.526 -0.0820  0.0327  0.1348
  342LEU      O 5069   6.390   5.402   4.446  0.5032 -0.3478 -0.3958
  343ARG      N 5070   6.606   5.451   4.488 -0.2121 -0.3142 -0.5200
  343ARG     HN 5071   6.684   5.458   4.551 -0.3280 -1.1262 -0.2822
  343ARG     CA 5072   6.649   5.477   4.354 -0.0388  0.5343 -0.3125
  343ARG     HA 5073   6.559   5.450   4.299  0.0789 -0.0408 -0.2329
  343ARG     CB 5074   6.697   5.622   4.344  0.3048  0.4820  0.5228
  343ARG    HB1 5075   6.735   5.629   4.240  1.1175 -0.9095  0.7032
  343ARG    HB2 5076   6.787   5.652   4.403  1.3908 -0.5210 -0.5502
  343ARG     CG 5077   6.590   5.730   4.358 -0.8717 -0.4662 -0.9295
  343ARG    HG1 5078   6.576   5.760   4.464 -0.2476 -2.7231 -0.1469
  343ARG    HG2 5079   6.494   5.681   4.330 -2.4562  1.3894  0.8932
  343ARG     CD 5080   6.609   5.858   4.277  0.1065  0.3404  0.5353
  343ARG    HD1 5081   6.633   5.831   4.172 -0.7906 -2.1404  0.9144
  343ARG    HD2 5082   6.694   5.919   4.316  0.0446  0.0310  1.1706
  343ARG     NE 5083   6.483   5.935   4.287 -0.2755 -0.2227  0.1262
  343ARG     HE 5084   6.396   5.889   4.269  0.0256 -0.9430  0.4876
  343ARG     CZ 5085   6.474   6.072   4.289  0.3196 -0.1745 -0.2382
  343ARG    NH1 5086   6.567   6.167   4.317 -0.3324  0.4348 -0.1205
  343ARG   HH11 5087   6.662   6.139   4.333 -1.5198 -2.9180  2.0039
  343ARG   HH12 5088   6.552   6.265   4.305  0.6119  0.5743 -0.2517
  343ARG    NH2 5089   6.349   6.114   4.252  0.0161 -0.9569 -0.1248
  343ARG   HH21 5090   6.278   6.051   4.220  2.2330 -2.9763 -1.4973
  343ARG   HH22 5091   6.345   6.211   4.230 -3.6544 -1.1203 -0.8153
  343ARG      C 5092   6.748   5.377   4.305 -0.4394 -0.0625  0.0641
  343ARG      O 5093   6.838   5.348   4.384 -0.3496 -0.3615 -0.1470
  344ARG      N 5094   6.740   5.330   4.179 -0.3879  0.0197  0.0289
  344ARG     HN 5095   6.664   5.350   4.118  0.9215  1.8356 -1.0954
  344ARG     CA 5096   6.828   5.227   4.134 -0.4254  0.0834 -0.1894
  344ARG     HA 5097   6.890   5.195   4.217  0.3678 -0.0748 -0.8297
  344ARG     CB 5098   6.751   5.104   4.083 -0.3109 -0.0453 -0.0520
  344ARG    HB1 5099   6.818   5.020   4.052 -0.6323  0.0231 -0.9569
  344ARG    HB2 5100   6.694   5.143   3.997 -0.6914  3.0594  1.4716
  344ARG     CG 5101   6.644   5.051   4.178  0.0835  0.0628  0.4571
  344ARG    HG1 5102   6.593   4.972   4.119 -0.3629 -0.3720  1.3957
  344ARG    HG2 5103   6.566   5.125   4.206 -0.2469 -0.3278  0.5870
  344ARG     CD 5104   6.709   5.002   4.308 -0.3939  0.1875  0.7471
  344ARG    HD1 5105   6.693   5.081   4.385 -2.5331  1.2813 -0.7238
  344ARG    HD2 5106   6.820   4.993   4.300 -0.6584 -2.6939 -0.8090
  344ARG     NE 5107   6.639   4.884   4.364 -0.9370  0.3089  0.3268
  344ARG     HE 5108   6.557   4.847   4.320 -0.8999  0.6003  0.0079
  344ARG     CZ 5109   6.679   4.824   4.480 -0.5007 -0.2001 -0.0830
  344ARG    NH1 5110   6.775   4.873   4.564  0.0133 -0.4775 -0.5059
  344ARG   HH11 5111   6.828   4.957   4.555 -0.5630  0.0694  0.9217
  344ARG   HH12 5112   6.795   4.812   4.641 -0.4957 -0.4116 -0.3157
  344ARG    NH2 5113   6.621   4.707   4.521 -0.0503 -0.2819  0.3300
  344ARG   HH21 5114   6.554   4.659   4.464 -0.6720 -0.8857  1.5314
  344ARG   HH22 5115   6.653   4.663   4.604 -0.1388 -1.0756 -0.0449
  344ARG      C 5116   6.917   5.276   4.024  0.1009 -0.0226  0.1857
  344ARG      O 5117   6.871   5.340   3.931 -0.1194 -0.1448  0.2094
  345SER      N 5118   7.044   5.232   4.017  0.2042  0.1904  0.6514
  345SER     HN 5119   7.090   5.176   4.084  2.1714  0.4869 -0.3578
  345SER     CA 5120   7.132   5.288   3.919 -0.1934  0.5089  0.4719
  345SER     HA 5121   7.106   5.390   3.893  0.5853  0.2371 -1.6372
  345SER     CB 5122   7.278   5.292   3.967 -0.0822 -0.0450  0.1963
  345SER    HB1 5123   7.347   5.320   3.884  0.5980 -2.4657 -0.1342
  345SER    HB2 5124   7.303   5.192   4.007 -0.6860 -0.7191 -1.0651
  345SER     OG 5125   7.286   5.400   4.059 -0.9496 -0.3633  0.6573
  345SER    HG1 5126   7.275   5.370   4.150  2.5822 -2.7011  0.5156
  345SER      C 5127   7.134   5.207   3.794  0.4111  0.6382  0.3938
  345SER      O 5128   7.137   5.084   3.801  0.5503  0.6526  0.5871
  346SER      N 5129   7.131   5.268   3.674  0.0430  0.0865  0.1149
  346SER     HN 5130   7.132   5.368   3.664  1.0319 -0.0580 -1.7274
  346SER     CA 5131   7.114   5.205   3.547 -0.2041  0.0082  0.1867
  346SER     HA 5132   7.156   5.105   3.552  0.2812  0.2049  0.1230
  346SER     CB 5133   6.965   5.194   3.512 -0.0715 -0.7433 -0.1696
  346SER    HB1 5134   6.930   5.299   3.511  0.4324 -0.5788 -0.7488
  346SER    HB2 5135   6.920   5.138   3.597 -2.9580  2.8244  0.9218
  346SER     OG 5136   6.936   5.132   3.388 -0.1092 -0.0134 -0.5309
  346SER    HG1 5137   6.978   5.046   3.388  0.9108  0.4653 -1.1700
  346SER      C 5138   7.180   5.285   3.435 -0.5311  0.3535  0.2409
  346SER    OT1 5139   7.149   5.400   3.409 -0.4478  0.3075 -0.0656
  346SER    OT2 5140   7.262   5.208   3.364 -0.4635  0.1180  0.5732
  346SER     CT 5141   7.294   5.260   3.235 -0.0665 -0.4115  0.4536
  346SER    HT1 5142   7.336   5.180   3.171 -1.2119 -1.2200  0.6857
  346SER    HT2 5143   7.375   5.335   3.255 -1.9312  1.1342  2.8894
  346SER    HT3 5144   7.208   5.305   3.182  0.1118 -0.8832 -0.2377
  347CHL1    C3 5145   1.108   0.153   7.725  0.3618  0.3188  0.1552
  347CHL1    H3 5146   1.216   0.165   7.752 -0.1103  2.9897  1.2057
  347CHL1    O3 5147   1.038   0.145   7.849 -0.6666  0.1560 -0.4306
  347CHL1   H3' 5148   0.945   0.164   7.837 -1.2690 -0.7896  2.0833
  347CHL1    C4 5149   1.078   0.289   7.658 -0.6148  0.2981  0.5337
  347CHL1   H4A 5150   0.969   0.289   7.641 -0.4622 -2.4626 -1.1271
  347CHL1   H4B 5151   1.109   0.368   7.730  0.5584  1.4101 -1.1323
  347CHL1    C5 5152   1.134   0.305   7.520  0.0649 -0.5562  0.6968
  347CHL1    C6 5153   1.200   0.416   7.484 -0.5822 -0.3905 -0.0113
  347CHL1    H6 5154   1.216   0.495   7.559 -1.6828  0.7572 -0.9287
  347CHL1    C7 5155   1.244   0.445   7.344 -0.0864 -0.1174  0.2007
  347CHL1   H7A 5156   1.207   0.547   7.318 -2.7513 -1.2420 -0.6895
  347CHL1   H7B 5157   1.355   0.447   7.344  0.1035  3.8404  3.5986
  347CHL1    C8 5158   1.180   0.354   7.239  0.2294 -0.2691  0.1386
  347CHL1    H8 5159   1.075   0.382   7.217 -0.3684 -0.4205  2.5445
  347CHL1   C14 5160   1.250   0.364   7.106  0.1572  0.1295  0.1306
  347CHL1   H14 5161   1.354   0.335   7.131 -0.7981 -1.9042  2.1667
  347CHL1   C15 5162   1.263   0.498   7.033 -0.8183  0.1980  0.0631
  347CHL1  H15A 5163   1.174   0.564   7.040 -1.6424 -0.7988 -0.6782
  347CHL1  H15B 5164   1.351   0.551   7.077 -0.7321  1.1628 -1.1863
  347CHL1   C16 5165   1.306   0.458   6.891 -0.2551  0.1227  0.2500
  347CHL1  H16A 5166   1.241   0.501   6.812  0.5711 -0.6842 -0.8916
  347CHL1  H16B 5167   1.406   0.494   6.860 -0.3377  0.6897  0.6155
  347CHL1   C17 5168   1.296   0.305   6.883  0.2155  0.1041  0.0221
  347CHL1   H17 5169   1.391   0.256   6.915  0.0755  0.6975  1.4202
  347CHL1   C13 5170   1.205   0.271   6.997 -0.0148  0.4338 -0.0598
  347CHL1   C18 5171   1.056   0.295   6.969 -0.1575 -0.3894 -0.0334
  347CHL1  H18A 5172   0.988   0.290   7.057 -0.7091 -1.9137 -0.5269
  347CHL1  H18B 5173   1.047   0.392   6.915  0.0593 -1.6462 -2.4661
  347CHL1  H18C 5174   1.012   0.219   6.902  2.8852 -0.5934 -1.9898
  347CHL1   C12 5175   1.226   0.129   7.053 -0.6873  0.3738  0.0435
  347CHL1  H12A 5176   1.210   0.045   6.983  0.3358 -0.0072  0.2478
  347CHL1  H12B 5177   1.333   0.120   7.081 -0.5781 -1.3277 -0.7900
  347CHL1   C11 5178   1.147   0.113   7.183 -0.4928 -0.1147  0.1035
  347CHL1  H11A 5179   1.038   0.110   7.164 -0.3983  0.9095 -0.6910
  347CHL1  H11B 5180   1.175   0.014   7.225  1.0139  0.9768  1.8211
  347CHL1    C9 5181   1.179   0.214   7.294  0.6973 -0.3377 -0.0202
  347CHL1    H9 5182   1.286   0.197   7.315  0.9197  2.1857  1.2966
  347CHL1   C10 5183   1.105   0.193   7.423  0.1713  0.2006 -0.2265
  347CHL1   C19 5184   0.956   0.191   7.386  0.0403 -0.6350  0.3117
  347CHL1  H19A 5185   0.893   0.175   7.476 -1.2063  0.6052 -0.3058
  347CHL1  H19B 5186   0.921   0.283   7.334  2.2730  0.1311  0.0437
  347CHL1  H19C 5187   0.926   0.106   7.321 -3.0869  0.4597  0.1773
  347CHL1    C1 5188   1.145   0.060   7.489 -0.4246  0.0249 -0.2169
  347CHL1   H1A 5189   1.119  -0.035   7.437  1.6625 -1.1149  0.6812
  347CHL1   H1B 5190   1.253   0.078   7.510 -1.1408  2.4063  1.9648
  347CHL1    C2 5191   1.080   0.040   7.626  0.3311  0.2966  0.1893
  347CHL1   H2A 5192   1.108  -0.059   7.668  1.1337  1.1144  1.6496
  347CHL1   H2B 5193   0.970   0.043   7.610  0.1936 -2.4518  0.0234
  347CHL1   C20 5194   1.262   0.263   6.743  0.1036 -0.3342  0.1789
  347CHL1   H20 5195   1.164   0.299   6.704  0.1006 -0.1146  0.3842
  347CHL1   C21 5196   1.256   0.110   6.741  0.3327 -0.3396 -0.4219
  347CHL1  H21A 5197   1.344   0.076   6.799  1.2161  0.7642 -1.0950
  347CHL1  H21B 5198   1.253   0.070   6.637  0.8011 -1.9748  0.1659
  347CHL1  H21C 5199   1.159   0.085   6.789  1.1132 -1.5950  0.5774
  347CHL1   C22 5200   1.367   0.310   6.641 -0.0866 -0.2284  0.0300
  347CHL1  H22A 5201   1.347   0.254   6.547  0.1442 -1.5666  0.7552
  347CHL1  H22B 5202   1.340   0.413   6.610  1.1174 -0.0886 -0.6497
  347CHL1   C23 5203   1.518   0.305   6.669 -0.0431  0.1170 -0.1383
  347CHL1  H23A 5204   1.544   0.341   6.771  2.8144 -3.6614  0.6940
  347CHL1  H23B 5205   1.543   0.198   6.657 -2.0493 -0.0886 -4.2886
  347CHL1   C24 5206   1.591   0.387   6.563  0.0707  0.5251  0.2528
  347CHL1  H24A 5207   1.551   0.364   6.462  0.7479 -1.3264  0.3806
  347CHL1  H24B 5208   1.575   0.496   6.579 -2.1148  0.3696 -0.5040
  347CHL1   C25 5209   1.743   0.366   6.560  0.0065  0.0995 -0.1720
  347CHL1   H25 5210   1.771   0.438   6.480  0.0752  3.0613  2.3181
  347CHL1   C26 5211   1.799   0.400   6.699 -0.2546  0.1562 -0.0808
  347CHL1  H26A 5212   1.761   0.347   6.789  3.7368  0.4359  1.9580
  347CHL1  H26B 5213   1.909   0.391   6.702 -0.2878 -0.1026  0.7170
  347CHL1  H26C 5214   1.786   0.509   6.719  2.1320  0.5659 -0.4450
  347CHL1   C27 5215   1.794   0.230   6.511  0.2296  0.0667  0.1489
  347CHL1  H27A 5216   1.812   0.229   6.402 -1.1168 -0.2816 -0.0893
  347CHL1  H27B 5217   1.882   0.202   6.573  0.1777  0.5024  0.4208
  347CHL1  H27C 5218   1.717   0.150   6.519  1.9197 -1.8289 -1.2965
  348CHL1    C3 5219   2.497   6.836   8.088 -0.4411 -0.0383 -0.0131
  348CHL1    H3 5220   2.544   6.930   8.052 -1.1931  0.3707  0.0572
  348CHL1    O3 5221   2.506   6.827   8.229  0.3803 -0.7940 -0.1006
  348CHL1   H3' 5222   2.540   6.739   8.244  1.1320 -0.7684 -1.5057
  348CHL1    C4 5223   2.355   6.814   8.033 -0.4815  0.1648  0.0094
  348CHL1   H4A 5224   2.329   6.712   8.068 -0.8174 -0.5036 -2.0486
  348CHL1   H4B 5225   2.280   6.879   8.082 -1.8054 -1.3887  0.1401
  348CHL1    C5 5226   2.337   6.825   7.884  0.2166  0.1095 -0.0840
  348CHL1    C6 5227   2.248   6.912   7.834 -0.2332 -0.0156  0.4923
  348CHL1    H6 5228   2.172   6.956   7.901 -0.4167 -2.2520  1.8723
  348CHL1    C7 5229   2.240   6.924   7.685 -0.2187 -0.5182  0.4487
  348CHL1   H7A 5230   2.135   6.931   7.647 -0.3449  1.7376  1.0603
  348CHL1   H7B 5231   2.291   7.021   7.667 -0.7050  0.2188  2.7044
  348CHL1    C8 5232   2.320   6.821   7.603  0.0014 -0.1407  0.1888
  348CHL1    H8 5233   2.270   6.722   7.599  0.7218 -0.5379  0.7781
  348CHL1   C14 5234   2.342   6.867   7.462 -0.2871 -0.1462  0.1412
  348CHL1   H14 5235   2.401   6.961   7.469 -0.7603  0.0648  1.6065
  348CHL1   C15 5236   2.224   6.910   7.374 -0.1277 -1.3834 -0.6952
  348CHL1  H15A 5237   2.135   6.847   7.396 -0.8459  0.0537  0.7045
  348CHL1  H15B 5238   2.194   7.014   7.397  0.0958 -0.6499 -3.3923
  348CHL1   C16 5239   2.277   6.896   7.231  0.5802  0.5788 -0.6535
  348CHL1  H16A 5240   2.213   6.821   7.180 -0.8297 -0.7294  2.7505
  348CHL1  H16B 5241   2.268   6.996   7.185  1.5458  1.4981  1.0491
  348CHL1   C17 5242   2.423   6.852   7.248  0.4098  0.4107  0.4892
  348CHL1   H17 5243   2.473   6.950   7.263 -0.4801  0.9780 -0.1636
  348CHL1   C13 5244   2.427   6.777   7.378 -0.1141 -0.0681  0.2310
  348CHL1   C18 5245   2.344   6.648   7.363  0.2732 -0.3279  0.2981
  348CHL1  H18A 5246   2.389   6.568   7.300 -0.2676 -0.6323  0.2931
  348CHL1  H18B 5247   2.336   6.602   7.464 -2.3176 -0.4442  0.1138
  348CHL1  H18C 5248   2.244   6.663   7.316  0.6763 -0.8958 -0.7675
  348CHL1   C12 5249   2.566   6.752   7.439 -0.0662 -0.4235 -0.0207
  348CHL1  H12A 5250   2.626   6.669   7.395 -1.1765 -1.2321 -0.0732
  348CHL1  H12B 5251   2.617   6.850   7.431 -0.6736 -0.2205 -2.1532
  348CHL1   C11 5252   2.554   6.714   7.587  0.2518 -0.3729  0.0191
  348CHL1  H11A 5253   2.521   6.608   7.594 -1.7917  0.2725  1.0851
  348CHL1  H11B 5254   2.656   6.721   7.631 -0.3296  1.6492  1.1780
  348CHL1    C9 5255   2.454   6.799   7.667  0.1806 -0.2334 -0.2180
  348CHL1    H9 5256   2.509   6.896   7.669  2.1040 -1.2735 -0.2663
  348CHL1   C10 5257   2.443   6.750   7.808  0.1242  0.0264 -0.1318
  348CHL1   C19 5258   2.393   6.605   7.813 -0.0466  0.0812 -0.2356
  348CHL1  H19A 5259   2.471   6.534   7.776 -2.8814 -3.4602  0.0523
  348CHL1  H19B 5260   2.376   6.572   7.918  2.5615 -0.2317  0.1620
  348CHL1  H19C 5261   2.303   6.583   7.751 -0.0424  1.4158 -0.7553
  348CHL1    C1 5262   2.583   6.759   7.871 -0.0209  0.5141  0.1307
  348CHL1   H1A 5263   2.650   6.679   7.832  1.9413  1.5831  1.1134
  348CHL1   H1B 5264   2.633   6.858   7.864 -2.2707  1.8043  1.3273
  348CHL1    C2 5265   2.582   6.727   8.021  0.4403  0.5439  0.1426
  348CHL1   H2A 5266   2.686   6.725   8.060  1.0091 -1.3931 -1.2648
  348CHL1   H2B 5267   2.536   6.627   8.036  2.0020 -0.1635  0.4490
  348CHL1   C20 5268   2.494   6.777   7.139  0.2958 -0.1929  0.8256
  348CHL1   H20 5269   2.554   6.699   7.190  2.4185 -0.3349 -1.6972
  348CHL1   C21 5270   2.603   6.861   7.070 -0.2883  0.3318  0.5340
  348CHL1  H21A 5271   2.557   6.934   6.999  0.9625  0.2246 -0.4234
  348CHL1  H21B 5272   2.668   6.792   7.011  0.7763  1.5826  0.1874
  348CHL1  H21C 5273   2.674   6.912   7.138 -1.1043  0.0807  1.6026
  348CHL1   C22 5274   2.398   6.718   7.034  0.2641 -0.3480  0.9420
  348CHL1  H22A 5275   2.313   6.664   7.081  0.0878 -1.1672 -0.3018
  348CHL1  H22B 5276   2.348   6.789   6.965  1.6714 -0.2362 -0.0029
  348CHL1   C23 5277   2.464   6.618   6.940 -0.0234 -0.1162  0.4900
  348CHL1  H23A 5278   2.537   6.663   6.869  0.8806 -1.2267  0.6882
  348CHL1  H23B 5279   2.516   6.541   7.001  0.8085 -1.6345 -1.9707
  348CHL1   C24 5280   2.367   6.526   6.866 -0.0650  0.1176  0.2519
  348CHL1  H24A 5281   2.318   6.464   6.944 -1.1553 -0.7507 -1.0606
  348CHL1  H24B 5282   2.285   6.580   6.814 -0.8294 -1.7746 -0.6419
  348CHL1   C25 5283   2.424   6.431   6.759 -0.2673 -0.4675  0.6607
  348CHL1   H25 5284   2.450   6.504   6.680  0.1606 -0.0998  1.1398
  348CHL1   C26 5285   2.544   6.350   6.810  0.1788  0.0527  0.4421
  348CHL1  H26A 5286   2.614   6.317   6.731 -0.4527 -0.0477 -0.0855
  348CHL1  H26B 5287   2.603   6.405   6.886 -0.7166  1.0317  0.4470
  348CHL1  H26C 5288   2.509   6.268   6.878 -1.7017  1.5288  1.3617
  348CHL1   C27 5289   2.314   6.340   6.699  0.2162 -0.3677 -0.4049
  348CHL1  H27A 5290   2.275   6.282   6.786 -1.1839  0.1506 -0.6579
  348CHL1  H27B 5291   2.234   6.388   6.640  1.4270 -0.4238 -2.1711
  348CHL1  H27C 5292   2.368   6.274   6.629  0.1103  0.1958 -1.0270
  349CHL1    C3 5293   5.057   0.537   7.580  0.3460  0.1776  0.4033
  349CHL1    H3 5294   5.121   0.451   7.607 -0.1719 -0.3701 -0.0759
  349CHL1    O3 5295   4.996   0.570   7.704 -0.2755 -0.2950  0.2326
  349CHL1   H3' 5296   4.924   0.630   7.685 -0.9594 -0.8748  0.9840
  349CHL1    C4 5297   5.158   0.647   7.540 -0.4596  0.7396 -0.1332
  349CHL1   H4A 5298   5.104   0.743   7.551 -0.8338  0.3053  2.4088
  349CHL1   H4B 5299   5.234   0.644   7.621 -0.6220 -1.6754  0.0233
  349CHL1    C5 5300   5.214   0.640   7.401 -0.2535  0.8481 -0.0559
  349CHL1    C6 5301   5.347   0.628   7.388 -0.2536  0.6309  0.1299
  349CHL1    H6 5302   5.415   0.626   7.473 -0.5300 -2.1048  0.3794
  349CHL1    C7 5303   5.418   0.631   7.255 -0.3260 -0.6259  0.0565
  349CHL1   H7A 5304   5.498   0.708   7.249 -1.5235  0.6068 -0.6111
  349CHL1   H7B 5305   5.455   0.529   7.229 -0.1330 -0.2178 -1.2970
  349CHL1    C8 5306   5.316   0.657   7.143 -0.0224 -0.1526 -0.1101
  349CHL1    H8 5307   5.295   0.766   7.154  2.5816  0.5914 -1.6304
  349CHL1   C14 5308   5.390   0.631   7.015  0.2135 -0.1010  0.0149
  349CHL1   H14 5309   5.429   0.528   7.008  2.0047  0.5813 -0.6356
  349CHL1   C15 5310   5.511   0.720   6.984 -0.1388  0.5229  0.4051
  349CHL1  H15A 5311   5.472   0.824   6.991 -1.4908  0.0719 -0.2703
  349CHL1  H15B 5312   5.603   0.709   7.046  1.0883 -0.2880 -1.4512
  349CHL1   C16 5313   5.530   0.693   6.835 -0.5535 -0.4309  0.5221
  349CHL1  H16A 5314   5.538   0.783   6.770 -1.1561 -1.5912 -1.2445
  349CHL1  H16B 5315   5.615   0.622   6.820  1.1283  1.9564 -2.4772
  349CHL1   C17 5316   5.406   0.616   6.784 -0.2513 -0.5142 -0.0983
  349CHL1   H17 5317   5.429   0.508   6.788 -0.3871 -0.5451 -0.1560
  349CHL1   C13 5318   5.304   0.634   6.892  0.0282 -0.3303  0.1392
  349CHL1   C18 5319   5.239   0.771   6.867  0.0088 -0.3176  0.2609
  349CHL1  H18A 5320   5.168   0.791   6.951  1.3110  1.8089  0.9115
  349CHL1  H18B 5321   5.321   0.844   6.856 -1.8493  1.6347 -1.3191
  349CHL1  H18C 5322   5.178   0.770   6.774  0.7652 -0.8314 -0.2442
  349CHL1   C12 5323   5.195   0.527   6.916  0.2002 -0.3305  0.9260
  349CHL1  H12A 5324   5.137   0.503   6.825 -0.3675  0.5469  1.0401
  349CHL1  H12B 5325   5.241   0.429   6.944 -1.5058 -0.8131  2.2077
  349CHL1   C11 5326   5.109   0.563   7.037 -0.6239 -1.1267  0.5782
  349CHL1  H11A 5327   5.043   0.646   7.004 -1.1284 -0.7702  2.3687
  349CHL1  H11B 5328   5.042   0.475   7.053 -0.9433 -0.7659  1.2779
  349CHL1    C9 5329   5.192   0.577   7.166  0.0370 -0.1972  0.0600
  349CHL1    H9 5330   5.222   0.471   7.182 -1.6379 -0.5874  0.9629
  349CHL1   C10 5331   5.116   0.618   7.289 -0.0924 -0.3142  0.0205
  349CHL1   C19 5332   5.033   0.742   7.250 -0.1395 -0.1709  0.5696
  349CHL1  H19A 5333   5.025   0.794   7.348  0.5368 -1.8865  1.5921
  349CHL1  H19B 5334   5.099   0.805   7.187  2.0145 -1.3686  1.4967
  349CHL1  H19C 5335   4.942   0.722   7.189  1.4149 -1.7140 -1.4051
  349CHL1    C1 5336   5.020   0.504   7.329 -0.2155 -0.1556  0.1759
  349CHL1   H1A 5337   4.934   0.498   7.259 -1.4132 -0.1801  1.5988
  349CHL1   H1B 5338   5.075   0.408   7.326 -0.5721 -0.3678 -2.4915
  349CHL1    C2 5339   4.955   0.517   7.466  0.3869 -0.7093  0.5192
  349CHL1   H2A 5340   4.900   0.421   7.480  2.0212 -1.5281  1.5928
  349CHL1   H2B 5341   4.881   0.601   7.464  1.0185 -0.1165  1.3620
  349CHL1   C20 5342   5.383   0.646   6.639  0.1370  0.8747  0.1076
  349CHL1   H20 5343   5.348   0.751   6.631 -1.6727  0.3389  0.6032
  349CHL1   C21 5344   5.267   0.561   6.584  0.3095  0.5956  0.1730
  349CHL1  H21A 5345   5.172   0.592   6.634 -0.7373 -0.8299 -0.8613
  349CHL1  H21B 5346   5.281   0.451   6.597  1.4499  0.6261 -0.6637
  349CHL1  H21C 5347   5.252   0.580   6.476  1.0832 -0.4222 -0.1303
  349CHL1   C22 5348   5.510   0.622   6.555 -0.2920 -1.1370 -0.0095
  349CHL1  H22A 5349   5.580   0.697   6.597 -1.2785 -1.0154  1.5088
  349CHL1  H22B 5350   5.557   0.522   6.562 -0.1083 -1.1835 -1.6389
  349CHL1   C23 5351   5.490   0.655   6.407 -0.2756  0.4781  0.3272
  349CHL1  H23A 5352   5.427   0.578   6.357  0.5572  0.4635 -0.7316
  349CHL1  H23B 5353   5.455   0.757   6.382 -1.2536 -0.3385 -1.9366
  349CHL1   C24 5354   5.620   0.645   6.327 -0.6647 -0.6568 -0.1897
  349CHL1  H24A 5355   5.706   0.707   6.361 -1.2392  0.4124 -0.6399
  349CHL1  H24B 5356   5.659   0.541   6.336  0.3696 -0.2344  0.4597
  349CHL1   C25 5357   5.597   0.691   6.182 -0.3107  0.0131 -0.0370
  349CHL1   H25 5358   5.525   0.775   6.189 -0.0691  0.1985  0.2262
  349CHL1   C26 5359   5.721   0.758   6.122 -0.4483 -0.1087 -0.4587
  349CHL1  H26A 5360   5.807   0.688   6.110  0.5991  0.6334  2.1426
  349CHL1  H26B 5361   5.712   0.805   6.021  4.3204  1.0927 -0.5963
  349CHL1  H26C 5362   5.739   0.848   6.184 -2.5255 -0.4931  0.7796
  349CHL1   C27 5363   5.551   0.578   6.088  0.6370 -0.0532 -0.4347
  349CHL1  H27A 5364   5.463   0.524   6.129  0.5034  2.0992  2.4317
  349CHL1  H27B 5365   5.530   0.617   5.987  2.1499  0.1266 -0.7090
  349CHL1  H27C 5366   5.635   0.505   6.080  0.5941 -0.1587  0.0102
  350CHL1    C3 5367   4.512   1.382   7.739  0.4802  0.1866 -0.0615
  350CHL1    H3 5368   4.602   1.440   7.710  0.8733 -1.7885 -3.2575
  350CHL1    O3 5369   4.498   1.353   7.877  0.0401  0.8169  0.0297
  350CHL1   H3' 5370   4.467   1.438   7.909  3.0981  2.4901 -1.0604
  350CHL1    C4 5371   4.389   1.467   7.700  0.1598 -0.2712 -0.0593
  350CHL1   H4A 5372   4.303   1.408   7.739  0.7197  0.3283  2.2544
  350CHL1   H4B 5373   4.392   1.564   7.755  2.0953 -0.4459  0.2163
  350CHL1    C5 5374   4.376   1.481   7.551  0.1502 -0.3313 -0.0644
  350CHL1    C6 5375   4.343   1.604   7.509  0.2145 -0.2615  0.0880
  350CHL1    H6 5376   4.324   1.680   7.586 -0.0558  0.2201 -0.4488
  350CHL1    C7 5377   4.339   1.640   7.363  0.5469 -0.0457  0.1300
  350CHL1   H7A 5378   4.252   1.702   7.331 -1.9466 -3.0809  0.5925
  350CHL1   H7B 5379   4.430   1.696   7.334  0.7022 -1.4393 -2.3778
  350CHL1    C8 5380   4.321   1.514   7.277  0.1029  0.2963 -0.2851
  350CHL1    H8 5381   4.215   1.483   7.293  0.2044  0.8224  1.6616
  350CHL1   C14 5382   4.339   1.547   7.131  0.2458 -0.0677 -0.3493
  350CHL1   H14 5383   4.447   1.569   7.123  0.4679 -1.2744 -0.9926
  350CHL1   C15 5384   4.266   1.673   7.082 -0.2803 -0.0745  0.3940
  350CHL1  H15A 5385   4.163   1.687   7.121  0.7101  0.3901  3.1134
  350CHL1  H15B 5386   4.328   1.761   7.110  0.5588 -0.6079  0.2436
  350CHL1   C16 5387   4.270   1.646   6.932  0.5312  0.7584  0.2570
  350CHL1  H16A 5388   4.165   1.641   6.896  0.3212  3.3545  0.2705
  350CHL1  H16B 5389   4.321   1.720   6.867  1.3549 -1.5554 -1.8863
  350CHL1   C17 5390   4.328   1.506   6.906 -0.5118  0.3464  0.1002
  350CHL1   H17 5391   4.439   1.511   6.899 -0.3676  0.2870  1.7550
  350CHL1   C13 5392   4.312   1.433   7.037  0.3007 -0.2630 -0.1322
  350CHL1   C18 5393   4.168   1.383   7.059  0.4914 -0.7518  0.0148
  350CHL1  H18A 5394   4.085   1.456   7.047  1.1585  0.3837  1.7177
  350CHL1  H18B 5395   4.145   1.304   6.985 -0.7255 -1.1304  0.7756
  350CHL1  H18C 5396   4.146   1.337   7.158 -1.8063 -1.9247 -0.9863
  350CHL1   C12 5397   4.415   1.324   7.072  0.2476 -0.2352  0.1113
  350CHL1  H12A 5398   4.399   1.231   7.013  0.8625 -1.3687  1.6602
  350CHL1  H12B 5399   4.515   1.362   7.042 -0.5866  0.0592 -2.6206
  350CHL1   C11 5400   4.407   1.288   7.220  0.1232  0.3732  0.2556
  350CHL1  H11A 5401   4.312   1.231   7.224  0.4882 -0.3329 -0.7632
  350CHL1  H11B 5402   4.489   1.215   7.240  0.8904  0.6531 -1.6839
  350CHL1    C9 5403   4.416   1.406   7.319  0.4021  0.6358 -0.0806
  350CHL1    H9 5404   4.520   1.442   7.309  1.6390 -1.1597  4.1163
  350CHL1   C10 5405   4.405   1.364   7.462  0.0481 -0.1547 -0.3330
  350CHL1   C19 5406   4.285   1.270   7.482 -0.1975  0.2609  0.1471
  350CHL1  H19A 5407   4.194   1.304   7.427  0.8572  1.1581 -1.1147
  350CHL1  H19B 5408   4.316   1.179   7.427  0.4936 -0.0622  1.0426
  350CHL1  H19C 5409   4.261   1.256   7.590 -0.4728  1.9763  0.3459
  350CHL1    C1 5410   4.531   1.285   7.505  0.0592 -0.0535 -0.1789
  350CHL1   H1A 5411   4.544   1.189   7.452 -0.6312  0.5449 -1.4960
  350CHL1   H1B 5412   4.621   1.350   7.496  0.0109  0.3437  1.7729
  350CHL1    C2 5413   4.526   1.254   7.655  0.1924  0.1941 -0.1230
  350CHL1   H2A 5414   4.622   1.210   7.689  0.6824  2.2055  1.2919
  350CHL1   H2B 5415   4.448   1.179   7.681 -2.0392  2.0689 -1.0354
  350CHL1   C20 5416   4.264   1.444   6.786 -0.2277 -0.1017  0.1784
  350CHL1   H20 5417   4.154   1.435   6.804 -0.5047  1.3044 -0.7014
  350CHL1   C21 5418   4.322   1.306   6.749 -0.4469 -0.2559  0.4046
  350CHL1  H21A 5419   4.269   1.269   6.659  0.1178  0.4389 -0.2228
  350CHL1  H21B 5420   4.306   1.220   6.818  0.1984  0.0420  0.9400
  350CHL1  H21C 5421   4.433   1.310   6.746 -0.3814  1.9856  2.5565
  350CHL1   C22 5422   4.279   1.541   6.669  0.0075 -0.0917  0.2167
  350CHL1  H22A 5423   4.241   1.486   6.580 -0.1783  1.7921 -0.9251
  350CHL1  H22B 5424   4.218   1.633   6.681  2.3694  2.3411 -3.8794
  350CHL1   C23 5425   4.421   1.587   6.633  0.1056 -0.7776 -0.2942
  350CHL1  H23A 5426   4.455   1.652   6.716 -0.0581 -1.9570  0.7262
  350CHL1  H23B 5427   4.491   1.502   6.623  0.0968 -1.2380  2.7118
  350CHL1   C24 5428   4.419   1.689   6.519 -0.0471  0.3278  0.6780
  350CHL1  H24A 5429   4.357   1.642   6.440  1.2593  2.2014 -1.5885
  350CHL1  H24B 5430   4.364   1.782   6.545 -1.4594 -0.1668 -0.3819
  350CHL1   C25 5431   4.556   1.732   6.463 -0.1765 -0.1756 -0.0409
  350CHL1   H25 5432   4.619   1.640   6.469 -0.7259 -0.6095 -0.7859
  350CHL1   C26 5433   4.565   1.771   6.315 -0.1694  0.4252  0.1160
  350CHL1  H26A 5434   4.522   1.696   6.246  1.6018 -0.6552  0.1407
  350CHL1  H26B 5435   4.511   1.868   6.302 -1.1049 -0.2576 -1.3299
  350CHL1  H26C 5436   4.674   1.786   6.305 -0.2355 -0.1203 -1.6581
  350CHL1   C27 5437   4.620   1.841   6.551  0.1290 -0.1858 -0.2499
  350CHL1  H27A 5438   4.586   1.836   6.656  0.7635  2.0037  0.1142
  350CHL1  H27B 5439   4.731   1.843   6.549  0.1397 -0.6509 -0.1012
  350CHL1  H27C 5440   4.590   1.938   6.506 -0.4875  0.5024  1.5720
  351CHL1    C3 5441   5.397   0.975   7.476  0.1792 -0.3048 -0.2559
  351CHL1    H3 5442   5.371   0.871   7.448 -1.0112 -0.2828  0.6827
  351CHL1    O3 5443   5.327   1.004   7.596 -0.1086 -0.3881 -0.4019
  351CHL1   H3' 5444   5.235   0.984   7.579 -0.2668  0.0946 -0.1399
  351CHL1    C4 5445   5.546   1.005   7.495  0.1183 -0.2544  0.1460
  351CHL1   H4A 5446   5.558   1.105   7.542 -1.1637  0.6817 -1.4100
  351CHL1   H4B 5447   5.581   0.925   7.564 -2.8419 -0.9385  0.9955
  351CHL1    C5 5448   5.624   1.011   7.366  0.0871  0.5684  0.1609
  351CHL1    C6 5449   5.727   0.927   7.349 -0.5487 -0.1614 -0.1117
  351CHL1    H6 5450   5.768   0.854   7.420  0.3552 -0.5478 -1.0136
  351CHL1    C7 5451   5.809   0.919   7.224 -0.5604  0.5391 -0.1662
  351CHL1   H7A 5452   5.918   0.904   7.235 -0.6740  0.3616  0.8061
  351CHL1   H7B 5453   5.772   0.828   7.172 -0.0035  0.3789 -0.2918
  351CHL1    C8 5454   5.786   1.037   7.127 -0.0680  0.3387 -0.5298
  351CHL1    H8 5455   5.834   1.126   7.174 -1.0654 -0.0426  1.3149
  351CHL1   C14 5456   5.827   1.022   6.984 -0.3468  0.2588 -0.6023
  351CHL1   H14 5457   5.762   0.939   6.950 -1.0233 -0.7621  2.8505
  351CHL1   C15 5458   5.971   0.969   6.971 -0.2218  0.3854  0.2450
  351CHL1  H15A 5459   6.023   1.044   7.035  0.0494  0.7124 -0.3558
  351CHL1  H15B 5460   5.994   0.866   7.005 -2.4345  0.0411  0.8677
  351CHL1   C16 5461   6.011   1.002   6.827 -0.3079  0.0138  0.1341
  351CHL1  H16A 5462   6.106   1.060   6.825  0.4080 -0.8209  3.2847
  351CHL1  H16B 5463   6.009   0.908   6.769 -1.5378  0.6758 -0.9357
  351CHL1   C17 5464   5.890   1.079   6.773 -0.1337  0.1535 -0.0600
  351CHL1   H17 5465   5.825   0.996   6.736  1.6413 -0.9160 -0.9506
  351CHL1   C13 5466   5.821   1.140   6.891 -0.2568  0.4958 -0.3072
  351CHL1   C18 5467   5.891   1.261   6.956  0.0570  0.0530  0.1905
  351CHL1  H18A 5468   5.833   1.288   7.047 -3.8681 -0.7772 -1.8327
  351CHL1  H18B 5469   5.996   1.240   6.987  0.2533  0.4912 -0.1664
  351CHL1  H18C 5470   5.903   1.351   6.892 -0.5032 -0.2350 -0.3337
  351CHL1   C12 5471   5.669   1.162   6.884 -0.3099  0.2141 -0.0752
  351CHL1  H12A 5472   5.653   1.252   6.821 -1.3316  0.4998  0.5697
  351CHL1  H12B 5473   5.616   1.078   6.835 -0.1153 -0.7510  1.3079
  351CHL1   C11 5474   5.614   1.188   7.024 -0.1584  0.1131  0.0033
  351CHL1  H11A 5475   5.623   1.296   7.047 -0.2278  0.4240 -1.3846
  351CHL1  H11B 5476   5.503   1.186   7.012 -0.2551 -2.2616  0.7214
  351CHL1    C9 5477   5.641   1.073   7.123 -0.1456  0.0912 -0.0258
  351CHL1    H9 5478   5.588   0.989   7.074 -1.5627  1.4914 -1.0097
  351CHL1   C10 5479   5.578   1.103   7.257  0.0089  0.3312 -0.0060
  351CHL1   C19 5480   5.618   1.246   7.299 -0.5801  0.4009  0.3215
  351CHL1  H19A 5481   5.543   1.319   7.261 -1.4925  0.2724  1.8092
  351CHL1  H19B 5482   5.617   1.253   7.410  1.8488  0.4524  0.3918
  351CHL1  H19C 5483   5.716   1.288   7.269 -0.4498 -0.2311 -0.1592
  351CHL1    C1 5484   5.426   1.083   7.247  0.1583 -1.0525  0.3162
  351CHL1   H1A 5485   5.392   1.168   7.184  2.9977 -1.2765 -1.7326
  351CHL1   H1B 5486   5.406   0.997   7.179 -0.6268  0.5439 -1.5529
  351CHL1    C2 5487   5.339   1.073   7.372  0.0228  0.2431  0.3402
  351CHL1   H2A 5488   5.236   1.044   7.342 -0.1897  2.5907 -1.4682
  351CHL1   H2B 5489   5.333   1.177   7.410  0.6890  1.3486 -2.3789
  351CHL1   C20 5490   5.912   1.171   6.657  0.3464 -0.2869 -0.3192
  351CHL1   H20 5491   5.833   1.248   6.652  0.5304  0.2115  2.7157
  351CHL1   C21 5492   5.910   1.084   6.530  0.2784 -0.3991 -0.2416
  351CHL1  H21A 5493   5.826   1.012   6.524  0.6534 -0.9599  0.8818
  351CHL1  H21B 5494   6.003   1.022   6.535 -0.0965 -0.9557  0.0178
  351CHL1  H21C 5495   5.912   1.142   6.436 -0.3265 -2.7011 -1.7751
  351CHL1   C22 5496   6.044   1.250   6.667 -0.1009  0.4248 -0.0131
  351CHL1  H22A 5497   6.070   1.267   6.773 -1.2982 -0.3150  0.4195
  351CHL1  H22B 5498   6.133   1.194   6.632 -0.7865 -0.5256 -0.2717
  351CHL1   C23 5499   6.037   1.393   6.611 -0.3555  0.4825  0.1619
  351CHL1  H23A 5500   5.997   1.383   6.508  0.8062  0.1636 -0.2758
  351CHL1  H23B 5501   5.957   1.439   6.672 -0.8623 -0.3380  0.1365
  351CHL1   C24 5502   6.173   1.462   6.602  0.0377 -0.2803  0.1423
  351CHL1  H24A 5503   6.234   1.459   6.696  0.9900  0.9638 -0.4041
  351CHL1  H24B 5504   6.240   1.411   6.529  0.2683 -1.7046  1.2931
  351CHL1   C25 5505   6.174   1.611   6.565  0.2012 -0.2131  0.4135
  351CHL1   H25 5506   6.115   1.620   6.472 -0.9593 -1.2955  1.0197
  351CHL1   C26 5507   6.118   1.698   6.678 -0.5533 -0.2876  0.0971
  351CHL1  H26A 5508   6.162   1.669   6.776 -0.0601 -2.0981 -0.6183
  351CHL1  H26B 5509   6.139   1.806   6.660 -0.6218 -0.0793  1.1642
  351CHL1  H26C 5510   6.007   1.696   6.674 -0.5098 -2.6427 -1.8350
  351CHL1   C27 5511   6.310   1.664   6.517 -0.0273  0.0961  0.1038
  351CHL1  H27A 5512   6.343   1.617   6.422  0.5778  0.2883  0.2078
  351CHL1  H27B 5513   6.298   1.774   6.501  1.5262  0.0671 -1.6854
  351CHL1  H27C 5514   6.383   1.632   6.595 -1.4007  0.0321  1.4033
  352CHL1    C3 5515   3.785   6.095   7.788 -0.5867  0.4707  0.0591
  352CHL1    H3 5516   3.725   6.189   7.782 -1.7082 -0.0881  1.7908
  352CHL1    O3 5517   3.778   6.048   7.922 -0.2174 -0.1520 -0.1359
  352CHL1   H3' 5518   3.840   5.975   7.923 -0.9133 -0.7449  0.2640
  352CHL1    C4 5519   3.730   5.985   7.696 -0.2414  0.1759  0.2074
  352CHL1   H4A 5520   3.782   5.893   7.730 -1.1442 -0.1118  0.8433
  352CHL1   H4B 5521   3.621   5.982   7.717 -0.2051  2.1697  0.8777
  352CHL1    C5 5522   3.760   6.015   7.552  0.0424  0.3618  0.3039
  352CHL1    C6 5523   3.659   6.014   7.463  0.3916  0.0702 -0.0957
  352CHL1    H6 5524   3.556   6.000   7.498  0.0170  1.5864 -0.5336
  352CHL1    C7 5525   3.687   6.025   7.316  0.2790 -0.4399 -0.1586
  352CHL1   H7A 5526   3.631   5.943   7.266  2.0129 -1.0569 -1.1862
  352CHL1   H7B 5527   3.653   6.123   7.278 -2.2168 -1.6167 -1.1219
  352CHL1    C8 5528   3.836   6.016   7.276  0.2017 -0.2142 -0.4982
  352CHL1    H8 5529   3.869   5.910   7.282 -0.5927 -0.5018 -0.9607
  352CHL1   C14 5530   3.857   6.065   7.136 -0.4727  0.6336 -0.3092
  352CHL1   H14 5531   3.837   6.174   7.140 -2.5130  0.3758 -1.5921
  352CHL1   C15 5532   3.761   6.017   7.026 -0.2243 -0.4771 -0.0502
  352CHL1  H15A 5533   3.745   5.909   7.045 -0.1115 -0.6160 -0.7261
  352CHL1  H15B 5534   3.670   6.080   7.034 -0.0592 -0.3046  0.4575
  352CHL1   C16 5535   3.840   6.047   6.898 -0.9032  1.0934 -0.1236
  352CHL1  H16A 5536   3.853   5.949   6.847  0.5659  0.1214  1.9810
  352CHL1  H16B 5537   3.782   6.107   6.825 -1.5199 -0.9504 -1.4065
  352CHL1   C17 5538   3.978   6.101   6.939 -0.0301 -0.9278 -0.2692
  352CHL1   H17 5539   3.963   6.211   6.943 -0.5086 -0.9413 -1.2453
  352CHL1   C13 5540   3.996   6.056   7.081 -0.3061  0.2816  0.1650
  352CHL1   C18 5541   4.040   5.909   7.091 -0.6697  0.1325 -0.3705
  352CHL1  H18A 5542   3.980   5.836   7.032 -1.5684  0.0222  0.6355
  352CHL1  H18B 5543   4.148   5.906   7.064  0.0910  2.0706  2.1223
  352CHL1  H18C 5544   4.033   5.875   7.197  2.4405 -1.7517 -0.6547
  352CHL1   C12 5545   4.081   6.139   7.178  0.1320 -0.2170  0.2149
  352CHL1  H12A 5546   4.189   6.126   7.159  0.3444 -0.8034  1.7144
  352CHL1  H12B 5547   4.061   6.242   7.140 -6.6733 -1.6865 -1.4355
  352CHL1   C11 5548   4.063   6.102   7.325 -0.0675 -0.1613  0.2055
  352CHL1  H11A 5549   4.114   6.005   7.342  0.8485  0.1457 -0.6951
  352CHL1  H11B 5550   4.121   6.174   7.386 -0.1863 -0.1579  0.3157
  352CHL1    C9 5551   3.918   6.090   7.377 -0.1729 -0.3056 -0.1207
  352CHL1    H9 5552   3.886   6.196   7.369 -0.1868 -0.3934 -1.5178
  352CHL1   C10 5553   3.904   6.042   7.518  0.0621 -0.1670 -0.0485
  352CHL1   C19 5554   3.984   5.912   7.534 -0.1447 -0.2138  0.6437
  352CHL1  H19A 5555   4.093   5.933   7.535 -0.3578  0.9468  2.1861
  352CHL1  H19B 5556   3.964   5.868   7.634  0.8997 -0.4951  0.7429
  352CHL1  H19C 5557   3.950   5.839   7.458  0.0904  1.7853 -1.4704
  352CHL1    C1 5558   3.965   6.150   7.609 -0.2343  0.2113 -0.2989
  352CHL1   H1A 5559   4.072   6.148   7.580  0.3921 -1.8678  1.8676
  352CHL1   H1B 5560   3.929   6.252   7.581  1.7040  1.1986  0.5884
  352CHL1    C2 5561   3.930   6.136   7.757 -0.5797  0.1210 -0.3888
  352CHL1   H2A 5562   3.961   6.230   7.809 -1.0246 -0.3196  0.7073
  352CHL1   H2B 5563   4.002   6.064   7.801  0.0666  1.1070  0.2107
  352CHL1   C20 5564   4.083   6.072   6.836  0.5088 -0.5235  0.1585
  352CHL1   H20 5565   4.113   5.965   6.841 -0.9440 -0.9460  0.5117
  352CHL1   C21 5566   4.212   6.154   6.852 -0.0291  0.4535 -0.4127
  352CHL1  H21A 5567   4.250   6.126   6.953  0.4902 -0.9106 -0.9579
  352CHL1  H21B 5568   4.191   6.263   6.855 -2.1997  0.0786 -0.4293
  352CHL1  H21C 5569   4.299   6.127   6.788  2.3122  0.2017  2.6477
  352CHL1   C22 5570   4.031   6.082   6.692  0.2038 -0.1512  0.2931
  352CHL1  H22A 5571   3.953   6.007   6.670  0.6021 -0.0024 -1.8769
  352CHL1  H22B 5572   3.975   6.178   6.683 -0.3961 -0.5503 -0.3056
  352CHL1   C23 5573   4.130   6.073   6.575 -0.0917  0.4370 -0.0068
  352CHL1  H23A 5574   4.191   6.166   6.570  0.4210  0.0603 -0.9220
  352CHL1  H23B 5575   4.198   5.988   6.597 -0.4419 -0.3925 -1.9667
  352CHL1   C24 5576   4.063   6.045   6.440  0.4621  0.1268 -0.2188
  352CHL1  H24A 5577   4.147   6.026   6.369  0.0848  0.9650 -0.9123
  352CHL1  H24B 5578   4.002   5.954   6.458  1.2998 -0.5049 -0.5023
  352CHL1   C25 5579   3.983   6.163   6.384  0.4742  0.4200  0.3675
  352CHL1   H25 5580   3.917   6.203   6.464 -1.7378  1.2524 -1.7440
  352CHL1   C26 5581   4.073   6.277   6.332 -0.3234  0.8015 -0.2023
  352CHL1  H26A 5582   4.116   6.255   6.232 -1.8904  0.3618 -0.8171
  352CHL1  H26B 5583   4.015   6.369   6.309  0.7531  0.9966 -2.5019
  352CHL1  H26C 5584   4.154   6.301   6.404  0.9074 -2.8689 -0.1532
  352CHL1   C27 5585   3.888   6.106   6.277  0.5600 -0.4517  0.7474
  352CHL1  H27A 5586   3.828   6.180   6.220 -0.8557 -0.8923  1.6365
  352CHL1  H27B 5587   3.941   6.044   6.201 -0.4368 -0.6200  0.1745
  352CHL1  H27C 5588   3.823   6.037   6.333 -1.0153  0.1557 -0.2725
  353CHL1    C3 5589   7.451   3.651   8.099  0.1327  0.0721 -0.4281
  353CHL1    H3 5590   7.436   3.753   8.142 -1.3351 -0.1238 -0.4532
  353CHL1    O3 5591   7.491   3.556   8.197 -0.6434  0.4135  0.2314
  353CHL1   H3' 5592   7.571   3.591   8.236 -0.3314  0.1037 -0.1246
  353CHL1    C4 5593   7.315   3.603   8.047  0.3276 -0.1847 -0.7051
  353CHL1   H4A 5594   7.308   3.496   8.019 -0.8134 -1.3280  3.2554
  353CHL1   H4B 5595   7.242   3.609   8.131  1.3882  1.1486  0.1547
  353CHL1    C5 5596   7.258   3.678   7.930 -0.5076 -0.8533 -0.7395
  353CHL1    C6 5597   7.147   3.750   7.950  0.2210  0.1004 -0.0184
  353CHL1    H6 5598   7.099   3.732   8.048  1.4319 -1.5088  0.3172
  353CHL1    C7 5599   7.092   3.840   7.843  0.9290  0.7208  0.1318
  353CHL1   H7A 5600   6.982   3.832   7.854  0.9013 -0.0985 -0.6315
  353CHL1   H7B 5601   7.126   3.945   7.854  0.7461  0.7357  0.5435
  353CHL1    C8 5602   7.147   3.795   7.706  0.0364  0.1044 -0.0292
  353CHL1    H8 5603   7.109   3.692   7.685 -1.0344  0.6207 -0.6850
  353CHL1   C14 5604   7.104   3.890   7.599 -0.5205  0.0509  0.1429
  353CHL1   H14 5605   7.133   3.992   7.631  0.0841  0.0164 -0.2797
  353CHL1   C15 5606   6.951   3.901   7.585 -0.4823  0.0234 -0.3157
  353CHL1  H15A 5607   6.915   3.796   7.574  1.5545 -0.6480 -1.0589
  353CHL1  H15B 5608   6.908   3.949   7.675  0.2411  0.2981 -0.1152
  353CHL1   C16 5609   6.935   3.966   7.447 -0.8454 -0.1549 -0.3599
  353CHL1  H16A 5610   6.881   3.899   7.376 -2.5833 -1.8048  2.3280
  353CHL1  H16B 5611   6.884   4.064   7.451 -0.5378 -0.0397  2.2917
  353CHL1   C17 5612   7.078   3.978   7.390 -0.5967 -0.1455  0.2532
  353CHL1   H17 5613   7.099   4.081   7.426 -1.0681  0.8436 -2.0790
  353CHL1   C13 5614   7.158   3.873   7.460  0.0563  0.3955  0.3239
  353CHL1   C18 5615   7.121   3.736   7.401  0.1424  0.5339 -0.0577
  353CHL1  H18A 5616   7.010   3.729   7.392  0.3126 -1.1400 -1.1713
  353CHL1  H18B 5617   7.161   3.722   7.299 -1.5300 -0.4087 -0.6258
  353CHL1  H18C 5618   7.158   3.654   7.467  1.2333  0.1174 -1.1444
  353CHL1   C12 5619   7.311   3.886   7.469  0.1255 -0.0003 -0.2363
  353CHL1  H12A 5620   7.353   3.854   7.371  0.2438  0.2365 -0.2653
  353CHL1  H12B 5621   7.334   3.994   7.483 -0.0917  0.3176 -2.0808
  353CHL1   C11 5622   7.366   3.789   7.573 -0.2454  0.1483  0.0983
  353CHL1  H11A 5623   7.363   3.688   7.527  0.5544 -0.3873  1.1700
  353CHL1  H11B 5624   7.476   3.799   7.586  0.3930 -2.3379 -2.3280
  353CHL1    C9 5625   7.297   3.794   7.710  0.0297 -0.4012  0.2625
  353CHL1    H9 5626   7.323   3.899   7.738  1.5034  0.2870 -3.2602
  353CHL1   C10 5627   7.350   3.699   7.813  0.2181 -0.7578 -0.1620
  353CHL1   C19 5628   7.366   3.560   7.750  0.2320 -0.3730 -1.0159
  353CHL1  H19A 5629   7.432   3.562   7.661 -0.6415 -1.6778 -1.7356
  353CHL1  H19B 5630   7.412   3.482   7.815 -2.6085 -1.9864 -0.7690
  353CHL1  H19C 5631   7.278   3.509   7.705  0.3066 -0.1815 -1.3786
  353CHL1    C1 5632   7.483   3.750   7.870  0.1569 -0.2876 -0.4375
  353CHL1   H1A 5633   7.555   3.742   7.786  3.7338  1.5193  2.1601
  353CHL1   H1B 5634   7.485   3.853   7.913  1.6561 -0.4410 -0.0760
  353CHL1    C2 5635   7.547   3.665   7.980  0.2962 -0.0190 -0.3080
  353CHL1   H2A 5636   7.641   3.717   8.007 -0.2391  0.1311  1.3415
  353CHL1   H2B 5637   7.576   3.565   7.941  2.6630  0.5188 -0.0864
  353CHL1   C20 5638   7.069   3.984   7.240  0.2257 -0.9267  0.1691
  353CHL1   H20 5639   7.059   3.880   7.201  2.2780 -0.0648 -3.0410
  353CHL1   C21 5640   7.202   4.039   7.186 -0.2707  0.4466  0.2943
  353CHL1  H21A 5641   7.226   4.126   7.251 -1.0438  1.8494 -1.2278
  353CHL1  H21B 5642   7.185   4.090   7.089  0.4422 -0.9590 -0.6148
  353CHL1  H21C 5643   7.291   3.972   7.183  0.0124  0.8465 -0.4687
  353CHL1   C22 5644   6.951   4.060   7.178  0.4212 -0.2782  0.5848
  353CHL1  H22A 5645   6.859   4.061   7.239  1.2190  1.1961  1.8539
  353CHL1  H22B 5646   6.978   4.168   7.187  1.0293 -0.5443  2.3629
  353CHL1   C23 5647   6.909   4.022   7.036 -0.1226  0.5051  0.5269
  353CHL1  H23A 5648   6.992   4.034   6.963 -0.8724 -0.0436 -0.4324
  353CHL1  H23B 5649   6.879   3.915   7.039 -1.8425  0.9510  0.2027
  353CHL1   C24 5650   6.789   4.096   6.976 -0.2795  0.2962  0.5835
  353CHL1  H24A 5651   6.765   4.041   6.883 -0.1531  1.5966 -0.2393
  353CHL1  H24B 5652   6.695   4.095   7.035 -0.6861  1.5489 -0.0087
  353CHL1   C25 5653   6.802   4.246   6.948  0.2150  0.1013 -0.2726
  353CHL1   H25 5654   6.833   4.306   7.037  2.1059  1.8033 -1.9534
  353CHL1   C26 5655   6.911   4.279   6.844  0.0852  0.6522 -0.2381
  353CHL1  H26A 5656   7.014   4.257   6.878  0.8917 -0.0211 -2.8971
  353CHL1  H26B 5657   6.889   4.234   6.744  1.9670 -1.0453  0.0617
  353CHL1  H26C 5658   6.910   4.388   6.825 -0.2252  0.5743 -0.7055
  353CHL1   C27 5659   6.670   4.304   6.895  0.1303 -0.3495 -0.5570
  353CHL1  H27A 5660   6.679   4.411   6.867 -1.3154 -0.3033 -0.9302
  353CHL1  H27B 5661   6.627   4.247   6.810  1.3854 -2.9714  0.4439
  353CHL1  H27C 5662   6.593   4.310   6.975  1.1844  0.0631  0.4549
  354CHL1    C3 5663   6.024   0.445   7.878  0.5432  0.5421 -0.1334
  354CHL1    H3 5664   6.069   0.546   7.870  3.3111 -0.5781  0.4563
  354CHL1    O3 5665   6.010   0.418   8.017  0.2006  0.5670 -0.1611
  354CHL1   H3' 5666   6.100   0.401   8.046  0.6438  0.3499 -1.6035
  354CHL1    C4 5667   5.891   0.428   7.802  0.7350 -0.1282 -0.3162
  354CHL1   H4A 5668   5.855   0.325   7.821  0.6229 -0.2277 -1.0202
  354CHL1   H4B 5669   5.821   0.501   7.847 -1.1950 -1.6034 -0.8034
  354CHL1    C5 5670   5.896   0.458   7.655  0.6871  0.6985 -0.1534
  354CHL1    C6 5671   5.827   0.554   7.592  0.2440  0.3883 -0.1463
  354CHL1    H6 5672   5.758   0.620   7.646  0.2289 -1.4400  2.2385
  354CHL1    C7 5673   5.826   0.577   7.443  0.1788 -0.1953 -0.2403
  354CHL1   H7A 5674   5.721   0.593   7.412 -0.0930  3.0629  1.8478
  354CHL1   H7B 5675   5.892   0.662   7.416 -0.4730  0.8936  1.3956
  354CHL1    C8 5676   5.883   0.454   7.371  0.2373 -0.2026 -0.1827
  354CHL1    H8 5677   5.810   0.373   7.389  2.3144 -1.7005  2.1696
  354CHL1   C14 5678   5.891   0.483   7.224  0.1721  0.2266 -0.1031
  354CHL1   H14 5679   5.936   0.585   7.216 -1.3320  0.9607  0.3523
  354CHL1   C15 5680   5.758   0.511   7.152  0.1138 -0.0291 -0.0951
  354CHL1  H15A 5681   5.701   0.422   7.182  1.3826 -0.8481 -0.0387
  354CHL1  H15B 5682   5.701   0.602   7.179  0.6897 -0.0975  1.4466
  354CHL1   C16 5683   5.813   0.505   7.009 -0.1726 -0.1730 -0.2005
  354CHL1  H16A 5684   5.753   0.437   6.945 -1.3080  1.4259 -0.8823
  354CHL1  H16B 5685   5.802   0.605   6.964  0.6249 -0.7175 -1.6911
  354CHL1   C17 5686   5.958   0.451   7.007  0.0795  0.4873  0.0796
  354CHL1   H17 5687   6.017   0.545   6.996 -1.6569  1.3399 -4.0340
  354CHL1   C13 5688   5.973   0.388   7.142 -0.0123  0.0697 -0.1048
  354CHL1   C18 5689   5.897   0.254   7.143  0.1351 -0.0128  0.1966
  354CHL1  H18A 5690   5.966   0.179   7.098  0.8456  1.3432 -1.0950
  354CHL1  H18B 5691   5.872   0.210   7.242 -0.9076 -1.7341 -0.7903
  354CHL1  H18C 5692   5.807   0.246   7.078  1.1945  2.2409 -1.7056
  354CHL1   C12 5693   6.111   0.378   7.210 -0.0550 -0.1332 -0.0481
  354CHL1  H12A 5694   6.185   0.325   7.146  2.6086  1.4156  1.5563
  354CHL1  H12B 5695   6.162   0.476   7.211 -3.0472  1.6128 -2.3115
  354CHL1   C11 5696   6.096   0.322   7.352 -0.5184 -0.7129 -0.3191
  354CHL1  H11A 5697   6.051   0.221   7.344 -2.0245 -0.0056 -1.1539
  354CHL1  H11B 5698   6.200   0.324   7.392  0.6779 -1.1322 -3.1081
  354CHL1    C9 5699   6.007   0.410   7.442  0.3725  0.1073 -0.2229
  354CHL1    H9 5700   6.079   0.494   7.453  0.8100 -0.1952 -0.6597
  354CHL1   C10 5701   5.987   0.362   7.582 -0.1144  0.0461 -0.3134
  354CHL1   C19 5702   5.937   0.217   7.583  0.8722 -0.3020  0.2085
  354CHL1  H19A 5703   5.930   0.171   7.684  2.7004 -0.8774  0.0920
  354CHL1  H19B 5704   5.841   0.203   7.528 -0.9364  0.4123  2.9976
  354CHL1  H19C 5705   6.018   0.159   7.534 -0.4814 -1.0505 -1.2423
  354CHL1    C1 5706   6.118   0.370   7.662 -0.5200  0.0646  0.3636
  354CHL1   H1A 5707   6.196   0.304   7.619 -1.1855 -0.0907 -0.6555
  354CHL1   H1B 5708   6.159   0.473   7.649 -0.0870 -0.4151 -3.0833
  354CHL1    C2 5709   6.122   0.347   7.813  0.5485  0.2103  0.3688
  354CHL1   H2A 5710   6.227   0.358   7.847 -0.6776  2.3667  4.0086
  354CHL1   H2B 5711   6.083   0.246   7.841 -3.0388  0.4744 -2.8294
  354CHL1   C20 5712   5.987   0.360   6.892 -0.1481  0.2378  0.2188
  354CHL1   H20 5713   5.918   0.275   6.914  0.3693 -0.0718  0.6678
  354CHL1   C21 5714   6.130   0.305   6.883 -0.1612  0.3045 -0.5043
  354CHL1  H21A 5715   6.146   0.251   6.787 -1.6104 -0.4785 -0.3277
  354CHL1  H21B 5716   6.142   0.223   6.958  1.1266 -0.0259 -1.0425
  354CHL1  H21C 5717   6.211   0.380   6.892 -1.0456  1.2787 -0.5520
  354CHL1   C22 5718   5.948   0.421   6.757 -0.2379  0.2343  0.2435
  354CHL1  H22A 5719   5.937   0.345   6.676  0.5371  1.1723 -0.7859
  354CHL1  H22B 5720   5.848   0.470   6.754  0.1436  1.0089 -1.8177
  354CHL1   C23 5721   6.044   0.524   6.697  0.0506 -0.1534  0.0359
  354CHL1  H23A 5722   6.008   0.612   6.755 -1.0596 -1.0618  0.7750
  354CHL1  H23B 5723   6.153   0.505   6.712 -0.1117 -0.7699  0.4456
  354CHL1   C24 5724   6.017   0.548   6.548  0.6514 -0.6704 -0.1601
  354CHL1  H24A 5725   6.015   0.445   6.505 -4.4754 -0.4954 -0.9930
  354CHL1  H24B 5726   5.915   0.591   6.541  0.8088 -0.2549  0.0972
  354CHL1   C25 5727   6.109   0.641   6.468  0.0189  0.1679  0.0817
  354CHL1   H25 5728   6.117   0.737   6.524 -0.7614 -0.3923  1.1969
  354CHL1   C26 5729   6.251   0.586   6.450  0.1068  0.3940  0.0733
  354CHL1  H26A 5730   6.246   0.484   6.406  2.3559  0.6482 -0.9339
  354CHL1  H26B 5731   6.312   0.651   6.384  3.2785 -0.0325  2.3462
  354CHL1  H26C 5732   6.304   0.581   6.548 -2.1046  2.3090  1.4676
  354CHL1   C27 5733   6.046   0.663   6.329 -0.0956 -0.5308  0.0221
  354CHL1  H27A 5734   5.945   0.706   6.340  0.8247  1.7558  0.0986
  354CHL1  H27B 5735   6.102   0.737   6.268 -1.0492 -0.9204 -1.3581
  354CHL1  H27C 5736   6.054   0.569   6.270 -1.2364  0.2855 -1.4761
  355CHL1    C3 5737   7.486   2.433   7.778  0.0323  0.1303 -0.3181
  355CHL1    H3 5738   7.407   2.375   7.725 -1.0839 -1.0826  2.4941
  355CHL1    O3 5739   7.494   2.395   7.915 -0.7077  0.9697 -0.0291
  355CHL1   H3' 5740   7.567   2.443   7.954 -1.0320 -0.2078  2.2018
  355CHL1    C4 5741   7.618   2.392   7.711 -0.2841 -0.4918 -0.5778
  355CHL1   H4A 5742   7.700   2.444   7.766 -0.2540  0.3470 -1.3842
  355CHL1   H4B 5743   7.622   2.281   7.716 -1.5665 -0.5410 -0.2552
  355CHL1    C5 5744   7.632   2.448   7.572  0.4928  0.0974 -0.2743
  355CHL1    C6 5745   7.655   2.364   7.470 -0.2910 -0.1825 -0.2306
  355CHL1    H6 5746   7.658   2.255   7.484 -1.0173 -0.1554  0.2013
  355CHL1    C7 5747   7.655   2.415   7.329  0.0518 -0.3432 -0.2899
  355CHL1   H7A 5748   7.738   2.362   7.277 -1.6233 -2.0453 -1.3673
  355CHL1   H7B 5749   7.563   2.380   7.277  0.3747  1.1709 -1.9756
  355CHL1    C8 5750   7.671   2.567   7.317  0.4717 -0.3349  0.3520
  355CHL1    H8 5751   7.777   2.583   7.348  0.6950 -1.5330  0.2537
  355CHL1   C14 5752   7.629   2.603   7.178 -0.1685 -0.2046  0.5753
  355CHL1   H14 5753   7.520   2.583   7.176 -0.6607  2.1566  1.3525
  355CHL1   C15 5754   7.689   2.534   7.054  0.2528  0.5562  0.3452
  355CHL1  H15A 5755   7.800   2.523   7.055  0.1373 -1.2724 -1.1943
  355CHL1  H15B 5756   7.651   2.430   7.044  1.3006 -0.0223  1.9221
  355CHL1   C16 5757   7.654   2.619   6.932  0.4106  0.2459  0.0797
  355CHL1  H16A 5758   7.743   2.633   6.868 -0.2482  0.3737 -0.8171
  355CHL1  H16B 5759   7.567   2.581   6.874 -2.4106  0.3491  3.8400
  355CHL1   C17 5760   7.610   2.753   6.996  0.2736  0.0658  0.3667
  355CHL1   H17 5761   7.499   2.747   6.991  0.0552  2.5186  1.1439
  355CHL1   C13 5762   7.648   2.747   7.141  0.0712 -0.2786  0.4070
  355CHL1   C18 5763   7.796   2.788   7.155 -0.0054  0.1536 -0.0015
  355CHL1  H18A 5764   7.859   2.722   7.091  1.3981 -0.1951  1.6647
  355CHL1  H18B 5765   7.808   2.894   7.123 -1.3918  0.0389 -1.0084
  355CHL1  H18C 5766   7.838   2.780   7.258  1.3217 -0.3038 -0.5539
  355CHL1   C12 5767   7.555   2.818   7.240  0.1788 -0.3162  0.5348
  355CHL1  H12A 5768   7.550   2.929   7.235 -1.1285 -0.2818  1.9200
  355CHL1  H12B 5769   7.452   2.780   7.221 -0.8564  0.8134  3.2828
  355CHL1   C11 5770   7.589   2.790   7.386  0.6227 -0.1940  0.4561
  355CHL1  H11A 5771   7.692   2.833   7.392  0.3972  1.4364 -3.9952
  355CHL1  H11B 5772   7.516   2.848   7.446  1.5131  1.5749 -0.1179
  355CHL1    C9 5773   7.583   2.639   7.415  0.3451 -0.2386  0.1672
  355CHL1    H9 5774   7.478   2.615   7.387 -0.2202  0.7524  1.3589
  355CHL1   C10 5775   7.603   2.594   7.557  0.3329  0.1281  0.2855
  355CHL1   C19 5776   7.719   2.673   7.620  0.6049  0.0459 -0.1055
  355CHL1  H19A 5777   7.700   2.782   7.615  0.8000  0.0975  0.2951
  355CHL1  H19B 5778   7.721   2.656   7.730  0.3366 -2.1547 -0.3906
  355CHL1  H19C 5779   7.819   2.662   7.573  0.6227  0.9380 -0.2951
  355CHL1    C1 5780   7.472   2.631   7.629  0.3810  0.4182  0.2230
  355CHL1   H1A 5781   7.455   2.741   7.629  0.6608  0.4646 -0.1834
  355CHL1   H1B 5782   7.377   2.587   7.591 -0.6008  1.1751  1.7120
  355CHL1    C2 5783   7.462   2.585   7.774  0.6573  0.2457  0.1878
  355CHL1   H2A 5784   7.363   2.606   7.819  0.2346  0.5784 -0.8778
  355CHL1   H2B 5785   7.539   2.633   7.838 -0.9054  1.0657  1.5406
  355CHL1   C20 5786   7.655   2.864   6.906 -0.4723  0.1944  0.1460
  355CHL1   H20 5787   7.765   2.881   6.904 -0.3840 -0.3319  0.3136
  355CHL1   C21 5788   7.605   2.995   6.970 -0.1321  0.3660  0.0658
  355CHL1  H21A 5789   7.498   2.966   6.978 -0.0399 -0.5201 -1.5511
  355CHL1  H21B 5790   7.599   3.084   6.904  1.7474  0.2354 -0.3411
  355CHL1  H21C 5791   7.651   3.020   7.068 -0.4218 -0.8239  0.5226
  355CHL1   C22 5792   7.598   2.859   6.764 -0.0120 -0.2725 -0.0233
  355CHL1  H22A 5793   7.605   2.755   6.725  1.0887 -1.5407  3.2788
  355CHL1  H22B 5794   7.490   2.885   6.767 -0.1458 -0.9355  2.2782
  355CHL1   C23 5795   7.684   2.923   6.655  0.4185 -0.3673  0.2586
  355CHL1  H23A 5796   7.665   3.032   6.663  0.5974 -0.3518  0.4731
[truncated: 5,870,138 more chars]
