# Supplementary material for: pKa Calculations of GPCRs: Understanding Protonation States in Receptor Activation
Source: J Chem Inf Model. 2024 Aug 16;64(17):6850–6. doi: 10.1021/acs.jcim.4c01125 (PMC11388449; doi:10.1021/acs.jcim.4c01125)
Supplement: Supplementary file 2 — ci4c01125_si_002.zip [file ci4c01125_si_002.zip › b2ar_inactive_deprot_first.gro]

B2AR InactDeprot in POPC:CHL Membrane
90901
   21ASP    CAY    1   7.241   3.899   7.985 -1.0534 -0.0667  0.4144
   21ASP    HY1    2   7.344   3.866   7.960 -0.6473  1.7646 -0.4408
   21ASP    HY2    3   7.179   3.889   7.894 -1.0780 -2.1406  0.6111
   21ASP    HY3    4   7.203   3.824   8.058 -5.2388 -0.7723 -2.1439
   21ASP     CY    5   7.245   4.042   8.024  0.3020  0.2756 -0.9005
   21ASP     OY    6   7.350   4.098   8.056  0.1728  0.1885 -0.3119
   21ASP      N    7   7.130   4.111   8.023  0.0302 -0.1665 -0.4175
   21ASP     HN    8   7.042   4.065   8.015  0.3649 -0.8256 -0.3420
   21ASP     CA    9   7.107   4.246   8.067  0.3460 -0.1283 -0.3688
   21ASP     HA   10   7.171   4.305   8.003 -0.1964  0.1735 -0.6382
   21ASP     CB   11   6.963   4.283   8.029  0.1912  0.0482  0.3927
   21ASP    HB1   12   6.945   4.258   7.922 -0.9754 -1.1592  0.8364
   21ASP    HB2   13   6.947   4.393   8.038 -0.0055 -0.0441  1.3246
   21ASP     CG   14   6.855   4.200   8.097 -0.3346  0.4525  0.0640
   21ASP    OD1   15   6.770   4.258   8.170 -0.6185  0.0892  0.0264
   21ASP    OD2   16   6.850   4.076   8.072  0.4539  0.3861  0.2099
   21ASP      C   17   7.160   4.283   8.201 -0.1760  0.0061 -0.1982
   21ASP      O   18   7.166   4.200   8.292 -0.5626  0.2539  0.0551
   22HSD      N   19   7.200   4.410   8.222 -0.0571 -0.1067  0.2566
   22HSD     HN   20   7.190   4.481   8.154 -0.4974  1.8737  2.2624
   22HSD     CA   21   7.243   4.474   8.342  0.5048  0.2444 -0.1326
   22HSD     HA   22   7.328   4.417   8.378  0.3460 -0.0165 -0.1670
   22HSD     CB   23   7.283   4.622   8.324  0.1750  0.3747  0.2032
   22HSD    HB1   24   7.191   4.671   8.286  0.4678 -0.0370 -1.0700
   22HSD    HB2   25   7.357   4.632   8.242  0.4572 -0.3424  0.3573
   22HSD    ND1   26   7.397   4.678   8.549 -0.6634  0.3295  0.3291
   22HSD    HD1   27   7.432   4.585   8.565 -0.4736  0.3481  0.0187
   22HSD     CG   28   7.313   4.707   8.444 -0.5295  0.5240  0.2781
   22HSD    CE1   29   7.390   4.783   8.635 -0.4511  0.5719  0.0486
   22HSD    HE1   30   7.445   4.791   8.728  0.5021 -1.2559 -0.3185
   22HSD    NE2   31   7.315   4.882   8.590 -0.6229  0.5382  0.2573
   22HSD    CD2   32   7.268   4.833   8.470 -0.3479  0.6240  0.1138
   22HSD    HD2   33   7.199   4.891   8.410 -2.7411 -2.2235 -0.1111
   22HSD      C   34   7.153   4.462   8.460  0.2927 -0.0660 -0.3260
   22HSD      O   35   7.033   4.481   8.437  0.1993  0.6235  0.6909
   23ASP      N   36   7.198   4.443   8.585 -0.0590 -0.1814 -0.2151
   23ASP     HN   37   7.297   4.427   8.589 -0.0267 -0.1929 -0.8680
   23ASP     CA   38   7.119   4.430   8.703 -0.0362 -0.0338 -0.1836
   23ASP     HA   39   7.060   4.343   8.675  0.7575 -0.1190 -1.6973
   23ASP     CB   40   7.217   4.401   8.818 -0.1735 -0.5947 -0.2012
   23ASP    HB1   41   7.272   4.497   8.829 -0.7096 -0.6159  4.0092
   23ASP    HB2   42   7.272   4.307   8.796 -1.4682 -1.2522 -0.7410
   23ASP     CG   43   7.139   4.382   8.947  0.4919  0.7557  0.4272
   23ASP    OD1   44   7.181   4.440   9.050  0.3481  0.3670  0.7062
   23ASP    OD2   45   7.031   4.317   8.943  0.9665 -0.0022 -0.4742
   23ASP      C   46   7.027   4.544   8.729  0.6332  0.4832 -0.0694
   23ASP      O   47   7.071   4.657   8.712  0.5625  0.5356  0.0926
   24VAL      N   48   6.895   4.529   8.752  0.4956  0.2816 -0.9786
   24VAL     HN   49   6.846   4.443   8.755  0.2780  0.4421  0.2277
   24VAL     CA   50   6.799   4.633   8.768  0.0289 -0.3186  0.1749
   24VAL     HA   51   6.800   4.674   8.668  0.9767 -2.2755 -0.6665
   24VAL     CB   52   6.662   4.572   8.780 -0.0814 -0.1204 -0.0779
   24VAL     HB   53   6.667   4.497   8.861  1.3341  0.3372  0.2946
   24VAL    CG1   54   6.550   4.675   8.807  0.1323  0.1584 -0.2475
   24VAL   HG11   55   6.449   4.631   8.792  0.9351 -1.8958 -0.0041
   24VAL   HG12   56   6.560   4.756   8.732 -0.8086 -0.5755 -1.1989
   24VAL   HG13   57   6.557   4.707   8.913 -2.9370  1.7928 -0.4359
   24VAL    CG2   58   6.632   4.500   8.648  0.2124 -0.9158  0.2898
   24VAL   HG21   59   6.717   4.443   8.604  1.8549  0.9239  0.9287
   24VAL   HG22   60   6.626   4.580   8.571  1.8414 -0.4875  0.5682
   24VAL   HG23   61   6.533   4.452   8.665  0.5682 -1.5420  0.6608
   24VAL      C   62   6.828   4.746   8.861  0.3515 -0.2060 -0.0638
   24VAL      O   63   6.876   4.732   8.973  0.7051 -0.0448 -0.1936
   25THR      N   64   6.803   4.872   8.820  0.2844 -0.1947  0.0123
   25THR     HN   65   6.785   4.880   8.722  1.4743 -0.9908 -0.2900
   25THR     CA   66   6.826   4.997   8.885 -0.0508 -0.0921 -0.0672
   25THR     HA   67   6.813   4.981   8.991 -0.5324  0.7208  0.0110
   25THR     CB   68   6.956   5.067   8.858 -0.0915 -0.2004 -0.5542
   25THR     HB   69   6.957   5.159   8.921  1.0584 -0.3281 -0.3690
   25THR    OG1   70   6.972   5.114   8.725 -0.0435  0.1535 -0.4246
   25THR    HG1   71   6.984   5.030   8.680 -0.2098  0.0019 -0.1864
   25THR    CG2   72   7.077   4.981   8.899 -0.2185 -0.0695  0.1090
   25THR   HG21   73   7.099   4.899   8.827 -0.4165 -0.0891  0.0694
   25THR   HG22   74   7.054   4.934   8.997  0.2434 -2.0980 -0.7221
   25THR   HG23   75   7.158   5.057   8.907  0.9352 -1.4390  2.5583
   25THR      C   76   6.708   5.084   8.858 -0.5145 -0.5992  0.3007
   25THR      O   77   6.630   5.048   8.769 -0.5655 -0.0579  0.1204
   26GLN      N   78   6.688   5.205   8.914  0.3869 -0.1994 -0.2224
   26GLN     HN   79   6.741   5.239   8.991 -0.9922  0.9130  0.2683
   26GLN     CA   80   6.570   5.282   8.892  0.2954 -0.3125 -0.1222
   26GLN     HA   81   6.484   5.217   8.894 -0.4475  0.6450 -0.0229
   26GLN     CB   82   6.547   5.381   9.007 -0.2870 -0.1178 -0.4016
   26GLN    HB1   83   6.464   5.451   8.984  0.4931  0.8241 -0.4152
   26GLN    HB2   84   6.635   5.439   9.042 -0.8363 -0.3513  1.5163
   26GLN     CG   85   6.508   5.299   9.131 -0.9332  0.2727 -0.3410
   26GLN    HG1   86   6.571   5.210   9.153 -2.0262 -0.9768 -1.9989
   26GLN    HG2   87   6.405   5.264   9.113 -0.4806 -1.4846  0.2895
   26GLN     CD   88   6.512   5.394   9.250  0.5316  0.0914 -0.2242
   26GLN    OE1   89   6.559   5.507   9.259  0.7823 -0.0178 -0.1581
   26GLN    NE2   90   6.453   5.338   9.359  0.5329  0.0341 -0.2531
   26GLN   HE21   91   6.457   5.390   9.445  2.1857 -1.5378  0.6850
   26GLN   HE22   92   6.404   5.251   9.357 -0.6396  0.6811 -0.9600
   26GLN      C   93   6.584   5.361   8.766 -0.2251 -0.2392 -0.1358
   26GLN      O   94   6.492   5.420   8.711  0.1708 -0.1866 -0.7414
   27GLU      N   95   6.708   5.371   8.716 -0.2606  0.0286 -0.1701
   27GLU     HN   96   6.776   5.321   8.769 -0.2935  0.5703  0.3964
   27GLU     CA   97   6.749   5.429   8.592  0.1056 -0.0005 -0.0617
   27GLU     HA   98   6.694   5.522   8.583 -0.8091 -0.3882  1.2522
   27GLU     CB   99   6.899   5.464   8.598 -0.0324  0.5653  0.1934
   27GLU    HB1  100   6.936   5.490   8.496  2.8326  0.1699  1.0443
   27GLU    HB2  101   6.958   5.377   8.634 -0.9116 -0.2904 -0.3872
   27GLU     CG  102   6.948   5.581   8.684  0.7850  0.1124  0.3494
   27GLU    HG1  103   6.937   5.562   8.793 -0.0244 -0.3250  0.2019
   27GLU    HG2  104   6.884   5.669   8.665 -1.4035 -1.0374  1.9722
   27GLU     CD  105   7.082   5.643   8.646  0.3082  0.2954 -1.1160
   27GLU    OE1  106   7.095   5.768   8.639 -0.6938  0.5483  0.7428
   27GLU    OE2  107   7.175   5.558   8.652 -0.0206  0.0064  0.6648
   27GLU      C  108   6.715   5.350   8.471 -0.1581 -0.2133  0.1529
   27GLU      O  109   6.719   5.405   8.362 -0.2331  0.3123  0.4130
   28ARG      N  110   6.671   5.223   8.479  0.1920 -0.3537 -0.1541
   28ARG     HN  111   6.703   5.166   8.555  2.3870  1.3910  0.3290
   28ARG     CA  112   6.617   5.153   8.367  0.2655 -0.3130 -0.2143
   28ARG     HA  113   6.696   5.151   8.294 -0.3011 -1.9599 -0.8400
   28ARG     CB  114   6.585   5.015   8.426  0.3718 -0.4460 -0.4690
   28ARG    HB1  115   6.512   5.022   8.509  0.2019  0.2827 -0.6793
   28ARG    HB2  116   6.669   4.967   8.480  0.6364  1.5832  1.0214
   28ARG     CG  117   6.534   4.911   8.325 -0.0563 -0.3573 -0.3468
   28ARG    HG1  118   6.614   4.902   8.248  1.7174 -0.6902  1.4625
   28ARG    HG2  119   6.441   4.952   8.279  0.4368 -1.0622 -2.0559
   28ARG     CD  120   6.512   4.771   8.383 -0.8888 -0.1167 -0.0722
   28ARG    HD1  121   6.445   4.764   8.471 -0.3889  0.3698  0.3531
   28ARG    HD2  122   6.612   4.734   8.415 -1.0118 -0.4597 -0.0805
   28ARG     NE  123   6.450   4.683   8.281 -0.5016 -0.4833  0.0078
   28ARG     HE  124   6.366   4.708   8.232  1.5157  1.5908 -2.7183
   28ARG     CZ  125   6.500   4.562   8.240  0.0666 -0.3844  0.4017
   28ARG    NH1  126   6.614   4.509   8.293  0.3964 -0.2988 -0.2156
   28ARG   HH11  127   6.679   4.569   8.337  2.3816 -1.9436 -0.7546
   28ARG   HH12  128   6.650   4.428   8.247 -0.2666  0.5072 -2.3075
   28ARG    NH2  129   6.440   4.503   8.133  0.4194 -0.0581  0.0217
   28ARG   HH21  130   6.371   4.565   8.093 -1.4194 -1.4702  0.8472
   28ARG   HH22  131   6.500   4.447   8.075 -0.2550 -0.2287 -0.5338
   28ARG      C  132   6.498   5.217   8.303  0.5023  0.1389 -0.2094
   28ARG      O  133   6.490   5.222   8.181 -0.9263 -0.9720 -0.1891
   29ASP      N  134   6.403   5.259   8.389 -0.1501 -0.1909 -0.7522
   29ASP     HN  135   6.430   5.245   8.485  1.9466 -2.0307 -1.5161
   29ASP     CA  136   6.272   5.307   8.358 -0.2853 -0.3587 -0.4434
   29ASP     HA  137   6.235   5.229   8.294  0.3255 -1.5616  0.6228
   29ASP     CB  138   6.174   5.333   8.473 -0.3915  0.0181 -0.6145
   29ASP    HB1  139   6.087   5.394   8.440 -0.4448  0.8039  0.8778
   29ASP    HB2  140   6.221   5.392   8.555 -1.0384  0.7945 -0.7899
   29ASP     CG  141   6.108   5.210   8.535  0.1207  0.2725  0.4571
   29ASP    OD1  142   6.129   5.097   8.485 -0.2453  0.1070  0.6743
   29ASP    OD2  143   6.025   5.224   8.630 -0.0127  0.4748  0.3114
   29ASP      C  144   6.282   5.434   8.280 -0.3838 -0.1224 -0.0738
   29ASP      O  145   6.219   5.453   8.176 -0.5383 -0.3379 -0.0220
   30GLU      N  146   6.377   5.519   8.320 -0.4055  0.0902 -0.4755
   30GLU     HN  147   6.433   5.493   8.399 -0.3260  1.1999 -0.1436
   30GLU     CA  148   6.409   5.643   8.255  0.3067  0.0186 -0.2734
   30GLU     HA  149   6.320   5.703   8.267 -0.5073 -1.1633 -0.1837
   30GLU     CB  150   6.516   5.728   8.327  0.0863  0.2305 -0.1958
   30GLU    HB1  151   6.515   5.828   8.280 -1.3032 -0.2155 -1.2142
   30GLU    HB2  152   6.620   5.689   8.327 -0.2667 -0.7747  0.9851
   30GLU     CG  153   6.478   5.760   8.471 -0.0785  0.2232 -0.2364
   30GLU    HG1  154   6.482   5.679   8.547 -1.5904 -0.0894 -0.4640
   30GLU    HG2  155   6.377   5.805   8.485  0.3113  0.7178  1.1535
   30GLU     CD  156   6.570   5.865   8.533  0.1164  0.2221 -0.5228
   30GLU    OE1  157   6.690   5.831   8.547  0.0781  0.1744 -0.3012
   30GLU    OE2  158   6.528   5.979   8.567  0.5702  0.0370  0.6971
   30GLU      C  159   6.455   5.627   8.114 -0.1161 -0.2435 -0.3840
   30GLU      O  160   6.401   5.706   8.037 -0.3073 -0.2896 -0.2966
   31VAL      N  161   6.552   5.538   8.086  0.5831  0.1075  0.8504
   31VAL     HN  162   6.603   5.496   8.161  3.2885  1.0681 -0.3130
   31VAL     CA  163   6.596   5.527   7.951 -0.2433  0.1316  0.5746
   31VAL     HA  164   6.616   5.625   7.910  3.8196 -0.6929  0.1942
   31VAL     CB  165   6.730   5.463   7.929 -0.2900  0.2942 -0.2200
   31VAL     HB  166   6.734   5.360   7.970  2.3644  0.3075 -0.2726
   31VAL    CG1  167   6.785   5.471   7.786  0.4240  0.7878  0.0732
   31VAL   HG11  168   6.706   5.439   7.714  0.1976  0.2665  0.5485
   31VAL   HG12  169   6.855   5.386   7.768 -1.4754 -0.9946  0.7395
   31VAL   HG13  170   6.837   5.563   7.753 -0.0324  0.3786 -1.9840
   31VAL    CG2  171   6.822   5.542   8.024  0.2519  0.0699 -0.5504
   31VAL   HG21  172   6.926   5.504   8.020  0.1336 -0.1582 -1.7886
   31VAL   HG22  173   6.796   5.520   8.130  1.7343 -0.1867 -0.2162
   31VAL   HG23  174   6.812   5.651   8.006  0.3949  0.2566  0.4623
   31VAL      C  175   6.491   5.454   7.874 -0.0700  0.4535  0.0288
   31VAL      O  176   6.465   5.479   7.756  0.1834 -0.1043 -0.1513
   32TRP      N  177   6.416   5.362   7.937  0.1847  0.2700  0.0647
   32TRP     HN  178   6.426   5.333   8.032  0.1343 -0.0511 -0.0243
   32TRP     CA  179   6.337   5.268   7.864  0.0397  0.3450  0.1271
   32TRP     HA  180   6.382   5.228   7.775 -0.0580  1.4411 -0.4326
   32TRP     CB  181   6.292   5.155   7.959  0.4631  0.1246  0.0659
   32TRP    HB1  182   6.248   5.195   8.053  3.5578  2.4616  0.6859
   32TRP    HB2  183   6.380   5.099   7.997  0.3073 -1.4808 -1.7877
   32TRP     CG  184   6.204   5.053   7.894  0.1658  0.3575  0.0987
   32TRP    CD1  185   6.257   4.963   7.806  0.0669  0.4100 -0.0113
   32TRP    HD1  186   6.359   4.953   7.774 -0.0481 -1.3042  0.0518
   32TRP    NE1  187   6.152   4.890   7.757  0.2682 -0.1567  0.4014
   32TRP    HE1  188   6.160   4.800   7.718  0.6100  0.1884 -0.3478
   32TRP    CE2  189   6.031   4.935   7.803 -0.0042  0.0508 -0.4893
   32TRP    CD2  190   6.062   5.039   7.890  0.2715 -1.1506  0.8900
   32TRP    CE3  191   5.961   5.108   7.948  0.3463 -0.9574  0.7898
   32TRP    HE3  192   5.989   5.194   8.007  0.7762 -1.4568  1.3203
   32TRP    CZ3  193   5.830   5.070   7.927  0.2426 -0.0033 -0.3917
   32TRP    HZ3  194   5.745   5.125   7.965  1.2949  2.1994 -1.0195
   32TRP    CZ2  195   5.904   4.893   7.778  0.0580 -0.6991  0.4065
   32TRP    HZ2  196   5.886   4.810   7.712 -0.5666  1.0007 -1.6493
   32TRP    CH2  197   5.806   4.966   7.841  0.0809 -0.0034 -0.3454
   32TRP    HH2  198   5.706   4.927   7.828  0.9812 -3.1371  1.0488
   32TRP      C  199   6.214   5.328   7.804 -0.4649 -0.4530  0.3456
   32TRP      O  200   6.177   5.301   7.690  0.2486  0.3994 -0.1022
   33VAL      N  201   6.148   5.418   7.879 -0.2342  0.0733 -0.0722
   33VAL     HN  202   6.180   5.443   7.970 -0.1576 -3.4609  1.0122
   33VAL     CA  203   6.027   5.488   7.849 -0.1906  0.4727  0.6596
   33VAL     HA  204   5.947   5.425   7.812 -0.0217  1.4449 -1.5088
   33VAL     CB  205   5.974   5.564   7.967 -0.5059  0.4365  0.5406
   33VAL     HB  206   5.973   5.491   8.051 -0.3485  0.2659  0.3933
   33VAL    CG1  207   6.058   5.683   8.015  0.0525  0.1530  0.2796
   33VAL   HG11  208   6.154   5.644   8.053  0.0641  0.8491  0.9984
   33VAL   HG12  209   6.010   5.730   8.104  1.1371  0.2455  0.8343
   33VAL   HG13  210   6.069   5.766   7.943 -0.3035  0.6887  0.8275
   33VAL    CG2  211   5.829   5.607   7.935 -0.2422  0.2239 -1.0130
   33VAL   HG21  212   5.761   5.522   7.957 -1.2225  1.4262  0.8003
   33VAL   HG22  213   5.811   5.638   7.830  2.7279  3.9130 -0.6655
   33VAL   HG23  214   5.801   5.697   7.994 -0.3816 -0.1669 -0.4708
   33VAL      C  215   6.056   5.569   7.727 -0.3011 -0.0427  0.2879
   33VAL      O  216   5.976   5.575   7.633  0.1233 -0.1444 -0.0807
   34VAL      N  217   6.168   5.643   7.718 -0.2614 -0.1629 -0.2335
   34VAL     HN  218   6.231   5.637   7.795 -1.3892  0.8325  0.8274
   34VAL     CA  219   6.213   5.724   7.609 -0.0819 -0.3254 -0.2800
   34VAL     HA  220   6.131   5.790   7.584  0.7779  0.2156 -1.7665
   34VAL     CB  221   6.333   5.803   7.654 -0.1983 -0.2100 -0.1702
   34VAL     HB  222   6.419   5.738   7.678 -1.5485 -1.5577  1.2785
   34VAL    CG1  223   6.377   5.904   7.546 -0.1703  0.2627  0.2775
   34VAL   HG11  224   6.297   5.976   7.521  0.0778  0.2200 -0.6643
   34VAL   HG12  225   6.412   5.860   7.450 -0.0918 -1.2588  0.9748
   34VAL   HG13  226   6.453   5.973   7.588  0.0173 -0.3001  0.8779
   34VAL    CG2  227   6.295   5.893   7.773 -0.1047  0.7711 -0.8722
   34VAL   HG21  228   6.273   5.825   7.858  1.0725  0.6195 -0.6720
   34VAL   HG22  229   6.197   5.944   7.761 -2.8477 -3.9845 -1.1947
   34VAL   HG23  230   6.377   5.966   7.790  0.1970  0.2781 -0.1843
   34VAL      C  231   6.243   5.640   7.490 -0.3393 -0.2864 -0.3727
   34VAL      O  232   6.222   5.685   7.377  0.2483  0.8438 -0.0568
   35GLY      N  233   6.302   5.521   7.512  0.0546 -0.1126 -0.4784
   35GLY     HN  234   6.330   5.505   7.607 -1.5799 -3.1433 -0.4048
   35GLY     CA  235   6.338   5.433   7.406 -0.1274 -0.4901 -0.2300
   35GLY    HA1  236   6.396   5.353   7.448  0.6253  1.0699  1.8741
   35GLY    HA2  237   6.393   5.487   7.329 -1.1974  2.6885  1.0599
   35GLY      C  238   6.220   5.367   7.343 -0.4638 -0.0353 -0.0818
   35GLY      O  239   6.209   5.373   7.220  0.0079  0.2048 -0.1153
   36MET      N  240   6.128   5.322   7.429 -0.0025 -0.7694  0.0368
   36MET     HN  241   6.147   5.325   7.527  3.2126  0.8977 -0.5095
   36MET     CA  242   6.003   5.271   7.381 -0.5436  0.1399  0.4408
   36MET     HA  243   6.029   5.209   7.297  1.0287  1.9326 -0.4703
   36MET     CB  244   5.939   5.182   7.489 -0.4506  0.0352  0.4088
   36MET    HB1  245   5.911   5.242   7.577 -0.1252  0.6132  0.1241
   36MET    HB2  246   6.014   5.106   7.522 -0.0105 -0.2750 -1.2078
   36MET     CG  247   5.811   5.112   7.443 -0.1545 -0.7202  0.7124
   36MET    HG1  248   5.738   5.186   7.402 -1.2454 -1.1152  1.8787
   36MET    HG2  249   5.749   5.066   7.524  0.2371 -1.5373  0.5573
   36MET     SD  250   5.831   4.996   7.304  0.0841  0.0358  0.1114
   36MET     CE  251   5.898   4.873   7.420  0.4483 -0.1842 -0.3331
   36MET    HE1  252   5.990   4.911   7.469 -1.5314  1.4348  2.4216
   36MET    HE2  253   5.927   4.786   7.356  1.4006  0.3183 -0.5994
   36MET    HE3  254   5.824   4.849   7.499  1.6011  0.8395  1.0805
   36MET      C  255   5.912   5.373   7.322 -0.1055  0.1336 -0.2644
   36MET      O  256   5.855   5.343   7.218  0.1491 -0.7894 -0.1444
   37GLY      N  257   5.903   5.498   7.372  0.0720 -0.0312  0.1885
   37GLY     HN  258   5.945   5.523   7.459 -0.9957 -0.5557  0.8758
   37GLY     CA  259   5.825   5.605   7.318 -0.4474 -0.4178  0.1621
   37GLY    HA1  260   5.849   5.692   7.376  0.7366 -0.1256 -0.7276
   37GLY    HA2  261   5.720   5.580   7.317 -0.1432 -1.7746 -1.1644
   37GLY      C  262   5.861   5.644   7.179 -0.0626 -0.0245  0.3704
   37GLY      O  263   5.774   5.677   7.098  0.0233  0.5739  0.5187
   38ILE      N  264   5.992   5.645   7.149 -0.1358  0.3460  0.0384
   38ILE     HN  265   6.061   5.616   7.216  0.4192  0.3400 -0.5278
   38ILE     CA  266   6.047   5.665   7.019  0.5333  0.3137  0.3084
   38ILE     HA  267   6.009   5.759   6.981 -0.2423  0.3582  1.1584
   38ILE     CB  268   6.195   5.682   7.024  0.5868  0.0049 -0.1129
   38ILE     HB  269   6.233   5.630   7.115 -0.4581  1.8947  1.4963
   38ILE    CG2  270   6.285   5.630   6.911 -0.2086 -0.0996 -0.7031
   38ILE   HG21  271   6.261   5.687   6.818 -2.8584  0.6451  0.3672
   38ILE   HG22  272   6.272   5.522   6.887 -1.8700  0.0959 -0.7967
   38ILE   HG23  273   6.395   5.638   6.926  0.2049 -3.4774 -1.1505
   38ILE    CG1  274   6.226   5.831   7.047  0.4069  0.0307 -0.0449
   38ILE   HG11  275   6.153   5.881   7.115  1.3898  1.1220  0.2373
   38ILE   HG12  276   6.207   5.881   6.949  0.9015 -1.0018 -0.6806
   38ILE     CD  277   6.363   5.863   7.105  0.2541  0.6792 -0.0240
   38ILE    HD1  278   6.442   5.816   7.042  0.0451 -1.2562  1.0676
   38ILE    HD2  279   6.390   5.811   7.200  0.7270 -0.4373 -0.7383
   38ILE    HD3  280   6.394   5.969   7.110  0.3474  0.6364  0.3709
   38ILE      C  281   6.005   5.560   6.921 -0.1146  0.3118  0.5804
   38ILE      O  282   5.977   5.584   6.804  0.0714 -0.1135  0.4444
   39VAL      N  283   6.004   5.430   6.958  0.7624  0.0304 -0.3397
   39VAL     HN  284   6.028   5.405   7.051  1.4707  0.9303 -0.2697
   39VAL     CA  285   5.949   5.321   6.885  0.3291 -0.2425  0.3850
   39VAL     HA  286   5.976   5.326   6.780 -0.5429 -0.0614  0.1541
   39VAL     CB  287   6.011   5.192   6.931  0.0972 -0.5871 -0.2432
   39VAL     HB  288   6.019   5.178   7.041 -0.4723  1.1017  0.0465
   39VAL    CG1  289   5.955   5.057   6.883  0.2867 -0.8269  0.2047
   39VAL   HG11  290   6.030   4.976   6.888  3.0341  1.6188  2.5542
   39VAL   HG12  291   5.916   5.059   6.779 -0.1809  1.8629  0.3402
   39VAL   HG13  292   5.866   5.031   6.945 -0.8526  0.8368 -0.6371
   39VAL    CG2  293   6.156   5.203   6.881  0.3239  0.0601  0.5275
   39VAL   HG21  294   6.204   5.283   6.941 -0.3752  0.1444  0.9917
   39VAL   HG22  295   6.158   5.221   6.771 -2.5117  0.5144  0.4638
   39VAL   HG23  296   6.218   5.112   6.895 -1.6837 -1.2768  1.3067
   39VAL      C  297   5.800   5.321   6.869  0.4138  0.0330 -0.4805
   39VAL      O  298   5.748   5.295   6.761 -0.2488 -0.2467 -0.1002
   40MET      N  299   5.723   5.364   6.970 -0.1531  0.0113 -0.9000
   40MET     HN  300   5.755   5.358   7.064 -1.2589  2.6687 -0.2667
   40MET     CA  301   5.581   5.371   6.955 -0.2537  0.1348  0.0147
   40MET     HA  302   5.541   5.284   6.905  1.5422 -1.9419  1.9729
   40MET     CB  303   5.508   5.364   7.089 -0.5026  0.3538 -0.1101
   40MET    HB1  304   5.397   5.366   7.087 -0.6128 -1.3800  1.2723
   40MET    HB2  305   5.538   5.450   7.154  0.0330 -1.2973  1.9292
   40MET     CG  306   5.540   5.225   7.145 -0.6070  0.0779 -0.7326
   40MET    HG1  307   5.642   5.225   7.188 -1.3686  0.1968  1.1613
   40MET    HG2  308   5.528   5.145   7.069 -3.0565 -0.1491 -0.1997
   40MET     SD  309   5.442   5.179   7.291  0.4890 -0.3324 -0.1185
   40MET     CE  310   5.470   5.001   7.271  0.6930 -0.2787 -0.3217
   40MET    HE1  311   5.559   4.973   7.332  1.1632  2.1348  0.1920
   40MET    HE2  312   5.483   4.968   7.166 -1.7313 -0.1153 -0.7288
   40MET    HE3  313   5.385   4.948   7.321  0.2096  1.6142  0.9876
   40MET      C  314   5.530   5.485   6.874 -0.0262  0.3912  0.2329
   40MET      O  315   5.426   5.481   6.809  0.0033  0.5194  0.1764
   41SER      N  316   5.607   5.596   6.875  0.1933  0.2518 -0.6574
   41SER     HN  317   5.678   5.603   6.944  1.4282 -1.0530 -1.7429
   41SER     CA  318   5.596   5.713   6.794  0.4592  0.3114 -0.6079
   41SER     HA  319   5.496   5.749   6.816  0.7470  0.7965 -0.0770
   41SER     CB  320   5.694   5.825   6.830 -0.0421  0.4219  0.4442
   41SER    HB1  321   5.697   5.907   6.755 -0.6326  1.0403  1.0756
   41SER    HB2  322   5.795   5.780   6.845  0.6096  2.2816  2.2401
   41SER     OG  323   5.659   5.883   6.955 -0.7548 -0.1555  0.5176
   41SER    HG1  324   5.674   5.824   7.030 -2.4663  0.0208  1.0304
   41SER      C  325   5.600   5.692   6.646 -0.0584 -0.1541 -0.5606
   41SER      O  326   5.528   5.745   6.562  0.0769  0.2782 -0.4101
   42LEU      N  327   5.704   5.615   6.610  0.1286 -0.0844 -0.1808
   42LEU     HN  328   5.768   5.576   6.676 -1.0938 -0.7876  0.6097
   42LEU     CA  329   5.726   5.568   6.476  0.2178  0.4085 -0.3413
   42LEU     HA  330   5.741   5.650   6.407 -1.4731  0.4624 -0.6786
   42LEU     CB  331   5.840   5.466   6.460 -0.2300 -0.1788  0.1574
   42LEU    HB1  332   5.846   5.416   6.559 -1.8688  1.3625  1.1002
   42LEU    HB2  333   5.923   5.540   6.458 -0.4288  0.1014  1.5242
   42LEU     CG  334   5.843   5.367   6.343  0.2546  0.1463 -0.1082
   42LEU     HG  335   5.750   5.306   6.334 -0.2051  0.8119  0.1250
   42LEU    CD1  336   5.862   5.442   6.210  0.2232 -0.0968 -0.2517
   42LEU   HD11  337   5.772   5.507   6.200 -0.2396 -0.4585  1.2440
   42LEU   HD12  338   5.865   5.369   6.126 -1.5886  0.8521 -1.1895
   42LEU   HD13  339   5.954   5.505   6.219 -0.2855  0.5743  0.4030
   42LEU    CD2  340   5.948   5.257   6.369  0.1240  0.0813  0.1388
   42LEU   HD21  341   6.042   5.313   6.383  0.7149  0.0303 -2.8667
   42LEU   HD22  342   5.963   5.181   6.289  1.3514 -1.1902  1.5142
   42LEU   HD23  343   5.930   5.203   6.465  1.7483 -1.1204 -0.1872
   42LEU      C  344   5.605   5.496   6.428  0.2060  0.1205  0.1189
   42LEU      O  345   5.548   5.522   6.322 -0.0745  0.5892  0.3832
   43ILE      N  346   5.557   5.393   6.500  0.0215  0.2629  0.1983
   43ILE     HN  347   5.605   5.363   6.582  3.0192  0.9964 -1.1578
   43ILE     CA  348   5.450   5.305   6.465  0.2786 -0.1205  0.3754
   43ILE     HA  349   5.465   5.243   6.377 -0.5450 -2.2813  1.6821
   43ILE     CB  350   5.451   5.192   6.563  0.3151 -0.0834  0.4171
   43ILE     HB  351   5.457   5.243   6.661 -0.3821  2.5572 -0.8481
   43ILE    CG2  352   5.325   5.105   6.550  0.0158  0.4674 -0.3519
   43ILE   HG21  353   5.332   5.017   6.616 -0.3407 -0.6237 -1.7245
   43ILE   HG22  354   5.313   5.059   6.449  1.6259  0.0925 -0.3842
   43ILE   HG23  355   5.228   5.155   6.573  0.1452  0.3677  0.4197
   43ILE    CG1  356   5.580   5.108   6.548  0.2180 -0.1185 -0.2307
   43ILE   HG11  357   5.667   5.177   6.539  0.6091 -0.7449 -1.5438
   43ILE   HG12  358   5.577   5.049   6.454 -2.9981 -2.2636  1.0286
   43ILE     CD  359   5.603   5.012   6.664 -0.8833 -0.5862 -0.3914
   43ILE    HD1  360   5.628   5.070   6.755 -0.6154  2.1434 -2.1169
   43ILE    HD2  361   5.691   4.949   6.638  0.8246  1.7177 -0.4443
   43ILE    HD3  362   5.514   4.946   6.682  0.0369 -2.3515 -1.9486
   43ILE      C  363   5.322   5.380   6.454  0.3299 -0.0928 -0.0380
   43ILE      O  364   5.250   5.359   6.356 -0.4910 -0.4551  0.6388
   44VAL      N  365   5.288   5.479   6.538  0.2499 -0.2580  0.1224
   44VAL     HN  366   5.346   5.503   6.615  1.2777 -1.2715 -0.3124
   44VAL     CA  367   5.172   5.562   6.523  0.1013 -0.5169 -0.1959
   44VAL     HA  368   5.080   5.514   6.496 -1.8511  2.2572  1.0082
   44VAL     CB  369   5.147   5.643   6.647  0.0819 -0.2256 -0.3890
   44VAL     HB  370   5.241   5.694   6.677 -0.8511  3.5368 -3.1341
   44VAL    CG1  371   5.041   5.753   6.630 -0.2850 -0.5148  0.0032
   44VAL   HG11  372   5.009   5.794   6.728  2.4723 -0.7257  1.0662
   44VAL   HG12  373   4.950   5.705   6.588  0.0088 -1.4433  0.4129
   44VAL   HG13  374   5.065   5.840   6.564 -1.3172  0.6424  1.0932
   44VAL    CG2  375   5.092   5.548   6.754 -0.1780  0.8137  0.4196
   44VAL   HG21  376   5.075   5.600   6.851  2.0717  0.2487  1.1779
   44VAL   HG22  377   5.156   5.458   6.760 -0.9960  0.0657 -1.2927
   44VAL   HG23  378   4.992   5.512   6.722 -0.3144  3.1431 -2.0995
   44VAL      C  379   5.184   5.655   6.407 -0.3501 -0.1300  0.0645
   44VAL      O  380   5.093   5.662   6.324 -0.4309  0.0732  0.1689
   45LEU      N  381   5.297   5.720   6.376 -0.4003 -0.1626 -0.1905
   45LEU     HN  382   5.373   5.718   6.441 -0.8352 -0.5398  0.3129
   45LEU     CA  383   5.315   5.810   6.266 -0.2708  0.2685  0.1811
   45LEU     HA  384   5.240   5.887   6.270  0.9340  1.4720  0.3084
   45LEU     CB  385   5.446   5.887   6.290 -0.1798  0.2146 -0.1428
   45LEU    HB1  386   5.524   5.808   6.297  0.2906  0.7405  0.8319
   45LEU    HB2  387   5.436   5.928   6.393 -0.8935  1.3327 -0.6422
   45LEU     CG  388   5.490   6.003   6.199 -0.4656  0.4600  0.0271
   45LEU     HG  389   5.523   5.966   6.100  1.0158  1.0598  0.2681
   45LEU    CD1  390   5.381   6.105   6.165 -0.6700  0.0406 -0.5988
   45LEU   HD11  391   5.327   6.139   6.257  1.3743  0.2779  0.5813
   45LEU   HD12  392   5.309   6.063   6.093 -0.3551 -0.9516 -0.3499
   45LEU   HD13  393   5.432   6.187   6.110 -2.2989  0.9433 -0.8324
   45LEU    CD2  394   5.603   6.084   6.265 -0.4218  0.4181  0.0018
   45LEU   HD21  395   5.690   6.022   6.297  1.3936  2.7538 -0.1173
   45LEU   HD22  396   5.565   6.135   6.356  0.6623 -1.2537  1.4586
   45LEU   HD23  397   5.655   6.153   6.195 -0.3656  0.1822 -0.1916
   45LEU      C  398   5.310   5.743   6.133 -0.2037 -0.1743  0.4013
   45LEU      O  399   5.249   5.792   6.038  0.3866 -0.2743 -0.0326
   46ALA      N  400   5.376   5.626   6.123 -0.1603 -0.1317  0.1966
   46ALA     HN  401   5.415   5.591   6.208 -2.3496 -1.7506  0.6294
   46ALA     CA  402   5.377   5.540   6.009 -0.1584 -0.0429  0.1286
   46ALA     HA  403   5.409   5.600   5.926 -0.2576  1.1755  0.9505
   46ALA     CB  404   5.490   5.435   6.009  0.0849  0.2201  0.1787
   46ALA    HB1  405   5.472   5.355   6.083  0.1227 -0.6109 -0.6935
   46ALA    HB2  406   5.595   5.468   6.025  1.2480 -2.2277 -1.7644
   46ALA    HB3  407   5.508   5.393   5.908  3.4039 -1.1396  1.1837
   46ALA      C  408   5.245   5.481   5.973  0.1251 -0.5404 -0.1140
   46ALA      O  409   5.208   5.496   5.856 -0.4793 -0.0403  0.1330
   47ILE      N  410   5.165   5.424   6.064  0.0615 -0.3633 -0.0596
   47ILE     HN  411   5.196   5.418   6.159  0.5448 -0.3510 -0.2143
   47ILE     CA  412   5.035   5.378   6.026  0.0590 -0.1717 -0.2866
   47ILE     HA  413   5.047   5.299   5.953  1.2731  1.1701 -1.5988
   47ILE     CB  414   4.971   5.312   6.144  0.0865 -0.2837 -0.3353
   47ILE     HB  415   4.955   5.383   6.228  1.0761 -0.2575 -0.1619
   47ILE    CG2  416   4.828   5.264   6.113  0.0068  0.4781 -1.1887
   47ILE   HG21  417   4.785   5.204   6.196  0.8816 -0.3629 -1.3161
   47ILE   HG22  418   4.832   5.191   6.029 -0.7435 -1.2933  0.2289
   47ILE   HG23  419   4.758   5.347   6.091 -1.5587 -0.4924 -0.1036
   47ILE    CG1  420   5.048   5.187   6.193  0.3316 -0.0767 -0.1915
   47ILE   HG11  421   5.157   5.203   6.180 -0.2112  2.0011 -3.2895
   47ILE   HG12  422   5.013   5.109   6.122 -1.5873 -0.3339  0.9813
   47ILE     CD  423   5.013   5.152   6.337 -0.2965 -0.1560 -0.3611
   47ILE    HD1  424   5.051   5.233   6.403 -0.7617  0.0972 -0.3962
   47ILE    HD2  425   5.052   5.054   6.371 -1.1775  0.5217  3.0004
   47ILE    HD3  426   4.905   5.137   6.358 -0.0487 -1.6324 -0.0458
   47ILE      C  427   4.944   5.481   5.970  0.0300 -0.2282 -0.3426
   47ILE      O  428   4.871   5.466   5.872 -0.1513  0.2240 -0.2786
   48VAL      N  429   4.938   5.595   6.042 -0.6901 -0.4319 -0.0729
   48VAL     HN  430   4.996   5.606   6.121  0.2156 -0.9980 -0.6472
   48VAL     CA  431   4.863   5.713   6.010  0.2530  0.2478  0.1941
   48VAL     HA  432   4.758   5.686   6.012 -0.0115  1.1007 -0.9362
   48VAL     CB  433   4.866   5.807   6.127  0.1387  0.3009  0.1542
   48VAL     HB  434   4.971   5.837   6.151  0.3974 -1.3523  1.2566
   48VAL    CG1  435   4.785   5.932   6.090 -0.1861  0.1766  0.4414
   48VAL   HG11  436   4.841   5.985   6.009  0.7846  0.6020  1.3692
   48VAL   HG12  437   4.775   5.996   6.180 -1.2674  0.8334 -0.1129
   48VAL   HG13  438   4.687   5.895   6.052  0.4123 -1.3020  0.2785
   48VAL    CG2  439   4.803   5.736   6.248  0.4948 -0.4011 -0.0645
   48VAL   HG21  440   4.697   5.705   6.245  0.3796  0.0058 -0.2764
   48VAL   HG22  441   4.814   5.815   6.326 -0.7546  0.4628 -0.7302
   48VAL   HG23  442   4.861   5.648   6.283  2.4461 -0.5199 -3.2226
   48VAL      C  443   4.894   5.769   5.876  0.1578  0.0398  0.0857
   48VAL      O  444   4.811   5.759   5.785 -0.2008  0.6798  0.3329
   49PHE      N  445   5.016   5.821   5.855  0.1351  0.2134  0.3830
   49PHE     HN  446   5.083   5.807   5.927 -2.1152  0.0690  2.5948
   49PHE     CA  447   5.065   5.885   5.737  0.0668 -0.0615  0.2055
   49PHE     HA  448   5.001   5.971   5.720 -2.9168 -2.5709 -2.6023
   49PHE     CB  449   5.212   5.925   5.754 -0.0678  0.3334  0.4572
   49PHE    HB1  450   5.279   5.836   5.751  0.8311  0.9794  0.9059
   49PHE    HB2  451   5.225   5.970   5.855 -0.6550  0.1232  0.6265
   49PHE     CG  452   5.267   6.015   5.648  0.4856  0.0122  0.4636
   49PHE    CD1  453   5.395   5.998   5.603  0.1152 -0.4409 -0.4430
   49PHE    HD1  454   5.451   5.909   5.627  1.9558  0.6726 -0.3761
   49PHE    CE1  455   5.452   6.088   5.515 -0.4659  0.0443 -0.3254
   49PHE    HE1  456   5.547   6.065   5.471 -0.1651  0.6358 -0.0083
   49PHE     CZ  457   5.381   6.201   5.480 -0.6736 -0.1937 -0.6702
   49PHE     HZ  458   5.419   6.261   5.398  1.0432 -0.3812 -0.0488
   49PHE    CD2  459   5.202   6.131   5.613  0.9436  0.1744  0.1547
   49PHE    HD2  460   5.100   6.144   5.645  0.8324 -1.6444  0.6060
   49PHE    CE2  461   5.259   6.229   5.535 -0.5064  0.4227 -0.6073
   49PHE    HE2  462   5.197   6.311   5.500 -1.3186  0.6835  1.3218
   49PHE      C  463   5.047   5.797   5.618 -0.6454 -0.3551  0.5277
   49PHE      O  464   4.998   5.840   5.513  0.2642 -0.0165  0.2383
   50GLY      N  465   5.083   5.668   5.624  0.3563 -0.1141 -0.1554
   50GLY     HN  466   5.129   5.635   5.706 -1.9259 -2.0210  0.4818
   50GLY     CA  467   5.048   5.577   5.519  0.1425  0.2566 -0.4056
   50GLY    HA1  468   5.086   5.479   5.544  0.5925  0.4861 -0.1812
   50GLY    HA2  469   5.104   5.610   5.433  1.5635 -3.0524 -0.9294
   50GLY      C  470   4.903   5.574   5.482  0.0378  0.0633  0.0106
   50GLY      O  471   4.866   5.578   5.365 -0.3472 -0.2421  0.1225
   51ASN      N  472   4.816   5.564   5.584 -0.0976  0.7819 -0.0324
   51ASN     HN  473   4.853   5.572   5.677 -0.7570 -0.6175  0.3710
   51ASN     CA  474   4.680   5.529   5.559  0.1580 -0.0260 -0.3229
   51ASN     HA  475   4.680   5.474   5.466  2.6083  1.7290 -1.4674
   51ASN     CB  476   4.608   5.450   5.669 -0.1377 -0.2630 -0.6853
   51ASN    HB1  477   4.497   5.440   5.677 -0.0452 -2.7783 -1.6923
   51ASN    HB2  478   4.631   5.483   5.773 -0.8634 -0.7422 -0.3562
   51ASN     CG  479   4.650   5.306   5.645  0.0731 -0.3761  0.2953
   51ASN    OD1  480   4.620   5.242   5.544  0.1783  0.1709 -0.0884
   51ASN    ND2  481   4.740   5.259   5.735 -0.3910 -0.4897  0.7010
   51ASN   HD21  482   4.776   5.166   5.729  0.5608 -0.1795  1.2976
   51ASN   HD22  483   4.793   5.325   5.790 -1.9975 -0.1033  1.8617
   51ASN      C  484   4.599   5.648   5.520 -0.1193 -0.2750 -0.5048
   51ASN      O  485   4.495   5.636   5.456 -0.6460 -0.4215  0.3590
   52VAL      N  486   4.651   5.769   5.545 -0.0613 -0.3919 -0.0417
   52VAL     HN  487   4.737   5.784   5.592  0.6647  2.9881 -2.0967
   52VAL     CA  488   4.589   5.888   5.495 -0.2509 -0.3681  0.2475
   52VAL     HA  489   4.483   5.890   5.515 -0.4148  1.5366 -0.5734
   52VAL     CB  490   4.633   6.009   5.573 -0.0754 -0.2835  0.0198
   52VAL     HB  491   4.744   6.012   5.569  0.0674 -2.0792  1.2925
   52VAL    CG1  492   4.581   6.139   5.510 -0.0806  0.1596  0.9299
   52VAL   HG11  493   4.609   6.158   5.404 -2.1350  2.1759  0.6821
   52VAL   HG12  494   4.623   6.234   5.550 -1.6002  0.6150  1.5028
   52VAL   HG13  495   4.471   6.148   5.510 -0.3291 -2.2108  0.6181
   52VAL    CG2  496   4.584   5.994   5.718 -0.0689  0.4483  0.0994
   52VAL   HG21  497   4.619   6.081   5.777 -1.5206 -0.5251  2.5178
   52VAL   HG22  498   4.626   5.904   5.767 -3.1969 -0.5571  1.1693
   52VAL   HG23  499   4.473   5.988   5.717 -0.0918  0.8671 -0.2625
   52VAL      C  500   4.620   5.908   5.350 -0.3068 -0.4258  0.2281
   52VAL      O  501   4.533   5.948   5.273 -0.1643 -0.5218  0.0174
   53LEU      N  502   4.738   5.865   5.302 -0.2254  0.6071 -0.5189
   53LEU     HN  503   4.811   5.829   5.360 -0.9521  0.1483  0.1281
   53LEU     CA  504   4.774   5.865   5.164  0.4151 -0.1875 -0.3606
   53LEU     HA  505   4.760   5.958   5.111  1.3744 -0.0592 -0.4127
   53LEU     CB  506   4.926   5.841   5.167  0.4254 -0.0644  0.0746
   53LEU    HB1  507   4.942   5.831   5.058 -2.8720  0.9666 -0.6277
   53LEU    HB2  508   4.963   5.756   5.229  0.6319  1.1234  1.6488
   53LEU     CG  509   5.010   5.965   5.201  0.4631  0.1503 -0.7720
   53LEU     HG  510   4.962   6.010   5.291 -1.0713 -2.0391 -0.4267
   53LEU    CD1  511   5.151   5.919   5.242  0.3365  0.6901  0.3204
   53LEU   HD11  512   5.210   5.997   5.295 -0.9909  0.1531  2.7062
   53LEU   HD12  513   5.195   5.887   5.145 -2.3533  1.7356 -1.3834
   53LEU   HD13  514   5.146   5.838   5.317 -0.4041 -0.1265 -0.5789
   53LEU    CD2  515   5.015   6.062   5.082  0.2327  0.4409 -0.5456
   53LEU   HD21  516   4.913   6.076   5.040  1.0141 -0.4249 -2.8965
   53LEU   HD22  517   5.067   6.013   4.998  0.7718  0.1665 -0.0600
   53LEU   HD23  518   5.065   6.161   5.093 -1.5147  1.6716 -2.8751
   53LEU      C  519   4.692   5.772   5.081 -0.1351 -0.0951  0.0717
   53LEU      O  520   4.650   5.802   4.970 -0.0662 -0.1147  0.0403
   54VAL      N  521   4.676   5.652   5.139 -0.5262  0.0307  0.2210
   54VAL     HN  522   4.724   5.629   5.224 -1.3177  2.1108  1.3186
   54VAL     CA  523   4.600   5.545   5.082 -0.3507 -0.2986  0.5911
   54VAL     HA  524   4.640   5.531   4.982 -1.6512 -2.6116  0.3329
   54VAL     CB  525   4.610   5.409   5.143 -0.2316 -0.3074  0.5518
   54VAL     HB  526   4.575   5.414   5.249 -0.8561  1.6652  0.2952
   54VAL    CG1  527   4.524   5.310   5.063 -0.0782  0.5985 -0.7697
   54VAL   HG11  528   4.545   5.314   4.954 -0.5652 -0.8974 -0.9401
   54VAL   HG12  529   4.417   5.336   5.080 -0.0405 -0.6358  2.0757
   54VAL   HG13  530   4.537   5.209   5.109 -0.0110  1.7062  1.8388
   54VAL    CG2  531   4.757   5.365   5.138  0.0591  0.6393  0.5655
   54VAL   HG21  532   4.812   5.443   5.194 -0.2970 -0.1584  2.0648
   54VAL   HG22  533   4.800   5.343   5.037 -1.4327 -0.6902  0.1854
   54VAL   HG23  534   4.780   5.278   5.203  0.2519  1.2727  1.3648
   54VAL      C  535   4.458   5.583   5.053 -0.0597  0.4253  0.0650
   54VAL      O  536   4.416   5.570   4.938  0.0949 -0.4291  0.0963
   55ILE      N  537   4.384   5.640   5.149 -0.1698 -0.1332  0.3190
   55ILE     HN  538   4.426   5.649   5.239  0.7767  1.5287 -0.2401
   55ILE     CA  539   4.260   5.709   5.129  0.0515 -0.0054 -0.6414
   55ILE     HA  540   4.186   5.643   5.084 -0.7538  0.7659 -0.4666
   55ILE     CB  541   4.204   5.751   5.261  0.4587  0.2692 -0.5552
   55ILE     HB  542   4.275   5.810   5.323  0.8165 -0.7816  0.0638
   55ILE    CG2  543   4.083   5.844   5.241  0.7365  0.7278 -0.1324
   55ILE   HG21  544   4.106   5.953   5.236  2.7379  0.3666  0.0838
   55ILE   HG22  545   4.014   5.821   5.325 -0.1909  0.2459 -1.0047
   55ILE   HG23  546   4.021   5.816   5.153 -0.5811 -0.8320  1.2476
   55ILE    CG1  547   4.164   5.626   5.341  0.7529  0.5175 -0.0101
   55ILE   HG11  548   4.222   5.534   5.319 -1.7278 -1.4285  1.0032
   55ILE   HG12  549   4.060   5.602   5.306  1.1620 -1.7747  0.1520
   55ILE     CD  550   4.160   5.640   5.493  0.4511  0.0235  0.0329
   55ILE    HD1  551   4.112   5.557   5.548  0.9556 -2.8468 -3.4766
   55ILE    HD2  552   4.105   5.732   5.524  1.8410  0.2696  1.8900
   55ILE    HD3  553   4.262   5.660   5.532 -0.8115  1.8137  2.7114
   55ILE      C  554   4.260   5.823   5.034 -0.4989  0.4454 -0.1057
   55ILE      O  555   4.171   5.833   4.949 -0.5470 -0.1346 -0.1227
   56THR      N  556   4.358   5.915   5.028 -0.4902  0.4480  0.0866
   56THR     HN  557   4.434   5.916   5.092 -0.4900  1.4698  0.0875
   56THR     CA  558   4.359   6.027   4.939  0.3006  0.3123 -0.0851
   56THR     HA  559   4.261   6.074   4.941 -0.2464 -0.7425 -0.9384
   56THR     CB  560   4.464   6.124   4.984  0.6036 -0.1369  0.1679
   56THR     HB  561   4.566   6.079   4.973  0.4507 -0.4461  0.0119
   56THR    OG1  562   4.449   6.158   5.121 -0.1948 -0.4569  0.1640
   56THR    HG1  563   4.463   6.079   5.174 -1.5049 -1.1677 -0.5058
   56THR    CG2  564   4.453   6.255   4.905  0.9200 -0.3246 -0.1951
   56THR   HG21  565   4.528   6.331   4.937  1.3931 -1.2879  1.0527
   56THR   HG22  566   4.354   6.298   4.932  2.6200  2.6980  1.8675
   56THR   HG23  567   4.470   6.238   4.797  1.9064 -0.5473 -0.0194
   56THR      C  568   4.377   5.982   4.798  0.1822  0.2974 -0.0952
   56THR      O  569   4.327   6.045   4.706 -0.2758  0.1145  0.0228
   57ALA      N  570   4.456   5.876   4.775 -0.4282 -0.0737 -0.5241
   57ALA     HN  571   4.504   5.828   4.849 -0.2159  0.2313 -0.4627
   57ALA     CA  572   4.483   5.823   4.645 -0.2077 -0.2554 -0.4051
   57ALA     HA  573   4.511   5.902   4.577  1.9652  0.5770  1.3235
   57ALA     CB  574   4.594   5.718   4.664  0.0846  0.1515  0.1651
   57ALA    HB1  575   4.598   5.664   4.761 -0.7292  1.3102  0.8637
   57ALA    HB2  576   4.689   5.776   4.654 -0.0602  0.7918  2.1723
   57ALA    HB3  577   4.589   5.640   4.585 -0.2465  0.1551  0.1837
   57ALA      C  578   4.360   5.765   4.585 -0.6012  0.1383  0.0119
   57ALA      O  579   4.322   5.783   4.470  0.0246 -0.0332 -0.2273
   58ILE      N  580   4.288   5.687   4.668 -0.4417  0.0468  0.0661
   58ILE     HN  581   4.325   5.667   4.758  0.4113  0.9457 -0.0584
   58ILE     CA  582   4.164   5.633   4.622 -0.2773 -0.1408 -0.1588
   58ILE     HA  583   4.186   5.596   4.523 -3.5859  1.4051 -1.6289
   58ILE     CB  584   4.122   5.516   4.705  0.3785 -0.1918  0.1073
   58ILE     HB  585   4.117   5.554   4.809  1.4699 -2.3215  1.0022
   58ILE    CG2  586   3.988   5.461   4.651  0.2014  0.0507  0.2962
   58ILE   HG21  587   3.911   5.538   4.670  0.9380  0.3691  2.1850
   58ILE   HG22  588   3.961   5.375   4.716  1.2049  0.0173  0.6905
   58ILE   HG23  589   3.998   5.440   4.542  0.3139  0.8574  0.1412
   58ILE    CG1  590   4.233   5.410   4.702  0.7997  0.2515 -0.0654
   58ILE   HG11  591   4.324   5.462   4.737 -0.3883  1.7199  0.9801
   58ILE   HG12  592   4.238   5.360   4.603 -2.3944 -0.0891 -0.1570
   58ILE     CD  593   4.201   5.290   4.792  0.2820  0.4510  0.0213
   58ILE    HD1  594   4.149   5.325   4.883 -0.0012  0.4814 -0.1496
   58ILE    HD2  595   4.293   5.235   4.821 -0.5187 -0.6903  0.4346
   58ILE    HD3  596   4.130   5.220   4.742  1.8621 -0.9080 -0.4143
   58ILE      C  597   4.062   5.740   4.601  0.0226  0.1932  0.0853
   58ILE      O  598   3.986   5.733   4.505  0.1755 -0.3792  0.0063
   59ALA      N  599   4.058   5.846   4.684 -0.3364 -0.1582  0.5161
   59ALA     HN  600   4.102   5.835   4.773  0.5426 -0.9433 -0.0019
   59ALA     CA  601   3.981   5.964   4.658  0.1917  0.1290  0.2523
   59ALA     HA  602   3.880   5.927   4.653  0.3228 -0.0712 -2.0062
   59ALA     CB  603   4.001   6.069   4.768  0.1727  0.6092 -0.2008
   59ALA    HB1  604   4.104   6.110   4.765 -0.2535  1.6977 -1.0080
   59ALA    HB2  605   3.984   6.027   4.869 -2.6532  1.1228 -0.3668
   59ALA    HB3  606   3.946   6.166   4.760  1.7975  1.6058  0.2149
   59ALA      C  607   4.002   6.043   4.533  0.2375 -0.2738  0.0030
   59ALA      O  608   3.912   6.100   4.472  0.5510 -0.3456 -0.5255
   60LYS      N  609   4.128   6.050   4.487  0.1969  0.5829  0.0159
   60LYS     HN  610   4.197   6.006   4.543 -0.4410 -1.0655 -0.4416
   60LYS     CA  611   4.172   6.131   4.377 -0.3982  0.1747 -0.5296
   60LYS     HA  612   4.098   6.207   4.358 -1.2428 -1.0625 -2.4911
   60LYS     CB  613   4.303   6.200   4.418 -0.4903  0.1090 -0.1124
   60LYS    HB1  614   4.363   6.114   4.456 -1.8240 -1.4733 -1.4222
   60LYS    HB2  615   4.281   6.275   4.496  0.5382 -0.3649  0.6579
   60LYS     CG  616   4.382   6.264   4.304 -0.7178  0.2358 -0.1975
   60LYS    HG1  617   4.306   6.327   4.254 -0.8387 -0.1811 -0.5518
   60LYS    HG2  618   4.414   6.189   4.228 -1.6226 -0.7897  0.4089
   60LYS     CD  619   4.496   6.352   4.354 -0.4836  0.0985 -0.4828
   60LYS    HD1  620   4.564   6.289   4.416  1.0525  1.4712 -0.6772
   60LYS    HD2  621   4.468   6.438   4.419  0.9236  0.7727 -0.7121
   60LYS     CE  622   4.576   6.419   4.242  0.4197 -0.0588  0.0582
   60LYS    HE1  623   4.607   6.349   4.162  2.8760 -0.3844  1.1948
   60LYS    HE2  624   4.674   6.460   4.276 -0.1090  1.1950  0.0921
   60LYS     NZ  625   4.498   6.523   4.172  0.4083 -0.2721 -0.2447
   60LYS    HZ1  626   4.411   6.555   4.218 -0.2004 -1.2189 -0.6867
   60LYS    HZ2  627   4.467   6.485   4.080 -0.0903 -0.3419 -0.0508
   60LYS    HZ3  628   4.547   6.611   4.147 -0.4873 -0.0090 -1.1710
   60LYS      C  629   4.181   6.064   4.244  0.1513  0.1063 -0.4617
   60LYS      O  630   4.116   6.105   4.148 -0.4293  0.4874  0.0829
   61PHE      N  631   4.258   5.954   4.237  0.2983  0.1646  0.1255
   61PHE     HN  632   4.294   5.911   4.319 -0.3719  0.3281  0.5162
   61PHE     CA  633   4.282   5.892   4.110  0.2874 -0.1943  0.3013
   61PHE     HA  634   4.295   5.965   4.032  1.9327 -0.6490  0.1158
   61PHE     CB  635   4.411   5.809   4.127  0.0943 -0.6113 -0.2259
   61PHE    HB1  636   4.439   5.749   4.038 -0.4053  0.5177 -1.1684
   61PHE    HB2  637   4.396   5.731   4.204 -0.3983  1.3473  1.7897
   61PHE     CG  638   4.529   5.895   4.156 -0.1931 -0.2037 -0.2391
   61PHE    CD1  639   4.599   5.954   4.053 -0.5682 -0.1492 -0.4621
   61PHE    HD1  640   4.560   5.939   3.953  2.8775 -0.3481 -1.9044
   61PHE    CE1  641   4.705   6.040   4.067 -0.4814 -0.2654 -0.4023
   61PHE    HE1  642   4.752   6.079   3.978 -0.2096  2.3102  0.7737
   61PHE     CZ  643   4.742   6.077   4.195 -0.2711 -0.2005 -0.4818
   61PHE     HZ  644   4.839   6.122   4.211  0.0427 -0.7593 -0.7729
   61PHE    CD2  645   4.560   5.941   4.281 -0.3680 -0.1571 -0.2134
   61PHE    HD2  646   4.512   5.903   4.370 -2.5698  2.9190  0.0891
   61PHE    CE2  647   4.667   6.026   4.299 -0.5523  0.1403 -0.5164
   61PHE    HE2  648   4.706   6.048   4.397 -0.2631 -0.4926 -0.4875
   61PHE      C  649   4.177   5.805   4.050 -0.7809  0.9799  0.4333
   61PHE      O  650   4.116   5.718   4.113  0.4469 -0.1990  0.0457
   62GLU      N  651   4.161   5.822   3.918 -0.0154  0.2006  0.2328
   62GLU     HN  652   4.195   5.904   3.872 -0.3572  0.5620  0.6272
   62GLU     CA  653   4.059   5.750   3.849 -0.2520  0.4212  0.3520
   62GLU     HA  654   3.966   5.763   3.903 -1.5908  1.1583 -1.9572
   62GLU     CB  655   4.028   5.822   3.716 -1.1537 -0.3413  0.1348
   62GLU    HB1  656   3.955   5.764   3.656 -1.8518 -0.4163  1.0300
   62GLU    HB2  657   4.126   5.828   3.664 -1.8397  1.5093 -1.0359
   62GLU     CG  658   3.987   5.965   3.753  0.8829  0.3346 -0.0752
   62GLU    HG1  659   4.068   6.023   3.801  1.4419 -0.9613  0.5818
   62GLU    HG2  660   3.897   5.966   3.818  1.4088  0.4871  0.6640
   62GLU     CD  661   3.951   6.038   3.624  0.4756  0.4088  0.0798
   62GLU    OE1  662   3.834   6.085   3.620  0.2140 -0.1851  0.5727
   62GLU    OE2  663   4.026   6.045   3.524 -0.1693  0.2540 -0.4233
   62GLU      C  664   4.081   5.604   3.834  0.1882  0.5295 -0.0920
   62GLU      O  665   3.990   5.521   3.845  0.6164  0.1192  0.4404
   63ARG      N  666   4.205   5.558   3.810  0.0108 -0.1074  0.1742
   63ARG     HN  667   4.279   5.623   3.792  0.4669 -0.0941  1.9036
   63ARG     CA  668   4.244   5.421   3.796 -0.0211 -0.1382  0.3953
   63ARG     HA  669   4.191   5.376   3.713  2.8311  1.0134 -2.2440
   63ARG     CB  670   4.392   5.421   3.757 -0.2142  0.2221 -0.3553
   63ARG    HB1  671   4.416   5.470   3.660  4.3191 -1.8127 -0.5235
   63ARG    HB2  672   4.420   5.314   3.740 -0.8518  0.0141 -0.1292
   63ARG     CG  673   4.491   5.464   3.866 -0.2987  0.1866 -0.2659
   63ARG    HG1  674   4.520   5.394   3.947  3.3221 -0.5877 -2.0410
   63ARG    HG2  675   4.438   5.538   3.929  0.7015  0.2526  0.5135
   63ARG     CD  676   4.621   5.523   3.811 -0.0741 -0.5816 -0.5829
   63ARG    HD1  677   4.690   5.556   3.891 -1.0943 -0.8180  0.4306
   63ARG    HD2  678   4.601   5.607   3.741 -0.6577  0.6740  1.0224
   63ARG     NE  679   4.701   5.422   3.738  0.5973 -0.4637 -0.0233
   63ARG     HE  680   4.675   5.325   3.736 -0.1088 -0.3273  1.3539
   63ARG     CZ  681   4.802   5.458   3.653  0.1634  0.2330 -0.2516
   63ARG    NH1  682   4.836   5.590   3.645  0.6024  0.1299 -0.1309
   63ARG   HH11  683   4.777   5.653   3.696 -0.5776 -0.3735 -0.8206
   63ARG   HH12  684   4.907   5.611   3.578  0.2489 -0.3878 -0.6818
   63ARG    NH2  685   4.876   5.363   3.589  0.0874 -0.0226  0.0368
   63ARG   HH21  686   4.856   5.265   3.600  0.3623  0.0296  1.0410
   63ARG   HH22  687   4.914   5.396   3.502 -0.8874 -0.2367 -0.4860
   63ARG      C  688   4.235   5.341   3.921 -0.4465 -0.2437  0.2997
   63ARG      O  689   4.251   5.219   3.919  0.6608 -0.1016 -0.6271
   64LEU      N  690   4.217   5.410   4.035  0.6779  0.4566  0.0683
   64LEU     HN  691   4.198   5.507   4.044  3.3292  0.9529  1.4354
   64LEU     CA  692   4.188   5.344   4.159  0.4982 -0.4185 -0.4271
   64LEU     HA  693   4.224   5.243   4.172 -0.0871 -0.6897 -0.9036
   64LEU     CB  694   4.264   5.423   4.268  0.0314 -0.0143 -0.3921
   64LEU    HB1  695   4.226   5.399   4.370 -1.4950  1.2942 -0.6120
   64LEU    HB2  696   4.244   5.532   4.261 -0.6290 -0.1569 -0.8458
   64LEU     CG  697   4.417   5.415   4.256  0.0470 -0.0985 -0.1383
   64LEU     HG  698   4.447   5.470   4.165 -1.1565 -0.1338 -0.5705
   64LEU    CD1  699   4.475   5.499   4.371  0.2799 -0.3249 -0.0903
   64LEU   HD11  700   4.585   5.512   4.360 -0.1081  1.5737 -2.8260
   64LEU   HD12  701   4.442   5.454   4.467 -0.5548 -1.6829 -0.9716
   64LEU   HD13  702   4.437   5.603   4.363  1.2811  0.1010  0.4801
   64LEU    CD2  703   4.480   5.274   4.258  0.9599  0.2985 -0.4531
   64LEU   HD21  704   4.445   5.213   4.344 -2.5609  2.4389 -0.1519
   64LEU   HD22  705   4.589   5.292   4.256  0.7960  1.6828  0.9437
   64LEU   HD23  706   4.451   5.219   4.166 -0.6738 -0.8184  0.6602
   64LEU      C  707   4.043   5.342   4.192  0.4823 -0.5061 -0.5064
   64LEU      O  708   4.009   5.301   4.302  0.1936 -0.1367 -0.4582
   65GLN      N  709   3.953   5.366   4.094 -0.4001 -0.4150  0.3168
   65GLN     HN  710   3.981   5.390   4.002 -0.5604  1.3259  0.6892
   65GLN     CA  711   3.811   5.356   4.110 -0.4573 -0.0918  0.0199
   65GLN     HA  712   3.781   5.363   4.213 -0.4528 -2.7757  0.2744
   65GLN     CB  713   3.750   5.468   4.024 -0.6488 -0.0533  0.2096
   65GLN    HB1  714   3.640   5.459   4.038 -0.4620  0.7627  2.7773
   65GLN    HB2  715   3.774   5.441   3.919 -2.0406 -1.5831  0.2296
   65GLN     CG  716   3.785   5.612   4.060 -0.3189 -0.0550 -0.1073
   65GLN    HG1  717   3.751   5.682   3.981  1.2555  0.1868 -0.5995
   65GLN    HG2  718   3.895   5.628   4.060 -0.4535  0.9096 -0.0081
   65GLN     CD  719   3.742   5.649   4.202  0.0746 -0.0572  0.0129
   65GLN    OE1  720   3.645   5.592   4.251  0.2601 -0.1411  0.2865
   65GLN    NE2  721   3.807   5.756   4.254  0.0042 -0.2573  0.5115
   65GLN   HE21  722   3.802   5.772   4.353  1.1023  2.6715  0.2048
   65GLN   HE22  723   3.895   5.761   4.206 -0.2701 -2.5967 -0.3439
   65GLN      C  724   3.765   5.218   4.075  0.7348 -0.4427 -0.2192
   65GLN      O  725   3.684   5.199   3.985  0.3234 -0.1981  0.0948
   66THR      N  726   3.806   5.118   4.156  0.1101 -0.1208  0.5087
   66THR     HN  727   3.865   5.131   4.234  1.3537 -2.6364  0.0903
   66THR     CA  728   3.769   4.982   4.129 -0.5856  0.1392  0.1125
   66THR     HA  729   3.692   4.976   4.053 -0.2431 -0.7733 -0.1759
   66THR     CB  730   3.882   4.896   4.081 -0.6764  0.1919 -0.1956
   66THR     HB  731   3.851   4.789   4.075  1.5196 -0.5839  1.1607
   66THR    OG1  732   4.001   4.910   4.157 -0.7736 -0.5332  0.1056
   66THR    HG1  733   4.067   4.925   4.089 -1.2346 -1.5841 -0.6056
   66THR    CG2  734   3.918   4.929   3.935 -0.2271  0.2271 -0.0767
   66THR   HG21  735   3.994   4.852   3.913 -0.6019 -0.0023 -0.5772
   66THR   HG22  736   3.975   5.024   3.924  1.2782 -0.0415  3.9038
   66THR   HG23  737   3.829   4.927   3.868 -0.8533 -1.4528  0.7539
   66THR      C  738   3.704   4.921   4.248  0.5426 -0.4922  0.4211
   66THR      O  739   3.732   4.966   4.359  0.3379  0.6287  0.0273
   67VAL      N  740   3.625   4.814   4.227  0.1109 -0.1163  0.1212
   67VAL     HN  741   3.598   4.773   4.140  0.1661  1.6046 -0.7688
   67VAL     CA  742   3.557   4.746   4.332 -0.2811  0.0470 -0.0239
   67VAL     HA  743   3.488   4.812   4.383  0.9074 -0.9393  3.1059
   67VAL     CB  744   3.472   4.636   4.276 -0.2609  0.3882 -0.7337
   67VAL     HB  745   3.526   4.568   4.206 -1.0617  0.9976 -1.9638
   67VAL    CG1  746   3.407   4.545   4.383  0.5187  0.6344 -0.0418
   67VAL   HG11  747   3.317   4.499   4.338  0.7473  0.2336 -0.0937
   67VAL   HG12  748   3.361   4.604   4.465 -1.0249  1.1610 -1.2439
   67VAL   HG13  749   3.475   4.470   4.430 -2.9485 -1.9252  1.2564
   67VAL    CG2  750   3.366   4.712   4.195 -0.4379  0.3276 -0.5619
   67VAL   HG21  751   3.267   4.662   4.188 -0.0353 -0.5439 -0.1558
   67VAL   HG22  752   3.393   4.709   4.087 -0.4068 -3.7656 -0.5937
   67VAL   HG23  753   3.351   4.815   4.234  1.4922 -0.1248  1.5744
   67VAL      C  754   3.647   4.698   4.441  0.1110  0.4171 -0.1854
   67VAL      O  755   3.628   4.727   4.559 -0.2674 -0.9789  0.1137
   68THR      N  756   3.757   4.631   4.402 -0.0990  0.0606 -0.1686
   68THR     HN  757   3.771   4.621   4.304  0.3252 -0.7296 -0.0342
   68THR     CA  758   3.857   4.581   4.491 -0.0002 -0.2258 -0.4387
   68THR     HA  759   3.808   4.517   4.564  0.9225 -0.3568  0.0852
   68THR     CB  760   3.969   4.511   4.419  0.4992  0.0698  0.0419
   68THR     HB  761   4.030   4.585   4.364 -1.6656  2.2030  0.3307
   68THR    OG1  762   3.911   4.427   4.321  0.2467  0.0725  0.1863
   68THR    HG1  763   3.868   4.359   4.373  0.7740  1.1269  2.0830
   68THR    CG2  764   4.064   4.426   4.505  0.2879  0.2370  0.4426
   68THR   HG21  765   4.101   4.473   4.599 -0.3506  1.5325  0.0705
   68THR   HG22  766   4.153   4.405   4.443  0.6748  0.4957  0.9050
   68THR   HG23  767   4.027   4.324   4.531 -0.6487 -0.2374 -2.4141
   68THR      C  768   3.921   4.687   4.574  0.3528 -0.3401 -0.5642
   68THR      O  769   3.949   4.676   4.693  0.3762 -0.0704 -0.5435
   69ASN      N  770   3.950   4.804   4.512 -0.3174  0.1833  0.0938
   69ASN     HN  771   3.914   4.817   4.421  1.3785  0.6682 -0.5421
   69ASN     CA  772   4.006   4.919   4.576  0.1919  0.0720 -0.1445
   69ASN     HA  773   4.086   4.889   4.642  0.6038  1.8358  0.1991
   69ASN     CB  774   4.060   5.020   4.473  0.1126  0.3322  0.0679
   69ASN    HB1  775   4.090   5.109   4.533 -3.6586  1.9274 -0.1358
   69ASN    HB2  776   3.989   5.048   4.393  0.4277 -1.3694 -0.8512
   69ASN     CG  777   4.187   4.966   4.410 -0.4010 -0.1726 -0.5459
   69ASN    OD1  778   4.257   4.870   4.443 -0.1049  0.2141 -0.0451
   69ASN    ND2  779   4.225   5.041   4.303 -0.3824  0.4059 -0.1375
   69ASN   HD21  780   4.166   5.121   4.290 -0.7649 -0.0960 -1.7333
   69ASN   HD22  781   4.290   5.002   4.238 -2.2066 -2.0302 -0.6478
   69ASN      C  782   3.918   4.982   4.678  0.1865 -0.2753  0.0676
   69ASN      O  783   3.967   5.024   4.783 -0.2301  0.2641  0.0572
   70TYR      N  784   3.785   4.988   4.658  0.1930  0.4664  0.2089
   70TYR     HN  785   3.744   4.964   4.570  0.2820  0.1081  0.2657
   70TYR     CA  786   3.689   5.027   4.757 -0.4245  0.1128 -0.2443
   70TYR     HA  787   3.713   5.128   4.785 -1.7580  1.1591 -2.5934
   70TYR     CB  788   3.547   5.042   4.700 -0.4647 -0.3309 -0.2681
   70TYR    HB1  789   3.482   5.095   4.774 -1.1295  1.1556 -1.8456
   70TYR    HB2  790   3.507   4.941   4.679 -1.8848 -0.0618  0.9892
   70TYR     CG  791   3.547   5.128   4.578 -0.5944  0.0996  0.0329
   70TYR    CD1  792   3.614   5.248   4.575 -0.1463 -0.1482  0.1618
   70TYR    HD1  793   3.672   5.276   4.662  1.5976 -2.7030 -0.0765
   70TYR    CE1  794   3.600   5.330   4.466 -0.6891  0.1204  0.4280
   70TYR    HE1  795   3.642   5.429   4.466 -2.0539  0.7372  1.8127
   70TYR     CZ  796   3.532   5.283   4.355 -0.1168  0.1576  0.0574
   70TYR     OH  797   3.516   5.362   4.239  0.5224  0.4026  0.1287
   70TYR     HH  798   3.560   5.446   4.254  0.4930  0.8716 -2.1425
   70TYR    CD2  799   3.476   5.080   4.471 -0.9091 -0.0004  0.2820
   70TYR    HD2  800   3.411   4.994   4.471 -0.9345  0.0161  1.2335
   70TYR    CE2  801   3.468   5.162   4.360  0.3636 -0.0944  0.1065
   70TYR    HE2  802   3.411   5.130   4.274  0.0611 -0.4208  0.4233
   70TYR      C  803   3.683   4.938   4.876  0.3325 -0.0291 -0.3056
   70TYR      O  804   3.666   4.978   4.991 -0.0262 -0.2930 -0.2643
   71PHE      N  805   3.689   4.806   4.848 -0.5411 -0.1511  0.0299
   71PHE     HN  806   3.715   4.767   4.760 -0.0695 -1.0100  0.5316
   71PHE     CA  807   3.722   4.720   4.958 -0.2950 -0.1113 -0.0107
   71PHE     HA  808   3.645   4.729   5.034  0.0060 -2.8266  0.7320
   71PHE     CB  809   3.707   4.574   4.910 -0.0103 -0.1851  0.1266
   71PHE    HB1  810   3.715   4.520   5.007 -1.8185  3.1479  2.3254
   71PHE    HB2  811   3.795   4.561   4.843  1.4193  2.3085  1.3707
   71PHE     CG  812   3.576   4.535   4.852  0.0631 -0.1721 -0.0471
   71PHE    CD1  813   3.460   4.563   4.920  0.0343  0.6031 -0.4059
   71PHE    HD1  814   3.469   4.612   5.016 -1.4362  1.3862 -0.6429
   71PHE    CE1  815   3.332   4.532   4.881  0.0746  0.0226 -0.0775
   71PHE    HE1  816   3.248   4.558   4.944 -0.9614 -1.1832 -0.9146
   71PHE     CZ  817   3.323   4.463   4.762  0.0741  0.3835 -0.2853
   71PHE     HZ  818   3.223   4.441   4.728 -0.3236 -0.6370  1.4029
   71PHE    CD2  819   3.560   4.443   4.750  0.3556 -0.3449  0.0625
   71PHE    HD2  820   3.645   4.412   4.693  0.5809  1.5420 -0.6990
   71PHE    CE2  821   3.435   4.403   4.709  0.1666  0.3473 -0.0471
   71PHE    HE2  822   3.419   4.346   4.619  0.4988  0.6489 -0.2991
   71PHE      C  823   3.850   4.739   5.031 -0.2105  0.6765 -0.3558
   71PHE      O  824   3.848   4.731   5.154 -0.0043 -0.2463 -0.4055
   72ILE      N  825   3.966   4.764   4.967  0.3390 -0.3490  0.2234
   72ILE     HN  826   3.968   4.772   4.868 -0.5603  1.4781  0.3175
   72ILE     CA  827   4.087   4.806   5.030  0.0142  0.3871  0.3599
   72ILE     HA  828   4.127   4.730   5.096 -1.8197 -1.0826 -0.1513
   72ILE     CB  829   4.194   4.818   4.926  0.2726  0.0595  0.5863
   72ILE     HB  830   4.164   4.885   4.842  0.3912 -1.0588 -0.3738
   72ILE    CG2  831   4.317   4.891   4.982  0.1996  0.2749  0.4663
   72ILE   HG21  832   4.358   4.844   5.074  0.2861 -0.4464  0.0696
   72ILE   HG22  833   4.289   4.998   4.992 -0.5778  0.1390 -0.1500
   72ILE   HG23  834   4.400   4.889   4.908 -0.8902 -1.8254 -0.7968
   72ILE    CG1  835   4.228   4.681   4.864 -0.9881  0.1985 -0.4511
   72ILE   HG11  836   4.137   4.618   4.856 -0.9161 -0.2646  1.7831
   72ILE   HG12  837   4.291   4.628   4.937  0.7219 -1.6899 -3.1065
   72ILE     CD  838   4.299   4.684   4.728 -0.2135 -0.6567 -0.0722
   72ILE    HD1  839   4.232   4.730   4.653 -0.0090 -2.6604 -1.5395
   72ILE    HD2  840   4.326   4.579   4.707 -2.5930 -2.1213  3.2808
   72ILE    HD3  841   4.392   4.745   4.737 -0.4978 -0.3653  1.1108
   72ILE      C  842   4.075   4.934   5.106  0.5403  0.5529  0.1667
   72ILE      O  843   4.136   4.958   5.210  0.5950  0.2007  0.2154
   73THR      N  844   3.996   5.031   5.055 -0.1831 -0.1736 -0.1226
   73THR     HN  845   3.960   5.019   4.963 -0.1205 -0.1684 -0.1474
   73THR     CA  846   3.961   5.145   5.134 -0.4458 -0.1085 -0.3373
   73THR     HA  847   4.046   5.206   5.159 -2.4642  2.9277 -0.1971
   73THR     CB  848   3.873   5.241   5.058 -0.3410  0.1868 -0.0872
   73THR     HB  849   3.767   5.209   5.062 -0.3857  0.4022  0.4889
   73THR    OG1  850   3.901   5.259   4.919  0.3373 -0.1124  0.0047
   73THR    HG1  851   3.919   5.171   4.884 -3.0353  0.4412 -3.8132
   73THR    CG2  852   3.903   5.383   5.108 -0.3068 -0.1502  0.8755
   73THR   HG21  853   4.009   5.406   5.084 -0.1158 -1.5849  0.2627
   73THR   HG22  854   3.886   5.408   5.214 -1.7887 -1.7934  1.0708
   73THR   HG23  855   3.834   5.448   5.050 -0.6599  0.5306  2.0323
   73THR      C  856   3.898   5.122   5.267  0.4450 -0.6571 -0.0045
   73THR      O  857   3.921   5.197   5.361  0.1100 -0.2012 -0.2786
   74SER      N  858   3.807   5.023   5.276 -0.0358 -0.2418 -0.2170
   74SER     HN  859   3.778   4.971   5.196 -0.0641 -0.3622 -0.1282
   74SER     CA  860   3.753   4.982   5.401  0.0609 -0.0245 -0.1045
   74SER     HA  861   3.711   5.072   5.444 -3.4656 -1.8546  0.6813
   74SER     CB  862   3.634   4.884   5.390  0.1491 -0.1276 -0.1386
   74SER    HB1  863   3.671   4.792   5.340  1.9245  0.6888 -0.4012
   74SER    HB2  864   3.551   4.933   5.335  0.0430 -0.9843 -0.7592
   74SER     OG  865   3.583   4.840   5.515  0.1280 -0.4590 -0.2647
   74SER    HG1  866   3.646   4.774   5.546 -0.5177 -0.4857  1.0613
   74SER      C  867   3.860   4.930   5.490 -0.3261 -0.1829  0.2765
   74SER      O  868   3.849   4.967   5.607 -0.2214  0.1387  0.1853
   75LEU      N  869   3.955   4.847   5.444 -0.3634 -0.0207 -0.0933
   75LEU     HN  870   3.943   4.809   5.352 -2.0900  0.0438  0.0869
   75LEU     CA  871   4.062   4.794   5.523 -0.3191 -0.0075 -0.1437
   75LEU     HA  872   4.023   4.752   5.616  1.9270  1.1649  1.4161
   75LEU     CB  873   4.139   4.691   5.439  0.3886  0.6238 -0.2757
   75LEU    HB1  874   4.176   4.736   5.345  0.5181 -0.0865 -0.5729
   75LEU    HB2  875   4.070   4.609   5.410 -2.0467  2.0762  0.9952
   75LEU     CG  876   4.265   4.626   5.497  0.0594  0.3603  0.1524
   75LEU     HG  877   4.335   4.704   5.536 -0.4034 -0.2188  2.2661
   75LEU    CD1  878   4.252   4.534   5.619  0.0379  0.0393 -0.0924
   75LEU   HD11  879   4.182   4.449   5.601  0.2291 -0.6319  2.0753
   75LEU   HD12  880   4.221   4.582   5.715 -0.4418 -0.3184 -0.0638
   75LEU   HD13  881   4.352   4.503   5.655  0.7492  1.6081 -0.6763
   75LEU    CD2  882   4.336   4.559   5.378 -0.4218  0.0441  0.0413
   75LEU   HD21  883   4.333   4.619   5.285  2.5692 -0.4880 -0.5185
   75LEU   HD22  884   4.282   4.463   5.364 -1.3075  0.4599  0.5363
   75LEU   HD23  885   4.445   4.542   5.396 -0.1818  0.7686 -0.6707
   75LEU      C  886   4.146   4.906   5.574  0.6727 -0.7055 -0.2247
   75LEU      O  887   4.182   4.912   5.691  0.4072 -0.2440 -0.1651
   76ALA      N  888   4.185   5.003   5.489  0.1384 -0.2710  0.0197
   76ALA     HN  889   4.164   5.012   5.392  2.6680  0.7351 -0.5043
   76ALA     CA  890   4.252   5.124   5.525 -0.2630 -0.2335  0.6623
   76ALA     HA  891   4.349   5.096   5.562  0.6075  1.3302 -0.3325
   76ALA     CB  892   4.264   5.210   5.397 -0.2075 -0.7590  0.3101
   76ALA    HB1  893   4.312   5.310   5.408 -0.1524 -0.8290  0.7234
   76ALA    HB2  894   4.158   5.230   5.369 -0.5795  1.3265  2.8210
   76ALA    HB3  895   4.314   5.157   5.314  0.7204 -0.6394  0.7770
   76ALA      C  896   4.191   5.212   5.628 -0.0552  0.5232  0.1503
   76ALA      O  897   4.255   5.267   5.718  0.0242  0.5399  0.0834
   77CYS      N  898   4.057   5.228   5.634 -0.1600 -0.4263  0.4599
   77CYS     HN  899   4.000   5.173   5.573 -0.8075 -1.3064  1.8107
   77CYS     CA  900   3.994   5.292   5.745  0.0050  0.1972  0.1987
   77CYS     HA  901   4.031   5.393   5.754 -1.4786  1.0226 -2.0688
   77CYS     CB  902   3.843   5.316   5.725 -0.1190 -0.7843 -0.0914
   77CYS    HB1  903   3.795   5.376   5.806 -0.9531  0.5339 -1.5143
   77CYS    HB2  904   3.791   5.218   5.713 -0.6254 -0.4177 -0.9259
   77CYS     SG  905   3.813   5.410   5.573 -0.0717 -0.2690  0.2162
   77CYS    HG1  906   3.892   5.345   5.489  0.6953 -0.3694  1.0002
   77CYS      C  907   4.014   5.217   5.872  0.3761  0.1021  0.0835
   77CYS      O  908   4.057   5.283   5.967 -0.3049  0.4550  0.1499
   78ALA      N  909   4.001   5.083   5.877  0.3173  0.1051  0.0048
   78ALA     HN  910   3.972   5.021   5.805  1.2851  0.5574 -0.8005
   78ALA     CA  911   4.032   5.007   5.994 -0.2027  0.4347  0.3601
   78ALA     HA  912   3.972   5.040   6.078 -0.0702 -0.2556  0.7312
   78ALA     CB  913   3.986   4.861   5.982  0.0557  0.3652  0.2061
   78ALA    HB1  914   4.062   4.815   5.916 -0.0095 -0.5965  0.7773
   78ALA    HB2  915   3.884   4.856   5.938  0.5670 -0.6501 -0.9143
   78ALA    HB3  916   3.987   4.815   6.083  0.1141  0.2693  0.1619
   78ALA      C  917   4.175   5.019   6.034  0.0354 -0.3414 -0.2539
   78ALA      O  918   4.206   5.033   6.152 -0.0375  0.3899 -0.3180
   79ASP      N  919   4.268   5.027   5.937 -0.0326 -0.3222 -0.3166
   79ASP     HN  920   4.249   4.996   5.844  0.3115 -2.5322  0.3025
   79ASP     CA  921   4.406   5.044   5.970 -0.1634 -0.3266  0.2370
   79ASP     HA  922   4.445   4.979   6.047  1.6019  0.2772 -0.0987
   79ASP     CB  923   4.485   5.026   5.840 -0.1265 -0.5465  0.2903
   79ASP    HB1  924   4.587   5.070   5.841 -0.0638 -0.7079  1.2140
   79ASP    HB2  925   4.433   5.071   5.752 -1.4778 -0.5341  1.0762
   79ASP     CG  926   4.507   4.877   5.815  0.1001 -0.4221 -0.2746
   79ASP    OD1  927   4.509   4.793   5.909 -0.0728 -0.0881  0.0299
   79ASP    OD2  928   4.547   4.845   5.700 -0.2223 -0.3718 -0.4035
   79ASP      C  929   4.436   5.180   6.024  0.3960 -0.3521 -0.0024
   79ASP      O  930   4.504   5.202   6.124  0.3603 -0.0884 -0.0361
   80LEU      N  931   4.377   5.285   5.964  0.3202 -0.5556 -0.2870
   80LEU     HN  932   4.314   5.262   5.890 -2.4273  2.6680  0.7799
   80LEU     CA  933   4.376   5.420   6.011 -0.0125 -0.6064 -0.1485
   80LEU     HA  934   4.477   5.455   6.021 -0.2344 -0.0912  0.3988
   80LEU     CB  935   4.298   5.511   5.914 -0.2095  0.0740  0.6360
   80LEU    HB1  936   4.188   5.497   5.905  0.3070 -3.6005 -2.8182
   80LEU    HB2  937   4.344   5.501   5.814 -1.3085 -0.4851  0.1770
   80LEU     CG  938   4.318   5.660   5.943  0.1416  0.1381  0.0742
   80LEU     HG  939   4.273   5.681   6.043  1.7742  2.4201  0.4160
   80LEU    CD1  940   4.464   5.709   5.955  0.1972 -0.0156  0.0156
   80LEU   HD11  941   4.519   5.665   5.868  3.0334  1.6926  0.8196
   80LEU   HD12  942   4.509   5.682   6.052  0.6280 -0.4983 -0.3129
   80LEU   HD13  943   4.479   5.819   5.951  2.9802 -0.3123  0.3184
   80LEU    CD2  944   4.245   5.750   5.842 -0.3299  0.1563  0.4306
   80LEU   HD21  945   4.296   5.733   5.745 -0.5878 -1.0067  0.4787
   80LEU   HD22  946   4.256   5.854   5.878 -3.3788  0.8874 -0.4120
   80LEU   HD23  947   4.138   5.731   5.818  0.1069  0.9070 -2.4153
   80LEU      C  948   4.315   5.444   6.145 -0.0180  0.1218 -0.2782
   80LEU      O  949   4.371   5.523   6.222 -0.1979  0.1181 -0.1413
   81VAL      N  950   4.199   5.388   6.184  0.2103 -0.3089 -0.2133
   81VAL     HN  951   4.150   5.333   6.117 -0.7076 -2.1247  1.8079
   81VAL     CA  952   4.130   5.409   6.308  0.1993  0.3177 -0.3198
   81VAL     HA  953   4.126   5.513   6.336  2.5958  0.5203 -0.4813
   81VAL     CB  954   3.989   5.358   6.309  0.1796  0.3768 -0.1041
   81VAL     HB  955   3.975   5.258   6.261 -4.6503  1.5217 -1.6237
   81VAL    CG1  956   3.931   5.359   6.452  0.8233 -0.7261  0.1788
   81VAL   HG11  957   3.821   5.367   6.454  0.9609  1.7050  1.6327
   81VAL   HG12  958   3.961   5.449   6.510  1.3658 -0.9471  0.2477
   81VAL   HG13  959   3.968   5.274   6.512  0.8958 -0.2236  0.8536
   81VAL    CG2  960   3.903   5.446   6.217  0.2552  0.3081 -0.2412
   81VAL   HG21  961   3.808   5.391   6.198 -1.1085  1.8114  1.7383
   81VAL   HG22  962   3.958   5.447   6.121  1.5398  1.1034  0.4577
   81VAL   HG23  963   3.892   5.548   6.261  0.7972 -0.1999  1.1374
   81VAL      C  964   4.216   5.340   6.408  0.3215  0.4108 -0.3614
   81VAL      O  965   4.224   5.393   6.519  0.0213  1.0521 -0.6387
   82MET      N  966   4.276   5.224   6.377 -0.3552 -0.0162 -0.0859
   82MET     HN  967   4.248   5.169   6.298 -2.1349 -0.0169  0.4978
   82MET     CA  968   4.360   5.157   6.472  0.0768 -0.1206 -0.5377
   82MET     HA  969   4.311   5.146   6.568  0.9540 -1.1906 -0.2017
   82MET     CB  970   4.389   5.024   6.401  0.5059  0.1271 -0.8266
   82MET    HB1  971   4.437   5.038   6.301  0.6814  0.7933 -0.6562
   82MET    HB2  972   4.291   4.975   6.386  0.6950 -0.4495 -0.2138
   82MET     CG  973   4.490   4.929   6.467 -0.0353 -0.0019 -0.1757
   82MET    HG1  974   4.583   4.991   6.464 -1.2167  1.8736 -0.0625
   82MET    HG2  975   4.514   4.848   6.395 -0.5154  0.1763 -0.5427
   82MET     SD  976   4.452   4.873   6.635 -0.1903  0.0673 -0.1879
   82MET     CE  977   4.406   4.709   6.569 -0.1275  0.1119 -0.3411
   82MET    HE1  978   4.298   4.699   6.545 -0.0729  1.6813 -1.4429
   82MET    HE2  979   4.421   4.636   6.651  0.2254 -0.6039 -1.0398
   82MET    HE3  980   4.454   4.675   6.475  0.5791  2.7692 -1.0471
   82MET      C  981   4.483   5.229   6.514 -0.5362  0.6070  0.0414
   82MET      O  982   4.505   5.251   6.633 -0.7661 -0.2629  0.2530
   83GLY      N  983   4.559   5.285   6.418 -0.0390  0.5464  0.3950
   83GLY     HN  984   4.547   5.259   6.323 -0.4441  2.3959 -0.0945
   83GLY     CA  985   4.667   5.377   6.437  0.6073 -0.3039  0.9462
   83GLY    HA1  986   4.700   5.398   6.337 -0.9683 -3.6975 -0.4285
   83GLY    HA2  987   4.744   5.329   6.495  2.1763 -0.5168 -1.2421
   83GLY      C  988   4.629   5.499   6.514 -0.4448  0.0596 -0.1246
   83GLY      O  989   4.707   5.551   6.593  0.1235 -0.3215 -0.4362
   84LEU      N  990   4.506   5.550   6.492 -0.3847  0.1721 -0.1995
   84LEU     HN  991   4.443   5.510   6.425  1.1883 -2.4798 -0.2409
   84LEU     CA  992   4.454   5.669   6.552 -0.0362  0.1169  0.2101
   84LEU     HA  993   4.536   5.738   6.563 -0.9074  1.1590  0.3135
   84LEU     CB  994   4.352   5.733   6.457 -0.1674 -0.2372  0.1094
   84LEU    HB1  995   4.283   5.799   6.514 -0.9788 -1.6290  0.7863
   84LEU    HB2  996   4.289   5.649   6.420 -1.8626  1.0654 -0.0764
   84LEU     CG  997   4.397   5.818   6.337 -0.5235  0.1758  0.2659
   84LEU     HG  998   4.448   5.752   6.263 -0.7972 -1.4915  1.5215
   84LEU    CD1  999   4.276   5.882   6.267 -0.5611 -0.4474 -0.2514
   84LEU   HD11 1000   4.201   5.806   6.235 -1.2767  0.3232 -0.4446
   84LEU   HD12 1001   4.309   5.928   6.172 -1.4506  2.4645  0.7314
   84LEU   HD13 1002   4.228   5.964   6.325 -1.5511 -0.4063 -1.0924
   84LEU    CD2 1003   4.496   5.924   6.389  0.3114 -0.1611 -0.5972
   84LEU   HD21 1004   4.527   6.002   6.317 -0.6223  0.7542 -0.0249
   84LEU   HD22 1005   4.595   5.886   6.424  0.9948  3.1733  1.5080
   84LEU   HD23 1006   4.448   5.975   6.475  1.4228 -0.7803  0.4229
   84LEU      C 1007   4.399   5.647   6.689  0.6837 -1.0743  0.3273
   84LEU      O 1008   4.450   5.707   6.784  0.1851 -0.2839  0.1063
   85ALA      N 1009   4.297   5.563   6.716  0.2852 -0.5447  0.4777
   85ALA     HN 1010   4.269   5.492   6.652 -1.6415  0.1858  0.4477
   85ALA     CA 1011   4.221   5.574   6.836  0.1665 -0.0125  0.3602
   85ALA     HA 1012   4.248   5.666   6.886  3.0634 -0.8628  0.5606
   85ALA     CB 1013   4.074   5.556   6.795  0.0522  0.7454  0.4358
   85ALA    HB1 1014   4.041   5.630   6.719 -1.5916 -0.9357 -0.5743
   85ALA    HB2 1015   4.011   5.556   6.887 -0.7082 -3.7530  0.1352
   85ALA    HB3 1016   4.055   5.460   6.743 -1.4459  1.6088 -0.7041
   85ALA      C 1017   4.259   5.468   6.934 -0.4840 -0.2613  0.3451
   85ALA      O 1018   4.215   5.475   7.049 -0.3676 -0.0516  0.3766
   86VAL      N 1019   4.343   5.368   6.899  0.3238  0.4685  0.1851
   86VAL     HN 1020   4.385   5.370   6.809 -0.5124  0.8171 -0.2103
   86VAL     CA 1021   4.372   5.250   6.974  0.4817 -0.0375 -0.6724
   86VAL     HA 1022   4.315   5.228   7.063  0.9620 -1.7248 -0.7341
   86VAL     CB 1023   4.340   5.123   6.901  0.2548 -0.1746 -0.3378
   86VAL     HB 1024   4.386   5.116   6.800  0.4176 -0.2296 -0.2599
   86VAL    CG1 1025   4.387   4.998   6.978  0.1208 -0.2034 -0.3031
   86VAL   HG11 1026   4.368   4.999   7.087 -0.6632 -3.0800 -0.3443
   86VAL   HG12 1027   4.489   4.965   6.952 -0.4036 -2.1473 -0.0457
   86VAL   HG13 1028   4.330   4.908   6.946 -0.1829 -0.6632  1.4324
   86VAL    CG2 1029   4.187   5.112   6.883  0.2524 -0.2986 -0.2385
   86VAL   HG21 1030   4.149   5.194   6.819 -2.3343 -2.9352 -2.3045
   86VAL   HG22 1031   4.145   5.122   6.986  0.6891 -1.2602  0.0503
   86VAL   HG23 1032   4.133   5.025   6.841 -1.8036  1.2187 -0.8767
   86VAL      C 1033   4.515   5.238   7.014  0.2978 -0.5381 -0.1510
   86VAL      O 1034   4.544   5.228   7.133  0.0974 -0.0154 -0.0568
   87VAL      N 1035   4.613   5.237   6.922  0.1950  0.1253 -0.2694
   87VAL     HN 1036   4.596   5.229   6.824  3.9091 -1.6303 -0.9515
   87VAL     CA 1037   4.756   5.231   6.934  0.1770  0.2374  0.0174
   87VAL     HA 1038   4.778   5.135   6.978  0.1347 -1.2497 -2.9022
   87VAL     CB 1039   4.814   5.221   6.796  0.3109 -0.1239  0.0971
   87VAL     HB 1040   4.773   5.303   6.732 -0.4131 -0.6061 -0.0631
   87VAL    CG1 1041   4.967   5.228   6.792  0.3134 -0.1710  0.1320
   87VAL   HG11 1042   5.000   5.242   6.686 -2.5530  3.1154 -0.4748
   87VAL   HG12 1043   5.022   5.143   6.837 -0.8856 -0.5558  0.9166
   87VAL   HG13 1044   5.000   5.317   6.848  0.4375 -0.0720 -0.0961
   87VAL    CG2 1045   4.764   5.090   6.733  0.1652 -0.2575  0.4915
   87VAL   HG21 1046   4.658   5.080   6.704  0.0672  2.1709 -0.1415
   87VAL   HG22 1047   4.782   4.998   6.794 -1.8729 -0.1083  1.4013
   87VAL   HG23 1048   4.821   5.079   6.638  0.0860  0.6805  0.3332
   87VAL      C 1049   4.810   5.345   7.013  0.4810  0.2867 -0.2584
   87VAL      O 1050   4.886   5.312   7.103 -0.1193  0.4531  0.3172
   88PRO      N 1051   4.785   5.473   7.009 -0.3959  0.1382  0.1260
   88PRO     CD 1052   4.691   5.533   6.916 -0.5913 -0.4942 -0.0940
   88PRO    HD1 1053   4.587   5.533   6.955 -1.8833  1.7317 -3.1401
   88PRO    HD2 1054   4.693   5.469   6.826 -1.0565 -1.3468  0.4881
   88PRO     CA 1055   4.849   5.569   7.094 -0.0160  0.1165 -0.1358
   88PRO     HA 1056   4.956   5.555   7.091 -0.1137 -0.7824  0.4024
   88PRO     CB 1057   4.814   5.706   7.035  0.1309  0.2035 -0.0193
   88PRO    HB1 1058   4.902   5.773   7.024 -1.0148  1.6154 -0.7988
   88PRO    HB2 1059   4.731   5.756   7.089 -0.7756 -1.3929  0.1383
   88PRO     CG 1060   4.751   5.674   6.899  0.3853 -0.8783  0.1105
   88PRO    HG1 1061   4.675   5.744   6.858  0.1115 -1.7209 -0.8746
   88PRO    HG2 1062   4.825   5.673   6.816  0.8081  0.4464  0.4564
   88PRO      C 1063   4.804   5.569   7.235 -0.6219  0.1997 -0.3276
   88PRO      O 1064   4.886   5.586   7.325 -0.1659  0.2917 -0.7573
   89PHE      N 1065   4.673   5.553   7.261 -0.5397  0.1670  0.0868
   89PHE     HN 1066   4.617   5.513   7.188  1.4261 -0.0624 -1.3737
   89PHE     CA 1067   4.615   5.540   7.391 -0.3405  0.2378  0.1822
   89PHE     HA 1068   4.653   5.620   7.453 -0.3540  0.5856 -0.2497
   89PHE     CB 1069   4.463   5.520   7.387 -0.2709 -0.3503  0.4248
   89PHE    HB1 1070   4.426   5.497   7.489  0.1073 -2.2835  0.1656
   89PHE    HB2 1071   4.432   5.439   7.316 -0.2361 -0.7235  0.8319
   89PHE     CG 1072   4.412   5.654   7.347 -0.3268 -0.4482  0.1616
   89PHE    CD1 1073   4.354   5.737   7.440 -0.1010 -0.1640  0.0490
   89PHE    HD1 1074   4.333   5.712   7.543  1.6396 -0.0363  0.4640
   89PHE    CE1 1075   4.307   5.863   7.409 -0.4626 -0.3227 -0.0504
   89PHE    HE1 1076   4.255   5.925   7.480  0.5887  1.5551 -0.8476
   89PHE     CZ 1077   4.311   5.906   7.278 -0.5795  0.2227  0.1224
   89PHE     HZ 1078   4.270   5.999   7.244 -0.8895 -0.2820 -0.9217
   89PHE    CD2 1079   4.410   5.694   7.216  0.2551  0.0550  0.3020
   89PHE    HD2 1080   4.462   5.628   7.149  0.7532 -0.0423  0.7750
   89PHE    CE2 1081   4.368   5.822   7.185  0.2825  0.1600  0.6989
   89PHE    HE2 1082   4.356   5.859   7.085 -1.5078  1.8527  1.4744
   89PHE      C 1083   4.672   5.425   7.466 -0.7106  0.2581  0.4954
   89PHE      O 1084   4.724   5.442   7.577 -0.6982 -0.2300  0.5657
   90GLY      N 1085   4.683   5.309   7.399 -0.3864  0.3493  0.3885
   90GLY     HN 1086   4.646   5.316   7.307  0.3967  1.9585  0.1620
   90GLY     CA 1087   4.760   5.195   7.438  0.0122  0.4036 -0.2405
   90GLY    HA1 1088   4.763   5.142   7.344  0.4539  2.0350 -1.1858
   90GLY    HA2 1089   4.709   5.149   7.521  0.1796  0.3811 -0.1498
   90GLY      C 1090   4.904   5.220   7.469  0.1097 -0.1787 -0.2230
   90GLY      O 1091   4.956   5.180   7.573 -0.8376 -0.0439  0.3161
   91ALA      N 1092   4.969   5.296   7.380  0.1953 -0.3856 -0.3384
   91ALA     HN 1093   4.929   5.337   7.299  2.0855  3.3077  0.3607
   91ALA     CA 1094   5.101   5.346   7.408  0.0209 -0.1942  0.1473
   91ALA     HA 1095   5.166   5.260   7.414 -0.6946 -0.6615  2.0179
   91ALA     CB 1096   5.152   5.429   7.289  0.5495 -0.0611  0.4661
   91ALA    HB1 1097   5.261   5.451   7.291  0.6722 -0.6789  1.3462
   91ALA    HB2 1098   5.090   5.520   7.276  0.7955 -0.0259 -0.4698
   91ALA    HB3 1099   5.135   5.368   7.198  1.3304 -0.0774  0.3255
   91ALA      C 1100   5.126   5.424   7.533 -0.3787 -0.1071  0.1746
   91ALA      O 1101   5.218   5.401   7.611  0.1792  0.4069 -0.3182
   92ALA      N 1102   5.042   5.525   7.560 -0.3358 -0.0954  0.2643
   92ALA     HN 1103   4.976   5.541   7.487  0.1603 -0.3591 -0.2506
   92ALA     CA 1104   5.033   5.594   7.685 -0.5628  0.0307  0.1779
   92ALA     HA 1105   5.133   5.631   7.701 -0.6020  0.3198 -0.2316
   92ALA     CB 1106   4.937   5.714   7.679 -0.1917  0.3291  0.1584
   92ALA    HB1 1107   4.831   5.682   7.663  0.4748 -1.8314 -0.2555
   92ALA    HB2 1108   4.973   5.797   7.615  2.7075 -0.7304  0.3013
   92ALA    HB3 1109   4.940   5.759   7.781 -0.5172 -1.5177  1.0230
   92ALA      C 1110   5.003   5.507   7.802 -0.7741  0.1157  0.1875
   92ALA      O 1111   5.063   5.534   7.906  0.2757 -0.4281 -0.2639
   93HSD      N 1112   4.922   5.399   7.792 -0.1136 -0.3357 -0.3577
   93HSD     HN 1113   4.879   5.387   7.703 -1.5615  1.4571  0.0317
   93HSD     CA 1114   4.902   5.298   7.891  0.1767  0.1682  0.2269
   93HSD     HA 1115   4.866   5.347   7.980 -1.4354 -3.6335  1.8760
   93HSD     CB 1116   4.786   5.203   7.857  0.2503  0.1137  0.1258
   93HSD    HB1 1117   4.810   5.140   7.769 -0.0396 -1.6219  1.2366
   93HSD    HB2 1118   4.696   5.268   7.848 -0.5730 -0.9421  0.5361
   93HSD    ND1 1119   4.799   5.101   8.086  0.3251  0.4451 -0.5102
   93HSD    HD1 1120   4.865   5.168   8.120 -0.2703  0.1985  1.2466
   93HSD     CG 1121   4.752   5.096   7.956 -0.2999 -0.0837 -0.2702
   93HSD    CE1 1122   4.754   4.993   8.155  0.0781  0.7487 -0.1938
   93HSD    HE1 1123   4.787   4.970   8.256 -0.4480  2.2628  0.3429
   93HSD    NE2 1124   4.675   4.921   8.077  0.1435  0.6073 -0.1295
   93HSD    CD2 1125   4.675   4.984   7.954 -0.4674  0.0358 -0.4255
   93HSD    HD2 1126   4.596   4.956   7.885 -2.5979  1.7235  1.1657
   93HSD      C 1127   5.029   5.227   7.922  0.1012  0.0678  0.3020
   93HSD      O 1128   5.066   5.216   8.039  0.3839 -0.3837  0.1769
   94ILE      N 1129   5.110   5.178   7.825 -0.1080  0.1755  0.0730
   94ILE     HN 1130   5.083   5.187   7.730  1.3666  2.9187 -0.1723
   94ILE     CA 1131   5.236   5.117   7.855 -0.2805 -0.0857  0.2696
   94ILE     HA 1132   5.215   5.035   7.922 -2.4732 -0.4707 -0.8120
   94ILE     CB 1133   5.283   5.060   7.725 -0.0732  0.8873 -0.0930
   94ILE     HB 1134   5.273   5.136   7.645  2.4316  1.6316  0.2379
   94ILE    CG2 1135   5.428   5.010   7.726 -0.0616  0.9231  0.4470
   94ILE   HG21 1136   5.509   5.081   7.755  1.2644 -0.1445 -0.4683
   94ILE   HG22 1137   5.456   4.973   7.625 -2.3636 -1.9932  0.7524
   94ILE   HG23 1138   5.435   4.920   7.790  2.8832  1.6932  1.3874
   94ILE    CG1 1139   5.180   4.956   7.678 -0.0791  1.0146 -0.3623
   94ILE   HG11 1140   5.073   4.977   7.702 -0.3536  2.0873 -2.2835
   94ILE   HG12 1141   5.199   4.863   7.736  0.0546  2.0825  1.3657
   94ILE     CD 1142   5.181   4.924   7.529  0.0425  0.3811 -0.2273
   94ILE    HD1 1143   5.100   4.854   7.499  2.2347 -2.0718 -0.7743
   94ILE    HD2 1144   5.277   4.881   7.494 -0.5204 -0.3491 -0.9376
   94ILE    HD3 1145   5.168   5.019   7.473 -0.9761  1.0469  1.1024
   94ILE      C 1146   5.332   5.211   7.920 -0.1633  0.1367 -0.2183
   94ILE      O 1147   5.404   5.169   8.011  0.5984  0.2253 -0.7702
   95LEU      N 1148   5.332   5.340   7.884  0.4897  0.0329 -0.5992
   95LEU     HN 1149   5.256   5.370   7.827 -1.6977 -0.9014  1.6844
   95LEU     CA 1150   5.438   5.429   7.919  0.2980 -0.1322  0.4099
   95LEU     HA 1151   5.528   5.372   7.933  0.3707 -0.0478  0.2863
   95LEU     CB 1152   5.485   5.510   7.797 -0.0756 -0.1206  0.2729
   95LEU    HB1 1153   5.568   5.578   7.828 -1.4644  1.2087  1.1947
   95LEU    HB2 1154   5.406   5.579   7.762 -0.0397 -0.8116 -1.2691
   95LEU     CG 1155   5.527   5.431   7.672  0.3402  0.2019  0.2058
   95LEU     HG 1156   5.441   5.367   7.641  0.1851  1.0918 -1.3262
   95LEU    CD1 1157   5.568   5.530   7.561  0.1144  0.1550  0.0799
   95LEU   HD11 1158   5.485   5.599   7.539 -1.0738 -0.8971  1.0682
   95LEU   HD12 1159   5.574   5.466   7.471 -2.3524 -0.5847  0.3745
   95LEU   HD13 1160   5.659   5.587   7.588  0.1604  0.2726 -0.3310
   95LEU    CD2 1161   5.653   5.347   7.700  0.3062  0.2386  0.4667
   95LEU   HD21 1162   5.672   5.287   7.609 -3.1016 -2.5098  1.3616
   95LEU   HD22 1163   5.635   5.263   7.770 -0.5018 -0.3505 -0.4218
   95LEU   HD23 1164   5.745   5.403   7.727  0.8442 -1.0273  1.3399
   95LEU      C 1165   5.395   5.510   8.038 -0.0127 -0.4028  0.4831
   95LEU      O 1166   5.476   5.589   8.086  0.0469  0.3320 -0.7818
   96MET      N 1167   5.271   5.500   8.087 -0.3809 -0.5019 -0.4564
   96MET     HN 1168   5.204   5.479   8.015  0.2480  1.3487 -1.6491
   96MET     CA 1169   5.233   5.565   8.208 -0.1927 -0.2265 -0.5452
   96MET     HA 1170   5.314   5.632   8.235  1.5801 -2.5313  0.3372
   96MET     CB 1171   5.096   5.629   8.182 -0.0192  0.1996 -0.4150
   96MET    HB1 1172   5.022   5.550   8.154 -0.5679  0.7463 -0.5152
   96MET    HB2 1173   5.100   5.694   8.093  1.2605 -1.1515 -1.4042
   96MET     CG 1174   5.045   5.719   8.295  0.2445 -0.1488 -0.0155
   96MET    HG1 1175   5.015   5.662   8.386 -0.1182  1.0025  0.6066
   96MET    HG2 1176   4.945   5.753   8.261  0.9012  1.9722  0.0618
   96MET     SD 1177   5.159   5.848   8.352 -0.6103  0.3102  0.6777
   96MET     CE 1178   5.084   5.981   8.254 -0.6754 -0.3988 -0.2456
   96MET    HE1 1179   5.094   5.954   8.146  1.5786 -0.7178 -0.0044
   96MET    HE2 1180   5.140   6.076   8.270 -0.8522 -0.5019  1.0623
   96MET    HE3 1181   4.975   6.000   8.269 -1.0989 -1.6211 -1.5151
   96MET      C 1182   5.226   5.460   8.315  0.1906 -0.2030 -0.4965
   96MET      O 1183   5.201   5.482   8.433  0.2520 -0.7980 -0.3705
   97LYS      N 1184   5.241   5.332   8.278 -0.5850 -0.4944  0.1845
   97LYS     HN 1185   5.248   5.302   8.183  0.4033 -0.3391  0.2055
   97LYS     CA 1186   5.235   5.216   8.361 -0.2824 -0.7034 -0.0815
   97LYS     HA 1187   5.256   5.131   8.297 -0.6217 -1.8782  1.3125
   97LYS     CB 1188   5.352   5.194   8.458 -0.4167 -0.1845  0.2028
   97LYS    HB1 1189   5.332   5.110   8.528 -0.4636 -0.1895  0.1817
   97LYS    HB2 1190   5.363   5.286   8.519  0.7668 -1.2831  1.7374
   97LYS     CG 1191   5.486   5.164   8.391 -0.4759 -0.1676  0.0781
   97LYS    HG1 1192   5.486   5.079   8.319  0.7599 -0.7619  0.7382
   97LYS    HG2 1193   5.549   5.148   8.481 -1.6850 -0.8906  0.8172
   97LYS     CD 1194   5.549   5.280   8.313  0.0805 -0.3837  0.2006
   97LYS    HD1 1195   5.559   5.374   8.371 -0.8859 -0.2178  0.1098
   97LYS    HD2 1196   5.492   5.295   8.219 -0.7432 -1.2311  0.5443
   97LYS     CE 1197   5.692   5.253   8.266 -0.0114 -0.4461 -0.0474
   97LYS    HE1 1198   5.716   5.330   8.189 -1.7468  0.9579  0.7373
   97LYS    HE2 1199   5.682   5.157   8.212  0.8822  0.0454 -1.1350
   97LYS     NZ 1200   5.786   5.245   8.380  0.3865 -0.1699 -0.3539
   97LYS    HZ1 1201   5.802   5.336   8.428  0.8006 -0.5856  0.3214
   97LYS    HZ2 1202   5.873   5.206   8.338  0.4246 -0.4580 -0.0108
   97LYS    HZ3 1203   5.749   5.180   8.453 -0.6601 -0.2197 -0.9218
   97LYS      C 1204   5.097   5.181   8.406 -0.4309  0.0016  0.0180
   97LYS      O 1205   5.077   5.070   8.455 -0.0559 -0.1901 -0.2555
   98MET      N 1206   4.998   5.271   8.392 -0.4337  0.0157  0.1271
   98MET     HN 1207   5.034   5.360   8.363  0.8984 -0.4150  0.4028
   98MET     CA 1208   4.864   5.258   8.439 -0.3653  0.5158  0.4633
   98MET     HA 1209   4.824   5.158   8.425  0.0333  0.3727  0.3446
   98MET     CB 1210   4.856   5.303   8.586 -0.0235 -0.0261  0.6491
   98MET    HB1 1211   4.951   5.271   8.634 -0.6082 -0.9231  1.2415
   98MET    HB2 1212   4.763   5.265   8.633  1.0464  0.2426  3.1343
   98MET     CG 1213   4.863   5.455   8.601 -0.2148  0.0325  0.1511
   98MET    HG1 1214   4.782   5.515   8.555 -0.0320 -0.5256 -0.9365
   98MET    HG2 1215   4.960   5.483   8.554 -0.9425  0.5046 -1.1103
   98MET     SD 1216   4.861   5.497   8.778  0.1283  0.0816  0.1433
   98MET     CE 1217   4.926   5.653   8.713  0.2722 -0.2446 -0.5084
   98MET    HE1 1218   4.856   5.699   8.641  1.3596  0.2328 -1.2910
   98MET    HE2 1219   5.030   5.645   8.675  0.7822 -0.2796  0.8218
   98MET    HE3 1220   4.935   5.741   8.781  1.4424  1.1854 -2.4218
   98MET      C 1221   4.775   5.343   8.354 -0.2334 -0.2352 -0.4412
   98MET      O 1222   4.820   5.428   8.278 -0.3706  0.1139 -0.1332
   99TRP      N 1223   4.644   5.315   8.367 -0.2497  0.1415  0.3093
   99TRP     HN 1224   4.612   5.245   8.430 -2.3487 -2.3683 -3.1726
   99TRP     CA 1225   4.553   5.368   8.270  0.0106  0.1420  0.0626
   99TRP     HA 1226   4.608   5.387   8.179  1.4573 -3.3302  0.0417
   99TRP     CB 1227   4.443   5.262   8.255 -0.2226  0.3601  0.2247
   99TRP    HB1 1228   4.406   5.221   8.352 -1.4966 -1.8272 -1.1028
   99TRP    HB2 1229   4.500   5.179   8.208 -0.4517  0.1038  0.4001
   99TRP     CG 1230   4.330   5.302   8.167  0.2524  0.6772 -0.2484
   99TRP    CD1 1231   4.207   5.340   8.213  0.2757  0.0569  0.3510
   99TRP    HD1 1232   4.182   5.343   8.318 -0.1802 -0.2853  0.2540
   99TRP    NE1 1233   4.132   5.368   8.102 -0.1114  0.4805  0.7151
   99TRP    HE1 1234   4.037   5.389   8.108 -0.0589  1.6345 -1.3097
   99TRP    CE2 1235   4.204   5.362   7.985 -0.8983 -0.5489  0.2738
   99TRP    CD2 1236   4.329   5.317   8.024 -0.7267 -0.6766 -0.4075
   99TRP    CE3 1237   4.421   5.289   7.929 -0.2165  0.7077 -0.3342
   99TRP    HE3 1238   4.514   5.242   7.958 -0.2561  0.0724 -1.1915
   99TRP    CZ3 1239   4.383   5.299   7.797  0.4492  0.2149 -0.5718
   99TRP    HZ3 1240   4.448   5.262   7.719 -1.7906  0.6403 -2.7699
   99TRP    CZ2 1241   4.162   5.367   7.856  0.0187 -0.0328 -0.0109
   99TRP    HZ2 1242   4.061   5.398   7.836  0.1271  0.2307 -0.1453
   99TRP    CH2 1243   4.257   5.341   7.760  0.3323  0.5159  0.1477
   99TRP    HH2 1244   4.243   5.337   7.653  2.0132 -1.1614 -0.0779
   99TRP      C 1245   4.497   5.502   8.306 -0.0950  0.1120  0.0096
   99TRP      O 1246   4.435   5.520   8.410  0.2689  0.1916  0.2124
  100THR      N 1247   4.516   5.608   8.226 -0.5713  0.3096  0.1570
  100THR     HN 1248   4.574   5.602   8.145 -0.0130  0.3927  0.5472
  100THR     CA 1249   4.492   5.744   8.264 -0.4336  0.2874  0.3185
  100THR     HA 1250   4.462   5.735   8.368  1.7649  1.1204  1.0706
  100THR     CB 1251   4.606   5.841   8.266 -0.1316 -0.0570 -0.0800
  100THR     HB 1252   4.580   5.944   8.296  0.9345  1.0848 -2.7793
  100THR    OG1 1253   4.672   5.835   8.141 -0.2320  0.3001 -0.1515
  100THR    HG1 1254   4.653   5.918   8.097  0.4345  1.2153  1.2278
  100THR    CG2 1255   4.698   5.792   8.380 -0.4911 -0.1227  0.1857
  100THR   HG21 1256   4.642   5.775   8.474 -0.0162 -0.2936  0.4401
  100THR   HG22 1257   4.776   5.865   8.411 -1.5485  0.2708  2.0610
  100THR   HG23 1258   4.755   5.701   8.349  1.3111  0.6346  1.1008
  100THR      C 1259   4.373   5.804   8.197  0.2909  0.0130 -1.2513
  100THR      O 1260   4.357   5.926   8.200 -0.1263 -0.0610  0.0563
  101PHE      N 1261   4.281   5.727   8.136  0.1018 -0.2228 -0.6811
  101PHE     HN 1262   4.299   5.630   8.123  2.2244 -0.0786  0.7293
  101PHE     CA 1263   4.172   5.780   8.060 -0.2163 -0.6195 -0.5017
  101PHE     HA 1264   4.186   5.887   8.067  2.6468 -0.9568  0.2704
  101PHE     CB 1265   4.175   5.745   7.910 -0.2204 -0.0426 -0.6371
  101PHE    HB1 1266   4.094   5.795   7.852 -0.6291 -0.1697 -0.1803
  101PHE    HB2 1267   4.164   5.636   7.895 -2.2211  0.3202 -2.2433
  101PHE     CG 1268   4.307   5.778   7.849 -0.0616  0.1465 -0.1932
  101PHE    CD1 1269   4.335   5.907   7.808  0.5002  0.2456  0.4646
  101PHE    HD1 1270   4.268   5.991   7.821  1.0500  0.5151  1.6818
  101PHE    CE1 1271   4.454   5.934   7.746  0.6425  0.1318  0.6902
  101PHE    HE1 1272   4.479   6.035   7.716 -1.6748  1.5467  3.0524
  101PHE     CZ 1273   4.539   5.833   7.708  0.2667  0.0944 -0.0551
  101PHE     HZ 1274   4.622   5.841   7.640  0.6007  0.3895  0.3842
  101PHE    CD2 1275   4.394   5.676   7.819 -0.1466  0.0580 -0.1358
  101PHE    HD2 1276   4.380   5.574   7.852  1.7410  0.2883  1.5337
  101PHE    CE2 1277   4.508   5.705   7.748 -0.0371  0.2197  0.1095
  101PHE    HE2 1278   4.580   5.626   7.737 -0.0630  0.4207 -1.8385
  101PHE      C 1279   4.042   5.749   8.126 -0.0817 -0.3670 -0.1146
  101PHE      O 1280   3.937   5.792   8.080 -0.0817 -0.1068  0.1270
  102GLY      N 1281   4.034   5.686   8.245 -0.0542  0.4356  0.3133
  102GLY     HN 1282   4.118   5.676   8.299 -0.3242  1.1732  0.8988
  102GLY     CA 1283   3.916   5.652   8.317 -0.3031 -0.2286 -0.3986
  102GLY    HA1 1284   3.849   5.736   8.312 -0.2954 -0.2125 -0.2515
  102GLY    HA2 1285   3.944   5.634   8.420  1.3542  0.9297 -0.6173
  102GLY      C 1286   3.845   5.528   8.275 -0.2064 -0.3403 -0.2337
  102GLY      O 1287   3.878   5.475   8.169  0.4460  0.1510 -0.2817
  103ASN      N 1288   3.752   5.479   8.360  0.4881 -0.7125  0.3209
  103ASN     HN 1289   3.732   5.517   8.450  0.2251 -0.8026  0.3005
  103ASN     CA 1290   3.682   5.358   8.331 -0.2799 -0.2268  0.1326
  103ASN     HA 1291   3.758   5.283   8.319  0.8099  0.9657 -0.6412
  103ASN     CB 1292   3.576   5.315   8.434  0.1089 -0.8046  0.2919
  103ASN    HB1 1293   3.522   5.224   8.401  0.1719 -0.5669 -0.4745
  103ASN    HB2 1294   3.515   5.403   8.463 -1.1686 -1.0934 -1.3427
  103ASN     CG 1295   3.643   5.274   8.565  0.6474 -0.1515  0.2245
  103ASN    OD1 1296   3.620   5.331   8.671  0.0325 -0.1103  0.0724
  103ASN    ND2 1297   3.736   5.175   8.555  1.0191  0.1945  0.2322
  103ASN   HD21 1298   3.793   5.166   8.637  0.0656 -2.3083  0.7047
  103ASN   HD22 1299   3.725   5.110   8.480  0.4576  0.7860 -0.2120
  103ASN      C 1300   3.606   5.353   8.203  0.2170 -0.1084 -0.1675
  103ASN      O 1301   3.616   5.251   8.135  0.1745  0.0508 -0.4123
  104PHE      N 1302   3.523   5.455   8.174 -0.0315 -0.4056 -0.5121
  104PHE     HN 1303   3.526   5.528   8.242  2.2740  0.6642 -1.6260
  104PHE     CA 1304   3.439   5.462   8.058 -0.1703  0.0367 -0.3829
  104PHE     HA 1305   3.377   5.374   8.061  0.8164 -0.6686 -0.3015
  104PHE     CB 1306   3.343   5.582   8.067 -0.4957 -0.2226 -0.3817
  104PHE    HB1 1307   3.405   5.675   8.073 -1.5540  0.5317 -0.8001
  104PHE    HB2 1308   3.287   5.572   8.162  0.0364 -3.3803 -0.3099
  104PHE     CG 1309   3.257   5.595   7.947 -0.4420  0.3907 -0.3595
  104PHE    CD1 1310   3.130   5.543   7.944 -0.3167  0.0332  0.3029
  104PHE    HD1 1311   3.085   5.503   8.034  1.8036  0.3806  1.5614
  104PHE    CE1 1312   3.052   5.551   7.830  0.1615 -0.1922 -0.0438
  104PHE    HE1 1313   2.955   5.503   7.834 -0.0657  0.3139  0.7508
  104PHE     CZ 1314   3.098   5.601   7.711 -0.0047 -0.3440 -0.1730
  104PHE     HZ 1315   3.034   5.613   7.625 -1.3698  1.0414  0.9840
  104PHE    CD2 1316   3.304   5.646   7.828 -0.1611 -0.6692 -0.7153
  104PHE    HD2 1317   3.405   5.685   7.832  0.3662 -2.0484  0.2541
  104PHE    CE2 1318   3.225   5.654   7.716 -0.3951  0.6438 -0.4711
  104PHE    HE2 1319   3.274   5.683   7.623  0.5927 -0.6252 -0.3816
  104PHE      C 1320   3.516   5.446   7.932  0.5405 -0.0831  0.0608
  104PHE      O 1321   3.472   5.367   7.848  0.4254 -0.1730  0.2057
  105TRP      N 1322   3.625   5.523   7.914  0.2362  0.4104  0.3241
  105TRP     HN 1323   3.644   5.595   7.981 -3.3392  1.4905  0.4236
  105TRP     CA 1324   3.706   5.510   7.797  0.3466  0.4372  0.3985
  105TRP     HA 1325   3.646   5.540   7.713 -1.1126  0.6568  1.4918
  105TRP     CB 1326   3.813   5.621   7.789  0.1309  0.5985 -0.2157
  105TRP    HB1 1327   3.874   5.618   7.881 -2.6506  0.0450  1.7524
  105TRP    HB2 1328   3.753   5.712   7.812 -1.0213 -0.2824  0.3452
  105TRP     CG 1329   3.889   5.627   7.660  0.2873  0.1210 -0.1441
  105TRP    CD1 1330   4.023   5.616   7.638  0.2828  0.9993 -0.6195
  105TRP    HD1 1331   4.092   5.595   7.718 -2.6497  0.6771  2.0069
  105TRP    NE1 1332   4.050   5.619   7.503  0.0823  0.1337 -0.6812
  105TRP    HE1 1333   4.137   5.629   7.462  1.1724 -0.2756  1.3705
  105TRP    CE2 1334   3.932   5.632   7.435 -0.4394  0.0498  0.1793
  105TRP    CD2 1335   3.832   5.642   7.530 -0.5074 -0.2905  0.1449
  105TRP    CE3 1336   3.706   5.670   7.488 -0.5125 -0.4119  0.0829
  105TRP    HE3 1337   3.635   5.679   7.568 -0.4373 -1.7920  0.3281
  105TRP    CZ3 1338   3.683   5.700   7.355 -0.3596 -0.2552  0.0912
  105TRP    HZ3 1339   3.588   5.739   7.322  0.2923  2.7715  1.4577
  105TRP    CZ2 1340   3.914   5.657   7.302 -0.4597 -0.6532  0.0448
  105TRP    HZ2 1341   3.990   5.667   7.226  0.4855 -0.5259  0.9856
  105TRP    CH2 1342   3.787   5.695   7.266 -0.2710  0.1259  0.1712
  105TRP    HH2 1343   3.771   5.741   7.170  0.5578 -1.7473 -0.9166
  105TRP      C 1344   3.760   5.375   7.764  0.0181  0.3795  0.1033
  105TRP      O 1345   3.749   5.342   7.646  0.1348  0.3355  0.1051
  106CYS      N 1346   3.807   5.303   7.867  0.2796  0.2778 -0.0855
  106CYS     HN 1347   3.796   5.334   7.962  1.6926 -0.6166  0.3917
  106CYS     CA 1348   3.856   5.169   7.859  0.2335  0.2239  0.4709
  106CYS     HA 1349   3.945   5.178   7.798 -0.1141  1.0098  0.0655
  106CYS     CB 1350   3.874   5.112   8.001 -0.3369 -0.0798  0.4200
  106CYS    HB1 1351   3.781   5.114   8.062  0.2815 -0.9456  1.4236
  106CYS    HB2 1352   3.938   5.176   8.065 -0.9363  0.4107  0.5390
  106CYS     SG 1353   3.947   4.946   8.009 -0.0039  0.0520  0.1329
  106CYS      C 1354   3.770   5.075   7.782  0.0034  0.5961  0.2710
  106CYS      O 1355   3.802   5.017   7.679 -0.6223 -0.1920  0.5102
  107GLU      N 1356   3.642   5.057   7.820 -0.2527  0.0774 -0.8030
  107GLU     HN 1357   3.612   5.101   7.905 -0.1387  0.1888 -0.8200
  107GLU     CA 1358   3.547   4.987   7.739 -0.3611  0.0523 -0.6535
  107GLU     HA 1359   3.570   4.882   7.730 -0.5287 -0.0623  0.1522
  107GLU     CB 1360   3.415   4.978   7.817 -0.0361 -0.4252 -0.1520
  107GLU    HB1 1361   3.332   4.938   7.756 -1.3106  0.5048  0.9134
  107GLU    HB2 1362   3.376   5.080   7.834 -0.2088 -0.6628  1.0121
  107GLU     CG 1363   3.431   4.901   7.949 -0.4029 -0.3673 -0.0713
  107GLU    HG1 1364   3.498   4.946   8.025  1.4546 -2.2552 -0.4968
  107GLU    HG2 1365   3.476   4.801   7.928 -0.4583 -0.7656  1.6057
  107GLU     CD 1366   3.297   4.896   8.019 -0.5158  0.4253 -0.2227
  107GLU    OE1 1367   3.229   5.001   8.039 -0.1518  0.5736  0.2405
  107GLU    OE2 1368   3.264   4.787   8.074  0.6309  0.4620  0.5664
  107GLU      C 1369   3.533   5.038   7.600  0.4091  0.5586 -0.5532
  107GLU      O 1370   3.519   4.961   7.505 -0.2599 -0.7381  0.5477
  108PHE      N 1371   3.524   5.169   7.574 -0.2011  0.6850  0.2602
  108PHE     HN 1372   3.527   5.233   7.651  0.3078 -2.4093  3.0384
  108PHE     CA 1373   3.509   5.217   7.440  0.0531  0.3265  0.1047
  108PHE     HA 1374   3.426   5.168   7.392 -1.4354  2.5394  0.2536
  108PHE     CB 1375   3.460   5.362   7.434 -0.4469  0.1545  0.0185
  108PHE    HB1 1376   3.546   5.433   7.428 -0.9348  0.7224 -5.2421
  108PHE    HB2 1377   3.393   5.386   7.519 -1.6352  2.0201 -1.3639
  108PHE     CG 1378   3.380   5.392   7.312  0.2292  0.5827 -0.3265
  108PHE    CD1 1379   3.439   5.441   7.198  0.3076  0.3115 -0.4033
  108PHE    HD1 1380   3.547   5.438   7.188  0.2477 -1.1784 -0.9418
  108PHE    CE1 1381   3.368   5.494   7.092 -0.1586  1.1314  0.3055
  108PHE    HE1 1382   3.414   5.529   7.001  0.2902  0.0669  0.0993
  108PHE     CZ 1383   3.231   5.498   7.101 -0.2853 -0.4097 -0.4502
  108PHE     HZ 1384   3.176   5.546   7.021  0.4322 -0.0675 -0.7523
  108PHE    CD2 1385   3.243   5.399   7.316  0.2341  0.4466  0.1027
  108PHE    HD2 1386   3.191   5.380   7.409 -0.1747  1.9780  0.2136
  108PHE    CE2 1387   3.167   5.444   7.210  0.1199 -0.1357 -0.0728
  108PHE    HE2 1388   3.060   5.453   7.218  0.2214  1.4200  0.0035
  108PHE      C 1389   3.625   5.185   7.352 -0.1819 -0.5089  0.0865
  108PHE      O 1390   3.621   5.137   7.239 -0.4587 -0.7938  0.2172
  109TRP      N 1391   3.747   5.204   7.406 -0.2275  0.1805 -0.0402
  109TRP     HN 1392   3.759   5.247   7.495  0.2080  0.2407 -0.1255
  109TRP     CA 1393   3.876   5.176   7.350  0.0850  0.1107  0.7134
  109TRP     HA 1394   3.877   5.220   7.252 -0.5577  1.1493  1.1545
  109TRP     CB 1395   3.987   5.227   7.444  0.4594 -0.5504  0.6331
  109TRP    HB1 1396   3.960   5.187   7.544  0.7382  0.7025  1.2327
  109TRP    HB2 1397   3.977   5.337   7.453 -0.2632 -0.6793  1.4859
  109TRP     CG 1398   4.128   5.188   7.415  0.3843 -0.4288  0.1037
  109TRP    CD1 1399   4.219   5.252   7.335 -0.3358  0.2454 -0.1839
  109TRP    HD1 1400   4.204   5.338   7.271  0.0431 -0.2219 -0.9058
  109TRP    NE1 1401   4.341   5.192   7.352 -0.4410  0.0999  0.0654
  109TRP    HE1 1402   4.418   5.199   7.293  0.3396  1.7136  1.1769
  109TRP    CE2 1403   4.333   5.091   7.444  0.0557 -0.3172 -0.3467
  109TRP    CD2 1404   4.200   5.084   7.481  0.1194 -0.8174 -0.2145
  109TRP    CE3 1405   4.165   4.987   7.570 -0.2276 -0.3074  0.2110
  109TRP    HE3 1406   4.060   4.982   7.596 -0.7161  0.0916 -1.5504
  109TRP    CZ3 1407   4.264   4.906   7.623  0.0407  0.0192  0.2118
  109TRP    HZ3 1408   4.239   4.827   7.691 -1.5094  1.4699  1.4273
  109TRP    CZ2 1409   4.431   5.010   7.493  0.2184  0.2346  0.2465
  109TRP    HZ2 1410   4.536   5.016   7.471 -0.3908 -0.1104 -3.4367
  109TRP    CH2 1411   4.395   4.913   7.584 -0.0467  0.0231 -0.0819
  109TRP    HH2 1412   4.474   4.854   7.627 -0.3055  1.5316  2.6658
  109TRP      C 1413   3.891   5.029   7.331  0.1913  0.1908  0.1752
  109TRP      O 1414   3.943   4.984   7.229 -0.4105 -0.0735 -0.0183
  110THR      N 1415   3.842   4.939   7.417  0.1218  0.1569  0.0992
  110THR     HN 1416   3.812   4.982   7.502 -0.0146  0.2352  0.0103
  110THR     CA 1417   3.826   4.799   7.394 -0.7940  0.3147 -0.2457
  110THR     HA 1418   3.920   4.753   7.368  0.1261  0.8450  1.9728
  110THR     CB 1419   3.779   4.730   7.518  0.2629  0.1848  0.0908
  110THR     HB 1420   3.672   4.742   7.546 -0.4387 -3.3008 -0.5403
  110THR    OG1 1421   3.876   4.732   7.621  0.3885  0.0125 -0.0238
  110THR    HG1 1422   3.891   4.826   7.638  1.6119  0.4492 -2.9855
  110THR    CG2 1423   3.765   4.579   7.488 -0.4505  0.3492 -0.4384
  110THR   HG21 1424   3.727   4.516   7.572  1.8093 -1.0036 -0.3632
  110THR   HG22 1425   3.851   4.528   7.440 -1.1716 -1.7426  0.3649
  110THR   HG23 1426   3.679   4.565   7.420  0.3830 -0.3269 -1.3664
  110THR      C 1427   3.732   4.768   7.282 -0.6665 -0.8519 -0.0476
  110THR      O 1428   3.769   4.685   7.199  0.0389 -0.3063 -0.2916
  111SER      N 1429   3.616   4.835   7.270 -0.3830 -0.2641  0.4300
  111SER     HN 1430   3.591   4.897   7.344 -2.2405  1.0166 -1.1547
  111SER     CA 1431   3.522   4.818   7.163 -0.0164 -0.0079  0.0640
  111SER     HA 1432   3.495   4.713   7.161 -2.2405  0.5256 -1.7792
  111SER     CB 1433   3.402   4.912   7.186 -0.0196 -0.0295  0.1353
  111SER    HB1 1434   3.324   4.893   7.109  0.1558  1.3561 -0.4318
  111SER    HB2 1435   3.418   5.021   7.167 -2.2742  0.1818 -0.8496
  111SER     OG 1436   3.332   4.897   7.308 -0.1143  0.3140  0.1250
  111SER    HG1 1437   3.399   4.891   7.376 -0.4536 -1.4434  0.3606
  111SER      C 1438   3.581   4.848   7.030  0.1677  0.0700  0.1638
  111SER      O 1439   3.555   4.774   6.936 -0.0697 -0.2954  0.5125
  112ILE      N 1440   3.672   4.947   7.018  0.5534 -0.2972  0.0232
  112ILE     HN 1441   3.690   5.010   7.093 -0.0959 -1.1747  0.9484
  112ILE     CA 1442   3.745   4.987   6.902  0.3368 -0.2490 -0.0963
  112ILE     HA 1443   3.668   4.971   6.827 -0.7326 -3.2203  1.4701
  112ILE     CB 1444   3.772   5.134   6.894 -0.4063 -0.0874  0.2953
  112ILE     HB 1445   3.849   5.161   6.970 -1.2068 -0.9696  1.4576
  112ILE    CG2 1446   3.842   5.168   6.762  0.1433 -0.9116  0.3691
  112ILE   HG21 1447   3.864   5.277   6.762 -2.4936 -0.3232 -0.3858
  112ILE   HG22 1448   3.773   5.151   6.677  0.8196 -1.5303 -0.0636
  112ILE   HG23 1449   3.938   5.115   6.740  0.7927 -0.6370  2.3547
  112ILE    CG1 1450   3.652   5.230   6.907 -0.2920  0.0992 -0.0172
  112ILE   HG11 1451   3.619   5.227   7.013  1.0324  0.4382  0.4328
  112ILE   HG12 1452   3.570   5.200   6.839 -0.6848  0.3333  0.3558
  112ILE     CD 1453   3.672   5.378   6.878 -0.2514  0.0365 -0.3081
  112ILE    HD1 1454   3.765   5.416   6.925 -1.0216  1.5630  0.0743
  112ILE    HD2 1455   3.589   5.443   6.914  1.4467  1.9931  0.2399
  112ILE    HD3 1456   3.683   5.395   6.768 -0.8243  1.7330 -0.1364
  112ILE      C 1457   3.867   4.907   6.869  0.1760 -0.4524 -0.2020
  112ILE      O 1458   3.885   4.879   6.751 -0.4289  0.1174 -0.4406
  113ASP      N 1459   3.943   4.861   6.969 -0.0561 -0.5645 -0.0767
  113ASP     HN 1460   3.924   4.888   7.063  1.7003  1.6205 -0.2838
  113ASP     CA 1461   4.048   4.764   6.959  0.6845  0.2541 -0.2732
  113ASP     HA 1462   4.118   4.799   6.884  1.0477 -0.1520 -0.1244
  113ASP     CB 1463   4.106   4.736   7.099  0.1398  0.5568  0.0170
  113ASP    HB1 1464   4.025   4.713   7.171  0.2098  1.3182  0.3541
  113ASP    HB2 1465   4.162   4.827   7.131 -0.5041  0.2002  2.2770
  113ASP     CG 1466   4.219   4.634   7.094 -0.0618  0.3364 -0.0716
  113ASP    OD1 1467   4.237   4.556   7.191  0.1777 -0.0480 -0.4256
  113ASP    OD2 1468   4.302   4.636   6.998 -0.5462  0.3755 -0.4914
  113ASP      C 1469   3.992   4.637   6.907  0.0436  0.3682  0.1314
  113ASP      O 1470   4.047   4.568   6.821  0.4052 -0.2434  0.8491
  114VAL      N 1471   3.871   4.601   6.953 -0.0945  0.4508 -0.1675
  114VAL     HN 1472   3.813   4.660   7.009 -1.4966 -0.9142 -0.1214
  114VAL     CA 1473   3.791   4.503   6.886  0.2108  0.1704 -0.1219
  114VAL     HA 1474   3.850   4.414   6.872  0.6505 -0.1839  3.0761
  114VAL     CB 1475   3.675   4.468   6.975  0.4539 -0.5884 -0.1014
  114VAL     HB 1476   3.622   4.556   7.016  1.9519  0.3665 -0.1372
  114VAL    CG1 1477   3.570   4.381   6.904 -0.0546  0.2332 -0.3663
  114VAL   HG11 1478   3.544   4.422   6.804  1.8508 -0.9090 -1.3946
  114VAL   HG12 1479   3.477   4.367   6.962 -0.6405  0.9496 -1.1144
  114VAL   HG13 1480   3.622   4.284   6.890  0.7222  0.2482  2.0574
  114VAL    CG2 1481   3.725   4.371   7.084  0.2944 -0.3032  0.2281
  114VAL   HG21 1482   3.643   4.315   7.133  2.2574 -0.7687  3.2383
  114VAL   HG22 1483   3.783   4.425   7.161  0.1550  0.6007 -0.2864
  114VAL   HG23 1484   3.798   4.293   7.054  1.2380 -0.2330  2.1709
  114VAL      C 1485   3.751   4.524   6.744 -0.3825  0.1841  0.0441
  114VAL      O 1486   3.762   4.434   6.661 -0.3126  0.2715 -0.0410
  115LEU      N 1487   3.695   4.643   6.714 -0.1849  0.3307  0.2509
  115LEU     HN 1488   3.670   4.707   6.786 -0.7724  0.7297 -0.2964
  115LEU     CA 1489   3.632   4.677   6.591 -0.0786  0.0975  0.1308
  115LEU     HA 1490   3.556   4.604   6.565  0.0355  0.8723 -2.6900
  115LEU     CB 1491   3.583   4.823   6.601  0.2308  0.2312 -0.3027
  115LEU    HB1 1492   3.670   4.885   6.632  0.6257 -1.0000  1.1235
  115LEU    HB2 1493   3.506   4.817   6.681  1.0540  1.3591  0.6093
  115LEU     CG 1494   3.520   4.887   6.476  0.4876  0.0136 -0.5460
  115LEU     HG 1495   3.583   4.866   6.387 -0.1383  2.2378 -1.5969
  115LEU    CD1 1496   3.376   4.836   6.454  0.1948  0.6973 -0.2171
  115LEU   HD11 1497   3.299   4.905   6.497 -0.0791 -1.0077  2.2562
  115LEU   HD12 1498   3.355   4.738   6.502  1.1026  0.9092  0.6433
  115LEU   HD13 1499   3.352   4.829   6.346  1.4924 -0.2096 -0.4676
  115LEU    CD2 1500   3.517   5.040   6.490 -0.3014  0.0100 -0.6057
  115LEU   HD21 1501   3.443   5.072   6.567  1.4852  0.6838  0.9100
  115LEU   HD22 1502   3.507   5.085   6.389  0.0140 -2.1713 -1.6694
  115LEU   HD23 1503   3.617   5.079   6.521  0.4867 -2.4462  0.2412
  115LEU      C 1504   3.723   4.663   6.474 -0.1066  0.1476  0.1031
  115LEU      O 1505   3.695   4.602   6.371 -0.0719  0.0400  0.1576
  116CYS      N 1506   3.841   4.723   6.497 -0.1541  0.4324 -0.3747
  116CYS     HN 1507   3.868   4.759   6.586  1.1272 -0.0391 -0.5547
  116CYS     CA 1508   3.944   4.729   6.398 -0.3097 -0.2448 -0.5793
  116CYS     HA 1509   3.907   4.772   6.306  0.0453 -1.4871 -1.3415
  116CYS     CB 1510   4.055   4.810   6.466 -0.6276  0.0098 -0.3636
  116CYS    HB1 1511   4.147   4.797   6.405  0.5017 -2.1632  1.6170
  116CYS    HB2 1512   4.083   4.760   6.561  1.4543  0.6990 -0.5644
  116CYS     SG 1513   4.016   4.985   6.494 -0.0557  0.1235 -0.2602
  116CYS    HG1 1514   3.921   4.953   6.581 -0.4009  1.1234 -0.2491
  116CYS      C 1515   3.996   4.599   6.347  0.3929 -0.2351  0.1002
  116CYS      O 1516   4.017   4.587   6.226 -0.6678  0.0129 -0.1158
  117VAL      N 1517   4.024   4.495   6.428 -0.3677 -0.1001  0.5492
  117VAL     HN 1518   4.001   4.502   6.524 -0.8234  2.1238  0.3267
  117VAL     CA 1519   4.072   4.369   6.380 -0.1179  0.2172 -0.0531
  117VAL     HA 1520   4.153   4.386   6.311 -0.6542 -0.7286 -0.9498
  117VAL     CB 1521   4.117   4.286   6.497 -0.0344  0.3970  0.0434
  117VAL     HB 1522   4.037   4.269   6.573  1.9586 -0.8581  1.9762
  117VAL    CG1 1523   4.167   4.148   6.453 -0.7997 -0.0267  0.4691
  117VAL   HG11 1524   4.200   4.096   6.545  1.3432 -0.1890 -0.3078
  117VAL   HG12 1525   4.252   4.156   6.381 -2.1640 -0.2376 -1.2377
  117VAL   HG13 1526   4.092   4.074   6.417  1.6302 -3.1354  1.3573
  117VAL    CG2 1527   4.235   4.359   6.564  0.0271 -0.4763  0.9086
  117VAL   HG21 1528   4.198   4.453   6.608 -1.5134 -0.7922  0.3514
  117VAL   HG22 1529   4.307   4.398   6.488  0.9001  1.7866  2.7937
  117VAL   HG23 1530   4.291   4.304   6.642 -1.1042 -0.4357  1.7655
  117VAL      C 1531   3.963   4.289   6.318  0.0478  0.4210 -0.6049
  117VAL      O 1532   3.986   4.218   6.220  0.7942 -0.4693  0.1931
  118THR      N 1533   3.841   4.291   6.374  0.2787 -0.3403 -0.0544
  118THR     HN 1534   3.832   4.337   6.462  1.1360  1.0558 -0.6559
  118THR     CA 1535   3.729   4.222   6.320 -0.0088  0.3087 -0.2999
  118THR     HA 1536   3.752   4.117   6.312 -1.9120 -0.0162 -2.8088
  118THR     CB 1537   3.610   4.238   6.410 -0.0324  0.1754 -0.3061
  118THR     HB 1538   3.587   4.345   6.430  3.2844  1.2080 -1.2791
  118THR    OG1 1539   3.623   4.159   6.527 -0.4342  0.1487 -0.2777
  118THR    HG1 1540   3.539   4.170   6.572 -0.2004 -1.4339  0.6314
  118THR    CG2 1541   3.482   4.180   6.347 -0.1184 -0.5419  0.5049
  118THR   HG21 1542   3.494   4.077   6.307 -0.9959 -0.3941 -0.1606
  118THR   HG22 1543   3.448   4.247   6.265  0.8754 -2.1726 -1.3227
  118THR   HG23 1544   3.404   4.182   6.425  0.9389  3.2647  1.7133
  118THR      C 1545   3.689   4.268   6.184 -0.4723  0.2374 -0.1925
  118THR      O 1546   3.671   4.193   6.088  0.2304  0.0992 -0.2234
  119ALA      N 1547   3.675   4.401   6.163  0.5267  0.4415  0.3526
  119ALA     HN 1548   3.675   4.463   6.241 -0.9607  0.5575  0.3016
  119ALA     CA 1549   3.646   4.469   6.041  0.5612  0.2637  0.2438
  119ALA     HA 1550   3.551   4.435   6.004 -0.7833  2.9945  0.9364
  119ALA     CB 1551   3.629   4.617   6.080  0.0175  0.3287 -0.2410
  119ALA    HB1 1552   3.717   4.652   6.137 -0.3778 -1.8328  1.8397
  119ALA    HB2 1553   3.539   4.625   6.145  0.0632 -1.2684  0.0459
  119ALA    HB3 1554   3.616   4.673   5.984 -0.4777 -1.0501 -1.0055
  119ALA      C 1555   3.743   4.444   5.931  0.0433  0.1927 -0.1985
  119ALA      O 1556   3.702   4.432   5.816  0.0646  0.1586 -0.2026
  120SER      N 1557   3.872   4.434   5.967  0.0331 -0.4957 -0.3353
  120SER     HN 1558   3.901   4.466   6.057  1.6365 -1.4314 -0.4702
  120SER     CA 1559   3.985   4.409   5.882  0.0299  1.0004 -0.8041
  120SER     HA 1560   3.985   4.484   5.804 -1.0821  0.2299 -1.5698
  120SER     CB 1561   4.121   4.416   5.954 -0.3707 -0.1471  0.0962
  120SER    HB1 1562   4.197   4.373   5.885 -2.0521  0.0031 -1.9576
  120SER    HB2 1563   4.143   4.360   6.047  1.2567  0.0818 -0.1234
  120SER     OG 1564   4.158   4.551   5.979  0.2177 -0.3750  0.4590
  120SER    HG1 1565   4.115   4.572   6.062 -0.2866  1.0429 -0.1419
  120SER      C 1566   3.988   4.271   5.827 -0.0319  0.6371  0.0806
  120SER      O 1567   4.006   4.261   5.705 -0.4092 -0.1135  0.0823
  121ILE      N 1568   3.961   4.170   5.911 -0.2975  0.3918 -0.2955
  121ILE     HN 1569   3.946   4.173   6.009 -0.6517 -0.5596 -0.3021
  121ILE     CA 1570   3.948   4.034   5.868 -0.5483  0.2941  0.0869
  121ILE     HA 1571   4.030   4.016   5.800  1.6475  0.9147  2.4268
  121ILE     CB 1572   3.967   3.925   5.969 -0.0809  0.0157 -0.2971
  121ILE     HB 1573   4.065   3.939   6.020 -0.4139 -3.3468  1.5631
  121ILE    CG2 1574   3.873   3.937   6.090 -0.0452 -0.0952 -0.2580
  121ILE   HG21 1575   3.894   3.850   6.154  1.0963 -0.3720 -0.9814
  121ILE   HG22 1576   3.766   3.941   6.060 -0.0879 -0.3692 -0.1449
  121ILE   HG23 1577   3.892   4.026   6.154 -1.4342 -0.0084  0.0760
  121ILE    CG1 1578   3.969   3.778   5.926 -0.0354 -0.3779  1.0012
  121ILE   HG11 1579   3.870   3.765   5.877  0.3290  0.2990  0.0558
  121ILE   HG12 1580   3.985   3.717   6.018 -2.1059 -0.0488  1.6293
  121ILE     CD 1581   4.085   3.758   5.828 -0.4900  0.3268  0.3114
  121ILE    HD1 1582   4.085   3.658   5.779 -1.8443  0.9998 -1.1495
  121ILE    HD2 1583   4.180   3.772   5.883 -1.7772  0.1912  2.6983
  121ILE    HD3 1584   4.074   3.826   5.741 -1.2480 -0.4361 -0.2110
  121ILE      C 1585   3.822   4.017   5.789 -0.0875  0.2484 -0.6441
  121ILE      O 1586   3.820   3.956   5.682  0.0306 -0.2857 -0.3442
  122GLU      N 1587   3.711   4.082   5.827  0.1814  0.0949  0.4273
  122GLU     HN 1588   3.714   4.129   5.916 -1.9985 -1.2729  1.2948
  122GLU     CA 1589   3.588   4.079   5.755  0.6249 -0.2203 -0.3225
  122GLU     HA 1590   3.574   3.979   5.717  0.1551 -0.6190  0.8438
  122GLU     CB 1591   3.471   4.115   5.848  0.1813 -0.2307 -0.8694
  122GLU    HB1 1592   3.378   4.116   5.787 -0.5013  1.3532  0.1439
  122GLU    HB2 1593   3.495   4.207   5.906  0.8814 -0.9267 -0.0369
  122GLU     CG 1594   3.449   4.002   5.949 -0.6017  0.4050 -0.3160
  122GLU    HG1 1595   3.543   3.988   6.008 -1.0909  0.6678  0.5364
  122GLU    HG2 1596   3.405   3.905   5.918 -3.3831  1.1481  0.9752
  122GLU     CD 1597   3.343   4.040   6.051 -0.4832  0.2588 -0.1396
  122GLU    OE1 1598   3.317   3.965   6.150 -0.0278  0.0209 -0.1993
  122GLU    OE2 1599   3.290   4.153   6.039  0.0356  0.4876 -0.2945
  122GLU      C 1600   3.597   4.150   5.624  0.6267 -0.2711 -0.3504
  122GLU      O 1601   3.546   4.103   5.523  0.8012 -0.1801 -0.4795
  123THR      N 1602   3.676   4.258   5.611  0.0826  0.1504 -0.2257
  123THR     HN 1603   3.716   4.288   5.697 -0.4527 -0.3356  0.2041
  123THR     CA 1604   3.709   4.317   5.485  0.3250 -0.2142 -0.3348
  123THR     HA 1605   3.610   4.336   5.446 -0.3701  0.6879  1.7513
  123THR     CB 1606   3.767   4.454   5.501 -0.0598 -0.0912  0.0265
  123THR     HB 1607   3.870   4.447   5.544 -0.5777  0.2974  1.3961
  123THR    OG1 1608   3.696   4.551   5.577  0.2786 -0.0834  0.3356
  123THR    HG1 1609   3.676   4.510   5.662 -1.3799 -2.4922 -1.0708
  123THR    CG2 1610   3.778   4.520   5.363 -0.3542  0.2568  0.1692
  123THR   HG21 1611   3.677   4.516   5.316 -0.3514 -2.2766  0.2568
  123THR   HG22 1612   3.858   4.472   5.304 -0.1117  0.9354 -0.0596
  123THR   HG23 1613   3.804   4.627   5.379  1.0642  0.2054 -1.5480
  123THR      C 1614   3.791   4.229   5.397  0.2518 -0.5342 -0.0865
  123THR      O 1615   3.772   4.215   5.276  0.1957  0.0433 -0.1513
  124LEU      N 1616   3.895   4.164   5.452  0.4416  0.3025  0.5731
  124LEU     HN 1617   3.913   4.182   5.549 -1.8853  0.3501  1.0736
  124LEU     CA 1618   3.979   4.074   5.378 -0.0655  0.2327  0.0767
  124LEU     HA 1619   4.013   4.125   5.290 -1.3933 -1.3873 -1.4546
  124LEU     CB 1620   4.105   4.028   5.453  0.2022  0.1873 -0.4027
  124LEU    HB1 1621   4.137   3.934   5.403 -1.0507  0.3544 -1.5831
  124LEU    HB2 1622   4.073   4.005   5.557 -0.6573 -0.2269 -0.7459
  124LEU     CG 1623   4.222   4.127   5.463  0.1765  0.1865 -0.1005
  124LEU     HG 1624   4.183   4.224   5.501 -1.8094  0.8309 -3.3811
  124LEU    CD1 1625   4.334   4.086   5.561 -0.2453 -0.4752  0.1097
  124LEU   HD11 1626   4.294   4.079   5.664  1.9143  0.7487  1.0870
  124LEU   HD12 1627   4.415   4.162   5.565 -0.3389 -0.4292  1.1723
  124LEU   HD13 1628   4.380   3.987   5.538  2.9076  1.2379 -1.7185
  124LEU    CD2 1629   4.282   4.143   5.322 -0.4594 -0.3294 -0.4316
  124LEU   HD21 1630   4.310   4.041   5.289 -0.1366 -1.1390  2.1692
  124LEU   HD22 1631   4.367   4.214   5.322 -1.3662  0.7940 -0.2740
  124LEU   HD23 1632   4.200   4.180   5.256 -2.4865 -0.4880  1.8376
  124LEU      C 1633   3.911   3.951   5.328  0.7009 -0.2697  0.2641
  124LEU      O 1634   3.938   3.904   5.218  0.3503  0.0425  0.0405
  125CYS      N 1635   3.813   3.898   5.402  0.1255 -0.1885 -0.4309
  125CYS     HN 1636   3.796   3.946   5.487 -0.0604 -0.4691 -0.3085
  125CYS     CA 1637   3.729   3.791   5.358 -0.3105 -0.0775  0.1214
  125CYS     HA 1638   3.783   3.706   5.319 -1.8886 -1.3830  0.6730
  125CYS     CB 1639   3.659   3.735   5.483 -0.3946 -0.2683 -0.0114
  125CYS    HB1 1640   3.581   3.806   5.516 -2.0932 -1.9384 -0.2133
  125CYS    HB2 1641   3.731   3.730   5.567  1.4433 -0.3671 -1.5143
  125CYS     SG 1642   3.586   3.569   5.472  0.0693 -0.4501 -0.4255
  125CYS    HG1 1643   3.665   3.508   5.559  0.2653 -0.3896 -0.5623
  125CYS      C 1644   3.637   3.831   5.247  0.2672  0.2776 -0.2330
  125CYS      O 1645   3.602   3.759   5.153 -0.0892  0.5813 -0.3314
  126VAL      N 1646   3.582   3.953   5.257  0.0329  0.1469  0.0816
  126VAL     HN 1647   3.590   4.001   5.344  1.0175 -0.8278  0.5608
  126VAL     CA 1648   3.520   4.013   5.144 -0.3942 -0.1999  0.1308
  126VAL     HA 1649   3.455   3.935   5.106  0.9206 -1.7634  1.0123
  126VAL     CB 1650   3.445   4.140   5.173 -0.2474 -0.1575  0.3181
  126VAL     HB 1651   3.514   4.197   5.239 -1.4315  1.1699  0.4585
  126VAL    CG1 1652   3.411   4.232   5.055  0.0937 -0.2465  0.1478
  126VAL   HG11 1653   3.366   4.177   4.969  1.4282 -0.8304 -0.1912
  126VAL   HG12 1654   3.500   4.281   5.009 -0.6919  2.1125  0.9808
  126VAL   HG13 1655   3.343   4.316   5.081 -0.6912 -0.8354  0.0589
  126VAL    CG2 1656   3.324   4.109   5.262 -0.2613 -0.4172  0.2061
  126VAL   HG21 1657   3.364   4.058   5.352  0.9877  3.1130  1.8152
  126VAL   HG22 1658   3.242   4.047   5.218 -1.4101  1.2098 -0.0151
  126VAL   HG23 1659   3.288   4.202   5.310 -1.2185 -0.2159 -0.8459
  126VAL      C 1660   3.603   4.037   5.022  0.0745 -0.3054  0.4282
  126VAL      O 1661   3.556   4.001   4.914 -0.1796 -0.3061  0.5369
  127ILE      N 1662   3.730   4.079   5.028 -0.3435  1.0445  0.1542
  127ILE     HN 1663   3.760   4.103   5.120 -1.5557  3.1329  0.0751
  127ILE     CA 1664   3.822   4.083   4.918 -0.3457 -0.0261  0.1088
  127ILE     HA 1665   3.776   4.137   4.837 -1.8001 -2.2926 -0.6912
  127ILE     CB 1666   3.949   4.155   4.952 -0.2802 -0.0911  0.0033
  127ILE     HB 1667   3.971   4.108   5.050 -0.3542 -1.1681 -0.4864
  127ILE    CG2 1668   4.072   4.126   4.866  0.0571  0.0374  0.4412
  127ILE   HG21 1669   4.052   4.132   4.757  2.9764 -0.6891 -0.2376
  127ILE   HG22 1670   4.098   4.020   4.882 -3.6887 -0.7508  2.2036
  127ILE   HG23 1671   4.162   4.190   4.881 -0.0623  0.8727 -1.8828
  127ILE    CG1 1672   3.923   4.305   4.972 -0.7835 -0.2232  0.3746
  127ILE   HG11 1673   3.822   4.316   5.018 -0.7294 -0.6672  0.5947
  127ILE   HG12 1674   3.940   4.347   4.870  1.0876  1.2509  1.2390
  127ILE     CD 1675   4.016   4.372   5.073  0.2833  0.1061 -0.8004
  127ILE    HD1 1676   4.116   4.365   5.025  0.2716  2.0020 -1.1444
  127ILE    HD2 1677   4.024   4.320   5.171 -1.6562  1.3126  0.0554
  127ILE    HD3 1678   3.998   4.478   5.100  0.2889 -0.9676  4.4202
  127ILE      C 1679   3.843   3.951   4.851  0.2874 -0.0385  0.3316
  127ILE      O 1680   3.850   3.939   4.729 -0.0844  0.2416  0.2813
  128ALA      N 1681   3.857   3.842   4.928 -0.5753 -0.4975 -0.1521
  128ALA     HN 1682   3.855   3.870   5.024 -3.0495  1.7625 -0.7708
  128ALA     CA 1683   3.881   3.706   4.889  0.6417 -0.2150 -0.4275
  128ALA     HA 1684   3.975   3.707   4.837  1.4671 -0.1511  1.0023
  128ALA     CB 1685   3.897   3.631   5.023 -0.3353  0.1977 -0.0717
  128ALA    HB1 1686   3.802   3.629   5.080  0.0232 -0.4387  0.5123
  128ALA    HB2 1687   3.973   3.683   5.085 -2.9139  1.8573  1.9261
  128ALA    HB3 1688   3.927   3.529   4.994 -1.6375  0.0424 -0.9761
  128ALA      C 1689   3.768   3.645   4.814  0.1151 -0.1387  0.2954
  128ALA      O 1690   3.787   3.588   4.707  0.7809  0.3675  0.1407
  129VAL      N 1691   3.643   3.675   4.855 -0.0080  0.0445 -0.2078
  129VAL     HN 1692   3.631   3.713   4.947  1.1745 -0.6005  0.2363
  129VAL     CA 1693   3.525   3.656   4.777  0.0321 -0.0477 -0.2440
  129VAL     HA 1694   3.528   3.551   4.750  0.4035  0.1168 -0.8776
  129VAL     CB 1695   3.399   3.657   4.857  0.0198  0.1679 -0.2655
  129VAL     HB 1696   3.414   3.753   4.910  1.9637  1.1012 -2.3738
  129VAL    CG1 1697   3.274   3.637   4.769 -0.0780 -0.8358  0.0821
  129VAL   HG11 1698   3.280   3.560   4.689 -3.4391 -0.9110 -0.2018
  129VAL   HG12 1699   3.237   3.732   4.726 -0.9190 -2.0346 -1.9607
  129VAL   HG13 1700   3.186   3.620   4.834 -1.0193  1.6463 -0.4271
  129VAL    CG2 1701   3.416   3.547   4.964 -0.1499  0.0268 -0.3829
  129VAL   HG21 1702   3.504   3.576   5.026  0.6265 -0.4605 -1.2334
  129VAL   HG22 1703   3.434   3.449   4.914 -1.8487 -0.8559  0.6406
  129VAL   HG23 1704   3.323   3.551   5.025  0.0386 -1.6571  0.0767
  129VAL      C 1705   3.517   3.724   4.644 -0.0779 -0.2799 -0.3561
  129VAL      O 1706   3.486   3.660   4.544  0.0225  0.2625 -0.7384
  130ASP      N 1707   3.554   3.853   4.641 -0.6208 -0.1251 -0.5646
  130ASP     HN 1708   3.566   3.909   4.722 -1.5096  0.4018 -0.7793
  130ASP     CA 1709   3.562   3.931   4.521 -0.3856 -0.2934 -0.6606
  130ASP     HA 1710   3.467   3.932   4.469  1.0123 -2.1800 -3.4240
  130ASP     CB 1711   3.586   4.077   4.565 -0.6126 -0.2113 -0.8053
  130ASP    HB1 1712   3.670   4.082   4.638 -0.8969  0.6206 -0.5295
  130ASP    HB2 1713   3.498   4.120   4.618  1.0194  2.5051 -0.1150
  130ASP     CG 1714   3.626   4.178   4.460 -0.3154  0.0645 -0.4304
  130ASP    OD1 1715   3.539   4.248   4.400  0.1869  0.9989 -0.0820
  130ASP    OD2 1716   3.748   4.197   4.436 -0.2716  0.5692  0.1682
  130ASP      C 1717   3.662   3.884   4.421  0.3746  0.6292 -0.3517
  130ASP      O 1718   3.635   3.867   4.302 -0.3893  0.5216 -0.1727
  131ARG      N 1719   3.781   3.849   4.473  0.0522 -0.1309 -0.1023
  131ARG     HN 1720   3.807   3.892   4.559 -2.1917  0.4589  0.3504
  131ARG     CA 1721   3.888   3.790   4.398  0.0375 -0.1503 -0.1074
  131ARG     HA 1722   3.910   3.855   4.315 -0.8066 -1.7996 -1.6968
  131ARG     CB 1723   4.014   3.771   4.484 -0.2754 -0.2092  0.3405
  131ARG    HB1 1724   4.088   3.703   4.437 -0.3016  1.2246 -1.9187
  131ARG    HB2 1725   3.996   3.717   4.579  0.3141  0.2797  0.7417
  131ARG     CG 1726   4.091   3.897   4.527  0.1775 -0.2640 -0.3056
  131ARG    HG1 1727   4.198   3.878   4.547  0.1721  0.5455  0.5500
  131ARG    HG2 1728   4.061   3.919   4.632 -0.1232 -0.8928 -0.2533
  131ARG     CD 1729   4.064   4.033   4.462 -0.1848 -0.2904 -0.2109
  131ARG    HD1 1730   4.126   4.110   4.512 -1.2336 -0.8872  2.1902
  131ARG    HD2 1731   3.960   4.073   4.469 -0.1874  0.4936 -3.3318
  131ARG     NE 1732   4.105   4.035   4.319 -0.3805 -0.1149 -0.2637
  131ARG     HE 1733   4.196   4.006   4.290 -0.5167 -0.4957 -0.3157
  131ARG     CZ 1734   4.029   4.084   4.216 -0.2596 -0.2400 -0.4128
  131ARG    NH1 1735   3.896   4.113   4.227 -0.1590 -0.0258  0.3383
  131ARG   HH11 1736   3.850   4.131   4.314  0.9262 -0.9739  1.1372
  131ARG   HH12 1737   3.847   4.132   4.142  0.0012  0.8615  0.4403
  131ARG    NH2 1738   4.087   4.085   4.093 -0.1180 -0.5428 -0.3496
  131ARG   HH21 1739   4.185   4.067   4.093 -0.3130 -1.7039  0.5114
  131ARG   HH22 1740   4.036   4.123   4.016  2.2784  0.3415 -1.6101
  131ARG      C 1741   3.857   3.658   4.336  0.2889 -0.3593  0.2060
  131ARG      O 1742   3.890   3.637   4.219 -0.1565  0.1069 -0.0080
  132TYR      N 1743   3.785   3.571   4.409  0.3233 -0.3120  0.2958
  132TYR     HN 1744   3.775   3.599   4.504 -0.5236  1.1139 -0.1864
  132TYR     CA 1745   3.735   3.442   4.373 -0.1868 -0.0977  0.2343
  132TYR     HA 1746   3.819   3.390   4.330 -1.0388 -2.7156  1.5021
  132TYR     CB 1747   3.677   3.360   4.490  0.1383 -0.3353  0.2306
  132TYR    HB1 1748   3.596   3.416   4.541 -1.0253  0.2332 -2.0657
  132TYR    HB2 1749   3.766   3.339   4.552  2.4534 -0.0203 -2.7603
  132TYR     CG 1750   3.616   3.227   4.461  0.7573 -0.6638  0.4260
  132TYR    CD1 1751   3.696   3.137   4.395  1.0589 -0.4685  0.5257
  132TYR    HD1 1752   3.795   3.172   4.368  1.0247  0.2314  1.2859
  132TYR    CE1 1753   3.641   3.021   4.345 -0.0423  0.2306  0.0812
  132TYR    HE1 1754   3.694   2.954   4.279  0.1746 -0.1885  0.6711
  132TYR     CZ 1755   3.516   2.981   4.385 -0.0086  0.0415 -0.0034
  132TYR     OH 1756   3.459   2.857   4.349 -0.2046  0.0010  0.4436
  132TYR     HH 1757   3.536   2.814   4.310 -1.6527 -1.1537 -1.2479
  132TYR    CD2 1758   3.485   3.193   4.487  0.4828  0.1675  0.1453
  132TYR    HD2 1759   3.431   3.262   4.551  2.6332  0.9332  1.2310
  132TYR    CE2 1760   3.437   3.069   4.455  0.5168  0.0350  0.6085
  132TYR    HE2 1761   3.334   3.051   4.481 -0.7069  4.1598 -0.6290
  132TYR      C 1762   3.636   3.455   4.262  0.0330  0.3786  0.0944
  132TYR      O 1763   3.641   3.375   4.169 -0.3185  0.2706  0.1680
  133PHE      N 1764   3.541   3.550   4.263 -0.3189  0.0239 -0.0083
  133PHE     HN 1765   3.517   3.600   4.345 -2.7733 -0.7949 -0.1086
  133PHE     CA 1766   3.460   3.575   4.148 -0.3953  0.1028  0.0635
  133PHE     HA 1767   3.439   3.476   4.109  0.1189 -0.2593  0.6868
  133PHE     CB 1768   3.327   3.646   4.179 -0.0994  0.6618  0.0664
  133PHE    HB1 1769   3.280   3.676   4.082 -2.7901 -0.1163  1.0240
  133PHE    HB2 1770   3.342   3.735   4.243 -1.3536  0.2632  0.9574
  133PHE     CG 1771   3.231   3.550   4.241  0.4723  0.0397  0.0012
  133PHE    CD1 1772   3.194   3.438   4.171  0.2057  0.0142  0.1818
  133PHE    HD1 1773   3.225   3.421   4.069 -2.4626 -2.3345 -0.3589
  133PHE    CE1 1774   3.101   3.354   4.229 -0.1819  0.0655 -0.3596
  133PHE    HE1 1775   3.077   3.266   4.172 -0.5078 -0.0001 -0.1210
  133PHE     CZ 1776   3.072   3.362   4.363  0.6546 -0.6106 -0.1256
  133PHE     HZ 1777   3.011   3.285   4.408  0.0889  0.6951  1.4848
  133PHE    CD2 1778   3.183   3.567   4.369  0.8227 -0.3209  0.1812
  133PHE    HD2 1779   3.221   3.654   4.420  0.2552  1.4187 -2.1737
  133PHE    CE2 1780   3.109   3.472   4.437 -0.2389 -0.0243 -0.5290
  133PHE    HE2 1781   3.079   3.474   4.540  1.4228 -1.8757  0.0556
  133PHE      C 1782   3.535   3.641   4.037 -0.3258  0.0173  0.0606
  133PHE      O 1783   3.507   3.600   3.925  0.1864 -0.0303 -0.0554
  134ALA      N 1784   3.633   3.732   4.054  0.0365 -0.4589  0.5854
  134ALA     HN 1785   3.663   3.761   4.144  0.3799  1.6492 -0.1586
  134ALA     CA 1786   3.708   3.785   3.944 -0.1965  0.1027  0.6990
  134ALA     HA 1787   3.640   3.835   3.876  1.5863  1.2346 -0.3410
  134ALA     CB 1788   3.801   3.898   3.991  0.0030  0.1361  0.2279
  134ALA    HB1 1789   3.850   3.940   3.901 -0.1681  1.3783  0.6996
  134ALA    HB2 1790   3.877   3.857   4.061  0.2714 -0.7827 -0.5717
  134ALA    HB3 1791   3.754   3.976   4.055 -0.3041  1.0411 -1.0714
  134ALA      C 1792   3.791   3.685   3.871 -0.0458  0.4043  0.4534
  134ALA      O 1793   3.788   3.673   3.749  0.2492 -0.3722  0.5176
  135ILE      N 1794   3.853   3.594   3.949  0.0713 -0.0457 -0.1599
  135ILE     HN 1795   3.865   3.599   4.048 -0.4455 -0.7393 -0.0564
  135ILE     CA 1796   3.921   3.486   3.884  0.4042  0.3390 -0.4564
  135ILE     HA 1797   3.980   3.533   3.807 -1.3505  0.1388 -1.9806
  135ILE     CB 1798   4.020   3.428   3.980 -0.1338  0.6207  0.2809
  135ILE     HB 1799   4.067   3.516   4.028  2.1303  0.9712 -2.3318
  135ILE    CG2 1800   3.945   3.352   4.092  0.4919 -0.1056  0.2172
  135ILE   HG21 1801   3.894   3.256   4.072 -1.8788  1.2735 -0.7225
  135ILE   HG22 1802   3.854   3.412   4.113 -0.3197 -0.3732 -2.2103
  135ILE   HG23 1803   4.010   3.335   4.180  3.0796  0.9916 -1.3528
  135ILE    CG1 1804   4.128   3.331   3.929 -0.1236  0.6333  0.2778
  135ILE   HG11 1805   4.084   3.240   3.883  0.1870  0.6781 -0.1103
  135ILE   HG12 1806   4.199   3.295   4.006 -0.2430  0.2042  0.1860
  135ILE     CD 1807   4.207   3.395   3.814  0.3074  0.0173  0.2290
  135ILE    HD1 1808   4.303   3.342   3.798  0.5313  1.0875 -2.3149
  135ILE    HD2 1809   4.238   3.500   3.833 -2.3606  1.1440 -1.1418
  135ILE    HD3 1810   4.152   3.391   3.718  1.8887 -0.8366 -0.6727
  135ILE      C 1811   3.838   3.384   3.815 -0.0095  0.1787  0.2705
  135ILE      O 1812   3.877   3.340   3.708  0.0135  0.0552  0.3301
  136THR      N 1813   3.721   3.346   3.870 -0.0723  0.1327  0.1047
  136THR     HN 1814   3.690   3.387   3.956 -4.0978  0.6278 -1.3467
  136THR     CA 1815   3.646   3.240   3.810 -0.0328 -0.0260  0.3378
  136THR     HA 1816   3.711   3.165   3.767  0.3836  0.3127  0.3748
  136THR     CB 1817   3.557   3.154   3.896 -0.4261  0.0421 -0.0016
  136THR     HB 1818   3.506   3.078   3.833  2.5740  0.7555 -3.6323
  136THR    OG1 1819   3.477   3.238   3.978 -0.3630  0.0984  0.0017
  136THR    HG1 1820   3.539   3.284   4.034  0.4950 -0.3904 -0.5314
  136THR    CG2 1821   3.641   3.062   3.986  0.4218  0.1530 -0.6619
  136THR   HG21 1822   3.702   3.119   4.059 -0.6011 -0.1724  0.4846
  136THR   HG22 1823   3.712   2.992   3.938 -0.4073 -0.2104 -1.3801
  136THR   HG23 1824   3.570   3.003   4.048  0.7103  0.9288  0.4482
  136THR      C 1825   3.563   3.272   3.691  0.8848  0.4353 -0.1825
  136THR      O 1826   3.533   3.182   3.611 -0.2131  0.5182  0.1176
  137SER      N 1827   3.506   3.393   3.685  0.4555  0.2508  0.1499
  137SER     HN 1828   3.518   3.464   3.754 -1.8279 -0.6643  1.6286
  137SER     CA 1829   3.415   3.421   3.577 -0.0015 -0.2667  0.3927
  137SER     HA 1830   3.436   3.361   3.490  0.4073 -0.8118  0.8576
  137SER     CB 1831   3.272   3.390   3.622 -0.3053  0.1516 -0.2709
  137SER    HB1 1832   3.226   3.456   3.698  0.1234 -1.2445  1.2644
  137SER    HB2 1833   3.276   3.295   3.680  0.7054  1.3578  1.7456
  137SER     OG 1834   3.186   3.358   3.514 -0.1537 -0.6012 -0.1741
  137SER    HG1 1835   3.182   3.435   3.458 -0.5948 -0.8852 -0.5404
  137SER      C 1836   3.427   3.566   3.545 -0.4887 -0.3667 -0.2507
  137SER      O 1837   3.351   3.644   3.603  0.0426 -0.0999  0.0973
  138PRO      N 1838   3.523   3.620   3.476 -0.4521  0.2067  0.2372
  138PRO     CD 1839   3.616   3.538   3.399 -0.6796  0.6767 -0.5414
  138PRO    HD1 1840   3.557   3.462   3.343 -0.6160 -0.3965  0.7971
  138PRO    HD2 1841   3.684   3.487   3.470 -1.4088 -0.2244 -0.4783
  138PRO     CA 1842   3.558   3.759   3.476 -0.0782  0.1150  0.0615
  138PRO     HA 1843   3.576   3.792   3.577  0.7915  0.1881 -0.1166
  138PRO     CB 1844   3.688   3.769   3.397 -0.2307 -0.0917 -0.2174
  138PRO    HB1 1845   3.776   3.763   3.464  0.3347  0.6943 -0.8725
  138PRO    HB2 1846   3.696   3.855   3.327  0.5725 -0.5516 -0.6969
  138PRO     CG 1847   3.691   3.641   3.313 -0.3293  0.2504 -0.7473
  138PRO    HG1 1848   3.645   3.655   3.212 -1.6985  2.1516  0.0866
  138PRO    HG2 1849   3.797   3.609   3.302 -0.6221 -1.4834  0.9349
  138PRO      C 1850   3.453   3.845   3.413  0.2824  0.1922 -0.4400
  138PRO      O 1851   3.442   3.964   3.442 -0.0730  0.1510 -0.3975
  139PHE      N 1852   3.387   3.799   3.305 -0.2545 -0.5021  0.1704
  139PHE     HN 1853   3.403   3.711   3.262 -2.5691 -0.4890 -0.8809
  139PHE     CA 1854   3.295   3.879   3.229 -0.2136 -0.3052  0.3255
  139PHE     HA 1855   3.340   3.977   3.225  2.3680 -1.4003  0.3090
  139PHE     CB 1856   3.272   3.843   3.081  0.2123 -0.1343  0.2155
  139PHE    HB1 1857   3.229   3.930   3.026  1.3473 -0.4093 -1.1512
  139PHE    HB2 1858   3.200   3.759   3.077  0.5499 -0.3748 -1.2265
  139PHE     CG 1859   3.396   3.803   3.010  0.1963  0.0750  0.0696
  139PHE    CD1 1860   3.425   3.672   2.982  0.3199  0.0901  0.1231
  139PHE    HD1 1861   3.360   3.588   3.006 -1.7262  1.8303  1.0071
  139PHE    CE1 1862   3.543   3.638   2.919  0.0124 -0.2695 -0.2695
  139PHE    HE1 1863   3.547   3.535   2.886 -2.9037 -1.0420  1.4053
  139PHE     CZ 1864   3.635   3.735   2.888  0.2388 -0.2948  0.3231
  139PHE     HZ 1865   3.726   3.701   2.840  0.5850  1.5961 -0.4062
  139PHE    CD2 1866   3.493   3.898   2.985  0.0374  0.3503  0.4879
  139PHE    HD2 1867   3.466   3.998   3.014 -2.1289 -0.6138  2.0258
  139PHE    CE2 1868   3.607   3.866   2.915 -0.4881 -0.3660 -0.0659
  139PHE    HE2 1869   3.677   3.949   2.906  1.0375 -1.5542  0.3496
  139PHE      C 1870   3.173   3.901   3.312  0.6707  0.7330  1.3815
  139PHE      O 1871   3.109   4.006   3.304  0.4388  0.5179  0.1572
  140LYS      N 1872   3.127   3.800   3.386  0.0596  0.2126  0.3182
  140LYS     HN 1873   3.168   3.711   3.367  0.6591  0.9342 -2.0999
  140LYS     CA 1874   3.037   3.812   3.496 -0.1862 -0.4244  0.1943
  140LYS     HA 1875   2.945   3.853   3.456  0.5654  1.0046 -0.1440
  140LYS     CB 1876   3.016   3.673   3.557  0.1348 -0.5256  0.0709
  140LYS    HB1 1877   2.955   3.678   3.650  1.3094 -0.2552  0.8493
  140LYS    HB2 1878   3.118   3.639   3.587  1.0661  1.5575 -0.5494
  140LYS     CG 1879   2.951   3.569   3.466  0.1986 -0.1545 -0.4015
  140LYS    HG1 1880   2.945   3.488   3.542  0.2722  0.9765  0.8310
  140LYS    HG2 1881   3.017   3.541   3.381 -1.4338  1.1864 -2.2088
  140LYS     CD 1882   2.814   3.609   3.410 -0.0632 -0.1284  0.2551
  140LYS    HD1 1883   2.826   3.698   3.345 -0.0569  1.1477  1.9369
  140LYS    HD2 1884   2.759   3.645   3.500  2.2158  1.2965  1.1739
  140LYS     CE 1885   2.748   3.497   3.329 -0.3659  0.2718 -0.0551
  140LYS    HE1 1886   2.744   3.394   3.372  2.4349 -0.3440 -1.0124
  140LYS    HE2 1887   2.790   3.485   3.227 -0.5940 -2.6327  0.1106
  140LYS     NZ 1888   2.607   3.539   3.314 -0.5534 -0.4861 -0.5047
  140LYS    HZ1 1889   2.570   3.537   3.411  0.7994  2.5313  0.2118
  140LYS    HZ2 1890   2.557   3.472   3.253  0.2532 -0.8465 -0.7768
  140LYS    HZ3 1891   2.608   3.635   3.273  1.0895  0.2431  1.0981
  140LYS      C 1892   3.072   3.915   3.599  0.2328 -0.0368 -0.3294
  140LYS      O 1893   2.995   4.004   3.636 -0.2679 -0.4799 -0.2812
  141TYR      N 1894   3.196   3.911   3.650 -0.1321 -0.7653  0.5431
  141TYR     HN 1895   3.254   3.838   3.613 -0.1710 -1.4449  1.7673
  141TYR     CA 1896   3.237   3.999   3.754 -0.2352  0.0404 -0.0887
  141TYR     HA 1897   3.171   4.001   3.840  3.0370  0.8982  2.6354
  141TYR     CB 1898   3.372   3.941   3.802 -0.0484  0.5963  0.0696
  141TYR    HB1 1899   3.432   3.920   3.711 -0.8868 -1.0219 -0.1542
  141TYR    HB2 1900   3.359   3.840   3.846  0.5628  0.1622 -0.7281
  141TYR     CG 1901   3.444   4.023   3.903  0.9742 -0.0538 -0.1268
  141TYR    CD1 1902   3.414   4.008   4.036  0.2275 -0.0813 -0.2961
  141TYR    HD1 1903   3.337   3.941   4.069  2.7341 -1.6127  3.0046
  141TYR    CE1 1904   3.475   4.089   4.130  0.4681 -0.2734 -0.2879
  141TYR    HE1 1905   3.448   4.092   4.234  0.5639  0.5082 -0.2811
  141TYR     CZ 1906   3.570   4.180   4.091 -0.2173  0.5303 -0.1004
  141TYR     OH 1907   3.637   4.274   4.173  0.0407  0.6608 -0.4597
  141TYR     HH 1908   3.600   4.255   4.259 -1.3182 -3.3684 -1.6979
  141TYR    CD2 1909   3.539   4.116   3.864  0.1280  0.7061 -0.4077
  141TYR    HD2 1910   3.564   4.134   3.761  2.1709  1.6305  0.2121
  141TYR    CE2 1911   3.608   4.188   3.959  0.0928  0.2482 -0.0297
  141TYR    HE2 1912   3.692   4.248   3.929 -0.3104  0.1708 -1.3695
  141TYR      C 1913   3.237   4.144   3.717 -0.0734  0.0259 -0.1453
  141TYR      O 1914   3.191   4.228   3.794  0.4178  0.0259  0.1515
  142GLN      N 1915   3.283   4.164   3.593 -0.1836 -0.2665 -0.2352
  142GLN     HN 1916   3.305   4.081   3.543 -0.5756 -0.6595  0.2450
  142GLN     CA 1917   3.292   4.286   3.519  0.0938 -0.1271  0.0249
  142GLN     HA 1918   3.307   4.367   3.588  0.8235  1.7222 -2.1599
  142GLN     CB 1919   3.400   4.281   3.409 -0.2986  0.3956 -0.3897
  142GLN    HB1 1920   3.389   4.375   3.351  1.3885  0.4508 -0.6644
  142GLN    HB2 1921   3.381   4.191   3.345  0.8104  0.8518 -1.3999
  142GLN     CG 1922   3.538   4.266   3.471 -0.3445 -0.2216 -0.4243
  142GLN    HG1 1923   3.545   4.176   3.536  1.0750 -0.6827 -1.1622
  142GLN    HG2 1924   3.575   4.358   3.522  2.3409 -1.8847  0.8882
  142GLN     CD 1925   3.636   4.245   3.356 -0.3758 -0.1684 -0.4602
  142GLN    OE1 1926   3.691   4.340   3.301 -0.1940 -0.0424 -0.0704
  142GLN    NE2 1927   3.651   4.114   3.321  0.0058 -0.2266 -0.0930
  142GLN   HE21 1928   3.712   4.075   3.252 -2.0277 -0.4244 -1.8721
  142GLN   HE22 1929   3.585   4.057   3.369 -0.3699 -0.5999 -1.0372
  142GLN      C 1930   3.160   4.312   3.455  0.1058  0.1204  0.1008
  142GLN      O 1931   3.137   4.357   3.343 -0.6817 -0.0742  0.1780
  143SER      N 1932   3.052   4.294   3.533  0.0068 -0.6423 -0.2071
  143SER     HN 1933   3.068   4.254   3.623  1.6007 -2.4640 -1.2162
  143SER     CA 1934   2.921   4.340   3.501  0.0418 -0.1025  0.4241
  143SER     HA 1935   2.933   4.445   3.479  0.1591 -0.2529 -0.2381
  143SER     CB 1936   2.857   4.281   3.375 -0.5250 -0.4432  0.8681
  143SER    HB1 1937   2.909   4.326   3.288  1.7190 -2.5151  1.0279
  143SER    HB2 1938   2.749   4.308   3.366 -0.3240  0.7400  1.7932
  143SER     OG 1939   2.858   4.139   3.365 -0.2995 -0.3788 -0.1241
  143SER    HG1 1940   2.943   4.113   3.330 -0.0196 -0.7090  0.7624
  143SER      C 1941   2.820   4.327   3.611 -0.5120 -0.1161 -0.0830
  143SER      O 1942   2.751   4.420   3.651 -0.2081 -0.2073  0.6518
  144LEU      N 1943   2.819   4.204   3.665  0.1025 -0.1080 -0.0439
  144LEU     HN 1944   2.880   4.134   3.629 -0.0308  0.5848 -1.7024
  144LEU     CA 1945   2.732   4.172   3.774 -0.5068  0.6072 -0.3107
  144LEU     HA 1946   2.635   4.213   3.753 -0.9452  0.1648  0.7506
  144LEU     CB 1947   2.698   4.022   3.785  0.0749  0.4728 -0.3168
  144LEU    HB1 1948   2.645   4.013   3.883  0.2105 -1.4820 -0.3767
  144LEU    HB2 1949   2.795   3.969   3.798  0.0043  0.5067  0.4113
  144LEU     CG 1950   2.631   3.959   3.662  0.4331  0.2776 -0.4142
  144LEU     HG 1951   2.704   3.974   3.580 -1.5310 -0.4128 -2.3958
  144LEU    CD1 1952   2.615   3.808   3.685  0.1539  0.3406 -0.1873
  144LEU   HD11 1953   2.710   3.751   3.689  0.4613  0.6926  4.9175
  144LEU   HD12 1954   2.549   3.752   3.616 -0.2718 -2.5130  2.3038
  144LEU   HD13 1955   2.561   3.777   3.777 -0.9087 -1.9729 -1.5097
  144LEU    CD2 1956   2.494   4.022   3.628  0.4376  0.3671 -0.2641
  144LEU   HD21 1957   2.443   3.955   3.556  0.9997 -0.0249 -0.3050
  144LEU   HD22 1958   2.504   4.126   3.591  3.2863 -0.5977 -2.5670
  144LEU   HD23 1959   2.439   4.027   3.724  0.1199  2.8336 -0.4934
  144LEU      C 1960   2.761   4.235   3.906 -0.3452  0.4515 -0.2721
  144LEU      O 1961   2.678   4.251   3.995 -0.2966  0.4878 -0.2332
  145LEU      N 1962   2.887   4.274   3.933 -0.3286  0.0458  0.2372
  145LEU     HN 1963   2.959   4.255   3.867  0.7930  0.5259  1.2836
  145LEU     CA 1964   2.928   4.334   4.056  0.0450  0.3381 -0.0329
  145LEU     HA 1965   2.842   4.332   4.120 -2.5953 -1.7442 -3.3399
  145LEU     CB 1966   3.052   4.262   4.112  0.2200  0.3783 -0.3678
  145LEU    HB1 1967   3.130   4.238   4.036 -0.8123  1.6731 -1.8917
  145LEU    HB2 1968   3.017   4.163   4.150  0.3574 -0.0060 -1.2114
  145LEU     CG 1969   3.093   4.315   4.250 -0.1636 -0.2228 -0.0192
  145LEU     HG 1970   3.150   4.408   4.230 -2.2241  0.4016 -3.9157
  145LEU    CD1 1971   2.970   4.351   4.336 -0.2183 -0.0309 -0.1751
  145LEU   HD11 1972   2.905   4.262   4.350  0.2895 -0.4070 -0.1628
  145LEU   HD12 1973   2.918   4.435   4.285 -0.8479  0.8250  1.7902
  145LEU   HD13 1974   3.002   4.381   4.438  1.0094 -1.1143 -0.2136
  145LEU    CD2 1975   3.193   4.225   4.323  0.2012  0.0856 -0.1343
  145LEU   HD21 1976   3.263   4.176   4.251  0.7644  1.3515 -0.4625
  145LEU   HD22 1977   3.136   4.137   4.361 -1.0001 -0.0829 -2.2058
  145LEU   HD23 1978   3.248   4.266   4.410  1.2452 -4.1190  1.4448
  145LEU      C 1979   2.953   4.477   4.019  0.7324  0.4584  0.8683
  145LEU      O 1980   3.063   4.511   3.976  0.4940  0.5068  0.3006
  146THR      N 1981   2.855   4.566   4.038  0.0531 -0.0975  0.0124
  146THR     HN 1982   2.766   4.543   4.078 -0.7699  0.6831 -1.3072
  146THR     CA 1983   2.859   4.708   4.021 -0.0867 -0.0475  0.3755
  146THR     HA 1984   2.917   4.727   3.932  1.2137 -2.3206  0.6378
  146THR     CB 1985   2.719   4.754   3.996  0.0016  0.1972  0.3264
  146THR     HB 1986   2.716   4.863   3.977 -1.4892  0.2852  0.8783
  146THR    OG1 1987   2.628   4.711   4.097 -0.6137  0.0439 -0.2887
  146THR    HG1 1988   2.540   4.742   4.072 -2.0996 -2.9813  0.6717
  146THR    CG2 1989   2.669   4.690   3.866  0.0006  0.1483  0.3511
  146THR   HG21 1990   2.558   4.692   3.867  0.0054  0.0646  0.9420
  146THR   HG22 1991   2.707   4.585   3.856 -0.4404 -0.0836  1.0555
  146THR   HG23 1992   2.705   4.755   3.784  0.5952 -1.0358 -0.3675
  146THR      C 1993   2.913   4.777   4.141 -0.2087  0.1715  0.3040
  146THR      O 1994   2.929   4.715   4.246 -0.0038  0.0959  0.2279
  147LYS      N 1995   2.946   4.907   4.131  0.5905 -0.0340  0.1433
  147LYS     HN 1996   2.927   4.950   4.043 -0.8124  0.3316  0.5841
  147LYS     CA 1997   2.988   4.991   4.239  0.2010 -0.0858  0.3374
  147LYS     HA 1998   3.075   4.941   4.278  0.4991 -0.8259 -1.2205
  147LYS     CB 1999   3.034   5.131   4.197 -0.0080  0.1117  0.7587
  147LYS    HB1 2000   3.079   5.194   4.277 -0.1341 -0.1910  1.0710
  147LYS    HB2 2001   2.949   5.183   4.149  0.9811 -0.0929 -1.3302
  147LYS     CG 2002   3.154   5.116   4.103 -0.1743  0.5294  0.4763
  147LYS    HG1 2003   3.123   5.057   4.013 -0.3617  1.7865 -0.3101
  147LYS    HG2 2004   3.223   5.043   4.150  1.3618 -0.4556 -3.0019
  147LYS     CD 2005   3.222   5.247   4.065  1.0158 -0.0803  0.4529
  147LYS    HD1 2006   3.236   5.308   4.157 -1.2609 -0.8333  1.3776
  147LYS    HD2 2007   3.144   5.308   4.014  1.5529  1.8729  1.8218
  147LYS     CE 2008   3.349   5.229   3.982  0.2291 -0.3723 -0.7150
  147LYS    HE1 2009   3.310   5.173   3.895  0.0217  1.6916 -2.0146
  147LYS    HE2 2010   3.428   5.172   4.036  1.1191  2.6418  1.4161
  147LYS     NZ 2011   3.403   5.363   3.953  0.3156 -0.2267  0.0871
  147LYS    HZ1 2012   3.431   5.423   4.033 -2.3618  1.3395 -0.0369
  147LYS    HZ2 2013   3.334   5.408   3.889  1.5273 -1.7223 -2.4487
  147LYS    HZ3 2014   3.482   5.358   3.885 -0.1131 -0.0176 -0.4370
  147LYS      C 2015   2.885   5.017   4.344 -0.0470  0.5841 -0.0683
  147LYS      O 2016   2.924   5.001   4.459  0.0202  0.1691 -0.1499
  148ASN      N 2017   2.756   5.039   4.312 -0.1214  0.8667  0.4181
  148ASN     HN 2018   2.717   5.049   4.221 -0.5839 -0.0837  0.4934
  148ASN     CA 2019   2.648   5.048   4.405 -0.8422 -0.0114 -0.3198
  148ASN     HA 2020   2.673   5.124   4.478  3.7329 -1.3867 -0.1417
  148ASN     CB 2021   2.518   5.074   4.327 -0.5690  0.1272 -0.7300
  148ASN    HB1 2022   2.437   5.057   4.402  2.3233  1.4151  2.9978
  148ASN    HB2 2023   2.508   4.995   4.250 -0.6828 -1.9906  1.3534
  148ASN     CG 2024   2.507   5.212   4.262  0.4534  0.7750  0.4304
  148ASN    OD1 2025   2.592   5.299   4.279  0.8852  0.3422  0.5098
  148ASN    ND2 2026   2.402   5.222   4.176  0.0590 -0.0415  0.8002
  148ASN   HD21 2027   2.384   5.304   4.121  0.5370 -0.1988  0.4059
  148ASN   HD22 2028   2.337   5.146   4.175 -0.7643  0.6424 -1.0889
  148ASN      C 2029   2.647   4.925   4.490  0.1086  0.3211  0.1794
  148ASN      O 2030   2.629   4.929   4.612  0.1361  0.1653  0.1883
  149LYS      N 2031   2.656   4.806   4.429 -0.0247  0.2827  0.2368
  149LYS     HN 2032   2.662   4.804   4.330  3.1975 -0.1116  0.3245
  149LYS     CA 2033   2.669   4.680   4.496  0.6170 -0.0012 -0.4119
  149LYS     HA 2034   2.576   4.674   4.550  1.3592  0.4722  0.9786
  149LYS     CB 2035   2.673   4.557   4.405  0.4952 -0.0239 -0.3873
  149LYS    HB1 2036   2.717   4.471   4.461 -0.0345  0.9116  1.5064
  149LYS    HB2 2037   2.742   4.586   4.322 -0.4283  3.2143 -0.1330
  149LYS     CG 2038   2.535   4.520   4.350  0.2009  0.0751  0.2841
  149LYS    HG1 2039   2.501   4.607   4.290 -0.4182 -0.1082  0.3657
  149LYS    HG2 2040   2.460   4.501   4.429 -1.7618  1.2117 -1.2205
  149LYS     CD 2041   2.541   4.391   4.268 -0.2267 -0.0993  0.5265
  149LYS    HD1 2042   2.582   4.304   4.323 -0.2421 -1.5680 -1.6644
  149LYS    HD2 2043   2.617   4.409   4.190  0.9884 -0.0817  1.6832
  149LYS     CE 2044   2.411   4.343   4.203 -0.2391  0.5891  0.0370
  149LYS    HE1 2045   2.361   4.414   4.134  1.1922 -1.6059 -3.5905
  149LYS    HE2 2046   2.343   4.313   4.286 -0.4103  2.0154  0.4250
  149LYS     NZ 2047   2.433   4.228   4.111 -0.5700 -0.2506  0.9959
  149LYS    HZ1 2048   2.477   4.150   4.164  0.2797  0.6008  1.5881
  149LYS    HZ2 2049   2.500   4.239   4.033 -1.3317 -1.7253  0.0939
  149LYS    HZ3 2050   2.345   4.203   4.062 -0.2552  0.9763 -0.2533
  149LYS      C 2051   2.774   4.672   4.602  0.1003  0.5540  0.1527
  149LYS      O 2052   2.736   4.642   4.715  0.5413 -0.3412  0.0654
  150ALA      N 2053   2.902   4.696   4.565 -0.0744  0.3334 -0.6041
  150ALA     HN 2054   2.927   4.712   4.469 -1.2427  1.0242 -0.8191
  150ALA     CA 2055   3.021   4.695   4.643 -0.3898  0.3568 -0.1175
  150ALA     HA 2056   3.033   4.599   4.692 -1.2195  1.0263  1.4605
  150ALA     CB 2057   3.142   4.732   4.556 -0.4879  0.2237 -0.3112
  150ALA    HB1 2058   3.176   4.838   4.554  0.8045 -0.1326  1.2924
  150ALA    HB2 2059   3.126   4.698   4.451 -3.3871  2.7205 -0.8260
  150ALA    HB3 2060   3.230   4.676   4.593  0.4329  0.7751 -1.5690
  150ALA      C 2061   3.006   4.788   4.758 -0.0886  0.1373  0.1005
  150ALA      O 2062   3.046   4.764   4.872  0.1094 -0.2063 -0.0390
  151ARG      N 2063   2.949   4.907   4.735  0.2532  0.2806 -0.0095
  151ARG     HN 2064   2.925   4.926   4.640  0.6696  2.5562  0.2716
  151ARG     CA 2065   2.920   5.005   4.836 -0.1790 -0.1296  0.2664
  151ARG     HA 2066   3.018   5.036   4.870 -0.6911  1.7336  0.1125
  151ARG     CB 2067   2.855   5.130   4.775 -0.1716 -0.2962 -0.0885
  151ARG    HB1 2068   2.810   5.193   4.856  1.8735 -0.8255  1.5403
  151ARG    HB2 2069   2.765   5.094   4.721 -1.3433  1.9184  0.2762
  151ARG     CG 2070   2.950   5.213   4.689 -0.1975 -0.0164  0.1530
  151ARG    HG1 2071   3.010   5.141   4.631 -0.8240 -0.5543  0.1674
  151ARG    HG2 2072   3.028   5.259   4.754 -1.5573  2.0153  0.4570
  151ARG     CD 2073   2.874   5.312   4.600 -0.0558  0.3419  0.4284
  151ARG    HD1 2074   2.829   5.384   4.672  2.3433  0.5366  1.8749
  151ARG    HD2 2075   2.808   5.262   4.527  2.1531 -2.4610  0.1886
  151ARG     NE 2076   2.968   5.391   4.516 -0.2920  0.3085  0.1347
  151ARG     HE 2077   3.062   5.357   4.512 -0.9637 -1.7552  0.9370
  151ARG     CZ 2078   2.918   5.487   4.432 -0.0739 -0.2830 -0.6791
  151ARG    NH1 2079   2.787   5.522   4.443  0.0830  0.0558  0.1397
  151ARG   HH11 2080   2.720   5.455   4.475 -0.5795  0.9282  0.6600
  151ARG   HH12 2081   2.745   5.578   4.371  1.1118  0.3559 -0.2333
  151ARG    NH2 2082   2.998   5.549   4.341 -0.2448  0.7539 -0.1375
  151ARG   HH21 2083   3.082   5.502   4.311  0.3229  0.8900  1.1640
  151ARG   HH22 2084   2.953   5.604   4.270 -0.2322  1.9013  0.7179
  151ARG      C 2085   2.838   4.957   4.951 -0.0307  0.0182  0.4348
  151ARG      O 2086   2.870   4.978   5.067  0.4405 -0.5967  0.4248
  152VAL      N 2087   2.730   4.883   4.920  0.0409  0.0641  0.0643
  152VAL     HN 2088   2.708   4.868   4.824  1.6869  1.1056 -0.5038
  152VAL     CA 2089   2.630   4.833   5.010 -0.0831 -0.0158 -0.1189
  152VAL     HA 2090   2.594   4.909   5.077  1.5558  1.1987 -0.5495
  152VAL     CB 2091   2.512   4.788   4.929  0.0147 -0.2879 -0.1106
  152VAL     HB 2092   2.541   4.744   4.831  0.7527 -0.5724  0.2310
  152VAL    CG1 2093   2.418   4.685   4.995 -0.0792  0.1459  0.4330
  152VAL   HG11 2094   2.339   4.650   4.925  0.1883 -1.5789  0.9500
  152VAL   HG12 2095   2.367   4.722   5.087  0.6728  1.4283  0.3747
  152VAL   HG13 2096   2.474   4.596   5.030  0.4711  0.7346  1.0709
  152VAL    CG2 2097   2.436   4.918   4.899  0.3378  0.0180  0.3935
  152VAL   HG21 2098   2.395   4.977   4.984 -1.8879 -0.5543 -0.2167
  152VAL   HG22 2099   2.346   4.891   4.839  0.2847  0.4249  0.2864
  152VAL   HG23 2100   2.498   4.991   4.843  0.5222 -0.3847  0.0694
  152VAL      C 2101   2.686   4.719   5.088  0.3595  0.3255  0.0603
  152VAL      O 2102   2.655   4.710   5.207 -0.1167 -0.0252 -0.0869
  153ILE      N 2103   2.783   4.649   5.027  0.3862  0.2630  0.1741
  153ILE     HN 2104   2.810   4.661   4.932  0.2911  2.5658  0.3964
  153ILE     CA 2105   2.851   4.543   5.093 -0.0162 -0.2031 -0.1466
  153ILE     HA 2106   2.771   4.475   5.119  0.2759 -0.7816 -0.7242
  153ILE     CB 2107   2.939   4.456   5.008  0.0160 -0.2480 -0.0680
  153ILE     HB 2108   2.995   4.526   4.941 -1.6586 -0.4543 -1.7601
  153ILE    CG2 2109   3.039   4.371   5.088 -0.1657 -0.3999 -0.0040
  153ILE   HG21 2110   3.070   4.278   5.037  1.2100  0.5872 -1.0202
  153ILE   HG22 2111   2.991   4.331   5.180 -0.6103 -0.3246 -0.2022
  153ILE   HG23 2112   3.134   4.426   5.103 -0.9341  0.9015  0.2343
  153ILE    CG1 2113   2.854   4.364   4.918 -0.0001 -0.4104  0.1148
  153ILE   HG11 2114   2.759   4.409   4.881 -0.9869 -1.6962  1.0098
  153ILE   HG12 2115   2.817   4.279   4.979 -0.8822 -0.5595 -0.6159
  153ILE     CD 2116   2.925   4.325   4.789  0.1727  0.2565  0.0005
  153ILE    HD1 2117   2.959   4.412   4.730 -0.0802  0.5260  0.2533
  153ILE    HD2 2118   2.851   4.259   4.740 -0.1451 -0.1348  0.9723
  153ILE    HD3 2119   3.006   4.249   4.800 -0.3388  0.0009  2.6276
  153ILE      C 2120   2.927   4.597   5.210  0.5572 -0.7037 -0.2814
  153ILE      O 2121   2.911   4.547   5.321  0.2572 -0.1534 -0.0729
  154ILE      N 2122   3.000   4.708   5.191 -0.2504 -0.0736  0.2440
  154ILE     HN 2123   3.009   4.754   5.103 -0.1861 -1.3871 -0.4586
  154ILE     CA 2124   3.080   4.781   5.285  0.0077 -0.2103  0.1305
  154ILE     HA 2125   3.146   4.714   5.339  0.4596  1.9161  2.4212
  154ILE     CB 2126   3.170   4.874   5.208 -0.0910  0.3292  0.6625
  154ILE     HB 2127   3.105   4.949   5.159 -0.4926 -0.6545 -0.3469
  154ILE    CG2 2128   3.261   4.950   5.306  0.5695  0.0167  0.2928
  154ILE   HG21 2129   3.317   4.893   5.383 -1.0537 -0.2638  1.2902
  154ILE   HG22 2130   3.200   5.028   5.356 -0.3753 -1.8066  2.1195
  154ILE   HG23 2131   3.340   5.011   5.256 -0.2743  2.0069  1.2755
  154ILE    CG1 2132   3.272   4.808   5.115 -0.4703  0.2861  0.2743
  154ILE   HG11 2133   3.212   4.726   5.070  0.0852  0.4364 -0.7867
  154ILE   HG12 2134   3.346   4.747   5.171 -1.7716 -1.1890  0.4559
  154ILE     CD 2135   3.331   4.887   4.998 -0.1192  0.1763  0.3750
  154ILE    HD1 2136   3.369   4.825   4.914 -1.4599  1.1545 -1.0142
  154ILE    HD2 2137   3.415   4.954   5.023  1.8527 -1.4687 -1.4083
  154ILE    HD3 2138   3.250   4.950   4.955 -3.0908 -3.0230  0.8387
  154ILE      C 2139   2.997   4.840   5.393  0.1461  0.0286  0.1086
  154ILE      O 2140   3.037   4.852   5.509  0.2711 -0.1096  0.0796
  155LEU      N 2141   2.874   4.882   5.356 -0.0500 -0.2316  0.4510
  155LEU     HN 2142   2.847   4.891   5.261 -0.2358  0.1366  0.5360
  155LEU     CA 2143   2.776   4.927   5.450  0.0172  0.6226  0.1211
  155LEU     HA 2144   2.813   5.006   5.513 -2.2485  0.4762  1.7471
  155LEU     CB 2145   2.656   4.982   5.370 -0.2608 -0.7031 -0.4095
  155LEU    HB1 2146   2.616   4.895   5.314 -1.8630 -1.3744  1.6492
  155LEU    HB2 2147   2.690   5.061   5.300  1.7266  0.8526  2.1010
  155LEU     CG 2148   2.543   5.047   5.452 -0.0531 -0.4645 -0.3081
  155LEU     HG 2149   2.494   4.966   5.510  0.6539  0.9280  2.3591
  155LEU    CD1 2150   2.590   5.159   5.545  0.2169 -0.4706 -0.4373
  155LEU   HD11 2151   2.495   5.210   5.572  2.1455  2.9313  0.6231
  155LEU   HD12 2152   2.662   5.235   5.509  3.2624 -1.1170  3.5600
  155LEU   HD13 2153   2.633   5.110   5.635 -0.9252 -3.0974 -1.2224
  155LEU    CD2 2154   2.442   5.104   5.350  0.0500 -0.7261 -0.5599
  155LEU   HD21 2155   2.340   5.110   5.392  1.5145 -2.2789  3.7798
  155LEU   HD22 2156   2.449   5.035   5.264 -1.5333 -0.3180 -1.0471
  155LEU   HD23 2157   2.472   5.207   5.321  2.2405 -0.1307  3.1231
  155LEU      C 2158   2.738   4.824   5.551 -0.1048  0.4031 -0.1459
  155LEU      O 2159   2.726   4.856   5.669  0.2659 -0.4454  0.1252
  156MET      N 2160   2.723   4.696   5.514 -0.0211  0.2856  0.2246
  156MET     HN 2161   2.721   4.669   5.418  0.4709  1.6629 -0.1949
  156MET     CA 2162   2.697   4.591   5.608  0.3235  0.1207  0.1387
  156MET     HA 2163   2.625   4.633   5.678 -2.9282 -0.9037 -2.3420
  156MET     CB 2164   2.607   4.483   5.547  0.0749 -0.0216  0.7457
  156MET    HB1 2165   2.587   4.395   5.612  0.3892 -2.9313 -2.7214
  156MET    HB2 2166   2.657   4.448   5.454 -0.3414  0.8760  0.1688
  156MET     CG 2167   2.474   4.538   5.495  0.0352 -0.6807  0.1222
  156MET    HG1 2168   2.420   4.475   5.422  0.9335 -0.5569 -0.6688
  156MET    HG2 2169   2.492   4.629   5.433  0.9223 -1.4918 -0.8506
  156MET     SD 2170   2.350   4.580   5.621 -0.2422 -0.4597 -0.2203
  156MET     CE 2171   2.300   4.407   5.646 -0.1146 -0.5193 -0.3788
  156MET    HE1 2172   2.272   4.399   5.753  1.9857 -0.9865  0.1812
  156MET    HE2 2173   2.390   4.344   5.628 -0.5262 -0.5922 -2.4791
  156MET    HE3 2174   2.208   4.386   5.587 -0.9632  0.8469  0.4062
  156MET      C 2175   2.816   4.528   5.671  0.4613  0.6641  0.4319
  156MET      O 2176   2.811   4.469   5.779 -0.3868 -0.6038 -0.2639
  157VAL      N 2177   2.936   4.543   5.614  0.2764  0.1004 -0.1286
  157VAL     HN 2178   2.942   4.593   5.528 -2.1230  0.9332  0.1160
  157VAL     CA 2179   3.059   4.523   5.686  0.1595  0.0734  0.0645
  157VAL     HA 2180   3.059   4.421   5.722 -2.8529  0.3043  1.0292
  157VAL     CB 2181   3.172   4.529   5.587 -0.1730  0.1317 -0.3163
  157VAL     HB 2182   3.170   4.625   5.531 -2.0937 -0.6959 -1.7730
  157VAL    CG1 2183   3.315   4.529   5.643  0.0447 -0.1906 -0.8792
  157VAL   HG11 2184   3.333   4.473   5.738  0.1278  2.1053  0.5182
  157VAL   HG12 2185   3.341   4.635   5.664 -1.4971 -0.4016  2.7499
  157VAL   HG13 2186   3.388   4.490   5.568  0.3474  1.9912 -1.7912
  157VAL    CG2 2187   3.161   4.414   5.486  0.1684 -0.2065  0.0315
  157VAL   HG21 2188   3.066   4.402   5.431 -0.2280 -0.0405  0.6641
  157VAL   HG22 2189   3.165   4.319   5.544 -0.9024  0.0932  0.6222
  157VAL   HG23 2190   3.244   4.414   5.412 -0.5077  2.2005 -0.8243
  157VAL      C 2191   3.080   4.608   5.806 -0.1818 -0.2880  0.3858
  157VAL      O 2192   3.105   4.567   5.919  0.0955 -0.3383  0.3061
  158TRP      N 2193   3.051   4.739   5.794  0.0391 -0.2695  0.0262
  158TRP     HN 2194   3.030   4.771   5.702  0.1814 -1.2471 -0.3563
  158TRP     CA 2195   3.062   4.830   5.905 -0.6294 -0.2850  0.1038
  158TRP     HA 2196   3.151   4.802   5.958 -0.0331 -0.4101 -0.9440
  158TRP     CB 2197   3.088   4.976   5.864  0.3582 -0.5241 -0.1496
  158TRP    HB1 2198   3.074   5.042   5.952  0.5460 -0.7793  0.0748
  158TRP    HB2 2199   3.012   5.002   5.787  0.0578 -0.3352  0.2063
  158TRP     CG 2200   3.228   4.998   5.818  0.3102  0.2871  0.0831
  158TRP    CD1 2201   3.264   5.012   5.687 -0.3746  0.4930 -0.0879
  158TRP    HD1 2202   3.198   5.000   5.603 -0.5554  1.4310 -0.0981
  158TRP    NE1 2203   3.400   5.016   5.678 -0.3533  0.2778  0.1365
  158TRP    HE1 2204   3.455   4.983   5.605  0.4425 -1.1058  1.3150
  158TRP    CE2 2205   3.454   5.013   5.804 -0.0611  0.4659  0.0196
  158TRP    CD2 2206   3.348   5.004   5.894  0.2041 -0.0867  0.2820
  158TRP    CE3 2207   3.382   4.997   6.026 -0.0358  0.2328  0.3612
  158TRP    HE3 2208   3.310   4.983   6.105 -0.8596 -1.2684 -0.6048
  158TRP    CZ3 2209   3.511   5.009   6.071  0.1203  0.0982 -0.0419
  158TRP    HZ3 2210   3.522   5.004   6.179 -2.4786  2.0334  0.4043
  158TRP    CZ2 2211   3.583   5.019   5.846  0.0584  0.1628 -0.3012
  158TRP    HZ2 2212   3.663   5.017   5.773 -1.2093 -1.6506 -1.7363
  158TRP    CH2 2213   3.614   5.011   5.980 -0.0924 -0.3391 -0.2934
  158TRP    HH2 2214   3.716   5.014   6.014 -0.7987  0.6235  1.9075
  158TRP      C 2215   2.952   4.811   6.004 -0.3637 -0.2578  0.4008
  158TRP      O 2216   2.972   4.818   6.126 -0.1412 -0.3189  0.3691
  159ILE      N 2217   2.828   4.786   5.959 -0.1252 -0.3190 -0.2340
  159ILE     HN 2218   2.802   4.796   5.864 -3.7668 -0.3820  0.5928
  159ILE     CA 2219   2.723   4.773   6.055 -0.0169 -0.3655 -0.1209
  159ILE     HA 2220   2.719   4.854   6.126  1.7713  1.4944 -2.0040
  159ILE     CB 2221   2.587   4.779   5.991 -0.0060  0.4626 -0.0708
  159ILE     HB 2222   2.602   4.713   5.903  2.0150  0.3962  0.2834
  159ILE    CG2 2223   2.479   4.733   6.090 -0.1159  0.6770 -0.0923
  159ILE   HG21 2224   2.382   4.736   6.035 -0.9851 -0.0984  1.3165
  159ILE   HG22 2225   2.484   4.794   6.183  1.9130 -0.0294  0.2899
  159ILE   HG23 2226   2.492   4.626   6.117  4.4881  1.1585  0.2809
  159ILE    CG1 2227   2.560   4.925   5.949 -0.5009  0.2850 -0.3798
  159ILE   HG11 2228   2.657   4.966   5.913  2.7306 -3.3558  3.0124
  159ILE   HG12 2229   2.531   4.987   6.037 -0.3879 -0.0061 -0.1327
  159ILE     CD 2230   2.458   4.942   5.837 -0.3031 -0.1495 -0.6312
  159ILE    HD1 2231   2.350   4.931   5.859  0.2102 -2.8220  1.0194
  159ILE    HD2 2232   2.488   4.865   5.763  0.0241 -0.4448 -0.1978
  159ILE    HD3 2233   2.476   5.041   5.790 -2.4895  2.2016  2.9770
  159ILE      C 2234   2.739   4.652   6.141  0.4437 -0.1390  0.1120
  159ILE      O 2235   2.737   4.658   6.264 -0.5893 -0.5055  0.1211
  160VAL      N 2236   2.760   4.532   6.085 -0.1117  0.0322 -0.4781
  160VAL     HN 2237   2.781   4.520   5.988 -1.2498  0.0102 -0.7330
  160VAL     CA 2238   2.772   4.412   6.163  0.0623  0.3661  0.0114
  160VAL     HA 2239   2.689   4.414   6.233  0.6284  0.8844  0.6853
  160VAL     CB 2240   2.734   4.299   6.072 -0.4096  0.1858  0.4278
  160VAL     HB 2241   2.807   4.304   5.988 -0.0432  0.6938  0.7666
  160VAL    CG1 2242   2.750   4.162   6.139  0.0368 -0.0166 -0.0894
  160VAL   HG11 2243   2.698   4.160   6.237  0.6327 -0.0301  0.2355
  160VAL   HG12 2244   2.859   4.147   6.154  0.0779  1.0895  0.9424
  160VAL   HG13 2245   2.716   4.082   6.070 -1.3787  0.0669  0.4734
  160VAL    CG2 2246   2.586   4.307   6.030 -0.4520 -0.2001  0.5014
  160VAL   HG21 2247   2.587   4.400   5.968  1.7438  0.0522  0.8172
  160VAL   HG22 2248   2.517   4.328   6.114 -1.1646 -2.5043  0.5543
  160VAL   HG23 2249   2.554   4.215   5.976 -3.3683  1.9158 -1.7138
  160VAL      C 2250   2.900   4.406   6.239  0.1344 -0.6068 -0.1804
  160VAL      O 2251   2.894   4.368   6.356 -0.5140 -0.3781 -0.1307
  161SER      N 2252   3.015   4.452   6.187  0.0642  0.0757  0.2517
  161SER     HN 2253   3.022   4.480   6.091 -0.8945 -0.5047 -0.0136
  161SER     CA 2254   3.135   4.459   6.263  0.2182 -0.1046  0.0262
  161SER     HA 2255   3.166   4.359   6.293  3.1056  0.0991 -1.8988
  161SER     CB 2256   3.264   4.504   6.193  0.2288 -0.1849 -0.0055
  161SER    HB1 2257   3.288   4.437   6.107  1.1458 -1.0162  0.8778
  161SER    HB2 2258   3.353   4.509   6.258  0.2383 -1.5670  0.1005
  161SER     OG 2259   3.245   4.639   6.152 -0.7877 -0.1711  0.4755
  161SER    HG1 2260   3.187   4.633   6.077 -0.4501  0.2790  0.1729
  161SER      C 2261   3.115   4.551   6.378 -0.1775 -0.0824 -0.0605
  161SER      O 2262   3.178   4.529   6.481 -0.3949 -0.1020  0.0695
  162GLY      N 2263   3.027   4.653   6.377  0.0358  0.1013 -0.1380
  162GLY     HN 2264   2.990   4.679   6.288  1.0832 -1.0287 -0.9416
  162GLY     CA 2265   2.981   4.731   6.488 -0.6931  0.0782 -0.4221
  162GLY    HA1 2266   2.913   4.808   6.454 -1.0016  0.7155  1.5204
  162GLY    HA2 2267   3.068   4.781   6.528  1.4471 -0.4144 -4.0061
  162GLY      C 2268   2.901   4.657   6.589  0.1942 -0.1233  0.1407
  162GLY      O 2269   2.927   4.657   6.709  0.0712 -0.5843  0.1708
  163LEU      N 2270   2.800   4.582   6.540  0.1240 -0.1238  0.2847
  163LEU     HN 2271   2.795   4.577   6.440  0.1418  1.7702  0.1658
  163LEU     CA 2272   2.712   4.499   6.616  0.0225 -0.1096  0.1820
  163LEU     HA 2273   2.693   4.565   6.700 -1.1806 -0.9054  0.5630
  163LEU     CB 2274   2.595   4.456   6.526  0.1592  0.2354 -0.1634
  163LEU    HB1 2275   2.521   4.400   6.588  0.9309  0.8660  1.3953
  163LEU    HB2 2276   2.644   4.395   6.448 -1.2998 -2.1416  0.6589
  163LEU     CG 2277   2.499   4.563   6.471 -0.2267  0.2714  0.5647
  163LEU     HG 2278   2.549   4.608   6.383  0.4677 -1.3024  0.1125
  163LEU    CD1 2279   2.371   4.496   6.417  0.3711  0.0326 -0.5848
  163LEU   HD11 2280   2.300   4.469   6.498  1.2337 -1.4127 -0.2709
  163LEU   HD12 2281   2.397   4.401   6.365  0.5568 -0.1283 -0.2044
  163LEU   HD13 2282   2.315   4.561   6.347 -1.2168 -1.3247 -0.6414
  163LEU    CD2 2283   2.453   4.673   6.569 -1.1835  0.1634  0.2524
  163LEU   HD21 2284   2.420   4.624   6.662 -3.1899  0.7305 -0.1178
  163LEU   HD22 2285   2.372   4.740   6.533 -1.2898 -0.2171 -0.2362
  163LEU   HD23 2286   2.543   4.733   6.596 -1.6104  1.6838 -1.5102
  163LEU      C 2287   2.781   4.393   6.694  0.8757  0.4928  0.2637
  163LEU      O 2288   2.756   4.363   6.811  0.0282  0.8703  0.1877
  164THR      N 2289   2.875   4.324   6.627 -0.0745 -0.2843 -0.3165
  164THR     HN 2290   2.895   4.344   6.532 -1.2404 -2.2876 -1.0247
  164THR     CA 2291   2.954   4.225   6.694  0.1714  0.0635 -0.0813
  164THR     HA 2292   2.884   4.165   6.751  0.2256  0.3387  0.2742
  164THR     CB 2293   3.032   4.137   6.600  0.0487 -0.2374  0.0969
  164THR     HB 2294   3.085   4.053   6.650 -0.5275 -0.7431 -0.1336
  164THR    OG1 2295   3.121   4.212   6.519  0.0876 -0.1770  0.1967
  164THR    HG1 2296   3.118   4.180   6.429 -1.1694 -0.9101  0.4836
  164THR    CG2 2297   2.924   4.066   6.517  0.2154  0.0603 -0.3800
  164THR   HG21 2298   2.949   3.980   6.452 -1.6649 -0.8387  0.0164
  164THR   HG22 2299   2.878   4.146   6.456 -1.4505  0.0999  0.8591
  164THR   HG23 2300   2.845   4.020   6.580  0.2696 -0.0049 -0.3594
  164THR      C 2301   3.045   4.279   6.798  0.0767 -0.1064  0.0899
  164THR      O 2302   3.066   4.211   6.898  0.5922 -0.3396 -0.1748
  165SER      N 2303   3.093   4.403   6.775 -0.7989  0.2578  0.1851
  165SER     HN 2304   3.062   4.462   6.701  1.1752 -0.4054 -1.2276
  165SER     CA 2305   3.191   4.468   6.856 -0.4924  0.0875 -0.0515
  165SER     HA 2306   3.244   4.387   6.903 -1.1266 -0.1722  0.2261
  165SER     CB 2307   3.279   4.563   6.773 -0.1396  0.0222  0.2429
  165SER    HB1 2308   3.350   4.599   6.850  0.7363  0.4027 -0.7215
  165SER    HB2 2309   3.224   4.649   6.728 -0.7255 -0.4324  0.0682
  165SER     OG 2310   3.346   4.482   6.677 -0.4576  0.0453 -0.0028
  165SER    HG1 2311   3.288   4.485   6.601 -1.8101  2.1363  0.9929
  165SER      C 2312   3.148   4.539   6.980  0.4635  0.2161  0.2187
  165SER      O 2313   3.159   4.485   7.089 -0.2930  0.4997  0.4425
  166PHE      N 2314   3.078   4.653   6.964 -0.1346 -0.1263  0.3787
  166PHE     HN 2315   3.061   4.693   6.874 -1.4835  0.8344  1.0292
  166PHE     CA 2316   3.032   4.734   7.072  0.4757  0.2266  0.3706
  166PHE     HA 2317   3.118   4.761   7.132  0.8797  0.4070 -0.2697
  166PHE     CB 2318   2.972   4.866   7.021  0.2327 -0.3085 -0.7473
  166PHE    HB1 2319   2.920   4.925   7.099  0.1708 -0.1039 -0.9433
  166PHE    HB2 2320   2.898   4.850   6.940  0.3693 -3.5525 -0.3424
  166PHE     CG 2321   3.075   4.956   6.962  0.3332 -0.0626 -0.2010
  166PHE    CD1 2322   3.135   5.054   7.038  0.2997  0.2274 -0.5461
  166PHE    HD1 2323   3.116   5.061   7.144  0.2634 -0.6585 -0.4824
  166PHE    CE1 2324   3.234   5.133   6.986  0.1748  0.8172  0.0926
  166PHE    HE1 2325   3.281   5.203   7.054  2.4871 -1.1385  0.6760
  166PHE     CZ 2326   3.264   5.123   6.852 -0.0962 -0.4072  0.1075
  166PHE     HZ 2327   3.348   5.176   6.810  1.8505 -3.2687  0.0942
  166PHE    CD2 2328   3.098   4.953   6.826  0.0321  0.7100 -0.2686
  166PHE    HD2 2329   3.047   4.884   6.761  1.2126 -0.6060  0.1565
  166PHE    CE2 2330   3.192   5.038   6.772 -0.3761  0.7562 -0.9198
  166PHE    HE2 2331   3.203   5.051   6.666  1.1331  1.0848 -0.7395
  166PHE      C 2332   2.935   4.673   7.166 -0.0268  0.1575 -0.1881
  166PHE      O 2333   2.942   4.703   7.286  0.4971 -0.3274 -0.0924
  167LEU      N 2334   2.844   4.584   7.124  0.0662 -0.0335  0.0141
  167LEU     HN 2335   2.845   4.553   7.029  1.5097  0.1167 -0.0442
  167LEU     CA 2336   2.734   4.530   7.198 -0.1335  0.4608  0.0788
  167LEU     HA 2337   2.687   4.613   7.249  0.1675  0.0627  1.0220
  167LEU     CB 2338   2.621   4.474   7.110 -0.0295 -0.0765  0.2811
  167LEU    HB1 2339   2.549   4.424   7.177  1.9725 -1.3399  1.5851
  167LEU    HB2 2340   2.662   4.396   7.043  0.7139 -0.9108  1.6697
  167LEU     CG 2341   2.531   4.572   7.033 -0.0337 -0.2097  0.1174
  167LEU     HG 2342   2.601   4.635   6.973  1.0023 -0.5687  0.9335
  167LEU    CD1 2343   2.438   4.484   6.948 -0.0764  0.0764 -0.1343
  167LEU   HD11 2344   2.508   4.418   6.893 -0.4285  0.3577 -0.9487
  167LEU   HD12 2345   2.368   4.544   6.886 -0.5498  0.0980  0.4135
  167LEU   HD13 2346   2.376   4.411   7.004  1.6539 -0.5576  1.0141
  167LEU    CD2 2347   2.435   4.655   7.120 -0.2407  0.2765 -0.5633
  167LEU   HD21 2348   2.358   4.598   7.177  2.1134 -3.3859 -0.6971
  167LEU   HD22 2349   2.386   4.725   7.049 -0.7629  0.0757 -0.4081
  167LEU   HD23 2350   2.489   4.719   7.192  0.4076 -0.5963 -0.2548
  167LEU      C 2351   2.755   4.440   7.315 -0.1372  0.3254 -0.0253
  167LEU      O 2352   2.704   4.468   7.423 -0.2696 -0.1299  0.0330
  168PRO      N 2353   2.837   4.341   7.300 -0.0804  0.3416  0.1709
  168PRO     CD 2354   2.858   4.268   7.176  0.6785 -0.1122  0.5599
  168PRO    HD1 2355   2.888   4.333   7.091  1.1477  0.0208  0.8237
  168PRO    HD2 2356   2.768   4.211   7.144  2.0767 -1.0912 -2.0427
  168PRO     CA 2357   2.884   4.261   7.409  0.1344  0.3119  0.0573
  168PRO     HA 2358   2.795   4.226   7.459 -0.0099  0.1225 -0.3320
  168PRO     CB 2359   2.955   4.140   7.348 -0.3554  0.1786 -0.2522
  168PRO    HB1 2360   2.888   4.052   7.358 -2.8083  1.8074 -1.2885
  168PRO    HB2 2361   3.051   4.116   7.399  0.1330  2.1534 -0.1499
  168PRO     CG 2362   2.975   4.170   7.199  0.5211 -0.5118 -0.2839
  168PRO    HG1 2363   3.075   4.216   7.184  0.2369 -0.6356 -3.0117
  168PRO    HG2 2364   2.974   4.079   7.136  2.4899 -1.4845  1.0018
  168PRO      C 2365   2.973   4.338   7.500  0.2392  0.1854  0.0628
  168PRO      O 2366   2.962   4.318   7.621  0.4236 -0.7040 -0.0652
  169ILE      N 2367   3.061   4.426   7.449  0.5184 -0.0267  0.1729
  169ILE     HN 2368   3.058   4.424   7.349 -3.1329  1.3367  0.0914
  169ILE     CA 2369   3.145   4.512   7.526  0.6163 -0.3093  0.3784
  169ILE     HA 2370   3.194   4.450   7.600  0.1720 -3.1009 -1.5225
  169ILE     CB 2371   3.255   4.574   7.445 -0.0760  0.2935 -0.1049
  169ILE     HB 2372   3.223   4.636   7.359 -1.0364 -0.8531 -0.5948
  169ILE    CG2 2373   3.334   4.662   7.543  0.0386 -0.5289  0.5472
  169ILE   HG21 2374   3.438   4.672   7.505 -0.7825  4.2398 -1.1103
  169ILE   HG22 2375   3.338   4.612   7.643 -0.5106 -0.7770  0.4472
  169ILE   HG23 2376   3.287   4.762   7.551  0.3203 -0.5343  3.2107
  169ILE    CG1 2377   3.353   4.477   7.377 -0.2604 -0.0877  0.1747
  169ILE   HG11 2378   3.424   4.543   7.324  0.3890  0.2394  1.4026
  169ILE   HG12 2379   3.297   4.420   7.300 -0.8112 -0.1522  0.6161
  169ILE     CD 2380   3.426   4.388   7.478 -0.2619 -0.2793  0.0069
  169ILE    HD1 2381   3.467   4.426   7.574 -4.0044 -0.5958  1.9332
  169ILE    HD2 2382   3.506   4.331   7.426  0.6081 -0.1571  1.1704
  169ILE    HD3 2383   3.351   4.313   7.511 -0.5642 -0.1949 -0.4714
  169ILE      C 2384   3.065   4.607   7.608  0.6965  0.3211 -0.2705
  169ILE      O 2385   3.078   4.614   7.730 -0.0024 -0.0594 -0.1698
  170GLN      N 2386   2.965   4.677   7.551  0.0411 -0.0526  0.4157
  170GLN     HN 2387   2.939   4.658   7.457  1.0725  0.8684 -0.0716
  170GLN     CA 2388   2.897   4.787   7.613  0.7949  0.5004  0.2744
  170GLN     HA 2389   2.964   4.821   7.690  1.3198  1.2148 -0.4745
  170GLN     CB 2390   2.860   4.894   7.508 -0.4724 -0.0823  0.1049
  170GLN    HB1 2391   2.813   4.984   7.553 -0.5041 -1.1993  2.4644
  170GLN    HB2 2392   2.800   4.852   7.425  0.6571 -1.6998  0.0482
  170GLN     CG 2393   2.983   4.960   7.446 -0.1975 -0.3397  0.3735
  170GLN    HG1 2394   2.948   5.030   7.368 -1.1799  0.6017  1.6182
  170GLN    HG2 2395   3.057   4.886   7.409  0.7494  0.5383  0.4479
  170GLN     CD 2396   3.052   5.054   7.544  0.1451 -0.8052  0.5836
  170GLN    OE1 2397   2.985   5.130   7.614 -0.0505 -0.1496 -0.3010
  170GLN    NE2 2398   3.187   5.066   7.539  0.0501  0.1128 -0.0705
  170GLN   HE21 2399   3.230   5.142   7.588 -0.8338 -0.1737  1.2003
  170GLN   HE22 2400   3.237   5.017   7.468 -0.3131  0.8849 -0.8835
  170GLN      C 2401   2.775   4.743   7.687  0.8130  0.1011  0.0687
  170GLN      O 2402   2.713   4.810   7.768  0.6798  0.4332 -0.3089
  171MET      N 2403   2.734   4.616   7.669  0.3118  0.1779  0.6363
  171MET     HN 2404   2.777   4.561   7.597 -1.5908 -0.0772 -0.3622
  171MET     CA 2405   2.632   4.560   7.752 -0.0015 -0.0666  0.0948
  171MET     HA 2406   2.568   4.638   7.791  1.1141  1.6675 -1.4149
  171MET     CB 2407   2.531   4.476   7.673 -0.7162  0.4944  0.3975
  171MET    HB1 2408   2.467   4.415   7.741  2.0573 -0.9901  1.8569
  171MET    HB2 2409   2.580   4.399   7.609  1.6332  1.1056  1.3391
  171MET     CG 2410   2.444   4.553   7.573 -0.4565 -0.0459 -0.2574
  171MET    HG1 2411   2.390   4.483   7.507 -0.3503  0.0936 -0.4903
  171MET    HG2 2412   2.507   4.619   7.510 -0.1238  2.7536  2.7136
  171MET     SD 2413   2.321   4.655   7.660  0.2208  0.4701  0.1113
  171MET     CE 2414   2.194   4.526   7.677  0.3440  0.1760 -1.1278
  171MET    HE1 2415   2.204   4.432   7.619 -3.1696 -1.6048  0.8089
  171MET    HE2 2416   2.096   4.578   7.661  1.1913  1.6488 -1.7500
  171MET    HE3 2417   2.190   4.503   7.785  0.6545 -2.2197 -1.5726
  171MET      C 2418   2.688   4.485   7.868  0.3321 -0.5112 -0.3517
  171MET      O 2419   2.615   4.437   7.954  0.0506  0.3719 -0.0884
  172HSD      N 2420   2.822   4.487   7.883  0.2370 -0.0058  0.4595
  172HSD     HN 2421   2.883   4.541   7.826  1.1622 -0.5289  0.9343
  172HSD     CA 2422   2.902   4.445   7.994 -0.1653 -0.2238  0.6679
  172HSD     HA 2423   3.001   4.472   7.963 -1.0577  1.2706 -1.0823
  172HSD     CB 2424   2.882   4.522   8.126  0.3259 -0.1512  0.6985
  172HSD    HB1 2425   2.958   4.514   8.208  0.1141  4.1402  1.5490
  172HSD    HB2 2426   2.785   4.491   8.170 -0.6498  0.8932 -0.6315
  172HSD    ND1 2427   2.964   4.754   8.065 -0.0135 -0.2462  0.1468
  172HSD    HD1 2428   3.062   4.733   8.072 -0.2260 -0.9601  1.4543
  172HSD     CG 2429   2.861   4.668   8.098 -0.0426 -0.4037 -0.3592
  172HSD    CE1 2430   2.908   4.875   8.043  0.1968 -0.3166 -0.7835
  172HSD    HE1 2431   2.966   4.959   8.003 -0.3265  0.2905 -0.2871
  172HSD    NE2 2432   2.779   4.877   8.070  0.4066  0.3866  0.2354
  172HSD    CD2 2433   2.751   4.746   8.104  0.3987  0.2260 -0.3727
  172HSD    HD2 2434   2.647   4.717   8.116 -0.2326  1.8892 -1.3718
  172HSD      C 2435   2.910   4.298   8.018 -0.2396 -0.3320  0.0263
  172HSD      O 2436   2.964   4.253   8.119  0.1043 -0.1916 -0.0939
  173TRP      N 2437   2.868   4.218   7.918 -0.1894  0.2669 -0.4827
  173TRP     HN 2438   2.832   4.268   7.840 -0.8410  0.9175  0.2242
  173TRP     CA 2439   2.863   4.075   7.916  0.1081  0.2354  0.4222
  173TRP     HA 2440   2.828   4.048   8.014  0.9402  2.1853  1.3183
  173TRP     CB 2441   2.757   4.033   7.813  0.2072 -0.0802  0.4481
  173TRP    HB1 2442   2.757   3.923   7.796  0.6051  0.0952 -0.8167
  173TRP    HB2 2443   2.788   4.081   7.718 -2.1711  0.9729  0.1143
  173TRP     CG 2444   2.614   4.068   7.839  0.0292 -0.4379 -0.0440
  173TRP    CD1 2445   2.555   4.065   7.962 -0.1365 -0.6825 -0.1296
  173TRP    HD1 2446   2.613   4.047   8.051 -1.5343 -0.5158  0.8353
  173TRP    NE1 2447   2.432   4.123   7.948  0.5318  0.8383  0.1065
  173TRP    HE1 2448   2.369   4.130   8.022  0.8867 -1.4594  0.7048
  173TRP    CE2 2449   2.397   4.136   7.816  0.3769  0.3297  0.0927
  173TRP    CD2 2450   2.510   4.098   7.746  0.0375 -0.4310 -0.0503
  173TRP    CE3 2451   2.501   4.096   7.610 -0.0423 -0.8243 -0.0405
  173TRP    HE3 2452   2.580   4.071   7.540 -0.4258 -2.9239  0.2257
  173TRP    CZ3 2453   2.384   4.133   7.548 -0.1148 -0.5366  0.2631
  173TRP    HZ3 2454   2.385   4.141   7.440  2.1729 -1.5980  0.1440
  173TRP    CZ2 2455   2.280   4.174   7.758  0.1679 -0.6146 -0.1106
  173TRP    HZ2 2456   2.185   4.208   7.798  0.2799 -0.2913 -0.1162
  173TRP    CH2 2457   2.275   4.174   7.621 -0.1800 -0.0520 -0.1019
  173TRP    HH2 2458   2.188   4.214   7.571  0.0866  0.0983 -0.4514
  173TRP      C 2459   2.988   4.000   7.884 -0.2760 -0.2645  0.0853
  173TRP      O 2460   2.992   3.877   7.880 -0.2922 -0.2454 -0.6881
  174TYR      N 2461   3.098   4.076   7.868 -0.1805 -0.3890  0.1531
  174TYR     HN 2462   3.086   4.175   7.865  0.0623 -0.2774  1.8831
  174TYR     CA 2463   3.230   4.025   7.851 -0.1554 -0.2657 -0.0154
  174TYR     HA 2464   3.220   3.937   7.788  0.1756 -0.4429  0.1771
  174TYR     CB 2465   3.311   4.131   7.774  0.3049 -0.4941  0.1509
  174TYR    HB1 2466   3.267   4.160   7.676  1.8321 -1.2923 -0.8020
  174TYR    HB2 2467   3.406   4.087   7.738  1.3549 -0.6166  2.8948
  174TYR     CG 2468   3.349   4.257   7.843 -0.4248 -0.0214 -0.2936
  174TYR    CD1 2469   3.255   4.355   7.862  0.1883  0.6166 -0.5378
  174TYR    HD1 2470   3.160   4.348   7.812  0.6562 -1.7239 -1.1951
  174TYR    CE1 2471   3.279   4.460   7.948  0.3048  0.4543 -0.3755
  174TYR    HE1 2472   3.215   4.545   7.963  1.5547  1.1085  1.7452
  174TYR     CZ 2473   3.399   4.470   8.016  0.2413  0.4650 -0.2655
  174TYR     OH 2474   3.412   4.579   8.105  0.1038  0.3330 -0.0832
  174TYR     HH 2475   3.371   4.657   8.068 -1.5330 -0.7170 -0.6066
  174TYR    CD2 2476   3.471   4.272   7.905 -0.6582  0.1256  0.1405
  174TYR    HD2 2477   3.542   4.191   7.898 -0.6150  0.1637  0.1448
  174TYR    CE2 2478   3.492   4.371   7.997 -0.0370  0.1552 -0.0313
  174TYR    HE2 2479   3.590   4.374   8.044 -0.7504 -0.5566  1.5815
  174TYR      C 2480   3.301   3.976   7.972  0.1253  0.2160  0.0137
  174TYR      O 2481   3.399   3.903   7.971  0.1456  0.2500 -0.9305
  175ARG      N 2482   3.260   4.032   8.088 -0.6128 -0.0268 -0.1301
  175ARG     HN 2483   3.177   4.087   8.086 -0.3719  0.3464 -1.8415
  175ARG     CA 2484   3.331   4.032   8.212 -0.5063 -0.2457 -0.1916
  175ARG     HA 2485   3.427   4.071   8.183  0.5351 -1.4897  1.4463
  175ARG     CB 2486   3.265   4.134   8.306  0.0225 -0.1515  0.0802
  175ARG    HB1 2487   3.317   4.132   8.404  2.0990  0.0775 -0.9700
  175ARG    HB2 2488   3.161   4.101   8.329  0.6684 -1.2030  1.6560
  175ARG     CG 2489   3.260   4.284   8.274 -0.1211 -0.0775  0.4501
  175ARG    HG1 2490   3.192   4.306   8.190 -0.8032  0.0151  1.0223
  175ARG    HG2 2491   3.369   4.304   8.261  0.3348 -1.4190  1.8000
  175ARG     CD 2492   3.204   4.381   8.378 -0.0355 -0.0174  0.4393
  175ARG    HD1 2493   3.265   4.375   8.471  0.7840  0.2789 -0.0684
  175ARG    HD2 2494   3.095   4.362   8.389  0.3452 -1.8010  1.5141
  175ARG     NE 2495   3.228   4.520   8.330 -0.1999 -0.0593  0.2345
  175ARG     HE 2496   3.288   4.543   8.253 -0.3822  0.2809  0.1911
  175ARG     CZ 2497   3.196   4.630   8.404  0.2249  0.2477 -0.0369
  175ARG    NH1 2498   3.148   4.631   8.532  0.7359  0.2825  0.1597
  175ARG   HH11 2499   3.117   4.542   8.565  1.1507 -0.0845 -0.4129
  175ARG   HH12 2500   3.105   4.715   8.567  2.0642  0.9985  0.1289
  175ARG    NH2 2501   3.226   4.750   8.345 -0.2085  0.2969 -0.1573
  175ARG   HH21 2502   3.255   4.758   8.250 -0.0527 -0.8629 -0.2200
  175ARG   HH22 2503   3.234   4.827   8.408  0.5607 -1.6546  2.3030
  175ARG      C 2504   3.367   3.904   8.280 -0.1510  0.1081  0.2881
  175ARG      O 2505   3.299   3.802   8.279  0.4111 -0.2719  0.1476
  176ALA      N 2506   3.485   3.902   8.344 -0.0357 -0.3240  0.0656
  176ALA     HN 2507   3.550   3.977   8.333 -1.4010  1.4652  2.9525
  176ALA     CA 2508   3.541   3.799   8.427  0.0015 -0.2244  0.1647
  176ALA     HA 2509   3.510   3.706   8.382  0.8188 -0.6723  0.5198
  176ALA     CB 2510   3.692   3.818   8.407 -0.0663 -0.6206 -0.7808
  176ALA    HB1 2511   3.747   3.737   8.458  2.1553  1.2081 -0.0631
  176ALA    HB2 2512   3.728   3.917   8.443 -2.4569  0.2884 -0.6752
  176ALA    HB3 2513   3.727   3.805   8.302  0.4517 -1.6825 -0.4855
  176ALA      C 2514   3.505   3.806   8.571  0.0356  0.1663  0.1549
  176ALA      O 2515   3.470   3.912   8.623 -0.8113 -0.0081 -0.0583
  177THR      N 2516   3.514   3.690   8.639  0.1097 -0.1502 -0.3958
  177THR     HN 2517   3.535   3.600   8.600 -1.3756 -0.9050  0.4584
  177THR     CA 2518   3.459   3.667   8.768  0.4385  0.2015 -0.1928
  177THR     HA 2519   3.403   3.759   8.778  0.9554  0.3479  1.7989
  177THR     CB 2520   3.361   3.554   8.770  0.5840  0.0813  0.2004
  177THR     HB 2521   3.334   3.534   8.876  2.9890 -1.3439  0.6275
  177THR    OG1 2522   3.414   3.433   8.716  0.4890  0.0424  0.1938
  177THR    HG1 2523   3.483   3.407   8.776  1.7489  0.0449 -1.2051
  177THR    CG2 2524   3.232   3.594   8.697  0.3549 -0.1737  0.4606
  177THR   HG21 2525   3.145   3.525   8.702  0.6727 -0.6921 -0.8324
  177THR   HG22 2526   3.253   3.613   8.590 -1.0876  0.6552  0.2967
  177THR   HG23 2527   3.181   3.680   8.746 -0.3173 -0.1376 -0.2795
  177THR      C 2528   3.550   3.667   8.886  0.0513 -0.0685  0.1125
  177THR      O 2529   3.508   3.647   9.000 -0.2322 -0.9276 -0.1376
  178HSD      N 2530   3.680   3.697   8.864 -0.0490  0.0754 -0.2980
  178HSD     HN 2531   3.701   3.735   8.774 -0.5150  1.3522  0.0990
  178HSD     CA 2532   3.774   3.686   8.971 -0.1792  0.1798 -0.1719
  178HSD     HA 2533   3.732   3.627   9.052 -2.0957 -1.9110 -2.5307
  178HSD     CB 2534   3.900   3.609   8.927 -0.1779  0.1919 -0.1887
  178HSD    HB1 2535   3.883   3.502   8.906  0.9520 -0.6134  2.5518
  178HSD    HB2 2536   3.977   3.601   9.007  0.7559  2.9017 -0.7138
  178HSD    ND1 2537   4.071   3.756   8.813 -0.4478  0.6965 -0.5103
  178HSD    HD1 2538   4.114   3.777   8.901  1.2442 -1.3956 -0.7439
  178HSD     CG 2539   3.961   3.672   8.806 -0.0695  0.1596 -0.1512
  178HSD    CE1 2540   4.116   3.765   8.685 -0.3100  0.4279 -0.4828
  178HSD    HE1 2541   4.214   3.811   8.672  0.9208 -1.4447  1.5788
  178HSD    NE2 2542   4.037   3.706   8.597  0.0295 -0.1193 -0.4271
  178HSD    CD2 2543   3.944   3.640   8.675  0.0650  0.1392 -0.1638
  178HSD    HD2 2544   3.864   3.577   8.636 -0.8354  0.2934  1.3652
  178HSD      C 2545   3.810   3.817   9.032  0.9057 -0.1074 -0.1789
  178HSD      O 2546   3.788   3.925   8.978 -0.9440 -0.4257 -0.1377
  179GLN      N 2547   3.864   3.817   9.155  0.0223 -0.2867  0.2156
  179GLN     HN 2548   3.869   3.727   9.199  0.3380  0.4438  1.7351
  179GLN     CA 2549   3.889   3.937   9.227  0.6639 -0.1604 -0.2049
  179GLN     HA 2550   3.799   3.995   9.245 -0.2590 -1.3867 -0.7620
  179GLN     CB 2551   3.949   3.895   9.362  0.2794  0.7425  0.2591
  179GLN    HB1 2552   3.963   3.987   9.422 -0.7871 -0.0946  1.8740
  179GLN    HB2 2553   4.050   3.848   9.360  0.8033  1.4997  3.1224
  179GLN     CG 2554   3.859   3.801   9.442  0.0344  1.0081  0.2973
  179GLN    HG1 2555   3.891   3.807   9.549  0.0918 -0.4680  0.3955
  179GLN    HG2 2556   3.855   3.692   9.419 -1.8845  0.5872  2.2323
  179GLN     CD 2557   3.711   3.833   9.433 -0.2426 -0.2918 -0.0328
  179GLN    OE1 2558   3.634   3.766   9.363 -0.3261  0.2386 -0.4577
  179GLN    NE2 2559   3.666   3.927   9.521 -0.1915 -0.4042  0.1107
  179GLN   HE21 2560   3.587   3.985   9.504  1.1035  1.4588  0.2253
  179GLN   HE22 2561   3.733   3.957   9.589  0.0120 -1.3989  0.3659
  179GLN      C 2562   3.973   4.043   9.163  0.5970  0.4158  0.6328
  179GLN      O 2563   3.936   4.160   9.169 -0.1522  0.2598 -0.4921
  180GLU      N 2564   4.083   4.011   9.094  0.2678 -0.4882  0.5078
  180GLU     HN 2565   4.114   3.917   9.105 -0.1075 -1.0975 -2.6202
  180GLU     CA 2566   4.155   4.105   9.013  0.0085 -0.3137  0.4808
  180GLU     HA 2567   4.177   4.186   9.081  2.8153 -1.4242  1.0330
  180GLU     CB 2568   4.286   4.043   8.963  0.1458  0.3635 -0.0130
  180GLU    HB1 2569   4.332   4.103   8.881 -0.2404 -1.4571 -1.6455
  180GLU    HB2 2570   4.268   3.950   8.906 -1.8548  1.0132 -0.5191
  180GLU     CG 2571   4.392   4.029   9.073  0.0160  0.1807  0.0902
  180GLU    HG1 2572   4.357   3.971   9.161  1.3417 -1.7246 -0.5599
  180GLU    HG2 2573   4.418   4.127   9.118  0.1561  0.8950 -1.4631
  180GLU     CD 2574   4.524   3.972   9.022  0.3438  0.3094  0.7863
  180GLU    OE1 2575   4.562   4.014   8.909 -0.9417 -0.7428 -0.0731
  180GLU    OE2 2576   4.575   3.875   9.084  0.4479  0.0648  0.3199
  180GLU      C 2577   4.080   4.163   8.898 -0.0483 -0.1676  0.5904
  180GLU      O 2578   4.090   4.282   8.868  0.8093 -0.3114  0.2666
  181ALA      N 2579   3.991   4.088   8.831  0.2524  0.3219 -0.3895
  181ALA     HN 2580   3.975   3.995   8.864 -0.0594  0.9780  1.4211
  181ALA     CA 2581   3.903   4.152   8.738 -0.1824 -0.0630 -0.2511
  181ALA     HA 2582   3.971   4.204   8.672  2.1148 -1.0938  1.1444
  181ALA     CB 2583   3.833   4.043   8.655  0.2092 -0.7121  0.2635
  181ALA    HB1 2584   3.917   3.985   8.611  0.5866 -0.4962  0.6872
  181ALA    HB2 2585   3.780   4.093   8.572  1.6536 -0.4018 -0.4962
  181ALA    HB3 2586   3.773   3.972   8.717 -0.6585  0.0204  0.2871
  181ALA      C 2587   3.806   4.251   8.792  0.0340 -0.0871  0.1845
  181ALA      O 2588   3.800   4.365   8.748  0.5332  0.0384  0.4383
  182ILE      N 2589   3.739   4.212   8.902  0.5277 -0.2047  0.4447
  182ILE     HN 2590   3.767   4.130   8.952  0.6522  1.2685  2.9650
  182ILE     CA 2591   3.651   4.296   8.976  0.2392 -0.3776  0.2967
  182ILE     HA 2592   3.569   4.328   8.913  0.8154 -0.7345 -0.6539
  182ILE     CB 2593   3.602   4.209   9.089 -0.2240 -0.2282  0.2101
  182ILE     HB 2594   3.688   4.167   9.145 -0.4773 -2.4529 -0.9692
  182ILE    CG2 2595   3.529   4.283   9.203 -0.0827  0.1473  0.0615
  182ILE   HG21 2596   3.599   4.344   9.263 -1.6858  0.2634  1.9136
  182ILE   HG22 2597   3.472   4.215   9.270 -1.7420  0.5470 -0.8911
  182ILE   HG23 2598   3.450   4.350   9.164  0.2570  1.7180  1.9172
  182ILE    CG1 2599   3.500   4.108   9.033  0.3506 -0.4036 -0.5383
  182ILE   HG11 2600   3.527   4.070   8.933  0.4278 -0.8123 -0.3635
  182ILE   HG12 2601   3.399   4.155   9.033 -0.5994 -2.2227  1.8815
  182ILE     CD 2602   3.480   3.988   9.125  0.3479 -0.4054 -0.5429
  182ILE    HD1 2603   3.579   3.938   9.133  0.2975 -0.2277  1.8993
  182ILE    HD2 2604   3.412   3.908   9.088  0.9926 -0.6094 -1.2993
  182ILE    HD3 2605   3.458   4.016   9.230  1.6068 -0.0492 -0.3657
  182ILE      C 2606   3.707   4.422   9.032  0.0423  0.0858 -0.5483
  182ILE      O 2607   3.644   4.528   9.029 -0.2495 -0.0231  0.9623
  183ASN      N 2608   3.830   4.409   9.084 -0.5082 -0.1826  0.7096
  183ASN     HN 2609   3.865   4.317   9.100  0.3775 -0.4273 -2.1701
  183ASN     CA 2610   3.911   4.522   9.116  0.2609 -0.4973 -0.1004
  183ASN     HA 2611   3.846   4.572   9.186 -1.8872 -2.0889 -0.8752
  183ASN     CB 2612   4.042   4.477   9.183  0.3492 -0.6658 -0.3896
  183ASN    HB1 2613   4.116   4.559   9.191  1.3508 -1.2263 -2.8467
  183ASN    HB2 2614   4.082   4.400   9.113 -1.4667 -0.8867 -1.2417
  183ASN     CG 2615   4.025   4.410   9.319  0.0380  0.4668  0.1350
  183ASN    OD1 2616   3.926   4.408   9.392 -0.0947  0.5735 -0.0407
  183ASN    ND2 2617   4.137   4.345   9.358 -0.2488  0.1134  0.3715
  183ASN   HD21 2618   4.128   4.306   9.450 -0.9881 -2.0338 -0.5475
  183ASN   HD22 2619   4.219   4.344   9.301 -0.6631 -1.2242 -0.2325
  183ASN      C 2620   3.942   4.611   9.001 -0.0277  0.0577  0.2464
  183ASN      O 2621   3.930   4.733   9.015  0.4196  0.1802 -0.3666
  184CYS      N 2622   3.984   4.557   8.885 -0.2153  0.6004 -0.0792
  184CYS     HN 2623   3.998   4.459   8.874  1.1434  0.9759 -2.0895
  184CYS     CA 2624   4.003   4.625   8.761  0.0208 -0.1558 -0.4651
  184CYS     HA 2625   4.076   4.700   8.788 -1.2915  1.4153 -1.0945
  184CYS     CB 2626   4.076   4.532   8.663  0.2570 -0.7466  0.2644
  184CYS    HB1 2627   3.997   4.470   8.615 -1.1790  1.9528 -1.0742
  184CYS    HB2 2628   4.148   4.468   8.718  0.0265  0.5629  2.1715
  184CYS     SG 2629   4.162   4.621   8.531 -0.2616 -0.1474  0.3251
  184CYS      C 2630   3.889   4.707   8.713 -0.2213 -0.2096  0.0116
  184CYS      O 2631   3.906   4.826   8.687 -0.0254 -0.3010 -0.2844
  185TYR      N 2632   3.768   4.648   8.707 -0.0916 -0.5199  0.4182
  185TYR     HN 2633   3.764   4.551   8.729  0.3126 -0.3683  1.1952
  185TYR     CA 2634   3.645   4.717   8.680  0.1087 -0.0609  0.6645
  185TYR     HA 2635   3.663   4.768   8.586  0.0043 -0.3853  0.4664
  185TYR     CB 2636   3.520   4.629   8.664  0.2318 -0.1017 -0.1364
  185TYR    HB1 2637   3.438   4.683   8.612 -0.3293 -1.1740 -0.3782
  185TYR    HB2 2638   3.492   4.597   8.766  0.2245  2.0261  0.5900
  185TYR     CG 2639   3.537   4.506   8.583  0.6063 -0.4153  0.4122
  185TYR    CD1 2640   3.590   4.520   8.456 -0.1680  0.2117  0.1531
  185TYR    HD1 2641   3.606   4.613   8.405 -0.1330 -0.5066 -1.1748
  185TYR    CE1 2642   3.616   4.410   8.378  0.3200 -0.0129  0.6224
  185TYR    HE1 2643   3.660   4.418   8.280 -1.2083 -0.3886 -0.1343
  185TYR     CZ 2644   3.579   4.284   8.418 -0.3776 -0.1517 -0.4262
  185TYR     OH 2645   3.596   4.167   8.341  0.1017 -0.2200 -0.2159
  185TYR     HH 2646   3.668   4.187   8.280  0.8788  0.1150  0.7836
  185TYR    CD2 2647   3.496   4.381   8.624 -0.0143 -0.3243  0.0792
  185TYR    HD2 2648   3.461   4.373   8.726 -0.3770  0.9994  0.0801
  185TYR    CE2 2649   3.522   4.274   8.543 -0.0649 -0.0689 -0.2756
  185TYR    HE2 2650   3.496   4.177   8.584  1.8264 -1.7143 -2.6482
  185TYR      C 2651   3.602   4.833   8.763  0.3102  0.2819  0.2962
  185TYR      O 2652   3.539   4.925   8.713  0.2395  0.3850  0.5746
  186ALA      N 2653   3.629   4.819   8.894  0.0716 -0.1842  0.2995
  186ALA     HN 2654   3.687   4.750   8.936  1.6511  0.0497 -1.3602
  186ALA     CA 2655   3.602   4.925   8.986  0.2536  0.1166  0.0094
  186ALA     HA 2656   3.507   4.966   8.956 -0.3094 -0.5380  0.8507
  186ALA     CB 2657   3.586   4.875   9.131 -0.4820  0.0457 -0.0968
  186ALA    HB1 2658   3.493   4.813   9.129 -0.2875 -0.2481 -0.0748
  186ALA    HB2 2659   3.578   4.966   9.194 -2.6324  1.2654 -1.9827
  186ALA    HB3 2660   3.673   4.812   9.159 -0.6791 -0.4798 -0.6433
  186ALA      C 2661   3.707   5.030   8.973  0.3247 -0.0737 -1.0036
  186ALA      O 2662   3.668   5.147   8.974 -0.2568 -0.2664 -0.0202
  187ASN      N 2663   3.834   4.987   8.961  0.3830 -0.3253  0.3842
  187ASN     HN 2664   3.839   4.889   8.942  0.4872 -0.2922  0.2439
  187ASN     CA 2665   3.946   5.076   8.961 -0.1442  0.3466 -0.0538
  187ASN     HA 2666   3.945   5.134   9.051 -1.0978 -0.9941  0.8464
  187ASN     CB 2667   4.074   4.994   8.986 -0.0681  0.3815 -0.3285
  187ASN    HB1 2668   4.089   4.921   8.903 -0.9123 -1.5750  1.1708
  187ASN    HB2 2669   4.063   4.937   9.080 -0.0968  0.0925 -0.5083
  187ASN     CG 2670   4.203   5.072   9.007 -0.1720  0.4112  0.2043
  187ASN    OD1 2671   4.214   5.193   8.985 -0.3958  0.3499 -0.2555
  187ASN    ND2 2672   4.313   5.000   9.042 -0.2076  0.0006 -0.5107
  187ASN   HD21 2673   4.397   5.054   9.039 -1.0963  1.5242  0.6560
  187ASN   HD22 2674   4.308   4.900   9.047  1.8483 -0.1181  0.0363
  187ASN      C 2675   3.956   5.164   8.841  0.0852  0.3979  0.0036
  187ASN      O 2676   3.961   5.113   8.729  0.3810  0.4970 -0.0285
  188GLU      N 2677   3.971   5.296   8.860 -0.0476  0.3618  0.3441
  188GLU     HN 2678   3.954   5.335   8.951  1.6597  0.4652  0.6559
  188GLU     CA 2679   3.992   5.390   8.755  0.0800 -0.1123 -0.0591
  188GLU     HA 2680   3.902   5.382   8.695  1.1282 -1.6883 -1.5037
  188GLU     CB 2681   3.995   5.529   8.821 -0.4992 -0.0268 -0.2028
  188GLU    HB1 2682   4.086   5.550   8.882 -0.9253  1.1754  0.0566
  188GLU    HB2 2683   3.916   5.533   8.898  0.6472  0.7508  0.9867
  188GLU     CG 2684   3.976   5.651   8.730  0.1648  0.1722 -0.0821
  188GLU    HG1 2685   3.873   5.642   8.691 -0.3853 -0.1874  1.3870
  188GLU    HG2 2686   4.047   5.653   8.645 -2.8167  0.4946 -2.7474
  188GLU     CD 2687   3.973   5.785   8.802 -0.2445  0.1652 -0.0855
  188GLU    OE1 2688   3.914   5.886   8.757  0.5300  0.5208 -0.3210
  188GLU    OE2 2689   4.029   5.789   8.915  0.0376  0.1858 -0.2262
  188GLU      C 2690   4.117   5.374   8.677  0.1300  0.3423 -0.0756
  188GLU      O 2691   4.106   5.402   8.558 -0.1745 -0.7464 -0.3083
  189THR      N 2692   4.231   5.336   8.738  0.1313  0.2961 -0.1091
  189THR     HN 2693   4.226   5.322   8.836 -0.3942  0.7115 -0.0753
  189THR     CA 2694   4.358   5.346   8.672  0.2736  0.0242  0.1218
  189THR     HA 2695   4.349   5.406   8.583 -1.3351  2.4276  1.7831
  189THR     CB 2696   4.464   5.413   8.754  0.0696  0.1482  0.2868
  189THR     HB 2697   4.561   5.406   8.699  0.0752  0.8716  0.1923
  189THR    OG1 2698   4.475   5.357   8.884 -0.4440 -0.3470  0.1218
  189THR    HG1 2699   4.546   5.403   8.931 -0.8034 -0.2722  0.5949
  189THR    CG2 2700   4.421   5.559   8.777 -0.0434  0.0642  0.6078
  189THR   HG21 2701   4.323   5.572   8.828 -0.1105 -0.5112  0.6412
  189THR   HG22 2702   4.421   5.610   8.678  1.3598 -0.3517  0.3694
  189THR   HG23 2703   4.497   5.615   8.835  0.6509 -0.2344  0.0008
  189THR      C 2704   4.407   5.214   8.624 -0.0609  0.0100 -0.1821
  189THR      O 2705   4.523   5.192   8.592 -0.0689  0.0531 -0.2376
  190CYS      N 2706   4.310   5.121   8.611 -0.1567  0.0343  0.3174
  190CYS     HN 2707   4.216   5.143   8.636 -0.6342 -1.5430  0.0250
  190CYS     CA 2708   4.315   4.991   8.552 -0.0927  0.0315  0.3302
  190CYS     HA 2709   4.418   4.977   8.525  0.2240 -0.0175  1.5079
  190CYS     CB 2710   4.261   4.889   8.655  0.2301 -0.3565  0.1179
  190CYS    HB1 2711   4.152   4.894   8.672  0.2590  1.8146 -0.0269
  190CYS    HB2 2712   4.306   4.904   8.755 -1.5636  0.6593  0.8055
  190CYS     SG 2713   4.311   4.717   8.628  0.0866 -0.3844  0.0279
  190CYS      C 2714   4.246   4.986   8.420  0.0721 -0.1154  0.2510
  190CYS      O 2715   4.141   5.045   8.400 -0.0818 -0.3981  0.2168
  191CYS      N 2716   4.295   4.900   8.327  0.5129  0.0535  0.3226
  191CYS     HN 2717   4.383   4.858   8.344  1.6305  1.5914 -1.3712
  191CYS     CA 2718   4.225   4.862   8.208  0.2728  0.0111  0.4754
  191CYS     HA 2719   4.123   4.850   8.241  0.0943  0.5131  0.1217
  191CYS     CB 2720   4.228   4.979   8.107 -0.2906 -0.4154 -0.0391
  191CYS    HB1 2721   4.330   5.022   8.099  0.5263 -1.4801  3.0888
  191CYS    HB2 2722   4.180   5.057   8.170  1.8733  1.0995 -0.1728
  191CYS     SG 2723   4.140   4.962   7.949 -0.0980 -0.0054 -0.1905
  191CYS      C 2724   4.282   4.734   8.160  0.0560 -0.0211  0.3045
  191CYS      O 2725   4.286   4.701   8.041  0.2353 -0.0538  0.3189
  192ASP      N 2726   4.338   4.649   8.248 -0.3084 -0.2132  0.3525
  192ASP     HN 2727   4.332   4.673   8.345  0.7886  3.2575 -0.3148
  192ASP     CA 2728   4.389   4.517   8.225  0.2397  0.1333 -0.4417
  192ASP     HA 2729   4.470   4.512   8.153  0.6553 -1.0286  0.0791
  192ASP     CB 2730   4.449   4.454   8.352  0.3109 -0.4472 -0.7615
  192ASP    HB1 2731   4.455   4.343   8.352 -1.1980 -0.5554 -0.7496
  192ASP    HB2 2732   4.370   4.473   8.428 -0.3690  0.3633 -1.6457
  192ASP     CG 2733   4.583   4.513   8.391  0.2919 -0.4927 -0.6299
  192ASP    OD1 2734   4.642   4.591   8.311 -0.3441  0.8733  0.2017
  192ASP    OD2 2735   4.635   4.469   8.497 -0.3752  1.0629  0.3860
  192ASP      C 2736   4.283   4.429   8.170  0.1107  0.4249 -0.6672
  192ASP      O 2737   4.172   4.412   8.222  0.3380 -0.0706 -0.3334
  193PHE      N 2738   4.303   4.360   8.057  0.3613 -0.1862 -0.2586
  193PHE     HN 2739   4.391   4.355   8.011  0.6655 -0.4312  0.3500
  193PHE     CA 2740   4.202   4.283   7.991 -0.1351  0.3942 -0.1837
  193PHE     HA 2741   4.102   4.322   7.999 -2.1368 -4.4342  3.5615
  193PHE     CB 2742   4.216   4.282   7.838  0.5601 -0.5633 -0.1216
  193PHE    HB1 2743   4.314   4.234   7.815  1.3052  0.2697  1.1738
  193PHE    HB2 2744   4.217   4.388   7.805 -0.6971  0.2908  2.3738
  193PHE     CG 2745   4.112   4.225   7.748  0.1574  0.2316 -0.1680
  193PHE    CD1 2746   3.984   4.275   7.752 -0.0362 -0.2459 -0.3366
  193PHE    HD1 2747   3.958   4.333   7.839 -0.4315 -0.7316 -0.1257
  193PHE    CE1 2748   3.891   4.239   7.656  0.1669  0.4478 -0.7970
  193PHE    HE1 2749   3.796   4.288   7.669 -0.3260 -0.8703  0.7836
  193PHE     CZ 2750   3.922   4.147   7.559  0.5638 -0.2985  0.0212
  193PHE     HZ 2751   3.847   4.119   7.486  0.8908 -2.3673  0.4144
  193PHE    CD2 2752   4.143   4.127   7.657  0.1294 -0.6854  0.7797
  193PHE    HD2 2753   4.241   4.082   7.653  0.5734  0.3161 -0.1457
  193PHE    CE2 2754   4.048   4.093   7.563  0.6765 -0.0402 -0.0252
  193PHE    HE2 2755   4.077   4.022   7.487  0.3002 -0.0573 -0.1513
  193PHE      C 2756   4.175   4.148   8.049  0.5292  0.4710  0.3190
  193PHE      O 2757   4.244   4.048   8.034  0.0248  0.2043 -0.3128
  194PHE      N 2758   4.059   4.140   8.117  0.3412 -0.6661 -0.1108
  194PHE     HN 2759   4.009   4.224   8.133  0.8114 -0.3329 -0.3639
  194PHE     CA 2760   4.006   4.023   8.179 -0.2018 -0.3973 -0.0683
  194PHE     HA 2761   4.069   3.937   8.166  0.5876  0.0211  0.8710
  194PHE     CB 2762   4.003   4.048   8.331 -0.2967 -0.2628 -0.0915
  194PHE    HB1 2763   3.964   3.963   8.392  0.4565  0.6416  1.7168
  194PHE    HB2 2764   3.939   4.135   8.357  1.5164  1.1501 -0.1417
  194PHE     CG 2765   4.136   4.077   8.391 -0.4726 -0.5059  0.4219
  194PHE    CD1 2766   4.224   3.972   8.399  0.2977  0.1242  0.3767
  194PHE    HD1 2767   4.197   3.883   8.344  0.8542 -0.3682  0.8779
  194PHE    CE1 2768   4.341   3.979   8.471  0.3509  0.1618  0.2859
  194PHE    HE1 2769   4.410   3.897   8.459  0.5011  0.2551  0.5095
  194PHE     CZ 2770   4.376   4.098   8.531  0.6995 -0.0319  0.4705
  194PHE     HZ 2771   4.465   4.095   8.592  0.5063  1.5031  0.8639
  194PHE    CD2 2772   4.169   4.192   8.460 -0.0199 -0.2952 -0.1293
  194PHE    HD2 2773   4.114   4.284   8.450  0.4215  0.0625  0.6501
  194PHE    CE2 2774   4.290   4.205   8.525  0.0952 -0.5538 -0.2915
  194PHE    HE2 2775   4.324   4.293   8.576 -0.8267  0.0439 -0.6869
  194PHE      C 2776   3.867   3.986   8.139 -0.2889 -0.2761  0.1225
  194PHE      O 2777   3.776   4.068   8.150 -0.0098 -0.0005  0.3989
  195THR      N 2778   3.847   3.866   8.083 -0.2512 -0.0007 -0.4813
  195THR     HN 2779   3.913   3.791   8.081 -0.1006  0.0910  0.7692
  195THR     CA 2780   3.727   3.826   8.017 -0.7091  0.4191  0.0871
  195THR     HA 2781   3.645   3.894   8.037 -1.3876 -0.4153  0.2376
  195THR     CB 2782   3.735   3.819   7.867 -0.1126  0.2699  0.1246
  195THR     HB 2783   3.641   3.769   7.832 -0.3234 -0.0796  1.1473
  195THR    OG1 2784   3.851   3.752   7.821 -0.0151  0.4794  0.0675
  195THR    HG1 2785   3.924   3.814   7.829 -0.6142  1.5076 -1.7449
  195THR    CG2 2786   3.741   3.963   7.816  0.6065  0.2189  0.0656
  195THR   HG21 2787   3.840   4.009   7.839  0.2013  1.9220 -1.3099
  195THR   HG22 2788   3.664   4.025   7.866  1.2050  0.8684  0.2026
  195THR   HG23 2789   3.734   3.968   7.705  3.3132  1.6307 -0.1254
  195THR      C 2790   3.680   3.693   8.066 -0.1326  0.1876  0.0127
  195THR      O 2791   3.746   3.614   8.134 -0.3674  0.0585  0.0891
  196ASN      N 2792   3.550   3.663   8.050 -0.1029  0.1504 -0.1489
  196ASN     HN 2793   3.490   3.730   8.007 -1.5256 -1.7170 -1.2297
  196ASN     CA 2794   3.497   3.533   8.074  0.0205  0.1022 -0.1363
  196ASN     HA 2795   3.538   3.498   8.168  3.6089  0.1896 -1.5318
  196ASN     CB 2796   3.348   3.535   8.114  0.0434 -0.2284 -0.0292
  196ASN    HB1 2797   3.330   3.591   8.209 -1.0256  0.2028 -0.4670
  196ASN    HB2 2798   3.311   3.435   8.147  0.9780 -0.3251  0.7792
  196ASN     CG 2799   3.254   3.577   8.002  0.1630 -0.2649 -0.1435
  196ASN    OD1 2800   3.243   3.513   7.898  0.8144 -0.2716 -0.2069
  196ASN    ND2 2801   3.161   3.669   8.041  0.3096 -0.2584  0.1986
  196ASN   HD21 2802   3.101   3.708   7.971  1.2876  1.8130  0.4536
  196ASN   HD22 2803   3.163   3.708   8.133 -0.3691  2.3952 -0.8215
  196ASN      C 2804   3.541   3.435   7.971 -0.5076  0.0043 -0.2723
  196ASN      O 2805   3.552   3.476   7.856 -0.2080  0.6816 -0.0076
  197GLN      N 2806   3.550   3.305   8.005  0.2475 -0.0652 -0.7053
  197GLN     HN 2807   3.499   3.291   8.090 -2.4353  0.8996 -2.0388
  197GLN     CA 2808   3.592   3.199   7.920  0.3881 -0.5047 -0.0999
  197GLN     HA 2809   3.694   3.215   7.889  0.8919 -3.1496 -0.0604
  197GLN     CB 2810   3.583   3.067   7.998  0.1019 -0.4202  0.0082
  197GLN    HB1 2811   3.620   2.990   7.928  2.8831  1.4978 -0.8072
  197GLN    HB2 2812   3.486   3.026   8.033 -1.0135  0.4970 -1.8395
  197GLN     CG 2813   3.680   3.064   8.117  0.2834  0.1159 -0.1216
  197GLN    HG1 2814   3.645   3.134   8.195  0.8315 -0.9376  1.1084
  197GLN    HG2 2815   3.777   3.109   8.087  0.3004  0.0026 -0.2353
  197GLN     CD 2816   3.694   2.928   8.185  0.1400 -0.1983 -0.7093
  197GLN    OE1 2817   3.647   2.904   8.296  0.1544  0.2482 -0.6040
  197GLN    NE2 2818   3.777   2.844   8.118  0.7012 -0.0945 -0.1483
  197GLN   HE21 2819   3.787   2.748   8.143 -1.4082 -0.9225 -2.1244
  197GLN   HE22 2820   3.822   2.875   8.034 -2.8263  2.4189 -1.3310
  197GLN      C 2821   3.510   3.187   7.796 -0.0902 -0.1064  0.1783
  197GLN      O 2822   3.561   3.189   7.685 -0.0051 -0.6977  0.2022
  198ALA      N 2823   3.376   3.185   7.813 -0.1086 -0.7441 -0.0236
  198ALA     HN 2824   3.333   3.184   7.903 -0.7472 -3.4285 -0.2731
  198ALA     CA 2825   3.282   3.177   7.705 -0.0497  0.2046 -0.1476
  198ALA     HA 2826   3.304   3.090   7.646  0.3103  2.0791 -2.9431
  198ALA     CB 2827   3.142   3.157   7.765  0.0400 -0.2079 -0.0770
  198ALA    HB1 2828   3.107   3.241   7.829  0.5185  0.1013 -0.2195
  198ALA    HB2 2829   3.147   3.064   7.827 -1.2839 -0.5931 -0.5212
  198ALA    HB3 2830   3.069   3.139   7.684  0.2778  0.0902 -0.3578
  198ALA      C 2831   3.291   3.287   7.605  0.6680 -0.0134 -0.3298
  198ALA      O 2832   3.289   3.256   7.486  0.8575 -0.0169 -0.3312
  199TYR      N 2833   3.299   3.413   7.652 -0.6702 -0.0843  0.1598
  199TYR     HN 2834   3.306   3.433   7.749  0.6798  2.7417 -0.4043
  199TYR     CA 2835   3.324   3.519   7.559  0.4769  0.1326  0.6934
  199TYR     HA 2836   3.239   3.520   7.493  1.7070  0.9248 -0.9343
  199TYR     CB 2837   3.316   3.653   7.634  0.4520  0.0624  0.8162
  199TYR    HB1 2838   3.374   3.641   7.729 -0.4737  1.3154  1.5802
  199TYR    HB2 2839   3.212   3.669   7.670 -0.3143 -0.3767 -1.1092
  199TYR     CG 2840   3.356   3.772   7.554 -0.2273 -0.4402 -0.2768
  199TYR    CD1 2841   3.262   3.819   7.464  0.0307  0.2859 -0.1758
  199TYR    HD1 2842   3.169   3.765   7.459 -0.0292  0.3272  0.4110
  199TYR    CE1 2843   3.289   3.926   7.383  0.0629 -0.1570 -0.7551
  199TYR    HE1 2844   3.217   3.978   7.321  1.6308 -0.0507 -2.5914
  199TYR     CZ 2845   3.407   3.992   7.407  0.1905 -0.5502 -0.2906
  199TYR     OH 2846   3.436   4.103   7.324 -0.0670  0.0457  0.4075
  199TYR     HH 2847   3.374   4.105   7.251  0.5904 -0.1962 -0.1697
  199TYR    CD2 2848   3.474   3.839   7.571  0.0172 -0.5559 -1.4040
  199TYR    HD2 2849   3.543   3.798   7.644  0.4750  0.1776 -1.4113
  199TYR    CE2 2850   3.504   3.949   7.494  0.6291 -0.1175 -0.5622
  199TYR    HE2 2851   3.597   4.004   7.503 -0.0450  0.8748  0.6984
  199TYR      C 2852   3.450   3.512   7.480  0.0653 -0.5147  0.0802
  199TYR      O 2853   3.457   3.536   7.360  0.6207  0.0167  0.2137
  200ALA      N 2854   3.563   3.483   7.547  0.2784 -0.1829 -0.1324
  200ALA     HN 2855   3.554   3.443   7.638 -0.5259 -0.0951 -0.1671
  200ALA     CA 2856   3.690   3.468   7.481  0.2977 -0.2640 -0.0779
  200ALA     HA 2857   3.716   3.561   7.433 -0.1656  1.5744  2.9818
  200ALA     CB 2858   3.796   3.453   7.591  0.5304  0.4697 -0.1945
  200ALA    HB1 2859   3.810   3.346   7.618  5.9538  1.1904  1.0671
  200ALA    HB2 2860   3.773   3.520   7.676 -0.4378 -0.3259  0.1915
  200ALA    HB3 2861   3.898   3.479   7.555  0.0581  1.3223 -0.9477
  200ALA      C 2862   3.696   3.363   7.376 -0.2676  0.0493 -0.4290
  200ALA      O 2863   3.758   3.382   7.271 -0.2046 -0.2454 -0.4439
  201ILE      N 2864   3.624   3.254   7.407 -0.2094 -0.0348 -0.5891
  201ILE     HN 2865   3.588   3.234   7.498 -2.0235  0.4634 -1.1495
  201ILE     CA 2866   3.604   3.142   7.320  0.1466 -0.1753 -0.4931
  201ILE     HA 2867   3.703   3.115   7.287  1.7975  3.3696  1.0053
  201ILE     CB 2868   3.543   3.024   7.391 -0.1956  0.2439 -0.0792
  201ILE     HB 2869   3.462   3.066   7.454 -0.6649 -1.1341  0.2619
  201ILE    CG2 2870   3.481   2.928   7.288  0.4163  0.1665 -0.3840
  201ILE   HG21 2871   3.396   2.967   7.228 -0.4460  0.8567  1.2208
  201ILE   HG22 2872   3.446   2.836   7.340  3.0481 -1.7151 -1.7271
  201ILE   HG23 2873   3.552   2.900   7.208 -1.1950 -0.0281 -1.7947
  201ILE    CG1 2874   3.648   2.962   7.485 -0.2860 -0.5689 -0.5074
  201ILE   HG11 2875   3.702   3.035   7.550 -0.6766 -0.8854  0.1886
  201ILE   HG12 2876   3.727   2.901   7.437  1.7249  1.1218  0.5065
  201ILE     CD 2877   3.576   2.882   7.594 -0.0316 -0.3653 -0.1861
  201ILE    HD1 2878   3.644   2.832   7.666 -0.6383 -1.0799 -0.0874
  201ILE    HD2 2879   3.509   2.806   7.547 -2.1482  0.0439  1.9527
  201ILE    HD3 2880   3.502   2.938   7.655 -0.9580 -2.6839  0.9359
  201ILE      C 2881   3.532   3.187   7.198 -0.3314 -0.8717 -0.4729
  201ILE      O 2882   3.582   3.180   7.085  0.2194  0.3588 -0.3209
  202ALA      N 2883   3.410   3.237   7.221  0.2012  0.3243 -0.2170
  202ALA     HN 2884   3.389   3.249   7.318  0.4739  1.4019 -0.2713
  202ALA     CA 2885   3.315   3.278   7.122 -0.0228  0.0893 -0.1011
  202ALA     HA 2886   3.285   3.191   7.064  0.5786 -1.3042  1.6030
  202ALA     CB 2887   3.194   3.329   7.201  0.0405  0.2109 -0.0829
  202ALA    HB1 2888   3.155   3.237   7.249  3.1026 -1.4554 -0.5486
  202ALA    HB2 2889   3.125   3.377   7.128 -1.7984  0.5448  1.7848
  202ALA    HB3 2890   3.209   3.400   7.285 -0.2387 -0.4382  0.5268
  202ALA      C 2891   3.360   3.390   7.034 -0.0746 -0.1501 -0.4349
  202ALA      O 2892   3.365   3.380   6.912  0.1779  0.2076 -0.4558
  203SER      N 2893   3.410   3.502   7.091 -0.4710 -0.2943  0.2101
  203SER     HN 2894   3.412   3.498   7.190 -1.6245 -1.3807  0.2288
  203SER     CA 2895   3.461   3.616   7.022  0.0503 -0.6312  0.0307
  203SER     HA 2896   3.375   3.655   6.969  2.9617  3.1229 -2.5272
  203SER     CB 2897   3.503   3.736   7.109 -0.1117 -0.6307  0.1072
  203SER    HB1 2898   3.418   3.786   7.160  1.4483  1.7573  0.5027
  203SER    HB2 2899   3.555   3.814   7.050 -0.5008  0.9194  1.7400
  203SER     OG 2900   3.599   3.705   7.209  0.2779 -0.2860 -0.1636
  203SER    HG1 2901   3.554   3.658   7.279 -0.0764  1.6517  0.9933
  203SER      C 2902   3.577   3.581   6.935  0.3438 -0.0834  0.1979
  203SER      O 2903   3.573   3.630   6.822  0.3754 -0.2306  0.1337
  204SER      N 2904   3.669   3.495   6.981  0.0834 -0.4149  0.0989
  204SER     HN 2905   3.659   3.448   7.068  0.8711  1.1139  1.0462
  204SER     CA 2906   3.778   3.453   6.899  0.2237 -0.0351  0.0895
  204SER     HA 2907   3.836   3.533   6.857  1.5248 -0.6352  0.6823
  204SER     CB 2908   3.881   3.370   6.978  0.6555  0.1833 -0.2370
  204SER    HB1 2909   3.947   3.310   6.913  1.5015 -1.4249  1.9782
  204SER    HB2 2910   3.833   3.299   7.049 -0.8825  1.3138 -0.0821
  204SER     OG 2911   3.975   3.451   7.046  0.8152 -0.2925  0.1125
  204SER    HG1 2912   3.924   3.530   7.064 -0.5031 -1.1080  0.0651
  204SER      C 2913   3.736   3.361   6.789  0.7541 -0.3453  0.1431
  204SER      O 2914   3.781   3.377   6.676 -0.2126 -0.1819 -0.2288
  205ILE      N 2915   3.647   3.263   6.814 -0.0233  0.1363 -0.6949
  205ILE     HN 2916   3.624   3.252   6.910 -1.4379  1.5033 -0.8393
  205ILE     CA 2917   3.606   3.172   6.711  0.3384 -0.5299 -0.2572
  205ILE     HA 2918   3.702   3.146   6.669  1.9784  1.5767  1.8720
  205ILE     CB 2919   3.544   3.048   6.770  0.1101 -0.4036 -0.2316
  205ILE     HB 2920   3.471   3.078   6.847 -1.2313 -2.3761 -0.6699
  205ILE    CG2 2921   3.457   2.964   6.676 -0.4074  0.1718 -0.2729
  205ILE   HG21 2922   3.520   2.925   6.593  3.0787  2.0259  1.3097
  205ILE   HG22 2923   3.374   3.022   6.631 -2.1641 -1.8877  0.1142
  205ILE   HG23 2924   3.406   2.881   6.731  0.6589 -0.1199  0.2987
  205ILE    CG1 2925   3.650   2.958   6.836  0.2160  0.0925  0.2832
  205ILE   HG11 2926   3.590   2.892   6.902  0.6638 -1.0218 -0.4038
  205ILE   HG12 2927   3.716   3.018   6.902 -1.6820  3.2434 -0.4573
  205ILE     CD 2928   3.739   2.882   6.737 -0.2129  0.0820 -0.0982
  205ILE    HD1 2929   3.820   2.825   6.786 -0.7122 -0.3550  0.2321
  205ILE    HD2 2930   3.781   2.951   6.661  0.4097 -0.1122  0.0702
  205ILE    HD3 2931   3.672   2.817   6.676  1.3833 -1.7461  0.0319
  205ILE      C 2932   3.525   3.237   6.604  0.2321  0.2506  0.2921
  205ILE      O 2933   3.546   3.203   6.488  0.4307 -0.2720  0.4815
  206VAL      N 2934   3.430   3.325   6.641  0.4671  0.5160  0.2681
  206VAL     HN 2935   3.414   3.341   6.738 -2.0833 -1.4156  0.2396
  206VAL     CA 2936   3.339   3.380   6.546  0.3360 -0.0571  0.0597
  206VAL     HA 2937   3.323   3.299   6.476  1.0925 -2.2496  2.2753
  206VAL     CB 2938   3.206   3.424   6.599  0.1912 -0.5641  0.1181
  206VAL     HB 2939   3.217   3.491   6.686  0.4160 -2.0130  1.2382
  206VAL    CG1 2940   3.116   3.487   6.491  0.6812 -0.5958 -0.3170
  206VAL   HG11 2941   3.152   3.585   6.452  0.3649 -1.2978 -2.5100
  206VAL   HG12 2942   3.012   3.510   6.525  0.4907 -1.1384 -0.5104
  206VAL   HG13 2943   3.124   3.429   6.397 -2.9958 -1.1015 -0.4828
  206VAL    CG2 2944   3.141   3.294   6.651 -0.4754 -0.1684  0.2829
  206VAL   HG21 2945   3.133   3.221   6.568  0.0035  0.3689 -0.2539
  206VAL   HG22 2946   3.035   3.303   6.681 -1.4463 -2.0697 -2.3128
  206VAL   HG23 2947   3.196   3.264   6.743  0.8947  0.5972 -0.2585
  206VAL      C 2948   3.400   3.492   6.468  0.2197 -0.0649 -0.0413
  206VAL      O 2949   3.379   3.509   6.348  0.7974 -0.1361 -0.1559
  207SER      N 2950   3.476   3.576   6.540 -0.2538 -0.0578  0.4538
  207SER     HN 2951   3.482   3.569   6.639 -0.4293  2.0887  0.6683
  207SER     CA 2952   3.514   3.702   6.485 -0.3212 -0.0994  0.3130
  207SER     HA 2953   3.447   3.724   6.403 -2.6186  0.6077  2.2517
  207SER     CB 2954   3.485   3.823   6.576 -0.0265  0.6414 -0.5521
  207SER    HB1 2955   3.529   3.912   6.528  0.4994 -0.2155 -1.7276
  207SER    HB2 2956   3.545   3.810   6.669  0.1995 -0.8356 -0.8658
  207SER     OG 2957   3.346   3.848   6.592 -0.1247  0.0397 -0.3999
  207SER    HG1 2958   3.311   3.854   6.503  0.7620 -0.1742 -0.7781
  207SER      C 2959   3.653   3.712   6.433 -0.1695  0.1294  0.7565
  207SER      O 2960   3.697   3.822   6.397 -0.0747 -0.0902  0.1846
  208PHE      N 2961   3.729   3.601   6.433  0.1797  0.3649  0.3998
  208PHE     HN 2962   3.693   3.524   6.485  1.1396  0.0402  0.6144
  208PHE     CA 2963   3.862   3.590   6.382 -0.0131 -0.0213 -0.0303
  208PHE     HA 2964   3.884   3.671   6.313 -0.6219  0.2181  0.0492
  208PHE     CB 2965   3.974   3.598   6.487  0.1813  0.7345 -0.2813
  208PHE    HB1 2966   3.966   3.509   6.553 -0.9332  0.4749 -0.7464
  208PHE    HB2 2967   3.950   3.684   6.552  0.5088 -1.6950  3.3165
  208PHE     CG 2968   4.114   3.603   6.435  0.2763 -0.3646 -0.1541
  208PHE    CD1 2969   4.154   3.713   6.364  0.4379 -0.0683  0.3900
  208PHE    HD1 2970   4.079   3.789   6.344  0.4859  0.1027  0.8403
  208PHE    CE1 2971   4.281   3.715   6.311  0.0639  0.4362 -0.5084
  208PHE    HE1 2972   4.321   3.806   6.269  1.5997  0.1179  0.2200
  208PHE     CZ 2973   4.367   3.611   6.337 -0.0243  0.4095 -0.3188
  208PHE     HZ 2974   4.472   3.625   6.314  0.0119  1.3331  0.3733
  208PHE    CD2 2975   4.198   3.495   6.449  0.1461 -0.4836 -0.2855
  208PHE    HD2 2976   4.177   3.406   6.506  0.0517 -0.1606  0.1856
  208PHE    CE2 2977   4.329   3.498   6.405  0.0147  0.2049 -0.6325
  208PHE    HE2 2978   4.391   3.411   6.420  2.5759  2.0632  0.3048
  208PHE      C 2979   3.873   3.460   6.311  0.1224  0.0429 -0.1292
  208PHE      O 2980   3.888   3.460   6.189 -0.2642  0.2041 -0.1786
  209TYR      N 2981   3.860   3.342   6.376  0.1736 -0.0506 -0.2892
  209TYR     HN 2982   3.847   3.352   6.474  0.2548 -2.2614  0.0024
  209TYR     CA 2983   3.881   3.215   6.313  0.1647 -0.0757 -0.2408
  209TYR     HA 2984   3.977   3.217   6.264  0.9344  1.1140  1.2056
  209TYR     CB 2985   3.877   3.109   6.424  0.2963 -0.2190 -0.3731
  209TYR    HB1 2986   3.846   3.006   6.395 -0.8466 -0.5026  1.6393
  209TYR    HB2 2987   3.795   3.134   6.495 -1.5272  1.6393 -2.9331
  209TYR     CG 2988   4.014   3.106   6.483  0.0898 -0.2253  0.1145
  209TYR    CD1 2989   4.123   3.065   6.411 -0.0343 -0.3616  0.0036
  209TYR    HD1 2990   4.107   3.046   6.306  0.0758 -1.7487  0.2214
  209TYR    CE1 2991   4.246   3.049   6.471 -0.1382  0.1985  0.3687
  209TYR    HE1 2992   4.334   3.017   6.417  0.7375  1.4426  1.0013
  209TYR     CZ 2993   4.256   3.079   6.605  0.0972  0.7097  0.2391
  209TYR     OH 2994   4.376   3.065   6.678  0.1472  0.1933  0.0630
  209TYR     HH 2995   4.363   3.112   6.761 -0.4076  1.9734 -0.9590
  209TYR    CD2 2996   4.023   3.125   6.619 -0.3154 -0.0472  0.1186
  209TYR    HD2 2997   3.936   3.145   6.680 -0.2763  3.5433 -0.7170
  209TYR    CE2 2998   4.146   3.115   6.679 -0.1063  0.8615 -0.1341
  209TYR    HE2 2999   4.152   3.135   6.785 -0.3869 -0.5933  0.1694
  209TYR      C 3000   3.789   3.177   6.202 -0.1826 -0.2193  0.0962
  209TYR      O 3001   3.840   3.133   6.100  0.0005 -0.4487  0.2850
  210VAL      N 3002   3.656   3.195   6.207 -0.1406  0.1954 -0.2505
  210VAL     HN 3003   3.613   3.234   6.289  0.5013 -1.8935  1.1828
  210VAL     CA 3004   3.564   3.170   6.101 -0.3494 -0.0244 -0.0190
  210VAL     HA 3005   3.588   3.066   6.081  0.6541 -0.0048  1.0103
  210VAL     CB 3006   3.422   3.173   6.150 -0.1682  0.2201  0.4987
  210VAL     HB 3007   3.389   3.268   6.197  0.4814  0.4465  0.5056
  210VAL    CG1 3008   3.328   3.147   6.031  0.0684  0.5603  0.2354
  210VAL   HG11 3009   3.228   3.154   6.080 -0.0265  0.4542  0.0571
  210VAL   HG12 3010   3.340   3.043   5.994  0.9003 -0.1314  2.3089
  210VAL   HG13 3011   3.320   3.224   5.951 -0.0755 -0.3611 -0.6606
  210VAL    CG2 3012   3.406   3.052   6.244  0.4447  0.1049  0.4533
  210VAL   HG21 3013   3.473   3.054   6.333  0.0160 -2.2085  0.8931
  210VAL   HG22 3014   3.434   2.957   6.192  3.5875  0.7722  0.6847
  210VAL   HG23 3015   3.305   3.050   6.290  1.0886 -0.0763  1.9275
  210VAL      C 3016   3.579   3.252   5.978  0.6774 -0.1375  0.0260
  210VAL      O 3017   3.595   3.184   5.876 -0.6491  0.0890 -0.3525
  211PRO      N 3018   3.592   3.381   5.968 -0.1291 -0.0632 -0.1667
  211PRO     CD 3019   3.541   3.468   6.073 -0.0782  0.2760 -0.4256
  211PRO    HD1 3020   3.571   3.451   6.178  1.3643  1.3886 -0.6293
  211PRO    HD2 3021   3.431   3.455   6.068 -0.0782  0.3900 -0.7546
  211PRO     CA 3022   3.621   3.458   5.851  0.3825  0.2027  0.1298
  211PRO     HA 3023   3.561   3.414   5.772  3.0948 -3.2977 -0.2627
  211PRO     CB 3024   3.584   3.602   5.885 -0.3372  0.0434  0.0441
  211PRO    HB1 3025   3.479   3.626   5.859 -0.0146  2.5830  0.8645
  211PRO    HB2 3026   3.654   3.675   5.838 -0.0247 -0.6053 -0.5306
  211PRO     CG 3027   3.582   3.612   6.038  0.6016  0.2010  0.0515
  211PRO    HG1 3028   3.684   3.645   6.070  0.5593 -1.3100  1.8947
  211PRO    HG2 3029   3.506   3.686   6.072  0.6640 -0.3130  1.3379
  211PRO      C 3030   3.763   3.437   5.810  0.3187  0.4440 -0.2180
  211PRO      O 3031   3.777   3.420   5.689  0.8262 -0.1590 -0.0805
  212LEU      N 3032   3.867   3.427   5.895  0.3536  0.0521 -0.3053
  212LEU     HN 3033   3.849   3.453   5.989 -0.3066  0.3843 -0.5124
  212LEU     CA 3034   3.991   3.370   5.851  0.3144 -0.1200 -0.1887
  212LEU     HA 3035   4.031   3.431   5.772 -0.3773 -0.1760 -0.5923
  212LEU     CB 3036   4.092   3.370   5.967 -0.2584  0.1197  0.3149
  212LEU    HB1 3037   4.056   3.298   6.044 -0.5599  0.0832  0.1415
  212LEU    HB2 3038   4.085   3.471   6.015  0.7146 -0.0221  0.7793
  212LEU     CG 3039   4.241   3.345   5.937 -0.2676  0.3644  0.0597
  212LEU     HG 3040   4.251   3.347   5.827  0.6009 -2.4261  0.0332
  212LEU    CD1 3041   4.322   3.464   5.993 -0.1327  0.1400  0.3408
  212LEU   HD11 3042   4.426   3.425   5.991 -0.1865 -0.0216  0.6376
  212LEU   HD12 3043   4.297   3.491   6.098 -0.6964  3.3072 -0.5110
  212LEU   HD13 3044   4.312   3.557   5.934 -2.7313 -0.0767  0.3207
  212LEU    CD2 3045   4.299   3.212   5.987  0.1974  0.1784 -0.9579
  212LEU   HD21 3046   4.248   3.123   5.945 -0.3126 -1.4847  2.7407
  212LEU   HD22 3047   4.296   3.205   6.098  2.1950  0.4323 -0.8505
  212LEU   HD23 3048   4.405   3.206   5.954  0.4166  2.7823 -0.9080
  212LEU      C 3049   4.000   3.236   5.787  0.7583 -0.2955  0.2341
  212LEU      O 3050   4.054   3.218   5.678 -0.2752  0.0028 -0.3392
  213VAL      N 3051   3.935   3.131   5.840  0.2242  0.0386  0.2514
  213VAL     HN 3052   3.882   3.141   5.924  0.9608 -1.4049  0.9337
  213VAL     CA 3053   3.913   3.007   5.772 -0.7256  0.1588  0.3284
  213VAL     HA 3054   4.006   2.971   5.730 -0.1328 -0.3573  2.0006
  213VAL     CB 3055   3.865   2.897   5.863 -0.0081 -0.0800  0.4264
  213VAL     HB 3056   3.790   2.950   5.925  1.0809  1.3986  0.5414
  213VAL    CG1 3057   3.805   2.771   5.799  0.4121  0.2392 -0.6301
  213VAL   HG11 3058   3.802   2.699   5.885  1.0936  1.6017  0.5748
  213VAL   HG12 3059   3.873   2.736   5.719 -0.0993 -0.8271 -0.6307
  213VAL   HG13 3060   3.706   2.787   5.752  0.6678 -0.4345 -1.4086
  213VAL    CG2 3061   3.979   2.863   5.961  0.2318 -0.6887 -0.0620
  213VAL   HG21 3062   4.069   2.828   5.906  0.4851 -0.6731  0.3426
  213VAL   HG22 3063   3.941   2.778   6.022 -1.2667 -0.2286 -0.3030
  213VAL   HG23 3064   4.008   2.943   6.032 -0.8361 -0.9545  0.7098
  213VAL      C 3065   3.842   3.005   5.642 -0.0814 -0.3553 -0.0216
  213VAL      O 3066   3.892   2.942   5.548 -0.0418 -0.5425  0.1252
  214ILE      N 3067   3.728   3.076   5.627  0.0362 -0.0412  0.5775
  214ILE     HN 3068   3.682   3.119   5.704 -1.5254  0.0581 -0.3824
  214ILE     CA 3069   3.665   3.098   5.501  0.0824  0.0469  0.5706
  214ILE     HA 3070   3.638   3.008   5.449  1.1661  0.7223 -1.2706
  214ILE     CB 3071   3.539   3.179   5.519 -0.4330 -0.5491 -0.3067
  214ILE     HB 3072   3.565   3.272   5.574  0.2438  0.5552 -2.3774
  214ILE    CG2 3073   3.479   3.222   5.384 -0.5184 -0.2379 -0.1698
  214ILE   HG21 3074   3.487   3.132   5.319 -0.4783  1.1667 -2.1712
  214ILE   HG22 3075   3.512   3.313   5.330 -1.3965  0.7431  0.9015
  214ILE   HG23 3076   3.371   3.239   5.403 -0.0790  3.0910 -0.1921
  214ILE    CG1 3077   3.448   3.094   5.609 -0.7998  0.1839  0.0247
  214ILE   HG11 3078   3.354   3.152   5.623  0.0321  1.6580 -0.3173
  214ILE   HG12 3079   3.480   3.077   5.713 -1.3304  0.5931  0.2586
  214ILE     CD 3080   3.398   2.967   5.538 -0.7501  0.0453  0.2378
  214ILE    HD1 3081   3.486   2.901   5.526 -0.7387  0.2545 -0.9314
  214ILE    HD2 3082   3.348   2.990   5.442 -3.1196  3.3471  2.0258
  214ILE    HD3 3083   3.318   2.931   5.606 -2.5042  0.2809 -1.6009
  214ILE      C 3084   3.750   3.171   5.402 -0.3400 -0.1813  0.0362
  214ILE      O 3085   3.756   3.135   5.285  0.2106 -0.5007  0.1620
  215MET      N 3086   3.829   3.270   5.447  0.0890 -0.5562  0.1116
  215MET     HN 3087   3.825   3.296   5.543  1.0573 -1.9468  0.5545
  215MET     CA 3088   3.932   3.335   5.371 -0.3565 -0.3378 -0.3159
  215MET     HA 3089   3.885   3.370   5.281  0.6180  0.9616 -0.3461
  215MET     CB 3090   3.988   3.455   5.450 -0.6125 -0.8591  0.6847
  215MET    HB1 3091   4.012   3.419   5.552 -0.4971 -0.9809  0.6156
  215MET    HB2 3092   3.906   3.529   5.445 -1.9581 -2.3211  0.4841
  215MET     CG 3093   4.114   3.521   5.393 -1.4497  0.1276 -0.0604
  215MET    HG1 3094   4.109   3.541   5.284  1.0054 -1.4347 -0.5382
  215MET    HG2 3095   4.199   3.449   5.387 -1.3524  0.3598 -2.5718
  215MET     SD 3096   4.149   3.674   5.484 -0.3846 -0.0333 -0.1873
  215MET     CE 3097   4.285   3.592   5.572 -0.6602 -0.3308 -0.0381
  215MET    HE1 3098   4.246   3.491   5.595  1.2888 -1.5250 -1.6074
  215MET    HE2 3099   4.302   3.645   5.668  2.1686 -1.6798  0.3276
  215MET    HE3 3100   4.374   3.582   5.506 -0.0672 -1.1042  0.8426
  215MET      C 3101   4.043   3.251   5.317  0.1332  0.1307 -0.0413
  215MET      O 3102   4.074   3.260   5.199  0.1085 -0.0093 -0.0575
  216VAL      N 3103   4.106   3.161   5.395 -0.2038 -0.3270 -0.2973
  216VAL     HN 3104   4.079   3.147   5.489  0.9150 -0.5337  0.0105
  216VAL     CA 3105   4.201   3.065   5.347 -0.0298 -0.4876  0.3607
  216VAL     HA 3106   4.274   3.122   5.291  0.2929 -0.7265  0.5365
  216VAL     CB 3107   4.278   3.003   5.459  0.1001 -0.3072  0.3725
  216VAL     HB 3108   4.215   2.955   5.537  1.5219  0.7844  2.2723
  216VAL    CG1 3109   4.382   2.906   5.401  0.1336 -0.1951  0.2472
  216VAL   HG11 3110   4.447   2.870   5.483  3.9062  3.5849 -0.7669
  216VAL   HG12 3111   4.441   2.965   5.328  1.1400 -2.8444 -1.2198
  216VAL   HG13 3112   4.340   2.819   5.345  0.3730 -0.1735  0.0311
  216VAL    CG2 3113   4.358   3.113   5.530 -0.4124 -0.0264  0.5176
  216VAL   HG21 3114   4.437   3.073   5.597 -0.1356  2.1907  1.6381
  216VAL   HG22 3115   4.297   3.184   5.590 -1.9765 -1.8851  1.2227
  216VAL   HG23 3116   4.414   3.172   5.454 -0.9439 -1.6273 -1.1927
  216VAL      C 3117   4.149   2.965   5.250 -0.0585  0.3277 -0.4832
  216VAL      O 3118   4.207   2.938   5.144  0.5651  0.3404 -0.1507
  217PHE      N 3119   4.023   2.927   5.276 -0.0794  0.7812  0.0827
  217PHE     HN 3120   3.977   2.959   5.359 -0.2330 -0.4915  0.5126
  217PHE     CA 3121   3.951   2.830   5.199  0.2344  0.2180  0.4906
  217PHE     HA 3122   4.012   2.742   5.189  1.4177  1.1373 -0.8146
  217PHE     CB 3123   3.818   2.796   5.267  0.0896  0.2778  0.2340
  217PHE    HB1 3124   3.755   2.886   5.284 -1.8886 -1.3341  2.1542
  217PHE    HB2 3125   3.833   2.751   5.367  0.0599  0.4308  0.3075
  217PHE     CG 3126   3.738   2.690   5.198  0.8357 -0.0881 -0.0801
  217PHE    CD1 3127   3.788   2.593   5.114  0.3232 -0.0373 -0.4458
  217PHE    HD1 3128   3.894   2.575   5.106  0.4881  0.0422  1.1243
  217PHE    CE1 3129   3.697   2.511   5.052 -0.2980  0.1149  0.2377
  217PHE    HE1 3130   3.731   2.438   4.980 -1.1895  0.6110 -0.7058
  217PHE     CZ 3131   3.563   2.511   5.081 -0.5051  1.3816 -0.6541
  217PHE     HZ 3132   3.510   2.437   5.023  2.1732 -1.6083  0.4214
  217PHE    CD2 3133   3.604   2.690   5.229  0.7360 -0.0420 -0.5143
  217PHE    HD2 3134   3.560   2.760   5.299 -0.1992  0.0755 -1.2003
  217PHE    CE2 3135   3.515   2.601   5.174 -0.4065  0.7212  0.0448
  217PHE    HE2 3136   3.408   2.616   5.176 -0.4238  0.5309  0.7410
  217PHE      C 3137   3.935   2.875   5.058 -0.4111 -0.1909  0.4346
  217PHE      O 3138   3.988   2.816   4.964 -0.1355  0.9738 -0.1481
  218VAL      N 3139   3.879   2.996   5.045  0.0104 -0.0113  0.3046
  218VAL     HN 3140   3.857   3.047   5.128  2.0346  1.5510 -0.0126
  218VAL     CA 3141   3.858   3.075   4.928  0.0164 -0.1514  0.2103
  218VAL     HA 3142   3.804   3.012   4.858  0.9166  0.8058 -1.4248
  218VAL     CB 3143   3.764   3.189   4.953  0.2352  0.1378 -0.2663
  218VAL     HB 3144   3.806   3.264   5.023  2.0850  0.6554 -1.8422
  218VAL    CG1 3145   3.751   3.274   4.826  0.0796  0.3108 -0.1342
  218VAL   HG11 3146   3.690   3.225   4.747 -0.3284 -0.4464  0.6484
  218VAL   HG12 3147   3.849   3.305   4.782  0.7898 -1.6411 -0.0251
  218VAL   HG13 3148   3.692   3.363   4.858  1.5509  0.7466  1.5437
  218VAL    CG2 3149   3.624   3.136   4.990  0.4044 -0.1207  0.0019
  218VAL   HG21 3150   3.566   3.224   5.026 -0.2255 -0.5160 -0.0411
  218VAL   HG22 3151   3.636   3.067   5.077 -0.7905 -0.7893 -0.3424
  218VAL   HG23 3152   3.576   3.081   4.907  0.3814 -0.9142  0.5233
  218VAL      C 3153   3.986   3.113   4.861 -0.0781 -0.2369 -0.0205
  218VAL      O 3154   4.006   3.090   4.742 -0.1426  0.0440 -0.0853
  219TYR      N 3155   4.088   3.165   4.932  0.1075  0.3829 -0.7370
  219TYR     HN 3156   4.084   3.190   5.028 -1.5944  1.8875 -1.1423
  219TYR     CA 3157   4.206   3.214   4.867  0.2525  0.5407 -0.3532
  219TYR     HA 3158   4.175   3.269   4.779 -1.4977 -0.4462 -0.4053
  219TYR     CB 3159   4.279   3.311   4.961  0.4247 -0.4645  0.5676
  219TYR    HB1 3160   4.357   3.257   5.019 -0.3794 -2.1174  0.1708
  219TYR    HB2 3161   4.200   3.348   5.030  0.1210  2.1707 -1.0406
  219TYR     CG 3162   4.337   3.428   4.888 -0.2432 -0.5203 -0.0595
  219TYR    CD1 3163   4.239   3.509   4.837 -0.0160  0.1550  0.5615
  219TYR    HD1 3164   4.134   3.481   4.842  0.4848 -2.1017 -0.4560
  219TYR    CE1 3165   4.278   3.615   4.758  0.4599 -0.5102 -0.1095
  219TYR    HE1 3166   4.202   3.677   4.712 -1.1412 -1.0695  1.6367
  219TYR     CZ 3167   4.410   3.634   4.725  0.3209  0.1637 -0.2821
  219TYR     OH 3168   4.433   3.736   4.630  0.3128  0.6676  0.2459
  219TYR     HH 3169   4.528   3.751   4.626  0.3105  1.1018  1.4461
  219TYR    CD2 3170   4.470   3.453   4.871 -0.2712 -0.4974 -0.2365
  219TYR    HD2 3171   4.543   3.398   4.928  0.4899  0.5294 -0.1827
  219TYR    CE2 3172   4.505   3.557   4.787 -0.2426 -0.1488  0.2045
  219TYR    HE2 3173   4.610   3.570   4.767 -0.1056 -0.2650  0.8232
  219TYR      C 3174   4.286   3.100   4.814  0.3051  0.5420 -0.2751
  219TYR      O 3175   4.357   3.109   4.714 -0.4356  0.0122 -0.8559
  220SER      N 3176   4.284   2.983   4.880  0.8138  0.7304  0.0844
  220SER     HN 3177   4.228   2.970   4.961  1.9083 -0.2745  0.7120
  220SER     CA 3178   4.334   2.865   4.817 -0.1140  0.3363  0.0686
  220SER     HA 3179   4.437   2.884   4.791 -0.4078  2.7269  0.4336
  220SER     CB 3180   4.339   2.742   4.909  0.2587  0.3581  0.0789
  220SER    HB1 3181   4.377   2.777   5.008  0.0706 -0.9815  0.6382
  220SER    HB2 3182   4.405   2.663   4.869  0.6642  1.4749 -1.5752
  220SER     OG 3183   4.213   2.680   4.928  0.3192  0.3230  0.3739
  220SER    HG1 3184   4.149   2.748   4.947  2.0320  1.6601  1.7251
  220SER      C 3185   4.280   2.831   4.682 -0.0786 -0.5644  0.2782
  220SER      O 3186   4.351   2.800   4.587 -0.4198 -0.6910  0.0656
  221ARG      N 3187   4.147   2.833   4.664 -0.0305  0.1182 -0.0299
  221ARG     HN 3188   4.095   2.871   4.740  0.5494  1.5823 -0.3412
  221ARG     CA 3189   4.083   2.825   4.536  0.4128 -0.4036 -0.2201
  221ARG     HA 3190   4.132   2.734   4.503  0.5329 -0.2684 -0.4176
  221ARG     CB 3191   3.930   2.814   4.542  0.3888  0.2399  0.4901
  221ARG    HB1 3192   3.895   2.787   4.440 -0.2195  1.0254  0.4862
  221ARG    HB2 3193   3.882   2.912   4.562 -0.6656 -0.1719  0.0451
  221ARG     CG 3194   3.872   2.716   4.644  0.6801 -0.1892  0.2449
  221ARG    HG1 3195   3.766   2.707   4.610  0.6097  1.4215 -0.0566
  221ARG    HG2 3196   3.879   2.760   4.746  0.5980  2.4340 -0.7983
  221ARG     CD 3197   3.931   2.575   4.653  0.0613 -0.4519  0.2611
  221ARG    HD1 3198   3.871   2.515   4.724  0.9288 -0.5135  0.9638
  221ARG    HD2 3199   4.030   2.581   4.703  0.2298 -0.7918 -0.0295
  221ARG     NE 3200   3.943   2.514   4.517 -0.0131 -0.2210  0.1510
  221ARG     HE 3201   4.036   2.499   4.485 -0.4763 -0.2419 -1.2392
  221ARG     CZ 3202   3.852   2.421   4.475 -0.1142  0.0976 -0.3367
  221ARG    NH1 3203   3.734   2.393   4.537  0.1785  0.2678  0.3050
  221ARG   HH11 3204   3.712   2.443   4.621  0.6707 -0.4677  0.8755
  221ARG   HH12 3205   3.698   2.301   4.520 -0.7824  0.1633  2.5968
  221ARG    NH2 3206   3.887   2.363   4.356  0.1218  0.0447 -0.2420
  221ARG   HH21 3207   3.956   2.405   4.297  0.9814  0.6197  1.1333
  221ARG   HH22 3208   3.811   2.318   4.308 -1.0045  2.7187 -1.1752
  221ARG      C 3209   4.116   2.935   4.442 -0.3046 -0.0514 -0.0608
  221ARG      O 3210   4.136   2.896   4.327 -0.3345 -0.2665  0.0082
  222VAL      N 3211   4.126   3.065   4.476 -0.2809 -0.0171 -0.1976
  222VAL     HN 3212   4.099   3.105   4.563  0.6171 -1.3080  0.7087
  222VAL     CA 3213   4.175   3.167   4.389 -0.3177  0.2131  0.0501
  222VAL     HA 3214   4.105   3.176   4.306  1.7584  2.0418 -1.6466
  222VAL     CB 3215   4.191   3.297   4.461  0.0613  0.1825  0.0243
  222VAL     HB 3216   4.238   3.291   4.562  0.5186  0.3780 -0.1766
  222VAL    CG1 3217   4.281   3.396   4.386  0.5730 -0.8215 -0.6900
  222VAL   HG11 3218   4.385   3.358   4.371  0.6933 -0.0793 -1.8643
  222VAL   HG12 3219   4.293   3.483   4.454  0.3356 -0.9100 -0.5371
  222VAL   HG13 3220   4.241   3.422   4.286 -1.2265 -1.5360 -0.1920
  222VAL    CG2 3221   4.051   3.358   4.487 -0.0949 -0.1587 -0.0224
  222VAL   HG21 3222   4.017   3.410   4.395  0.9912  0.5483 -0.0436
  222VAL   HG22 3223   4.049   3.433   4.569  0.7917  0.7199 -0.7775
  222VAL   HG23 3224   3.971   3.285   4.512 -1.0508  0.8683 -0.0579
  222VAL      C 3225   4.304   3.129   4.325 -0.1328  0.8671  0.0304
  222VAL      O 3226   4.318   3.139   4.203  0.6672  0.1013  0.0479
  223PHE      N 3227   4.406   3.080   4.398 -0.6132 -0.6534 -0.2987
  223PHE     HN 3228   4.406   3.064   4.496  1.4870 -1.3380 -0.3719
  223PHE     CA 3229   4.535   3.046   4.345 -0.0390 -0.2582  0.8279
  223PHE     HA 3230   4.548   3.113   4.261  1.1216 -2.4600 -0.8259
  223PHE     CB 3231   4.642   3.034   4.455 -0.1055 -0.4455  0.8715
  223PHE    HB1 3232   4.734   2.990   4.412  1.1860  2.1037  0.8417
  223PHE    HB2 3233   4.614   2.974   4.544  0.3975 -0.6094  0.9179
  223PHE     CG 3234   4.672   3.173   4.499 -0.2968 -0.1805  0.1746
  223PHE    CD1 3235   4.724   3.266   4.411  0.7701 -0.1817  0.7820
  223PHE    HD1 3236   4.741   3.235   4.309 -0.1609 -1.7049  1.0576
  223PHE    CE1 3237   4.764   3.392   4.448 -0.1554  0.4235 -0.2064
  223PHE    HE1 3238   4.806   3.462   4.377  2.4309 -0.8175 -0.0423
  223PHE     CZ 3239   4.760   3.429   4.581 -0.4963  0.4505 -0.2249
  223PHE     HZ 3240   4.799   3.525   4.610  0.6413  0.3158 -1.2355
  223PHE    CD2 3241   4.663   3.215   4.630  0.0346 -0.0581  0.1593
  223PHE    HD2 3242   4.639   3.142   4.705  0.8652 -1.0674 -0.5141
  223PHE    CE2 3243   4.719   3.334   4.671 -0.4953  0.3601 -0.3199
  223PHE    HE2 3244   4.732   3.357   4.776 -1.4395  2.0689 -0.5398
  223PHE      C 3245   4.525   2.918   4.270  0.4086  0.0701  0.2024
  223PHE      O 3246   4.599   2.903   4.173  0.1529 -0.6048  0.1088
  224GLN      N 3247   4.437   2.821   4.300  0.2339  0.1440 -0.0749
  224GLN     HN 3248   4.386   2.836   4.384  1.3843  1.7527  0.3717
  224GLN     CA 3249   4.414   2.702   4.224  0.9276 -0.1893  0.2300
  224GLN     HA 3250   4.514   2.662   4.216  2.1496  2.8121 -1.4096
  224GLN     CB 3251   4.334   2.596   4.300  0.0278 -0.5081 -1.1188
  224GLN    HB1 3252   4.281   2.518   4.241 -0.1373 -1.6451  0.4653
  224GLN    HB2 3253   4.248   2.645   4.352  0.7202 -1.4157  0.9763
  224GLN     CG 3254   4.412   2.528   4.413 -0.0465  0.9058 -0.1826
  224GLN    HG1 3255   4.480   2.597   4.467  0.5343 -0.7086  1.2325
  224GLN    HG2 3256   4.476   2.454   4.360 -1.7000 -0.8213  0.1268
  224GLN     CD 3257   4.326   2.448   4.510 -0.0340  0.3594 -0.6134
  224GLN    OE1 3258   4.211   2.416   4.481 -0.0994  0.2617 -0.2470
  224GLN    NE2 3259   4.380   2.417   4.631 -0.3162 -0.0603 -0.5954
  224GLN   HE21 3260   4.334   2.350   4.690  0.0843  1.4526  1.5396
  224GLN   HE22 3261   4.476   2.434   4.650 -0.7140 -0.2118  1.9894
  224GLN      C 3262   4.355   2.724   4.089  0.4430  0.2145  0.5065
  224GLN      O 3263   4.391   2.663   3.989 -0.0459 -0.0852  0.5115
  225GLU      N 3264   4.253   2.811   4.076  0.7520  0.4966 -0.0837
  225GLU     HN 3265   4.218   2.851   4.160 -0.8921 -0.6653 -0.1607
  225GLU     CA 3266   4.185   2.846   3.955 -0.2476 -0.2443  0.2520
  225GLU     HA 3267   4.161   2.755   3.901  1.5858 -1.2405  1.0336
  225GLU     CB 3268   4.060   2.923   4.001  0.1856  0.2636  0.5850
  225GLU    HB1 3269   4.003   2.956   3.912 -0.9485 -2.1943  0.3143
  225GLU    HB2 3270   4.090   3.011   4.062  0.0887  1.6052 -1.2345
  225GLU     CG 3271   3.955   2.836   4.071  0.4575 -0.2929  0.3076
  225GLU    HG1 3272   3.876   2.896   4.121 -2.1296 -1.4259 -2.1396
  225GLU    HG2 3273   4.006   2.782   4.153  0.9457 -0.2239  0.0514
  225GLU     CD 3274   3.896   2.733   3.976  0.2607  0.2386 -0.1450
  225GLU    OE1 3275   3.782   2.752   3.924  0.1289  0.2268  0.1355
  225GLU    OE2 3276   3.960   2.627   3.956  0.1629  0.1839 -0.1673
  225GLU      C 3277   4.268   2.927   3.863 -0.2606 -0.5398 -0.0211
  225GLU      O 3278   4.261   2.911   3.741  0.3631 -0.1001 -0.1195
  226ALA      N 3279   4.354   3.016   3.917 -0.3735 -0.1185 -0.5275
  226ALA     HN 3280   4.364   3.021   4.016  0.4715 -3.0363 -0.3678
  226ALA     CA 3281   4.449   3.093   3.842 -0.5251  0.6136  0.0181
  226ALA     HA 3282   4.384   3.140   3.769  0.0871  3.1058  0.9905
  226ALA     CB 3283   4.525   3.192   3.931 -0.0865  0.2429  0.0597
  226ALA    HB1 3284   4.452   3.255   3.986  1.6767  0.6762  2.0357
  226ALA    HB2 3285   4.587   3.261   3.871 -1.9343  2.1967  0.2888
  226ALA    HB3 3286   4.585   3.152   4.016 -2.6120 -1.2157  1.2933
  226ALA      C 3287   4.545   2.998   3.778 -0.9917  0.0674  0.1156
  226ALA      O 3288   4.582   3.010   3.661  0.5597  0.0295  0.5857
  227LYS      N 3289   4.606   2.902   3.849 -0.4684  0.1595 -0.2075
  227LYS     HN 3290   4.578   2.890   3.944 -0.2400 -0.9437 -0.2703
  227LYS     CA 3291   4.698   2.809   3.790 -0.3705  0.3795 -0.4046
  227LYS     HA 3292   4.769   2.874   3.742  0.3079 -0.5770 -0.7275
  227LYS     CB 3293   4.759   2.729   3.907 -0.5303 -0.2102 -0.7218
  227LYS    HB1 3294   4.672   2.708   3.972 -1.4111  0.2415 -1.7198
  227LYS    HB2 3295   4.830   2.793   3.963  0.9914 -3.0870  0.8144
  227LYS     CG 3296   4.841   2.604   3.874 -0.2857 -0.1544 -0.3258
  227LYS    HG1 3297   4.770   2.531   3.830 -0.8401  0.2977 -0.1976
  227LYS    HG2 3298   4.871   2.563   3.973  0.9072 -0.0951 -0.6508
  227LYS     CD 3299   4.969   2.628   3.793 -0.0477 -0.5069 -0.0553
  227LYS    HD1 3300   5.030   2.706   3.843 -1.2386  0.0881  0.5038
  227LYS    HD2 3301   4.940   2.665   3.693  1.4948  0.2518 -0.2456
  227LYS     CE 3302   5.060   2.508   3.767  0.1238 -0.4979  0.4891
  227LYS    HE1 3303   5.083   2.464   3.866  1.0814  2.7061  1.8054
  227LYS    HE2 3304   5.156   2.539   3.721 -0.6818 -2.1105 -2.5421
  227LYS     NZ 3305   4.994   2.406   3.683  0.2979 -0.2172  0.0091
  227LYS    HZ1 3306   4.977   2.446   3.588  2.3420  2.0797  0.5505
  227LYS    HZ2 3307   4.901   2.376   3.721  0.3293 -0.9519 -0.4650
  227LYS    HZ3 3308   5.056   2.322   3.677 -0.9247 -1.2504  1.1299
  227LYS      C 3309   4.638   2.718   3.688 -0.0570 -0.2730 -0.0135
  227LYS      O 3310   4.688   2.700   3.577 -0.0252 -0.1910 -0.0123
  228ARG      N 3311   4.522   2.653   3.709 -0.0974 -0.1994 -0.0093
  228ARG     HN 3312   4.483   2.665   3.800 -1.5502 -0.5237 -0.5733
  228ARG     CA 3313   4.458   2.573   3.610  0.1860 -0.5036  0.0526
  228ARG     HA 3314   4.530   2.503   3.569  1.6732  0.0950  1.5531
  228ARG     CB 3315   4.349   2.482   3.668  0.3846 -0.4785  0.4662
  228ARG    HB1 3316   4.396   2.431   3.755  1.1549  2.6791  2.0396
  228ARG    HB2 3317   4.322   2.399   3.599 -2.2740  0.2515  0.4783
  228ARG     CG 3318   4.219   2.555   3.705  0.8281  0.7269 -0.3148
  228ARG    HG1 3319   4.252   2.660   3.718  0.2835  0.9709 -0.8300
  228ARG    HG2 3320   4.173   2.533   3.803  0.2551  2.1529 -0.2333
  228ARG     CD 3321   4.107   2.554   3.600  0.2633 -0.1529  0.2845
  228ARG    HD1 3322   4.085   2.450   3.568 -1.7236 -0.1760  1.5891
  228ARG    HD2 3323   4.138   2.614   3.511  1.7222 -0.1191  0.7869
  228ARG     NE 3324   3.987   2.611   3.666 -0.0753 -0.0183 -0.4384
  228ARG     HE 3325   3.982   2.627   3.765  0.0522 -0.5274 -0.3481
  228ARG     CZ 3326   3.885   2.667   3.594 -0.2035  0.0060 -0.2387
  228ARG    NH1 3327   3.881   2.646   3.460 -0.7471 -0.5024 -0.1478
  228ARG   HH11 3328   3.799   2.675   3.411  1.2509  1.8527 -2.4485
  228ARG   HH12 3329   3.929   2.566   3.423  0.1217 -0.2800  0.4727
  228ARG    NH2 3330   3.798   2.754   3.654  0.4984  0.5854 -0.0505
  228ARG   HH21 3331   3.799   2.751   3.754 -0.7905 -3.4399  0.0409
  228ARG   HH22 3332   3.734   2.813   3.605 -0.0967  0.0337  0.0563
  228ARG      C 3333   4.413   2.646   3.488 -0.2677 -0.1078  0.4558
  228ARG      O 3334   4.429   2.597   3.376  0.0041  0.1275  0.3885
  229GLN      N 3335   4.363   2.771   3.497  0.1288  0.0663  0.2642
  229GLN     HN 3336   4.355   2.806   3.590  2.3807 -0.5692  0.7674
  229GLN     CA 3337   4.328   2.865   3.395  0.1228  0.0791  0.2784
  229GLN     HA 3338   4.274   2.803   3.325 -3.0762  2.0975  0.7526
  229GLN     CB 3339   4.229   2.975   3.436 -0.1238 -0.2810  0.6575
  229GLN    HB1 3340   4.219   3.037   3.345 -2.0933 -1.1614  0.2282
  229GLN    HB2 3341   4.262   3.043   3.519 -0.5322 -0.7226  1.1875
  229GLN     CG 3342   4.085   2.928   3.456 -0.3083 -0.1595 -0.3453
  229GLN    HG1 3343   4.076   2.849   3.534  1.1669 -0.8095 -0.8017
  229GLN    HG2 3344   4.049   2.895   3.357  0.8406 -0.6477 -0.6166
  229GLN     CD 3345   3.993   3.041   3.499  0.0441  0.0814 -0.2213
  229GLN    OE1 3346   3.931   3.110   3.418  0.5965  0.5415 -0.2648
  229GLN    NE2 3347   4.005   3.070   3.631  0.0010 -0.4792 -0.0948
  229GLN   HE21 3348   3.966   3.149   3.678  3.1014 -0.2936  2.4864
  229GLN   HE22 3349   4.057   3.003   3.684  0.9477 -0.4643 -0.9798
  229GLN      C 3350   4.442   2.915   3.314  0.5217 -0.3598  0.5647
  229GLN      O 3351   4.425   2.936   3.194  0.6805  0.2333  0.6411
  230LEU      N 3352   4.559   2.929   3.379  0.2868  0.8432  0.7372
  230LEU     HN 3353   4.574   2.906   3.475  1.3761 -0.5893  0.2400
  230LEU     CA 3354   4.676   2.955   3.301 -0.1197 -0.3402 -0.2934
  230LEU     HA 3355   4.652   3.034   3.231 -1.7557 -1.4692 -1.0703
  230LEU     CB 3356   4.782   3.005   3.401 -0.4905  0.1789 -0.1556
  230LEU    HB1 3357   4.787   2.938   3.490  0.2750  2.6264  1.7553
  230LEU    HB2 3358   4.744   3.102   3.440 -0.6389  0.9985 -2.2081
  230LEU     CG 3359   4.920   3.025   3.336 -0.2316  0.4064  0.4555
  230LEU     HG 3360   4.953   2.937   3.277  0.0764  1.6452 -1.3179
  230LEU    CD1 3361   4.919   3.136   3.229  0.1885 -0.3118 -0.3083
  230LEU   HD11 3362   4.860   3.103   3.142 -1.1477 -3.2579  1.5390
  230LEU   HD12 3363   5.023   3.167   3.203  0.7303  1.9123  3.6519
  230LEU   HD13 3364   4.855   3.223   3.253 -0.7067 -0.3852 -2.2681
  230LEU    CD2 3365   5.022   3.051   3.448  0.6546 -0.4421 -0.1364
  230LEU   HD21 3366   5.007   3.153   3.490 -0.4939 -0.7541  0.2641
  230LEU   HD22 3367   5.127   3.036   3.415  1.5506  0.4758  2.0848
  230LEU   HD23 3368   5.006   2.967   3.518  0.8641 -1.1931 -0.9763
  230LEU      C 3369   4.729   2.843   3.219 -0.1542 -0.2649 -0.4176
  230LEU      O 3370   4.769   2.867   3.105 -0.1854 -0.2593 -0.4270
  231GLN      N 3371   4.720   2.718   3.266 -0.4123 -0.1587 -0.1889
  231GLN     HN 3372   4.690   2.698   3.359  0.1400  0.4661  0.1246
  231GLN     CA 3373   4.731   2.601   3.185 -0.0771 -0.0341 -0.3213
  231GLN     HA 3374   4.833   2.612   3.150  0.2109  0.0428  0.5293
  231GLN     CB 3375   4.725   2.475   3.273  0.1945  0.0152 -0.2315
  231GLN    HB1 3376   4.634   2.467   3.337  2.1679 -0.0854  2.7766
  231GLN    HB2 3377   4.811   2.484   3.343  0.7408 -1.3642 -0.7001
  231GLN     CG 3378   4.739   2.339   3.204 -0.3906 -0.0955 -0.1400
  231GLN    HG1 3379   4.766   2.262   3.279 -0.1550 -0.9045 -1.0431
  231GLN    HG2 3380   4.817   2.341   3.125 -1.7470 -1.4475 -1.5763
  231GLN     CD 3381   4.609   2.294   3.139 -0.4763 -0.1223  0.0502
  231GLN    OE1 3382   4.500   2.298   3.195 -0.6539  0.2156 -0.3134
  231GLN    NE2 3383   4.619   2.252   3.010  0.0822  0.3808 -0.0729
  231GLN   HE21 3384   4.703   2.273   2.959  0.2843 -0.0973  0.0560
  231GLN   HE22 3385   4.541   2.207   2.967 -0.4006  0.5917  0.5724
  231GLN      C 3386   4.639   2.600   3.068 -0.3230 -0.5766 -0.1253
  231GLN      O 3387   4.679   2.587   2.953  0.2362 -0.2427  0.0289
  232LYS      N 3388   4.509   2.626   3.090 -0.3343 -0.5159 -0.2643
  232LYS     HN 3389   4.477   2.654   3.181  0.6217  1.1350 -0.4085
  232LYS     CA 3390   4.408   2.633   2.989 -0.3373 -0.0697 -0.2330
  232LYS     HA 3391   4.410   2.531   2.954  0.7949 -0.5262  1.0670
  232LYS     CB 3392   4.272   2.659   3.057 -0.0917 -0.3244  0.3627
  232LYS    HB1 3393   4.273   2.766   3.090 -0.4151  0.1164 -1.0063
  232LYS    HB2 3394   4.261   2.593   3.146 -0.4284  1.2481  1.5397
  232LYS     CG 3395   4.161   2.649   2.952  0.3634  0.5095 -0.2083
  232LYS    HG1 3396   4.172   2.556   2.893 -0.0071  0.1461  0.2936
  232LYS    HG2 3397   4.153   2.732   2.878  0.1310  0.4774 -0.2185
  232LYS     CD 3398   4.033   2.664   3.034  0.1604  0.1608 -0.4625
  232LYS    HD1 3399   3.999   2.770   3.031  0.3158  0.2183 -0.2498
  232LYS    HD2 3400   4.046   2.633   3.140 -2.5496 -0.2593 -0.1772
  232LYS     CE 3401   3.917   2.572   2.997  0.4261 -0.5301  0.4035
  232LYS    HE1 3402   3.842   2.572   3.080 -0.3462  0.0810 -0.2756
  232LYS    HE2 3403   3.956   2.469   2.984  1.1250 -0.0809 -1.2618
  232LYS     NZ 3404   3.844   2.623   2.879  0.3858  0.1682  0.7285
  232LYS    HZ1 3405   3.914   2.652   2.808 -0.2627  0.1585  0.0818
  232LYS    HZ2 3406   3.773   2.697   2.896 -0.4473 -0.2719 -0.6971
  232LYS    HZ3 3407   3.792   2.541   2.842  2.8911 -0.9603 -0.5229
  232LYS      C 3408   4.438   2.729   2.880  0.6592 -0.1203 -0.0083
  232LYS      O 3409   4.430   2.705   2.759  1.0140 -0.2539 -0.0053
  233ILE      N 3410   4.474   2.852   2.921  0.3424  0.0393 -0.2100
  233ILE     HN 3411   4.470   2.855   3.020  0.0601 -1.6590 -0.1392
  233ILE     CA 3412   4.502   2.968   2.841 -0.0057  0.1180 -0.2193
  233ILE     HA 3413   4.421   2.982   2.771  0.3246 -2.5468 -1.2671
  233ILE     CB 3414   4.524   3.087   2.929  0.0727 -0.3432  0.3895
  233ILE     HB 3415   4.559   3.058   3.031  1.5362  0.8074  0.2402
  233ILE    CG2 3416   4.621   3.188   2.867 -1.2278  0.4963 -0.3172
  233ILE   HG21 3417   4.614   3.277   2.934 -0.7698  1.2723 -1.2666
  233ILE   HG22 3418   4.601   3.223   2.763 -0.1870 -0.9018 -1.0212
  233ILE   HG23 3419   4.726   3.155   2.882 -1.8412 -1.2511  0.2716
  233ILE    CG1 3420   4.384   3.148   2.951 -0.0332 -0.1849 -0.7130
  233ILE   HG11 3421   4.324   3.061   2.984 -0.0811  0.8078  2.0418
  233ILE   HG12 3422   4.344   3.183   2.853 -0.1012  0.2295 -0.5397
  233ILE     CD 3423   4.384   3.262   3.052  0.1873 -0.8277  0.0236
  233ILE    HD1 3424   4.439   3.241   3.146 -2.1841  0.1631  1.7324
  233ILE    HD2 3425   4.285   3.276   3.100  0.6482  1.6317  0.4243
  233ILE    HD3 3426   4.419   3.355   3.002  1.3129 -2.1016 -1.6882
  233ILE      C 3427   4.618   2.938   2.753  0.0949 -0.3530  0.0700
  233ILE      O 3428   4.606   2.960   2.633 -0.7490 -0.0266  0.2084
  234ASP      N 3429   4.730   2.878   2.799  0.4966  0.1399 -0.2549
  234ASP     HN 3430   4.739   2.857   2.896 -2.5403  0.5490  0.2114
  234ASP     CA 3431   4.843   2.839   2.720  0.3110  0.4228 -0.6675
  234ASP     HA 3432   4.883   2.930   2.678  1.2777  0.7175  0.7802
  234ASP     CB 3433   4.941   2.777   2.821  0.0030  0.4977 -0.3179
  234ASP    HB1 3434   4.898   2.684   2.864 -2.3092  1.2354 -0.9358
  234ASP    HB2 3435   4.957   2.839   2.911  0.3523 -1.0074  0.7006
  234ASP     CG 3436   5.083   2.757   2.768  0.2383  0.4761  0.3069
  234ASP    OD1 3437   5.157   2.684   2.838  0.0411 -0.0505 -0.0321
  234ASP    OD2 3438   5.121   2.816   2.663  0.2088 -0.1645 -0.0703
  234ASP      C 3439   4.819   2.745   2.607 -0.1747  0.2679 -0.4400
  234ASP      O 3440   4.869   2.754   2.495 -0.0441 -0.0853 -0.4106
  235LYS      N 3441   4.729   2.650   2.634  0.5351 -0.3554 -0.2216
  235LYS     HN 3442   4.704   2.641   2.731  1.1358 -3.7543 -0.2531
  235LYS     CA 3443   4.674   2.551   2.547 -0.3148  0.1587 -0.2867
  235LYS     HA 3444   4.755   2.497   2.498 -0.7135 -0.4283 -0.3064
  235LYS     CB 3445   4.594   2.455   2.635  0.9729 -0.5643  0.1262
  235LYS    HB1 3446   4.509   2.502   2.689  1.3896 -1.1698  1.3375
  235LYS    HB2 3447   4.668   2.440   2.716  0.4421 -1.6436  0.4376
  235LYS     CG 3448   4.541   2.332   2.561  0.1455 -0.1796  0.0691
  235LYS    HG1 3449   4.625   2.267   2.529 -2.9260 -2.9988 -3.1880
  235LYS    HG2 3450   4.475   2.345   2.473 -1.0488 -0.6602  0.8629
  235LYS     CD 3451   4.458   2.246   2.657 -0.2298 -0.0171 -0.1086
  235LYS    HD1 3452   4.353   2.283   2.656 -0.0444  0.5452 -1.9673
  235LYS    HD2 3453   4.500   2.248   2.760  0.1607  2.3387 -0.2521
  235LYS     CE 3454   4.455   2.102   2.605  0.0747 -0.1229  0.1655
  235LYS    HE1 3455   4.557   2.066   2.628  0.1133 -0.0496  0.1060
  235LYS    HE2 3456   4.448   2.094   2.495  1.4309 -0.3976  0.0951
  235LYS     NZ 3457   4.354   2.015   2.670 -0.2845  0.0617 -0.1445
  235LYS    HZ1 3458   4.356   2.030   2.773 -0.8012  0.7117 -0.2236
  235LYS    HZ2 3459   4.356   1.917   2.636 -1.0517  0.6299 -1.9611
  235LYS    HZ3 3460   4.260   2.040   2.633  0.3112  3.2011  0.2159
  235LYS      C 3461   4.588   2.611   2.441  0.2772  0.2075 -0.7486
  235LYS      O 3462   4.581   2.554   2.332  0.4248  0.0582 -0.6790
  236SER      N 3463   4.518   2.724   2.462 -0.1483 -0.2427  0.2811
  236SER     HN 3464   4.541   2.767   2.549  0.0973 -1.2151  0.7095
  236SER     CA 3465   4.411   2.779   2.385  0.2013  0.2818  0.1699
  236SER     HA 3466   4.371   2.698   2.326 -0.7303  1.7560 -1.3053
  236SER     CB 3467   4.298   2.837   2.473  0.1098  0.4726 -0.0737
  236SER    HB1 3468   4.213   2.888   2.423  0.4967  0.6402 -0.5615
  236SER    HB2 3469   4.339   2.921   2.533 -2.8241  1.7386  0.3100
  236SER     OG 3470   4.253   2.735   2.562 -0.0051  0.7729  0.2143
  236SER    HG1 3471   4.308   2.742   2.640  1.1845  3.2585 -0.7304
  236SER      C 3472   4.452   2.896   2.303  0.4472 -0.0672 -0.2036
  236SER      O 3473   4.373   2.976   2.252 -0.3910 -0.3966  0.5639
  237GLU      N 3474   4.583   2.902   2.271  0.3037 -0.0846 -0.8124
  237GLU     HN 3475   4.648   2.841   2.315 -0.0981 -0.6889 -1.0361
  237GLU     CA 3476   4.641   2.993   2.177  0.1303  0.5635 -0.2970
  237GLU     HA 3477   4.591   3.085   2.150 -0.4598 -0.0790 -1.4374
  237GLU     CB 3478   4.768   3.054   2.238  0.0905 -0.1069  0.4760
  237GLU    HB1 3479   4.811   3.117   2.157 -1.0257 -0.8682 -0.7272
  237GLU    HB2 3480   4.838   2.970   2.252  1.5456  1.0206  0.2275
  237GLU     CG 3481   4.755   3.126   2.373 -0.3413  0.0552  0.3501
  237GLU    HG1 3482   4.759   3.056   2.459  0.8101 -1.7958 -1.1185
  237GLU    HG2 3483   4.672   3.199   2.378  0.1703  0.7626 -1.0768
  237GLU     CD 3484   4.881   3.202   2.413 -0.3484  0.0672  0.3490
  237GLU    OE1 3485   4.972   3.152   2.484  0.0592  0.1384 -0.1192
  237GLU    OE2 3486   4.894   3.320   2.372 -0.1872 -0.0896 -0.0612
  237GLU      C 3487   4.659   2.922   2.048 -0.6505 -0.0849 -0.0624
  237GLU      O 3488   4.730   2.966   1.957 -0.6594  0.0086 -0.0235
  238GLY      N 3489   4.597   2.804   2.034 -0.4760 -0.1401 -0.3817
  238GLY     HN 3490   4.540   2.773   2.110  1.6879  2.3546  2.4783
  238GLY     CA 3491   4.605   2.715   1.922  0.2459 -0.0276 -0.4244
  238GLY    HA1 3492   4.614   2.771   1.830  1.1814 -0.5914 -0.6905
  238GLY    HA2 3493   4.523   2.645   1.920  0.8076 -0.6823 -1.2478
  238GLY      C 3494   4.728   2.630   1.926 -0.0829 -0.5058 -0.3705
  238GLY      O 3495   4.782   2.616   2.036 -0.5944  0.7183  0.0617
  239ARG      N 3496   4.772   2.572   1.813 -0.1018 -0.2762 -0.4955
  239ARG     HN 3497   4.717   2.589   1.732 -2.6482 -1.6851  0.8202
  239ARG     CA 3498   4.893   2.497   1.801  0.0906 -0.0633  0.0372
  239ARG     HA 3499   4.871   2.398   1.837 -1.1062  0.5453  1.0425
  239ARG     CB 3500   4.922   2.497   1.650 -0.0093 -0.1876  0.0175
  239ARG    HB1 3501   4.836   2.449   1.598  0.7100 -1.5003 -0.0088
  239ARG    HB2 3502   5.020   2.446   1.634  0.5776  0.7108  0.6292
  239ARG     CG 3503   4.942   2.633   1.583  0.1335 -0.0692  0.3034
  239ARG    HG1 3504   4.847   2.691   1.593  0.0306 -0.0274 -0.8647
  239ARG    HG2 3505   4.955   2.607   1.476  2.9098 -0.2911  0.6145
  239ARG     CD 3506   5.059   2.725   1.620  0.0420  0.1000  0.1700
  239ARG    HD1 3507   5.156   2.679   1.649  1.3270  2.6671  0.2439
  239ARG    HD2 3508   5.020   2.785   1.706 -0.8383 -1.2901  0.7698
  239ARG     NE 3509   5.076   2.822   1.508  0.5105 -0.1778  0.0017
  239ARG     HE 3510   5.043   2.916   1.514  1.1661  0.0953 -0.4573
  239ARG     CZ 3511   5.144   2.797   1.392  0.6107  0.1128 -0.0036
  239ARG    NH1 3512   5.181   2.674   1.346 -0.0712  0.0120 -0.3085
  239ARG   HH11 3513   5.190   2.604   1.418 -0.7197  1.4289  1.2076
  239ARG   HH12 3514   5.248   2.665   1.272  1.6693  0.6712  1.0851
  239ARG    NH2 3515   5.160   2.904   1.309 -0.0985  0.0982 -0.1721
  239ARG   HH21 3516   5.096   2.979   1.321 -0.1835 -0.2786  2.2771
  239ARG   HH22 3517   5.176   2.878   1.214 -0.8833 -0.5026 -0.1457
  239ARG      C 3518   5.010   2.547   1.878  0.1022  0.0874 -0.0796
  239ARG      O 3519   5.018   2.664   1.914  0.0840 -0.0599  0.4057
  240PHE      N 3520   5.116   2.467   1.897 -0.0943 -0.1546  0.0012
  240PHE     HN 3521   5.111   2.369   1.878  0.2121  0.2801 -2.8133
  240PHE     CA 3522   5.245   2.498   1.951 -0.2081  0.1134  0.1227
  240PHE     HA 3523   5.221   2.526   2.053  0.9467  0.1934  0.3853
  240PHE     CB 3524   5.330   2.370   1.963 -0.7243 -0.2037  0.4386
  240PHE    HB1 3525   5.299   2.317   2.056 -0.3185  0.4590  0.9597
  240PHE    HB2 3526   5.435   2.394   1.991 -1.3042  2.5486  0.5740
  240PHE     CG 3527   5.317   2.270   1.853 -0.0454  0.2012 -0.0116
  240PHE    CD1 3528   5.215   2.179   1.849  0.0060  0.1626 -0.4745
  240PHE    HD1 3529   5.134   2.180   1.921 -2.4792  0.1423 -3.0477
  240PHE    CE1 3530   5.206   2.086   1.748 -0.0974 -0.5783  0.2054
  240PHE    HE1 3531   5.120   2.021   1.743 -0.2975 -0.3507  0.6490
  240PHE     CZ 3532   5.300   2.090   1.648  0.1292 -0.0903  0.4361
  240PHE     HZ 3533   5.301   2.010   1.576 -0.3345  0.3058 -0.0228
  240PHE    CD2 3534   5.412   2.266   1.754 -0.3832  0.6980 -0.3610
  240PHE    HD2 3535   5.500   2.329   1.750  0.7215 -0.7722 -0.0399
  240PHE    CE2 3536   5.409   2.173   1.652  0.0070  0.0839  0.1780
  240PHE    HE2 3537   5.483   2.161   1.574  1.0132 -0.7987  1.2346
  240PHE      C 3538   5.330   2.601   1.887  0.3652 -0.2935  0.2226
  240PHE      O 3539   5.354   2.599   1.766 -0.1610 -0.0718  0.1104
  241HSD      N 3540   5.367   2.707   1.962  0.1876 -0.0141 -0.0816
  241HSD     HN 3541   5.358   2.703   2.061  0.4698 -0.6972 -0.0774
  241HSD     CA 3542   5.429   2.821   1.903 -0.0819  0.0916 -0.1596
  241HSD     HA 3543   5.472   2.806   1.805 -0.8181  1.0291 -0.6403
  241HSD     CB 3544   5.310   2.912   1.866  0.0598  0.3782  0.0847
  241HSD    HB1 3545   5.235   2.853   1.809  1.6117 -1.5294 -0.1026
  241HSD    HB2 3546   5.262   2.954   1.957  1.8300 -0.7707  1.6284
  241HSD    ND1 3547   5.335   3.157   1.824  0.2079  0.4671  0.4928
  241HSD    HD1 3548   5.341   3.177   1.922 -1.5270  0.2240  0.6660
  241HSD     CG 3549   5.352   3.027   1.780 -0.3776  0.5277  0.0680
  241HSD    CE1 3550   5.347   3.236   1.714 -0.4925 -0.0209  0.0602
  241HSD    HE1 3551   5.335   3.344   1.722  1.1471  0.2572 -0.7204
  241HSD    NE2 3552   5.363   3.165   1.604 -0.2673  0.2577 -0.0882
  241HSD    CD2 3553   5.366   3.033   1.645  0.2655  0.3301  0.1191
  241HSD    HD2 3554   5.378   2.949   1.579  0.5414 -1.7196  2.6288
  241HSD      C 3555   5.523   2.895   1.992 -0.2911  0.2870 -0.0997
  241HSD      O 3556   5.497   2.897   2.112  0.0148 -0.6703 -0.0066
  242VAL      N 3557   5.633   2.950   1.937 -0.0734  0.0480  0.0948
  242VAL     HN 3558   5.655   2.933   1.842 -0.2659  0.3579 -0.0052
  242VAL     CA 3559   5.727   3.023   2.016 -0.2187 -0.3625  0.6523
  242VAL     HA 3560   5.681   3.055   2.109 -4.1640  1.4116 -1.6413
  242VAL     CB 3561   5.859   2.953   2.032 -0.0767 -0.4688 -0.8424
  242VAL     HB 3562   5.908   3.002   2.119  0.3182 -1.6168 -0.3984
  242VAL    CG1 3563   5.834   2.814   2.093 -0.1942 -0.1067 -0.0415
  242VAL   HG11 3564   5.768   2.825   2.181 -0.2493 -0.3304 -0.0546
  242VAL   HG12 3565   5.933   2.772   2.123 -0.9706 -1.0093  1.3366
  242VAL   HG13 3566   5.789   2.757   2.009  0.8902  1.9459 -2.1339
  242VAL    CG2 3567   5.949   2.944   1.908 -0.0032  0.3925 -0.8543
  242VAL   HG21 3568   5.900   2.904   1.818  0.9498  1.9367 -2.1126
  242VAL   HG22 3569   6.031   2.874   1.937 -0.0439  0.8740  0.5136
  242VAL   HG23 3570   5.985   3.048   1.890 -1.5161  1.1754  0.3500
  242VAL      C 3571   5.744   3.160   1.961  0.2932 -0.7125 -0.0607
  242VAL      O 3572   5.810   3.252   2.010 -0.4326 -0.2842  0.1269
  257GLY      N 3573   5.671   3.187   1.851 -0.1916 -0.0450  0.4221
  257GLY     HN 3574   5.611   3.112   1.824  0.0056  0.5654 -1.9185
  257GLY     CA 3575   5.677   3.296   1.759  0.2651 -0.1704  0.3029
  257GLY    HA1 3576   5.778   3.307   1.721  1.4521  2.2738  3.6969
  257GLY    HA2 3577   5.613   3.269   1.676 -0.0805 -1.5427  0.9797
  257GLY      C 3578   5.632   3.425   1.817  0.3056 -0.0652  0.1010
  257GLY      O 3579   5.622   3.447   1.938 -0.0098  0.2150  0.0258
  258LEU      N 3580   5.594   3.523   1.733 -0.7655 -0.5094  0.0585
  258LEU     HN 3581   5.593   3.504   1.635 -3.0948 -0.0908 -0.0702
  258LEU     CA 3582   5.526   3.641   1.777 -0.0391 -0.1277  0.1660
  258LEU     HA 3583   5.551   3.666   1.879 -0.7504 -2.7424  1.0746
  258LEU     CB 3584   5.552   3.764   1.689 -0.0664 -0.3762 -0.1927
  258LEU    HB1 3585   5.501   3.851   1.736 -2.1823 -2.6470  1.9591
  258LEU    HB2 3586   5.515   3.750   1.585 -0.7967 -0.6693  0.1031
  258LEU     CG 3587   5.701   3.803   1.679 -0.2802  0.4800 -0.1254
  258LEU     HG 3588   5.756   3.707   1.685  1.1177  1.1608 -1.3998
  258LEU    CD1 3589   5.722   3.875   1.544 -0.0801  0.6002 -0.0295
  258LEU   HD11 3590   5.827   3.910   1.540 -0.6243  2.2113 -0.8435
  258LEU   HD12 3591   5.656   3.962   1.528 -0.7770  0.0671 -0.1027
  258LEU   HD13 3592   5.708   3.800   1.463  0.6817  0.1799  0.2181
  258LEU    CD2 3593   5.749   3.895   1.793  0.5337  0.4794 -0.4644
  258LEU   HD21 3594   5.746   3.843   1.891 -0.8894  2.0594  0.3851
  258LEU   HD22 3595   5.682   3.983   1.805  0.8594  0.6715 -0.0542
  258LEU   HD23 3596   5.850   3.931   1.766  1.8914 -1.0983  2.1607
  258LEU      C 3597   5.381   3.619   1.803 -0.1961  0.4645 -0.1821
  258LEU      O 3598   5.312   3.537   1.743  0.0942 -0.2139  0.3968
  259ARG      N 3599   5.320   3.694   1.896  0.0947  0.6305 -0.1251
  259ARG     HN 3600   5.364   3.773   1.938 -0.7380  1.7567 -1.3020
  259ARG     CA 3601   5.188   3.664   1.940  0.2316  0.3732  0.1111
  259ARG     HA 3602   5.110   3.659   1.864 -0.6608  0.6874  0.9782
  259ARG     CB 3603   5.179   3.530   2.015  0.3296 -0.2090 -0.8996
  259ARG    HB1 3604   5.209   3.445   1.950  0.1393 -0.3465 -0.8078
  259ARG    HB2 3605   5.073   3.505   2.039  0.2391 -1.5335 -2.4962
  259ARG     CG 3606   5.249   3.526   2.151 -0.1259  0.1003 -0.6527
  259ARG    HG1 3607   5.201   3.438   2.198  0.3340  0.0243 -0.3269
  259ARG    HG2 3608   5.215   3.611   2.213  1.6549  1.9366 -2.0630
  259ARG     CD 3609   5.400   3.505   2.138 -0.0365  0.3834 -0.0984
  259ARG    HD1 3610   5.412   3.419   2.068 -0.3950 -0.1890  0.5373
  259ARG    HD2 3611   5.453   3.596   2.101 -2.5045  0.7134 -3.3036
  259ARG     NE 3612   5.440   3.479   2.279  0.2382 -0.0770 -0.2614
  259ARG     HE 3613   5.393   3.537   2.345 -0.5640 -0.3312 -0.6051
  259ARG     CZ 3614   5.567   3.443   2.315  0.0476 -0.4332  0.0612
  259ARG    NH1 3615   5.660   3.406   2.222 -0.4799  0.0079 -0.6566
  259ARG   HH11 3616   5.637   3.426   2.127 -0.4658  1.6689 -0.3341
  259ARG   HH12 3617   5.752   3.427   2.254 -0.5831  0.6557 -0.7870
  259ARG    NH2 3618   5.598   3.421   2.446 -0.7033 -0.1071  0.2967
  259ARG   HH21 3619   5.511   3.414   2.495 -1.8430  0.5699 -1.5442
  259ARG   HH22 3620   5.681   3.369   2.467  0.0105  0.2272 -1.5514
  259ARG      C 3621   5.146   3.786   2.014  0.1332  0.1354  0.4538
  259ARG      O 3622   5.229   3.873   2.036  0.1137  0.1940  0.3023
  260ARG      N 3623   5.016   3.807   2.043  0.0862  0.6075 -0.0662
  260ARG     HN 3624   4.950   3.740   2.011  1.0556  0.2358 -1.3643
  260ARG     CA 3625   4.967   3.908   2.132  0.2422  0.3236  0.3482
  260ARG     HA 3626   5.019   3.997   2.098  0.9430 -0.7985 -1.6695
  260ARG     CB 3627   4.814   3.909   2.115  0.2732 -0.2597  0.0431
  260ARG    HB1 3628   4.762   3.958   2.200  0.3385 -1.0312  0.5459
  260ARG    HB2 3629   4.775   3.807   2.137  1.6737 -0.4672  1.7286
  260ARG     CG 3630   4.767   3.972   1.984  0.2667 -0.3637 -0.0048
  260ARG    HG1 3631   4.803   3.917   1.894 -2.9557  1.0020 -2.3551
  260ARG    HG2 3632   4.827   4.065   1.979  0.3721 -0.4377 -0.1312
  260ARG     CD 3633   4.621   4.016   1.987  0.4185  0.1527 -0.0742
  260ARG    HD1 3634   4.597   4.081   2.074 -0.1566  0.9020 -0.7828
  260ARG    HD2 3635   4.552   3.929   1.981  2.2264 -1.3500  0.1653
  260ARG     NE 3636   4.605   4.095   1.862  0.6277  0.1665 -0.0920
  260ARG     HE 3637   4.622   4.193   1.861 -0.1874  0.3158  0.4400
  260ARG     CZ 3638   4.579   4.044   1.737  0.4141  0.4333 -0.1558
  260ARG    NH1 3639   4.569   3.912   1.704  0.4862  0.3689  0.0772
  260ARG   HH11 3640   4.582   3.848   1.779 -0.1987  2.1342  1.7935
  260ARG   HH12 3641   4.584   3.894   1.607 -0.8219  0.0271 -0.0711
  260ARG    NH2 3642   4.594   4.131   1.633 -0.0008  0.3485 -0.2898
  260ARG   HH21 3643   4.617   4.227   1.649 -0.1460  0.3305  0.0279
  260ARG   HH22 3644   4.605   4.089   1.543  2.1194 -0.2146  0.1712
  260ARG      C 3645   5.004   3.883   2.274 -0.5013 -0.5590  0.3995
  260ARG      O 3646   5.015   3.768   2.314  0.0862 -0.4772  0.4814
  261SER      N 3647   5.026   3.992   2.351  0.4765 -0.4211 -0.0490
  261SER     HN 3648   5.003   4.083   2.318 -0.7346 -0.0651  1.6296
  261SER     CA 3649   5.080   3.991   2.483  0.4814 -0.2938 -0.0501
  261SER     HA 3650   5.176   3.942   2.472  0.8248  0.5722 -1.0379
  261SER     CB 3651   5.107   4.126   2.550  0.1615 -0.2617  0.0147
  261SER    HB1 3652   5.008   4.175   2.565 -0.2636 -1.2790  0.6538
  261SER    HB2 3653   5.160   4.193   2.478 -1.2721 -0.4995 -1.3223
  261SER     OG 3654   5.172   4.120   2.676 -0.1166  0.3914  0.1965
  261SER    HG1 3655   5.218   4.202   2.693 -2.9411  2.0421  0.3759
  261SER      C 3656   5.001   3.908   2.579 -0.0251  0.1590 -0.0721
  261SER      O 3657   4.880   3.928   2.586 -0.1734 -0.5860 -0.4073
  262SER      N 3658   5.075   3.829   2.659 -0.2342 -0.7223 -0.7389
  262SER     HN 3659   5.173   3.819   2.644 -0.0758 -1.0774  0.4433
  262SER     CA 3660   5.014   3.751   2.763  0.1243 -0.1100 -0.0641
  262SER     HA 3661   4.908   3.733   2.751  0.4504 -0.7310 -2.9108
  262SER     CB 3662   5.085   3.615   2.772  0.0618 -0.1736 -0.5042
  262SER    HB1 3663   5.074   3.577   2.668 -1.8656 -0.9801 -0.0362
  262SER    HB2 3664   5.032   3.549   2.843  0.1719  0.0093 -0.2521
  262SER     OG 3665   5.222   3.632   2.807  0.0206 -0.0397 -0.4111
  262SER    HG1 3666   5.256   3.543   2.814 -0.8932 -0.3175  0.6645
  262SER      C 3667   5.032   3.822   2.892 -0.5595  0.4125 -0.2489
  262SER      O 3668   4.977   3.771   2.990 -0.2217 -0.7068 -0.6234
  263LYS      N 3669   5.108   3.933   2.902  0.0438 -0.0103 -0.0365
  263LYS     HN 3670   5.148   3.968   2.818 -0.5512  2.4012  0.6145
  263LYS     CA 3671   5.143   4.000   3.023 -0.1151 -0.2108  0.1220
  263LYS     HA 3672   5.203   3.933   3.084 -0.1210 -0.7497 -0.4572
  263LYS     CB 3673   5.235   4.123   3.010  0.0458 -0.3389  0.0478
  263LYS    HB1 3674   5.233   4.175   3.108 -0.0033 -1.0559  0.4348
  263LYS    HB2 3675   5.182   4.192   2.941 -0.2533  0.7877  1.3535
  263LYS     CG 3676   5.372   4.097   2.947  0.0913  0.0242 -0.0079
  263LYS    HG1 3677   5.410   4.193   2.907  1.2806 -0.3482  0.1764
  263LYS    HG2 3678   5.368   4.024   2.864  0.3272  0.1976 -0.1706
  263LYS     CD 3679   5.469   4.040   3.051 -0.0540  0.3465  0.3059
  263LYS    HD1 3680   5.437   3.938   3.083  4.0196 -0.7046  1.7215
  263LYS    HD2 3681   5.466   4.111   3.136  1.2594  0.6010  0.1612
  263LYS     CE 3682   5.617   4.027   3.015 -0.1599 -0.1846  0.0520
  263LYS    HE1 3683   5.675   3.985   3.100  3.3337 -2.5536 -3.1894
  263LYS    HE2 3684   5.657   4.123   2.977  1.6927 -1.2813 -0.9182
  263LYS     NZ 3685   5.643   3.924   2.912  0.6298  0.4001 -0.3473
  263LYS    HZ1 3686   5.745   3.924   2.893  0.3135 -0.1402 -2.3365
  263LYS    HZ2 3687   5.599   3.957   2.823 -1.5075 -0.2734  0.3777
  263LYS    HZ3 3688   5.595   3.833   2.930  2.0884 -0.6005 -1.2684
  263LYS      C 3689   5.021   4.038   3.100 -0.1866 -0.7742  0.2927
  263LYS      O 3690   5.024   4.040   3.223 -0.0024  0.6644  0.2892
  264PHE      N 3691   4.910   4.073   3.032 -0.0290 -0.1174  0.3695
  264PHE     HN 3692   4.910   4.085   2.933  2.2396  0.5509  0.3725
  264PHE     CA 3693   4.782   4.097   3.091 -0.0377  0.2059  0.2237
  264PHE     HA 3694   4.793   4.183   3.156 -0.8886  0.4507  0.0509
  264PHE     CB 3695   4.685   4.118   2.974 -0.2701 -0.2588  0.3309
  264PHE    HB1 3696   4.664   4.019   2.929 -1.4937 -0.6672  1.7150
  264PHE    HB2 3697   4.714   4.201   2.906  0.9034 -2.3729 -1.9183
  264PHE     CG 3698   4.548   4.151   3.020 -0.0750  0.1381  0.6287
  264PHE    CD1 3699   4.499   4.278   3.045 -0.1286  0.2650 -0.0891
  264PHE    HD1 3700   4.567   4.361   3.030  0.0289 -0.2116 -2.4422
  264PHE    CE1 3701   4.375   4.298   3.100 -0.0939  0.0526  0.0679
  264PHE    HE1 3702   4.340   4.398   3.122  0.5912 -0.2546  2.9200
  264PHE     CZ 3703   4.293   4.191   3.129  0.3171 -0.0197  0.9817
  264PHE     HZ 3704   4.193   4.203   3.167  1.5565  3.1800  3.7593
  264PHE    CD2 3705   4.460   4.048   3.040 -0.0951  0.2574  1.1794
  264PHE    HD2 3706   4.501   3.951   3.016  0.4963  0.5474  1.0124
  264PHE    CE2 3707   4.336   4.064   3.097 -0.5986 -0.1502  0.2377
  264PHE    HE2 3708   4.274   3.976   3.098  1.5965 -1.7689  0.6302
  264PHE      C 3709   4.737   3.990   3.184  0.6013 -0.2055  0.0659
  264PHE      O 3710   4.703   4.032   3.295  0.2543  0.4082 -0.2694
  265CYS      N 3711   4.748   3.861   3.146  0.3273 -0.1854 -0.0796
  265CYS     HN 3712   4.790   3.856   3.056 -1.6578  1.4295 -1.1771
  265CYS     CA 3713   4.716   3.748   3.228  0.1871 -0.1812 -0.1289
  265CYS     HA 3714   4.619   3.756   3.276 -0.3455 -2.7214 -0.6364
  265CYS     CB 3715   4.713   3.619   3.144 -0.0094 -0.4247  0.2493
  265CYS    HB1 3716   4.810   3.596   3.096  0.1777 -0.0048  0.4183
  265CYS    HB2 3717   4.650   3.633   3.054  2.4247  0.9816 -1.3619
  265CYS     SG 3718   4.658   3.469   3.231  0.0376 -0.4252  0.2772
  265CYS    HG1 3719   4.541   3.518   3.268  1.0261  1.8149  0.5868
  265CYS      C 3720   4.807   3.741   3.346  0.2402 -0.3911 -0.1827
  265CYS      O 3721   4.772   3.731   3.463  0.6791  0.3718  0.0196
  266LEU      N 3722   4.935   3.772   3.318  0.2390 -0.4904 -0.3002
  266LEU     HN 3723   4.975   3.772   3.227 -2.1749 -1.2263 -1.4629
  266LEU     CA 3724   5.030   3.777   3.424  0.0231  0.2836 -0.1356
  266LEU     HA 3725   5.019   3.686   3.481 -0.0024  0.1613 -0.3386
  266LEU     CB 3726   5.173   3.776   3.367  0.2909 -0.0683  0.5261
  266LEU    HB1 3727   5.238   3.743   3.451 -0.4993 -1.5278  0.6048
  266LEU    HB2 3728   5.193   3.877   3.324  0.2070 -0.0471  0.5362
  266LEU     CG 3729   5.190   3.672   3.256 -0.4164  0.4152 -0.0446
  266LEU     HG 3730   5.140   3.704   3.161 -0.7419  2.6722  0.8342
  266LEU    CD1 3731   5.338   3.678   3.214 -0.3790 -0.4294 -0.0537
  266LEU   HD11 3732   5.358   3.602   3.136  2.4865  1.1900 -1.0305
  266LEU   HD12 3733   5.405   3.655   3.299  2.9507  0.2327 -2.3228
  266LEU   HD13 3734   5.364   3.777   3.171  0.8845 -1.1383 -0.9857
  266LEU    CD2 3735   5.149   3.528   3.292 -0.4471  0.1852 -0.9738
  266LEU   HD21 3736   5.212   3.490   3.376 -0.7439 -1.2517 -1.3660
  266LEU   HD22 3737   5.164   3.459   3.206  2.5004 -0.2457 -0.2140
  266LEU   HD23 3738   5.044   3.508   3.321 -0.1161 -0.8229 -0.4257
  266LEU      C 3739   5.010   3.883   3.527  0.2345  0.4175 -0.2307
  266LEU      O 3740   5.009   3.864   3.649  0.0024 -0.0130 -0.2945
  267LYS      N 3741   4.992   4.009   3.484  0.3704  0.3904 -0.3635
  267LYS     HN 3742   5.001   4.028   3.386  1.3659 -0.6797 -0.5042
  267LYS     CA 3743   4.981   4.119   3.573 -0.0496 -0.0147  0.0924
  267LYS     HA 3744   5.064   4.117   3.643  0.1480  2.3167  0.0101
  267LYS     CB 3745   4.982   4.260   3.512 -0.1184  0.0470  0.2345
  267LYS    HB1 3746   5.085   4.279   3.477 -0.5890 -2.7982 -3.2897
  267LYS    HB2 3747   4.954   4.331   3.593  0.4842 -0.8128  1.2110
  267LYS     CG 3748   4.893   4.308   3.396  0.5305  0.2762 -0.1720
  267LYS    HG1 3749   4.907   4.243   3.307 -0.8835 -0.8360  0.3845
  267LYS    HG2 3750   4.930   4.408   3.366  0.3782  0.2265 -0.5210
  267LYS     CD 3751   4.746   4.325   3.434  0.3904 -0.3655 -0.4145
  267LYS    HD1 3752   4.746   4.371   3.535 -1.8332  2.1959 -1.4526
  267LYS    HD2 3753   4.689   4.230   3.438 -1.0476  0.4500 -0.5732
  267LYS     CE 3754   4.668   4.417   3.339  0.0551 -0.0995  0.1169
  267LYS    HE1 3755   4.562   4.399   3.366  0.1878  0.7828  1.2949
  267LYS    HE2 3756   4.684   4.378   3.236  2.2063 -1.0863  0.7644
  267LYS     NZ 3757   4.695   4.562   3.350 -0.5107  0.0433 -0.3484
  267LYS    HZ1 3758   4.798   4.578   3.350 -0.4371 -0.4073  0.2499
  267LYS    HZ2 3759   4.661   4.585   3.445 -0.6088 -0.7581 -0.1819
  267LYS    HZ3 3760   4.645   4.621   3.281 -1.8043 -0.6714 -0.0514
  267LYS      C 3761   4.862   4.100   3.661 -0.2010  0.4416 -0.0098
  267LYS      O 3762   4.867   4.136   3.779 -0.4059 -0.2365  0.2067
  268GLU      N 3763   4.753   4.048   3.603  0.1432 -0.2099 -0.0763
  268GLU     HN 3764   4.757   4.022   3.506  0.4895 -0.2134 -0.0640
  268GLU     CA 3765   4.635   4.008   3.672  0.2812 -0.0217  0.2714
  268GLU     HA 3766   4.600   4.093   3.729  1.1841 -0.7903  2.0408
  268GLU     CB 3767   4.526   3.965   3.572 -0.1592  0.4159  0.5604
  268GLU    HB1 3768   4.449   3.906   3.627  0.7992 -2.6994 -1.1737
  268GLU    HB2 3769   4.565   3.901   3.490 -1.6356  1.6929 -1.2192
  268GLU     CG 3770   4.452   4.079   3.502  0.0753  0.2511  0.0418
  268GLU    HG1 3771   4.379   4.029   3.434 -0.1320  1.6032 -0.7649
  268GLU    HG2 3772   4.509   4.149   3.438 -0.0127 -0.0840 -0.4126
  268GLU     CD 3773   4.376   4.165   3.602 -0.4419  0.1272 -0.2379
  268GLU    OE1 3774   4.371   4.290   3.600  0.7029  0.2152  0.7006
  268GLU    OE2 3775   4.312   4.101   3.690 -0.1051 -0.2557 -0.2667
  268GLU      C 3776   4.647   3.896   3.769 -0.3831 -0.3533 -0.0174
  268GLU      O 3777   4.578   3.896   3.871 -0.4956 -0.2361 -0.0936
  269HSD      N 3778   4.733   3.794   3.748 -0.1245 -0.1440  0.0276
  269HSD     HN 3779   4.774   3.784   3.658 -1.4342 -0.4253 -0.5644
  269HSD     CA 3780   4.780   3.702   3.847 -0.1789  0.0730  0.2563
  269HSD     HA 3781   4.685   3.670   3.888 -0.0853  1.0100  1.2496
  269HSD     CB 3782   4.858   3.579   3.798 -0.4534 -0.1022  0.2541
  269HSD    HB1 3783   4.868   3.509   3.884  3.3936  0.8542  0.7873
  269HSD    HB2 3784   4.966   3.601   3.781 -0.7143 -0.1870 -1.6218
  269HSD    ND1 3785   4.855   3.428   3.598 -0.2147 -0.2982  0.2751
  269HSD    HD1 3786   4.952   3.430   3.575  0.1014 -1.1501  1.4655
  269HSD     CG 3787   4.789   3.515   3.682 -0.0251  0.4074 -0.2931
  269HSD    CE1 3788   4.765   3.370   3.514 -0.0838  0.2749 -0.2627
  269HSD    HE1 3789   4.785   3.308   3.426 -1.1407 -1.3617  0.6160
  269HSD    NE2 3790   4.645   3.415   3.543 -0.0295  0.5930 -0.5270
  269HSD    CD2 3791   4.657   3.498   3.652 -0.0976 -0.8853  0.6346
  269HSD    HD2 3792   4.575   3.560   3.687  0.7590  1.9253 -1.8667
  269HSD      C 3793   4.859   3.764   3.957  0.1523  0.1495 -0.0248
  269HSD      O 3794   4.844   3.742   4.077 -0.2277  0.9296  0.0747
  270LYS      N 3795   4.952   3.854   3.919  0.6954 -0.3782  0.0412
  270LYS     HN 3796   4.980   3.879   3.827  2.1501  1.7252  0.9880
  270LYS     CA 3797   5.042   3.913   4.013  0.2543 -0.5336  0.5639
  270LYS     HA 3798   5.085   3.835   4.075 -2.2596 -1.6244  1.0715
  270LYS     CB 3799   5.158   3.990   3.950 -0.0475 -0.5730 -0.0502
  270LYS    HB1 3800   5.215   4.047   4.028 -1.7696 -2.0559  2.4187
  270LYS    HB2 3801   5.135   4.059   3.866 -0.5905 -1.3274 -0.5299
  270LYS     CG 3802   5.255   3.892   3.885 -0.6112 -0.7910 -0.5674
  270LYS    HG1 3803   5.192   3.809   3.846 -1.4841 -0.6828  0.5500
  270LYS    HG2 3804   5.305   3.844   3.972 -0.2573  1.4385  0.5236
  270LYS     CD 3805   5.352   3.943   3.779 -0.4610  0.1249  0.0047
  270LYS    HD1 3806   5.291   3.972   3.690  2.0800  1.9082 -1.2913
  270LYS    HD2 3807   5.409   3.852   3.750  1.1441  0.8583  0.6866
  270LYS     CE 3808   5.435   4.061   3.831 -0.0448 -0.3506  0.4231
  270LYS    HE1 3809   5.489   4.041   3.926 -0.7643 -2.3485  0.4593
  270LYS    HE2 3810   5.384   4.158   3.850  0.5184 -0.1640  1.0228
  270LYS     NZ 3811   5.531   4.096   3.725  0.3361  0.2706  0.9627
  270LYS    HZ1 3812   5.597   4.019   3.701  0.2449  0.4953 -0.0877
  270LYS    HZ2 3813   5.593   4.175   3.750  1.3693 -0.2727  0.2101
  270LYS    HZ3 3814   5.487   4.125   3.635 -0.9106 -0.6741  1.2353
  270LYS      C 3815   4.972   4.003   4.109 -0.4768 -0.5548  0.0667
  270LYS      O 3816   5.017   4.018   4.223  0.0413  0.0805 -0.2146
  271ALA      N 3817   4.864   4.073   4.073 -0.3141 -0.0033  0.6218
  271ALA     HN 3818   4.847   4.078   3.974  2.5756  0.0545  0.0525
  271ALA     CA 3819   4.781   4.143   4.166  0.0492  0.0831  0.8829
  271ALA     HA 3820   4.848   4.212   4.213  0.2934 -0.2563  1.0383
  271ALA     CB 3821   4.681   4.215   4.073  0.0867  0.2214  0.9507
  271ALA    HB1 3822   4.624   4.136   4.021 -0.2924  0.5062  0.9325
  271ALA    HB2 3823   4.732   4.278   3.997  0.1773  0.1172  0.9243
  271ALA    HB3 3824   4.610   4.282   4.126 -0.4357 -0.4843  1.1554
  271ALA      C 3825   4.722   4.064   4.278  0.1483 -0.4185  0.5840
  271ALA      O 3826   4.708   4.112   4.390 -0.3061 -0.2032  0.4337
  272LEU      N 3827   4.683   3.937   4.255 -0.3879 -0.1710  0.1304
  272LEU     HN 3828   4.689   3.902   4.162  3.7468 -3.7937  1.4190
  272LEU     CA 3829   4.627   3.849   4.352  0.2018 -0.4108  0.2574
  272LEU     HA 3830   4.553   3.907   4.405 -0.0874  1.8132 -2.3669
  272LEU     CB 3831   4.569   3.725   4.282 -0.1768  0.1858 -0.4935
  272LEU    HB1 3832   4.538   3.654   4.362 -1.2162  0.7974 -0.3346
  272LEU    HB2 3833   4.652   3.674   4.229  0.9039  2.1202 -0.7520
  272LEU     CG 3834   4.447   3.738   4.188 -0.4843  0.3787 -0.0698
  272LEU     HG 3835   4.454   3.823   4.118  2.7228 -0.8742 -1.4770
  272LEU    CD1 3836   4.419   3.613   4.102  0.1506  0.5355 -0.5103
  272LEU   HD11 3837   4.509   3.581   4.046  0.3212 -0.7582  0.4680
  272LEU   HD12 3838   4.347   3.649   4.026  1.6834  1.7373 -1.4611
  272LEU   HD13 3839   4.383   3.529   4.165  1.0998  0.7718  0.3935
  272LEU    CD2 3840   4.318   3.763   4.268 -0.5658  0.2286 -0.1544
  272LEU   HD21 3841   4.298   3.677   4.336 -0.1288  0.5289  0.3565
  272LEU   HD22 3842   4.228   3.772   4.204  0.1494 -2.1968 -1.6438
  272LEU   HD23 3843   4.337   3.844   4.341 -0.4610 -0.5465  0.7005
  272LEU      C 3844   4.732   3.811   4.450  0.4600 -0.3586  0.0009
  272LEU      O 3845   4.708   3.786   4.568  0.3885  0.1381  0.0928
  273LYS      N 3846   4.860   3.801   4.408  0.2227 -0.4227 -0.7165
  273LYS     HN 3847   4.877   3.800   4.310  1.1979  2.1139 -0.6544
  273LYS     CA 3848   4.974   3.783   4.492  0.4526 -0.1758 -0.9757
  273LYS     HA 3849   4.944   3.703   4.557  0.8152  1.2676  1.0439
  273LYS     CB 3850   5.100   3.758   4.407  0.8909  0.4678 -0.5199
  273LYS    HB1 3851   5.110   3.834   4.327  0.6338  0.0976 -0.9062
  273LYS    HB2 3852   5.080   3.672   4.340 -1.9315  1.2883 -0.8377
  273LYS     CG 3853   5.232   3.750   4.485  0.1881 -0.1274  0.6278
  273LYS    HG1 3854   5.217   3.721   4.591  1.2921  0.7303  1.0308
  273LYS    HG2 3855   5.271   3.854   4.490 -2.3367  0.8900  1.1259
  273LYS     CD 3856   5.345   3.671   4.420  0.0258  0.5587 -0.5082
  273LYS    HD1 3857   5.366   3.706   4.316  2.2343 -0.8392 -0.6147
  273LYS    HD2 3858   5.312   3.567   4.396 -0.8337  0.5196  0.7607
  273LYS     CE 3859   5.467   3.673   4.512 -0.1921 -0.9855 -0.1538
  273LYS    HE1 3860   5.439   3.620   4.605 -2.0821 -1.6188 -1.0388
  273LYS    HE2 3861   5.478   3.781   4.536 -0.4444 -1.0788  0.3894
  273LYS     NZ 3862   5.600   3.632   4.460  0.0695 -0.7564  0.3266
  273LYS    HZ1 3863   5.597   3.528   4.454 -0.6620 -0.6509 -1.8750
  273LYS    HZ2 3864   5.686   3.660   4.511  0.3790  1.4467 -1.2690
  273LYS    HZ3 3865   5.611   3.667   4.363 -2.7690  0.2560  0.2511
  273LYS      C 3866   4.991   3.904   4.576  0.1566 -1.0146  0.3170
  273LYS      O 3867   5.010   3.895   4.697 -0.4129 -0.0109  0.4970
  274THR      N 3868   4.970   4.021   4.513  0.5303 -0.5810  0.9864
  274THR     HN 3869   4.951   4.031   4.416  0.7454 -0.3390  0.9682
  274THR     CA 3870   4.982   4.145   4.583  0.0756  0.1480 -0.1958
  274THR     HA 3871   5.081   4.138   4.625  0.3423  0.4233 -0.7734
  274THR     CB 3872   4.989   4.261   4.488  0.3523  0.1388 -0.1866
  274THR     HB 3873   4.916   4.254   4.405 -0.9310 -0.1180  0.9358
  274THR    OG1 3874   5.117   4.269   4.426  0.3687  0.0988 -0.1563
  274THR    HG1 3875   5.099   4.303   4.338  2.4215 -2.8387 -1.8724
  274THR    CG2 3876   4.973   4.400   4.551 -0.5017 -0.0731  0.0693
  274THR   HG21 3877   4.870   4.417   4.591  0.2336  0.5938  1.7995
  274THR   HG22 3878   5.004   4.482   4.483  1.9052 -1.1945 -0.2814
  274THR   HG23 3879   5.041   4.406   4.639  2.6512 -0.0793 -2.2066
  274THR      C 3880   4.886   4.162   4.696  0.0754 -0.5889 -0.0821
  274THR      O 3881   4.926   4.196   4.808  0.4937  0.1536 -0.4522
  275LEU      N 3882   4.758   4.127   4.674 -0.0635 -0.2878  0.2283
  275LEU     HN 3883   4.716   4.109   4.585 -1.7635  2.7240  0.3128
  275LEU     CA 3884   4.666   4.129   4.783 -0.3341 -0.2950 -0.0007
  275LEU     HA 3885   4.686   4.206   4.856 -0.5440 -0.3473  0.1121
  275LEU     CB 3886   4.518   4.136   4.741 -0.1088 -0.0362 -0.7727
  275LEU    HB1 3887   4.455   4.133   4.833  0.7644 -4.5070 -0.0826
  275LEU    HB2 3888   4.491   4.038   4.697 -2.1282  0.1440 -0.0642
  275LEU     CG 3889   4.487   4.257   4.651 -0.3879  0.2536 -0.2881
  275LEU     HG 3890   4.553   4.244   4.563 -0.9624 -0.1852 -0.6584
  275LEU    CD1 3891   4.343   4.258   4.596 -0.2837  0.3332 -0.5564
  275LEU   HD11 3892   4.272   4.264   4.681  0.4567 -2.0081  0.3161
  275LEU   HD12 3893   4.332   4.167   4.533  0.6220  1.0098 -1.7228
  275LEU   HD13 3894   4.324   4.347   4.533 -0.1689  1.0332  0.3775
  275LEU    CD2 3895   4.513   4.385   4.733 -0.9905  0.3690 -0.2722
  275LEU   HD21 3896   4.469   4.381   4.835  0.4503  1.1312  0.4004
  275LEU   HD22 3897   4.482   4.483   4.690 -0.4512  1.1476  1.0570
  275LEU   HD23 3898   4.621   4.388   4.759 -1.8335  3.4975  3.9101
  275LEU      C 3899   4.685   4.013   4.874 -0.0697 -0.0817  0.2175
  275LEU      O 3900   4.635   4.012   4.986 -0.3114 -0.4596  0.1113
  276GLY      N 3901   4.752   3.904   4.833  0.8063  0.3498  0.4856
  276GLY     HN 3902   4.790   3.912   4.741 -0.4229  2.6901  0.1058
  276GLY     CA 3903   4.767   3.779   4.900 -0.4364  0.1141  0.3592
  276GLY    HA1 3904   4.812   3.705   4.835  0.3894 -0.0508  1.0906
  276GLY    HA2 3905   4.675   3.741   4.942 -0.3195  1.8970  2.4204
  276GLY      C 3906   4.867   3.792   5.010  0.1146 -0.2453 -0.0927
  276GLY      O 3907   4.859   3.718   5.109  0.4556  0.2349  0.2983
  277ILE      N 3908   4.957   3.891   4.998 -0.0675 -0.0903 -0.1823
  277ILE     HN 3909   4.952   3.940   4.911 -0.5121  1.0879  0.4939
  277ILE     CA 3910   5.063   3.912   5.091 -0.0260  0.5962 -0.3802
  277ILE     HA 3911   5.107   3.819   5.125  2.1982  1.5686 -0.4242
  277ILE     CB 3912   5.174   3.985   5.021  0.1230  0.0211 -0.7446
  277ILE     HB 3913   5.125   4.064   4.961  0.0710 -0.2984 -1.1277
  277ILE    CG2 3914   5.277   4.053   5.113  0.2215 -0.9503 -0.1166
  277ILE   HG21 3915   5.351   4.102   5.046  1.0518  1.0246  2.0995
  277ILE   HG22 3916   5.323   3.975   5.176  0.6927  0.0375  0.7970
  277ILE   HG23 3917   5.231   4.129   5.181 -0.6179 -2.7739  1.4555
  277ILE    CG1 3918   5.253   3.890   4.929  0.1620 -0.5164 -0.1648
  277ILE   HG11 3919   5.178   3.826   4.878 -0.3553  1.3923 -1.9425
  277ILE   HG12 3920   5.314   3.822   4.992 -0.5045  0.3719  1.5166
  277ILE     CD 3921   5.343   3.953   4.823 -0.5873  0.1751 -0.4051
  277ILE    HD1 3922   5.301   4.043   4.775  1.0098  1.5995  0.7306
  277ILE    HD2 3923   5.382   3.883   4.746  0.7675 -0.5724  0.8935
  277ILE    HD3 3924   5.441   3.988   4.863 -0.6566 -0.3936  0.2878
  277ILE      C 3925   5.005   3.986   5.207 -0.8658 -0.7336  0.0704
  277ILE      O 3926   5.044   3.972   5.323 -0.5333 -0.9405 -0.0615
  278ILE      N 3927   4.905   4.071   5.182 -0.3609 -0.2456 -0.3257
  278ILE     HN 3928   4.869   4.087   5.090  0.8055  0.1725 -0.7288
  278ILE     CA 3929   4.827   4.126   5.289 -0.4419 -0.0049 -0.5074
  278ILE     HA 3930   4.897   4.170   5.358 -1.6093  1.8108 -0.4060
  278ILE     CB 3931   4.737   4.237   5.244 -0.1963  0.2059 -0.4804
  278ILE     HB 3932   4.653   4.192   5.186 -1.9161  1.4929  0.8910
  278ILE    CG2 3933   4.673   4.313   5.361 -0.2688  0.0926 -0.4465
  278ILE   HG21 3934   4.748   4.359   5.429 -3.3714  4.2212  0.6211
  278ILE   HG22 3935   4.603   4.258   5.427  0.1327 -0.1713 -0.2383
  278ILE   HG23 3936   4.628   4.408   5.325 -0.1533 -0.1190 -1.1576
  278ILE    CG1 3937   4.807   4.326   5.140  0.1732  0.3661 -0.0924
  278ILE   HG11 3938   4.864   4.262   5.070  0.1757  0.1097  0.1420
  278ILE   HG12 3939   4.880   4.394   5.190 -0.4146  0.9086  0.0426
  278ILE     CD 3940   4.714   4.411   5.055 -0.0587  0.7804  0.5653
  278ILE    HD1 3941   4.654   4.477   5.121  0.2309  2.7537 -1.0169
  278ILE    HD2 3942   4.635   4.350   5.006 -1.9104  1.3292  2.7191
  278ILE    HD3 3943   4.763   4.480   4.982  0.7471  0.1463  0.4840
  278ILE      C 3944   4.751   4.026   5.370 -0.0851  0.1747  0.0551
  278ILE      O 3945   4.760   4.030   5.492  0.5740 -0.2580  0.0286
  279MET      N 3946   4.685   3.931   5.302  0.3756  0.0007 -0.1581
  279MET     HN 3947   4.678   3.938   5.203  0.7368  0.1662 -0.1712
  279MET     CA 3948   4.628   3.820   5.372 -0.0059  0.0142 -0.4415
  279MET     HA 3949   4.562   3.856   5.449  0.0572 -3.2454  1.3043
  279MET     CB 3950   4.546   3.731   5.277  0.0153 -0.0453 -0.4037
  279MET    HB1 3951   4.517   3.633   5.322  0.6074  1.0520  2.6500
  279MET    HB2 3952   4.614   3.720   5.190  0.3299  1.0991 -0.3097
  279MET     CG 3953   4.416   3.800   5.235 -0.5242 -0.4457  0.5804
  279MET    HG1 3954   4.444   3.897   5.190  1.4893 -0.9645  0.5977
  279MET    HG2 3955   4.358   3.818   5.329 -2.6607 -1.5309 -0.4657
  279MET     SD 3956   4.315   3.695   5.127  0.0485 -0.2375 -0.1603
  279MET     CE 3957   4.254   3.834   5.028  0.2390  0.2378  0.3908
  279MET    HE1 3958   4.339   3.888   4.982  0.2812  1.2585  1.6076
  279MET    HE2 3959   4.193   3.908   5.085  0.7230  0.8837  0.0775
  279MET    HE3 3960   4.189   3.798   4.945  0.0039  2.0820 -0.2704
  279MET      C 3961   4.727   3.737   5.447 -0.2023 -0.1392 -0.3545
  279MET      O 3962   4.708   3.704   5.564  0.1080 -0.0395 -0.2756
  280GLY      N 3963   4.843   3.704   5.389  0.0158  0.5253 -0.2949
  280GLY     HN 3964   4.858   3.737   5.295 -1.5141  0.6260 -0.5294
  280GLY     CA 3965   4.959   3.650   5.452 -0.3815  0.3487  0.2896
  280GLY    HA1 3966   5.047   3.681   5.397 -1.2293  1.3401 -0.5448
  280GLY    HA2 3967   4.941   3.545   5.471  1.2134 -0.1568 -0.7276
  280GLY      C 3968   5.002   3.719   5.577  0.7188 -0.2735  0.2710
  280GLY      O 3969   5.007   3.658   5.684 -0.4866 -0.2315  0.3655
  281THR      N 3970   5.056   3.842   5.567  0.4580 -0.1416  0.4660
  281THR     HN 3971   5.041   3.895   5.484  0.9535 -0.2151  0.3265
  281THR     CA 3972   5.124   3.914   5.669  0.3594  0.1148  0.3504
  281THR     HA 3973   5.204   3.852   5.706 -0.9068 -2.0957 -0.4136
  281THR     CB 3974   5.191   4.040   5.623 -0.1752  0.2440 -0.0820
  281THR     HB 3975   5.129   4.129   5.599  1.3295  1.1962 -0.5278
  281THR    OG1 3976   5.255   4.008   5.500 -0.0367 -0.2275  0.1085
  281THR    HG1 3977   5.189   4.005   5.430 -0.6594 -2.1614  0.7244
  281THR    CG2 3978   5.303   4.078   5.721 -0.5162 -0.2145  0.4963
  281THR   HG21 3979   5.257   4.093   5.821 -1.4584  0.3957 -0.0105
  281THR   HG22 3980   5.361   4.167   5.689  1.6684 -1.9021 -0.5032
  281THR   HG23 3981   5.376   3.995   5.731 -1.1415 -0.7632  0.5352
  281THR      C 3982   5.036   3.952   5.783 -0.3466  0.2707 -0.2414
  281THR      O 3983   5.068   3.927   5.899  0.0750 -0.2595 -0.4714
  282PHE      N 3984   4.913   4.004   5.760 -0.1801  0.4993 -0.6175
  282PHE     HN 3985   4.899   4.040   5.668 -0.0332  1.9333 -0.1037
  282PHE     CA 3986   4.810   4.015   5.858 -0.1411 -0.4741 -0.4503
  282PHE     HA 3987   4.851   4.097   5.917  0.8102  0.1795 -1.9609
  282PHE     CB 3988   4.674   4.055   5.798 -0.2769  0.0566  0.1945
  282PHE    HB1 3989   4.647   3.983   5.718  1.0020  2.0205 -2.1404
  282PHE    HB2 3990   4.692   4.150   5.743 -1.5559  0.4864  0.4831
  282PHE     CG 3991   4.557   4.076   5.888 -0.5428 -0.2139 -0.0911
  282PHE    CD1 3992   4.489   3.962   5.924 -0.2753 -0.4017 -0.1773
  282PHE    HD1 3993   4.522   3.865   5.888  0.8285 -0.1170  0.0334
  282PHE    CE1 3994   4.383   3.975   6.011 -0.0822 -0.1371  0.0174
  282PHE    HE1 3995   4.322   3.889   6.031 -3.5850  1.6251 -2.1185
  282PHE     CZ 3996   4.349   4.096   6.066  0.0017  0.1642 -0.5833
  282PHE     HZ 3997   4.262   4.098   6.130  1.0961  1.5293  0.9496
  282PHE    CD2 3998   4.529   4.194   5.952  0.3785 -0.2259  0.3410
  282PHE    HD2 3999   4.576   4.289   5.928  0.3452  0.2659  2.0599
  282PHE    CE2 4000   4.426   4.207   6.042  0.2519  0.1509  0.1417
  282PHE    HE2 4001   4.404   4.305   6.083 -1.2460  0.5144 -1.4236
  282PHE      C 4002   4.788   3.894   5.942  0.5593 -0.2574  0.0623
  282PHE      O 4003   4.781   3.893   6.065 -0.2660  0.0309  0.0285
  283THR      N 4004   4.771   3.778   5.876 -0.3446 -0.3008  0.3590
  283THR     HN 4005   4.775   3.778   5.777  0.6154 -1.0066  0.3864
  283THR     CA 4006   4.751   3.650   5.936 -0.1555 -0.3722  0.2691
  283THR     HA 4007   4.666   3.658   6.003 -1.7716  1.5743 -1.8461
  283THR     CB 4008   4.718   3.540   5.840 -0.1122 -0.2159  0.0763
  283THR     HB 4009   4.801   3.537   5.765  0.1322 -1.1980  0.3704
  283THR    OG1 4010   4.598   3.572   5.772 -0.1436 -0.5525 -0.0286
  283THR    HG1 4011   4.628   3.630   5.702  0.8440  0.3866  1.1202
  283THR    CG2 4012   4.711   3.395   5.891 -0.4303 -0.2807 -0.1519
  283THR   HG21 4013   4.662   3.384   5.989  1.6437 -1.0875  0.8539
  283THR   HG22 4014   4.809   3.345   5.906 -0.8549 -0.7500  1.1858
  283THR   HG23 4015   4.648   3.340   5.817 -0.7276 -0.5531  0.2980
  283THR      C 4016   4.873   3.610   6.012  0.1728  0.5982  0.2640
  283THR      O 4017   4.855   3.578   6.130  0.2222  0.0726  0.1305
  284LEU      N 4018   4.998   3.633   5.968  0.2524  0.0810  0.2099
  284LEU     HN 4019   5.008   3.652   5.871  1.0663 -1.9938 -0.1565
  284LEU     CA 4020   5.116   3.590   6.037  0.4145 -0.1022 -0.1835
  284LEU     HA 4021   5.091   3.493   6.076  0.7015  0.1719  0.7058
  284LEU     CB 4022   5.234   3.576   5.939  0.2985 -0.1584 -0.3154
  284LEU    HB1 4023   5.253   3.676   5.896  1.2397  0.3749  1.2489
  284LEU    HB2 4024   5.202   3.510   5.856  0.6300 -2.3512  1.2030
  284LEU     CG 4025   5.367   3.529   6.000  0.0026 -0.5703  0.0279
  284LEU     HG 4026   5.417   3.612   6.055  1.4270 -0.8710 -0.7498
  284LEU    CD1 4027   5.352   3.398   6.078 -0.2144 -0.5651 -0.0053
  284LEU   HD11 4028   5.450   3.376   6.126 -0.3559 -3.4834 -0.8619
  284LEU   HD12 4029   5.319   3.317   6.011  1.7044 -0.0345 -1.6849
  284LEU   HD13 4030   5.279   3.399   6.162 -0.0539 -1.4958  0.1515
  284LEU    CD2 4031   5.479   3.498   5.898 -0.0048 -0.6943  0.0597
  284LEU   HD21 4032   5.494   3.586   5.832 -0.8943 -0.9500 -0.5098
  284LEU   HD22 4033   5.444   3.429   5.818 -0.1731  0.9497 -1.3483
  284LEU   HD23 4034   5.572   3.460   5.945 -0.1505 -1.3281 -0.1526
  284LEU      C 4035   5.139   3.674   6.158  0.0401 -0.4045  0.0999
  284LEU      O 4036   5.194   3.640   6.263  0.1615 -0.0587  0.1480
  285CYS      N 4037   5.113   3.805   6.140  0.6176 -0.3122 -0.1085
  285CYS     HN 4038   5.071   3.839   6.057 -1.1102 -2.1230 -0.0598
  285CYS     CA 4039   5.097   3.885   6.258  0.1064 -0.2971 -0.1854
  285CYS     HA 4040   5.186   3.869   6.318 -0.9619 -2.0081  1.0491
  285CYS     CB 4041   5.101   4.033   6.216  0.4964 -0.0802  0.5922
  285CYS    HB1 4042   5.100   4.092   6.310 -1.2279  2.1403 -0.7062
  285CYS    HB2 4043   5.006   4.071   6.172  0.3675 -1.1623 -0.1092
  285CYS     SG 4044   5.257   4.069   6.129 -0.0437  0.1111 -0.3103
  285CYS    HG1 4045   5.229   3.970   6.046 -3.1170  1.7011 -1.3217
  285CYS      C 4046   4.996   3.862   6.364  0.0890  0.3485 -0.0571
  285CYS      O 4047   5.029   3.861   6.483  0.0587 -0.1029 -0.0479
  286TRP      N 4048   4.867   3.843   6.331  0.0194  0.2404  0.2704
  286TRP     HN 4049   4.836   3.818   6.239 -0.8192  4.4814 -0.7861
  286TRP     CA 4050   4.761   3.835   6.427 -0.0057  0.1054  0.2326
  286TRP     HA 4051   4.778   3.898   6.513 -0.4312  0.8958 -0.2509
  286TRP     CB 4052   4.631   3.892   6.368 -0.0106  0.3182  0.4474
  286TRP    HB1 4053   4.542   3.869   6.431  0.8557 -1.6081  1.0563
  286TRP    HB2 4054   4.608   3.844   6.271 -0.9833  0.9841  0.3318
  286TRP     CG 4055   4.627   4.041   6.361 -0.4443  0.2584 -0.7612
  286TRP    CD1 4056   4.657   4.131   6.262  0.5759  0.2502 -0.4765
  286TRP    HD1 4057   4.703   4.097   6.170  1.0835 -1.9944  0.5411
  286TRP    NE1 4058   4.655   4.260   6.308 -0.3480  0.0944 -0.0598
  286TRP    HE1 4059   4.716   4.332   6.287 -1.5682  1.2209  0.1352
  286TRP    CE2 4060   4.613   4.261   6.438 -0.1283 -0.1918  0.0137
  286TRP    CD2 4061   4.591   4.127   6.469 -0.1250 -0.2525 -0.2439
  286TRP    CE3 4062   4.551   4.093   6.594  0.3239 -0.0023 -0.0262
  286TRP    HE3 4063   4.544   3.989   6.622  0.5431 -1.6780 -5.1101
  286TRP    CZ3 4064   4.524   4.193   6.685  0.2841 -0.0920  0.0612
  286TRP    HZ3 4065   4.486   4.158   6.780 -0.8091  1.8670  0.3994
  286TRP    CZ2 4066   4.590   4.361   6.527  0.8947 -0.0964  0.1843
  286TRP    HZ2 4067   4.616   4.462   6.501 -0.1045 -0.0066 -0.5384
  286TRP    CH2 4068   4.547   4.324   6.653 -0.0809 -0.0735 -0.1289
  286TRP    HH2 4069   4.512   4.396   6.726 -0.6857  3.5257 -3.6005
  286TRP      C 4070   4.734   3.696   6.472  0.0524 -0.0589 -0.2330
  286TRP      O 4071   4.685   3.679   6.584  0.0420 -0.3243 -0.2768
  287LEU      N 4072   4.761   3.590   6.394  0.2598  0.0426 -0.2974
  287LEU     HN 4073   4.810   3.604   6.308 -0.9964  1.8279 -0.7620
  287LEU     CA 4074   4.739   3.456   6.438 -0.0037  0.2306  0.1436
  287LEU     HA 4075   4.636   3.456   6.470  0.0740  0.0923  0.3997
  287LEU     CB 4076   4.752   3.357   6.321 -0.7585  0.3851 -0.0785
  287LEU    HB1 4077   4.859   3.348   6.290 -0.7977  0.2493 -0.1706
  287LEU    HB2 4078   4.701   3.398   6.232 -2.5865 -0.2064  0.6647
  287LEU     CG 4079   4.712   3.212   6.352 -0.1354  0.2291  0.0216
  287LEU     HG 4080   4.778   3.162   6.425 -1.1199 -1.9502 -0.4841
  287LEU    CD1 4081   4.566   3.196   6.400 -0.3305 -0.3508 -0.7499
  287LEU   HD11 4082   4.542   3.089   6.417  0.2374 -0.4514 -0.5546
  287LEU   HD12 4083   4.501   3.246   6.325 -1.3028  1.3896  1.1840
  287LEU   HD13 4084   4.547   3.243   6.498 -1.0779 -1.3322 -0.4110
  287LEU    CD2 4085   4.722   3.138   6.218 -0.9065 -0.2957  0.2463
  287LEU   HD21 4086   4.824   3.145   6.174 -1.5493  1.7991 -1.0265
  287LEU   HD22 4087   4.652   3.177   6.141 -0.4643  0.8130  0.3994
  287LEU   HD23 4088   4.702   3.031   6.240 -0.9093 -0.4441 -0.4427
  287LEU      C 4089   4.816   3.419   6.560  0.1072  0.2096  0.0665
  287LEU      O 4090   4.755   3.362   6.651  0.0074  0.0374 -0.1074
  288PRO      N 4091   4.941   3.445   6.582  0.0926  0.2749  0.0694
  288PRO     CD 4092   5.042   3.469   6.479  0.2860 -0.0555  0.1804
  288PRO    HD1 4093   5.036   3.574   6.445  2.9535 -0.2388 -1.0542
  288PRO    HD2 4094   5.029   3.404   6.390 -0.1399  0.0784  0.1406
  288PRO     CA 4095   5.008   3.423   6.707  0.0539  0.1552  0.0684
  288PRO     HA 4096   5.018   3.316   6.717  2.9652  0.3728  0.2626
  288PRO     CB 4097   5.148   3.482   6.690  0.0690  0.1545  0.1895
  288PRO    HB1 4098   5.225   3.444   6.761  0.4641 -0.0256 -0.3330
  288PRO    HB2 4099   5.140   3.592   6.704 -0.2146 -0.1022  2.5567
  288PRO     CG 4100   5.178   3.441   6.545  0.1994 -0.1803  0.3092
  288PRO    HG1 4101   5.261   3.504   6.505 -0.9455  0.7398 -0.6929
  288PRO    HG2 4102   5.211   3.335   6.543  1.8164  0.2695  1.0432
  288PRO      C 4103   4.934   3.476   6.826  0.0137  0.2177  0.0150
  288PRO      O 4104   4.918   3.406   6.926 -0.5668  0.2965 -0.0185
  289PHE      N 4105   4.881   3.599   6.811  0.0957  0.2073 -0.3755
  289PHE     HN 4106   4.870   3.638   6.720 -0.0688  3.3598  0.8749
  289PHE     CA 4107   4.807   3.670   6.910 -0.0800 -0.4736 -0.0096
  289PHE     HA 4108   4.869   3.667   6.999 -0.7342 -1.4161  0.4234
  289PHE     CB 4109   4.784   3.818   6.874 -0.1446 -0.5070 -0.1014
  289PHE    HB1 4110   4.762   3.821   6.765  0.2708 -1.4680 -0.2212
  289PHE    HB2 4111   4.883   3.867   6.886 -1.0599  0.9708  1.9441
  289PHE     CG 4112   4.682   3.892   6.952  0.0823  0.0592 -0.3393
  289PHE    CD1 4113   4.714   3.920   7.083 -0.1222 -0.0583 -0.2635
  289PHE    HD1 4114   4.813   3.902   7.123 -0.4415  0.8402  0.9978
  289PHE    CE1 4115   4.622   3.975   7.169 -0.3435 -0.0987 -0.4737
  289PHE    HE1 4116   4.636   3.997   7.274 -0.9190 -0.8330 -0.2338
  289PHE     CZ 4117   4.493   3.989   7.123 -0.5743 -0.2780  0.1035
  289PHE     HZ 4118   4.422   4.030   7.193  2.9347  4.5375  1.4262
  289PHE    CD2 4119   4.552   3.910   6.912  0.1008  0.7413 -0.1096
  289PHE    HD2 4120   4.523   3.871   6.815  2.3063  1.2385 -1.0282
  289PHE    CE2 4121   4.454   3.958   6.995 -0.3142 -0.3369  0.0363
  289PHE    HE2 4122   4.353   3.970   6.959 -0.9810 -2.4366  1.0355
  289PHE      C 4123   4.683   3.598   6.949  0.0161 -0.7993 -0.3042
  289PHE      O 4124   4.661   3.574   7.068 -0.7407 -0.7597 -0.4273
  290PHE      N 4125   4.609   3.547   6.849  0.0099 -0.6320 -0.3845
  290PHE     HN 4126   4.626   3.568   6.753 -1.7460 -0.9669 -0.8026
  290PHE     CA 4127   4.488   3.476   6.878 -0.3293  0.2198  0.3437
  290PHE     HA 4128   4.443   3.530   6.960  1.9406  0.5589  1.4705
  290PHE     CB 4129   4.391   3.478   6.759 -0.4475 -0.9975  0.4136
  290PHE    HB1 4130   4.319   3.393   6.750 -0.5716 -0.9039  0.5307
  290PHE    HB2 4131   4.440   3.477   6.659 -1.2229  1.5573 -0.0648
  290PHE     CG 4132   4.310   3.603   6.765  0.1855 -0.5582 -0.1443
  290PHE    CD1 4133   4.186   3.601   6.823 -0.1064  0.6166 -0.6956
  290PHE    HD1 4134   4.153   3.510   6.872 -1.8787  1.3840 -0.3788
  290PHE    CE1 4135   4.107   3.713   6.828 -0.4975  0.3092  0.4467
  290PHE    HE1 4136   4.012   3.712   6.879 -0.5168  0.7531  0.4251
  290PHE     CZ 4137   4.154   3.826   6.765 -0.2709 -0.1822 -0.2855
  290PHE     HZ 4138   4.114   3.926   6.774 -0.7493 -0.3532 -0.4961
  290PHE    CD2 4139   4.349   3.712   6.691 -0.1132 -0.0973  0.3704
  290PHE    HD2 4140   4.438   3.700   6.631 -1.6711  1.8777 -2.6046
  290PHE    CE2 4141   4.268   3.824   6.689  0.5535  0.3981  0.9011
  290PHE    HE2 4142   4.305   3.910   6.635  2.0134 -0.1075  1.0246
  290PHE      C 4143   4.500   3.331   6.909  0.1120  0.0657 -0.5147
  290PHE      O 4144   4.407   3.273   6.966  0.1272  0.0381 -0.5179
  291ILE      N 4145   4.616   3.272   6.877  0.3937  0.4700 -0.2424
  291ILE     HN 4146   4.672   3.304   6.801  1.1634 -2.4729 -1.0603
  291ILE     CA 4147   4.643   3.138   6.921 -0.1799  0.3588 -0.2282
  291ILE     HA 4148   4.557   3.076   6.899 -0.7079  1.2955 -0.9065
  291ILE     CB 4149   4.748   3.070   6.839 -0.1706 -0.2960  0.3200
  291ILE     HB 4150   4.834   3.141   6.834  2.1377 -2.9552 -0.5259
  291ILE    CG2 4151   4.803   2.945   6.910 -0.0786 -0.7113 -0.4730
  291ILE   HG21 4152   4.890   2.901   6.857  2.5299  0.9955  2.0634
  291ILE   HG22 4153   4.736   2.857   6.902 -2.5450  1.0596 -0.4404
  291ILE   HG23 4154   4.842   2.968   7.011 -0.9760 -0.8267 -0.0957
  291ILE    CG1 4155   4.697   3.019   6.703  0.1508 -0.6767  0.3418
  291ILE   HG11 4156   4.655   3.113   6.661  0.4987  0.4691  2.4227
  291ILE   HG12 4157   4.615   2.949   6.730 -0.6976  0.6513  1.3752
  291ILE     CD 4158   4.805   2.966   6.609  0.1216 -0.6954  0.3204
  291ILE    HD1 4159   4.884   3.043   6.613  0.2745 -0.7829 -0.6007
  291ILE    HD2 4160   4.753   2.955   6.511  0.4173 -1.7977  0.2710
  291ILE    HD3 4161   4.844   2.863   6.626  0.2805 -0.9080 -1.1572
  291ILE      C 4162   4.667   3.136   7.068 -0.1878  0.2362 -0.2297
  291ILE      O 4163   4.624   3.045   7.139  0.3868 -0.5403 -0.8501
  292VAL      N 4164   4.749   3.228   7.121 -0.3639  0.1109  0.2616
  292VAL     HN 4165   4.791   3.295   7.060 -0.7787 -0.6132 -0.8519
  292VAL     CA 4166   4.767   3.251   7.261  0.2936  0.3637  0.1371
  292VAL     HA 4167   4.795   3.153   7.297  0.8959  0.1325 -0.8969
  292VAL     CB 4168   4.877   3.350   7.289  0.2769  0.3488  0.2505
  292VAL     HB 4169   4.854   3.446   7.237 -2.4097 -0.3656 -0.0524
  292VAL    CG1 4170   4.890   3.369   7.441 -0.0512 -0.2470  0.3575
  292VAL   HG11 4171   4.878   3.273   7.496 -1.4418 -0.3420 -0.0797
  292VAL   HG12 4172   4.809   3.438   7.473  1.1286  2.2273 -1.6737
  292VAL   HG13 4173   4.986   3.418   7.469 -1.5451  3.1751  0.0491
  292VAL    CG2 4174   5.006   3.295   7.227 -0.0772 -0.0259 -0.1634
  292VAL   HG21 4175   5.020   3.194   7.270  1.4899  1.0046  1.9675
  292VAL   HG22 4176   5.092   3.351   7.270 -0.0717  1.0261 -1.4822
  292VAL   HG23 4177   5.005   3.304   7.117 -1.0791  1.1398 -0.0777
  292VAL      C 4178   4.636   3.290   7.321  0.0823 -0.1715  0.0242
  292VAL      O 4179   4.594   3.236   7.423  0.0708  0.2584  0.2492
  293ASN      N 4180   4.552   3.374   7.260 -0.0616 -0.0270  0.4218
  293ASN     HN 4181   4.575   3.408   7.168  1.6155  0.4148  0.9769
  293ASN     CA 4182   4.428   3.421   7.315 -0.5512 -0.2459 -0.4598
  293ASN     HA 4183   4.462   3.461   7.410 -2.2797  0.2234 -0.0061
  293ASN     CB 4184   4.369   3.531   7.226 -0.2628  0.1867 -0.1210
  293ASN    HB1 4185   4.339   3.482   7.131 -1.3143  1.5331 -0.5225
  293ASN    HB2 4186   4.452   3.598   7.195 -0.2670 -0.8926 -2.7226
  293ASN     CG 4187   4.265   3.624   7.288 -0.2902  0.0173  0.0885
  293ASN    OD1 4188   4.269   3.675   7.400 -0.1710 -0.1602  0.1660
  293ASN    ND2 4189   4.163   3.659   7.205 -0.1902  0.0190 -0.0335
  293ASN   HD21 4190   4.099   3.733   7.225  0.6000  1.3429 -2.0414
  293ASN   HD22 4191   4.161   3.605   7.121  0.9995 -0.5636  0.2880
  293ASN      C 4192   4.329   3.316   7.352 -0.0040 -0.5565  0.1466
  293ASN      O 4193   4.265   3.324   7.456 -0.8359 -0.2291 -0.3839
  294ILE      N 4194   4.305   3.216   7.265 -0.0736 -0.3532 -0.0690
  294ILE     HN 4195   4.361   3.217   7.183  0.5779  0.5421  0.3634
  294ILE     CA 4196   4.209   3.112   7.285 -0.1220 -0.1126  1.0105
  294ILE     HA 4197   4.127   3.153   7.343  1.2538  0.0609  2.9399
  294ILE     CB 4198   4.154   3.058   7.157  0.0922 -0.0495  0.8919
  294ILE     HB 4199   4.142   3.146   7.089 -0.1523 -0.8674 -0.1584
  294ILE    CG2 4200   4.247   2.963   7.080 -0.2441  0.5354 -0.2777
  294ILE   HG21 4201   4.352   2.998   7.096 -1.4322  4.9646 -0.7557
  294ILE   HG22 4202   4.229   2.957   6.971  1.3245  1.2825 -0.6019
  294ILE   HG23 4203   4.253   2.863   7.129 -1.1873  0.3452 -0.5440
  294ILE    CG1 4204   4.009   3.008   7.170  0.1805 -0.5347  0.1254
  294ILE   HG11 4205   3.946   3.095   7.198  2.8463  2.8042 -3.1893
  294ILE   HG12 4206   4.016   2.925   7.243  0.6494  0.4243  1.2141
  294ILE     CD 4207   3.949   2.953   7.041  0.0563 -0.2161  0.0473
  294ILE    HD1 4208   3.842   2.933   7.063  0.2742 -1.7033 -0.1651
  294ILE    HD2 4209   4.006   2.862   7.015  1.9567  0.5669  1.2702
  294ILE    HD3 4210   3.966   3.027   6.960 -0.5917 -0.0621  0.0433
  294ILE      C 4211   4.277   3.010   7.369  0.3048  0.0453  0.8566
  294ILE      O 4212   4.217   2.934   7.444  0.0224 -0.3955  0.1890
  295VAL      N 4213   4.411   2.992   7.370  0.3012 -0.0443  0.1859
  295VAL     HN 4214   4.473   3.060   7.332  1.3834  0.0633  2.0438
  295VAL     CA 4215   4.470   2.891   7.452  0.1801  0.2441  0.6335
  295VAL     HA 4216   4.400   2.809   7.447  0.1411  0.3069  0.1033
  295VAL     CB 4217   4.599   2.842   7.393 -0.1082  0.5049 -0.2250
  295VAL     HB 4218   4.680   2.916   7.374  1.0444 -0.3780  1.1032
  295VAL    CG1 4219   4.663   2.737   7.485 -0.2877  0.2043 -0.4400
  295VAL   HG11 4220   4.702   2.793   7.573 -0.1087  1.5898 -1.3696
  295VAL   HG12 4221   4.752   2.690   7.438  0.2621 -1.1555  1.8320
  295VAL   HG13 4222   4.591   2.657   7.509  2.7038 -2.9207 -1.0557
  295VAL    CG2 4223   4.555   2.765   7.268 -0.7815  0.3175  0.1186
  295VAL   HG21 4224   4.473   2.695   7.292 -1.5515  2.0516  3.0386
  295VAL   HG22 4225   4.650   2.718   7.232  0.8016  3.5298 -0.2265
  295VAL   HG23 4226   4.520   2.830   7.185  1.0536  0.0938 -0.9019
  295VAL      C 4227   4.469   2.910   7.600  0.8029  0.3539  0.6228
  295VAL      O 4228   4.449   2.815   7.675 -0.6067 -0.3321 -0.5735
  296HSD      N 4229   4.481   3.038   7.640 -0.5182  0.8819 -0.5948
  296HSD     HN 4230   4.475   3.113   7.574  0.0108  1.7491  0.3204
  296HSD     CA 4231   4.499   3.078   7.776  0.0176  0.1778 -0.4513
  296HSD     HA 4232   4.574   3.018   7.824  0.3982  1.7147  0.9535
  296HSD     CB 4233   4.571   3.213   7.791 -0.1607  0.2302 -0.0633
  296HSD    HB1 4234   4.534   3.267   7.882 -0.8342  2.5458 -1.6144
  296HSD    HB2 4235   4.545   3.269   7.699 -2.1652 -2.6539 -1.4048
  296HSD    ND1 4236   4.807   3.109   7.827  0.4491  0.5579 -0.1812
  296HSD    HD1 4237   4.783   3.016   7.854  0.6792  0.9750  1.5754
  296HSD     CG 4238   4.721   3.214   7.799 -0.1929  0.2481  0.6102
  296HSD    CE1 4239   4.935   3.156   7.821  0.3455  0.8779  0.0810
  296HSD    HE1 4240   5.017   3.105   7.872 -0.7536  2.1544  3.4012
  296HSD    NE2 4241   4.936   3.282   7.782  0.4818  0.9227  0.2300
  296HSD    CD2 4242   4.803   3.318   7.774  0.1797 -0.2007 -0.0629
  296HSD    HD2 4243   4.780   3.417   7.735  0.0836  0.1641  0.9064
  296HSD      C 4244   4.379   3.060   7.863  0.2547  0.6067 -0.0303
  296HSD      O 4245   4.385   3.059   7.986 -0.3435  0.3093  0.0006
  297VAL      N 4246   4.263   3.036   7.799  0.1445  0.1050  0.3525
  297VAL     HN 4247   4.269   3.046   7.700 -0.1314 -0.8941  0.2227
  297VAL     CA 4248   4.132   3.014   7.853 -0.0393  0.4246  0.0389
  297VAL     HA 4249   4.099   3.082   7.930 -2.2223 -0.5906  0.0610
  297VAL     CB 4250   4.030   3.021   7.744 -0.0903  0.0103  0.0571
  297VAL     HB 4251   4.042   2.939   7.670 -1.3104  0.5201 -0.7553
  297VAL    CG1 4252   3.890   2.994   7.801 -0.3633  0.4936 -0.3743
  297VAL   HG11 4253   3.882   2.889   7.835 -1.4862  0.2769 -1.2342
  297VAL   HG12 4254   3.809   2.990   7.724  0.2511 -0.0747 -1.0032
  297VAL   HG13 4255   3.856   3.067   7.878 -0.6750 -0.5978  0.5478
  297VAL    CG2 4256   4.040   3.152   7.663 -0.3867  0.0066  0.0129
  297VAL   HG21 4257   4.133   3.154   7.602  0.6925  0.8392  1.6039
  297VAL   HG22 4258   4.022   3.235   7.734 -1.9199 -1.6281  1.6587
  297VAL   HG23 4259   3.953   3.149   7.595 -1.3381  0.2288  1.1884
  297VAL      C 4260   4.131   2.883   7.924 -0.0617  0.2357 -0.3050
  297VAL      O 4261   4.056   2.852   8.016  0.2846  0.0409 -0.0877
  298ILE      N 4262   4.212   2.785   7.880  0.0171 -0.0991  0.5706
  298ILE     HN 4263   4.274   2.809   7.806  0.3735 -3.3484 -0.3373
  298ILE     CA 4264   4.210   2.646   7.914 -0.0051 -0.1796  0.2404
  298ILE     HA 4265   4.128   2.627   7.982  0.3130  0.0569  0.7016
  298ILE     CB 4266   4.215   2.563   7.790 -0.7348 -0.2124  0.2297
  298ILE     HB 4267   4.308   2.566   7.730 -1.3203 -0.6984 -0.7298
  298ILE    CG2 4268   4.200   2.420   7.846 -0.1027 -0.2118  0.4135
  298ILE   HG21 4269   4.300   2.387   7.880  0.6440 -0.5112 -1.9130
  298ILE   HG22 4270   4.166   2.349   7.768  0.5370 -0.0395 -0.0310
  298ILE   HG23 4271   4.134   2.413   7.935 -0.1438  1.7287  0.5691
  298ILE    CG1 4272   4.098   2.601   7.697 -0.2044 -0.6331 -0.6240
  298ILE   HG11 4273   4.105   2.538   7.606 -0.2126 -2.2623  0.4552
  298ILE   HG12 4274   4.113   2.702   7.654  1.1219  1.2596  3.7471
  298ILE     CD 4275   3.962   2.602   7.765 -0.0153  0.1023 -0.2493
  298ILE    HD1 4276   3.939   2.504   7.813  0.6405  0.9570  1.9571
  298ILE    HD2 4277   3.881   2.633   7.695  0.1386 -0.8874 -0.8780
  298ILE    HD3 4278   3.964   2.680   7.845  0.1321  0.5376 -0.6760
  298ILE      C 4279   4.334   2.621   7.993  0.4312 -0.1098 -0.4141
  298ILE      O 4280   4.340   2.543   8.088 -0.1923  0.1466 -0.1540
  299GLN      N 4281   4.443   2.696   7.968  0.1461  0.5701  0.3250
  299GLN     HN 4282   4.447   2.753   7.886  1.3342  0.9186  0.6067
  299GLN     CA 4283   4.560   2.700   8.050  0.0430  0.0137  0.5028
  299GLN     HA 4284   4.588   2.597   8.065  0.0097 -0.2630 -1.0787
  299GLN     CB 4285   4.675   2.764   7.971 -0.2371  0.0271  0.1020
  299GLN    HB1 4286   4.751   2.801   8.043 -0.3990  0.5144  0.0313
  299GLN    HB2 4287   4.637   2.852   7.914 -2.1436 -1.4529 -1.0152
  299GLN     CG 4288   4.748   2.667   7.878  0.0324  0.3640 -0.0403
  299GLN    HG1 4289   4.680   2.612   7.810 -2.6650  1.0057  1.9775
  299GLN    HG2 4290   4.808   2.595   7.937 -1.1669 -0.8874 -0.3183
  299GLN     CD 4291   4.856   2.733   7.793 -0.1755  0.9209  0.1239
  299GLN    OE1 4292   4.887   2.850   7.816  0.6306  0.7121  0.1173
  299GLN    NE2 4293   4.923   2.651   7.708 -0.1707  0.4701  0.5531
  299GLN   HE21 4294   4.992   2.692   7.647  0.1827 -0.3413  0.3984
  299GLN   HE22 4295   4.923   2.552   7.715 -1.2986  0.4083 -0.1661
  299GLN      C 4296   4.551   2.759   8.186 -0.0388  0.0499  0.4811
  299GLN      O 4297   4.477   2.855   8.203 -0.5516 -0.3160  0.3164
  300ASP      N 4298   4.635   2.708   8.279  0.0004 -0.4295  0.1849
  300ASP     HN 4299   4.695   2.630   8.268 -0.8084 -1.4152  2.2471
  300ASP     CA 4300   4.611   2.769   8.406  0.4552  0.2275 -0.0370
  300ASP     HA 4301   4.538   2.848   8.411  0.3620  0.2223 -1.1396
  300ASP     CB 4302   4.565   2.657   8.501 -0.1653  0.1810 -0.3880
  300ASP    HB1 4303   4.640   2.576   8.519  0.2709  0.7329  0.3345
  300ASP    HB2 4304   4.482   2.603   8.451 -0.7698 -0.2566  1.0544
  300ASP     CG 4305   4.515   2.706   8.636  0.5598  0.2580 -0.1426
  300ASP    OD1 4306   4.466   2.822   8.641  0.1441  0.0498  0.6194
  300ASP    OD2 4307   4.504   2.621   8.727  0.6788  0.3284 -0.0622
  300ASP      C 4308   4.734   2.841   8.451  0.4291  0.5105 -0.4127
  300ASP      O 4309   4.840   2.778   8.445  0.3790  0.3720  0.0703
  301ASN      N 4310   4.721   2.970   8.484 -0.2843  0.2288  0.4753
  301ASN     HN 4311   4.638   3.016   8.454  0.2051  0.1295 -1.1316
  301ASN     CA 4312   4.822   3.053   8.545 -0.0434 -0.1493  0.5936
  301ASN     HA 4313   4.769   3.143   8.570 -0.5468 -0.3377  0.2433
  301ASN     CB 4314   4.863   3.004   8.684  0.5080  0.2304  0.5655
  301ASN    HB1 4315   4.899   3.099   8.729 -0.7325  0.7505  0.4913
  301ASN    HB2 4316   4.941   2.925   8.688 -0.5049 -0.7741  1.1923
  301ASN     CG 4317   4.740   2.975   8.770  0.2119  0.4969  0.2315
  301ASN    OD1 4318   4.658   3.066   8.786 -0.0240  0.3314 -0.0195
  301ASN    ND2 4319   4.730   2.852   8.826  0.3520  0.0778 -0.6370
  301ASN   HD21 4320   4.648   2.816   8.873  1.4419 -2.2999 -0.4164
  301ASN   HD22 4321   4.806   2.792   8.805  1.3677  0.9753  0.3618
  301ASN      C 4322   4.933   3.091   8.453 -0.9064  0.6124 -0.1542
  301ASN      O 4323   5.040   3.134   8.493 -0.1880 -0.7675 -0.5273
  302LEU      N 4324   4.914   3.082   8.320 -0.3470  0.4126 -0.2233
  302LEU     HN 4325   4.830   3.039   8.286 -1.4082  2.6757 -0.6719
  302LEU     CA 4326   5.020   3.104   8.226 -0.5276 -0.2722 -0.5943
  302LEU     HA 4327   5.111   3.135   8.275 -0.5982  0.9837 -1.2333
  302LEU     CB 4328   5.050   2.988   8.130 -0.1956 -0.2658 -0.4973
  302LEU    HB1 4329   5.129   3.003   8.053 -0.4050 -1.1612 -0.9002
  302LEU    HB2 4330   4.957   2.972   8.071 -1.2275 -0.0170  1.0092
  302LEU     CG 4331   5.080   2.856   8.204  0.4071  0.0189 -0.2292
  302LEU     HG 4332   4.991   2.815   8.256  0.7247  1.7572  1.8267
  302LEU    CD1 4333   5.099   2.747   8.097 -0.1484 -0.0457 -0.2612
  302LEU   HD11 4334   5.195   2.769   8.045  0.3163 -0.5839  0.3433
  302LEU   HD12 4335   5.015   2.749   8.025  1.5641  0.0903 -2.3358
  302LEU   HD13 4336   5.107   2.645   8.141 -0.5172 -0.3702 -0.9372
  302LEU    CD2 4337   5.202   2.861   8.298 -0.0939  0.5156  0.4041
  302LEU   HD21 4338   5.211   2.759   8.343  0.4249 -0.0759 -0.9711
  302LEU   HD22 4339   5.205   2.937   8.378  1.1374  0.6577  0.2445
  302LEU   HD23 4340   5.292   2.877   8.234  0.4822 -0.0636  1.0589
  302LEU      C 4341   5.009   3.231   8.150  0.0302  0.2637  0.2137
  302LEU      O 4342   5.107   3.282   8.096 -0.2370  0.0202 -0.5095
  303ILE      N 4343   4.893   3.298   8.157 -0.1710 -0.0708  0.0391
  303ILE     HN 4344   4.808   3.254   8.188  0.8148 -0.0565  3.1382
  303ILE     CA 4345   4.876   3.431   8.110 -0.2994  0.1023  0.5601
  303ILE     HA 4346   4.893   3.442   8.003 -1.1582  2.5517  0.5980
  303ILE     CB 4347   4.732   3.472   8.122 -0.3130  0.2482 -0.0375
  303ILE     HB 4348   4.673   3.392   8.073  0.3724 -0.9270  0.9768
  303ILE    CG2 4349   4.689   3.450   8.268 -0.0922 -0.6176 -0.0960
  303ILE   HG21 4350   4.585   3.489   8.270  0.5808  1.2804 -0.2405
  303ILE   HG22 4351   4.748   3.523   8.328 -0.7869 -0.6897  0.6939
  303ILE   HG23 4352   4.703   3.352   8.319 -0.4572  0.0467  1.3268
  303ILE    CG1 4353   4.685   3.605   8.062 -0.6972 -0.0016 -0.2897
  303ILE   HG11 4354   4.742   3.687   8.110 -2.1019  0.3786  0.8180
  303ILE   HG12 4355   4.578   3.630   8.080 -0.4653 -0.9405  3.0232
  303ILE     CD 4356   4.711   3.633   7.914  0.1625 -0.0737 -0.1540
  303ILE    HD1 4357   4.691   3.739   7.889  0.1535 -0.2248 -0.8047
  303ILE    HD2 4358   4.644   3.570   7.852  0.6316 -1.8161  1.0282
  303ILE    HD3 4359   4.818   3.624   7.885  0.3559  2.8891 -0.6917
  303ILE      C 4360   4.963   3.541   8.162 -0.5340  0.6763 -0.2312
  303ILE      O 4361   4.980   3.554   8.283  0.2183 -0.6607 -0.1632
  304ARG      N 4362   5.033   3.612   8.071 -0.3057 -0.1585 -0.7211
  304ARG     HN 4363   5.024   3.596   7.973  2.0027  0.7087 -1.1403
  304ARG     CA 4364   5.110   3.724   8.115 -0.2861 -0.3370 -0.2917
  304ARG     HA 4365   5.100   3.750   8.219  3.0347 -1.5604  0.4375
  304ARG     CB 4366   5.259   3.700   8.086 -0.0384  0.2829  0.4436
  304ARG    HB1 4367   5.316   3.794   8.105 -1.5037  0.8959  2.1846
  304ARG    HB2 4368   5.256   3.659   7.983 -0.7584 -1.9424  1.2987
  304ARG     CG 4369   5.317   3.602   8.188  0.4952  0.0649 -0.0689
  304ARG    HG1 4370   5.241   3.520   8.190  0.4418  0.1164 -0.0248
  304ARG    HG2 4371   5.323   3.644   8.290 -1.4648 -2.2126  1.1060
  304ARG     CD 4372   5.449   3.542   8.140  0.3218 -0.0237 -0.4434
  304ARG    HD1 4373   5.443   3.530   8.030  0.6905 -2.3929 -0.2524
  304ARG    HD2 4374   5.455   3.440   8.183 -0.8080 -0.2118 -0.7198
  304ARG     NE 4375   5.558   3.637   8.178 -0.1942  0.4436 -0.1219
  304ARG     HE 4376   5.535   3.720   8.228  0.1737  0.3111  0.2733
  304ARG     CZ 4377   5.692   3.626   8.154 -0.2183  0.8310 -0.4452
  304ARG    NH1 4378   5.746   3.532   8.073  0.2299  0.6047  0.1081
  304ARG   HH11 4379   5.682   3.460   8.046  1.2540 -0.9666  1.6542
  304ARG   HH12 4380   5.844   3.521   8.056 -0.0930  0.7322 -2.2274
  304ARG    NH2 4381   5.784   3.711   8.209  0.1063  0.4440 -0.3912
  304ARG   HH21 4382   5.883   3.696   8.208 -0.1267 -1.4977 -2.5545
  304ARG   HH22 4383   5.748   3.789   8.261 -1.0148  0.4495 -1.1520
  304ARG      C 4384   5.061   3.843   8.039  0.2703 -0.0429 -0.1935
  304ARG      O 4385   5.063   3.845   7.916 -0.5124 -0.3281 -0.2183
  305LYS      N 4386   5.024   3.953   8.107 -0.5538 -0.2598 -0.2801
  305LYS     HN 4387   5.013   3.938   8.205 -0.1114 -0.0574 -0.1986
  305LYS     CA 4388   4.999   4.083   8.052  0.0210 -0.2028 -0.4132
  305LYS     HA 4389   4.910   4.071   7.992 -0.8916  3.3144  0.0063
  305LYS     CB 4390   4.964   4.185   8.162  0.0676 -0.4302 -0.1877
  305LYS    HB1 4391   5.036   4.164   8.244 -0.2088  2.6675  0.9795
  305LYS    HB2 4392   4.867   4.166   8.213 -0.0106  1.5170  0.4826
  305LYS     CG 4393   4.987   4.334   8.136  0.2721 -0.3739  0.2975
  305LYS    HG1 4394   4.919   4.367   8.054 -1.5908 -1.5510  1.2848
  305LYS    HG2 4395   5.094   4.351   8.113  0.5274  1.6774  2.5892
  305LYS     CD 4396   4.948   4.416   8.259 -0.1869 -0.1520  0.0082
  305LYS    HD1 4397   5.011   4.381   8.343 -0.1091 -1.3771 -0.5414
  305LYS    HD2 4398   4.846   4.385   8.291 -0.7174  0.6941 -0.8174
  305LYS     CE 4399   4.969   4.567   8.245 -0.2134 -0.1044  0.4812
  305LYS    HE1 4400   4.913   4.606   8.158 -1.9183  0.1667  1.6615
  305LYS    HE2 4401   5.075   4.600   8.247  0.5614 -2.1270 -2.0667
  305LYS     NZ 4402   4.896   4.617   8.364 -0.1868 -0.1570  0.5186
  305LYS    HZ1 4403   4.901   4.720   8.353  1.4820 -0.3597 -1.0650
  305LYS    HZ2 4404   4.936   4.597   8.458  1.4712  0.5179 -0.0115
  305LYS    HZ3 4405   4.796   4.587   8.360 -0.1475 -0.4164  1.3808
  305LYS      C 4406   5.102   4.133   7.957 -0.2185  0.2845 -0.4177
  305LYS      O 4407   5.061   4.166   7.845 -0.6714  0.2211 -0.2722
  306GLU      N 4408   5.234   4.128   7.979 -0.3016  0.1297  0.0496
  306GLU     HN 4409   5.266   4.101   8.069 -1.4069  0.4568  0.5643
  306GLU     CA 4410   5.331   4.191   7.895  0.1184 -0.1343  0.3302
  306GLU     HA 4411   5.290   4.284   7.857  2.6019  0.3869 -1.3280
  306GLU     CB 4412   5.460   4.227   7.969  0.6213  0.1198 -0.6507
  306GLU    HB1 4413   5.441   4.286   8.061  2.0728 -0.9815  0.4157
  306GLU    HB2 4414   5.522   4.292   7.903  0.3068  0.0923 -0.9766
  306GLU     CG 4415   5.542   4.107   8.019  0.0057 -0.0919 -0.1434
  306GLU    HG1 4416   5.625   4.087   7.948  0.9039 -0.0124  0.8626
  306GLU    HG2 4417   5.476   4.020   8.040  0.0867 -0.0570  0.2577
  306GLU     CD 4418   5.613   4.141   8.149 -0.6247  0.7282 -0.0020
  306GLU    OE1 4419   5.739   4.152   8.148 -0.5738  0.1362 -0.3210
  306GLU    OE2 4420   5.548   4.139   8.256 -0.1579  0.2227  0.2791
  306GLU      C 4421   5.353   4.112   7.770 -0.1745  0.3044 -0.0041
  306GLU      O 4422   5.379   4.161   7.661  0.1742  0.2333  0.0460
  307VAL      N 4423   5.353   3.978   7.782 -0.6849  0.3042  0.0256
  307VAL     HN 4424   5.342   3.933   7.871 -1.6582 -2.8195 -1.5585
  307VAL     CA 4425   5.365   3.894   7.667 -0.4108 -0.3334  0.5119
  307VAL     HA 4426   5.449   3.931   7.610 -0.8880  0.9114  0.5757
  307VAL     CB 4427   5.389   3.751   7.703  0.1535 -0.4127 -0.1748
  307VAL     HB 4428   5.300   3.721   7.761 -0.8828  1.3477 -0.7816
  307VAL    CG1 4429   5.405   3.665   7.576 -0.0930  0.3500 -0.7323
  307VAL   HG11 4430   5.313   3.656   7.516 -1.9520 -0.1871  1.9923
  307VAL   HG12 4431   5.428   3.557   7.594 -1.9998 -0.1362 -1.0607
  307VAL   HG13 4432   5.483   3.714   7.514 -1.9144  2.0962 -1.7351
  307VAL    CG2 4433   5.518   3.732   7.785  0.4745 -0.0887 -0.6025
  307VAL   HG21 4434   5.528   3.789   7.880  1.9776 -1.0942 -0.1169
  307VAL   HG22 4435   5.603   3.756   7.717  0.3151  1.3678 -0.3126
  307VAL   HG23 4436   5.528   3.627   7.820 -0.7098 -0.0549 -0.1241
  307VAL      C 4437   5.248   3.901   7.575 -0.0549  0.1168  0.0905
  307VAL      O 4438   5.264   3.906   7.453 -0.5858  0.1702  0.0215
  308TYR      N 4439   5.122   3.897   7.620  0.0117 -0.4648  0.2406
  308TYR     HN 4440   5.126   3.889   7.719  1.7113 -1.7227  0.1040
  308TYR     CA 4441   4.997   3.927   7.556  0.2651  0.2279  0.0648
  308TYR     HA 4442   4.977   3.867   7.469  1.0290  0.3792 -0.2224
  308TYR     CB 4443   4.887   3.899   7.659  0.1981 -0.4769 -0.1976
  308TYR    HB1 4444   4.903   3.970   7.742 -1.2079 -0.7409  0.3285
  308TYR    HB2 4445   4.903   3.798   7.702  1.7948 -0.6912 -1.2274
  308TYR     CG 4446   4.745   3.904   7.614 -0.1828  0.1223  1.0242
  308TYR    CD1 4447   4.699   3.803   7.532  0.7764  0.6350 -0.1629
  308TYR    HD1 4448   4.764   3.723   7.502  1.0019  0.7451  0.0272
  308TYR    CE1 4449   4.570   3.806   7.484  0.6914 -0.0831  0.0142
  308TYR    HE1 4450   4.528   3.726   7.425  0.3900 -0.1580  0.3310
  308TYR     CZ 4451   4.488   3.914   7.506  0.3688 -0.3113 -0.0665
  308TYR     OH 4452   4.358   3.916   7.451  0.4935 -0.5935 -0.3690
  308TYR     HH 4453   4.344   3.827   7.417 -1.8590 -0.2017 -0.5879
  308TYR    CD2 4454   4.667   4.017   7.624 -0.3159  0.1753 -0.3907
  308TYR    HD2 4455   4.713   4.106   7.664  1.8476 -1.1496  0.2656
  308TYR    CE2 4456   4.537   4.020   7.579 -0.2237  0.3739 -0.6449
  308TYR    HE2 4457   4.464   4.097   7.597 -0.2843 -0.2073  1.9206
  308TYR      C 4458   4.985   4.061   7.491  0.0139  0.1469 -0.0552
  308TYR      O 4459   4.942   4.071   7.377 -0.1794 -0.3960 -0.0353
  309ILE      N 4460   5.024   4.170   7.560 -0.3933  0.2268  0.0495
  309ILE     HN 4461   5.054   4.160   7.654 -0.3658 -2.0724 -0.1334
  309ILE     CA 4462   5.040   4.301   7.504  0.4878  0.1997  0.2390
  309ILE     HA 4463   4.941   4.316   7.464  0.0310 -0.8631  0.9138
  309ILE     CB 4464   5.055   4.407   7.609  0.4122  0.5378 -0.0926
  309ILE     HB 4465   5.134   4.374   7.680 -0.5025  0.1591  0.7799
  309ILE    CG2 4466   5.098   4.538   7.541 -0.7111  0.7028 -0.5045
  309ILE   HG21 4467   5.197   4.515   7.496  0.1636  1.5312  0.9165
  309ILE   HG22 4468   5.116   4.620   7.614 -0.7968 -0.8180  1.2978
  309ILE   HG23 4469   5.022   4.568   7.465 -0.0381  1.4769 -0.8967
  309ILE    CG1 4470   4.931   4.428   7.698  0.2745 -0.2544 -0.0905
  309ILE   HG11 4471   4.887   4.329   7.722 -0.9748 -0.0414 -1.4164
  309ILE   HG12 4472   4.859   4.475   7.629  0.0836 -0.7945 -0.2595
  309ILE     CD 4473   4.961   4.505   7.827  0.5764 -0.5136 -0.0045
  309ILE    HD1 4474   4.868   4.499   7.888  0.5196 -0.3823 -0.0767
  309ILE    HD2 4475   4.982   4.610   7.798 -0.0055 -0.3899  0.0125
  309ILE    HD3 4476   5.051   4.469   7.881 -0.1909 -1.7848  0.4585
  309ILE      C 4477   5.141   4.299   7.394 -0.0336  0.0166 -0.2382
  309ILE      O 4478   5.112   4.350   7.286 -0.4709  0.2202 -0.0300
  310LEU      N 4479   5.259   4.236   7.407  0.0917  0.3856  0.4587
  310LEU     HN 4480   5.288   4.190   7.491 -0.6644 -0.6054  0.1989
  310LEU     CA 4481   5.350   4.231   7.298 -0.0999 -0.4561  0.3286
  310LEU     HA 4482   5.378   4.331   7.268  1.9339 -0.4056  2.1780
  310LEU     CB 4483   5.477   4.168   7.358  0.3150  0.6137  0.6056
  310LEU    HB1 4484   5.431   4.083   7.414  0.1165 -0.9732 -1.8193
  310LEU    HB2 4485   5.527   4.240   7.426  0.4261  4.2725 -2.9879
  310LEU     CG 4486   5.582   4.092   7.276  0.0650  0.4826  0.4058
  310LEU     HG 4487   5.531   4.017   7.211 -1.9148  1.0846  1.2122
  310LEU    CD1 4488   5.663   4.190   7.189  0.1419 -0.3816 -0.5286
  310LEU   HD11 4489   5.584   4.252   7.141  0.1859 -0.5019 -0.7531
  310LEU   HD12 4490   5.722   4.135   7.113 -1.7216 -2.9295 -0.2558
  310LEU   HD13 4491   5.727   4.258   7.250  0.8202  0.9908 -2.6666
  310LEU    CD2 4492   5.675   4.011   7.367 -0.1137 -0.1578  0.0266
  310LEU   HD21 4493   5.761   3.964   7.314 -1.0459 -0.0236 -1.6494
  310LEU   HD22 4494   5.612   3.925   7.400  0.7623 -1.4259 -1.4604
  310LEU   HD23 4495   5.693   4.061   7.464 -0.3123 -0.4732  0.2280
  310LEU      C 4496   5.305   4.173   7.168  0.0464  0.0086  0.0637
  310LEU      O 4497   5.334   4.233   7.065  0.3325 -0.2850 -0.0303
  311LEU      N 4498   5.240   4.055   7.174  0.1358 -0.0283  0.3343
  311LEU     HN 4499   5.225   4.009   7.261  1.2059 -0.5404  0.2689
  311LEU     CA 4500   5.179   3.991   7.062 -0.1683  0.4903  0.2020
  311LEU     HA 4501   5.261   3.978   6.993  1.4561 -0.9937  2.2980
  311LEU     CB 4502   5.117   3.857   7.105 -0.1918  0.5378  0.3122
  311LEU    HB1 4503   5.048   3.815   7.029  0.7752  1.1498 -0.9477
  311LEU    HB2 4504   5.060   3.868   7.200  0.0050 -2.2870  0.8501
  311LEU     CG 4505   5.224   3.752   7.138 -0.1260  0.4877 -0.0569
  311LEU     HG 4506   5.316   3.798   7.181  2.0373 -1.4819 -2.2787
  311LEU    CD1 4507   5.171   3.651   7.242  0.0503  0.2645 -0.1838
  311LEU   HD11 4508   5.078   3.603   7.207  0.4396 -2.4421  2.1197
  311LEU   HD12 4509   5.154   3.706   7.337 -0.2905  1.2280 -0.7877
  311LEU   HD13 4510   5.247   3.575   7.271  1.5455  2.5429  2.3096
  311LEU    CD2 4511   5.260   3.683   7.006 -0.5406  0.1280  0.0176
  311LEU   HD21 4512   5.328   3.737   6.938  0.1471 -0.3177  0.3456
  311LEU   HD22 4513   5.166   3.669   6.947 -0.5407 -2.0387  0.4321
  311LEU   HD23 4514   5.297   3.579   7.019  0.7686  0.5258 -0.4120
  311LEU      C 4515   5.075   4.072   6.992 -0.1420  0.0590 -0.3423
  311LEU      O 4516   5.057   4.079   6.870  0.0338 -0.4623 -0.4039
  312ASN      N 4517   4.995   4.136   7.078  0.1786  0.1574 -0.1153
  312ASN     HN 4518   5.005   4.120   7.176 -2.7549 -0.3919  0.1897
  312ASN     CA 4519   4.901   4.227   7.021 -0.0994  0.0922  0.2272
  312ASN     HA 4520   4.836   4.168   6.958  2.0607  1.2006 -3.3806
  312ASN     CB 4521   4.806   4.279   7.130  0.0075 -0.5799  0.6437
  312ASN    HB1 4522   4.859   4.345   7.202 -0.7664 -0.4648  1.1116
  312ASN    HB2 4523   4.792   4.186   7.188 -1.1776  0.3597  1.9176
  312ASN     CG 4524   4.668   4.331   7.093  0.3674  0.3920  0.6300
  312ASN    OD1 4525   4.576   4.319   7.174  0.1520 -0.3340  0.2879
  312ASN    ND2 4526   4.642   4.351   6.961  0.0872 -0.5429  0.5366
  312ASN   HD21 4527   4.551   4.388   6.940  0.8161  1.0701  0.0697
  312ASN   HD22 4528   4.712   4.342   6.890  1.1426 -0.1351  1.4911
  312ASN      C 4529   4.958   4.343   6.946  0.6611 -0.4687 -0.0818
  312ASN      O 4530   4.903   4.379   6.842  0.6891 -0.0516  0.0435
  313TRP      N 4531   5.068   4.401   7.000  0.1946  0.3046  0.0562
  313TRP     HN 4532   5.103   4.372   7.088 -0.8939 -2.2838 -0.2630
  313TRP     CA 4533   5.132   4.511   6.935  0.0734  0.0525 -0.5018
  313TRP     HA 4534   5.053   4.581   6.912  0.6816  0.8377 -0.2561
  313TRP     CB 4535   5.235   4.565   7.037 -0.2192 -0.3398  0.0047
  313TRP    HB1 4536   5.331   4.594   6.990 -0.9985 -0.1859 -1.5804
  313TRP    HB2 4537   5.255   4.495   7.121  0.6986 -1.1485 -0.8489
  313TRP     CG 4538   5.180   4.685   7.106 -0.3831 -0.1006 -0.5352
  313TRP    CD1 4539   5.100   4.689   7.217  0.4232  0.3347  0.0364
  313TRP    HD1 4540   5.068   4.601   7.271  2.5270 -0.9934 -0.7628
  313TRP    NE1 4541   5.070   4.818   7.252  0.0328  0.0132  0.8976
  313TRP    HE1 4542   4.982   4.835   7.292 -0.0824  2.0222 -0.1094
  313TRP    CE2 4543   5.132   4.904   7.166 -0.6315  0.0829  0.4863
  313TRP    CD2 4544   5.202   4.823   7.077 -0.7002  0.1454  0.3745
  313TRP    CE3 4545   5.269   4.876   6.972 -0.3903 -0.5121  0.2380
  313TRP    HE3 4546   5.315   4.813   6.898  1.6813  1.4150 -0.2495
  313TRP    CZ3 4547   5.271   5.013   6.956  0.5932 -0.5034  0.3667
  313TRP    HZ3 4548   5.313   5.057   6.867  1.8653  2.1483  2.1520
  313TRP    CZ2 4549   5.132   5.039   7.148  0.2425  0.0155 -0.0857
  313TRP    HZ2 4550   5.065   5.100   7.206 -2.5988 -1.8279 -1.1828
  313TRP    CH2 4551   5.198   5.093   7.041 -0.5434 -0.3180 -0.7566
  313TRP    HH2 4552   5.182   5.194   7.006 -0.1612 -0.3171 -0.9364
  313TRP      C 4553   5.207   4.473   6.811  0.4049 -0.0672 -0.2680
  313TRP      O 4554   5.216   4.555   6.720  0.0681 -0.0683 -0.3034
  314ILE      N 4555   5.258   4.350   6.802  0.3777 -0.0852 -0.1820
  314ILE     HN 4556   5.253   4.295   6.885  0.5593 -0.1415 -0.2080
  314ILE     CA 4557   5.309   4.283   6.686  0.0954 -0.0633 -0.3183
  314ILE     HA 4558   5.384   4.342   6.637 -1.3708  2.3483  0.2094
  314ILE     CB 4559   5.359   4.145   6.719 -0.0702 -0.1044 -0.2365
  314ILE     HB 4560   5.302   4.099   6.802  0.1961 -0.2718 -0.1458
  314ILE    CG2 4561   5.355   4.047   6.600 -0.9219  0.1778 -0.4462
  314ILE   HG21 4562   5.261   3.990   6.587 -0.5474 -0.9341  1.4036
  314ILE   HG22 4563   5.434   3.970   6.611 -0.7611  0.3957 -0.0598
  314ILE   HG23 4564   5.394   4.092   6.506 -1.9786 -0.5959 -1.2763
  314ILE    CG1 4565   5.504   4.158   6.769 -0.2374  0.5553  0.0861
  314ILE   HG11 4566   5.512   4.250   6.830  0.0872  0.2491  0.5094
  314ILE   HG12 4567   5.574   4.174   6.683  2.7423 -0.0692  2.2352
  314ILE     CD 4568   5.543   4.042   6.860 -0.5337  0.1331 -0.3159
  314ILE    HD1 4569   5.635   4.071   6.916 -0.3423  0.1162 -0.6243
  314ILE    HD2 4570   5.559   3.960   6.788 -0.0340 -0.7682  0.7817
  314ILE    HD3 4571   5.458   4.016   6.927 -0.7416 -1.5946 -1.2040
  314ILE      C 4572   5.201   4.284   6.583 -0.3031 -0.0855  0.0976
  314ILE      O 4573   5.218   4.325   6.468 -0.4643 -0.4811 -0.0674
  315GLY      N 4574   5.074   4.254   6.615 -0.2866 -0.1139  0.1373
  315GLY     HN 4575   5.054   4.208   6.701 -2.2254 -0.8041 -0.6178
  315GLY     CA 4576   4.955   4.274   6.537  0.1107  0.3002 -0.3658
  315GLY    HA1 4577   4.865   4.243   6.588 -0.1303  1.3287 -0.1329
  315GLY    HA2 4578   4.962   4.208   6.452 -1.7046 -1.2020  0.5805
  315GLY      C 4579   4.937   4.415   6.490 -0.1510  0.4092  0.0502
  315GLY      O 4580   4.915   4.436   6.370  0.5073  0.4611 -0.0649
  316TYR      N 4581   4.944   4.515   6.579 -0.3301  0.3335  0.1497
  316TYR     HN 4582   4.952   4.486   6.674 -0.8942 -1.4110 -0.2903
  316TYR     CA 4583   4.928   4.655   6.554  0.5000  0.4112  0.0332
  316TYR     HA 4584   4.829   4.662   6.513 -0.8550  0.6790  3.0995
  316TYR     CB 4585   4.933   4.740   6.681  0.9333 -0.4640  0.6163
  316TYR    HB1 4586   4.901   4.841   6.646 -1.2092 -1.3818 -0.2250
  316TYR    HB2 4587   5.034   4.756   6.723  0.9704 -0.0924  0.3851
  316TYR     CG 4588   4.837   4.711   6.792 -0.2024  0.0247 -0.2207
  316TYR    CD1 4589   4.711   4.660   6.773 -0.2638 -0.1355  0.5921
  316TYR    HD1 4590   4.686   4.614   6.678  2.3666 -1.8969  0.6670
  316TYR    CE1 4591   4.614   4.664   6.870 -0.2465  0.7049  0.5750
  316TYR    HE1 4592   4.515   4.631   6.843 -0.3546  1.7356 -0.4058
  316TYR     CZ 4593   4.652   4.711   6.994  0.0833  0.9169  0.3962
  316TYR     OH 4594   4.560   4.699   7.101 -0.5317  0.3234 -0.1867
  316TYR     HH 4595   4.484   4.646   7.074 -0.4238  1.6179 -3.5540
  316TYR    CD2 4596   4.873   4.749   6.919  0.0066  0.0758 -0.2959
  316TYR    HD2 4597   4.971   4.794   6.929 -0.5626  2.1603 -2.8186
  316TYR    CE2 4598   4.781   4.749   7.020  0.4705 -0.1656  0.1307
  316TYR    HE2 4599   4.810   4.787   7.117  0.7360 -1.5167  0.6090
  316TYR      C 4600   5.025   4.720   6.461  0.5467  0.2591 -0.0257
  316TYR      O 4601   5.004   4.829   6.407  0.4187  0.2965  0.0980
  317VAL      N 4602   5.146   4.664   6.447  0.1661 -0.3814 -0.9339
  317VAL     HN 4603   5.159   4.589   6.511  1.4329 -0.1093 -0.8431
  317VAL     CA 4604   5.249   4.700   6.355  0.6961 -0.2662 -0.3116
  317VAL     HA 4605   5.267   4.806   6.364 -0.4982 -0.1304  0.6856
  317VAL     CB 4606   5.371   4.631   6.409 -0.0075 -0.5088  0.9976
  317VAL     HB 4607   5.337   4.533   6.449 -1.1158 -0.7891 -0.5174
  317VAL    CG1 4608   5.478   4.600   6.303 -0.6464  0.9379 -0.1046
  317VAL   HG11 4609   5.452   4.506   6.250 -1.1542  0.3602  1.1348
  317VAL   HG12 4610   5.570   4.571   6.358 -0.1487  2.4629 -0.0632
  317VAL   HG13 4611   5.489   4.683   6.230 -0.9210  0.1598 -1.0452
  317VAL    CG2 4612   5.433   4.722   6.516  0.1843  0.4610  0.0773
  317VAL   HG21 4613   5.516   4.669   6.566 -1.1643 -0.2070  1.7070
  317VAL   HG22 4614   5.352   4.735   6.591  0.6424 -0.7075  0.7954
  317VAL   HG23 4615   5.474   4.821   6.485  1.0100  0.1655  0.2089
  317VAL      C 4616   5.214   4.661   6.215 -0.3630  0.2133 -0.1931
  317VAL      O 4617   5.266   4.723   6.122 -0.5538  0.1689 -0.3286
  318ASN      N 4618   5.123   4.566   6.186 -0.1425  0.0076 -0.2167
  318ASN     HN 4619   5.083   4.519   6.264  0.1287  1.9670  1.1976
  318ASN     CA 4620   5.080   4.529   6.055  0.1630 -0.2096 -0.2580
  318ASN     HA 4621   5.169   4.516   5.996 -0.5601 -0.1863 -1.3942
  318ASN     CB 4622   5.013   4.391   6.051 -0.0178 -0.1236 -0.1954
  318ASN    HB1 4623   4.927   4.392   6.121 -0.5183 -1.0114 -0.7695
  318ASN    HB2 4624   5.074   4.311   6.098  1.5146  0.5323 -1.0157
  318ASN     CG 4625   4.980   4.341   5.910 -0.5168  0.1674 -0.1837
  318ASN    OD1 4626   5.050   4.260   5.849  0.1174  0.3114  0.3405
  318ASN    ND2 4627   4.866   4.388   5.853 -0.5852 -0.1937 -0.3468
  318ASN   HD21 4628   4.866   4.383   5.753  0.1311  0.4804 -0.3929
  318ASN   HD22 4629   4.816   4.463   5.897  1.2305  0.7092  0.2820
  318ASN      C 4630   5.011   4.640   5.983  0.8381  0.3544 -0.0408
  318ASN      O 4631   5.018   4.649   5.860  0.1672 -0.2587 -0.1309
  319SER      N 4632   4.939   4.730   6.052  0.5555  0.4074 -0.4045
  319SER     HN 4633   4.914   4.716   6.148  0.1079  0.8127 -0.4573
  319SER     CA 4634   4.877   4.839   5.983 -0.1198  0.2084 -0.1251
  319SER     HA 4635   4.820   4.801   5.899 -0.9737  1.0128  0.0858
  319SER     CB 4636   4.781   4.893   6.089 -0.3900 -0.1433 -0.1869
  319SER    HB1 4637   4.726   4.983   6.054  1.8623  1.1579 -0.5815
  319SER    HB2 4638   4.837   4.928   6.179  0.7568  0.7741 -1.2159
  319SER     OG 4639   4.692   4.795   6.139 -0.5429  0.1565  0.1397
  319SER    HG1 4640   4.615   4.790   6.081  0.9250 -2.4706 -1.8525
  319SER      C 4641   4.969   4.945   5.933 -0.1409  0.1432 -0.3045
  319SER      O 4642   4.927   5.032   5.858 -0.5765 -0.2332 -0.5005
  320GLY      N 4643   5.098   4.939   5.971 -0.2159 -0.2252 -0.1009
  320GLY     HN 4644   5.123   4.864   6.032 -0.7797 -0.2937  0.0435
  320GLY     CA 4645   5.209   5.002   5.906 -0.2492  0.0387  0.0974
  320GLY    HA1 4646   5.291   4.991   5.974 -1.0252 -1.9369  0.7799
  320GLY    HA2 4647   5.180   5.103   5.878 -1.1317  0.3741  2.0265
  320GLY      C 4648   5.254   4.942   5.777 -0.7120  0.2830 -0.1833
  320GLY      O 4649   5.309   5.010   5.691 -0.0542  0.8367  0.6564
  321PHE      N 4650   5.245   4.808   5.772  0.5231  0.1908 -0.1718
  321PHE     HN 4651   5.224   4.770   5.862 -0.2590  0.7203 -0.1255
  321PHE     CA 4652   5.287   4.725   5.663  0.2925 -0.1557  0.0026
  321PHE     HA 4653   5.382   4.767   5.635 -2.1074  6.0421 -0.3345
  321PHE     CB 4654   5.312   4.581   5.712  0.5568 -0.0386  0.2129
  321PHE    HB1 4655   5.341   4.523   5.622  1.1285  0.7307 -0.1043
  321PHE    HB2 4656   5.221   4.538   5.761 -0.3171 -1.0108 -2.1252
  321PHE     CG 4657   5.418   4.561   5.815  0.4636 -0.1744  0.2834
  321PHE    CD1 4658   5.513   4.653   5.853  0.1284  0.5047 -0.4819
  321PHE    HD1 4659   5.510   4.745   5.797  1.4578  0.8778  0.0228
  321PHE    CE1 4660   5.606   4.625   5.951 -0.0193  0.1565 -0.4383
  321PHE    HE1 4661   5.672   4.708   5.972  2.4135 -1.5111 -1.2113
  321PHE     CZ 4662   5.608   4.501   6.009  0.0835  0.4617  0.2288
  321PHE     HZ 4663   5.680   4.472   6.084  2.5048  2.0846 -1.3004
  321PHE    CD2 4664   5.420   4.438   5.876 -0.9418 -0.4025 -0.0960
  321PHE    HD2 4665   5.354   4.355   5.853 -1.4784 -0.5040  1.6534
  321PHE    CE2 4666   5.512   4.408   5.973 -0.0557  0.8824 -0.5181
  321PHE    HE2 4667   5.503   4.320   6.034  0.5563 -0.3503 -2.1461
  321PHE      C 4668   5.197   4.738   5.546 -0.2223 -1.0185  0.2922
  321PHE      O 4669   5.237   4.760   5.431  0.0170  0.4033  0.6362
  322ASN      N 4670   5.065   4.749   5.571 -0.2176 -0.0980 -0.0744
  322ASN     HN 4671   5.039   4.750   5.667  1.8536  3.2410  0.6208
  322ASN     CA 4672   4.960   4.759   5.474 -0.1772 -0.0539 -0.1134
  322ASN     HA 4673   4.958   4.670   5.413 -0.4693  0.2662 -0.5661
  322ASN     CB 4674   4.819   4.748   5.534  0.1098  0.3524  0.6490
  322ASN    HB1 4675   4.751   4.736   5.447 -1.7750 -0.1569  2.1376
  322ASN    HB2 4676   4.789   4.836   5.596  1.1791  0.7940  0.5562
  322ASN     CG 4677   4.803   4.618   5.611 -0.0424  0.1563  0.2882
  322ASN    OD1 4678   4.882   4.524   5.603 -0.1663  0.0164  0.6491
  322ASN    ND2 4679   4.699   4.616   5.700 -0.3033 -0.3456 -0.0274
  322ASN   HD21 4680   4.702   4.547   5.772  1.2738 -0.5342 -0.2211
  322ASN   HD22 4681   4.641   4.697   5.701 -0.0823 -0.0934 -2.3447
  322ASN      C 4682   4.962   4.868   5.373  0.3805 -0.1782 -0.2433
  322ASN      O 4683   4.955   4.829   5.257  0.5319 -0.3626 -0.1897
  323PRO      N 4684   4.979   4.995   5.397  0.3884 -0.1507 -0.3970
  323PRO     CD 4685   4.969   5.050   5.531  0.2255  0.1210 -0.5211
  323PRO    HD1 4686   5.060   5.008   5.578  1.4959  0.2698 -2.7342
  323PRO    HD2 4687   4.885   5.012   5.594  2.1635 -4.4555 -0.3114
  323PRO     CA 4688   5.021   5.091   5.299  0.4049 -0.3103 -0.5470
  323PRO     HA 4689   4.929   5.124   5.252 -1.6184  0.2470  3.3547
  323PRO     CB 4690   5.070   5.203   5.391  0.0801 -0.0727 -0.6608
  323PRO    HB1 4691   5.088   5.305   5.352  0.5662 -0.1460 -0.6276
  323PRO    HB2 4692   5.169   5.170   5.430 -0.7367 -1.2517  0.5134
  323PRO     CG 4693   4.989   5.202   5.521  0.5250  0.0910 -0.3820
  323PRO    HG1 4694   5.031   5.245   5.615 -1.1956 -1.7279  1.3322
  323PRO    HG2 4695   4.890   5.249   5.503  1.4967  2.3708 -0.0911
  323PRO      C 4696   5.127   5.058   5.201  0.8631  0.0509 -0.1766
  323PRO      O 4697   5.118   5.094   5.084 -0.0942  0.4845  0.0275
  324LEU      N 4698   5.233   4.986   5.244  0.2382 -0.7920 -0.0122
  324LEU     HN 4699   5.242   4.959   5.340  3.7409  1.9586  0.6543
  324LEU     CA 4700   5.348   4.960   5.164  0.0413 -0.0237 -0.5631
  324LEU     HA 4701   5.353   5.046   5.100 -1.3606  2.0682  1.9651
  324LEU     CB 4702   5.470   4.969   5.258 -0.3536  0.6068 -0.1106
  324LEU    HB1 4703   5.564   4.951   5.202 -0.6979  0.9853 -0.8217
  324LEU    HB2 4704   5.456   4.894   5.339 -2.1285  1.6246  0.6045
  324LEU     CG 4705   5.489   5.108   5.322  0.4024  0.5721 -0.2567
  324LEU     HG 4706   5.397   5.116   5.384  0.2320  0.1439 -0.4503
  324LEU    CD1 4707   5.609   5.105   5.417  0.2443 -0.3124 -0.0728
  324LEU   HD11 4708   5.604   5.031   5.499  0.3144  1.6286  1.7927
  324LEU   HD12 4709   5.609   5.201   5.474 -0.0608 -0.8960  0.9378
  324LEU   HD13 4710   5.709   5.093   5.369  1.8267  3.5183  1.7747
  324LEU    CD2 4711   5.502   5.225   5.223  0.8827  0.6901 -0.0571
  324LEU   HD21 4712   5.571   5.185   5.146 -0.4736  1.3520 -1.6830
  324LEU   HD22 4713   5.553   5.310   5.273  1.8389  1.1818 -1.8020
  324LEU   HD23 4714   5.400   5.236   5.180  0.8375  1.1320  0.1634
  324LEU      C 4715   5.342   4.828   5.095  0.0592 -0.2366 -0.1606
  324LEU      O 4716   5.419   4.805   5.002  0.2652  0.3218 -0.1292
  325ILE      N 4717   5.237   4.749   5.121  0.0197  0.0277  0.4821
  325ILE     HN 4718   5.170   4.763   5.194 -1.8581 -0.7519 -1.0013
  325ILE     CA 4719   5.204   4.638   5.037 -0.1785  0.1645  0.3804
  325ILE     HA 4720   5.298   4.599   5.004 -0.1354 -0.3452  1.0961
  325ILE     CB 4721   5.151   4.527   5.122  0.0122 -0.3478 -0.1655
  325ILE     HB 4722   5.060   4.566   5.172 -0.2864 -0.1933 -0.8294
  325ILE    CG2 4723   5.118   4.406   5.032  0.0076 -0.8628  0.5157
  325ILE   HG21 4724   5.205   4.388   4.965  0.4108  1.8762  0.1604
  325ILE   HG22 4725   5.032   4.418   4.963  0.1769 -0.7541  0.3223
  325ILE   HG23 4726   5.102   4.308   5.081 -0.3101 -1.1957 -0.2551
  325ILE    CG1 4727   5.244   4.476   5.234 -0.0458  0.6382  0.3450
  325ILE   HG11 4728   5.297   4.554   5.292  0.2422 -0.4724  1.6231
  325ILE   HG12 4729   5.328   4.415   5.193 -1.4627 -1.8719  0.9699
  325ILE     CD 4730   5.166   4.402   5.342  0.4306 -0.2440  0.0962
  325ILE    HD1 4731   5.133   4.305   5.299  0.3109 -0.2679  0.2435
  325ILE    HD2 4732   5.069   4.449   5.368 -0.5759 -1.9309 -0.4335
  325ILE    HD3 4733   5.232   4.385   5.430  2.1814  0.7114 -0.9695
  325ILE      C 4734   5.124   4.676   4.917  0.1629  0.2513  0.1801
  325ILE      O 4735   5.135   4.612   4.813  0.0180  0.0731  0.2747
  326TYR      N 4736   5.052   4.790   4.931 -0.2438 -0.0510  0.5686
  326TYR     HN 4737   5.039   4.836   5.018 -0.6720  0.5477  0.1873
  326TYR     CA 4738   4.984   4.855   4.824 -0.0879 -0.8560 -0.0312
  326TYR     HA 4739   4.930   4.772   4.780  0.6331 -1.9864  1.1211
  326TYR     CB 4740   4.892   4.974   4.858 -0.1281 -0.8160 -0.2817
  326TYR    HB1 4741   4.841   5.021   4.771  1.9535 -0.3898 -1.3264
  326TYR    HB2 4742   4.947   5.058   4.905 -2.0945  0.0830  0.5247
  326TYR     CG 4743   4.785   4.933   4.953  0.0183 -0.1841  0.1572
  326TYR    CD1 4744   4.730   4.807   4.947 -0.2886 -0.0311 -0.2450
  326TYR    HD1 4745   4.746   4.750   4.857 -0.0785  1.8633 -1.4694
  326TYR    CE1 4746   4.642   4.765   5.044 -0.2802  0.1298 -0.1678
  326TYR    HE1 4747   4.595   4.668   5.046  0.1944 -0.1046  2.1548
  326TYR     CZ 4748   4.619   4.845   5.153 -0.2906 -0.0381 -0.0470
  326TYR     OH 4749   4.538   4.788   5.254 -0.1067  0.1140  0.1880
  326TYR     HH 4750   4.506   4.851   5.319 -2.4592  1.0244 -1.6918
  326TYR    CD2 4751   4.758   5.010   5.064 -0.0840 -0.1294  0.0941
  326TYR    HD2 4752   4.787   5.113   5.050 -1.3997 -0.1685 -4.4951
  326TYR    CE2 4753   4.674   4.970   5.166 -0.0833 -0.1435  0.0881
  326TYR    HE2 4754   4.656   5.040   5.246 -1.7421  1.1414 -1.3253
  326TYR      C 4755   5.073   4.909   4.718 -0.1116 -0.4410  0.1597
  326TYR      O 4756   5.039   4.908   4.600  0.1579 -0.2786  0.0789
  327CYS      N 4757   5.192   4.964   4.752 -0.1210 -0.5838  0.4248
  327CYS     HN 4758   5.222   4.971   4.847 -0.5763  1.9787  0.4391
  327CYS     CA 4759   5.289   5.021   4.664 -0.1073 -0.5241  0.4801
  327CYS     HA 4760   5.244   5.100   4.605  2.9675  0.9251 -0.0935
  327CYS     CB 4761   5.406   5.081   4.744 -0.1416 -0.4507  0.4745
  327CYS    HB1 4762   5.485   5.133   4.686 -1.4385 -0.2317 -1.2070
  327CYS    HB2 4763   5.460   5.002   4.800 -0.3859 -0.7871  0.2464
  327CYS     SG 4764   5.347   5.200   4.868 -0.3105  0.1431 -0.1676
  327CYS    HG1 4765   5.279   5.126   4.954  1.8802  0.1511  1.6723
  327CYS      C 4766   5.351   4.926   4.567  0.4312 -0.1103  0.4131
  327CYS      O 4767   5.413   4.957   4.466  0.0174  0.3903  0.3092
  328ARG      N 4768   5.319   4.795   4.577 -0.7285  0.0834 -0.5475
  328ARG     HN 4769   5.261   4.771   4.655 -2.2625  2.0857 -0.9798
  328ARG     CA 4770   5.347   4.695   4.479 -0.0056 -0.0061 -0.2531
  328ARG     HA 4771   5.449   4.694   4.444  0.2168 -0.8902  0.3856
  328ARG     CB 4772   5.315   4.555   4.535  0.1090  0.1266  0.1471
  328ARG    HB1 4773   5.326   4.487   4.448  0.9813 -2.5068  2.1966
  328ARG    HB2 4774   5.210   4.544   4.569  0.5653 -1.7777  1.0464
  328ARG     CG 4775   5.406   4.497   4.643  0.0178 -0.1720  0.0644
  328ARG    HG1 4776   5.405   4.564   4.732 -4.5344 -0.5304  0.5101
  328ARG    HG2 4777   5.511   4.497   4.606  0.0191 -0.5523  0.0641
  328ARG     CD 4778   5.358   4.374   4.720 -0.1065 -0.3341 -0.2757
  328ARG    HD1 4779   5.260   4.382   4.771  0.3063 -3.1779  1.2029
  328ARG    HD2 4780   5.423   4.322   4.794 -1.5273 -1.8458 -0.0138
  328ARG     NE 4781   5.334   4.272   4.613 -0.4745 -0.1864 -0.3352
  328ARG     HE 4782   5.251   4.287   4.561 -1.3994  0.1584  1.1848
  328ARG     CZ 4783   5.422   4.207   4.531  0.1387 -0.2983  0.3904
  328ARG    NH1 4784   5.555   4.204   4.561  0.1226  0.0657  0.4983
  328ARG   HH11 4785   5.579   4.252   4.646  0.4818 -0.8400  0.9237
  328ARG   HH12 4786   5.618   4.146   4.510  0.2135  0.5012  0.1141
  328ARG    NH2 4787   5.377   4.147   4.416 -0.6419  0.4582  0.2903
  328ARG   HH21 4788   5.279   4.136   4.398 -0.4911 -0.7098  0.1245
  328ARG   HH22 4789   5.440   4.124   4.342 -1.6707  1.2234 -0.8548
  328ARG      C 4790   5.271   4.709   4.352 -0.2643 -0.0339 -0.1032
  328ARG      O 4791   5.329   4.675   4.248  0.3759  0.2577  0.1504
  329SER      N 4792   5.151   4.767   4.362 -0.3846 -0.3237  0.1109
  329SER     HN 4793   5.122   4.806   4.450 -1.0464  1.6472 -0.9302
  329SER     CA 4794   5.064   4.782   4.250 -0.0775 -0.1070 -0.0983
  329SER     HA 4795   5.077   4.690   4.196 -0.7366 -0.7926  0.8888
  329SER     CB 4796   4.916   4.797   4.292 -0.0541 -0.3951  0.0860
  329SER    HB1 4797   4.916   4.878   4.368  2.5758 -0.4014  0.2056
  329SER    HB2 4798   4.888   4.702   4.342  0.5855 -1.9837 -2.4043
  329SER     OG 4799   4.837   4.835   4.180 -0.3742 -0.6056  0.2392
  329SER    HG1 4800   4.746   4.829   4.208 -0.5881  2.3930  0.5415
  329SER      C 4801   5.107   4.895   4.162 -0.1658 -0.3271 -0.4228
  329SER      O 4802   5.114   5.003   4.219 -0.0370 -0.7350  0.3547
  330PRO      N 4803   5.126   4.891   4.034 -0.0217  0.5390 -0.4337
  330PRO     CD 4804   5.146   4.766   3.962  0.2162 -0.1514  0.7996
  330PRO    HD1 4805   5.056   4.704   3.942  0.1741  0.5432 -1.5706
  330PRO    HD2 4806   5.232   4.714   4.010  0.7590 -0.8230 -0.7948
  330PRO     CA 4807   5.138   5.005   3.947  0.1659  0.4775 -0.4900
  330PRO     HA 4808   5.234   5.049   3.968  0.2876  0.8483 -1.7815
  330PRO     CB 4809   5.167   4.954   3.807 -0.1420  0.1672 -0.4442
  330PRO    HB1 4810   5.249   5.006   3.752  0.0388  1.1684  0.7440
  330PRO    HB2 4811   5.074   4.956   3.746 -1.3180  0.5102  1.3147
  330PRO     CG 4812   5.198   4.804   3.822  0.3931  0.4121  1.0174
  330PRO    HG1 4813   5.132   4.754   3.748  1.3656 -2.3064  1.8613
  330PRO    HG2 4814   5.306   4.790   3.801  0.2876  1.1190 -0.0755
  330PRO      C 4815   5.042   5.118   3.961 -0.0861  0.3583 -1.2356
  330PRO      O 4816   5.088   5.232   3.967  0.1164  0.2102  0.7249
  331ASP      N 4817   4.910   5.096   3.968 -0.0225  0.0773 -0.9292
  331ASP     HN 4818   4.880   5.002   3.949 -3.2014  0.8880 -0.4644
  331ASP     CA 4819   4.803   5.190   3.977  0.3396  0.4139 -0.0897
  331ASP     HA 4820   4.816   5.262   3.898 -0.0330  2.5233  1.6610
  331ASP     CB 4821   4.664   5.125   3.971  0.3365  0.4214 -0.0968
  331ASP    HB1 4822   4.581   5.199   3.979 -0.2036 -0.2534  0.6797
  331ASP    HB2 4823   4.643   5.053   4.053  0.5512  0.6031  0.1188
  331ASP     CG 4824   4.651   5.061   3.833 -0.2796  0.6678 -0.1593
  331ASP    OD1 4825   4.584   4.955   3.827  0.1168  0.4139 -0.1152
  331ASP    OD2 4826   4.696   5.121   3.732  0.2154  0.5404 -0.0195
  331ASP      C 4827   4.816   5.267   4.104 -0.2057  0.1399  0.1362
  331ASP      O 4828   4.806   5.390   4.100 -0.3405  0.1246 -0.0054
  332PHE      N 4829   4.847   5.201   4.217 -0.1059  0.2543  0.1766
  332PHE     HN 4830   4.846   5.101   4.224 -0.3210  0.2580  0.1833
  332PHE     CA 4831   4.877   5.269   4.339  0.0176  0.0096  0.2816
  332PHE     HA 4832   4.803   5.343   4.366  0.4744  1.1822 -1.5207
  332PHE     CB 4833   4.881   5.162   4.450 -0.3198  0.1516  0.4318
  332PHE    HB1 4834   4.946   5.179   4.538 -1.6349 -2.1906  1.9604
  332PHE    HB2 4835   4.934   5.072   4.411 -2.9898 -1.3592  0.0324
  332PHE     CG 4836   4.744   5.134   4.501 -0.3447 -0.4992  0.0252
  332PHE    CD1 4837   4.700   5.214   4.604  0.3953 -0.1745  0.0926
  332PHE    HD1 4838   4.765   5.297   4.629 -0.0967 -0.1456  1.3384
  332PHE    CE1 4839   4.591   5.180   4.680  0.1267  0.3666 -0.0504
  332PHE    HE1 4840   4.558   5.250   4.754 -1.9152  1.6092 -1.9998
  332PHE     CZ 4841   4.529   5.059   4.655  0.6729 -0.0526  0.6193
  332PHE     HZ 4842   4.437   5.031   4.704 -0.5441 -3.2365 -2.9591
  332PHE    CD2 4843   4.685   5.011   4.484 -0.6278 -0.2434 -0.8526
  332PHE    HD2 4844   4.722   4.939   4.413 -0.8114 -2.4433  1.1396
  332PHE    CE2 4845   4.579   4.971   4.562  0.0843 -0.0009  0.2520
  332PHE    HE2 4846   4.524   4.881   4.537  0.3375 -0.6747  1.9779
  332PHE      C 4847   5.012   5.332   4.337  0.1919 -0.3513  0.5304
  332PHE      O 4848   5.027   5.439   4.397  0.0325  0.0024 -0.0552
  333ARG      N 4849   5.119   5.282   4.273 -0.0799 -0.3705  0.0861
  333ARG     HN 4850   5.107   5.192   4.231 -0.2286  0.3194 -1.3949
  333ARG     CA 4851   5.254   5.330   4.280 -0.3113  0.2651  0.2515
  333ARG     HA 4852   5.291   5.347   4.380  1.9268  0.1377 -0.5167
  333ARG     CB 4853   5.341   5.226   4.209 -0.0524  0.9205 -0.4017
  333ARG    HB1 4854   5.298   5.199   4.110  0.0393 -0.3354 -0.1255
  333ARG    HB2 4855   5.318   5.128   4.257 -2.5721 -0.0924 -3.3254
  333ARG     CG 4856   5.488   5.264   4.188  0.0689  0.4944 -0.3459
  333ARG    HG1 4857   5.523   5.286   4.291  0.1943  0.8734 -0.4682
  333ARG    HG2 4858   5.491   5.353   4.121 -2.1013  0.3461 -0.7275
  333ARG     CD 4859   5.574   5.160   4.116  0.4192  0.0398  0.7081
  333ARG    HD1 4860   5.670   5.206   4.083 -0.0015 -0.5151 -1.4720
  333ARG    HD2 4861   5.509   5.126   4.032  0.9558  2.6222 -0.8932
  333ARG     NE 4862   5.585   5.047   4.211 -0.5420 -0.4464  0.2542
  333ARG     HE 4863   5.523   5.048   4.290 -2.0118  1.2143 -0.8511
  333ARG     CZ 4864   5.638   4.926   4.176 -0.3788 -0.2711 -0.1075
  333ARG    NH1 4865   5.639   4.890   4.045  0.4679 -0.3163 -0.0910
  333ARG   HH11 4866   5.588   4.940   3.975 -0.0716 -1.9306 -0.8917
  333ARG   HH12 4867   5.668   4.799   4.017 -0.3800 -0.4805 -0.4594
  333ARG    NH2 4868   5.662   4.831   4.271 -0.4320 -0.0144  0.1645
  333ARG   HH21 4869   5.647   4.846   4.369 -0.4295  1.0458  0.0136
  333ARG   HH22 4870   5.733   4.766   4.243  2.8270  3.1427  0.4164
  333ARG      C 4871   5.258   5.461   4.209  0.8510 -0.1024 -0.3731
  333ARG      O 4872   5.320   5.555   4.259 -0.0081  0.3626 -0.1750
  334ILE      N 4873   5.198   5.479   4.090  0.2165 -0.1647 -0.0635
  334ILE     HN 4874   5.160   5.396   4.049 -0.9768  1.1382 -1.7239
  334ILE     CA 4875   5.195   5.603   4.019  0.8240  0.0818  0.3338
  334ILE     HA 4876   5.298   5.634   4.007  1.3517 -1.8449 -0.6048
  334ILE     CB 4877   5.152   5.578   3.877  0.7972 -0.1693  0.3863
  334ILE     HB 4878   5.055   5.523   3.873  1.6548 -1.7050 -0.0618
  334ILE    CG2 4879   5.127   5.714   3.810 -0.8225 -0.4030  0.4582
  334ILE   HG21 4880   5.108   5.710   3.700  1.2162  0.3158  0.0305
  334ILE   HG22 4881   5.216   5.777   3.831  0.1234 -1.8697  1.0594
  334ILE   HG23 4882   5.040   5.760   3.860  0.9831  1.2244  2.2920
  334ILE    CG1 4883   5.249   5.478   3.813  0.5339 -0.2091  0.0478
  334ILE   HG11 4884   5.244   5.384   3.872 -1.6123  0.6382  1.3058
  334ILE   HG12 4885   5.347   5.530   3.819 -0.4972  1.6712  1.5644
  334ILE     CD 4886   5.217   5.441   3.668 -0.1064  0.0935  0.1109
  334ILE    HD1 4887   5.124   5.380   3.666  0.6902 -1.1359 -0.7441
  334ILE    HD2 4888   5.297   5.374   3.629  1.3570  3.9640 -4.5692
  334ILE    HD3 4889   5.209   5.528   3.599 -0.4513 -0.5604 -0.6849
  334ILE      C 4890   5.116   5.707   4.091 -0.2247 -0.2943 -0.2494
  334ILE      O 4891   5.156   5.820   4.116 -0.1364 -0.3603 -0.0910
  335ALA      N 4892   5.001   5.668   4.149 -0.3514 -0.1786 -0.4216
  335ALA     HN 4893   4.972   5.575   4.130 -1.2814  0.3905 -1.9531
  335ALA     CA 4894   4.910   5.745   4.227 -0.1522 -0.0980 -0.2679
  335ALA     HA 4895   4.874   5.829   4.169 -0.1118 -1.0870 -1.7768
  335ALA     CB 4896   4.785   5.662   4.263  0.5046 -0.6764  0.7198
  335ALA    HB1 4897   4.738   5.619   4.172 -0.5888  1.0231  0.4388
  335ALA    HB2 4898   4.713   5.727   4.315 -1.2136 -1.4777 -0.5724
  335ALA    HB3 4899   4.812   5.587   4.340 -0.4911  0.0154  1.7708
  335ALA      C 4900   4.982   5.801   4.345  0.2303  0.0498 -0.5729
  335ALA      O 4901   4.966   5.923   4.355 -0.3628 -0.0510 -0.2625
  336PHE      N 4902   5.060   5.724   4.422  0.3271  0.1239 -0.5962
  336PHE     HN 4903   5.073   5.627   4.401 -1.1719 -0.2528  0.0625
  336PHE     CA 4904   5.138   5.780   4.528 -0.4223  0.2896 -0.1260
  336PHE     HA 4905   5.084   5.852   4.589  3.4264  2.9978  0.4254
  336PHE     CB 4906   5.205   5.666   4.606 -0.0899  0.8223  0.3790
  336PHE    HB1 4907   5.265   5.708   4.690 -2.1206  0.5751  2.0465
  336PHE    HB2 4908   5.264   5.611   4.530  1.4456  1.0164  1.3904
  336PHE     CG 4909   5.106   5.572   4.667 -0.1507  0.3085 -0.4925
  336PHE    CD1 4910   5.000   5.622   4.739  0.4149  0.2460  0.3931
  336PHE    HD1 4911   4.985   5.727   4.760 -0.1268  0.4172 -0.7781
  336PHE    CE1 4912   4.915   5.535   4.805  0.1158  0.1739 -0.0837
  336PHE    HE1 4913   4.834   5.571   4.867  0.5513  2.1931 -0.6054
  336PHE     CZ 4914   4.941   5.400   4.795 -0.5129  0.0402  0.0654
  336PHE     HZ 4915   4.869   5.326   4.826 -1.5997 -0.0875 -2.4851
  336PHE    CD2 4916   5.137   5.439   4.667 -0.4212  0.2375  0.4037
  336PHE    HD2 4917   5.215   5.388   4.611 -1.3526  0.8558 -1.5404
  336PHE    CE2 4918   5.050   5.351   4.728  0.0454  0.1173  0.9031
  336PHE    HE2 4919   5.061   5.246   4.708  0.2802  0.3012 -0.0143
  336PHE      C 4920   5.244   5.873   4.481 -0.8724  0.6004 -0.5324
  336PHE      O 4921   5.273   5.970   4.552 -0.5592 -0.1196  0.3359
  337GLN      N 4922   5.317   5.853   4.370  0.5384  0.1506  0.4551
  337GLN     HN 4923   5.299   5.768   4.321  0.3677 -0.6143  1.8056
  337GLN     CA 4924   5.412   5.943   4.313 -0.1637  0.4461 -0.2614
  337GLN     HA 4925   5.485   5.966   4.389 -0.3804 -1.2739  0.5091
  337GLN     CB 4926   5.498   5.885   4.199 -0.4617 -0.6457  0.0581
  337GLN    HB1 4927   5.569   5.959   4.156  1.0600 -0.6139  2.4840
  337GLN    HB2 4928   5.424   5.852   4.122 -0.2911 -0.3212 -0.2501
  337GLN     CG 4929   5.575   5.763   4.247  0.4805 -0.0368  0.1157
  337GLN    HG1 4930   5.498   5.687   4.273  0.6962 -0.0287  0.8038
  337GLN    HG2 4931   5.640   5.778   4.336 -1.3657  0.2143  1.4959
  337GLN     CD 4932   5.649   5.699   4.131  0.1725 -0.1896  0.0037
  337GLN    OE1 4933   5.772   5.703   4.127  0.1576 -0.1940 -0.7168
  337GLN    NE2 4934   5.580   5.635   4.032 -0.1629 -0.0530  0.1485
  337GLN   HE21 4935   5.482   5.636   4.048 -0.1795  0.7910  0.0367
  337GLN   HE22 4936   5.640   5.593   3.963  0.1225 -0.7388  0.8066
  337GLN      C 4937   5.365   6.082   4.283  0.1513  0.5536 -0.2578
  337GLN      O 4938   5.435   6.183   4.283  0.5828  0.2634 -0.0087
  338GLU      N 4939   5.239   6.087   4.237  0.1617  0.0732 -0.3418
  338GLU     HN 4940   5.182   6.007   4.221 -0.7320  0.7194 -0.4714
  338GLU     CA 4941   5.190   6.210   4.184  0.5734  0.2405 -0.3385
  338GLU     HA 4942   5.272   6.276   4.162  1.3388 -0.9541 -1.2064
  338GLU     CB 4943   5.104   6.194   4.057 -0.0270  0.2079  0.0650
  338GLU    HB1 4944   5.066   6.292   4.019 -0.8130  0.4879  1.5064
  338GLU    HB2 4945   5.023   6.121   4.075  1.4779 -1.5640 -0.0116
  338GLU     CG 4946   5.194   6.137   3.947  0.7953  0.3541  0.6471
  338GLU    HG1 4947   5.148   6.083   3.861  1.9291  0.7556 -0.2359
  338GLU    HG2 4948   5.255   6.052   3.984  1.2817 -0.9053 -2.6584
  338GLU     CD 4949   5.281   6.239   3.875  0.3608  0.0128 -0.3805
  338GLU    OE1 4950   5.224   6.343   3.832 -0.4777 -0.0905  0.4374
  338GLU    OE2 4951   5.403   6.211   3.862  0.3660 -0.0488 -0.1983
  338GLU      C 4952   5.113   6.291   4.282  0.4246 -0.4700  0.1428
  338GLU      O 4953   5.114   6.414   4.284  0.4631 -0.4716  0.2234
  339LEU      N 4954   5.066   6.220   4.386 -0.3837 -0.4195 -0.1810
  339LEU     HN 4955   5.058   6.122   4.373  0.2606 -0.6733  1.1921
  339LEU     CA 4956   5.009   6.274   4.506 -0.2729  0.3966 -0.4888
  339LEU     HA 4957   4.927   6.338   4.478 -0.8378  0.9270  2.0974
  339LEU     CB 4958   4.965   6.158   4.597  0.4786  0.9417  0.5967
  339LEU    HB1 4959   5.048   6.103   4.646  0.6355  0.0523 -0.6217
  339LEU    HB2 4960   4.923   6.079   4.532 -2.5810  1.8182  1.3382
  339LEU     CG 4961   4.868   6.201   4.708 -0.2467  0.2257  0.2507
  339LEU     HG 4962   4.933   6.256   4.780 -0.4711 -1.4402  1.8232
  339LEU    CD1 4963   4.737   6.272   4.670  0.2445  0.6550 -0.6696
  339LEU   HD11 4964   4.692   6.205   4.595 -1.1272  1.0155 -0.1972
  339LEU   HD12 4965   4.752   6.371   4.622  1.6197  0.5144 -0.5827
  339LEU   HD13 4966   4.676   6.292   4.761  0.3171 -1.0518 -0.2122
  339LEU    CD2 4967   4.827   6.069   4.776 -0.1002 -0.1903 -0.4655
  339LEU   HD21 4968   4.770   6.091   4.868 -1.4081 -1.2967 -0.9821
  339LEU   HD22 4969   4.913   6.000   4.794 -0.2314  0.2652  2.3727
  339LEU   HD23 4970   4.747   6.032   4.708  0.7042  0.2108 -1.6743
  339LEU      C 4971   5.109   6.354   4.583 -0.1234  0.3500 -0.6329
  339LEU      O 4972   5.079   6.463   4.632  0.3022  0.1197  0.1550
  340LEU      N 4973   5.228   6.293   4.596 -0.0294  0.5569 -0.5259
  340LEU     HN 4974   5.242   6.198   4.569 -1.0161  0.0197  0.7599
  340LEU     CA 4975   5.336   6.341   4.678 -0.0259  0.0526 -0.2354
  340LEU     HA 4976   5.292   6.388   4.764 -1.8209  0.5038 -1.3288
  340LEU     CB 4977   5.435   6.231   4.721 -0.6484 -0.3565  0.1714
  340LEU    HB1 4978   5.531   6.271   4.760 -0.5918  0.4022 -0.7044
  340LEU    HB2 4979   5.477   6.182   4.630  5.1301  1.1546  1.6381
  340LEU     CG 4980   5.365   6.139   4.823 -0.6168 -0.0114  0.5064
  340LEU     HG 4981   5.273   6.100   4.776 -0.1931 -1.3465  0.7415
  340LEU    CD1 4982   5.461   6.020   4.834 -0.1534  0.3530  0.4582
  340LEU   HD11 4983   5.422   5.952   4.912  1.0811  1.4304  2.0712
  340LEU   HD12 4984   5.562   6.059   4.861  0.1434 -1.3866  2.1242
  340LEU   HD13 4985   5.475   5.958   4.742  0.5043 -0.7187  1.2591
  340LEU    CD2 4986   5.325   6.205   4.956 -0.2162  0.8715  0.1995
  340LEU   HD21 4987   5.282   6.119   5.012  1.3361  0.1763  0.3845
  340LEU   HD22 4988   5.251   6.287   4.948 -0.8008  0.2999 -0.4693
  340LEU   HD23 4989   5.404   6.251   5.019  0.9772  1.7277 -1.8070
  340LEU      C 4990   5.417   6.448   4.614  0.4752 -0.0634  0.2057
  340LEU      O 4991   5.485   6.526   4.681  0.3176 -0.0978  0.4054
  341CYSP     N 4992   5.406   6.463   4.481  0.6581  0.5368  0.2533
  341CYSP    HN 4993   5.342   6.414   4.422  0.8228  0.3449  0.2344
  341CYSP    CA 4994   5.472   6.569   4.413  0.0116  0.5356 -0.3850
  341CYSP    HA 4995   5.477   6.664   4.464 -0.7326  1.9767 -2.8222
  341CYSP     C 4996   5.613   6.526   4.390 -0.0399 -0.1296  0.5039
  341CYSP     O 4997   5.702   6.609   4.406  0.3900 -0.4723 -0.0758
  341CYSP    CB 4998   5.409   6.603   4.276 -0.0705  0.0084 -0.4789
  341CYSP   HB1 4999   5.483   6.647   4.206 -0.9738  0.3226 -1.2472
  341CYSP   HB2 5000   5.396   6.509   4.218 -0.9422 -0.6349  0.7194
  341CYSP    SG 5001   5.251   6.691   4.295 -0.0094 -0.0181  0.1840
  341CYSP    C1 5002   5.288   6.839   4.394 -0.2340  0.2077 -0.0679
  341CYSP    O1 5003   5.397   6.891   4.375 -0.3057  0.2084 -0.4888
  341CYSP    C2 5004   5.183   6.903   4.483 -0.0783  0.4873 -0.0849
  341CYSP   H2A 5005   5.084   6.878   4.438  0.7026 -2.7497 -0.2796
  341CYSP   H2B 5006   5.204   7.012   4.492  1.9178  0.0002  2.5593
  341CYSP    C3 5007   5.196   6.842   4.623 -0.3813  0.3144 -0.1302
  341CYSP   H3A 5008   5.303   6.819   4.646 -0.4049  0.4968  0.1739
  341CYSP   H3B 5009   5.162   6.737   4.625  2.8713 -0.8593  2.7757
  341CYSP    C4 5010   5.111   6.922   4.722 -0.2520  0.1072  0.1498
  341CYSP   H4A 5011   5.010   6.932   4.676 -0.1003 -0.8302 -0.4031
  341CYSP   H4B 5012   5.155   7.022   4.743  1.2512 -0.2692 -0.9919
  341CYSP    C5 5013   5.099   6.852   4.857  0.2038 -0.1435  0.0632
  341CYSP   H5A 5014   5.186   6.872   4.922 -0.5436 -0.0599  1.0678
  341CYSP   H5B 5015   5.104   6.741   4.848 -0.4618 -0.1483 -0.3361
  341CYSP    C6 5016   4.982   6.907   4.940  0.1796 -0.2208  0.0798
  341CYSP   H6A 5017   4.959   7.008   4.901 -0.8145 -0.4433  0.0667
  341CYSP   H6B 5018   5.018   6.933   5.041  2.5885 -1.1003 -0.4787
  341CYSP    C7 5019   4.860   6.815   4.934  0.0714 -0.0502 -0.3484
  341CYSP   H7A 5020   4.894   6.717   4.972  0.3031  0.9833  2.3429
  341CYSP   H7B 5021   4.831   6.794   4.829 -0.4293  1.6108 -0.5767
  341CYSP    C8 5022   4.736   6.853   5.016  0.5083  0.5544  0.0375
  341CYSP   H8A 5023   4.679   6.759   5.031  0.4197  0.7265  0.8257
  341CYSP   H8B 5024   4.660   6.926   4.980 -0.7598 -0.9711 -0.4901
  341CYSP    C9 5025   4.766   6.891   5.161 -0.0758  0.0193  0.3023
  341CYSP   H9A 5026   4.836   6.977   5.165  1.3992 -1.0652 -0.8677
  341CYSP   H9B 5027   4.827   6.811   5.209  3.1255  1.5316 -0.9091
  341CYSP   C10 5028   4.638   6.919   5.240 -0.3588 -0.2162 -0.0719
  341CYSP  H10A 5029   4.573   6.829   5.247  1.3069 -1.5617 -1.0145
  341CYSP  H10B 5030   4.583   7.002   5.191 -0.8094 -0.7167 -0.4176
  341CYSP   C11 5031   4.675   6.943   5.386 -0.3666 -0.5323 -0.0176
  341CYSP  H11A 5032   4.737   7.034   5.399  0.9393 -1.6586  2.2903
  341CYSP  H11B 5033   4.739   6.859   5.421 -0.7038 -0.8044 -0.0561
  341CYSP   C12 5034   4.553   6.972   5.473 -0.1047  0.3778  0.0616
  341CYSP  H12A 5035   4.476   6.892   5.461  2.9844 -2.7472 -0.5449
  341CYSP  H12B 5036   4.521   7.074   5.445 -1.9478  0.2989  1.6332
  341CYSP   C13 5037   4.583   6.965   5.623  0.1145 -0.0734 -0.0013
  341CYSP  H13A 5038   4.671   7.031   5.641 -0.2362 -0.0232  1.7065
  341CYSP  H13B 5039   4.605   6.861   5.654  0.2075  0.6882  2.6879
  341CYSP   C14 5040   4.462   7.015   5.703  0.2011  0.0715  0.0367
  341CYSP  H14A 5041   4.364   6.980   5.665 -0.3276  0.1408  1.2889
  341CYSP  H14B 5042   4.452   7.125   5.685  0.2262  0.0489 -0.1123
  341CYSP   C15 5043   4.473   6.991   5.854 -0.0711 -0.1928  0.0135
  341CYSP  H15A 5044   4.560   7.047   5.893 -1.4482  1.1101  1.4016
  341CYSP  H15B 5045   4.491   6.883   5.865 -0.8627 -0.5071 -1.4136
  341CYSP   C16 5046   4.344   7.030   5.927 -0.0535 -0.6272  0.2719
  341CYSP  H16A 5047   4.315   7.136   5.912  2.2886 -0.1039 -1.0073
  341CYSP  H16B 5048   4.260   6.972   5.882 -1.7078 -0.3969  2.8340
  341CYSP  H16C 5049   4.355   7.010   6.036 -0.7449  0.3069  0.5198
  342LEU      N 5050   5.640   6.396   4.368  0.6551  0.1490 -0.3603
  342LEU     HN 5051   5.569   6.327   4.367  1.8922 -1.1985  0.3816
  342LEU     CA 5052   5.767   6.345   4.327  0.4594 -0.5494 -0.1094
  342LEU     HA 5053   5.844   6.390   4.388  0.2619  0.7735 -0.7942
  342LEU     CB 5054   5.784   6.193   4.342  0.0319 -0.5561  0.3040
  342LEU    HB1 5055   5.885   6.152   4.319  0.3480  0.5456 -0.3313
  342LEU    HB2 5056   5.735   6.145   4.255  0.3190  1.4366 -1.0119
  342LEU     CG 5057   5.759   6.141   4.485 -0.0542 -0.5281  0.2987
  342LEU     HG 5058   5.654   6.170   4.508 -0.2384 -1.7001  0.9827
  342LEU    CD1 5059   5.775   5.988   4.485  0.9854 -0.4266  0.1303
  342LEU   HD11 5060   5.719   5.961   4.577 -1.4664  0.9497 -0.8491
  342LEU   HD12 5061   5.882   5.962   4.478  1.3842  1.0585  0.3620
  342LEU   HD13 5062   5.719   5.960   4.393 -1.3114  1.0728  0.9755
  342LEU    CD2 5063   5.853   6.191   4.596 -0.1997  0.2015  0.0997
  342LEU   HD21 5064   5.858   6.300   4.617 -0.3088 -0.1636  2.2342
  342LEU   HD22 5065   5.957   6.165   4.568 -0.1208  0.4488  0.1588
  342LEU   HD23 5066   5.828   6.137   4.690 -0.9999 -0.5466 -0.5296
  342LEU      C 5067   5.786   6.376   4.182  0.0034 -0.5482 -0.1704
  342LEU      O 5068   5.689   6.380   4.107 -0.2274 -0.2010  0.1381
  343ARG      N 5069   5.909   6.420   4.148 -0.3098  0.5766  0.1046
  343ARG     HN 5070   5.980   6.415   4.217 -0.9058  0.5333  0.7280
  343ARG     CA 5071   5.968   6.464   4.026 -0.3203 -0.3963 -0.2631
  343ARG     HA 5072   5.928   6.412   3.940 -0.2459  0.7059 -0.9873
  343ARG     CB 5073   5.958   6.615   3.997 -0.2047 -0.4304 -0.4800
  343ARG    HB1 5074   6.008   6.618   3.898  1.2216  0.4647  0.2310
  343ARG    HB2 5075   6.025   6.678   4.060 -1.2656 -0.8183  1.0772
  343ARG     CG 5076   5.816   6.670   3.985  0.1486  0.7026  0.3489
  343ARG    HG1 5077   5.766   6.666   4.084 -1.8935 -0.2839 -0.6637
  343ARG    HG2 5078   5.755   6.614   3.911  0.8357  1.4178 -0.7977
  343ARG     CD 5079   5.803   6.805   3.914  0.3233  0.2624 -0.5357
  343ARG    HD1 5080   5.694   6.826   3.909  0.6580  2.2428 -0.3729
  343ARG    HD2 5081   5.845   6.810   3.811 -1.8041  1.9195 -1.4211
  343ARG     NE 5082   5.876   6.910   3.991  0.4517  0.0005 -0.3033
  343ARG     HE 5083   5.902   6.878   4.083  1.9831  0.9558 -0.3713
  343ARG     CZ 5084   5.840   7.041   3.990 -0.0371 -0.1258  0.0074
  343ARG    NH1 5085   5.767   7.096   3.889  0.1306 -0.3488 -0.2379
  343ARG   HH11 5086   5.736   7.034   3.818 -0.0558  0.9529 -1.3392
  343ARG   HH12 5087   5.702   7.170   3.909 -1.1206 -1.3218 -0.5474
  343ARG    NH2 5088   5.876   7.117   4.098  0.3639  0.1595 -0.3253
  343ARG   HH21 5089   5.959   7.098   4.151  0.1438  1.2254  0.4388
  343ARG   HH22 5090   5.851   7.214   4.096  0.3671  0.1583 -1.8988
  343ARG      C 5091   6.110   6.419   4.039 -0.2504 -0.0909  0.0477
  343ARG      O 5092   6.149   6.392   4.153  0.0076 -0.3843 -0.1105
  344ARG      N 5093   6.198   6.408   3.938  0.2334  0.1975  0.4351
  344ARG     HN 5094   6.170   6.427   3.844 -1.3235 -0.7591  0.6753
  344ARG     CA 5095   6.324   6.340   3.934  0.1112  0.0196 -0.8057
  344ARG     HA 5096   6.340   6.303   4.034  0.7725  1.0298 -0.5159
  344ARG     CB 5097   6.315   6.225   3.833 -0.1399 -0.2313 -0.5020
  344ARG    HB1 5098   6.411   6.170   3.839  0.5770  1.0220  0.0257
  344ARG    HB2 5099   6.313   6.279   3.735  1.3030  0.0063 -0.4162
  344ARG     CG 5100   6.204   6.122   3.852 -0.5989  0.2984 -0.2615
  344ARG    HG1 5101   6.202   6.045   3.772  0.0069 -0.2140  0.2015
  344ARG    HG2 5102   6.109   6.179   3.846 -1.3048 -0.9237 -1.2209
  344ARG     CD 5103   6.191   6.055   3.989  0.1742  0.3860 -0.1390
  344ARG    HD1 5104   6.108   5.982   3.981  0.2246  0.5541 -3.2252
  344ARG    HD2 5105   6.168   6.133   4.066  0.2048  0.6628 -0.4079
  344ARG     NE 5106   6.320   5.985   4.016  0.1708  0.1927 -0.6249
  344ARG     HE 5107   6.381   6.017   4.088 -0.1642  0.4578 -0.4515
  344ARG     CZ 5108   6.370   5.868   3.967  0.5207  0.1183 -0.0896
  344ARG    NH1 5109   6.301   5.798   3.872  0.4553  0.5620 -0.3691
  344ARG   HH11 5110   6.220   5.841   3.832  0.1934 -1.8646 -2.6646
  344ARG   HH12 5111   6.329   5.709   3.836 -1.1299 -1.3382  2.7055
  344ARG    NH2 5112   6.481   5.809   4.019 -0.0556 -0.3502  0.6252
  344ARG   HH21 5113   6.532   5.850   4.095  0.4183 -1.2210  0.7973
  344ARG   HH22 5114   6.518   5.729   3.972  0.3874 -0.2061  0.7251
  344ARG      C 5115   6.436   6.438   3.919 -0.2803  0.6388  0.1464
  344ARG      O 5116   6.433   6.515   3.824  0.0285  0.3675 -0.0846
  345SER      N 5117   6.530   6.427   4.014  0.1022 -0.2334 -0.3189
  345SER     HN 5118   6.510   6.357   4.082  2.9372 -1.3923 -0.5316
  345SER     CA 5119   6.643   6.514   4.022 -0.1511  0.1294 -0.6237
  345SER     HA 5120   6.646   6.578   3.936  2.4926  2.9561  1.3419
  345SER     CB 5121   6.642   6.601   4.149  0.0014 -0.3807 -0.2664
  345SER    HB1 5122   6.659   6.534   4.236  2.2576  0.4042 -0.0312
  345SER    HB2 5123   6.543   6.650   4.162  1.0158  1.6788  0.1292
  345SER     OG 5124   6.744   6.700   4.146 -0.2587 -0.0783  0.6139
  345SER    HG1 5125   6.703   6.786   4.152 -0.9425 -0.3639  0.0851
  345SER      C 5126   6.768   6.432   4.026  0.0313  0.4416  0.5267
  345SER      O 5127   6.781   6.328   4.091  0.1803  0.2728  0.2272
  346SER      N 5128   6.874   6.473   3.954 -0.2885 -0.2718 -0.3664
  346SER     HN 5129   6.877   6.560   3.906 -0.2998 -0.4715 -0.7371
  346SER     CA 5130   6.998   6.404   3.972 -0.3935 -0.3520  0.0539
  346SER     HA 5131   6.981   6.299   3.991 -0.5242  0.0900  2.7686
  346SER     CB 5132   7.077   6.424   3.842  0.0255  0.0616  0.3682
  346SER    HB1 5133   7.001   6.398   3.765  1.1258 -0.3398 -0.6113
  346SER    HB2 5134   7.158   6.349   3.829 -2.2394 -2.3185 -1.0071
  346SER     OG 5135   7.117   6.559   3.819 -0.0961 -0.0034 -0.2325
  346SER    HG1 5136   7.044   6.619   3.838  0.5576  1.3151 -1.6534
  346SER      C 5137   7.083   6.450   4.090 -0.2601 -0.3374 -0.0489
  346SER    OT1 5138   7.085   6.563   4.135 -0.1485 -0.3653  0.0172
  346SER    OT2 5139   7.166   6.354   4.132  0.5025  0.1340 -0.4530
  346SER     CT 5140   7.269   6.398   4.221  0.2797  0.4756 -0.3616
  346SER    HT1 5141   7.273   6.327   4.307  0.7553 -0.2596 -0.9798
  346SER    HT2 5142   7.263   6.504   4.252  1.0387  0.4813 -0.2178
  346SER    HT3 5143   7.369   6.385   4.175  0.0053 -0.6903 -0.6778
  347CHL1    C3 5144   1.586   5.637   7.735 -0.1858  0.0850  0.2853
  347CHL1    H3 5145   1.643   5.546   7.707 -1.6888 -0.5380 -0.8550
  347CHL1    O3 5146   1.562   5.636   7.875 -0.8689 -0.5698  0.1649
  347CHL1   H3' 5147   1.610   5.566   7.921 -0.9353 -0.7881 -0.0932
  347CHL1    C4 5148   1.667   5.766   7.711  0.0656 -0.1135  0.0672
  347CHL1   H4A 5149   1.605   5.856   7.728  1.9268  0.8017  2.5482
  347CHL1   H4B 5150   1.746   5.777   7.788  0.8977  0.7671 -0.8752
  347CHL1    C5 5151   1.719   5.778   7.570 -0.2731  0.6688  0.0043
  347CHL1    C6 5152   1.847   5.807   7.544 -0.3074  1.0580  0.2668
  347CHL1    H6 5153   1.914   5.821   7.630 -0.3465  2.3270  0.1116
  347CHL1    C7 5154   1.915   5.801   7.411 -0.0140  0.0578  0.4504
  347CHL1   H7A 5155   1.986   5.886   7.398  0.0029 -0.3376 -3.1175
  347CHL1   H7B 5156   1.970   5.706   7.395 -0.0617  0.1753 -0.4901
  347CHL1    C8 5157   1.808   5.804   7.301  0.3431 -0.1058  0.0976
  347CHL1    H8 5158   1.769   5.906   7.284 -1.8549 -0.9158 -0.0122
  347CHL1   C14 5159   1.870   5.761   7.171  0.0829 -0.6296  0.1454
  347CHL1   H14 5160   1.896   5.654   7.189  0.1990 -0.4637  0.9650
  347CHL1   C15 5161   2.003   5.828   7.133 -0.1951 -0.3314 -0.3202
  347CHL1  H15A 5162   2.000   5.938   7.150 -2.5939 -0.3782 -0.1714
  347CHL1  H15B 5163   2.095   5.782   7.176  0.3855 -0.3353 -1.5472
  347CHL1   C16 5164   2.009   5.797   6.984  0.3277 -0.0164 -0.3670
  347CHL1  H16A 5165   2.005   5.899   6.939  1.5476  0.6028  0.8814
  347CHL1  H16B 5166   2.104   5.746   6.955 -0.8422 -1.9929 -0.9237
  347CHL1   C17 5167   1.881   5.722   6.945  0.0279  0.3695 -0.1324
  347CHL1   H17 5168   1.909   5.616   6.966 -2.4433 -0.6012 -1.3319
  347CHL1   C13 5169   1.781   5.761   7.050  0.0900 -0.1912  0.1403
  347CHL1   C18 5170   1.718   5.898   7.018 -0.0797 -0.3028 -0.0025
  347CHL1  H18A 5171   1.657   5.891   6.926 -1.2390  2.2256  0.5056
  347CHL1  H18B 5172   1.650   5.931   7.100  0.9303 -0.7527  1.0489
  347CHL1  H18C 5173   1.791   5.979   6.996 -1.4294  0.8196 -0.4651
  347CHL1   C12 5174   1.667   5.661   7.077 -0.0034 -0.1763 -0.1988
  347CHL1  H12A 5175   1.598   5.632   6.995  1.1056  0.7780 -1.5219
  347CHL1  H12B 5176   1.731   5.571   7.091  0.3325  0.0180 -0.4601
  347CHL1   C11 5177   1.601   5.694   7.210 -0.1555 -0.1294 -0.2851
  347CHL1  H11A 5178   1.534   5.781   7.193 -0.5319 -0.3721 -0.0629
  347CHL1  H11B 5179   1.535   5.609   7.238  0.3980  0.1207  2.0101
  347CHL1    C9 5180   1.691   5.716   7.333  0.0650  0.0494 -0.4788
  347CHL1    H9 5181   1.738   5.620   7.363  1.7601 -0.3376 -3.8940
  347CHL1   C10 5182   1.619   5.750   7.461  0.2724 -0.5448 -0.2026
  347CHL1   C19 5183   1.534   5.876   7.438  0.5595 -0.4261 -0.6367
  347CHL1  H19A 5184   1.598   5.961   7.408  0.6603 -1.2080 -2.8686
  347CHL1  H19B 5185   1.452   5.863   7.364 -0.5489  1.5144  0.1746
  347CHL1  H19C 5186   1.484   5.907   7.532  1.3001 -1.8175  0.2560
  347CHL1    C1 5187   1.523   5.636   7.497 -0.0014 -0.1134  0.4415
  347CHL1   H1A 5188   1.434   5.634   7.430  0.8610  0.7346 -0.7675
  347CHL1   H1B 5189   1.579   5.541   7.498 -1.3765 -0.9753 -0.6518
  347CHL1    C2 5190   1.467   5.646   7.639 -0.1712  0.7135  0.3225
  347CHL1   H2A 5191   1.399   5.562   7.665  1.1561 -0.3986  0.3036
  347CHL1   H2B 5192   1.408   5.739   7.657  1.2174  1.8053 -0.5741
  347CHL1   C20 5193   1.855   5.732   6.797 -0.1758 -0.7567 -0.1852
  347CHL1   H20 5194   1.847   5.842   6.786 -1.4544 -0.6051  1.7910
  347CHL1   C21 5195   1.723   5.663   6.758 -0.5343  0.0277 -0.3794
  347CHL1  H21A 5196   1.729   5.657   6.648  1.6585  0.0202 -0.3186
  347CHL1  H21B 5197   1.628   5.705   6.798  0.3328  3.2747 -1.4080
  347CHL1  H21C 5198   1.728   5.560   6.799  2.1462  0.4032  0.4493
  347CHL1   C22 5199   1.971   5.671   6.717  0.0136 -0.1959 -0.3445
  347CHL1  H22A 5200   2.067   5.707   6.761 -0.7865 -0.3314  1.6212
  347CHL1  H22B 5201   1.956   5.562   6.731 -0.4541  0.0017  0.8275
  347CHL1   C23 5202   1.974   5.709   6.569 -0.4468  0.4197 -0.1995
  347CHL1  H23A 5203   1.890   5.666   6.511  1.2754 -1.2488 -1.5761
  347CHL1  H23B 5204   1.978   5.816   6.541  0.8440  0.7271  1.0473
  347CHL1   C24 5205   2.097   5.643   6.505 -0.4918  0.3188 -0.1821
  347CHL1  H24A 5206   2.191   5.694   6.536 -0.2086  1.3006 -2.4717
  347CHL1  H24B 5207   2.105   5.536   6.534 -0.8223 -0.1658 -1.7486
  347CHL1   C25 5208   2.103   5.647   6.351 -0.0446  0.0749 -0.1724
  347CHL1   H25 5209   2.004   5.620   6.307  0.4697  1.3448 -2.2549
  347CHL1   C26 5210   2.152   5.783   6.297 -0.2484  0.3543  0.3380
  347CHL1  H26A 5211   2.091   5.871   6.327 -1.2723 -1.0302  2.6618
  347CHL1  H26B 5212   2.257   5.800   6.327 -0.1726  0.4887 -0.0106
  347CHL1  H26C 5213   2.157   5.779   6.187  0.9029 -0.2734  0.3992
  347CHL1   C27 5214   2.191   5.533   6.299 -0.3607 -0.3247  0.1587
  347CHL1  H27A 5215   2.224   5.558   6.196  0.5314  1.6380  0.8684
  347CHL1  H27B 5216   2.274   5.529   6.372 -2.7836  1.3010  3.2248
  347CHL1  H27C 5217   2.130   5.440   6.298 -0.5068 -0.2247 -0.5542
  348CHL1    C3 5218   1.569   1.549   7.846  0.1051 -0.0427  0.2030
  348CHL1    H3 5219   1.668   1.501   7.862  0.0163 -0.8363 -1.3629
  348CHL1    O3 5220   1.521   1.557   7.979 -0.0182 -0.3958  0.1813
  348CHL1   H3' 5221   1.431   1.590   7.973  0.6079  1.2425 -0.5989
  348CHL1    C4 5222   1.580   1.694   7.798 -0.2183  0.1181  0.6158
  348CHL1   H4A 5223   1.477   1.735   7.809 -1.5229 -2.8180 -0.0002
  348CHL1   H4B 5224   1.653   1.734   7.872 -1.4730  0.5727  1.6525
  348CHL1    C5 5225   1.635   1.713   7.660 -0.3223  0.0851  0.5705
  348CHL1    C6 5226   1.746   1.784   7.634  0.3188 -1.1188 -0.0620
  348CHL1    H6 5227   1.787   1.854   7.709 -0.5899 -0.7058  0.0668
  348CHL1    C7 5228   1.809   1.800   7.499 -0.3224  0.2446 -0.2092
  348CHL1   H7A 5229   1.838   1.906   7.483  1.1302 -0.1077  0.0091
  348CHL1   H7B 5230   1.906   1.748   7.493 -0.1221  0.7105 -1.2997
  348CHL1    C8 5231   1.710   1.756   7.389 -0.2774 -0.3125 -0.0271
  348CHL1    H8 5232   1.635   1.837   7.383  1.6429  1.7035  1.5152
  348CHL1   C14 5233   1.774   1.737   7.254  0.4084  0.2210  0.2157
  348CHL1   H14 5234   1.857   1.665   7.272  0.1679  0.0040  0.4612
  348CHL1   C15 5235   1.836   1.864   7.195 -0.1425  0.3821 -0.0208
  348CHL1  H15A 5236   1.776   1.958   7.197  1.6233  1.5479  1.8963
  348CHL1  H15B 5237   1.939   1.887   7.231 -0.9382  0.2747  2.4512
  348CHL1   C16 5238   1.867   1.826   7.050 -0.3342  0.4687 -0.0850
  348CHL1  H16A 5239   1.841   1.908   6.979 -1.2777  0.8509  0.6821
  348CHL1  H16B 5240   1.975   1.814   7.026 -0.2408  0.7540  0.1865
  348CHL1   C17 5241   1.796   1.693   7.024 -0.1167  0.4351 -0.5161
  348CHL1   H17 5242   1.869   1.613   7.048  0.0891  0.7532 -0.0653
  348CHL1   C13 5243   1.700   1.678   7.138  0.5046  0.4846  0.0200
  348CHL1   C18 5244   1.578   1.768   7.109 -0.0618 -0.3825 -0.3342
  348CHL1  H18A 5245   1.608   1.870   7.076 -0.0169 -0.6716 -1.2054
  348CHL1  H18B 5246   1.514   1.729   7.027  0.0809  0.7607 -1.0094
  348CHL1  H18C 5247   1.515   1.795   7.197  0.5907 -0.1169  0.0613
  348CHL1   C12 5248   1.659   1.537   7.183  0.6490  0.5941  0.5043
  348CHL1  H12A 5249   1.609   1.483   7.099 -1.9912  0.9259  1.7506
  348CHL1  H12B 5250   1.744   1.473   7.214 -1.3864 -1.0422  3.2019
  348CHL1   C11 5251   1.576   1.555   7.310 -0.2275  0.9568 -0.1045
  348CHL1  H11A 5252   1.483   1.613   7.293 -0.5338 -0.3063 -3.5014
  348CHL1  H11B 5253   1.553   1.452   7.346  1.4570  0.2712 -0.8777
  348CHL1    C9 5254   1.647   1.626   7.427  0.1907 -0.3946  0.4793
  348CHL1    H9 5255   1.736   1.562   7.447  0.3736  0.4643  2.6210
  348CHL1   C10 5256   1.568   1.630   7.555  0.0789 -0.0227  0.3972
  348CHL1   C19 5257   1.432   1.699   7.536 -0.0907 -0.4801 -0.0685
  348CHL1  H19A 5258   1.371   1.680   7.627 -0.5213  0.4990 -0.1440
  348CHL1  H19B 5259   1.431   1.809   7.521 -0.2052 -0.6954 -1.8580
  348CHL1  H19C 5260   1.363   1.643   7.469  0.0984 -1.3473  0.4506
  348CHL1    C1 5261   1.548   1.488   7.609 -0.5034 -0.1103 -0.0372
  348CHL1   H1A 5262   1.493   1.423   7.537  2.7531 -1.9166 -1.0893
  348CHL1   H1B 5263   1.641   1.428   7.612 -2.3629 -3.2545 -1.0197
  348CHL1    C2 5264   1.480   1.472   7.746  0.2071 -0.2838  0.2977
  348CHL1   H2A 5265   1.469   1.367   7.780  0.3049  0.3999  2.6227
  348CHL1   H2B 5266   1.380   1.518   7.752 -0.0225 -0.8747  1.1024
  348CHL1   C20 5267   1.753   1.683   6.881 -0.4496  0.4173 -0.4154
  348CHL1   H20 5268   1.683   1.765   6.852 -0.8444  0.1493 -0.2285
  348CHL1   C21 5269   1.680   1.550   6.853 -0.3802  0.2444  0.2174
  348CHL1  H21A 5270   1.650   1.538   6.747 -1.1846  1.3261  0.2979
  348CHL1  H21B 5271   1.575   1.555   6.888 -0.7463 -0.8178 -0.6764
  348CHL1  H21C 5272   1.731   1.469   6.908  0.1125  0.7926  0.5804
  348CHL1   C22 5273   1.875   1.694   6.789 -0.2431  0.7020 -0.1076
  348CHL1  H22A 5274   1.942   1.781   6.808  0.8959 -0.3552  0.8884
  348CHL1  H22B 5275   1.939   1.605   6.807  0.6923  0.9079 -2.0395
  348CHL1   C23 5276   1.842   1.698   6.639 -0.4600 -0.5501 -0.1005
  348CHL1  H23A 5277   1.775   1.614   6.610  0.7617 -1.4773 -0.3461
  348CHL1  H23B 5278   1.786   1.789   6.608  1.1894 -0.3492 -2.7862
  348CHL1   C24 5279   1.959   1.691   6.541 -0.3343 -0.1845  0.0253
  348CHL1  H24A 5280   2.024   1.777   6.568 -3.3253  2.0319  0.7720
  348CHL1  H24B 5281   2.012   1.596   6.562  0.6089  0.5753  1.2969
  348CHL1   C25 5282   1.922   1.698   6.392  0.1201  1.3548 -0.0402
  348CHL1   H25 5283   1.882   1.796   6.361 -3.2704  0.3015  0.5888
  348CHL1   C26 5284   2.058   1.676   6.324  0.0606 -0.3181  0.3358
  348CHL1  H26A 5285   2.138   1.746   6.358 -0.8955  1.2450 -0.5186
  348CHL1  H26B 5286   2.094   1.574   6.351  0.5095 -0.0698  0.6874
  348CHL1  H26C 5287   2.047   1.691   6.215  0.2228  2.4216  0.6227
  348CHL1   C27 5288   1.813   1.596   6.355  0.7079  0.8579 -0.4106
  348CHL1  H27A 5289   1.791   1.582   6.247 -1.3323 -1.5642  0.2319
  348CHL1  H27B 5290   1.834   1.494   6.395 -1.9910 -0.1137 -1.2215
  348CHL1  H27C 5291   1.721   1.627   6.408  0.6777 -0.7108  0.5129
  349CHL1    C3 5292   7.759   0.541   7.875  0.2404 -0.2887 -0.0488
  349CHL1    H3 5293   7.699   0.451   7.849 -0.3073 -0.1427  0.6933
  349CHL1    O3 5294   7.834   0.528   7.995  0.4816 -0.0939 -0.1777
  349CHL1   H3' 5295   7.902   0.462   7.976  0.4488 -0.2536  0.2498
  349CHL1    C4 5296   7.863   0.572   7.766  0.2564  0.0451  0.0606
  349CHL1   H4A 5297   7.911   0.670   7.789  1.5996 -0.7621  0.8599
  349CHL1   H4B 5298   7.937   0.489   7.769 -0.7861 -0.9746 -1.1640
  349CHL1    C5 5299   7.803   0.584   7.629 -0.0624 -0.4617  0.1535
  349CHL1    C6 5300   7.853   0.517   7.524  0.1327 -0.2864  0.1335
  349CHL1    H6 5301   7.932   0.444   7.549  0.1558 -0.2347  0.2110
  349CHL1    C7 5302   7.795   0.519   7.386  0.6009 -0.0012 -0.0603
  349CHL1   H7A 5303   7.876   0.527   7.310  1.0218 -1.4160  0.2037
  349CHL1   H7B 5304   7.736   0.426   7.373 -0.8832  1.0060 -0.8069
  349CHL1    C8 5305   7.694   0.633   7.364  0.6553  0.0062 -0.2687
  349CHL1    H8 5306   7.753   0.725   7.346  0.9568  0.2005  1.5112
  349CHL1   C14 5307   7.615   0.609   7.239 -0.0197 -0.1388  0.1844
  349CHL1   H14 5308   7.568   0.511   7.262  2.0891 -1.1186  0.5551
  349CHL1   C15 5309   7.698   0.574   7.114 -0.3518  0.3767 -0.1865
  349CHL1  H15A 5310   7.781   0.647   7.104 -0.3901  0.6090  0.9715
  349CHL1  H15B 5311   7.746   0.474   7.120 -0.0493  0.5777  3.2207
  349CHL1   C16 5312   7.585   0.590   7.012 -0.4786  0.0306 -0.1021
  349CHL1  H16A 5313   7.632   0.658   6.937 -0.5600  1.4939  1.1300
  349CHL1  H16B 5314   7.568   0.487   6.973  2.5712 -0.7806  0.4529
  349CHL1   C17 5315   7.459   0.649   7.077 -0.2740 -0.5052  0.7922
  349CHL1   H17 5316   7.384   0.570   7.098 -4.0857  2.1937 -1.3451
  349CHL1   C13 5317   7.509   0.710   7.205  0.1593  0.0995  0.3373
  349CHL1   C18 5318   7.574   0.844   7.167 -0.3940  0.3317  0.2016
  349CHL1  H18A 5319   7.497   0.909   7.121 -0.2961  0.3679  0.0860
  349CHL1  H18B 5320   7.606   0.900   7.258 -1.5129 -1.9296  2.0855
  349CHL1  H18C 5321   7.660   0.825   7.099 -0.8142  1.5202 -0.7033
  349CHL1   C12 5322   7.417   0.719   7.327 -0.2833 -0.2964  0.0363
  349CHL1  H12A 5323   7.349   0.806   7.311  1.7364  1.3879  0.1671
  349CHL1  H12B 5324   7.374   0.617   7.328 -1.6750  0.2500 -0.7814
  349CHL1   C11 5325   7.488   0.742   7.461  0.1959 -0.4183 -0.1970
  349CHL1  H11A 5326   7.524   0.847   7.455 -0.0043 -0.3897 -1.0221
  349CHL1  H11B 5327   7.422   0.746   7.550  2.5622  1.0710  1.6240
  349CHL1    C9 5328   7.611   0.653   7.487  0.3994 -0.1990 -0.4083
  349CHL1    H9 5329   7.559   0.557   7.507  0.2083 -0.1549 -0.6860
  349CHL1   C10 5330   7.686   0.676   7.614  0.2861 -0.0930 -0.3616
  349CHL1   C19 5331   7.743   0.819   7.611 -0.4351  0.2009 -0.2405
  349CHL1  H19A 5332   7.660   0.893   7.619  1.7610  2.8090 -0.1022
  349CHL1  H19B 5333   7.814   0.842   7.693  0.7314  0.9164 -1.4199
  349CHL1  H19C 5334   7.796   0.842   7.516 -2.1352 -2.0200 -1.8448
  349CHL1    C1 5335   7.598   0.657   7.739  0.2425  0.0430 -0.3714
  349CHL1   H1A 5336   7.523   0.739   7.743  0.8553  0.5710  0.7603
  349CHL1   H1B 5337   7.541   0.562   7.739 -1.3744  0.9519  1.1622
  349CHL1    C2 5338   7.670   0.666   7.874  0.1256 -0.3726 -0.2809
  349CHL1   H2A 5339   7.600   0.644   7.957  1.4544 -0.9217  0.7325
  349CHL1   H2B 5340   7.725   0.762   7.885  0.5872 -0.7286  0.5756
  349CHL1   C20 5341   7.389   0.731   6.973  0.1590 -0.4703  0.5253
  349CHL1   H20 5342   7.443   0.820   6.934  0.2916 -1.3152 -1.3243
  349CHL1   C21 5343   7.261   0.794   7.032  0.0990  0.3445 -0.4497
  349CHL1  H21A 5344   7.195   0.717   7.077  0.3456  0.3159 -0.1301
  349CHL1  H21B 5345   7.197   0.848   6.960 -1.4730 -0.4643  0.3032
  349CHL1  H21C 5346   7.288   0.863   7.115 -1.4507  0.1229  0.2789
  349CHL1   C22 5347   7.349   0.654   6.846 -0.1706  0.4934  0.0407
  349CHL1  H22A 5348   7.311   0.725   6.768  0.9166  1.5673  0.4526
  349CHL1  H22B 5349   7.439   0.609   6.800  0.7498  0.3220  1.9381
  349CHL1   C23 5350   7.246   0.543   6.863  0.0203  0.3154  0.0338
  349CHL1  H23A 5351   7.292   0.474   6.937  1.4100  0.2682 -0.8505
  349CHL1  H23B 5352   7.154   0.590   6.904 -0.6400 -0.9544  0.0715
  349CHL1   C24 5353   7.226   0.456   6.739  0.1566  0.4303 -0.0687
  349CHL1  H24A 5354   7.208   0.519   6.650  0.6316  0.3358 -0.2346
  349CHL1  H24B 5355   7.307   0.383   6.715 -1.4695 -1.4095 -0.2947
  349CHL1   C25 5356   7.103   0.365   6.756  0.5701 -0.0972  0.1294
  349CHL1   H25 5357   7.094   0.337   6.864 -2.2536 -0.3705 -0.1136
  349CHL1   C26 5358   6.967   0.434   6.738  0.4698 -0.2869  0.1571
  349CHL1  H26A 5359   6.890   0.355   6.752  1.4148 -1.7038 -2.0949
  349CHL1  H26B 5360   6.947   0.517   6.810  1.5610 -0.4602  0.6846
  349CHL1  H26C 5361   6.948   0.469   6.635 -0.3891 -1.3091 -0.0488
  349CHL1   C27 5362   7.098   0.229   6.684 -0.3476 -0.0446  0.0782
  349CHL1  H27A 5363   7.118   0.233   6.575  0.9096  0.3885  0.3056
  349CHL1  H27B 5364   7.177   0.167   6.732 -0.5766  0.4402  1.1129
  349CHL1  H27C 5365   7.000   0.179   6.697 -0.7334  1.0279  1.6182
  350CHL1    C3 5366   0.312   4.315   7.825  0.1534 -0.3809 -0.4498
  350CHL1    H3 5367   0.251   4.399   7.786 -1.6979 -1.2276  0.4685
  350CHL1    O3 5368   0.288   4.307   7.965 -0.1691  0.1635 -0.4728
  350CHL1   H3' 5369   0.342   4.231   7.986  0.0302  0.6784  0.9459
  350CHL1    C4 5370   0.261   4.182   7.767  0.3080 -0.6964  0.1332
  350CHL1   H4A 5371   0.314   4.096   7.813 -0.5930 -0.6642  1.2819
  350CHL1   H4B 5372   0.154   4.161   7.789  0.4735 -0.0017  1.7988
  350CHL1    C5 5373   0.284   4.184   7.619 -0.3215 -0.2681  0.0381
  350CHL1    C6 5374   0.183   4.169   7.532 -0.3358  0.5765 -0.0991
  350CHL1    H6 5375   0.082   4.142   7.565  0.2974 -1.3543  0.4049
  350CHL1    C7 5376   0.208   4.162   7.384  0.1885  0.7196 -0.0199
  350CHL1   H7A 5377   0.147   4.086   7.330  1.1532  1.6102 -2.5274
  350CHL1   H7B 5378   0.178   4.260   7.342 -0.6657 -0.1052 -1.4297
  350CHL1    C8 5379   0.355   4.134   7.347  0.0149 -0.0980 -0.1190
  350CHL1    H8 5380   0.362   4.027   7.375  1.5162  0.2238  0.8282
  350CHL1   C14 5381   0.373   4.153   7.199 -0.1936  0.1155 -0.1196
  350CHL1   H14 5382   0.338   4.250   7.159 -0.9464 -1.0084 -2.3380
  350CHL1   C15 5383   0.287   4.072   7.101  0.3154 -0.3308 -0.2038
  350CHL1  H15A 5384   0.282   3.965   7.133 -0.3824 -0.9138 -2.1066
  350CHL1  H15B 5385   0.181   4.104   7.099  0.2093 -0.6919 -2.7166
  350CHL1   C16 5386   0.356   4.095   6.967 -0.1096  0.6657 -0.2582
  350CHL1  H16A 5387   0.349   3.990   6.930 -0.3055 -0.1225  1.8634
  350CHL1  H16B 5388   0.307   4.162   6.893  0.0548  0.5043 -0.5150
  350CHL1   C17 5389   0.498   4.143   6.999  0.0414 -0.1148  0.2674
  350CHL1   H17 5390   0.504   4.252   6.977  0.8761  0.2119  1.9616
  350CHL1   C13 5391   0.513   4.135   7.148 -0.1304 -0.5127  0.2639
  350CHL1   C18 5392   0.557   3.993   7.187 -0.4757 -0.8409 -0.5112
  350CHL1  H18A 5393   0.516   3.900   7.142  1.2330 -1.7519 -0.3071
  350CHL1  H18B 5394   0.668   3.995   7.175 -0.3420 -0.2151  0.6350
  350CHL1  H18C 5395   0.539   3.980   7.296  0.3609  2.3021  0.0887
  350CHL1   C12 5396   0.598   4.243   7.215 -1.0905  0.3758  0.0714
  350CHL1  H12A 5397   0.706   4.219   7.201 -1.0475 -0.4121  1.5094
  350CHL1  H12B 5398   0.567   4.344   7.179 -0.4659  0.5893  0.1193
  350CHL1   C11 5399   0.583   4.237   7.368  0.1754  0.3518  0.2106
  350CHL1  H11A 5400   0.639   4.145   7.395 -0.4551  0.2712  1.2951
  350CHL1  H11B 5401   0.643   4.320   7.409  1.1816 -0.3388  0.1554
  350CHL1    C9 5402   0.442   4.226   7.428  0.1894 -0.4628  0.1069
  350CHL1    H9 5403   0.394   4.324   7.406 -1.1211 -0.4496  2.6424
  350CHL1   C10 5404   0.426   4.208   7.576 -0.3058 -0.2936  0.0759
  350CHL1   C19 5405   0.513   4.087   7.613 -0.3787 -0.2288  0.4667
  350CHL1  H19A 5406   0.492   4.007   7.538 -0.5097  1.4507 -1.3859
  350CHL1  H19B 5407   0.619   4.111   7.588 -0.3527 -1.4532 -0.7412
  350CHL1  H19C 5408   0.509   4.046   7.716  1.0375  2.5278  1.7346
  350CHL1    C1 5409   0.485   4.331   7.648  0.2962 -0.5974  0.0992
  350CHL1   H1A 5410   0.596   4.343   7.641  0.4915 -2.4670 -0.6343
  350CHL1   H1B 5411   0.425   4.418   7.616  1.3176 -0.6122 -2.0380
  350CHL1    C2 5412   0.463   4.325   7.799  0.2178  0.2018  0.1209
  350CHL1   H2A 5413   0.495   4.421   7.845 -2.2650  0.1858  2.1007
  350CHL1   H2B 5414   0.521   4.243   7.846  3.3882  1.1629 -1.8095
  350CHL1   C20 5415   0.603   4.074   6.916 -0.0030 -0.2900  0.3573
  350CHL1   H20 5416   0.588   3.965   6.931  0.9302 -0.4464  0.2212
  350CHL1   C21 5417   0.752   4.102   6.948  0.0353  0.1942 -0.2341
  350CHL1  H21A 5418   0.780   4.208   6.936  1.6634 -0.3779 -1.8858
  350CHL1  H21B 5419   0.823   4.047   6.882  1.0807  1.4531 -0.1764
  350CHL1  H21C 5420   0.779   4.077   7.052 -0.9683  3.5538  0.9526
  350CHL1   C22 5421   0.580   4.095   6.766  0.2817 -0.5244  0.2809
  350CHL1  H22A 5422   0.477   4.067   6.735  0.2181 -0.6937  0.6448
  350CHL1  H22B 5423   0.588   4.204   6.745  0.8215 -0.7179 -0.6117
  350CHL1   C23 5424   0.668   4.021   6.664  0.1222 -0.2808 -0.0344
  350CHL1  H23A 5425   0.767   4.071   6.663 -1.1910  2.6924 -3.6529
  350CHL1  H23B 5426   0.675   3.917   6.702 -0.1695 -0.6134 -0.8678
  350CHL1   C24 5427   0.607   4.019   6.524  0.2322 -0.0994 -0.0860
  350CHL1  H24A 5428   0.500   3.989   6.527 -0.0454  0.9409  1.3337
  350CHL1  H24B 5429   0.612   4.123   6.487  1.4493 -0.3435 -0.6719
  350CHL1   C25 5430   0.683   3.933   6.421  0.0073 -0.0360 -0.3042
  350CHL1   H25 5431   0.792   3.950   6.429  0.3753 -0.0994 -3.8047
  350CHL1   C26 5432   0.668   3.781   6.440 -0.1060  0.0026 -0.0791
  350CHL1  H26A 5433   0.713   3.732   6.351 -1.1515 -0.2747 -0.4629
  350CHL1  H26B 5434   0.717   3.761   6.537  0.0742  0.1366 -0.1414
  350CHL1  H26C 5435   0.562   3.749   6.449 -0.4036  1.3416  1.8135
  350CHL1   C27 5436   0.626   3.966   6.282  0.1371  0.5364 -0.2232
  350CHL1  H27A 5437   0.566   3.878   6.250 -0.4438 -0.2341  2.6985
  350CHL1  H27B 5438   0.567   4.060   6.285 -1.9542 -0.7528  1.7555
  350CHL1  H27C 5439   0.711   3.968   6.210 -1.9557 -2.3479 -3.0871
  351CHL1    C3 5440   0.935   5.584   7.627 -0.2892  0.3164 -0.2355
  351CHL1    H3 5441   0.854   5.657   7.604 -0.6785 -0.0184  0.0486
  351CHL1    O3 5442   0.924   5.537   7.761 -0.0057 -0.3639 -0.4498
  351CHL1   H3' 5443   0.994   5.472   7.775  2.1874  1.7489 -0.9544
  351CHL1    C4 5444   0.912   5.463   7.535  0.1418  0.1194 -0.0829
  351CHL1   H4A 5445   0.987   5.383   7.558 -0.5236 -0.6520 -0.5502
  351CHL1   H4B 5446   0.814   5.416   7.556  0.4609 -0.2911  0.5420
  351CHL1    C5 5447   0.932   5.494   7.390 -0.2167  0.2467 -0.1053
  351CHL1    C6 5448   0.833   5.473   7.302  0.2310 -0.0190 -0.5535
  351CHL1    H6 5449   0.738   5.429   7.335  0.1394  1.0331  0.6602
  351CHL1    C7 5450   0.868   5.472   7.156  0.4502  0.1961 -0.5021
  351CHL1   H7A 5451   0.833   5.375   7.115 -1.1119  0.0690  1.0158
  351CHL1   H7B 5452   0.813   5.556   7.108 -1.6861 -1.9185 -1.9676
  351CHL1    C8 5453   1.016   5.489   7.115  0.6201 -0.1978 -0.0702
  351CHL1    H8 5454   1.065   5.392   7.136  1.6180  0.5020  0.8840
  351CHL1   C14 5455   1.033   5.532   6.972  0.0240  0.3873  0.0265
  351CHL1   H14 5456   0.969   5.622   6.969 -1.6215 -0.6485  1.9630
  351CHL1   C15 5457   0.979   5.445   6.858 -0.3519  0.0752  0.4398
  351CHL1  H15A 5458   0.990   5.336   6.876 -2.0960 -0.0417  0.9092
  351CHL1  H15B 5459   0.870   5.464   6.853 -0.0406  1.7546 -1.2406
  351CHL1   C16 5460   1.056   5.495   6.735 -0.4927  0.1157  0.3684
  351CHL1  H16A 5461   1.109   5.410   6.687 -0.1160  0.2638  0.5182
  351CHL1  H16B 5462   0.985   5.535   6.660 -0.6034  1.4677  1.1639
  351CHL1   C17 5463   1.155   5.601   6.788  0.0541 -0.1864 -0.0408
  351CHL1   H17 5464   1.099   5.696   6.797  0.7208  0.2126 -0.0310
  351CHL1   C13 5465   1.175   5.563   6.932  0.0858  0.1122  0.0332
  351CHL1   C18 5466   1.257   5.433   6.937 -0.5196 -0.2681  0.1096
  351CHL1  H18A 5467   1.365   5.458   6.940 -0.6176  0.1655  3.1383
  351CHL1  H18B 5468   1.235   5.383   7.034 -1.7275 -0.3552 -0.1856
  351CHL1  H18C 5469   1.239   5.362   6.853  0.3997  1.4382 -1.5820
  351CHL1   C12 5470   1.231   5.674   7.023 -0.1745  0.0954  0.2165
  351CHL1  H12A 5471   1.340   5.681   7.003 -0.1661 -2.5551 -1.1992
  351CHL1  H12B 5472   1.179   5.765   6.986  0.7405  0.9372  0.9576
  351CHL1   C11 5473   1.218   5.632   7.169  0.2419  0.1320  0.2642
  351CHL1  H11A 5474   1.278   5.539   7.178 -1.8960 -1.1659  2.3241
  351CHL1  H11B 5475   1.269   5.699   7.241  3.5338 -3.0372  1.1830
  351CHL1    C9 5476   1.075   5.590   7.209  0.3375 -0.2681  0.1859
  351CHL1    H9 5477   1.036   5.692   7.189  0.2431 -0.4324 -0.4898
  351CHL1   C10 5478   1.065   5.554   7.354 -0.1656  0.3859  0.3155
  351CHL1   C19 5479   1.171   5.450   7.392 -0.1159  0.4314  0.2999
  351CHL1  H19A 5480   1.191   5.365   7.323 -1.4555 -2.3219  3.0719
  351CHL1  H19B 5481   1.260   5.516   7.384 -1.5769  2.3082 -1.3437
  351CHL1  H19C 5482   1.165   5.410   7.496 -1.8805 -3.8604 -1.2194
  351CHL1    C1 5483   1.082   5.677   7.445 -0.1423  0.2819  0.4517
  351CHL1   H1A 5484   1.179   5.728   7.426  2.3483 -3.5247  1.7662
  351CHL1   H1B 5485   1.011   5.756   7.413  0.2431  0.1407 -0.8304
  351CHL1    C2 5486   1.067   5.656   7.596  0.1793 -0.2572  0.4088
  351CHL1   H2A 5487   1.057   5.753   7.647  1.9215  1.1900 -1.7985
  351CHL1   H2B 5488   1.154   5.600   7.637  0.0351 -1.0918 -0.3748
  351CHL1   C20 5489   1.271   5.631   6.699 -0.1227  0.1112 -0.1719
  351CHL1   H20 5490   1.229   5.638   6.596 -0.8963  2.5947  0.2623
  351CHL1   C21 5491   1.377   5.520   6.681 -0.0086  0.2971 -0.6639
  351CHL1  H21A 5492   1.449   5.528   6.765 -3.3239  0.2983  2.4226
  351CHL1  H21B 5493   1.443   5.548   6.596  1.3180 -1.0158 -0.1105
  351CHL1  H21C 5494   1.328   5.421   6.664 -0.0460  0.1085  0.4617
  351CHL1   C22 5495   1.332   5.771   6.714 -0.4260  0.2035  0.1963
  351CHL1  H22A 5496   1.251   5.847   6.711 -0.1626  0.5710  1.5150
  351CHL1  H22B 5497   1.377   5.783   6.815  0.2553 -1.9871  0.2077
  351CHL1   C23 5498   1.426   5.805   6.598 -0.4270 -0.1567  0.0887
  351CHL1  H23A 5499   1.514   5.738   6.587 -0.4847 -0.1122 -0.7019
  351CHL1  H23B 5500   1.365   5.787   6.506 -0.3371 -0.8914  0.1645
  351CHL1   C24 5501   1.473   5.950   6.606  0.1905 -0.3237 -0.4049
  351CHL1  H24A 5502   1.386   6.019   6.595 -0.1340 -0.3734  1.5330
  351CHL1  H24B 5503   1.512   5.974   6.707 -0.3502 -2.9215  0.4878
  351CHL1   C25 5504   1.576   5.987   6.498  0.3356  0.3731 -0.0350
  351CHL1   H25 5505   1.643   5.899   6.499  0.5241  0.4768  2.4607
  351CHL1   C26 5506   1.516   5.998   6.357  0.1801 -0.4415 -0.0394
  351CHL1  H26A 5507   1.602   6.035   6.295  1.5929 -0.4414  1.8386
  351CHL1  H26B 5508   1.476   5.902   6.319  0.7057  0.1484 -2.2358
  351CHL1  H26C 5509   1.437   6.075   6.369  0.7542  0.1495  0.0706
  351CHL1   C27 5510   1.655   6.106   6.555  0.5385  0.0853  0.2896
  351CHL1  H27A 5511   1.595   6.199   6.566  1.7417  1.0599 -1.0386
  351CHL1  H27B 5512   1.695   6.071   6.652  0.0186 -2.6073 -0.3717
  351CHL1  H27C 5513   1.741   6.119   6.486 -0.1458 -0.3270 -0.6653
  352CHL1    C3 5514   1.035   3.713   7.622 -0.2864 -0.1887 -0.6050
  352CHL1    H3 5515   1.048   3.823   7.625  1.1243 -0.3592  0.0428
  352CHL1    O3 5516   1.009   3.688   7.759  0.0976  0.8149 -0.3412
  352CHL1   H3' 5517   1.012   3.592   7.759 -0.6457  0.7877 -0.5238
  352CHL1    C4 5518   0.924   3.660   7.529 -0.6341  0.2556 -0.4469
  352CHL1   H4A 5519   0.907   3.553   7.554  0.9985 -0.0717 -0.6152
  352CHL1   H4B 5520   0.830   3.712   7.558 -1.0193 -1.4021  1.4618
  352CHL1    C5 5521   0.946   3.677   7.381  0.1258  0.1823 -0.3450
  352CHL1    C6 5522   0.854   3.734   7.302  0.1837  0.7690  0.0038
  352CHL1    H6 5523   0.759   3.767   7.347  0.3930  1.7115 -0.2290
  352CHL1    C7 5524   0.865   3.744   7.153  0.2739  0.3609 -0.0160
  352CHL1   H7A 5525   0.775   3.710   7.098 -0.0112 -0.7174  1.0836
  352CHL1   H7B 5526   0.878   3.851   7.128  1.6529 -0.1144 -1.6191
  352CHL1    C8 5527   0.987   3.664   7.102 -0.2997 -0.0759 -0.7337
  352CHL1    H8 5528   0.970   3.555   7.101  0.0788 -0.1527 -0.0415
  352CHL1   C14 5529   1.016   3.710   6.962 -0.0158 -0.0722 -0.6749
  352CHL1   H14 5530   1.042   3.817   6.970  0.3007 -0.0161 -2.2587
  352CHL1   C15 5531   0.902   3.705   6.859 -0.5012  0.3995 -0.1647
  352CHL1  H15A 5532   0.849   3.607   6.860 -1.3895  0.8601 -0.6564
  352CHL1  H15B 5533   0.829   3.789   6.867 -1.4066 -0.0515 -2.8097
  352CHL1   C16 5534   0.972   3.715   6.724 -0.2348  0.5229 -0.0173
  352CHL1  H16A 5535   0.945   3.632   6.655  3.7229  0.5164 -1.8340
  352CHL1  H16B 5536   0.947   3.800   6.658 -0.1061 -0.4214 -1.3380
  352CHL1   C17 5537   1.122   3.712   6.760 -0.2279  0.6101 -0.0413
  352CHL1   H17 5538   1.135   3.820   6.785 -1.2783  0.6179  0.5306
  352CHL1   C13 5539   1.136   3.650   6.896  0.0915 -0.1427 -0.4180
  352CHL1   C18 5540   1.127   3.496   6.890  0.1655 -0.1601 -0.0720
  352CHL1  H18A 5541   1.120   3.443   6.988 -0.5374  1.5897  0.8802
  352CHL1  H18B 5542   1.044   3.464   6.824  0.1927  0.4756 -0.4235
  352CHL1  H18C 5543   1.223   3.475   6.839 -1.2618 -1.4937 -2.3909
  352CHL1   C12 5544   1.256   3.685   6.985 -0.7999  0.4433  0.5686
  352CHL1  H12A 5545   1.357   3.659   6.948 -1.3291 -1.1559  0.1580
  352CHL1  H12B 5546   1.266   3.796   6.985 -0.6413  0.4311  0.9296
  352CHL1   C11 5547   1.235   3.640   7.130 -0.6760 -0.4343  0.3201
  352CHL1  H11A 5548   1.248   3.530   7.136  0.8859 -0.3435 -0.8480
  352CHL1  H11B 5549   1.322   3.683   7.185 -0.3067  0.6513 -1.0674
  352CHL1    C9 5550   1.103   3.683   7.196 -0.7732  0.0154 -0.1599
  352CHL1    H9 5551   1.111   3.793   7.204  2.7187 -0.1408  0.1478
  352CHL1   C10 5552   1.081   3.630   7.334  0.2514  0.1376  0.0600
  352CHL1   C19 5553   1.085   3.476   7.338  0.0873  0.1191 -0.4295
  352CHL1  H19A 5554   1.186   3.438   7.311 -0.8192 -2.5798 -0.3004
  352CHL1  H19B 5555   1.077   3.433   7.441  4.4775 -0.9318 -0.3277
  352CHL1  H19C 5556   1.009   3.432   7.271  1.6133 -0.7787 -1.6334
  352CHL1    C1 5557   1.192   3.678   7.429  0.6484 -0.2197 -0.2250
  352CHL1   H1A 5558   1.284   3.618   7.411  1.4535  0.6364  0.8946
  352CHL1   H1B 5559   1.204   3.783   7.395 -1.9461  0.3182  0.3608
  352CHL1    C2 5560   1.171   3.656   7.578 -0.1781 -0.1404 -0.3297
  352CHL1   H2A 5561   1.252   3.709   7.631  1.2806 -0.3615 -2.2472
  352CHL1   H2B 5562   1.170   3.545   7.589  0.9926 -0.2647 -1.3453
  352CHL1   C20 5563   1.203   3.669   6.642 -0.3983  0.1967 -0.0104
  352CHL1   H20 5564   1.204   3.558   6.644 -1.3814  0.1895  0.4137
  352CHL1   C21 5565   1.348   3.715   6.668 -0.4496  0.1918  0.2905
  352CHL1  H21A 5566   1.343   3.811   6.725 -0.6999 -0.2440  1.0132
  352CHL1  H21B 5567   1.406   3.726   6.574  1.8395  1.6579  1.7654
  352CHL1  H21C 5568   1.405   3.651   6.738 -2.2321 -1.9052 -0.0502
  352CHL1   C22 5569   1.152   3.715   6.505 -0.3082  0.3524  0.0087
  352CHL1  H22A 5570   1.052   3.671   6.487  0.1808 -0.1989 -1.5521
  352CHL1  H22B 5571   1.159   3.826   6.495  2.1861  0.2523 -0.1491
  352CHL1   C23 5572   1.229   3.664   6.383  0.1381  0.3432  0.2945
  352CHL1  H23A 5573   1.178   3.715   6.299  0.4122 -2.1335 -1.4876
  352CHL1  H23B 5574   1.336   3.695   6.393  0.1175  0.3595  0.4658
  352CHL1   C24 5575   1.217   3.512   6.365  0.2937  0.3247  0.3385
  352CHL1  H24A 5576   1.283   3.451   6.429 -0.3015 -0.3598  0.3144
  352CHL1  H24B 5577   1.107   3.501   6.380  0.6669 -2.7290  1.3332
  352CHL1   C25 5578   1.260   3.467   6.224 -0.2241  0.2417  0.2045
  352CHL1   H25 5579   1.360   3.510   6.200  0.7792 -1.5817  0.9014
  352CHL1   C26 5580   1.278   3.315   6.209 -0.0592  0.2917 -0.1029
  352CHL1  H26A 5581   1.193   3.268   6.264 -0.8622  3.7723  1.9351
  352CHL1  H26B 5582   1.275   3.281   6.103 -1.6906 -1.2736  0.3952
  352CHL1  H26C 5583   1.368   3.281   6.264  0.2682 -0.5658 -1.1209
  352CHL1   C27 5584   1.162   3.507   6.112  0.0752 -0.1868 -0.2119
  352CHL1  H27A 5585   1.160   3.617   6.095 -0.8643  0.1847  1.9855
  352CHL1  H27B 5586   1.208   3.465   6.020 -1.0740 -0.6327 -0.6027
  352CHL1  H27C 5587   1.061   3.470   6.137 -0.3964  2.4813  2.3516
  353CHL1    C3 5588   0.893   6.982   7.724 -0.0682  0.4648  0.3989
  353CHL1    H3 5589   0.882   7.085   7.765 -0.9822  0.5039  0.0725
  353CHL1    O3 5590   0.873   6.891   7.832 -0.0045  0.3614  0.3237
  353CHL1   H3' 5591   0.777   6.895   7.838 -0.1952  3.0540 -2.3323
  353CHL1    C4 5592   0.797   6.951   7.608  0.4385 -0.5037  0.2261
  353CHL1   H4A 5593   0.819   6.849   7.570 -0.4115 -0.6001 -0.0325
  353CHL1   H4B 5594   0.690   6.966   7.636 -0.0475  1.5753 -2.3125
  353CHL1    C5 5595   0.826   7.048   7.497 -0.1469 -0.8268 -0.2132
  353CHL1    C6 5596   0.723   7.125   7.460  0.3365  0.0733  0.2885
  353CHL1    H6 5597   0.627   7.129   7.513 -1.0505 -1.3548 -1.9815
  353CHL1    C7 5598   0.723   7.222   7.345  0.3498 -0.0205  0.2093
  353CHL1   H7A 5599   0.627   7.215   7.291 -0.4727  1.0061  1.4950
  353CHL1   H7B 5600   0.726   7.322   7.394 -2.6045  0.5898 -0.6727
  353CHL1    C8 5601   0.842   7.190   7.253 -0.0707 -0.2042 -0.2718
  353CHL1    H8 5602   0.819   7.095   7.200  0.0789 -0.8474  0.7861
  353CHL1   C14 5603   0.864   7.309   7.165  0.0734  0.2054  0.3137
  353CHL1   H14 5604   0.879   7.386   7.244 -0.7039  0.2028  0.4663
  353CHL1   C15 5605   0.749   7.376   7.088 -0.1536 -0.5545 -0.0112
  353CHL1  H15A 5606   0.700   7.294   7.031  0.8495 -0.4366 -1.0871
  353CHL1  H15B 5607   0.677   7.417   7.162  1.7166  1.2420  0.9080
  353CHL1   C16 5608   0.816   7.475   6.993 -0.0468 -0.4674  0.1553
  353CHL1  H16A 5609   0.776   7.467   6.889  1.3733 -0.2067 -0.4272
  353CHL1  H16B 5610   0.800   7.581   7.025  2.1825  0.4627 -1.5669
  353CHL1   C17 5611   0.966   7.453   7.013 -0.0202 -0.1961  0.2668
  353CHL1   H17 5612   1.007   7.523   7.089  1.1716 -0.5202 -0.0420
  353CHL1   C13 5613   0.988   7.321   7.081 -0.0823 -0.3409  0.0063
  353CHL1   C18 5614   0.974   7.209   6.976  0.6457 -0.4494  0.0222
  353CHL1  H18A 5615   1.059   7.204   6.904 -1.6029  1.0270 -2.9124
  353CHL1  H18B 5616   0.971   7.114   7.034 -0.0645 -1.3016 -1.3534
  353CHL1  H18C 5617   0.881   7.227   6.918  1.4411  2.3519 -0.5367
  353CHL1   C12 5618   1.105   7.303   7.180 -0.1611  0.1147  0.1847
  353CHL1  H12A 5619   1.196   7.306   7.117  0.0513 -2.6631  0.2427
  353CHL1  H12B 5620   1.108   7.390   7.249  1.3116  0.9211 -0.8482
  353CHL1   C11 5621   1.095   7.174   7.261  0.4865 -0.2092 -0.2406
  353CHL1  H11A 5622   1.117   7.082   7.203  0.8083  0.6738 -1.5381
  353CHL1  H11B 5623   1.173   7.184   7.340  0.8544  2.5452 -0.8578
  353CHL1    C9 5624   0.963   7.166   7.339  0.2358 -0.0175 -0.6450
  353CHL1    H9 5625   0.968   7.251   7.411  1.5738 -1.7967  1.5068
  353CHL1   C10 5626   0.963   7.051   7.435 -0.2759  0.1252 -0.4678
  353CHL1   C19 5627   0.988   6.919   7.359 -0.8814 -0.2075 -0.1039
  353CHL1  H19A 5628   0.972   6.828   7.420 -1.0158  0.2841  0.6017
  353CHL1  H19B 5629   0.927   6.924   7.266  0.4483 -1.2629 -1.0697
  353CHL1  H19C 5630   1.096   6.914   7.333 -0.6184  1.4016  0.5247
  353CHL1    C1 5631   1.062   7.062   7.552 -0.4147 -0.2269 -0.3152
  353CHL1   H1A 5632   1.164   7.053   7.511 -0.3592  0.2777 -0.2911
  353CHL1   H1B 5633   1.057   7.164   7.595  1.9766 -0.3178  0.2923
  353CHL1    C2 5634   1.037   6.969   7.672  0.0277  0.7892  0.5827
  353CHL1   H2A 5635   1.101   7.010   7.753  0.5448 -0.5395  0.8561
  353CHL1   H2B 5636   1.057   6.862   7.653  1.4646  1.2464 -0.7431
  353CHL1   C20 5637   1.057   7.476   6.895 -0.0004 -0.5853  0.2043
  353CHL1   H20 5638   1.129   7.392   6.909  0.9053  0.0599 -0.4951
  353CHL1   C21 5639   1.140   7.604   6.914 -0.1609 -0.3245 -0.8015
  353CHL1  H21A 5640   1.231   7.600   6.849 -0.6866 -0.0231 -1.5685
  353CHL1  H21B 5641   1.179   7.609   7.018  1.1431 -1.9673 -1.1665
  353CHL1  H21C 5642   1.070   7.688   6.898 -1.3453 -1.3113 -0.9814
  353CHL1   C22 5643   0.997   7.464   6.754  0.4293 -0.0374 -0.0269
  353CHL1  H22A 5644   0.923   7.381   6.753 -0.5249  0.7825 -1.4475
  353CHL1  H22B 5645   0.945   7.559   6.727  3.2829  0.9161 -2.7001
  353CHL1   C23 5646   1.101   7.447   6.643 -0.2243 -0.4478 -0.5827
  353CHL1  H23A 5647   1.196   7.497   6.671 -0.7857  1.5165 -1.9928
  353CHL1  H23B 5648   1.118   7.337   6.650 -2.0322 -0.8361 -1.6943
  353CHL1   C24 5649   1.046   7.464   6.501 -0.2983 -0.0136 -0.5017
  353CHL1  H24A 5650   0.968   7.386   6.488  1.4295 -1.7835 -0.7215
  353CHL1  H24B 5651   0.992   7.561   6.499  1.2178  0.9655  1.6823
  353CHL1   C25 5652   1.145   7.454   6.384  0.0541 -0.7061 -0.1501
  353CHL1   H25 5653   1.196   7.356   6.394 -1.8855 -1.6301  1.3258
  353CHL1   C26 5654   1.069   7.467   6.251  0.5679  0.4101 -0.3461
  353CHL1  H26A 5655   1.142   7.477   6.167 -1.2919  2.4858 -1.8387
  353CHL1  H26B 5656   1.000   7.381   6.235 -1.5377  1.4631  2.3920
  353CHL1  H26C 5657   0.996   7.550   6.247 -0.2179 -0.2549 -0.0297
  353CHL1   C27 5658   1.250   7.566   6.398 -0.4000 -0.2026 -0.7326
  353CHL1  H27A 5659   1.308   7.553   6.304  1.4312 -3.3674  0.6837
  353CHL1  H27B 5660   1.206   7.668   6.403  1.3463  0.5299  1.4783
  353CHL1  H27C 5661   1.327   7.553   6.476 -0.0402  0.1083 -1.0329
  354CHL1    C3 5662   6.054   3.355   7.743 -0.0787  0.0932 -0.1024
  354CHL1    H3 5663   6.156   3.381   7.709  0.8097  0.0239  2.3354
  354CHL1    O3 5664   6.061   3.312   7.878 -0.0381 -0.0818 -0.1599
  354CHL1   H3' 5665   6.071   3.390   7.932  0.3528  0.3036 -0.7783
  354CHL1    C4 5666   5.954   3.470   7.726  0.0439  0.2226  0.0594
  354CHL1   H4A 5667   5.862   3.473   7.788  0.0536  1.8709  0.0537
  354CHL1   H4B 5668   6.010   3.555   7.771  1.3172 -0.3173 -0.4689
  354CHL1    C5 5669   5.903   3.506   7.589  0.1047 -0.1551 -0.0620
  354CHL1    C6 5670   5.923   3.631   7.546  0.1337 -0.2358 -0.2814
  354CHL1    H6 5671   5.953   3.716   7.609 -3.7259  2.2330 -1.4034
  354CHL1    C7 5672   5.882   3.678   7.409 -0.5801  0.4096  0.1468
  354CHL1   H7A 5673   5.827   3.774   7.417 -1.4198 -0.2048  2.7114
  354CHL1   H7B 5674   5.975   3.699   7.353 -0.4846 -1.8578 -0.6471
  354CHL1    C8 5675   5.803   3.570   7.333  0.3673  0.0668 -0.3649
  354CHL1    H8 5676   5.705   3.580   7.384  0.4710  0.6754 -0.2772
  354CHL1   C14 5677   5.786   3.594   7.186  0.5038 -0.1532 -0.4163
  354CHL1   H14 5678   5.889   3.585   7.146  1.0283  0.2089  0.8102
  354CHL1   C15 5679   5.744   3.737   7.150  0.0384 -0.2843 -0.4087
  354CHL1  H15A 5680   5.657   3.785   7.200  1.4163  1.1177  0.7674
  354CHL1  H15B 5681   5.833   3.804   7.154  0.7880 -1.3187  1.7777
  354CHL1   C16 5682   5.700   3.721   7.004  0.2151 -0.4655 -0.4430
  354CHL1  H16A 5683   5.609   3.781   6.983 -0.0602 -0.9891 -0.7760
  354CHL1  H16B 5684   5.788   3.764   6.951 -0.7812  0.6667 -1.2300
  354CHL1   C17 5685   5.694   3.569   6.979  0.1672 -0.5280 -0.0612
  354CHL1   H17 5686   5.798   3.554   6.942  0.2949  1.2996 -0.5629
  354CHL1   C13 5687   5.691   3.503   7.113  0.1267 -0.1819  0.1091
  354CHL1   C18 5688   5.551   3.504   7.178 -0.1262 -0.1794 -0.4344
  354CHL1  H18A 5689   5.481   3.439   7.122  0.8099 -1.2868 -0.3467
  354CHL1  H18B 5690   5.558   3.460   7.279  1.9549 -0.1338 -0.5184
  354CHL1  H18C 5691   5.516   3.610   7.176 -0.2596 -0.2274 -1.1888
  354CHL1   C12 5692   5.749   3.362   7.128  0.3889 -0.0967 -0.1176
  354CHL1  H12A 5693   5.678   3.289   7.083  1.2908 -0.6896 -0.6126
  354CHL1  H12B 5694   5.845   3.351   7.073 -0.4430 -0.8705 -1.4939
  354CHL1   C11 5695   5.774   3.322   7.273 -0.2239  0.2170  0.0757
  354CHL1  H11A 5696   5.674   3.301   7.317  0.5441  3.0300  3.7442
  354CHL1  H11B 5697   5.827   3.226   7.289 -2.5430 -1.1586 -0.1257
  354CHL1    C9 5698   5.848   3.429   7.356  0.3484  0.0796 -0.2509
  354CHL1    H9 5699   5.954   3.421   7.323  0.9095  0.5075  1.3480
  354CHL1   C10 5700   5.860   3.392   7.501 -0.3493  0.1122 -0.1831
  354CHL1   C19 5701   5.723   3.349   7.557  0.0233 -0.2291  0.4804
  354CHL1  H19A 5702   5.648   3.430   7.539 -0.5738 -1.0122 -0.6809
  354CHL1  H19B 5703   5.676   3.258   7.515 -1.0763  1.3619 -2.0115
  354CHL1  H19C 5704   5.725   3.335   7.667 -2.0904 -0.5374  0.5149
  354CHL1    C1 5705   5.961   3.277   7.516 -0.0209  0.3778 -0.3585
  354CHL1   H1A 5706   5.920   3.186   7.467  1.6186 -1.1551  0.9935
  354CHL1   H1B 5707   6.053   3.305   7.460  0.5515 -0.8590 -0.0556
  354CHL1    C2 5708   5.999   3.238   7.659  0.0014  0.2657 -0.3956
  354CHL1   H2A 5709   6.076   3.160   7.643 -1.4305 -1.4331  0.7221
  354CHL1   H2B 5710   5.910   3.198   7.711  0.4838  1.2396  1.2376
  354CHL1   C20 5711   5.594   3.526   6.877  0.0872 -0.4663 -0.0075
  354CHL1   H20 5712   5.489   3.527   6.915  0.9792 -0.0542  2.6107
  354CHL1   C21 5713   5.616   3.380   6.833 -0.1498 -0.7698  0.8597
  354CHL1  H21A 5714   5.726   3.363   6.833 -0.2697 -2.1625 -2.2456
  354CHL1  H21B 5715   5.581   3.354   6.731 -0.3916 -0.4094  0.8473
  354CHL1  H21C 5716   5.571   3.299   6.894 -1.4876 -0.8500 -0.1975
  354CHL1   C22 5717   5.606   3.619   6.755 -0.3263 -0.1228  0.2106
  354CHL1  H22A 5718   5.604   3.722   6.797 -1.2146 -0.6516  1.5189
  354CHL1  H22B 5719   5.704   3.595   6.708  0.1580  2.1279 -0.0463
  354CHL1   C23 5720   5.482   3.609   6.667 -0.6030  0.6334  0.5039
  354CHL1  H23A 5721   5.467   3.500   6.652  0.7057  0.1238  2.5524
  354CHL1  H23B 5722   5.401   3.649   6.731 -0.6541 -0.6852  1.2812
  354CHL1   C24 5723   5.495   3.687   6.535 -0.5529 -0.5560 -0.2064
  354CHL1  H24A 5724   5.391   3.695   6.497  0.0596 -1.2595 -2.1662
  354CHL1  H24B 5725   5.534   3.788   6.560  2.7192 -2.0592  1.3494
  354CHL1   C25 5726   5.591   3.618   6.437  0.0999 -0.2270  0.1932
  354CHL1   H25 5727   5.692   3.617   6.484  0.7464  2.1263 -0.9805
  354CHL1   C26 5728   5.558   3.473   6.398 -0.5300 -0.0537  0.0762
  354CHL1  H26A 5729   5.603   3.448   6.300 -1.1040 -2.2623  0.3158
  354CHL1  H26B 5730   5.593   3.396   6.470  3.8730 -1.0347 -2.7379
  354CHL1  H26C 5731   5.450   3.464   6.371 -0.6711  0.0060  0.6171
  354CHL1   C27 5732   5.599   3.704   6.310 -0.2765 -1.0148 -0.3739
  354CHL1  H27A 5733   5.644   3.801   6.340 -1.9089 -0.5734  0.7964
  354CHL1  H27B 5734   5.658   3.657   6.228 -0.4850 -0.3197 -0.9357
  354CHL1  H27C 5735   5.497   3.716   6.266 -1.5344  1.4937  2.7855
  355CHL1    C3 5736   1.401   4.638   7.841  0.3542 -0.1268  0.0180
  355CHL1    H3 5737   1.511   4.645   7.857  0.2354 -0.0376  0.8728
  355CHL1    O3 5738   1.337   4.649   7.968 -0.4291  0.2031 -0.3989
  355CHL1   H3' 5739   1.243   4.634   7.953 -0.1000 -1.1296 -1.2772
  355CHL1    C4 5740   1.346   4.757   7.761 -0.0955 -0.2882  0.0844
  355CHL1   H4A 5741   1.235   4.754   7.759 -0.2201  0.2565  2.8050
  355CHL1   H4B 5742   1.370   4.854   7.810 -0.1359 -0.1406 -0.1864
  355CHL1    C5 5743   1.408   4.751   7.624  0.4337 -0.1262  0.3149
  355CHL1    C6 5744   1.483   4.851   7.577  0.1795  0.0919  0.3670
  355CHL1    H6 5745   1.494   4.944   7.634 -0.7332 -0.6918  1.8830
  355CHL1    C7 5746   1.530   4.856   7.434 -0.8307 -0.0797  0.0251
  355CHL1   H7A 5747   1.514   4.957   7.391 -0.0016 -0.2777 -0.7602
  355CHL1   H7B 5748   1.637   4.827   7.438 -1.1203 -1.1090  0.5417
  355CHL1    C8 5749   1.459   4.754   7.343 -0.2732 -0.3093 -0.1562
  355CHL1    H8 5750   1.353   4.785   7.325 -1.2469 -2.8064  0.8844
  355CHL1   C14 5751   1.533   4.736   7.214 -0.1311  0.2009 -0.1490
  355CHL1   H14 5752   1.635   4.697   7.234 -0.8056 -1.7494 -0.3412
  355CHL1   C15 5753   1.563   4.862   7.131 -0.0696  0.2753 -0.0153
  355CHL1  H15A 5754   1.471   4.924   7.122 -0.3183  0.1866  1.5959
  355CHL1  H15B 5755   1.644   4.919   7.181  1.5330  0.3174 -2.5004
  355CHL1   C16 5756   1.613   4.805   6.998 -0.0911 -0.2503  0.1973
  355CHL1  H16A 5757   1.572   4.873   6.920 -0.4386  0.9346  1.3655
  355CHL1  H16B 5758   1.723   4.806   6.987 -0.1486  1.5641 -0.5798
  355CHL1   C17 5759   1.578   4.656   6.997  0.8395 -0.4769  0.3720
  355CHL1   H17 5760   1.667   4.599   7.031 -0.1516 -1.0812  2.1026
  355CHL1   C13 5761   1.480   4.642   7.110  0.2293 -0.0623 -0.0944
  355CHL1   C18 5762   1.340   4.684   7.064  0.4661  0.3385 -0.4574
  355CHL1  H18A 5763   1.293   4.606   7.000 -1.5080 -1.0554  2.4492
  355CHL1  H18B 5764   1.276   4.695   7.154 -0.0204 -0.1204 -0.7351
  355CHL1  H18C 5765   1.338   4.769   6.993 -2.4137 -0.9352 -2.0837
  355CHL1   C12 5766   1.476   4.507   7.183 -0.5578 -0.2256 -0.4359
  355CHL1  H12A 5767   1.457   4.421   7.115 -2.1712  1.0883 -1.7368
  355CHL1  H12B 5768   1.578   4.491   7.223 -0.6614  1.4717  0.6083
  355CHL1   C11 5769   1.399   4.512   7.316 -0.0936 -0.1515 -0.1681
  355CHL1  H11A 5770   1.294   4.521   7.280  0.5975  2.4676 -1.7711
  355CHL1  H11B 5771   1.408   4.415   7.369  1.9178 -0.2471 -0.6144
  355CHL1    C9 5772   1.445   4.622   7.413 -0.3875 -0.2012  0.0281
  355CHL1    H9 5773   1.548   4.587   7.434  0.5226  0.7971 -2.3606
  355CHL1   C10 5774   1.374   4.628   7.545 -0.4130  0.3073 -0.0079
  355CHL1   C19 5775   1.222   4.618   7.520 -0.3156 -0.3700 -0.3377
  355CHL1  H19A 5776   1.173   4.622   7.619 -0.0060 -2.0174 -0.0844
  355CHL1  H19B 5777   1.195   4.708   7.461  1.3540 -0.7670 -1.8054
  355CHL1  H19C 5778   1.196   4.517   7.481 -0.9900  1.2965 -4.9026
  355CHL1    C1 5779   1.430   4.512   7.629  0.0068 -0.0531 -0.7763
  355CHL1   H1A 5780   1.413   4.415   7.577  1.8996 -0.1917 -1.1979
  355CHL1   H1B 5781   1.539   4.525   7.643 -0.4375  0.9045  2.7275
  355CHL1    C2 5782   1.372   4.505   7.770  0.0105  0.3559 -0.7552
  355CHL1   H2A 5783   1.417   4.425   7.832 -0.1394  0.3679 -0.6298
  355CHL1   H2B 5784   1.263   4.487   7.756 -0.4428  0.0100  2.5266
  355CHL1   C20 5785   1.554   4.614   6.855 -0.1333  0.0328  0.3755
  355CHL1   H20 5786   1.487   4.687   6.804  0.7639 -0.0909 -1.0667
  355CHL1   C21 5787   1.498   4.472   6.843 -0.0381  0.0891 -1.0006
  355CHL1  H21A 5788   1.411   4.453   6.910  0.5649 -1.0735 -0.5139
  355CHL1  H21B 5789   1.570   4.399   6.887 -0.3640  1.4059  2.0094
  355CHL1  H21C 5790   1.471   4.452   6.737 -0.1516  0.5784 -1.0673
  355CHL1   C22 5791   1.686   4.617   6.776 -0.3266 -0.2032  0.0396
  355CHL1  H22A 5792   1.740   4.714   6.782 -0.2503 -0.1277 -1.4129
  355CHL1  H22B 5793   1.750   4.536   6.816  0.8620  0.8137  0.2820
  355CHL1   C23 5794   1.684   4.572   6.630 -0.2327 -0.2315  0.0469
  355CHL1  H23A 5795   1.660   4.464   6.620 -1.7445 -0.1411  2.2126
  355CHL1  H23B 5796   1.595   4.615   6.579 -2.7124 -0.3683  3.8916
[truncated: 5,872,277 more chars]
