# Supplementary material for: pKa Calculations of GPCRs: Understanding Protonation States in Receptor Activation
Source: J Chem Inf Model. 2024 Aug 16;64(17):6850–6. doi: 10.1021/acs.jcim.4c01125 (PMC11388449; doi:10.1021/acs.jcim.4c01125)
Supplement: Supplementary file 2 — ci4c01125_si_002.zip [file ci4c01125_si_002.zip › b2ar_inactive_deprot_last.gro]

B2AR InactDeprot in POPC:CHL Membrane
90901
   21ASP    CAY    1   0.084   4.232   9.578 -0.1536  0.0856 -0.3918
   21ASP    HY1    2   0.041   4.287   9.665  1.6243  0.6926  0.1424
   21ASP    HY2    3   0.194   4.219   9.584 -0.3470 -1.2843  0.4670
   21ASP    HY3    4   0.042   4.129   9.576 -0.3901  0.1887 -1.6796
   21ASP     CY    5   0.047   4.298   9.449 -0.6680  0.2719 -0.1507
   21ASP     OY    6  -0.049   4.256   9.384 -0.3800 -0.6919  0.0359
   21ASP      N    7   0.125   4.399   9.408 -0.3827  0.1842  0.1703
   21ASP     HN    8   0.203   4.432   9.460  0.3385  0.9935 -1.3716
   21ASP     CA    9   0.081   4.481   9.300  0.3952  0.3685 -0.0109
   21ASP     HA   10  -0.025   4.480   9.276  0.2451 -0.4083  0.6771
   21ASP     CB   11   0.129   4.624   9.333  0.3053  0.2580  0.6044
   21ASP    HB1   12   0.136   4.681   9.238 -0.5842  0.8147  0.8639
   21ASP    HB2   13   0.230   4.628   9.379  1.2271  1.3441 -1.4098
   21ASP     CG   14   0.022   4.691   9.418 -0.4066  0.0848 -0.1373
   21ASP    OD1   15  -0.098   4.654   9.413 -0.4726  0.3296 -0.3289
   21ASP    OD2   16   0.059   4.789   9.488  0.2474 -0.3695  0.1691
   21ASP      C   17   0.139   4.434   9.171  0.0195  0.3734 -0.1819
   21ASP      O   18   0.123   4.493   9.064  0.3405  0.5629 -0.1255
   22HSD      N   19   0.215   4.323   9.174  0.6371  0.7987  0.0524
   22HSD     HN   20   0.213   4.276   9.261  0.8149  1.7920  0.6073
   22HSD     CA   21   0.277   4.275   9.054  0.2218  0.2969  0.0360
   22HSD     HA   22   0.210   4.289   8.970 -1.7277  1.7467  1.7187
   22HSD     CB   23   0.405   4.357   9.029 -0.0171  0.5762 -0.2823
   22HSD    HB1   24   0.366   4.460   9.012 -0.0221  0.9535  1.7165
   22HSD    HB2   25   0.456   4.317   8.939 -1.8914  1.8704 -2.0335
   22HSD    ND1   26   0.603   4.256   9.165 -0.3545 -0.1119  0.2103
   22HSD    HD1   27   0.636   4.177   9.113  0.7845 -1.0978  2.2774
   22HSD     CG   28   0.498   4.343   9.146 -0.0862  0.1078 -0.2807
   22HSD    CE1   29   0.664   4.296   9.279  0.0104  0.0910 -0.0570
   22HSD    HE1   30   0.755   4.248   9.317 -0.1198 -1.6381 -1.7937
   22HSD    NE2   31   0.598   4.392   9.341 -0.4707 -0.1271 -0.2327
   22HSD    CD2   32   0.496   4.426   9.254 -0.6122 -0.1607 -0.0805
   22HSD    HD2   33   0.428   4.509   9.269 -0.5644  0.3955 -2.5700
   22HSD      C   34   0.305   4.133   9.087  0.5184  0.2957 -0.2200
   22HSD      O   35   0.298   4.081   9.198 -0.5631  0.4235 -0.2217
   23ASP      N   36   0.344   4.050   8.988 -0.2938  0.0428 -0.3343
   23ASP     HN   37   0.360   4.088   8.897 -0.9005  2.6403  0.5369
   23ASP     CA   38   0.369   3.910   9.000 -0.2300  0.0400 -0.5038
   23ASP     HA   39   0.358   3.877   8.898  0.2343 -1.0622 -0.2096
   23ASP     CB   40   0.508   3.867   9.051 -0.1926  0.3757 -0.3191
   23ASP    HB1   41   0.527   3.758   9.055 -0.3124  0.3786  0.5200
   23ASP    HB2   42   0.507   3.915   9.152 -1.0680 -2.9283  1.3823
   23ASP     CG   43   0.608   3.943   8.965  0.1716  0.2987  0.0322
   23ASP    OD1   44   0.700   4.011   9.017  0.1296  0.2195  0.2149
   23ASP    OD2   45   0.597   3.932   8.840 -0.0632  0.2242  0.0581
   23ASP      C   46   0.269   3.833   9.078  0.2969 -0.2228 -0.0800
   23ASP      O   47   0.304   3.745   9.157 -0.1337 -0.1570  0.1883
   24VAL      N   48   0.139   3.857   9.052  0.2120 -0.1131  0.4401
   24VAL     HN   49   0.111   3.917   8.977 -1.9293 -2.0622 -0.4177
   24VAL     CA   50   0.043   3.776   9.120  0.2988 -0.1911  0.4697
   24VAL     HA   51   0.076   3.751   9.219  1.3908  0.6755  0.3427
   24VAL     CB   52  -0.085   3.852   9.141  0.4722  0.2029  0.1237
   24VAL     HB   53  -0.171   3.788   9.169 -0.8505  1.2193 -1.4927
   24VAL    CG1   54  -0.068   3.949   9.259  0.1382  0.7321 -0.2607
   24VAL   HG11   55   0.022   4.007   9.230  0.3789 -0.3551 -1.7921
   24VAL   HG12   56  -0.048   3.891   9.352  0.0628 -0.0619 -0.7269
   24VAL   HG13   57  -0.165   4.002   9.273 -0.4304  0.4781 -2.8230
   24VAL    CG2   58  -0.121   3.931   9.015  0.0887 -0.6159 -0.2876
   24VAL   HG21   59  -0.140   3.864   8.929  1.5234 -2.0001  0.4314
   24VAL   HG22   60  -0.047   4.009   8.987  0.9038 -1.3593 -0.2382
   24VAL   HG23   61  -0.211   3.986   9.052  0.6079 -0.1075  0.2293
   24VAL      C   62   0.005   3.657   9.038 -0.2550  0.2258  0.1111
   24VAL      O   63   0.012   3.650   8.915 -0.2759  0.1001  0.1173
   25THR      N   64  -0.040   3.549   9.104  1.0090 -0.4509 -0.1070
   25THR     HN   65  -0.027   3.543   9.203 -3.0435  0.0688  0.6037
   25THR     CA   66  -0.073   3.427   9.038  0.3691 -0.2378 -0.1861
   25THR     HA   67  -0.019   3.424   8.944  0.1687 -0.3279 -0.3000
   25THR     CB   68  -0.014   3.310   9.111 -0.3408 -0.7891 -0.4799
   25THR     HB   69  -0.076   3.219   9.101  1.1317 -1.5928 -3.3522
   25THR    OG1   70  -0.008   3.336   9.251  0.1188 -0.6266 -0.5271
   25THR    HG1   71   0.022   3.253   9.288  1.0632 -0.7789 -1.5859
   25THR    CG2   72   0.130   3.289   9.060 -0.0243 -0.6509  0.3425
   25THR   HG21   73   0.168   3.198   9.111 -1.1804 -1.1457  0.3613
   25THR   HG22   74   0.193   3.378   9.080  0.1711 -0.5706 -0.5975
   25THR   HG23   75   0.131   3.270   8.951 -3.9666 -0.2889  0.1036
   25THR      C   76  -0.220   3.419   9.021  0.3453 -0.0152 -0.0856
   25THR      O   77  -0.272   3.330   8.954  0.1438  0.2990 -0.3571
   26GLN      N   78  -0.300   3.514   9.074 -0.1595 -0.3801 -0.1827
   26GLN     HN   79  -0.254   3.599   9.098  0.6830 -0.8968  0.0917
   26GLN     CA   80  -0.442   3.506   9.083 -0.2233  0.2929 -0.5759
   26GLN     HA   81  -0.482   3.471   8.989 -1.4833  1.2318 -0.4214
   26GLN     CB   82  -0.482   3.405   9.192  0.0710  0.6441 -0.1396
   26GLN    HB1   83  -0.429   3.313   9.160 -0.9585  0.7788 -2.3904
   26GLN    HB2   84  -0.590   3.380   9.183  0.2796 -0.0978 -0.7171
   26GLN     CG   85  -0.460   3.449   9.337 -0.1619 -0.7877  0.3404
   26GLN    HG1   86  -0.529   3.398   9.409 -1.3342 -1.2231 -1.0391
   26GLN    HG2   87  -0.483   3.556   9.353 -1.2705 -0.9384 -0.1354
   26GLN     CD   88  -0.322   3.415   9.392  0.1377  0.1124  0.1529
   26GLN    OE1   89  -0.249   3.506   9.430 -0.1481  0.5232 -0.2672
   26GLN    NE2   90  -0.282   3.288   9.417  0.0157  0.0769  0.1665
   26GLN   HE21   91  -0.218   3.278   9.494 -1.2939  0.5320  1.3545
   26GLN   HE22   92  -0.346   3.211   9.417 -0.2862  0.2939 -1.7231
   26GLN      C   93  -0.498   3.641   9.111 -0.1033  0.1506  0.3898
   26GLN      O   94  -0.436   3.741   9.146 -0.2710  0.5554 -0.4337
   27GLU      N   95  -0.630   3.663   9.095 -0.1591  0.0192  0.6571
   27GLU     HN   96  -0.691   3.585   9.107 -1.0460  0.4701 -0.6505
   27GLU     CA   97  -0.703   3.786   9.092  0.0779  0.1537  0.3139
   27GLU     HA   98  -0.808   3.762   9.097 -0.3643  2.1264  2.6088
   27GLU     CB   99  -0.683   3.880   9.213  0.0249  0.4411  0.0996
   27GLU    HB1  100  -0.747   3.971   9.207  0.3122  0.5783 -1.0858
   27GLU    HB2  101  -0.579   3.915   9.225  0.9304 -0.8308 -2.9907
   27GLU     CG  102  -0.735   3.814   9.341  0.5684 -0.0904  0.0512
   27GLU    HG1  103  -0.682   3.722   9.372 -0.2115 -0.3290  0.7173
   27GLU    HG2  104  -0.839   3.778   9.324  0.7211 -0.5658  0.1096
   27GLU     CD  105  -0.726   3.912   9.457  0.0526 -0.3047  0.2749
   27GLU    OE1  106  -0.610   3.931   9.502  0.1293 -0.0706 -0.0190
   27GLU    OE2  107  -0.832   3.960   9.504  0.0385  0.0819 -0.1430
   27GLU      C  108  -0.702   3.854   8.960 -0.1041 -0.1708  0.1441
   27GLU      O  109  -0.692   3.977   8.952  0.5307 -0.1994  0.4192
   28ARG      N  110  -0.714   3.780   8.848  0.8108 -0.0222 -0.0661
   28ARG     HN  111  -0.755   3.690   8.863  0.4125 -0.2163 -2.0439
   28ARG     CA  112  -0.687   3.819   8.713  0.0598 -0.5445 -0.3779
   28ARG     HA  113  -0.663   3.925   8.707 -2.1687  0.0674  0.5512
   28ARG     CB  114  -0.567   3.736   8.666  0.3006  0.0027 -0.7434
   28ARG    HB1  115  -0.548   3.762   8.560 -1.8615  0.5679 -1.0346
   28ARG    HB2  116  -0.585   3.627   8.680  0.7996 -0.0471 -0.4296
   28ARG     CG  117  -0.442   3.776   8.746 -0.3651 -0.2847  0.4751
   28ARG    HG1  118  -0.445   3.743   8.852  1.2410 -1.4091  0.2016
   28ARG    HG2  119  -0.440   3.887   8.750 -3.0180 -0.2050  1.8276
   28ARG     CD  120  -0.307   3.725   8.694 -0.4356  0.0523 -0.0588
   28ARG    HD1  121  -0.216   3.748   8.753 -1.7186  0.0803  2.0277
   28ARG    HD2  122  -0.283   3.737   8.587  1.9022 -2.1599  0.1125
   28ARG     NE  123  -0.326   3.577   8.705  0.2014 -0.0175  0.1175
   28ARG     HE  124  -0.423   3.556   8.719 -0.2648  0.4999 -1.9593
   28ARG     CZ  125  -0.242   3.472   8.683  0.2545  0.1131 -0.3072
   28ARG    NH1  126  -0.111   3.483   8.644  0.4070 -0.2905  0.0745
   28ARG   HH11  127  -0.071   3.573   8.663  0.3206 -0.7268  2.6801
   28ARG   HH12  128  -0.059   3.418   8.589  0.2594  0.9917 -1.6976
   28ARG    NH2  129  -0.294   3.346   8.675 -0.0641  0.2623 -0.6063
   28ARG   HH21  130  -0.389   3.335   8.704 -0.0628 -3.4450 -1.5020
   28ARG   HH22  131  -0.230   3.270   8.668  1.2529  1.2225  0.3435
   28ARG      C  132  -0.807   3.790   8.630 -0.1684 -0.3329 -0.1245
   28ARG      O  133  -0.808   3.782   8.508 -0.8801 -0.2382 -0.1290
   29ASP      N  134  -0.926   3.768   8.689 -0.2504  0.4237 -0.0008
   29ASP     HN  135  -0.938   3.782   8.787  3.0028 -1.5235  0.8211
   29ASP     CA  136  -1.049   3.724   8.631 -0.0781 -0.0576  0.0021
   29ASP     HA  137  -1.039   3.630   8.577 -3.3021 -0.0445 -0.8217
   29ASP     CB  138  -1.162   3.686   8.728 -0.4096  0.7814 -0.0500
   29ASP    HB1  139  -1.249   3.644   8.673  1.4444 -1.6802 -1.3075
   29ASP    HB2  140  -1.201   3.766   8.794 -2.2883  0.2558 -0.4599
   29ASP     CG  141  -1.132   3.569   8.821  0.0753  0.9404 -0.0038
   29ASP    OD1  142  -1.215   3.518   8.902  0.6594  0.3013  0.1988
   29ASP    OD2  143  -1.016   3.522   8.815 -0.0121  0.7324 -0.0755
   29ASP      C  144  -1.103   3.819   8.531  0.1487  0.0995  0.0288
   29ASP      O  145  -1.164   3.772   8.435  0.4282 -0.1581 -0.0214
   30GLU      N  146  -1.093   3.951   8.554  0.0936  0.0732  0.2002
   30GLU     HN  147  -1.044   3.981   8.636  0.1990 -1.6929  0.8281
   30GLU     CA  148  -1.161   4.050   8.476  0.3053  0.3139  0.3173
   30GLU     HA  149  -1.261   4.015   8.454 -0.4330  2.2888  0.3537
   30GLU     CB  150  -1.159   4.184   8.551 -0.3395  0.0602  0.7933
   30GLU    HB1  151  -1.172   4.279   8.495 -1.4185 -1.3266 -1.4543
   30GLU    HB2  152  -1.056   4.191   8.590 -0.6400 -1.3215  1.9245
   30GLU     CG  153  -1.266   4.187   8.661 -1.1166  0.8608  0.0292
   30GLU    HG1  154  -1.277   4.084   8.700  3.5377  0.9024  2.0643
   30GLU    HG2  155  -1.357   4.219   8.605 -1.0434 -0.2491 -0.7646
   30GLU     CD  156  -1.240   4.286   8.773 -0.3142  0.0516  0.5671
   30GLU    OE1  157  -1.198   4.242   8.884  0.5059 -0.2918  0.1270
   30GLU    OE2  158  -1.270   4.405   8.746  0.3806  0.1387  0.1667
   30GLU      C  159  -1.102   4.057   8.339 -0.3184 -0.7723 -0.0245
   30GLU      O  160  -1.179   4.065   8.243 -0.1448 -0.2697 -0.1236
   31VAL      N  161  -0.969   4.043   8.322 -0.3471 -0.6658 -0.3302
   31VAL     HN  162  -0.909   4.039   8.401  0.6479  0.5046 -0.9905
   31VAL     CA  163  -0.912   4.066   8.193  0.0048 -0.3143 -0.1170
   31VAL     HA  164  -0.963   4.152   8.151  0.6677  0.7880  1.2688
   31VAL     CB  165  -0.772   4.118   8.201 -0.3370  0.5919  0.0974
   31VAL     HB  166  -0.768   4.197   8.278 -2.1440 -1.1743  2.1180
   31VAL    CG1  167  -0.677   4.008   8.253 -0.2170  0.4100 -0.4950
   31VAL   HG11  168  -0.718   3.965   8.347 -0.2262 -0.2532 -0.7972
   31VAL   HG12  169  -0.578   4.054   8.274 -0.0953  0.0927 -0.3726
   31VAL   HG13  170  -0.663   3.929   8.177  0.2218 -1.1233  1.1204
   31VAL    CG2  171  -0.725   4.173   8.065 -0.0610  0.0530 -0.0317
   31VAL   HG21  172  -0.617   4.196   8.069  0.4037 -1.8773 -0.7397
   31VAL   HG22  173  -0.785   4.263   8.038 -1.1476 -0.8846 -0.8586
   31VAL   HG23  174  -0.740   4.101   7.982 -1.1497 -0.5208  0.6260
   31VAL      C  175  -0.939   3.952   8.100  0.6334 -0.1416 -0.5159
   31VAL      O  176  -0.955   3.974   7.980 -0.0465  0.1113 -0.3827
   32TRP      N  177  -0.954   3.831   8.157  0.5702 -0.1588 -0.5694
   32TRP     HN  178  -0.948   3.803   8.252 -0.6272  0.0614 -0.4087
   32TRP     CA  179  -0.991   3.720   8.074  0.3286 -0.2404 -0.3563
   32TRP     HA  180  -0.924   3.729   7.989  0.7061 -0.8612 -0.1250
   32TRP     CB  181  -0.969   3.591   8.154  0.5958 -0.0842 -0.1773
   32TRP    HB1  182  -1.039   3.599   8.240  1.2388 -0.6084  0.4146
   32TRP    HB2  183  -0.862   3.597   8.185  0.6460 -0.0930 -0.3470
   32TRP     CG  184  -0.992   3.459   8.090 -0.3958  0.3641 -0.7703
   32TRP    CD1  185  -0.897   3.365   8.060 -0.0383  0.6540 -0.5499
   32TRP    HD1  186  -0.793   3.393   8.049 -0.0817  1.4019  0.6879
   32TRP    NE1  187  -0.955   3.243   8.041  0.1816  0.4709 -0.0601
   32TRP    HE1  188  -0.916   3.153   8.045 -1.6515 -0.3305  1.1886
   32TRP    CE2  189  -1.091   3.259   8.050  0.1369  0.0611  0.0451
   32TRP    CD2  190  -1.118   3.392   8.078 -0.2748 -0.0311  0.0934
   32TRP    CE3  191  -1.248   3.428   8.097 -0.3398 -0.0839 -0.2439
   32TRP    HE3  192  -1.273   3.524   8.140  1.5060  0.2902  0.1130
   32TRP    CZ3  193  -1.349   3.338   8.077 -0.1900 -0.2970 -0.0459
   32TRP    HZ3  194  -1.451   3.373   8.086 -0.8240 -1.5526 -1.8293
   32TRP    CZ2  195  -1.190   3.169   8.030 -0.4039  0.6227  0.1647
   32TRP    HZ2  196  -1.161   3.069   8.003  2.4503  1.8748 -1.9263
   32TRP    CH2  197  -1.322   3.207   8.046 -0.7277 -0.4736  0.2030
   32TRP    HH2  198  -1.402   3.136   8.031  0.1666 -1.7452  1.2227
   32TRP      C  199  -1.126   3.738   8.015  0.3699  0.1456 -0.3372
   32TRP      O  200  -1.141   3.716   7.895 -0.4344 -0.1082 -0.2023
   33VAL      N  201  -1.221   3.781   8.100  0.1651 -0.6217 -0.1700
   33VAL     HN  202  -1.206   3.803   8.196 -0.0586  0.5533 -0.3840
   33VAL     CA  203  -1.355   3.817   8.065  0.4208  0.0441 -0.4850
   33VAL     HA  204  -1.385   3.731   8.007 -2.2132  0.4699  0.0708
   33VAL     CB  205  -1.447   3.846   8.181 -0.0276 -0.6185 -0.6688
   33VAL     HB  206  -1.422   3.936   8.240 -2.2091 -0.7003  0.4574
   33VAL    CG1  207  -1.594   3.854   8.138 -0.2211 -0.8772 -0.0617
   33VAL   HG11  208  -1.664   3.890   8.216 -0.3694  1.4190 -1.1626
   33VAL   HG12  209  -1.620   3.753   8.100 -3.3445 -0.5504  0.9056
   33VAL   HG13  210  -1.606   3.916   8.046 -0.0158  0.9310  1.0941
   33VAL    CG2  211  -1.436   3.724   8.274 -0.3031 -0.1460 -0.0131
   33VAL   HG21  212  -1.442   3.631   8.214  0.4060 -1.0861  1.3316
   33VAL   HG22  213  -1.516   3.734   8.351  0.1242 -0.2793  0.4538
   33VAL   HG23  214  -1.333   3.717   8.315 -0.9312 -0.4182  1.5956
   33VAL      C  215  -1.373   3.924   7.962  0.2163  0.3678 -0.1188
   33VAL      O  216  -1.454   3.915   7.870 -0.2971  0.6050  0.3091
   34VAL      N  217  -1.290   4.029   7.971  0.3972  0.1798  0.4956
   34VAL     HN  218  -1.235   4.040   8.053  2.2278  2.1304 -0.8800
   34VAL     CA  219  -1.274   4.133   7.874  0.1468 -0.2638 -0.0239
   34VAL     HA  220  -1.362   4.193   7.856  0.9014  0.1166 -2.9842
   34VAL     CB  221  -1.167   4.229   7.915 -0.2079  0.2037 -0.1875
   34VAL     HB  222  -1.084   4.175   7.964  0.6652  0.4565 -1.3288
   34VAL    CG1  223  -1.120   4.305   7.789  0.3455 -0.5692 -0.4521
   34VAL   HG11  224  -1.059   4.239   7.724  1.9890  0.2674  0.1831
   34VAL   HG12  225  -1.058   4.395   7.810  0.0613 -0.4511 -0.1070
   34VAL   HG13  226  -1.217   4.336   7.744 -0.9326 -0.1064  2.3850
   34VAL    CG2  227  -1.220   4.332   8.016  0.2904 -0.0270  0.3120
   34VAL   HG21  228  -1.249   4.266   8.101 -1.7802  0.2768 -0.1143
   34VAL   HG22  229  -1.317   4.372   7.980  0.4929 -1.4023 -1.9922
   34VAL   HG23  230  -1.151   4.408   8.058 -2.1948  1.8667  1.2514
   34VAL      C  231  -1.250   4.074   7.739  0.0603  0.5493 -0.4027
   34VAL      O  232  -1.320   4.104   7.643 -0.3370  0.0234 -0.2888
   35GLY      N  233  -1.148   3.987   7.726  0.3431  0.8917 -0.4748
   35GLY     HN  234  -1.086   3.972   7.803  0.0820  0.1592 -0.3996
   35GLY     CA  235  -1.112   3.919   7.606  0.1338 -0.7704  0.3764
   35GLY    HA1  236  -1.031   3.853   7.635  0.5000  0.2101  1.6782
   35GLY    HA2  237  -1.085   3.995   7.534 -3.0310  0.8201  0.7046
   35GLY      C  238  -1.210   3.820   7.552 -0.4776  0.0036  0.0558
   35GLY      O  239  -1.239   3.831   7.433 -0.1753  0.2812  0.0047
   36MET      N  240  -1.270   3.727   7.628 -0.2548 -0.3258 -0.1702
   36MET     HN  241  -1.251   3.717   7.725  2.9011  0.0591 -0.6433
   36MET     CA  242  -1.374   3.637   7.587 -0.6420  0.0923 -0.1158
   36MET     HA  243  -1.336   3.577   7.505 -0.6756  0.5678 -0.4839
   36MET     CB  244  -1.427   3.547   7.699  0.3924  0.1725  0.4537
   36MET    HB1  245  -1.521   3.493   7.675  0.1295  0.8103  0.0222
   36MET    HB2  246  -1.456   3.610   7.785 -1.1518 -0.3791  0.3724
   36MET     CG  247  -1.322   3.446   7.747 -0.0647 -0.3947  0.2839
   36MET    HG1  248  -1.364   3.407   7.842  0.5914 -2.0275 -0.0754
   36MET    HG2  249  -1.236   3.508   7.781 -0.0235 -0.2401 -0.1023
   36MET     SD  250  -1.295   3.321   7.619 -0.0968 -0.0978 -0.0134
   36MET     CE  251  -1.129   3.262   7.665 -0.2412 -0.6340 -0.1777
   36MET    HE1  252  -1.093   3.285   7.768 -1.3414  2.6165 -0.3998
   36MET    HE2  253  -1.061   3.304   7.589 -0.8868 -1.3115 -1.1578
   36MET    HE3  254  -1.110   3.153   7.654  0.6323 -1.4305  5.7850
   36MET      C  255  -1.489   3.711   7.528 -0.2873  0.5124 -0.2881
   36MET      O  256  -1.544   3.676   7.423 -0.5054  0.5193 -0.1764
   37GLY      N  257  -1.524   3.825   7.590  0.3876  0.6277 -0.1108
   37GLY     HN  258  -1.480   3.850   7.675 -0.3497 -0.0912  0.4930
   37GLY     CA  259  -1.626   3.917   7.549 -0.2897 -0.1960 -0.2955
   37GLY    HA1  260  -1.618   3.999   7.619  2.2498 -0.6931  0.0877
   37GLY    HA2  261  -1.720   3.864   7.543 -0.5127  0.0974  0.4385
   37GLY      C  262  -1.601   3.992   7.423 -0.3573  0.0918 -0.1371
   37GLY      O  263  -1.682   3.996   7.331 -0.0645 -0.7103 -0.4306
   38ILE      N  264  -1.478   4.045   7.408 -0.1247 -0.4631 -0.2125
   38ILE     HN  265  -1.408   4.045   7.480  1.5461 -2.4515 -1.7404
   38ILE     CA  266  -1.446   4.104   7.282  0.3526 -0.3445 -0.0401
   38ILE     HA  267  -1.538   4.157   7.261 -1.9067 -3.0837  2.1095
   38ILE     CB  268  -1.332   4.201   7.287  0.0243  0.0545 -0.2095
   38ILE     HB  269  -1.251   4.146   7.341  0.3186  1.7205  1.1329
   38ILE    CG2  270  -1.276   4.235   7.148 -0.2470  0.8621 -0.1241
   38ILE   HG21  271  -1.201   4.316   7.161 -0.5683  1.0281  0.8088
   38ILE   HG22  272  -1.343   4.264   7.065 -1.2939  3.2431  1.4289
   38ILE   HG23  273  -1.223   4.145   7.111 -0.1018  0.4962  0.9272
   38ILE    CG1  274  -1.373   4.331   7.359  0.3648  0.2360 -0.3433
   38ILE   HG11  275  -1.281   4.385   7.388  0.3873  1.2187 -2.0821
   38ILE   HG12  276  -1.412   4.300   7.458 -0.7871  1.0433 -0.5210
   38ILE     CD  277  -1.479   4.421   7.295 -0.5622 -0.4839  0.1555
   38ILE    HD1  278  -1.470   4.518   7.347  0.0059  0.0728 -0.9459
   38ILE    HD2  279  -1.585   4.386   7.296 -1.6722  2.5434 -0.4126
   38ILE    HD3  280  -1.456   4.431   7.187 -1.2723 -1.1476 -0.0753
   38ILE      C  281  -1.437   4.004   7.172  0.1150 -0.3430 -0.0626
   38ILE      O  282  -1.479   4.032   7.059 -0.4488 -0.6374  0.0672
   39VAL      N  283  -1.382   3.884   7.198 -0.3904 -0.5248  0.1964
   39VAL     HN  284  -1.348   3.859   7.288  1.5447  2.5738  0.4815
   39VAL     CA  285  -1.378   3.789   7.091 -0.3671 -0.1171 -0.1677
   39VAL     HA  286  -1.324   3.839   7.012 -2.4501  0.8329 -1.0771
   39VAL     CB  287  -1.274   3.682   7.100 -0.3494 -0.0783  0.0796
   39VAL     HB  288  -1.185   3.721   7.154 -0.5399 -2.4743  2.3827
   39VAL    CG1  289  -1.322   3.565   7.189  0.4287 -0.3641  0.1404
   39VAL   HG11  290  -1.342   3.596   7.293  1.0965 -1.6419  0.6676
   39VAL   HG12  291  -1.243   3.488   7.187 -0.5194 -1.3646 -0.8291
   39VAL   HG13  292  -1.415   3.521   7.146 -0.5816  0.7320  1.1215
   39VAL    CG2  293  -1.242   3.626   6.961 -0.4262  0.5552 -0.1940
   39VAL   HG21  294  -1.324   3.625   6.886 -0.4095  1.2337 -0.2279
   39VAL   HG22  295  -1.195   3.526   6.972 -3.7885 -1.0555  0.6930
   39VAL   HG23  296  -1.165   3.689   6.912  0.8503 -0.1779  0.8006
   39VAL      C  297  -1.511   3.747   7.038 -0.3365 -0.0063 -0.3339
   39VAL      O  298  -1.547   3.738   6.921 -0.0513  0.0710 -0.4283
   40MET      N  299  -1.602   3.724   7.134 -0.0001 -0.5782 -0.1472
   40MET     HN  300  -1.582   3.718   7.232  0.2353 -0.2040 -0.1714
   40MET     CA  301  -1.740   3.702   7.102 -0.1464  0.0537  0.0170
   40MET     HA  302  -1.743   3.612   7.042 -2.2201  0.2102 -0.1746
   40MET     CB  303  -1.819   3.671   7.230  0.2044 -0.2923  0.1535
   40MET    HB1  304  -1.929   3.682   7.215  0.5048  0.7405 -1.5631
   40MET    HB2  305  -1.795   3.751   7.303 -1.3822  0.6037 -0.2601
   40MET     CG  306  -1.787   3.535   7.292 -0.2631 -0.2494  0.4954
   40MET    HG1  307  -1.831   3.525   7.393 -2.1848 -1.5136 -0.4033
   40MET    HG2  308  -1.679   3.518   7.312 -0.1549 -1.4481 -0.9445
   40MET     SD  309  -1.864   3.398   7.199  0.1695 -0.1712  0.0184
   40MET     CE  310  -1.724   3.324   7.110 -0.2952 -0.6419 -0.3153
   40MET    HE1  311  -1.652   3.285   7.184  0.1379 -1.4339 -1.1364
   40MET    HE2  312  -1.665   3.393   7.046  0.7815 -0.9177  0.3720
   40MET    HE3  313  -1.760   3.235   7.053 -1.4835 -2.6198  3.1893
   40MET      C  314  -1.802   3.809   7.019  0.1671  0.1158 -0.1376
   40MET      O  315  -1.890   3.793   6.935  0.1214  0.2356 -0.1125
   41SER      N  316  -1.763   3.935   7.044  0.2527 -0.1625  1.2084
   41SER     HN  317  -1.695   3.941   7.117 -0.3198 -0.0340  1.7370
   41SER     CA  318  -1.827   4.050   6.987  0.2313 -0.5900  0.3621
   41SER     HA  319  -1.933   4.052   7.008 -0.8354  1.8771 -4.0678
   41SER     CB  320  -1.775   4.177   7.056  0.0191  0.0133 -0.5669
   41SER    HB1  321  -1.831   4.263   7.015 -0.1181 -0.4190 -1.3091
   41SER    HB2  322  -1.665   4.193   7.053  0.0587 -0.1868 -0.2305
   41SER     OG  323  -1.806   4.167   7.194  0.0216 -0.2774 -0.5862
   41SER    HG1  324  -1.752   4.100   7.237 -2.5060 -1.5905  0.7623
   41SER      C  325  -1.803   4.060   6.840 -0.0973  0.4708  0.3756
   41SER      O  326  -1.896   4.083   6.763 -0.1110  0.0269  0.2576
   42LEU      N  327  -1.675   4.035   6.808 -0.3936 -0.1970 -0.2950
   42LEU     HN  328  -1.607   4.004   6.874 -0.9528 -0.3869  0.1961
   42LEU     CA  329  -1.631   4.030   6.672 -0.0397  0.2658 -0.1997
   42LEU     HA  330  -1.664   4.106   6.602  1.1513 -0.6287 -1.8143
   42LEU     CB  331  -1.477   4.022   6.670 -0.0039  0.8825 -0.2638
   42LEU    HB1  332  -1.446   3.982   6.571 -1.0521  1.6168 -0.9120
   42LEU    HB2  333  -1.448   3.947   6.746  0.6011  0.5998 -0.7599
   42LEU     CG  334  -1.399   4.149   6.705  0.2821  0.5841  0.1824
   42LEU     HG  335  -1.412   4.180   6.811 -0.2715 -2.7556  1.2175
   42LEU    CD1  336  -1.249   4.139   6.672  0.1518 -0.5718 -0.0864
   42LEU   HD11  337  -1.230   4.105   6.568 -0.2495  2.0755 -1.1037
   42LEU   HD12  338  -1.186   4.080   6.742  0.0456 -0.7528 -0.1417
   42LEU   HD13  339  -1.206   4.241   6.674  1.7354 -1.2197  2.2473
   42LEU    CD2  340  -1.439   4.263   6.610  0.0583  0.1358 -0.2646
   42LEU   HD21  341  -1.373   4.351   6.620 -0.3865  0.2170  3.2055
   42LEU   HD22  342  -1.543   4.301   6.625  0.3105  0.0893  1.9355
   42LEU   HD23  343  -1.422   4.219   6.510 -0.0589 -1.6679  0.4743
   42LEU      C  344  -1.681   3.909   6.602 -0.0062  0.1608 -0.0421
   42LEU      O  345  -1.717   3.918   6.484 -0.2785 -0.6805 -0.0335
   43ILE      N  346  -1.696   3.793   6.669  0.1389  0.3081  0.2443
   43ILE     HN  347  -1.662   3.777   6.761  1.3855 -1.3028 -0.4384
   43ILE     CA  348  -1.748   3.676   6.606  0.0773  0.4147  0.0962
   43ILE     HA  349  -1.698   3.659   6.511  0.4307  3.2248 -0.2926
   43ILE     CB  350  -1.708   3.557   6.688  0.3249  0.3421 -0.1266
   43ILE     HB  351  -1.726   3.577   6.796  3.7135 -0.9976  0.8362
   43ILE    CG2  352  -1.785   3.430   6.648  0.4649 -0.0016  0.6677
   43ILE   HG21  353  -1.748   3.339   6.701 -2.1680 -0.5775  1.6917
   43ILE   HG22  354  -1.770   3.409   6.540 -0.8316 -1.1588  0.6797
   43ILE   HG23  355  -1.896   3.434   6.657  0.4843  1.5850  0.5061
   43ILE    CG1  356  -1.556   3.535   6.677  0.3032  0.3120 -0.3690
   43ILE   HG11  357  -1.503   3.632   6.687  1.8546 -0.2336 -2.7052
   43ILE   HG12  358  -1.532   3.504   6.573  0.1914  1.5844 -0.7912
   43ILE     CD  359  -1.494   3.437   6.776  0.2263  0.4952 -0.1361
   43ILE    HD1  360  -1.544   3.338   6.787  1.9653 -0.5414 -0.9993
   43ILE    HD2  361  -1.496   3.473   6.881  2.0071 -0.1209  0.1481
   43ILE    HD3  362  -1.384   3.420   6.778 -0.1458 -2.3201  0.8350
   43ILE      C  363  -1.892   3.689   6.571  0.0224 -0.1006  0.1199
   43ILE      O  364  -1.937   3.651   6.463 -0.1824  0.1285  0.1246
   44VAL      N  365  -1.978   3.746   6.658  0.5278  0.9577 -0.0615
   44VAL     HN  366  -1.934   3.778   6.741  0.0218  4.1292 -0.8790
   44VAL     CA  367  -2.116   3.770   6.631  0.3499  0.0957  0.0667
   44VAL     HA  368  -2.165   3.678   6.604 -0.0381  0.2798  0.1335
   44VAL     CB  369  -2.184   3.816   6.757  0.0739  0.2974 -0.1533
   44VAL     HB  370  -2.130   3.904   6.798  2.0152 -0.6058 -0.6144
   44VAL    CG1  371  -2.329   3.860   6.733  0.2025  0.4925 -0.5760
   44VAL   HG11  372  -2.398   3.852   6.820  0.1886  2.2872 -0.3846
   44VAL   HG12  373  -2.377   3.801   6.651 -1.7014  1.9731 -0.5864
   44VAL   HG13  374  -2.340   3.963   6.694 -0.6142  1.0542  1.0511
   44VAL    CG2  375  -2.178   3.700   6.859  0.3820  0.6367  0.2176
   44VAL   HG21  376  -2.223   3.604   6.825  0.1881  0.5984  0.5858
   44VAL   HG22  377  -2.234   3.730   6.949  0.8415  0.7834  0.4601
   44VAL   HG23  378  -2.073   3.669   6.877  0.4738  0.0957 -1.1254
   44VAL      C  379  -2.130   3.867   6.519  0.0474 -0.7339 -0.6302
   44VAL      O  380  -2.219   3.853   6.435  0.1869 -0.0212 -0.9068
   45LEU      N  381  -2.039   3.966   6.507 -0.5370 -0.1111  0.0451
   45LEU     HN  382  -1.970   3.982   6.577  0.4677 -0.8589 -0.7660
   45LEU     CA  383  -2.043   4.075   6.415  0.2936 -0.2603 -0.1735
   45LEU     HA  384  -2.135   4.129   6.436  1.1335  1.3971 -0.5246
   45LEU     CB  385  -1.932   4.176   6.451 -0.2869  0.1973  0.3599
   45LEU    HB1  386  -1.840   4.117   6.469 -0.9209 -0.9495 -0.0517
   45LEU    HB2  387  -1.956   4.244   6.536 -2.2581 -0.0960  0.0883
   45LEU     CG  388  -1.910   4.283   6.343 -0.1874 -0.1543  0.0302
   45LEU     HG  389  -1.877   4.235   6.248 -0.5845  0.1696 -0.2776
   45LEU    CD1  390  -2.042   4.359   6.320  0.1126  0.3120 -0.1445
   45LEU   HD11  391  -2.078   4.402   6.416 -2.4006  0.5898 -1.1421
   45LEU   HD12  392  -2.122   4.295   6.279 -0.4665  1.8472 -1.5486
   45LEU   HD13  393  -2.035   4.443   6.247  2.2305  0.2733 -0.0665
   45LEU    CD2  394  -1.791   4.372   6.379 -0.2493 -0.0961  0.0920
   45LEU   HD21  395  -1.804   4.407   6.484  1.6971 -1.7220  0.9377
   45LEU   HD22  396  -1.786   4.453   6.302  0.5123  0.6766  0.9201
   45LEU   HD23  397  -1.695   4.315   6.380 -0.4404 -0.5480  3.4468
   45LEU      C  398  -2.033   4.030   6.274 -0.1146 -0.1740 -0.2320
   45LEU      O  399  -2.100   4.075   6.181 -0.2071 -0.1725 -0.1654
   46ALA      N  400  -1.942   3.934   6.248  0.0567  0.1042 -0.6829
   46ALA     HN  401  -1.889   3.898   6.325  0.4270  2.4895  0.2622
   46ALA     CA  402  -1.914   3.869   6.124  0.2998 -0.3918 -0.3750
   46ALA     HA  403  -1.894   3.933   6.039 -0.4988 -2.2097 -2.0042
   46ALA     CB  404  -1.790   3.781   6.146  0.1895 -0.5353 -0.3341
   46ALA    HB1  405  -1.765   3.719   6.058  0.7031 -0.0929 -0.5014
   46ALA    HB2  406  -1.803   3.723   6.241 -1.6526  0.0731 -0.1731
   46ALA    HB3  407  -1.708   3.852   6.170  1.9670 -1.5619 -2.9598
   46ALA      C  408  -2.031   3.788   6.081 -0.1541  0.0101  0.0914
   46ALA      O  409  -2.079   3.799   5.969  0.3422 -0.3664 -0.1648
   47ILE      N  410  -2.097   3.708   6.167 -0.3559  0.1027  0.0226
   47ILE     HN  411  -2.065   3.694   6.260 -2.0564 -0.1707  0.5918
   47ILE     CA  412  -2.213   3.632   6.130 -0.2122  0.1118 -0.4477
   47ILE     HA  413  -2.195   3.580   6.037 -2.2089  0.4921 -1.0836
   47ILE     CB  414  -2.246   3.548   6.249  0.1799  0.5477 -0.0229
   47ILE     HB  415  -2.252   3.609   6.341 -0.6689  0.7393 -0.1963
   47ILE    CG2  416  -2.377   3.466   6.243  0.3250  0.2329  0.9180
   47ILE   HG21  417  -2.384   3.383   6.170  0.2529 -1.3378  2.6581
   47ILE   HG22  418  -2.466   3.532   6.237 -0.8000 -1.2664  0.8574
   47ILE   HG23  419  -2.398   3.415   6.339 -2.1843  3.7012  2.4519
   47ILE    CG1  420  -2.138   3.440   6.264 -0.2229  0.1573  0.0977
   47ILE   HG11  421  -2.039   3.484   6.239  0.4593 -1.0828  0.5231
   47ILE   HG12  422  -2.157   3.350   6.201  1.4227 -1.2053  1.4408
   47ILE     CD  423  -2.125   3.392   6.408  0.2281  0.1619  0.0612
   47ILE    HD1  424  -2.151   3.479   6.472  1.3266  1.1871 -0.8694
   47ILE    HD2  425  -2.023   3.359   6.436 -0.0028 -0.2804  0.4142
   47ILE    HD3  426  -2.193   3.306   6.425 -0.5228  0.6919 -0.2234
   47ILE      C  427  -2.332   3.715   6.095 -0.4593  0.0129  0.1513
   47ILE      O  428  -2.404   3.678   6.003 -0.4107 -0.6374  0.3708
   48VAL      N  429  -2.356   3.823   6.171  0.2281 -0.3459  0.8935
   48VAL     HN  430  -2.300   3.846   6.251  2.3349  1.6113 -1.0079
   48VAL     CA  431  -2.454   3.921   6.136  0.6732 -0.0713  0.4075
   48VAL     HA  432  -2.550   3.874   6.123  1.4145 -1.4111 -0.4954
   48VAL     CB  433  -2.472   4.017   6.249 -0.3334  0.4083 -0.1463
   48VAL     HB  434  -2.371   4.058   6.269 -1.1800  3.2326 -1.1620
   48VAL    CG1  435  -2.568   4.130   6.207 -0.2672  0.4102 -0.2909
   48VAL   HG11  436  -2.600   4.197   6.290  0.5402 -0.1641  0.5147
   48VAL   HG12  437  -2.659   4.079   6.170 -0.5262  1.6366 -1.4294
   48VAL   HG13  438  -2.527   4.190   6.123  0.3796  1.3968  0.6994
   48VAL    CG2  439  -2.533   3.948   6.372 -0.1583  0.0981 -0.2338
   48VAL   HG21  440  -2.642   3.960   6.355 -0.1665  0.3303 -0.0322
   48VAL   HG22  441  -2.516   4.017   6.457 -1.9878  2.7384 -1.8524
   48VAL   HG23  442  -2.502   3.842   6.388 -0.3219  0.4309  2.9860
   48VAL      C  443  -2.425   3.987   6.005 -0.2757  0.3526  0.4081
   48VAL      O  444  -2.516   4.014   5.926  0.0989 -0.4366 -0.2972
   49PHE      N  445  -2.297   4.014   5.976 -0.1715 -0.8694 -0.3082
   49PHE     HN  446  -2.225   4.010   6.044 -0.0220 -0.5099 -0.4401
   49PHE     CA  447  -2.257   4.076   5.853 -0.0655  0.1350  0.2203
   49PHE     HA  448  -2.320   4.161   5.833 -1.2914 -0.9170 -0.6064
   49PHE     CB  449  -2.114   4.131   5.870 -0.1522  0.3797  0.1600
   49PHE    HB1  450  -2.035   4.055   5.889  1.0494  1.8507  1.3256
   49PHE    HB2  451  -2.105   4.199   5.958 -0.2702 -3.2989  3.2817
   49PHE     CG  452  -2.062   4.206   5.753  0.3991  0.2594  0.3268
   49PHE    CD1  453  -2.066   4.343   5.757 -0.7194  0.2403  0.2330
   49PHE    HD1  454  -2.110   4.392   5.843  0.0525  1.6110 -0.1151
   49PHE    CE1  455  -2.034   4.425   5.651  0.0829 -0.4896 -0.1067
   49PHE    HE1  456  -2.030   4.528   5.684  0.7786 -1.0492  1.6744
   49PHE     CZ  457  -1.974   4.366   5.543  0.4012  0.3142 -0.3788
   49PHE     HZ  458  -1.939   4.417   5.454  0.7905  0.7479  0.0184
   49PHE    CD2  459  -2.012   4.150   5.638 -0.1390 -0.1007  0.2668
   49PHE    HD2  460  -2.008   4.043   5.622  2.1385  0.2320 -2.0428
   49PHE    CE2  461  -1.972   4.229   5.533 -0.2962  0.2333  0.4572
   49PHE    HE2  462  -1.930   4.178   5.447 -0.6492  0.1841  0.3089
   49PHE      C  463  -2.271   3.987   5.734  0.1373  0.2756  0.0903
   49PHE      O  464  -2.334   4.022   5.635  0.3066 -0.2522 -0.2115
   50GLY      N  465  -2.242   3.856   5.740 -0.1469  0.2103  0.0540
   50GLY     HN  466  -2.204   3.815   5.823  0.0664 -2.9660 -1.4279
   50GLY     CA  467  -2.251   3.771   5.625 -0.0877  0.1098  0.1225
   50GLY    HA1  468  -2.186   3.685   5.621 -0.5149 -0.2550  0.7686
   50GLY    HA2  469  -2.231   3.831   5.537 -1.1364 -0.4927 -0.5453
   50GLY      C  470  -2.389   3.719   5.607 -0.0562  0.0029  0.1916
   50GLY      O  471  -2.430   3.712   5.491  0.1092  0.0646  0.1311
   51ASN      N  472  -2.473   3.691   5.708 -0.3499  0.1974  0.0027
   51ASN     HN  473  -2.438   3.696   5.801  1.4341 -1.6382 -0.5062
   51ASN     CA  474  -2.608   3.650   5.686 -0.1670 -0.0544 -0.6587
   51ASN     HA  475  -2.617   3.575   5.608 -0.3453  0.8937 -1.5837
   51ASN     CB  476  -2.672   3.605   5.818  0.6066  0.2026 -0.1922
   51ASN    HB1  477  -2.779   3.581   5.800  0.4575  1.6198 -1.4090
   51ASN    HB2  478  -2.661   3.683   5.896  0.6961  0.6300 -0.6255
   51ASN     CG  479  -2.597   3.481   5.863 -0.3441 -0.3246 -0.0258
   51ASN    OD1  480  -2.546   3.391   5.797 -0.3196 -0.2705 -0.0801
   51ASN    ND2  481  -2.597   3.469   5.999 -0.0628  0.0643  0.0130
   51ASN   HD21  482  -2.573   3.377   6.032 -0.6194 -0.1740 -0.2364
   51ASN   HD22  483  -2.613   3.549   6.056  0.7449  1.2526 -1.3716
   51ASN      C  484  -2.689   3.762   5.628 -0.4252  0.1089  0.0137
   51ASN      O  485  -2.787   3.742   5.557 -0.2490 -0.1404 -0.1601
   52VAL      N  486  -2.664   3.886   5.674 -0.2432  0.0750  0.0071
   52VAL     HN  487  -2.604   3.894   5.753  0.2558 -0.4644 -0.3017
   52VAL     CA  488  -2.736   3.999   5.623  0.0215  0.1871 -0.1182
   52VAL     HA  489  -2.839   3.970   5.615 -0.4903  1.7506  0.5781
   52VAL     CB  490  -2.721   4.114   5.718  0.0089 -0.0385  0.1576
   52VAL     HB  491  -2.611   4.127   5.731  0.2131  0.0008 -1.4668
   52VAL    CG1  492  -2.777   4.250   5.671 -0.3794 -0.0836  0.4803
   52VAL   HG11  493  -2.725   4.282   5.578  0.2463  0.4311  0.9906
   52VAL   HG12  494  -2.758   4.332   5.744 -2.0358  2.4199 -1.7498
   52VAL   HG13  495  -2.886   4.241   5.656 -0.3936  0.4141  0.2978
   52VAL    CG2  496  -2.790   4.076   5.850  0.2963 -0.2263  0.2551
   52VAL   HG21  497  -2.900   4.071   5.833  0.4291 -1.2809 -0.3261
   52VAL   HG22  498  -2.752   4.145   5.929  2.9299 -1.3718  0.0780
   52VAL   HG23  499  -2.764   3.976   5.890 -0.7473 -0.0477  1.4746
   52VAL      C  500  -2.690   4.037   5.487  0.3960 -0.2446 -0.1143
   52VAL      O  501  -2.767   4.089   5.406 -0.1501 -0.4879  0.2503
   53LEU      N  502  -2.561   4.013   5.455  0.2801 -0.6849 -0.2529
   53LEU     HN  503  -2.498   3.973   5.521 -0.4572 -0.3668  0.6653
   53LEU     CA  504  -2.516   4.034   5.321  0.4583 -0.1630 -0.1117
   53LEU     HA  505  -2.545   4.133   5.291 -0.1212 -0.2571  0.1252
   53LEU     CB  506  -2.363   4.019   5.332  0.4511 -0.2903 -0.1902
   53LEU    HB1  507  -2.345   3.928   5.393  1.9974  0.0014 -0.1668
   53LEU    HB2  508  -2.333   4.113   5.384  0.7864 -0.2865 -0.3896
   53LEU     CG  509  -2.281   4.015   5.202 -0.1529 -0.3223 -0.5779
   53LEU     HG  510  -2.297   3.925   5.140  1.0868  0.2676 -1.8139
   53LEU    CD1  511  -2.313   4.140   5.118 -0.4237  0.3631  0.5222
   53LEU   HD11  512  -2.317   4.229   5.184 -1.7773  0.9858 -0.3635
   53LEU   HD12  513  -2.411   4.125   5.068  0.3207 -0.1909 -0.8289
   53LEU   HD13  514  -2.241   4.161   5.036  0.6874 -0.1753  1.3286
   53LEU    CD2  515  -2.129   4.014   5.230 -0.3567 -0.3297  0.5702
   53LEU   HD21  516  -2.113   3.924   5.293 -2.0905 -0.9965  0.1343
   53LEU   HD22  517  -2.095   4.107   5.281  0.3442  0.4932 -1.3054
   53LEU   HD23  518  -2.067   4.020   5.138 -0.4696  1.2401  0.5622
   53LEU      C  519  -2.584   3.941   5.226 -0.1926  0.0061  0.1871
   53LEU      O  520  -2.625   3.990   5.121  0.1254  0.1270  0.1185
   54VAL      N  521  -2.608   3.813   5.260  0.0356 -0.1841 -0.3608
   54VAL     HN  522  -2.572   3.779   5.346  2.5501  2.7867 -0.0425
   54VAL     CA  523  -2.686   3.720   5.184 -0.5704  0.2752 -0.3096
   54VAL     HA  524  -2.642   3.714   5.086  1.9150  1.2920  0.6469
   54VAL     CB  525  -2.684   3.586   5.251  0.1104  0.2397 -0.3913
   54VAL     HB  526  -2.702   3.587   5.360 -1.6225 -1.0466 -0.6277
   54VAL    CG1  527  -2.787   3.493   5.185  0.3066  0.4101 -0.9459
   54VAL   HG11  528  -2.791   3.402   5.249 -0.1439  1.7867  1.1017
   54VAL   HG12  529  -2.763   3.461   5.081 -3.4717  0.7531 -2.0753
   54VAL   HG13  530  -2.892   3.529   5.180 -0.3909 -1.6059 -1.7734
   54VAL    CG2  531  -2.550   3.520   5.216 -0.1741 -0.3247 -0.4230
   54VAL   HG21  532  -2.552   3.424   5.272  1.6445  0.4497  1.0808
   54VAL   HG22  533  -2.466   3.584   5.251 -1.1544  1.3110 -0.9842
   54VAL   HG23  534  -2.540   3.496   5.108 -2.4674 -1.4911 -0.4366
   54VAL      C  535  -2.824   3.767   5.153 -0.4845  0.5533 -0.2805
   54VAL      O  536  -2.861   3.768   5.036 -0.2759 -0.0765 -0.3577
   55ILE      N  537  -2.899   3.820   5.251  0.0011  0.5589  0.0955
   55ILE     HN  538  -2.865   3.820   5.345 -0.7043 -1.7033  0.4059
   55ILE     CA  539  -3.028   3.880   5.233 -0.2794 -0.0261  0.1194
   55ILE     HA  540  -3.096   3.809   5.188  0.2561  0.0949 -0.9188
   55ILE     CB  541  -3.096   3.924   5.359  0.2340  0.5096  0.2173
   55ILE     HB  542  -3.036   4.004   5.407  0.8846  0.3376 -0.2983
   55ILE    CG2  543  -3.244   3.963   5.339 -0.0943 -0.6283  0.3417
   55ILE   HG21  544  -3.301   3.987   5.431 -2.5563  0.5363 -1.3955
   55ILE   HG22  545  -3.298   3.881   5.286 -0.6118 -0.0068 -0.1024
   55ILE   HG23  546  -3.243   4.057   5.281 -0.9825 -1.1863 -0.6058
   55ILE    CG1  547  -3.089   3.802   5.453  0.4900  0.9911  0.8332
   55ILE   HG11  548  -2.985   3.798   5.491 -0.2849  0.3615  2.9989
   55ILE   HG12  549  -3.098   3.710   5.391  1.8907  2.8198 -2.3679
   55ILE     CD  550  -3.193   3.806   5.564 -0.5100  0.0549 -0.0402
   55ILE    HD1  551  -3.292   3.770   5.529  0.1906 -0.9184 -1.1122
   55ILE    HD2  552  -3.202   3.906   5.612  2.4687 -0.2543  1.4342
   55ILE    HD3  553  -3.163   3.733   5.643  0.3086 -0.6470 -0.9714
   55ILE      C  554  -3.014   3.999   5.144  0.0139 -0.0924  0.0763
   55ILE      O  555  -3.081   4.013   5.042  0.4669  0.5328 -0.1447
   56THR      N  556  -2.923   4.095   5.168 -0.3209  0.1529  0.3603
   56THR     HN  557  -2.871   4.086   5.252  0.6784 -1.3562 -0.3800
   56THR     CA  558  -2.908   4.219   5.096  0.2561 -0.2914 -0.2985
   56THR     HA  559  -2.997   4.278   5.110 -0.7694 -1.8935  0.1823
   56THR     CB  560  -2.797   4.306   5.147  0.0090 -0.0879 -0.1011
   56THR     HB  561  -2.703   4.253   5.118  0.7055  0.9629  0.1835
   56THR    OG1  562  -2.802   4.317   5.288 -0.3207  0.1188 -0.1284
   56THR    HG1  563  -2.758   4.243   5.332 -0.0212  0.3480 -0.0444
   56THR    CG2  564  -2.799   4.446   5.084  0.0691 -0.1898 -0.3364
   56THR   HG21  565  -2.893   4.494   5.119  0.1609 -2.1990  3.1062
   56THR   HG22  566  -2.797   4.446   4.973  0.3301  1.8242 -0.3808
   56THR   HG23  567  -2.713   4.503   5.126  1.3475  0.8713 -4.0162
   56THR      C  568  -2.883   4.190   4.952  0.3660 -0.0427 -0.3299
   56THR      O  569  -2.941   4.252   4.864 -0.2362  0.1603  0.2029
   57ALA      N  570  -2.807   4.082   4.925  0.4507 -0.1367  0.2625
   57ALA     HN  571  -2.770   4.032   5.003  0.1938  1.2862  1.3339
   57ALA     CA  572  -2.775   4.051   4.789  0.2608 -0.1411  0.2175
   57ALA     HA  573  -2.746   4.138   4.733  2.2028 -0.3110  0.8943
   57ALA     CB  574  -2.647   3.965   4.791  0.0108 -0.5205 -0.0668
   57ALA    HB1  575  -2.611   3.935   4.690 -1.7884 -1.2075 -0.5590
   57ALA    HB2  576  -2.672   3.872   4.846 -1.4869  0.2832  0.6711
   57ALA    HB3  577  -2.566   4.018   4.844  0.9203 -0.7492 -1.1876
   57ALA      C  578  -2.872   3.973   4.708 -0.0366  0.4397  0.0130
   57ALA      O  579  -2.862   3.972   4.585  0.1084  0.3463  0.0261
   58ILE      N  580  -2.967   3.907   4.777  0.0953  0.3389  0.0971
   58ILE     HN  581  -2.955   3.901   4.875 -0.4736 -2.6892  0.0821
   58ILE     CA  582  -3.079   3.842   4.716  0.3389 -0.1360  0.1555
   58ILE     HA  583  -3.055   3.818   4.614  1.8401  1.5800  0.0581
   58ILE     CB  584  -3.117   3.706   4.767 -0.2193 -0.1663 -0.3331
   58ILE     HB  585  -3.022   3.648   4.769  0.1476  0.4488  1.1298
   58ILE    CG2  586  -3.168   3.712   4.912  0.1322 -0.4352 -0.1950
   58ILE   HG21  587  -3.168   3.606   4.945  1.2651  0.0678  1.5491
   58ILE   HG22  588  -3.272   3.752   4.917 -0.1119 -0.9694 -0.9658
   58ILE   HG23  589  -3.118   3.772   4.992 -1.1635 -2.1322  2.0031
   58ILE    CG1  590  -3.215   3.631   4.676  0.1909 -0.6216 -0.4051
   58ILE   HG11  591  -3.167   3.643   4.577 -0.9062  3.5297 -0.6258
   58ILE   HG12  592  -3.314   3.682   4.677 -0.3334 -1.5965 -0.5325
   58ILE     CD  593  -3.239   3.484   4.711 -0.7051 -0.2132  0.7370
   58ILE    HD1  594  -3.142   3.432   4.722  0.8997  2.4492 -0.0592
   58ILE    HD2  595  -3.293   3.441   4.624 -0.3534 -1.4944  1.1335
   58ILE    HD3  596  -3.287   3.471   4.811 -0.1151  1.8799  1.3392
   58ILE      C  597  -3.197   3.932   4.708  0.6962  0.2984 -0.2673
   58ILE      O  598  -3.265   3.930   4.606 -0.2937 -0.4365  0.3925
   59ALA      N  599  -3.221   4.023   4.804  0.6234 -0.1214  0.1178
   59ALA     HN  600  -3.178   4.006   4.893 -2.1728 -2.3871  1.1581
   59ALA     CA  601  -3.310   4.135   4.793  0.1754 -0.4970 -0.1174
   59ALA     HA  602  -3.409   4.106   4.761 -0.0428  1.4761 -1.3729
   59ALA     CB  603  -3.307   4.217   4.924  0.2076 -0.2580 -0.2679
   59ALA    HB1  604  -3.208   4.255   4.957  0.5773 -1.0442 -0.4513
   59ALA    HB2  605  -3.339   4.148   5.005  1.1997 -0.0275  0.3396
   59ALA    HB3  606  -3.376   4.304   4.919 -0.2802 -0.5884  0.6164
   59ALA      C  607  -3.269   4.233   4.688  0.3567 -0.6386 -0.1785
   59ALA      O  608  -3.359   4.285   4.623  0.5093 -0.0409  0.0867
   60LYS      N  609  -3.139   4.257   4.663  0.1134  0.5204 -0.3635
   60LYS     HN  610  -3.068   4.213   4.718 -1.0342 -0.1154  0.6778
   60LYS     CA  611  -3.106   4.361   4.571 -0.1046  0.7545 -0.1773
   60LYS     HA  612  -3.169   4.448   4.583  1.1399  1.5322  1.0676
   60LYS     CB  613  -2.959   4.400   4.595  0.1505 -0.0834 -0.3434
   60LYS    HB1  614  -2.896   4.310   4.578 -0.0972  0.1256 -2.6626
   60LYS    HB2  615  -2.952   4.447   4.696 -0.8504 -0.7748  0.0670
   60LYS     CG  616  -2.886   4.499   4.504  0.3852  0.2256  0.1748
   60LYS    HG1  617  -2.892   4.467   4.398  2.9058  2.2460 -0.6846
   60LYS    HG2  618  -2.777   4.505   4.520  0.8258 -1.1724 -1.8941
   60LYS     CD  619  -2.953   4.636   4.498 -0.1642 -0.0519 -0.1089
   60LYS    HD1  620  -3.017   4.665   4.584 -0.5470 -2.8295  0.6473
   60LYS    HD2  621  -3.027   4.625   4.415 -0.1679  0.3746 -0.1648
   60LYS     CE  622  -2.863   4.746   4.440 -0.0645 -0.0399  0.0668
   60LYS    HE1  623  -2.813   4.715   4.346  0.8513  2.6690 -0.4125
   60LYS    HE2  624  -2.789   4.758   4.522  0.2421 -0.0738 -0.2038
   60LYS     NZ  625  -2.928   4.879   4.432 -0.2602 -0.1257  0.2029
   60LYS    HZ1  626  -2.947   4.916   4.527 -4.2062 -0.2207 -0.4093
   60LYS    HZ2  627  -3.017   4.873   4.379  1.7902  0.4337 -3.6596
   60LYS    HZ3  628  -2.864   4.943   4.380 -0.5860  0.4334  0.4831
   60LYS      C  629  -3.110   4.321   4.427 -0.2119  0.0248  0.0250
   60LYS      O  630  -3.111   4.408   4.340  0.3076 -0.4586 -0.4648
   61PHE      N  631  -3.105   4.190   4.398  0.7637  0.0949 -0.1799
   61PHE     HN  632  -3.098   4.128   4.475 -0.2691  2.9945  2.4688
   61PHE     CA  633  -3.098   4.143   4.263  0.2669 -0.2985 -0.0731
   61PHE     HA  634  -3.125   4.221   4.194 -3.9466 -1.7897 -0.4217
   61PHE     CB  635  -2.958   4.085   4.239  0.2257 -0.5841  0.3650
   61PHE    HB1  636  -2.963   4.050   4.133  0.0459  0.1190  0.1368
   61PHE    HB2  637  -2.952   3.993   4.301 -1.1980 -0.3471  0.8706
   61PHE     CG  638  -2.841   4.177   4.251  0.1200 -0.3817 -0.1337
   61PHE    CD1  639  -2.833   4.286   4.168 -0.1675  0.0449  0.3960
   61PHE    HD1  640  -2.913   4.309   4.099 -1.9906 -1.2045  1.9919
   61PHE    CE1  641  -2.719   4.363   4.173  0.3097 -0.5918 -0.4315
   61PHE    HE1  642  -2.712   4.458   4.123  4.8048  0.0216  0.8500
   61PHE     CZ  643  -2.611   4.331   4.253  0.1182 -0.2026 -0.0082
   61PHE     HZ  644  -2.521   4.389   4.257  0.6323 -0.8530 -1.3679
   61PHE    CD2  645  -2.734   4.140   4.329  0.0180  0.3429  0.3606
   61PHE    HD2  646  -2.741   4.046   4.381  2.1549  0.7380  1.4849
   61PHE    CE2  647  -2.620   4.217   4.330  0.3023 -0.0681  0.2121
   61PHE    HE2  648  -2.541   4.197   4.401 -1.4403 -2.0055  1.7371
   61PHE      C  649  -3.202   4.040   4.235 -0.2346  0.1842 -0.0030
   61PHE      O  650  -3.195   3.925   4.280 -0.4688  0.1212 -0.1292
   62GLU      N  651  -3.297   4.065   4.144 -0.6379  0.3772  0.4666
   62GLU     HN  652  -3.298   4.153   4.097 -0.4875 -0.9386 -2.1719
   62GLU     CA  653  -3.391   3.970   4.092  0.1434 -0.0414 -0.2183
   62GLU     HA  654  -3.454   3.937   4.174  1.5560  0.9387  1.3199
   62GLU     CB  655  -3.487   4.050   4.001 -0.0067  0.1866  0.1351
   62GLU    HB1  656  -3.558   3.979   3.952  0.2473  0.2287 -0.2979
   62GLU    HB2  657  -3.425   4.089   3.917 -0.4654  1.2163  0.2685
   62GLU     CG  658  -3.571   4.158   4.069 -0.0607  0.0431  0.2975
   62GLU    HG1  659  -3.518   4.240   4.121  0.0731 -1.5221  2.8034
   62GLU    HG2  660  -3.622   4.099   4.148  1.8264 -1.3674  0.5419
   62GLU     CD  661  -3.674   4.224   3.978  0.2858  0.0449 -0.0934
   62GLU    OE1  662  -3.634   4.308   3.893  0.3074  0.0652 -0.0627
   62GLU    OE2  663  -3.796   4.194   3.983  0.2098  0.4104  0.2353
   62GLU      C  664  -3.330   3.851   4.027  0.1099 -0.2890  0.1978
   62GLU      O  665  -3.383   3.741   4.038  0.1119 -0.2768  0.3267
   63ARG      N  666  -3.216   3.873   3.960 -0.3563  0.2015 -0.4493
   63ARG     HN  667  -3.184   3.968   3.962  2.3173 -0.6218  1.7017
   63ARG     CA  668  -3.129   3.772   3.909  0.2804  0.5098  0.0182
   63ARG     HA  669  -3.187   3.725   3.831  0.0063  1.0837 -0.1295
   63ARG     CB  670  -3.006   3.837   3.844  0.4078  0.1203 -0.1308
   63ARG    HB1  671  -2.946   3.755   3.799 -0.9426 -1.0840  0.2077
   63ARG    HB2  672  -2.952   3.894   3.922  0.8230 -1.3672  0.7106
   63ARG     CG  673  -3.040   3.926   3.724 -0.2081  0.1322  0.0539
   63ARG    HG1  674  -3.103   4.014   3.750 -1.5580 -0.9772  0.7334
   63ARG    HG2  675  -3.080   3.855   3.649  1.1357 -1.1528  0.5199
   63ARG     CD  676  -2.915   3.995   3.671  0.0048 -0.1931  0.1339
   63ARG    HD1  677  -2.841   3.914   3.649  0.3437 -0.0598  0.7816
   63ARG    HD2  678  -2.876   4.069   3.743  0.4835  0.7458 -1.0505
   63ARG     NE  679  -2.946   4.069   3.546 -0.2677  0.3439  0.5207
   63ARG     HE  680  -3.032   4.039   3.504  0.1388 -1.1123  0.7093
   63ARG     CZ  681  -2.863   4.146   3.470  0.1654 -0.4109  0.2217
   63ARG    NH1  682  -2.730   4.167   3.496  0.1350  0.0598 -0.0016
   63ARG   HH11  683  -2.691   4.123   3.576 -1.0201 -3.0103 -0.9832
   63ARG   HH12  684  -2.677   4.215   3.426 -0.8255  2.5884  0.8747
   63ARG    NH2  685  -2.921   4.214   3.366  0.0947  0.3525  0.7505
   63ARG   HH21  686  -3.011   4.187   3.333 -0.2296  3.0022 -0.8111
   63ARG   HH22  687  -2.868   4.271   3.304 -0.6963 -0.2548 -0.5082
   63ARG      C  688  -3.091   3.660   4.000 -0.1240  0.0726 -0.3473
   63ARG      O  689  -3.068   3.546   3.961 -0.1445  0.1012 -0.4437
   64LEU      N  690  -3.092   3.685   4.133 -0.2584 -0.1501 -0.3044
   64LEU     HN  691  -3.105   3.780   4.160 -0.4568  0.4170 -2.2108
   64LEU     CA  692  -3.059   3.594   4.238  0.0974 -0.1470 -0.4126
   64LEU     HA  693  -3.007   3.509   4.196  0.6209  0.1837 -0.4512
   64LEU     CB  694  -2.955   3.667   4.325 -0.0704  0.1058 -0.4257
   64LEU    HB1  695  -3.010   3.748   4.378 -0.7374  0.2591 -1.3235
   64LEU    HB2  696  -2.880   3.724   4.266  0.5714 -0.5025 -0.1997
   64LEU     CG  697  -2.873   3.582   4.423 -0.2085  0.2781 -0.1576
   64LEU     HG  698  -2.944   3.525   4.486  0.8047  0.5542  1.2779
   64LEU    CD1  699  -2.772   3.486   4.357 -0.1494  0.1442  0.1277
   64LEU   HD11  700  -2.706   3.546   4.291  0.2006 -0.8223 -0.4209
   64LEU   HD12  701  -2.818   3.411   4.290 -0.9078 -1.1681  2.0132
   64LEU   HD13  702  -2.714   3.427   4.431 -1.4386  0.4305  1.4192
   64LEU    CD2  703  -2.798   3.673   4.521 -0.4116  0.8299 -0.5093
   64LEU   HD21  704  -2.860   3.694   4.610  3.7062 -0.5062  3.0333
   64LEU   HD22  705  -2.758   3.762   4.467  0.0468 -0.6403 -2.7141
   64LEU   HD23  706  -2.722   3.617   4.580  1.1343  3.5938  0.3480
   64LEU      C  707  -3.174   3.540   4.315  0.0349 -0.2580 -0.5822
   64LEU      O  708  -3.157   3.446   4.393  0.2455 -0.1652 -0.5143
   65GLN      N  709  -3.297   3.588   4.291  0.0687 -0.0751 -0.3919
   65GLN     HN  710  -3.303   3.648   4.212  1.0503 -0.2457 -0.6163
   65GLN     CA  711  -3.419   3.549   4.354  0.4514 -0.7553 -0.0594
   65GLN     HA  712  -3.406   3.524   4.458  3.9116 -0.9209 -0.3941
   65GLN     CB  713  -3.520   3.665   4.343  0.7529 -0.4311  0.5282
   65GLN    HB1  714  -3.621   3.643   4.384 -0.3506  0.2747 -1.7047
   65GLN    HB2  715  -3.548   3.695   4.240 -3.5919  0.7277  1.8298
   65GLN     CG  716  -3.470   3.788   4.419 -0.3284  0.0795  0.4415
   65GLN    HG1  717  -3.364   3.819   4.403 -0.1616 -0.1557  1.0641
   65GLN    HG2  718  -3.461   3.755   4.525 -1.6889  1.7495  1.1101
   65GLN     CD  719  -3.558   3.912   4.420  0.2686  0.5149 -0.2309
   65GLN    OE1  720  -3.671   3.902   4.374  0.0692  0.2009  0.3215
   65GLN    NE2  721  -3.506   4.024   4.476  0.0206  0.5673 -0.1053
   65GLN   HE21  722  -3.570   4.100   4.484 -0.9272 -0.3741  1.8409
   65GLN   HE22  723  -3.408   4.016   4.496 -0.6245 -0.7442  3.0743
   65GLN      C  724  -3.477   3.423   4.300  0.3448 -0.5834 -0.3491
   65GLN      O  725  -3.597   3.413   4.272  0.1746  0.6009 -0.1156
   66THR      N  726  -3.398   3.315   4.288  0.6011 -0.4201 -0.1382
   66THR     HN  727  -3.303   3.316   4.319  0.4971  0.7162  0.1864
   66THR     CA  728  -3.448   3.187   4.251  0.9791 -0.7733  0.5668
   66THR     HA  729  -3.527   3.197   4.179  0.8082 -1.7828  0.5917
   66THR     CB  730  -3.349   3.094   4.186  0.4826 -0.7312 -0.2552
   66THR     HB  731  -3.401   3.026   4.115 -1.1707 -1.1712  1.3006
   66THR    OG1  732  -3.264   3.022   4.274  0.3545 -0.8622 -0.2391
   66THR    HG1  733  -3.203   2.979   4.213 -0.9020 -0.6638 -1.6966
   66THR    CG2  734  -3.264   3.182   4.092 -0.1248  0.1401 -0.0065
   66THR   HG21  735  -3.202   3.127   4.018  1.8717  0.1739  1.5361
   66THR   HG22  736  -3.191   3.238   4.154  0.1109  0.1115 -0.2559
   66THR   HG23  737  -3.327   3.259   4.044 -0.5916  2.1450  3.4322
   66THR      C  738  -3.509   3.124   4.372 -0.3149  0.3057  0.4955
   66THR      O  739  -3.471   3.155   4.484  0.5276  0.2268  0.2423
   67VAL      N  740  -3.598   3.023   4.361  0.4564 -0.3837  0.4433
   67VAL     HN  741  -3.610   2.984   4.271  2.1005  0.8945 -0.3933
   67VAL     CA  742  -3.651   2.947   4.469 -0.2146 -0.2875  0.1835
   67VAL     HA  743  -3.684   3.005   4.555  1.2685 -0.2577  0.7535
   67VAL     CB  744  -3.774   2.874   4.423 -0.2490  0.0143 -0.1970
   67VAL     HB  745  -3.750   2.811   4.335  3.9143 -0.2501  0.9454
   67VAL    CG1  746  -3.822   2.777   4.532  0.0780  0.2335  0.1421
   67VAL   HG11  747  -3.757   2.690   4.554 -0.4006  0.2896  1.9506
   67VAL   HG12  748  -3.919   2.731   4.506  0.7728 -2.2335  1.6077
   67VAL   HG13  749  -3.843   2.817   4.634 -0.1368 -3.3392  1.6174
   67VAL    CG2  750  -3.876   2.985   4.388  0.3564  0.6620  0.0590
   67VAL   HG21  751  -3.978   2.946   4.365 -1.9395  4.9804  1.9041
   67VAL   HG22  752  -3.847   3.040   4.296 -1.3370  0.1234 -0.8523
   67VAL   HG23  753  -3.898   3.061   4.466 -0.3414  1.3021 -0.7524
   67VAL      C  754  -3.545   2.871   4.542 -0.0285 -0.0619  0.1483
   67VAL      O  755  -3.542   2.874   4.665 -0.1432 -0.3787  0.1588
   68THR      N  756  -3.445   2.809   4.477 -0.0145  0.1873 -0.0730
   68THR     HN  757  -3.449   2.785   4.380 -0.0874 -0.4679  0.0870
   68THR     CA  758  -3.328   2.752   4.536 -0.1472 -0.2036 -0.1828
   68THR     HA  759  -3.347   2.668   4.603 -0.4451  1.7482  2.3379
   68THR     CB  760  -3.244   2.692   4.427 -0.0898  0.1774 -0.3492
   68THR     HB  761  -3.206   2.776   4.366 -0.2320  2.2200  2.2217
   68THR    OG1  762  -3.312   2.597   4.346  0.2510 -0.3702 -0.0051
   68THR    HG1  763  -3.360   2.540   4.407  0.1753 -0.6326 -0.3094
   68THR    CG2  764  -3.120   2.613   4.471  0.0426  0.5912  0.0237
   68THR   HG21  765  -3.074   2.562   4.384 -1.1792 -0.1924 -0.1866
   68THR   HG22  766  -3.141   2.527   4.540  0.5611  1.3853  1.2115
   68THR   HG23  767  -3.038   2.668   4.521  1.1875 -0.1396 -1.0024
   68THR      C  768  -3.246   2.842   4.621 -0.1255 -0.2533 -0.1512
   68THR      O  769  -3.218   2.809   4.736  0.0067 -0.0741 -0.1304
   69ASN      N  770  -3.216   2.965   4.574  0.5889 -0.4624 -0.2683
   69ASN     HN  771  -3.241   2.999   4.484 -0.7778  3.2701  1.3197
   69ASN     CA  772  -3.143   3.060   4.652 -0.1479 -0.3199  0.2663
   69ASN     HA  773  -3.062   3.005   4.699  1.6286  1.4860 -0.5198
   69ASN     CB  774  -3.088   3.173   4.564  0.2552 -0.5665  0.1964
   69ASN    HB1  775  -3.044   3.257   4.622  0.6007 -0.7497  0.2045
   69ASN    HB2  776  -3.174   3.210   4.504 -0.2849 -3.0179 -0.6612
   69ASN     CG  777  -2.982   3.113   4.472  0.3793  0.0877 -0.0921
   69ASN    OD1  778  -2.911   3.022   4.513  0.1474 -0.1136 -0.1345
   69ASN    ND2  779  -2.984   3.159   4.344  0.0556  0.3845  0.0162
   69ASN   HD21  780  -3.017   3.248   4.311 -1.2433  0.8829  2.4188
   69ASN   HD22  781  -2.939   3.109   4.270 -0.4926 -0.9489  0.5519
   69ASN      C  782  -3.227   3.115   4.762  0.3017 -0.3851  0.6454
   69ASN      O  783  -3.171   3.162   4.861  0.2163 -0.2231  0.6158
   70TYR      N  784  -3.361   3.113   4.756  0.3159 -0.1707  0.1873
   70TYR     HN  785  -3.402   3.097   4.667 -2.0611 -0.2995  1.2169
   70TYR     CA  786  -3.451   3.143   4.863 -0.0607 -0.4652 -0.0465
   70TYR     HA  787  -3.414   3.229   4.918 -1.4953 -0.1447  0.4780
   70TYR     CB  788  -3.591   3.189   4.818  0.2816  0.2456 -0.4024
   70TYR    HB1  789  -3.659   3.187   4.906 -0.2448  1.1176 -0.7705
   70TYR    HB2  790  -3.630   3.120   4.740  2.3347 -1.2132 -0.2260
   70TYR     CG  791  -3.602   3.331   4.771 -0.0969  0.2616 -0.2671
   70TYR    CD1  792  -3.552   3.435   4.846  0.5416  0.0048 -0.3293
   70TYR    HD1  793  -3.502   3.415   4.939 -0.3897 -1.3823 -0.1040
   70TYR    CE1  794  -3.571   3.566   4.807  0.3829  0.0991  0.0620
   70TYR    HE1  795  -3.541   3.641   4.878  1.5849  1.2767 -1.6183
   70TYR     CZ  796  -3.646   3.594   4.696  0.7178 -0.2971 -0.2716
   70TYR     OH  797  -3.678   3.726   4.655 -0.5913 -0.3651  0.4630
   70TYR     HH  798  -3.711   3.719   4.565 -0.8545 -0.9354  0.5977
   70TYR    CD2  799  -3.680   3.360   4.662 -0.5127 -0.4076 -0.1555
   70TYR    HD2  800  -3.725   3.278   4.607 -0.9260  1.0200 -2.0552
   70TYR    CE2  801  -3.705   3.490   4.627 -0.5720 -0.2009  0.6528
   70TYR    HE2  802  -3.769   3.514   4.544 -0.2673 -4.7894 -1.1916
   70TYR      C  803  -3.455   3.049   4.978 -0.6420 -0.0681  0.2669
   70TYR      O  804  -3.460   3.095   5.092 -0.4274  0.4101  0.0860
   71PHE      N  805  -3.432   2.921   4.944 -0.3793  0.0029  0.1765
   71PHE     HN  806  -3.439   2.874   4.857 -2.2631 -2.6195  1.5751
   71PHE     CA  807  -3.403   2.821   5.042  0.3590  0.0362 -0.0033
   71PHE     HA  808  -3.473   2.820   5.124  2.1529 -2.0097  1.6532
   71PHE     CB  809  -3.415   2.680   4.980 -0.2434 -0.1058  0.4289
   71PHE    HB1  810  -3.378   2.603   5.052 -2.3287  0.3002  2.0415
   71PHE    HB2  811  -3.359   2.674   4.885 -0.1639  1.1385  0.3809
   71PHE     CG  812  -3.553   2.633   4.952 -0.0600 -0.3511 -0.0652
   71PHE    CD1  813  -3.604   2.607   4.827  0.2734  0.5692 -0.4024
   71PHE    HD1  814  -3.540   2.631   4.743  1.1475 -0.2401  0.0129
   71PHE    CE1  815  -3.721   2.536   4.813  0.1817  0.5617  0.3634
   71PHE    HE1  816  -3.754   2.516   4.712 -0.1062 -2.6790  0.9869
   71PHE     CZ  817  -3.805   2.522   4.921 -0.0162 -1.4740 -0.0090
   71PHE     HZ  818  -3.905   2.485   4.903 -1.1064  1.4408 -0.5853
   71PHE    CD2  819  -3.636   2.614   5.060  0.0903 -0.2350  0.0708
   71PHE    HD2  820  -3.604   2.646   5.158 -0.1635 -0.8287  0.3496
   71PHE    CE2  821  -3.762   2.562   5.046  0.4575 -1.0389 -0.3040
   71PHE    HE2  822  -3.822   2.534   5.131 -0.8009 -1.1509 -1.1957
   71PHE      C  823  -3.265   2.831   5.098  0.3643 -0.1440  0.0172
   71PHE      O  824  -3.242   2.818   5.218 -0.1388  0.1622  0.1480
   72ILE      N  825  -3.159   2.863   5.021 -0.0844  0.5792 -0.3072
   72ILE     HN  826  -3.157   2.875   4.922 -0.6882  2.1266 -0.1607
   72ILE     CA  827  -3.033   2.898   5.080 -0.3061  0.1391  0.4477
   72ILE     HA  828  -3.023   2.815   5.147 -1.9943  0.5139  1.2262
   72ILE     CB  829  -2.927   2.922   4.976 -0.0446  0.0853  0.7033
   72ILE     HB  830  -2.965   2.989   4.897 -2.5373  1.1837  2.6758
   72ILE    CG2  831  -2.798   2.980   5.037  0.0512  0.1823  0.4099
   72ILE   HG21  832  -2.780   2.929   5.134  3.4208  2.3016  1.0460
   72ILE   HG22  833  -2.807   3.090   5.052  1.7094  0.4257 -0.1645
   72ILE   HG23  834  -2.711   2.968   4.969 -0.1856 -2.4561  0.4821
   72ILE    CG1  835  -2.890   2.788   4.911 -0.2661  0.0653  0.6169
   72ILE   HG11  836  -2.790   2.794   4.863 -0.7832 -1.9164 -0.8377
   72ILE   HG12  837  -2.946   2.780   4.815  2.1191 -1.3436 -0.7586
   72ILE     CD  838  -2.910   2.656   4.987  0.2204 -0.2967  0.1291
   72ILE    HD1  839  -2.859   2.667   5.085 -1.5061  0.4305  0.9892
   72ILE    HD2  840  -2.868   2.576   4.923  1.7647 -1.3741  2.3723
   72ILE    HD3  841  -3.015   2.631   5.014  0.0359  0.7710  0.4845
   72ILE      C  842  -3.042   3.016   5.172 -0.4838  0.3728  0.1330
   72ILE      O  843  -2.992   3.012   5.283 -0.0130  0.2470 -0.0818
   73THR      N  844  -3.113   3.125   5.139 -0.6286  0.1249 -0.3957
   73THR     HN  845  -3.158   3.116   5.050  1.2479 -1.9713 -1.2411
   73THR     CA  846  -3.142   3.240   5.219 -0.5217  0.1581 -0.4047
   73THR     HA  847  -3.042   3.272   5.246  0.0222 -1.7924  0.0239
   73THR     CB  848  -3.206   3.350   5.139  0.0193  0.5309 -0.3294
   73THR     HB  849  -3.308   3.316   5.111  0.0707 -2.2698  2.3386
   73THR    OG1  850  -3.131   3.377   5.021  0.2359  0.4613 -0.2087
   73THR    HG1  851  -3.171   3.324   4.952 -0.2782 -0.3500  0.6789
   73THR    CG2  852  -3.222   3.480   5.220 -0.1735  0.2305  0.1220
   73THR   HG21  853  -3.249   3.562   5.149 -1.4663 -1.0734 -0.9434
   73THR   HG22  854  -3.121   3.502   5.260  0.8941 -1.1725 -1.6236
   73THR   HG23  855  -3.281   3.481   5.313  1.8154 -0.8759  1.4523
   73THR      C  856  -3.213   3.209   5.346 -0.3574  0.8245 -0.1447
   73THR      O  857  -3.181   3.264   5.451  0.1242 -0.4042  0.3758
   74SER      N  858  -3.307   3.113   5.341  0.0203  0.4081  0.5692
   74SER     HN  859  -3.336   3.082   5.251 -0.1838  0.8804  0.4673
   74SER     CA  860  -3.383   3.050   5.445 -0.5227  0.2341  0.0699
   74SER     HA  861  -3.446   3.124   5.493  0.6155  1.1633  0.1782
   74SER     CB  862  -3.488   2.951   5.392 -0.5799  0.3849 -0.1028
   74SER    HB1  863  -3.433   2.856   5.373 -3.8299 -1.6717 -0.0389
   74SER    HB2  864  -3.522   2.994   5.295  0.5241 -1.7701 -1.5356
   74SER     OG  865  -3.590   2.925   5.487 -0.2700 -0.0859  0.1048
   74SER    HG1  866  -3.641   2.855   5.446 -1.5557  1.0219 -0.2499
   74SER      C  867  -3.296   3.000   5.555  0.2015  0.7632 -0.2504
   74SER      O  868  -3.321   3.026   5.673 -1.0677 -0.4245 -0.2276
   75LEU      N  869  -3.193   2.922   5.520 -0.3186 -0.1960  0.3110
   75LEU     HN  870  -3.190   2.898   5.423 -1.2952  0.3009  0.1530
   75LEU     CA  871  -3.085   2.878   5.603 -0.0782  0.4226  0.3340
   75LEU     HA  872  -3.125   2.821   5.686  0.4514 -0.5611 -0.0693
   75LEU     CB  873  -2.994   2.788   5.517 -0.5896  0.5693 -0.3745
   75LEU    HB1  874  -2.904   2.755   5.575 -0.6520 -1.3892 -1.3129
   75LEU    HB2  875  -2.943   2.853   5.442  0.7817  1.2547  1.0805
   75LEU     CG  876  -3.055   2.657   5.466  0.5449 -0.1434  0.0504
   75LEU     HG  877  -3.138   2.687   5.399  1.4952  0.1982 -0.9884
   75LEU    CD1  878  -2.962   2.584   5.368  0.4651  0.0481 -0.1675
   75LEU   HD11  879  -3.022   2.511   5.311 -1.6579 -1.4792  3.6928
   75LEU   HD12  880  -2.890   2.533   5.436  0.1357 -0.3381 -0.1086
   75LEU   HD13  881  -2.906   2.656   5.305 -0.3309  0.6682 -0.1814
   75LEU    CD2  882  -3.105   2.564   5.578 -0.2854 -0.0612 -0.2449
   75LEU   HD21  883  -3.133   2.462   5.546 -0.6833 -0.2000  0.5042
   75LEU   HD22  884  -3.190   2.607   5.636 -0.6005  2.3614 -2.3417
   75LEU   HD23  885  -3.028   2.540   5.655 -1.0340 -2.2943 -0.1210
   75LEU      C  886  -3.002   2.984   5.666  0.6723 -0.1077  0.2592
   75LEU      O  887  -2.984   2.972   5.787 -0.0368 -0.0617  0.3783
   76ALA      N  888  -2.968   3.090   5.592  0.0030 -0.2313 -0.2304
   76ALA     HN  889  -2.997   3.097   5.496 -2.5666 -0.6984  0.4249
   76ALA     CA  890  -2.881   3.191   5.645 -0.4994  0.0999 -0.0237
   76ALA     HA  891  -2.804   3.145   5.704  1.1926  3.3920  0.5629
   76ALA     CB  892  -2.827   3.275   5.528  0.0645 -0.3561 -0.0944
   76ALA    HB1  893  -2.788   3.201   5.454 -0.5455  0.9307 -1.7615
   76ALA    HB2  894  -2.744   3.340   5.564 -0.0849  0.3872 -1.0675
   76ALA    HB3  895  -2.903   3.333   5.472 -2.6511 -3.5786 -0.0371
   76ALA      C  896  -2.956   3.273   5.743 -0.1349 -0.2928  0.5903
   76ALA      O  897  -2.911   3.335   5.839  0.1161  0.4266  0.0153
   77CYS      N  898  -3.090   3.282   5.729 -0.0280  0.3806 -0.0734
   77CYS     HN  899  -3.128   3.229   5.653  2.8031 -0.9356 -0.7169
   77CYS     CA  900  -3.179   3.341   5.824 -0.3303 -0.1421 -0.0241
   77CYS     HA  901  -3.143   3.441   5.847 -2.5992  0.7376 -0.0351
   77CYS     CB  902  -3.323   3.357   5.771 -0.2757  0.3798 -0.0265
   77CYS    HB1  903  -3.387   3.404   5.849  2.1538  2.3813  0.9260
   77CYS    HB2  904  -3.364   3.256   5.749 -3.4386  1.2881  1.1911
   77CYS     SG  905  -3.333   3.466   5.626 -0.2318  0.4967  0.0585
   77CYS    HG1  906  -3.248   3.404   5.546 -0.0911  0.2126  0.4241
   77CYS      C  907  -3.183   3.270   5.955 -0.0489  0.0369  0.0829
   77CYS      O  908  -3.189   3.330   6.062 -0.0126  0.5253 -0.1829
   78ALA      N  909  -3.181   3.136   5.955  0.4020  0.0430 -0.1213
   78ALA     HN  910  -3.193   3.084   5.870 -0.9414  1.8312 -1.1009
   78ALA     CA  911  -3.168   3.052   6.070 -0.1554  0.0136 -0.0771
   78ALA     HA  912  -3.241   3.074   6.146 -1.5327 -1.6128 -0.8578
   78ALA     CB  913  -3.192   2.902   6.045 -0.3006  0.1131 -0.5490
   78ALA    HB1  914  -3.214   2.851   6.141  0.6010  1.8849  0.6604
   78ALA    HB2  915  -3.099   2.852   6.010 -0.1460 -0.4366  0.6214
   78ALA    HB3  916  -3.275   2.883   5.973 -1.0139 -0.7151  0.4708
   78ALA      C  917  -3.038   3.079   6.138 -0.1418 -0.5301  0.1140
   78ALA      O  918  -3.036   3.090   6.261  0.5036  0.3627  0.0247
   79ASP      N  919  -2.926   3.095   6.066 -0.2530  0.2683  0.1077
   79ASP     HN  920  -2.924   3.083   5.967  0.0171 -0.1064  0.1574
   79ASP     CA  921  -2.798   3.130   6.118 -0.2482  0.3142  0.0646
   79ASP     HA  922  -2.771   3.059   6.194 -2.1213 -0.3350  0.1802
   79ASP     CB  923  -2.694   3.111   6.006 -0.3768 -0.7117  0.1090
   79ASP    HB1  924  -2.592   3.130   6.048 -0.1399  0.4414 -0.9233
   79ASP    HB2  925  -2.704   3.177   5.917 -0.0184 -0.3669  0.3167
   79ASP     CG  926  -2.696   2.968   5.955  0.6978 -0.6804 -0.0485
   79ASP    OD1  927  -2.686   2.878   6.043 -0.2939 -0.2249  0.5441
   79ASP    OD2  928  -2.684   2.948   5.831  1.0771 -0.1245 -0.1045
   79ASP      C  929  -2.794   3.270   6.169  0.3159  0.3403 -0.0423
   79ASP      O  930  -2.731   3.303   6.269  0.0694 -0.2074  0.3020
   80LEU      N  931  -2.869   3.364   6.109  0.4689  0.3922 -0.1503
   80LEU     HN  932  -2.885   3.342   6.013  2.0640 -2.6258  0.1594
   80LEU     CA  933  -2.890   3.498   6.155 -0.0723  0.1248  0.3828
   80LEU     HA  934  -2.793   3.536   6.181 -0.0767 -1.2416  2.6400
   80LEU     CB  935  -2.968   3.581   6.052 -0.2153 -0.3469  0.1070
   80LEU    HB1  936  -3.077   3.558   6.047  0.1086 -2.0902  0.6807
   80LEU    HB2  937  -2.923   3.547   5.956 -1.7596 -0.1467 -0.7320
   80LEU     CG  938  -2.968   3.734   6.067  0.0026 -0.2934 -0.3948
   80LEU     HG  939  -3.051   3.765   6.135 -1.4894 -0.5164 -2.0308
   80LEU    CD1  940  -2.835   3.793   6.117 -0.1122 -0.2982 -0.0786
   80LEU   HD11  941  -2.855   3.902   6.125  0.8461 -0.1270  0.1399
   80LEU   HD12  942  -2.752   3.783   6.043  1.4329 -1.0620  1.6780
   80LEU   HD13  943  -2.802   3.754   6.216  0.5236 -0.0722 -0.2003
   80LEU    CD2  944  -3.010   3.796   5.933  0.0094  0.7295  0.0606
   80LEU   HD21  945  -3.031   3.905   5.929 -0.3552  0.6445 -0.6235
   80LEU   HD22  946  -3.105   3.750   5.899  0.3811 -0.3826  0.4700
   80LEU   HD23  947  -2.937   3.778   5.851  1.1144  1.5178  0.8432
   80LEU      C  948  -2.960   3.503   6.286 -0.2641  0.3527  0.2747
   80LEU      O  949  -2.901   3.555   6.380  0.0086  0.2018  0.1879
   81VAL      N  950  -3.072   3.432   6.311  0.0512 -0.0446  0.5898
   81VAL     HN  951  -3.117   3.379   6.239 -0.4846  0.6103  0.4238
   81VAL     CA  952  -3.145   3.436   6.434 -0.2569  0.6499  0.3912
   81VAL     HA  953  -3.149   3.538   6.468 -2.5479  0.6070  0.3947
   81VAL     CB  954  -3.285   3.382   6.428  0.0846 -0.1900 -0.3646
   81VAL     HB  955  -3.281   3.283   6.378  2.6699  0.3483 -1.3861
   81VAL    CG1  956  -3.345   3.383   6.570 -0.3225 -0.0346 -0.5354
   81VAL   HG11  957  -3.327   3.485   6.610  2.0435 -1.1649  1.5635
   81VAL   HG12  958  -3.285   3.312   6.630  3.0020  1.4627 -1.7870
   81VAL   HG13  959  -3.452   3.356   6.565  0.4000 -3.0377 -1.6937
   81VAL    CG2  960  -3.368   3.471   6.334 -0.3291 -0.2151 -0.0273
   81VAL   HG21  961  -3.299   3.474   6.247 -0.6146 -1.8811 -0.3432
   81VAL   HG22  962  -3.376   3.578   6.362 -0.7411 -0.3005  0.1976
   81VAL   HG23  963  -3.465   3.439   6.289 -1.2921  2.8901 -0.4285
   81VAL      C  964  -3.064   3.372   6.541 -0.5342 -0.0891  0.1687
   81VAL      O  965  -3.055   3.420   6.654 -0.3657  0.3805 -0.0399
   82MET      N  966  -2.988   3.266   6.507  0.9147  0.7553  0.6714
   82MET     HN  967  -2.989   3.221   6.418  0.7787 -0.4358  1.2574
   82MET     CA  968  -2.899   3.202   6.599  0.1567 -0.1365  0.7985
   82MET     HA  969  -2.950   3.172   6.690  0.4731 -1.5049  0.5475
   82MET     CB  970  -2.825   3.080   6.542 -0.1860  0.1323 -0.2458
   82MET    HB1  971  -2.748   3.101   6.464 -0.1747 -0.3308 -0.3611
   82MET    HB2  972  -2.903   3.027   6.484  0.4899  1.2839 -2.3172
   82MET     CG  973  -2.754   2.980   6.633  0.1424  0.2700 -0.3474
   82MET    HG1  974  -2.708   3.041   6.714  0.0809  1.6400 -1.3125
   82MET    HG2  975  -2.666   2.932   6.585 -1.6298 -2.7866 -0.7776
   82MET     SD  976  -2.865   2.858   6.710  0.2564  0.0725 -0.4957
   82MET     CE  977  -2.863   2.745   6.568 -0.3432  0.2810 -0.6706
   82MET    HE1  978  -2.930   2.794   6.494 -1.4311  2.7617  1.7702
   82MET    HE2  979  -2.911   2.651   6.603 -1.1188  1.4764  1.6914
   82MET    HE3  980  -2.765   2.726   6.520  0.1180 -0.2362  0.4476
   82MET      C  981  -2.792   3.292   6.650  0.2088  0.2488  0.0285
   82MET      O  982  -2.770   3.299   6.771 -0.0238  1.2502  0.0188
   83GLY      N  983  -2.728   3.365   6.558  0.2020 -0.0463 -0.2140
   83GLY     HN  984  -2.765   3.373   6.465  0.6481  1.8237 -0.2783
   83GLY     CA  985  -2.630   3.466   6.585 -0.3482  0.5213 -0.3270
   83GLY    HA1  986  -2.591   3.502   6.491  2.3311  0.4868  0.6898
   83GLY    HA2  987  -2.552   3.423   6.646 -0.7463  1.5136  0.9311
   83GLY      C  988  -2.685   3.584   6.658  0.1754  0.2293  0.5534
   83GLY      O  989  -2.630   3.634   6.756  0.0319  0.3307  0.5836
   84LEU      N  990  -2.801   3.641   6.620  0.2037  0.1544  0.3543
   84LEU     HN  991  -2.861   3.592   6.558 -0.5078 -1.3043  2.0867
   84LEU     CA  992  -2.862   3.750   6.690  0.5267  0.3059  0.4027
   84LEU     HA  993  -2.781   3.820   6.705  1.2490 -0.6781  1.2400
   84LEU     CB  994  -2.977   3.809   6.606  0.4244  0.5034  0.6799
   84LEU    HB1  995  -3.044   3.869   6.670  0.1482  2.8236 -1.6329
   84LEU    HB2  996  -3.033   3.722   6.566  0.6460  0.3362  0.7261
   84LEU     CG  997  -2.941   3.895   6.484 -0.2043 -0.1791  0.0047
   84LEU     HG  998  -2.863   3.846   6.421 -0.3894  0.7321 -0.9554
   84LEU    CD1  999  -3.058   3.916   6.387 -0.0149  0.7625 -0.0249
   84LEU   HD11 1000  -3.044   3.996   6.311  3.6829  1.2144  0.9607
   84LEU   HD12 1001  -3.150   3.943   6.444 -2.1927 -1.6241 -2.1967
   84LEU   HD13 1002  -3.087   3.822   6.336 -0.9870  0.8578  0.3143
   84LEU    CD2 1003  -2.883   4.030   6.529  0.0142 -0.2162 -0.1599
   84LEU   HD21 1004  -2.796   4.027   6.597  0.1632  1.9433 -0.1947
   84LEU   HD22 1005  -2.961   4.094   6.576  2.1117  0.9204  2.0410
   84LEU   HD23 1006  -2.846   4.085   6.440 -1.2121  0.3676 -0.3364
   84LEU      C 1007  -2.908   3.720   6.829 -0.4283  0.1448  0.0578
   84LEU      O 1008  -2.898   3.804   6.918 -0.4257  0.0161  0.1771
   85ALA      N 1009  -2.965   3.600   6.849 -0.7885  0.3272  0.1307
   85ALA     HN 1010  -2.966   3.538   6.772  2.2998 -1.5349  1.4198
   85ALA     CA 1011  -3.049   3.573   6.962 -0.7303  0.3268  0.1736
   85ALA     HA 1012  -3.050   3.663   7.022 -0.7889  0.0668  0.5672
   85ALA     CB 1013  -3.186   3.530   6.907 -0.9493  0.3954  0.6631
   85ALA    HB1 1014  -3.206   3.611   6.835  0.2156 -1.3273 -1.7339
   85ALA    HB2 1015  -3.260   3.527   6.990  0.0158 -1.4552  1.5312
   85ALA    HB3 1016  -3.184   3.443   6.838 -0.1160  1.7919 -1.1279
   85ALA      C 1017  -2.998   3.468   7.054 -1.3278 -0.0546  0.0735
   85ALA      O 1018  -3.011   3.483   7.176 -0.6342 -0.6614  0.2347
   86VAL      N 1019  -2.945   3.354   7.005 -0.5168  0.2711  0.1835
   86VAL     HN 1020  -2.932   3.341   6.907 -1.8480  0.5876 -0.0555
   86VAL     CA 1021  -2.898   3.251   7.093 -0.3177 -0.3261 -0.6083
   86VAL     HA 1022  -2.962   3.250   7.180  0.1076  1.3546 -0.2324
   86VAL     CB 1023  -2.895   3.114   7.034 -0.2818 -0.8044  0.4850
   86VAL     HB 1024  -2.838   3.126   6.940  0.1975  0.4380  0.9233
   86VAL    CG1 1025  -2.823   3.014   7.126  0.3702 -0.0671  0.7764
   86VAL   HG11 1026  -2.845   3.042   7.231 -0.8069  1.1312  0.2402
   86VAL   HG12 1027  -2.713   3.005   7.110  0.3383 -0.6517  0.8573
   86VAL   HG13 1028  -2.865   2.912   7.116 -1.0173  0.5625 -0.0681
   86VAL    CG2 1029  -3.036   3.066   6.993 -0.2371 -0.0993 -0.5279
   86VAL   HG21 1030  -3.084   3.127   6.913  0.3624  0.2756 -0.6100
   86VAL   HG22 1031  -3.100   3.063   7.084  1.4413  0.5928  0.7334
   86VAL   HG23 1032  -3.024   2.964   6.951  0.9654 -0.1457 -0.1250
   86VAL      C 1033  -2.760   3.285   7.139 -0.2158 -0.8515 -0.5261
   86VAL      O 1034  -2.739   3.297   7.260 -0.2699 -0.6574 -0.5352
   87VAL      N 1035  -2.662   3.302   7.049 -0.0785  0.0485 -0.2189
   87VAL     HN 1036  -2.680   3.290   6.951 -0.4408 -1.2518 -0.0158
   87VAL     CA 1037  -2.521   3.305   7.070 -0.1204 -0.1914  0.1006
   87VAL     HA 1038  -2.491   3.216   7.123  0.9192 -0.2577 -0.5732
   87VAL     CB 1039  -2.456   3.294   6.936  0.4360 -0.0884  0.3563
   87VAL     HB 1040  -2.503   3.360   6.860  0.7716  1.4712  1.4690
   87VAL    CG1 1041  -2.305   3.322   6.936  0.3932  0.1531  0.0463
   87VAL   HG11 1042  -2.260   3.235   6.988  0.7541 -0.4777 -1.2651
   87VAL   HG12 1043  -2.277   3.424   6.969  2.7655 -0.0098 -1.2361
   87VAL   HG13 1044  -2.267   3.301   6.834 -1.1492 -0.0374 -0.5151
   87VAL    CG2 1045  -2.475   3.149   6.885  0.0535  0.0611  0.0604
   87VAL   HG21 1046  -2.407   3.125   6.801 -1.5203  0.4062 -1.3541
   87VAL   HG22 1047  -2.579   3.138   6.848 -0.2199 -0.2918  0.9075
   87VAL   HG23 1048  -2.455   3.085   6.974  1.7005 -0.4681 -0.6539
   87VAL      C 1049  -2.474   3.414   7.161 -0.1825 -0.3137  0.2802
   87VAL      O 1050  -2.400   3.378   7.253  0.3139  0.1156  0.0513
   88PRO      N 1051  -2.516   3.537   7.160  0.5244 -0.0711  0.1809
   88PRO     CD 1052  -2.590   3.606   7.056  0.4835  0.2436  0.4151
   88PRO    HD1 1053  -2.686   3.560   7.024  1.0424 -0.1640 -0.7135
   88PRO    HD2 1054  -2.530   3.609   6.963  1.3699 -0.7247  0.9391
   88PRO     CA 1055  -2.456   3.632   7.250 -0.2784  0.3322  0.3009
   88PRO     HA 1056  -2.348   3.630   7.251 -0.1972 -0.8734 -2.2393
   88PRO     CB 1057  -2.486   3.772   7.199 -0.5723  0.2201  0.1662
   88PRO    HB1 1058  -2.399   3.811   7.142 -0.3522 -0.8334 -0.2382
   88PRO    HB2 1059  -2.500   3.859   7.267 -0.8296  0.8958 -0.7358
   88PRO     CG 1060  -2.607   3.750   7.107  0.0956  0.6478 -0.8316
   88PRO    HG1 1061  -2.705   3.743   7.159 -0.0219  0.0747 -1.1195
   88PRO    HG2 1062  -2.613   3.813   7.016 -1.5204  1.4750 -0.2046
   88PRO      C 1063  -2.504   3.615   7.390  0.1393 -0.5897  0.3427
   88PRO      O 1064  -2.433   3.655   7.483  0.5850 -0.3461 -0.1000
   89PHE      N 1065  -2.632   3.579   7.408  0.1860 -0.9638 -0.0549
   89PHE     HN 1066  -2.687   3.541   7.334  0.7239  0.9972 -1.5574
   89PHE     CA 1067  -2.687   3.560   7.539 -0.0974 -0.2445 -0.0656
   89PHE     HA 1068  -2.651   3.638   7.605 -0.9429 -0.3252  0.5054
   89PHE     CB 1069  -2.841   3.567   7.539 -0.1073 -0.4440 -0.4167
   89PHE    HB1 1070  -2.876   3.563   7.644  0.0370 -0.1943 -0.3581
   89PHE    HB2 1071  -2.893   3.495   7.472 -2.6937  0.5863  0.3690
   89PHE     CG 1072  -2.876   3.702   7.486  0.3206 -0.1111  0.1266
   89PHE    CD1 1073  -2.913   3.802   7.572 -0.0054 -0.1863  0.0786
   89PHE    HD1 1074  -2.905   3.787   7.679  1.2829 -0.3417 -0.0173
   89PHE    CE1 1075  -2.958   3.924   7.527 -0.8391 -0.7199 -0.5529
   89PHE    HE1 1076  -2.973   4.000   7.601  0.9559 -0.2520 -0.6070
   89PHE     CZ 1077  -2.957   3.951   7.392  0.5100  0.0197 -0.4191
   89PHE     HZ 1078  -3.001   4.047   7.369  1.8299  0.2742 -2.0909
   89PHE    CD2 1079  -2.892   3.726   7.351 -0.0148  0.3012  0.2395
   89PHE    HD2 1080  -2.859   3.650   7.282  0.5811 -0.1066  0.9533
   89PHE    CE2 1081  -2.934   3.848   7.304 -0.0102  0.0051 -0.5434
   89PHE    HE2 1082  -2.930   3.864   7.197 -0.0644  0.6975 -0.4475
   89PHE      C 1083  -2.641   3.437   7.610  0.0776  0.1091  0.4400
   89PHE      O 1084  -2.622   3.434   7.731  0.0448 -0.4231  0.4307
   90GLY      N 1085  -2.612   3.337   7.525  0.0210  0.4326  0.0304
   90GLY     HN 1086  -2.636   3.344   7.429  0.1103  1.0823  0.0559
   90GLY     CA 1087  -2.541   3.216   7.553 -0.3659  0.1484 -0.2052
   90GLY    HA1 1088  -2.522   3.162   7.461  0.3169  0.1574 -0.0740
   90GLY    HA2 1089  -2.602   3.165   7.626 -0.0542  0.8571  0.5617
   90GLY      C 1090  -2.406   3.248   7.609 -0.3838  0.1920 -0.1877
   90GLY      O 1091  -2.370   3.216   7.721 -0.2692 -0.3466 -0.3777
   91ALA      N 1092  -2.327   3.323   7.530  0.1800 -0.3377 -0.1277
   91ALA     HN 1093  -2.363   3.346   7.439  1.7344  1.3050 -0.3774
   91ALA     CA 1094  -2.201   3.381   7.565 -0.0017  0.0891 -0.1765
   91ALA     HA 1095  -2.141   3.297   7.597 -0.5618 -0.4282 -0.4568
   91ALA     CB 1096  -2.145   3.450   7.439  0.5326 -0.0474 -0.0125
   91ALA    HB1 1097  -2.048   3.497   7.466 -0.1204  2.2300 -1.3833
   91ALA    HB2 1098  -2.214   3.518   7.385 -0.5440 -0.1544  1.1960
   91ALA    HB3 1099  -2.106   3.378   7.364  0.0766  0.5727 -0.8558
   91ALA      C 1100  -2.198   3.471   7.683  0.1805 -0.2874  0.1058
   91ALA      O 1101  -2.106   3.472   7.765 -0.4569  0.3948  0.8315
   92ALA      N 1102  -2.299   3.557   7.707 -0.1248 -0.6452  0.1096
   92ALA     HN 1103  -2.362   3.572   7.631  1.6537  0.7485 -1.1702
   92ALA     CA 1104  -2.316   3.620   7.834 -0.3921 -0.1084 -0.1873
   92ALA     HA 1105  -2.228   3.677   7.862 -0.7005  0.4888 -0.4255
   92ALA     CB 1106  -2.435   3.716   7.826 -0.6791 -0.4195  0.2843
   92ALA    HB1 1107  -2.418   3.788   7.744  0.7376 -0.5026  0.4887
   92ALA    HB2 1108  -2.438   3.785   7.913  1.0577  0.5936 -0.3976
   92ALA    HB3 1109  -2.532   3.666   7.804 -0.4518 -1.3825  1.4057
   92ALA      C 1110  -2.338   3.525   7.947  0.3658 -0.2249 -0.1260
   92ALA      O 1111  -2.278   3.529   8.054  0.5776 -0.3013 -0.2430
   93HSD      N 1112  -2.425   3.425   7.922 -0.3296  0.2766  0.2207
   93HSD     HN 1113  -2.472   3.425   7.834 -0.1540 -0.0394  0.1236
   93HSD     CA 1114  -2.470   3.331   8.020  0.1424 -0.1441  0.0406
   93HSD     HA 1115  -2.504   3.389   8.105  0.9027 -1.4475  1.2652
   93HSD     CB 1116  -2.598   3.260   7.975  0.2665 -0.1047 -0.3806
   93HSD    HB1 1117  -2.604   3.215   7.874 -3.4588  2.1754 -1.3743
   93HSD    HB2 1118  -2.681   3.334   7.978 -0.3769 -0.8222 -0.1228
   93HSD    ND1 1119  -2.720   3.043   8.045 -0.6791  0.5860  0.2559
   93HSD    HD1 1120  -2.747   3.006   7.957  3.5230  0.8721 -1.3881
   93HSD     CG 1121  -2.637   3.150   8.070  0.2976 -0.0327 -0.2854
   93HSD    CE1 1122  -2.729   2.973   8.161 -0.2557  0.1926  0.0527
   93HSD    HE1 1123  -2.776   2.874   8.165  0.1533 -0.2625 -3.3306
   93HSD    NE2 1124  -2.666   3.031   8.261 -0.4962 -0.1380  0.4001
   93HSD    CD2 1125  -2.608   3.142   8.203 -0.8512 -0.1794 -0.0352
   93HSD    HD2 1126  -2.549   3.211   8.263  0.1278 -2.0153  1.1984
   93HSD      C 1127  -2.356   3.247   8.066  0.6562  0.5222  0.0057
   93HSD      O 1128  -2.335   3.235   8.186  0.2728  0.1861  0.0397
   94ILE      N 1129  -2.272   3.196   7.974 -0.1569 -0.1702 -0.3712
   94ILE     HN 1130  -2.292   3.199   7.876  2.0584  0.6639 -0.8692
   94ILE     CA 1131  -2.153   3.121   8.001 -0.3223 -0.3169 -0.0505
   94ILE     HA 1132  -2.170   3.033   8.060  1.4125 -0.4564  0.2736
   94ILE     CB 1133  -2.095   3.078   7.870 -0.1349  0.2555 -0.1608
   94ILE     HB 1134  -2.088   3.161   7.797  1.2411  0.1796 -0.1455
   94ILE    CG2 1135  -1.946   3.046   7.885 -0.2676 -0.3857 -0.1809
   94ILE   HG21 1136  -1.909   2.991   7.796  1.5871 -0.4113  0.5538
   94ILE   HG22 1137  -1.944   2.975   7.971  0.4995  0.4790  0.5378
   94ILE   HG23 1138  -1.883   3.136   7.902  1.8471 -1.9502  0.8464
   94ILE    CG1 1139  -2.175   2.957   7.818 -0.4289  0.1891  0.4439
   94ILE   HG11 1140  -2.145   2.944   7.712  0.2849 -2.3058  0.8843
   94ILE   HG12 1141  -2.285   2.977   7.816 -0.8951 -2.0433 -2.4970
   94ILE     CD 1142  -2.158   2.819   7.881 -0.5016 -0.0832 -0.1250
   94ILE    HD1 1143  -2.166   2.838   7.990 -0.5735  1.4652 -0.3778
   94ILE    HD2 1144  -2.051   2.791   7.874 -0.0012  2.0847 -2.8100
   94ILE    HD3 1145  -2.227   2.739   7.849 -0.5785  0.2631 -0.8344
   94ILE      C 1146  -2.052   3.195   8.082  0.1844 -0.6694 -0.3563
   94ILE      O 1147  -1.999   3.138   8.177 -0.4112  0.3594  0.6256
   95LEU      N 1148  -2.028   3.326   8.060  0.8445 -0.6685  0.3471
   95LEU     HN 1149  -2.074   3.376   7.987  0.2154 -0.0229  1.1570
   95LEU     CA 1150  -1.948   3.407   8.147  0.1639  0.1778  0.1947
   95LEU     HA 1151  -1.857   3.351   8.161  0.0902 -0.0127 -0.0869
   95LEU     CB 1152  -1.889   3.523   8.066  0.3342  0.1981  0.3490
   95LEU    HB1 1153  -1.822   3.584   8.130 -0.2078  1.7813 -0.5326
   95LEU    HB2 1154  -1.964   3.597   8.031  0.2883 -0.2023 -0.4151
   95LEU     CG 1155  -1.810   3.490   7.938  0.1836 -0.5704  0.4483
   95LEU     HG 1156  -1.876   3.430   7.872 -0.3852  1.0260 -0.4979
   95LEU    CD1 1157  -1.784   3.621   7.861  0.1193 -0.2965  0.8906
   95LEU   HD11 1158  -1.729   3.589   7.770 -0.1195  0.8768  0.3161
   95LEU   HD12 1159  -1.710   3.686   7.913  0.8216  0.1230 -0.5875
   95LEU   HD13 1160  -1.877   3.672   7.828  0.9127 -0.4470 -1.8147
   95LEU    CD2 1161  -1.683   3.407   7.960  0.3726 -0.4370 -0.1341
   95LEU   HD21 1162  -1.621   3.399   7.868 -0.2268 -0.0397 -0.5785
   95LEU   HD22 1163  -1.718   3.308   7.994 -0.4876  0.4514  1.7012
   95LEU   HD23 1164  -1.615   3.456   8.033  1.1445 -0.5371 -0.7647
   95LEU      C 1165  -2.002   3.442   8.282 -0.6754  0.2215 -0.1465
   95LEU      O 1166  -1.935   3.447   8.385 -0.5996 -0.0013 -0.1866
   96MET      N 1167  -2.134   3.471   8.287 -0.6508  0.3237 -0.0897
   96MET     HN 1168  -2.193   3.483   8.208 -1.5110  0.9797  0.6387
   96MET     CA 1169  -2.200   3.495   8.412 -0.6941  0.0640 -0.0607
   96MET     HA 1170  -2.147   3.572   8.466 -3.0080  0.3235  2.0058
   96MET     CB 1171  -2.343   3.548   8.395 -0.6986 -0.1864 -0.8610
   96MET    HB1 1172  -2.400   3.544   8.490  0.4970 -0.7032 -0.1513
   96MET    HB2 1173  -2.398   3.480   8.326 -0.0419 -1.5872 -0.0283
   96MET     CG 1174  -2.340   3.689   8.335 -0.0486  0.1286 -0.0994
   96MET    HG1 1175  -2.445   3.712   8.307 -0.8782  1.2648  3.3796
   96MET    HG2 1176  -2.268   3.705   8.252  0.3310  0.3238  0.2602
   96MET     SD 1177  -2.287   3.805   8.465  0.3135 -0.0145 -0.1193
   96MET     CE 1178  -2.344   3.964   8.399 -0.2191 -0.0539  0.2342
   96MET    HE1 1179  -2.321   4.049   8.466 -1.4740  0.7489 -0.3324
   96MET    HE2 1180  -2.454   3.975   8.408  0.0172  0.9304  2.3068
   96MET    HE3 1181  -2.310   3.989   8.296  2.1826 -0.6585  0.7973
   96MET      C 1182  -2.205   3.379   8.504 -0.1545  0.0937  0.0076
   96MET      O 1183  -2.196   3.393   8.626 -0.2985 -0.1188  0.0423
   97LYS      N 1184  -2.239   3.264   8.443 -0.0400  0.0080  0.1038
   97LYS     HN 1185  -2.251   3.262   8.344 -0.4665  0.9899  0.1244
   97LYS     CA 1186  -2.273   3.138   8.501  0.0262 -0.1100 -0.1124
   97LYS     HA 1187  -2.290   3.083   8.410 -0.7503  0.4679 -0.3163
   97LYS     CB 1188  -2.169   3.068   8.591  0.0310 -0.0771 -0.0921
   97LYS    HB1 1189  -2.208   2.977   8.641 -2.9139  1.1423  0.0145
   97LYS    HB2 1190  -2.155   3.130   8.681  0.8504 -0.9622  0.4121
   97LYS     CG 1191  -2.046   3.024   8.511 -0.2286  0.1146 -0.6010
   97LYS    HG1 1192  -2.072   2.977   8.414  0.2047 -0.3782 -0.4824
   97LYS    HG2 1193  -2.006   2.937   8.567  2.0350  0.2415 -1.8906
   97LYS     CD 1194  -1.938   3.130   8.489  0.1280 -0.1051  0.0536
   97LYS    HD1 1195  -1.975   3.210   8.422 -0.2196  1.7015  2.2955
   97LYS    HD2 1196  -1.851   3.085   8.436  0.1608 -1.5246  1.2325
   97LYS     CE 1197  -1.892   3.206   8.613 -0.0943  0.1856 -0.0411
   97LYS    HE1 1198  -1.852   3.129   8.682 -1.0007 -1.3440 -1.1569
   97LYS    HE2 1199  -1.972   3.267   8.660  1.2055  1.3988  0.7017
   97LYS     NZ 1200  -1.784   3.303   8.585 -0.1611  0.2263 -0.1565
   97LYS    HZ1 1201  -1.763   3.346   8.677  2.0940  0.2471 -0.6166
   97LYS    HZ2 1202  -1.813   3.370   8.511  0.0459 -0.3191 -0.7417
   97LYS    HZ3 1203  -1.697   3.255   8.554  0.0864 -0.0008  0.8413
   97LYS      C 1204  -2.411   3.127   8.557  0.1130  0.3774  0.2050
   97LYS      O 1205  -2.441   3.023   8.615  0.4437  0.3003  0.2393
   98MET      N 1206  -2.490   3.234   8.539 -0.0369  0.2021 -0.1880
   98MET     HN 1207  -2.449   3.315   8.498  1.1622  0.6075  1.6966
   98MET     CA 1208  -2.630   3.234   8.570  0.0205  0.2324  0.0714
   98MET     HA 1209  -2.676   3.141   8.541 -0.9553  0.3847  1.0683
   98MET     CB 1210  -2.662   3.272   8.716 -0.5551  0.2313 -0.0535
   98MET    HB1 1211  -2.605   3.205   8.784  3.0162  2.2156 -0.8085
   98MET    HB2 1212  -2.770   3.250   8.731 -1.1636  2.4476 -0.7718
   98MET     CG 1213  -2.639   3.418   8.757  0.2781  0.1432 -0.1955
   98MET    HG1 1214  -2.692   3.435   8.853  1.3439  1.5648  0.1711
   98MET    HG2 1215  -2.672   3.496   8.686  0.3593  1.0566  0.7558
   98MET     SD 1216  -2.469   3.469   8.798  0.2501  0.0692  0.0171
   98MET     CE 1217  -2.481   3.637   8.866  0.0377  0.1957 -0.3261
   98MET    HE1 1218  -2.480   3.720   8.792 -0.9772 -1.1496 -1.9018
   98MET    HE2 1219  -2.395   3.661   8.932  0.7264 -1.2365 -0.6554
   98MET    HE3 1220  -2.577   3.640   8.923  0.1836 -0.2698 -0.0545
   98MET      C 1221  -2.699   3.330   8.479  0.3511  0.0663 -0.3575
   98MET      O 1222  -2.640   3.420   8.420  0.4328 -0.0469 -0.4486
   99TRP      N 1223  -2.833   3.319   8.467  0.3160 -0.2950  0.3138
   99TRP     HN 1224  -2.884   3.253   8.521  0.6356 -0.2041  0.7375
   99TRP     CA 1225  -2.905   3.402   8.375  0.5665 -0.4823 -0.0546
   99TRP     HA 1226  -2.854   3.447   8.292 -1.3219  0.4483 -0.7609
   99TRP     CB 1227  -3.016   3.315   8.313 -0.0180  0.4459 -0.3315
   99TRP    HB1 1228  -3.071   3.273   8.400 -0.6401  0.1391 -0.8651
   99TRP    HB2 1229  -2.959   3.233   8.264  0.6862  0.3242  0.6360
   99TRP     CG 1230  -3.104   3.379   8.212 -0.2811 -0.0003 -0.3862
   99TRP    CD1 1231  -3.229   3.425   8.241 -0.5121 -0.9227  0.1219
   99TRP    HD1 1232  -3.257   3.447   8.343  1.0630  0.4577  0.3071
   99TRP    NE1 1233  -3.290   3.460   8.124 -0.2863  0.2554  0.3464
   99TRP    HE1 1234  -3.371   3.515   8.116 -1.4877 -1.6473 -1.5696
   99TRP    CE2 1235  -3.214   3.413   8.020 -0.5506 -0.2117  0.3616
   99TRP    CD2 1236  -3.093   3.367   8.070 -0.2653 -0.2581 -0.3648
   99TRP    CE3 1237  -2.999   3.328   7.980  0.2865  0.5287 -0.1334
   99TRP    HE3 1238  -2.897   3.308   8.012  1.1512 -0.1554 -3.0428
   99TRP    CZ3 1239  -3.019   3.344   7.845  0.6419  0.7385 -0.1630
   99TRP    HZ3 1240  -2.929   3.336   7.786  2.0517  1.2105  1.7915
   99TRP    CZ2 1241  -3.245   3.407   7.888  0.0845 -0.0126  0.2024
   99TRP    HZ2 1242  -3.342   3.434   7.851  0.0751  0.1805  0.3651
   99TRP    CH2 1243  -3.141   3.388   7.800  0.0357 -0.4816  0.2457
   99TRP    HH2 1244  -3.153   3.404   7.693 -1.5469 -0.9849  0.3177
   99TRP      C 1245  -2.964   3.522   8.441  0.0984 -0.4277 -0.5688
   99TRP      O 1246  -3.062   3.515   8.515  0.5912 -0.6005  0.0790
  100THR      N 1247  -2.907   3.633   8.390  0.3326 -0.3279 -0.0961
  100THR     HN 1248  -2.829   3.623   8.330  1.0680  3.5143 -0.0241
  100THR     CA 1249  -2.927   3.766   8.440  0.3818 -0.2283 -0.3414
  100THR     HA 1250  -2.975   3.763   8.536 -1.6717  0.8808 -1.2736
  100THR     CB 1251  -2.797   3.841   8.441  0.4037 -0.2704  0.1250
  100THR     HB 1252  -2.812   3.951   8.446  0.9360 -0.1231 -1.0908
  100THR    OG1 1253  -2.726   3.832   8.318 -0.0275 -0.3935 -0.1164
  100THR    HG1 1254  -2.725   3.923   8.287  0.2452 -0.8188 -1.4307
  100THR    CG2 1255  -2.700   3.793   8.551  0.3657  0.0733  0.3098
  100THR   HG21 1256  -2.734   3.816   8.654  1.1434  0.3122  0.5200
  100THR   HG22 1257  -2.607   3.853   8.543  1.8705 -2.2842 -0.9093
  100THR   HG23 1258  -2.679   3.684   8.549 -1.8532 -0.5281  3.0691
  100THR      C 1259  -3.025   3.840   8.357 -0.2732 -0.0201  0.6114
  100THR      O 1260  -3.044   3.961   8.374 -0.5497  0.1393 -0.7198
  101PHE      N 1261  -3.094   3.781   8.258 -0.2731  0.2527  0.4446
  101PHE     HN 1262  -3.070   3.684   8.248  1.9463  0.6134  1.6126
  101PHE     CA 1263  -3.181   3.844   8.164  0.2357 -0.2666 -0.3851
  101PHE     HA 1264  -3.159   3.950   8.167  0.5011 -0.3057 -0.7913
  101PHE     CB 1265  -3.154   3.795   8.021 -0.0102  0.2627 -0.6155
  101PHE    HB1 1266  -3.214   3.858   7.951 -0.8580  1.1821  0.8884
  101PHE    HB2 1267  -3.178   3.686   8.016  0.6049  0.1632 -1.5992
  101PHE     CG 1268  -3.012   3.814   7.983  0.0604  0.3408 -0.3168
  101PHE    CD1 1269  -2.977   3.946   7.972  0.2956  0.2164 -1.1463
  101PHE    HD1 1270  -3.056   4.018   7.992  0.6767 -0.1426  2.2068
  101PHE    CE1 1271  -2.855   3.982   7.920  0.6747  0.7120  0.0581
  101PHE    HE1 1272  -2.832   4.087   7.910 -0.0197  1.1010  2.0215
  101PHE     CZ 1273  -2.762   3.881   7.913 -0.2855 -0.1460 -0.5169
  101PHE     HZ 1274  -2.662   3.912   7.888 -0.7368  3.0403  1.0545
  101PHE    CD2 1275  -2.920   3.713   7.965 -0.1334  0.0725  0.1873
  101PHE    HD2 1276  -2.945   3.609   7.978  0.0670 -0.3608 -2.4576
  101PHE    CE2 1277  -2.794   3.747   7.922 -0.0473 -0.1543  0.2548
  101PHE    HE2 1278  -2.713   3.681   7.895 -0.2022  0.6594 -2.5667
  101PHE      C 1279  -3.327   3.822   8.185  0.3565 -0.7978 -0.1096
  101PHE      O 1280  -3.405   3.852   8.095  0.2485  0.0766  0.2709
  102GLY      N 1281  -3.374   3.775   8.302 -0.2390 -0.4240 -0.1990
  102GLY     HN 1282  -3.310   3.755   8.375  0.6839  2.1894 -0.1665
  102GLY     CA 1283  -3.513   3.760   8.332 -0.3612  0.1251 -0.4654
  102GLY    HA1 1284  -3.569   3.842   8.291 -0.5382  0.1322 -0.2103
  102GLY    HA2 1285  -3.526   3.748   8.439  0.6789 -0.9578 -0.4350
  102GLY      C 1286  -3.574   3.635   8.278  0.1678 -0.1327 -0.4718
  102GLY      O 1287  -3.528   3.577   8.180 -0.0242 -0.0542 -0.6075
  103ASN      N 1288  -3.689   3.595   8.335  0.4830 -0.0288  0.2461
  103ASN     HN 1289  -3.725   3.659   8.403  1.5771  1.5966 -0.6262
  103ASN     CA 1290  -3.764   3.479   8.299 -0.0165  0.4160 -0.1665
  103ASN     HA 1291  -3.690   3.401   8.283 -2.1608 -1.9056  0.5651
  103ASN     CB 1292  -3.860   3.439   8.411 -0.2998  0.0573 -0.5358
  103ASN    HB1 1293  -3.939   3.516   8.423  1.2105  1.5924 -0.2058
  103ASN    HB2 1294  -3.798   3.432   8.503  1.3940 -0.6987 -1.7012
  103ASN     CG 1295  -3.926   3.303   8.387 -0.0984 -0.1955  0.2897
  103ASN    OD1 1296  -4.046   3.315   8.362 -0.0178  0.0978  0.0400
  103ASN    ND2 1297  -3.855   3.189   8.406 -0.2259 -0.2351  0.5231
  103ASN   HD21 1298  -3.910   3.107   8.388  0.0038 -0.7601  2.0740
  103ASN   HD22 1299  -3.763   3.194   8.445 -0.3659  1.5955  0.6990
  103ASN      C 1300  -3.827   3.489   8.165 -0.4173  0.4443  0.0250
  103ASN      O 1301  -3.834   3.393   8.088 -0.5202  0.0923  0.4712
  104PHE      N 1302  -3.870   3.612   8.132  0.0120  0.6452  0.2205
  104PHE     HN 1303  -3.855   3.692   8.191 -1.4959  1.0200  0.1298
  104PHE     CA 1304  -3.950   3.631   8.015  0.3730 -0.1035 -0.1537
  104PHE     HA 1305  -4.028   3.557   8.011  1.6598 -1.4907 -0.4165
  104PHE     CB 1306  -4.013   3.772   8.023  0.0294 -0.3045  0.8860
  104PHE    HB1 1307  -3.939   3.854   8.018 -1.1139  0.8466  2.3630
  104PHE    HB2 1308  -4.056   3.792   8.123  1.8335  0.8459  1.4658
  104PHE     CG 1309  -4.125   3.794   7.928  0.2745  0.2003  0.7107
  104PHE    CD1 1310  -4.139   3.922   7.881 -0.5352  0.0186  0.4290
  104PHE    HD1 1311  -4.062   3.997   7.897  0.8474 -1.3053  0.2443
  104PHE    CE1 1312  -4.233   3.952   7.785 -0.0223  0.4044  0.0375
  104PHE    HE1 1313  -4.249   4.053   7.750  1.7964  0.6918 -0.0799
  104PHE     CZ 1314  -4.323   3.854   7.751  0.5103 -0.0449 -0.1064
  104PHE     HZ 1315  -4.413   3.886   7.699  0.2252 -1.2098 -0.3662
  104PHE    CD2 1316  -4.222   3.701   7.899  0.1260  0.6216 -0.2077
  104PHE    HD2 1317  -4.218   3.607   7.953 -1.1860  0.7183  0.1104
  104PHE    CE2 1318  -4.325   3.731   7.812  0.0607 -0.2039 -0.4270
  104PHE    HE2 1319  -4.412   3.671   7.792 -2.7099  2.7830  1.6347
  104PHE      C 1320  -3.875   3.608   7.889 -0.0323 -0.2812 -0.3624
  104PHE      O 1321  -3.916   3.535   7.798 -0.2163 -0.0151 -0.4948
  105TRP      N 1322  -3.754   3.664   7.874  0.3082 -0.8118  0.3456
  105TRP     HN 1323  -3.724   3.737   7.936 -3.8101  2.0040 -0.5211
  105TRP     CA 1324  -3.663   3.627   7.769  0.3912 -0.2945  0.2307
  105TRP     HA 1325  -3.718   3.634   7.677  0.3052 -2.1542  0.1046
  105TRP     CB 1326  -3.548   3.726   7.745  0.3521 -0.2161  0.3649
  105TRP    HB1 1327  -3.505   3.757   7.843 -0.0159 -0.9495  0.7656
  105TRP    HB2 1328  -3.605   3.817   7.714 -0.0295 -0.6172 -0.1171
  105TRP     CG 1329  -3.449   3.695   7.638  0.1206  0.3796 -0.0261
  105TRP    CD1 1330  -3.318   3.687   7.674 -0.0669  0.0810  0.5962
  105TRP    HD1 1331  -3.275   3.716   7.769  1.3322  1.0760 -0.2924
  105TRP    NE1 1332  -3.246   3.669   7.559 -0.4668  0.6102  0.2596
  105TRP    HE1 1333  -3.164   3.720   7.548 -1.2242  1.4886 -1.7550
  105TRP    CE2 1334  -3.329   3.652   7.452 -0.1756 -0.0705  0.1347
  105TRP    CD2 1335  -3.459   3.666   7.498 -0.1856  0.1753  0.0363
  105TRP    CE3 1336  -3.564   3.657   7.412  0.0811 -0.4677 -0.2228
  105TRP    HE3 1337  -3.663   3.674   7.450  1.3755  0.0297  3.4060
  105TRP    CZ3 1338  -3.531   3.633   7.281  0.2129 -0.4997 -0.1854
  105TRP    HZ3 1339  -3.609   3.636   7.205 -0.5086  1.5369  0.5750
  105TRP    CZ2 1340  -3.298   3.606   7.328  0.0889  0.4475  0.0061
  105TRP    HZ2 1341  -3.196   3.583   7.301  0.5741  1.5295  0.8358
  105TRP    CH2 1342  -3.405   3.594   7.242  0.4187  0.3602 -0.4002
  105TRP    HH2 1343  -3.390   3.567   7.139 -1.4340 -0.9782 -0.3801
  105TRP      C 1344  -3.623   3.485   7.784  0.4323 -0.2780  0.2778
  105TRP      O 1345  -3.601   3.424   7.680 -0.1845 -0.3964  0.2137
  106CYS      N 1346  -3.620   3.419   7.901  0.5073 -0.0999  0.3771
  106CYS     HN 1347  -3.651   3.463   7.985 -3.9633  3.3664 -2.6627
  106CYS     CA 1348  -3.584   3.281   7.917 -0.3147 -0.3154  0.4157
  106CYS     HA 1349  -3.487   3.265   7.872  0.6284  3.5774  0.6973
  106CYS     CB 1350  -3.558   3.235   8.062  0.4474 -0.1900  0.3228
  106CYS    HB1 1351  -3.644   3.245   8.130  1.9759  0.8870  2.1899
  106CYS    HB2 1352  -3.482   3.301   8.109  1.2050  0.0621 -1.1646
  106CYS     SG 1353  -3.506   3.062   8.087  0.1805 -0.3149  0.0297
  106CYS      C 1354  -3.687   3.192   7.856 -0.0247  0.2160 -0.8689
  106CYS      O 1355  -3.658   3.092   7.791  0.4267 -0.1696 -0.0892
  107GLU      N 1356  -3.815   3.231   7.859 -0.0633  0.1224 -1.2805
  107GLU     HN 1357  -3.837   3.314   7.910 -0.7047 -0.5213 -0.4873
  107GLU     CA 1358  -3.931   3.173   7.797 -0.4374 -0.1521 -0.3378
  107GLU     HA 1359  -3.932   3.067   7.816 -3.4648 -0.4276 -1.5217
  107GLU     CB 1360  -4.060   3.236   7.852  0.0779  0.2989  0.3716
  107GLU    HB1 1361  -4.141   3.187   7.794 -0.7453  0.9382  0.9586
  107GLU    HB2 1362  -4.053   3.346   7.835  0.0068  0.0788 -1.2122
  107GLU     CG 1363  -4.095   3.198   7.997 -0.1234 -0.3530  0.1560
  107GLU    HG1 1364  -4.038   3.254   8.074 -0.1911  1.6181 -1.1336
  107GLU    HG2 1365  -4.074   3.090   8.004 -0.5249 -0.3030  3.6256
  107GLU     CD 1366  -4.243   3.220   8.024 -0.1768  0.4460 -0.7218
  107GLU    OE1 1367  -4.316   3.130   8.074  0.5788  0.0827 -0.2565
  107GLU    OE2 1368  -4.285   3.339   8.019 -0.3071  0.4290 -0.0309
  107GLU      C 1369  -3.926   3.174   7.648 -0.5648  1.0738 -0.3418
  107GLU      O 1370  -3.958   3.075   7.584 -0.1723  0.1769  0.8175
  108PHE      N 1371  -3.895   3.289   7.585  0.1208  0.9493 -0.2442
  108PHE     HN 1372  -3.872   3.370   7.637  1.7679 -0.2118  0.9156
  108PHE     CA 1373  -3.894   3.295   7.442 -0.7513 -0.3260 -0.3294
  108PHE     HA 1374  -3.982   3.243   7.409 -0.4116  0.0376 -1.9153
  108PHE     CB 1375  -3.892   3.442   7.396 -0.1086 -0.1029  0.3764
  108PHE    HB1 1376  -3.869   3.451   7.287  1.5762 -2.8889  0.4199
  108PHE    HB2 1377  -3.811   3.512   7.424 -0.4372 -0.2583  1.7638
  108PHE     CG 1378  -4.028   3.498   7.422 -0.0269  0.0928  0.3834
  108PHE    CD1 1379  -4.042   3.604   7.509  0.2187  0.3940  0.0561
  108PHE    HD1 1380  -3.956   3.638   7.564 -0.3785  0.1417  1.1836
  108PHE    CE1 1381  -4.163   3.666   7.527  0.0927  0.1277  0.1325
  108PHE    HE1 1382  -4.161   3.742   7.604  2.9298 -0.8214  1.0941
  108PHE     CZ 1383  -4.274   3.606   7.471 -0.0158  0.0683  0.4115
  108PHE     HZ 1384  -4.372   3.646   7.492 -0.1298  1.2237 -2.0557
  108PHE    CD2 1385  -4.138   3.456   7.352  0.0101  0.0848  0.3292
  108PHE    HD2 1386  -4.125   3.372   7.286  5.1156  0.2203  0.7872
  108PHE    CE2 1387  -4.265   3.500   7.384  0.0088 -0.3265  0.8912
  108PHE    HE2 1388  -4.347   3.464   7.324  1.7365 -1.4466 -0.9153
  108PHE      C 1389  -3.771   3.228   7.390 -0.3645 -0.0114  0.1736
  108PHE      O 1390  -3.773   3.157   7.290 -0.0838  0.0597  0.1163
  109TRP      N 1391  -3.657   3.249   7.459 -0.2336 -0.1083 -0.0122
  109TRP     HN 1392  -3.660   3.299   7.545 -0.0314 -1.6089  0.9034
  109TRP     CA 1393  -3.528   3.203   7.421  0.0049  0.5080  0.0391
  109TRP     HA 1394  -3.506   3.239   7.322  4.8342  0.2912  0.7891
  109TRP     CB 1395  -3.418   3.256   7.515  0.3665  0.0882 -0.1418
  109TRP    HB1 1396  -3.459   3.241   7.617 -0.5268  1.2036 -0.3141
  109TRP    HB2 1397  -3.427   3.367   7.507  2.3938  0.3550  0.7456
  109TRP     CG 1398  -3.276   3.218   7.489  0.1446 -0.5528 -0.4293
  109TRP    CD1 1399  -3.192   3.293   7.413 -0.0151  0.0981  0.0283
  109TRP    HD1 1400  -3.226   3.382   7.362 -1.3742 -0.0551  0.6465
  109TRP    NE1 1401  -3.064   3.249   7.439 -0.0104 -0.0740 -0.2772
  109TRP    HE1 1402  -2.985   3.286   7.395 -0.0530 -1.8845 -2.0251
  109TRP    CE2 1403  -3.068   3.143   7.526  0.4066 -0.2123 -0.4275
  109TRP    CD2 1404  -3.200   3.122   7.563  0.5215  0.2853  0.2778
  109TRP    CE3 1405  -3.232   3.028   7.655  0.1006  0.5380  0.3898
  109TRP    HE3 1406  -3.332   3.012   7.694  0.0512  1.2925  0.5790
  109TRP    CZ3 1407  -3.129   2.964   7.720  0.1947  0.0177 -0.2597
  109TRP    HZ3 1408  -3.155   2.905   7.807  0.6185 -0.9970 -0.8061
  109TRP    CZ2 1409  -2.966   3.069   7.577  0.2682 -0.0474  0.0978
  109TRP    HZ2 1410  -2.864   3.083   7.543 -0.1711  0.3834 -1.0992
  109TRP    CH2 1411  -3.000   2.981   7.677  0.4062  0.3186  0.4700
  109TRP    HH2 1412  -2.917   2.927   7.721  2.5230  2.3905 -0.7573
  109TRP      C 1413  -3.518   3.055   7.408 -0.1161  0.5073 -0.0412
  109TRP      O 1414  -3.449   2.995   7.325 -0.1651  0.3922  0.0001
  110THR      N 1415  -3.591   2.984   7.495 -0.0113 -0.1785 -0.4962
  110THR     HN 1416  -3.650   3.038   7.555 -2.0917  1.2684 -3.5786
  110THR     CA 1417  -3.594   2.841   7.500  0.7628 -0.1876 -0.0520
  110THR     HA 1418  -3.494   2.805   7.516  1.2885  0.2694 -2.0417
  110THR     CB 1419  -3.673   2.784   7.614  0.4452 -0.1045 -0.2265
  110THR     HB 1420  -3.778   2.819   7.617  0.2966 -0.3713 -1.6485
  110THR    OG1 1421  -3.615   2.829   7.735 -0.2173  0.0288  0.0444
  110THR    HG1 1422  -3.619   2.925   7.742  0.1927  0.0900 -0.5277
  110THR    CG2 1423  -3.670   2.630   7.614  0.1438 -0.1131 -0.7417
  110THR   HG21 1424  -3.569   2.583   7.617  0.9843  1.6277 -0.4662
  110THR   HG22 1425  -3.726   2.580   7.532 -1.5065 -0.6367  0.6520
  110THR   HG23 1426  -3.706   2.592   7.712  1.0486 -0.2129 -0.4409
  110THR      C 1427  -3.643   2.784   7.371 -0.5133 -0.0638  0.3642
  110THR      O 1428  -3.582   2.693   7.315  0.0264  0.3751  0.2420
  111SER      N 1429  -3.750   2.843   7.315 -0.2419  0.1173  0.0380
  111SER     HN 1430  -3.795   2.917   7.364 -0.8572 -0.3153  0.1363
  111SER     CA 1431  -3.799   2.800   7.188 -0.1868 -0.0747  0.0810
  111SER     HA 1432  -3.801   2.692   7.180  1.2199 -0.1771  0.7957
  111SER     CB 1433  -3.946   2.845   7.171 -0.0653  0.1776 -0.3218
  111SER    HB1 1434  -3.990   2.816   7.073  1.1378 -1.3946 -0.4399
  111SER    HB2 1435  -3.956   2.955   7.179  0.0145  0.0797  1.5654
  111SER     OG 1436  -4.029   2.796   7.274 -0.1241  0.4098 -0.2589
  111SER    HG1 1437  -4.065   2.708   7.259  0.8804 -0.4364  1.8306
  111SER      C 1438  -3.721   2.849   7.070 -0.4685 -0.1283 -0.1284
  111SER      O 1439  -3.721   2.790   6.962  0.3069 -0.5545  0.0959
  112ILE      N 1440  -3.650   2.962   7.085  0.1681 -0.5909  0.4228
  112ILE     HN 1441  -3.651   3.017   7.168 -0.1995  0.5897 -0.3266
  112ILE     CA 1442  -3.563   3.015   6.985 -0.0840  0.1495  0.5881
  112ILE     HA 1443  -3.617   3.022   6.892 -0.5728 -1.4570  0.7210
  112ILE     CB 1444  -3.523   3.155   7.021 -0.1119  0.1907  0.4588
  112ILE     HB 1445  -3.506   3.162   7.131  1.7625 -3.2921  0.5360
  112ILE    CG2 1446  -3.403   3.218   6.948  0.0633 -0.4641  0.1752
  112ILE   HG21 1447  -3.404   3.328   6.962  1.3731 -0.2564 -1.1878
  112ILE   HG22 1448  -3.415   3.200   6.839 -0.5859 -0.5828  0.2631
  112ILE   HG23 1449  -3.301   3.185   6.977  1.1516  0.8817 -1.8658
  112ILE    CG1 1450  -3.645   3.242   6.989  0.1659  0.4761  0.1739
  112ILE   HG11 1451  -3.737   3.202   7.037  0.7836 -0.5665  0.5066
  112ILE   HG12 1452  -3.673   3.241   6.881 -0.8472  1.5038  0.4043
  112ILE     CD 1453  -3.644   3.390   7.029 -0.7008  0.4444  0.3348
  112ILE    HD1 1454  -3.748   3.429   7.022 -1.7797 -2.1523  0.4860
  112ILE    HD2 1455  -3.595   3.451   6.950  0.1373  0.7644  1.0798
  112ILE    HD3 1456  -3.617   3.419   7.133 -1.0332  0.4503  0.4204
  112ILE      C 1457  -3.445   2.930   6.950 -0.2228  0.2317 -0.0894
  112ILE      O 1458  -3.396   2.918   6.838  0.2023 -1.2427  0.2423
  113ASP      N 1459  -3.396   2.857   7.052 -0.3945  0.5760  0.2424
  113ASP     HN 1460  -3.442   2.869   7.140  0.6574 -0.2204  0.9198
  113ASP     CA 1461  -3.291   2.761   7.046 -0.0553  0.9855 -0.5106
  113ASP     HA 1462  -3.209   2.804   6.990 -1.1813  1.9399 -1.4795
  113ASP     CB 1463  -3.249   2.733   7.191 -0.8498 -0.6914 -0.5815
  113ASP    HB1 1464  -3.318   2.671   7.253  0.9533  0.7906  3.2339
  113ASP    HB2 1465  -3.248   2.834   7.237  1.6958  1.5831 -4.9883
  113ASP     CG 1466  -3.105   2.685   7.205 -0.6012  0.2147  0.0134
  113ASP    OD1 1467  -3.080   2.621   7.310  0.1359 -0.1319 -0.3742
  113ASP    OD2 1468  -3.023   2.698   7.111  0.1045  1.0223  0.7264
  113ASP      C 1469  -3.333   2.636   6.975  0.6147  0.1375  0.5567
  113ASP      O 1470  -3.272   2.603   6.874 -0.2392  0.5253 -0.0936
  114VAL      N 1471  -3.451   2.576   7.000  0.4954 -0.0144 -0.3553
  114VAL     HN 1472  -3.507   2.600   7.079 -1.0594  1.8314 -1.9046
  114VAL     CA 1473  -3.496   2.474   6.910  0.1741 -0.3372  0.1667
  114VAL     HA 1474  -3.420   2.397   6.904 -1.2350 -1.9683  1.8978
  114VAL     CB 1475  -3.596   2.384   6.977 -0.3332  0.0302 -0.0942
  114VAL     HB 1476  -3.552   2.350   7.073 -2.1751 -0.7919  0.4975
  114VAL    CG1 1477  -3.707   2.478   7.028 -0.1026  0.3173 -0.1206
  114VAL   HG11 1478  -3.688   2.518   7.130  0.7943 -0.1965 -0.0739
  114VAL   HG12 1479  -3.795   2.413   7.039 -0.3539  0.7976  0.7827
  114VAL   HG13 1480  -3.730   2.559   6.955  0.0210 -0.4423 -1.0174
  114VAL    CG2 1481  -3.646   2.270   6.887 -0.0891 -0.0840 -0.0842
  114VAL   HG21 1482  -3.554   2.224   6.843  1.0652  0.4207  1.6913
  114VAL   HG22 1483  -3.709   2.305   6.802  0.8758 -0.6109 -1.0460
  114VAL   HG23 1484  -3.700   2.185   6.933 -0.0259 -0.0728  0.0099
  114VAL      C 1485  -3.540   2.517   6.774  0.1166 -0.1027  0.2576
  114VAL      O 1486  -3.519   2.442   6.678 -0.7257 -0.1744  0.1222
  115LEU      N 1487  -3.606   2.633   6.763 -0.3274 -0.3490  0.2876
  115LEU     HN 1488  -3.622   2.685   6.847  0.1579  1.3078 -0.5893
  115LEU     CA 1489  -3.650   2.687   6.638 -0.2372 -0.0313  0.3894
  115LEU     HA 1490  -3.722   2.615   6.601  0.9369 -0.5842 -0.8932
  115LEU     CB 1491  -3.712   2.826   6.661 -0.1530  0.1069 -0.2194
  115LEU    HB1 1492  -3.647   2.893   6.721 -1.0375  2.0536 -1.3601
  115LEU    HB2 1493  -3.815   2.810   6.700 -1.5262 -1.0044 -3.8671
  115LEU     CG 1494  -3.737   2.914   6.538 -0.0798  0.0775 -0.2559
  115LEU     HG 1495  -3.645   2.937   6.480  0.7725 -1.4846  0.4269
  115LEU    CD1 1496  -3.830   2.844   6.438 -0.1062  0.2541 -0.3566
  115LEU   HD11 1497  -3.772   2.755   6.405 -0.1975 -0.2467  0.8098
  115LEU   HD12 1498  -3.854   2.902   6.346  1.3173  1.1159 -0.2114
  115LEU   HD13 1499  -3.916   2.802   6.495  1.7670 -1.0374  1.6787
  115LEU    CD2 1500  -3.806   3.045   6.581  0.4608  0.1657  0.3513
  115LEU   HD21 1501  -3.818   3.125   6.505  2.2321  0.0271 -0.1035
  115LEU   HD22 1502  -3.758   3.101   6.664 -0.7805  0.7104  0.7345
  115LEU   HD23 1503  -3.900   3.029   6.638 -0.2349  0.6203 -0.6447
  115LEU      C 1504  -3.547   2.678   6.531 -0.6842  0.6628 -0.1047
  115LEU      O 1505  -3.568   2.616   6.428 -0.1123 -0.1603  0.2664
  116CYS      N 1506  -3.432   2.745   6.550 -0.2174 -0.2332  0.2939
  116CYS     HN 1507  -3.410   2.791   6.636 -0.8257  1.3700 -0.3749
  116CYS     CA 1508  -3.325   2.752   6.454 -0.7014  0.1377 -0.2265
  116CYS     HA 1509  -3.352   2.801   6.362 -0.5296  3.5516  1.3876
  116CYS     CB 1510  -3.215   2.842   6.511 -0.2912 -0.3350 -0.2604
  116CYS    HB1 1511  -3.136   2.851   6.434  2.0155 -1.0507  1.8926
  116CYS    HB2 1512  -3.159   2.790   6.591  0.3233 -2.0580 -1.7528
  116CYS     SG 1513  -3.262   3.012   6.556 -0.2985 -0.4004 -0.0203
  116CYS    HG1 1514  -3.262   3.014   6.689  0.2632  2.1995  0.0032
  116CYS      C 1515  -3.264   2.623   6.412  0.2024  0.3210  0.4836
  116CYS      O 1516  -3.236   2.601   6.294  0.3391 -0.1406  0.6007
  117VAL      N 1517  -3.249   2.524   6.501  0.4014  0.1087  0.2170
  117VAL     HN 1518  -3.285   2.548   6.591 -1.5389  1.3279 -0.8167
  117VAL     CA 1519  -3.197   2.393   6.478 -0.0503 -0.0422  0.0448
  117VAL     HA 1520  -3.099   2.401   6.432 -0.3180 -0.5565 -0.6383
  117VAL     CB 1521  -3.172   2.322   6.608 -0.3172  0.1789  0.2161
  117VAL     HB 1522  -3.263   2.311   6.672  0.1684 -2.8302  0.5138
  117VAL    CG1 1523  -3.106   2.185   6.583 -0.1406  0.3965 -0.5325
  117VAL   HG11 1524  -3.147   2.127   6.668  0.5458 -1.1862 -1.2512
  117VAL   HG12 1525  -2.995   2.181   6.585 -0.1625 -1.8923  2.1813
  117VAL   HG13 1526  -3.130   2.126   6.493  1.5233 -2.9121  1.0076
  117VAL    CG2 1527  -3.078   2.412   6.689  0.2678 -1.0608  0.9416
  117VAL   HG21 1528  -2.984   2.414   6.630  0.0186 -2.8956  0.4146
  117VAL   HG22 1529  -3.050   2.368   6.787  1.1567  1.5346  1.9271
  117VAL   HG23 1530  -3.107   2.519   6.690  0.2040 -1.0710  0.2402
  117VAL      C 1531  -3.293   2.321   6.389  0.1382 -0.5949  0.2802
  117VAL      O 1532  -3.263   2.260   6.286 -0.2390 -0.3088 -0.0012
  118THR      N 1533  -3.422   2.336   6.423  0.1135  1.2175 -0.5253
  118THR     HN 1534  -3.447   2.381   6.508  2.1680 -1.1480  1.4684
  118THR     CA 1535  -3.530   2.271   6.355  0.2327  0.2138  0.2248
  118THR     HA 1536  -3.492   2.170   6.349 -0.5144 -0.1269  1.0157
  118THR     CB 1537  -3.660   2.260   6.428  0.0772 -0.6717 -0.1755
  118THR     HB 1538  -3.683   2.368   6.442  1.6187 -0.0238 -2.2320
  118THR    OG1 1539  -3.637   2.201   6.556  0.1476 -0.5805 -0.1452
  118THR    HG1 1540  -3.585   2.263   6.607  0.6002  1.2963 -2.6901
  118THR    CG2 1541  -3.777   2.180   6.369 -0.2194 -0.2078 -0.2216
  118THR   HG21 1542  -3.856   2.159   6.444 -0.7677  1.2875 -0.3581
  118THR   HG22 1543  -3.750   2.084   6.320 -2.3474  1.5061 -5.4365
  118THR   HG23 1544  -3.813   2.243   6.285 -0.6258  1.9525  1.4866
  118THR      C 1545  -3.557   2.317   6.216 -0.3318 -0.4583  0.1092
  118THR      O 1546  -3.578   2.236   6.125  0.7456  0.1922 -0.7422
  119ALA      N 1547  -3.558   2.450   6.191 -0.3008 -0.4984 -0.1086
  119ALA     HN 1548  -3.555   2.513   6.268 -3.0687 -1.1627  0.6492
  119ALA     CA 1549  -3.579   2.504   6.060  0.3080 -0.0865 -0.0397
  119ALA     HA 1550  -3.676   2.465   6.034  0.3923 -0.6391  0.4438
  119ALA     CB 1551  -3.609   2.655   6.070  0.4690 -0.0281 -0.4259
  119ALA    HB1 1552  -3.519   2.712   6.100 -0.0288  0.4415  0.1963
  119ALA    HB2 1553  -3.686   2.667   6.150 -0.6234 -1.9839 -1.1030
  119ALA    HB3 1554  -3.640   2.694   5.971 -0.3109  2.4116  0.7040
  119ALA      C 1555  -3.483   2.467   5.952  0.3918 -0.0953  0.0383
  119ALA      O 1556  -3.528   2.450   5.839  0.3175 -0.4716  0.1223
  120SER      N 1557  -3.353   2.464   5.987  0.4371 -0.2331 -0.1455
  120SER     HN 1558  -3.331   2.480   6.083  0.9189 -1.8106  0.0315
  120SER     CA 1559  -3.241   2.425   5.907  0.3611 -0.6563 -0.0492
  120SER     HA 1560  -3.240   2.497   5.826  0.6571 -1.3524 -0.6727
  120SER     CB 1561  -3.111   2.454   5.983  0.0168 -0.3186  0.4193
  120SER    HB1 1562  -3.097   2.402   6.080  0.5861  0.6656  0.8892
  120SER    HB2 1563  -3.100   2.562   6.007 -3.0281  0.2770 -0.4484
  120SER     OG 1564  -2.995   2.415   5.911  0.0069 -0.1010  0.2834
  120SER    HG1 1565  -2.946   2.496   5.898  0.4945 -0.6049 -1.2027
  120SER      C 1566  -3.253   2.288   5.851  0.3239 -0.6767  0.0086
  120SER      O 1567  -3.253   2.274   5.728 -0.4160 -0.2019 -0.0501
  121ILE      N 1568  -3.275   2.178   5.925 -0.3109 -0.2590  0.4388
  121ILE     HN 1569  -3.282   2.190   6.024  0.0944  0.7860  0.3549
  121ILE     CA 1570  -3.285   2.044   5.878  0.0322 -0.1416  0.0299
  121ILE     HA 1571  -3.202   2.027   5.811  0.2059 -0.9460  0.4343
  121ILE     CB 1572  -3.266   1.941   5.986  0.1831  0.4896  0.6090
  121ILE     HB 1573  -3.176   1.973   6.043 -1.1422  1.3793  2.2977
  121ILE    CG2 1574  -3.376   1.949   6.093 -0.2115 -0.2561  0.2579
  121ILE   HG21 1575  -3.404   2.052   6.121 -0.7857 -0.8884  2.1523
  121ILE   HG22 1576  -3.349   1.899   6.188  2.2455  1.1588  0.3750
  121ILE   HG23 1577  -3.463   1.890   6.056 -0.3033  0.3644 -0.5595
  121ILE    CG1 1578  -3.244   1.796   5.941  0.0288  0.3869  0.8607
  121ILE   HG11 1579  -3.154   1.811   5.876  0.1300  0.9152  1.1202
  121ILE   HG12 1580  -3.336   1.770   5.885 -0.8004  2.4809  1.1611
  121ILE     CD 1581  -3.205   1.698   6.051  0.1795 -0.1803  0.3068
  121ILE    HD1 1582  -3.199   1.591   6.020 -0.8675  0.1257 -1.0388
  121ILE    HD2 1583  -3.280   1.701   6.133  0.6087  2.2939  0.6815
  121ILE    HD3 1584  -3.105   1.720   6.093  1.2594 -1.4905 -1.4146
  121ILE      C 1585  -3.403   2.007   5.796 -0.0111  0.7017 -0.2929
  121ILE      O 1586  -3.388   1.945   5.691 -0.3996  0.0518  0.0306
  122GLU      N 1587  -3.526   2.047   5.833 -0.0485  0.1899  0.1473
  122GLU     HN 1588  -3.545   2.072   5.928 -0.1251  0.5479  0.0402
  122GLU     CA 1589  -3.636   2.033   5.743 -0.3555  0.1458  0.5258
  122GLU     HA 1590  -3.649   1.931   5.712 -0.4853  0.2460  0.2411
  122GLU     CB 1591  -3.764   2.085   5.811 -0.6832  0.3988 -0.2725
  122GLU    HB1 1592  -3.844   2.094   5.734 -0.3696 -0.1262 -0.6657
  122GLU    HB2 1593  -3.744   2.183   5.858 -0.0809 -0.0985  0.5224
  122GLU     CG 1594  -3.818   1.985   5.914 -0.2759  0.1646 -0.2842
  122GLU    HG1 1595  -3.773   2.007   6.013 -0.1067 -0.9632 -0.1026
  122GLU    HG2 1596  -3.789   1.881   5.889 -0.6063 -0.1400  0.5680
  122GLU     CD 1597  -3.967   1.986   5.942 -0.2078  0.0312  0.0800
  122GLU    OE1 1598  -4.015   1.906   6.027  0.1310 -0.1309  0.1194
  122GLU    OE2 1599  -4.043   2.066   5.881  0.1394  0.3709  0.0926
  122GLU      C 1600  -3.613   2.109   5.617  0.1280 -0.1851  0.4142
  122GLU      O 1601  -3.638   2.053   5.510  0.3878 -0.1199  0.3162
  123THR      N 1602  -3.564   2.235   5.619  0.2368 -0.2059 -0.5043
  123THR     HN 1603  -3.561   2.286   5.704 -1.5429 -0.7651 -0.0673
  123THR     CA 1604  -3.524   2.309   5.503 -0.2590  0.2380 -0.3916
  123THR     HA 1605  -3.620   2.326   5.455 -0.0936  0.6260 -0.5878
  123THR     CB 1606  -3.476   2.449   5.527 -0.1735  0.2447 -0.6034
  123THR     HB 1607  -3.388   2.447   5.595 -0.1851  0.5714 -0.5761
  123THR    OG1 1608  -3.574   2.530   5.590 -0.0125  0.2300 -0.3332
  123THR    HG1 1609  -3.584   2.497   5.680  0.3012 -2.2927 -1.1586
  123THR    CG2 1610  -3.430   2.530   5.404  0.6025 -0.4049 -0.7480
  123THR   HG21 1611  -3.508   2.549   5.328  0.4695 -0.3051 -0.5852
  123THR   HG22 1612  -3.349   2.485   5.342 -0.4416  0.3066 -2.6764
  123THR   HG23 1613  -3.412   2.631   5.446  0.3506 -0.0904 -1.4013
  123THR      C 1614  -3.433   2.238   5.409 -0.0800  0.2074 -0.1942
  123THR      O 1615  -3.457   2.218   5.290 -0.2174  0.4660 -0.2108
  124LEU      N 1616  -3.324   2.175   5.457 -0.5973 -0.8960 -0.4472
  124LEU     HN 1617  -3.297   2.186   5.552  0.7626  0.4471 -0.9515
  124LEU     CA 1618  -3.237   2.086   5.386  0.6827 -0.0089 -0.0278
  124LEU     HA 1619  -3.191   2.146   5.309 -0.6637  1.1703  0.0486
  124LEU     CB 1620  -3.132   2.044   5.490  0.4003 -0.1764  0.1918
  124LEU    HB1 1621  -3.074   1.959   5.449  1.2257  0.8290 -0.7907
  124LEU    HB2 1622  -3.185   2.022   5.586  0.2221 -0.6355 -0.0117
  124LEU     CG 1623  -3.026   2.155   5.501  0.1970  0.0667 -0.2687
  124LEU     HG 1624  -3.074   2.250   5.535  0.3668 -0.0894  0.4341
  124LEU    CD1 1625  -2.922   2.116   5.608  0.1402 -0.0570 -0.2580
  124LEU   HD11 1626  -2.964   2.084   5.705 -0.8659 -2.1013 -1.3228
  124LEU   HD12 1627  -2.849   2.197   5.632 -0.2155 -0.1297  1.1308
  124LEU   HD13 1628  -2.858   2.030   5.579 -0.7744 -0.9704  0.4043
  124LEU    CD2 1629  -2.947   2.188   5.373  0.6841  0.3785  0.1059
  124LEU   HD21 1630  -2.876   2.104   5.354 -0.4946 -1.2965  2.4783
  124LEU   HD22 1631  -2.891   2.282   5.387  0.6124  0.5297 -0.6280
  124LEU   HD23 1632  -3.005   2.206   5.280  1.5763  0.5699 -0.4280
  124LEU      C 1633  -3.299   1.963   5.329 -0.0953  0.1408  0.4684
  124LEU      O 1634  -3.278   1.926   5.213  0.7392  0.2763  0.5661
  125CYS      N 1635  -3.386   1.889   5.399 -0.6900  0.3887 -0.0054
  125CYS     HN 1636  -3.403   1.915   5.494 -0.7528 -0.1985  0.1463
  125CYS     CA 1637  -3.460   1.780   5.342 -0.0462  0.0160 -0.1326
  125CYS     HA 1638  -3.384   1.721   5.294  0.0311  0.8031 -1.0138
  125CYS     CB 1639  -3.525   1.704   5.459 -0.2327  0.1772 -0.1299
  125CYS    HB1 1640  -3.588   1.772   5.519  0.6332 -0.6075  1.7528
  125CYS    HB2 1641  -3.448   1.690   5.538 -0.6388 -1.6913 -0.0098
  125CYS     SG 1642  -3.615   1.554   5.409  0.2123 -0.1558  0.0626
  125CYS    HG1 1643  -3.712   1.626   5.355 -0.0871  0.5746  1.5382
  125CYS      C 1644  -3.552   1.818   5.231  0.1645 -0.1962 -0.3817
  125CYS      O 1645  -3.568   1.755   5.127  0.1553  0.2468 -0.6520
  126VAL      N 1646  -3.621   1.933   5.246  0.6786  0.1081 -0.3040
  126VAL     HN 1647  -3.627   1.973   5.337  0.1489 -0.7100  0.0365
  126VAL     CA 1648  -3.708   1.990   5.149  0.2027 -0.0163  0.0428
  126VAL     HA 1649  -3.778   1.912   5.125 -1.2272  1.6916 -1.7579
  126VAL     CB 1650  -3.793   2.102   5.202  0.4521  0.2196 -0.0508
  126VAL     HB 1651  -3.734   2.180   5.255  0.6388  1.9167 -2.5722
  126VAL    CG1 1652  -3.866   2.178   5.090  0.2683  0.1854  0.0452
  126VAL   HG11 1653  -3.925   2.258   5.140 -0.1075  0.7156 -1.2056
  126VAL   HG12 1654  -3.928   2.109   5.030  1.4956 -1.7197  0.8752
  126VAL   HG13 1655  -3.794   2.224   5.018  0.0043  1.9030  0.8167
  126VAL    CG2 1656  -3.896   2.048   5.303  0.3835  0.2894 -0.0834
  126VAL   HG21 1657  -3.963   1.973   5.256 -0.6797  0.9498  0.3718
  126VAL   HG22 1658  -3.954   2.136   5.336 -0.2050 -1.3496  3.7210
  126VAL   HG23 1659  -3.855   2.024   5.404  3.6301  2.0734 -0.8089
  126VAL      C 1660  -3.649   2.026   5.016  0.1051  0.6506  0.1744
  126VAL      O 1661  -3.701   1.979   4.915 -0.0962  0.3120  0.4320
  127ILE      N 1662  -3.535   2.095   5.027  0.4463  0.1106  0.0443
  127ILE     HN 1663  -3.496   2.122   5.115 -0.3726 -0.2893  0.5397
  127ILE     CA 1664  -3.457   2.123   4.911  0.1821  0.0657 -0.1449
  127ILE     HA 1665  -3.527   2.179   4.852 -1.9655 -0.2346  2.0070
  127ILE     CB 1666  -3.351   2.228   4.927  0.4210 -0.2205  0.1559
  127ILE     HB 1667  -3.403   2.318   4.967 -2.2794 -2.0500  1.0191
  127ILE    CG2 1668  -3.241   2.178   5.023  0.1344  0.3102  0.7654
  127ILE   HG21 1669  -3.290   2.145   5.117 -2.0022  0.5099 -0.2165
  127ILE   HG22 1670  -3.178   2.267   5.046 -0.4028  1.1495 -0.8633
  127ILE   HG23 1671  -3.184   2.102   4.967 -2.7306  1.6166 -4.5565
  127ILE    CG1 1672  -3.292   2.273   4.792  0.0660 -0.0833  0.0460
  127ILE   HG11 1673  -3.378   2.282   4.722 -0.0368 -0.8580  0.0614
  127ILE   HG12 1674  -3.227   2.193   4.750  1.4154  0.5780  0.7886
  127ILE     CD 1675  -3.206   2.399   4.798  0.2054 -0.1642 -0.2842
  127ILE    HD1 1676  -3.154   2.409   4.700  1.5539  1.4815  0.5563
  127ILE    HD2 1677  -3.118   2.395   4.865 -0.4968 -2.2687  0.6024
  127ILE    HD3 1678  -3.272   2.486   4.817  0.2543 -0.3304  0.6494
  127ILE      C 1679  -3.411   2.001   4.839 -0.1342 -0.2163  0.1280
  127ILE      O 1680  -3.409   1.996   4.716  0.0567  0.0782  0.1174
  128ALA      N 1681  -3.371   1.896   4.913  0.0366 -0.1438  0.1398
  128ALA     HN 1682  -3.363   1.907   5.012 -0.0581  1.1133  0.0257
  128ALA     CA 1683  -3.336   1.768   4.861  0.1310 -0.0806  0.0470
  128ALA     HA 1684  -3.267   1.783   4.779  0.8935  0.6349  0.8070
  128ALA     CB 1685  -3.275   1.687   4.976  0.5767 -0.0613 -0.1716
  128ALA    HB1 1686  -3.189   1.751   5.004 -0.6630  1.6687 -0.1465
  128ALA    HB2 1687  -3.243   1.583   4.952 -0.7295 -0.0352 -2.2228
  128ALA    HB3 1688  -3.347   1.697   5.061  0.4597  2.3384 -0.4932
  128ALA      C 1689  -3.448   1.694   4.797  0.0617 -0.2116  0.3193
  128ALA      O 1690  -3.433   1.636   4.689 -0.2987  0.0959  0.0993
  129VAL      N 1691  -3.569   1.699   4.856 -0.3138 -0.0349 -0.4467
  129VAL     HN 1692  -3.572   1.735   4.949 -1.2131 -2.2950  0.4609
  129VAL     CA 1693  -3.688   1.645   4.798 -0.5070  0.0766 -0.1608
  129VAL     HA 1694  -3.661   1.545   4.767  3.2477  0.6829  0.6225
  129VAL     CB 1695  -3.806   1.639   4.890 -0.2112  0.1864  0.2316
  129VAL     HB 1696  -3.814   1.733   4.947  0.0977 -0.6004  1.6168
  129VAL    CG1 1697  -3.947   1.612   4.834 -0.3009  0.3828  0.3628
  129VAL   HG11 1698  -3.987   1.701   4.780 -0.2105  0.1124 -0.1606
  129VAL   HG12 1699  -4.004   1.583   4.924  0.4460 -1.6114  0.2464
  129VAL   HG13 1700  -3.938   1.522   4.769  1.4076  2.6660 -2.8458
  129VAL    CG2 1701  -3.776   1.527   4.992 -0.0783 -0.1696 -0.1927
  129VAL   HG21 1702  -3.674   1.526   5.037  0.0417 -1.6095 -0.4687
  129VAL   HG22 1703  -3.810   1.427   4.957 -0.7930 -0.1534  0.4300
  129VAL   HG23 1704  -3.841   1.541   5.081  2.2548  0.4979  1.5147
  129VAL      C 1705  -3.725   1.710   4.669  0.0002 -0.0662 -0.3818
  129VAL      O 1706  -3.751   1.642   4.570 -0.1021  0.5079 -0.7535
  130ASP      N 1707  -3.720   1.844   4.657  0.0311 -0.0447 -0.1442
  130ASP     HN 1708  -3.704   1.895   4.740 -0.8091  1.0827 -0.6469
  130ASP     CA 1709  -3.739   1.923   4.539  0.5910  0.3781  0.0485
  130ASP     HA 1710  -3.835   1.892   4.501  0.6223  0.3046  0.0293
  130ASP     CB 1711  -3.729   2.068   4.590  0.1501  0.4431 -0.0458
  130ASP    HB1 1712  -3.626   2.072   4.631  0.7945  1.0827 -1.6180
  130ASP    HB2 1713  -3.794   2.092   4.676  1.4826  3.2564  0.3128
  130ASP     CG 1714  -3.735   2.175   4.481  0.5136 -0.0735 -0.5809
  130ASP    OD1 1715  -3.643   2.262   4.478 -0.0871  0.5742 -0.4518
  130ASP    OD2 1716  -3.824   2.175   4.392 -0.4412 -0.4210  0.3544
  130ASP      C 1717  -3.638   1.895   4.433  0.4328  0.2603 -0.0701
  130ASP      O 1718  -3.673   1.876   4.317 -0.3196 -0.2880  0.2345
  131ARG      N 1719  -3.511   1.870   4.467  0.4446 -0.1759 -0.4134
  131ARG     HN 1720  -3.483   1.904   4.557  0.8366 -0.1014 -0.5605
  131ARG     CA 1721  -3.413   1.822   4.374  0.2886  0.0596 -0.6991
  131ARG     HA 1722  -3.411   1.894   4.294  0.0142  0.6901 -0.1566
  131ARG     CB 1723  -3.267   1.824   4.420  0.0205  0.4499  0.1674
  131ARG    HB1 1724  -3.202   1.789   4.337  0.9477 -0.1305  1.0993
  131ARG    HB2 1725  -3.249   1.746   4.497  0.5458  0.1093 -0.2857
  131ARG     CG 1726  -3.212   1.962   4.454 -0.1280  0.5247  0.1006
  131ARG    HG1 1727  -3.103   1.944   4.467 -0.1099  1.7582  2.0805
  131ARG    HG2 1728  -3.245   2.005   4.552 -2.5337  0.6572 -0.7158
  131ARG     CD 1729  -3.211   2.066   4.342  0.4369  0.1325 -0.2584
  131ARG    HD1 1730  -3.183   2.028   4.241 -0.8641  0.3278 -0.7076
  131ARG    HD2 1731  -3.138   2.143   4.375  1.8532 -0.9439 -0.7739
  131ARG     NE 1732  -3.347   2.125   4.336  0.3220 -0.0109  0.7687
  131ARG     HE 1733  -3.418   2.080   4.389  0.3691 -1.1638 -0.1215
  131ARG     CZ 1734  -3.387   2.216   4.242  0.2871  0.0108  0.8044
  131ARG    NH1 1735  -3.305   2.284   4.156 -0.4510 -0.1745 -0.0715
  131ARG   HH11 1736  -3.208   2.260   4.160 -0.2487  0.6482  0.3636
  131ARG   HH12 1737  -3.333   2.344   4.081  0.1376  2.5102  1.6906
  131ARG    NH2 1738  -3.519   2.251   4.240  0.2535 -0.1356  0.1782
  131ARG   HH21 1739  -3.578   2.234   4.319 -2.3260  2.2667 -1.0444
  131ARG   HH22 1740  -3.542   2.336   4.191  1.1444 -0.4086 -0.7504
  131ARG      C 1741  -3.449   1.691   4.314 -0.3125 -0.0392 -0.1355
  131ARG      O 1742  -3.422   1.671   4.196  0.5425  0.4599 -0.0338
  132TYR      N 1743  -3.503   1.597   4.394  0.0244 -0.0128  0.1253
  132TYR     HN 1744  -3.520   1.622   4.490 -1.4705  0.3836 -0.2079
  132TYR     CA 1745  -3.543   1.468   4.348 -0.1433  0.0710  0.0348
  132TYR     HA 1746  -3.457   1.425   4.299  1.8508  1.2856  2.2541
  132TYR     CB 1747  -3.581   1.383   4.470 -0.0234 -0.4699 -0.3047
  132TYR    HB1 1748  -3.680   1.419   4.504  0.1041 -0.4079  0.0041
  132TYR    HB2 1749  -3.509   1.399   4.553 -0.9901  1.4197  0.2062
  132TYR     CG 1750  -3.581   1.235   4.448  0.5329 -0.6252  0.6744
  132TYR    CD1 1751  -3.672   1.157   4.516 -0.0509 -0.1968  0.4024
  132TYR    HD1 1752  -3.738   1.192   4.594 -1.8040  0.8837 -1.4645
  132TYR    CE1 1753  -3.673   1.021   4.496  0.3040 -0.1309 -0.1032
  132TYR    HE1 1754  -3.754   0.965   4.542  0.8251 -0.2708  0.6589
  132TYR     CZ 1755  -3.583   0.967   4.407 -0.1018  0.0381 -0.6237
  132TYR     OH 1756  -3.599   0.835   4.360  0.4667 -0.1497 -0.2983
  132TYR     HH 1757  -3.680   0.798   4.394  1.8591 -2.9407  0.3045
  132TYR    CD2 1758  -3.495   1.178   4.358  0.1394 -0.5814  0.2664
  132TYR    HD2 1759  -3.429   1.236   4.295  0.9339 -2.7462 -1.0235
  132TYR    CE2 1760  -3.494   1.042   4.333  0.4959 -0.4605 -0.4234
  132TYR    HE2 1761  -3.432   0.997   4.258 -0.2156  0.4580 -1.6018
  132TYR      C 1762  -3.662   1.481   4.259  0.0505  0.1286 -0.2200
  132TYR      O 1763  -3.670   1.406   4.162  0.4421 -0.2830  0.0636
  133PHE      N 1764  -3.762   1.565   4.290 -0.0072 -0.1115  0.2606
  133PHE     HN 1765  -3.756   1.616   4.375  1.2572  1.3363 -0.6431
  133PHE     CA 1766  -3.869   1.593   4.198  0.1606  0.7827  0.3275
  133PHE     HA 1767  -3.918   1.501   4.170 -1.4940  1.3444  1.2155
  133PHE     CB 1768  -3.977   1.686   4.255 -0.3285  0.2598  0.2564
  133PHE    HB1 1769  -4.053   1.709   4.177  0.2443  2.1398  0.2152
  133PHE    HB2 1770  -3.936   1.786   4.278  2.0279 -0.6922  0.4356
  133PHE     CG 1771  -4.056   1.649   4.375 -0.3805 -0.2108  0.0812
  133PHE    CD1 1772  -4.117   1.741   4.457  0.7568 -0.0385  0.7430
  133PHE    HD1 1773  -4.089   1.846   4.450 -1.1141  0.5345  1.2489
  133PHE    CE1 1774  -4.198   1.696   4.558 -0.0801 -0.7267 -0.2228
  133PHE    HE1 1775  -4.257   1.764   4.617  1.0753 -0.6880  0.9457
  133PHE     CZ 1776  -4.219   1.561   4.574 -0.3343 -0.5857  0.7274
  133PHE     HZ 1777  -4.295   1.534   4.646 -1.4947  1.9929  0.5831
  133PHE    CD2 1778  -4.078   1.514   4.390  0.1311 -0.3435 -0.3454
  133PHE    HD2 1779  -4.041   1.443   4.318 -1.0524 -0.9438 -0.3825
  133PHE    CE2 1780  -4.165   1.469   4.487  0.7603  0.2370  0.5108
  133PHE    HE2 1781  -4.197   1.366   4.476 -0.5538  0.6526  0.1390
  133PHE      C 1782  -3.828   1.658   4.071 -0.5132  0.3801 -0.1043
  133PHE      O 1783  -3.885   1.636   3.964 -0.0445 -0.1986 -0.2409
  134ALA      N 1784  -3.724   1.744   4.076  0.0143 -0.2679  0.2324
  134ALA     HN 1785  -3.684   1.764   4.166 -0.4721  0.5019  0.2909
  134ALA     CA 1786  -3.672   1.816   3.965 -0.0594 -0.1682  0.2617
  134ALA     HA 1787  -3.750   1.852   3.900  0.0953 -1.4919 -0.6992
  134ALA     CB 1788  -3.611   1.945   4.023  0.4439 -0.2738 -0.0217
  134ALA    HB1 1789  -3.580   2.022   3.949  0.8031 -1.5159 -1.2165
  134ALA    HB2 1790  -3.514   1.928   4.075  0.6733 -1.0464 -0.6855
  134ALA    HB3 1791  -3.685   2.000   4.084  2.3799  2.4049  0.0636
  134ALA      C 1792  -3.579   1.734   3.881 -0.6359 -0.1115 -0.4498
  134ALA      O 1793  -3.570   1.759   3.761  0.3360  0.0782 -0.3467
  135ILE      N 1794  -3.508   1.632   3.932  0.0193  0.6104  0.1223
  135ILE     HN 1795  -3.500   1.618   4.031  0.3801  0.7071  0.1077
  135ILE     CA 1796  -3.421   1.544   3.860 -0.6364  0.4195 -0.4490
  135ILE     HA 1797  -3.386   1.599   3.774 -2.2808  0.2382 -1.2694
  135ILE     CB 1798  -3.299   1.507   3.939 -0.6139  0.1208 -0.6226
  135ILE     HB 1799  -3.286   1.589   4.014  0.2078  1.1870 -1.8899
  135ILE    CG2 1800  -3.327   1.380   4.022  0.0019  0.3465 -0.0569
  135ILE   HG21 1801  -3.338   1.290   3.958  3.4689 -0.1856 -0.0676
  135ILE   HG22 1802  -3.415   1.401   4.087  0.5351  1.4204  0.3495
  135ILE   HG23 1803  -3.235   1.364   4.081  0.9238  0.0068 -1.5390
  135ILE    CG1 1804  -3.182   1.502   3.840 -0.1118 -0.0527 -0.0292
  135ILE   HG11 1805  -3.177   1.600   3.787 -1.1397 -0.3503 -0.7137
  135ILE   HG12 1806  -3.206   1.439   3.752  3.4547  0.0635 -1.2420
  135ILE     CD 1807  -3.045   1.462   3.895  0.2836  0.3568 -0.6986
  135ILE    HD1 1808  -2.975   1.472   3.809 -0.1397  0.7681 -1.0018
  135ILE    HD2 1809  -3.051   1.355   3.924  0.9660 -0.4838 -3.3250
  135ILE    HD3 1810  -3.012   1.528   3.977  0.2314  2.6442 -2.4391
  135ILE      C 1811  -3.496   1.427   3.807 -0.6280  0.7293 -1.1648
  135ILE      O 1812  -3.452   1.372   3.706  0.4978 -0.2153 -0.2103
  136THR      N 1813  -3.610   1.387   3.866  0.5358 -0.5349  0.3223
  136THR     HN 1814  -3.637   1.430   3.952  1.9413 -0.5495  0.7947
  136THR     CA 1815  -3.698   1.299   3.796  0.2502  0.2688 -0.3405
  136THR     HA 1816  -3.641   1.224   3.742  2.2123  0.1006  1.7994
  136THR     CB 1817  -3.778   1.214   3.889 -0.2313  0.4553 -0.5841
  136THR     HB 1818  -3.852   1.150   3.836  0.0705 -0.9610  0.6274
  136THR    OG1 1819  -3.840   1.289   3.992 -0.1954 -0.2114 -0.0703
  136THR    HG1 1820  -3.769   1.319   4.049 -0.0868  0.5173 -0.5781
  136THR    CG2 1821  -3.678   1.120   3.958 -0.1055  0.3976 -0.8472
  136THR   HG21 1822  -3.578   1.164   3.978  0.6380 -1.8503  0.7674
  136THR   HG22 1823  -3.665   1.035   3.888 -0.4237  1.9545 -2.8939
  136THR   HG23 1824  -3.719   1.070   4.048  1.2699  1.2558  0.2909
  136THR      C 1825  -3.790   1.367   3.701 -0.0538 -0.1178 -0.3209
  136THR      O 1826  -3.832   1.312   3.599 -0.6136 -0.4738  0.0915
  137SER      N 1827  -3.826   1.496   3.714 -0.1727 -0.2105  0.2875
  137SER     HN 1828  -3.781   1.543   3.789  0.0464 -0.8595  0.5756
  137SER     CA 1829  -3.906   1.563   3.617 -0.0173  0.3762  0.5618
  137SER     HA 1830  -3.911   1.506   3.525 -1.4591  1.0142  0.2127
  137SER     CB 1831  -4.048   1.578   3.675 -0.3266 -0.9079  0.1715
  137SER    HB1 1832  -4.052   1.626   3.775 -0.9150 -0.4657 -0.0642
  137SER    HB2 1833  -4.088   1.477   3.698  2.4450 -2.4893 -1.3959
  137SER     OG 1834  -4.136   1.644   3.586 -0.2661 -0.4196  0.4722
  137SER    HG1 1835  -4.126   1.610   3.497  0.5171  0.8648  0.0476
  137SER      C 1836  -3.854   1.701   3.597  0.5128  0.1324  0.2318
  137SER      O 1837  -3.885   1.787   3.680 -0.2041  0.1658 -0.0659
  138PRO      N 1838  -3.782   1.719   3.490  0.0515  0.1632 -0.0725
  138PRO     CD 1839  -3.723   1.614   3.409 -0.0868  0.2403 -0.2761
  138PRO    HD1 1840  -3.780   1.584   3.319  2.0212  2.0342 -2.3086
  138PRO    HD2 1841  -3.698   1.520   3.465  0.2957  1.2055  1.2397
  138PRO     CA 1842  -3.723   1.845   3.456  0.1914  0.2572  0.5129
  138PRO     HA 1843  -3.667   1.862   3.547  2.9989 -1.1906 -0.8186
  138PRO     CB 1844  -3.634   1.824   3.334 -0.5243 -0.1250  0.0526
  138PRO    HB1 1845  -3.548   1.894   3.340 -1.0699  0.6787 -1.1128
  138PRO    HB2 1846  -3.682   1.816   3.234  0.2378 -1.4955 -0.2274
  138PRO     CG 1847  -3.593   1.678   3.359 -0.0625 -0.1226 -0.6772
  138PRO    HG1 1848  -3.543   1.638   3.268 -0.6567 -0.0037 -1.0581
  138PRO    HG2 1849  -3.517   1.678   3.440 -0.6880  3.3820  0.0544
  138PRO      C 1850  -3.825   1.949   3.425 -0.2446 -0.0821  0.7959
  138PRO      O 1851  -3.801   2.066   3.454 -0.5518  0.2103 -0.0890
  139PHE      N 1852  -3.932   1.911   3.353 -0.1141  0.1503  0.4784
  139PHE     HN 1853  -3.927   1.818   3.318  3.6781  1.3256 -2.9681
  139PHE     CA 1854  -4.026   1.999   3.290 -0.3261 -0.2713  0.1987
  139PHE     HA 1855  -3.991   2.100   3.309 -2.9628  0.6086  0.7334
  139PHE     CB 1856  -4.039   1.971   3.140 -0.7190 -0.3003  0.2384
  139PHE    HB1 1857  -4.084   1.873   3.114  0.3911 -0.7228 -0.1715
  139PHE    HB2 1858  -3.943   1.970   3.084 -0.1931  1.4756  1.0385
  139PHE     CG 1859  -4.128   2.074   3.078  0.0969  0.4391  0.2728
  139PHE    CD1 1860  -4.261   2.046   3.058  0.2066 -0.3948  0.6553
  139PHE    HD1 1861  -4.300   1.951   3.090 -0.1848 -0.4091  0.1473
  139PHE    CE1 1862  -4.339   2.138   2.992  0.7325 -0.5525 -0.1938
  139PHE    HE1 1863  -4.438   2.112   2.955  1.0123 -1.6136 -0.2419
  139PHE     CZ 1864  -4.293   2.266   2.971 -0.1581 -0.0889  0.6238
  139PHE     HZ 1865  -4.362   2.328   2.916  1.3895 -0.1066 -1.4625
  139PHE    CD2 1866  -4.077   2.194   3.036  0.6960 -0.1496 -0.7495
  139PHE    HD2 1867  -3.974   2.224   3.054  0.9794 -1.4747 -0.0669
  139PHE    CE2 1868  -4.160   2.293   2.989 -0.0414 -0.3310  0.1419
  139PHE    HE2 1869  -4.114   2.383   2.951 -2.5731  0.3400 -1.5866
  139PHE      C 1870  -4.158   1.998   3.358 -0.4973  0.1151 -0.1238
  139PHE      O 1871  -4.202   2.104   3.403  0.0838  0.3782 -0.1741
  140LYS      N 1872  -4.234   1.887   3.367 -0.1557 -0.1719 -0.6996
  140LYS     HN 1873  -4.195   1.808   3.321  1.4103 -0.7639  1.5028
  140LYS     CA 1874  -4.359   1.869   3.436  0.1408 -0.3457 -0.2013
  140LYS     HA 1875  -4.433   1.936   3.394  1.3150  1.0438 -0.1366
  140LYS     CB 1876  -4.405   1.724   3.412 -0.3635 -0.2581  0.2411
  140LYS    HB1 1877  -4.481   1.690   3.486  1.4231 -1.6928  1.4968
  140LYS    HB2 1878  -4.322   1.652   3.424 -2.3844 -2.8332 -0.2308
  140LYS     CG 1879  -4.463   1.690   3.274  0.0614 -0.0180  0.0021
  140LYS    HG1 1880  -4.390   1.711   3.192  2.2115 -1.9384  1.2877
  140LYS    HG2 1881  -4.559   1.744   3.269 -0.3928 -0.4287  2.5755
  140LYS     CD 1882  -4.509   1.545   3.267  0.1198 -0.0233 -0.2849
  140LYS    HD1 1883  -4.578   1.514   3.349  0.6386  1.0690  0.5884
  140LYS    HD2 1884  -4.425   1.473   3.260 -1.5972 -1.9664 -3.2090
  140LYS     CE 1885  -4.592   1.522   3.141  0.5924  0.0478 -0.6118
  140LYS    HE1 1886  -4.532   1.539   3.049  1.0512  1.4634 -0.0809
  140LYS    HE2 1887  -4.688   1.579   3.141  0.4221 -0.2015  0.9531
  140LYS     NZ 1888  -4.625   1.378   3.128  0.4793  0.0329 -0.1710
  140LYS    HZ1 1889  -4.554   1.317   3.174 -0.0728 -1.3289 -1.0661
  140LYS    HZ2 1890  -4.619   1.331   3.036  0.2418  1.8182 -1.1560
  140LYS    HZ3 1891  -4.712   1.356   3.180  0.7521 -2.3641 -0.6263
  140LYS      C 1892  -4.366   1.925   3.573 -0.0788  0.1103 -0.3958
  140LYS      O 1893  -4.469   1.985   3.604 -0.0211 -0.2413  0.5093
  141TYR      N 1894  -4.264   1.903   3.658 -0.2338  0.2413 -0.1752
  141TYR     HN 1895  -4.192   1.838   3.638  1.8968  2.2499  0.5546
  141TYR     CA 1896  -4.269   1.955   3.792  0.1138 -0.3850  0.0868
  141TYR     HA 1897  -4.361   1.921   3.837 -0.4174  1.1899  0.2723
  141TYR     CB 1898  -4.168   1.893   3.889 -0.4456 -0.5945  0.5429
  141TYR    HB1 1899  -4.070   1.895   3.836 -0.0760  0.8909  1.2387
  141TYR    HB2 1900  -4.163   1.786   3.919  2.2582  0.1320  3.2053
  141TYR     CG 1901  -4.138   1.960   4.018 -0.1563 -0.0603  0.2037
  141TYR    CD1 1902  -4.239   1.986   4.107 -0.2267 -0.2451  0.1785
  141TYR    HD1 1903  -4.342   1.967   4.082 -1.0414  1.2595  2.1206
  141TYR    CE1 1904  -4.219   2.026   4.237 -0.0369  0.5740 -0.0961
  141TYR    HE1 1905  -4.301   2.030   4.308  1.4832  0.1221  1.7788
  141TYR     CZ 1906  -4.089   2.053   4.272  0.2367 -0.8408  0.0166
  141TYR     OH 1907  -4.060   2.083   4.407 -0.3069  0.4037 -0.1331
  141TYR     HH 1908  -3.966   2.099   4.410 -0.2818  0.2073  2.6681
  141TYR    CD2 1909  -4.008   1.982   4.058  0.0498 -0.6585 -0.1260
  141TYR    HD2 1910  -3.921   1.967   3.996  0.9914  0.1550  0.9688
  141TYR    CE2 1911  -3.986   2.034   4.183  0.1281 -0.6167 -0.1580
  141TYR    HE2 1912  -3.885   2.048   4.219  0.6204 -0.4249 -1.5484
  141TYR      C 1913  -4.280   2.104   3.796  0.1173 -0.3816 -0.0170
  141TYR      O 1914  -4.360   2.149   3.878  0.1810  0.3003 -0.3252
  142GLN      N 1915  -4.213   2.176   3.705 -0.6221  0.3002 -0.0263
  142GLN     HN 1916  -4.153   2.125   3.645 -0.6334 -0.7564  0.8409
  142GLN     CA 1917  -4.226   2.318   3.693 -0.0355  0.3712  0.1710
  142GLN     HA 1918  -4.212   2.352   3.795  1.3684 -0.4726  0.2808
  142GLN     CB 1919  -4.118   2.378   3.602  0.0492 -0.7732 -0.4998
  142GLN    HB1 1920  -4.123   2.489   3.610  0.5963 -0.8621  2.3215
  142GLN    HB2 1921  -4.135   2.341   3.499 -2.0033 -0.6412 -0.2527
  142GLN     CG 1922  -3.978   2.357   3.662 -0.1072 -0.6000 -0.0679
  142GLN    HG1 1923  -3.903   2.425   3.617  1.2924 -0.7987  1.8771
  142GLN    HG2 1924  -3.951   2.253   3.636  1.2453 -0.3407  0.2609
  142GLN     CD 1925  -3.975   2.359   3.814  0.6205  0.0853 -0.0867
  142GLN    OE1 1926  -4.004   2.467   3.864  0.3817 -0.0266  0.0157
  142GLN    NE2 1927  -3.926   2.252   3.883 -0.1423 -0.1313  0.1247
  142GLN   HE21 1928  -3.897   2.273   3.976 -1.2117  2.3077 -0.0006
  142GLN   HE22 1929  -3.898   2.173   3.829 -1.4502 -1.2724  1.0572
  142GLN      C 1930  -4.360   2.363   3.647  0.1880  0.5664 -0.2923
  142GLN      O 1931  -4.417   2.459   3.700 -0.0464  0.4836 -0.3913
  143SER      N 1932  -4.419   2.291   3.550  0.1273  0.1126  0.0817
  143SER     HN 1933  -4.370   2.214   3.511  0.1939  0.2261 -0.0609
  143SER     CA 1934  -4.557   2.305   3.515  0.1978  0.3526 -0.1008
  143SER     HA 1935  -4.581   2.408   3.492  0.5742  0.3398 -0.5798
  143SER     CB 1936  -4.587   2.225   3.387  0.0945  0.2589 -0.0189
  143SER    HB1 1937  -4.564   2.116   3.393  0.5944  0.2792 -1.2505
  143SER    HB2 1938  -4.526   2.273   3.307 -1.0762  1.3009 -0.3172
  143SER     OG 1939  -4.724   2.230   3.351  0.2215 -0.0304 -0.5455
  143SER    HG1 1940  -4.733   2.324   3.335 -1.8457 -0.2625 -1.0249
  143SER      C 1941  -4.660   2.282   3.620  0.2382  0.5547 -0.0167
  143SER      O 1942  -4.757   2.357   3.631  0.2730  0.6066 -0.0622
  144LEU      N 1943  -4.645   2.175   3.700 -0.0877  0.3279 -0.2585
  144LEU     HN 1944  -4.564   2.120   3.685 -0.1367  0.3934 -0.7851
  144LEU     CA 1945  -4.722   2.167   3.820 -0.0772  0.2598 -0.2558
  144LEU     HA 1946  -4.827   2.160   3.793 -0.3862  0.9196  0.7184
  144LEU     CB 1947  -4.699   2.028   3.881 -0.0822  0.4616  0.2114
  144LEU    HB1 1948  -4.589   2.018   3.889 -0.0390  0.6618 -0.1410
  144LEU    HB2 1949  -4.733   1.946   3.814  0.2827 -1.5880  2.4113
  144LEU     CG 1950  -4.766   1.980   4.011  0.1829 -0.4311  0.0283
  144LEU     HG 1951  -4.735   2.046   4.095 -0.4065 -0.2366  0.0939
  144LEU    CD1 1952  -4.918   1.992   3.997  0.2698  0.1602 -0.4525
  144LEU   HD11 1953  -4.957   1.946   3.904 -0.5031  2.8363 -1.5522
  144LEU   HD12 1954  -4.960   2.095   3.998 -4.1036 -1.1795 -5.1058
  144LEU   HD13 1955  -4.954   1.933   4.084  2.7545 -0.6934  0.0552
  144LEU    CD2 1956  -4.736   1.833   4.042 -0.0404 -0.4650  0.0840
  144LEU   HD21 1957  -4.786   1.795   4.134  1.4494 -2.0396  0.3074
  144LEU   HD22 1958  -4.628   1.812   4.059 -0.3021 -0.9611  1.2824
  144LEU   HD23 1959  -4.771   1.776   3.954 -1.3087 -1.0934  0.9641
  144LEU      C 1960  -4.699   2.271   3.924  0.3601 -0.1342  0.0402
  144LEU      O 1961  -4.788   2.337   3.977  0.0899 -0.1813 -0.3565
  145LEU      N 1962  -4.574   2.295   3.968  0.4292 -0.1970 -0.1229
  145LEU     HN 1963  -4.499   2.239   3.933  0.1198  0.7281 -2.4366
  145LEU     CA 1964  -4.536   2.389   4.069 -0.4842  0.0723 -0.0215
  145LEU     HA 1965  -4.621   2.413   4.130 -0.8192 -2.0064  0.4202
  145LEU     CB 1966  -4.427   2.336   4.164  0.0676  0.1864 -0.5843
  145LEU    HB1 1967  -4.336   2.304   4.109 -0.0079  1.1216 -1.2696
  145LEU    HB2 1968  -4.467   2.242   4.208 -0.6882  0.1447 -1.3445
  145LEU     CG 1969  -4.385   2.426   4.282 -0.0324 -0.3235 -0.1545
  145LEU     HG 1970  -4.359   2.528   4.245 -1.6542  0.0356 -0.3581
  145LEU    CD1 1971  -4.508   2.444   4.371 -0.1225 -0.6447 -0.2109
  145LEU   HD11 1972  -4.525   2.345   4.419 -0.9527  0.3225  1.6292
  145LEU   HD12 1973  -4.595   2.482   4.314  0.3312 -1.5838 -1.5497
  145LEU   HD13 1974  -4.489   2.520   4.451 -0.2894 -1.0494  0.2208
  145LEU    CD2 1975  -4.266   2.373   4.364 -0.1637 -0.2672  0.0696
  145LEU   HD21 1976  -4.308   2.284   4.417 -2.4277 -0.3404 -1.6749
  145LEU   HD22 1977  -4.225   2.438   4.444  0.0803  0.0332 -0.2999
  145LEU   HD23 1978  -4.178   2.339   4.306 -0.5377 -0.4271 -0.4075
  145LEU      C 1979  -4.483   2.518   4.019 -0.0726 -0.0150  0.1853
  145LEU      O 1980  -4.366   2.533   3.981 -0.2222  0.1575 -0.2110
  146THR      N 1981  -4.565   2.624   4.032  0.2801  0.2955 -0.0530
  146THR     HN 1982  -4.661   2.612   4.057  0.2984 -0.1345 -0.1816
  146THR     CA 1983  -4.533   2.760   4.004  0.1295  0.1507 -0.9579
  146THR     HA 1984  -4.486   2.770   3.907 -0.8255  0.6122 -1.3892
  146THR     CB 1985  -4.658   2.843   3.996 -0.2231 -0.2694 -0.0444
  146THR     HB 1986  -4.621   2.947   3.980  0.3200 -0.4458  0.0182
  146THR    OG1 1987  -4.739   2.842   4.112 -0.3564 -0.4837 -0.1412
  146THR    HG1 1988  -4.794   2.918   4.095 -0.8685 -0.6143  0.8963
  146THR    CG2 1989  -4.746   2.789   3.883 -0.0424 -0.5199 -0.0651
  146THR   HG21 1990  -4.761   2.679   3.895 -0.0286 -0.8065 -2.2123
  146THR   HG22 1991  -4.707   2.807   3.780 -2.6152  0.8001 -0.9173
  146THR   HG23 1992  -4.841   2.847   3.880  0.0803 -0.3583 -1.3994
  146THR      C 1993  -4.435   2.816   4.101 -0.6154  0.0988 -0.1657
  146THR      O 1994  -4.420   2.774   4.216  0.3273  0.1972 -0.2445
  147LYS      N 1995  -4.356   2.918   4.063  0.3417 -0.6900 -0.3466
  147LYS     HN 1996  -4.344   2.960   3.973 -0.3719  1.4343  0.4769
  147LYS     CA 1997  -4.263   2.979   4.153 -0.5244  0.2031 -0.0315
  147LYS     HA 1998  -4.210   2.896   4.197  1.8652 -0.4027 -3.5316
  147LYS     CB 1999  -4.178   3.082   4.076  0.2847 -0.6313 -0.2676
  147LYS    HB1 2000  -4.103   3.130   4.142  1.1607  0.8816 -2.2706
  147LYS    HB2 2001  -4.227   3.168   4.026 -1.7458 -0.7006  1.4861
  147LYS     CG 2002  -4.087   3.016   3.971 -0.0428 -0.0794 -0.9075
  147LYS    HG1 2003  -4.016   3.094   3.937 -0.8962  1.7889  1.3072
  147LYS    HG2 2004  -4.139   2.980   3.880 -1.3491  0.2265 -0.3051
  147LYS     CD 2005  -4.026   2.885   4.022 -0.0453  0.4580  0.5395
  147LYS    HD1 2006  -4.107   2.813   4.046  0.0151  0.9014  2.1742
  147LYS    HD2 2007  -3.982   2.903   4.122  1.6337 -1.2768  0.1667
  147LYS     CE 2008  -3.927   2.818   3.927 -0.3254  0.4945  0.2203
  147LYS    HE1 2009  -3.890   2.719   3.959 -0.0062  0.6694  0.3922
  147LYS    HE2 2010  -3.840   2.886   3.920 -0.7041  0.9087 -0.6403
  147LYS     NZ 2011  -3.985   2.795   3.792 -0.0118 -0.3590  0.2252
  147LYS    HZ1 2012  -3.991   2.887   3.744 -0.8822  1.3880  3.3902
  147LYS    HZ2 2013  -4.080   2.754   3.801 -0.2702  0.1823  0.0024
  147LYS    HZ3 2014  -3.938   2.721   3.736 -2.2874 -0.7785 -1.2767
  147LYS      C 2015  -4.327   3.048   4.268 -0.0380  0.5511  0.0355
  147LYS      O 2016  -4.267   3.060   4.374 -0.4692 -0.4412  0.4027
  148ASN      N 2017  -4.449   3.102   4.250 -0.0096  0.5680 -0.1090
  148ASN     HN 2018  -4.487   3.095   4.158 -1.2046  2.2566  0.1920
  148ASN     CA 2019  -4.534   3.161   4.349 -0.0128  0.1395  0.1422
  148ASN     HA 2020  -4.472   3.239   4.390  1.2608 -0.3618 -0.7681
  148ASN     CB 2021  -4.661   3.218   4.284 -0.0073 -0.1310 -0.1079
  148ASN    HB1 2022  -4.716   3.270   4.365 -0.7282 -3.1088  1.4905
  148ASN    HB2 2023  -4.722   3.133   4.246  0.1092 -0.2436 -0.0436
  148ASN     CG 2024  -4.617   3.313   4.174  0.0769 -0.2263 -0.1574
  148ASN    OD1 2025  -4.514   3.379   4.181 -0.0262 -0.0581 -0.2063
  148ASN    ND2 2026  -4.696   3.320   4.064  0.2182 -0.2458 -0.2600
  148ASN   HD21 2027  -4.674   3.390   3.996 -0.7951  1.0928  0.7220
  148ASN   HD22 2028  -4.782   3.270   4.049 -0.8814  0.8261  2.0460
  148ASN      C 2029  -4.571   3.072   4.463 -0.0571  0.1171  0.1098
  148ASN      O 2030  -4.571   3.113   4.579  0.3082 -0.2990  0.2566
  149LYS      N 2031  -4.606   2.944   4.440  0.1094  0.1004 -0.0472
  149LYS     HN 2032  -4.612   2.903   4.349  1.9121 -0.4648  0.0564
  149LYS     CA 2033  -4.647   2.842   4.531  0.0597 -0.2129 -0.4154
  149LYS     HA 2034  -4.702   2.895   4.607  1.2996  0.9266 -0.2683
  149LYS     CB 2035  -4.738   2.740   4.461 -0.3244  0.2502 -0.6003
  149LYS    HB1 2036  -4.743   2.642   4.513  2.3904  0.6652  0.6206
  149LYS    HB2 2037  -4.686   2.729   4.363 -0.3937  1.5337 -0.7919
  149LYS     CG 2038  -4.883   2.784   4.442 -0.8078 -0.6467  0.8084
  149LYS    HG1 2039  -4.898   2.891   4.417 -3.3490 -1.3675 -1.1479
  149LYS    HG2 2040  -4.938   2.777   4.538 -0.9425 -3.9793  0.5996
  149LYS     CD 2041  -4.959   2.694   4.345 -0.0356 -0.6696  0.2161
  149LYS    HD1 2042  -4.944   2.589   4.378 -2.1223 -0.5943  1.5823
  149LYS    HD2 2043  -4.914   2.697   4.243 -1.1157  0.3552 -0.2612
  149LYS     CE 2044  -5.109   2.718   4.358  0.0615  0.3662 -0.4123
  149LYS    HE1 2045  -5.138   2.716   4.465 -0.2983  1.5839 -0.4732
  149LYS    HE2 2046  -5.171   2.638   4.311 -2.1681  1.1185  1.0907
  149LYS     NZ 2047  -5.158   2.847   4.305 -0.6171  0.1969 -0.2088
  149LYS    HZ1 2048  -5.150   2.861   4.203  4.0398 -0.3355 -0.1176
  149LYS    HZ2 2049  -5.114   2.928   4.354  0.3051 -0.7079  0.5096
  149LYS    HZ3 2050  -5.258   2.850   4.335 -0.7406  1.0096 -0.6626
  149LYS      C 2051  -4.532   2.771   4.595  0.1194 -0.0078 -0.2902
  149LYS      O 2052  -4.535   2.721   4.707  0.1465 -0.1078 -0.3335
  150ALA      N 2053  -4.418   2.775   4.523  0.0562 -0.3094 -0.4113
  150ALA     HN 2054  -4.427   2.807   4.429 -1.0569  2.3402  0.5087
  150ALA     CA 2055  -4.296   2.721   4.575 -0.1409 -0.6345 -0.2804
  150ALA     HA 2056  -4.307   2.624   4.621 -3.4557  0.3954  1.4387
  150ALA     CB 2057  -4.198   2.717   4.457 -0.4410 -0.4193 -0.5409
  150ALA    HB1 2058  -4.168   2.821   4.430  0.8932 -0.2895  1.2732
  150ALA    HB2 2059  -4.235   2.662   4.368 -0.6587 -0.0797 -0.6622
  150ALA    HB3 2060  -4.108   2.665   4.497  0.4910  2.4175  1.3368
  150ALA      C 2061  -4.239   2.811   4.679 -0.2277 -0.5480 -0.3064
  150ALA      O 2062  -4.182   2.765   4.778 -0.2829 -0.0601 -0.0457
  151ARG      N 2063  -4.267   2.942   4.671  0.7121 -0.3406 -0.3480
  151ARG     HN 2064  -4.294   2.980   4.583  0.9133  0.8326  0.0793
  151ARG     CA 2065  -4.237   3.038   4.773 -0.1338 -0.3303 -0.0991
  151ARG     HA 2066  -4.131   3.034   4.790 -0.3529  1.0741  1.8424
  151ARG     CB 2067  -4.267   3.180   4.724  0.2533 -0.2261 -0.0378
  151ARG    HB1 2068  -4.271   3.258   4.803  0.2469 -0.1420 -0.1211
  151ARG    HB2 2069  -4.354   3.179   4.655  0.8410  2.1637 -0.9057
  151ARG     CG 2070  -4.156   3.232   4.633  0.4418  0.6509  0.6702
  151ARG    HG1 2071  -4.106   3.155   4.569 -1.0488  0.5065 -0.3816
  151ARG    HG2 2072  -4.073   3.273   4.695  2.2220 -1.1834 -0.3541
  151ARG     CD 2073  -4.207   3.338   4.536  0.1016 -0.1700 -0.0645
  151ARG    HD1 2074  -4.244   3.428   4.589 -0.6159 -0.2070 -0.4944
  151ARG    HD2 2075  -4.288   3.298   4.471  1.3855 -3.1055 -0.0313
  151ARG     NE 2076  -4.100   3.389   4.446  0.1507  0.7934  0.5246
  151ARG     HE 2077  -4.019   3.334   4.426  0.7439  1.4578  1.0750
  151ARG     CZ 2078  -4.119   3.497   4.365  0.2790 -0.0509 -0.6606
  151ARG    NH1 2079  -4.230   3.576   4.366  0.5975  0.3915  0.0196
  151ARG   HH11 2080  -4.313   3.548   4.414  1.4331 -0.4649  1.0233
  151ARG   HH12 2081  -4.220   3.666   4.324 -0.2102  1.3562  1.7593
  151ARG    NH2 2082  -4.014   3.523   4.282  0.4455 -0.0628 -0.4533
  151ARG   HH21 2083  -3.940   3.458   4.299 -0.1367 -0.2374  1.7589
  151ARG   HH22 2084  -4.006   3.617   4.249  0.8785 -0.9404 -3.0723
  151ARG      C 2085  -4.303   3.012   4.904  0.0421 -0.0704  0.0410
  151ARG      O 2086  -4.242   3.042   5.006  0.3070 -0.4980  0.0088
  152VAL      N 2087  -4.420   2.946   4.912 -0.2833  0.4823 -0.0971
  152VAL     HN 2088  -4.461   2.917   4.825  1.2831  2.1946 -1.5038
  152VAL     CA 2089  -4.491   2.936   5.036 -0.1038 -0.1002 -0.0388
  152VAL     HA 2090  -4.472   3.029   5.087 -0.3899 -0.4811  0.7684
  152VAL     CB 2091  -4.635   2.918   5.000 -0.1326  0.2904 -0.1246
  152VAL     HB 2092  -4.661   2.816   4.965  1.2261  0.5485 -2.0037
  152VAL    CG1 2093  -4.715   2.944   5.129 -0.1356 -0.0566 -0.0545
  152VAL   HG11 2094  -4.823   2.928   5.107 -0.2918  2.2625 -1.3096
  152VAL   HG12 2095  -4.710   3.054   5.147  0.3838 -0.0272 -0.3697
  152VAL   HG13 2096  -4.677   2.878   5.210  0.6086 -0.0510 -0.3932
  152VAL    CG2 2097  -4.684   3.021   4.897 -0.6122  0.3351  0.1442
  152VAL   HG21 2098  -4.649   3.126   4.910  1.1524 -0.1242 -0.5705
  152VAL   HG22 2099  -4.794   3.033   4.897 -0.7139  0.2211  3.1849
  152VAL   HG23 2100  -4.651   2.984   4.798  0.4413 -0.6308  0.8248
  152VAL      C 2101  -4.437   2.817   5.108  0.3840  0.2312  0.1528
  152VAL      O 2102  -4.438   2.803   5.230  0.2360 -0.4837  0.0767
  153ILE      N 2103  -4.377   2.719   5.039  0.1673  0.3553 -0.2118
  153ILE     HN 2104  -4.375   2.732   4.940  2.0067  0.4117 -0.1854
  153ILE     CA 2105  -4.309   2.606   5.094 -0.2562  0.0054 -0.3995
  153ILE     HA 2106  -4.379   2.549   5.153  1.5581 -0.9826  0.9009
  153ILE     CB 2107  -4.256   2.512   4.989  0.2279 -0.0880 -0.0738
  153ILE     HB 2108  -4.183   2.571   4.928 -0.1204 -0.8405 -1.2486
  153ILE    CG2 2109  -4.169   2.390   5.022  0.5930  0.3160  0.4759
  153ILE   HG21 2110  -4.233   2.300   5.030  3.3892 -2.0256 -1.3465
  153ILE   HG22 2111  -4.120   2.421   5.117  0.3504  2.3337  0.0004
  153ILE   HG23 2112  -4.094   2.365   4.943  1.3763 -0.5274  1.4615
  153ILE    CG1 2113  -4.372   2.485   4.891 -0.1038  0.3786  0.1818
  153ILE   HG11 2114  -4.340   2.412   4.813  2.5670  0.4188  1.1181
  153ILE   HG12 2115  -4.400   2.581   4.843  1.3371  0.0182 -1.4686
  153ILE     CD 2116  -4.500   2.422   4.946  0.2601 -0.2080  0.3692
  153ILE    HD1 2117  -4.534   2.477   5.036  0.3560  0.8654 -0.2356
  153ILE    HD2 2118  -4.477   2.322   4.988  0.4172  0.0561  0.9276
  153ILE    HD3 2119  -4.581   2.408   4.872 -0.6674 -1.2712  1.5467
  153ILE      C 2120  -4.200   2.649   5.185 -0.3586  0.0767 -0.3109
  153ILE      O 2121  -4.179   2.597   5.295 -0.4725  0.2380 -0.2123
  154ILE      N 2122  -4.117   2.748   5.149 -0.0970 -0.0598 -0.0878
  154ILE     HN 2123  -4.135   2.786   5.058  2.2445  0.4154 -0.4371
  154ILE     CA 2124  -4.011   2.802   5.228 -0.1834 -0.4934  0.3273
  154ILE     HA 2125  -3.938   2.724   5.247  0.5482  0.6797  2.8369
  154ILE     CB 2126  -3.944   2.908   5.145 -0.8122 -0.3231  0.0305
  154ILE     HB 2127  -4.020   2.972   5.097 -1.0782 -0.6993 -0.0563
  154ILE    CG2 2128  -3.847   2.996   5.227 -0.6170 -0.9764  0.5196
  154ILE   HG21 2129  -3.767   2.926   5.258 -0.4954 -0.4806  1.3561
  154ILE   HG22 2130  -3.901   3.049   5.308  0.0062 -0.7543  0.7871
  154ILE   HG23 2131  -3.804   3.074   5.160 -1.3643 -1.1854 -0.2320
  154ILE    CG1 2132  -3.878   2.853   5.018 -0.4050  0.3112 -0.0388
  154ILE   HG11 2133  -3.931   2.764   4.976  2.7350 -1.5447 -0.3607
  154ILE   HG12 2134  -3.778   2.818   5.052 -1.1862 -0.8582  1.1517
  154ILE     CD 2135  -3.859   2.949   4.901  0.2001  0.2920  0.0399
  154ILE    HD1 2136  -3.791   2.907   4.824 -0.8735  0.5199 -1.0763
  154ILE    HD2 2137  -3.800   3.033   4.942  0.8569  1.2651 -2.6647
  154ILE    HD3 2138  -3.955   2.984   4.858 -0.9845  1.3926  3.2966
  154ILE      C 2139  -4.052   2.858   5.360  0.6124  0.7028  0.0853
  154ILE      O 2140  -3.999   2.829   5.467 -0.0814 -0.5564  0.1145
  155LEU      N 2141  -4.158   2.940   5.361 -0.1992 -0.3237  0.1621
  155LEU     HN 2142  -4.213   2.943   5.278 -2.4673 -0.5759  1.5769
  155LEU     CA 2143  -4.227   3.001   5.470  0.0926  0.1772  0.0736
  155LEU     HA 2144  -4.143   3.040   5.526  0.2791 -1.5275  1.0563
  155LEU     CB 2145  -4.325   3.111   5.426  0.4110  0.3097 -0.3034
  155LEU    HB1 2146  -4.347   3.163   5.521 -1.1072 -0.2327 -0.3303
  155LEU    HB2 2147  -4.422   3.067   5.395  0.6272  0.5288 -1.3303
  155LEU     CG 2148  -4.266   3.217   5.332 -0.0831  0.3566 -0.5640
  155LEU     HG 2149  -4.243   3.160   5.239 -1.5792 -0.1427 -0.6537
  155LEU    CD1 2150  -4.372   3.312   5.274 -0.4713 -0.0186 -0.4687
  155LEU   HD11 2151  -4.467   3.268   5.235 -1.1112  1.4790 -0.6883
  155LEU   HD12 2152  -4.328   3.383   5.201 -0.7385  1.2673  0.5810
  155LEU   HD13 2153  -4.391   3.379   5.360 -0.8482 -0.4005 -0.2506
  155LEU    CD2 2154  -4.151   3.300   5.391  0.1333  0.3802 -1.0124
  155LEU   HD21 2155  -4.067   3.236   5.425 -1.6345 -1.2984  0.3933
  155LEU   HD22 2156  -4.164   3.356   5.486  0.6883  1.7635 -1.7104
  155LEU   HD23 2157  -4.120   3.380   5.319 -0.0448 -0.2040 -1.7511
  155LEU      C 2158  -4.292   2.899   5.558  0.7550 -0.2667  0.0605
  155LEU      O 2159  -4.297   2.914   5.680  0.0826 -0.0279  0.0088
  156MET      N 2160  -4.352   2.791   5.505  0.3675 -0.2128  0.3779
  156MET     HN 2161  -4.348   2.783   5.406 -1.2804  2.6905 -0.0461
  156MET     CA 2162  -4.422   2.692   5.580 -0.0563 -0.1002  0.1308
  156MET     HA 2163  -4.498   2.739   5.641 -0.1682  0.2137 -0.2514
  156MET     CB 2164  -4.496   2.594   5.487 -0.2489 -0.0485  0.2265
  156MET    HB1 2165  -4.518   2.498   5.537  0.9479 -0.3514  0.2035
  156MET    HB2 2166  -4.421   2.570   5.408  1.9824  3.8609  0.8759
  156MET     CG 2167  -4.628   2.635   5.421 -0.1780 -0.3337 -0.0990
  156MET    HG1 2168  -4.667   2.546   5.368 -2.3584 -0.9780  2.3414
  156MET    HG2 2169  -4.601   2.708   5.341  1.4607 -0.1519  0.5790
  156MET     SD 2170  -4.759   2.697   5.530 -0.3946 -0.4228 -0.3086
  156MET     CE 2171  -4.752   2.594   5.679  0.2365  0.5266  0.3314
  156MET    HE1 2172  -4.840   2.623   5.741 -0.8567 -0.6400 -0.6226
  156MET    HE2 2173  -4.668   2.611   5.750 -1.2571  1.7020  1.9114
  156MET    HE3 2174  -4.749   2.487   5.648 -0.4858  0.4922  0.3727
  156MET      C 2175  -4.332   2.614   5.669 -0.0796 -0.2200  0.0485
  156MET      O 2176  -4.369   2.578   5.781 -0.2624  0.4038  0.1904
  157VAL      N 2177  -4.201   2.601   5.637 -0.0879  0.5137 -0.2964
  157VAL     HN 2178  -4.156   2.619   5.550  1.8457 -1.9817  0.0669
  157VAL     CA 2179  -4.107   2.536   5.723 -0.2295  0.1879 -0.3860
  157VAL     HA 2180  -4.145   2.440   5.755 -1.7446  1.2373  1.1147
  157VAL     CB 2181  -3.977   2.514   5.651 -0.0290 -0.3219  0.1251
  157VAL     HB 2182  -3.950   2.610   5.602 -0.7642  1.7440  3.4064
  157VAL    CG1 2183  -3.866   2.480   5.751 -0.3106 -0.1006  0.5159
  157VAL   HG11 2184  -3.903   2.392   5.808 -1.6007 -0.9989 -1.6141
  157VAL   HG12 2185  -3.833   2.565   5.815  1.5524 -0.4184  0.0396
  157VAL   HG13 2186  -3.773   2.447   5.700  0.0613 -0.1930  1.2315
  157VAL    CG2 2187  -3.996   2.406   5.544 -0.0683 -0.3390  0.1495
  157VAL   HG21 2188  -4.021   2.306   5.586  1.0555 -1.3753 -1.5057
  157VAL   HG22 2189  -3.897   2.395   5.494 -0.6951 -1.9406 -0.8525
  157VAL   HG23 2190  -4.066   2.432   5.462  1.2794  0.6116 -0.7431
  157VAL      C 2191  -4.091   2.617   5.847 -0.0305 -0.3340 -0.0700
  157VAL      O 2192  -4.073   2.565   5.957  0.4160 -0.4198 -0.1803
  158TRP      N 2193  -4.081   2.750   5.831  0.3392 -0.3378  0.1071
  158TRP     HN 2194  -4.085   2.787   5.739 -0.7711  1.6735  0.9024
  158TRP     CA 2195  -4.069   2.845   5.937 -0.2093  0.1500 -0.2600
  158TRP     HA 2196  -3.994   2.808   6.005  0.3373 -0.0205 -0.9505
  158TRP     CB 2197  -4.035   2.987   5.889 -0.5686  0.4591  0.3736
  158TRP    HB1 2198  -4.065   3.060   5.967  0.5035  0.5604  0.7072
  158TRP    HB2 2199  -4.091   3.009   5.796  1.0647  2.4748 -0.1977
  158TRP     CG 2200  -3.892   3.015   5.859 -0.4933 -0.3394 -0.0540
  158TRP    CD1 2201  -3.834   3.026   5.735 -0.0857  0.9189  0.2275
  158TRP    HD1 2202  -3.901   3.033   5.651 -0.6427  0.6154  0.6337
  158TRP    NE1 2203  -3.697   3.024   5.746 -0.0538  0.1080 -0.2114
  158TRP    HE1 2204  -3.637   3.042   5.672 -2.4352  2.7649 -1.6975
  158TRP    CE2 2205  -3.666   3.009   5.879  0.0760 -0.6727 -0.3234
  158TRP    CD2 2206  -3.784   3.009   5.952 -0.0407  0.8031 -0.4836
  158TRP    CE3 2207  -3.785   3.013   6.088 -0.2759  0.1517 -0.4647
  158TRP    HE3 2208  -3.874   2.999   6.147  0.5355 -0.5857  0.6356
  158TRP    CZ3 2209  -3.661   3.011   6.149 -0.1424  0.1356 -0.7359
  158TRP    HZ3 2210  -3.647   3.015   6.256  0.3616 -0.0673 -0.7950
  158TRP    CZ2 2211  -3.546   3.018   5.941  0.1029 -0.5751 -0.3895
  158TRP    HZ2 2212  -3.454   3.033   5.885  0.2614 -1.6310 -0.4443
  158TRP    CH2 2213  -3.543   3.018   6.079  0.0960 -0.3759 -0.3892
  158TRP    HH2 2214  -3.452   3.029   6.136 -0.2980 -1.6440  0.5350
  158TRP      C 2215  -4.184   2.853   6.033  0.1746 -0.0583  0.2207
  158TRP      O 2216  -4.168   2.864   6.154 -0.0074 -0.3407  0.2732
  159ILE      N 2217  -4.307   2.850   5.978  0.2497  0.0463  0.0448
  159ILE     HN 2218  -4.306   2.856   5.879 -0.7466 -0.5415 -0.0138
  159ILE     CA 2219  -4.428   2.846   6.053  0.1706  0.0514 -0.0831
  159ILE     HA 2220  -4.429   2.935   6.115 -2.6773 -0.1848  0.3710
  159ILE     CB 2221  -4.549   2.861   5.965 -0.1551  0.4593  0.4211
  159ILE     HB 2222  -4.531   2.798   5.875  0.1737  0.5488  0.4220
  159ILE    CG2 2223  -4.678   2.806   6.026 -0.1266 -0.1802 -0.0793
  159ILE   HG21 2224  -4.698   2.855   6.124 -0.0100 -1.7256  0.7485
  159ILE   HG22 2225  -4.671   2.697   6.047  0.4965  0.2449  2.2665
  159ILE   HG23 2226  -4.759   2.825   5.952 -0.2430  2.8025  0.6834
  159ILE    CG1 2227  -4.554   3.003   5.906  0.0047  0.0955 -0.4813
  159ILE   HG11 2228  -4.455   3.030   5.863  0.5372 -0.5383  0.3196
  159ILE   HG12 2229  -4.589   3.082   5.975  0.6284  0.2831 -0.3729
  159ILE     CD 2230  -4.659   3.008   5.795  0.0732 -0.0361 -0.5525
  159ILE    HD1 2231  -4.623   2.940   5.714  1.0109 -1.4630  0.9909
  159ILE    HD2 2232  -4.657   3.110   5.752  1.5437 -0.4686 -1.5828
  159ILE    HD3 2233  -4.757   2.992   5.844  0.2440  2.3892  0.7008
  159ILE      C 2234  -4.448   2.729   6.143 -0.3632 -0.0348 -0.3070
  159ILE      O 2235  -4.486   2.749   6.258 -0.6386  0.0292 -0.4088
  160VAL      N 2236  -4.423   2.607   6.092  0.5874 -0.0093  0.0766
  160VAL     HN 2237  -4.401   2.609   5.995  0.1331 -0.8225 -0.0543
  160VAL     CA 2238  -4.431   2.475   6.147  0.2740  0.0256  0.1134
  160VAL     HA 2239  -4.522   2.471   6.206  0.3402  0.3078  0.2350
  160VAL     CB 2240  -4.455   2.362   6.052  0.1070  0.3915 -0.2804
  160VAL     HB 2241  -4.368   2.354   5.982 -0.6083  2.0967 -1.4252
  160VAL    CG1 2242  -4.478   2.228   6.123 -0.4445  0.4257 -0.3899
  160VAL   HG11 2243  -4.497   2.153   6.043 -2.2844 -0.1405  0.5250
  160VAL   HG12 2244  -4.564   2.230   6.193 -1.2418  1.0734 -1.3604
  160VAL   HG13 2245  -4.383   2.187   6.164 -0.0414  0.6809 -1.0527
  160VAL    CG2 2246  -4.571   2.398   5.957 -0.0628 -0.0180 -0.2298
  160VAL   HG21 2247  -4.667   2.416   6.010  1.0319  0.1794  1.8270
  160VAL   HG22 2248  -4.587   2.320   5.880  0.0237 -3.3727  2.8933
  160VAL   HG23 2249  -4.549   2.494   5.906 -0.5231 -0.6855 -1.7372
  160VAL      C 2250  -4.326   2.448   6.250  0.1145 -0.6780  0.0966
  160VAL      O 2251  -4.350   2.403   6.362 -0.7156 -0.0646  0.1730
  161SER      N 2252  -4.201   2.490   6.223 -0.0838  0.1412  0.4352
  161SER     HN 2253  -4.184   2.536   6.137 -0.7359 -0.3968  0.0091
  161SER     CA 2254  -4.098   2.480   6.322  0.0072  0.0903  0.3349
  161SER     HA 2255  -4.120   2.381   6.358 -0.4930  0.3799  0.8263
  161SER     CB 2256  -3.964   2.515   6.255 -0.2538  0.2171 -0.1269
  161SER    HB1 2257  -3.927   2.433   6.190 -3.1805  0.0087 -1.7209
  161SER    HB2 2258  -3.889   2.545   6.332 -1.4780  0.2320  1.0925
  161SER     OG 2259  -3.960   2.636   6.180  0.4199  0.4582  0.2923
  161SER    HG1 2260  -4.017   2.607   6.109  2.9904 -0.6257 -1.4663
  161SER      C 2261  -4.116   2.574   6.436  0.4371  0.3165  0.2175
  161SER      O 2262  -4.087   2.539   6.550  0.4676 -0.0516  0.0983
  162GLY      N 2263  -4.178   2.691   6.416 -0.1219 -0.0817 -0.4296
  162GLY     HN 2264  -4.160   2.727   6.324  1.2993 -0.3378 -0.2828
  162GLY     CA 2265  -4.242   2.775   6.513 -0.2128 -0.0609 -0.5073
  162GLY    HA1 2266  -4.283   2.856   6.456 -3.9546 -0.1543  1.7532
  162GLY    HA2 2267  -4.166   2.810   6.582 -0.8120 -0.0336  0.1429
  162GLY      C 2268  -4.350   2.713   6.594  0.2882 -0.5490 -0.1992
  162GLY      O 2269  -4.354   2.715   6.717  0.1996 -0.9239 -0.1947
  163LEU      N 2270  -4.443   2.635   6.536  0.2131 -0.7245  0.1505
  163LEU     HN 2271  -4.445   2.644   6.436 -0.0019 -2.6808 -0.0587
  163LEU     CA 2272  -4.549   2.561   6.598 -0.0875 -0.5827 -0.1913
  163LEU     HA 2273  -4.615   2.629   6.650  0.2789 -1.3587  1.3314
  163LEU     CB 2274  -4.640   2.514   6.483  0.2412 -0.1692 -0.6279
  163LEU    HB1 2275  -4.587   2.452   6.407  1.3726  0.9309 -0.7704
  163LEU    HB2 2276  -4.675   2.604   6.428  0.0594  2.1162  2.9136
  163LEU     CG 2277  -4.755   2.423   6.530  0.7017 -0.1368  0.5842
  163LEU     HG 2278  -4.708   2.333   6.575  0.5995  0.4712  1.9610
  163LEU    CD1 2279  -4.855   2.478   6.633  0.3022  0.9560 -0.3811
  163LEU   HD11 2280  -4.941   2.408   6.643 -0.7699  1.6401 -3.4823
  163LEU   HD12 2281  -4.892   2.578   6.600 -0.1780  0.4383 -1.4811
  163LEU   HD13 2282  -4.802   2.485   6.730  0.9727 -1.8065 -0.4812
  163LEU    CD2 2283  -4.828   2.373   6.405  0.4472 -0.5256  0.8850
  163LEU   HD21 2284  -4.907   2.303   6.440 -0.0437 -1.0217 -1.0964
  163LEU   HD22 2285  -4.769   2.301   6.344  0.6405  0.5567 -0.2407
  163LEU   HD23 2286  -4.879   2.448   6.341  1.9607 -0.4132 -0.2547
  163LEU      C 2287  -4.506   2.459   6.697  0.0618  0.0364  0.3856
  163LEU      O 2288  -4.562   2.458   6.807 -0.5420  0.5944  0.0898
  164THR      N 2289  -4.409   2.373   6.660  0.1025  0.1862  0.1417
  164THR     HN 2290  -4.375   2.380   6.567 -0.8301 -1.9686 -0.4088
  164THR     CA 2291  -4.346   2.271   6.738  0.0401  0.3162  0.3626
  164THR     HA 2292  -4.424   2.233   6.803 -0.4233  1.7567  0.7105
  164THR     CB 2293  -4.296   2.151   6.664 -0.2218  0.0573  0.6021
  164THR     HB 2294  -4.377   2.128   6.591  0.7845 -2.2338  0.1244
  164THR    OG1 2295  -4.272   2.042   6.751  0.8009  0.0072  0.2684
  164THR    HG1 2296  -4.292   1.968   6.693  3.5906 -1.6624  1.2255
  164THR    CG2 2297  -4.165   2.181   6.591 -0.3213 -0.6905  0.1017
  164THR   HG21 2298  -4.072   2.189   6.652  1.1956  0.1124 -2.1740
  164THR   HG22 2299  -4.178   2.277   6.537  0.4951 -0.2597  0.6391
  164THR   HG23 2300  -4.148   2.107   6.510  1.6832  1.1898 -1.3260
  164THR      C 2301  -4.248   2.333   6.832  0.2362 -0.1887  0.4944
  164THR      O 2302  -4.231   2.285   6.944  0.0200 -0.6101  0.3460
  165SER      N 2303  -4.186   2.450   6.811 -0.3605  0.0189 -0.1498
  165SER     HN 2304  -4.202   2.511   6.733  0.8761 -1.7332 -1.8519
  165SER     CA 2305  -4.115   2.520   6.914 -0.1662 -0.1994 -0.1360
  165SER     HA 2306  -4.047   2.453   6.965 -1.3870  0.2643  2.2541
  165SER     CB 2307  -4.019   2.620   6.848  0.2439 -0.3311  0.2567
  165SER    HB1 2308  -3.965   2.683   6.922  0.5333  0.4777 -0.6304
  165SER    HB2 2309  -4.073   2.697   6.789  0.4167 -0.4972 -0.1204
  165SER     OG 2310  -3.929   2.546   6.767  0.2118  0.4962 -0.5467
  165SER    HG1 2311  -3.977   2.532   6.685  2.4154 -0.5975 -1.7394
  165SER      C 2312  -4.191   2.594   7.019  0.4045  0.0063  0.1327
  165SER      O 2313  -4.152   2.594   7.136  0.2791  0.4375  0.1749
  166PHE      N 2314  -4.301   2.664   6.987  0.6643  0.0643 -0.6591
  166PHE     HN 2315  -4.337   2.656   6.894 -2.9518 -0.4280  0.6275
  166PHE     CA 2316  -4.366   2.754   7.076 -0.0812 -0.4155 -0.7098
  166PHE     HA 2317  -4.294   2.797   7.145 -0.8575  1.7425 -1.1648
  166PHE     CB 2318  -4.413   2.883   7.006  0.1646  0.2191  0.2720
  166PHE    HB1 2319  -4.466   2.944   7.082 -0.9808  0.8256 -0.9753
  166PHE    HB2 2320  -4.481   2.855   6.923  0.7624 -0.7499  0.0888
  166PHE     CG 2321  -4.301   2.965   6.953  0.3950  0.2030  0.7269
  166PHE    CD1 2322  -4.300   3.004   6.821 -0.2787 -0.0801  0.6409
  166PHE    HD1 2323  -4.382   2.953   6.770  1.0719 -1.9507  0.2330
  166PHE    CE1 2324  -4.190   3.064   6.766 -0.5329  0.0429  0.2566
  166PHE    HE1 2325  -4.182   3.084   6.660 -1.7884 -1.0431 -0.0591
  166PHE     CZ 2326  -4.091   3.114   6.849 -0.5327  0.1977  0.1630
  166PHE     HZ 2327  -4.010   3.168   6.802  0.6927 -1.7341 -0.0417
  166PHE    CD2 2328  -4.200   3.011   7.035  0.6683 -0.6048  0.8511
  166PHE    HD2 2329  -4.212   2.987   7.140 -0.1072  1.2363  1.2354
  166PHE    CE2 2330  -4.095   3.081   6.982 -0.0415 -0.0805  0.1082
  166PHE    HE2 2331  -4.013   3.103   7.050  0.3871 -1.1623 -0.0413
  166PHE      C 2332  -4.471   2.688   7.160 -0.2021  0.2376 -0.3362
  166PHE      O 2333  -4.470   2.690   7.283  0.1670  0.1497 -0.3355
  167LEU      N 2334  -4.567   2.616   7.099 -0.2416  0.0469 -0.0467
  167LEU     HN 2335  -4.563   2.618   7.000  1.5874 -1.1751 -0.0645
  167LEU     CA 2336  -4.667   2.546   7.173  0.0754 -0.5480 -0.1698
  167LEU     HA 2337  -4.730   2.625   7.211 -0.0334 -0.5496 -0.3432
  167LEU     CB 2338  -4.766   2.483   7.073 -0.3239 -0.0026 -0.1250
  167LEU    HB1 2339  -4.707   2.415   7.008  0.7274  0.7128  0.0518
  167LEU    HB2 2340  -4.805   2.568   7.014 -1.7231  0.3482  1.2329
  167LEU     CG 2341  -4.893   2.411   7.121 -0.1210 -0.1808  0.1506
  167LEU     HG 2342  -4.867   2.328   7.190  0.7432  0.9796  1.2586
  167LEU    CD1 2343  -4.992   2.493   7.205 -0.3958 -1.1395  0.7798
  167LEU   HD11 2344  -5.055   2.424   7.265 -1.8309  0.2315  0.9039
  167LEU   HD12 2345  -5.039   2.569   7.140  2.3458  0.6934  0.7836
  167LEU   HD13 2346  -4.929   2.551   7.276 -0.3026 -1.9072  1.3362
  167LEU    CD2 2347  -4.970   2.355   6.999 -0.1236  0.2743 -0.0592
  167LEU   HD21 2348  -4.983   2.439   6.929 -1.2988 -0.5188 -0.8149
  167LEU   HD22 2349  -5.064   2.303   7.026 -0.2161 -1.2942 -3.0656
  167LEU   HD23 2350  -4.918   2.273   6.944 -0.9250  0.3213 -0.9014
  167LEU      C 2351  -4.633   2.454   7.285  0.8150  0.1943  0.2248
  167LEU      O 2352  -4.701   2.467   7.388  0.4605  0.3999 -0.0313
  168PRO      N 2353  -4.547   2.358   7.270  0.2523 -0.3034  0.1314
  168PRO     CD 2354  -4.494   2.299   7.148  0.0755 -0.1702 -0.0117
  168PRO    HD1 2355  -4.449   2.382   7.089  0.6468  0.1341  0.8304
  168PRO    HD2 2356  -4.577   2.257   7.088  1.4456 -0.9332 -1.4309
  168PRO     CA 2357  -4.535   2.259   7.373  0.2391 -0.0554  0.3721
  168PRO     HA 2358  -4.629   2.235   7.422 -0.4328 -1.4656 -1.5101
  168PRO     CB 2359  -4.468   2.135   7.315  0.3471 -0.0126  0.4058
  168PRO    HB1 2360  -4.555   2.079   7.274  0.0754  0.2526  0.6153
  168PRO    HB2 2361  -4.426   2.065   7.390 -1.2878 -0.2882  1.1148
  168PRO     CG 2362  -4.389   2.198   7.198  0.1613  0.0859  0.3329
  168PRO    HG1 2363  -4.299   2.253   7.232 -0.8609  1.6805  0.5391
  168PRO    HG2 2364  -4.359   2.121   7.124 -0.3657  0.6583 -0.4904
  168PRO      C 2365  -4.454   2.310   7.487  0.6361 -0.3089  0.2055
  168PRO      O 2366  -4.477   2.278   7.604  0.2269  0.5416  0.3733
  169ILE      N 2367  -4.356   2.396   7.456  0.1681  0.1136 -0.1191
  169ILE     HN 2368  -4.358   2.403   7.357 -0.1098 -0.7937 -0.1833
  169ILE     CA 2369  -4.278   2.469   7.551  0.2044  0.3455 -0.3255
  169ILE     HA 2370  -4.229   2.398   7.617  0.7817 -0.3563 -1.4830
  169ILE     CB 2371  -4.170   2.552   7.488  0.5234 -0.1479 -0.4318
  169ILE     HB 2372  -4.208   2.634   7.424  1.1729  0.4485 -0.0654
  169ILE    CG2 2373  -4.090   2.629   7.594 -0.7992  0.0892  0.4145
  169ILE   HG21 2374  -4.021   2.697   7.539 -0.9893 -0.3179 -0.3345
  169ILE   HG22 2375  -4.025   2.562   7.655  0.0843 -0.2765 -0.8842
  169ILE   HG23 2376  -4.152   2.685   7.668  0.6593 -2.0044  3.4705
  169ILE    CG1 2377  -4.081   2.460   7.403  1.1378 -0.1429  0.1918
  169ILE   HG11 2378  -4.017   2.526   7.341  1.5220 -1.5319 -0.9727
  169ILE   HG12 2379  -4.144   2.414   7.323  2.5783 -1.0327 -0.4696
  169ILE     CD 2380  -4.000   2.349   7.469  0.2439 -0.7649  0.2638
  169ILE    HD1 2381  -3.913   2.327   7.404  1.1116  1.6941  0.5116
  169ILE    HD2 2382  -4.061   2.258   7.488 -1.4914  0.3468  0.2287
  169ILE    HD3 2383  -3.959   2.369   7.570 -1.1420  1.0641  0.5125
  169ILE      C 2384  -4.370   2.549   7.637  0.1259  0.1576 -0.2349
  169ILE      O 2385  -4.364   2.545   7.760 -0.1095 -0.0981 -0.2288
  170GLN      N 2386  -4.464   2.625   7.578 -0.2180  0.1644  0.3170
  170GLN     HN 2387  -4.472   2.619   7.479  0.6328 -0.0536  0.2500
  170GLN     CA 2388  -4.557   2.714   7.642  0.0239  0.4191  0.3193
  170GLN     HA 2389  -4.499   2.756   7.722  0.4032  1.0271 -0.2646
  170GLN     CB 2390  -4.613   2.820   7.546 -0.2617  0.1364  0.1699
  170GLN    HB1 2391  -4.709   2.861   7.584 -1.0284 -1.0195 -0.4555
  170GLN    HB2 2392  -4.647   2.769   7.453 -0.4546  1.8733 -0.7502
  170GLN     CG 2393  -4.514   2.927   7.499 -0.4904  0.4036  0.2949
  170GLN    HG1 2394  -4.535   2.956   7.394  1.5934  1.9252  0.2423
  170GLN    HG2 2395  -4.415   2.877   7.492 -0.8438 -0.4779  1.2882
  170GLN     CD 2396  -4.499   3.049   7.590  0.0736  0.0833  0.6369
  170GLN    OE1 2397  -4.589   3.108   7.649 -0.2113 -0.2228  0.5144
  170GLN    NE2 2398  -4.378   3.109   7.578  0.0326  0.0866  0.1915
  170GLN   HE21 2399  -4.381   3.204   7.609 -0.9553 -0.2204  1.1111
  170GLN   HE22 2400  -4.310   3.074   7.514  0.2839 -0.8637  0.9641
  170GLN      C 2401  -4.664   2.648   7.722  0.6103 -0.1872  0.6158
  170GLN      O 2402  -4.735   2.711   7.801  0.3525  0.0750  0.1779
  171MET      N 2403  -4.683   2.517   7.700 -0.7110  0.0444  0.2750
  171MET     HN 2404  -4.647   2.468   7.620  0.1958  0.6677  0.2864
  171MET     CA 2405  -4.770   2.439   7.782 -0.4001  0.0750  0.6335
  171MET     HA 2406  -4.836   2.502   7.839  0.5401  0.1406  1.6906
  171MET     CB 2407  -4.857   2.350   7.692 -0.5081  0.5244  0.2934
  171MET    HB1 2408  -4.923   2.285   7.753  0.5532  0.3894  1.3488
  171MET    HB2 2409  -4.800   2.279   7.628 -0.1090 -1.5075  2.7616
  171MET     CG 2410  -4.947   2.438   7.605 -0.1379  0.1431 -0.4947
  171MET    HG1 2411  -5.006   2.375   7.536 -1.2819 -0.3640  0.9000
  171MET    HG2 2412  -4.884   2.498   7.536  2.3416 -1.3744  0.2907
  171MET     SD 2413  -5.066   2.544   7.693 -0.0066  0.0249 -0.1728
  171MET     CE 2414  -5.149   2.626   7.554 -1.3619 -0.1993  0.4927
  171MET    HE1 2415  -5.084   2.687   7.488  1.7098 -1.6808  1.9784
  171MET    HE2 2416  -5.235   2.694   7.573  0.4207  2.3832 -0.1486
  171MET    HE3 2417  -5.197   2.546   7.494 -0.7576 -0.6867  0.6484
  171MET      C 2418  -4.696   2.356   7.882  0.1405 -1.0382 -0.6604
  171MET      O 2419  -4.751   2.290   7.970  0.0545 -0.0826  0.0191
  172HSD      N 2420  -4.562   2.366   7.874  0.1226  0.2821  0.4118
  172HSD     HN 2421  -4.525   2.422   7.800 -1.8994  0.6312 -0.4044
  172HSD     CA 2422  -4.470   2.332   7.978 -0.2103  0.2044  0.6831
  172HSD     HA 2423  -4.368   2.342   7.942  0.4107 -3.5953  0.9312
  172HSD     CB 2424  -4.492   2.406   8.110 -0.5864 -0.5287  1.0361
  172HSD    HB1 2425  -4.401   2.384   8.169  0.3897 -0.6479 -0.4753
  172HSD    HB2 2426  -4.580   2.366   8.165 -2.4025  0.3842 -1.0415
  172HSD    ND1 2427  -4.604   2.637   8.130  0.2953 -0.1621 -0.1893
  172HSD    HD1 2428  -4.694   2.618   8.169 -0.1037 -3.0959 -2.1588
  172HSD     CG 2429  -4.503   2.554   8.086  0.2773 -0.5521  0.4897
  172HSD    CE1 2430  -4.560   2.765   8.112  0.3719 -0.1145  0.3350
  172HSD    HE1 2431  -4.606   2.855   8.152  0.3231 -0.7290  1.7310
  172HSD    NE2 2432  -4.440   2.770   8.057  0.0550  0.3261 -0.3228
  172HSD    CD2 2433  -4.403   2.638   8.046 -0.2266  0.1530  0.6966
  172HSD    HD2 2434  -4.310   2.616   7.995 -1.0612  0.1636 -0.8985
  172HSD      C 2435  -4.454   2.185   7.993 -0.0661  0.1257 -0.1848
  172HSD      O 2436  -4.393   2.137   8.089 -0.0415  0.7198  0.0972
  173TRP      N 2437  -4.491   2.109   7.888  0.1006 -0.1184 -0.0672
  173TRP     HN 2438  -4.526   2.156   7.808 -0.2566 -2.3970 -1.3359
  173TRP     CA 2439  -4.500   1.966   7.899 -0.2545 -0.0648  0.3802
  173TRP     HA 2440  -4.527   1.933   7.998 -1.6040  1.0169  0.4106
  173TRP     CB 2441  -4.594   1.910   7.791  0.3584  0.3850 -0.3967
  173TRP    HB1 2442  -4.618   1.803   7.807 -2.7338  1.1643  0.8128
  173TRP    HB2 2443  -4.542   1.917   7.693 -1.3973  1.6896 -1.2922
  173TRP     CG 2444  -4.727   1.976   7.772  0.2224  0.2201 -0.0095
  173TRP    CD1 2445  -4.815   1.982   7.877  0.2512  0.2972  0.0101
  173TRP    HD1 2446  -4.791   1.959   7.979 -0.4622  1.2469  0.4083
  173TRP    NE1 2447  -4.938   2.017   7.828  0.1604 -0.1835 -0.1070
  173TRP    HE1 2448  -5.024   2.018   7.874  0.0645  0.7506 -0.2963
  173TRP    CE2 2449  -4.935   2.019   7.691 -0.1204  0.8180 -0.1089
  173TRP    CD2 2450  -4.803   2.000   7.654 -0.1637 -0.1081  0.1678
  173TRP    CE3 2451  -4.763   2.005   7.524 -0.1463 -0.8707  0.1418
  173TRP    HE3 2452  -4.661   1.997   7.491 -0.0412 -2.4252  0.7568
  173TRP    CZ3 2453  -4.862   2.034   7.433  0.3752 -0.2445 -0.2325
  173TRP    HZ3 2454  -4.827   2.039   7.331  0.0288 -0.0363 -0.3432
  173TRP    CZ2 2455  -5.033   2.034   7.598  0.2113  0.0567 -0.5937
  173TRP    HZ2 2456  -5.137   2.037   7.626  0.4040 -0.2626  0.2035
  173TRP    CH2 2457  -4.995   2.047   7.467  0.4317  0.9983 -0.4404
  173TRP    HH2 2458  -5.072   2.059   7.392 -0.8779  1.1948  0.8867
  173TRP      C 2459  -4.364   1.908   7.876 -0.3904 -0.1774 -0.1617
  173TRP      O 2460  -4.347   1.787   7.875  0.1705 -0.1058  0.2475
  174TYR      N 2461  -4.268   1.997   7.847 -0.1315 -0.3273  0.2328
  174TYR     HN 2462  -4.277   2.096   7.844  2.9411  0.0533 -1.1426
  174TYR     CA 2463  -4.134   1.949   7.825  0.0968  0.5537 -0.3427
  174TYR     HA 2464  -4.135   1.857   7.769  1.3200 -0.5414  1.3503
  174TYR     CB 2465  -4.070   2.065   7.746  0.7160 -0.0329 -0.7063
  174TYR    HB1 2466  -4.147   2.091   7.670  0.9495  0.4922 -0.7608
  174TYR    HB2 2467  -3.981   2.027   7.690  0.9726 -1.3036  0.5054
  174TYR     CG 2468  -4.022   2.189   7.812 -0.2805  0.4861 -0.9355
  174TYR    CD1 2469  -4.106   2.296   7.833  0.0663  0.5016  0.4498
  174TYR    HD1 2470  -4.209   2.296   7.801  0.3242  0.4681 -0.3971
  174TYR    CE1 2471  -4.060   2.406   7.901  0.1943  0.4132  0.5084
  174TYR    HE1 2472  -4.126   2.486   7.931  0.8286  0.8930  0.6526
  174TYR     CZ 2473  -3.929   2.407   7.942  0.4673  0.0244 -0.3335
  174TYR     OH 2474  -3.891   2.516   8.023 -0.4127  0.0270  0.0828
  174TYR     HH 2475  -3.796   2.516   8.028 -0.4459  1.0081  1.3513
  174TYR    CD2 2476  -3.890   2.193   7.851 -0.7095  0.0836  0.6426
  174TYR    HD2 2477  -3.826   2.109   7.832 -1.9054 -0.7015 -0.0729
  174TYR    CE2 2478  -3.842   2.303   7.918  0.3859 -0.2069  0.3524
  174TYR    HE2 2479  -3.740   2.304   7.954  0.2019  3.5038  1.1517
  174TYR      C 2480  -4.066   1.928   7.956 -0.3648  0.0026 -0.1855
  174TYR      O 2481  -3.970   1.852   7.953  0.2509  0.7734 -0.2147
  175ARG      N 2482  -4.107   1.993   8.067  0.2979  0.5044 -0.2264
  175ARG     HN 2483  -4.183   2.057   8.067  0.7658  1.0733 -0.9979
  175ARG     CA 2484  -4.034   1.995   8.190 -0.7039  0.3480  0.3770
  175ARG     HA 2485  -3.934   2.031   8.175 -0.9470  1.3356  1.0257
  175ARG     CB 2486  -4.095   2.099   8.285 -0.3182  0.1786  0.8108
  175ARG    HB1 2487  -4.037   2.092   8.380  0.7826  1.4916  0.2690
  175ARG    HB2 2488  -4.199   2.062   8.295 -0.4184  0.1440 -0.2890
  175ARG     CG 2489  -4.091   2.237   8.221 -0.9115 -0.0212  0.3344
  175ARG    HG1 2490  -4.152   2.238   8.128 -0.3075  0.8532 -0.0698
  175ARG    HG2 2491  -3.986   2.248   8.187 -0.7867 -3.3219 -0.6542
  175ARG     CD 2492  -4.129   2.356   8.310 -0.5946  0.0208  0.4165
  175ARG    HD1 2493  -4.059   2.351   8.396 -1.0084 -0.4534  0.7341
  175ARG    HD2 2494  -4.235   2.345   8.342 -1.3737  1.6118 -1.3880
  175ARG     NE 2495  -4.116   2.485   8.237 -0.2780 -0.4538 -0.3807
  175ARG     HE 2496  -4.040   2.498   8.174 -0.6713  1.2854 -0.5655
  175ARG     CZ 2497  -4.152   2.597   8.306 -0.3048 -0.3025 -0.6369
  175ARG    NH1 2498  -4.229   2.595   8.419  0.5106 -0.0794 -0.0629
  175ARG   HH11 2499  -4.257   2.506   8.455  1.8603 -0.0196  1.2224
  175ARG   HH12 2500  -4.219   2.678   8.474 -0.2855  1.8371 -2.5728
  175ARG    NH2 2501  -4.102   2.715   8.259  0.1055 -0.2049  0.0328
  175ARG   HH21 2502  -4.045   2.723   8.177 -0.4113  0.6812 -0.2472
  175ARG   HH22 2503  -4.131   2.793   8.315  0.6138 -1.0063  1.4673
  175ARG      C 2504  -4.028   1.865   8.262 -0.4470  0.3328  0.3273
  175ARG      O 2505  -4.119   1.782   8.259 -0.3665  0.2524  0.0726
  176ALA      N 2506  -3.913   1.835   8.325 -0.0562  0.3972 -0.3460
  176ALA     HN 2507  -3.833   1.891   8.304  0.0497 -0.5247 -2.5942
  176ALA     CA 2508  -3.888   1.729   8.418  0.2784  0.6126 -0.1851
  176ALA     HA 2509  -3.948   1.643   8.394 -0.5370  0.3424  2.4801
  176ALA     CB 2510  -3.741   1.686   8.424 -0.0110 -0.3955 -0.1764
  176ALA    HB1 2511  -3.701   1.676   8.321 -2.1667 -1.0250 -0.9968
  176ALA    HB2 2512  -3.731   1.588   8.476 -1.3746 -0.4541  0.0078
  176ALA    HB3 2513  -3.683   1.759   8.484 -0.0709 -0.5290  0.0463
  176ALA      C 2514  -3.934   1.776   8.552  0.0987 -0.0943  0.0061
  176ALA      O 2515  -3.934   1.895   8.584 -0.3555  0.0056 -0.3507
  177THR      N 2516  -3.969   1.682   8.641  0.0645 -0.2111 -0.1307
  177THR     HN 2517  -3.940   1.587   8.632 -0.5036 -0.5399  1.3058
  177THR     CA 2518  -4.003   1.718   8.775 -0.0637 -0.1081 -0.1906
  177THR     HA 2519  -3.993   1.825   8.789 -1.2636 -0.0883  0.7091
  177THR     CB 2520  -4.143   1.679   8.812 -0.0210 -0.0038  0.0826
  177THR     HB 2521  -4.160   1.570   8.804 -0.4835 -0.0739  1.6974
  177THR    OG1 2522  -4.241   1.745   8.733 -0.0065  0.2070  0.2398
  177THR    HG1 2523  -4.249   1.706   8.646 -2.1809 -0.7530  0.8163
  177THR    CG2 2524  -4.182   1.710   8.958  0.0361  0.0156  0.0926
  177THR   HG21 2525  -4.207   1.818   8.969 -1.9036 -0.3636 -0.2844
  177THR   HG22 2526  -4.113   1.673   9.037  0.9824  2.5175  0.5242
  177THR   HG23 2527  -4.282   1.662   8.964  0.2472 -0.5514 -0.7385
  177THR      C 2528  -3.908   1.661   8.875  0.0784  0.0038 -0.2605
  177THR      O 2529  -3.916   1.542   8.905  0.0251 -0.1445 -0.8608
  178HSD      N 2530  -3.829   1.749   8.939 -0.3515 -0.1296  0.4764
  178HSD     HN 2531  -3.820   1.843   8.908  1.8217 -1.0043 -1.9625
  178HSD     CA 2532  -3.738   1.712   9.043  0.4314  0.2290 -0.0684
  178HSD     HA 2533  -3.784   1.647   9.116  1.6560 -1.0531 -0.3999
  178HSD     CB 2534  -3.627   1.624   8.983 -0.0700 -0.2191 -0.3507
  178HSD    HB1 2535  -3.673   1.531   8.946 -1.8694  0.9158 -1.1210
  178HSD    HB2 2536  -3.563   1.587   9.066 -0.7499  0.9132  0.7259
  178HSD    ND1 2537  -3.423   1.752   8.897 -0.0734  0.3637  0.5062
  178HSD    HD1 2538  -3.380   1.767   8.986 -0.0735 -1.7862  0.9104
  178HSD     CG 2539  -3.542   1.686   8.876  0.1377  0.1327  0.0134
  178HSD    CE1 2540  -3.356   1.756   8.778 -0.5329 -0.1142  0.2267
  178HSD    HE1 2541  -3.256   1.799   8.773 -0.1879 -0.8826  0.3738
  178HSD    NE2 2542  -3.425   1.697   8.683  0.2844 -0.1314 -0.3715
  178HSD    CD2 2543  -3.540   1.651   8.745  0.6809 -0.4119  0.1649
  178HSD    HD2 2544  -3.619   1.599   8.691 -0.8969  1.7447  0.2633
  178HSD      C 2545  -3.684   1.831   9.115  0.3421  0.1198  0.1816
  178HSD      O 2546  -3.693   1.947   9.073 -0.3334 -0.1506 -0.4497
  179GLN      N 2547  -3.629   1.805   9.235  0.2921  0.0914  0.1981
  179GLN     HN 2548  -3.614   1.710   9.259  1.8758  0.3417  0.2537
  179GLN     CA 2549  -3.617   1.908   9.333 -0.5060  0.0528  0.3481
  179GLN     HA 2550  -3.720   1.941   9.335 -0.1701  1.1306  1.5189
  179GLN     CB 2551  -3.566   1.848   9.465  0.0129  0.8120  0.5003
  179GLN    HB1 2552  -3.468   1.796   9.469  0.3313  1.4671  1.8963
  179GLN    HB2 2553  -3.645   1.776   9.494  1.0057 -0.6307 -0.2171
  179GLN     CG 2554  -3.557   1.947   9.581  0.1369  0.2712  0.9592
  179GLN    HG1 2555  -3.485   2.028   9.555 -0.4753  0.7253  0.6456
  179GLN    HG2 2556  -3.519   1.900   9.674 -1.0304  0.8476  1.7611
  179GLN     CD 2557  -3.691   2.011   9.618 -0.3857  0.0984 -0.5867
  179GLN    OE1 2558  -3.782   1.935   9.651 -0.4044  0.3039 -0.1720
  179GLN    NE2 2559  -3.704   2.143   9.589  0.2219  0.3325  0.1885
  179GLN   HE21 2560  -3.786   2.189   9.623 -0.2060 -0.5221  0.3285
  179GLN   HE22 2561  -3.633   2.194   9.539  1.3903 -1.4737 -0.1086
  179GLN      C 2562  -3.535   2.026   9.293  0.0423 -0.3646  0.2238
  179GLN      O 2563  -3.578   2.139   9.315  0.0150 -0.2607 -0.3454
  180GLU      N 2564  -3.427   2.010   9.214 -0.1861  0.4109 -0.2600
  180GLU     HN 2565  -3.391   1.923   9.181  2.2291  1.6586 -1.1625
  180GLU     CA 2566  -3.349   2.120   9.168  0.5296 -0.3502 -0.9126
  180GLU     HA 2567  -3.359   2.193   9.247  0.2998 -0.7875 -0.5325
  180GLU     CB 2568  -3.198   2.098   9.152  0.6634 -0.0706 -0.0817
  180GLU    HB1 2569  -3.141   2.083   9.246  0.8863  1.3320  0.0384
  180GLU    HB2 2570  -3.154   2.199   9.134  1.6004 -0.1231  1.6553
  180GLU     CG 2571  -3.155   1.990   9.053  0.5125 -0.2867  0.0866
  180GLU    HG1 2572  -3.056   2.010   9.006  0.3306 -1.0526 -0.6337
  180GLU    HG2 2573  -3.231   1.991   8.972 -0.7285  0.0522  1.2253
  180GLU     CD 2574  -3.148   1.852   9.114  0.0024 -0.4779 -0.2809
  180GLU    OE1 2575  -3.034   1.808   9.148  0.0311  0.2603  0.6265
  180GLU    OE2 2576  -3.256   1.791   9.139 -0.3598  0.2689 -0.0138
  180GLU      C 2577  -3.411   2.186   9.050 -0.2245  0.1297 -0.2645
  180GLU      O 2578  -3.395   2.307   9.034 -0.0327  0.1748  0.2649
  181ALA      N 2579  -3.494   2.120   8.966 -0.5706  0.2125  0.0101
  181ALA     HN 2580  -3.525   2.027   8.982 -0.2048  0.1826  0.5577
  181ALA     CA 2581  -3.572   2.182   8.863 -0.2598  0.3649 -0.1350
  181ALA     HA 2582  -3.505   2.238   8.799 -0.3481 -0.4977 -1.0175
  181ALA     CB 2583  -3.635   2.068   8.780 -0.1431  0.3613 -0.2200
  181ALA    HB1 2584  -3.562   2.027   8.708 -1.1538 -1.3588 -0.3222
  181ALA    HB2 2585  -3.725   2.094   8.720  0.8218 -1.0518 -2.4099
  181ALA    HB3 2586  -3.671   1.993   8.854  1.0883  0.3300  0.3784
  181ALA      C 2587  -3.679   2.263   8.927 -0.0200  0.2506  0.4190
  181ALA      O 2588  -3.701   2.381   8.900  0.0043  0.2115  0.2230
  182ILE      N 2589  -3.747   2.211   9.030 -0.3885  0.0437  0.0725
  182ILE     HN 2590  -3.726   2.117   9.055 -1.1955  0.0127  0.7062
  182ILE     CA 2591  -3.847   2.273   9.112  0.0434  0.0629  0.5898
  182ILE     HA 2592  -3.927   2.304   9.046 -0.6917 -2.7877  0.0269
  182ILE     CB 2593  -3.911   2.170   9.200  0.0477 -0.3003  0.1682
  182ILE     HB 2594  -3.833   2.115   9.256 -1.5316 -2.4817  0.3570
  182ILE    CG2 2595  -4.019   2.230   9.291 -0.1730 -0.2734 -0.1076
  182ILE   HG21 2596  -4.053   2.165   9.374 -2.1622 -0.7208 -1.2065
  182ILE   HG22 2597  -4.109   2.257   9.233 -0.1799 -0.7986 -0.3384
  182ILE   HG23 2598  -3.987   2.324   9.342 -2.1900  0.8372 -0.7932
  182ILE    CG1 2599  -3.983   2.066   9.112  0.3575 -0.2537 -0.1423
  182ILE   HG11 2600  -3.922   2.023   9.029  0.4581  0.4788 -0.4546
  182ILE   HG12 2601  -4.065   2.120   9.059  1.4488  1.5116 -0.1086
  182ILE     CD 2602  -4.037   1.950   9.195  0.1261  0.1305  0.2450
  182ILE    HD1 2603  -3.949   1.888   9.223  0.5399 -0.3500 -1.9822
  182ILE    HD2 2604  -4.102   1.878   9.141 -1.6404  1.6170  0.2690
  182ILE    HD3 2605  -4.095   1.980   9.285 -0.7328 -0.9252  0.0597
  182ILE      C 2606  -3.802   2.402   9.173 -0.4668  0.1525  0.7774
  182ILE      O 2607  -3.870   2.503   9.157 -0.1373  0.3294  0.4973
  183ASN      N 2608  -3.678   2.408   9.223 -0.1631 -0.5622  0.1314
  183ASN     HN 2609  -3.632   2.320   9.236 -0.9153 -0.9472  0.2598
  183ASN     CA 2610  -3.618   2.531   9.264  0.0980 -0.4452 -0.5974
  183ASN     HA 2611  -3.681   2.579   9.337  2.4107 -0.9781  1.8866
  183ASN     CB 2612  -3.479   2.509   9.325  0.0640 -0.1123 -0.3998
  183ASN    HB1 2613  -3.438   2.607   9.360 -1.4047  0.0983  0.8605
  183ASN    HB2 2614  -3.402   2.455   9.266 -0.0483 -0.1106 -0.5454
  183ASN     CG 2615  -3.496   2.436   9.458  0.1435 -0.0340 -0.3445
  183ASN    OD1 2616  -3.598   2.431   9.527  0.3080 -0.4994 -0.1291
  183ASN    ND2 2617  -3.387   2.367   9.498 -0.0889  0.0621  0.4649
  183ASN   HD21 2618  -3.387   2.315   9.583 -1.2145  1.9505  1.6985
  183ASN   HD22 2619  -3.307   2.379   9.439 -0.3668 -1.3733 -0.2376
  183ASN      C 2620  -3.605   2.622   9.146 -0.2373  0.5667  0.1406
  183ASN      O 2621  -3.641   2.740   9.152 -0.4918  0.4898  0.1445
  184CYS      N 2622  -3.555   2.572   9.032 -0.2969  0.1132  0.3119
  184CYS     HN 2623  -3.526   2.477   9.031 -0.9383 -0.0828 -0.0192
  184CYS     CA 2624  -3.516   2.658   8.925 -0.6678 -0.6276 -0.4242
  184CYS     HA 2625  -3.459   2.740   8.966 -0.0302 -1.0502 -0.4400
  184CYS     CB 2626  -3.425   2.577   8.830  0.2381  0.3952 -0.4556
  184CYS    HB1 2627  -3.483   2.486   8.803 -0.1537  0.4695  0.0987
  184CYS    HB2 2628  -3.332   2.542   8.880 -0.2809 -0.0506  0.2228
  184CYS     SG 2629  -3.366   2.652   8.676  0.0732  0.4060 -0.5138
  184CYS      C 2630  -3.628   2.715   8.845 -0.4790  0.4256  0.0470
  184CYS      O 2631  -3.626   2.828   8.797  0.5015  0.4223  0.0629
  185TYR      N 2632  -3.744   2.646   8.844 -0.2403  0.0259 -0.1078
  185TYR     HN 2633  -3.754   2.561   8.896  2.1740  0.5171  1.3382
  185TYR     CA 2634  -3.853   2.694   8.765 -0.0616  0.3767 -0.1428
  185TYR     HA 2635  -3.821   2.758   8.684 -1.2701  0.0144 -0.9381
  185TYR     CB 2636  -3.945   2.581   8.716  0.0535  0.1669  0.1211
  185TYR    HB1 2637  -4.044   2.615   8.679 -1.6939 -1.1039  3.2017
  185TYR    HB2 2638  -3.973   2.505   8.791 -3.8558 -0.2482 -1.5418
  185TYR     CG 2639  -3.876   2.514   8.602  0.0593  0.4029 -0.0136
  185TYR    CD1 2640  -3.851   2.578   8.483 -0.0769  0.0295 -0.2448
  185TYR    HD1 2641  -3.863   2.685   8.473 -1.8351 -0.1072  0.1617
  185TYR    CE1 2642  -3.805   2.510   8.373  0.1697  0.1432 -0.2134
  185TYR    HE1 2643  -3.781   2.559   8.280  0.8910 -0.6964 -0.4884
  185TYR     CZ 2644  -3.772   2.377   8.384  0.5580  0.2600  0.0546
  185TYR     OH 2645  -3.710   2.308   8.278  0.4370 -0.0472  0.1815
  185TYR     HH 2646  -3.744   2.218   8.284 -1.9144  0.8366  1.2704
  185TYR    CD2 2647  -3.851   2.380   8.612  0.9408  0.5446 -0.2146
  185TYR    HD2 2648  -3.873   2.321   8.700 -1.3565  0.0428 -1.0406
  185TYR    CE2 2649  -3.798   2.313   8.504 -0.1496 -0.1726 -0.3213
  185TYR    HE2 2650  -3.776   2.208   8.518  1.2680  0.3942  2.4369
  185TYR      C 2651  -3.935   2.793   8.841 -0.0540  0.4109 -0.1790
  185TYR      O 2652  -4.035   2.848   8.796  0.0157  0.3048 -0.4640
  186ALA      N 2653  -3.896   2.811   8.969 -0.1385  0.2727 -0.1339
  186ALA     HN 2654  -3.812   2.762   8.992  1.2384  2.6157  0.1234
  186ALA     CA 2655  -3.933   2.921   9.052 -0.1972  0.2636 -0.1476
  186ALA     HA 2656  -4.022   2.974   9.018 -0.7352  1.5737  2.9865
  186ALA     CB 2657  -3.974   2.853   9.184 -0.3755  0.1505 -0.2599
  186ALA    HB1 2658  -4.071   2.807   9.156 -0.3777  0.3130 -0.5309
  186ALA    HB2 2659  -3.999   2.926   9.264 -1.2851  2.1478 -2.2387
  186ALA    HB3 2660  -3.897   2.780   9.219 -0.0056  0.3452 -0.6530
  186ALA      C 2661  -3.828   3.025   9.069  0.4361 -0.5279  0.8439
  186ALA      O 2662  -3.848   3.129   9.132  0.7219  0.1840 -0.2205
  187ASN      N 2663  -3.714   3.015   8.998 -0.1141  0.3115 -0.1743
  187ASN     HN 2664  -3.703   2.942   8.931 -1.0493  1.2737 -1.4426
  187ASN     CA 2665  -3.603   3.104   9.011  0.3397 -0.3354  0.4813
  187ASN     HA 2666  -3.628   3.179   9.084 -1.2895  0.5450 -0.8938
  187ASN     CB 2667  -3.486   3.021   9.065  0.1875 -0.4923  0.5676
  187ASN    HB1 2668  -3.459   2.955   8.980  1.1853 -0.3555  0.7669
  187ASN    HB2 2669  -3.520   2.953   9.146  1.4521 -0.4138  1.1917
  187ASN     CG 2670  -3.367   3.110   9.100  0.1997  0.2225 -1.1987
  187ASN    OD1 2671  -3.373   3.233   9.095  0.1494  0.2639 -0.2985
  187ASN    ND2 2672  -3.254   3.042   9.130 -0.0741  0.0155 -0.6184
  187ASN   HD21 2673  -3.168   3.091   9.148  0.0609  0.1316 -1.5230
  187ASN   HD22 2674  -3.251   2.942   9.128 -0.5529 -0.0210 -3.6577
  187ASN      C 2675  -3.573   3.191   8.893  0.1269 -0.3614  0.4055
  187ASN      O 2676  -3.525   3.141   8.792  0.3109  0.3297  0.1478
  188GLU      N 2677  -3.587   3.325   8.902  0.0767 -0.3346 -0.0664
  188GLU     HN 2678  -3.622   3.369   8.984 -0.5791  1.7079 -1.3631
  188GLU     CA 2679  -3.565   3.400   8.782 -0.4018 -0.0341  0.0336
  188GLU     HA 2680  -3.626   3.351   8.708 -1.4243  2.6799 -1.0295
  188GLU     CB 2681  -3.634   3.536   8.799  0.3438  0.2760  0.6058
  188GLU    HB1 2682  -3.619   3.580   8.900 -0.3454  2.1292 -0.0484
  188GLU    HB2 2683  -3.743   3.516   8.788  0.4516  0.8187 -1.9611
  188GLU     CG 2684  -3.596   3.643   8.697 -0.0403  0.1827  0.3662
  188GLU    HG1 2685  -3.584   3.596   8.597 -0.1879  1.1518 -0.1263
  188GLU    HG2 2686  -3.498   3.684   8.728 -0.5336  0.9265  0.9893
  188GLU     CD 2687  -3.698   3.754   8.671  0.4166  0.3962 -0.5766
  188GLU    OE1 2688  -3.775   3.738   8.573 -0.3107 -0.0179  0.0509
  188GLU    OE2 2689  -3.705   3.852   8.750 -0.3445  0.1177 -0.2894
  188GLU      C 2690  -3.423   3.406   8.738 -0.4010 -0.8522 -0.0935
  188GLU      O 2691  -3.398   3.432   8.621 -0.1728  0.0168  0.1437
  189THR      N 2692  -3.322   3.386   8.825 -0.1214 -0.5513 -0.3469
  189THR     HN 2693  -3.361   3.372   8.915 -0.2338 -1.4376 -0.5191
  189THR     CA 2694  -3.185   3.383   8.786  0.0710 -0.3966  0.3186
  189THR     HA 2695  -3.174   3.441   8.696 -1.4354  0.0400  0.3920
  189THR     CB 2696  -3.083   3.435   8.883  0.3281  0.1004 -0.2141
  189THR     HB 2697  -2.980   3.448   8.844  0.8390 -0.4106  0.9250
  189THR    OG1 2698  -3.077   3.349   8.996 -0.3275  0.3977  0.0521
  189THR    HG1 2699  -3.044   3.270   8.954 -0.9593 -0.3880  1.0075
  189THR    CG2 2700  -3.130   3.568   8.945  0.0726  0.0572 -0.3151
  189THR   HG21 2701  -3.158   3.640   8.866 -2.0085  0.3458  0.5972
  189THR   HG22 2702  -3.052   3.615   9.008 -1.5851  1.7600  0.5977
  189THR   HG23 2703  -3.220   3.561   9.010 -1.6671 -1.8498 -2.7482
  189THR      C 2704  -3.143   3.257   8.719  0.1067 -0.1565 -0.1175
  189THR      O 2705  -3.029   3.245   8.674 -0.1564 -0.5640 -0.6810
  190CYS      N 2706  -3.234   3.158   8.718  0.0712 -0.1266  0.1155
  190CYS     HN 2707  -3.317   3.189   8.765 -1.8519 -1.6967 -2.0325
  190CYS     CA 2708  -3.210   3.027   8.668  0.2001  0.0116 -0.1846
  190CYS     HA 2709  -3.104   3.014   8.654  0.2161  0.0054 -0.0621
  190CYS     CB 2710  -3.238   2.917   8.772 -0.2669  0.1038 -0.2134
  190CYS    HB1 2711  -3.342   2.935   8.807 -0.0010  2.0551 -0.2848
  190CYS    HB2 2712  -3.183   2.955   8.861  1.1666  0.9723 -1.4283
  190CYS     SG 2713  -3.194   2.748   8.725  0.0535  0.0608  0.2371
  190CYS      C 2714  -3.278   2.995   8.539 -0.2373  0.0322  0.0381
  190CYS      O 2715  -3.400   2.998   8.525 -0.2654 -1.0315 -0.0498
  191CYS      N 2716  -3.198   2.955   8.438 -0.3066 -0.5508  0.2117
  191CYS     HN 2717  -3.105   2.925   8.454 -0.0364  1.2387  2.4591
  191CYS     CA 2718  -3.245   2.929   8.305 -0.1526  0.2540 -0.0036
  191CYS     HA 2719  -3.352   2.918   8.314 -0.0691 -0.5168  0.1318
  191CYS     CB 2720  -3.216   3.042   8.205  0.0260  0.1273 -0.0957
  191CYS    HB1 2721  -3.107   3.047   8.181  0.2449  0.3628  0.9047
  191CYS    HB2 2722  -3.243   3.139   8.252 -0.9342 -0.7552  1.2274
  191CYS     SG 2723  -3.309   3.034   8.049  0.1856 -0.0001 -0.1851
  191CYS      C 2724  -3.213   2.790   8.263  1.1111  0.6031 -0.2283
  191CYS      O 2725  -3.218   2.750   8.146 -0.0365  0.1691 -0.0419
  192ASP      N 2726  -3.180   2.707   8.363 -0.6639 -0.0588 -0.1692
  192ASP     HN 2727  -3.162   2.732   8.458  1.7189  0.1844 -0.6365
  192ASP     CA 2728  -3.141   2.572   8.337  0.3517  0.0944  0.4899
  192ASP     HA 2729  -3.064   2.584   8.262  0.4743 -0.0489  0.5945
  192ASP     CB 2730  -3.074   2.497   8.453  0.2718 -0.7050  0.0263
  192ASP    HB1 2731  -3.070   2.386   8.438 -2.7102 -0.7345 -1.4057
  192ASP    HB2 2732  -3.133   2.506   8.546  0.2255 -2.0423  0.1571
  192ASP     CG 2733  -2.938   2.557   8.484 -0.1677  0.3239  0.0062
  192ASP    OD1 2734  -2.860   2.482   8.549  0.0098 -0.0542 -0.6276
  192ASP    OD2 2735  -2.900   2.669   8.442 -0.0426  0.3354  0.1484
  192ASP      C 2736  -3.249   2.485   8.281  0.6732 -0.1574  0.2529
  192ASP      O 2737  -3.367   2.505   8.308  0.2750 -0.8425 -0.9284
  193PHE      N 2738  -3.210   2.382   8.203  0.4006 -0.5043  0.5657
  193PHE     HN 2739  -3.114   2.360   8.189  0.5251  0.4967 -0.3328
  193PHE     CA 2740  -3.300   2.306   8.122 -0.0515  0.5630  0.0359
  193PHE     HA 2741  -3.395   2.357   8.119 -0.5301 -0.2732  0.5380
  193PHE     CB 2742  -3.238   2.288   7.982 -0.4297  0.1191 -0.0785
  193PHE    HB1 2743  -3.150   2.221   7.990 -1.2996 -0.8761  1.7441
  193PHE    HB2 2744  -3.205   2.386   7.941  0.0734  0.5007  1.1656
  193PHE     CG 2745  -3.323   2.224   7.879 -0.0098 -0.0430 -0.3248
  193PHE    CD1 2746  -3.451   2.269   7.858  0.1395  0.2041 -0.7090
  193PHE    HD1 2747  -3.482   2.353   7.918  2.3962  0.3211  0.3636
  193PHE    CE1 2748  -3.533   2.215   7.761 -0.2914 -0.3787 -0.0324
  193PHE    HE1 2749  -3.624   2.265   7.731 -1.3667 -1.4822  1.2807
  193PHE     CZ 2750  -3.487   2.109   7.687 -0.1316 -0.2275 -0.1515
  193PHE     HZ 2751  -3.555   2.069   7.613 -1.0891 -1.6649  1.4568
  193PHE    CD2 2752  -3.280   2.117   7.803  0.0550 -0.2373 -0.0169
  193PHE    HD2 2753  -3.174   2.096   7.810  0.3356  0.4508 -1.6206
  193PHE    CE2 2754  -3.361   2.059   7.708 -0.0739 -0.0333 -0.0334
  193PHE    HE2 2755  -3.319   1.982   7.645 -1.0079 -1.8181  1.4488
  193PHE      C 2756  -3.324   2.177   8.192 -0.2557  0.7079  0.2347
  193PHE      O 2757  -3.227   2.112   8.232 -0.5115 -0.1872 -0.5754
  194PHE      N 2758  -3.451   2.138   8.212  0.1643 -0.6095  0.4296
  194PHE     HN 2759  -3.520   2.204   8.184  1.2256 -0.0748 -1.0755
  194PHE     CA 2760  -3.475   2.007   8.265 -0.0418 -0.5335  0.5233
  194PHE     HA 2761  -3.386   1.946   8.256 -0.3196 -0.9358  0.4415
  194PHE     CB 2762  -3.518   2.008   8.412  0.0823 -0.4183  0.5590
  194PHE    HB1 2763  -3.538   1.906   8.451 -2.1376 -0.6398 -1.0333
  194PHE    HB2 2764  -3.615   2.059   8.428 -0.5949 -0.9632 -1.5738
  194PHE     CG 2765  -3.414   2.082   8.489  0.8239 -0.2362 -0.5975
  194PHE    CD1 2766  -3.309   2.015   8.547  0.7752  0.2937  0.1187
  194PHE    HD1 2767  -3.311   1.911   8.520 -3.0135  0.4551 -0.7288
  194PHE    CE1 2768  -3.215   2.073   8.630  0.3564 -0.1503  0.9139
  194PHE    HE1 2769  -3.136   2.014   8.673  1.4062  1.1517  0.8150
  194PHE     CZ 2770  -3.229   2.208   8.649  0.1253  0.0101 -0.3245
  194PHE     HZ 2771  -3.156   2.262   8.707  0.6562  0.1925 -1.1524
  194PHE    CD2 2772  -3.430   2.214   8.524 -0.0388 -0.5939  0.4034
  194PHE    HD2 2773  -3.515   2.280   8.509  1.4266  1.5959  1.1347
  194PHE    CE2 2774  -3.338   2.279   8.604  0.0276 -0.0177 -0.1334
  194PHE    HE2 2775  -3.344   2.382   8.635  0.4036 -0.1896  0.5151
  194PHE      C 2776  -3.590   1.954   8.186 -0.0549  0.2917 -0.0294
  194PHE      O 2777  -3.703   2.002   8.182 -0.1705  0.0898  0.6586
  195THR      N 2778  -3.568   1.848   8.106 -0.1203 -0.2201  0.6122
  195THR     HN 2779  -3.479   1.803   8.112  0.4604  0.9810  1.4310
  195THR     CA 2780  -3.660   1.801   8.007 -0.0704  0.6493  0.1334
  195THR     HA 2781  -3.754   1.849   8.031 -0.8414 -0.4287 -0.6087
  195THR     CB 2782  -3.633   1.829   7.863  0.4542  0.3811  0.1760
  195THR     HB 2783  -3.591   1.930   7.843  0.7467  0.4438  1.0881
  195THR    OG1 2784  -3.753   1.825   7.786  0.4893 -0.4236  0.1534
  195THR    HG1 2785  -3.819   1.856   7.848  0.2018 -0.0149 -0.3545
  195THR    CG2 2786  -3.556   1.724   7.781 -0.1331 -0.1474  0.2897
  195THR   HG21 2787  -3.450   1.715   7.814 -0.0538 -3.3727 -0.5233
  195THR   HG22 2788  -3.550   1.754   7.674 -0.8664 -1.0696 -0.0184
  195THR   HG23 2789  -3.614   1.630   7.790 -2.3291  1.2472  1.6440
  195THR      C 2790  -3.687   1.656   8.028 -0.3541  0.6071 -0.4875
  195THR      O 2791  -3.593   1.588   8.071 -0.6577  0.4010 -0.1479
  196ASN      N 2792  -3.809   1.610   7.997 -0.4391  0.2278  0.3684
  196ASN     HN 2793  -3.880   1.676   7.972  0.4577  1.0695 -0.0254
  196ASN     CA 2794  -3.840   1.471   8.012 -0.0178  0.1656  0.6974
  196ASN     HA 2795  -3.787   1.447   8.102  2.5540  0.8809 -0.5296
  196ASN     CB 2796  -3.977   1.451   8.078 -0.2552 -0.0821  0.1377
  196ASN    HB1 2797  -3.967   1.509   8.172  1.0604 -1.4662  0.8989
  196ASN    HB2 2798  -3.988   1.344   8.108 -2.5943  0.3183  0.9133
  196ASN     CG 2799  -4.082   1.505   7.982  0.2905  0.1840 -0.3115
  196ASN    OD1 2800  -4.086   1.453   7.870  0.0644  0.4463 -0.4261
  196ASN    ND2 2801  -4.166   1.606   8.016  0.2661  0.0788 -0.0599
  196ASN   HD21 2802  -4.222   1.644   7.943  1.6024  2.3828  0.0134
  196ASN   HD22 2803  -4.171   1.634   8.112  0.0051 -1.1519  0.3086
  196ASN      C 2804  -3.808   1.372   7.905  0.4371  0.6102  0.4123
  196ASN      O 2805  -3.781   1.410   7.792 -0.5776  0.2409  0.0377
  197GLN      N 2806  -3.798   1.244   7.945  0.2878  0.3789 -0.2890
  197GLN     HN 2807  -3.808   1.233   8.043  0.8843 -0.4908 -0.3137
  197GLN     CA 2808  -3.764   1.131   7.864 -0.1048  0.0713 -0.0275
  197GLN     HA 2809  -3.662   1.132   7.827  0.0656 -1.2957  0.3215
  197GLN     CB 2810  -3.778   1.015   7.965  0.4400  0.1659  0.1623
  197GLN    HB1 2811  -3.758   0.913   7.927  0.5011  0.4108 -0.4906
  197GLN    HB2 2812  -3.884   1.012   7.997  0.9086 -1.0807  1.7000
  197GLN     CG 2813  -3.698   1.026   8.095  0.5960  0.5160  0.0373
  197GLN    HG1 2814  -3.594   1.066   8.084  0.3019  1.3366  0.1862
  197GLN    HG2 2815  -3.678   0.921   8.126 -0.8391  0.1074 -0.3587
  197GLN     CD 2816  -3.762   1.105   8.207 -0.0015  0.0664  0.0185
  197GLN    OE1 2817  -3.743   1.227   8.212  0.1746  0.0417 -0.0377
  197GLN    NE2 2818  -3.833   1.036   8.300  0.0013  0.1759  0.1027
  197GLN   HE21 2819  -3.878   1.086   8.374 -1.7259 -1.6085  0.3706
  197GLN   HE22 2820  -3.831   0.936   8.295  1.1679  0.2369 -1.9182
  197GLN      C 2821  -3.852   1.114   7.745 -0.2063  0.1491  0.0370
  197GLN      O 2822  -3.805   1.087   7.635  0.3722  0.1866  0.2729
  198ALA      N 2823  -3.984   1.126   7.766 -0.1123  0.1639  0.6598
  198ALA     HN 2824  -4.015   1.144   7.859 -0.6830 -1.9117  0.9342
  198ALA     CA 2825  -4.084   1.124   7.663  0.3776  1.0908  0.1548
  198ALA     HA 2826  -4.075   1.031   7.609 -0.0348  0.4384  1.1761
  198ALA     CB 2827  -4.218   1.126   7.739 -0.0840 -0.6724 -0.5818
  198ALA    HB1 2828  -4.219   1.047   7.817 -0.9027  1.1235  1.3052
  198ALA    HB2 2829  -4.310   1.128   7.676 -0.6464 -2.8981  0.0863
  198ALA    HB3 2830  -4.228   1.214   7.806  2.7016 -1.4202  0.9730
  198ALA      C 2831  -4.078   1.234   7.562 -0.1096  0.4145 -0.6201
  198ALA      O 2832  -4.094   1.206   7.443 -0.1991  0.1601 -0.5507
  199TYR      N 2833  -4.051   1.360   7.601 -0.6381  0.3157  0.0946
  199TYR     HN 2834  -4.049   1.379   7.698 -0.6911 -1.3108  0.4420
  199TYR     CA 2835  -4.024   1.467   7.510 -0.8521  0.2448 -0.0526
  199TYR     HA 2836  -4.101   1.465   7.434 -1.3202  1.9699  0.3498
  199TYR     CB 2837  -4.024   1.598   7.589  0.1417 -0.0350  0.4285
  199TYR    HB1 2838  -3.952   1.595   7.674  2.8415  0.9702 -1.6705
  199TYR    HB2 2839  -4.125   1.612   7.633  1.1668  1.2414  2.5377
  199TYR     CG 2840  -3.996   1.721   7.509 -0.0526 -0.8042 -0.8495
  199TYR    CD1 2841  -4.096   1.795   7.451  0.0579 -0.2759 -0.3715
  199TYR    HD1 2842  -4.198   1.762   7.454  0.3401 -1.1264  0.2172
  199TYR    CE1 2843  -4.057   1.901   7.371 -0.2707 -0.3105 -0.5754
  199TYR    HE1 2844  -4.131   1.967   7.329  0.9969  1.7490  0.3211
  199TYR     CZ 2845  -3.926   1.940   7.359 -0.1862 -0.3282  0.2442
  199TYR     OH 2846  -3.882   2.045   7.276 -0.7148  0.2466  0.6800
  199TYR     HH 2847  -3.952   2.070   7.215 -0.2005 -2.4235 -1.1389
  199TYR    CD2 2848  -3.863   1.752   7.493 -0.1300  0.0752  0.1050
  199TYR    HD2 2849  -3.793   1.706   7.562 -1.1593  0.3265  1.3566
  199TYR    CE2 2850  -3.829   1.861   7.417  0.1669 -0.2650 -0.2579
  199TYR    HE2 2851  -3.725   1.886   7.408 -0.1376  0.7319 -1.4026
  199TYR      C 2852  -3.897   1.443   7.435 -0.7828  0.6200 -0.0588
  199TYR      O 2853  -3.895   1.447   7.312 -0.2915 -0.1969 -0.0858
  200ALA      N 2854  -3.788   1.413   7.507 -0.3618 -0.2661 -1.0377
  200ALA     HN 2855  -3.794   1.415   7.607  0.8728  3.5520 -0.8737
  200ALA     CA 2856  -3.661   1.404   7.440  0.2231  0.4658 -0.0652
  200ALA     HA 2857  -3.634   1.495   7.390  0.9229  1.3500  1.8394
  200ALA     CB 2858  -3.557   1.366   7.547  0.3022  0.2331 -0.2240
  200ALA    HB1 2859  -3.455   1.345   7.508  0.4138 -1.7644  1.0306
  200ALA    HB2 2860  -3.594   1.287   7.615  0.9274 -0.4790 -0.7018
  200ALA    HB3 2861  -3.541   1.459   7.606  1.6146  0.9994 -1.7092
  200ALA      C 2862  -3.653   1.299   7.334 -0.1262  0.0247  0.3353
  200ALA      O 2863  -3.609   1.324   7.222 -0.2414 -0.7457  0.1160
  201ILE      N 2864  -3.695   1.173   7.355  0.1644 -0.1774 -0.2788
  201ILE     HN 2865  -3.747   1.160   7.439 -1.4486  0.0717 -1.2187
  201ILE     CA 2866  -3.691   1.064   7.263  0.6760 -0.3451 -0.0649
  201ILE     HA 2867  -3.590   1.054   7.227  0.4454 -1.3576 -0.4850
  201ILE     CB 2868  -3.732   0.927   7.307 -0.1504 -0.2470 -0.5032
  201ILE     HB 2869  -3.837   0.933   7.345 -0.2001  0.2988 -0.7153
  201ILE    CG2 2870  -3.733   0.831   7.187 -0.3176 -0.4793 -0.3176
  201ILE   HG21 2871  -3.652   0.841   7.111 -0.2704 -1.4020 -0.4015
  201ILE   HG22 2872  -3.828   0.840   7.129 -0.1253  0.9704 -0.4504
  201ILE   HG23 2873  -3.734   0.725   7.221 -0.7766 -0.2582  0.3857
  201ILE    CG1 2874  -3.639   0.875   7.418 -0.6189  0.1087  0.0622
  201ILE   HG11 2875  -3.622   0.952   7.497  0.5861  1.0276 -1.0560
  201ILE   HG12 2876  -3.546   0.838   7.370  1.6057  1.2207  3.1736
  201ILE     CD 2877  -3.699   0.757   7.494 -0.2254 -0.0873  0.0705
  201ILE    HD1 2878  -3.619   0.707   7.552  1.0538  0.1209 -1.4455
  201ILE    HD2 2879  -3.736   0.683   7.419  0.1920  1.2824 -1.5453
  201ILE    HD3 2880  -3.776   0.802   7.560 -0.0556  0.3569 -0.0364
  201ILE      C 2881  -3.772   1.095   7.141  0.2235 -0.3432  0.2335
  201ILE      O 2882  -3.718   1.103   7.031 -0.7426  0.7579 -0.1788
  202ALA      N 2883  -3.897   1.141   7.157 -0.1645 -1.1043 -0.4986
  202ALA     HN 2884  -3.930   1.147   7.251 -1.5487  2.2550 -1.0497
  202ALA     CA 2885  -3.996   1.188   7.066 -0.2496  0.0349  0.1543
  202ALA     HA 2886  -4.009   1.106   6.996  1.7358  0.8632 -1.2992
  202ALA     CB 2887  -4.126   1.232   7.135 -0.5509 -0.8662  0.1725
  202ALA    HB1 2888  -4.213   1.247   7.068 -1.7454 -0.7512  1.6981
  202ALA    HB2 2889  -4.095   1.313   7.204 -4.4148 -1.0492  2.4402
  202ALA    HB3 2890  -4.166   1.154   7.204  0.9458  0.1452  2.2998
  202ALA      C 2891  -3.940   1.293   6.976 -0.4739  0.0342  0.0105
  202ALA      O 2892  -3.937   1.263   6.857 -0.1376  0.0769  0.0065
  203SER      N 2893  -3.892   1.405   7.034 -0.1819  0.0110 -0.1858
  203SER     HN 2894  -3.905   1.412   7.132 -1.6712 -0.5098 -0.3251
  203SER     CA 2895  -3.841   1.523   6.971  0.2243 -0.1355 -0.1303
  203SER     HA 2896  -3.926   1.544   6.907 -0.4243  2.0346  1.3486
  203SER     CB 2897  -3.816   1.644   7.061  0.2354  0.0433 -0.3732
  203SER    HB1 2898  -3.920   1.676   7.086  0.0588  0.7553 -1.8993
  203SER    HB2 2899  -3.755   1.727   7.019 -0.3505  2.1239  2.4942
  203SER     OG 2900  -3.736   1.621   7.176  0.3279  0.0402 -0.4379
  203SER    HG1 2901  -3.784   1.558   7.230 -0.1847 -0.3481 -1.3348
  203SER      C 2902  -3.723   1.496   6.884  0.1172 -0.0422 -0.3042
  203SER      O 2903  -3.729   1.527   6.765 -0.0057 -0.1062 -0.3155
  204SER      N 2904  -3.627   1.418   6.936  0.2737  0.1107 -0.3641
  204SER     HN 2905  -3.645   1.394   7.031 -1.4667  0.1629 -0.6615
  204SER     CA 2906  -3.507   1.381   6.866  0.1089 -0.0696 -0.5530
  204SER     HA 2907  -3.454   1.473   6.845  1.7792 -0.3876  1.8728
  204SER     CB 2908  -3.414   1.314   6.968 -0.1003 -0.2616 -0.4866
  204SER    HB1 2909  -3.314   1.294   6.924  0.9002  1.6239  0.7753
  204SER    HB2 2910  -3.455   1.214   6.994  2.2254 -1.4193 -0.9669
  204SER     OG 2911  -3.385   1.389   7.086 -0.1860 -0.8211 -0.1055
  204SER    HG1 2912  -3.457   1.379   7.148 -1.3647  0.6035 -1.1662
  204SER      C 2913  -3.533   1.296   6.747  0.7513 -0.8923 -0.1072
  204SER      O 2914  -3.470   1.326   6.646  0.3973  0.1239 -0.0288
  205ILE      N 2915  -3.616   1.191   6.761 -0.5751  0.1677  0.1978
  205ILE     HN 2916  -3.670   1.177   6.843 -1.8102  1.2874 -0.3935
  205ILE     CA 2917  -3.640   1.107   6.647 -0.4740  0.1233  0.2085
  205ILE     HA 2918  -3.543   1.082   6.608 -0.4225  0.3051  0.2217
  205ILE     CB 2919  -3.710   0.981   6.688  0.4194 -0.4763 -0.0709
  205ILE     HB 2920  -3.797   1.003   6.753 -0.6565 -0.8043 -1.3430
  205ILE    CG2 2921  -3.774   0.918   6.563 -0.0415 -0.3665  0.1077
  205ILE   HG21 2922  -3.814   0.815   6.576  0.1828 -0.6168 -1.0359
  205ILE   HG22 2923  -3.716   0.912   6.469  0.8761  0.9928  0.5487
  205ILE   HG23 2924  -3.862   0.975   6.525 -0.8768 -1.3818  0.4685
  205ILE    CG1 2925  -3.612   0.883   6.755  0.0323 -0.5251  0.4333
  205ILE   HG11 2926  -3.554   0.923   6.840 -0.4639 -0.1962  0.6249
  205ILE   HG12 2927  -3.538   0.865   6.674  0.4561  1.1221  0.4127
  205ILE     CD 2928  -3.696   0.764   6.800  0.3347 -0.8549  0.1324
  205ILE    HD1 2929  -3.723   0.698   6.715 -2.7657 -0.6857  0.8614
  205ILE    HD2 2930  -3.793   0.795   6.844  0.0363 -0.8497 -0.5269
  205ILE    HD3 2931  -3.638   0.704   6.873 -0.5032 -1.5768  0.2198
  205ILE      C 2932  -3.709   1.188   6.544  0.1164  0.6545  0.2232
  205ILE      O 2933  -3.662   1.191   6.430  0.4740 -0.0112  0.3510
  206VAL      N 2934  -3.814   1.265   6.580  0.0204  0.5330  0.2047
  206VAL     HN 2935  -3.843   1.255   6.675 -0.4833 -0.2464 -0.0243
  206VAL     CA 2936  -3.891   1.348   6.494 -0.0726  0.0719 -0.1593
  206VAL     HA 2937  -3.931   1.292   6.411 -0.2878 -2.7486  1.7139
  206VAL     CB 2938  -4.007   1.400   6.573  0.1501  0.2463  0.0554
  206VAL     HB 2939  -3.969   1.439   6.670 -1.9959  2.1117  0.2200
  206VAL    CG1 2940  -4.090   1.506   6.499 -0.0037 -0.0209 -0.1596
  206VAL   HG11 2941  -4.039   1.605   6.492 -0.1536  0.1552  0.9282
  206VAL   HG12 2942  -4.175   1.522   6.569  0.9892  1.5719  0.7549
  206VAL   HG13 2943  -4.132   1.470   6.403 -2.0914  0.6130  0.4558
  206VAL    CG2 2944  -4.109   1.292   6.613 -0.2952  0.5504 -0.2537
  206VAL   HG21 2945  -4.194   1.333   6.672  1.0603  0.5502  1.8033
  206VAL   HG22 2946  -4.057   1.204   6.655  1.3846  2.4823  1.9743
  206VAL   HG23 2947  -4.153   1.260   6.516 -0.5073  3.0974 -1.0648
  206VAL      C 2948  -3.819   1.464   6.434  0.1923  0.0922  0.1946
  206VAL      O 2949  -3.823   1.482   6.312  0.0967 -0.3403  0.1339
  207SER      N 2950  -3.748   1.546   6.514  0.5878  0.0215 -0.0794
  207SER     HN 2951  -3.757   1.534   6.612 -1.2791 -2.6287 -0.4798
  207SER     CA 2952  -3.695   1.671   6.470  0.1922  0.2583  0.1088
  207SER     HA 2953  -3.745   1.706   6.381 -1.2450 -0.5279  0.5732
  207SER     CB 2954  -3.711   1.778   6.579 -0.3122 -0.3540  0.6425
  207SER    HB1 2955  -3.682   1.881   6.547  2.0780 -0.9476  0.7072
  207SER    HB2 2956  -3.640   1.757   6.662  0.6939  2.1362  0.5157
  207SER     OG 2957  -3.840   1.786   6.638 -0.6749 -0.0684 -0.1813
  207SER    HG1 2958  -3.897   1.837   6.579  0.0515  1.1726  0.1345
  207SER      C 2959  -3.551   1.660   6.430  0.0917 -0.8414  0.0374
  207SER      O 2960  -3.500   1.766   6.394 -0.7560 -0.6669 -0.6830
  208PHE      N 2961  -3.487   1.542   6.435  0.2246 -0.7708 -0.0183
  208PHE     HN 2962  -3.531   1.462   6.474 -2.4934  1.2527  1.3613
  208PHE     CA 2963  -3.349   1.536   6.397  0.2076  0.0051 -0.2280
  208PHE     HA 2964  -3.323   1.614   6.328  1.5006 -0.4807 -0.3342
  208PHE     CB 2965  -3.260   1.565   6.520  0.3950  0.4508 -0.4697
  208PHE    HB1 2966  -3.289   1.507   6.610  3.0367 -0.8432 -0.3783
  208PHE    HB2 2967  -3.276   1.670   6.553 -0.6794  1.0818 -2.7320
  208PHE     CG 2968  -3.114   1.557   6.491  0.3657 -0.3025 -0.4196
  208PHE    CD1 2969  -3.054   1.667   6.435  0.3535 -0.2797 -0.3872
  208PHE    HD1 2970  -3.110   1.757   6.416 -0.2116 -0.6742 -0.6188
  208PHE    CE1 2971  -2.918   1.669   6.416  0.4535 -0.6140  0.2642
  208PHE    HE1 2972  -2.877   1.761   6.376  0.6744 -0.9048 -0.1801
  208PHE     CZ 2973  -2.843   1.557   6.445  0.9540 -0.4831 -0.4982
  208PHE     HZ 2974  -2.736   1.571   6.445  0.7098  2.1605 -2.2997
  208PHE    CD2 2975  -3.041   1.443   6.513 -0.3079 -0.5976  0.3598
  208PHE    HD2 2976  -3.089   1.349   6.537 -0.5428 -1.1947 -2.2092
  208PHE    CE2 2977  -2.905   1.443   6.489 -0.4170  0.3186 -0.3005
  208PHE    HE2 2978  -2.838   1.364   6.519  2.7535  2.8352 -0.2959
  208PHE      C 2979  -3.322   1.409   6.323 -0.0530 -0.2575  0.1202
  208PHE      O 2980  -3.305   1.408   6.201 -0.6398  0.3373  0.0209
  209TYR      N 2981  -3.330   1.294   6.391  0.2961 -0.0903  0.4439
  209TYR     HN 2982  -3.365   1.295   6.484 -2.7598 -2.3543 -0.5204
  209TYR     CA 2983  -3.302   1.165   6.337  0.2058  0.0586  0.0388
  209TYR     HA 2984  -3.204   1.179   6.293  0.7639  3.9438  2.0813
  209TYR     CB 2985  -3.298   1.056   6.446  0.0293 -0.2480 -0.2587
  209TYR    HB1 2986  -3.282   0.955   6.402  0.2578 -0.1958 -0.3010
  209TYR    HB2 2987  -3.400   1.056   6.489  0.8813 -2.0414  1.9997
  209TYR     CG 2988  -3.201   1.076   6.557 -0.1486 -0.4536 -0.0668
  209TYR    CD1 2989  -3.237   1.101   6.688 -0.5204  0.1184 -0.2764
  209TYR    HD1 2990  -3.341   1.095   6.719  0.0288  0.0950  1.6738
  209TYR    CE1 2991  -3.141   1.134   6.780 -0.4771  0.5144 -0.4608
  209TYR    HE1 2992  -3.170   1.132   6.884 -1.8573  0.9979 -0.8098
  209TYR     CZ 2993  -3.010   1.119   6.742 -0.4289 -0.3212  0.0108
  209TYR     OH 2994  -2.904   1.099   6.834 -0.1691  0.0089 -0.2102
  209TYR     HH 2995  -2.928   1.136   6.919 -1.1542  0.2539 -0.5815
  209TYR    CD2 2996  -3.070   1.058   6.522 -0.1085 -0.0061 -0.1495
  209TYR    HD2 2997  -3.034   1.032   6.423 -1.4979 -0.6549 -0.5020
  209TYR    CE2 2998  -2.971   1.083   6.615 -0.2199  0.4408 -0.1488
  209TYR    HE2 2999  -2.868   1.055   6.598  0.4043  1.2110  2.0807
  209TYR      C 3000  -3.381   1.116   6.220  0.3635 -0.3404  0.0942
  209TYR      O 3001  -3.318   1.061   6.130 -0.1944 -0.3169 -0.3133
  210VAL      N 3002  -3.514   1.133   6.222  0.3837 -0.1539 -0.0560
  210VAL     HN 3003  -3.564   1.168   6.301  0.4654 -1.1564  0.4522
  210VAL     CA 3004  -3.588   1.118   6.100 -0.2860  0.5795  0.2478
  210VAL     HA 3005  -3.549   1.030   6.051 -1.7712 -0.1943  0.4110
  210VAL     CB 3006  -3.735   1.108   6.129 -0.2800 -0.1280  0.0398
  210VAL     HB 3007  -3.771   1.181   6.205  1.9330  1.4625 -0.3332
  210VAL    CG1 3008  -3.832   1.102   6.010 -0.6532 -0.6626  0.3653
  210VAL   HG11 3009  -3.936   1.071   6.034 -0.8249 -1.4293 -1.2838
  210VAL   HG12 3010  -3.799   1.035   5.928  0.6451  0.6666 -0.2443
  210VAL   HG13 3011  -3.848   1.202   5.964  1.0800  0.1171  1.3463
  210VAL    CG2 3012  -3.756   0.975   6.204 -0.0655  0.1748  0.6404
  210VAL   HG21 3013  -3.842   0.994   6.272 -0.2889 -0.2105  0.4633
  210VAL   HG22 3014  -3.673   0.963   6.277  1.0307  2.7108 -0.0762
  210VAL   HG23 3015  -3.780   0.880   6.154  0.7341  0.0300  0.5156
  210VAL      C 3016  -3.559   1.203   5.982 -0.6393  0.2590 -0.0711
  210VAL      O 3017  -3.530   1.146   5.876 -0.2354 -0.1461  0.2526
  211PRO      N 3018  -3.545   1.332   5.984  0.5862  0.1456 -0.0224
  211PRO     CD 3019  -3.617   1.414   6.081  0.3154 -0.5510  0.3676
  211PRO    HD1 3020  -3.545   1.453   6.157  0.7732  1.6385 -1.1018
  211PRO    HD2 3021  -3.706   1.368   6.130 -2.4591  1.9333 -1.9681
  211PRO     CA 3022  -3.506   1.409   5.869  0.5755  0.4597  0.1820
  211PRO     HA 3023  -3.565   1.381   5.783 -0.2243 -0.9059  1.1210
  211PRO     CB 3024  -3.524   1.554   5.912 -0.6180  0.4083 -0.0825
  211PRO    HB1 3025  -3.539   1.620   5.824 -1.2994  1.4561  0.7980
  211PRO    HB2 3026  -3.445   1.595   5.980 -0.6674  1.0059 -0.3829
  211PRO     CG 3027  -3.644   1.546   6.007  0.1349 -0.3277  0.8282
  211PRO    HG1 3028  -3.639   1.629   6.081  0.4788 -0.1722  0.6322
  211PRO    HG2 3029  -3.737   1.542   5.946  1.4677  0.0399 -1.3457
  211PRO      C 3030  -3.365   1.384   5.830  0.4727 -0.2300  0.2298
  211PRO      O 3031  -3.335   1.402   5.712 -0.2588  0.1974  0.1028
  212LEU      N 3032  -3.269   1.359   5.921  0.4334 -0.2664  0.2604
  212LEU     HN 3033  -3.292   1.370   6.018 -1.9435  2.5201 -0.4643
  212LEU     CA 3034  -3.131   1.339   5.890  0.4331 -0.1820  0.2029
  212LEU     HA 3035  -3.101   1.428   5.837 -1.8545  1.0026  0.7477
  212LEU     CB 3036  -3.061   1.306   6.023 -0.3362  0.1934  0.7130
  212LEU    HB1 3037  -3.121   1.223   6.067 -0.1625 -0.8402 -0.9045
  212LEU    HB2 3038  -3.080   1.399   6.080 -1.2400  0.7083 -0.4028
  212LEU     CG 3039  -2.907   1.296   6.025 -0.3457 -0.2300 -0.1129
  212LEU     HG 3040  -2.882   1.198   5.979 -1.3991 -0.6584  0.1995
  212LEU    CD1 3041  -2.844   1.404   5.936 -0.6980 -0.5502 -0.7534
  212LEU   HD11 3042  -2.883   1.500   5.975  0.0412 -0.4930 -0.1270
  212LEU   HD12 3043  -2.870   1.389   5.829  1.2846 -0.5098 -1.2785
  212LEU   HD13 3044  -2.733   1.409   5.945 -0.8800 -0.4011  3.2035
  212LEU    CD2 3045  -2.848   1.309   6.167 -0.8360  0.5310  0.0280
  212LEU   HD21 3046  -2.738   1.312   6.181 -0.8172 -2.2520  1.2029
  212LEU   HD22 3047  -2.885   1.214   6.211  1.2459  0.1484  1.0919
  212LEU   HD23 3048  -2.888   1.400   6.216  1.2910  2.1079 -1.0299
  212LEU      C 3049  -3.103   1.226   5.798  0.0491 -0.2621  0.1831
  212LEU      O 3050  -3.025   1.234   5.703  0.2205 -0.4436  0.3092
  213VAL      N 3051  -3.166   1.109   5.822 -0.3806 -0.0121  0.2863
  213VAL     HN 3052  -3.229   1.114   5.898  0.4706  1.6714  0.9206
  213VAL     CA 3053  -3.160   0.994   5.737  0.3061  0.1923  0.0498
  213VAL     HA 3054  -3.056   0.966   5.722  0.5730  1.1955 -0.0167
  213VAL     CB 3055  -3.230   0.880   5.806  0.0133  0.3440  0.0002
  213VAL     HB 3056  -3.333   0.905   5.841 -0.4519  1.5264 -2.0434
  213VAL    CG1 3057  -3.250   0.760   5.711  0.0963  0.6228 -0.3723
  213VAL   HG11 3058  -3.151   0.753   5.661 -0.1190  0.9161 -0.8511
  213VAL   HG12 3059  -3.334   0.774   5.640  1.1408 -0.6899 -1.9300
  213VAL   HG13 3060  -3.274   0.673   5.776 -0.4310  0.7654 -0.3697
  213VAL    CG2 3061  -3.149   0.842   5.931  0.1790  0.1867 -0.1542
  213VAL   HG21 3062  -3.151   0.922   6.007  0.2862  0.5751 -0.5532
  213VAL   HG22 3063  -3.043   0.818   5.909 -0.4660 -1.7780 -1.4318
  213VAL   HG23 3064  -3.186   0.754   5.987  2.1067  0.0840  1.0539
  213VAL      C 3065  -3.228   1.016   5.607  0.1479 -0.3707  0.0344
  213VAL      O 3066  -3.170   1.003   5.499  0.3337 -0.1744  0.1105
  214ILE      N 3067  -3.349   1.073   5.608  0.5884  0.5846  0.2387
  214ILE     HN 3068  -3.389   1.117   5.688 -0.2182  0.9969 -0.3759
  214ILE     CA 3069  -3.425   1.112   5.492  0.1212  0.5392  0.5264
  214ILE     HA 3070  -3.428   1.022   5.432 -0.8871  0.1071  1.1988
  214ILE     CB 3071  -3.571   1.137   5.518 -0.0302  0.2486 -0.0379
  214ILE     HB 3072  -3.575   1.222   5.589 -0.7637  1.4346 -1.4453
  214ILE    CG2 3073  -3.638   1.187   5.389 -0.2192 -0.1589 -0.0994
  214ILE   HG21 3074  -3.643   1.107   5.312 -0.2305  0.7993 -1.1238
  214ILE   HG22 3075  -3.595   1.281   5.349 -0.1000 -1.0761 -2.2495
  214ILE   HG23 3076  -3.747   1.200   5.405 -0.4742 -0.5928 -1.3764
  214ILE    CG1 3077  -3.648   1.011   5.561  0.2947  0.0798  0.0575
  214ILE   HG11 3078  -3.758   1.027   5.554  0.4721  1.8545  0.7641
  214ILE   HG12 3079  -3.610   1.008   5.665  0.8705  0.7310 -0.1280
  214ILE     CD 3080  -3.615   0.882   5.487 -0.0038  0.0671 -0.0524
  214ILE    HD1 3081  -3.625   0.862   5.378 -0.7529 -0.8285  0.1699
  214ILE    HD2 3082  -3.683   0.799   5.518 -2.2950  2.1473  0.8269
  214ILE    HD3 3083  -3.510   0.860   5.516 -0.1094  0.5861  0.7425
  214ILE      C 3084  -3.353   1.211   5.408 -0.3044  0.0941 -0.3792
  214ILE      O 3085  -3.348   1.188   5.288  0.1782 -0.4406 -0.2628
  215MET      N 3086  -3.291   1.320   5.457  0.4805 -0.3449 -0.3819
  215MET     HN 3087  -3.302   1.339   5.554  0.9832  0.8386 -0.5339
  215MET     CA 3088  -3.230   1.416   5.370 -0.1837  0.3352 -0.1018
  215MET     HA 3089  -3.298   1.450   5.293 -0.1815  0.1581 -0.1810
  215MET     CB 3090  -3.192   1.546   5.443 -0.2932  0.1439  0.2979
  215MET    HB1 3091  -3.281   1.579   5.501 -0.1272  2.2862 -0.5780
  215MET    HB2 3092  -3.174   1.630   5.372  3.4738 -2.2950 -2.0067
  215MET     CG 3093  -3.075   1.551   5.542  0.1063 -0.3030 -0.1414
  215MET    HG1 3094  -2.985   1.507   5.495 -0.3618 -1.0957 -0.3097
  215MET    HG2 3095  -3.090   1.478   5.625  0.1586  0.9470  1.0181
  215MET     SD 3096  -3.044   1.722   5.598 -0.0028 -0.1588 -0.5175
  215MET     CE 3097  -2.898   1.702   5.704 -0.1903 -0.5102 -0.3197
  215MET    HE1 3098  -2.917   1.672   5.809 -1.2572 -2.4622 -1.0276
  215MET    HE2 3099  -2.849   1.802   5.706  2.8148 -1.8796  1.8626
  215MET    HE3 3100  -2.831   1.626   5.657 -0.4551 -0.3023 -1.0533
  215MET      C 3101  -3.107   1.361   5.307 -0.3552 -0.0579 -0.0932
  215MET      O 3102  -3.094   1.391   5.188 -0.8531  0.7108  0.0371
  216VAL      N 3103  -3.021   1.281   5.372 -0.3836  0.0546  0.0821
  216VAL     HN 3104  -3.015   1.278   5.472  2.6009  0.8634  0.0061
  216VAL     CA 3105  -2.907   1.229   5.304  0.0712  0.4211  0.5586
  216VAL     HA 3106  -2.869   1.309   5.243 -0.7464  1.2381  1.0887
  216VAL     CB 3107  -2.790   1.199   5.393  0.5631 -0.1087 -0.2608
  216VAL     HB 3108  -2.816   1.112   5.457 -3.1424  1.0856  0.0659
  216VAL    CG1 3109  -2.659   1.162   5.321  0.2968 -1.1013 -0.2506
  216VAL   HG11 3110  -2.666   1.070   5.259  0.8132 -1.6912  0.5430
  216VAL   HG12 3111  -2.572   1.145   5.388  0.2818  0.4940  0.2118
  216VAL   HG13 3112  -2.633   1.244   5.250  1.1855  0.1221  1.4143
  216VAL    CG2 3113  -2.770   1.316   5.490 -0.7345 -0.1966  0.1245
  216VAL   HG21 3114  -2.665   1.311   5.525  0.3988  0.8657 -2.7855
  216VAL   HG22 3115  -2.852   1.331   5.564 -2.4620  0.5800 -1.8350
  216VAL   HG23 3116  -2.762   1.404   5.423  0.4575 -0.5562 -0.2195
  216VAL      C 3117  -2.943   1.114   5.217  0.6499  0.3757  0.3762
  216VAL      O 3118  -2.887   1.090   5.110  0.1985 -0.0129  0.2219
  217PHE      N 3119  -3.044   1.033   5.254  0.2710  0.5754 -0.2011
  217PHE     HN 3120  -3.092   1.025   5.341  1.4759 -3.1920  0.2912
  217PHE     CA 3121  -3.099   0.938   5.163 -0.1044  0.4238  0.1832
  217PHE     HA 3122  -3.013   0.880   5.133 -0.5399  0.8874 -2.1190
  217PHE     CB 3123  -3.189   0.839   5.239 -0.2120 -0.0049 -0.4943
  217PHE    HB1 3124  -3.273   0.902   5.277  0.0818 -0.7602  1.5340
  217PHE    HB2 3125  -3.149   0.803   5.336 -1.6036  2.4835  1.1016
  217PHE     CG 3126  -3.229   0.720   5.158 -0.1320 -0.4604  0.1277
  217PHE    CD1 3127  -3.360   0.677   5.155 -0.5040  0.6772 -0.4546
  217PHE    HD1 3128  -3.433   0.721   5.221  0.9307  0.8827  1.0767
  217PHE    CE1 3129  -3.393   0.566   5.081 -0.3638  0.0490  0.4129
  217PHE    HE1 3130  -3.490   0.519   5.073  0.6136 -2.0664  0.2745
  217PHE     CZ 3131  -3.292   0.510   5.008 -0.2300  0.5368  0.2182
  217PHE     HZ 3132  -3.308   0.428   4.939 -0.8272  2.1061 -1.5773
  217PHE    CD2 3133  -3.129   0.657   5.088  0.6296  0.7262  0.1209
  217PHE    HD2 3134  -3.026   0.688   5.099  1.6769 -2.5266  0.4199
  217PHE    CE2 3135  -3.160   0.550   5.008 -0.2426  0.5767  0.6484
  217PHE    HE2 3136  -3.086   0.512   4.940  0.7994  2.5639  0.6015
  217PHE      C 3137  -3.160   0.992   5.038  0.2090  0.1239 -0.1021
  217PHE      O 3138  -3.123   0.939   4.934 -0.0421  0.2845 -0.2731
  218VAL      N 3139  -3.242   1.098   5.050 -0.5050 -0.4722  0.4039
  218VAL     HN 3140  -3.258   1.156   5.129 -2.9907 -1.5705  0.8028
  218VAL     CA 3141  -3.290   1.154   4.927  0.5928 -0.0804  0.1451
  218VAL     HA 3142  -3.333   1.077   4.865  0.5576  2.9118 -3.9324
  218VAL     CB 3143  -3.413   1.236   4.954  0.2996 -0.4397 -0.0852
  218VAL     HB 3144  -3.384   1.308   5.034 -0.2021  2.5632 -2.4589
  218VAL    CG1 3145  -3.455   1.326   4.837 -0.3080 -0.9359 -0.2534
  218VAL   HG11 3146  -3.391   1.411   4.804 -3.2574  2.0121  0.9568
  218VAL   HG12 3147  -3.541   1.393   4.861  1.7130  2.4995 -1.7726
  218VAL   HG13 3148  -3.492   1.268   4.751 -2.7093 -0.4667  0.3879
  218VAL    CG2 3149  -3.526   1.142   4.999 -0.0696  0.1847  0.3152
  218VAL   HG21 3150  -3.525   1.057   4.927  0.6065 -0.3032  0.8745
  218VAL   HG22 3151  -3.624   1.193   4.994 -2.3890 -3.7926  1.0302
  218VAL   HG23 3152  -3.508   1.104   5.102  0.5333 -1.5278 -0.3819
  218VAL      C 3153  -3.189   1.213   4.835  0.4113  0.1591  0.0974
  218VAL      O 3154  -3.182   1.161   4.723 -0.0977  0.1990  0.0480
  219TYR      N 3155  -3.095   1.290   4.894  0.6043 -0.1018  0.1335
  219TYR     HN 3156  -3.100   1.309   4.991  1.0354 -0.7913  0.2989
  219TYR     CA 3157  -2.980   1.352   4.837  0.6474 -0.2385  0.0703
  219TYR     HA 3158  -3.021   1.429   4.773  2.6827  0.5142 -0.4333
  219TYR     CB 3159  -2.912   1.438   4.946  0.3852 -0.2400  0.2354
  219TYR    HB1 3160  -2.881   1.377   5.033 -1.0811 -0.8243  0.3724
  219TYR    HB2 3161  -2.975   1.517   4.991  0.2219 -1.2835  1.9336
  219TYR     CG 3162  -2.785   1.498   4.897  0.0277 -0.0094 -0.4371
  219TYR    CD1 3163  -2.781   1.632   4.866  0.0213  0.0555 -0.1597
  219TYR    HD1 3164  -2.871   1.690   4.879 -0.1262 -0.4567  1.4272
  219TYR    CE1 3165  -2.660   1.692   4.840 -0.0299  0.0269 -0.4669
  219TYR    HE1 3166  -2.668   1.798   4.819 -2.3192 -0.1160 -0.5472
  219TYR     CZ 3167  -2.547   1.617   4.819  0.1610  0.1093  0.2214
  219TYR     OH 3168  -2.433   1.685   4.772 -0.1102  0.0479 -0.5482
  219TYR     HH 3169  -2.460   1.758   4.716 -1.1720 -0.9396 -1.3620
  219TYR    CD2 3170  -2.670   1.423   4.885 -0.1828 -0.2434 -1.0257
  219TYR    HD2 3171  -2.672   1.316   4.898 -0.6564 -0.4137 -2.3394
  219TYR    CE2 3172  -2.552   1.482   4.847  0.0092  0.0732  0.0275
  219TYR    HE2 3173  -2.464   1.427   4.815 -0.1397 -1.0062  1.3943
  219TYR      C 3174  -2.889   1.258   4.764  0.5696 -0.0804 -0.2307
  219TYR      O 3175  -2.838   1.287   4.657 -0.2564  0.2315 -0.5503
  220SER      N 3176  -2.870   1.138   4.820  0.3698 -0.1762 -0.3663
  220SER     HN 3177  -2.921   1.113   4.902 -1.2854  0.3894 -1.2016
  220SER     CA 3178  -2.796   1.037   4.750  0.7349  0.0337 -0.2836
  220SER     HA 3179  -2.699   1.074   4.718  0.2624  1.0777 -0.5321
  220SER     CB 3180  -2.770   0.916   4.841  0.6724  0.3799  0.1994
  220SER    HB1 3181  -2.732   0.948   4.940 -0.7349 -1.6322  1.4719
  220SER    HB2 3182  -2.684   0.857   4.805  1.6763  2.4919 -1.0175
  220SER     OG 3183  -2.891   0.842   4.848  0.7415  0.2813  0.3642
  220SER    HG1 3184  -2.951   0.888   4.907  1.1238  1.2266  0.0364
  220SER      C 3185  -2.849   0.989   4.619  0.1688  0.4155 -0.1990
  220SER      O 3186  -2.770   0.973   4.526  0.4965  0.6296  0.0391
  221ARG      N 3187  -2.981   0.967   4.608  0.1301  0.3730  0.2960
  221ARG     HN 3188  -3.040   0.970   4.687 -0.4493 -3.1130  0.1474
  221ARG     CA 3189  -3.036   0.929   4.482 -0.3117  0.7344  0.3763
  221ARG     HA 3190  -2.984   0.838   4.455 -0.1133  0.5790  1.2788
  221ARG     CB 3191  -3.186   0.902   4.501 -0.1566 -0.2068  0.3165
  221ARG    HB1 3192  -3.216   0.848   4.408 -3.5434  0.1458  1.0713
  221ARG    HB2 3193  -3.238   1.000   4.505  1.5969  0.7887 -0.0715
  221ARG     CG 3194  -3.240   0.815   4.615 -0.2568 -0.1042  0.3483
  221ARG    HG1 3195  -3.351   0.815   4.624 -0.1970  0.4487  1.2279
  221ARG    HG2 3196  -3.201   0.860   4.709  1.8410  0.9615 -0.9548
  221ARG     CD 3197  -3.196   0.668   4.611  0.1631  0.0262  0.0750
  221ARG    HD1 3198  -3.201   0.633   4.506 -1.0810 -1.7346  0.6740
  221ARG    HD2 3199  -3.257   0.599   4.673  1.1304  0.3843  1.4806
  221ARG     NE 3200  -3.057   0.667   4.665  0.1701 -0.1327  0.0529
  221ARG     HE 3201  -3.029   0.739   4.729 -1.1671 -0.0922  0.6296
  221ARG     CZ 3202  -2.983   0.556   4.693  0.2746 -0.0334  0.1741
  221ARG    NH1 3203  -3.029   0.430   4.663  0.8026 -0.0383 -0.6415
  221ARG   HH11 3204  -3.125   0.409   4.645  1.0938 -0.3018 -1.9817
  221ARG   HH12 3205  -2.972   0.349   4.672 -0.5669 -0.8565  1.1947
  221ARG    NH2 3206  -2.865   0.575   4.757  0.1837 -0.4913  0.4834
  221ARG   HH21 3207  -2.849   0.667   4.793 -0.2622 -0.3748  0.3786
  221ARG   HH22 3208  -2.799   0.500   4.765 -2.7437 -3.1387  2.2087
  221ARG      C 3209  -3.013   1.033   4.377 -0.7957 -0.1097 -0.5936
  221ARG      O 3210  -2.964   1.008   4.267  0.1949 -0.0045 -0.1910
  222VAL      N 3211  -3.041   1.160   4.411 -0.2322 -0.0133 -0.4656
  222VAL     HN 3212  -3.090   1.180   4.496  1.5981  0.9803  0.4040
  222VAL     CA 3213  -3.021   1.279   4.335  0.3482  0.2491  0.1002
  222VAL     HA 3214  -3.080   1.280   4.245  1.9379 -1.3734 -1.0347
  222VAL     CB 3215  -3.054   1.395   4.424  0.1572  0.1086  0.2135
  222VAL     HB 3216  -2.990   1.396   4.515  0.6699 -3.3269  0.0099
  222VAL    CG1 3217  -3.027   1.525   4.347 -0.2408  0.0590 -0.0092
  222VAL   HG11 3218  -2.920   1.556   4.349 -0.5620  1.1898  1.0879
  222VAL   HG12 3219  -3.086   1.612   4.382  1.5882  0.4487  2.3729
  222VAL   HG13 3220  -3.056   1.520   4.240 -1.6471 -0.2679  0.3722
  222VAL    CG2 3221  -3.200   1.392   4.470  0.4106 -0.2200  1.0173
  222VAL   HG21 3222  -3.237   1.299   4.519  0.0662  0.1493  1.4749
  222VAL   HG22 3223  -3.275   1.413   4.391  2.8301  1.3968 -0.9950
  222VAL   HG23 3224  -3.216   1.468   4.550  0.9878  1.6252 -0.5316
  222VAL      C 3225  -2.883   1.295   4.282  0.3154 -0.0985 -0.0899
  222VAL      O 3226  -2.852   1.316   4.164 -0.4715 -0.1216 -0.3022
  223PHE      N 3227  -2.783   1.275   4.370  0.4082  0.4301 -0.0685
  223PHE     HN 3228  -2.803   1.239   4.461 -2.7641 -1.2091 -1.2331
  223PHE     CA 3229  -2.643   1.282   4.344  0.4409 -0.1296 -0.0565
  223PHE     HA 3230  -2.616   1.371   4.290  0.3006  0.1921  0.4010
  223PHE     CB 3231  -2.578   1.283   4.483 -0.2180 -0.1431  0.2538
  223PHE    HB1 3232  -2.610   1.195   4.544  0.4988 -1.1628 -0.8052
  223PHE    HB2 3233  -2.628   1.365   4.539  0.4544 -0.3381  1.1794
  223PHE     CG 3234  -2.431   1.304   4.491 -0.0397 -1.0082 -0.6058
  223PHE    CD1 3235  -2.372   1.388   4.399 -0.0074 -0.0766  0.2513
  223PHE    HD1 3236  -2.438   1.433   4.326 -2.1992 -2.7388  0.4042
  223PHE    CE1 3237  -2.236   1.406   4.399 -0.0893  0.5796  0.4770
  223PHE    HE1 3238  -2.181   1.458   4.322  0.0931 -0.9457 -0.4674
  223PHE     CZ 3239  -2.155   1.335   4.485 -0.4429  0.4558  0.7094
  223PHE     HZ 3240  -2.049   1.356   4.486 -0.5045  0.8035  0.1656
  223PHE    CD2 3241  -2.349   1.234   4.576  0.5221 -0.1837 -0.4649
  223PHE    HD2 3242  -2.394   1.165   4.645 -0.1017 -0.8621 -1.5328
  223PHE    CE2 3243  -2.212   1.249   4.577  0.5109 -0.0150  0.8707
  223PHE    HE2 3244  -2.144   1.202   4.646  1.5970  0.6142  0.2757
  223PHE      C 3245  -2.593   1.174   4.254 -0.1790 -0.3276 -0.1676
  223PHE      O 3246  -2.522   1.206   4.159 -0.0622 -0.4445 -0.1197
  224GLN      N 3247  -2.632   1.047   4.276 -0.4479 -0.2854 -0.3952
  224GLN     HN 3248  -2.690   1.024   4.353 -1.6148 -0.4945 -1.2993
  224GLN     CA 3249  -2.603   0.937   4.189 -0.0166 -0.1162 -0.4688
  224GLN     HA 3250  -2.498   0.918   4.176 -0.2107 -0.7356 -1.2344
  224GLN     CB 3251  -2.657   0.803   4.242  0.0876  0.2147  0.4905
  224GLN    HB1 3252  -2.641   0.717   4.173  0.8078  0.0591  0.8368
  224GLN    HB2 3253  -2.764   0.807   4.270 -0.1157 -4.0492  1.0404
  224GLN     CG 3254  -2.584   0.764   4.371 -0.4651  0.2023  0.8003
  224GLN    HG1 3255  -2.585   0.839   4.452  0.0204  0.9470  0.1239
  224GLN    HG2 3256  -2.475   0.748   4.363 -0.0871  2.5518  0.6984
  224GLN     CD 3257  -2.632   0.631   4.428 -0.0201 -0.2442  0.1509
  224GLN    OE1 3258  -2.702   0.547   4.372 -0.2728  0.1401 -0.1061
  224GLN    NE2 3259  -2.594   0.601   4.555 -0.5244 -0.4309  0.2629
  224GLN   HE21 3260  -2.517   0.651   4.595 -1.3606  0.0371  1.3331
  224GLN   HE22 3261  -2.613   0.507   4.584  0.2201 -1.4574 -2.3354
  224GLN      C 3262  -2.663   0.958   4.054  0.0779  0.5063 -0.4168
  224GLN      O 3263  -2.594   0.950   3.952  0.1108  0.5368 -0.3969
  225GLU      N 3264  -2.792   0.994   4.042 -0.3049 -0.5389  0.4302
  225GLU     HN 3265  -2.851   1.003   4.122  2.4303  1.4366  2.4345
  225GLU     CA 3266  -2.849   1.020   3.914  0.1139 -0.0038  0.3503
  225GLU     HA 3267  -2.828   0.929   3.859 -0.1192 -0.7515  1.4534
  225GLU     CB 3268  -2.997   1.055   3.931 -0.0351 -0.3697 -0.1658
  225GLU    HB1 3269  -3.026   1.108   3.837 -0.3457 -2.6738 -1.4439
  225GLU    HB2 3270  -3.003   1.129   4.014 -0.2516 -0.1227 -0.3961
  225GLU     CG 3271  -3.098   0.948   3.971 -0.3512 -0.1197 -0.2836
  225GLU    HG1 3272  -3.196   0.996   3.993 -1.1622 -2.1225  0.7687
  225GLU    HG2 3273  -3.062   0.903   4.066  1.8143 -1.4832 -1.6564
  225GLU     CD 3274  -3.114   0.845   3.860 -0.2958 -0.3702 -0.0601
  225GLU    OE1 3275  -3.068   0.728   3.875  0.5123 -0.0051  0.3668
  225GLU    OE2 3276  -3.162   0.891   3.753 -0.0693 -0.0250 -0.0149
  225GLU      C 3277  -2.781   1.131   3.842 -0.5932  0.3947  0.2909
  225GLU      O 3278  -2.768   1.131   3.719 -0.4696  0.4385  0.3036
  226ALA      N 3279  -2.734   1.235   3.913 -0.1576 -0.1654  0.8311
  226ALA     HN 3280  -2.753   1.252   4.010  2.2051  2.3945  0.9737
  226ALA     CA 3281  -2.660   1.348   3.867  0.1448 -0.5045  0.4869
  226ALA     HA 3282  -2.716   1.382   3.781  1.8190 -0.1789 -0.5242
  226ALA     CB 3283  -2.645   1.462   3.969  0.1162  0.0044 -0.0736
  226ALA    HB1 3284  -2.741   1.488   4.019 -0.1972 -0.9415 -0.1634
  226ALA    HB2 3285  -2.596   1.548   3.918  2.1219 -0.9387  0.1703
  226ALA    HB3 3286  -2.580   1.430   4.053 -0.1680 -0.0763  0.1163
  226ALA      C 3287  -2.531   1.306   3.804  0.3254  0.5346  0.1405
  226ALA      O 3288  -2.496   1.339   3.691 -0.0702 -0.1626 -0.1921
  227LYS      N 3289  -2.463   1.212   3.873  0.1442  0.3948  0.1293
  227LYS     HN 3290  -2.508   1.168   3.951  0.5351 -1.1840 -0.5085
  227LYS     CA 3291  -2.342   1.157   3.821 -0.0249  0.2063 -0.0654
  227LYS     HA 3292  -2.285   1.234   3.770 -2.4913  0.9505 -1.8628
  227LYS     CB 3293  -2.261   1.082   3.929  0.1029  0.0734 -0.2541
  227LYS    HB1 3294  -2.190   1.013   3.879 -1.2153 -0.9296 -0.7757
  227LYS    HB2 3295  -2.331   1.023   3.990 -0.8641  2.6809  1.3061
  227LYS     CG 3296  -2.191   1.177   4.027 -0.1945 -0.0828  0.1088
  227LYS    HG1 3297  -2.262   1.256   4.060 -2.2275 -0.6236 -2.5848
  227LYS    HG2 3298  -2.115   1.240   3.976  0.0962 -0.0088  0.6261
  227LYS     CD 3299  -2.125   1.105   4.144 -0.1542  0.0809  0.1870
  227LYS    HD1 3300  -2.047   1.168   4.191 -0.8048  0.2362  1.0826
  227LYS    HD2 3301  -2.080   1.015   4.097 -0.6305  0.0342 -0.1888
  227LYS     CE 3302  -2.229   1.057   4.246 -0.0343 -0.3955  0.0894
  227LYS    HE1 3303  -2.311   1.002   4.196  0.9209  1.3402 -3.7044
  227LYS    HE2 3304  -2.262   1.152   4.294  2.2725  0.3440  0.3583
  227LYS     NZ 3305  -2.168   0.978   4.355  0.3795 -0.1880  0.0111
  227LYS    HZ1 3306  -2.235   0.947   4.428  2.5658 -1.0617  1.7658
  227LYS    HZ2 3307  -2.083   1.021   4.398  0.1754  1.2801 -0.9775
  227LYS    HZ3 3308  -2.126   0.893   4.312 -0.8890 -0.1110 -1.4440
  227LYS      C 3309  -2.356   1.073   3.699 -0.2826  0.2147 -0.0419
  227LYS      O 3310  -2.265   1.071   3.617  0.2946  0.2984  0.5878
  228ARG      N 3311  -2.469   1.001   3.687 -0.1763  0.0159  0.1330
  228ARG     HN 3312  -2.533   1.005   3.764  0.0558  0.7948  0.2922
  228ARG     CA 3313  -2.503   0.933   3.566 -0.0554 -0.0966  0.1623
  228ARG     HA 3314  -2.420   0.874   3.531  1.2433  1.7044  0.0369
  228ARG     CB 3315  -2.630   0.847   3.579 -0.3148  0.2753  0.1180
  228ARG    HB1 3316  -2.659   0.806   3.480  1.0336 -0.2145 -0.0939
  228ARG    HB2 3317  -2.705   0.922   3.610  1.7996  1.6884  2.1445
  228ARG     CG 3318  -2.620   0.729   3.676  0.0652  0.3734  0.2033
  228ARG    HG1 3319  -2.709   0.663   3.672 -1.2006  2.0373 -0.5258
  228ARG    HG2 3320  -2.609   0.770   3.778 -0.4951  0.0020  0.4215
  228ARG     CD 3321  -2.510   0.624   3.661 -0.1629  0.1492  0.0702
  228ARG    HD1 3322  -2.420   0.688   3.671 -0.5388  0.8451 -0.8237
  228ARG    HD2 3323  -2.532   0.584   3.560 -3.0099  3.7213 -0.9535
  228ARG     NE 3324  -2.518   0.534   3.779  0.1396 -0.2581 -0.2190
  228ARG     HE 3325  -2.594   0.530   3.843 -0.2317  0.1701 -0.6300
  228ARG     CZ 3326  -2.449   0.416   3.773 -0.2483 -0.4931 -0.0514
  228ARG    NH1 3327  -2.373   0.384   3.664  0.2414  0.2770  0.0609
  228ARG   HH11 3328  -2.307   0.309   3.673  1.4072  1.3283  0.7013
  228ARG   HH12 3329  -2.348   0.462   3.608 -0.9389  0.3034 -0.4527
  228ARG    NH2 3330  -2.474   0.331   3.877 -0.6750 -0.1373  0.1409
  228ARG   HH21 3331  -2.515   0.365   3.962  1.4629 -0.6096  1.4552
  228ARG   HH22 3332  -2.407   0.257   3.882 -0.9262 -0.4777 -1.3211
  228ARG      C 3333  -2.534   1.029   3.456  0.0626 -0.3866 -0.1252
  228ARG      O 3334  -2.502   0.988   3.345  0.1389  0.1662 -0.3122
  229GLN      N 3335  -2.595   1.147   3.475  0.5987 -0.1859  0.3662
  229GLN     HN 3336  -2.631   1.165   3.566 -1.9320  0.5121 -0.6997
  229GLN     CA 3337  -2.623   1.253   3.384  0.0403 -0.5106  0.1555
  229GLN     HA 3338  -2.679   1.221   3.298 -0.1653  1.7939 -0.6542
  229GLN     CB 3339  -2.719   1.357   3.444 -0.0778 -0.3203 -0.3576
  229GLN    HB1 3340  -2.693   1.457   3.403 -0.6322  0.3688  0.9209
  229GLN    HB2 3341  -2.707   1.364   3.554 -1.6322  0.2420 -0.1994
  229GLN     CG 3342  -2.868   1.325   3.433 -0.2182  0.1173  0.2247
  229GLN    HG1 3343  -2.932   1.378   3.507 -2.1920 -2.1689  0.2696
  229GLN    HG2 3344  -2.885   1.221   3.466  1.0501  0.9309  3.8149
  229GLN     CD 3345  -2.920   1.329   3.289  0.7414 -0.1442 -0.1371
  229GLN    OE1 3346  -2.930   1.224   3.226 -0.1490 -0.1325 -0.0334
  229GLN    NE2 3347  -2.966   1.447   3.241 -0.0308 -0.2464  0.3344
  229GLN   HE21 3348  -2.996   1.453   3.145 -0.5376 -3.0892  0.2481
  229GLN   HE22 3349  -2.967   1.534   3.291 -1.0119  0.0306 -0.1325
  229GLN      C 3350  -2.501   1.304   3.313 -0.0449  0.0072  0.3793
  229GLN      O 3351  -2.501   1.324   3.192 -0.1031  0.1814  0.4076
  230LEU      N 3352  -2.392   1.315   3.391  0.1312  0.2481  0.0969
  230LEU     HN 3353  -2.395   1.304   3.490 -0.1775  2.4625  0.3944
  230LEU     CA 3354  -2.261   1.344   3.340  0.1912 -0.4987 -0.1747
  230LEU     HA 3355  -2.263   1.434   3.281 -0.2572 -0.3489  0.0622
  230LEU     CB 3356  -2.164   1.364   3.457 -0.4309  0.1120  0.2381
  230LEU    HB1 3357  -2.061   1.376   3.419 -0.7195 -0.2124 -0.6680
  230LEU    HB2 3358  -2.162   1.274   3.521  0.9789 -1.1481 -1.4939
  230LEU     CG 3359  -2.198   1.485   3.547 -0.3852 -0.0663  0.4947
  230LEU     HG 3360  -2.297   1.460   3.592 -1.0003  0.1570 -0.6782
  230LEU    CD1 3361  -2.101   1.503   3.665  0.5900  0.1431 -0.3263
  230LEU   HD11 3362  -2.128   1.584   3.736  0.8254 -0.2157  0.1738
  230LEU   HD12 3363  -1.996   1.520   3.633  0.7176 -2.4828 -1.5609
  230LEU   HD13 3364  -2.105   1.412   3.728  0.0623  0.1450 -0.3543
  230LEU    CD2 3365  -2.213   1.617   3.470  0.8638  0.0118  0.3733
  230LEU   HD21 3366  -2.238   1.691   3.549  0.2119  0.8898 -0.6313
  230LEU   HD22 3367  -2.282   1.609   3.384 -0.8124 -0.4787  1.7093
  230LEU   HD23 3368  -2.108   1.630   3.434  1.1551  0.5829  1.3710
  230LEU      C 3369  -2.207   1.251   3.236 -0.1840 -0.6008 -0.2831
  230LEU      O 3370  -2.114   1.296   3.168 -0.0752 -0.1343  0.1659
  231GLN      N 3371  -2.269   1.135   3.214 -0.5908 -0.4091 -0.1518
  231GLN     HN 3372  -2.330   1.097   3.283 -0.4107  0.8281  0.7076
  231GLN     CA 3373  -2.226   1.035   3.121  0.3363 -0.2551  0.1092
  231GLN     HA 3374  -2.128   1.058   3.081 -0.1376 -1.4327 -1.8976
  231GLN     CB 3375  -2.234   0.893   3.177 -0.5036 -0.2365  0.0460
  231GLN    HB1 3376  -2.182   0.821   3.111 -0.2718  1.5737 -1.8333
  231GLN    HB2 3377  -2.339   0.859   3.189 -0.6672  0.0547 -0.5515
  231GLN     CG 3378  -2.181   0.881   3.320 -0.3597 -0.2504 -0.0084
  231GLN    HG1 3379  -2.178   0.775   3.353  0.5267 -0.3006 -0.2052
  231GLN    HG2 3380  -2.254   0.924   3.393  0.1858  0.2131  0.2820
  231GLN     CD 3381  -2.040   0.936   3.343 -0.2696 -0.5430  0.1492
  231GLN    OE1 3382  -1.944   0.887   3.285 -0.0301 -0.2005  0.2534
  231GLN    NE2 3383  -2.017   1.037   3.431  0.3272 -0.2379 -0.3504
  231GLN   HE21 3384  -2.095   1.077   3.479 -0.6372  0.8852 -2.6886
  231GLN   HE22 3385  -1.923   1.069   3.444  0.0245  0.0364  1.3851
  231GLN      C 3386  -2.311   1.035   2.998  0.5329  0.7264 -0.0350
  231GLN      O 3387  -2.287   0.962   2.902 -0.1987 -0.2110  0.4800
  232LYS      N 3388  -2.415   1.121   3.003  0.0535  0.1454  0.0313
  232LYS     HN 3389  -2.430   1.187   3.076 -3.7976  2.3858 -2.4366
  232LYS     CA 3390  -2.513   1.130   2.899  0.0825  0.0849 -0.0018
  232LYS     HA 3391  -2.504   1.046   2.832  2.3108  1.0311 -1.0041
  232LYS     CB 3392  -2.654   1.129   2.961  0.1463 -0.5089  0.1421
  232LYS    HB1 3393  -2.726   1.127   2.876  1.6129  0.7866 -1.2187
  232LYS    HB2 3394  -2.672   1.227   3.010  1.1119  0.5031 -1.4009
  232LYS     CG 3395  -2.698   1.027   3.066 -0.0591 -0.0152  0.5418
  232LYS    HG1 3396  -2.807   1.038   3.083  0.1536  1.0014  1.3029
  232LYS    HG2 3397  -2.650   1.042   3.165  2.0106 -3.2828  0.1848
  232LYS     CD 3398  -2.661   0.880   3.044 -0.4586 -0.0503  0.1017
  232LYS    HD1 3399  -2.552   0.871   3.024 -0.4992  1.0232 -0.7630
  232LYS    HD2 3400  -2.711   0.845   2.951 -1.0094  3.3740 -1.0427
  232LYS     CE 3401  -2.685   0.777   3.154 -0.0511  0.1865  0.4122
  232LYS    HE1 3402  -2.635   0.805   3.250 -0.8520  0.4568  0.7671
  232LYS    HE2 3403  -2.650   0.678   3.120  2.6246  0.7519  1.2863
  232LYS     NZ 3404  -2.825   0.771   3.202 -0.1070  0.1605  0.2434
  232LYS    HZ1 3405  -2.903   0.774   3.132 -0.3260  0.7702  0.5074
  232LYS    HZ2 3406  -2.842   0.847   3.271  0.7014  1.0744 -0.5333
  232LYS    HZ3 3407  -2.829   0.682   3.256  2.2045  0.6722  1.3695
  232LYS      C 3408  -2.496   1.250   2.812  0.0478 -0.1002 -0.2657
  232LYS      O 3409  -2.574   1.270   2.719  0.0714 -0.2815 -0.3248
  233ILE      N 3410  -2.387   1.328   2.823  0.0386 -0.0913 -0.2362
  233ILE     HN 3411  -2.324   1.327   2.901  1.7645  1.5227 -1.5150
  233ILE     CA 3412  -2.370   1.439   2.734  0.1071  0.0238 -0.0818
  233ILE     HA 3413  -2.460   1.476   2.687  0.2726  0.3000 -0.1806
  233ILE     CB 3414  -2.293   1.545   2.807 -0.1290  0.4255 -0.4103
  233ILE     HB 3415  -2.214   1.490   2.863 -0.6006  1.2359  1.0825
  233ILE    CG2 3416  -2.215   1.645   2.721 -0.0628  0.6368 -0.1031
  233ILE   HG21 3417  -2.130   1.597   2.669 -0.0349  0.8715 -0.2762
  233ILE   HG22 3418  -2.180   1.731   2.782  1.7745 -0.3260  0.2810
  233ILE   HG23 3419  -2.287   1.683   2.645 -1.3479  0.4013  0.9536
  233ILE    CG1 3420  -2.390   1.606   2.910 -0.1068 -0.2133 -0.0064
  233ILE   HG11 3421  -2.455   1.527   2.953 -0.1329 -0.6337 -0.7844
  233ILE   HG12 3422  -2.447   1.672   2.842 -1.4877 -2.8238 -1.5604
  233ILE     CD 3423  -2.314   1.675   3.022  0.6817  0.4790 -0.9509
  233ILE    HD1 3424  -2.245   1.602   3.071  0.7709  0.1075 -1.6211
  233ILE    HD2 3425  -2.381   1.712   3.103  2.4458  0.4314  0.6219
  233ILE    HD3 3426  -2.261   1.762   2.976  0.8239  0.9135  0.0062
  233ILE      C 3427  -2.281   1.400   2.621 -0.3836 -0.4527 -0.3157
  233ILE      O 3428  -2.296   1.445   2.508 -0.5294  0.4721  0.0634
  234ASP      N 3429  -2.187   1.308   2.648  0.2583  0.0505 -0.8050
  234ASP     HN 3430  -2.166   1.278   2.740 -2.3679 -0.7277 -0.3978
  234ASP     CA 3431  -2.111   1.257   2.538  0.2965  0.1839 -0.8410
  234ASP     HA 3432  -2.098   1.339   2.470 -0.5501  0.0816 -1.1294
  234ASP     CB 3433  -1.972   1.213   2.588  0.1082  0.3027 -0.2187
  234ASP    HB1 3434  -1.919   1.167   2.503 -0.0511 -1.2457  0.4826
  234ASP    HB2 3435  -1.991   1.141   2.670  1.4803  1.0097  0.7653
  234ASP     CG 3436  -1.893   1.337   2.630  0.3399  0.1227 -0.1186
  234ASP    OD1 3437  -1.839   1.335   2.743  0.2408 -0.0079 -0.0728
  234ASP    OD2 3438  -1.878   1.433   2.549  0.1715  0.0678 -0.2158
  234ASP      C 3439  -2.152   1.137   2.459 -0.1006 -0.1648 -0.1120
  234ASP      O 3440  -2.118   1.122   2.342  1.0827 -0.4535  0.2555
  235LYS      N 3441  -2.242   1.056   2.517 -0.2626  0.0075 -0.1182
  235LYS     HN 3442  -2.269   1.077   2.611  3.6079  3.0505  0.5881
  235LYS     CA 3443  -2.297   0.943   2.449  0.3516 -0.3680 -0.0073
  235LYS     HA 3444  -2.325   0.957   2.345 -2.0172 -1.9801  0.3201
  235LYS     CB 3445  -2.211   0.816   2.445  0.4153 -0.3395  0.4847
  235LYS    HB1 3446  -2.272   0.741   2.391  0.4515  0.0565 -0.1084
  235LYS    HB2 3447  -2.192   0.786   2.551 -1.3231 -1.7046  0.4650
  235LYS     CG 3448  -2.077   0.821   2.371  0.0028 -0.3525 -0.2758
  235LYS    HG1 3449  -2.036   0.721   2.396 -1.5616 -0.5857  1.6384
  235LYS    HG2 3450  -2.012   0.893   2.426 -2.1438  0.5382  1.2323
  235LYS     CD 3451  -2.089   0.827   2.219 -0.2852 -0.0927 -0.2442
  235LYS    HD1 3452  -2.167   0.902   2.194  0.3485  0.8735  0.5884
  235LYS    HD2 3453  -2.120   0.725   2.189 -3.4055  0.8082 -0.4038
  235LYS     CE 3454  -1.966   0.865   2.136 -0.1390 -0.0614 -0.0126
  235LYS    HE1 3455  -1.981   0.830   2.032 -0.8300 -1.4269  0.5303
  235LYS    HE2 3456  -1.881   0.807   2.179  0.7266  1.2284  0.1021
  235LYS     NZ 3457  -1.934   1.009   2.153  0.2179 -0.1940  0.4679
  235LYS    HZ1 3458  -2.023   1.061   2.161  1.3154  1.5397  2.3875
  235LYS    HZ2 3459  -1.878   1.038   2.070 -1.6652 -0.0769 -0.8109
  235LYS    HZ3 3460  -1.882   1.011   2.244 -1.2894 -1.7982  1.4215
  235LYS      C 3461  -2.425   0.917   2.522  0.2766 -0.4674 -0.1723
  235LYS      O 3462  -2.454   0.974   2.627  0.4109 -0.9428  0.1266
  236SER      N 3463  -2.503   0.820   2.473  0.0006 -0.0426 -0.5810
  236SER     HN 3464  -2.484   0.775   2.386 -0.4410 -0.7248 -0.3336
  236SER     CA 3465  -2.633   0.782   2.520  0.0508 -0.3159 -0.6568
  236SER     HA 3466  -2.633   0.781   2.628  2.3292 -2.6812 -0.5749
  236SER     CB 3467  -2.739   0.862   2.444 -0.1688  0.0789  0.0494
  236SER    HB1 3468  -2.733   0.857   2.333 -2.6127  4.0273 -0.4417
  236SER    HB2 3469  -2.747   0.968   2.476 -2.2896  0.1503 -0.5247
  236SER     OG 3470  -2.869   0.810   2.469 -0.1861 -0.0424 -0.2864
  236SER    HG1 3471  -2.887   0.768   2.384  1.1672  1.8900 -1.6143
  236SER      C 3472  -2.646   0.636   2.497  0.0986 -0.3642 -0.3893
  236SER      O 3473  -2.623   0.578   2.390  0.2203 -0.1147 -0.4972
  237GLU      N 3474  -2.695   0.556   2.594  0.2005 -0.0668 -0.0938
  237GLU     HN 3475  -2.742   0.596   2.672  1.1482  0.8637  0.0210
  237GLU     CA 3476  -2.711   0.415   2.581  0.4938 -0.0878 -0.2482
  237GLU     HA 3477  -2.628   0.375   2.525  0.5451 -0.2880 -0.0298
  237GLU     CB 3478  -2.701   0.368   2.727 -0.2850 -0.1544 -0.2098
  237GLU    HB1 3479  -2.786   0.398   2.793  2.0718  1.1141  2.4981
  237GLU    HB2 3480  -2.608   0.412   2.770  0.3858 -0.1513 -1.6350
  237GLU     CG 3481  -2.686   0.218   2.755 -0.2776 -0.1284 -0.0722
  237GLU    HG1 3482  -2.613   0.168   2.688 -0.0180 -2.7207  1.9929
  237GLU    HG2 3483  -2.785   0.168   2.748 -0.0024 -0.9298  1.4203
  237GLU     CD 3484  -2.631   0.185   2.893 -0.0386  0.7701  0.0517
  237GLU    OE1 3485  -2.508   0.159   2.894 -0.1761  0.1127  0.1224
  237GLU    OE2 3486  -2.702   0.170   2.996  0.0159 -0.1561 -0.0414
  237GLU      C 3487  -2.843   0.363   2.534  0.3330 -0.1714  0.2816
  237GLU      O 3488  -2.864   0.245   2.509  0.0231  0.0511 -0.5539
  238GLY      N 3489  -2.941   0.455   2.529  0.1363 -0.3870  0.1901
  238GLY     HN 3490  -2.917   0.542   2.571 -0.9265 -1.1350  2.5375
  238GLY     CA 3491  -3.074   0.450   2.478  0.2081  0.6552 -0.1156
  238GLY    HA1 3492  -3.124   0.545   2.492  0.9047  0.7549  2.0600
  238GLY    HA2 3493  -3.126   0.371   2.531  1.9261 -0.1568  0.4090
  238GLY      C 3494  -3.085   0.410   2.335 -0.0934 -0.3352  0.1795
  238GLY      O 3495  -2.990   0.360   2.276  0.2862 -0.3158  0.7673
  239ARG      N 3496  -3.201   0.432   2.270 -0.1926 -0.5749  0.2734
  239ARG     HN 3497  -3.275   0.485   2.311  0.3122  0.3041  0.0606
  239ARG     CA 3498  -3.210   0.410   2.129  0.1644  0.0321  0.1559
  239ARG     HA 3499  -3.193   0.305   2.114  1.2071  0.1709  0.2975
  239ARG     CB 3500  -3.347   0.454   2.075  0.4129 -0.2643 -0.7218
  239ARG    HB1 3501  -3.348   0.475   1.965 -1.6800  0.4298 -0.6019
  239ARG    HB2 3502  -3.379   0.552   2.117 -1.5487 -0.7536 -0.9992
  239ARG     CG 3503  -3.456   0.352   2.108  0.4493 -0.0662  0.0260
  239ARG    HG1 3504  -3.466   0.338   2.217 -1.3634 -0.1016 -0.1152
  239ARG    HG2 3505  -3.428   0.256   2.060 -0.7946 -0.7487  0.6273
  239ARG     CD 3506  -3.598   0.393   2.070  0.4345 -0.1145  0.0309
  239ARG    HD1 3507  -3.596   0.504   2.074  1.8015 -0.0874 -0.8795
  239ARG    HD2 3508  -3.674   0.343   2.135  0.4491 -0.1601  0.0131
  239ARG     NE 3509  -3.607   0.353   1.926 -0.0769 -0.1148  0.0599
  239ARG     HE 3510  -3.550   0.273   1.911 -1.2644 -1.1852  1.0609
  239ARG     CZ 3511  -3.660   0.425   1.823 -0.4373  0.0729  0.3730
  239ARG    NH1 3512  -3.702   0.555   1.814  0.1266  0.2156 -0.2533
  239ARG   HH11 3513  -3.724   0.586   1.906 -1.3001 -2.6797  0.4920
  239ARG   HH12 3514  -3.759   0.571   1.734  1.4300  0.4540 -1.1772
  239ARG    NH2 3515  -3.673   0.365   1.702 -0.3532  0.6528  0.0702
  239ARG   HH21 3516  -3.619   0.281   1.698 -1.1822 -0.1616  3.2377
  239ARG   HH22 3517  -3.691   0.413   1.616  3.6310  0.3993 -1.0988
  239ARG      C 3518  -3.114   0.481   2.040 -0.4498  0.0284 -0.5134
  239ARG      O 3519  -3.046   0.417   1.960 -0.4513 -0.3800 -0.1904
  240PHE      N 3520  -3.083   0.611   2.055 -0.2236 -0.0602 -0.2103
  240PHE     HN 3521  -3.127   0.657   2.131 -0.5081 -0.6038 -0.0397
  240PHE     CA 3522  -2.993   0.690   1.976  0.0449 -0.0690  0.0858
  240PHE     HA 3523  -2.974   0.632   1.887 -2.5217  0.9612 -1.2469
  240PHE     CB 3524  -3.062   0.824   1.948 -0.2833 -0.2216  0.1496
  240PHE    HB1 3525  -2.984   0.895   1.913  0.7698 -0.5539  1.7284
  240PHE    HB2 3526  -3.116   0.857   2.039 -2.1672  0.9520 -1.3153
  240PHE     CG 3527  -3.161   0.802   1.839 -0.0675  0.0791 -0.1114
  240PHE    CD1 3528  -3.291   0.785   1.880  0.0963 -0.1653  0.3135
  240PHE    HD1 3529  -3.319   0.795   1.984  0.7498 -1.1242  0.5949
  240PHE    CE1 3530  -3.388   0.767   1.784  0.0453 -0.5772  0.4395
  240PHE    HE1 3531  -3.493   0.766   1.806 -0.3692 -0.5440 -1.3599
  240PHE     CZ 3532  -3.356   0.760   1.650  0.2830 -0.6889  0.5005
  240PHE     HZ 3533  -3.432   0.738   1.577  1.8409 -1.3010 -1.0043
  240PHE    CD2 3534  -3.129   0.796   1.706 -0.6052  0.0728 -0.2442
  240PHE    HD2 3535  -3.024   0.803   1.682  0.3148 -2.3041  2.5654
  240PHE    CE2 3536  -3.225   0.769   1.611 -0.0858 -0.2289 -0.6889
  240PHE    HE2 3537  -3.195   0.780   1.508  1.9462 -1.1659 -0.2571
  240PHE      C 3538  -2.867   0.704   2.054  0.2591  0.4037 -0.3452
  240PHE      O 3539  -2.862   0.700   2.177  0.8149 -0.3785 -0.3848
  241HSD      N 3540  -2.751   0.705   1.986  0.4153  0.0510 -0.0848
  241HSD     HN 3541  -2.762   0.697   1.887  0.0372 -0.9457  0.0251
  241HSD     CA 3542  -2.621   0.685   2.044  0.2855 -0.2158  0.1201
  241HSD     HA 3543  -2.641   0.611   2.120 -0.6403 -2.6688 -2.3502
  241HSD     CB 3544  -2.519   0.611   1.956  0.0209 -0.5067  0.0589
  241HSD    HB1 3545  -2.495   0.672   1.867  2.1945 -4.1394 -2.1068
  241HSD    HB2 3546  -2.423   0.608   2.012 -0.0617 -0.7531  0.1878
  241HSD    ND1 3547  -2.565   0.366   1.978 -0.1354 -0.2767 -0.3206
  241HSD    HD1 3548  -2.568   0.369   2.078 -2.1296  1.1823 -0.3618
  241HSD     CG 3549  -2.559   0.478   1.898 -0.8701 -0.1411 -0.1935
  241HSD    CE1 3550  -2.576   0.258   1.897  0.4786 -0.3705 -0.2837
  241HSD    HE1 3551  -2.585   0.155   1.933 -1.1216  0.0550  0.6097
  241HSD    NE2 3552  -2.581   0.296   1.771  0.2197  0.2085 -0.1006
  241HSD    CD2 3553  -2.568   0.433   1.770 -0.7942  0.3082 -0.3578
  241HSD    HD2 3554  -2.546   0.485   1.677  0.2966  1.4953  0.5260
  241HSD      C 3555  -2.559   0.811   2.094 -0.0680 -0.1319  0.3479
  241HSD      O 3556  -2.473   0.822   2.181 -0.3744  0.3063  0.6055
  242VAL      N 3557  -2.610   0.924   2.041  0.5162 -0.1189 -0.1891
  242VAL     HN 3558  -2.697   0.917   1.992  0.0530  1.9239  0.2612
  242VAL     CA 3559  -2.564   1.057   2.065  0.5905 -0.1680 -0.0560
  242VAL     HA 3560  -2.457   1.059   2.083  0.3377  0.7118  1.4932
  242VAL     CB 3561  -2.599   1.167   1.968  0.6396  0.0241  0.1419
  242VAL     HB 3562  -2.708   1.176   1.950  0.4392  1.4381  1.8751
  242VAL    CG1 3563  -2.542   1.306   1.998  0.3017  0.2885 -0.4301
  242VAL   HG11 3564  -2.566   1.379   1.917  1.6515  0.6469 -0.5430
  242VAL   HG12 3565  -2.432   1.305   2.016  0.6007 -1.3606 -1.9687
  242VAL   HG13 3566  -2.595   1.337   2.090 -0.3121 -0.6809 -0.4374
  242VAL    CG2 3567  -2.536   1.112   1.839  0.2867 -0.3566  0.1303
  242VAL   HG21 3568  -2.590   1.019   1.810 -2.2205  0.9898  0.1588
  242VAL   HG22 3569  -2.427   1.097   1.850  0.5244 -0.5968 -2.0004
  242VAL   HG23 3570  -2.544   1.188   1.758 -0.4090  1.0853  1.4980
  242VAL      C 3571  -2.614   1.108   2.195  0.2088  0.1946 -0.3400
  242VAL      O 3572  -2.726   1.089   2.242  0.4475  0.0799  0.1987
  257GLY      N 3573  -2.528   1.181   2.269  0.0507 -0.1767  0.2174
  257GLY     HN 3574  -2.432   1.187   2.243  0.0288  2.0318  0.4729
  257GLY     CA 3575  -2.552   1.257   2.387  0.0838  0.2194 -0.0301
  257GLY    HA1 3576  -2.590   1.198   2.470  0.3401  0.7178  0.4500
  257GLY    HA2 3577  -2.455   1.293   2.417 -0.2438  0.0447  1.3477
  257GLY      C 3578  -2.642   1.376   2.383  0.2364  0.3330 -0.1120
  257GLY      O 3579  -2.689   1.419   2.278  0.3587  0.6320 -0.0453
  258LEU      N 3580  -2.659   1.442   2.499  0.1209 -0.2431  0.2057
  258LEU     HN 3581  -2.631   1.393   2.582  2.2283 -1.6089 -1.2065
  258LEU     CA 3582  -2.742   1.558   2.514  0.9016  0.3306  0.1745
  258LEU     HA 3583  -2.840   1.529   2.479 -0.8677  4.4110  1.2413
  258LEU     CB 3584  -2.755   1.589   2.664  0.5901  0.1391  0.1903
  258LEU    HB1 3585  -2.813   1.683   2.675 -0.5902 -0.5408 -0.1759
  258LEU    HB2 3586  -2.654   1.602   2.709  0.9617  0.1125 -0.6062
  258LEU     CG 3587  -2.829   1.481   2.743  0.3212  0.5135  0.4565
  258LEU     HG 3588  -2.804   1.381   2.701 -1.3557  0.3006 -0.1093
  258LEU    CD1 3589  -2.790   1.488   2.892 -0.0086  0.5094  0.5439
  258LEU   HD11 3590  -2.801   1.595   2.920 -1.7294  0.7270 -0.7590
  258LEU   HD12 3591  -2.684   1.455   2.896 -0.3552 -1.6650 -3.2714
  258LEU   HD13 3592  -2.851   1.422   2.957 -0.1343  0.4921  0.4100
  258LEU    CD2 3593  -2.981   1.499   2.735  0.2739 -0.2727 -0.7706
  258LEU   HD21 3594  -3.027   1.400   2.759  0.0469  0.6513  3.4076
  258LEU   HD22 3595  -3.019   1.528   2.635  1.1460 -1.5509 -1.4865
  258LEU   HD23 3596  -3.017   1.576   2.807  0.2646 -0.3139 -0.7313
  258LEU      C 3597  -2.695   1.679   2.441  0.7521  0.4675  0.3039
  258LEU      O 3598  -2.577   1.712   2.435  0.8492  0.1381  0.3551
  259ARG      N 3599  -2.790   1.758   2.390  0.1964 -0.7303 -0.5636
  259ARG     HN 3600  -2.887   1.734   2.394 -0.0704  0.3676 -0.0279
  259ARG     CA 3601  -2.769   1.889   2.336  0.0289 -0.4079  0.1394
  259ARG     HA 3602  -2.663   1.910   2.337  0.1611 -0.3107 -3.2716
  259ARG     CB 3603  -2.818   1.912   2.192  0.2225  0.5438  0.2181
  259ARG    HB1 3604  -2.808   2.016   2.154 -1.1530  1.7214  2.8419
  259ARG    HB2 3605  -2.926   1.887   2.185  0.1286  1.2375 -1.1616
  259ARG     CG 3606  -2.755   1.809   2.097 -0.4875  0.1738  0.1448
  259ARG    HG1 3607  -2.787   1.833   1.994  2.8576 -0.8435 -1.2535
  259ARG    HG2 3608  -2.800   1.708   2.114  1.4658 -0.8623 -0.6106
  259ARG     CD 3609  -2.603   1.800   2.092 -0.4615  0.7109 -0.0699
  259ARG    HD1 3610  -2.563   1.903   2.104  1.3015  0.0337  0.1950
  259ARG    HD2 3611  -2.554   1.738   2.170 -2.4174  0.6043  1.1484
  259ARG     NE 3612  -2.569   1.759   1.953  0.0358  0.1806  0.2046
  259ARG     HE 3613  -2.641   1.750   1.884  1.0611 -0.5185 -0.8216
  259ARG     CZ 3614  -2.445   1.730   1.904 -0.3298 -0.5165 -0.3233
  259ARG    NH1 3615  -2.334   1.745   1.983 -0.4336  0.5591 -0.3605
  259ARG   HH11 3616  -2.367   1.738   2.077  0.4013 -0.2655 -0.1188
  259ARG   HH12 3617  -2.240   1.728   1.956 -0.3711  0.1855  0.0755
  259ARG    NH2 3618  -2.440   1.694   1.772  0.0721  1.3482 -0.8485
  259ARG   HH21 3619  -2.526   1.673   1.726 -0.4527 -1.3732  1.1722
  259ARG   HH22 3620  -2.349   1.679   1.733 -0.2119 -0.0588 -0.9941
  259ARG      C 3621  -2.834   1.990   2.423 -0.5144 -0.1525 -0.5522
  259ARG      O 3622  -2.953   1.984   2.450 -0.3779 -0.1030  0.0754
  260ARG      N 3623  -2.752   2.084   2.474 -0.4407 -0.4527 -0.1089
  260ARG     HN 3624  -2.658   2.099   2.443 -0.1347  2.9044  1.9006
  260ARG     CA 3625  -2.799   2.209   2.527  0.0674 -0.1973 -0.2511
  260ARG     HA 3626  -2.704   2.259   2.542 -0.6109  1.1366 -0.2820
  260ARG     CB 3627  -2.893   2.289   2.435 -0.0421 -0.2091 -0.1485
  260ARG    HB1 3628  -2.914   2.389   2.479  2.3181  0.6759 -0.8923
  260ARG    HB2 3629  -2.988   2.236   2.414 -0.8186  0.5197  1.3702
  260ARG     CG 3630  -2.830   2.305   2.297  0.1457 -0.3985 -0.0870
  260ARG    HG1 3631  -2.897   2.382   2.253  1.7024  1.1906  0.1799
  260ARG    HG2 3632  -2.835   2.210   2.239  0.8646 -0.7474  0.4101
  260ARG     CD 3633  -2.689   2.365   2.293 -0.0265  0.0341  0.2713
  260ARG    HD1 3634  -2.620   2.288   2.335  2.1121  1.9388  0.3961
  260ARG    HD2 3635  -2.685   2.459   2.352  1.7522  0.3231 -0.2791
  260ARG     NE 3636  -2.661   2.382   2.148 -0.1391 -0.4163  0.1940
  260ARG     HE 3637  -2.726   2.422   2.084  1.4790 -1.1269 -2.0068
  260ARG     CZ 3638  -2.548   2.336   2.087 -0.2556 -0.1183 -0.2470
  260ARG    NH1 3639  -2.449   2.271   2.154 -0.6711 -0.5781 -0.0712
  260ARG   HH11 3640  -2.442   2.280   2.254  1.0248  1.9092 -0.2969
  260ARG   HH12 3641  -2.362   2.259   2.105 -0.0315 -3.2539  1.5154
  260ARG    NH2 3642  -2.529   2.354   1.953  0.3548 -0.1721 -0.1694
  260ARG   HH21 3643  -2.607   2.387   1.900 -0.0267 -0.3397  0.2857
  260ARG   HH22 3644  -2.443   2.361   1.901  0.7595  0.5063  0.5810
  260ARG      C 3645  -2.850   2.178   2.663 -0.0057  0.2497 -0.1775
  260ARG      O 3646  -2.926   2.262   2.712  0.3176  0.3105  0.2249
  261SER      N 3647  -2.810   2.068   2.729  0.0707  0.3487 -0.0563
  261SER     HN 3648  -2.747   2.007   2.681 -1.1105 -0.0207 -1.2196
  261SER     CA 3649  -2.848   2.036   2.863 -0.1449  0.0880 -0.1758
  261SER     HA 3650  -2.933   2.089   2.903  0.6708 -1.0726  3.4670
  261SER     CB 3651  -2.885   1.887   2.853 -0.0443  0.0426  0.1003
  261SER    HB1 3652  -2.797   1.831   2.815 -1.1576 -0.8652 -1.2404
  261SER    HB2 3653  -2.952   1.872   2.765  0.1434 -0.4814  0.0449
  261SER     OG 3654  -2.940   1.827   2.969 -0.3615 -0.7337 -0.4472
  261SER    HG1 3655  -3.028   1.864   2.975 -1.0952 -2.5458  1.2581
  261SER      C 3656  -2.734   2.047   2.959 -0.1467  0.3003 -0.1982
  261SER      O 3657  -2.738   2.032   3.081  0.5235  0.0510 -0.2015
  262SER      N 3658  -2.616   2.076   2.901  0.1322 -0.3534  0.0350
  262SER     HN 3659  -2.614   2.100   2.804 -1.5869 -1.8328 -0.4188
  262SER     CA 3660  -2.486   2.063   2.960  0.2734 -0.0664 -0.2085
  262SER     HA 3661  -2.489   1.966   3.007  0.5661 -0.4028 -0.8661
  262SER     CB 3662  -2.361   2.067   2.870  0.6020 -0.0272  0.2481
  262SER    HB1 3663  -2.367   1.980   2.802 -1.2833 -1.0319  1.5790
  262SER    HB2 3664  -2.265   2.064   2.925  0.3876  2.7417  0.9526
  262SER     OG 3665  -2.358   2.183   2.788  0.0313  0.0046  0.2676
  262SER    HG1 3666  -2.408   2.161   2.709 -0.5615  1.0588  0.3269
  262SER      C 3667  -2.461   2.165   3.065  0.3764 -0.1149 -0.1868
  262SER      O 3668  -2.421   2.138   3.178 -0.4776  0.0721  0.1698
  263LYS      N 3669  -2.501   2.291   3.040 -0.1223 -0.1590  0.3707
  263LYS     HN 3670  -2.512   2.312   2.943  1.4753 -2.3427 -0.3763
  263LYS     CA 3671  -2.500   2.399   3.133 -0.4139 -0.0160  0.2107
  263LYS     HA 3672  -2.395   2.399   3.160  0.6464 -2.6397 -3.1867
  263LYS     CB 3673  -2.530   2.530   3.058 -0.6985 -0.1855  0.0306
  263LYS    HB1 3674  -2.549   2.604   3.138  1.1971 -1.2600  1.5438
  263LYS    HB2 3675  -2.613   2.517   2.985 -0.3288 -0.2286 -0.3881
  263LYS     CG 3676  -2.419   2.590   2.971 -0.1480 -0.5524  0.4762
  263LYS    HG1 3677  -2.463   2.679   2.923 -0.9439 -1.0722  0.2169
  263LYS    HG2 3678  -2.402   2.521   2.885  0.3120  1.1662 -0.8500
  263LYS     CD 3679  -2.288   2.608   3.047 -0.3008 -0.2535  0.6662
  263LYS    HD1 3680  -2.234   2.514   3.071  0.1230 -0.3997 -0.7959
  263LYS    HD2 3681  -2.308   2.661   3.143  1.3535  1.3321  0.2108
  263LYS     CE 3682  -2.193   2.688   2.958 -0.3610  0.1905  0.9944
  263LYS    HE1 3683  -2.236   2.773   2.900  1.0409 -0.3729 -1.0016
  263LYS    HE2 3684  -2.159   2.627   2.871 -0.6337 -0.6086  1.4414
  263LYS     NZ 3685  -2.067   2.723   3.028  0.0886  0.1366  0.2214
  263LYS    HZ1 3686  -1.993   2.753   2.961 -0.9559 -1.1939 -1.6496
  263LYS    HZ2 3687  -2.025   2.635   3.065  2.1045  0.9127 -0.1271
  263LYS    HZ3 3688  -2.088   2.796   3.098 -1.1767  1.1114 -1.1175
  263LYS      C 3689  -2.580   2.379   3.257 -0.1385  0.0388  0.3999
  263LYS      O 3690  -2.532   2.370   3.370  0.5325 -0.3989  0.0896
  264PHE      N 3691  -2.711   2.353   3.236 -0.0718  0.1610 -0.2039
  264PHE     HN 3692  -2.752   2.374   3.148  0.0284  0.6678 -0.1356
  264PHE     CA 3693  -2.802   2.313   3.339 -0.3514 -0.5542 -0.7200
  264PHE     HA 3694  -2.801   2.398   3.407  0.1442 -1.2218  0.1240
  264PHE     CB 3695  -2.941   2.291   3.278 -0.5488  0.3193 -0.6100
  264PHE    HB1 3696  -2.920   2.227   3.189 -1.0956  0.2022 -0.6573
  264PHE    HB2 3697  -2.968   2.392   3.241  0.5538  2.3342  3.5477
  264PHE     CG 3698  -3.053   2.238   3.360  0.1140 -0.6491 -0.3051
  264PHE    CD1 3699  -3.068   2.102   3.374  0.2091 -0.5637  0.6859
  264PHE    HD1 3700  -2.997   2.027   3.342  0.3233 -0.3413  0.4189
  264PHE    CE1 3701  -3.182   2.048   3.427 -0.4186  0.2050  0.1354
  264PHE    HE1 3702  -3.198   1.941   3.431  1.5557 -0.1447 -0.5659
  264PHE     CZ 3703  -3.282   2.134   3.467 -0.1727  0.6588 -0.2208
  264PHE     HZ 3704  -3.369   2.097   3.520 -0.1923  0.2572 -0.5306
  264PHE    CD2 3705  -3.161   2.318   3.391  0.0798 -0.6694 -0.3734
  264PHE    HD2 3706  -3.148   2.418   3.353  1.1169  0.0992  1.8113
  264PHE    CE2 3707  -3.271   2.271   3.459 -0.4053  0.6808 -0.1835
  264PHE    HE2 3708  -3.344   2.341   3.496 -0.7595 -0.0985  0.6443
  264PHE      C 3709  -2.758   2.199   3.424 -0.8350  0.0736  0.3944
  264PHE      O 3710  -2.754   2.205   3.547  0.2240  0.8043  0.3348
  265CYS      N 3711  -2.713   2.088   3.364 -0.5067  0.3242  0.1698
  265CYS     HN 3712  -2.716   2.079   3.265  0.3489  1.0614  0.0709
  265CYS     CA 3713  -2.660   1.975   3.434  0.1516  0.7314  0.3365
  265CYS     HA 3714  -2.742   1.952   3.501  1.0577  0.9481  1.5648
  265CYS     CB 3715  -2.631   1.856   3.341  0.6482  0.8346  0.3551
  265CYS    HB1 3716  -2.566   1.887   3.257 -0.6967  0.4788 -0.8611
  265CYS    HB2 3717  -2.728   1.836   3.291  0.2451  0.2319  1.3452
  265CYS     SG 3718  -2.547   1.711   3.412  0.0745  0.0944 -0.4610
  265CYS    HG1 3719  -2.652   1.660   3.475  1.5320  0.0564  2.0184
  265CYS      C 3720  -2.540   1.999   3.520  0.2311 -0.2801  0.5250
  265CYS      O 3721  -2.529   1.946   3.630  0.4321 -0.0976  0.5920
  266LEU      N 3722  -2.439   2.074   3.472  0.0619 -0.3313  0.0844
  266LEU     HN 3723  -2.439   2.111   3.379  2.8770 -0.4046 -0.0173
  266LEU     CA 3724  -2.319   2.100   3.544  0.0802  0.2519 -0.1530
  266LEU     HA 3725  -2.279   2.013   3.593  0.4209  0.1701 -0.5650
  266LEU     CB 3726  -2.213   2.141   3.440  0.9623 -0.1444  0.5776
  266LEU    HB1 3727  -2.124   2.192   3.483  1.6583 -1.8975  1.3096
  266LEU    HB2 3728  -2.261   2.215   3.373  1.1505  0.0431  0.6482
  266LEU     CG 3729  -2.178   2.019   3.353 -0.1075  0.4438 -0.7011
  266LEU     HG 3730  -2.266   1.970   3.306 -1.4773  1.6736  0.4827
  266LEU    CD1 3731  -2.092   2.069   3.236  0.0311  0.4076 -0.6137
  266LEU   HD11 3732  -2.139   2.157   3.187  1.2263  0.0334 -2.5545
  266LEU   HD12 3733  -2.097   1.988   3.161  0.3182 -0.3269  0.1406
  266LEU   HD13 3734  -1.987   2.094   3.265  0.2005  1.9214 -2.3526
  266LEU    CD2 3735  -2.100   1.916   3.436  0.2401  0.5389 -0.9102
  266LEU   HD21 3736  -2.154   1.883   3.527  3.8863 -0.9366  0.9480
  266LEU   HD22 3737  -2.007   1.966   3.473  0.2736 -1.8463  2.7042
  266LEU   HD23 3738  -2.076   1.832   3.368  0.8376  1.7293 -2.2256
  266LEU      C 3739  -2.349   2.194   3.655 -0.5005  0.0527 -0.1367
  266LEU      O 3740  -2.304   2.184   3.769  0.2052 -0.1913 -0.4299
  267LYS      N 3741  -2.441   2.289   3.629 -0.1778  0.2664 -0.5125
  267LYS     HN 3742  -2.482   2.285   3.538 -0.1032  2.4518 -0.6776
  267LYS     CA 3743  -2.496   2.384   3.721  0.2027 -0.0326  0.0298
  267LYS     HA 3744  -2.407   2.430   3.761  0.4395  1.5839 -2.1812
  267LYS     CB 3745  -2.570   2.493   3.642 -0.2318 -0.2892  0.0808
  267LYS    HB1 3746  -2.650   2.443   3.582 -0.7695  0.9583 -0.2640
  267LYS    HB2 3747  -2.493   2.534   3.572 -2.0640 -0.0408 -1.8915
  267LYS     CG 3748  -2.626   2.605   3.729 -0.2100  0.2382 -0.5758
  267LYS    HG1 3749  -2.709   2.568   3.793  0.6692 -0.0453  0.4373
  267LYS    HG2 3750  -2.674   2.679   3.662  0.4000 -0.5162 -1.8938
  267LYS     CD 3751  -2.518   2.674   3.813 -0.2081 -0.6297  0.1477
  267LYS    HD1 3752  -2.457   2.731   3.740  1.9518 -2.7255  0.1997
  267LYS    HD2 3753  -2.443   2.605   3.857 -0.9051 -1.3773  0.1904
  267LYS     CE 3754  -2.564   2.790   3.901 -0.0785 -0.3855 -0.1056
  267LYS    HE1 3755  -2.473   2.846   3.932  1.4925 -3.6657  1.7962
  267LYS    HE2 3756  -2.605   2.763   4.000 -0.0360 -1.8384 -0.4616
  267LYS     NZ 3757  -2.657   2.882   3.832  0.1966 -0.2490 -0.2972
  267LYS    HZ1 3758  -2.618   2.914   3.741 -0.0809 -0.0698 -0.3516
  267LYS    HZ2 3759  -2.667   2.965   3.893 -0.4080 -1.2764  1.0503
  267LYS    HZ3 3760  -2.746   2.830   3.821  0.2768 -1.0786  2.3400
  267LYS      C 3761  -2.576   2.337   3.837 -0.4404  0.2202 -0.3103
  267LYS      O 3762  -2.558   2.388   3.947  0.6702 -0.0653 -0.3516
  268GLU      N 3763  -2.673   2.246   3.814 -0.8871  0.5699  0.1506
  268GLU     HN 3764  -2.695   2.215   3.722  1.6149 -0.0825 -0.3122
  268GLU     CA 3765  -2.734   2.168   3.917 -0.4819 -0.4647 -0.3718
  268GLU     HA 3766  -2.773   2.247   3.980  3.5051  2.8256 -1.5950
  268GLU     CB 3767  -2.853   2.080   3.876 -0.3976 -0.6838 -0.1481
  268GLU    HB1 3768  -2.866   2.004   3.956  3.1864  1.3377  2.7018
  268GLU    HB2 3769  -2.820   2.035   3.780 -2.5756  0.2718 -1.4124
  268GLU     CG 3770  -2.976   2.167   3.851  0.0927  0.2026  0.4557
  268GLU    HG1 3771  -3.057   2.103   3.810  0.1391 -0.0044  0.6835
  268GLU    HG2 3772  -2.962   2.226   3.759 -1.8727 -1.7398 -1.1826
  268GLU     CD 3773  -3.035   2.243   3.970  0.6123  0.7919  0.3398
  268GLU    OE1 3774  -3.050   2.185   4.080 -0.4610  0.7865  0.1989
  268GLU    OE2 3775  -3.086   2.357   3.954 -0.5609  0.2817  0.3487
  268GLU      C 3776  -2.638   2.089   4.000 -0.1237  0.6895  0.3408
  268GLU      O 3777  -2.653   2.091   4.122 -0.4746 -0.4426  0.3228
  269HSD      N 3778  -2.539   2.019   3.943 -0.4020  0.1045  0.5665
  269HSD     HN 3779  -2.538   2.026   3.844 -2.8844 -2.1890  0.2702
  269HSD     CA 3780  -2.432   1.947   4.006  0.2823  0.2092 -0.4415
  269HSD     HA 3781  -2.477   1.867   4.063  1.2084  0.3014  0.4457
  269HSD     CB 3782  -2.360   1.854   3.907  0.1681  0.0266 -0.3545
  269HSD    HB1 3783  -2.318   1.927   3.834 -0.4766  1.2260  0.4289
  269HSD    HB2 3784  -2.436   1.792   3.855 -3.0243  2.3705  1.1768
  269HSD    ND1 3785  -2.123   1.804   3.951 -0.1445  0.6049  0.3472
  269HSD    HD1 3786  -2.087   1.873   3.888 -1.9270  0.3235 -1.0785
  269HSD     CG 3787  -2.255   1.766   3.967 -0.0180 -0.0665 -0.1617
  269HSD    CE1 3788  -2.048   1.714   4.020 -0.1936  0.0350 -0.3272
  269HSD    HE1 3789  -1.940   1.703   4.016 -0.0278  0.8267  1.3598
  269HSD    NE2 3790  -2.120   1.622   4.082 -0.4460  0.5522  0.1518
  269HSD    CD2 3791  -2.248   1.653   4.042 -0.5416  0.0572  0.0713
  269HSD    HD2 3792  -2.337   1.597   4.070 -2.1126  0.2960 -3.7817
  269HSD      C 3793  -2.349   2.024   4.103 -0.1970  0.2375 -0.0462
  269HSD      O 3794  -2.333   1.984   4.219 -0.6131  0.3624  0.0547
  270LYS      N 3795  -2.298   2.140   4.059  0.2882  0.1797  0.3530
  270LYS     HN 3796  -2.316   2.162   3.963  0.2240 -0.9025  0.1055
  270LYS     CA 3797  -2.228   2.241   4.132  0.0544  0.5293  0.0973
  270LYS     HA 3798  -2.136   2.190   4.157 -0.7426 -1.5852 -1.0124
  270LYS     CB 3799  -2.202   2.361   4.039  0.0363  0.1486 -0.3991
  270LYS    HB1 3800  -2.296   2.406   4.001 -0.3084 -1.1581 -1.1522
  270LYS    HB2 3801  -2.166   2.310   3.947 -1.6406  0.6529 -1.3912
  270LYS     CG 3802  -2.107   2.468   4.092 -0.2750  0.2143  0.0376
  270LYS    HG1 3803  -2.145   2.502   4.190 -1.8067  0.0148 -0.4644
  270LYS    HG2 3804  -2.101   2.560   4.029  0.9088  0.8561  1.0415
  270LYS     CD 3805  -1.960   2.427   4.104 -0.2508  0.4038  0.3758
  270LYS    HD1 3806  -1.901   2.441   4.011 -3.4444 -3.0421 -2.4962
  270LYS    HD2 3807  -1.950   2.316   4.111  1.5582  0.5011 -0.2145
  270LYS     CE 3808  -1.895   2.499   4.223 -0.0098  0.0267  0.4758
  270LYS    HE1 3809  -1.950   2.482   4.318 -1.4892  0.3425 -0.2836
  270LYS    HE2 3810  -1.897   2.605   4.191 -3.4972 -0.9562 -3.5768
  270LYS     NZ 3811  -1.756   2.451   4.241  0.1943  0.4526  0.0588
  270LYS    HZ1 3812  -1.766   2.349   4.259 -0.0043  0.2569 -1.0843
  270LYS    HZ2 3813  -1.718   2.498   4.325 -1.5750  1.8075  0.1752
  270LYS    HZ3 3814  -1.713   2.484   4.153 -2.1177  0.0904 -1.3024
  270LYS      C 3815  -2.307   2.294   4.247 -0.5064 -0.0457 -0.0164
  270LYS      O 3816  -2.252   2.295   4.357 -0.6075  0.0811  0.0325
  271ALA      N 3817  -2.437   2.327   4.239 -0.4540  0.1847  0.0633
  271ALA     HN 3818  -2.491   2.314   4.156 -0.8797 -1.4313  0.5566
  271ALA     CA 3819  -2.514   2.357   4.356 -0.4231  0.0045  0.1309
  271ALA     HA 3820  -2.464   2.430   4.419 -2.0286  0.6309  0.7183
  271ALA     CB 3821  -2.641   2.421   4.297 -0.1177  0.3104 -0.2085
  271ALA    HB1 3822  -2.701   2.452   4.385 -0.2094  2.4624 -0.9776
  271ALA    HB2 3823  -2.693   2.363   4.217  0.7726  0.5976 -1.0134
  271ALA    HB3 3824  -2.605   2.520   4.262 -1.4959  1.0311  0.3411
  271ALA      C 3825  -2.554   2.246   4.446  0.2068 -0.2409  0.1109
  271ALA      O 3826  -2.574   2.258   4.566 -0.1881 -0.0707  0.0278
  272LEU      N 3827  -2.569   2.124   4.391 -0.6346 -0.0234 -0.1525
  272LEU     HN 3828  -2.574   2.121   4.292 -0.1986  0.1819 -0.1850
  272LEU     CA 3829  -2.596   2.009   4.472 -0.1486 -0.0118  0.0312
  272LEU     HA 3830  -2.688   2.021   4.528 -1.2481 -2.0508 -1.2250
  272LEU     CB 3831  -2.628   1.896   4.373  0.4740 -0.2611  0.1141
  272LEU    HB1 3832  -2.541   1.893   4.303  1.1383  0.9883  0.8497
  272LEU    HB2 3833  -2.721   1.927   4.322  0.8477  1.4692  0.4065
  272LEU     CG 3834  -2.664   1.757   4.426  0.2625 -0.2788 -0.0766
  272LEU     HG 3835  -2.591   1.724   4.503  0.1030 -0.7683 -0.1269
  272LEU    CD1 3836  -2.808   1.751   4.480  0.2163  0.6885 -0.0874
  272LEU   HD11 3837  -2.885   1.766   4.401  0.3743 -1.2971 -0.6658
  272LEU   HD12 3838  -2.807   1.824   4.564 -0.7327  0.4546  0.1330
  272LEU   HD13 3839  -2.840   1.660   4.535  1.5786  1.2843  1.8098
  272LEU    CD2 3840  -2.650   1.667   4.302  0.2674  0.1384 -0.3786
  272LEU   HD21 3841  -2.676   1.563   4.330 -1.3686  1.4841  3.7686
  272LEU   HD22 3842  -2.547   1.668   4.261  0.1615 -1.8430 -0.7908
  272LEU   HD23 3843  -2.727   1.696   4.226 -0.8425 -1.0576  0.2452
  272LEU      C 3844  -2.488   1.969   4.566 -0.2550  0.4294  0.3504
  272LEU      O 3845  -2.511   1.934   4.681  0.0913 -0.1036  0.2667
  273LYS      N 3846  -2.363   1.973   4.515 -0.3766  0.8384  0.0802
  273LYS     HN 3847  -2.361   1.994   4.418  1.3602 -1.3421 -0.4459
  273LYS     CA 3848  -2.234   1.967   4.577 -0.4989  0.4930  0.3004
  273LYS     HA 3849  -2.236   1.867   4.619 -0.3546 -0.0759 -0.9968
  273LYS     CB 3850  -2.123   1.964   4.471 -0.6487  0.0123  0.1544
  273LYS    HB1 3851  -2.030   1.992   4.526  0.6368  0.2898 -2.0600
  273LYS    HB2 3852  -2.137   2.046   4.398  0.0185  0.1531  0.1820
  273LYS     CG 3853  -2.093   1.827   4.409 -0.0500  0.2629 -0.1134
  273LYS    HG1 3854  -2.179   1.784   4.353 -0.2953  0.4066  0.1529
  273LYS    HG2 3855  -2.059   1.753   4.485 -0.2148 -0.6057 -0.8777
  273LYS     CD 3856  -1.975   1.833   4.311  0.6255 -0.5506  0.6378
  273LYS    HD1 3857  -2.003   1.903   4.230  1.0513  0.4011  1.2964
  273LYS    HD2 3858  -1.963   1.731   4.268 -0.6915 -0.8022  0.8021
  273LYS     CE 3859  -1.840   1.870   4.373  0.4457  0.1947  0.5849
  273LYS    HE1 3860  -1.846   1.967   4.428  2.5562  1.9437 -2.0175
  273LYS    HE2 3861  -1.765   1.871   4.291  0.7969 -0.5317  0.8874
  273LYS     NZ 3862  -1.783   1.770   4.465  0.8522  0.0330  0.1578
  273LYS    HZ1 3863  -1.770   1.678   4.418  1.6537 -1.0014  2.2862
  273LYS    HZ2 3864  -1.841   1.757   4.550 -0.7704 -1.2847 -1.1000
  273LYS    HZ3 3865  -1.686   1.802   4.488  0.8704 -0.1766  0.3770
  273LYS      C 3866  -2.216   2.064   4.688 -0.6372  0.1925  0.5895
  273LYS      O 3867  -2.168   2.032   4.797  0.4142 -0.2218  0.0154
  274THR      N 3868  -2.252   2.190   4.656  0.3129  0.1906 -0.5421
  274THR     HN 3869  -2.294   2.212   4.569  0.8009 -0.5255 -0.9703
  274THR     CA 3870  -2.268   2.296   4.750 -0.6914 -0.2931 -0.1566
  274THR     HA 3871  -2.174   2.304   4.803  0.0578  2.1288 -1.6810
  274THR     CB 3872  -2.299   2.433   4.697 -0.3502 -0.1152  0.1019
  274THR     HB 3873  -2.398   2.450   4.651 -0.5202 -3.1621 -0.8310
  274THR    OG1 3874  -2.210   2.472   4.593 -0.2526  0.1667  0.2898
  274THR    HG1 3875  -2.197   2.403   4.528  1.6206  2.7068 -2.3306
  274THR    CG2 3876  -2.278   2.541   4.805  0.2940 -0.1933  0.0622
  274THR   HG21 3877  -2.299   2.644   4.767  0.2395 -0.6584 -1.2146
  274THR   HG22 3878  -2.175   2.536   4.845  1.2107  3.0764 -1.5001
  274THR   HG23 3879  -2.340   2.528   4.896 -0.2095 -3.3606 -0.6396
  274THR      C 3880  -2.365   2.264   4.858 -0.0050 -0.6100  0.3688
  274THR      O 3881  -2.326   2.275   4.974  0.0423 -0.1758  0.3104
  275LEU      N 3882  -2.487   2.216   4.826 -0.1289 -0.0564  0.0223
  275LEU     HN 3883  -2.516   2.206   4.731 -3.3635  1.0655  0.7475
  275LEU     CA 3884  -2.583   2.172   4.921 -0.1004 -0.1295  0.0173
  275LEU     HA 3885  -2.599   2.260   4.981  4.0869  0.7365  0.1333
  275LEU     CB 3886  -2.715   2.131   4.852 -0.4526  0.2756  0.4415
  275LEU    HB1 3887  -2.694   2.056   4.773  2.5775  2.6251 -1.2591
  275LEU    HB2 3888  -2.751   2.219   4.795 -0.6723 -0.1006 -0.0054
  275LEU     CG 3889  -2.827   2.069   4.936  0.2416 -0.7267  0.6469
  275LEU     HG 3890  -2.791   1.987   5.001  2.5516  0.4894  1.0025
  275LEU    CD1 3891  -2.881   2.178   5.030  0.1358 -1.0804  0.9975
  275LEU   HD11 3892  -2.918   2.266   4.974  2.2117 -0.4734  0.5168
  275LEU   HD12 3893  -2.802   2.211   5.101 -0.8258 -0.9094  2.0307
  275LEU   HD13 3894  -2.972   2.143   5.084 -1.2743  2.3587  1.0977
  275LEU    CD2 3895  -2.941   2.020   4.845  0.2638 -0.2259  0.3454
  275LEU   HD21 3896  -2.995   2.103   4.793  0.1730 -1.6444 -1.9497
  275LEU   HD22 3897  -3.020   1.962   4.898 -0.3892 -1.1275 -1.5347
  275LEU   HD23 3898  -2.894   1.944   4.780  0.3838  0.5139 -0.4446
  275LEU      C 3899  -2.533   2.066   5.013  0.9708  0.6535  0.3573
  275LEU      O 3900  -2.552   2.072   5.134 -0.0385 -0.0141  0.2500
  276GLY      N 3901  -2.454   1.974   4.954 -0.2523  0.0062 -0.3097
  276GLY     HN 3902  -2.454   1.973   4.854 -0.2221  2.8556 -0.4376
  276GLY     CA 3903  -2.391   1.865   5.020  0.0532  0.1880 -0.3014
  276GLY    HA1 3904  -2.327   1.814   4.948 -0.1676  1.7762 -1.6719
  276GLY    HA2 3905  -2.469   1.808   5.068  1.5584 -0.5934  1.3398
  276GLY      C 3906  -2.305   1.891   5.139 -0.3573  0.1345  0.0052
  276GLY      O 3907  -2.290   1.817   5.237  0.2190 -0.1447 -0.2910
  277ILE      N 3908  -2.235   2.005   5.141 -0.3975  0.1543  0.2760
  277ILE     HN 3909  -2.228   2.065   5.062  2.0541  0.2670  0.4998
  277ILE     CA 3910  -2.154   2.064   5.243  0.2118 -0.1759 -0.0174
  277ILE     HA 3911  -2.089   1.984   5.275 -0.4237  0.1749  2.3418
  277ILE     CB 3912  -2.070   2.176   5.190  0.2853 -0.2930 -0.1472
  277ILE     HB 3913  -2.141   2.257   5.165 -0.0697 -0.4059  0.4765
  277ILE    CG2 3914  -1.981   2.228   5.305  0.6993  0.2887 -0.7173
  277ILE   HG21 3915  -1.915   2.144   5.335  0.3726 -0.7901 -2.7950
  277ILE   HG22 3916  -2.052   2.263   5.383 -0.7310 -2.3048 -0.7116
  277ILE   HG23 3917  -1.919   2.316   5.282  1.8209 -0.2235  0.2619
  277ILE    CG1 3918  -1.971   2.146   5.075  0.2247  0.0493 -0.2906
  277ILE   HG11 3919  -2.041   2.111   4.996 -1.0021  0.8721  0.3845
  277ILE   HG12 3920  -1.899   2.063   5.091  0.1011 -0.3355 -1.6053
  277ILE     CD 3921  -1.895   2.268   5.024 -0.5341  0.4756 -0.4134
  277ILE    HD1 3922  -1.971   2.338   4.980  1.7365  2.6635 -1.0893
  277ILE    HD2 3923  -1.829   2.236   4.941 -1.0300 -1.4506 -0.1088
  277ILE    HD3 3924  -1.845   2.318   5.109 -0.0423  0.0052 -0.4252
  277ILE      C 3925  -2.238   2.097   5.361 -0.1796 -0.1096 -0.3136
  277ILE      O 3926  -2.212   2.057   5.475 -0.7102  0.1958 -0.0772
  278ILE      N 3927  -2.351   2.168   5.342 -0.0220  0.3410  0.4069
  278ILE     HN 3928  -2.373   2.198   5.250  3.1950  0.8266 -0.3217
  278ILE     CA 3929  -2.440   2.217   5.443 -0.1610  0.2749  0.3163
  278ILE     HA 3930  -2.387   2.270   5.521 -0.3976 -1.5250  1.7693
  278ILE     CB 3931  -2.544   2.308   5.385 -0.1691 -0.1949 -0.4224
  278ILE     HB 3932  -2.617   2.248   5.327 -2.1037  0.3225  1.3494
  278ILE    CG2 3933  -2.635   2.366   5.495 -0.0850 -0.4176 -0.2340
  278ILE   HG21 3934  -2.733   2.398   5.454 -0.5546 -0.5326  0.7616
  278ILE   HG22 3935  -2.580   2.454   5.536  0.3063  0.6950 -2.8895
  278ILE   HG23 3936  -2.671   2.299   5.575 -1.6235  0.2919 -0.2901
  278ILE    CG1 3937  -2.483   2.414   5.293  0.1948 -0.4640 -0.4960
  278ILE   HG11 3938  -2.423   2.369   5.211  0.3016 -0.3945 -0.4560
  278ILE   HG12 3939  -2.408   2.474   5.348  0.6857 -1.7403  0.2427
  278ILE     CD 3940  -2.576   2.523   5.238  0.5829 -0.1021 -0.4386
  278ILE    HD1 3941  -2.596   2.598   5.317  1.0075 -1.4751  1.0343
  278ILE    HD2 3942  -2.667   2.470   5.204  0.6113 -2.2954  2.5310
  278ILE    HD3 3943  -2.526   2.585   5.161 -0.5286 -1.1395 -2.0491
  278ILE      C 3944  -2.498   2.102   5.518  0.2655 -0.2416 -0.1286
  278ILE      O 3945  -2.491   2.117   5.640  0.3513  0.4567 -0.2107
  279MET      N 3946  -2.546   1.995   5.452 -0.5822  0.1643 -0.1913
  279MET     HN 3947  -2.535   1.993   5.353 -0.5971 -1.2848 -0.1838
  279MET     CA 3948  -2.583   1.873   5.516  0.3889  0.0245  0.1330
  279MET     HA 3949  -2.662   1.888   5.588 -1.6086 -1.0452 -1.6995
  279MET     CB 3950  -2.629   1.770   5.411 -0.2985  0.4157  0.0443
  279MET    HB1 3951  -2.642   1.669   5.456 -0.1963  0.0539 -0.7277
  279MET    HB2 3952  -2.549   1.763   5.335 -2.2259  2.4436 -2.3487
  279MET     CG 3953  -2.761   1.810   5.344 -0.3235  0.1275 -0.0775
  279MET    HG1 3954  -2.753   1.903   5.284  1.1952 -0.5895 -1.0387
  279MET    HG2 3955  -2.844   1.826   5.416  0.9067  0.9907  1.2170
  279MET     SD 3956  -2.820   1.676   5.236 -0.2896  0.1829 -0.1648
  279MET     CE 3957  -2.988   1.734   5.201 -0.2494  0.0579 -0.5655
  279MET    HE1 3958  -2.994   1.820   5.130  1.2676  0.0656 -0.7126
  279MET    HE2 3959  -3.031   1.787   5.289  1.5231  1.7492 -0.6345
  279MET    HE3 3960  -3.060   1.656   5.169 -1.8183  1.1764  0.1158
  279MET      C 3961  -2.475   1.811   5.597  0.3717  0.2315  0.3156
  279MET      O 3962  -2.506   1.761   5.705 -0.6971 -0.1654 -0.1615
  280GLY      N 3963  -2.349   1.799   5.552  0.3271 -0.1124  0.2785
  280GLY     HN 3964  -2.328   1.840   5.463 -0.4417  2.7411  1.3306
  280GLY     CA 3965  -2.247   1.729   5.623  0.3989 -0.1131  0.1751
  280GLY    HA1 3966  -2.157   1.726   5.564  1.3119  2.6552  1.2339
  280GLY    HA2 3967  -2.279   1.635   5.665  2.9950 -1.3997 -0.5314
  280GLY      C 3968  -2.198   1.805   5.742 -0.2682  0.0462  0.3529
  280GLY      O 3969  -2.160   1.745   5.842  0.8055  0.6416  0.3170
  281THR      N 3970  -2.194   1.939   5.732 -0.2177  0.0416  0.3103
  281THR     HN 3971  -2.214   1.988   5.648  1.6619  1.2682  0.5297
  281THR     CA 3972  -2.187   2.029   5.843  0.2790 -0.1907  0.4701
  281THR     HA 3973  -2.088   2.026   5.885  0.3451  1.2873  0.4473
  281THR     CB 3974  -2.195   2.169   5.792  0.0338 -0.2999  0.2041
  281THR     HB 3975  -2.292   2.204   5.751 -1.4856  0.3371  3.9428
  281THR    OG1 3976  -2.094   2.210   5.701 -0.1163 -0.3791  0.0020
  281THR    HG1 3977  -2.109   2.183   5.610  0.3453 -0.7181  0.0249
  281THR    CG2 3978  -2.168   2.262   5.912  0.2713  0.1139 -0.1647
  281THR   HG21 3979  -2.075   2.250   5.971 -0.0191 -0.1167  0.2516
  281THR   HG22 3980  -2.259   2.264   5.976 -0.4042  0.9161 -1.1157
  281THR   HG23 3981  -2.163   2.368   5.879 -2.0081  1.1007  2.2554
  281THR      C 3982  -2.288   2.015   5.952  0.0023  0.3633  0.2850
  281THR      O 3983  -2.265   1.992   6.071 -0.2695  0.2449  0.3160
  282PHE      N 3984  -2.418   2.016   5.916  0.0464  0.1597  0.1215
  282PHE     HN 3985  -2.443   2.033   5.821 -1.7948  2.4974  0.9063
  282PHE     CA 3986  -2.528   1.998   6.006 -0.0829  0.4331  0.0213
  282PHE     HA 3987  -2.501   2.064   6.087 -0.4929  0.0944  0.4341
  282PHE     CB 3988  -2.663   2.028   5.940 -0.1447 -0.6082 -0.3520
  282PHE    HB1 3989  -2.688   1.939   5.878 -0.2587 -0.1507 -0.9764
  282PHE    HB2 3990  -2.647   2.123   5.884 -0.8468 -0.3100 -0.0703
  282PHE     CG 3991  -2.770   2.052   6.042  0.4302  0.2334  0.0631
  282PHE    CD1 3992  -2.840   1.944   6.090  0.7374  0.1845  0.4064
  282PHE    HD1 3993  -2.809   1.845   6.060  0.4336  0.6098 -1.4409
  282PHE    CE1 3994  -2.943   1.960   6.179  0.7994  0.1763  0.4788
  282PHE    HE1 3995  -2.998   1.876   6.221 -0.8971  0.7848 -0.4223
  282PHE     CZ 3996  -2.976   2.088   6.214 -0.3197 -0.1482  0.6703
  282PHE     HZ 3997  -3.062   2.104   6.277 -2.0397 -1.2244 -1.2822
  282PHE    CD2 3998  -2.802   2.180   6.080  0.1280  0.0412  0.4595
  282PHE    HD2 3999  -2.735   2.254   6.038  0.1761 -1.1248 -1.6636
  282PHE    CE2 4000  -2.905   2.198   6.169 -0.4526 -0.3825 -0.1229
  282PHE    HE2 4001  -2.948   2.292   6.199 -1.4878 -1.4238  1.8695
  282PHE      C 4002  -2.524   1.863   6.069  0.4657  0.2577 -0.3711
  282PHE      O 4003  -2.538   1.851   6.191 -0.0557  0.2720 -0.4261
  283THR      N 4004  -2.498   1.755   5.994 -0.7820 -0.1837 -0.2023
  283THR     HN 4005  -2.467   1.772   5.900 -0.0535 -0.7555 -0.0781
  283THR     CA 4006  -2.483   1.625   6.051 -0.3871  0.0090  0.1351
  283THR     HA 4007  -2.574   1.606   6.106 -0.8308  0.8071 -0.3029
  283THR     CB 4008  -2.448   1.518   5.951  0.0874  0.1278  0.1695
  283THR     HB 4009  -2.347   1.530   5.909 -0.2793 -1.4389 -1.2322
  283THR    OG1 4010  -2.541   1.519   5.844  0.5292 -0.3807 -0.2218
  283THR    HG1 4011  -2.550   1.607   5.805 -1.3532 -0.5169 -0.2045
  283THR    CG2 4012  -2.454   1.377   6.011  0.2231  0.0706  0.0463
  283THR   HG21 4013  -2.452   1.299   5.931 -0.9249 -0.1173  0.1808
  283THR   HG22 4014  -2.557   1.370   6.050  0.5240 -0.1847  0.8099
  283THR   HG23 4015  -2.373   1.359   6.085  0.9761  0.8242 -0.5714
  283THR      C 4016  -2.371   1.615   6.150 -0.0880  0.2894 -0.1751
  283THR      O 4017  -2.374   1.568   6.263 -0.3420 -0.5538 -0.5270
  284LEU      N 4018  -2.257   1.673   6.109  0.2656  0.1098  0.5453
  284LEU     HN 4019  -2.243   1.699   6.014 -0.3753 -4.4884 -1.0218
  284LEU     CA 4020  -2.138   1.678   6.189  0.7732 -0.5972 -0.1510
  284LEU     HA 4021  -2.123   1.575   6.218 -0.2127 -0.3011  1.5416
  284LEU     CB 4022  -2.019   1.721   6.102 -0.0102  0.3006 -0.8072
  284LEU    HB1 4023  -2.039   1.820   6.056 -1.2344 -0.3773 -1.7696
  284LEU    HB2 4024  -2.016   1.650   6.017  3.0681 -0.7565  0.0238
  284LEU     CG 4025  -1.881   1.717   6.171 -0.5865 -0.2144  0.3351
  284LEU     HG 4026  -1.882   1.641   6.252 -2.0718  0.3142  0.8505
  284LEU    CD1 4027  -1.771   1.672   6.074 -0.2680 -0.2612  0.7185
  284LEU   HD11 4028  -1.772   1.582   6.009  0.0703  1.6240 -2.0480
  284LEU   HD12 4029  -1.674   1.680   6.129  0.7412 -2.4433 -0.5830
  284LEU   HD13 4030  -1.765   1.751   5.997 -2.9443  0.9573  1.6482
  284LEU    CD2 4031  -1.837   1.849   6.237 -0.2176  0.0731 -0.4753
  284LEU   HD21 4032  -1.909   1.877   6.317  0.0946  1.1675 -0.5682
  284LEU   HD22 4033  -1.846   1.929   6.160 -0.1727  0.5733  0.0349
  284LEU   HD23 4034  -1.736   1.837   6.280 -1.1854 -0.0825  1.9009
  284LEU      C 4035  -2.146   1.748   6.320  0.6937  0.2021 -0.5698
  284LEU      O 4036  -2.109   1.694   6.425  0.1124 -0.1424 -0.5337
  285CYS      N 4037  -2.196   1.872   6.327 -0.1475 -0.1599  0.0593
  285CYS     HN 4038  -2.246   1.906   6.248 -3.2777 -1.8856  1.0995
  285CYS     CA 4039  -2.205   1.953   6.445  0.3037 -0.2556  0.1589
  285CYS     HA 4040  -2.106   1.958   6.488  0.1976  1.2234  0.2766
  285CYS     CB 4041  -2.235   2.097   6.401  0.2871 -0.1924  0.3751
  285CYS    HB1 4042  -2.242   2.160   6.492  1.2861  1.0112 -0.3345
  285CYS    HB2 4043  -2.338   2.099   6.358  0.4669 -2.5908 -0.2921
  285CYS     SG 4044  -2.107   2.160   6.288 -0.2977 -0.1768 -0.2879
  285CYS    HG1 4045  -2.150   2.113   6.172 -2.3088  0.1525  0.2953
  285CYS      C 4046  -2.303   1.908   6.548  0.3649 -0.1660  0.2559
  285CYS      O 4047  -2.266   1.912   6.665  0.1198  0.0886  0.3251
  286TRP      N 4048  -2.420   1.860   6.504  0.6327 -0.3933 -0.2226
  286TRP     HN 4049  -2.440   1.864   6.406  0.9702  0.1807 -0.2718
  286TRP     CA 4050  -2.531   1.838   6.592  0.7015 -0.4154 -0.1417
  286TRP     HA 4051  -2.522   1.892   6.685 -1.1985  2.4128 -1.4502
  286TRP     CB 4052  -2.652   1.911   6.529  0.7802 -0.0469  0.1293
  286TRP    HB1 4053  -2.744   1.893   6.588  1.1078 -1.4308  0.2503
  286TRP    HB2 4054  -2.678   1.871   6.429 -0.9269  0.5585  0.3130
  286TRP     CG 4055  -2.635   2.059   6.524  0.0907  0.0179 -0.2815
  286TRP    CD1 4056  -2.608   2.128   6.409  0.3641 -0.2678 -0.3905
  286TRP    HD1 4057  -2.590   2.080   6.314  1.0868 -0.6228 -0.0857
  286TRP    NE1 4058  -2.634   2.262   6.425 -0.2013 -0.3767 -0.4030
  286TRP    HE1 4059  -2.627   2.340   6.367  2.1437  1.0917  1.6710
  286TRP    CE2 4060  -2.677   2.278   6.554  0.1902  0.1955 -0.3394
  286TRP    CD2 4061  -2.681   2.156   6.619  0.2865  0.1840 -0.3548
  286TRP    CE3 4062  -2.716   2.148   6.750  1.0961  0.6785 -0.1030
  286TRP    HE3 4063  -2.720   2.050   6.795  0.7153  0.7336 -0.0127
  286TRP    CZ3 4064  -2.747   2.266   6.814 -0.1442  0.0690  0.4628
  286TRP    HZ3 4065  -2.769   2.256   6.919  0.2995 -3.8176  0.3207
  286TRP    CZ2 4066  -2.710   2.391   6.621 -0.6319 -0.2925  0.1043
  286TRP    HZ2 4067  -2.706   2.482   6.563 -0.4484 -0.5054 -0.2175
  286TRP    CH2 4068  -2.741   2.390   6.755 -0.5564 -0.0707  0.1250
  286TRP    HH2 4069  -2.770   2.482   6.804 -1.6719  0.7905 -2.0141
  286TRP      C 4070  -2.556   1.697   6.632  0.1140 -0.1263  0.5338
  286TRP      O 4071  -2.632   1.663   6.723  0.2476 -0.2110  0.6133
  287LEU      N 4072  -2.488   1.604   6.563 -0.0784  0.1347 -0.0125
  287LEU     HN 4073  -2.422   1.629   6.492  2.6996 -0.3868  2.2475
  287LEU     CA 4074  -2.499   1.467   6.600 -0.4776  0.3232  0.5765
  287LEU     HA 4075  -2.604   1.442   6.603 -0.0965 -1.5686 -0.0208
  287LEU     CB 4076  -2.448   1.376   6.486 -0.1718  0.3855  0.6614
  287LEU    HB1 4077  -2.343   1.404   6.463  0.0561  0.2027  1.4535
  287LEU    HB2 4078  -2.508   1.399   6.396 -0.9467 -0.7957  0.8561
  287LEU     CG 4079  -2.460   1.224   6.506  0.6104  0.2931  0.4454
  287LEU     HG 4080  -2.408   1.194   6.599 -0.7625 -0.2444  1.0598
  287LEU    CD1 4081  -2.604   1.174   6.524  0.6229  0.1127  0.0501
  287LEU   HD11 4082  -2.614   1.063   6.517 -1.8240  0.3382 -1.5051
  287LEU   HD12 4083  -2.675   1.227   6.457 -0.3841 -1.6339 -0.3458
  287LEU   HD13 4084  -2.635   1.200   6.627 -1.2601  0.1244 -0.4802
  287LEU    CD2 4085  -2.391   1.163   6.383 -0.0726 -0.1235  0.2619
  287LEU   HD21 4086  -2.305   1.220   6.342  0.2672 -1.0198 -0.3092
  287LEU   HD22 4087  -2.461   1.149   6.298  0.2337  0.8434 -0.1712
  287LEU   HD23 4088  -2.358   1.058   6.394  0.0803 -0.4801 -2.7847
  287LEU      C 4089  -2.456   1.431   6.739 -0.2301  0.0808  0.4394
  287LEU      O 4090  -2.540   1.382   6.815 -0.5569 -0.0288  0.0189
  288PRO      N 4091  -2.341   1.453   6.794  0.0929 -0.7515  0.1172
  288PRO     CD 4092  -2.239   1.529   6.724 -0.5640 -0.0926 -0.1298
  288PRO    HD1 4093  -2.262   1.638   6.724 -2.9749 -0.5245 -1.1087
  288PRO    HD2 4094  -2.216   1.492   6.622 -0.4399  2.1169 -0.9763
  288PRO     CA 4095  -2.311   1.443   6.934 -0.0194 -0.0459  0.1949
  288PRO     HA 4096  -2.309   1.336   6.950  0.9652 -0.4453 -2.1088
  288PRO     CB 4097  -2.172   1.504   6.951 -0.0052 -0.0618  0.1362
  288PRO    HB1 4098  -2.099   1.461   7.024  2.0370  0.1776 -1.6444
  288PRO    HB2 4099  -2.177   1.611   6.979  0.8568 -0.5271  2.2355
  288PRO     CG 4100  -2.113   1.509   6.809 -0.5712 -0.0040 -0.0975
  288PRO    HG1 4101  -2.050   1.598   6.791  0.7176 -1.0422 -0.9178
  288PRO    HG2 4102  -2.056   1.418   6.782  1.0814  0.7304  0.7829
  288PRO      C 4103  -2.408   1.496   7.034  0.1381  0.2422  0.1983
  288PRO      O 4104  -2.426   1.434   7.139  0.4402  0.1376  0.1904
  289PHE      N 4105  -2.464   1.616   7.011 -0.0557  0.2166  0.5288
  289PHE     HN 4106  -2.430   1.670   6.934  0.3584  1.0479  1.2775
  289PHE     CA 4107  -2.554   1.677   7.103 -0.8501  0.4578 -0.3979
  289PHE     HA 4108  -2.499   1.665   7.195  2.3750  1.8356 -1.9762
  289PHE     CB 4109  -2.574   1.828   7.080 -0.1077  0.5307 -0.5733
  289PHE    HB1 4110  -2.573   1.851   6.972  1.8600  0.5141 -0.5917
  289PHE    HB2 4111  -2.483   1.875   7.125 -1.3033 -0.7475  3.6968
  289PHE     CG 4112  -2.688   1.901   7.142 -0.6726 -0.6997 -0.1241
  289PHE    CD1 4113  -2.801   1.926   7.069 -0.5914 -0.4717 -0.1741
  289PHE    HD1 4114  -2.817   1.878   6.974 -1.8544  1.1612 -0.8415
  289PHE    CE1 4115  -2.903   2.004   7.119 -0.0728  0.2931 -0.2848
  289PHE    HE1 4116  -2.995   2.019   7.063  0.1237  0.5858 -0.5331
  289PHE     CZ 4117  -2.886   2.052   7.247 -0.0963 -0.2592 -0.0722
  289PHE     HZ 4118  -2.965   2.113   7.289  1.9323  2.1952  0.3942
  289PHE    CD2 4119  -2.676   1.944   7.273  0.1615 -0.9874 -0.1002
  289PHE    HD2 4120  -2.601   1.911   7.344 -0.0548  0.0935  0.6506
  289PHE    CE2 4121  -2.772   2.029   7.320  0.3031 -0.4609 -0.7429
  289PHE    HE2 4122  -2.775   2.061   7.423  0.3470 -2.4079 -0.0942
  289PHE      C 4123  -2.683   1.604   7.120 -0.6737  0.3205  0.3805
  289PHE      O 4124  -2.740   1.571   7.224 -0.9468  0.4729  0.2822
  290PHE      N 4125  -2.733   1.559   7.004  0.4320  0.1128 -0.0253
  290PHE     HN 4126  -2.693   1.583   6.916 -1.6941  0.4044 -0.9873
  290PHE     CA 4127  -2.859   1.492   6.993  0.3727  0.3205 -0.6585
  290PHE     HA 4128  -2.922   1.531   7.072  1.8005  0.0862  0.6391
  290PHE     CB 4129  -2.923   1.498   6.853 -0.0445  0.2190 -0.4730
  290PHE    HB1 4130  -2.983   1.409   6.823 -0.3716 -0.6555  2.4644
  290PHE    HB2 4131  -2.840   1.506   6.781 -0.3596  0.7197 -0.7835
  290PHE     CG 4132  -3.006   1.621   6.845  0.2626  0.5265  0.8094
  290PHE    CD1 4133  -2.974   1.740   6.784 -0.0412 -0.0686 -0.5397
  290PHE    HD1 4134  -2.873   1.745   6.745 -0.0912  0.5460 -0.6092
  290PHE    CE1 4135  -3.058   1.849   6.785  0.5102  0.3534  0.5676
  290PHE    HE1 4136  -3.030   1.944   6.743  0.8260  0.6132  1.3426
  290PHE     CZ 4137  -3.185   1.836   6.837  0.1299 -0.1693 -0.4806
  290PHE     HZ 4138  -3.257   1.916   6.830 -0.3940 -0.4098  1.7003
  290PHE    CD2 4139  -3.126   1.619   6.912  0.1676 -0.1228  0.6260
  290PHE    HD2 4140  -3.166   1.529   6.957  0.2291  0.9367  2.9891
  290PHE    CE2 4141  -3.216   1.723   6.909  0.5602  0.2096  0.3022
  290PHE    HE2 4142  -3.316   1.721   6.950  0.6120 -2.7079  0.4931
  290PHE      C 4143  -2.848   1.349   7.032  0.0812  0.5643  0.3436
  290PHE      O 4144  -2.943   1.283   7.075  0.1169  0.2546 -0.0471
  291ILE      N 4145  -2.725   1.295   7.027 -0.2939 -0.2740  0.0802
  291ILE     HN 4146  -2.657   1.340   6.969 -0.4453  1.0176  0.8782
  291ILE     CA 4147  -2.679   1.173   7.085  0.3177 -0.1922 -0.2249
  291ILE     HA 4148  -2.750   1.100   7.049 -1.0399  0.9395  0.0619
  291ILE     CB 4149  -2.548   1.112   7.045  0.5323 -0.0987  0.3245
  291ILE     HB 4150  -2.466   1.182   7.072  0.9221 -0.1824 -0.6062
  291ILE    CG2 4151  -2.527   0.993   7.140  0.4337 -0.3864 -0.0115
  291ILE   HG21 4152  -2.598   0.907   7.141 -0.1411  0.0338  2.9886
  291ILE   HG22 4153  -2.518   1.022   7.247 -0.7092  0.5886 -0.1727
  291ILE   HG23 4154  -2.427   0.948   7.121 -1.0705 -3.3741 -1.6550
  291ILE    CG1 4155  -2.551   1.071   6.896 -0.2788  0.3740  0.2046
  291ILE   HG11 4156  -2.611   1.150   6.846 -1.5755 -1.0803 -0.5798
  291ILE   HG12 4157  -2.602   0.973   6.887  2.4133 -1.2880  1.6179
  291ILE     CD 4158  -2.409   1.066   6.840 -0.2026  0.4405  0.3910
  291ILE    HD1 4159  -2.357   0.994   6.906 -1.4693  0.0010  0.9336
  291ILE    HD2 4160  -2.355   1.164   6.845 -1.8031  1.4582 -1.1273
  291ILE    HD3 4161  -2.424   1.028   6.737 -0.8924  1.7935 -0.0326
  291ILE      C 4162  -2.705   1.179   7.232 -0.5483  0.0794 -0.3845
  291ILE      O 4163  -2.793   1.110   7.283 -0.2258  0.4392  0.6691
  292VAL      N 4164  -2.644   1.277   7.301 -0.3602 -0.0140 -0.4176
  292VAL     HN 4165  -2.596   1.345   7.247  1.3596 -0.8901 -0.0730
  292VAL     CA 4166  -2.643   1.289   7.443  0.0222  0.2913 -0.4452
  292VAL     HA 4167  -2.634   1.187   7.478 -2.4699 -0.6273 -2.1904
  292VAL     CB 4168  -2.533   1.374   7.499  0.0418 -0.1339  0.1729
  292VAL     HB 4169  -2.532   1.370   7.610  1.8058 -0.2310  0.1781
  292VAL    CG1 4170  -2.395   1.322   7.459 -0.1223 -0.2633 -0.2233
  292VAL   HG11 4171  -2.382   1.318   7.348 -0.2445 -2.7731 -0.2221
  292VAL   HG12 4172  -2.378   1.219   7.498 -1.9167 -0.8013 -0.7661
  292VAL   HG13 4173  -2.319   1.392   7.498  1.3406 -1.1877 -1.2554
  292VAL    CG2 4174  -2.546   1.522   7.459 -0.3879 -0.1389  0.2841
  292VAL   HG21 4175  -2.466   1.587   7.501  0.8613 -0.2400 -1.7968
  292VAL   HG22 4176  -2.643   1.564   7.494 -0.4705  0.7303 -0.9218
  292VAL   HG23 4177  -2.517   1.542   7.353  4.3444  0.2443  1.4250
  292VAL      C 4178  -2.775   1.328   7.500  0.0179 -0.0658 -0.2053
  292VAL      O 4179  -2.821   1.284   7.605 -0.3128 -0.2282 -0.4184
  293ASN      N 4180  -2.855   1.398   7.417  0.1472  0.1868 -0.1153
  293ASN     HN 4181  -2.815   1.435   7.333 -1.4065 -0.1946 -1.0525
  293ASN     CA 4182  -2.990   1.436   7.442  0.0772  0.0424 -0.2828
  293ASN     HA 4183  -2.990   1.498   7.530 -0.6381  0.4408 -0.5504
  293ASN     CB 4184  -3.044   1.523   7.326 -0.0188  0.5895  0.1701
  293ASN    HB1 4185  -3.061   1.462   7.235  0.4089  0.2732  0.2959
  293ASN    HB2 4186  -2.968   1.601   7.306 -0.3173  0.9970  0.5857
  293ASN     CG 4187  -3.174   1.598   7.351 -0.0245  0.5034  0.3989
  293ASN    OD1 4188  -3.226   1.611   7.462 -0.6880  0.1304  0.1416
  293ASN    ND2 4189  -3.232   1.651   7.240  0.0535 -0.0478  0.0915
  293ASN   HD21 4190  -3.320   1.697   7.251 -0.6792 -1.1179 -1.0450
  293ASN   HD22 4191  -3.182   1.629   7.157  2.2994 -1.6030  1.7141
  293ASN      C 4192  -3.077   1.318   7.468  0.4852 -0.0450  0.6805
  293ASN      O 4193  -3.148   1.315   7.569 -0.1597 -0.7394  0.2129
  294ILE      N 4194  -3.062   1.212   7.386 -0.1649  0.2411  0.1892
  294ILE     HN 4195  -2.994   1.205   7.314  0.4873  0.7748  0.7325
  294ILE     CA 4196  -3.131   1.089   7.413  0.4331 -0.2009 -0.2703
  294ILE     HA 4197  -3.225   1.103   7.465 -0.6457 -1.0433 -1.9136
  294ILE     CB 4198  -3.192   1.021   7.294 -0.1590  0.0313 -0.1015
  294ILE     HB 4199  -3.257   0.939   7.333 -2.2904  0.9766 -1.4658
  294ILE    CG2 4200  -3.302   1.113   7.238  0.2322  0.1176 -0.7379
  294ILE   HG21 4201  -3.376   1.153   7.311 -0.4783 -1.2066 -0.6859
  294ILE   HG22 4202  -3.360   1.066   7.155  0.6162 -0.0290 -0.9253
  294ILE   HG23 4203  -3.252   1.200   7.190  1.6842  0.2460  0.9096
  294ILE    CG1 4204  -3.095   0.968   7.188 -0.1955  0.1966 -0.2188
  294ILE   HG11 4205  -3.011   0.914   7.237  0.0614 -1.1001 -1.9780
  294ILE   HG12 4206  -3.044   1.057   7.143 -0.6968  0.5534 -0.0870
  294ILE     CD 4207  -3.146   0.885   7.070 -0.0929 -0.3517  0.1206
  294ILE    HD1 4208  -3.157   0.783   7.113  0.2374 -1.1563 -1.6006
  294ILE    HD2 4209  -3.071   0.863   6.991  0.6309 -1.0373  0.9808
  294ILE    HD3 4210  -3.247   0.915   7.037  1.2018  1.2095 -2.7969
  294ILE      C 4211  -3.076   0.995   7.515 -0.1976  0.0949  0.3541
  294ILE      O 4212  -3.154   0.918   7.570 -0.1891 -0.2454 -0.1058
  295VAL      N 4213  -2.943   1.004   7.535 -0.0867 -0.2493 -0.1964
  295VAL     HN 4214  -2.892   1.066   7.475 -2.1555 -1.3994 -3.3968
  295VAL     CA 4215  -2.874   0.928   7.634 -0.2000 -0.0484  0.0385
  295VAL     HA 4216  -2.899   0.827   7.607  0.6629 -0.3977  0.5000
  295VAL     CB 4217  -2.724   0.938   7.623 -0.2078 -0.0619 -0.0742
  295VAL     HB 4218  -2.682   1.037   7.597  1.0077 -0.5566 -0.0572
  295VAL    CG1 4219  -2.654   0.873   7.744 -0.4913 -0.1512  0.0432
  295VAL   HG11 4220  -2.545   0.863   7.725 -0.5996 -2.7100  0.3861
  295VAL   HG12 4221  -2.692   0.769   7.760  0.2247 -0.4347 -0.0686
  295VAL   HG13 4222  -2.669   0.923   7.841 -0.3856 -1.0332  0.5250
  295VAL    CG2 4223  -2.688   0.848   7.503 -0.5804  0.0985 -0.3095
  295VAL   HG21 4224  -2.743   0.870   7.409  1.2689 -0.0112 -1.4676
  295VAL   HG22 4225  -2.730   0.749   7.527 -0.0897  0.4431  2.3391
  295VAL   HG23 4226  -2.579   0.827   7.498 -0.3644  0.8373  0.8028
  295VAL      C 4227  -2.916   0.966   7.772  0.3032 -0.2024  0.2381
  295VAL      O 4228  -2.937   0.883   7.860 -0.1705 -0.0279  0.2933
  296HSD      N 4229  -2.945   1.096   7.793 -0.5330 -0.2885 -0.3148
  296HSD     HN 4230  -2.949   1.160   7.717  0.5972  0.0731 -0.0897
  296HSD     CA 4231  -2.977   1.147   7.923 -0.1778 -0.0420 -0.3232
  296HSD     HA 4232  -2.894   1.125   7.988 -0.2276 -1.3786 -0.6775
  296HSD     CB 4233  -2.990   1.298   7.896 -0.1434 -0.0088 -0.1559
  296HSD    HB1 4234  -3.061   1.317   7.812  2.4619  4.5094 -1.7216
  296HSD    HB2 4235  -2.891   1.342   7.869 -0.7094  1.1218 -0.4466
  296HSD    ND1 4236  -2.992   1.413   8.131  0.4048  0.3714 -0.0335
  296HSD    HD1 4237  -2.898   1.416   8.166  0.2954  0.2124  0.2802
  296HSD     CG 4238  -3.043   1.386   8.006  0.2254 -0.1776  0.1581
  296HSD    CE1 4239  -3.085   1.479   8.205  0.2345 -0.5167  0.5525
  296HSD    HE1 4240  -3.058   1.538   8.293  0.6383 -1.5858  1.1614
  296HSD    NE2 4241  -3.195   1.495   8.134  0.5081 -0.1047  0.2233
  296HSD    CD2 4242  -3.167   1.440   8.011  0.2923 -0.0225  0.1381
  296HSD    HD2 4243  -3.250   1.429   7.942 -1.3384 -1.4516  2.2093
  296HSD      C 4244  -3.100   1.089   7.982  0.4047 -1.2667 -0.2874
  296HSD      O 4245  -3.113   1.091   8.104  0.4501  0.1828 -0.2945
  297VAL      N 4246  -3.190   1.029   7.901  0.2631 -0.3280 -0.8404
  297VAL     HN 4247  -3.157   1.031   7.807  2.7588 -1.1363 -0.0700
  297VAL     CA 4248  -3.310   0.961   7.938  0.4627 -0.6070 -0.7004
  297VAL     HA 4249  -3.369   1.029   7.999  2.2446 -0.5584  1.0936
  297VAL     CB 4250  -3.396   0.921   7.823 -0.4308  0.0228 -0.2663
  297VAL     HB 4251  -3.322   0.862   7.765  0.4573 -0.5132  1.3477
  297VAL    CG1 4252  -3.509   0.825   7.863 -0.0567 -0.3924 -0.2043
  297VAL   HG11 4253  -3.476   0.726   7.902  0.5474  0.8880  2.8384
  297VAL   HG12 4254  -3.576   0.800   7.778 -1.7336  1.3390  0.5344
  297VAL   HG13 4255  -3.565   0.873   7.946 -1.2438  0.3215 -1.3931
  297VAL    CG2 4256  -3.444   1.046   7.747 -0.0482  0.3716  0.0657
  297VAL   HG21 4257  -3.452   1.140   7.805 -2.5793 -1.4533  2.9542
  297VAL   HG22 4258  -3.548   1.035   7.711  0.6901 -0.1929 -2.0462
  297VAL   HG23 4259  -3.369   1.058   7.666  2.4433  0.7469  2.3030
  297VAL      C 4260  -3.292   0.855   8.041  0.1907 -0.2750 -0.3041
  297VAL      O 4261  -3.371   0.852   8.135  0.5238  0.0322 -0.0149
  298ILE      N 4262  -3.188   0.770   8.035  0.8123  0.4791 -0.3274
  298ILE     HN 4263  -3.125   0.776   7.958 -0.0262 -1.7375 -1.2650
  298ILE     CA 4264  -3.179   0.646   8.107  0.5340  0.2970 -0.6026
  298ILE     HA 4265  -3.264   0.584   8.088  0.4646 -0.0596  0.7610
  298ILE     CB 4266  -3.063   0.565   8.058  0.2366 -0.5338  0.0468
  298ILE     HB 4267  -2.972   0.629   8.058 -1.0456  1.3802 -0.2542
  298ILE    CG2 4268  -3.020   0.442   8.140  0.9810  0.0302  0.5132
  298ILE   HG21 4269  -3.104   0.370   8.135 -0.0321  1.0926  1.5734
  298ILE   HG22 4270  -3.002   0.467   8.247 -0.4681 -0.8076  0.9746
  298ILE   HG23 4271  -2.927   0.398   8.098  0.9633  1.1140 -0.7417
  298ILE    CG1 4272  -3.090   0.512   7.916  0.0289 -0.3837  0.0298
  298ILE   HG11 4273  -3.160   0.566   7.849  3.5518  0.9348 -2.9070
  298ILE   HG12 4274  -3.144   0.415   7.922 -1.2980  0.3560  0.3572
  298ILE     CD 4275  -2.958   0.509   7.838 -0.2511  0.0033 -0.4647
  298ILE    HD1 4276  -2.924   0.613   7.821  0.3668 -0.5263 -2.9389
  298ILE    HD2 4277  -2.984   0.474   7.735 -2.7492  1.8222 -0.5629
  298ILE    HD3 4278  -2.882   0.443   7.885 -0.2260 -0.5837 -1.3032
  298ILE      C 4279  -3.176   0.654   8.256  0.0224  0.3483 -0.5963
  298ILE      O 4280  -3.240   0.574   8.324  0.0494  0.6687 -0.1903
  299GLN      N 4281  -3.107   0.751   8.317 -0.0094  0.0781 -0.1278
  299GLN     HN 4282  -3.065   0.819   8.257 -0.0862 -0.3359 -0.6545
  299GLN     CA 4283  -3.109   0.771   8.459  0.5216 -0.1368 -0.0889
  299GLN     HA 4284  -3.208   0.770   8.501 -0.7644  0.8606 -2.8746
  299GLN     CB 4285  -3.038   0.661   8.540 -0.0814 -0.3487  0.1523
  299GLN    HB1 4286  -3.103   0.570   8.535 -0.4239 -0.1220  0.4345
  299GLN    HB2 4287  -3.020   0.701   8.642  0.1609 -1.2972  0.4969
  299GLN     CG 4288  -2.898   0.636   8.483 -0.4426 -0.1222 -0.8486
  299GLN    HG1 4289  -2.831   0.716   8.521 -1.9497  0.8834 -0.1801
  299GLN    HG2 4290  -2.886   0.637   8.373  0.7932 -0.0060 -0.7176
  299GLN     CD 4291  -2.839   0.509   8.541 -0.2728  0.4738  0.3109
  299GLN    OE1 4292  -2.719   0.497   8.566 -0.0639 -0.5317 -1.0406
  299GLN    NE2 4293  -2.916   0.401   8.572  0.0770  0.2345  0.3636
  299GLN   HE21 4294  -2.882   0.325   8.626 -2.3391 -0.3967  1.1188
  299GLN   HE22 4295  -3.015   0.406   8.555 -0.0229  0.1367  0.8922
  299GLN      C 4296  -3.062   0.910   8.485  0.2806 -0.0422 -0.1593
  299GLN      O 4297  -3.025   0.984   8.394 -0.0495  0.3915  0.0610
  300ASP      N 4298  -3.077   0.967   8.606 -0.4011  0.1257 -0.3197
  300ASP     HN 4299  -3.123   0.923   8.682 -0.7390  0.8619 -0.0912
  300ASP     CA 4300  -3.023   1.096   8.633 -0.4210  0.1359 -0.3283
  300ASP     HA 4301  -3.057   1.166   8.559  0.5589  1.6714  0.6174
  300ASP     CB 4302  -3.072   1.159   8.764  0.0477  0.4918 -0.3211
  300ASP    HB1 4303  -3.030   1.260   8.786 -2.6931  1.6211  0.1800
  300ASP    HB2 4304  -3.045   1.089   8.846 -0.0528 -1.3616 -1.7999
  300ASP     CG 4305  -3.221   1.188   8.762 -0.1757 -0.5532  0.3518
  300ASP    OD1 4306  -3.282   1.174   8.653 -0.1919 -0.3683  0.3370
  300ASP    OD2 4307  -3.276   1.231   8.868  0.1884  0.3356  0.1904
  300ASP      C 4308  -2.874   1.094   8.633 -0.4180  0.1408  0.4141
  300ASP      O 4309  -2.809   1.010   8.695  0.2091  0.2790 -0.0482
  301ASN      N 4310  -2.806   1.182   8.557 -0.1059  0.0244  0.5533
  301ASN     HN 4311  -2.861   1.248   8.507  0.1721 -0.1663 -0.0059
  301ASN     CA 4312  -2.669   1.221   8.559  0.0947 -0.6769  0.4253
  301ASN     HA 4313  -2.657   1.305   8.493  1.0626 -1.6795 -0.7470
  301ASN     CB 4314  -2.616   1.265   8.697 -0.0895  0.1453  0.2369
  301ASN    HB1 4315  -2.506   1.270   8.686 -0.1108 -0.7050 -0.5294
  301ASN    HB2 4316  -2.642   1.198   8.783  1.3477  1.7770  2.0159
  301ASN     CG 4317  -2.654   1.410   8.722  0.0191  0.2253 -0.0639
  301ASN    OD1 4318  -2.616   1.507   8.656  0.1695  0.0620 -0.2197
  301ASN    ND2 4319  -2.748   1.427   8.818  0.2885  1.2329  0.0325
  301ASN   HD21 4320  -2.764   1.522   8.845 -1.4522  1.4177 -1.4549
  301ASN   HD22 4321  -2.781   1.345   8.865  0.9365 -0.0223 -1.5924
  301ASN      C 4322  -2.583   1.123   8.486  0.2271 -0.3125  0.0929
  301ASN      O 4323  -2.461   1.114   8.505  0.2510 -0.1454  0.0275
  302LEU      N 4324  -2.644   1.045   8.396  0.2704  0.0296 -0.2349
  302LEU     HN 4325  -2.740   1.058   8.370 -0.4770 -2.6289  0.8949
  302LEU     CA 4326  -2.571   0.964   8.304 -0.0525 -0.2007 -0.2886
  302LEU     HA 4327  -2.481   0.920   8.345 -0.5743  0.1968  1.3441
  302LEU     CB 4328  -2.667   0.857   8.247 -0.2298 -0.4910  0.5402
  302LEU    HB1 4329  -2.755   0.899   8.194  0.1751  1.1327  1.0883
  302LEU    HB2 4330  -2.707   0.805   8.336  0.2308 -0.5490  0.7153
  302LEU     CG 4331  -2.601   0.754   8.154 -0.0303  0.4886 -0.4237
  302LEU     HG 4332  -2.528   0.799   8.082  0.7773 -1.5318 -0.9450
  302LEU    CD1 4333  -2.524   0.641   8.225 -0.6092  0.1030 -0.4091
  302LEU   HD11 4334  -2.588   0.581   8.293 -2.2520 -0.6964 -2.5410
  302LEU   HD12 4335  -2.442   0.690   8.282 -1.2023  1.7774 -0.9304
  302LEU   HD13 4336  -2.483   0.565   8.155 -1.1094  1.3472 -2.1349
  302LEU    CD2 4337  -2.710   0.687   8.070 -0.2876  0.1529  0.1742
  302LEU   HD21 4338  -2.777   0.641   8.146  1.8788 -0.9941  1.4767
  302LEU   HD22 4339  -2.677   0.602   8.006  1.5743  0.5654  0.5452
  302LEU   HD23 4340  -2.764   0.756   8.002 -1.1031 -1.2121 -0.6147
  302LEU      C 4341  -2.521   1.053   8.195  0.3848  0.1145  0.1689
  302LEU      O 4342  -2.411   1.039   8.142  0.2123  0.6653 -0.3498
  303ILE      N 4343  -2.597   1.158   8.162  0.1094 -0.1407 -0.0166
  303ILE     HN 4344  -2.688   1.167   8.202  0.0859 -0.1027 -0.0791
  303ILE     CA 4345  -2.553   1.280   8.100  0.0978 -0.2049 -0.1510
  303ILE     HA 4346  -2.447   1.277   8.082  0.1786 -0.4799  0.3568
  303ILE     CB 4347  -2.629   1.312   7.975  0.3452  0.0123 -0.2460
  303ILE     HB 4348  -2.735   1.291   8.000  0.6565 -1.7679 -0.2769
  303ILE    CG2 4349  -2.599   1.454   7.923 -0.2826  0.1655 -0.1967
  303ILE   HG21 4350  -2.492   1.478   7.914  0.2314 -1.5629  0.7323
  303ILE   HG22 4351  -2.649   1.528   7.990 -0.9058  1.5011 -2.0644
  303ILE   HG23 4352  -2.649   1.471   7.825 -0.6671 -0.0386 -0.0402
  303ILE    CG1 4353  -2.592   1.215   7.861  0.1925 -0.2352 -0.0874
  303ILE   HG11 4354  -2.654   1.234   7.772  1.7240  1.7618 -0.8150
  303ILE   HG12 4355  -2.611   1.112   7.898 -2.9534 -0.1992 -1.3453
  303ILE     CD 4356  -2.447   1.218   7.811  0.3762 -0.2287  0.4351
  303ILE    HD1 4357  -2.363   1.180   7.872 -0.9598 -1.3661  1.6278
  303ILE    HD2 4358  -2.419   1.322   7.784  0.9793 -0.6318 -0.5080
  303ILE    HD3 4359  -2.449   1.154   7.721  1.0627  1.4022 -0.7879
  303ILE      C 4360  -2.575   1.393   8.195 -0.1046  0.1108 -0.5708
  303ILE      O 4361  -2.688   1.427   8.229 -0.0091 -0.0940 -0.0483
  304ARG      N 4362  -2.460   1.447   8.239 -0.3342  0.0876  0.0575
  304ARG     HN 4363  -2.372   1.409   8.212 -1.3251  0.2720 -4.0722
  304ARG     CA 4364  -2.464   1.562   8.324 -0.0293  0.3683 -0.3047
  304ARG     HA 4365  -2.559   1.574   8.375  0.4394  0.1857  0.6269
  304ARG     CB 4366  -2.344   1.555   8.420 -0.0505 -0.1809 -0.3141
  304ARG    HB1 4367  -2.354   1.460   8.477  0.4043  0.2426  0.4948
  304ARG    HB2 4368  -2.356   1.634   8.498 -0.5770 -0.8240  0.2718
  304ARG     CG 4369  -2.204   1.559   8.360  0.0805 -0.0183  0.0005
  304ARG    HG1 4370  -2.190   1.654   8.304  1.3137  0.4610  1.0581
  304ARG    HG2 4371  -2.200   1.475   8.288 -1.6532  0.9327 -1.2688
  304ARG     CD 4372  -2.086   1.551   8.457  0.0107 -0.3729  0.0581
  304ARG    HD1 4373  -1.993   1.541   8.397 -0.0467 -1.0134  0.0693
  304ARG    HD2 4374  -2.100   1.462   8.522 -1.3357 -0.2196  0.0154
  304ARG     NE 4375  -2.098   1.675   8.540  0.5142 -0.0841 -0.2936
  304ARG     HE 4376  -2.136   1.761   8.507  1.1287  1.7266  3.2013
  304ARG     CZ 4377  -2.022   1.693   8.652  0.3316  1.0814 -0.3435
  304ARG    NH1 4378  -1.923   1.611   8.699  0.4389  1.3614 -0.0834
  304ARG   HH11 4379  -1.885   1.550   8.631 -1.1287  1.5705 -1.1917
  304ARG   HH12 4380  -1.860   1.655   8.764  0.2826  2.1539 -0.4541
  304ARG    NH2 4381  -2.064   1.798   8.728 -0.8520  0.1249  0.3792
  304ARG   HH21 4382  -2.008   1.822   8.807  2.2151 -1.7025 -1.0652
  304ARG   HH22 4383  -2.149   1.845   8.704 -1.3071 -1.3971 -1.1954
  304ARG      C 4384  -2.458   1.681   8.235 -0.2216  0.1262 -0.6416
  304ARG      O 4385  -2.441   1.666   8.114  0.6976 -0.7822 -0.4118
  305LYS      N 4386  -2.488   1.800   8.290  0.3894 -0.1513  0.3045
  305LYS     HN 4387  -2.510   1.797   8.387 -0.8430  1.7258  0.1312
  305LYS     CA 4388  -2.500   1.927   8.225  0.0456 -0.3848 -0.0928
  305LYS     HA 4389  -2.574   1.908   8.148 -2.1088  1.4747  1.3695
  305LYS     CB 4390  -2.554   2.037   8.318 -0.1438 -0.0637 -0.5773
  305LYS    HB1 4391  -2.512   2.012   8.418  2.4373 -0.5260 -1.6903
  305LYS    HB2 4392  -2.663   2.019   8.332 -0.4612  2.9895  2.1359
  305LYS     CG 4393  -2.532   2.184   8.284 -0.1173  0.0369 -0.1337
  305LYS    HG1 4394  -2.604   2.212   8.204  1.0212 -0.0626 -1.2284
  305LYS    HG2 4395  -2.427   2.201   8.253 -0.1910 -0.6273 -0.7814
  305LYS     CD 4396  -2.575   2.273   8.401 -0.3016 -0.4724  0.1903
  305LYS    HD1 4397  -2.511   2.240   8.486  2.0993  0.0430 -1.3075
  305LYS    HD2 4398  -2.681   2.243   8.416 -0.6332  0.4955 -0.1366
  305LYS     CE 4399  -2.550   2.424   8.391 -0.4005 -0.4514  0.2629
  305LYS    HE1 4400  -2.602   2.478   8.310 -1.0961 -2.0129 -0.3788
  305LYS    HE2 4401  -2.441   2.445   8.388  0.3141 -3.1625  2.8452
  305LYS     NZ 4402  -2.596   2.490   8.515 -0.1992  0.2982 -0.0591
  305LYS    HZ1 4403  -2.698   2.474   8.528 -0.7249  2.8960 -0.3285
  305LYS    HZ2 4404  -2.561   2.587   8.527  0.5429  0.0415 -0.0868
  305LYS    HZ3 4405  -2.550   2.432   8.588  1.2897 -3.0511 -3.3154
  305LYS      C 4406  -2.383   1.974   8.146 -0.0470  0.5077  0.2905
  305LYS      O 4407  -2.392   2.019   8.032 -0.3455 -0.4543 -0.0820
  306GLU      N 4408  -2.264   1.954   8.206  0.0069  0.4916  0.1790
  306GLU     HN 4409  -2.262   1.927   8.302  1.0163  0.4316  0.1491
  306GLU     CA 4410  -2.137   1.986   8.150  0.1815  0.2928  0.4576
  306GLU     HA 4411  -2.137   2.091   8.128 -2.5312 -0.1309 -2.2716
  306GLU     CB 4412  -2.028   1.940   8.249 -0.0370 -0.2548  0.4506
  306GLU    HB1 4413  -1.928   1.935   8.202  0.1239 -2.9948  0.9209
  306GLU    HB2 4414  -2.064   1.839   8.278 -0.5905  0.4030  2.1846
  306GLU     CG 4415  -2.017   2.021   8.378  0.2963 -0.2341  0.4088
  306GLU    HG1 4416  -2.016   2.130   8.356 -0.4982 -0.2182  0.4234
  306GLU    HG2 4417  -1.918   1.998   8.424  0.7273 -1.6478 -1.1393
  306GLU     CD 4418  -2.137   2.000   8.469  0.0345  0.3038  0.1932
  306GLU    OE1 4419  -2.146   2.068   8.575 -0.0487  0.3331  0.1670
  306GLU    OE2 4420  -2.216   1.904   8.453  0.6503 -0.2451  0.3741
  306GLU      C 4421  -2.108   1.928   8.015 -0.0249  0.2252  0.4422
  306GLU      O 4422  -2.081   2.001   7.920  0.2033 -0.0671  0.2837
  307VAL      N 4423  -2.127   1.795   8.004 -0.2915  0.2985 -0.0168
  307VAL     HN 4424  -2.143   1.735   8.082  0.3648 -0.7244 -0.6402
  307VAL     CA 4425  -2.128   1.725   7.880 -0.1794  0.2214  0.0253
  307VAL     HA 4426  -2.030   1.737   7.836 -0.2819  1.1907  0.0388
  307VAL     CB 4427  -2.146   1.577   7.895 -0.2630  0.2635  0.3440
  307VAL     HB 4428  -2.243   1.548   7.941 -0.3107 -0.2883 -0.0945
  307VAL    CG1 4429  -2.100   1.497   7.771  0.4625  0.8112  0.2526
  307VAL   HG11 4430  -2.145   1.553   7.686  0.6249  0.2322 -0.2209
  307VAL   HG12 4431  -2.139   1.393   7.772 -1.3990  1.3349 -2.8310
  307VAL   HG13 4432  -1.995   1.493   7.738  0.3508 -1.7421  0.0510
  307VAL    CG2 4433  -2.042   1.529   7.998  0.0788 -0.3740 -0.2816
  307VAL   HG21 4434  -1.946   1.575   7.965 -0.8270  1.4468 -0.5543
  307VAL   HG22 4435  -2.052   1.419   7.988  2.1185 -0.7025  0.7472
  307VAL   HG23 4436  -2.073   1.567   8.098  0.2950  2.0065 -1.0632
  307VAL      C 4437  -2.225   1.776   7.779 -0.5560 -0.5437 -0.0049
  307VAL      O 4438  -2.195   1.801   7.663  0.4243 -0.6381  0.2202
  308TYR      N 4439  -2.347   1.807   7.828 -0.4235 -0.2697  0.1543
  308TYR     HN 4440  -2.366   1.805   7.926 -2.3426  1.9434 -0.0952
  308TYR     CA 4441  -2.451   1.857   7.743 -0.6166  0.0649  0.5879
  308TYR     HA 4442  -2.468   1.793   7.658 -2.9401  1.5059 -0.1259
  308TYR     CB 4443  -2.582   1.848   7.823 -0.6405 -0.2106  0.5169
  308TYR    HB1 4444  -2.597   1.930   7.897 -2.3250  1.7820 -1.8724
  308TYR    HB2 4445  -2.589   1.752   7.879 -1.7588 -1.2673 -1.3512
  308TYR     CG 4446  -2.701   1.869   7.736 -0.1831 -0.1591 -0.1080
  308TYR    CD1 4447  -2.770   1.988   7.738  0.1371  0.0293 -0.2419
  308TYR    HD1 4448  -2.746   2.061   7.814  2.3789 -1.8070  0.9323
  308TYR    CE1 4449  -2.888   1.998   7.668 -0.2409 -0.1974  0.3467
  308TYR    HE1 4450  -2.941   2.092   7.664 -1.6074 -0.8008  2.5486
  308TYR     CZ 4451  -2.939   1.892   7.598 -0.4488  0.1254  0.0041
  308TYR     OH 4452  -3.045   1.903   7.505 -0.7473 -0.0624  0.3223
  308TYR     HH 4453  -3.079   1.991   7.522  0.0100  0.1385  0.8440
  308TYR    CD2 4454  -2.751   1.762   7.666 -0.0917 -0.3050  0.0497
  308TYR    HD2 4455  -2.687   1.675   7.658  2.7914  1.7183 -0.4564
  308TYR    CE2 4456  -2.867   1.774   7.594  0.2339  0.5437 -0.3404
  308TYR    HE2 4457  -2.901   1.694   7.531 -1.0529 -1.7107  2.9304
  308TYR      C 4458  -2.418   1.991   7.687 -0.4872 -0.1043  0.2615
  308TYR      O 4459  -2.443   2.010   7.568 -0.1760  0.7566  0.3232
  309ILE      N 4460  -2.370   2.088   7.767 -0.0668  0.4017 -0.5805
  309ILE     HN 4461  -2.375   2.073   7.866 -1.1841  0.3264 -0.6383
  309ILE     CA 4462  -2.313   2.212   7.726  1.2318  0.1910  0.5022
  309ILE     HA 4463  -2.379   2.252   7.650  0.3996 -0.5465  0.8209
  309ILE     CB 4464  -2.320   2.309   7.841  0.0896  0.2631  0.3865
  309ILE     HB 4465  -2.253   2.260   7.915  0.6661  0.7480  0.1980
  309ILE    CG2 4466  -2.257   2.444   7.804 -0.1108  0.4470  0.7137
  309ILE   HG21 4467  -2.251   2.512   7.892  2.3619  1.7293 -0.3373
  309ILE   HG22 4468  -2.327   2.494   7.733 -2.7865 -0.7323  2.3716
  309ILE   HG23 4469  -2.153   2.431   7.766 -0.0390 -0.3177  1.1552
  309ILE    CG1 4470  -2.456   2.329   7.909  0.1537 -0.4610  0.7394
  309ILE   HG11 4471  -2.493   2.231   7.945  1.5097 -0.7849  1.3141
  309ILE   HG12 4472  -2.522   2.380   7.836 -0.2282 -1.2090  0.5538
  309ILE     CD 4473  -2.449   2.425   8.028  0.1324  0.5920 -0.0959
  309ILE    HD1 4474  -2.530   2.407   8.101  0.6433 -2.5046 -0.1743
  309ILE    HD2 4475  -2.452   2.528   7.985  1.3777  0.5772 -0.2606
  309ILE    HD3 4476  -2.351   2.427   8.081 -0.0775  1.1861  0.2845
  309ILE      C 4477  -2.193   2.207   7.638  0.9337  0.4966  0.0676
  309ILE      O 4478  -2.188   2.283   7.542 -0.5067  0.0793 -0.3595
  310LEU      N 4479  -2.104   2.108   7.659  0.5620  0.0373 -0.4827
  310LEU     HN 4480  -2.124   2.050   7.738 -1.0494  1.6403  0.3699
  310LEU     CA 4481  -1.988   2.092   7.578  0.5878 -0.0675 -0.4249
  310LEU     HA 4482  -1.949   2.193   7.576  2.0026 -0.4583  2.3923
  310LEU     CB 4483  -1.881   1.997   7.635  0.2447  0.0001  0.3330
  310LEU    HB1 4484  -1.927   1.896   7.625 -1.8519  1.0244 -0.9871
  310LEU    HB2 4485  -1.861   2.026   7.740 -0.0670  1.7434 -0.0678
  310LEU     CG 4486  -1.749   1.985   7.557 -0.0729 -0.3412 -0.1531
  310LEU     HG 4487  -1.775   1.941   7.458  0.2158  2.3573 -1.5126
  310LEU    CD1 4488  -1.686   2.122   7.531  0.1313 -0.3944  0.0671
  310LEU   HD11 4489  -1.670   2.170   7.631 -1.2091 -0.8114  0.5005
  310LEU   HD12 4490  -1.755   2.187   7.473  0.4075  0.5695  0.7887
  310LEU   HD13 4491  -1.588   2.115   7.478  1.7186 -1.2455  2.8864
  310LEU    CD2 4492  -1.643   1.902   7.630 -0.1569 -0.0395  0.3139
  310LEU   HD21 4493  -1.684   1.827   7.702  1.8886 -1.2054  0.3483
  310LEU   HD22 4494  -1.574   1.955   7.699  0.3105 -1.5059  1.0330
  310LEU   HD23 4495  -1.581   1.835   7.567  0.5290 -1.3395  2.2684
  310LEU      C 4496  -2.022   2.061   7.436 -0.4006  0.0902 -0.2259
  310LEU      O 4497  -1.951   2.113   7.350 -0.1968  0.2298  0.0262
  311LEU      N 4498  -2.137   1.996   7.413 -0.5489  0.2297  0.1140
  311LEU     HN 4499  -2.183   1.950   7.489 -0.1280 -1.1713 -0.4470
  311LEU     CA 4500  -2.164   1.955   7.279 -0.1051  0.5755 -0.0847
  311LEU     HA 4501  -2.077   1.962   7.217  0.0690  3.1403  0.3485
  311LEU     CB 4502  -2.212   1.809   7.293  0.5299  0.4421  0.7732
  311LEU    HB1 4503  -2.240   1.790   7.187  2.6573  0.6751  0.1112
  311LEU    HB2 4504  -2.302   1.819   7.357  0.6197  1.1888  0.7985
  311LEU     CG 4505  -2.107   1.709   7.344  0.7709  0.1927 -0.1872
  311LEU     HG 4506  -2.066   1.732   7.445  2.7204 -0.8100 -0.7044
  311LEU    CD1 4507  -2.179   1.575   7.366 -0.4199  0.9275  0.5253
  311LEU   HD11 4508  -2.112   1.501   7.414  1.5990  0.5979 -2.5078
  311LEU   HD12 4509  -2.197   1.527   7.267  2.5756 -3.2052  1.6732
  311LEU   HD13 4510  -2.273   1.597   7.422  0.2858  1.7863  1.3988
  311LEU    CD2 4511  -1.988   1.687   7.249  0.4710  0.7440 -0.6946
  311LEU   HD21 4512  -2.030   1.650   7.153 -0.0688  2.5862 -1.2097
  311LEU   HD22 4513  -1.922   1.607   7.288  1.1980  1.9320  0.6162
  311LEU   HD23 4514  -1.927   1.780   7.252 -1.0515  1.8653  3.7184
  311LEU      C 4515  -2.265   2.039   7.208 -0.1510  0.2103 -0.4554
  311LEU      O 4516  -2.274   2.043   7.085 -0.2775  0.2167 -0.4458
  312ASN      N 4517  -2.336   2.122   7.287 -0.0215 -0.4672  0.3920
  312ASN     HN 4518  -2.338   2.100   7.384  2.3697 -0.1470  0.5888
  312ASN     CA 4519  -2.427   2.222   7.243  0.7246  0.3013  0.5784
  312ASN     HA 4520  -2.492   2.179   7.168  2.2816 -1.3380  0.1202
  312ASN     CB 4521  -2.510   2.266   7.365 -0.4357 -0.0317 -0.0718
  312ASN    HB1 4522  -2.435   2.297   7.441  1.3414  0.6708 -2.0068
  312ASN    HB2 4523  -2.560   2.174   7.401 -0.1797 -0.2002 -0.1450
  312ASN     CG 4524  -2.618   2.370   7.338  0.0540  0.4868 -0.0725
  312ASN    OD1 4525  -2.656   2.454   7.420  0.1149  0.4611 -0.0179
  312ASN    ND2 4526  -2.681   2.368   7.217  0.1864 -0.1767 -0.1368
  312ASN   HD21 4527  -2.751   2.436   7.194  0.5769 -0.0691 -1.0387
  312ASN   HD22 4528  -2.645   2.303   7.151  2.8877  0.9905  0.0339
  312ASN      C 4529  -2.364   2.336   7.170 -0.0515  0.1230 -0.4004
  312ASN      O 4530  -2.408   2.373   7.061 -0.5083  0.1752 -0.1990
  313TRP      N 4531  -2.254   2.388   7.227 -0.0251 -0.0211 -0.3189
  313TRP     HN 4532  -2.232   2.364   7.321 -0.3336  0.0828 -0.2209
  313TRP     CA 4533  -2.167   2.483   7.163 -0.3078  0.3441 -0.1630
  313TRP     HA 4534  -2.218   2.569   7.121 -0.0700  0.3595 -0.4226
  313TRP     CB 4535  -2.071   2.551   7.260 -0.3903 -0.6009  0.5992
  313TRP    HB1 4536  -1.996   2.604   7.196  0.8779 -2.9013  0.0705
  313TRP    HB2 4537  -2.021   2.473   7.322 -0.0206 -1.2229 -0.4623
  313TRP     CG 4538  -2.132   2.652   7.352 -0.6235 -0.3664  0.1876
  313TRP    CD1 4539  -2.176   2.628   7.479 -1.1394 -0.1477  0.0554
  313TRP    HD1 4540  -2.149   2.537   7.532 -2.0397 -0.0966  0.6108
  313TRP    NE1 4541  -2.244   2.738   7.524  0.1908  0.4256  0.7280
  313TRP    HE1 4542  -2.327   2.731   7.575 -0.4061  1.2063 -0.1253
  313TRP    CE2 4543  -2.235   2.837   7.430  0.9529 -0.3815 -0.0676
  313TRP    CD2 4544  -2.167   2.787   7.320  1.1382  0.0349 -0.1434
  313TRP    CE3 4545  -2.162   2.863   7.207 -0.2298 -0.2955 -0.4497
  313TRP    HE3 4546  -2.104   2.837   7.119  0.7338  0.3016 -0.0112
  313TRP    CZ3 4547  -2.220   2.987   7.208  0.0263 -0.1718  0.3785
  313TRP    HZ3 4548  -2.220   3.046   7.117  2.9623  1.0429  1.0756
  313TRP    CZ2 4549  -2.281   2.964   7.435  0.3790 -0.5840 -0.1208
  313TRP    HZ2 4550  -2.328   2.999   7.527  0.9608  0.6523 -0.2707
  313TRP    CH2 4551  -2.275   3.042   7.322 -0.2680 -0.0641  0.1880
  313TRP    HH2 4552  -2.317   3.141   7.325 -0.1266  0.0699 -1.3242
  313TRP      C 4553  -2.088   2.429   7.048 -0.2559  0.1775 -0.0496
  313TRP      O 4554  -2.055   2.495   6.950  0.6637 -0.7550 -0.3754
  314ILE      N 4555  -2.060   2.298   7.048 -0.5270  0.1192 -0.1396
  314ILE     HN 4556  -2.079   2.234   7.122 -1.3424 -2.5566 -2.5071
  314ILE     CA 4557  -2.016   2.233   6.928 -0.0618 -0.4682  0.3395
  314ILE     HA 4558  -1.940   2.297   6.886 -0.2433  1.4707  2.7156
  314ILE     CB 4559  -1.954   2.098   6.946  0.0986 -0.3988  0.3066
  314ILE     HB 4560  -2.022   2.045   7.017 -0.6393  0.0214 -0.0784
  314ILE    CG2 4561  -1.944   2.020   6.815  0.2223  0.4401 -0.1905
  314ILE   HG21 4562  -1.864   1.943   6.823 -1.3171 -1.1307  0.8999
  314ILE   HG22 4563  -1.922   2.079   6.723  0.4484 -0.6315 -0.8520
  314ILE   HG23 4564  -2.035   1.960   6.792  0.0991  1.0869 -1.5397
  314ILE    CG1 4565  -1.824   2.114   7.027  0.3738 -0.4647 -0.1251
  314ILE   HG11 4566  -1.826   2.188   7.109  2.1399 -0.0038 -0.4607
  314ILE   HG12 4567  -1.753   2.157   6.953 -0.8484  2.2069  0.1373
  314ILE     CD 4568  -1.774   1.979   7.079  0.4605 -0.0986  0.7402
  314ILE    HD1 4569  -1.759   1.915   6.990  1.0541  1.9638 -0.7186
  314ILE    HD2 4570  -1.843   1.939   7.156  0.9314 -0.5157  0.9480
  314ILE    HD3 4571  -1.672   1.987   7.124  0.3443 -0.0935  1.0070
  314ILE      C 4572  -2.113   2.240   6.815 -0.0804  0.1820  0.3909
  314ILE      O 4573  -2.076   2.273   6.703 -0.1183 -0.2227  0.2594
  315GLY      N 4574  -2.244   2.232   6.845 -0.2817  0.6649 -0.3227
  315GLY     HN 4575  -2.265   2.213   6.941 -0.0640  2.4073  0.0931
  315GLY     CA 4576  -2.354   2.240   6.755 -0.3690 -0.0536 -0.2870
  315GLY    HA1 4577  -2.442   2.223   6.815  0.0560  1.2217  0.7266
  315GLY    HA2 4578  -2.348   2.177   6.667 -1.3785 -0.0720 -0.3546
  315GLY      C 4579  -2.361   2.379   6.702  0.2013  0.1310  0.1247
  315GLY      O 4580  -2.364   2.400   6.581  0.0486 -0.6444 -0.0102
  316TYR      N 4581  -2.366   2.486   6.784 -0.7720 -0.2346  0.5506
  316TYR     HN 4582  -2.363   2.466   6.881 -1.2836  1.0366  0.8461
  316TYR     CA 4583  -2.348   2.622   6.742  0.0153 -0.3492  0.5048
  316TYR     HA 4584  -2.439   2.650   6.692  1.3755  1.1804 -1.2640
  316TYR     CB 4585  -2.349   2.729   6.853 -0.2808  0.0716  0.0994
  316TYR    HB1 4586  -2.372   2.825   6.802 -0.7796  0.4981  1.1106
  316TYR    HB2 4587  -2.250   2.722   6.903 -1.3407  0.6064  2.3650
  316TYR     CG 4588  -2.458   2.702   6.951 -0.4763 -0.1803 -0.1847
  316TYR    CD1 4589  -2.586   2.703   6.900 -0.2572  0.4287 -0.7404
  316TYR    HD1 4590  -2.591   2.709   6.792 -0.0181  0.5025 -0.7487
  316TYR    CE1 4591  -2.697   2.693   6.980  0.2291  0.2294 -0.0753
  316TYR    HE1 4592  -2.797   2.705   6.939  0.8970 -2.1425 -2.7006
  316TYR     CZ 4593  -2.673   2.677   7.114 -0.0169 -0.5290 -0.1183
  316TYR     OH 4594  -2.779   2.666   7.207  0.0612 -0.2349  0.0076
  316TYR     HH 4595  -2.862   2.674   7.160  0.8376 -0.8806 -1.5671
  316TYR    CD2 4596  -2.441   2.682   7.086  0.2695  0.2907 -0.2009
  316TYR    HD2 4597  -2.342   2.699   7.126  1.5366 -1.0372 -2.5478
  316TYR    CE2 4598  -2.549   2.679   7.171  0.1185 -0.5068 -0.4104
  316TYR    HE2 4599  -2.528   2.664   7.276 -1.1454 -0.8455 -0.1964
  316TYR      C 4600  -2.245   2.663   6.643 -0.1054 -0.2560  0.4178
  316TYR      O 4601  -2.262   2.775   6.595  0.3719 -0.1712  0.4398
  317VAL      N 4602  -2.142   2.587   6.602  0.1294  0.1837  0.1874
  317VAL     HN 4603  -2.137   2.493   6.635 -1.5281  0.0627  0.1582
  317VAL     CA 4604  -2.048   2.619   6.499  0.1548  1.2820  0.5392
  317VAL     HA 4605  -2.012   2.720   6.514  0.8503  0.8059  2.3155
  317VAL     CB 4606  -1.937   2.518   6.500 -0.7603  0.2265 -0.4512
  317VAL     HB 4607  -1.963   2.410   6.495  0.2353 -0.2613  2.6075
  317VAL    CG1 4608  -1.833   2.539   6.388 -0.1141  0.0013  0.1007
  317VAL   HG11 4609  -1.753   2.462   6.389  0.3911  0.5149  0.9635
  317VAL   HG12 4610  -1.776   2.633   6.403 -0.1996  0.1292 -0.3779
  317VAL   HG13 4611  -1.888   2.525   6.293  2.3247  0.6443 -1.4945
  317VAL    CG2 4612  -1.871   2.523   6.639 -0.1673  0.1910 -0.7266
  317VAL   HG21 4613  -1.929   2.471   6.719 -0.6310  0.9477 -0.5606
  317VAL   HG22 4614  -1.869   2.626   6.679 -1.4667  0.1363 -0.4607
  317VAL   HG23 4615  -1.767   2.485   6.641 -0.2511 -0.0196  0.3429
  317VAL      C 4616  -2.108   2.614   6.362 -0.3595 -0.0800  0.7948
  317VAL      O 4617  -2.064   2.695   6.281 -0.9292 -0.0606  0.4990
  318ASN      N 4618  -2.214   2.533   6.346  0.0568 -0.4101 -0.3691
  318ASN     HN 4619  -2.238   2.475   6.423 -0.5822  0.6126  0.2254
  318ASN     CA 4620  -2.290   2.529   6.224 -0.0484  0.1385 -0.3264
  318ASN     HA 4621  -2.226   2.490   6.146 -0.3974 -0.8361 -0.1428
  318ASN     CB 4622  -2.413   2.444   6.259  0.0417 -0.0476 -0.4576
  318ASN    HB1 4623  -2.469   2.473   6.351  1.5692 -0.3815  0.6228
  318ASN    HB2 4624  -2.376   2.340   6.268 -1.3807 -0.7618 -2.1965
  318ASN     CG 4625  -2.514   2.442   6.145 -0.2279  0.0396 -0.2232
  318ASN    OD1 4626  -2.511   2.343   6.071  0.0287 -0.2060  0.1096
  318ASN    ND2 4627  -2.620   2.527   6.142 -0.0649  0.2741  0.5535
  318ASN   HD21 4628  -2.635   2.599   6.211 -0.4506  1.8848 -1.1428
  318ASN   HD22 4629  -2.683   2.515   6.066 -0.5576  1.3801  0.7603
  318ASN      C 4630  -2.315   2.666   6.172  0.5263  0.4002  0.0693
  318ASN      O 4631  -2.268   2.702   6.064 -0.3355  0.1210 -0.4134
  319SER      N 4632  -2.385   2.744   6.257 -0.4710 -0.1950 -0.1926
  319SER     HN 4633  -2.405   2.710   6.349  1.5433  2.8920  1.5508
  319SER     CA 4634  -2.447   2.867   6.221 -0.4247 -0.1097  0.0169
  319SER     HA 4635  -2.482   2.857   6.119  2.1933  1.8637 -1.1831
  319SER     CB 4636  -2.566   2.903   6.312 -0.2350  0.5688  0.0047
  319SER    HB1 4637  -2.607   3.004   6.291 -0.0663  0.2428 -2.1367
  319SER    HB2 4638  -2.534   2.898   6.418 -0.1759 -1.4015 -0.0605
  319SER     OG 4639  -2.663   2.803   6.283 -0.4202  0.7538 -0.0136
  319SER    HG1 4640  -2.679   2.826   6.191  0.2270  2.1647  0.1976
  319SER      C 4641  -2.356   2.984   6.209 -0.3880 -0.1787 -0.3859
  319SER      O 4642  -2.398   3.099   6.194  0.0706  0.0150 -0.2205
  320GLY      N 4643  -2.225   2.955   6.220 -0.4430 -0.4130 -0.3426
  320GLY     HN 4644  -2.202   2.866   6.259 -0.6962 -0.5452 -0.4951
  320GLY     CA 4645  -2.122   3.052   6.199 -0.7949  0.0735  0.1506
  320GLY    HA1 4646  -2.052   3.057   6.281 -1.5603  2.0691  0.7569
  320GLY    HA2 4647  -2.162   3.149   6.175  1.7177  0.9835 -0.7248
  320GLY      C 4648  -2.024   3.015   6.093 -0.2166  0.1007  0.6640
  320GLY      O 4649  -1.963   3.107   6.038 -0.1719 -0.0218  0.5064
  321PHE      N 4650  -2.011   2.885   6.063 -0.2819  0.2874 -0.2175
  321PHE     HN 4651  -2.053   2.821   6.128  1.9106 -0.2168  0.7890
  321PHE     CA 4652  -1.945   2.832   5.948 -0.0170  0.1520 -0.0038
  321PHE     HA 4653  -1.854   2.889   5.936  0.4209 -0.6237 -0.4375
  321PHE     CB 4654  -1.917   2.683   5.972  0.0317  0.1348 -0.1638
  321PHE    HB1 4655  -2.011   2.626   5.987  0.5611 -0.6424  0.2839
  321PHE    HB2 4656  -1.847   2.662   6.056  2.2348  0.7006 -1.7766
  321PHE     CG 4657  -1.831   2.612   5.874 -0.1165  0.4670 -0.5362
  321PHE    CD1 4658  -1.704   2.662   5.856  0.0024  0.1272 -0.6541
  321PHE    HD1 4659  -1.677   2.750   5.912 -1.8850  0.4411 -0.1493
  321PHE    CE1 4660  -1.617   2.593   5.776  0.2227 -0.2343 -0.1080
  321PHE    HE1 4661  -1.518   2.634   5.758 -0.4380  1.6796  0.4285
  321PHE     CZ 4662  -1.664   2.484   5.706  0.0834  0.0554 -0.4700
  321PHE     HZ 4663  -1.597   2.434   5.638 -1.9310 -0.3076 -2.3088
  321PHE    CD2 4664  -1.877   2.497   5.815 -0.2605  0.7214 -0.9236
  321PHE    HD2 4665  -1.977   2.462   5.836 -0.1262  0.7898 -0.1525
  321PHE    CE2 4666  -1.789   2.433   5.730  0.4807 -0.4200  0.6581
  321PHE    HE2 4667  -1.830   2.352   5.671  1.4515 -0.2411 -0.2798
  321PHE      C 4668  -2.017   2.842   5.818  0.2179 -0.2268 -0.1653
  321PHE      O 4669  -1.961   2.856   5.709 -0.1544  0.5344 -0.2688
  322ASN      N 4670  -2.151   2.849   5.830  0.2146 -0.2015 -0.2137
  322ASN     HN 4671  -2.196   2.828   5.916  0.5647 -2.8843 -0.6027
  322ASN     CA 4672  -2.232   2.867   5.714  0.0671  0.3478 -0.0292
  322ASN     HA 4673  -2.205   2.790   5.643  0.7898  1.8259 -1.4275
  322ASN     CB 4674  -2.384   2.856   5.738  0.0859  0.1645  0.0025
  322ASN    HB1 4675  -2.456   2.880   5.657  0.2673 -1.3359 -0.6347
  322ASN    HB2 4676  -2.406   2.922   5.824  1.1263  0.9647 -0.3280
  322ASN     CG 4677  -2.410   2.714   5.786  0.8444  0.0078 -0.0334
  322ASN    OD1 4678  -2.332   2.620   5.770  0.5446 -0.2732  0.1187
  322ASN    ND2 4679  -2.522   2.686   5.859  0.5674 -0.3918 -0.6055
  322ASN   HD21 4680  -2.543   2.596   5.896 -0.9856  0.9077  1.8793
  322ASN   HD22 4681  -2.578   2.767   5.872  2.0082  0.7816 -1.3421
  322ASN      C 4682  -2.212   2.994   5.638  0.1073  0.4796  0.2011
  322ASN      O 4683  -2.212   2.982   5.516  0.1899  0.0476  0.2417
  323PRO      N 4684  -2.184   3.112   5.684 -0.0179  0.6529 -0.1677
  323PRO     CD 4685  -2.241   3.155   5.811 -0.3337 -0.0591 -0.0600
  323PRO    HD1 4686  -2.172   3.107   5.884  0.1828 -0.5788 -0.8676
  323PRO    HD2 4687  -2.346   3.125   5.830 -0.5873  1.3053  0.8729
  323PRO     CA 4688  -2.138   3.224   5.607  0.1681  0.6349 -0.0814
  323PRO     HA 4689  -2.224   3.246   5.546  0.3015 -0.0088 -0.5085
  323PRO     CB 4690  -2.098   3.317   5.722  0.0122 -0.0418  0.5279
  323PRO    HB1 4691  -2.077   3.415   5.675  2.8092 -0.6196  0.3770
  323PRO    HB2 4692  -2.021   3.275   5.790 -1.7519 -2.7551  1.0321
  323PRO     CG 4693  -2.220   3.308   5.815 -0.3471 -0.0600  0.0576
  323PRO    HG1 4694  -2.202   3.345   5.918 -0.0281 -0.9275  0.3243
  323PRO    HG2 4695  -2.299   3.364   5.760 -1.1199 -0.4180  0.7804
  323PRO      C 4696  -2.032   3.208   5.504  0.5778  0.6402  0.3363
  323PRO      O 4697  -2.044   3.254   5.391  0.4664 -0.1852  0.0037
  324LEU      N 4698  -1.930   3.127   5.540  0.3795  0.3163  0.1748
  324LEU     HN 4699  -1.935   3.097   5.634 -1.8741  0.1885  0.0540
  324LEU     CA 4700  -1.829   3.069   5.456 -0.1782 -0.1113 -0.2053
  324LEU     HA 4701  -1.793   3.156   5.403 -1.1606 -0.2798 -1.1787
  324LEU     CB 4702  -1.713   2.998   5.528 -0.2972 -0.3245 -0.2231
  324LEU    HB1 4703  -1.650   2.961   5.444 -1.5603 -1.3925 -0.7265
  324LEU    HB2 4704  -1.750   2.906   5.578 -0.1681 -0.7291 -0.8538
  324LEU     CG 4705  -1.642   3.084   5.634 -0.2206 -0.3344 -0.2656
  324LEU     HG 4706  -1.719   3.118   5.707 -1.1867  1.0197 -1.8687
  324LEU    CD1 4707  -1.542   3.002   5.718  0.2024  0.1439 -0.2990
  324LEU   HD11 4708  -1.598   2.935   5.786  0.3845  0.4670  0.1712
  324LEU   HD12 4709  -1.472   3.062   5.779 -0.0867  2.0465 -1.7577
  324LEU   HD13 4710  -1.481   2.932   5.657 -0.5184 -0.6198 -0.1702
  324LEU    CD2 4711  -1.570   3.203   5.570  0.1249 -0.3424  0.1005
  324LEU   HD21 4712  -1.629   3.262   5.496  0.8257 -0.2969 -0.4365
  324LEU   HD22 4713  -1.490   3.161   5.506 -1.2936 -1.6186 -0.9184
  324LEU   HD23 4714  -1.523   3.272   5.643  1.5323 -1.1129 -0.0512
  324LEU      C 4715  -1.875   2.981   5.345  0.0843 -0.2867 -0.1763
  324LEU      O 4716  -1.837   3.001   5.230 -0.2015 -0.2608 -0.2678
  325ILE      N 4717  -1.970   2.888   5.366 -0.0695 -0.2095 -0.5271
  325ILE     HN 4718  -2.012   2.881   5.456  1.2140  4.1302  0.6356
  325ILE     CA 4719  -2.030   2.809   5.263 -0.3310 -0.8462  0.1024
  325ILE     HA 4720  -1.945   2.769   5.209  1.0580 -0.3912  1.8811
  325ILE     CB 4721  -2.116   2.697   5.314 -0.8470 -0.5491 -0.1010
  325ILE     HB 4722  -2.203   2.734   5.373  0.5061  0.3658  1.4233
  325ILE    CG2 4723  -2.167   2.615   5.195 -0.5689 -0.3162 -0.3824
  325ILE   HG21 4724  -2.240   2.654   5.121  0.1857  1.1007 -0.4120
  325ILE   HG22 4725  -2.209   2.525   5.244 -1.2454  0.3879  0.3599
  325ILE   HG23 4726  -2.079   2.580   5.136 -0.8959  2.4838 -2.7615
  325ILE    CG1 4727  -2.039   2.612   5.417  0.1740  1.0131  0.4692
  325ILE   HG11 4728  -1.975   2.663   5.492  0.6606  1.4322 -0.2173
  325ILE   HG12 4729  -1.967   2.541   5.372  1.4487  1.0356  2.3824
  325ILE     CD 4730  -2.127   2.523   5.504  0.5898  0.0533 -0.0815
  325ILE    HD1 4731  -2.213   2.569   5.558  0.6745  0.4269 -0.2683
  325ILE    HD2 4732  -2.064   2.484   5.587  0.6713  1.3910  0.5116
  325ILE    HD3 4733  -2.175   2.441   5.446 -0.4369 -1.8601  3.1562
  325ILE      C 4734  -2.119   2.890   5.175  0.1557 -0.1839  0.2087
  325ILE      O 4735  -2.125   2.872   5.053  0.0138 -0.3586  0.2405
  326TYR      N 4736  -2.182   2.999   5.222  0.1411  0.0088 -0.2495
  326TYR     HN 4737  -2.185   3.025   5.319  0.4969 -0.0395 -0.2258
  326TYR     CA 4738  -2.257   3.097   5.151  0.1237 -0.1372 -0.4316
  326TYR     HA 4739  -2.314   3.050   5.072  1.0198 -0.2231 -1.0357
  326TYR     CB 4740  -2.351   3.182   5.239  0.1848 -0.8761  0.3498
  326TYR    HB1 4741  -2.418   3.244   5.177 -0.0960 -0.2056  1.2966
  326TYR    HB2 4742  -2.285   3.255   5.291  1.1375 -1.1644 -0.4152
  326TYR     CG 4743  -2.442   3.106   5.330  0.2129 -0.8724  0.3802
  326TYR    CD1 4744  -2.486   2.983   5.288  0.6547 -0.7379 -0.5010
  326TYR    HD1 4745  -2.473   2.946   5.187 -1.1290 -2.0920 -0.2790
  326TYR    CE1 4746  -2.571   2.916   5.372 -0.2323  0.5823 -0.3026
  326TYR    HE1 4747  -2.607   2.818   5.343  0.2486  0.0119  0.9220
  326TYR     CZ 4748  -2.610   2.964   5.495 -0.0010 -0.3857  0.1622
  326TYR     OH 4749  -2.689   2.882   5.578 -0.2886  0.3855  0.6612
  326TYR     HH 4750  -2.699   2.919   5.666  1.1361  0.0506  0.9870
  326TYR    CD2 4751  -2.479   3.161   5.450 -0.3356  0.5830 -0.4327
  326TYR    HD2 4752  -2.438   3.258   5.477  1.3238 -0.2059 -0.0301
  326TYR    CE2 4753  -2.562   3.088   5.531  0.0869 -0.1684 -0.6702
  326TYR    HE2 4754  -2.597   3.119   5.628  0.3115 -0.6221 -0.4385
  326TYR      C 4755  -2.173   3.186   5.066 -0.1058  0.3486 -0.1592
  326TYR      O 4756  -2.212   3.220   4.955 -0.5293 -0.5179 -0.2835
  327CYS      N 4757  -2.051   3.214   5.116 -0.1143  0.0288  0.0462
  327CYS     HN 4758  -2.030   3.194   5.211  1.6349  3.5533  0.5612
  327CYS     CA 4759  -1.950   3.273   5.034 -0.0851 -0.0914 -0.0039
  327CYS     HA 4760  -1.988   3.357   4.978  1.3507 -0.4755 -1.6392
  327CYS     CB 4761  -1.833   3.327   5.119  0.1600  0.0924 -0.4501
  327CYS    HB1 4762  -1.799   3.236   5.173 -2.1666 -0.7482 -0.2807
  327CYS    HB2 4763  -1.880   3.391   5.197  0.8782  0.5465 -0.3851
  327CYS     SG 4764  -1.697   3.412   5.034  0.0915  0.4704 -0.1810
  327CYS    HG1 4765  -1.649   3.296   4.993 -5.3336 -1.4788 -1.9282
  327CYS      C 4766  -1.906   3.186   4.921 -0.6995  0.2928 -0.5388
  327CYS      O 4767  -1.882   3.238   4.811 -0.0500 -0.1532 -0.6122
  328ARG      N 4768  -1.893   3.054   4.939  0.0135  0.4221 -0.0744
  328ARG     HN 4769  -1.921   3.013   5.026 -1.7383 -1.1655 -1.2962
  328ARG     CA 4770  -1.873   2.958   4.835 -0.0693  0.0248  0.2731
  328ARG     HA 4771  -1.791   2.994   4.774  0.9371 -2.7893 -0.2054
  328ARG     CB 4772  -1.828   2.824   4.896 -0.2973 -0.3408 -0.3522
  328ARG    HB1 4773  -1.842   2.732   4.836  2.0289 -1.3390  0.5132
  328ARG    HB2 4774  -1.895   2.811   4.984  0.4346  1.3294  0.5042
  328ARG     CG 4775  -1.684   2.826   4.947 -0.2289  0.1884 -0.5638
  328ARG    HG1 4776  -1.680   2.758   5.035  1.2114  1.4268  0.3727
  328ARG    HG2 4777  -1.668   2.925   4.995 -0.8099  0.8108 -1.6033
  328ARG     CD 4778  -1.568   2.782   4.856  0.0011  0.0332 -0.1986
  328ARG    HD1 4779  -1.550   2.865   4.783 -2.4451 -1.3556 -2.5672
  328ARG    HD2 4780  -1.602   2.683   4.820 -0.3022 -0.8573  2.3649
  328ARG     NE 4781  -1.446   2.761   4.939 -0.1929 -0.5407 -0.0550
  328ARG     HE 4782  -1.418   2.836   4.999  0.6015  0.2860 -1.3931
  328ARG     CZ 4783  -1.329   2.714   4.889  0.0079  0.3466 -0.4451
  328ARG    NH1 4784  -1.338   2.622   4.789 -0.2901 -0.3804  0.2405
  328ARG   HH11 4785  -1.427   2.600   4.748  0.1770  0.5593 -1.3893
  328ARG   HH12 4786  -1.268   2.633   4.718 -1.6423  1.5822 -0.8568
  328ARG    NH2 4787  -1.207   2.761   4.930 -0.0484 -0.2223  0.4039
  328ARG   HH21 4788  -1.216   2.840   4.990  0.1044  0.1618 -0.0688
  328ARG   HH22 4789  -1.129   2.756   4.868 -0.7250 -0.6362 -0.4316
  328ARG      C 4790  -1.989   2.931   4.746  0.1995 -0.1779 -0.0216
  328ARG      O 4791  -1.972   2.868   4.643 -0.2427 -0.9698  0.3810
  329SER      N 4792  -2.112   2.968   4.787 -0.0165 -0.5362 -0.3334
  329SER     HN 4793  -2.124   3.014   4.875 -0.0911 -1.3925  0.1136
  329SER     CA 4794  -2.225   2.925   4.711  0.0978 -0.9513 -0.2694
  329SER     HA 4795  -2.203   2.820   4.703  1.3953 -1.0242  2.7793
  329SER     CB 4796  -2.347   2.941   4.803  0.5073 -0.1247  0.1408
  329SER    HB1 4797  -2.441   2.919   4.748  1.7126 -0.4678 -1.8771
  329SER    HB2 4798  -2.353   3.048   4.833 -0.2093 -0.0402 -0.2690
  329SER     OG 4799  -2.355   2.850   4.912 -0.0365  0.3734  0.5247
  329SER    HG1 4800  -2.269   2.850   4.955  0.5362  0.6312 -0.5691
  329SER      C 4801  -2.245   2.987   4.577  0.9477  0.0840  0.0642
  329SER      O 4802  -2.232   3.109   4.580 -0.0848  0.1945  0.5310
  330PRO      N 4803  -2.276   2.923   4.468  0.4622  0.0309  0.2331
  330PRO     CD 4804  -2.327   2.787   4.469  0.9513 -0.1532  0.0060
  330PRO    HD1 4805  -2.415   2.782   4.536 -0.1105  2.7512 -1.0496
  330PRO    HD2 4806  -2.252   2.712   4.504  0.5262 -0.1123  1.0328
  330PRO     CA 4807  -2.207   2.952   4.346 -0.5365 -0.2612 -0.4160
  330PRO     HA 4808  -2.102   2.968   4.367 -1.1544  0.3638  2.6485
  330PRO     CB 4809  -2.224   2.823   4.264  0.0269 -0.7130  0.1630
  330PRO    HB1 4810  -2.144   2.750   4.286 -0.6485 -0.9995  1.8363
  330PRO    HB2 4811  -2.236   2.848   4.157  1.0932  0.1483  0.2263
  330PRO     CG 4812  -2.350   2.754   4.321 -0.4659  0.1500  0.1451
  330PRO    HG1 4813  -2.442   2.804   4.283 -0.0505  0.3429 -0.6550
  330PRO    HG2 4814  -2.348   2.646   4.296  0.3687  0.4889 -1.4660
  330PRO      C 4815  -2.256   3.077   4.283  0.1245 -0.2318 -0.8863
  330PRO      O 4816  -2.169   3.154   4.242  0.3102  0.0412  0.0010
  331ASP      N 4817  -2.389   3.099   4.290  0.1447 -0.4033  0.2122
  331ASP     HN 4818  -2.442   3.048   4.356 -0.0658 -0.7346 -0.2073
  331ASP     CA 4819  -2.445   3.219   4.236  0.4527 -0.3122  0.0900
  331ASP     HA 4820  -2.386   3.251   4.152  1.0552  1.9603  1.2821
  331ASP     CB 4821  -2.590   3.208   4.185  0.5518 -0.1950 -0.2231
  331ASP    HB1 4822  -2.631   3.301   4.142 -1.5316 -0.8131  0.2851
  331ASP    HB2 4823  -2.652   3.178   4.273 -1.6393  0.4044 -1.5016
  331ASP     CG 4824  -2.599   3.111   4.068  0.0807  0.0294 -0.3748
  331ASP    OD1 4825  -2.494   3.089   4.002  0.1071  0.2321 -0.4010
  331ASP    OD2 4826  -2.712   3.076   4.025 -0.1320  0.2123  0.0327
  331ASP      C 4827  -2.442   3.339   4.325 -0.0355 -0.1337 -0.1315
  331ASP      O 4828  -2.447   3.454   4.282 -0.4167 -0.0074  0.2352
  332PHE      N 4829  -2.436   3.323   4.459 -0.0661  0.0504 -0.1078
  332PHE     HN 4830  -2.444   3.242   4.516  0.5764  0.7853  1.0535
  332PHE     CA 4831  -2.421   3.435   4.545 -0.2276 -0.2082  0.2584
  332PHE     HA 4832  -2.499   3.507   4.522  0.1499  0.4577  1.0060
  332PHE     CB 4833  -2.433   3.393   4.693 -0.1665 -0.1364  0.2840
  332PHE    HB1 4834  -2.413   3.475   4.765  1.8955 -0.4790  0.1549
  332PHE    HB2 4835  -2.356   3.320   4.726  0.0733  0.4911  1.1416
  332PHE     CG 4836  -2.569   3.341   4.725 -0.3554  0.0071 -0.2785
  332PHE    CD1 4837  -2.667   3.428   4.766 -0.1196 -0.1779  0.6907
  332PHE    HD1 4838  -2.642   3.533   4.774 -3.4529  0.7589  0.3174
  332PHE    CE1 4839  -2.790   3.382   4.806 -0.2520 -0.4029  0.0390
  332PHE    HE1 4840  -2.856   3.463   4.832 -0.4695 -0.4843 -0.2653
  332PHE     CZ 4841  -2.817   3.247   4.807 -0.5847 -0.3353  0.5435
  332PHE     HZ 4842  -2.922   3.226   4.817 -1.2861  2.9969  1.2239
  332PHE    CD2 4843  -2.600   3.207   4.727  0.4029 -0.1709 -0.1267
  332PHE    HD2 4844  -2.519   3.138   4.709  2.0337  0.8336  2.8035
  332PHE    CE2 4845  -2.724   3.157   4.760  0.1805  0.6076  0.2243
  332PHE    HE2 4846  -2.743   3.051   4.756 -1.0416  0.6728  2.7001
  332PHE      C 4847  -2.292   3.508   4.529 -0.2250 -0.1919  0.3475
  332PHE      O 4848  -2.275   3.629   4.535  0.5247 -0.2893  0.2322
  333ARG      N 4849  -2.185   3.428   4.518  0.1508  0.2567  0.7441
  333ARG     HN 4850  -2.197   3.329   4.524 -0.2528  0.3859  3.7581
  333ARG     CA 4851  -2.050   3.467   4.492  0.1333  0.0650  0.3638
  333ARG     HA 4852  -2.022   3.531   4.574  0.3101 -0.7379  0.9420
  333ARG     CB 4853  -1.960   3.342   4.494  0.0748  0.0200  0.1855
  333ARG    HB1 4854  -2.015   3.261   4.440 -0.4053  2.2736 -3.0117
  333ARG    HB2 4855  -1.962   3.307   4.600 -0.9537 -0.2381  0.0926
  333ARG     CG 4856  -1.812   3.357   4.461  0.0962 -0.3019  0.1268
  333ARG    HG1 4857  -1.803   3.410   4.363 -3.8477 -0.5629 -0.5333
  333ARG    HG2 4858  -1.773   3.255   4.440  1.7977  0.4497 -0.5633
  333ARG     CD 4859  -1.727   3.424   4.569  0.5430  0.0139 -0.4140
  333ARG    HD1 4860  -1.775   3.401   4.666 -0.6666 -2.2781 -1.4662
  333ARG    HD2 4861  -1.712   3.532   4.548 -0.3991  0.4564  1.0463
  333ARG     NE 4862  -1.595   3.356   4.560  0.4423 -0.1708 -0.4902
  333ARG     HE 4863  -1.540   3.389   4.483  0.7157  0.0288 -0.2106
  333ARG     CZ 4864  -1.547   3.261   4.646  0.7154  0.8033  0.4486
  333ARG    NH1 4865  -1.633   3.196   4.730  0.7411 -0.2355 -0.3123
  333ARG   HH11 4866  -1.723   3.238   4.739  0.5036 -1.1007  2.0032
  333ARG   HH12 4867  -1.592   3.155   4.811  1.0664 -0.7519 -0.7317
  333ARG    NH2 4868  -1.415   3.226   4.642  0.3548 -0.5398 -0.7342
  333ARG   HH21 4869  -1.364   3.302   4.601 -1.5071  1.0827 -0.2072
  333ARG   HH22 4870  -1.373   3.204   4.730  0.7053  0.9568 -0.4979
  333ARG      C 4871  -2.029   3.559   4.376 -0.0224  0.2529  0.4853
  333ARG      O 4872  -1.959   3.659   4.385 -0.4846  0.5937  0.3123
  334ILE      N 4873  -2.096   3.528   4.264  1.4115  0.5331 -0.4676
  334ILE     HN 4874  -2.153   3.446   4.269 -0.7520  1.9055 -1.2776
  334ILE     CA 4875  -2.106   3.625   4.159 -0.1781  0.2379 -0.6213
  334ILE     HA 4876  -2.005   3.628   4.122  0.0531 -1.4270 -0.1985
  334ILE     CB 4877  -2.181   3.558   4.048 -0.1512  0.1147 -0.5653
  334ILE     HB 4878  -2.285   3.527   4.074 -0.5475  1.0713 -0.9563
  334ILE    CG2 4879  -2.196   3.651   3.926  0.0044  0.1458 -0.5608
  334ILE   HG21 4880  -2.265   3.735   3.953 -0.7515 -0.9642  1.2045
  334ILE   HG22 4881  -2.257   3.600   3.848 -1.9083 -0.9187  1.4962
  334ILE   HG23 4882  -2.111   3.700   3.875  0.2175  2.7029  1.9647
  334ILE    CG1 4883  -2.115   3.426   4.007  0.0742 -0.1693  0.6684
  334ILE   HG11 4884  -2.164   3.402   3.910  0.5414 -0.6091  0.5339
  334ILE   HG12 4885  -2.155   3.349   4.076 -2.9578  0.9490  0.3212
  334ILE     CD 4886  -1.963   3.409   3.997 -0.0015 -0.5660  0.1482
  334ILE    HD1 4887  -1.939   3.316   3.942  2.3275 -0.5482  1.0237
  334ILE    HD2 4888  -1.917   3.400   4.098  2.5966 -2.2952 -1.0882
  334ILE    HD3 4889  -1.910   3.483   3.933  1.5102 -1.9119 -0.2202
  334ILE      C 4890  -2.161   3.760   4.192 -0.2247  0.0479  0.0908
  334ILE      O 4891  -2.109   3.865   4.155  0.1797 -0.2641 -0.2333
  335ALA      N 4892  -2.274   3.757   4.265  0.0009 -0.2680  0.4322
  335ALA     HN 4893  -2.309   3.669   4.296  0.3757 -0.7052 -0.3630
  335ALA     CA 4894  -2.338   3.878   4.307 -0.0012 -0.2560  0.3948
  335ALA     HA 4895  -2.366   3.940   4.223  0.1859  1.4376  1.5373
  335ALA     CB 4896  -2.475   3.831   4.359 -0.3686  0.3260 -0.0259
  335ALA    HB1 4897  -2.525   3.774   4.278  0.4906 -0.3094 -0.1325
  335ALA    HB2 4898  -2.539   3.920   4.377 -2.2590 -1.1100  0.6827
  335ALA    HB3 4899  -2.462   3.769   4.450  0.0290  0.7317  0.2002
  335ALA      C 4900  -2.272   3.960   4.413  0.6429 -0.2153 -0.0300
  335ALA      O 4901  -2.286   4.082   4.403  0.5414 -0.1907  0.3953
  336PHE      N 4902  -2.191   3.904   4.504  0.4544 -0.0425  0.2436
  336PHE     HN 4903  -2.200   3.806   4.517 -1.6436 -0.3852 -2.8339
  336PHE     CA 4904  -2.098   3.973   4.588 -0.2016  0.5564  0.4900
  336PHE     HA 4905  -2.146   4.051   4.646 -0.3216  0.4569  0.5263
  336PHE     CB 4906  -2.039   3.878   4.693  0.0846 -0.0421 -0.2077
  336PHE    HB1 4907  -1.973   3.929   4.767  2.8928 -1.0283 -1.8409
  336PHE    HB2 4908  -1.976   3.800   4.644 -1.5507 -1.1286 -0.6619
  336PHE     CG 4909  -2.133   3.805   4.782  0.0668  0.0018 -0.1902
  336PHE    CD1 4910  -2.095   3.679   4.824 -0.2506 -0.0518 -0.0619
  336PHE    HD1 4911  -1.996   3.640   4.804 -0.7407 -0.2616 -2.3510
  336PHE    CE1 4912  -2.171   3.604   4.910  0.0163 -0.0387  0.1865
  336PHE    HE1 4913  -2.143   3.508   4.952 -3.6343 -2.4059 -2.1988
  336PHE     CZ 4914  -2.293   3.656   4.946 -0.1942 -0.3118 -0.1312
  336PHE     HZ 4915  -2.354   3.589   5.006  0.3736  1.0319  2.0615
  336PHE    CD2 4916  -2.254   3.855   4.823  0.0141 -0.2783  0.0082
  336PHE    HD2 4917  -2.282   3.957   4.798 -0.1270 -0.3494 -0.1289
  336PHE    CE2 4918  -2.333   3.781   4.907 -0.0185 -0.1997  0.0465
  336PHE    HE2 4919  -2.424   3.827   4.943 -0.4291 -0.6202 -0.4389
  336PHE      C 4920  -1.987   4.045   4.519  0.0866  0.0684  0.4457
  336PHE      O 4921  -1.960   4.153   4.571  0.6854  0.0023  0.2836
  337GLN      N 4922  -1.930   3.998   4.407  0.5396 -0.0262  0.7125
  337GLN     HN 4923  -1.971   3.918   4.365 -1.2115 -0.1711  2.5625
  337GLN     CA 4924  -1.836   4.075   4.330 -0.4580  0.3073 -0.1935
  337GLN     HA 4925  -1.757   4.109   4.395 -1.0413  0.1192  0.6369
  337GLN     CB 4926  -1.779   3.999   4.209 -0.0877  0.2880 -0.0085
  337GLN    HB1 4927  -1.703   4.064   4.161  0.2741  0.4852  0.8169
  337GLN    HB2 4928  -1.863   3.985   4.137 -1.4029  0.1245  1.4795
  337GLN     CG 4929  -1.710   3.864   4.228  0.5155  0.6289  0.2356
  337GLN    HG1 4930  -1.633   3.846   4.150  1.1348 -0.5620  1.0858
  337GLN    HG2 4931  -1.786   3.783   4.227  1.0821  0.0900 -0.9064
  337GLN     CD 4932  -1.643   3.867   4.365 -0.0420  0.2697  0.5204
  337GLN    OE1 4933  -1.558   3.952   4.391  0.1948  0.1598  0.1141
  337GLN    NE2 4934  -1.688   3.769   4.448  0.8790 -0.4720  0.1708
  337GLN   HE21 4935  -1.774   3.720   4.435 -0.6061  2.1788 -0.9050
  337GLN   HE22 4936  -1.652   3.764   4.541 -0.8690  0.0210  0.9123
  337GLN      C 4937  -1.887   4.202   4.272  0.1229  0.4341 -0.4302
  337GLN      O 4938  -1.819   4.304   4.283  0.0692  0.3894  0.4540
  338GLU      N 4939  -2.010   4.195   4.218 -0.1282 -0.3204  0.2203
  338GLU     HN 4940  -2.049   4.104   4.206  0.6644 -0.6251 -0.0938
  338GLU     CA 4941  -2.086   4.308   4.172  0.0262 -0.2295  0.1876
  338GLU     HA 4942  -2.037   4.357   4.089 -0.8260  1.3774  0.6011
  338GLU     CB 4943  -2.213   4.246   4.111  0.1411 -0.1345 -0.1475
  338GLU    HB1 4944  -2.279   4.326   4.070 -0.2170 -0.6234 -0.5482
  338GLU    HB2 4945  -2.291   4.201   4.176 -0.8687  2.5330  0.6233
  338GLU     CG 4946  -2.182   4.156   3.991 -0.1176  0.2831 -0.5328
  338GLU    HG1 4947  -2.280   4.127   3.949 -0.5483 -0.1780  0.7509
  338GLU    HG2 4948  -2.120   4.066   4.013 -0.1524  0.2373 -0.6246
  338GLU     CD 4949  -2.106   4.231   3.882  0.5725 -0.4084 -0.5416
  338GLU    OE1 4950  -2.007   4.176   3.828  1.0852 -0.2232  0.1908
  338GLU    OE2 4951  -2.160   4.337   3.840  0.7994  0.1036  0.4375
  338GLU      C 4952  -2.121   4.402   4.282  0.1628  0.1457 -0.0875
  338GLU      O 4953  -2.106   4.523   4.272 -0.8151  0.3677  0.8532
  339LEU      N 4954  -2.160   4.347   4.399  0.1845 -0.5176 -0.3858
  339LEU     HN 4955  -2.176   4.249   4.394 -1.6064 -0.2137 -1.5310
  339LEU     CA 4956  -2.193   4.422   4.516  0.4057 -0.0309 -0.6294
  339LEU     HA 4957  -2.265   4.495   4.482  1.7157  1.7127  0.2506
  339LEU     CB 4958  -2.285   4.337   4.606  0.3182  0.2754 -0.4276
  339LEU    HB1 4959  -2.233   4.250   4.653  0.0401  1.1147  1.5438
  339LEU    HB2 4960  -2.369   4.303   4.543  0.9859 -0.8287 -0.7615
  339LEU     CG 4961  -2.357   4.414   4.718 -0.0787 -0.1209 -0.4094
  339LEU     HG 4962  -2.274   4.456   4.778 -0.0281 -2.2126  1.1012
  339LEU    CD1 4963  -2.449   4.523   4.661 -0.5019 -0.2713 -0.0245
  339LEU   HD11 4964  -2.516   4.560   4.741  0.6614  2.3539 -0.1556
  339LEU   HD12 4965  -2.519   4.498   4.578  1.0012  0.7425 -1.6841
  339LEU   HD13 4966  -2.378   4.595   4.614 -0.4441 -1.1643 -1.3654
  339LEU    CD2 4967  -2.432   4.319   4.813  0.1875  0.0551 -0.0230
  339LEU   HD21 4968  -2.354   4.253   4.857  1.7319  2.7335  1.5393
  339LEU   HD22 4969  -2.508   4.267   4.751  1.1139  1.6312 -2.6258
  339LEU   HD23 4970  -2.477   4.378   4.896  0.4104  0.4171 -0.1615
  339LEU      C 4971  -2.079   4.492   4.582  0.4829 -0.4251 -0.3388
  339LEU      O 4972  -2.089   4.611   4.609  0.1169 -0.6552  0.5995
  340LEU      N 4973  -1.967   4.423   4.610  0.4849 -0.0679  0.5563
  340LEU     HN 4974  -1.971   4.324   4.602 -3.1483 -0.1247  1.3210
  340LEU     CA 4975  -1.874   4.472   4.708  0.1246  0.5054  0.6200
  340LEU     HA 4976  -1.920   4.534   4.783 -0.0018  1.5887 -0.3285
  340LEU     CB 4977  -1.811   4.356   4.787  0.4019  0.0701 -0.2186
  340LEU    HB1 4978  -1.725   4.395   4.845  0.9465 -0.5728 -0.5790
  340LEU    HB2 4979  -1.759   4.294   4.711  0.2042 -1.5566  0.9297
  340LEU     CG 4980  -1.904   4.271   4.876  0.6777 -0.0121 -0.0064
  340LEU     HG 4981  -1.988   4.235   4.812  1.7870  0.6550 -1.9041
  340LEU    CD1 4982  -1.831   4.149   4.934  0.0664 -0.3896 -0.0183
  340LEU   HD11 4983  -1.903   4.088   4.992 -0.9253 -1.0818 -1.8873
  340LEU   HD12 4984  -1.750   4.184   5.001 -0.2412  2.6229 -1.0665
  340LEU   HD13 4985  -1.794   4.076   4.858 -0.4056  1.0621 -1.7141
  340LEU    CD2 4986  -1.963   4.361   4.986  0.5107 -0.0270 -0.0830
  340LEU   HD21 4987  -1.876   4.405   5.039 -0.3492  1.8434 -0.1563
  340LEU   HD22 4988  -2.016   4.294   5.057 -0.3176  0.1174 -0.5600
  340LEU   HD23 4989  -2.041   4.431   4.949 -0.1065 -0.9429 -0.5547
  340LEU      C 4990  -1.769   4.562   4.654  0.3544 -0.1344 -0.0225
  340LEU      O 4991  -1.685   4.610   4.730  0.1666  0.1840 -0.0143
  341CYSP     N 4992  -1.772   4.568   4.519 -0.6690 -0.0834 -0.0041
  341CYSP    HN 4993  -1.863   4.542   4.487 -0.7502 -1.2290  1.0812
  341CYSP    CA 4994  -1.677   4.642   4.442 -0.1510 -1.0663 -0.3283
  341CYSP    HA 4995  -1.664   4.738   4.490 -1.9424 -0.4184 -1.0398
  341CYSP     C 4996  -1.547   4.573   4.420  0.1281 -0.7005  0.1588
  341CYSP     O 4997  -1.443   4.637   4.401 -0.0655 -0.2667  0.5198
  341CYSP    CB 4998  -1.721   4.675   4.298  0.3794  0.4137 -0.1738
  341CYSP   HB1 4999  -1.649   4.740   4.244  0.2039 -0.1774 -1.1390
  341CYSP   HB2 5000  -1.745   4.583   4.241  0.0099  2.1153 -2.9278
  341CYSP    SG 5001  -1.873   4.775   4.288  0.1862  0.1392 -0.0136
  341CYSP    C1 5002  -1.804   4.914   4.382 -0.0933  0.1219  0.2158
  341CYSP    O1 5003  -1.691   4.954   4.361 -0.0499 -0.1248 -0.0257
  341CYSP    C2 5004  -1.889   4.986   4.486  0.2122  0.6280  0.1160
  341CYSP   H2A 5005  -1.993   4.996   4.449 -0.5394 -0.1089  1.9177
  341CYSP   H2B 5006  -1.852   5.090   4.498  1.9826  0.1596 -0.8764
  341CYSP    C3 5007  -1.887   4.903   4.614 -0.0199  0.3543 -0.0564
  341CYSP   H3A 5008  -1.783   4.881   4.645  0.3085  2.2000  0.2628
  341CYSP   H3B 5009  -1.945   4.811   4.591 -0.7228  0.6123  0.6180
  341CYSP    C4 5010  -1.962   4.974   4.727  0.1373  0.1991  0.1460
  341CYSP   H4A 5011  -2.046   5.031   4.681 -0.6052  0.1754  1.4098
  341CYSP   H4B 5012  -1.894   5.056   4.760  0.8688 -0.4248  0.2095
  341CYSP    C5 5013  -1.996   4.880   4.844 -0.1270 -0.1240 -0.1884
  341CYSP   H5A 5014  -2.053   4.792   4.809 -0.9580  0.8959 -1.5465
  341CYSP   H5B 5015  -2.064   4.937   4.910  0.3634 -0.9298  1.0311
  341CYSP    C6 5016  -1.874   4.826   4.918  0.1230  0.3182 -0.2721
  341CYSP   H6A 5017  -1.815   4.916   4.945 -0.0299  0.1378  0.6715
  341CYSP   H6B 5018  -1.808   4.761   4.856  0.6924  1.3213 -0.7388
  341CYSP    C7 5019  -1.907   4.748   5.045  0.2968  0.3855 -0.1855
  341CYSP   H7A 5020  -1.845   4.657   5.062  0.6755  0.1377 -2.4920
  341CYSP   H7B 5021  -2.008   4.709   5.022 -1.1038  3.5566  0.1934
  341CYSP    C8 5022  -1.917   4.841   5.166  0.4380  0.3672 -0.1593
  341CYSP   H8A 5023  -1.999   4.914   5.154  1.0038  0.9361 -0.6465
  341CYSP   H8B 5024  -1.820   4.894   5.174 -0.4850  1.9182  1.3904
  341CYSP    C9 5025  -1.938   4.753   5.289  0.5329  0.4547 -0.0804
  341CYSP   H9A 5026  -1.890   4.653   5.285 -1.2116 -0.4147 -0.2226
  341CYSP   H9B 5027  -2.045   4.723   5.294  0.8854 -0.8926 -0.0345
  341CYSP   C10 5028  -1.901   4.827   5.418  0.0939  0.4189  0.0679
  341CYSP  H10A 5029  -1.947   4.927   5.434  1.5279  0.7232  3.0221
  341CYSP  H10B 5030  -1.792   4.848   5.411  0.0049  1.3590  1.1657
  341CYSP   C11 5031  -1.925   4.747   5.547 -0.3021  0.6740  0.1521
  341CYSP  H11A 5032  -1.874   4.649   5.533  2.4641  2.0725 -0.0780
  341CYSP  H11B 5033  -2.035   4.735   5.558 -0.4150 -0.1779 -1.4715
  341CYSP   C12 5034  -1.860   4.822   5.663  0.2219  0.2178  0.1561
  341CYSP  H12A 5035  -1.882   4.931   5.658 -1.5167 -0.1131 -0.1534
  341CYSP  H12B 5036  -1.751   4.813   5.645  0.2541 -2.0476  1.0675
  341CYSP   C13 5037  -1.879   4.751   5.798  0.6350 -0.2712 -0.0368
  341CYSP  H13A 5038  -1.833   4.651   5.809  0.5680 -0.4096 -0.9220
  341CYSP  H13B 5039  -1.987   4.744   5.825  0.5318  0.2086 -0.2986
  341CYSP   C14 5040  -1.822   4.828   5.917  0.2140 -0.1487  0.0896
  341CYSP  H14A 5041  -1.868   4.928   5.930  3.1954  1.5615 -1.3201
  341CYSP  H14B 5042  -1.713   4.842   5.898 -0.0596  0.9475 -0.8343
  341CYSP   C15 5043  -1.824   4.752   6.049 -0.1732  0.1686  0.2688
  341CYSP  H15A 5044  -1.776   4.653   6.030 -0.6072  0.2017 -1.1265
  341CYSP  H15B 5045  -1.933   4.747   6.073 -0.1554 -0.3569  0.2624
  341CYSP   C16 5046  -1.761   4.815   6.173  0.1395  0.8337 -0.2213
  341CYSP  H16A 5047  -1.798   4.762   6.264  0.5740 -1.0167 -1.0730
  341CYSP  H16B 5048  -1.651   4.811   6.181  0.1685  2.1639  0.2452
  341CYSP  H16C 5049  -1.785   4.922   6.194  0.6180  0.8478  0.2930
  342LEU      N 5050  -1.546   4.439   4.411 -0.7305 -0.6592 -0.6886
  342LEU     HN 5051  -1.626   4.381   4.420 -1.0698 -0.0818  0.1189
  342LEU     CA 5052  -1.422   4.369   4.397 -0.2896  0.0697 -0.5138
  342LEU     HA 5053  -1.338   4.421   4.439 -0.9957 -0.4986  1.7482
  342LEU     CB 5054  -1.438   4.235   4.471 -0.2309  0.3968  0.0919
  342LEU    HB1 5055  -1.352   4.165   4.472 -0.6073 -0.1302 -1.6161
  342LEU    HB2 5056  -1.522   4.180   4.424  0.4562  0.5242 -1.3280
  342LEU     CG 5057  -1.467   4.251   4.621  0.3198 -0.3106  0.2824
  342LEU     HG 5058  -1.553   4.318   4.643  0.1596 -0.2487 -0.5045
  342LEU    CD1 5059  -1.493   4.116   4.689  0.4540 -0.1965  0.5652
  342LEU   HD11 5060  -1.576   4.058   4.643  0.0246  2.5541 -2.4686
  342LEU   HD12 5061  -1.523   4.129   4.795 -0.9779 -1.1450  0.2977
  342LEU   HD13 5062  -1.405   4.047   4.686 -1.1048 -2.2897  0.4656
  342LEU    CD2 5063  -1.344   4.323   4.678 -0.1075  0.7298 -0.0728
  342LEU   HD21 5064  -1.349   4.313   4.789 -0.5376 -0.3144 -0.1831
  342LEU   HD22 5065  -1.325   4.426   4.640  1.0620  1.2129  1.6797
  342LEU   HD23 5066  -1.249   4.269   4.658 -0.6267  0.5774 -2.3796
  342LEU      C 5067  -1.386   4.340   4.255 -0.2753 -0.3809 -0.4220
  342LEU      O 5068  -1.316   4.244   4.226  0.0508 -0.2241 -0.1628
  343ARG      N 5069  -1.431   4.422   4.158 -0.1583 -0.3335 -0.4364
  343ARG     HN 5070  -1.483   4.494   4.203  1.5631  0.1975  0.8184
  343ARG     CA 5071  -1.391   4.424   4.021  0.2287  0.3469 -0.3204
  343ARG     HA 5072  -1.284   4.426   4.018  0.1945  1.4073 -2.0668
  343ARG     CB 5073  -1.447   4.325   3.918  0.1039  0.3205 -0.2275
  343ARG    HB1 5074  -1.444   4.219   3.952  0.8456 -0.4790 -2.5833
  343ARG    HB2 5075  -1.378   4.326   3.831  0.3540 -0.8826 -0.0623
  343ARG     CG 5076  -1.590   4.339   3.864  0.0896  0.0253 -0.2673
  343ARG    HG1 5077  -1.607   4.254   3.793  0.5425 -1.4250  1.2909
  343ARG    HG2 5078  -1.603   4.433   3.807 -1.1840 -1.3081 -2.3181
  343ARG     CD 5079  -1.690   4.344   3.980  0.0700  0.0037 -0.2834
  343ARG    HD1 5080  -1.669   4.420   4.058  1.8141  0.3022 -0.9864
  343ARG    HD2 5081  -1.694   4.247   4.033 -0.2830  0.7693  1.1472
  343ARG     NE 5082  -1.820   4.379   3.915 -0.0075  0.3262  0.0439
  343ARG     HE 5083  -1.864   4.303   3.868 -0.9976  1.0446 -0.2059
  343ARG     CZ 5084  -1.850   4.508   3.883  0.0678  0.0866 -1.0016
  343ARG    NH1 5085  -1.774   4.619   3.905  0.1522 -0.1862  0.1046
  343ARG   HH11 5086  -1.695   4.608   3.965 -0.3549  0.1197  0.8473
  343ARG   HH12 5087  -1.799   4.709   3.870 -0.0176 -0.2862 -0.0332
  343ARG    NH2 5088  -1.975   4.535   3.832 -0.4857 -0.8300 -0.1619
  343ARG   HH21 5089  -2.031   4.454   3.812 -0.4749 -1.0696  0.7231
  343ARG   HH22 5090  -1.975   4.605   3.762  0.2070  0.7990  1.3778
  343ARG      C 5091  -1.425   4.565   3.984  0.0894  0.2206 -0.6816
  343ARG      O 5092  -1.528   4.624   4.014 -0.3848 -0.6152 -0.6284
  344ARG      N 5093  -1.337   4.630   3.906  0.6776 -0.2293 -0.4068
  344ARG     HN 5094  -1.249   4.586   3.888  1.3394  0.2124  1.5744
  344ARG     CA 5095  -1.359   4.759   3.848 -0.0393 -0.2058 -0.0898
  344ARG     HA 5096  -1.389   4.817   3.934  1.4546 -1.6659  1.4866
  344ARG     CB 5097  -1.235   4.818   3.780  0.0419 -0.3182 -0.0398
  344ARG    HB1 5098  -1.257   4.923   3.752  0.5125  0.5329  2.4753
  344ARG    HB2 5099  -1.219   4.761   3.686 -0.7825 -1.4977  0.5106
  344ARG     CG 5100  -1.109   4.805   3.867  0.1995  0.6181 -0.1151
  344ARG    HG1 5101  -1.075   4.699   3.864 -1.6655 -0.0132 -0.1173
  344ARG    HG2 5102  -1.130   4.821   3.975 -2.0396  0.5983 -0.5000
  344ARG     CD 5103  -0.990   4.891   3.824  0.8425  0.1591  0.7155
  344ARG    HD1 5104  -0.958   4.869   3.720 -0.3295  0.0365  0.3670
  344ARG    HD2 5105  -0.911   4.873   3.899  0.1085 -2.6191  0.9351
  344ARG     NE 5106  -1.025   5.034   3.847  0.0906  0.0556  0.2481
  344ARG     HE 5107  -1.057   5.057   3.939  1.7649 -0.2408  0.9398
  344ARG     CZ 5108  -1.003   5.137   3.761 -0.7836 -0.3288 -0.4483
  344ARG    NH1 5109  -0.967   5.114   3.631  0.1618 -0.3876 -0.1797
  344ARG   HH11 5110  -0.960   5.190   3.566  1.2380 -0.1685  0.1761
  344ARG   HH12 5111  -0.948   5.020   3.604  2.1988 -0.3989  1.0417
  344ARG    NH2 5112  -1.045   5.265   3.786  0.4185 -0.0598  0.2225
  344ARG   HH21 5113  -1.077   5.290   3.878  0.4597  2.8255 -0.4600
  344ARG   HH22 5114  -1.056   5.327   3.709 -0.1869 -0.7563 -0.2610
  344ARG      C 5115  -1.480   4.769   3.761 -0.3043  0.0102  0.2983
  344ARG      O 5116  -1.528   4.671   3.706  0.2130 -0.2470  0.3003
  345SER      N 5117  -1.530   4.893   3.748 -0.7948 -0.2403 -0.2579
  345SER     HN 5118  -1.485   4.970   3.792 -0.8551 -1.0746  1.3317
  345SER     CA 5119  -1.633   4.927   3.655 -0.5664  0.5577 -0.2306
  345SER     HA 5120  -1.718   4.861   3.667 -1.0779  1.6099  2.8933
  345SER     CB 5121  -1.688   5.068   3.684 -0.3408  0.6362 -0.1839
  345SER    HB1 5122  -1.773   5.094   3.617 -0.6061 -0.6144 -0.3537
  345SER    HB2 5123  -1.619   5.154   3.671 -1.7686  1.8544  0.1207
  345SER     OG 5124  -1.726   5.070   3.820 -0.1636  0.1988 -0.1257
  345SER    HG1 5125  -1.708   5.159   3.852  1.8492  0.2113 -1.1312
  345SER      C 5126  -1.579   4.926   3.516 -0.3813  0.4736 -0.1576
  345SER      O 5127  -1.639   4.872   3.423 -0.0445 -0.1134 -0.0422
  346SER      N 5128  -1.461   4.987   3.496 -0.1407  0.1046  0.0985
  346SER     HN 5129  -1.431   5.044   3.572  0.6602 -0.9327  0.5867
  346SER     CA 5130  -1.394   5.000   3.370 -0.3643 -0.4113 -0.0752
  346SER     HA 5131  -1.459   4.978   3.286  0.9537  0.9260 -1.5069
  346SER     CB 5132  -1.337   5.141   3.350 -0.0944 -0.4991  0.0781
  346SER    HB1 5133  -1.263   5.172   3.427 -0.7825 -0.9101  0.9171
  346SER    HB2 5134  -1.422   5.209   3.371  2.2778  2.4145  1.0341
  346SER     OG 5135  -1.306   5.176   3.216 -0.1844  0.6298  0.3417
  346SER    HG1 5136  -1.391   5.169   3.172 -1.7868  4.2672  2.3389
  346SER      C 5137  -1.289   4.892   3.350 -0.1207 -0.1488 -0.2076
  346SER    OT1 5138  -1.306   4.798   3.275  0.3170 -0.2360 -0.2012
  346SER    OT2 5139  -1.181   4.906   3.428 -0.1702 -0.4165 -0.0924
  346SER     CT 5140  -1.091   4.795   3.418 -0.2178 -0.4909  0.2904
  346SER    HT1 5141  -1.055   4.798   3.313  2.2470 -0.6182  1.0798
  346SER    HT2 5142  -1.135   4.698   3.449 -0.4418 -0.9923 -1.4608
  346SER    HT3 5143  -0.999   4.812   3.477 -0.2524  1.1608 -0.0918
  347CHL1    C3 5144   2.433   2.701   7.805  0.0883 -0.0333  0.0731
  347CHL1    H3 5145   2.453   2.794   7.863  0.1312 -0.4339  0.7149
  347CHL1    O3 5146   2.383   2.606   7.898  0.0417 -0.1736 -0.0948
  347CHL1   H3' 5147   2.461   2.558   7.926  1.1294  1.2984 -0.4645
  347CHL1    C4 5148   2.324   2.734   7.702  0.2623  0.2511 -0.0212
  347CHL1   H4A 5149   2.284   2.636   7.668  1.3397 -0.6225  1.1292
  347CHL1   H4B 5150   2.239   2.784   7.751  0.1251 -0.9825  1.0430
  347CHL1    C5 5151   2.373   2.811   7.582  0.3264  0.2876  0.0282
  347CHL1    C6 5152   2.302   2.914   7.535  0.2206  0.2324  0.0647
  347CHL1    H6 5153   2.207   2.942   7.582 -0.9599 -2.3834 -0.5955
  347CHL1    C7 5154   2.335   2.979   7.403  0.0779 -0.1806 -0.1748
  347CHL1   H7A 5155   2.235   2.990   7.354  0.3599 -0.8555 -0.9259
  347CHL1   H7B 5156   2.375   3.081   7.418  0.7445 -0.3251 -0.9158
  347CHL1    C8 5157   2.442   2.906   7.319 -0.0465 -0.1506 -0.3603
  347CHL1    H8 5158   2.375   2.835   7.265 -0.1989  0.8760 -1.5740
  347CHL1   C14 5159   2.502   2.994   7.214  0.0330  0.0034 -0.1883
  347CHL1   H14 5160   2.552   3.071   7.275 -0.9715  2.2759 -2.0770
  347CHL1   C15 5161   2.408   3.066   7.116  0.0697  0.4225  0.0839
  347CHL1  H15A 5162   2.332   2.997   7.074 -0.1900  0.4443  0.5130
  347CHL1  H15B 5163   2.364   3.148   7.177  0.0769 -0.3231  1.1197
  347CHL1   C16 5164   2.514   3.115   7.017  0.3472  0.0661  0.2034
  347CHL1  H16A 5165   2.474   3.085   6.918 -0.4401 -0.8805  0.7908
  347CHL1  H16B 5166   2.522   3.226   7.018 -0.2966  0.1152  0.6989
  347CHL1   C17 5167   2.653   3.058   7.051  0.3059 -0.0697  0.1465
  347CHL1   H17 5168   2.699   3.129   7.124 -0.6465  1.0257 -0.2840
  347CHL1   C13 5169   2.617   2.938   7.134  0.2303 -0.0557  0.1335
  347CHL1   C18 5170   2.562   2.825   7.045  0.1003  0.3989 -0.3680
  347CHL1  H18A 5171   2.486   2.865   6.974  2.7426  2.3214 -2.3597
  347CHL1  H18B 5172   2.647   2.780   6.988  0.1211 -0.1863  0.1178
  347CHL1  H18C 5173   2.531   2.732   7.096  0.1813  1.5221  1.8147
  347CHL1   C12 5174   2.724   2.889   7.232  0.4614 -0.6354 -0.4023
  347CHL1  H12A 5175   2.803   2.848   7.165  1.0529 -0.3925  0.1400
  347CHL1  H12B 5176   2.757   2.983   7.282  0.7575 -1.6304  1.3722
  347CHL1   C11 5177   2.668   2.793   7.337 -0.2004  0.0890 -0.0824
  347CHL1  H11A 5178   2.648   2.696   7.286  0.4869 -0.7217  1.1339
  347CHL1  H11B 5179   2.749   2.764   7.408 -0.5689 -1.2419 -0.1743
  347CHL1    C9 5180   2.544   2.846   7.411 -0.2566 -0.0642 -0.0654
  347CHL1    H9 5181   2.576   2.941   7.459  1.1869  0.9621 -2.7785
  347CHL1   C10 5182   2.489   2.749   7.510 -0.2702 -0.3802 -0.3807
  347CHL1   C19 5183   2.432   2.630   7.431 -0.7398 -0.5263  0.1712
  347CHL1  H19A 5184   2.347   2.651   7.364 -0.8032  0.7777  0.6286
  347CHL1  H19B 5185   2.515   2.577   7.379 -0.3438 -0.2336  0.4914
  347CHL1  H19C 5186   2.392   2.559   7.507  0.0070  1.1252  2.2258
  347CHL1    C1 5187   2.598   2.706   7.610 -0.3188 -0.5277 -0.3905
  347CHL1   H1A 5188   2.671   2.637   7.563  0.0768 -0.2190 -0.2414
  347CHL1   H1B 5189   2.651   2.799   7.641 -1.8317 -0.0449  0.8788
  347CHL1    C2 5190   2.557   2.637   7.741  0.3260  0.2583  0.2388
  347CHL1   H2A 5191   2.646   2.649   7.807  1.1456 -1.5197 -0.4853
  347CHL1   H2B 5192   2.541   2.529   7.720 -0.5708  0.5977 -0.9314
  347CHL1   C20 5193   2.747   3.034   6.937  0.0640  0.3780 -0.1531
  347CHL1   H20 5194   2.786   2.934   6.967 -1.2502  0.0301  0.4794
  347CHL1   C21 5195   2.866   3.131   6.949  0.1032  0.2408  0.6232
  347CHL1  H21A 5196   2.935   3.103   7.032  0.6271 -0.5433 -0.0675
  347CHL1  H21B 5197   2.825   3.233   6.961 -1.6659  0.1083 -3.0613
  347CHL1  H21C 5198   2.930   3.114   6.860 -1.1532 -2.4371  0.1282
  347CHL1   C22 5199   2.693   3.029   6.793 -0.1140  0.2121 -0.0811
  347CHL1  H22A 5200   2.611   2.954   6.799  1.8093 -2.0796 -1.1804
  347CHL1  H22B 5201   2.648   3.120   6.746 -1.0698 -0.2346 -0.0581
  347CHL1   C23 5202   2.793   2.968   6.695 -0.1553  0.1633 -0.0932
  347CHL1  H23A 5203   2.891   3.018   6.685 -1.0441  1.9147 -0.4614
  347CHL1  H23B 5204   2.816   2.868   6.739 -1.9946 -1.1138 -1.8462
  347CHL1   C24 5205   2.742   2.941   6.554 -0.1751  0.7290 -0.1928
  347CHL1  H24A 5206   2.645   2.887   6.557 -0.0410  0.4143 -1.2135
  347CHL1  H24B 5207   2.721   3.043   6.514  0.9361  1.9674  2.2251
  347CHL1   C25 5208   2.851   2.878   6.466 -0.2841  0.1274  0.1053
  347CHL1   H25 5209   2.949   2.924   6.491  0.9729 -2.2166 -0.1830
  347CHL1   C26 5210   2.865   2.727   6.496 -0.4629  0.0362 -0.2728
  347CHL1  H26A 5211   2.889   2.703   6.601 -3.7064 -3.0410 -0.0453
  347CHL1  H26B 5212   2.766   2.678   6.483 -0.6707  0.7236 -1.5376
  347CHL1  H26C 5213   2.936   2.673   6.430 -1.6672 -1.8522 -0.0783
  347CHL1   C27 5214   2.815   2.910   6.320 -0.0024  0.1984  0.0494
  347CHL1  H27A 5215   2.711   2.874   6.304 -0.2353 -0.4888  2.5400
  347CHL1  H27B 5216   2.818   3.017   6.293  0.5779  0.1099 -0.2402
  347CHL1  H27C 5217   2.882   2.856   6.250  0.0190 -0.7463  0.7754
  348CHL1    C3 5218   2.313   7.432   7.722  0.3377 -0.1214  0.3641
  348CHL1    H3 5219   2.404   7.377   7.691 -0.6117  0.4229 -4.1075
  348CHL1    O3 5220   2.293   7.438   7.863  0.2186  0.2617  0.3321
  348CHL1   H3' 5221   2.286   7.351   7.901  0.3284  0.1836  0.1758
  348CHL1    C4 5222   2.298   7.578   7.675 -0.3434 -0.3095 -0.0209
  348CHL1   H4A 5223   2.202   7.622   7.708 -0.0117 -0.8209  1.7389
  348CHL1   H4B 5224   2.372   7.640   7.730 -2.3873 -0.1637  2.7580
  348CHL1    C5 5225   2.320   7.568   7.526 -0.2816 -0.0573 -0.0288
  348CHL1    C6 5226   2.427   7.629   7.473 -0.1906 -0.1164  0.0849
  348CHL1    H6 5227   2.510   7.671   7.531 -0.8054 -0.0361  0.9173
  348CHL1    C7 5228   2.452   7.628   7.325 -0.6282 -0.1374  0.0092
  348CHL1   H7A 5229   2.509   7.714   7.283 -0.9293  1.1426  2.0966
  348CHL1   H7B 5230   2.510   7.536   7.304 -1.4888 -1.0296  1.4325
  348CHL1    C8 5231   2.329   7.596   7.238 -0.4646  0.3444 -0.4085
  348CHL1    H8 5232   2.264   7.685   7.224  0.6978  1.0747 -1.3421
  348CHL1   C14 5233   2.370   7.544   7.104  0.3146  0.0398 -0.0550
  348CHL1   H14 5234   2.427   7.449   7.109  0.4134  0.0390 -1.0468
  348CHL1   C15 5235   2.468   7.631   7.024  0.5232 -0.1242  0.0200
  348CHL1  H15A 5236   2.439   7.736   7.046 -1.5082 -0.6875  0.1815
  348CHL1  H15B 5237   2.575   7.625   7.054  0.1251 -0.0322  1.5574
  348CHL1   C16 5238   2.443   7.589   6.879 -0.3296  0.1431  0.0850
  348CHL1  H16A 5239   2.403   7.678   6.825  0.7565  0.0193 -0.9558
  348CHL1  H16B 5240   2.537   7.552   6.832  0.1596 -1.6369  2.2895
  348CHL1   C17 5241   2.335   7.480   6.889 -0.1084 -0.0371  0.5751
  348CHL1   H17 5242   2.392   7.390   6.918  0.6709 -0.0488 -0.9023
  348CHL1   C13 5243   2.256   7.509   7.013 -0.1756  0.2988  0.4546
  348CHL1   C18 5244   2.157   7.624   6.989 -0.0815  0.3842  0.4710
  348CHL1  H18A 5245   2.097   7.663   7.075 -1.9529 -1.3094  0.0022
  348CHL1  H18B 5246   2.214   7.701   6.933  2.2442 -0.9830  0.8165
  348CHL1  H18C 5247   2.080   7.584   6.920 -0.1637 -0.0397  0.7985
  348CHL1   C12 5248   2.178   7.392   7.073  0.1347 -0.0769  0.1297
  348CHL1  H12A 5249   2.082   7.371   7.021  0.7660  1.1103 -1.6029
  348CHL1  H12B 5250   2.240   7.300   7.069 -0.5083 -0.5490  0.5971
  348CHL1   C11 5251   2.136   7.424   7.217 -0.0122 -0.0712  0.0851
  348CHL1  H11A 5252   2.041   7.482   7.219 -0.7972 -1.3336  1.2056
  348CHL1  H11B 5253   2.112   7.326   7.265  3.1953 -1.3247 -0.5852
  348CHL1    C9 5254   2.252   7.482   7.298 -0.0156  0.2005 -0.1042
  348CHL1    H9 5255   2.326   7.399   7.290 -1.5169 -1.0182 -1.9294
  348CHL1   C10 5256   2.216   7.498   7.443 -0.0343 -0.4121 -0.0388
  348CHL1   C19 5257   2.092   7.588   7.449 -0.4673 -0.9987 -0.2111
  348CHL1  H19A 5258   2.059   7.614   7.552 -2.8015  0.3340 -1.1982
  348CHL1  H19B 5259   2.107   7.680   7.389 -2.1621 -1.5745 -1.6463
  348CHL1  H19C 5260   1.994   7.552   7.410 -1.9234 -1.0877  3.1906
  348CHL1    C1 5261   2.200   7.358   7.505  0.0527 -0.2295  0.4053
  348CHL1   H1A 5262   2.106   7.318   7.461  0.1479  0.4647 -0.4790
  348CHL1   H1B 5263   2.280   7.292   7.466 -1.5499 -1.3747 -1.1491
  348CHL1    C2 5264   2.199   7.351   7.657  0.0519  0.2223  0.4275
  348CHL1   H2A 5265   2.204   7.245   7.689 -0.8234  0.2515  0.6755
  348CHL1   H2B 5266   2.108   7.390   7.707  0.4304  0.3068  1.0656
  348CHL1   C20 5267   2.271   7.465   6.754 -0.0039 -0.7585  0.6008
  348CHL1   H20 5268   2.212   7.558   6.737  0.9138 -0.1291  0.8200
  348CHL1   C21 5269   2.178   7.343   6.745 -0.2151 -0.5655  0.1305
  348CHL1  H21A 5270   2.095   7.352   6.818 -1.0804  2.3755 -1.0738
  348CHL1  H21B 5271   2.240   7.261   6.786 -0.5804 -1.2735 -0.6884
  348CHL1  H21C 5272   2.136   7.326   6.643 -3.4730  0.4612  1.1839
  348CHL1   C22 5273   2.366   7.466   6.633 -0.3855  0.2562  0.2953
  348CHL1  H22A 5274   2.299   7.467   6.544  0.0966  1.0445 -0.0670
  348CHL1  H22B 5275   2.420   7.563   6.638 -1.8653  1.0688  1.2778
  348CHL1   C23 5276   2.477   7.362   6.618 -0.2380  0.4685 -0.1018
  348CHL1  H23A 5277   2.531   7.369   6.715  0.2408  2.7857 -0.4643
  348CHL1  H23B 5278   2.425   7.264   6.612 -0.8813  0.8790 -1.4701
  348CHL1   C24 5279   2.571   7.405   6.505 -0.0434  0.1910 -0.0456
  348CHL1  H24A 5280   2.522   7.426   6.408  2.3253  0.8828 -1.1576
  348CHL1  H24B 5281   2.633   7.487   6.546  0.4104 -0.8333  1.4261
  348CHL1   C25 5282   2.672   7.293   6.473 -0.2918 -0.2080  0.5420
  348CHL1   H25 5283   2.611   7.209   6.434 -2.7956  1.0506  1.5312
  348CHL1   C26 5284   2.763   7.343   6.359 -0.1286 -0.1387  0.7016
  348CHL1  H26A 5285   2.706   7.387   6.274  1.3889 -1.3077 -0.9890
  348CHL1  H26B 5286   2.838   7.417   6.392  0.1667 -0.7323  1.3922
  348CHL1  H26C 5287   2.818   7.257   6.316  0.4143 -0.5601  2.1817
  348CHL1   C27 5288   2.758   7.240   6.588  0.3043 -0.2765  0.0707
  348CHL1  H27A 5289   2.704   7.215   6.682  2.0840  1.7950  1.7787
  348CHL1  H27B 5290   2.823   7.156   6.557  0.7376  0.0502  0.0805
  348CHL1  H27C 5291   2.822   7.321   6.630 -0.3771 -1.6712  4.3073
  349CHL1    C3 5292   6.375   6.723   7.659  0.0607  0.1099 -0.2900
  349CHL1    H3 5293   6.480   6.687   7.654 -0.8823 -2.9205 -0.4149
  349CHL1    O3 5294   6.323   6.695   7.788 -0.2263  0.2979 -0.3627
  349CHL1   H3' 5295   6.229   6.713   7.782 -0.6678 -0.9543  1.6852
  349CHL1    C4 5296   6.379   6.874   7.633  0.3505  0.0987 -0.3140
  349CHL1   H4A 5297   6.274   6.905   7.656 -0.2314 -0.9621 -1.4410
  349CHL1   H4B 5298   6.444   6.915   7.713 -0.4357  0.6137  0.0720
  349CHL1    C5 5299   6.417   6.905   7.491  0.4667 -0.7390 -0.4686
  349CHL1    C6 5300   6.517   6.988   7.457  0.1424 -0.0847  0.1482
  349CHL1    H6 5301   6.563   7.045   7.539 -1.9033  1.2467  0.4412
  349CHL1    C7 5302   6.552   7.029   7.317  0.3272 -0.3780  0.1063
  349CHL1   H7A 5303   6.543   7.140   7.319 -0.6481 -0.4197  3.1246
  349CHL1   H7B 5304   6.648   6.999   7.272 -0.2910 -2.6042  0.1520
  349CHL1    C8 5305   6.447   6.978   7.217 -0.2307  0.4043  0.2735
  349CHL1    H8 5306   6.365   7.051   7.230  0.1918  0.7131  1.2784
  349CHL1   C14 5307   6.501   6.987   7.077 -0.9182  0.4783  0.0086
  349CHL1   H14 5308   6.591   6.921   7.082 -1.0434  0.2991 -0.1011
  349CHL1   C15 5309   6.561   7.121   7.031 -0.5558  0.3178  0.0068
  349CHL1  H15A 5310   6.500   7.202   7.077  0.8308  0.0980  2.4366
  349CHL1  H15B 5311   6.663   7.146   7.069 -0.0265 -1.9672  0.2345
  349CHL1   C16 5312   6.561   7.104   6.879 -0.6301  0.4782 -0.0117
  349CHL1  H16A 5313   6.501   7.190   6.842 -3.3339 -1.5222 -0.6048
  349CHL1  H16B 5314   6.667   7.100   6.844 -1.8646  0.2995 -4.2996
  349CHL1   C17 5315   6.501   6.967   6.843  0.0427  0.2231 -0.1839
  349CHL1   H17 5316   6.586   6.895   6.841 -1.6335 -1.8904  0.6133
  349CHL1   C13 5317   6.418   6.935   6.964 -0.1290 -0.0021 -0.3605
  349CHL1   C18 5318   6.290   7.020   6.959  0.3458  0.7753  0.4430
  349CHL1  H18A 5319   6.246   7.043   7.058  1.9609 -0.3077  1.4638
  349CHL1  H18B 5320   6.309   7.116   6.906  0.2724  0.8858  0.6184
  349CHL1  H18C 5321   6.214   6.964   6.901  1.0204  0.0245  0.2723
  349CHL1   C12 5322   6.390   6.788   7.000  0.4303 -0.0409 -0.0713
  349CHL1  H12A 5323   6.332   6.733   6.923  1.1553 -0.3424 -0.4119
  349CHL1  H12B 5324   6.489   6.738   7.010  0.1589 -0.6825 -0.5237
  349CHL1   C11 5325   6.318   6.779   7.135  0.0752  0.4100 -0.2294
  349CHL1  H11A 5326   6.214   6.818   7.127 -0.4358 -0.5194  1.4641
  349CHL1  H11B 5327   6.305   6.669   7.145 -0.7222  0.1484 -3.0716
  349CHL1    C9 5328   6.401   6.838   7.249  0.1120  0.1916 -0.1426
  349CHL1    H9 5329   6.490   6.772   7.248 -0.7319 -0.9709 -0.6202
  349CHL1   C10 5330   6.342   6.828   7.386 -0.2745 -0.2001 -0.3380
  349CHL1   C19 5331   6.200   6.886   7.403 -0.2855 -0.3139 -0.0292
  349CHL1  H19A 5332   6.211   6.991   7.368  2.3728 -0.7857 -0.8584
  349CHL1  H19B 5333   6.126   6.837   7.337 -0.4656 -0.7610  0.5019
  349CHL1  H19C 5334   6.153   6.880   7.503  0.2322  2.3737  0.4641
  349CHL1    C1 5335   6.337   6.678   7.420  0.2409 -0.3050 -0.7310
  349CHL1   H1A 5336   6.268   6.622   7.353  2.0333 -1.6866 -1.5185
  349CHL1   H1B 5337   6.440   6.637   7.405  0.5106 -0.1194  0.5619
  349CHL1    C2 5338   6.294   6.637   7.560 -0.1969  0.6714 -0.5729
  349CHL1   H2A 5339   6.307   6.527   7.575 -1.0935  0.3641 -1.8390
  349CHL1   H2B 5340   6.186   6.666   7.563 -0.4086 -0.0052 -1.1918
  349CHL1   C20 5341   6.431   6.950   6.712  0.3451  0.5549 -0.3900
  349CHL1   H20 5342   6.323   6.955   6.739  0.4612  0.4332  0.0952
  349CHL1   C21 5343   6.455   6.802   6.679 -0.6861  0.1218  0.7109
  349CHL1  H21A 5344   6.371   6.772   6.612 -1.3010  0.7318  1.1938
  349CHL1  H21B 5345   6.450   6.728   6.761 -0.3166 -1.0538 -0.2896
  349CHL1  H21C 5346   6.555   6.792   6.631 -1.1297 -2.9536  0.1781
  349CHL1   C22 5347   6.464   7.054   6.603  0.3898  0.4325 -0.4937
  349CHL1  H22A 5348   6.415   7.152   6.618 -0.3475 -0.0797  0.6213
  349CHL1  H22B 5349   6.574   7.072   6.602  0.5796 -0.6656 -0.6849
  349CHL1   C23 5350   6.432   6.997   6.465  0.4796  0.0297 -0.3494
  349CHL1  H23A 5351   6.484   6.899   6.457 -0.0340 -0.4713  1.9293
  349CHL1  H23B 5352   6.326   6.970   6.449 -0.2441  1.5983  1.5018
  349CHL1   C24 5353   6.460   7.092   6.348  0.2442  0.4771 -0.0445
  349CHL1  H24A 5354   6.396   7.182   6.360  1.5241  1.2894  0.9722
  349CHL1  H24B 5355   6.563   7.130   6.364  0.5555 -0.7151  1.0319
  349CHL1   C25 5356   6.454   7.030   6.207  0.4370 -0.1016  0.1957
  349CHL1   H25 5357   6.353   6.993   6.183  1.4842 -2.1389 -1.3892
  349CHL1   C26 5358   6.493   7.140   6.107  0.1906 -0.4969 -0.3343
  349CHL1  H26A 5359   6.458   7.110   6.006 -0.8386 -0.5929  0.0439
  349CHL1  H26B 5360   6.449   7.239   6.132  1.9460  0.6028 -1.3389
  349CHL1  H26C 5361   6.604   7.133   6.101  0.2270  0.4475 -1.0328
  349CHL1   C27 5362   6.538   6.902   6.191 -0.2351 -0.5017 -0.1710
  349CHL1  H27A 5363   6.525   6.879   6.083  1.0314 -1.1111 -0.2073
  349CHL1  H27B 5364   6.643   6.910   6.228 -0.2594 -2.0536  0.2927
  349CHL1  H27C 5365   6.488   6.825   6.253 -0.6984 -0.2003 -0.1678
  350CHL1    C3 5366   7.931   2.831   7.708  0.1359 -0.3538 -0.2500
  350CHL1    H3 5367   7.872   2.737   7.711  0.2467 -0.4105  0.2607
  350CHL1    O3 5368   7.929   2.892   7.836 -0.6070 -0.1918 -0.3330
  350CHL1   H3' 5369   7.985   2.967   7.813 -0.7457 -0.7178 -2.5895
  350CHL1    C4 5370   8.078   2.801   7.675  0.2166 -0.0626 -0.1545
  350CHL1   H4A 5371   8.142   2.892   7.676 -0.9091  0.8065 -1.6454
  350CHL1   H4B 5372   8.121   2.737   7.756 -1.2611  1.7188  2.1797
  350CHL1    C5 5373   8.092   2.734   7.542 -0.2432 -0.3402 -0.0645
  350CHL1    C6 5374   8.141   2.609   7.533 -0.0861 -0.2818 -0.0112
  350CHL1    H6 5375   8.168   2.557   7.626  1.6734  3.0270  1.5486
  350CHL1    C7 5376   8.159   2.533   7.405 -0.5211 -0.1254 -0.1642
  350CHL1   H7A 5377   8.266   2.509   7.391 -0.3410 -0.9818  2.2199
  350CHL1   H7B 5378   8.089   2.447   7.398 -0.7756 -0.0225  0.9662
  350CHL1    C8 5379   8.129   2.618   7.279 -0.0064 -0.0311 -0.2232
  350CHL1    H8 5380   8.226   2.669   7.258 -0.9473  1.8543 -0.1839
  350CHL1   C14 5381   8.093   2.538   7.158 -0.4983 -0.8995  0.4830
  350CHL1   H14 5382   8.002   2.484   7.193 -0.6501 -1.6426 -0.9462
  350CHL1   C15 5383   8.181   2.415   7.126  0.3914 -0.0831 -0.2783
  350CHL1  H15A 5384   8.289   2.441   7.121  0.2582  0.1980 -2.2431
  350CHL1  H15B 5385   8.174   2.328   7.194 -1.3885 -0.0754 -0.3881
  350CHL1   C16 5386   8.120   2.378   6.991 -0.1120  0.1395 -0.1138
  350CHL1  H16A 5387   8.208   2.373   6.924  0.0958  1.5119  0.0157
  350CHL1  H16B 5388   8.072   2.278   6.990  0.0217  0.0784 -0.2753
  350CHL1   C17 5389   8.022   2.487   6.943 -0.2227  0.2370  0.3272
  350CHL1   H17 5390   7.921   2.462   6.982 -0.6637 -1.4149 -1.6912
  350CHL1   C13 5391   8.060   2.605   7.028  0.5705 -0.1888  0.5694
  350CHL1   C18 5392   8.182   2.682   6.973  0.3218  0.1441  0.4833
  350CHL1  H18A 5393   8.148   2.754   6.896  0.2637 -1.6539 -1.2415
  350CHL1  H18B 5394   8.237   2.732   7.056  1.2731  1.6872 -1.0286
  350CHL1  H18C 5395   8.257   2.623   6.917 -0.3386 -0.1237 -0.1327
  350CHL1   C12 5396   7.953   2.712   7.051 -0.1650 -0.8832  0.4009
  350CHL1  H12A 5397   7.955   2.786   6.968  0.7223  0.6934  1.7704
  350CHL1  H12B 5398   7.851   2.670   7.063 -0.7708  0.2905 -0.4188
  350CHL1   C11 5399   7.987   2.797   7.173 -0.3837 -0.1014 -0.0732
  350CHL1  H11A 5400   8.072   2.861   7.142 -1.5911  0.8760 -1.4833
  350CHL1  H11B 5401   7.898   2.863   7.187 -0.6758 -0.7528  1.3942
  350CHL1    C9 5402   8.017   2.715   7.300 -0.1567 -0.2105 -0.1962
  350CHL1    H9 5403   7.927   2.651   7.310  0.8499 -1.6965 -0.2522
  350CHL1   C10 5404   8.030   2.801   7.422  0.0934 -0.2535 -0.1918
  350CHL1   C19 5405   8.111   2.928   7.392  0.6180 -0.5158  0.0977
  350CHL1  H19A 5406   8.108   2.991   7.483  0.9636 -1.3063  0.6749
  350CHL1  H19B 5407   8.218   2.909   7.368  0.7684  0.0342  0.3266
  350CHL1  H19C 5408   8.060   2.990   7.315  1.7563  0.8399  0.4066
  350CHL1    C1 5409   7.890   2.848   7.464  0.2869 -0.0040  0.1817
  350CHL1   H1A 5410   7.847   2.922   7.393  1.5243  1.0984  0.5357
  350CHL1   H1B 5411   7.809   2.771   7.464 -2.5021  2.6117 -2.8152
  350CHL1    C2 5412   7.866   2.918   7.599 -0.7971 -0.4339  0.2269
  350CHL1   H2A 5413   7.760   2.934   7.625  0.1042  1.4156  3.2238
  350CHL1   H2B 5414   7.914   3.018   7.595 -2.2513  0.3087  0.5979
  350CHL1   C20 5415   8.016   2.505   6.794  0.0114  0.2144  0.3149
  350CHL1   H20 5416   8.102   2.564   6.756 -0.5575  1.2882  0.6338
  350CHL1   C21 5417   7.880   2.573   6.769 -0.1550 -0.1030  0.3464
  350CHL1  H21A 5418   7.868   2.589   6.659  3.6746  0.9679 -0.0761
  350CHL1  H21B 5419   7.875   2.677   6.809  1.3131  2.0098 -4.1978
  350CHL1  H21C 5420   7.805   2.498   6.799 -0.3037  0.9984  3.0439
  350CHL1   C22 5421   8.014   2.372   6.718 -0.4316  0.0077  0.6859
  350CHL1  H22A 5422   8.110   2.319   6.738  0.1592  0.8632  0.1870
  350CHL1  H22B 5423   7.923   2.317   6.751  0.1444 -0.5663  1.3821
  350CHL1   C23 5424   8.020   2.384   6.566 -0.5028  0.1356  0.6943
  350CHL1  H23A 5425   7.912   2.394   6.541  0.0980  2.0505 -1.4806
  350CHL1  H23B 5426   8.073   2.478   6.537  2.3123 -1.7537 -0.6463
  350CHL1   C24 5427   8.070   2.261   6.492 -0.4967  0.2894  0.4405
  350CHL1  H24A 5428   8.178   2.238   6.498 -0.7300 -2.2406 -2.2450
  350CHL1  H24B 5429   8.020   2.171   6.535 -2.4707  1.7801  1.3802
  350CHL1   C25 5430   8.051   2.271   6.339 -0.0195 -0.1617  0.3471
  350CHL1   H25 5431   8.086   2.374   6.318 -1.2434  0.2167  0.0598
  350CHL1   C26 5432   8.132   2.170   6.256  0.2254  0.1550  0.2003
  350CHL1  H26A 5433   8.240   2.196   6.264 -0.0200  0.8461  1.6378
  350CHL1  H26B 5434   8.116   2.067   6.295 -2.5449  0.2273 -0.5488
  350CHL1  H26C 5435   8.106   2.170   6.148  0.6420  0.7376  0.0974
  350CHL1   C27 5436   7.904   2.251   6.300  0.2638 -0.7361 -0.4316
  350CHL1  H27A 5437   7.880   2.235   6.192 -0.6148  1.0872 -0.5426
  350CHL1  H27B 5438   7.873   2.166   6.365  0.4097  0.5980  1.4310
  350CHL1  H27C 5439   7.843   2.337   6.335  0.5388 -0.1612 -1.3316
  351CHL1    C3 5440   1.451   2.135   7.773 -0.1577 -0.2872 -0.1570
  351CHL1    H3 5441   1.524   2.214   7.745 -1.3755  0.6317 -0.8130
  351CHL1    O3 5442   1.436   2.130   7.915 -0.1398  0.5467 -0.1205
  351CHL1   H3' 5443   1.353   2.084   7.925  0.2109  0.1013  0.9151
  351CHL1    C4 5444   1.315   2.172   7.714 -0.0832  0.2167 -0.0169
  351CHL1   H4A 5445   1.239   2.093   7.733 -0.7360  0.7144 -0.4636
  351CHL1   H4B 5446   1.274   2.257   7.772  3.6959  0.5216  2.5378
  351CHL1    C5 5447   1.329   2.203   7.567  0.3625 -0.2458 -0.0734
  351CHL1    C6 5448   1.290   2.323   7.522  0.4435  0.1954  1.0135
  351CHL1    H6 5449   1.239   2.396   7.587 -1.4213  0.6849 -0.8859
  351CHL1    C7 5450   1.308   2.361   7.378  0.6397 -0.2143  0.9302
  351CHL1   H7A 5451   1.216   2.411   7.340  0.3061 -1.6260 -0.2071
  351CHL1   H7B 5452   1.395   2.428   7.362  0.8040 -0.5390  0.4284
  351CHL1    C8 5453   1.330   2.238   7.288 -0.2278  0.3948 -0.1370
  351CHL1    H8 5454   1.237   2.179   7.274 -0.6720  0.5408  1.8430
  351CHL1   C14 5455   1.380   2.289   7.156 -0.0498  0.5411 -0.0153
  351CHL1   H14 5456   1.477   2.333   7.185 -0.0018 -0.5103  1.5504
  351CHL1   C15 5457   1.305   2.401   7.082 -0.6797  0.0203 -0.1828
  351CHL1  H15A 5458   1.197   2.376   7.086 -0.4367 -0.9507  0.9962
  351CHL1  H15B 5459   1.313   2.500   7.131 -1.5818  0.6146 -1.1970
  351CHL1   C16 5460   1.361   2.386   6.940 -0.1030  0.3327  0.0061
  351CHL1  H16A 5461   1.277   2.370   6.869  0.1257 -1.0801  0.0277
  351CHL1  H16B 5462   1.423   2.471   6.905  0.0898 -0.0483 -0.5850
  351CHL1   C17 5463   1.454   2.264   6.935 -0.7350 -0.1531 -0.0275
  351CHL1   H17 5464   1.557   2.300   6.957  0.1887 -2.2998 -0.5762
  351CHL1   C13 5465   1.410   2.183   7.054 -0.3726  0.1347  0.3051
  351CHL1   C18 5466   1.283   2.105   7.016 -0.0969 -0.2694  0.2061
  351CHL1  H18A 5467   1.300   2.032   6.933  0.1443 -0.3622  0.3363
  351CHL1  H18B 5468   1.241   2.052   7.104  0.0451  0.1247  0.5143
  351CHL1  H18C 5469   1.212   2.182   6.977  1.7144  0.8298 -1.1003
  351CHL1   C12 5470   1.519   2.097   7.120 -0.6621 -0.8061 -0.4142
  351CHL1  H12A 5471   1.563   2.029   7.044  1.8825  1.7184 -1.4323
  351CHL1  H12B 5472   1.604   2.168   7.133 -0.9614 -0.2508 -1.3097
  351CHL1   C11 5473   1.475   2.032   7.250  0.2052 -0.1867  0.2058
  351CHL1  H11A 5474   1.395   1.958   7.225 -1.1537  1.3588 -0.1777
  351CHL1  H11B 5475   1.558   1.969   7.290  0.1719 -1.0160 -0.9764
  351CHL1    C9 5476   1.428   2.141   7.348 -0.0163  0.3713 -0.5187
  351CHL1    H9 5477   1.527   2.190   7.355  0.6734 -0.5408 -2.7841
  351CHL1   C10 5478   1.392   2.094   7.486  0.1384  0.0136 -0.5998
  351CHL1   C19 5479   1.285   1.985   7.470  0.0657  0.1183 -0.8304
  351CHL1  H19A 5480   1.198   2.020   7.409  1.4223  2.2641 -1.6395
  351CHL1  H19B 5481   1.325   1.893   7.422  1.6866  0.4583 -0.1892
  351CHL1  H19C 5482   1.250   1.945   7.568  0.9954  1.2835 -0.0080
  351CHL1    C1 5483   1.513   2.030   7.556  0.2105  0.3824 -0.3871
  351CHL1   H1A 5484   1.548   1.937   7.507  1.1271  1.3101 -1.5489
  351CHL1   H1B 5485   1.595   2.103   7.539  0.0205  0.7756  0.3165
  351CHL1    C2 5486   1.507   2.008   7.707 -0.1210 -0.1085 -0.4713
  351CHL1   H2A 5487   1.609   2.002   7.750 -0.1629  2.6303  0.1770
  351CHL1   H2B 5488   1.437   1.926   7.736 -0.6174  1.3489  2.9320
  351CHL1   C20 5489   1.469   2.213   6.795  0.0724 -0.2796  0.0988
  351CHL1   H20 5490   1.364   2.202   6.759 -0.1963  2.1977 -0.0912
  351CHL1   C21 5491   1.548   2.082   6.796  0.7591  0.1306  0.0036
  351CHL1  H21A 5492   1.492   2.004   6.852 -1.2083  0.0248 -1.9726
  351CHL1  H21B 5493   1.643   2.108   6.849  1.0692  2.3078 -1.4949
  351CHL1  H21C 5494   1.558   2.056   6.689 -2.4483  1.6418 -0.7643
  351CHL1   C22 5495   1.520   2.311   6.687 -0.3189 -0.1275  0.0462
  351CHL1  H22A 5496   1.472   2.409   6.704  0.7534  0.8573 -2.2318
  351CHL1  H22B 5497   1.629   2.329   6.703 -0.3464 -0.6313  0.8781
  351CHL1   C23 5498   1.489   2.272   6.543  0.5381 -0.0780 -0.1559
  351CHL1  H23A 5499   1.545   2.180   6.513  0.5732  0.5992 -2.3658
  351CHL1  H23B 5500   1.381   2.247   6.546  0.1098  1.5028 -1.1824
  351CHL1   C24 5501   1.506   2.387   6.443  0.2117  0.0781 -0.0319
  351CHL1  H24A 5502   1.481   2.351   6.341  0.3253 -0.4624  0.1248
  351CHL1  H24B 5503   1.425   2.457   6.472 -0.9767 -1.6364  0.9749
  351CHL1   C25 5504   1.639   2.464   6.430  0.0874  0.2319 -0.4074
  351CHL1   H25 5505   1.663   2.511   6.528 -2.4999  1.0184 -0.0730
  351CHL1   C26 5506   1.755   2.372   6.389  0.1288  0.1451 -0.1048
  351CHL1  H26A 5507   1.844   2.437   6.402  0.1581  0.0201  0.3132
  351CHL1  H26B 5508   1.761   2.290   6.463 -1.3251  2.0475  2.2580
  351CHL1  H26C 5509   1.750   2.334   6.285  0.3995  0.4530 -0.2355
  351CHL1   C27 5510   1.624   2.576   6.326  0.0042  0.2069 -0.4225
  351CHL1  H27A 5511   1.715   2.637   6.337  1.0322 -1.5103  1.3225
  351CHL1  H27B 5512   1.625   2.529   6.225 -0.8919  0.1292 -0.4040
  351CHL1  H27C 5513   1.541   2.646   6.349  1.2412  1.9731 -1.1126
  352CHL1    C3 5514   1.633   1.765   7.993  0.3303  0.0014  0.1325
  352CHL1    H3 5515   1.576   1.847   7.945 -1.2419 -0.3872  1.2659
  352CHL1    O3 5516   1.614   1.764   8.133 -0.6244 -0.0380  0.0111
  352CHL1   H3' 5517   1.632   1.854   8.160  1.0087 -0.4270  0.3368
  352CHL1    C4 5518   1.572   1.634   7.941  0.0319  0.0838  0.2728
  352CHL1   H4A 5519   1.609   1.550   8.004 -2.4939 -1.2540  0.0893
  352CHL1   H4B 5520   1.465   1.646   7.967 -0.9232  0.3335 -3.2240
  352CHL1    C5 5521   1.587   1.627   7.791 -0.3148  0.0858  0.2376
  352CHL1    C6 5522   1.479   1.619   7.712 -0.0674  0.0471 -0.0991
  352CHL1    H6 5523   1.379   1.616   7.759 -0.6739 -0.4270 -1.3814
  352CHL1    C7 5524   1.478   1.604   7.563  0.0141  0.1519 -0.1102
  352CHL1   H7A 5525   1.390   1.549   7.524 -0.5996  0.2602  1.0726
  352CHL1   H7B 5526   1.451   1.705   7.526 -2.7510 -0.6107 -0.3416
  352CHL1    C8 5527   1.620   1.572   7.513 -0.2143 -0.4751 -0.3634
  352CHL1    H8 5528   1.641   1.463   7.523  1.6407 -0.2383 -1.1774
  352CHL1   C14 5529   1.618   1.616   7.370  0.0674  0.5037 -0.0717
  352CHL1   H14 5530   1.602   1.725   7.381 -2.9698 -0.0202  1.8371
  352CHL1   C15 5531   1.510   1.562   7.274 -0.1857  0.3879  0.2777
  352CHL1  H15A 5532   1.501   1.451   7.284 -0.7888 -0.0349 -3.4389
  352CHL1  H15B 5533   1.416   1.604   7.315 -0.5451  0.7938 -0.9362
  352CHL1   C16 5534   1.563   1.623   7.144 -0.6809 -0.0658 -0.1425
  352CHL1  H16A 5535   1.542   1.544   7.069  1.7217  0.9648 -2.0126
  352CHL1  H16B 5536   1.507   1.717   7.125  0.2978  0.5108 -0.2606
  352CHL1   C17 5537   1.712   1.656   7.161 -0.6491 -0.1186 -0.3193
  352CHL1   H17 5538   1.726   1.765   7.173  0.3362 -0.1462 -1.0424
  352CHL1   C13 5539   1.747   1.600   7.296 -0.2522 -0.2650 -0.4807
  352CHL1   C18 5540   1.788   1.452   7.292  0.9701  0.0251  0.5397
  352CHL1  H18A 5541   1.702   1.390   7.260  0.9706  0.4941 -0.4038
  352CHL1  H18B 5542   1.874   1.418   7.230 -1.9131 -1.3789 -3.0364
  352CHL1  H18C 5543   1.809   1.423   7.397  1.2825 -0.4285  0.3531
  352CHL1   C12 5544   1.855   1.677   7.374 -0.9145  0.1623  0.0261
  352CHL1  H12A 5545   1.955   1.678   7.325 -0.9872  0.6560 -0.1171
  352CHL1  H12B 5546   1.831   1.785   7.383  1.0863  0.4771  3.3231
  352CHL1   C11 5547   1.861   1.639   7.522 -0.2871 -0.0022 -0.0388
  352CHL1  H11A 5548   1.911   1.539   7.525 -0.5721 -0.2564 -2.3860
  352CHL1  H11B 5549   1.938   1.703   7.571  0.9033 -1.2580 -0.1848
  352CHL1    C9 5550   1.723   1.649   7.589 -0.3540 -0.5594 -0.0876
  352CHL1    H9 5551   1.704   1.758   7.579 -0.3099 -0.5746 -0.3426
  352CHL1   C10 5552   1.727   1.637   7.739 -0.4154  0.0993 -0.0300
  352CHL1   C19 5553   1.795   1.502   7.767  0.2163  0.2309 -0.8750
  352CHL1  H19A 5554   1.752   1.414   7.712 -1.1677  0.5127 -0.2848
  352CHL1  H19B 5555   1.900   1.505   7.732  0.9034 -1.4132  0.8687
  352CHL1  H19C 5556   1.802   1.477   7.875 -2.2183 -2.0049 -1.1255
  352CHL1    C1 5557   1.805   1.750   7.808 -0.2931  0.0710 -0.1212
  352CHL1   H1A 5558   1.913   1.727   7.795 -0.5339 -0.4696 -1.2937
  352CHL1   H1B 5559   1.776   1.848   7.765 -2.1565 -0.7119 -0.7234
  352CHL1    C2 5560   1.783   1.750   7.959  0.2930 -0.0029 -0.0307
  352CHL1   H2A 5561   1.833   1.839   8.003  4.0431 -1.5493 -0.7842
  352CHL1   H2B 5562   1.831   1.664   8.009 -0.6185 -1.0060 -0.8420
  352CHL1   C20 5563   1.790   1.623   7.037 -0.5032 -0.4515 -0.1408
  352CHL1   H20 5564   1.786   1.514   7.017 -2.6131  0.1501 -3.8491
  352CHL1   C21 5565   1.936   1.670   7.049 -0.5889 -0.3139  0.4038
  352CHL1  H21A 5566   1.977   1.702   6.951  0.4535  0.4655  1.0742
  352CHL1  H21B 5567   2.001   1.586   7.083 -1.6527 -0.4471  2.2012
  352CHL1  H21C 5568   1.963   1.754   7.116 -0.3947  1.2392 -1.5155
  352CHL1   C22 5569   1.727   1.692   6.915 -0.5555 -0.3018 -0.0292
  352CHL1  H22A 5570   1.616   1.684   6.909 -0.5049 -0.4801 -0.7423
  352CHL1  H22B 5571   1.738   1.801   6.931 -0.7992 -0.5444  2.1919
  352CHL1   C23 5572   1.782   1.643   6.781 -0.3367 -0.4534  0.1158
  352CHL1  H23A 5573   1.890   1.665   6.767 -0.2954 -0.6529  0.1227
  352CHL1  H23B 5574   1.767   1.534   6.769  0.2675 -0.6849  1.3258
  352CHL1   C24 5575   1.728   1.716   6.658  0.1455 -0.6905 -0.2390
  352CHL1  H24A 5576   1.618   1.700   6.650  0.0500 -0.2625  0.1778
  352CHL1  H24B 5577   1.751   1.825   6.657 -0.2839 -0.5976 -0.5190
  352CHL1   C25 5578   1.768   1.664   6.519 -0.1706 -0.4476 -0.4215
  352CHL1   H25 5579   1.736   1.557   6.520  1.1464 -0.8843 -1.6219
  352CHL1   C26 5580   1.694   1.736   6.405 -0.5197 -0.3595 -0.1412
  352CHL1  H26A 5581   1.704   1.687   6.306 -2.0280 -0.9059 -0.0489
  352CHL1  H26B 5582   1.586   1.739   6.430 -0.6472  0.1975 -0.7429
  352CHL1  H26C 5583   1.721   1.843   6.409 -1.5973 -0.1061  0.8441
  352CHL1   C27 5584   1.917   1.659   6.484 -0.0622  0.0332 -0.0273
  352CHL1  H27A 5585   1.936   1.593   6.396  1.3798 -0.0194  0.2890
  352CHL1  H27B 5586   1.942   1.761   6.446  0.3855 -0.1571 -0.2623
  352CHL1  H27C 5587   1.983   1.633   6.570  0.3426  0.3731 -0.2255
  353CHL1    C3 5588   2.965   5.087   7.676  0.4576  0.3738 -0.6673
  353CHL1    H3 5589   3.073   5.102   7.695  0.2679 -0.0388  0.8979
  353CHL1    O3 5590   2.906   5.199   7.741  0.0261  0.1560 -0.6778
  353CHL1   H3' 5591   2.817   5.180   7.771  0.7647 -0.9199  0.9828
  353CHL1    C4 5592   2.920   5.085   7.529  0.2322 -0.1024 -0.5928
  353CHL1   H4A 5593   2.809   5.082   7.518  0.2378  0.9553 -1.0446
  353CHL1   H4B 5594   2.951   5.183   7.487  2.0994  0.6251  2.1970
  353CHL1    C5 5595   2.983   4.970   7.456  0.3417 -0.1549 -0.4170
  353CHL1    C6 5596   3.069   4.985   7.354  0.5225  0.4718 -0.1771
  353CHL1    H6 5597   3.085   5.085   7.312 -2.1930  0.1132 -2.4122
  353CHL1    C7 5598   3.129   4.869   7.280 -0.4895 -0.3649  0.2824
  353CHL1   H7A 5599   3.117   4.882   7.170 -0.1524 -0.0544  0.2822
  353CHL1   H7B 5600   3.240   4.873   7.289 -0.4449  2.3003 -0.6520
  353CHL1    C8 5601   3.077   4.727   7.307 -0.2376 -0.4685  0.2251
  353CHL1    H8 5602   2.985   4.707   7.248  1.0434  0.7093 -2.3338
  353CHL1   C14 5603   3.178   4.619   7.281  0.1821  0.0363 -0.2651
  353CHL1   H14 5604   3.264   4.647   7.346  1.6374  2.1800 -2.9005
  353CHL1   C15 5605   3.245   4.615   7.142  0.4279 -0.1264 -0.1437
  353CHL1  H15A 5606   3.166   4.625   7.065 -0.8682  1.0906  1.2597
  353CHL1  H15B 5607   3.311   4.704   7.134  0.2671 -0.0070 -0.1613
  353CHL1   C16 5608   3.302   4.474   7.134 -0.6330 -0.5734 -0.0081
  353CHL1  H16A 5609   3.254   4.421   7.048  0.6137 -1.1048 -0.3970
  353CHL1  H16B 5610   3.409   4.454   7.114 -0.4561 -1.3011  1.5629
  353CHL1   C17 5611   3.264   4.402   7.264  0.0599 -0.0808  0.4732
  353CHL1   H17 5612   3.348   4.414   7.336  0.7824  1.8432 -0.6394
  353CHL1   C13 5613   3.140   4.476   7.306  0.0291  0.1265  0.0200
  353CHL1   C18 5614   3.019   4.442   7.218 -0.1436 -0.1456  0.3590
  353CHL1  H18A 5615   2.924   4.498   7.236 -0.5280 -0.6015 -0.1994
  353CHL1  H18B 5616   3.049   4.440   7.111  2.3143 -1.9282  0.9915
  353CHL1  H18C 5617   2.972   4.342   7.233  1.1350 -1.1671 -1.8345
  353CHL1   C12 5618   3.097   4.467   7.453 -0.2999 -0.6157 -0.1137
  353CHL1  H12A 5619   3.063   4.367   7.487 -1.2591  0.4748  2.4036
  353CHL1  H12B 5620   3.190   4.488   7.511  1.0964  0.5618 -2.6411
  353CHL1   C11 5621   2.999   4.577   7.496  0.0698 -0.2750 -0.1375
  353CHL1  H11A 5622   2.902   4.559   7.445 -0.0477 -2.5882  0.7817
  353CHL1  H11B 5623   2.985   4.567   7.606  1.2595 -1.2453 -0.0573
  353CHL1    C9 5624   3.041   4.719   7.453  0.1597 -0.1536  0.3420
  353CHL1    H9 5625   3.142   4.735   7.497  1.0457 -2.3488 -0.6826
  353CHL1   C10 5626   2.965   4.832   7.514 -0.0980 -0.0166 -0.2260
  353CHL1   C19 5627   2.814   4.801   7.505 -0.0381 -0.1552 -0.8047
  353CHL1  H19A 5628   2.784   4.707   7.556 -0.9216 -0.0298 -1.0926
  353CHL1  H19B 5629   2.758   4.879   7.560 -0.4780 -1.0977  0.1073
  353CHL1  H19C 5630   2.781   4.797   7.399 -1.6753 -0.5566 -0.3003
  353CHL1    C1 5631   2.999   4.839   7.664  0.4292 -0.1350 -0.3397
  353CHL1   H1A 5632   2.963   4.749   7.718 -0.8955  1.8361  2.2702
  353CHL1   H1B 5633   3.109   4.845   7.680  0.3303 -0.7077  0.6623
  353CHL1    C2 5634   2.935   4.952   7.744  0.2141  0.2411 -1.0346
  353CHL1   H2A 5635   2.965   4.943   7.851 -2.0604 -1.0501 -0.4396
  353CHL1   H2B 5636   2.826   4.928   7.746  0.3301 -0.2596 -0.3773
  353CHL1   C20 5637   3.241   4.256   7.239  0.0188  0.0054  0.0107
  353CHL1   H20 5638   3.157   4.243   7.167  1.3185  0.1909 -1.6033
  353CHL1   C21 5639   3.191   4.173   7.359 -0.4688  0.0664 -0.1466
  353CHL1  H21A 5640   3.084   4.188   7.382 -0.1120  1.4901  0.7298
  353CHL1  H21B 5641   3.253   4.196   7.448 -0.0673  0.6718 -0.5760
  353CHL1  H21C 5642   3.207   4.064   7.342 -1.2563  0.0612 -0.9173
  353CHL1   C22 5643   3.363   4.191   7.172 -0.0363 -0.0162 -0.0690
  353CHL1  H22A 5644   3.373   4.253   7.080  1.5547 -0.7469 -0.4327
  353CHL1  H22B 5645   3.451   4.227   7.229  0.3435  0.3787 -0.8775
  353CHL1   C23 5646   3.355   4.045   7.125  0.0345 -0.1063  0.1987
  353CHL1  H23A 5647   3.375   3.982   7.214  1.3069  0.4168  0.3045
  353CHL1  H23B 5648   3.254   4.030   7.083 -0.4068 -0.6346  1.4073
  353CHL1   C24 5649   3.466   4.011   7.025  0.2673 -0.1468  0.4694
  353CHL1  H24A 5650   3.461   4.079   6.937 -2.3596 -0.0210  0.6428
  353CHL1  H24B 5651   3.565   4.019   7.075  0.5875 -1.1501  0.0252
  353CHL1   C25 5652   3.444   3.875   6.957  0.6206 -0.0271  0.1131
  353CHL1   H25 5653   3.339   3.874   6.921  1.6141  0.2913 -3.1699
  353CHL1   C26 5654   3.533   3.849   6.834  0.0753 -0.1404 -0.2588
  353CHL1  H26A 5655   3.501   3.750   6.796 -2.6124  0.4349  0.2796
  353CHL1  H26B 5656   3.520   3.922   6.751 -3.3129  1.2214  1.2862
  353CHL1  H26C 5657   3.641   3.845   6.861  0.4224  3.1454 -0.6880
  353CHL1   C27 5658   3.451   3.763   7.063 -0.7143 -0.1971  0.0337
  353CHL1  H27A 5659   3.551   3.775   7.109  1.1930  0.6059 -3.8752
  353CHL1  H27B 5660   3.362   3.773   7.128 -1.4538  0.9763 -1.0901
  353CHL1  H27C 5661   3.454   3.668   7.007 -0.0605 -0.5264  0.6132
  354CHL1    C3 5662   7.000   1.669   8.021 -0.0673  0.1506  0.4952
  354CHL1    H3 5663   6.915   1.601   7.997 -0.0265  0.8029 -1.7802
  354CHL1    O3 5664   7.041   1.666   8.157  0.7034 -0.1935  0.2583
  354CHL1   H3' 5665   7.043   1.758   8.187 -0.5769 -0.3556  0.9019
  354CHL1    C4 5666   7.116   1.640   7.925 -0.4507 -0.2543  0.1484
  354CHL1   H4A 5667   7.200   1.712   7.940  0.5565 -0.6043 -3.1122
  354CHL1   H4B 5668   7.156   1.537   7.945 -0.6846 -0.3084  0.3436
  354CHL1    C5 5669   7.061   1.646   7.786  1.0731 -0.5363 -0.4875
  354CHL1    C6 5670   7.055   1.539   7.705 -0.7689 -0.6416 -0.2400
  354CHL1    H6 5671   7.095   1.443   7.742  0.6015  0.3814  1.0614
  354CHL1    C7 5672   7.016   1.553   7.561  0.2690 -0.1548 -0.4794
  354CHL1   H7A 5673   7.076   1.483   7.498  1.7736 -0.0675  0.8020
  354CHL1   H7B 5674   6.908   1.528   7.550 -0.2176  1.4526  0.3539
  354CHL1    C8 5675   7.018   1.698   7.509 -0.7665  0.2044  0.4493
  354CHL1    H8 5676   7.124   1.726   7.496 -1.3621  2.7719  0.5223
  354CHL1   C14 5677   6.947   1.707   7.376 -0.0337 -0.0818  0.0350
  354CHL1   H14 5678   6.843   1.673   7.395  0.4923 -1.2701  0.9338
  354CHL1   C15 5679   6.982   1.615   7.258 -0.1151  0.2940 -0.2840
  354CHL1  H15A 5680   7.089   1.586   7.254  0.7555  2.8235  1.7110
  354CHL1  H15B 5681   6.935   1.516   7.276  0.9214  0.1038  1.7372
  354CHL1   C16 5682   6.924   1.681   7.133  0.1670 -0.5043 -0.8421
  354CHL1  H16A 5683   7.006   1.702   7.061  0.3880 -0.7150 -0.6575
  354CHL1  H16B 5684   6.848   1.617   7.082  0.6059 -1.5697 -0.1944
  354CHL1   C17 5685   6.872   1.817   7.182  0.4049 -0.6884 -0.0623
  354CHL1   H17 5686   6.767   1.795   7.212  0.3918  0.0311  0.4377
  354CHL1   C13 5687   6.941   1.842   7.313  0.1191 -0.1016 -0.0240
  354CHL1   C18 5688   7.082   1.895   7.282 -0.0048 -0.1382 -0.6619
  354CHL1  H18A 5689   7.151   1.897   7.369 -2.4539 -2.2323  1.4988
  354CHL1  H18B 5690   7.127   1.827   7.207  0.7326  0.9133 -1.1988
  354CHL1  H18C 5691   7.079   1.994   7.231  0.8158 -0.5327 -1.5076
  354CHL1   C12 5692   6.868   1.937   7.409  0.4468  0.2691 -0.1377
  354CHL1  H12A 5693   6.868   2.040   7.369  1.8496  0.3385 -0.0151
  354CHL1  H12B 5694   6.763   1.901   7.418  0.5830  0.3021  2.7103
  354CHL1   C11 5695   6.943   1.931   7.543  0.2306 -0.0796 -0.0293
  354CHL1  H11A 5696   7.040   1.982   7.524 -0.4985  1.3620 -0.0837
  354CHL1  H11B 5697   6.884   1.992   7.615  2.1665 -0.3551  1.8712
  354CHL1    C9 5698   6.956   1.792   7.607  0.0183  0.3046  0.8555
  354CHL1    H9 5699   6.848   1.765   7.606 -0.0119  0.4511 -0.0427
  354CHL1   C10 5700   7.012   1.782   7.746  0.3439 -0.4432  0.6714
  354CHL1   C19 5701   7.127   1.884   7.754 -0.1401  0.1715 -0.0415
  354CHL1  H19A 5702   7.189   1.877   7.846 -1.3390  2.9006  1.0801
  354CHL1  H19B 5703   7.202   1.871   7.673  1.3503  2.3969  0.9073
  354CHL1  H19C 5704   7.097   1.990   7.743  0.6747  0.3588 -0.6042
  354CHL1    C1 5705   6.902   1.821   7.846 -0.0312 -0.1022  0.1349
  354CHL1   H1A 5706   6.892   1.930   7.829  0.2001  0.2469  2.0067
  354CHL1   H1B 5707   6.800   1.779   7.837  0.3645 -1.1259  0.1836
  354CHL1    C2 5708   6.944   1.810   7.993  0.7252  0.3599 -0.0451
  354CHL1   H2A 5709   6.861   1.818   8.066 -0.4134  0.2586 -1.3021
  354CHL1   H2B 5710   7.014   1.894   8.015 -0.0238  1.3083 -1.1507
  354CHL1   C20 5711   6.871   1.911   7.066  0.0018  0.0141  0.5068
  354CHL1   H20 5712   6.970   1.929   7.020  0.5463  2.5741  2.4175
  354CHL1   C21 5713   6.816   2.050   7.103  0.2595  0.1920  0.2245
  354CHL1  H21A 5714   6.783   2.111   7.016  0.3805  2.3154  1.5987
  354CHL1  H21B 5715   6.889   2.113   7.157  1.4208 -2.5123  2.0002
  354CHL1  H21C 5716   6.728   2.035   7.169  0.2873 -2.3326 -0.2359
  354CHL1   C22 5717   6.789   1.849   6.951 -0.3006  0.8153  0.2796
  354CHL1  H22A 5718   6.801   1.741   6.927  1.5624  1.3670 -1.5933
  354CHL1  H22B 5719   6.682   1.861   6.977  0.0083 -0.0240  2.0827
  354CHL1   C23 5720   6.818   1.914   6.815 -0.1703  0.3658  0.0890
  354CHL1  H23A 5721   6.817   2.025   6.819  1.6041  0.5257 -2.2630
  354CHL1  H23B 5722   6.922   1.883   6.796 -0.9077 -3.3753  1.3478
  354CHL1   C24 5723   6.728   1.859   6.704  0.2479 -0.1718  0.0145
  354CHL1  H24A 5724   6.776   1.886   6.608  0.7243  0.6506  0.4662
  354CHL1  H24B 5725   6.728   1.748   6.697 -2.9280 -0.2315 -0.5964
  354CHL1   C25 5726   6.584   1.914   6.704  0.2081 -0.2772  0.0545
  354CHL1   H25 5727   6.548   1.894   6.808 -0.7393  0.7604 -0.0593
  354CHL1   C26 5728   6.579   2.066   6.687 -0.5489 -0.3183 -0.1261
  354CHL1  H26A 5729   6.475   2.105   6.679 -0.8928 -1.3632 -1.0446
  354CHL1  H26B 5730   6.635   2.110   6.772  0.8127 -0.6854 -0.7898
  354CHL1  H26C 5731   6.624   2.089   6.587  1.0375  0.3131  0.7009
  354CHL1   C27 5732   6.485   1.833   6.618  0.4727 -0.0775 -0.4402
  354CHL1  H27A 5733   6.381   1.865   6.639  0.1121 -2.8081  2.6917
  354CHL1  H27B 5734   6.492   1.846   6.508  0.8576  0.2632 -0.3814
  354CHL1  H27C 5735   6.485   1.725   6.641  1.7759 -0.1194 -0.5523
  355CHL1    C3 5736   2.086   2.177   8.094  0.1949 -0.0070 -0.1534
  355CHL1    H3 5737   2.169   2.109   8.066  0.2888 -0.7906  1.8574
  355CHL1    O3 5738   2.091   2.193   8.235 -0.0180  0.0994 -0.1575
  355CHL1   H3' 5739   2.061   2.106   8.263  1.8766 -0.4623  0.2722
  355CHL1    C4 5740   2.100   2.310   8.019 -0.0461  0.0702 -0.0635
  355CHL1   H4A 5741   2.035   2.392   8.057 -0.1838  0.1156 -0.3927
  355CHL1   H4B 5742   2.201   2.346   8.049 -0.1066 -0.3605  0.6740
  355CHL1    C5 5743   2.098   2.286   7.871 -0.0739  0.1344 -0.0743
  355CHL1    C6 5744   2.190   2.339   7.790 -0.2620  0.2220 -0.2302
  355CHL1    H6 5745   2.276   2.395   7.831 -0.3784 -0.0695  0.4153
  355CHL1    C7 5746   2.200   2.336   7.640  0.4066  0.3522 -0.1908
  355CHL1   H7A 5747   2.210   2.438   7.596  2.2624 -0.7920 -2.6660
  355CHL1   H7B 5748   2.290   2.281   7.604  1.2717  1.5722  0.0169
  355CHL1    C8 5749   2.066   2.283   7.588  0.5568 -0.1225 -0.0949
  355CHL1    H8 5750   2.006   2.376   7.593  2.7631  1.3419  0.5940
  355CHL1   C14 5751   2.090   2.241   7.446  0.1999  0.2249 -0.2591
  355CHL1   H14 5752   2.149   2.147   7.455  1.0651  0.7504 -0.2797
  355CHL1   C15 5753   2.164   2.342   7.357  0.4562  0.5407  0.3061
  355CHL1  H15A 5754   2.122   2.443   7.377  0.1406  0.8639 -1.7071
  355CHL1  H15B 5755   2.273   2.359   7.370  0.5946  0.2191 -0.3804
  355CHL1   C16 5756   2.135   2.285   7.218 -0.8027  0.8361  0.4419
  355CHL1  H16A 5757   2.109   2.368   7.149 -0.9665  0.2757 -0.1831
  355CHL1  H16B 5758   2.224   2.245   7.165 -1.1350  1.1763 -0.4001
  355CHL1   C17 5759   2.024   2.180   7.235 -0.4166  0.3597  0.0463
  355CHL1   H17 5760   2.075   2.082   7.248  2.4012  1.7679  0.1893
  355CHL1   C13 5761   1.966   2.199   7.372 -0.0493  0.0784  0.2425
  355CHL1   C18 5762   1.866   2.315   7.368  0.2065  0.2976  0.1284
  355CHL1  H18A 5763   1.894   2.396   7.297 -0.3342  1.3345  1.0587
  355CHL1  H18B 5764   1.771   2.274   7.327 -0.4720  2.6158 -0.7948
  355CHL1  H18C 5765   1.840   2.366   7.464 -0.2931  0.3069 -0.0108
  355CHL1   C12 5766   1.914   2.078   7.452  0.4450 -0.1468  0.2311
  355CHL1  H12A 5767   1.814   2.041   7.421 -0.1396  0.2710  1.5534
  355CHL1  H12B 5768   1.977   1.988   7.441  1.4613  0.4780  0.7860
  355CHL1   C11 5769   1.887   2.104   7.601 -0.7674  0.0102 -0.0013
  355CHL1  H11A 5770   1.800   2.172   7.598 -0.9813 -0.2877 -1.0771
  355CHL1  H11B 5771   1.852   2.009   7.647  2.2736 -1.2623 -0.0560
  355CHL1    C9 5772   2.008   2.170   7.669 -0.5586  0.1439 -0.4968
  355CHL1    H9 5773   2.086   2.091   7.675  0.1008  0.8249  0.0917
  355CHL1   C10 5774   1.985   2.206   7.813  0.0738  0.1596 -0.3962
  355CHL1   C19 5775   1.856   2.288   7.828 -0.2951 -0.7086  1.4761
  355CHL1  H19A 5776   1.855   2.358   7.742 -1.5160 -0.7010  1.4727
  355CHL1  H19B 5777   1.765   2.224   7.831 -1.0015  0.2823  1.7319
  355CHL1  H19C 5778   1.848   2.348   7.921  0.2129  1.8554 -0.0286
  355CHL1    C1 5779   1.972   2.079   7.900  0.2700  0.1069 -0.4432
  355CHL1   H1A 5780   1.881   2.026   7.865  1.1679 -1.0611 -1.0565
  355CHL1   H1B 5781   2.059   2.019   7.867 -0.2840 -0.6523 -0.5397
  355CHL1    C2 5782   1.959   2.102   8.050  0.0425  0.4598 -0.5142
  355CHL1   H2A 5783   1.950   2.000   8.094  0.9224  0.0099 -1.3510
  355CHL1   H2B 5784   1.866   2.150   8.087  0.2458  1.1396 -0.8798
  355CHL1   C20 5785   1.933   2.162   7.117 -0.1112 -0.1802 -0.1097
  355CHL1   H20 5786   1.859   2.244   7.118  0.2972  0.2707 -2.3779
  355CHL1   C21 5787   1.852   2.031   7.130 -0.3648  0.0212  0.3634
  355CHL1  H21A 5788   1.780   2.013   7.048  0.9673 -3.8248 -0.1307
  355CHL1  H21B 5789   1.796   2.026   7.226 -1.0784  2.0042  0.1016
  355CHL1  H21C 5790   1.922   1.945   7.132 -1.1356 -0.6427 -0.3738
  355CHL1   C22 5791   2.005   2.162   6.981  0.0324  0.5784 -0.0348
  355CHL1  H22A 5792   2.075   2.246   6.960  1.6693 -1.3549 -2.9292
  355CHL1  H22B 5793   2.085   2.085   6.990 -0.5952 -0.1910 -0.8791
  355CHL1   C23 5794   1.916   2.148   6.857 -0.4830  0.1563  0.3756
  355CHL1  H23A 5795   1.851   2.058   6.865  1.5119 -1.2871  1.2350
  355CHL1  H23B 5796   1.853   2.240   6.860 -2.2485 -0.9818 -0.2953
[truncated: 5,872,277 more chars]
