# Supplementary material for: pKa Calculations of GPCRs: Understanding Protonation States in Receptor Activation
Source: J Chem Inf Model. 2024 Aug 16;64(17):6850–6. doi: 10.1021/acs.jcim.4c01125 (PMC11388449; doi:10.1021/acs.jcim.4c01125)
Supplement: Supplementary file 2 — ci4c01125_si_002.zip [file ci4c01125_si_002.zip › b2ar_inactive_prot_first.gro]

B2AR InactProt in POPC:CHL Membrane
90893
   21ASP    CAY    1   7.612   3.936   8.178  0.2106  0.1385  0.3673
   21ASP    HY1    2   7.619   3.926   8.067  2.0279  0.9939  0.3687
   21ASP    HY2    3   7.602   3.843   8.237  2.1465 -0.3362  0.0104
   21ASP    HY3    4   7.711   3.972   8.212  1.6487 -1.4500 -1.8241
   21ASP     CY    5   7.513   4.041   8.213  0.1740  0.5047 -0.7901
   21ASP     OY    6   7.538   4.160   8.193  0.0609  0.6719  0.0211
   21ASP      N    7   7.392   4.007   8.262  0.3311  0.4834 -0.4148
   21ASP     HN    8   7.366   3.911   8.255 -1.1944  0.7561  0.8822
   21ASP     CA    9   7.289   4.101   8.294 -0.0626 -0.1042  0.0651
   21ASP     HA   10   7.283   4.151   8.199 -0.5111 -0.2746  0.0044
   21ASP     CB   11   7.151   4.034   8.303 -0.2639  0.3739  0.5985
   21ASP    HB1   12   7.143   3.988   8.404 -1.1267  0.8579  0.7607
   21ASP    HB2   13   7.157   3.950   8.230  1.3824 -0.2223  1.3724
   21ASP     CG   14   7.025   4.118   8.290 -0.5918 -0.1165  0.5730
   21ASP    OD1   15   7.028   4.241   8.262  0.1814 -0.1821  0.3524
   21ASP    OD2   16   6.918   4.053   8.301 -0.5757 -0.1950  0.2791
   21ASP      C   17   7.320   4.198   8.403 -0.3307 -0.3420  0.3530
   21ASP      O   18   7.409   4.173   8.485  0.2230  0.1358 -0.0996
   22HSD      N   19   7.257   4.316   8.408  0.6701  0.2063  0.3492
   22HSD     HN   20   7.175   4.324   8.351  0.3200  2.1692  1.0436
   22HSD     CA   21   7.272   4.420   8.505  0.1273  0.5907  0.0335
   22HSD     HA   22   7.361   4.411   8.566  0.0439  1.4688  0.2905
   22HSD     CB   23   7.273   4.552   8.427  0.4652  0.1596 -0.7075
   22HSD    HB1   24   7.170   4.576   8.394 -0.3349 -1.7815  0.2112
   22HSD    HB2   25   7.335   4.533   8.337  0.7902 -0.1415 -0.4210
   22HSD    ND1   26   7.258   4.755   8.583  0.0040  0.1133 -0.6087
   22HSD    HD1   27   7.164   4.745   8.617  1.5310 -0.1206  4.2432
   22HSD     CG   28   7.331   4.664   8.509  0.1827  0.0528 -0.3574
   22HSD    CE1   29   7.338   4.862   8.605 -0.3341  0.3501 -0.5200
   22HSD    HE1   30   7.312   4.952   8.661 -0.9961  0.3913 -0.8804
   22HSD    NE2   31   7.458   4.840   8.555  0.0467 -0.0952  0.5610
   22HSD    CD2   32   7.453   4.719   8.488  0.5089 -0.2252  0.7589
   22HSD    HD2   33   7.544   4.695   8.435  0.8025  1.4214  0.4604
   22HSD      C   34   7.164   4.431   8.607  0.0023  0.3767 -0.0760
   22HSD      O   35   7.046   4.405   8.580 -0.1131  0.3164  0.4750
   23ASP      N   36   7.194   4.461   8.734  0.0073 -0.1780  0.0592
   23ASP     HN   37   7.288   4.464   8.768  0.3029 -3.0356 -0.2574
   23ASP     CA   38   7.100   4.466   8.842  0.0391  0.4148  0.0639
   23ASP     HA   39   7.055   4.368   8.842 -0.3148  0.5271 -2.2713
   23ASP     CB   40   7.190   4.495   8.964 -0.1099  0.4362  0.1686
   23ASP    HB1   41   7.234   4.596   8.974  0.8315  0.2804 -1.9036
   23ASP    HB2   42   7.278   4.427   8.957 -1.1215 -1.0043  0.9419
   23ASP     CG   43   7.119   4.463   9.095  0.1572 -0.5999  0.0728
   23ASP    OD1   44   7.021   4.385   9.090  0.0497 -0.4816  0.2967
   23ASP    OD2   45   7.163   4.504   9.206  0.3294 -0.0190 -0.2044
   23ASP      C   46   6.991   4.565   8.820 -0.3421 -0.0940 -0.3678
   23ASP      O   47   7.018   4.680   8.784 -0.1525 -0.1771 -0.4943
   24VAL      N   48   6.865   4.541   8.860 -0.1964 -0.1758  0.0532
   24VAL     HN   49   6.849   4.456   8.910  1.7895  0.0011  1.0847
   24VAL     CA   50   6.752   4.627   8.842  0.2090  0.3223 -0.1450
   24VAL     HA   51   6.729   4.632   8.737 -0.9420  2.0852  0.1616
   24VAL     CB   52   6.626   4.565   8.894  0.0406  0.3597 -0.5119
   24VAL     HB   53   6.625   4.567   9.005 -2.8130  1.3349 -0.4679
   24VAL    CG1   54   6.507   4.647   8.840 -0.7220 -0.1863  0.3059
   24VAL   HG11   55   6.418   4.590   8.875  0.2119 -2.2175 -0.4777
   24VAL   HG12   56   6.508   4.632   8.729  1.3558  0.2793  0.2203
   24VAL   HG13   57   6.512   4.755   8.861 -0.2474 -0.4091  1.4043
   24VAL    CG2   58   6.604   4.425   8.832  0.5130  0.0371  0.0461
   24VAL   HG21   59   6.503   4.385   8.855 -0.0177 -0.1708 -2.3792
   24VAL   HG22   60   6.683   4.360   8.875  1.0648  1.0387  0.6038
   24VAL   HG23   61   6.619   4.422   8.722  0.3740 -4.1787  0.0038
   24VAL      C   62   6.766   4.768   8.888  0.2244  0.2218  0.1608
   24VAL      O   63   6.805   4.782   9.004 -0.2242 -0.4169  0.3964
   25THR      N   64   6.731   4.872   8.810 -0.2291 -0.0344  0.0174
   25THR     HN   65   6.693   4.845   8.722 -0.0930 -2.1044  0.5221
   25THR     CA   66   6.740   5.007   8.855  0.0465 -0.1406  0.2881
   25THR     HA   67   6.730   5.002   8.962 -3.2809 -2.5125  0.0197
   25THR     CB   68   6.876   5.066   8.829  0.1653 -0.3696  0.3827
   25THR     HB   69   6.942   4.997   8.885 -0.1760 -0.0592  1.1896
   25THR    OG1   70   6.891   5.197   8.883 -0.2132 -0.0207 -0.3377
   25THR    HG1   71   6.987   5.203   8.887 -0.1199 -1.6690  1.5822
   25THR    CG2   72   6.914   5.063   8.680 -0.1051  0.5155  0.2901
   25THR   HG21   73   6.893   4.969   8.623  0.4700  0.0646  0.8093
   25THR   HG22   74   7.023   5.077   8.663  0.3296 -0.8054  1.7377
   25THR   HG23   75   6.860   5.150   8.636 -2.0560 -0.7354  0.0524
   25THR      C   76   6.630   5.091   8.798  0.1313 -0.3864 -0.2477
   25THR      O   77   6.576   5.053   8.695  0.1458 -0.0201 -0.3906
   26GLN      N   78   6.610   5.212   8.853  0.2416 -0.3380 -0.3132
   26GLN     HN   79   6.643   5.232   8.945 -0.4074  2.7121 -0.6458
   26GLN     CA   80   6.510   5.302   8.805 -0.2455 -0.4297  0.5148
   26GLN     HA   81   6.432   5.251   8.750 -0.3692  0.1300  0.1635
   26GLN     CB   82   6.445   5.381   8.921 -0.2891  0.0802  0.1450
   26GLN    HB1   83   6.399   5.470   8.874  0.8268  1.4405  1.5267
   26GLN    HB2   84   6.527   5.421   8.984 -1.6512  1.1299  1.3223
   26GLN     CG   85   6.333   5.313   8.999 -0.6443  0.1855 -0.2704
   26GLN    HG1   86   6.373   5.218   9.041  0.6201  0.0173 -1.7494
   26GLN    HG2   87   6.246   5.290   8.934 -0.9877  0.6189  0.0285
   26GLN     CD   88   6.273   5.399   9.109 -0.0443  0.6600 -0.3124
   26GLN    OE1   89   6.156   5.437   9.109 -0.4069 -0.4120  0.1425
   26GLN    NE2   90   6.353   5.427   9.215 -0.3906  0.0242  0.1216
   26GLN   HE21   91   6.318   5.470   9.298 -0.2946  0.4714 -0.0679
   26GLN   HE22   92   6.438   5.375   9.219  0.7910  1.9280  1.6703
   26GLN      C   93   6.570   5.383   8.696 -0.3434  0.1303  0.8688
   26GLN      O   94   6.497   5.453   8.626 -0.4422 -0.7915  0.0190
   27GLU      N   95   6.703   5.382   8.679 -0.5127 -0.3657 -0.5778
   27GLU     HN   96   6.762   5.324   8.734 -0.0046  0.9331  0.2792
   27GLU     CA   97   6.769   5.455   8.575 -0.1522  0.3872  0.1642
   27GLU     HA   98   6.713   5.546   8.563 -1.6710 -0.1128  2.7621
   27GLU     CB   99   6.920   5.476   8.596 -0.1216 -0.0172  0.3691
   27GLU    HB1  100   6.965   5.532   8.511 -0.9460  0.9998  0.5742
   27GLU    HB2  101   6.960   5.373   8.601 -1.1951 -0.6252 -1.9835
   27GLU     CG  102   6.954   5.556   8.721 -0.5465  0.7016  0.0315
   27GLU    HG1  103   6.939   5.496   8.814 -0.0914  2.4672  1.3168
   27GLU    HG2  104   6.893   5.649   8.728 -1.2766  0.2146  0.2232
   27GLU     CD  105   7.099   5.601   8.738 -0.4577  0.4058  0.0618
   27GLU    OE1  106   7.148   5.587   8.853  0.0333  0.2791 -0.1591
   27GLU    OE2  107   7.167   5.638   8.639 -0.4203  0.2229  0.0192
   27GLU      C  108   6.740   5.398   8.440  0.4561 -0.2024  0.2750
   27GLU      O  109   6.736   5.463   8.336 -0.3260 -0.9635 -0.1887
   28ARG      N  110   6.719   5.265   8.433  0.2721 -0.1699  0.1830
   28ARG     HN  111   6.729   5.197   8.505 -0.3488 -0.9022 -0.4061
   28ARG     CA  112   6.676   5.208   8.309  0.3128  0.0513  0.0682
   28ARG     HA  113   6.732   5.247   8.225  0.7649  1.3110  0.9190
   28ARG     CB  114   6.687   5.055   8.311  0.0016  0.0340  0.8649
   28ARG    HB1  115   6.638   5.021   8.217  2.1702  1.4613 -0.8848
   28ARG    HB2  116   6.643   5.017   8.406  1.0963 -0.2546  1.2736
   28ARG     CG  117   6.834   5.017   8.293 -0.1989 -0.3751  0.0251
   28ARG    HG1  118   6.896   5.055   8.377  2.2812 -1.9210 -0.9983
   28ARG    HG2  119   6.868   5.056   8.195  2.9650 -1.1476  0.7079
   28ARG     CD  120   6.838   4.864   8.289 -0.2180 -0.3654 -0.4629
   28ARG    HD1  121   6.763   4.834   8.213 -0.3870 -0.2483 -0.3419
   28ARG    HD2  122   6.811   4.806   8.380  0.6771 -4.2048 -2.4388
   28ARG     NE  123   6.967   4.820   8.229  0.6936  0.0551  1.1301
   28ARG     HE  124   7.046   4.876   8.256  1.2600 -0.5146  0.6988
   28ARG     CZ  125   6.994   4.694   8.183  0.4598  0.4215 -0.0462
   28ARG    NH1  126   7.115   4.662   8.128  0.1222  0.0768 -0.5852
   28ARG   HH11  127   7.188   4.726   8.150 -0.8664  0.9487  0.2541
   28ARG   HH12  128   7.128   4.570   8.090 -1.6396 -0.2315 -0.5249
   28ARG    NH2  129   6.891   4.607   8.162  0.0561  0.9252 -0.1705
   28ARG   HH21  130   6.798   4.624   8.194  0.4327 -0.2220  1.6901
   28ARG   HH22  131   6.911   4.513   8.137 -2.4823  0.6480 -1.4034
   28ARG      C  132   6.535   5.237   8.272  0.1935 -0.6462 -0.0370
   28ARG      O  133   6.500   5.244   8.154 -0.0329  0.5324  0.0830
   29ASP      N  134   6.440   5.262   8.364  0.0354  0.0220 -0.3737
   29ASP     HN  135   6.473   5.252   8.458 -0.0086  0.7345 -0.2794
   29ASP     CA  136   6.302   5.296   8.348  0.1133  0.4620 -0.1392
   29ASP     HA  137   6.258   5.212   8.296  1.1163 -0.6776  0.7781
   29ASP     CB  138   6.234   5.299   8.486  0.3853  0.1224  0.0035
   29ASP    HB1  139   6.127   5.325   8.474  0.3035  0.5547  1.5632
   29ASP    HB2  140   6.286   5.377   8.546 -0.1240 -0.1023  0.7379
   29ASP     CG  141   6.227   5.167   8.560 -0.3228 -0.0184 -0.3037
   29ASP    OD1  142   6.217   5.062   8.492 -0.0946 -0.2821  0.0639
   29ASP    OD2  143   6.219   5.166   8.686  0.2011 -0.3166 -0.2697
   29ASP      C  144   6.286   5.423   8.272 -0.0979  0.5944  0.1306
   29ASP      O  145   6.217   5.434   8.171 -0.1572  0.2294  0.1295
   30GLU      N  146   6.360   5.525   8.319  0.0431  0.2392  0.6892
   30GLU     HN  147   6.415   5.506   8.401 -0.5808 -2.3172  0.6081
   30GLU     CA  148   6.341   5.662   8.285 -0.0519  0.0830  0.1122
   30GLU     HA  149   6.236   5.682   8.302 -0.2979 -1.0112 -0.0811
   30GLU     CB  150   6.406   5.752   8.391  0.7459 -0.0356 -0.2685
   30GLU    HB1  151   6.372   5.857   8.374  0.7267  0.0944  0.5416
   30GLU    HB2  152   6.516   5.737   8.387  0.9768  1.0760  1.0202
   30GLU     CG  153   6.354   5.738   8.535 -0.4264  0.2321 -0.6532
   30GLU    HG1  154   6.375   5.631   8.555  0.6894 -0.2188 -3.7102
   30GLU    HG2  155   6.246   5.763   8.525 -0.1035  1.4097 -1.4878
   30GLU     CD  156   6.428   5.837   8.624 -0.3096  0.0946 -0.5992
   30GLU    OE1  157   6.551   5.823   8.646 -0.4903 -0.1001  0.3348
   30GLU    OE2  158   6.366   5.937   8.668 -0.2458 -0.1033 -0.0403
   30GLU      C  159   6.368   5.699   8.143  0.3152 -0.0965  0.1385
   30GLU      O  160   6.299   5.771   8.072 -0.0394 -0.5524  0.0166
   31VAL      N  161   6.478   5.634   8.100 -0.0305 -0.2350 -0.5482
   31VAL     HN  162   6.533   5.593   8.172  0.1538  0.5735 -0.2148
   31VAL     CA  163   6.521   5.624   7.964  0.3678  0.2093 -0.4551
   31VAL     HA  164   6.529   5.726   7.929  0.9902  0.1040 -0.6312
   31VAL     CB  165   6.662   5.573   7.954  0.2065 -0.3729  0.2067
   31VAL     HB  166   6.681   5.491   8.026 -0.1129 -1.7073 -1.1819
   31VAL    CG1  167   6.687   5.516   7.814 -0.1879  0.1788 -0.0911
   31VAL   HG11  168   6.657   5.574   7.724 -0.2505 -0.4702 -0.4996
   31VAL   HG12  169   6.637   5.417   7.806  1.4731 -0.5358 -2.7453
   31VAL   HG13  170   6.793   5.496   7.788 -0.1954 -0.7667  0.5357
   31VAL    CG2  171   6.758   5.690   7.982 -0.0556 -0.1113  0.0252
   31VAL   HG21  172   6.859   5.645   7.973  0.1107  0.4030 -0.7672
   31VAL   HG22  173   6.755   5.724   8.088 -1.1572 -1.5313  0.4857
   31VAL   HG23  174   6.747   5.786   7.928 -1.6896  0.4268  1.2487
   31VAL      C  175   6.430   5.539   7.882  0.1810 -0.3390  0.3138
   31VAL      O  176   6.394   5.580   7.772 -0.2540  0.2263  0.6639
   32TRP      N  177   6.384   5.420   7.923 -0.3873 -0.0963  0.3935
   32TRP     HN  178   6.411   5.390   8.015  0.4947  0.1919  0.2412
   32TRP     CA  179   6.299   5.336   7.845 -0.6675  0.6854 -0.1472
   32TRP     HA  180   6.341   5.311   7.748 -2.2293 -0.2103 -0.6206
   32TRP     CB  181   6.277   5.211   7.931 -0.5193  0.8057  0.0641
   32TRP    HB1  182   6.234   5.237   8.031  1.0657 -0.8300  1.2484
   32TRP    HB2  183   6.380   5.173   7.952 -0.9627  0.1077  1.0706
   32TRP     CG  184   6.191   5.103   7.874  0.0542 -0.1367  0.9410
   32TRP    CD1  185   6.255   4.994   7.822 -0.2823  0.1253 -0.0417
   32TRP    HD1  186   6.362   4.988   7.803 -0.1690  2.0085 -0.1882
   32TRP    NE1  187   6.161   4.903   7.783 -0.1099  0.0186 -0.2110
   32TRP    HE1  188   6.176   4.859   7.697 -1.8482  0.1406 -0.6105
   32TRP    CE2  189   6.036   4.953   7.811  0.1206  0.0101  0.8703
   32TRP    CD2  190   6.051   5.079   7.865  0.0019  0.5350 -0.2848
   32TRP    CE3  191   5.944   5.146   7.918 -0.1124 -0.0728  0.2616
   32TRP    HE3  192   5.955   5.236   7.976  2.2830 -1.0116  1.4064
   32TRP    CZ3  193   5.821   5.087   7.899 -0.0714 -0.1344  0.1877
   32TRP    HZ3  194   5.747   5.133   7.962  2.9460  3.1468  1.7123
   32TRP    CZ2  195   5.915   4.897   7.785  0.0454  0.1864  0.8439
   32TRP    HZ2  196   5.909   4.797   7.746 -0.7368  0.9329 -1.0743
   32TRP    CH2  197   5.806   4.967   7.834 -0.4628  0.0689 -0.1028
   32TRP    HH2  198   5.712   4.916   7.839 -0.3099 -0.1199  1.2380
   32TRP      C  199   6.169   5.400   7.813 -1.1452 -0.1577  0.0847
   32TRP      O  200   6.125   5.393   7.699 -0.0814 -0.0579 -0.3387
   33VAL      N  201   6.110   5.474   7.909 -0.0585  0.6450  0.1532
   33VAL     HN  202   6.144   5.463   8.002 -0.7986  1.2408  0.5040
   33VAL     CA  203   5.991   5.549   7.884 -0.4758  0.0180  0.2309
   33VAL     HA  204   5.922   5.475   7.846 -0.7278  1.1122 -1.6114
   33VAL     CB  205   5.933   5.600   8.012 -0.7548 -0.1808  0.1842
   33VAL     HB  206   6.012   5.618   8.088  0.1861  1.7901 -1.1806
   33VAL    CG1  207   5.857   5.733   8.002 -0.0879  0.1488 -0.5172
   33VAL   HG11  208   5.779   5.717   7.925  0.3473 -0.4009 -0.8470
   33VAL   HG12  209   5.920   5.823   7.980 -0.9200  1.7288  2.9720
   33VAL   HG13  210   5.800   5.750   8.096  1.4211  0.5390  0.3638
   33VAL    CG2  211   5.840   5.497   8.079 -0.1383 -0.8314  0.0452
   33VAL   HG21  212   5.804   5.528   8.179 -0.9809 -2.7518  0.3891
   33VAL   HG22  213   5.884   5.397   8.102  0.6184 -0.5288 -0.0612
   33VAL   HG23  214   5.751   5.474   8.017  0.0414  0.4289 -0.7064
   33VAL      C  215   5.989   5.651   7.775 -0.1225  0.0309  0.2356
   33VAL      O  216   5.908   5.656   7.682  0.2583  0.1541 -0.0921
   34VAL      N  217   6.095   5.733   7.773 -0.2413  0.1796 -0.0710
   34VAL     HN  218   6.168   5.727   7.841 -0.1798  2.6363  0.1695
   34VAL     CA  219   6.136   5.824   7.670  0.5902  0.1330  0.2107
   34VAL     HA  220   6.051   5.885   7.645  0.6229 -0.2869 -1.0303
   34VAL     CB  221   6.240   5.917   7.725 -0.3044  0.8891  0.6450
   34VAL     HB  222   6.314   5.858   7.783 -0.1223  1.2461  0.7745
   34VAL    CG1  223   6.305   6.009   7.620  0.0424 -0.6676 -0.5438
   34VAL   HG11  224   6.222   6.057   7.565 -0.1727 -1.0993 -0.6036
   34VAL   HG12  225   6.364   5.953   7.544 -1.6226 -2.0564 -0.8648
   34VAL   HG13  226   6.372   6.085   7.666  0.8295 -1.1128 -0.9354
   34VAL    CG2  227   6.161   6.010   7.819 -0.8007  0.7155  0.4045
   34VAL   HG21  228   6.091   6.077   7.765 -3.0208 -0.3887  1.7656
   34VAL   HG22  229   6.237   6.066   7.877  0.8683  0.1892 -1.1875
   34VAL   HG23  230   6.108   5.945   7.891 -0.4025  0.1568  0.2041
   34VAL      C  231   6.171   5.764   7.538  0.2620  0.3109  0.0412
   34VAL      O  232   6.128   5.809   7.432 -0.0008 -0.9159 -0.3805
   35GLY      N  233   6.253   5.658   7.531  0.0480  0.1570 -0.1411
   35GLY     HN  234   6.290   5.620   7.616 -0.0597 -0.2048 -0.2546
   35GLY     CA  235   6.289   5.582   7.415 -0.3728 -0.4399  0.1153
   35GLY    HA1  236   6.375   5.521   7.437 -0.6937 -1.0691 -0.3212
   35GLY    HA2  237   6.307   5.657   7.340 -1.0706 -1.0841 -0.7175
   35GLY      C  238   6.193   5.489   7.349 -0.0738 -0.6686 -0.0004
   35GLY      O  239   6.194   5.468   7.228  0.1522  0.2309 -0.1632
   36MET      N  240   6.102   5.435   7.433 -0.1300  0.1094  0.4501
   36MET     HN  241   6.106   5.446   7.532  0.7149 -2.0861  0.7092
   36MET     CA  242   6.002   5.345   7.387  0.2987 -0.2472  0.2043
   36MET     HA  243   6.035   5.292   7.299 -0.2370  0.1067 -0.2201
   36MET     CB  244   5.966   5.252   7.504 -0.2070 -0.0908  0.1767
   36MET    HB1  245   5.933   5.301   7.598 -0.5562 -0.7359  0.4015
   36MET    HB2  246   6.052   5.185   7.525 -0.0105 -0.6913 -2.2122
   36MET     CG  247   5.856   5.150   7.475  0.1862 -0.5176  0.1584
   36MET    HG1  248   5.759   5.202   7.456  1.3966  1.4223 -1.0660
   36MET    HG2  249   5.836   5.087   7.564  2.9540 -0.8298  0.6461
   36MET     SD  250   5.882   5.045   7.329  0.6359 -0.1086 -0.0538
   36MET     CE  251   5.921   4.894   7.421 -1.1392 -0.5094  0.0724
   36MET    HE1  252   6.008   4.910   7.489  0.2485  3.1863 -2.2308
   36MET    HE2  253   5.953   4.816   7.348  1.4168 -0.3245  0.9008
   36MET    HE3  254   5.830   4.862   7.475 -0.6733 -0.4281  0.9333
   36MET      C  255   5.884   5.426   7.344  0.4088  0.0363  0.4406
   36MET      O  256   5.810   5.380   7.258  0.1764  0.6836  0.2899
   37GLY      N  257   5.868   5.550   7.394 -0.3554 -0.0973  0.5324
   37GLY     HN  258   5.895   5.558   7.489  0.5559 -0.1638  0.2916
   37GLY     CA  259   5.775   5.648   7.346  0.6627  0.7366  0.2243
   37GLY    HA1  260   5.782   5.725   7.422  0.6537 -0.6841  1.7380
   37GLY    HA2  261   5.675   5.607   7.355  1.8852 -2.4066  0.7817
   37GLY      C  262   5.793   5.699   7.207 -0.7470  0.0308 -0.2389
   37GLY      O  263   5.701   5.715   7.128 -1.1294  0.3667  0.2718
   38ILE      N  264   5.920   5.712   7.163 -0.7713 -0.0872 -0.3440
   38ILE     HN  265   5.988   5.695   7.233 -0.1230 -0.8330 -1.1335
   38ILE     CA  266   5.963   5.735   7.028 -0.0558 -0.2665 -0.1480
   38ILE     HA  267   5.919   5.823   6.984 -1.2162 -1.4329 -1.4086
   38ILE     CB  268   6.111   5.757   7.027 -0.1509  0.4529  0.5714
   38ILE     HB  269   6.153   5.676   7.090 -1.9503 -0.8074  0.2161
   38ILE    CG2  270   6.167   5.761   6.884 -0.1913 -0.1873  0.5360
   38ILE   HG21  271   6.272   5.798   6.886 -0.5176  1.4396 -3.1883
   38ILE   HG22  272   6.115   5.831   6.816 -1.9278  0.1256  2.1247
   38ILE   HG23  273   6.153   5.662   6.836 -1.1728  0.3428 -0.2966
   38ILE    CG1  274   6.137   5.894   7.093 -0.0559  0.6008  0.2330
   38ILE   HG11  275   6.066   5.911   7.178 -0.1941 -1.6357  0.6478
   38ILE   HG12  276   6.123   5.975   7.019  0.2105 -1.4138 -2.1691
   38ILE     CD  277   6.276   5.902   7.155 -0.0934 -0.0657  0.4129
   38ILE    HD1  278   6.287   5.819   7.229 -1.9192  1.2280  2.2392
   38ILE    HD2  279   6.289   5.999   7.206  0.6174 -0.7251  1.5326
   38ILE    HD3  280   6.363   5.893   7.086  0.8861 -0.5988  1.6660
   38ILE      C  281   5.916   5.623   6.942 -0.6719  0.0314 -0.2053
   38ILE      O  282   5.859   5.645   6.835  0.2333  0.1944 -0.6677
   39VAL      N  283   5.932   5.493   6.972  0.3804  0.1478 -0.2096
   39VAL     HN  284   5.971   5.473   7.062 -0.3326 -4.2293 -0.6344
   39VAL     CA  285   5.895   5.380   6.893  0.0824  0.1588 -0.0875
   39VAL     HA  286   5.925   5.400   6.792 -0.4978 -3.3920 -1.1254
   39VAL     CB  287   5.957   5.255   6.950 -0.0639  0.1157 -0.0209
   39VAL     HB  288   5.951   5.236   7.059  3.0938 -1.6606 -0.0443
   39VAL    CG1  289   5.906   5.129   6.878  0.0375  0.1617 -0.1746
   39VAL   HG11  290   5.878   5.142   6.771  1.1602 -1.7044 -0.7347
   39VAL   HG12  291   5.816   5.093   6.933  2.6406 -1.8825  3.0912
   39VAL   HG13  292   5.970   5.039   6.886 -2.2872 -1.8126 -2.0342
   39VAL    CG2  293   6.107   5.274   6.924 -0.0279  0.1375  0.1994
   39VAL   HG21  294   6.121   5.284   6.814 -1.0167  1.2578  0.1539
   39VAL   HG22  295   6.168   5.185   6.950 -0.4121 -0.0580  0.4458
   39VAL   HG23  296   6.149   5.363   6.975 -1.3839  0.1092  1.4218
   39VAL      C  297   5.748   5.360   6.874  0.1011  0.4289 -0.5297
   39VAL      O  298   5.698   5.329   6.766 -0.2195 -0.5283 -0.1114
   40MET      N  299   5.671   5.378   6.983 -0.1475  0.0776 -0.6454
   40MET     HN  300   5.716   5.386   7.072  1.5441 -2.7072 -1.1342
   40MET     CA  301   5.530   5.394   6.994 -0.0839  0.1437  0.1953
   40MET     HA  302   5.490   5.306   6.945 -1.8000 -0.6905  2.8631
   40MET     CB  303   5.488   5.394   7.142 -0.3244 -0.2065  0.1306
   40MET    HB1  304   5.380   5.420   7.152 -0.7483 -1.7225 -0.2348
   40MET    HB2  305   5.540   5.481   7.189 -2.6539  2.0293 -1.1310
   40MET     CG  306   5.505   5.260   7.213  0.3358 -0.0533  0.2661
   40MET    HG1  307   5.604   5.226   7.176  0.1645  0.5073 -0.7420
   40MET    HG2  308   5.433   5.185   7.174  0.5845 -0.0314 -0.2373
   40MET     SD  309   5.476   5.264   7.393  0.7111 -0.0074  0.3249
   40MET     CE  310   5.498   5.085   7.409 -0.4116 -0.1733  0.0985
   40MET    HE1  311   5.499   5.059   7.517  2.9957 -0.1115  0.1988
   40MET    HE2  312   5.595   5.045   7.370 -0.6647 -0.6224 -0.0866
   40MET    HE3  313   5.405   5.040   7.368 -0.4893  0.4045 -0.3706
   40MET      C  314   5.467   5.501   6.912  0.2056  0.3196  0.2053
   40MET      O  315   5.387   5.484   6.820  0.4412 -0.4539  0.1337
   41SER      N  316   5.519   5.624   6.926  0.3617  0.2682  0.0931
   41SER     HN  317   5.595   5.640   6.988 -1.2040 -1.6375  2.7227
   41SER     CA  318   5.485   5.731   6.838  0.1328 -0.0459 -0.2028
   41SER     HA  319   5.379   5.748   6.845 -0.3208 -1.8470 -1.7397
   41SER     CB  320   5.560   5.862   6.870 -0.1076  0.1673 -0.5035
   41SER    HB1  321   5.517   5.944   6.809  0.6811  0.0103 -1.2848
   41SER    HB2  322   5.669   5.868   6.854  0.5784 -2.1742  2.4308
   41SER     OG  323   5.546   5.896   7.007 -0.0198 -0.4146 -0.3479
   41SER    HG1  324   5.594   5.834   7.062 -0.0294  1.2515  1.6810
   41SER      C  325   5.511   5.722   6.691 -0.3232 -0.5463 -0.2510
   41SER      O  326   5.423   5.758   6.612  0.3750  0.7066 -0.4749
   42LEU      N  327   5.624   5.664   6.648 -0.0513 -0.1380 -0.0925
   42LEU     HN  328   5.705   5.650   6.705 -0.4697 -1.3726  0.2197
   42LEU     CA  329   5.659   5.627   6.514  0.2122 -0.2484  0.0071
   42LEU     HA  330   5.633   5.702   6.442 -1.3117  0.3383  1.1210
   42LEU     CB  331   5.800   5.567   6.502  0.1372 -0.2980 -0.6728
   42LEU    HB1  332   5.816   5.516   6.405  0.9182  0.3114 -0.8724
   42LEU    HB2  333   5.831   5.500   6.585  0.7039 -0.8378 -1.3111
   42LEU     CG  334   5.912   5.671   6.483 -0.0473  0.1101  0.4200
   42LEU     HG  335   5.907   5.753   6.559 -0.1827  1.2805 -0.8200
   42LEU    CD1  336   6.048   5.604   6.508 -0.1447 -0.0010  0.6563
   42LEU   HD11  337   6.028   5.561   6.609 -1.8260  0.4344  0.5461
   42LEU   HD12  338   6.129   5.678   6.491 -0.8504  0.2439 -2.2248
   42LEU   HD13  339   6.063   5.524   6.432 -0.8384  0.8569 -0.4248
   42LEU    CD2  340   5.914   5.732   6.342  0.0114 -0.2753  0.2550
   42LEU   HD21  341   5.834   5.803   6.311 -1.6546 -1.6331  1.2614
   42LEU   HD22  342   5.902   5.649   6.269 -1.7200  1.8482 -2.0835
   42LEU   HD23  343   6.006   5.791   6.326 -0.2140 -0.0245 -0.1397
   42LEU      C  344   5.559   5.529   6.463 -0.1179  0.1157 -0.0495
   42LEU      O  345   5.512   5.544   6.350 -0.1478 -0.0680 -0.0614
   43ILE      N  346   5.517   5.423   6.535  0.2396 -0.1059 -0.1638
   43ILE     HN  347   5.558   5.404   6.624  0.7920  0.4391 -0.3025
   43ILE     CA  348   5.408   5.339   6.497  0.1411  0.0624 -0.2567
   43ILE     HA  349   5.428   5.289   6.403  0.1125  0.9583 -0.7499
   43ILE     CB  350   5.404   5.232   6.602  0.0600  0.0856 -0.2371
   43ILE     HB  351   5.392   5.276   6.703  1.1317  0.4053 -0.2347
   43ILE    CG2  352   5.280   5.149   6.567  0.0553 -0.1366  0.2957
   43ILE   HG21  353   5.289   5.122   6.460  2.3533  0.3940  0.3106
   43ILE   HG22  354   5.186   5.206   6.584  0.7068  0.8902  0.4707
   43ILE   HG23  355   5.280   5.054   6.625  0.4004 -1.6306 -2.0295
   43ILE    CG1  356   5.531   5.146   6.594 -0.1111 -0.1629 -0.2864
   43ILE   HG11  357   5.620   5.212   6.591 -0.2772  0.0829  0.0770
   43ILE   HG12  358   5.539   5.092   6.497  0.3150 -1.2703  0.3542
   43ILE     CD  359   5.537   5.048   6.711  0.1695  0.3142  0.1035
   43ILE    HD1  360   5.512   5.099   6.807 -1.1030  0.4151 -0.2529
   43ILE    HD2  361   5.642   5.018   6.728  1.0893  3.3827  0.4508
   43ILE    HD3  362   5.474   4.957   6.698  0.1914  0.4531 -1.0465
   43ILE      C  363   5.281   5.414   6.473 -0.0877 -0.1501  0.2641
   43ILE      O  364   5.214   5.393   6.372  0.4111  0.2259 -0.1513
   44VAL      N  365   5.240   5.508   6.560 -0.1313  0.3632 -0.3000
   44VAL     HN  366   5.297   5.532   6.638 -0.6097 -1.6890  0.7706
   44VAL     CA  367   5.115   5.573   6.538 -0.4019 -0.0392  0.0288
   44VAL     HA  368   5.037   5.501   6.518  0.4645 -0.6092 -1.5007
   44VAL     CB  369   5.079   5.650   6.662  0.8068  0.1292  0.2800
   44VAL     HB  370   5.168   5.712   6.687  1.0222  0.3595 -0.9651
   44VAL    CG1  371   4.959   5.744   6.643  0.3436 -0.3494  0.8221
   44VAL   HG11  372   4.870   5.695   6.597 -1.0811  2.8086 -0.0407
   44VAL   HG12  373   4.970   5.832   6.576 -2.6697  0.1008  0.7801
   44VAL   HG13  374   4.932   5.805   6.732 -0.0316  2.5877 -1.1551
   44VAL    CG2  375   5.044   5.548   6.771 -0.0040  0.4770  0.3543
   44VAL   HG21  376   5.013   5.597   6.865 -0.4327  1.7691 -0.4407
   44VAL   HG22  377   5.130   5.480   6.789 -0.2686  0.1500  0.3941
   44VAL   HG23  378   4.963   5.481   6.735  0.9164 -2.4128  3.1921
   44VAL      C  379   5.116   5.668   6.423  0.0934 -0.2115 -0.1115
   44VAL      O  380   5.025   5.673   6.340  0.6795 -0.2673 -0.7657
   45LEU      N  381   5.221   5.750   6.410 -0.2189  0.2844  0.4371
   45LEU     HN  382   5.293   5.730   6.476 -0.1667 -1.1322 -0.0183
   45LEU     CA  383   5.246   5.827   6.292 -0.1603 -0.3763  0.0132
   45LEU     HA  384   5.165   5.896   6.274 -0.4803 -0.4809  0.9631
   45LEU     CB  385   5.370   5.906   6.338 -0.0011 -0.8398  0.3855
   45LEU    HB1  386   5.445   5.834   6.376  0.6869  1.8698  4.8959
   45LEU    HB2  387   5.350   5.964   6.431  0.7720 -0.2788  0.2091
   45LEU     CG  388   5.435   5.999   6.235 -0.4132 -0.4584  0.4674
   45LEU     HG  389   5.451   5.936   6.146  0.8264 -2.4227  1.9956
   45LEU    CD1  390   5.357   6.127   6.200  1.2608  0.4168 -0.1910
   45LEU   HD11  391   5.424   6.178   6.127 -0.4378 -2.0308 -3.7782
   45LEU   HD12  392   5.337   6.186   6.291 -1.0054 -1.4389  0.6084
   45LEU   HD13  393   5.269   6.097   6.139  0.6783  3.3920 -0.9570
   45LEU    CD2  394   5.564   6.044   6.307  0.2119  0.2116 -1.0126
   45LEU   HD21  395   5.637   5.963   6.326  0.1422 -0.4178 -3.2585
   45LEU   HD22  396   5.536   6.083   6.408  0.4828 -0.6459 -0.5955
   45LEU   HD23  397   5.612   6.117   6.239  0.6759  1.2474  0.3838
   45LEU      C  398   5.272   5.759   6.162  0.0199 -0.4392  0.0823
   45LEU      O  399   5.222   5.814   6.065 -0.1079 -0.0589  0.3609
   46ALA      N  400   5.334   5.639   6.159 -0.0468 -0.4590 -0.6148
   46ALA     HN  401   5.365   5.603   6.246 -1.9095 -3.3187 -1.0053
   46ALA     CA  402   5.331   5.544   6.052 -0.1805 -0.3895 -0.6732
   46ALA     HA  403   5.373   5.596   5.967  0.1103  0.6402  0.0761
   46ALA     CB  404   5.414   5.420   6.088 -0.3814 -0.3878 -0.1933
   46ALA    HB1  405   5.412   5.348   6.003  0.4191 -1.4199  0.6185
   46ALA    HB2  406   5.377   5.382   6.186  0.1535  0.0078  0.1686
   46ALA    HB3  407   5.516   5.452   6.117 -0.9895  2.2868 -0.7822
   46ALA      C  408   5.192   5.504   6.016 -0.4988 -0.1267  0.2281
   46ALA      O  409   5.162   5.512   5.897 -0.3853 -0.4944  0.1749
   47ILE      N  410   5.108   5.465   6.113 -0.3085  0.1607  0.5112
   47ILE     HN  411   5.142   5.454   6.206  0.2845  0.3080  0.3141
   47ILE     CA  412   4.978   5.419   6.077 -0.0866 -0.2104  0.1783
   47ILE     HA  413   4.995   5.339   6.006 -1.3149 -0.9009  0.6202
   47ILE     CB  414   4.910   5.361   6.197 -0.1929  0.0384  0.2380
   47ILE     HB  415   4.894   5.436   6.277 -0.6664  0.3437 -0.1412
   47ILE    CG2  416   4.766   5.315   6.167 -0.3317  0.5848  0.0647
   47ILE   HG21  417   4.722   5.246   6.241 -1.2017  1.4091  0.3326
   47ILE   HG22  418   4.766   5.259   6.071  0.8470 -0.5656  0.7029
   47ILE   HG23  419   4.694   5.398   6.153 -1.3482 -0.3719 -0.5084
   47ILE    CG1  420   4.980   5.233   6.248  0.2051  0.0905 -0.1736
   47ILE   HG11  421   5.090   5.236   6.237  0.3298 -2.6213 -0.1690
   47ILE   HG12  422   4.956   5.143   6.187  1.1587 -0.6147  0.4678
   47ILE     CD  423   4.939   5.208   6.393  0.9242  0.1987  0.0519
   47ILE    HD1  424   4.961   5.295   6.458 -1.3703  0.9121 -0.0273
   47ILE    HD2  425   4.999   5.120   6.424 -0.1279 -0.3379  0.6350
   47ILE    HD3  426   4.829   5.191   6.400  0.5396  1.1184 -2.5576
   47ILE      C  427   4.891   5.517   6.006 -0.3014 -0.8502 -0.4676
   47ILE      O  428   4.823   5.495   5.907 -0.2570 -0.3014 -0.6231
   48VAL      N  429   4.885   5.637   6.067 -0.0889 -0.8082 -0.5288
   48VAL     HN  430   4.941   5.650   6.148 -1.4689  0.5183  0.2690
   48VAL     CA  431   4.812   5.751   6.020  0.5002 -0.1281  0.1732
   48VAL     HA  432   4.714   5.707   6.006  1.1989 -2.8145  2.8441
   48VAL     CB  433   4.791   5.862   6.118  0.0136 -0.2499  0.2082
   48VAL     HB  434   4.890   5.890   6.160  0.1321  1.9478 -1.3428
   48VAL    CG1  435   4.734   5.986   6.046  0.2746 -0.4301 -0.3180
   48VAL   HG11  436   4.815   6.052   6.007  0.8904 -0.7743  0.3334
   48VAL   HG12  437   4.681   6.056   6.114 -0.8027 -0.0432 -1.5349
   48VAL   HG13  438   4.648   5.963   5.980 -1.7746 -0.6950  2.2765
   48VAL    CG2  439   4.706   5.803   6.231  0.1869 -0.3319  0.2960
   48VAL   HG21  440   4.706   5.870   6.320  0.5371  0.5430 -0.3494
   48VAL   HG22  441   4.745   5.708   6.273  1.3518  0.3075  0.7152
   48VAL   HG23  442   4.606   5.784   6.187  0.7934 -0.3854 -1.1012
   48VAL      C  443   4.857   5.798   5.885  0.3308 -0.2919  0.0596
   48VAL      O  444   4.783   5.804   5.787  0.4429 -0.3976 -0.0313
   49PHE      N  445   4.989   5.822   5.872  0.2229  0.5190  0.3927
   49PHE     HN  446   5.046   5.795   5.948 -0.4831 -1.3086  0.3300
   49PHE     CA  447   5.052   5.875   5.755  0.1722 -0.1163  0.0790
   49PHE     HA  448   5.010   5.968   5.718  0.9739 -0.3764 -1.5958
   49PHE     CB  449   5.203   5.895   5.767  0.2355 -0.4827 -0.0751
   49PHE    HB1  450   5.263   5.801   5.766  1.4570  0.2493 -2.3794
   49PHE    HB2  451   5.224   5.946   5.864 -1.6072 -0.6897  0.4675
   49PHE     CG  452   5.258   5.976   5.655  0.4720 -0.2419  0.2102
   49PHE    CD1  453   5.309   5.920   5.539 -0.2498 -0.2504 -0.1072
   49PHE    HD1  454   5.322   5.813   5.534  1.4606 -0.0858  0.2023
   49PHE    CE1  455   5.378   5.993   5.446 -0.4571 -0.5448 -0.4915
   49PHE    HE1  456   5.426   5.940   5.365 -0.0690  1.6067 -1.7698
   49PHE     CZ  457   5.390   6.129   5.459 -0.4957 -0.5746 -0.1326
   49PHE     HZ  458   5.442   6.187   5.383  0.0207 -1.5702 -0.5552
   49PHE    CD2  459   5.270   6.112   5.664  0.0256 -0.1961  0.1438
   49PHE    HD2  460   5.243   6.167   5.753 -1.1931  0.2575 -0.4811
   49PHE    CE2  461   5.333   6.189   5.569  0.1341 -0.3628  0.0811
   49PHE    HE2  462   5.344   6.295   5.584 -0.4872 -0.5491  2.0520
   49PHE      C  463   5.027   5.786   5.638  0.0606  0.3692 -0.2703
   49PHE      O  464   4.981   5.831   5.533 -0.2616  0.0239 -0.2804
   50GLY      N  465   5.046   5.653   5.653 -0.1936  0.3764  0.1545
   50GLY     HN  466   5.099   5.620   5.731 -1.2204  2.6905  1.9670
   50GLY     CA  467   5.023   5.554   5.553 -0.0268  0.1138  0.3761
   50GLY    HA1  468   5.058   5.461   5.596  1.2468 -0.9760 -2.7339
   50GLY    HA2  469   5.081   5.567   5.462  2.5082 -0.3642  1.8174
   50GLY      C  470   4.883   5.518   5.518  0.0021  0.2751  0.0858
   50GLY      O  471   4.847   5.508   5.401  0.2087 -0.0380  0.0487
   51ASN      N  472   4.791   5.504   5.616 -0.0814  0.3891  0.0235
   51ASN     HN  473   4.818   5.519   5.710  1.2389  1.2687 -0.4751
   51ASN     CA  474   4.658   5.470   5.575  0.2897 -0.2629 -0.6616
   51ASN     HA  475   4.665   5.406   5.488  0.0443 -1.2236  0.0018
   51ASN     CB  476   4.582   5.397   5.687  0.3108  0.1238 -0.3976
   51ASN    HB1  477   4.475   5.393   5.658 -0.2451  2.7374  0.9357
   51ASN    HB2  478   4.586   5.466   5.775 -0.4360 -1.7463  1.1625
   51ASN     CG  479   4.629   5.254   5.706 -0.3451 -0.0255  0.1207
   51ASN    OD1  480   4.589   5.164   5.632 -0.2658  0.2365 -0.2399
   51ASN    ND2  481   4.735   5.247   5.791  0.0498 -0.0341 -0.3726
   51ASN   HD21  482   4.779   5.158   5.809  0.6166  0.5111  1.0798
   51ASN   HD22  483   4.772   5.329   5.833 -0.6248 -0.1540  0.4666
   51ASN      C  484   4.579   5.586   5.526  0.2369  0.1708  0.4333
   51ASN      O  485   4.480   5.577   5.453  0.3968  0.1521  0.2182
   52VAL      N  486   4.617   5.711   5.558 -0.3358  0.4829 -0.0833
   52VAL     HN  487   4.683   5.727   5.631  0.3532 -1.3856 -0.2370
   52VAL     CA  488   4.551   5.824   5.501  0.2959  0.7212 -0.3449
   52VAL     HA  489   4.445   5.809   5.515  0.3654 -1.8764 -1.9492
   52VAL     CB  490   4.581   5.950   5.576  0.0450  0.4203  0.2613
   52VAL     HB  491   4.689   5.967   5.594  0.2610  0.8958 -1.3232
   52VAL    CG1  492   4.536   6.079   5.504 -1.0393 -0.1753 -0.1566
   52VAL   HG11  493   4.574   6.166   5.562  0.9280 -0.9952 -0.1117
   52VAL   HG12  494   4.426   6.086   5.494 -1.1701  0.1354  1.2454
   52VAL   HG13  495   4.585   6.087   5.405  0.2042 -2.1138  0.2367
   52VAL    CG2  496   4.525   5.947   5.720  0.0099 -0.4310  0.2316
   52VAL   HG21  497   4.544   5.854   5.777 -3.1103 -1.5936 -0.3866
   52VAL   HG22  498   4.414   5.957   5.720  0.1189  1.2866  2.1810
   52VAL   HG23  499   4.578   6.026   5.777  1.7691 -1.5927  0.2840
   52VAL      C  500   4.594   5.846   5.360 -0.3419 -0.4365 -0.7298
   52VAL      O  501   4.515   5.891   5.277  0.0651  0.2476 -0.7506
   53LEU      N  502   4.719   5.808   5.326 -0.0485  0.0062 -0.1537
   53LEU     HN  503   4.784   5.794   5.400  0.2443 -1.3407 -0.6539
   53LEU     CA  504   4.771   5.809   5.193 -0.0227  0.0441 -0.1424
   53LEU     HA  505   4.743   5.902   5.146  2.1288  0.3816 -0.8762
   53LEU     CB  506   4.924   5.817   5.198 -0.0642  0.9706 -0.1581
   53LEU    HB1  507   4.957   5.715   5.226 -0.0647  0.9339 -0.2869
   53LEU    HB2  508   4.957   5.889   5.276 -0.9777  2.6395 -1.2383
   53LEU     CG  509   5.003   5.851   5.070  0.6275 -0.5020 -0.1402
   53LEU     HG  510   4.990   5.771   4.993  1.4911  1.4787 -2.4635
   53LEU    CD1  511   4.966   5.980   4.994  0.1846 -0.0831  0.7722
   53LEU   HD11  512   4.857   5.982   4.973 -0.0571  2.4786  1.9024
   53LEU   HD12  513   5.016   5.980   4.895 -2.1804  1.4305 -0.5062
   53LEU   HD13  514   4.993   6.067   5.058  0.2523  1.3116 -1.0678
   53LEU    CD2  515   5.149   5.864   5.115  0.2947 -0.1051  0.8365
   53LEU   HD21  516   5.217   5.894   5.033  0.5724  1.1782  1.5089
   53LEU   HD22  517   5.181   5.776   5.175  3.2201  1.2518  1.4694
   53LEU   HD23  518   5.154   5.949   5.187 -0.3692  0.1639  0.5770
   53LEU      C  519   4.708   5.716   5.095 -0.2117 -0.0307  0.0496
   53LEU      O  520   4.697   5.741   4.976  0.3391  0.3600  0.0768
   54VAL      N  521   4.669   5.598   5.146 -0.8728  0.3655  0.4760
   54VAL     HN  522   4.700   5.569   5.236 -0.3944 -0.8549 -0.0571
   54VAL     CA  523   4.597   5.497   5.075 -0.1859  0.3573 -0.2210
   54VAL     HA  524   4.637   5.472   4.978  1.4655  0.1011  0.4998
   54VAL     CB  525   4.598   5.368   5.151 -0.3787  0.2641 -0.3757
   54VAL     HB  526   4.563   5.393   5.253  1.8234 -1.2121  0.8318
   54VAL    CG1  527   4.528   5.252   5.077 -0.2316 -0.0020 -0.0984
   54VAL   HG11  528   4.418   5.255   5.084 -0.1471  1.7265  0.9570
   54VAL   HG12  529   4.554   5.159   5.133  0.6772  0.5626  0.4568
   54VAL   HG13  530   4.576   5.243   4.977 -0.7984 -0.7583 -0.3035
   54VAL    CG2  531   4.746   5.328   5.145 -0.3270  0.3182  0.4822
   54VAL   HG21  532   4.813   5.393   5.205  2.8740 -1.0056 -1.3778
   54VAL   HG22  533   4.779   5.324   5.039 -0.3364 -2.4678  0.4977
   54VAL   HG23  534   4.750   5.227   5.192  0.3219 -0.1213 -0.5012
   54VAL      C  535   4.455   5.540   5.058 -0.1975  0.0861 -0.8408
   54VAL      O  536   4.407   5.535   4.945 -0.7008 -0.1939 -0.6175
   55ILE      N  537   4.372   5.580   5.156 -0.2677 -0.6741 -0.5850
   55ILE     HN  538   4.389   5.580   5.254 -4.0246  0.0917  0.1924
   55ILE     CA  539   4.241   5.631   5.129  0.0846  0.3866 -0.3533
   55ILE     HA  540   4.184   5.558   5.073 -0.4669  1.8762 -1.7709
   55ILE     CB  541   4.175   5.664   5.260  0.0715 -0.0270 -0.2537
   55ILE     HB  542   4.237   5.739   5.314 -0.0266  0.4205 -0.7485
   55ILE    CG2  543   4.041   5.737   5.244  0.0853 -0.0517 -0.4883
   55ILE   HG21  544   4.059   5.842   5.212  2.1476  0.0660  0.8923
   55ILE   HG22  545   3.981   5.748   5.337  1.4014  1.4952  0.2171
   55ILE   HG23  546   3.974   5.689   5.168 -1.7861  2.8431 -0.8262
   55ILE    CG1  547   4.162   5.533   5.340  0.2160  0.2364  0.2030
   55ILE   HG11  548   4.264   5.489   5.344  0.8149  1.4450 -0.8977
   55ILE   HG12  549   4.087   5.467   5.291  0.9283 -2.3143  2.3237
   55ILE     CD  550   4.130   5.557   5.488 -0.4120 -0.4696  0.1831
   55ILE    HD1  551   4.168   5.655   5.523 -2.4120  0.0511  0.9892
   55ILE    HD2  552   4.182   5.481   5.550  1.1233  0.2482 -0.1777
   55ILE    HD3  553   4.021   5.553   5.511 -0.7915 -1.5127 -1.5903
   55ILE      C  554   4.236   5.748   5.038  0.4518  0.6270 -0.0687
   55ILE      O  555   4.146   5.748   4.954  0.2189  0.4133  0.1772
   56THR      N  556   4.325   5.847   5.062  0.7658  0.3205  0.0367
   56THR     HN  557   4.389   5.843   5.138 -0.9016 -0.4114  1.4884
   56THR     CA  558   4.339   5.963   4.980 -0.4390  0.4638  0.0123
   56THR     HA  559   4.245   6.016   4.986 -0.4913  0.6779 -1.9176
   56THR     CB  560   4.453   6.052   5.018 -0.0134  0.0923 -0.3825
   56THR     HB  561   4.551   6.000   5.018 -0.6035 -1.0349 -0.2557
   56THR    OG1  562   4.420   6.103   5.146 -0.0605  0.3825 -0.5094
   56THR    HG1  563   4.443   6.029   5.202  1.2701  0.0748 -1.4103
   56THR    CG2  564   4.471   6.179   4.933  0.7103  0.0662 -0.2821
   56THR   HG21  565   4.553   6.238   4.977  0.5838  0.2434 -0.2808
   56THR   HG22  566   4.382   6.247   4.929  1.6444  1.4164  0.9555
   56THR   HG23  567   4.497   6.159   4.827 -1.2159  2.3287 -1.2691
   56THR      C  568   4.371   5.931   4.838  0.0810  0.0070  0.2279
   56THR      O  569   4.316   5.985   4.742 -0.0833 -0.5217  0.0252
   57ALA      N  570   4.453   5.828   4.815  0.4754  0.3947 -0.1285
   57ALA     HN  571   4.484   5.770   4.891 -1.9601  0.0520  0.6884
   57ALA     CA  572   4.469   5.779   4.682  0.0039  0.4700 -0.2126
   57ALA     HA  573   4.497   5.864   4.621  0.8631  0.2925 -0.0839
   57ALA     CB  574   4.596   5.693   4.676 -0.0763  0.3729 -0.5887
   57ALA    HB1  575   4.614   5.643   4.579 -0.9176 -2.3688  0.5516
   57ALA    HB2  576   4.585   5.610   4.750  2.0938  0.0898 -0.4952
   57ALA    HB3  577   4.682   5.747   4.722  0.7769 -1.4677  0.1031
   57ALA      C  578   4.357   5.706   4.618  0.2259  0.3061 -0.4147
   57ALA      O  579   4.319   5.734   4.504 -0.2918 -0.1054 -0.3504
   58ILE      N  580   4.289   5.613   4.688 -0.1096  0.8635  0.0126
   58ILE     HN  581   4.316   5.588   4.780 -2.7305  0.9018  0.8657
   58ILE     CA  582   4.178   5.538   4.638 -0.0440  0.4059  0.5367
   58ILE     HA  583   4.216   5.492   4.548  1.5628  0.9933  0.8758
   58ILE     CB  584   4.126   5.422   4.718  0.0545  0.0233  0.0500
   58ILE     HB  585   4.090   5.448   4.820  0.2746 -2.3657  0.8014
   58ILE    CG2  586   4.014   5.357   4.637 -0.2166 -0.0039  0.4460
   58ILE   HG21  587   3.931   5.423   4.602  1.3925  1.3105 -1.1086
   58ILE   HG22  588   3.970   5.274   4.697 -0.5965  0.8564  1.3875
   58ILE   HG23  589   4.059   5.333   4.538 -0.5905 -1.6697  0.6538
   58ILE    CG1  590   4.238   5.320   4.747  0.0287 -0.0077  0.0402
   58ILE   HG11  591   4.334   5.375   4.752  0.1032 -0.1267 -0.0736
   58ILE   HG12  592   4.252   5.254   4.659  4.7030 -0.3779  0.8201
   58ILE     CD  593   4.217   5.241   4.876 -0.8150  0.4312  0.1824
   58ILE    HD1  594   4.194   5.308   4.962 -2.1034 -0.6798  0.7255
   58ILE    HD2  595   4.304   5.175   4.894 -1.0058  0.0902 -0.1482
   58ILE    HD3  596   4.131   5.173   4.863 -0.6190  0.3953 -1.0176
   58ILE      C  597   4.069   5.635   4.605 -0.1963  0.1013  0.1268
   58ILE      O  598   4.011   5.627   4.497  0.2036 -0.2555 -0.0619
   59ALA      N  599   4.049   5.742   4.684 -0.1050  0.4084 -0.2642
   59ALA     HN  600   4.097   5.758   4.770 -1.7642 -0.3627  0.8789
   59ALA     CA  601   3.950   5.843   4.662 -0.1245  0.3758 -0.3280
   59ALA     HA  602   3.851   5.799   4.662 -0.2571  0.6614 -1.4840
   59ALA     CB  603   3.968   5.936   4.783  0.0091 -0.2887  0.1688
   59ALA    HB1  604   4.073   5.958   4.810 -0.7387 -0.0303  3.2497
   59ALA    HB2  605   3.932   5.886   4.876 -0.8305 -0.8984 -0.4740
   59ALA    HB3  606   3.909   6.030   4.770 -1.0932 -0.7458  1.6102
   59ALA      C  607   3.966   5.923   4.538  0.6336  0.3442 -0.2548
   59ALA      O  608   3.863   5.956   4.479  0.6209  0.3550 -0.2271
   60LYS      N  609   4.090   5.961   4.504  0.7691 -0.3292 -0.5291
   60LYS     HN  610   4.166   5.938   4.566  0.5696  1.5541  0.4966
   60LYS     CA  611   4.121   6.048   4.395 -0.0384  0.0936 -0.4288
   60LYS     HA  612   4.040   6.118   4.389  2.0426  2.6958 -0.0785
   60LYS     CB  613   4.230   6.144   4.445  0.5563 -0.4181 -0.7212
   60LYS    HB1  614   4.320   6.088   4.478  0.3960 -1.1358 -1.4741
   60LYS    HB2  615   4.208   6.213   4.530 -0.2530  0.8232 -1.9001
   60LYS     CG  616   4.271   6.244   4.336  0.0182 -0.5590 -1.0568
   60LYS    HG1  617   4.182   6.301   4.303  0.1240  0.9677  1.0945
   60LYS    HG2  618   4.315   6.191   4.249 -1.8254 -3.2657 -0.4797
   60LYS     CD  619   4.378   6.342   4.384 -0.7684 -0.1039 -0.2022
   60LYS    HD1  620   4.474   6.290   4.407 -0.5392  0.3073 -0.2216
   60LYS    HD2  621   4.340   6.387   4.478 -0.9868 -2.3520  0.8520
   60LYS     CE  622   4.401   6.454   4.282  0.1085 -0.1241 -0.0334
   60LYS    HE1  623   4.462   6.538   4.322 -0.1913  0.2362 -0.3313
   60LYS    HE2  624   4.306   6.495   4.242 -1.9282 -1.3880  3.0604
   60LYS     NZ  625   4.479   6.395   4.171  0.4097 -0.5726  0.4108
   60LYS    HZ1  626   4.555   6.331   4.203  2.0497  0.0945 -1.8968
   60LYS    HZ2  627   4.523   6.471   4.116 -1.7573 -0.6983 -1.6396
   60LYS    HZ3  628   4.408   6.340   4.118 -1.1930  2.0620 -0.3509
   60LYS      C  629   4.135   5.982   4.262 -0.1119 -0.2822 -0.2495
   60LYS      O  630   4.075   6.015   4.160 -0.3398  0.5367  0.1440
   61PHE      N  631   4.229   5.885   4.262 -0.0489 -0.2213 -0.1056
   61PHE     HN  632   4.265   5.854   4.350  0.5348  1.9206  0.4964
   61PHE     CA  633   4.275   5.835   4.136  0.4354  1.3796 -0.5972
   61PHE     HA  634   4.276   5.907   4.056  0.9015  1.0811 -0.8655
   61PHE     CB  635   4.417   5.776   4.145 -0.2335 -0.1443  0.5532
   61PHE    HB1  636   4.442   5.740   4.043  1.3064  1.7938  0.1821
   61PHE    HB2  637   4.423   5.693   4.218 -1.1504 -0.1430  0.6428
   61PHE     CG  638   4.511   5.888   4.173 -0.3153  0.1198 -0.2122
   61PHE    CD1  639   4.591   5.946   4.077 -0.4143  0.2264 -0.2310
   61PHE    HD1  640   4.583   5.918   3.973  0.5672 -0.5013 -0.1290
   61PHE    CE1  641   4.665   6.059   4.102 -0.0087 -0.1347  0.2188
   61PHE    HE1  642   4.714   6.106   4.018 -1.1147 -1.3343 -1.1703
   61PHE     CZ  643   4.678   6.100   4.232  0.1109 -0.4188  0.2976
   61PHE     HZ  644   4.748   6.179   4.252 -0.5535 -0.2163  1.9840
   61PHE    CD2  645   4.525   5.931   4.303  0.0416 -0.0800 -0.1849
   61PHE    HD2  646   4.480   5.878   4.385  2.8734 -0.2927  1.3508
   61PHE    CE2  647   4.606   6.038   4.332 -0.3958  0.1290  0.2774
   61PHE    HE2  648   4.612   6.086   4.428  0.0925 -1.4513  1.0602
   61PHE      C  649   4.191   5.730   4.071  1.1314  0.5056 -0.0962
   61PHE      O  650   4.172   5.623   4.129  0.8775  0.6872  0.1596
   62GLU      N  651   4.143   5.760   3.949  0.1654 -0.3184  0.0716
   62GLU     HN  652   4.162   5.853   3.919 -3.1432  0.6203  0.5142
   62GLU     CA  653   4.065   5.680   3.860  0.0598 -0.6211  0.4326
   62GLU     HA  654   3.966   5.667   3.901 -0.7854  0.7446 -1.0781
   62GLU     CB  655   4.039   5.755   3.728 -0.1066 -0.4590  0.5585
   62GLU    HB1  656   4.018   5.683   3.646 -0.5380  0.1126  0.1631
   62GLU    HB2  657   4.132   5.807   3.696 -0.6059 -1.5760 -3.1795
   62GLU     CG  658   3.924   5.855   3.736 -0.1188 -0.4255 -0.0427
   62GLU    HG1  659   3.947   5.921   3.823 -2.1843 -0.0365  0.2603
   62GLU    HG2  660   3.844   5.786   3.768  1.2602 -1.1523  1.9766
   62GLU     CD  661   3.910   5.941   3.611 -0.4044  0.1879  0.4071
   62GLU    OE1  662   3.993   6.036   3.604  0.0878 -0.2973 -0.5817
   62GLU    OE2  663   3.823   5.921   3.522 -0.0327  0.1792  0.0426
   62GLU      C  664   4.119   5.542   3.843  0.1277 -0.5337 -0.0716
   62GLU      O  665   4.044   5.444   3.837 -0.4094 -0.1226 -0.1943
   63ARG      N  666   4.253   5.530   3.842  0.1920  0.1545  0.2744
   63ARG     HN  667   4.323   5.600   3.833 -1.0353  1.1964 -2.1470
   63ARG     CA  668   4.314   5.403   3.821  0.7862  0.4761  0.0196
   63ARG     HA  669   4.264   5.365   3.733  1.4487  1.7405 -0.9324
   63ARG     CB  670   4.462   5.417   3.783  0.8006 -0.1816 -0.1866
   63ARG    HB1  671   4.472   5.459   3.681  1.1599 -0.7474 -0.3865
   63ARG    HB2  672   4.512   5.318   3.780 -1.8754 -1.5943 -1.4306
   63ARG     CG  673   4.543   5.511   3.873  0.4333 -0.0579  0.0176
   63ARG    HG1  674   4.546   5.488   3.982 -3.2549  0.0706  0.2807
   63ARG    HG2  675   4.497   5.611   3.861  0.4056 -0.0634  0.0720
   63ARG     CD  676   4.693   5.511   3.842  0.3596  0.2367 -0.3551
   63ARG    HD1  677   4.727   5.405   3.837  0.0036  0.1846 -2.2266
   63ARG    HD2  678   4.750   5.564   3.921 -2.0999  2.6887 -0.0652
   63ARG     NE  679   4.715   5.576   3.710  0.3672  0.4407 -0.2515
   63ARG     HE  680   4.686   5.671   3.702 -1.6895  0.4362  4.1332
   63ARG     CZ  681   4.808   5.538   3.617  0.4505 -0.0142  0.0155
   63ARG    NH1  682   4.861   5.413   3.613 -0.4069 -0.3857 -0.0335
   63ARG   HH11  683   4.858   5.339   3.681 -0.6676 -0.4895 -0.1600
   63ARG   HH12  684   4.940   5.398   3.553 -0.9744 -0.0441 -0.8741
   63ARG    NH2  685   4.853   5.633   3.530  0.1806 -0.1387 -0.2581
   63ARG   HH21  686   4.818   5.726   3.539 -0.0014 -0.0556 -1.5352
   63ARG   HH22  687   4.928   5.609   3.467  1.7785  1.3223  1.0082
   63ARG      C  688   4.304   5.312   3.939  0.5608  0.4457 -0.0228
   63ARG      O  689   4.343   5.196   3.927 -0.1357  0.2112 -0.0606
   64LEU      N  690   4.262   5.359   4.058  0.3435 -0.6994  0.3614
   64LEU     HN  691   4.234   5.455   4.059  1.1258 -0.3125 -2.9224
   64LEU     CA  692   4.247   5.282   4.178  0.4140 -0.7133  0.3610
   64LEU     HA  693   4.278   5.180   4.161  0.4819 -0.6596  0.1511
   64LEU     CB  694   4.315   5.360   4.291  0.0764 -0.1331  0.1706
   64LEU    HB1  695   4.282   5.308   4.383  0.7878 -1.2912 -0.2104
   64LEU    HB2  696   4.277   5.464   4.290 -1.1758 -0.5834 -0.3020
   64LEU     CG  697   4.468   5.368   4.270 -0.0012  0.3182 -0.2506
   64LEU     HG  698   4.483   5.422   4.174 -1.5166 -2.5544 -2.2465
   64LEU    CD1  699   4.521   5.455   4.386  0.4838 -0.3710  0.0493
   64LEU   HD11  700   4.482   5.419   4.484  0.6405  1.6523  0.8913
   64LEU   HD12  701   4.487   5.559   4.369 -1.3320 -1.2816 -2.7605
   64LEU   HD13  702   4.631   5.453   4.373  0.1753 -1.5865 -3.9661
   64LEU    CD2  703   4.536   5.230   4.267 -0.1530  0.2340  0.0858
   64LEU   HD21  704   4.526   5.189   4.370  0.3309  0.2507  0.1433
   64LEU   HD22  705   4.641   5.243   4.235 -0.0193 -1.9407 -0.4776
   64LEU   HD23  706   4.489   5.163   4.192 -0.1566  0.5101 -0.1589
   64LEU      C  707   4.103   5.269   4.216  0.2724 -0.6912 -0.1510
   64LEU      O  708   4.068   5.201   4.313 -0.4810  0.7111  0.5855
   65GLN      N  709   4.007   5.325   4.141  0.3234 -0.6991 -0.2229
   65GLN     HN  710   4.026   5.372   4.055 -0.8953  1.6875  0.7119
   65GLN     CA  711   3.871   5.293   4.172  0.1449  0.0659 -0.1986
   65GLN     HA  712   3.854   5.285   4.279  4.3568 -0.0986  0.6281
   65GLN     CB  713   3.782   5.415   4.141  0.2486  0.1425 -0.1996
   65GLN    HB1  714   3.673   5.397   4.147  0.2715 -1.7734 -3.2820
   65GLN    HB2  715   3.800   5.447   4.036  1.4561 -0.0156 -0.0600
   65GLN     CG  716   3.816   5.533   4.231  0.0702  0.0798 -0.0515
   65GLN    HG1  717   3.924   5.561   4.234 -0.3570  1.9914  3.6954
   65GLN    HG2  718   3.780   5.514   4.335  1.7575  0.8309  0.7244
   65GLN     CD  719   3.744   5.654   4.173 -0.3367 -0.2345 -0.2057
   65GLN    OE1  720   3.707   5.666   4.056  0.1512 -0.6190 -0.4035
   65GLN    NE2  721   3.719   5.756   4.259 -0.0084  0.1829 -0.6004
   65GLN   HE21  722   3.675   5.837   4.220  1.3875  0.0970 -2.5050
   65GLN   HE22  723   3.741   5.742   4.356  1.0904  1.3803 -0.6438
   65GLN      C  724   3.830   5.165   4.108 -0.3372  0.4151 -0.5930
   65GLN      O  725   3.816   5.156   3.986 -0.1414 -0.0185 -0.5823
   66THR      N  726   3.805   5.060   4.189 -0.6830  0.6619 -0.3715
   66THR     HN  727   3.815   5.061   4.288 -1.3091 -0.8736 -0.2619
   66THR     CA  728   3.744   4.939   4.142  0.5444 -0.1472  0.0736
   66THR     HA  729   3.660   4.966   4.081  0.8481 -0.0193 -0.2889
   66THR     CB  730   3.824   4.846   4.057  0.2011 -0.4101  0.0401
   66THR     HB  731   3.858   4.899   3.965  1.7557  1.1426  1.4476
   66THR    OG1  732   3.759   4.724   4.023 -0.2448 -0.2001  0.1430
   66THR    HG1  733   3.690   4.758   3.965  1.3847  2.4445 -0.4297
   66THR    CG2  734   3.952   4.806   4.133  0.1655 -0.0798  0.2726
   66THR   HG21  735   3.936   4.762   4.233  1.8803  1.9351  1.5040
   66THR   HG22  736   4.013   4.898   4.146 -1.3484  1.1625 -0.9475
   66THR   HG23  737   4.007   4.737   4.065 -1.0317 -0.4915 -0.3112
   66THR      C  738   3.697   4.881   4.271 -0.0130 -0.1748 -0.1421
   66THR      O  739   3.737   4.925   4.378  0.1474 -0.1297 -0.2214
   67VAL      N  740   3.604   4.783   4.269 -0.6643  0.4334 -0.0400
   67VAL     HN  741   3.594   4.738   4.181  1.7024 -1.5186  0.5628
   67VAL     CA  742   3.526   4.730   4.377  0.0654 -0.2125  0.1768
   67VAL     HA  743   3.474   4.813   4.422  1.5612  4.0443 -4.8539
   67VAL     CB  744   3.419   4.642   4.321 -0.1371 -0.0284  0.2742
   67VAL     HB  745   3.449   4.587   4.229 -2.7819 -1.1275 -0.0368
   67VAL    CG1  746   3.368   4.540   4.424 -0.2701  0.0547  0.2899
   67VAL   HG11  747   3.281   4.485   4.382 -1.0650 -0.3896  2.3755
   67VAL   HG12  748   3.332   4.587   4.518 -0.4122 -2.2530  1.4446
   67VAL   HG13  749   3.441   4.459   4.444 -0.6902 -0.7373 -1.2564
   67VAL    CG2  750   3.296   4.725   4.279 -0.1000  0.1059  0.4336
   67VAL   HG21  751   3.236   4.759   4.366 -2.5514 -2.1448 -0.2520
   67VAL   HG22  752   3.236   4.658   4.215  1.7749 -0.2780 -1.0463
   67VAL   HG23  753   3.317   4.814   4.215  0.0868 -0.3170 -0.1010
   67VAL      C  754   3.605   4.670   4.488  0.4250  0.1112  0.0995
   67VAL      O  755   3.586   4.705   4.604  0.1780 -0.3726  0.2063
   68THR      N  756   3.709   4.591   4.456  0.2258  0.0145 -0.3149
   68THR     HN  757   3.718   4.556   4.363 -1.8277 -0.0440 -0.5362
   68THR     CA  758   3.806   4.535   4.545  0.1191 -0.0062 -0.2119
   68THR     HA  759   3.751   4.473   4.613 -0.7276  0.0181 -0.8638
   68THR     CB  760   3.905   4.443   4.480 -0.2795 -0.3226 -0.3733
   68THR     HB  761   3.980   4.506   4.428 -1.1061  0.1320 -1.0392
   68THR    OG1  762   3.852   4.360   4.377  0.3134 -0.1690 -0.8064
   68THR    HG1  763   3.787   4.304   4.419 -1.0423  0.5586 -1.8518
   68THR    CG2  764   3.967   4.348   4.584 -0.1796  0.4255  0.2588
   68THR   HG21  765   4.034   4.278   4.529 -0.5462 -0.2743  0.6803
   68THR   HG22  766   3.886   4.288   4.632  0.6131 -0.5093  0.4564
   68THR   HG23  767   4.026   4.405   4.659 -0.8568  1.9645 -0.3429
   68THR      C  768   3.874   4.639   4.627 -0.1196  0.2150 -0.2935
   68THR      O  769   3.905   4.624   4.745 -1.1590  0.0617 -0.0318
   69ASN      N  770   3.906   4.754   4.564  0.1984  0.0108 -0.5047
   69ASN     HN  771   3.883   4.770   4.468  0.6831  0.9165 -0.4766
   69ASN     CA  772   3.975   4.860   4.631  0.1464  0.0108 -0.4507
   69ASN     HA  773   4.053   4.813   4.689  1.8419  0.1090 -2.5209
   69ASN     CB  774   4.048   4.955   4.534  0.3580  0.2550 -0.0523
   69ASN    HB1  775   4.098   5.025   4.604 -1.6298  1.6589  0.0434
   69ASN    HB2  776   3.977   4.999   4.461  2.2672  1.1734 -1.4392
   69ASN     CG  777   4.158   4.886   4.455  0.3169  0.0410  0.0760
   69ASN    OD1  778   4.202   4.775   4.485  0.0781 -0.0565  0.0695
   69ASN    ND2  779   4.186   4.944   4.335 -0.1387 -0.0346 -0.0673
   69ASN   HD21  780   4.149   5.036   4.322 -0.4255  0.0072  0.9633
   69ASN   HD22  781   4.235   4.889   4.267  0.5033 -0.2730  0.5775
   69ASN      C  782   3.884   4.938   4.720  0.1532 -0.3428 -0.1326
   69ASN      O  783   3.932   5.008   4.809 -0.1449  0.0130 -0.2509
   70TYR      N  784   3.751   4.943   4.700  0.0537 -0.5386  0.4501
   70TYR     HN  785   3.719   4.907   4.613  2.8309 -1.0493 -0.4710
   70TYR     CA  786   3.663   5.005   4.794 -0.3544 -0.1480 -0.1842
   70TYR     HA  787   3.706   5.102   4.813  0.5981 -0.1852 -1.9234
   70TYR     CB  788   3.515   5.012   4.753 -0.3714  0.5854 -0.0054
   70TYR    HB1  789   3.463   5.065   4.836 -0.2536 -1.3136  1.3590
   70TYR    HB2  790   3.477   4.908   4.740 -1.4486  0.8846  0.6101
   70TYR     CG  791   3.498   5.091   4.628  0.0598 -0.1364 -0.5212
   70TYR    CD1  792   3.568   5.208   4.612 -0.1143 -0.0236 -0.4534
   70TYR    HD1  793   3.627   5.249   4.693  1.0208 -0.4083 -1.0641
   70TYR    CE1  794   3.577   5.273   4.491  0.4263  0.1095 -0.3459
   70TYR    HE1  795   3.634   5.364   4.494 -0.2403  0.5354  1.6736
   70TYR     CZ  796   3.497   5.227   4.389 -0.5923  0.4389  0.2903
   70TYR     OH  797   3.493   5.283   4.260  0.2854  0.0952  0.1120
   70TYR     HH  798   3.469   5.375   4.268 -3.0600 -0.5253 -1.0992
   70TYR    CD2  799   3.407   5.056   4.531 -0.5032 -0.0467 -0.0251
   70TYR    HD2  800   3.346   4.969   4.548  2.0398 -1.4893  2.5837
   70TYR    CE2  801   3.413   5.119   4.409  0.4779 -0.5023 -0.2185
   70TYR    HE2  802   3.351   5.081   4.330 -0.9963  0.2157  0.5590
   70TYR      C  803   3.676   4.926   4.920  0.2552  0.0170 -0.1447
   70TYR      O  804   3.672   4.976   5.032  0.3936  0.0199 -0.1411
   71PHE      N  805   3.680   4.792   4.918  0.0016  0.0141 -0.4768
   71PHE     HN  806   3.653   4.752   4.830 -1.4274 -0.5328  0.1736
   71PHE     CA  807   3.698   4.707   5.032  0.1473  0.1431 -0.4046
   71PHE     HA  808   3.623   4.736   5.105 -0.8424 -0.3090 -1.2090
   71PHE     CB  809   3.686   4.558   4.997  0.2682  0.0562 -0.0745
   71PHE    HB1  810   3.706   4.497   5.088 -0.0298 -0.1323 -0.1336
   71PHE    HB2  811   3.761   4.519   4.925  0.8994 -1.1841  1.2112
   71PHE     CG  812   3.551   4.518   4.948  0.0701  0.4127  0.1745
   71PHE    CD1  813   3.433   4.560   5.005  0.2689  0.5290  0.5019
   71PHE    HD1  814   3.436   4.613   5.099  0.2019  2.6786 -0.6372
   71PHE    CE1  815   3.312   4.513   4.960  0.5251  0.3553 -0.0132
   71PHE    HE1  816   3.219   4.551   4.999 -0.3445 -2.3499  0.7176
   71PHE     CZ  817   3.302   4.428   4.852 -0.1216  0.1943  0.1759
   71PHE     HZ  818   3.207   4.379   4.833 -0.3906  1.0389 -0.6961
   71PHE    CD2  819   3.545   4.430   4.842 -0.3950  0.2964  0.2961
   71PHE    HD2  820   3.636   4.394   4.797 -0.9763 -0.9514  0.0935
   71PHE    CE2  821   3.422   4.393   4.795 -0.2193 -0.1245  0.1627
   71PHE    HE2  822   3.430   4.311   4.724 -0.9857 -2.0904  2.2204
   71PHE      C  823   3.832   4.726   5.094 -0.0381 -0.0019  0.0422
   71PHE      O  824   3.837   4.726   5.217  0.0497 -0.2149  0.0378
   72ILE      N  825   3.940   4.754   5.019  0.5206 -0.4274  0.6745
   72ILE     HN  826   3.935   4.740   4.921 -1.8704  1.3806  0.4504
   72ILE     CA  827   4.063   4.799   5.076  0.2803  0.6678  0.3621
   72ILE     HA  828   4.091   4.732   5.157 -0.5606  1.2127  1.1256
   72ILE     CB  829   4.174   4.802   4.976 -0.0886  0.0418 -0.0708
   72ILE     HB  830   4.132   4.852   4.886  0.3399 -0.1031 -0.3540
   72ILE    CG2  831   4.290   4.895   5.014  0.4345 -0.9226  0.7275
   72ILE   HG21  832   4.248   4.998   5.012  0.7844 -0.7910 -0.1379
   72ILE   HG22  833   4.377   4.886   4.945  0.6679 -1.8710  1.1150
   72ILE   HG23  834   4.323   4.867   5.117 -0.7417 -0.4520  1.2497
   72ILE    CG1  835   4.212   4.659   4.934  0.2797  0.1291 -0.0432
   72ILE   HG11  836   4.121   4.596   4.919  0.7059 -0.3458 -0.7119
   72ILE   HG12  837   4.265   4.621   5.024 -2.8299 -3.7511  0.4410
   72ILE     CD  838   4.282   4.637   4.800 -0.4366 -0.6055 -0.3053
   72ILE    HD1  839   4.386   4.674   4.798 -0.5762 -0.1127 -3.4483
   72ILE    HD2  840   4.240   4.699   4.718  2.8458  1.5867 -0.5077
   72ILE    HD3  841   4.279   4.528   4.779  1.0604 -1.0652  1.5790
   72ILE      C  842   4.049   4.928   5.150  0.2646  0.9133 -0.0699
   72ILE      O  843   4.117   4.952   5.249 -0.0088  0.9424  0.1099
   73THR      N  844   3.964   5.024   5.110 -0.1093  0.5626 -0.1292
   73THR     HN  845   3.922   4.994   5.024 -1.6765  0.7630  0.5296
   73THR     CA  846   3.929   5.145   5.178  0.1785  0.2650  0.5499
   73THR     HA  847   4.026   5.190   5.198  0.2767  0.7484 -0.8789
   73THR     CB  848   3.845   5.237   5.095 -0.1110 -0.4292  0.0701
   73THR     HB  849   3.744   5.195   5.078 -0.0933 -0.7562  0.7368
   73THR    OG1  850   3.913   5.272   4.975 -0.3339 -0.0061  0.0675
   73THR    HG1  851   3.968   5.199   4.947 -1.5221 -1.7628  2.0722
   73THR    CG2  852   3.807   5.371   5.160 -0.2048 -0.4032 -0.0383
   73THR   HG21  853   3.892   5.435   5.193  1.0890 -2.1136  0.0673
   73THR   HG22  854   3.746   5.354   5.250 -1.5260  0.5667 -0.7217
   73THR   HG23  855   3.745   5.433   5.092  0.2666  0.9203  0.7029
   73THR      C  856   3.857   5.122   5.306 -0.3480  0.1615  0.2359
   73THR      O  857   3.881   5.204   5.395 -0.2345  0.1959  0.1728
   74SER      N  858   3.782   5.011   5.315  0.0378 -0.1504 -0.3400
   74SER     HN  859   3.768   4.947   5.239 -0.3842 -1.5249  0.8473
   74SER     CA  860   3.733   4.959   5.439  0.0591 -0.1706 -0.3416
   74SER     HA  861   3.687   5.040   5.493 -0.6649 -0.5841 -0.3233
   74SER     CB  862   3.612   4.865   5.424 -0.3352  0.2761  0.0389
   74SER    HB1  863   3.624   4.780   5.354  0.1670 -1.1575  1.8024
   74SER    HB2  864   3.533   4.930   5.379  0.4825  2.0895  1.0860
   74SER     OG  865   3.561   4.804   5.542 -0.1585  0.5429  0.2530
   74SER    HG1  866   3.607   4.721   5.552  0.6078  1.0967  1.6546
   74SER      C  867   3.843   4.918   5.531 -0.1015 -0.1782 -0.1533
   74SER      O  868   3.840   4.950   5.650  0.3784  0.3551 -0.2792
   75LEU      N  869   3.951   4.851   5.487  0.4327  0.7571 -0.2918
   75LEU     HN  870   3.954   4.828   5.390 -1.1284 -1.4919  0.1129
   75LEU     CA  871   4.071   4.813   5.555 -0.0417 -0.0490  0.1130
   75LEU     HA  872   4.035   4.758   5.640  1.5227  0.3789  1.0932
   75LEU     CB  873   4.148   4.726   5.455  0.0645 -0.0821  0.2239
   75LEU    HB1  874   4.205   4.794   5.389  0.6908  1.7349  2.5141
   75LEU    HB2  875   4.074   4.665   5.398 -0.5370  1.7411 -1.0463
   75LEU     CG  876   4.252   4.630   5.517  0.0910  0.1186  0.4909
   75LEU     HG  877   4.307   4.692   5.591 -1.1134  0.4857  1.1182
   75LEU    CD1  878   4.176   4.521   5.594 -0.0060  0.3981  0.7905
   75LEU   HD11  879   4.142   4.568   5.689 -1.4977 -0.3417  0.6545
   75LEU   HD12  880   4.231   4.429   5.624  1.0015  0.9227  0.6103
   75LEU   HD13  881   4.089   4.479   5.540  0.8409 -0.8367  0.3403
   75LEU    CD2  882   4.337   4.570   5.404 -0.0885  0.1893  0.3161
   75LEU   HD21  883   4.262   4.516   5.343  0.5702 -1.0795  0.5918
   75LEU   HD22  884   4.408   4.488   5.428 -0.7181 -0.7605 -0.9566
   75LEU   HD23  885   4.398   4.640   5.342 -0.5351 -0.1736 -0.5456
   75LEU      C  886   4.153   4.930   5.597 -0.5348  0.3346  0.0219
   75LEU      O  887   4.185   4.933   5.716 -0.1933 -0.1932 -0.0536
   76ALA      N  888   4.181   5.027   5.508  0.0875  0.1949  0.0604
   76ALA     HN  889   4.155   5.015   5.413  0.7711 -0.3363 -0.0661
   76ALA     CA  890   4.257   5.143   5.544  0.3437  0.1425 -0.3038
   76ALA     HA  891   4.342   5.100   5.596 -0.8388  0.3590  1.9695
   76ALA     CB  892   4.312   5.222   5.425 -0.2029 -0.2596 -0.8266
   76ALA    HB1  893   4.365   5.307   5.473 -0.5940 -1.6599  2.3549
   76ALA    HB2  894   4.224   5.262   5.370 -0.9817 -1.5708 -0.5672
   76ALA    HB3  895   4.384   5.171   5.358 -1.3659 -1.4923 -1.1946
   76ALA      C  896   4.188   5.228   5.645  0.2427  0.9229 -1.0253
   76ALA      O  897   4.247   5.286   5.737 -0.1035 -0.0101 -0.1974
   77CYS      N  898   4.054   5.235   5.643  0.2000  0.8902  0.3677
   77CYS     HN  899   4.001   5.195   5.568 -0.3000  0.6375  0.8510
   77CYS     CA  900   3.973   5.287   5.749 -0.1511  0.0317  0.5304
   77CYS     HA  901   3.995   5.393   5.755 -0.7320  0.4322 -2.5726
   77CYS     CB  902   3.822   5.292   5.718  0.0959 -0.0667 -0.7528
   77CYS    HB1  903   3.770   5.325   5.810  1.0399  2.1816 -0.9442
   77CYS    HB2  904   3.791   5.191   5.684 -0.3420  0.5592 -2.3004
   77CYS     SG  905   3.789   5.422   5.595 -0.1025  0.4039 -0.2086
   77CYS    HG1  906   3.766   5.326   5.506  0.2792 -2.1108  2.2517
   77CYS      C  907   3.990   5.220   5.881  0.2877  0.7432  0.8421
   77CYS      O  908   4.030   5.277   5.982  0.4445  1.0892  0.5870
   78ALA      N  909   3.978   5.086   5.884 -0.2802  0.7642 -0.0579
   78ALA     HN  910   3.956   5.039   5.798  1.5506 -1.5408  0.6227
   78ALA     CA  911   3.993   5.005   6.001 -0.0596 -0.1019 -0.6725
   78ALA     HA  912   3.922   5.054   6.066 -1.5213  0.1436 -2.3570
   78ALA     CB  913   3.949   4.862   5.965 -0.5847  0.0389 -0.5965
   78ALA    HB1  914   3.949   4.796   6.055  1.9286  1.1301  0.2803
   78ALA    HB2  915   4.025   4.838   5.888  0.2156  1.7730 -0.3954
   78ALA    HB3  916   3.848   4.862   5.918 -0.7484  1.8479 -0.3360
   78ALA      C  917   4.128   5.015   6.063 -0.3582  0.1762 -0.0691
   78ALA      O  918   4.150   5.024   6.184  0.1627  0.3768 -0.1802
   79ASP      N  919   4.232   5.019   5.979  0.2109 -0.0347  0.6219
   79ASP     HN  920   4.215   4.995   5.884  0.9922 -0.2590  0.5266
   79ASP     CA  921   4.366   5.059   6.012  0.2737  0.3169 -0.0424
   79ASP     HA  922   4.398   4.986   6.084 -2.7356 -1.8578 -0.7264
   79ASP     CB  923   4.455   5.037   5.889  0.1390 -0.0196 -0.0778
   79ASP    HB1  924   4.551   5.082   5.920 -0.3237  1.2217 -0.4191
   79ASP    HB2  925   4.416   5.098   5.805 -0.0414  0.9715  0.7026
   79ASP     CG  926   4.480   4.892   5.849  0.5781  0.0912 -0.2062
   79ASP    OD1  927   4.460   4.796   5.921  0.1407  0.0771 -0.3435
   79ASP    OD2  928   4.535   4.882   5.720  0.0454 -0.1512 -0.4161
   79ASP    HD2  929   4.550   4.968   5.682  0.3696 -0.7183 -1.6249
   79ASP      C  930   4.390   5.195   6.067  0.7012  0.2557 -0.0784
   79ASP      O  931   4.473   5.213   6.157  0.4375  0.5276  0.1139
   80LEU      N  932   4.328   5.296   6.003  0.2249 -0.1504 -0.2609
   80LEU     HN  933   4.274   5.281   5.920  0.6404  0.9683 -0.7549
   80LEU     CA  934   4.319   5.430   6.050 -0.3797 -0.2995  0.0524
   80LEU     HA  935   4.417   5.475   6.061 -0.6170  0.7195 -1.5773
   80LEU     CB  936   4.241   5.516   5.948  0.2072 -0.4942 -0.5686
   80LEU    HB1  937   4.135   5.482   5.945  0.1899 -0.3422 -2.6877
   80LEU    HB2  938   4.275   5.492   5.845  0.4028  1.2550 -0.9381
   80LEU     CG  939   4.249   5.668   5.969  0.3376 -0.5895  0.0953
   80LEU     HG  940   4.211   5.700   6.069 -2.8790  2.8541 -1.9636
   80LEU    CD1  941   4.398   5.704   5.965  0.1424  0.2159  0.0024
   80LEU   HD11  942   4.438   5.668   6.062 -0.8654 -3.2952 -0.7658
   80LEU   HD12  943   4.411   5.815   5.960  0.2992  0.2816  1.4336
   80LEU   HD13  944   4.454   5.650   5.886 -0.1437  0.5443 -0.4245
   80LEU    CD2  945   4.186   5.742   5.851  0.5930 -0.1141  0.2567
   80LEU   HD21  946   4.227   5.695   5.759  1.9696 -0.2671  0.9301
   80LEU   HD22  947   4.210   5.851   5.857  0.7067 -0.0122 -1.4189
   80LEU   HD23  948   4.079   5.714   5.859  0.7627 -0.9643 -0.3133
   80LEU      C  949   4.250   5.441   6.182  0.3156 -0.4186  0.4309
   80LEU      O  950   4.294   5.522   6.262  0.3667 -0.0264  0.0110
   81VAL      N  951   4.130   5.382   6.201 -0.0300  0.0953 -0.1143
   81VAL     HN  952   4.089   5.326   6.129 -2.1111  0.3359  0.8148
   81VAL     CA  953   4.059   5.376   6.325 -0.0912  0.2096 -0.1439
   81VAL     HA  954   4.043   5.480   6.348  1.0429  0.9956 -2.5657
   81VAL     CB  955   3.928   5.304   6.315 -0.0781  0.1606  0.0246
   81VAL     HB  956   3.939   5.204   6.267  2.3324  0.9849 -1.3599
   81VAL    CG1  957   3.868   5.295   6.456  0.0956  0.3309  0.1089
   81VAL   HG11  958   3.884   5.388   6.514  2.3784 -0.0813  0.2144
   81VAL   HG12  959   3.909   5.206   6.508  3.3271 -1.0689 -4.2231
   81VAL   HG13  960   3.759   5.272   6.464  0.4301 -0.9662  1.2383
   81VAL    CG2  961   3.835   5.379   6.218 -0.0205 -0.1534 -0.2772
   81VAL   HG21  962   3.771   5.445   6.280  1.4767 -1.5745  3.0077
   81VAL   HG22  963   3.774   5.312   6.154  0.6066  0.1835 -1.2639
   81VAL   HG23  964   3.889   5.449   6.150 -0.3886  0.2289 -0.1801
   81VAL      C  965   4.145   5.320   6.433 -0.6045 -0.4621 -0.0783
   81VAL      O  966   4.148   5.379   6.541  0.2217  0.2779 -0.4995
   82MET      N  967   4.218   5.209   6.415  0.0744 -0.0813  0.2883
   82MET     HN  968   4.210   5.163   6.327 -2.3672 -0.7942  0.8073
   82MET     CA  969   4.314   5.161   6.510 -0.1735 -0.0130  0.5773
   82MET     HA  970   4.277   5.133   6.607  2.9501  2.4440  2.6965
   82MET     CB  971   4.385   5.037   6.452 -0.4570 -0.0467  0.3003
   82MET    HB1  972   4.453   5.067   6.370  1.6859 -1.4617  1.4783
   82MET    HB2  973   4.305   4.971   6.413  1.8894 -3.0310  0.1706
   82MET     CG  974   4.453   4.959   6.565 -0.3244  0.0364  0.2755
   82MET    HG1  975   4.373   4.923   6.633 -0.8497  0.8932  0.1249
   82MET    HG2  976   4.526   5.024   6.618  0.2581 -1.4229  1.3065
   82MET     SD  977   4.553   4.831   6.484 -0.0142  0.2007  0.3950
   82MET     CE  978   4.412   4.724   6.444  0.0847  0.1297  0.2332
   82MET    HE1  979   4.325   4.745   6.510  0.6887 -0.5447  1.2798
   82MET    HE2  980   4.447   4.621   6.467  0.8988  0.0976 -1.0427
   82MET    HE3  981   4.385   4.710   6.337  1.7705 -0.0925 -0.1781
   82MET      C  982   4.418   5.258   6.556  0.2459 -0.3439  0.3410
   82MET      O  983   4.432   5.271   6.677  0.4539 -0.3605  0.3186
   83GLY      N  984   4.485   5.326   6.462  0.2845 -0.1879  0.4826
   83GLY     HN  985   4.457   5.309   6.367  2.3234  1.4754 -0.5026
   83GLY     CA  986   4.585   5.425   6.487  0.1369  0.1687 -0.2946
   83GLY    HA1  987   4.616   5.463   6.391  2.3932 -1.3300 -0.2310
   83GLY    HA2  988   4.675   5.385   6.533  0.8448  0.8086 -1.0797
   83GLY      C  989   4.540   5.545   6.563 -0.1156 -0.2032  0.1535
   83GLY      O  990   4.615   5.600   6.643 -0.1285 -0.2027  0.1655
   84LEU      N  991   4.414   5.589   6.548  0.0855  0.1615 -0.5575
   84LEU     HN  992   4.342   5.546   6.494 -0.5102 -0.3018  0.5661
   84LEU     CA  993   4.373   5.702   6.626  0.1769 -0.0864 -0.1444
   84LEU     HA  994   4.457   5.767   6.646  0.2896 -0.4708  0.6720
   84LEU     CB  995   4.276   5.787   6.542  0.0232  0.0593  0.1820
   84LEU    HB1  996   4.237   5.877   6.594  1.2992  0.4620  0.4874
   84LEU    HB2  997   4.188   5.721   6.526 -0.7719  1.2470 -0.5152
   84LEU     CG  998   4.334   5.833   6.407 -0.5317  0.2347  0.0020
   84LEU     HG  999   4.373   5.748   6.348  0.0885  0.0384  0.6733
   84LEU    CD1 1000   4.230   5.911   6.326  0.1852  0.3262 -0.8459
   84LEU   HD11 1001   4.137   5.852   6.317 -0.4497  0.9756  0.9078
   84LEU   HD12 1002   4.271   5.954   6.232  0.9401 -0.0282 -0.6810
   84LEU   HD13 1003   4.191   5.996   6.387  0.3963 -0.4563  0.4055
   84LEU    CD2 1004   4.459   5.919   6.434 -0.1404 -0.2713 -0.1847
   84LEU   HD21 1005   4.425   6.006   6.494 -0.4183 -0.2482 -0.3745
   84LEU   HD22 1006   4.519   5.948   6.345  1.0188  0.3088  0.7526
   84LEU   HD23 1007   4.532   5.863   6.497  0.8130  1.0377 -0.0822
   84LEU      C 1008   4.314   5.657   6.755  0.2382 -0.4265 -0.2340
   84LEU      O 1009   4.338   5.724   6.856  0.2211 -0.3567 -0.2768
   85ALA      N 1010   4.224   5.557   6.752  0.1362 -0.3294 -0.4367
   85ALA     HN 1011   4.211   5.512   6.664 -1.2022 -0.4605 -0.1927
   85ALA     CA 1012   4.135   5.524   6.859 -0.0329  0.2686 -0.3910
   85ALA     HA 1013   4.133   5.608   6.927  0.2277 -0.8200  1.0026
   85ALA     CB 1014   3.998   5.494   6.796  0.1768 -0.7803 -0.3607
   85ALA    HB1 1015   3.951   5.583   6.749  3.8294  0.3579 -2.2941
   85ALA    HB2 1016   3.936   5.461   6.881  0.3735  0.0615  0.1207
   85ALA    HB3 1017   4.006   5.403   6.732  0.2741 -2.1613  1.5492
   85ALA      C 1018   4.184   5.410   6.941 -0.3725  0.1671 -0.3274
   85ALA      O 1019   4.150   5.404   7.059  0.2446  0.2089 -0.1412
   86VAL      N 1020   4.282   5.330   6.895  0.0756  0.1172  0.6956
   86VAL     HN 1021   4.326   5.340   6.806  0.5526  0.8168  0.9987
   86VAL     CA 1022   4.331   5.217   6.967  0.1804 -0.0879  0.2993
   86VAL     HA 1023   4.268   5.197   7.052 -0.3200  0.0212 -0.0423
   86VAL     CB 1024   4.312   5.086   6.895 -0.3869 -0.0053  0.2956
   86VAL     HB 1025   4.357   5.079   6.793 -1.8511  1.3296 -0.4944
   86VAL    CG1 1026   4.363   4.970   6.981 -0.6063 -0.1246  0.2636
   86VAL   HG11 1027   4.310   4.972   7.079 -1.2316  1.0351 -0.0826
   86VAL   HG12 1028   4.474   4.976   6.986 -0.5102 -0.6221 -0.8496
   86VAL   HG13 1029   4.340   4.875   6.926 -0.0529  0.2497 -0.6434
   86VAL    CG2 1030   4.161   5.067   6.872 -0.3399 -0.4022  0.3114
   86VAL   HG21 1031   4.136   4.961   6.849 -3.4780  0.8937 -3.2979
   86VAL   HG22 1032   4.119   5.129   6.790 -0.6528  0.0740  0.8227
   86VAL   HG23 1033   4.103   5.103   6.959  1.5842 -2.0887  2.4376
   86VAL      C 1034   4.470   5.233   7.018  0.3240 -0.2743 -0.0301
   86VAL      O 1035   4.496   5.236   7.138 -0.2622 -0.0009  0.0898
   87VAL      N 1036   4.563   5.239   6.920  0.0443 -0.0173 -0.2822
   87VAL     HN 1037   4.530   5.245   6.827 -0.1752 -0.1069 -0.2097
   87VAL     CA 1038   4.703   5.224   6.947 -0.0322 -0.0783  0.0854
   87VAL     HA 1039   4.722   5.134   7.004 -3.1836  0.6032  2.5637
   87VAL     CB 1040   4.773   5.213   6.815  0.2701 -0.2201  0.2565
   87VAL     HB 1041   4.741   5.285   6.737 -0.6061 -1.0567 -0.1707
   87VAL    CG1 1042   4.925   5.228   6.834  0.3025  0.0972 -0.2384
   87VAL   HG11 1043   4.972   5.176   6.920 -0.1925 -1.6266 -0.9729
   87VAL   HG12 1044   4.946   5.336   6.846 -2.1491  0.5661  0.4291
   87VAL   HG13 1045   4.961   5.172   6.745  1.1545  0.3250 -0.0469
   87VAL    CG2 1046   4.745   5.073   6.758  0.2313 -0.0940 -0.0344
   87VAL   HG21 1047   4.646   5.026   6.771  0.8544 -1.2317  0.7424
   87VAL   HG22 1048   4.809   5.003   6.816 -1.8025 -2.2256 -0.2004
   87VAL   HG23 1049   4.770   5.071   6.650  1.6922  0.8782  0.2540
   87VAL      C 1050   4.754   5.332   7.036 -0.3825  0.1020  0.0689
   87VAL      O 1051   4.838   5.289   7.115 -0.7293  0.4821  0.6505
   88PRO      N 1052   4.729   5.460   7.037 -0.2138  0.1362  0.1087
   88PRO     CD 1053   4.654   5.532   6.935  0.0087  0.2736  0.0425
   88PRO    HD1 1054   4.555   5.483   6.916  0.0603  0.6139 -1.2042
   88PRO    HD2 1055   4.725   5.535   6.849  3.3358  0.3354  2.6058
   88PRO     CA 1056   4.795   5.552   7.124 -0.6874  0.6672 -0.0872
   88PRO     HA 1057   4.899   5.525   7.127 -0.9419 -0.3325  0.5537
   88PRO     CB 1058   4.766   5.692   7.071  0.2658  0.8243 -0.2199
   88PRO    HB1 1059   4.846   5.730   7.004  0.6970 -0.2831 -0.3400
   88PRO    HB2 1060   4.749   5.773   7.146  3.4104  2.0725 -0.7272
   88PRO     CG 1061   4.639   5.676   6.986 -0.2910 -0.0000  0.7391
   88PRO    HG1 1062   4.546   5.678   7.047 -1.1847  1.5087 -0.6044
   88PRO    HG2 1063   4.635   5.755   6.908  2.5084  0.0445  0.5571
   88PRO      C 1064   4.750   5.534   7.265  0.0728  0.3283  0.1149
   88PRO      O 1065   4.820   5.566   7.361  0.1153 -0.0991  0.2287
   89PHE      N 1066   4.622   5.497   7.280 -0.0317  0.5788 -0.1388
   89PHE     HN 1067   4.564   5.485   7.200 -0.7452 -2.5742  0.7183
   89PHE     CA 1068   4.571   5.460   7.409  0.8277 -0.1865 -0.0072
   89PHE     HA 1069   4.592   5.542   7.476 -1.3710  1.1694 -0.8702
   89PHE     CB 1070   4.418   5.447   7.403  0.8141  0.1070 -0.3240
   89PHE    HB1 1071   4.380   5.424   7.505  1.0704  0.2354 -0.1979
   89PHE    HB2 1072   4.393   5.370   7.328 -2.1053  0.2697  0.3414
   89PHE     CG 1073   4.355   5.579   7.372  0.2217 -0.0307  0.2618
   89PHE    CD1 1074   4.296   5.655   7.470 -0.1978 -0.1014  0.0666
   89PHE    HD1 1075   4.311   5.620   7.571  1.1987  0.9756  0.2569
   89PHE    CE1 1076   4.254   5.783   7.442  0.6582  0.1730 -0.0009
   89PHE    HE1 1077   4.206   5.842   7.519  1.4397 -2.1813  2.4530
   89PHE     CZ 1078   4.253   5.826   7.311  0.3895 -0.0113 -0.0621
   89PHE     HZ 1079   4.231   5.931   7.299 -2.5370 -0.5630 -0.2782
   89PHE    CD2 1080   4.335   5.613   7.240  0.7708  0.0700  0.2034
   89PHE    HD2 1081   4.363   5.552   7.156 -1.1532  2.2722 -2.1998
   89PHE    CE2 1082   4.301   5.744   7.212  0.0634 -0.1687 -0.0877
   89PHE    HE2 1083   4.302   5.772   7.108  1.4339  0.1759  0.0016
   89PHE      C 1084   4.627   5.338   7.474  0.0637 -0.4068  0.2530
   89PHE      O 1085   4.661   5.342   7.592 -0.2426  0.9515  0.3128
   90GLY      N 1086   4.649   5.230   7.397 -0.2248 -0.2731 -0.0193
   90GLY     HN 1087   4.618   5.228   7.302  3.0921  0.2791 -1.2361
   90GLY     CA 1088   4.720   5.118   7.450  0.1608  0.0635  0.1742
   90GLY    HA1 1089   4.710   5.035   7.383 -2.2687 -1.1296  1.8565
   90GLY    HA2 1090   4.677   5.090   7.545  1.2210  1.5836  1.1536
   90GLY      C 1091   4.866   5.144   7.469  0.2157 -0.0165 -0.1398
   90GLY      O 1092   4.922   5.101   7.569 -0.5159  0.1006  0.3244
   91ALA      N 1093   4.943   5.218   7.387 -0.3070  0.1868 -0.4577
   91ALA     HN 1094   4.895   5.258   7.310 -0.6492  0.3013 -0.1831
   91ALA     CA 1095   5.076   5.266   7.410 -0.3976  0.0339  0.4316
   91ALA     HA 1096   5.137   5.178   7.419 -1.7265 -1.0746 -0.8795
   91ALA     CB 1097   5.122   5.337   7.281 -0.2580 -0.2470  0.3282
   91ALA    HB1 1098   5.088   5.275   7.195 -3.8739  2.5068 -0.4840
   91ALA    HB2 1099   5.233   5.336   7.285 -0.2602 -0.5157  0.3970
   91ALA    HB3 1100   5.091   5.443   7.269  1.4064  0.2461  0.0844
   91ALA      C 1101   5.090   5.355   7.529  0.3258  0.6602 -0.1055
   91ALA      O 1102   5.182   5.342   7.609  0.0167 -0.3162  0.1139
   92ALA      N 1103   4.996   5.449   7.550 -0.3165 -0.0116  0.1008
   92ALA     HN 1104   4.921   5.463   7.485 -0.3841 -0.1518  0.1485
   92ALA     CA 1105   5.006   5.532   7.666  0.2147  0.3416 -0.1931
   92ALA     HA 1106   5.099   5.586   7.654 -1.9300  4.0713 -1.3551
   92ALA     CB 1107   4.894   5.634   7.644 -0.0443  0.0590 -0.1936
   92ALA    HB1 1108   4.793   5.589   7.644  1.0859 -2.6588  0.4690
   92ALA    HB2 1109   4.906   5.684   7.546  0.1724 -0.4822 -0.4454
   92ALA    HB3 1110   4.903   5.711   7.725 -0.4307 -0.0800 -0.0162
   92ALA      C 1111   4.994   5.470   7.801  0.2557  0.0569 -0.3191
   92ALA      O 1112   5.063   5.500   7.899  0.1180  0.3874 -0.3235
   93HSD      N 1113   4.910   5.365   7.810  0.1710  0.1590  0.1327
   93HSD     HN 1114   4.854   5.341   7.731  1.4205 -1.1072 -0.4193
   93HSD     CA 1115   4.889   5.283   7.925  0.2234 -0.1561 -0.0814
   93HSD     HA 1116   4.846   5.343   8.004 -2.5885  0.8799 -2.2338
   93HSD     CB 1117   4.788   5.171   7.898 -0.0098 -0.0309  0.2613
   93HSD    HB1 1118   4.821   5.091   7.828 -0.6021  0.0868 -0.1604
   93HSD    HB2 1119   4.706   5.219   7.841 -0.4909 -0.7412  0.3447
   93HSD    ND1 1120   4.784   5.082   8.136 -0.0677  0.0155 -0.3139
   93HSD    HD1 1121   4.882   5.090   8.155 -0.4278 -1.1861  2.5110
   93HSD     CG 1122   4.721   5.109   8.016 -0.4996 -0.3028 -0.1554
   93HSD    CE1 1123   4.688   5.052   8.227 -0.3509  0.4569 -0.4619
   93HSD    HE1 1124   4.713   5.025   8.330  1.0294  0.8017 -0.6926
   93HSD    NE2 1125   4.572   5.030   8.167 -0.5659  0.0287  0.0932
   93HSD    CD2 1126   4.593   5.066   8.035 -0.6924  0.3898  0.1697
   93HSD    HD2 1127   4.515   5.069   7.960  0.6176  1.2334 -1.2048
   93HSD      C 1128   5.015   5.215   7.966  0.1768 -0.2047 -0.0193
   93HSD      O 1129   5.047   5.207   8.085 -0.0182 -0.1428  0.0367
   94ILE      N 1130   5.090   5.154   7.873 -0.4714 -0.8509 -0.1269
   94ILE     HN 1131   5.056   5.145   7.780  0.8217  0.7130 -0.7875
   94ILE     CA 1132   5.222   5.102   7.895 -0.2402 -0.0274  0.4935
   94ILE     HA 1133   5.200   5.030   7.972 -2.0560 -0.2668 -0.2030
   94ILE     CB 1134   5.270   5.027   7.774 -0.6167  0.2754  0.1542
   94ILE     HB 1135   5.280   5.099   7.690 -1.1638 -1.7047 -1.7117
   94ILE    CG2 1136   5.417   4.984   7.788 -0.7059  0.0709  0.4759
   94ILE   HG21 1137   5.488   5.069   7.789  1.2253 -1.4413 -0.2732
   94ILE   HG22 1138   5.438   4.923   7.698 -2.4655  0.3210 -0.1416
   94ILE   HG23 1139   5.419   4.930   7.885  3.4578 -0.5831  0.2101
   94ILE    CG1 1140   5.182   4.906   7.736  0.2670 -0.3279 -0.0020
   94ILE   HG11 1141   5.078   4.930   7.766  0.8551  4.2507 -0.7500
   94ILE   HG12 1142   5.205   4.820   7.801  0.1263  0.0141  0.5051
   94ILE     CD 1143   5.198   4.861   7.591 -0.3178  0.1135 -0.2082
   94ILE    HD1 1144   5.228   4.953   7.536 -0.8261  0.3935 -0.0218
   94ILE    HD2 1145   5.106   4.816   7.549 -0.8103  0.6372  0.2941
   94ILE    HD3 1146   5.283   4.790   7.580 -0.0218  0.2703  0.9788
   94ILE      C 1147   5.325   5.191   7.955  0.1299 -0.1295  0.0210
   94ILE      O 1148   5.381   5.150   8.057  0.2619  0.3382  0.1369
   95LEU      N 1149   5.352   5.313   7.904  0.2894 -0.1226  0.1192
   95LEU     HN 1150   5.302   5.328   7.819 -0.9032 -2.9405  0.1871
   95LEU     CA 1151   5.438   5.411   7.961  0.2404 -0.3189  0.5369
   95LEU     HA 1152   5.531   5.363   7.984  0.4012 -2.1115 -3.2558
   95LEU     CB 1153   5.471   5.526   7.865  0.2651 -0.0845  0.8217
   95LEU    HB1 1154   5.556   5.581   7.909  1.3322 -0.1994 -0.9835
   95LEU    HB2 1155   5.386   5.597   7.850  2.4335  2.1010 -2.8786
   95LEU     CG 1156   5.511   5.475   7.725  0.5347  0.1698  0.8070
   95LEU     HG 1157   5.423   5.417   7.691 -1.0592  3.4557 -1.1105
   95LEU    CD1 1158   5.552   5.582   7.623 -0.3453 -0.0939  0.1674
   95LEU   HD11 1159   5.645   5.638   7.648  0.0436 -1.5344  2.2252
   95LEU   HD12 1160   5.472   5.658   7.611  1.4786  2.1486  1.3961
   95LEU   HD13 1161   5.582   5.534   7.527 -0.9978  0.3817 -0.2857
   95LEU    CD2 1162   5.638   5.389   7.736  0.1377 -0.5285  0.0230
   95LEU   HD21 1163   5.728   5.440   7.776  1.3143 -1.1883 -1.6864
   95LEU   HD22 1164   5.677   5.358   7.637 -2.2403 -0.8264 -0.8865
   95LEU   HD23 1165   5.621   5.302   7.804  1.2988  0.5510  1.7867
   95LEU      C 1166   5.401   5.454   8.099  0.2970  0.0365  0.4415
   95LEU      O 1167   5.489   5.461   8.185  0.4952  0.3821  0.2140
   96MET      N 1168   5.272   5.479   8.126  0.2442  0.1350  0.0949
   96MET     HN 1169   5.209   5.482   8.048  0.0064 -0.1705  0.2728
   96MET     CA 1170   5.226   5.526   8.253 -0.4122  0.2120 -0.1656
   96MET     HA 1171   5.301   5.593   8.292 -1.6264  1.7349 -0.3279
   96MET     CB 1172   5.093   5.600   8.230 -0.2858  0.4762 -0.0457
   96MET    HB1 1173   5.037   5.603   8.325  0.4396  0.1317  0.4040
   96MET    HB2 1174   5.034   5.532   8.166  0.0224 -0.0568  0.2315
   96MET     CG 1175   5.107   5.745   8.182 -0.0147  0.4992  0.0969
   96MET    HG1 1176   5.155   5.737   8.082 -0.1268  1.5551 -0.0464
   96MET    HG2 1177   5.167   5.809   8.249  0.0897 -1.6190  2.1657
   96MET     SD 1178   4.943   5.821   8.161 -0.0869  0.2456 -0.2867
   96MET     CE 1179   4.840   5.705   8.068 -0.5090 -0.2148  0.7336
   96MET    HE1 1180   4.826   5.606   8.117 -0.9730 -0.4595  0.1381
   96MET    HE2 1181   4.877   5.684   7.965 -1.3612 -0.7994  0.5379
   96MET    HE3 1182   4.737   5.742   8.049 -0.2244  1.3981  2.1450
   96MET      C 1183   5.205   5.428   8.363 -0.0926  0.0609 -0.2384
   96MET      O 1184   5.198   5.460   8.481  0.0315 -0.4159 -0.0981
   97LYS      N 1185   5.194   5.299   8.324 -0.4762 -0.0213  0.1331
   97LYS     HN 1186   5.195   5.281   8.226  1.6260 -1.2624  0.3134
   97LYS     CA 1187   5.165   5.195   8.418  0.4013  0.0761  0.5271
   97LYS     HA 1188   5.176   5.105   8.359  1.5626  0.1724  0.5828
   97LYS     CB 1189   5.274   5.176   8.524  0.3193 -0.1195  0.5758
   97LYS    HB1 1190   5.273   5.075   8.571 -0.4008 -1.1065 -1.4407
   97LYS    HB2 1191   5.246   5.249   8.603 -2.4461 -2.0099  1.5154
   97LYS     CG 1192   5.415   5.195   8.469  0.1417  0.1312  0.2021
   97LYS    HG1 1193   5.432   5.303   8.449 -1.0396 -0.0826 -2.2526
   97LYS    HG2 1194   5.426   5.153   8.367  1.0933  2.9393 -0.9360
   97LYS     CD 1195   5.522   5.131   8.557  0.3208  0.2272  0.0554
   97LYS    HD1 1196   5.520   5.020   8.543  0.4250  0.3595 -1.1167
   97LYS    HD2 1197   5.505   5.143   8.667 -1.1184 -2.3914  0.2010
   97LYS     CE 1198   5.664   5.167   8.512  0.3008  0.1070 -0.1026
   97LYS    HE1 1199   5.680   5.276   8.499 -2.3516  0.3974 -1.8994
   97LYS    HE2 1200   5.679   5.127   8.409 -0.7318  0.6372 -0.4752
   97LYS     NZ 1201   5.756   5.093   8.601 -0.0847 -0.1092  0.1207
   97LYS    HZ1 1202   5.835   5.155   8.628 -1.7163  1.7575  0.8753
   97LYS    HZ2 1203   5.789   5.007   8.553  0.8539  0.8893 -1.0913
   97LYS    HZ3 1204   5.706   5.064   8.687 -2.6425 -1.5327 -1.7066
   97LYS      C 1205   5.023   5.195   8.464  0.4311  0.4933  0.6282
   97LYS      O 1206   4.969   5.115   8.541  0.0481  0.6257  0.4989
   98MET      N 1207   4.942   5.290   8.415  0.0592 -0.1249  0.0192
   98MET     HN 1208   4.973   5.351   8.343 -2.3532  1.2758  0.0500
   98MET     CA 1209   4.810   5.312   8.465  0.2751  0.6908  0.2429
   98MET     HA 1210   4.761   5.217   8.482 -0.6585  0.6679 -2.1633
   98MET     CB 1211   4.801   5.408   8.585 -0.7822  0.5262  0.3120
   98MET    HB1 1212   4.863   5.349   8.657 -0.7940  0.2559  0.1052
   98MET    HB2 1213   4.705   5.411   8.640 -1.6119  0.4189 -1.0984
   98MET     CG 1214   4.862   5.548   8.576  0.2391  0.0900  0.2666
   98MET    HG1 1215   4.793   5.607   8.512  0.7606  1.5720  1.0298
   98MET    HG2 1216   4.962   5.556   8.527  1.9811 -1.8254  3.1887
   98MET     SD 1217   4.866   5.621   8.742  0.3638  0.2214  0.2056
   98MET     CE 1218   4.984   5.751   8.694  0.3303  0.0265 -0.4115
   98MET    HE1 1219   5.083   5.709   8.667 -0.4547 -2.0962 -0.1846
   98MET    HE2 1220   5.012   5.824   8.773  2.7464 -0.7659 -0.4666
   98MET    HE3 1221   4.940   5.804   8.607 -2.2939 -2.5488 -0.8061
   98MET      C 1222   4.726   5.373   8.357 -0.0553  0.5232  0.4061
   98MET      O 1223   4.781   5.415   8.256 -0.9355  0.9593  0.0977
   99TRP      N 1224   4.592   5.384   8.370 -0.1923 -0.0126 -0.4747
   99TRP     HN 1225   4.558   5.327   8.444  1.6593  0.2289  0.6226
   99TRP     CA 1226   4.508   5.448   8.274 -0.7173  0.0292  0.0158
   99TRP     HA 1227   4.562   5.463   8.183 -0.1785 -3.0011 -0.2652
   99TRP     CB 1228   4.399   5.344   8.242  0.1657 -0.9403  0.1147
   99TRP    HB1 1229   4.362   5.306   8.340  1.7878 -2.7898  0.0741
   99TRP    HB2 1230   4.451   5.252   8.209  3.0235  0.5986  0.0031
   99TRP     CG 1231   4.300   5.385   8.138  0.5997 -0.5320 -0.1417
   99TRP    CD1 1232   4.172   5.417   8.174  0.4735 -0.0385 -1.0133
   99TRP    HD1 1233   4.136   5.429   8.275  1.4006 -3.3186 -0.1756
   99TRP    NE1 1234   4.095   5.423   8.061 -0.0575  0.7487 -0.6147
   99TRP    HE1 1235   4.001   5.451   8.067 -0.8229 -1.4592 -1.4395
   99TRP    CE2 1236   4.170   5.385   7.954  0.0107 -0.4055 -0.1691
   99TRP    CD2 1237   4.300   5.365   7.997  0.0427 -0.2328 -0.1857
   99TRP    CE3 1238   4.400   5.343   7.907  0.0993 -0.1842 -0.1351
   99TRP    HE3 1239   4.503   5.342   7.938  0.6855  1.0650 -1.9144
   99TRP    CZ3 1240   4.369   5.333   7.773  0.0451 -0.7842 -0.0808
   99TRP    HZ3 1241   4.438   5.314   7.692 -0.7820  1.5153 -1.4246
   99TRP    CZ2 1242   4.140   5.389   7.821  0.0244  0.9666 -0.1416
   99TRP    HZ2 1243   4.040   5.398   7.781 -0.0223  1.9966  0.1853
   99TRP    CH2 1244   4.240   5.353   7.733  0.1400  0.4733  0.1867
   99TRP    HH2 1245   4.220   5.332   7.629  0.2012  0.6630  0.1383
   99TRP      C 1246   4.451   5.575   8.329 -0.1230  0.1473  0.3655
   99TRP      O 1247   4.408   5.586   8.443 -0.2130  0.0125  0.3449
  100THR      N 1248   4.464   5.684   8.251 -0.7560 -0.1211 -0.1266
  100THR     HN 1249   4.509   5.681   8.162  0.5244 -3.2550  0.4820
  100THR     CA 1250   4.420   5.811   8.300  0.3554  0.2838 -0.1530
  100THR     HA 1251   4.395   5.814   8.405  0.8961 -0.5219  0.0143
  100THR     CB 1252   4.529   5.915   8.305  0.3728  0.2730 -0.2817
  100THR     HB 1253   4.498   6.011   8.351  0.9623  1.4199 -2.1855
  100THR    OG1 1254   4.580   5.939   8.175  0.2918  0.4822 -0.2752
  100THR    HG1 1255   4.653   5.999   8.187 -0.4907  0.9992  2.6461
  100THR    CG2 1256   4.652   5.862   8.381  0.1668  0.3606  0.1146
  100THR   HG21 1257   4.735   5.935   8.369  0.2903  0.0546 -0.9403
  100THR   HG22 1258   4.690   5.767   8.339 -0.8897  0.3887 -0.9750
  100THR   HG23 1259   4.632   5.855   8.490  2.5852 -0.5760  0.5483
  100THR      C 1260   4.296   5.860   8.234 -0.1158 -0.2885  0.3022
  100THR      O 1261   4.251   5.970   8.265  0.6345 -0.0182  0.4542
  101PHE      N 1262   4.228   5.773   8.158 -0.1987  0.1675 -0.1483
  101PHE     HN 1263   4.267   5.682   8.147 -1.7210 -0.7214  1.2193
  101PHE     CA 1264   4.119   5.807   8.071 -0.4644  0.0951  0.1521
  101PHE     HA 1265   4.103   5.914   8.073 -0.7964  0.0405  0.4480
  101PHE     CB 1266   4.144   5.762   7.926 -0.4733  0.1150  0.1456
  101PHE    HB1 1267   4.076   5.821   7.860  0.7143  0.5699 -0.7125
  101PHE    HB2 1268   4.120   5.656   7.906 -0.6477  0.4551 -1.6259
  101PHE     CG 1269   4.285   5.787   7.882 -0.3493 -0.6452  0.1106
  101PHE    CD1 1270   4.336   5.914   7.883 -0.0843 -0.7469 -0.1634
  101PHE    HD1 1271   4.273   5.996   7.914 -1.4999 -2.2899  1.2119
  101PHE    CE1 1272   4.458   5.947   7.829 -0.5063  0.4772 -0.4102
  101PHE    HE1 1273   4.493   6.049   7.841  0.9228 -0.0216 -0.1043
  101PHE     CZ 1274   4.537   5.844   7.783 -0.8834 -0.1387  0.2986
  101PHE     HZ 1275   4.635   5.861   7.740 -0.5656  1.5701  1.5877
  101PHE    CD2 1276   4.369   5.686   7.841 -0.0682 -0.3232 -0.1083
  101PHE    HD2 1277   4.326   5.587   7.845  0.0161 -0.3231  3.2742
  101PHE    CE2 1278   4.496   5.714   7.797 -0.0871 -0.4538 -0.2500
  101PHE    HE2 1279   4.557   5.627   7.773 -0.9602 -1.0729 -0.2641
  101PHE      C 1280   3.992   5.751   8.126 -0.3848 -0.0608  0.1791
  101PHE      O 1281   3.886   5.751   8.065 -0.2362 -0.4034 -0.0819
  102GLY      N 1282   3.986   5.709   8.254 -0.2045  0.3053  0.3096
  102GLY     HN 1283   4.068   5.720   8.309 -0.6822  1.8700  0.7669
  102GLY     CA 1284   3.863   5.667   8.313 -0.1880  0.1562  0.2371
  102GLY    HA1 1285   3.802   5.755   8.299  2.1948  1.5098 -2.8685
  102GLY    HA2 1286   3.883   5.652   8.418  0.3934 -0.7556  0.0055
  102GLY      C 1287   3.789   5.545   8.269  0.1979  0.0100 -0.0147
  102GLY      O 1288   3.821   5.483   8.168 -0.0350 -0.0921 -0.0267
  103ASN      N 1289   3.682   5.501   8.339 -0.0729  0.3736 -0.1981
  103ASN     HN 1290   3.647   5.563   8.409  3.8564  1.2217  1.3210
  103ASN     CA 1291   3.616   5.378   8.310  0.1908  0.2825 -0.4200
  103ASN     HA 1292   3.690   5.299   8.306 -2.1299 -2.2626  2.0463
  103ASN     CB 1293   3.523   5.324   8.420  0.2898  0.0889 -0.4310
  103ASN    HB1 1294   3.484   5.222   8.401 -0.6274  0.4917 -0.7685
  103ASN    HB2 1295   3.431   5.385   8.427 -0.5514 -1.0829 -0.9230
  103ASN     CG 1296   3.602   5.309   8.550 -0.9355 -0.0069  0.3179
  103ASN    OD1 1297   3.582   5.377   8.650  0.2507  0.4592  0.2425
  103ASN    ND2 1298   3.688   5.204   8.560 -0.3770  0.4051 -0.1225
  103ASN   HD21 1299   3.749   5.196   8.639 -0.1846  0.7261 -0.2378
  103ASN   HD22 1300   3.701   5.135   8.489  1.9222  1.1629 -0.5357
  103ASN      C 1301   3.537   5.365   8.185  0.0379  0.1818 -0.3134
  103ASN      O 1302   3.538   5.259   8.122 -0.1780 -0.0195  0.0255
  104PHE      N 1303   3.470   5.473   8.140  0.4152  0.6082  0.1322
  104PHE     HN 1304   3.454   5.554   8.194 -3.3220 -0.3317  0.7022
  104PHE     CA 1305   3.397   5.467   8.017  0.3242  0.1581  0.2072
  104PHE     HA 1306   3.324   5.388   8.020 -0.4545  0.7740 -1.4058
  104PHE     CB 1307   3.319   5.598   7.997  0.0930  0.0170  0.1713
  104PHE    HB1 1308   3.395   5.679   8.012 -0.1590  0.2126  0.4052
  104PHE    HB2 1309   3.253   5.617   8.084 -0.8594  1.5743 -0.8533
  104PHE     CG 1310   3.251   5.617   7.866 -0.0485  0.0159  0.2461
  104PHE    CD1 1311   3.131   5.556   7.838 -0.0928  0.3563 -0.3220
  104PHE    HD1 1312   3.079   5.492   7.908 -0.1122  0.7218 -0.0020
  104PHE    CE1 1313   3.062   5.575   7.720  0.0021 -0.6410 -0.5485
  104PHE    HE1 1314   2.969   5.527   7.693 -1.1576  1.7385 -1.0565
  104PHE     CZ 1315   3.113   5.659   7.624  0.5551 -0.5590 -0.1865
  104PHE     HZ 1316   3.071   5.682   7.527  2.4202  1.7651 -0.5466
  104PHE    CD2 1317   3.294   5.711   7.776 -0.3462  0.5847  0.6949
  104PHE    HD2 1318   3.387   5.765   7.788  1.8287 -2.0373 -2.5696
  104PHE    CE2 1319   3.230   5.726   7.655 -0.0894  0.2635  0.5188
  104PHE    HE2 1320   3.271   5.802   7.591  1.3794 -1.0813 -0.2119
  104PHE      C 1321   3.486   5.437   7.902  0.5144 -0.4943  0.5188
  104PHE      O 1322   3.447   5.366   7.809 -1.1041  0.6860  0.2637
  105TRP      N 1323   3.599   5.509   7.895  0.1990 -0.0214  0.2182
  105TRP     HN 1324   3.636   5.561   7.972 -2.2660  2.2963 -0.0336
  105TRP     CA 1325   3.678   5.494   7.776  0.3630 -0.2519  0.3584
  105TRP     HA 1326   3.608   5.499   7.694  0.8895 -0.8206 -0.1353
  105TRP     CB 1327   3.769   5.615   7.751 -0.1150  0.1594  0.6138
  105TRP    HB1 1328   3.839   5.629   7.836 -0.7441 -1.1664  1.3753
  105TRP    HB2 1329   3.698   5.701   7.759  0.3688  0.5916  0.3053
  105TRP     CG 1330   3.827   5.628   7.614 -1.1762  0.0888  0.1464
  105TRP    CD1 1331   3.958   5.612   7.578 -1.0846  0.2884  0.3879
  105TRP    HD1 1332   4.032   5.590   7.653  0.5752  1.9292 -0.7110
  105TRP    NE1 1333   3.968   5.631   7.443 -0.1755 -0.3027  0.3703
  105TRP    HE1 1334   4.038   5.604   7.380  1.4097  1.2332  1.3866
  105TRP    CE2 1335   3.847   5.670   7.393 -0.0180 -0.3405 -0.0501
  105TRP    CD2 1336   3.754   5.664   7.496 -0.3875  0.0553 -0.3567
  105TRP    CE3 1337   3.623   5.693   7.476 -0.3445  0.4983 -0.0097
  105TRP    HE3 1338   3.551   5.698   7.556  0.0150 -0.4357  0.3850
  105TRP    CZ3 1339   3.590   5.732   7.348 -0.3644  0.3427 -0.0513
  105TRP    HZ3 1340   3.487   5.750   7.323 -0.6764  0.4898  1.2659
  105TRP    CZ2 1341   3.812   5.701   7.266  0.1912 -0.9226 -0.2532
  105TRP    HZ2 1342   3.879   5.711   7.181  0.6556  0.2469  0.2247
  105TRP    CH2 1343   3.678   5.722   7.244  0.2481  0.2836  0.4641
  105TRP    HH2 1344   3.644   5.749   7.145  0.3256  0.5212  0.5008
  105TRP      C 1345   3.743   5.360   7.766 -0.3821 -0.5991  0.1080
  105TRP      O 1346   3.776   5.316   7.656 -0.1552 -0.1497 -0.0048
  106CYS      N 1347   3.766   5.296   7.882 -0.7688 -0.1217  0.4499
  106CYS     HN 1348   3.726   5.335   7.965 -0.2977 -0.4987  0.8637
  106CYS     CA 1349   3.818   5.163   7.886 -0.1831  0.0873 -0.0290
  106CYS     HA 1350   3.913   5.169   7.835 -0.1504 -2.0813 -0.3083
  106CYS     CB 1351   3.847   5.124   8.032  0.3748  0.0445 -0.1514
  106CYS    HB1 1352   3.753   5.129   8.091  1.1812 -0.9882  1.2764
  106CYS    HB2 1353   3.915   5.203   8.070 -1.5114  2.2886 -1.1550
  106CYS     SG 1354   3.917   4.959   8.063 -0.0675 -0.1027  0.0731
  106CYS      C 1355   3.731   5.067   7.813 -0.0477 -0.1961  0.1797
  106CYS      O 1356   3.777   5.005   7.717  0.2638 -0.1363  0.2903
  107GLU      N 1357   3.601   5.065   7.849 -0.1156  0.2783 -0.0376
  107GLU     HN 1358   3.563   5.128   7.917 -2.8625  0.6189 -1.7214
  107GLU     CA 1359   3.503   4.988   7.779  0.1419 -0.0021 -0.0901
  107GLU     HA 1360   3.552   4.892   7.777  0.9134  0.3908 -2.2228
  107GLU     CB 1361   3.372   4.979   7.860  0.0089  0.5684 -0.2395
  107GLU    HB1 1362   3.292   4.921   7.810 -0.2208 -0.7088  1.5547
  107GLU    HB2 1363   3.327   5.079   7.877  0.8585  0.9371 -0.0937
  107GLU     CG 1364   3.393   4.895   7.986  0.6611  0.1647 -0.6094
  107GLU    HG1 1365   3.444   4.954   8.065  0.1293 -0.4663  0.2146
  107GLU    HG2 1366   3.449   4.805   7.953 -0.1758 -0.1417 -1.2314
  107GLU     CD 1367   3.257   4.860   8.043  0.8666  0.1789 -0.1024
  107GLU    OE1 1368   3.169   4.949   8.058  0.4031 -0.3185  0.1571
  107GLU    OE2 1369   3.238   4.739   8.072  0.8968  0.2674  0.2910
  107GLU      C 1370   3.478   5.025   7.637 -0.0113 -0.2710 -0.1331
  107GLU      O 1371   3.446   4.940   7.554 -0.3685  0.1059 -0.3850
  108PHE      N 1372   3.497   5.153   7.600  0.0908 -0.3312 -0.2923
  108PHE     HN 1373   3.515   5.220   7.671 -2.7135  0.3878 -0.1435
  108PHE     CA 1374   3.488   5.200   7.466  0.1449 -0.2848 -0.2785
  108PHE     HA 1375   3.393   5.160   7.433 -1.0281  0.6589  1.7604
  108PHE     CB 1376   3.473   5.353   7.466 -0.4126 -0.3365  0.0113
  108PHE    HB1 1377   3.571   5.401   7.486  0.4450 -0.7937 -2.6807
  108PHE    HB2 1378   3.418   5.387   7.557 -0.1594 -0.0473  0.0571
  108PHE     CG 1379   3.407   5.406   7.343  0.2529  0.3580 -0.0546
  108PHE    CD1 1380   3.485   5.427   7.231 -0.1926  0.1793 -0.4017
  108PHE    HD1 1381   3.590   5.405   7.234 -0.7762 -3.3281 -0.7423
  108PHE    CE1 1382   3.424   5.451   7.110 -0.1304 -0.0569 -0.4806
  108PHE    HE1 1383   3.485   5.437   7.022  1.3818  1.3550  0.2856
  108PHE     CZ 1384   3.287   5.457   7.102 -0.1597 -0.1877 -0.0830
  108PHE     HZ 1385   3.237   5.475   7.008  1.2135  0.7654 -0.6636
  108PHE    CD2 1386   3.270   5.419   7.334  0.2967  0.7102 -0.2364
  108PHE    HD2 1387   3.207   5.419   7.422  1.5857  3.2482  0.8143
  108PHE    CE2 1388   3.208   5.439   7.214 -0.2238 -0.4640 -0.1749
  108PHE    HE2 1389   3.102   5.460   7.223 -0.0318  0.2023  0.5973
  108PHE      C 1390   3.607   5.159   7.387  0.4080 -0.6638  0.3120
  108PHE      O 1391   3.602   5.119   7.270 -0.0188 -0.4687  0.2636
  109TRP      N 1392   3.730   5.170   7.439  0.2834 -0.4429  0.5621
  109TRP     HN 1393   3.740   5.199   7.534 -2.5104 -0.4085  0.9187
  109TRP     CA 1394   3.855   5.129   7.381  0.1280  0.0840 -0.1602
  109TRP     HA 1395   3.868   5.166   7.281 -0.6527  0.5250 -0.1104
  109TRP     CB 1396   3.979   5.186   7.453  0.2057  0.3878 -0.5333
  109TRP    HB1 1397   3.960   5.175   7.562 -1.7052 -2.5558 -1.0438
  109TRP    HB2 1398   3.996   5.292   7.423 -0.6292  0.3607 -1.1428
  109TRP     CG 1399   4.106   5.118   7.416  0.5023  0.7314 -0.1621
  109TRP    CD1 1400   4.184   5.143   7.307  0.3586 -0.0984 -0.4659
  109TRP    HD1 1401   4.151   5.217   7.236  0.0466 -0.2364 -0.4635
  109TRP    NE1 1402   4.298   5.067   7.314  0.1298 -0.4152 -0.0902
  109TRP    HE1 1403   4.386   5.089   7.276 -0.4405 -0.1558 -1.3195
  109TRP    CE2 1404   4.285   4.984   7.421 -0.4625 -0.4397 -0.1792
  109TRP    CD2 1405   4.172   5.018   7.494 -0.7374 -0.4594 -0.5965
  109TRP    CE3 1406   4.132   4.941   7.599  0.0523  0.1504  0.1586
  109TRP    HE3 1407   4.043   4.973   7.652 -1.1469  1.3827 -2.3985
  109TRP    CZ3 1408   4.219   4.849   7.652 -0.2409 -0.2210  0.0006
  109TRP    HZ3 1409   4.206   4.807   7.751 -0.1107 -0.2969 -0.0150
  109TRP    CZ2 1410   4.368   4.888   7.471 -0.3887 -0.3585 -0.1462
  109TRP    HZ2 1411   4.458   4.873   7.413 -0.3380  0.7636 -0.3899
  109TRP    CH2 1412   4.338   4.823   7.588 -0.4827 -0.5932 -0.3002
  109TRP    HH2 1413   4.412   4.757   7.631  0.5236 -0.0413 -1.1392
  109TRP      C 1414   3.867   4.984   7.351  0.1905  0.0828 -0.1330
  109TRP      O 1415   3.905   4.944   7.242  0.2258  0.1830 -0.1562
  110THR      N 1416   3.811   4.899   7.440  0.2174  0.4818  0.2675
  110THR     HN 1417   3.810   4.925   7.537  3.2123  2.1453  0.0062
  110THR     CA 1418   3.795   4.759   7.420  0.3809  0.5131 -0.0832
  110THR     HA 1419   3.894   4.729   7.386 -0.4776 -0.7655 -1.5954
  110THR     CB 1420   3.758   4.676   7.540 -0.0635  0.0363 -0.5414
  110THR     HB 1421   3.680   4.729   7.599  1.1634  0.5012  0.7337
  110THR    OG1 1422   3.876   4.680   7.619 -0.4617 -0.1614  0.0644
  110THR    HG1 1423   3.948   4.650   7.563 -1.5410 -4.4574  0.6228
  110THR    CG2 1424   3.738   4.525   7.524 -0.2195  0.0251 -0.2330
  110THR   HG21 1425   3.695   4.483   7.618  3.9064  1.8109  2.7345
  110THR   HG22 1426   3.834   4.473   7.504 -0.0416  0.5802 -0.8455
  110THR   HG23 1427   3.675   4.511   7.433  1.5377  4.0860 -2.3221
  110THR      C 1428   3.700   4.730   7.309  0.0376 -0.1489  0.3731
  110THR      O 1429   3.725   4.650   7.219  0.5265  0.3325  0.0764
  111SER      N 1430   3.586   4.801   7.299 -0.0462 -0.3171  0.1204
  111SER     HN 1431   3.563   4.869   7.368  1.1732  0.0345  0.2122
  111SER     CA 1432   3.501   4.790   7.185  0.0186  0.1647  0.0246
  111SER     HA 1433   3.475   4.686   7.177 -1.1973  0.4294  0.2811
  111SER     CB 1434   3.371   4.870   7.203 -0.0846  0.0279 -0.0977
  111SER    HB1 1435   3.303   4.864   7.116  0.2899  1.4859 -0.5236
  111SER    HB2 1436   3.396   4.977   7.219  1.3254 -0.3594  0.3728
  111SER     OG 1437   3.288   4.827   7.310 -0.5270  0.1951 -0.3688
  111SER    HG1 1438   3.337   4.831   7.393  1.3547 -1.5675 -1.2918
  111SER      C 1439   3.554   4.833   7.052  0.1423  0.1896  0.0835
  111SER      O 1440   3.521   4.762   6.958 -0.0485  0.1204  0.2015
  112ILE      N 1441   3.637   4.939   7.042  0.7198 -0.1481  1.0913
  112ILE     HN 1442   3.650   4.995   7.123  1.3426  0.9471  0.2619
  112ILE     CA 1443   3.704   4.975   6.921 -0.3603 -0.1595  0.4717
  112ILE     HA 1444   3.628   4.965   6.845 -2.1261  1.7149  1.8698
  112ILE     CB 1445   3.759   5.115   6.922 -0.0609 -0.2677 -0.1919
  112ILE     HB 1446   3.833   5.128   7.004  0.6451 -2.9884 -0.2994
  112ILE    CG2 1447   3.822   5.144   6.785  0.7527 -0.3347  0.1618
  112ILE   HG21 1448   3.843   5.253   6.781 -0.2215 -0.0966  1.1300
  112ILE   HG22 1449   3.762   5.106   6.700 -0.7719  0.6106  0.7654
  112ILE   HG23 1450   3.927   5.110   6.771  0.9547 -0.0967  1.0083
  112ILE    CG1 1451   3.643   5.212   6.951  0.1809  0.0481 -0.2791
  112ILE   HG11 1452   3.687   5.313   6.933  1.3692  0.0983  2.3500
  112ILE   HG12 1453   3.619   5.218   7.059  1.3345  1.0131 -0.0510
  112ILE     CD 1454   3.525   5.183   6.859 -0.0007 -0.3990  0.0916
  112ILE    HD1 1455   3.483   5.086   6.893  1.2720 -1.1807 -0.4862
  112ILE    HD2 1456   3.550   5.170   6.751 -1.1016 -0.9760 -0.1108
  112ILE    HD3 1457   3.447   5.259   6.877 -0.7633 -1.4611  1.5036
  112ILE      C 1458   3.809   4.879   6.878 -0.5029 -0.2783  0.3898
  112ILE      O 1459   3.823   4.831   6.765 -0.5803  0.3376  0.1144
  113ASP      N 1460   3.889   4.835   6.977  0.3759  0.0291 -0.1724
  113ASP     HN 1461   3.872   4.876   7.067  0.9797 -0.8002  0.3296
  113ASP     CA 1462   3.991   4.735   6.975  0.1658 -0.2039  0.4674
  113ASP     HA 1463   4.055   4.773   6.897 -0.7980  0.4230 -0.0317
  113ASP     CB 1464   4.076   4.732   7.103  0.3061 -0.4179  0.3682
  113ASP    HB1 1465   4.014   4.723   7.195  0.8528 -0.5346  0.7318
  113ASP    HB2 1466   4.130   4.828   7.098 -1.9727  1.0129  1.3425
  113ASP     CG 1467   4.182   4.624   7.122  0.4066 -0.2650  0.6889
  113ASP    OD1 1468   4.266   4.608   7.029  0.1732 -0.0600  0.4380
  113ASP    OD2 1469   4.175   4.549   7.223  0.0804 -0.4247  0.5476
  113ASP      C 1470   3.942   4.606   6.920  0.2314 -0.2105  0.4217
  113ASP      O 1471   4.002   4.546   6.831 -0.6400 -0.3806 -0.0570
  114VAL      N 1472   3.831   4.551   6.973  0.0927 -0.1322  0.2090
  114VAL     HN 1473   3.786   4.590   7.053 -0.2233 -0.8515  0.3881
  114VAL     CA 1474   3.769   4.435   6.917  0.0765 -0.0913  0.1407
  114VAL     HA 1475   3.842   4.356   6.910  0.1007 -0.1701  1.1036
  114VAL     CB 1476   3.670   4.372   7.010  0.1515 -0.7173 -0.2003
  114VAL     HB 1477   3.587   4.443   7.032 -0.8124 -1.5175 -1.0847
  114VAL    CG1 1478   3.607   4.249   6.941 -0.3631 -0.2038 -0.6627
  114VAL   HG11 1479   3.554   4.282   6.850 -1.1598  0.9391  0.1815
  114VAL   HG12 1480   3.524   4.201   6.996  1.4949  0.0057  2.6073
  114VAL   HG13 1481   3.675   4.162   6.924  1.5217  0.9121  0.6989
  114VAL    CG2 1482   3.735   4.334   7.144  0.1606  0.7073  0.2119
  114VAL   HG21 1483   3.671   4.290   7.223  0.0819  2.2823  1.0798
  114VAL   HG22 1484   3.775   4.423   7.198 -1.2793 -0.2886  3.1100
  114VAL   HG23 1485   3.817   4.261   7.127 -0.8870 -0.1612 -1.3592
  114VAL      C 1486   3.713   4.458   6.781 -0.0223  0.2341  0.2362
  114VAL      O 1487   3.747   4.384   6.688  0.5215 -0.0023  0.6185
  115LEU      N 1488   3.648   4.574   6.760  0.1189  0.3172  0.2522
  115LEU     HN 1489   3.634   4.638   6.836  1.1326  0.2712  0.4907
  115LEU     CA 1490   3.591   4.607   6.633  0.2855  0.0836  0.1170
  115LEU     HA 1491   3.528   4.528   6.594  0.3884 -0.2477  0.6121
  115LEU     CB 1492   3.503   4.733   6.640 -0.0283 -0.1114 -0.2891
  115LEU    HB1 1493   3.554   4.801   6.711  1.7021 -0.4428 -1.1565
  115LEU    HB2 1494   3.411   4.697   6.691  0.6322  1.1224  1.8908
  115LEU     CG 1495   3.467   4.806   6.510  0.1988  0.3181 -0.1093
  115LEU     HG 1496   3.552   4.850   6.453 -1.9895  1.0904 -3.0181
  115LEU    CD1 1497   3.382   4.723   6.413 -0.4042  0.1171  0.5900
  115LEU   HD11 1498   3.315   4.790   6.354  0.9856  0.5557 -0.5441
  115LEU   HD12 1499   3.317   4.659   6.478 -2.4558  0.7075 -0.7651
  115LEU   HD13 1500   3.440   4.668   6.336 -0.7865 -1.1268  1.1636
  115LEU    CD2 1501   3.383   4.927   6.555  0.2542  0.1880  0.3501
  115LEU   HD21 1502   3.285   4.892   6.594  0.4717 -3.3561 -1.7647
  115LEU   HD22 1503   3.372   5.000   6.472 -0.6892 -0.1720  0.1472
  115LEU   HD23 1504   3.427   4.988   6.636  2.9524  1.9925 -2.2550
  115LEU      C 1505   3.682   4.619   6.515  0.4278 -0.2058  0.1961
  115LEU      O 1506   3.661   4.563   6.408 -0.5989  0.0333  0.2570
  116CYS      N 1507   3.798   4.684   6.533  0.2912  0.1880 -0.2983
  116CYS     HN 1508   3.823   4.723   6.621 -0.9049 -0.6081  0.4272
  116CYS     CA 1509   3.907   4.684   6.441  0.3782  0.0429 -0.1967
  116CYS     HA 1510   3.886   4.738   6.350 -0.1241  1.1166  0.5310
  116CYS     CB 1511   4.021   4.756   6.517  0.7065  0.1271 -0.7614
  116CYS    HB1 1512   4.119   4.739   6.469  0.2489  0.5923 -1.9052
  116CYS    HB2 1513   4.022   4.719   6.622  0.7112  0.5056 -0.6299
  116CYS     SG 1514   3.986   4.934   6.528  0.5558  0.0377  0.3386
  116CYS    HG1 1515   3.964   4.936   6.658 -0.3789  0.0354  0.1860
  116CYS      C 1516   3.958   4.553   6.392  0.0179 -0.0607 -0.2969
  116CYS      O 1517   3.983   4.531   6.274  0.1190 -0.0647 -0.2745
  117VAL      N 1518   3.972   4.452   6.480 -0.4092 -0.1123 -0.2851
  117VAL     HN 1519   3.937   4.461   6.573  1.8894  1.1095  0.5558
  117VAL     CA 1520   4.019   4.324   6.438 -0.3541 -0.3855  0.5988
  117VAL     HA 1521   4.106   4.336   6.375  0.3152  0.4591  1.6305
  117VAL     CB 1522   4.060   4.242   6.557 -0.2408 -0.3442  0.5886
  117VAL     HB 1523   3.978   4.242   6.632 -0.9099  0.5063 -0.1229
  117VAL    CG1 1524   4.098   4.097   6.523 -0.1262 -0.0479 -0.5789
  117VAL   HG11 1525   4.089   4.031   6.612 -0.7662 -0.9711 -1.3008
  117VAL   HG12 1526   4.203   4.105   6.488 -0.1230 -2.0095 -1.1645
  117VAL   HG13 1527   4.042   4.041   6.444  0.2040  0.5031 -1.2096
  117VAL    CG2 1528   4.176   4.304   6.636 -0.0766  0.3844 -0.2186
  117VAL   HG21 1529   4.218   4.227   6.704 -2.5350 -0.9198 -0.0693
  117VAL   HG22 1530   4.141   4.396   6.688  3.2330  0.4331  2.2727
  117VAL   HG23 1531   4.254   4.339   6.565 -2.1743 -0.6808 -3.2689
  117VAL      C 1532   3.912   4.252   6.365 -0.3631  0.2078  0.0246
  117VAL      O 1533   3.932   4.184   6.264 -0.7807  0.0269  0.0594
  118THR      N 1534   3.787   4.267   6.413  0.0250  0.2581  1.0216
  118THR     HN 1535   3.770   4.328   6.490 -0.7324  2.1685 -0.5750
  118THR     CA 1536   3.676   4.199   6.354  0.5591 -0.0172  0.3261
  118THR     HA 1537   3.700   4.095   6.340  0.1146  0.0256 -0.9107
  118THR     CB 1538   3.547   4.202   6.429  0.0901 -0.2077 -0.4612
  118THR     HB 1539   3.489   4.297   6.421  0.6809  0.0657 -1.7526
  118THR    OG1 1540   3.570   4.179   6.568 -0.4952  0.4373 -0.2508
  118THR    HG1 1541   3.623   4.248   6.606 -0.5050 -1.3033  3.2995
  118THR    CG2 1542   3.457   4.089   6.377  0.2600 -0.7565  0.4127
  118THR   HG21 1543   3.504   3.989   6.362 -1.1686 -1.3250 -0.4720
  118THR   HG22 1544   3.418   4.105   6.274 -0.0121 -3.5090 -0.0032
  118THR   HG23 1545   3.372   4.078   6.449  0.3812  1.7395  1.0153
  118THR      C 1546   3.647   4.248   6.216 -0.6781 -0.2266  0.5059
  118THR      O 1547   3.616   4.179   6.119  0.1045 -0.0295  0.1087
  119ALA      N 1548   3.650   4.381   6.198  0.2372 -0.3377 -0.2505
  119ALA     HN 1549   3.672   4.434   6.280  0.8877 -2.1137  0.7783
  119ALA     CA 1550   3.624   4.452   6.077 -0.2278  0.1106  0.1085
  119ALA     HA 1551   3.524   4.424   6.048 -0.4189  1.8535 -1.0676
  119ALA     CB 1552   3.621   4.605   6.096  0.5453  0.1908 -0.3584
  119ALA    HB1 1553   3.596   4.663   6.004 -0.4731 -1.7065 -1.3475
  119ALA    HB2 1554   3.721   4.640   6.130  0.8914  1.1599 -2.2468
  119ALA    HB3 1555   3.544   4.612   6.176  1.0458 -0.8224  0.2310
  119ALA      C 1556   3.721   4.418   5.969 -0.4145 -0.7032  0.1893
  119ALA      O 1557   3.685   4.399   5.853 -0.4988  0.0753  0.0824
  120SER      N 1558   3.851   4.420   6.002 -0.3091 -0.2039 -0.2307
  120SER     HN 1559   3.867   4.437   6.099  0.2833  1.7197 -0.6231
  120SER     CA 1560   3.960   4.374   5.921  0.0639 -0.4615  0.4124
  120SER     HA 1561   3.960   4.442   5.837 -3.9108  1.0216  1.4054
  120SER     CB 1562   4.085   4.386   6.010  0.2353 -0.0738  0.1202
  120SER    HB1 1563   4.171   4.335   5.961  0.9700  0.1321  1.1499
  120SER    HB2 1564   4.071   4.338   6.109  1.6470 -0.5141  0.1356
  120SER     OG 1565   4.127   4.521   6.015  0.0429  0.0112 -0.4529
  120SER    HG1 1566   4.097   4.551   6.101  1.7238  0.1422  0.1230
  120SER      C 1567   3.953   4.235   5.866 -0.0880 -0.2285 -0.1545
  120SER      O 1568   3.975   4.219   5.746  0.2718  0.0942 -0.1347
  121ILE      N 1569   3.916   4.136   5.948 -0.3026  0.0806  0.1262
  121ILE     HN 1570   3.884   4.156   6.040  0.2429 -2.0475  0.8462
  121ILE     CA 1571   3.900   3.999   5.908  0.3796  0.0530 -0.0600
  121ILE     HA 1572   3.987   3.979   5.846  0.5403 -0.1453  0.2283
  121ILE     CB 1573   3.918   3.902   6.021 -0.1811 -0.0221 -0.0364
  121ILE     HB 1574   4.005   3.946   6.074  0.9497 -1.3459 -0.7443
  121ILE    CG2 1575   3.797   3.901   6.116 -0.0760 -0.4391  0.0970
  121ILE   HG21 1576   3.701   3.893   6.061  0.3265 -2.4524 -0.3786
  121ILE   HG22 1577   3.800   3.995   6.176  0.8557 -0.2763 -0.1912
  121ILE   HG23 1578   3.804   3.818   6.189  1.0233  0.3206  0.8981
  121ILE    CG1 1579   3.949   3.757   5.980  0.1282 -0.0024  0.1271
  121ILE   HG11 1580   3.861   3.706   5.935  0.8087 -0.8357 -0.2867
  121ILE   HG12 1581   3.986   3.704   6.071  2.7327  0.7118 -0.4519
  121ILE     CD 1582   4.050   3.739   5.867  0.4652 -0.0874  0.4390
  121ILE    HD1 1583   4.143   3.797   5.884  0.1374  0.6353 -0.1535
  121ILE    HD2 1584   4.012   3.778   5.770  0.0479 -0.1035  0.5957
  121ILE    HD3 1585   4.076   3.631   5.860  0.5714 -0.1223  1.3341
  121ILE      C 1586   3.783   3.970   5.820 -0.0454 -0.3372  0.6270
  121ILE      O 1587   3.798   3.903   5.719  0.1856  0.2664  0.2565
  122GLU      N 1588   3.668   4.032   5.851 -0.2223 -0.1852 -0.3198
  122GLU     HN 1589   3.656   4.075   5.940  1.2285  1.3821 -0.8211
  122GLU     CA 1590   3.549   4.021   5.772 -0.1840 -0.7296 -0.3042
  122GLU     HA 1591   3.530   3.921   5.736 -1.5741 -0.0945 -1.4483
  122GLU     CB 1592   3.418   4.054   5.844 -0.2835 -0.7709 -0.4660
  122GLU    HB1 1593   3.341   4.075   5.766 -0.9257  0.8510  0.5422
  122GLU    HB2 1594   3.438   4.146   5.902 -3.5396  0.8159 -1.5964
  122GLU     CG 1595   3.387   3.956   5.958 -0.4952 -0.1290  0.0333
  122GLU    HG1 1596   3.461   3.968   6.040  0.1171 -1.6548 -0.2683
  122GLU    HG2 1597   3.401   3.857   5.910 -2.2627  0.0993 -1.0568
  122GLU     CD 1598   3.244   3.962   6.010 -0.8664  0.1900 -0.9961
  122GLU    OE1 1599   3.173   3.859   5.993 -0.6089 -0.1869  0.1075
  122GLU    OE2 1600   3.210   4.068   6.069 -0.7915 -0.2542 -0.1363
  122GLU      C 1601   3.558   4.099   5.645  0.6820  0.2876  0.3652
  122GLU      O 1602   3.496   4.053   5.549  0.1314  0.3089  0.7107
  123THR      N 1603   3.638   4.207   5.639 -0.0440  0.8161  0.1104
  123THR     HN 1604   3.677   4.242   5.724  0.1961  3.1773 -0.9115
  123THR     CA 1605   3.670   4.274   5.517 -0.1623  0.4021 -0.1483
  123THR     HA 1606   3.580   4.298   5.461  0.9598  1.2469 -1.6741
  123THR     CB 1607   3.743   4.403   5.541  0.1835  0.2324 -0.2780
  123THR     HB 1608   3.819   4.384   5.619 -0.6933  0.9534  0.7765
  123THR    OG1 1609   3.662   4.504   5.599  0.0636  0.0714 -0.1635
  123THR    HG1 1610   3.654   4.478   5.691  2.3076  2.7263  0.9226
  123THR    CG2 1611   3.811   4.466   5.418  0.1174 -0.3966 -0.6438
  123THR   HG21 1612   3.836   4.570   5.449 -0.2211 -1.0330  2.0942
  123THR   HG22 1613   3.752   4.473   5.325 -1.2194 -0.8833  0.1451
  123THR   HG23 1614   3.900   4.413   5.378 -0.0784 -0.5639 -0.8580
  123THR      C 1615   3.757   4.196   5.425 -0.0630  0.0988  0.2013
  123THR      O 1616   3.726   4.188   5.307  0.5538 -0.4073  0.0689
  124LEU      N 1617   3.860   4.128   5.478 -0.2123 -0.0989  0.2389
  124LEU     HN 1618   3.874   4.142   5.576  1.7292  1.6319 -0.1993
  124LEU     CA 1619   3.948   4.040   5.407  0.2573  0.5596 -0.0032
  124LEU     HA 1620   3.973   4.081   5.310  1.7367 -0.6939 -0.1899
  124LEU     CB 1621   4.084   4.016   5.474 -0.1022  0.1064  0.5753
  124LEU    HB1 1622   4.141   3.936   5.420  0.4152  0.0222  1.2313
  124LEU    HB2 1623   4.055   3.966   5.569 -2.2344 -0.2630 -0.2237
  124LEU     CG 1624   4.179   4.136   5.491  0.0267  0.1231 -0.2173
  124LEU     HG 1625   4.122   4.217   5.542  2.1458  2.5282 -1.4388
  124LEU    CD1 1626   4.287   4.105   5.596 -0.2947 -0.0175  0.0727
  124LEU   HD11 1627   4.365   4.183   5.606  2.0013 -2.2231  0.1886
  124LEU   HD12 1628   4.332   4.006   5.575 -1.7582 -0.3009 -2.0688
  124LEU   HD13 1629   4.241   4.093   5.696 -0.1459 -2.2756 -0.0908
  124LEU    CD2 1630   4.237   4.194   5.361  0.1870 -0.5114 -0.4327
  124LEU   HD21 1631   4.281   4.294   5.381  1.2333 -0.9267 -0.5618
  124LEU   HD22 1632   4.151   4.208   5.292 -0.0172  0.8212  0.0572
  124LEU   HD23 1633   4.317   4.133   5.314 -0.1486 -0.2950 -1.3099
  124LEU      C 1634   3.881   3.916   5.361  0.4571  0.2384  0.5663
  124LEU      O 1635   3.898   3.869   5.249 -0.0038  0.8378  0.2396
  125CYS      N 1636   3.788   3.862   5.443  0.0618  0.1976  0.0991
  125CYS     HN 1637   3.787   3.895   5.537  0.9267  2.4263 -0.5957
  125CYS     CA 1638   3.697   3.760   5.402 -0.0671  0.2007  0.3782
  125CYS     HA 1639   3.748   3.670   5.369 -0.4300 -0.2150  0.9248
  125CYS     CB 1640   3.605   3.727   5.521  0.2030  0.3211  0.6224
  125CYS    HB1 1641   3.531   3.804   5.552 -0.0264  0.3976 -0.0950
  125CYS    HB2 1642   3.667   3.722   5.613 -3.4191  0.7630  3.3226
  125CYS     SG 1643   3.524   3.565   5.498  0.1416  0.2950  1.0052
  125CYS    HG1 1644   3.619   3.498   5.562  0.8758  0.9780  0.6599
  125CYS      C 1645   3.617   3.795   5.282  0.2136 -0.0977  0.1049
  125CYS      O 1646   3.598   3.719   5.187  0.0697 -0.1789  0.1987
  126VAL      N 1647   3.559   3.916   5.270  0.1406 -0.1551 -0.1403
  126VAL     HN 1648   3.559   3.976   5.349  1.5936  0.9519 -0.9409
  126VAL     CA 1649   3.487   3.972   5.160  0.1399  0.3072  0.0962
  126VAL     HA 1650   3.417   3.892   5.140  0.8757 -1.5587  4.0078
  126VAL     CB 1651   3.421   4.100   5.205 -0.2712  0.2000 -0.1952
  126VAL     HB 1652   3.493   4.172   5.249  0.3483 -0.3788 -0.2243
  126VAL    CG1 1653   3.362   4.170   5.082  0.0261  0.0771 -0.4110
  126VAL   HG11 1654   3.277   4.109   5.045  0.6453 -1.9504  1.3547
  126VAL   HG12 1655   3.430   4.191   4.997  0.6074  1.1435  0.2943
  126VAL   HG13 1656   3.320   4.267   5.117 -3.0817 -1.0956 -0.5481
  126VAL    CG2 1657   3.299   4.062   5.290  0.1166 -0.3876  0.1100
  126VAL   HG21 1658   3.331   3.998   5.375  0.1554 -0.9604 -0.3345
  126VAL   HG22 1659   3.222   4.010   5.231 -1.8909  0.0720  2.1702
  126VAL   HG23 1660   3.250   4.156   5.324  0.2530 -1.2683  3.1031
  126VAL      C 1661   3.573   3.981   5.039 -0.0903 -0.0577 -0.0964
  126VAL      O 1662   3.527   3.947   4.930 -0.1627 -0.4126  0.0448
  127ILE      N 1663   3.699   4.027   5.052 -0.2989  0.3246  0.5978
  127ILE     HN 1664   3.724   4.070   5.139  0.4981  0.4031  0.3390
  127ILE     CA 1665   3.796   4.028   4.947 -0.8185  0.2223  0.1125
  127ILE     HA 1666   3.747   4.067   4.859  2.4621  0.4065 -1.7794
  127ILE     CB 1667   3.918   4.110   4.975 -0.3226 -0.5194  0.1491
  127ILE     HB 1668   3.938   4.074   5.079  0.2002 -0.8730 -0.0694
  127ILE    CG2 1669   4.035   4.095   4.876 -0.1535  0.1708  0.2362
  127ILE   HG21 1670   4.125   4.152   4.905 -1.2895  1.8440  0.6349
  127ILE   HG22 1671   3.986   4.122   4.780 -0.0346 -2.9054 -0.8001
  127ILE   HG23 1672   4.063   3.987   4.874 -3.2755 -0.7595 -0.1144
  127ILE    CG1 1673   3.886   4.260   4.992 -0.4809 -0.5218 -0.1265
  127ILE   HG11 1674   3.813   4.270   5.075 -0.9554  1.2727 -0.7263
  127ILE   HG12 1675   3.835   4.303   4.903 -0.7649 -0.7987 -0.1001
  127ILE     CD 1676   4.010   4.341   5.028 -0.5809 -0.7091  0.6595
  127ILE    HD1 1677   3.986   4.449   5.043 -2.0822 -0.6208 -1.8468
  127ILE    HD2 1678   4.094   4.337   4.955 -1.1404 -0.3999 -0.0103
  127ILE    HD3 1679   4.063   4.314   5.122 -0.7344  1.0665  1.3054
  127ILE      C 1680   3.831   3.892   4.897 -0.2659  0.3815  0.0674
  127ILE      O 1681   3.832   3.873   4.775 -0.3086  0.3678  0.0701
  128ALA      N 1682   3.846   3.785   4.976 -0.6367  0.2056 -0.1002
  128ALA     HN 1683   3.844   3.793   5.076 -1.5023  1.9247 -0.2240
  128ALA     CA 1684   3.858   3.655   4.919 -0.4782  0.1246  0.1167
  128ALA     HA 1685   3.936   3.658   4.844 -0.4319 -2.3186 -0.0296
  128ALA     CB 1686   3.897   3.549   5.023  0.1019  0.1467 -0.0734
  128ALA    HB1 1687   3.812   3.554   5.095 -2.3990  0.6880 -2.8939
  128ALA    HB2 1688   3.993   3.581   5.070  0.4483 -1.8536  0.6953
  128ALA    HB3 1689   3.917   3.447   4.983  1.0149  0.4440 -0.3886
  128ALA      C 1690   3.744   3.605   4.838 -0.4032  0.3564 -0.1303
  128ALA      O 1691   3.760   3.552   4.728 -0.3140  0.0435  0.0349
  129VAL      N 1692   3.621   3.627   4.888  0.0614  0.6444  0.9036
  129VAL     HN 1693   3.606   3.673   4.976 -0.3642  2.2709  0.0342
  129VAL     CA 1694   3.499   3.599   4.818  0.6095  0.1281  0.1409
  129VAL     HA 1695   3.492   3.500   4.777  0.6077  0.3100 -0.3032
  129VAL     CB 1696   3.387   3.612   4.917  0.6871  0.0118  0.2441
  129VAL     HB 1697   3.405   3.705   4.976  0.8931 -0.2238  0.5606
  129VAL    CG1 1698   3.251   3.618   4.847  0.5769 -0.7432  0.3901
  129VAL   HG11 1699   3.168   3.623   4.921 -1.4696  0.2759 -1.8412
  129VAL   HG12 1700   3.248   3.528   4.782  0.1191 -1.9047  1.9396
  129VAL   HG13 1701   3.245   3.702   4.775 -0.0933  0.0767  1.3828
  129VAL    CG2 1702   3.371   3.504   5.026 -0.8322  0.3002  0.3161
  129VAL   HG21 1703   3.466   3.488   5.080 -0.5698  1.9918  0.4088
  129VAL   HG22 1704   3.337   3.412   4.974 -1.4936  0.6870  0.0490
  129VAL   HG23 1705   3.283   3.536   5.086 -1.3973 -0.1918 -0.2305
  129VAL      C 1706   3.480   3.679   4.694 -0.0552 -0.1411  0.0654
  129VAL      O 1707   3.433   3.628   4.592  0.0088  0.2365 -0.1529
  130ASP      N 1708   3.526   3.805   4.688  0.0442 -0.1894 -0.2414
  130ASP     HN 1709   3.539   3.850   4.777 -0.5682  1.1068 -0.7828
  130ASP     CA 1710   3.532   3.887   4.571 -0.0975  0.2476  0.0516
  130ASP     HA 1711   3.432   3.869   4.533 -0.4747 -0.2096  1.2266
  130ASP     CB 1712   3.558   4.033   4.609  0.2503  0.1482  0.2008
  130ASP    HB1 1713   3.653   4.031   4.667 -0.1092 -2.2510  0.7899
  130ASP    HB2 1714   3.482   4.080   4.676  1.5669  0.2569  1.6821
  130ASP     CG 1715   3.563   4.126   4.488 -0.3887  0.3854  0.3524
  130ASP    OD1 1716   3.458   4.143   4.420 -0.1684 -0.1697 -0.1322
  130ASP    OD2 1717   3.675   4.175   4.461  0.0159 -0.6902 -0.0017
  130ASP      C 1718   3.622   3.829   4.467  0.4167 -0.1059  0.6922
  130ASP      O 1719   3.582   3.817   4.352 -0.0513 -0.6250  0.9039
  131ARG      N 1720   3.745   3.789   4.505  0.3969  0.0736  0.9529
  131ARG     HN 1721   3.766   3.798   4.602 -0.6597  0.2542  1.1765
  131ARG     CA 1722   3.843   3.742   4.412 -0.1566  0.0294  0.3875
  131ARG     HA 1723   3.845   3.797   4.319 -2.4989 -0.4319 -0.0075
  131ARG     CB 1724   3.982   3.733   4.477  0.1278 -0.2808 -0.2466
  131ARG    HB1 1725   4.046   3.668   4.415 -0.9248 -2.3822  0.7488
  131ARG    HB2 1726   3.977   3.675   4.572  2.9980  0.1013  0.2279
  131ARG     CG 1727   4.052   3.866   4.503 -0.0995 -0.2597  0.2794
  131ARG    HG1 1728   4.161   3.869   4.483  0.0931  4.0242  0.9830
  131ARG    HG2 1729   4.044   3.880   4.613  0.2945 -0.0203  0.2793
  131ARG     CD 1730   3.993   3.997   4.450  0.1328 -0.4382 -0.4297
  131ARG    HD1 1731   4.055   4.078   4.496 -2.2161  1.0645  0.2675
  131ARG    HD2 1732   3.883   4.005   4.461 -0.4318 -2.7328 -3.3037
  131ARG     NE 1733   4.028   4.007   4.306  0.3234 -0.3422 -0.3765
  131ARG     HE 1734   4.120   3.977   4.280  1.3343  1.6384  0.7216
  131ARG     CZ 1735   3.946   4.052   4.206 -0.2912 -0.0989  0.2349
  131ARG    NH1 1736   3.820   4.096   4.235 -0.1866 -0.0890  0.6905
  131ARG   HH11 1737   3.793   4.134   4.323  1.1062 -1.1318  1.5734
  131ARG   HH12 1738   3.783   4.143   4.155  0.6451  1.1817  1.0099
  131ARG    NH2 1739   3.989   4.043   4.077 -0.3192 -0.0541  0.2233
  131ARG   HH21 1740   4.075   3.996   4.057 -0.7488 -1.4939  1.5823
  131ARG   HH22 1741   3.928   4.090   4.014  0.2017  1.3403  0.7069
  131ARG      C 1742   3.812   3.606   4.358 -0.2940  0.3345 -0.3091
  131ARG      O 1743   3.842   3.568   4.245  0.0762 -0.5978  0.0956
  132TYR      N 1744   3.750   3.518   4.438  0.1709 -0.0640 -0.3853
  132TYR     HN 1745   3.724   3.540   4.532  0.4220 -2.2776  0.2677
  132TYR     CA 1746   3.710   3.386   4.398  0.0636 -0.1435 -0.0233
  132TYR     HA 1747   3.785   3.335   4.340 -0.4588 -0.8181 -0.1202
  132TYR     CB 1748   3.694   3.288   4.515  0.5342 -0.2029 -0.0094
  132TYR    HB1 1749   3.617   3.329   4.584 -0.0179 -1.2259 -0.0005
  132TYR    HB2 1750   3.788   3.282   4.574  0.5354  2.5324  0.4354
  132TYR     CG 1751   3.650   3.153   4.471  0.2881 -0.3503  0.6685
  132TYR    CD1 1752   3.734   3.072   4.398 -0.6112 -0.2399 -0.5282
  132TYR    HD1 1753   3.836   3.104   4.383 -0.4914  0.1220  0.9286
  132TYR    CE1 1754   3.689   2.958   4.336  0.0097 -0.5743 -0.3705
  132TYR    HE1 1755   3.757   2.891   4.285  1.8295 -0.1567  1.4195
  132TYR     CZ 1756   3.560   2.917   4.358 -0.0510 -0.3462 -0.2961
  132TYR     OH 1757   3.503   2.801   4.301 -0.1090 -0.0690 -0.8086
  132TYR     HH 1758   3.578   2.748   4.272  0.8587  1.8551 -1.9777
  132TYR    CD2 1759   3.522   3.107   4.493 -0.0165 -0.0250 -0.3404
  132TYR    HD2 1760   3.443   3.162   4.542 -0.7844 -1.7928  0.5030
  132TYR    CE2 1761   3.477   2.988   4.441  0.1323 -0.0846 -0.3353
  132TYR    HE2 1762   3.375   2.955   4.460 -0.2697  0.9141 -0.6608
  132TYR      C 1763   3.595   3.383   4.303  0.1973  0.4383 -0.2130
  132TYR      O 1764   3.579   3.298   4.215  0.1818 -0.1187  0.3221
  133PHE      N 1765   3.500   3.477   4.317 -0.0130  0.2530 -0.3778
  133PHE     HN 1766   3.502   3.536   4.397 -1.6085 -1.3908  0.9397
  133PHE     CA 1767   3.396   3.488   4.220 -0.2574 -0.3454 -0.1847
  133PHE     HA 1768   3.381   3.388   4.182  0.7400 -0.1961 -1.0339
  133PHE     CB 1769   3.269   3.541   4.289 -0.2578 -0.3227 -0.2024
  133PHE    HB1 1770   3.189   3.564   4.215  0.6748 -1.2254 -1.5235
  133PHE    HB2 1771   3.294   3.634   4.345  1.5717 -2.1735  2.2963
  133PHE     CG 1772   3.211   3.446   4.387  0.3042 -0.1637  0.2918
  133PHE    CD1 1773   3.233   3.310   4.378  0.0554 -0.1260 -1.1008
  133PHE    HD1 1774   3.298   3.270   4.302  0.9130  0.5618 -0.7433
  133PHE    CE1 1775   3.168   3.226   4.465 -0.3073  1.1305 -0.1231
  133PHE    HE1 1776   3.172   3.118   4.466 -5.8846  0.6200  1.3033
  133PHE     CZ 1777   3.072   3.275   4.551 -0.8241 -0.3303  0.1613
  133PHE     HZ 1778   3.024   3.200   4.612  1.2320 -1.9800 -0.1252
  133PHE    CD2 1779   3.117   3.493   4.476 -0.1285 -0.1438 -0.1737
  133PHE    HD2 1780   3.087   3.596   4.488 -0.3682 -0.3365  0.9789
  133PHE    CE2 1781   3.046   3.409   4.558 -0.4268 -0.2112 -0.4974
  133PHE    HE2 1782   2.962   3.442   4.618 -0.9542 -0.4711 -1.0837
  133PHE      C 1783   3.430   3.563   4.096  0.3302 -0.4125 -0.0632
  133PHE      O 1784   3.378   3.529   3.990  0.3632  0.0191 -0.2215
  134ALA      N 1785   3.515   3.667   4.105  0.0573 -0.1980  0.0614
  134ALA     HN 1786   3.541   3.708   4.192 -0.9115  1.2242 -0.2840
  134ALA     CA 1787   3.582   3.731   3.997  0.3712  0.0823  0.4176
  134ALA     HA 1788   3.505   3.766   3.929 -0.2474 -1.4601  0.2822
  134ALA     CB 1789   3.675   3.836   4.059  0.3254  0.0358  0.5653
  134ALA    HB1 1790   3.722   3.909   3.989 -0.2236  0.3344  0.5018
  134ALA    HB2 1791   3.747   3.793   4.132  0.3324  0.6055  0.9071
  134ALA    HB3 1792   3.611   3.901   4.122 -1.4812 -2.1908  1.1571
  134ALA      C 1793   3.660   3.639   3.909 -0.0108  0.4184 -0.2819
  134ALA      O 1794   3.650   3.648   3.787 -0.1309 -0.0545 -0.3076
  135ILE      N 1795   3.743   3.547   3.961  0.2632  0.3639 -0.8123
  135ILE     HN 1796   3.775   3.542   4.055 -2.3803  2.1380  0.2919
  135ILE     CA 1797   3.812   3.455   3.876  0.2704 -0.3092 -0.0915
  135ILE     HA 1798   3.857   3.510   3.794 -0.6007 -1.9637 -1.7384
  135ILE     CB 1799   3.932   3.402   3.949  0.4808  0.3969  0.0921
  135ILE     HB 1800   3.986   3.487   3.995 -0.1276  0.7629  0.1371
  135ILE    CG2 1801   3.894   3.299   4.057  0.2538  0.2079 -0.1660
  135ILE   HG21 1802   3.844   3.203   4.032 -1.6673  0.8328  1.0219
  135ILE   HG22 1803   3.825   3.349   4.130  1.7742 -1.3064  2.4673
  135ILE   HG23 1804   3.984   3.273   4.116  0.6305 -0.4337 -1.0086
  135ILE    CG1 1805   4.032   3.331   3.857  0.3006 -0.1093  0.2815
  135ILE   HG11 1806   4.033   3.373   3.754  1.3375  0.3095  0.4539
  135ILE   HG12 1807   3.995   3.226   3.850 -0.6011  0.1634  0.7732
  135ILE     CD 1808   4.175   3.334   3.910  0.5084 -0.4515 -0.2534
  135ILE    HD1 1809   4.208   3.434   3.944 -1.4214 -0.4301  1.7288
  135ILE    HD2 1810   4.244   3.293   3.833 -1.8186 -2.5339 -1.3800
  135ILE    HD3 1811   4.173   3.265   3.996 -0.5241 -1.8070 -1.3174
  135ILE      C 1812   3.733   3.344   3.815 -0.1932  0.0588 -0.1692
  135ILE      O 1813   3.762   3.291   3.709 -0.2505 -0.4568  0.0729
  136THR      N 1814   3.627   3.299   3.884 -0.3792  0.3825 -0.2409
  136THR     HN 1815   3.619   3.329   3.979 -0.0768 -0.6592  0.1262
  136THR     CA 1816   3.547   3.193   3.833 -0.2089  0.1998 -0.1304
  136THR     HA 1817   3.606   3.135   3.764  2.5456  1.4775  0.9998
  136THR     CB 1818   3.493   3.087   3.924  0.2287  0.1749  0.1028
  136THR     HB 1819   3.425   3.013   3.877  1.2125 -0.9137  0.3398
  136THR    OG1 1820   3.426   3.149   4.033  0.3378  0.2130  0.1468
  136THR    HG1 1821   3.491   3.161   4.103  1.5946 -1.8695 -0.5693
  136THR    CG2 1822   3.609   3.019   3.999  0.0833  0.5661  0.6894
  136THR   HG21 1823   3.562   2.939   4.060  0.4965 -1.0771 -1.0440
  136THR   HG22 1824   3.663   3.088   4.067 -1.1161  1.2808  0.9484
  136THR   HG23 1825   3.681   2.972   3.929  0.4928 -0.5847  1.8426
  136THR      C 1826   3.437   3.249   3.749 -0.7390  0.1094  0.4933
  136THR      O 1827   3.370   3.169   3.683  0.2049 -0.1679 -0.1488
  137SER      N 1828   3.420   3.382   3.741 -0.2821  0.1952  0.9088
  137SER     HN 1829   3.461   3.444   3.808 -0.2560  1.8438 -0.5625
  137SER     CA 1830   3.338   3.432   3.635  0.2825  0.4267  0.5778
  137SER     HA 1831   3.340   3.364   3.551 -2.9419  0.7275  0.1467
  137SER     CB 1832   3.193   3.458   3.679  0.0423  0.0191  0.0441
  137SER    HB1 1833   3.140   3.519   3.604  1.9067  0.0569 -1.3116
  137SER    HB2 1834   3.197   3.513   3.776 -0.6340  1.1128 -0.5360
  137SER     OG 1835   3.129   3.333   3.702  0.1566 -0.0107  0.2091
  137SER    HG1 1836   3.202   3.271   3.699  2.5175  2.6109 -0.9480
  137SER      C 1837   3.394   3.558   3.578 -0.5409  0.4280 -0.2523
  137SER      O 1838   3.334   3.660   3.609 -0.5519  0.2277  0.4131
  138PRO      N 1839   3.500   3.565   3.504 -0.0645 -0.0306  0.3654
  138PRO     CD 1840   3.578   3.446   3.472  0.0856  0.0858  0.2924
  138PRO    HD1 1841   3.510   3.373   3.422 -2.2347  3.1991 -1.5485
  138PRO    HD2 1842   3.638   3.402   3.554  1.1516  0.3368 -0.3276
  138PRO     CA 1843   3.571   3.686   3.473 -0.2827 -0.0187 -0.1046
  138PRO     HA 1844   3.579   3.758   3.554  1.7542 -0.3897  0.0787
  138PRO     CB 1845   3.708   3.640   3.423 -0.0395  0.1538  0.3892
  138PRO    HB1 1846   3.779   3.628   3.507  0.4313  3.5980  0.6232
  138PRO    HB2 1847   3.772   3.698   3.353  0.8662  0.0494  1.1135
  138PRO     CG 1848   3.673   3.502   3.364 -0.0302  0.2089  0.2539
  138PRO    HG1 1849   3.625   3.504   3.264 -1.7871  0.5667  1.0617
  138PRO    HG2 1850   3.762   3.438   3.345 -2.4342 -2.8550 -1.7729
  138PRO      C 1851   3.502   3.776   3.376 -0.3557  0.1179  0.0731
  138PRO      O 1852   3.503   3.897   3.394  0.5338  0.0888  0.2437
  139PHE      N 1853   3.431   3.725   3.273  0.1729 -0.3189 -0.0806
  139PHE     HN 1854   3.418   3.626   3.271  0.3968 -0.3949  1.1109
  139PHE     CA 1855   3.366   3.799   3.170 -0.0387 -0.5728 -0.1297
  139PHE     HA 1856   3.433   3.879   3.142 -0.7308 -0.7557 -2.4963
  139PHE     CB 1857   3.337   3.701   3.055 -0.1187 -0.6234 -0.0657
  139PHE    HB1 1858   3.297   3.754   2.966 -0.3403 -3.5247 -1.7980
  139PHE    HB2 1859   3.251   3.639   3.088  0.5789 -0.7394  1.6448
  139PHE     CG 1860   3.452   3.615   3.015  0.5382  0.0913  0.2556
  139PHE    CD1 1861   3.434   3.480   2.996  0.3651  0.1473  0.0093
  139PHE    HD1 1862   3.342   3.435   3.029  0.9379 -0.9799  0.1095
  139PHE    CE1 1863   3.539   3.408   2.945  0.2505  0.1525 -0.2357
  139PHE    HE1 1864   3.533   3.305   2.911 -3.2307  0.5493 -1.1615
  139PHE     CZ 1865   3.663   3.463   2.924  0.3431 -0.0545 -0.2360
  139PHE     HZ 1866   3.745   3.410   2.877  1.9208  2.0229  0.0333
  139PHE    CD2 1867   3.573   3.675   2.988  0.3797  0.1820 -0.2734
  139PHE    HD2 1868   3.591   3.781   2.996  0.5374  0.1157  0.2656
  139PHE    CE2 1869   3.679   3.597   2.948  0.1385  0.0484 -0.6583
  139PHE    HE2 1870   3.772   3.645   2.924  0.5311 -0.4013 -0.0585
  139PHE      C 1871   3.236   3.854   3.219  0.1662 -0.1219 -0.0841
  139PHE      O 1872   3.178   3.944   3.157  0.4928  0.2542  0.1494
  140LYS      N 1873   3.182   3.814   3.335 -0.0123  0.2167 -0.0496
  140LYS     HN 1874   3.227   3.739   3.383 -0.4367  0.1849  0.3045
  140LYS     CA 1875   3.059   3.874   3.377 -0.1955 -0.3238  0.1989
  140LYS     HA 1876   3.003   3.924   3.300 -0.6344 -1.2801 -0.1172
  140LYS     CB 1877   2.976   3.761   3.439 -0.2683 -0.0545  0.5985
  140LYS    HB1 1878   2.876   3.787   3.480  0.1371  0.0923  1.5212
  140LYS    HB2 1879   3.039   3.723   3.522  1.9372  0.2834 -0.8576
  140LYS     CG 1880   2.949   3.632   3.361  0.1223 -0.1077  0.5506
  140LYS    HG1 1881   2.882   3.562   3.416  0.3627 -1.5973 -0.9715
  140LYS    HG2 1882   3.041   3.575   3.333 -0.8523 -1.1691 -0.6139
  140LYS     CD 1883   2.904   3.669   3.220  0.1466  0.1672  0.6157
  140LYS    HD1 1884   2.981   3.714   3.154  0.8952 -2.6958 -0.6258
  140LYS    HD2 1885   2.817   3.739   3.227 -0.4759 -0.4919 -0.1924
  140LYS     CE 1886   2.861   3.539   3.150 -0.3844  0.2650  0.7515
  140LYS    HE1 1887   2.771   3.498   3.200 -1.1428 -0.8877 -1.4279
  140LYS    HE2 1888   2.949   3.473   3.166  0.9276  1.5653 -0.8024
  140LYS     NZ 1889   2.827   3.557   3.007  0.0456  0.1916  0.6394
  140LYS    HZ1 1890   2.734   3.601   2.994 -0.2864 -0.2679  1.3778
  140LYS    HZ2 1891   2.836   3.469   2.952  0.1857 -1.2632  2.8504
  140LYS    HZ3 1892   2.895   3.619   2.959  0.4964 -1.4651 -0.9724
  140LYS      C 1893   3.083   3.980   3.479  0.1978 -0.1416 -0.0811
  140LYS      O 1894   2.991   4.057   3.506  0.1708 -0.1572 -0.1281
  141TYR      N 1895   3.201   3.987   3.543  0.2346 -0.5607 -0.0996
  141TYR     HN 1896   3.271   3.927   3.505  1.2967 -0.4266  1.5559
  141TYR     CA 1897   3.224   4.054   3.668 -0.0316  0.0248 -0.3606
  141TYR     HA 1898   3.141   4.018   3.726 -1.4922  0.5956 -1.9892
  141TYR     CB 1899   3.362   4.014   3.724 -0.1220 -0.0331 -0.1807
  141TYR    HB1 1900   3.434   4.039   3.644 -0.8057  1.1716 -0.4413
  141TYR    HB2 1901   3.368   3.904   3.737  3.6590 -0.0532 -1.0969
  141TYR     CG 1902   3.402   4.080   3.851 -0.1800  0.2845 -0.3283
  141TYR    CD1 1903   3.323   4.077   3.963  0.4740 -0.7458  0.1166
  141TYR    HD1 1904   3.231   4.019   3.956 -0.1655  0.3184 -0.5657
  141TYR    CE1 1905   3.359   4.145   4.077  0.6275 -0.0562 -0.3429
  141TYR    HE1 1906   3.287   4.161   4.156 -0.2911  1.2608 -1.3844
  141TYR     CZ 1907   3.478   4.213   4.084  0.3260  0.4371  0.0731
  141TYR     OH 1908   3.511   4.273   4.207 -0.2249  0.8034  0.0450
  141TYR     HH 1909   3.500   4.208   4.278  0.5058  1.0280  0.3704
  141TYR    CD2 1910   3.517   4.155   3.858  0.1318 -0.2701  0.6510
  141TYR    HD2 1911   3.579   4.164   3.770  0.5010  2.0430  1.0763
  141TYR    CE2 1912   3.555   4.225   3.970  0.3559  0.5058  0.1010
  141TYR    HE2 1913   3.650   4.277   3.980  2.4988 -3.3598  2.9368
  141TYR      C 1914   3.193   4.200   3.671  0.5542  0.1333  0.5562
  141TYR      O 1915   3.146   4.247   3.774  0.5867  0.4078  0.4456
  142GLN      N 1916   3.228   4.274   3.565 -0.1531 -0.5355 -0.1526
  142GLN     HN 1917   3.270   4.227   3.487  1.0812 -1.7259  1.1790
  142GLN     CA 1918   3.211   4.415   3.560  0.3058 -0.4707 -0.0106
  142GLN     HA 1919   3.230   4.462   3.656  0.5559  0.6072 -0.5689
  142GLN     CB 1920   3.295   4.498   3.462 -0.0075  0.5380  0.5569
  142GLN    HB1 1921   3.263   4.604   3.470 -0.4323  0.3931  0.7696
  142GLN    HB2 1922   3.260   4.466   3.362  2.2453  1.1324 -0.4936
  142GLN     CG 1923   3.447   4.494   3.479  0.0558  0.2636 -0.0492
  142GLN    HG1 1924   3.503   4.548   3.399 -1.2406  2.5546  0.5183
  142GLN    HG2 1925   3.491   4.392   3.480 -1.5368 -0.4515  0.9283
  142GLN     CD 1926   3.485   4.568   3.607 -0.1118 -0.2470  0.2995
  142GLN    OE1 1927   3.456   4.685   3.633  0.5012  0.1763 -0.8334
  142GLN    NE2 1928   3.554   4.496   3.699  0.8746 -0.0453 -0.2658
  142GLN   HE21 1929   3.533   4.519   3.794  2.4252 -2.4223  0.7379
  142GLN   HE22 1930   3.580   4.401   3.681  2.4383  0.0291  1.3250
  142GLN      C 1931   3.068   4.453   3.539  0.3630 -0.3943 -0.2609
  142GLN      O 1932   3.030   4.568   3.562  0.5088 -0.3183 -0.3940
  143SER      N 1933   2.987   4.363   3.480 -0.5906 -0.0053  0.4282
  143SER     HN 1934   3.017   4.274   3.447  0.3988 -0.7789  3.1881
  143SER     CA 1935   2.848   4.391   3.462 -0.6456 -0.6268 -0.1487
  143SER     HA 1936   2.842   4.498   3.445 -3.7189 -0.5324  0.9389
  143SER     CB 1937   2.779   4.343   3.333 -0.1434  0.4059 -0.8239
  143SER    HB1 1938   2.833   4.389   3.247 -2.1606  1.0382 -1.8062
  143SER    HB2 1939   2.672   4.372   3.324 -0.8370 -1.4138  0.8778
  143SER     OG 1940   2.801   4.205   3.304 -0.4208  0.1291  0.2457
  143SER    HG1 1941   2.896   4.194   3.292 -0.7153 -3.5385  0.3271
  143SER      C 1942   2.762   4.364   3.580  0.5417  0.1535  0.9126
  143SER      O 1943   2.660   4.425   3.611  0.2803 -0.0122  0.3709
  144LEU      N 1944   2.797   4.256   3.653  0.3682 -0.3682  0.2285
  144LEU     HN 1945   2.883   4.214   3.627  2.8458  2.5989  2.7344
  144LEU     CA 1946   2.722   4.206   3.764  0.4775 -0.1144  0.4172
  144LEU     HA 1947   2.616   4.212   3.745  0.9156  1.0531 -2.1384
  144LEU     CB 1948   2.728   4.053   3.780 -0.5798 -0.1917  0.1556
  144LEU    HB1 1949   2.674   4.020   3.871 -0.5627  0.9157  0.5837
  144LEU    HB2 1950   2.834   4.024   3.798 -0.1266 -0.7479 -2.8949
  144LEU     CG 1951   2.693   3.980   3.649  0.0590 -0.3252  0.0570
  144LEU     HG 1952   2.764   4.008   3.569  2.0088  0.7159  2.0380
  144LEU    CD1 1953   2.712   3.830   3.679 -0.6140 -0.4034  0.1132
  144LEU   HD11 1954   2.819   3.809   3.704 -1.3802 -1.8381  2.5146
  144LEU   HD12 1955   2.670   3.765   3.599  0.0965 -0.3008 -0.3529
  144LEU   HD13 1956   2.647   3.823   3.769 -3.7046 -1.0642 -2.0234
  144LEU    CD2 1957   2.548   4.007   3.607 -0.0586 -0.0869  0.5982
  144LEU   HD21 1958   2.554   4.097   3.542  0.0963 -1.4196 -1.3292
  144LEU   HD22 1959   2.486   4.030   3.696 -1.0295 -1.9291  0.4383
  144LEU   HD23 1960   2.505   3.923   3.548 -0.4826  1.4135 -1.3321
  144LEU      C 1961   2.749   4.285   3.888 -0.0332  0.4105  0.1993
  144LEU      O 1962   2.660   4.339   3.954 -0.2063  0.2160  0.1277
  145LEU      N 1963   2.879   4.295   3.920 -0.0056 -0.3559  0.3452
  145LEU     HN 1964   2.955   4.263   3.865  1.9452  0.5839  2.3262
  145LEU     CA 1965   2.921   4.368   4.036 -0.1979 -0.0738  0.2357
  145LEU     HA 1966   2.846   4.359   4.113  1.0937 -3.3594  1.2788
  145LEU     CB 1967   3.053   4.320   4.098 -0.1188 -0.0772  0.0660
  145LEU    HB1 1968   3.145   4.372   4.065  0.9644 -2.5397 -0.9999
  145LEU    HB2 1969   3.059   4.226   4.040  0.1617 -1.0447  1.6146
  145LEU     CG 1970   3.040   4.292   4.249  0.1400 -0.3490  0.0368
  145LEU     HG 1971   3.140   4.251   4.278  0.1791 -2.3423 -2.5710
  145LEU    CD1 1972   3.001   4.419   4.326 -0.0899 -0.3313 -0.1085
  145LEU   HD11 1973   2.903   4.463   4.298 -0.5883 -1.1730  0.2906
  145LEU   HD12 1974   3.078   4.494   4.298 -0.3110 -0.0985 -0.0973
  145LEU   HD13 1975   3.011   4.395   4.434  0.2505 -0.2222 -0.1155
  145LEU    CD2 1976   2.941   4.179   4.282  0.1869 -0.5088 -0.3677
  145LEU   HD21 1977   2.981   4.080   4.251  3.3236 -0.0748  1.7901
  145LEU   HD22 1978   2.835   4.194   4.253 -0.8306 -3.9927  1.0292
  145LEU   HD23 1979   2.938   4.179   4.393  2.1069  3.0412 -0.1585
  145LEU      C 1980   2.941   4.510   3.994 -0.1530 -0.2285 -0.2752
  145LEU      O 1981   3.042   4.554   3.940  0.1434 -0.0412  0.4150
  146THR      N 1982   2.836   4.592   4.012 -0.1100 -0.2337  0.0161
  146THR     HN 1983   2.754   4.542   4.038  0.5451 -0.1989  2.3431
  146THR     CA 1984   2.842   4.735   4.002 -0.1741 -0.2278  0.0613
  146THR     HA 1985   2.915   4.753   3.924  3.8694 -1.1397  3.2228
  146THR     CB 1986   2.716   4.804   3.962  0.0125  0.1094  0.0513
  146THR     HB 1987   2.711   4.913   3.981 -1.4815 -0.0422  0.7163
  146THR    OG1 1988   2.605   4.750   4.033 -0.0383 -0.0265 -0.1314
  146THR    HG1 1989   2.590   4.818   4.098  3.3714 -0.4399  1.2686
  146THR    CG2 1990   2.693   4.782   3.811 -0.2794  0.4878  0.0399
  146THR   HG21 1991   2.596   4.830   3.787 -0.0325  1.6170  1.1413
  146THR   HG22 1992   2.679   4.675   3.785  0.2607 -0.3502  2.8631
  146THR   HG23 1993   2.771   4.833   3.751 -1.5641 -0.5319 -2.6574
  146THR      C 1994   2.917   4.807   4.109 -0.0292  0.1938 -0.3248
  146THR      O 1995   2.922   4.761   4.223  0.1359  0.4497 -0.2279
  147LYS      N 1996   2.976   4.926   4.087  0.1213  0.1684 -0.0630
  147LYS     HN 1997   2.970   4.980   4.004  0.5777 -0.5045 -0.5474
  147LYS     CA 1998   3.050   4.998   4.185  0.3640 -0.5657  0.3026
  147LYS     HA 1999   3.118   4.924   4.225 -3.5036 -3.3599  2.3615
  147LYS     CB 2000   3.120   5.120   4.122  0.1552 -0.4106  0.3670
  147LYS    HB1 2001   3.152   5.191   4.201 -1.8760  0.0553  0.8314
  147LYS    HB2 2002   3.050   5.167   4.050  0.1215 -0.3921  0.4128
  147LYS     CG 2003   3.238   5.071   4.037 -0.1373  0.5655 -0.6306
  147LYS    HG1 2004   3.204   4.989   3.969 -0.2321 -2.3760  2.6436
  147LYS    HG2 2005   3.316   5.024   4.101  0.4056  1.6439 -0.4956
  147LYS     CD 2006   3.296   5.182   3.950  0.0497  0.4934 -0.5985
  147LYS    HD1 2007   3.303   5.279   4.005  1.2505 -1.1466  2.3496
  147LYS    HD2 2008   3.227   5.199   3.864  0.2176 -0.9076 -1.0254
  147LYS     CE 2009   3.432   5.154   3.886  0.5364  0.4073  0.4505
  147LYS    HE1 2010   3.442   5.053   3.841  2.4187  0.5061  0.5871
  147LYS    HE2 2011   3.521   5.160   3.951  1.4057 -1.9062 -0.4352
  147LYS     NZ 2012   3.458   5.255   3.780  0.0868  0.0528 -0.0020
  147LYS    HZ1 2013   3.537   5.221   3.723 -1.6109 -3.1952 -0.6750
  147LYS    HZ2 2014   3.483   5.348   3.819  0.4785  0.2274 -0.6607
  147LYS    HZ3 2015   3.365   5.258   3.733  0.0940 -0.5253 -0.0625
  147LYS      C 2016   2.983   5.046   4.310  0.0532 -0.0605 -0.0541
  147LYS      O 2017   3.039   5.059   4.419 -0.3809 -0.3838  0.2055
  148ASN      N 2018   2.853   5.076   4.299 -0.0577 -0.3594  0.4250
  148ASN     HN 2019   2.808   5.065   4.211 -0.8478 -0.4132  0.8275
  148ASN     CA 2020   2.770   5.104   4.413  0.0108  0.0644  0.3720
  148ASN     HA 2021   2.818   5.178   4.476  0.7391 -0.4888  0.4881
  148ASN     CB 2022   2.639   5.162   4.358  0.3115  0.5157  0.1249
  148ASN    HB1 2023   2.653   5.271   4.338  0.2575  0.3846 -0.6511
  148ASN    HB2 2024   2.561   5.146   4.435  0.9767  0.4175  0.7921
  148ASN     CG 2025   2.589   5.088   4.235  0.5308  0.3756  0.1192
  148ASN    OD1 2026   2.621   4.977   4.194  0.5596  0.5474 -0.3352
  148ASN    ND2 2027   2.481   5.150   4.180 -0.0628 -0.9021 -0.1850
  148ASN   HD21 2028   2.470   5.135   4.081 -0.0717 -0.9400 -0.1778
  148ASN   HD22 2029   2.451   5.226   4.237  1.2943 -0.6292  0.1863
  148ASN      C 2030   2.751   4.990   4.507 -0.0667 -0.4206 -0.2276
  148ASN      O 2031   2.747   5.014   4.627  0.3298 -0.3500 -0.2280
  149LYS      N 2032   2.743   4.865   4.456  1.0712 -0.4320 -0.4027
  149LYS     HN 2033   2.775   4.846   4.364  3.9284 -0.2363  0.4573
  149LYS     CA 2034   2.695   4.753   4.531  0.0601  0.1649 -0.1322
  149LYS     HA 2035   2.601   4.779   4.576 -0.1024 -0.0673 -0.3337
  149LYS     CB 2036   2.653   4.639   4.436 -0.1696 -0.2108  0.4158
  149LYS    HB1 2037   2.649   4.536   4.477 -3.0882 -0.0548  0.7055
  149LYS    HB2 2038   2.726   4.633   4.352 -0.8492 -0.5829 -0.1515
  149LYS     CG 2039   2.514   4.659   4.376 -0.1453 -0.3078  0.3269
  149LYS    HG1 2040   2.517   4.755   4.320 -2.9850 -0.6573 -0.5737
  149LYS    HG2 2041   2.444   4.657   4.463 -1.6259 -1.3698 -0.8352
  149LYS     CD 2042   2.479   4.543   4.282  0.0113  0.3801 -0.5960
  149LYS    HD1 2043   2.499   4.444   4.329  0.4605  1.0654  0.7231
  149LYS    HD2 2044   2.548   4.542   4.196  1.8849 -2.1741  0.8010
  149LYS     CE 2045   2.337   4.539   4.226 -0.2976 -0.8783  0.2369
  149LYS    HE1 2046   2.332   4.443   4.169 -0.1214 -0.2567 -0.8576
  149LYS    HE2 2047   2.308   4.630   4.170 -2.9682 -0.8240  1.5208
  149LYS     NZ 2048   2.252   4.526   4.346  0.2700 -0.6355  0.6667
  149LYS    HZ1 2049   2.235   4.619   4.389 -1.5296 -0.0282 -1.2048
  149LYS    HZ2 2050   2.299   4.466   4.417  0.1594 -0.7678  0.6282
  149LYS    HZ3 2051   2.157   4.489   4.322  0.5358 -0.2772 -1.0246
  149LYS      C 2052   2.795   4.712   4.633  0.1353  0.1934 -0.1946
  149LYS      O 2053   2.762   4.642   4.728  0.3045  0.2028 -0.1280
  150ALA      N 2054   2.922   4.755   4.621  0.1189  0.3476  0.1630
  150ALA     HN 2055   2.943   4.813   4.543  0.1193 -2.3174 -1.9761
  150ALA     CA 2056   3.029   4.727   4.712 -0.0338 -0.5175  0.0835
  150ALA     HA 2057   3.039   4.623   4.739 -0.7024 -0.5547  0.2010
  150ALA     CB 2058   3.156   4.789   4.651  0.6407 -0.5971  1.3876
  150ALA    HB1 2059   3.160   4.766   4.543 -1.7205  0.0438  1.1119
  150ALA    HB2 2060   3.243   4.747   4.708  1.6139  1.9619  1.9143
  150ALA    HB3 2061   3.150   4.898   4.670 -1.8719 -0.6232  1.1018
  150ALA      C 2062   2.998   4.787   4.844 -0.2335  0.0310 -0.2097
  150ALA      O 2063   3.019   4.723   4.947  0.1986  0.2285 -0.1720
  151ARG      N 2064   2.941   4.909   4.844 -0.2583  0.0192 -0.4617
  151ARG     HN 2065   2.910   4.941   4.755  0.6335  1.4262 -0.2973
  151ARG     CA 2066   2.909   4.990   4.957  0.3160  0.5127 -0.6486
  151ARG     HA 2067   2.995   4.995   5.022  0.1295  1.4385 -0.4550
  151ARG     CB 2068   2.848   5.126   4.921 -0.1736  0.4426 -0.0966
  151ARG    HB1 2069   2.819   5.181   5.014  0.2652  2.1602 -0.9331
  151ARG    HB2 2070   2.748   5.115   4.874 -1.5043  0.2387  2.5353
  151ARG     CG 2071   2.940   5.206   4.830  0.2953 -0.1890 -0.1773
  151ARG    HG1 2072   2.967   5.140   4.744 -0.6521  1.7042 -2.0243
  151ARG    HG2 2073   3.031   5.248   4.878  0.8893 -0.1797 -1.2586
  151ARG     CD 2074   2.871   5.332   4.777 -0.3740 -0.5275 -0.1170
  151ARG    HD1 2075   2.862   5.411   4.854 -1.2882 -0.2239 -0.5300
  151ARG    HD2 2076   2.770   5.303   4.742 -0.3334 -0.5215 -0.2416
  151ARG     NE 2077   2.951   5.371   4.657  0.0125 -0.2106  0.2410
  151ARG     HE 2078   3.033   5.317   4.641 -0.0850 -1.4950  3.3728
  151ARG     CZ 2079   2.898   5.461   4.569  0.2835 -0.0107  0.2816
  151ARG    NH1 2080   2.801   5.551   4.606  0.5644  0.0665  0.8450
  151ARG   HH11 2081   2.779   5.562   4.702 -1.9005 -2.7851  0.7360
  151ARG   HH12 2082   2.794   5.625   4.540 -0.8103 -2.1747 -1.7380
  151ARG    NH2 2083   2.945   5.466   4.441  0.0631 -0.4746  0.1831
  151ARG   HH21 2084   3.038   5.435   4.420 -0.0412 -1.1604  0.6817
  151ARG   HH22 2085   2.900   5.533   4.382 -0.2526  0.7929  1.7999
  151ARG      C 2086   2.808   4.913   5.036  0.2196  0.8802 -0.4119
  151ARG      O 2087   2.820   4.914   5.159 -0.8823 -0.1644 -0.2812
  152VAL      N 2088   2.713   4.839   4.978  0.2392  0.1167  0.5022
  152VAL     HN 2089   2.713   4.836   4.878  0.0770 -0.8505  0.5273
  152VAL     CA 2090   2.614   4.766   5.051 -0.3310  0.3364 -0.0337
  152VAL     HA 2091   2.563   4.835   5.116 -2.1145 -0.7631 -0.1808
  152VAL     CB 2092   2.515   4.697   4.962 -0.0340 -0.2694  0.0942
  152VAL     HB 2093   2.569   4.613   4.914  1.3688  0.8809 -0.4259
  152VAL    CG1 2094   2.388   4.636   5.023 -0.5217  0.5144 -0.1226
  152VAL   HG11 2095   2.317   4.596   4.948 -0.2154  0.9120 -0.6370
  152VAL   HG12 2096   2.319   4.697   5.085 -1.4056 -0.6621  0.0857
  152VAL   HG13 2097   2.415   4.545   5.080  0.3767  0.7628 -0.1437
  152VAL    CG2 2098   2.470   4.786   4.845  0.5846  0.0404  0.0889
  152VAL   HG21 2099   2.445   4.891   4.873 -0.3233 -0.4899  1.3437
  152VAL   HG22 2100   2.384   4.738   4.793 -0.4300 -1.9927  3.3673
  152VAL   HG23 2101   2.554   4.806   4.775  0.1821 -1.8294 -0.9898
  152VAL      C 2102   2.678   4.668   5.144 -0.3297  0.1253 -0.2577
  152VAL      O 2103   2.657   4.668   5.265  0.1375  0.0020 -0.1730
  153ILE      N 2104   2.786   4.601   5.099 -0.0262  0.4345  0.0012
  153ILE     HN 2105   2.817   4.613   5.005  0.9056  0.6385  0.3246
  153ILE     CA 2106   2.855   4.508   5.183  0.0836  0.2530 -0.2853
  153ILE     HA 2107   2.778   4.454   5.236 -0.0527  0.1481 -0.5869
  153ILE     CB 2108   2.928   4.406   5.102 -0.0577 -0.2205  0.1775
  153ILE     HB 2109   3.000   4.461   5.038 -0.2589  0.8724  0.8708
  153ILE    CG2 2110   3.016   4.310   5.184  0.0717 -0.3200 -0.0754
  153ILE   HG21 2111   3.113   4.359   5.207 -1.7727  3.0645  1.2397
  153ILE   HG22 2112   3.041   4.219   5.126 -0.2114  0.2965 -1.1867
  153ILE   HG23 2113   2.967   4.273   5.277  0.4936 -1.8170 -0.4254
  153ILE    CG1 2114   2.832   4.322   5.016  0.1837 -0.3457  0.0277
  153ILE   HG11 2115   2.907   4.264   4.959 -0.1517 -1.7713  0.9836
  153ILE   HG12 2116   2.785   4.393   4.945  1.0107  2.2339  1.8941
  153ILE     CD 2117   2.736   4.227   5.088 -0.9700  0.4349 -0.4419
  153ILE    HD1 2118   2.663   4.288   5.146  1.1291  2.8669 -0.1678
  153ILE    HD2 2119   2.789   4.163   5.161 -0.2281  0.1559 -1.2105
  153ILE    HD3 2120   2.688   4.157   5.018  1.0067 -1.3188 -0.1460
  153ILE      C 2121   2.946   4.571   5.283  0.3102 -0.0120 -0.3250
  153ILE      O 2122   2.968   4.517   5.391  0.0339  0.5425  0.0139
  154ILE      N 2123   3.013   4.682   5.248  0.7410 -0.1504  0.0534
  154ILE     HN 2124   3.006   4.713   5.154  1.2432 -0.5395 -0.1165
  154ILE     CA 2125   3.090   4.757   5.342  0.4326 -0.1984  0.3454
  154ILE     HA 2126   3.165   4.691   5.384 -0.2319 -0.3923  1.2720
  154ILE     CB 2127   3.155   4.874   5.275  0.4000 -0.2035  0.3050
  154ILE     HB 2128   3.073   4.930   5.226  3.4349  3.3642 -1.1857
  154ILE    CG2 2129   3.213   4.965   5.385  0.3983 -0.7161  0.7331
  154ILE   HG21 2130   3.302   4.915   5.430  1.6513 -0.5828 -1.4416
  154ILE   HG22 2131   3.142   5.009   5.458 -3.1996  0.3361 -3.0091
  154ILE   HG23 2132   3.253   5.056   5.334  1.1953  0.0890  2.6956
  154ILE    CG1 2133   3.267   4.823   5.183  0.1349  0.4755 -0.4072
  154ILE   HG11 2134   3.226   4.755   5.105  0.5887 -2.3642  1.6740
  154ILE   HG12 2135   3.333   4.752   5.237 -3.9898 -2.4009  1.4318
  154ILE     CD 2136   3.335   4.942   5.117 -0.1630  0.8656 -0.0161
  154ILE    HD1 2137   3.264   5.022   5.084  1.4652  1.8525 -1.2795
  154ILE    HD2 2138   3.403   4.911   5.035  0.4638  1.3185  0.3155
  154ILE    HD3 2139   3.412   4.990   5.181  1.2177 -0.0022 -0.9869
  154ILE      C 2140   3.010   4.804   5.460 -0.4384 -0.4868 -0.1230
  154ILE      O 2141   3.062   4.794   5.571  0.3547 -0.3523 -0.4707
  155LEU      N 2142   2.887   4.854   5.444 -0.0246  0.7990  0.5986
  155LEU     HN 2143   2.844   4.862   5.354 -0.2571 -2.1943  0.3325
  155LEU     CA 2144   2.799   4.888   5.552 -0.4543  0.4301  0.3685
  155LEU     HA 2145   2.856   4.945   5.624  0.2480 -0.5980  0.6523
  155LEU     CB 2146   2.680   4.966   5.494 -0.1933  0.5522 -0.0140
  155LEU    HB1 2147   2.608   5.000   5.572 -0.0580  1.8060 -0.4290
  155LEU    HB2 2148   2.626   4.887   5.436 -0.4233 -0.2298  1.2201
  155LEU     CG 2149   2.717   5.091   5.414 -0.3294  0.8415  0.3709
  155LEU     HG 2150   2.777   5.069   5.323 -0.1586  0.3677  0.5951
  155LEU    CD1 2151   2.594   5.172   5.370 -0.7045 -0.1530 -0.4459
  155LEU   HD11 2152   2.532   5.118   5.295 -0.6105 -0.3700 -0.3683
  155LEU   HD12 2153   2.629   5.269   5.329  0.1998 -0.1104  0.3859
  155LEU   HD13 2154   2.525   5.194   5.455 -0.3504  0.8090 -0.3959
  155LEU    CD2 2155   2.791   5.184   5.512  0.6398  0.0765  0.3798
  155LEU   HD21 2156   2.733   5.182   5.606  0.5918  0.2104  0.3534
  155LEU   HD22 2157   2.785   5.286   5.468 -1.5506  0.2599  1.0138
  155LEU   HD23 2158   2.896   5.155   5.533 -0.0010 -1.1673  2.1036
  155LEU      C 2159   2.758   4.766   5.627 -0.3745  0.1226 -0.0791
  155LEU      O 2160   2.761   4.774   5.750 -0.6310  0.2040 -0.0795
  156MET      N 2161   2.726   4.652   5.563  0.1432  0.0058 -0.1367
  156MET     HN 2162   2.705   4.649   5.466 -0.1049  1.5390 -0.1581
  156MET     CA 2163   2.689   4.537   5.640  0.0977  0.2080  0.1456
  156MET     HA 2164   2.613   4.558   5.714  0.2942  0.9259  0.1552
  156MET     CB 2165   2.653   4.425   5.541  0.3517  0.0393  0.2442
  156MET    HB1 2166   2.643   4.326   5.590 -0.4180 -0.2263 -0.4360
  156MET    HB2 2167   2.733   4.410   5.465  2.2201  0.6890  1.9871
  156MET     CG 2168   2.523   4.451   5.465  0.3981 -0.4401  0.0005
  156MET    HG1 2169   2.513   4.375   5.384 -0.1637 -0.7084  0.3159
  156MET    HG2 2170   2.543   4.549   5.417 -2.9998 -0.1158 -1.0016
  156MET     SD 2171   2.374   4.476   5.565  0.1652  0.0744 -0.4717
  156MET     CE 2172   2.354   4.320   5.655 -0.3277  0.3738 -0.0557
  156MET    HE1 2173   2.451   4.306   5.708  2.3264  0.6888 -4.3616
  156MET    HE2 2174   2.354   4.233   5.586 -0.6406  0.1477  0.2240
  156MET    HE3 2175   2.267   4.324   5.724 -0.0233 -1.0568  0.4592
  156MET      C 2176   2.802   4.487   5.723  0.2009 -0.4918 -0.4085
  156MET      O 2177   2.787   4.452   5.840  0.1694 -0.5581 -0.4333
  157VAL      N 2178   2.925   4.481   5.668  0.1237 -0.5441 -0.5764
  157VAL     HN 2179   2.938   4.504   5.572 -0.6106  0.0559 -0.5470
  157VAL     CA 2180   3.041   4.440   5.741  0.3860  0.0886 -0.6266
  157VAL     HA 2181   3.011   4.347   5.788 -2.2171 -0.5346 -3.2007
  157VAL     CB 2182   3.162   4.429   5.654  0.4784  0.1751 -0.5089
  157VAL     HB 2183   3.181   4.521   5.594 -2.0443 -0.3981 -2.3463
  157VAL    CG1 2184   3.292   4.399   5.730  0.2860 -0.5952 -0.4722
  157VAL   HG11 2185   3.326   4.490   5.785 -1.6287 -0.4747  0.6023
  157VAL   HG12 2186   3.366   4.352   5.662  1.1753 -0.8646  0.6532
  157VAL   HG13 2187   3.268   4.325   5.809  1.3855  1.7363  2.2361
  157VAL    CG2 2188   3.144   4.312   5.555 -0.6796  0.0750 -0.1941
  157VAL   HG21 2189   3.038   4.299   5.525 -1.3802  1.0501  1.6753
  157VAL   HG22 2190   3.178   4.219   5.605  1.9672  2.5258  3.0236
  157VAL   HG23 2191   3.202   4.327   5.462  2.4950  1.0885  1.7821
  157VAL      C 2192   3.072   4.518   5.864  0.1595 -0.4063 -0.2503
  157VAL      O 2193   3.099   4.464   5.971  0.4686  0.0121 -0.1176
  158TRP      N 2194   3.069   4.652   5.863 -0.1911 -0.3986  0.8762
  158TRP     HN 2195   3.055   4.694   5.774  1.7534 -2.0373 -0.2906
  158TRP     CA 2196   3.086   4.741   5.974 -0.0603  0.5978  0.0724
  158TRP     HA 2197   3.168   4.706   6.035  1.8687 -1.4313 -3.3329
  158TRP     CB 2198   3.122   4.886   5.939  0.3357  0.4310 -0.2129
  158TRP    HB1 2199   3.099   4.951   6.026 -0.7215 -2.0477  1.4673
  158TRP    HB2 2200   3.055   4.919   5.856  0.9940 -3.3380 -2.4751
  158TRP     CG 2201   3.265   4.895   5.895  0.3571 -0.5063 -0.3470
  158TRP    CD1 2202   3.315   4.891   5.768 -0.2323 -0.0839 -0.5967
  158TRP    HD1 2203   3.255   4.875   5.679 -2.4281 -0.8045  0.9312
  158TRP    NE1 2204   3.450   4.911   5.776 -0.1959 -0.4934 -0.1338
  158TRP    HE1 2205   3.521   4.884   5.715  0.9439 -1.4085  1.5033
  158TRP    CE2 2206   3.490   4.945   5.903 -0.0527 -0.4853 -0.1822
  158TRP    CD2 2207   3.374   4.934   5.978 -0.1672  0.6365 -0.1751
  158TRP    CE3 2208   3.389   4.955   6.111 -0.1266 -0.2326 -0.0369
  158TRP    HE3 2209   3.299   4.935   6.167 -1.0856 -0.1817 -1.5279
  158TRP    CZ3 2210   3.503   5.011   6.165 -0.0899 -0.5774  0.2461
  158TRP    HZ3 2211   3.516   5.025   6.271  3.2353 -1.6330  0.0889
  158TRP    CZ2 2212   3.610   4.989   5.951 -0.4858  1.1030 -0.4846
  158TRP    HZ2 2213   3.693   5.005   5.884 -0.5190  2.1362 -0.2816
  158TRP    CH2 2214   3.613   5.022   6.084 -0.5893  0.4485 -0.3155
  158TRP    HH2 2215   3.704   5.059   6.131 -1.5413  2.9670 -0.3089
  158TRP      C 2216   2.971   4.737   6.069 -0.2458  0.1644 -0.1660
  158TRP      O 2217   2.991   4.753   6.189 -0.1519  0.8936 -0.2717
  159ILE      N 2218   2.842   4.728   6.031 -0.2018 -0.3776 -0.1959
  159ILE     HN 2219   2.820   4.709   5.936  0.3449 -1.4739 -0.1218
  159ILE     CA 2220   2.733   4.721   6.122 -0.0828 -0.3377 -0.0508
  159ILE     HA 2221   2.735   4.798   6.198  0.3423  0.5067 -0.9039
  159ILE     CB 2222   2.605   4.746   6.048  0.2136 -0.1296 -0.4960
  159ILE     HB 2223   2.610   4.673   5.965  2.2718 -1.5206  0.7501
  159ILE    CG2 2224   2.478   4.711   6.128  0.5636  0.7334  0.4660
  159ILE   HG21 2225   2.386   4.710   6.065  0.4926  0.1733  0.5748
  159ILE   HG22 2226   2.471   4.787   6.209  2.2714  1.6608 -0.1932
  159ILE   HG23 2227   2.486   4.613   6.178 -0.7981  1.7438  2.8370
  159ILE    CG1 2228   2.592   4.889   5.993 -0.8987  0.0136  0.1150
  159ILE   HG11 2229   2.691   4.917   5.952  0.0877 -1.8816  1.0846
  159ILE   HG12 2230   2.592   4.957   6.081 -0.0804  1.9308 -1.2919
  159ILE     CD 2231   2.489   4.918   5.884 -0.5894 -0.2343 -0.2404
  159ILE    HD1 2232   2.516   5.001   5.814 -3.5484 -1.2808 -2.8532
  159ILE    HD2 2233   2.395   4.944   5.936 -1.0337 -1.9003 -0.1523
  159ILE    HD3 2234   2.451   4.832   5.825 -1.6751 -0.7499  1.1591
  159ILE      C 2235   2.729   4.591   6.196  0.8363 -0.1999  0.2488
  159ILE      O 2236   2.716   4.590   6.318 -0.0558 -0.0785  0.1563
  160VAL      N 2237   2.754   4.476   6.131 -0.2621 -0.1189 -0.3363
  160VAL     HN 2238   2.760   4.477   6.032 -0.1418  0.4738 -0.3249
  160VAL     CA 2239   2.771   4.348   6.193  0.3262 -0.0574 -0.3651
  160VAL     HA 2240   2.691   4.341   6.265  0.0209  3.7247 -0.1366
  160VAL     CB 2241   2.758   4.232   6.098  0.2282 -0.2220 -0.1525
  160VAL     HB 2242   2.843   4.235   6.026  0.5356  3.1385  0.1607
  160VAL    CG1 2243   2.755   4.107   6.187 -0.0933  0.1858  0.4183
  160VAL   HG11 2244   2.861   4.088   6.216  0.4651 -0.0415 -1.6278
  160VAL   HG12 2245   2.731   4.013   6.133 -1.0745 -0.4181  1.8636
  160VAL   HG13 2246   2.689   4.108   6.276  0.5178  1.2375  0.8756
  160VAL    CG2 2247   2.625   4.253   6.024  0.5724  0.6399 -0.5461
  160VAL   HG21 2248   2.548   4.254   6.104  1.7223  0.6571  0.5848
  160VAL   HG22 2249   2.623   4.165   5.956 -0.8745  0.1155  0.1291
  160VAL   HG23 2250   2.620   4.349   5.969 -2.7172  0.2835 -1.0678
  160VAL      C 2251   2.890   4.345   6.282  0.0653  0.1965 -0.0068
  160VAL      O 2252   2.880   4.329   6.403  0.4386 -0.2756 -0.0375
  161SER      N 2253   3.008   4.377   6.225 -0.0739  0.1815 -0.3054
  161SER     HN 2254   3.012   4.407   6.130 -0.6429  2.2192  0.2538
  161SER     CA 2255   3.130   4.368   6.299 -0.1474 -0.1927 -0.2301
  161SER     HA 2256   3.142   4.266   6.335  0.4497  0.7617  2.4964
  161SER     CB 2257   3.259   4.370   6.215  0.2523 -0.0781  0.3771
  161SER    HB1 2258   3.259   4.294   6.134  0.2361  0.4384 -0.1150
  161SER    HB2 2259   3.348   4.349   6.276  0.1251  0.8411  0.9036
  161SER     OG 2260   3.279   4.492   6.144  0.1377 -0.2908 -0.0279
  161SER    HG1 2261   3.212   4.496   6.075 -2.8654  2.0146  2.6824
  161SER      C 2262   3.130   4.462   6.414 -0.1148 -0.0272 -0.3662
  161SER      O 2263   3.181   4.431   6.521  0.5258 -0.3797 -0.7723
  162GLY      N 2264   3.073   4.584   6.404 -0.3583 -0.1102 -0.0152
  162GLY     HN 2265   3.043   4.620   6.316  1.2977  1.9950  0.2186
  162GLY     CA 2266   3.045   4.669   6.516  0.2013  0.2699 -0.1590
  162GLY    HA1 2267   2.992   4.755   6.478 -0.0958 -0.2258 -0.9020
  162GLY    HA2 2268   3.136   4.691   6.569  0.4980  2.3103 -1.4038
  162GLY      C 2269   2.954   4.612   6.620 -0.0480  0.4520 -0.2776
  162GLY      O 2270   2.988   4.633   6.736  0.2649  0.2172 -0.3268
  163LEU      N 2271   2.840   4.551   6.584  0.0941  0.1978 -0.3006
  163LEU     HN 2272   2.814   4.542   6.488  0.0723 -3.1327 -0.0913
  163LEU     CA 2273   2.746   4.492   6.674  0.2234 -0.1841 -0.4142
  163LEU     HA 2274   2.714   4.574   6.737 -0.4046  0.4456 -1.5270
  163LEU     CB 2275   2.616   4.472   6.594  0.1985  0.5685 -0.5650
  163LEU    HB1 2276   2.543   4.404   6.642  0.7322  0.2085 -0.2484
  163LEU    HB2 2277   2.651   4.424   6.500 -0.9462  0.0795 -0.7470
  163LEU     CG 2278   2.548   4.607   6.567  0.5530  0.8033 -0.2998
  163LEU     HG 2279   2.620   4.685   6.534 -2.1971  2.4721 -2.9208
  163LEU    CD1 2280   2.453   4.583   6.449  0.5375 -0.1490 -0.0995
  163LEU   HD11 2281   2.419   4.683   6.413 -2.2961 -0.5840  1.0982
  163LEU   HD12 2282   2.362   4.539   6.496  0.9637  0.4156  1.3225
  163LEU   HD13 2283   2.482   4.514   6.368 -1.1488 -0.2961 -0.6308
  163LEU    CD2 2284   2.472   4.664   6.689  0.0332 -0.4950 -0.0056
  163LEU   HD21 2285   2.381   4.613   6.727 -0.8332  0.1544 -1.1558
  163LEU   HD22 2286   2.432   4.765   6.669 -1.1935 -0.9319  0.1844
  163LEU   HD23 2287   2.539   4.669   6.778 -0.6143 -0.8221  0.5049
  163LEU      C 2288   2.796   4.379   6.757  0.1504  0.1825  0.1375
  163LEU      O 2289   2.782   4.377   6.880  0.7414  0.5140  0.2123
  164THR      N 2290   2.867   4.284   6.694  0.6836  0.6058  0.1008
  164THR     HN 2291   2.888   4.284   6.597 -0.3767 -0.3002 -0.1452
  164THR     CA 2292   2.930   4.173   6.759  0.2951  0.1410 -0.3119
  164THR     HA 2293   2.849   4.128   6.816 -1.1137  0.7348 -1.7838
  164THR     CB 2294   2.972   4.064   6.666  0.0333  0.0130 -0.2815
  164THR     HB 2295   3.018   3.978   6.720  0.4135  1.4697  1.8491
  164THR    OG1 2296   3.073   4.110   6.578 -0.1802  0.1541 -0.4534
  164THR    HG1 2297   3.070   4.066   6.492  1.8911  1.2531 -1.1538
  164THR    CG2 2298   2.853   4.016   6.581 -0.1919  0.3585 -0.1623
  164THR   HG21 2299   2.805   4.085   6.508  0.8080 -0.1931 -1.3914
  164THR   HG22 2300   2.775   3.986   6.654 -0.9518 -0.3251 -1.2191
  164THR   HG23 2301   2.893   3.933   6.518 -0.7986  1.2027 -1.7167
  164THR      C 2302   3.044   4.214   6.845  0.3520 -0.2172 -0.2137
  164THR      O 2303   3.094   4.149   6.937 -0.0145  0.3230  0.3722
  165SER      N 2304   3.113   4.329   6.826  0.7043 -0.3639  0.1608
  165SER     HN 2305   3.091   4.361   6.734  0.5136 -1.5461 -0.2255
  165SER     CA 2306   3.211   4.387   6.912  0.4533 -0.0371  0.2312
  165SER     HA 2307   3.269   4.306   6.955  0.3596 -0.1360  0.1701
  165SER     CB 2308   3.317   4.464   6.833  0.3980 -0.2527 -0.0514
  165SER    HB1 2309   3.396   4.497   6.904 -0.9461  1.2974  0.7852
  165SER    HB2 2310   3.257   4.549   6.794  0.2959 -0.0240  0.6064
  165SER     OG 2311   3.374   4.394   6.722  0.8033 -0.0246  0.0122
  165SER    HG1 2312   3.311   4.391   6.650  0.1037 -0.7334  0.6310
  165SER      C 2313   3.152   4.472   7.019  0.5427  0.1690  0.1155
  165SER      O 2314   3.159   4.439   7.137  0.4533 -0.7579 -0.1353
  166PHE      N 2315   3.079   4.581   6.990  0.2605 -0.1343 -0.3275
  166PHE     HN 2316   3.050   4.615   6.901 -2.8287  0.3203  0.7373
  166PHE     CA 2317   3.014   4.664   7.086 -0.3659 -0.3557 -0.5544
  166PHE     HA 2318   3.090   4.697   7.156 -0.5682 -3.0122  1.0646
  166PHE     CB 2319   2.948   4.788   7.022  0.0163  0.1328 -0.0165
  166PHE    HB1 2320   2.865   4.823   7.086 -0.0503 -0.8077  0.4294
  166PHE    HB2 2321   2.903   4.768   6.923 -1.4326 -2.0769  1.0114
  166PHE     CG 2322   3.039   4.906   7.019 -0.0448  0.1775 -0.1000
  166PHE    CD1 2323   3.111   4.925   6.903  0.6493  0.0247  0.3021
  166PHE    HD1 2324   3.115   4.856   6.820  2.1105 -1.2329  1.3521
  166PHE    CE1 2325   3.203   5.026   6.899  0.2752  0.3432 -0.4877
  166PHE    HE1 2326   3.257   5.042   6.807  0.4854 -0.4423 -0.5091
  166PHE     CZ 2327   3.220   5.116   7.002  0.2830 -0.3568  0.1309
  166PHE     HZ 2328   3.287   5.201   6.996  0.6734 -0.6507  0.2861
  166PHE    CD2 2329   3.051   4.996   7.122  0.5589 -0.4131  0.3551
  166PHE    HD2 2330   2.974   4.983   7.196 -0.9336 -1.2895 -1.2581
  166PHE    CE2 2331   3.141   5.100   7.114  0.1173 -0.0502  0.0586
  166PHE    HE2 2332   3.158   5.163   7.200  0.8569 -0.2743  0.0842
  166PHE      C 2333   2.913   4.600   7.175 -0.0316  0.1934  0.2326
  166PHE      O 2334   2.910   4.632   7.294  0.3205  0.3439  0.2013
  167LEU      N 2335   2.829   4.506   7.129 -0.0977  0.6156 -0.5284
  167LEU     HN 2336   2.822   4.482   7.032  1.1596 -0.8755 -0.2884
  167LEU     CA 2337   2.728   4.450   7.213  0.2259  0.3258 -0.3280
  167LEU     HA 2338   2.680   4.531   7.265  1.7948  0.2993  1.2209
  167LEU     CB 2339   2.605   4.386   7.146 -0.2263  0.3403  0.4721
  167LEU    HB1 2340   2.543   4.333   7.221  1.9269  0.9412  2.8088
  167LEU    HB2 2341   2.647   4.307   7.080  1.2781  0.9705  0.6350
  167LEU     CG 2342   2.523   4.488   7.065  0.6291  0.3725 -0.3727
  167LEU     HG 2343   2.578   4.558   6.998  0.4398  0.5006 -0.3937
  167LEU    CD1 2344   2.428   4.412   6.971  0.0447 -0.4146  0.8366
  167LEU   HD11 2345   2.354   4.482   6.929  0.6477  0.3144  0.9775
  167LEU   HD12 2346   2.372   4.331   7.023 -0.1736 -0.7623  0.0710
  167LEU   HD13 2347   2.485   4.363   6.889 -0.7035 -0.9818  0.6489
  167LEU    CD2 2348   2.443   4.583   7.156  0.0644 -0.5324  0.0883
  167LEU   HD21 2349   2.385   4.533   7.237 -0.5814  1.1604  0.7116
  167LEU   HD22 2350   2.367   4.637   7.095  2.4572  1.1769 -1.5602
  167LEU   HD23 2351   2.502   4.663   7.206 -1.3178  0.5136  0.1088
  167LEU      C 2352   2.774   4.371   7.330  0.1214  0.8393  0.0600
  167LEU      O 2353   2.730   4.396   7.443 -0.2258  0.1664  0.0796
  168PRO      N 2354   2.867   4.281   7.326 -0.5160  0.1619  0.1030
  168PRO     CD 2355   2.889   4.206   7.204  0.3610  0.0696  0.3078
  168PRO    HD1 2356   2.965   4.266   7.149  0.0504 -0.8849 -1.2346
  168PRO    HD2 2357   2.798   4.182   7.145  1.8464 -3.7795 -0.7268
  168PRO     CA 2358   2.910   4.199   7.436  0.3161 -0.1724 -0.4628
  168PRO     HA 2359   2.821   4.178   7.493  1.1295 -1.3764  0.4127
  168PRO     CB 2360   3.002   4.090   7.381  0.1980 -0.6919  0.3460
  168PRO    HB1 2361   2.989   4.006   7.452  3.5064  0.6965  2.8626
  168PRO    HB2 2362   3.108   4.123   7.375  0.5616 -2.0157 -1.1112
  168PRO     CG 2363   2.945   4.068   7.240 -0.0708 -0.0946  0.3566
  168PRO    HG1 2364   3.033   4.031   7.182  0.3369 -1.9911  2.0672
  168PRO    HG2 2365   2.876   3.981   7.234  2.3266 -2.1562  0.7501
  168PRO      C 2366   2.979   4.288   7.533 -0.2080 -0.0747 -0.1797
  168PRO      O 2367   2.977   4.249   7.650 -0.5655  0.2269 -0.0835
  169ILE      N 2368   3.054   4.390   7.488 -0.1251 -0.0401  0.0353
  169ILE     HN 2369   3.084   4.390   7.393 -2.2642  1.8328 -0.7209
  169ILE     CA 2370   3.129   4.481   7.570  0.0845 -0.1193 -0.0669
  169ILE     HA 2371   3.183   4.427   7.647 -1.4609  1.7235  2.4600
  169ILE     CB 2372   3.234   4.558   7.497  0.5890 -0.2069  0.5605
  169ILE     HB 2373   3.175   4.621   7.428  1.9621  1.6875  1.0231
  169ILE    CG2 2374   3.299   4.649   7.603  0.1337  0.3816  0.3376
  169ILE   HG21 2375   3.403   4.652   7.565 -0.2135 -0.3544 -0.7202
  169ILE   HG22 2376   3.301   4.604   7.704  0.9265 -0.8313 -0.2021
  169ILE   HG23 2377   3.251   4.749   7.597 -0.1225  0.2030 -0.8964
  169ILE    CG1 2378   3.335   4.466   7.426  0.1938 -0.2582  0.0582
  169ILE   HG11 2379   3.410   4.539   7.387  0.0431 -0.1932 -0.1111
  169ILE   HG12 2380   3.287   4.403   7.349  3.1526 -1.0956 -1.2348
  169ILE     CD 2381   3.403   4.358   7.509  0.7988  0.1480  0.0987
  169ILE    HD1 2382   3.478   4.314   7.440  2.9698 -0.1340  2.4841
  169ILE    HD2 2383   3.333   4.285   7.555  0.7398  1.0150  1.4337
  169ILE    HD3 2384   3.461   4.389   7.599 -2.6534 -0.7558  2.8444
  169ILE      C 2385   3.038   4.564   7.654  0.1164 -0.1942  0.0418
  169ILE      O 2386   3.038   4.560   7.777  1.0734  0.2724  0.0619
  170GLN      N 2387   2.934   4.620   7.590 -0.3712 -0.4420  0.6078
  170GLN     HN 2388   2.914   4.614   7.493 -4.4638 -1.7492  1.3010
  170GLN     CA 2389   2.851   4.712   7.660 -0.2006  0.2474 -0.0866
  170GLN     HA 2390   2.909   4.775   7.727  0.5774  1.1258 -1.5317
  170GLN     CB 2391   2.785   4.810   7.560 -0.2120  0.5619  0.2261
  170GLN    HB1 2392   2.712   4.873   7.614 -1.1626  0.9532 -1.4666
  170GLN    HB2 2393   2.717   4.754   7.493 -0.6845  0.8143  0.4869
  170GLN     CG 2394   2.879   4.901   7.481  0.1287  0.1700  0.1750
  170GLN    HG1 2395   2.820   4.968   7.416 -0.3132 -0.7562 -0.4111
  170GLN    HG2 2396   2.944   4.834   7.420 -0.2572  0.9425 -1.1111
  170GLN     CD 2397   2.968   4.979   7.576  0.2973  0.0464  0.1211
  170GLN    OE1 2398   2.914   5.066   7.645 -0.3874 -0.0475 -0.2858
  170GLN    NE2 2399   3.101   4.954   7.578  0.3523  0.3443  0.3641
  170GLN   HE21 2400   3.157   5.013   7.636  1.9437 -1.1991  0.4847
  170GLN   HE22 2401   3.143   4.900   7.505 -1.0285 -0.7258  0.3274
  170GLN      C 2402   2.744   4.648   7.742  0.0090 -0.4152 -0.3320
  170GLN      O 2403   2.705   4.699   7.847 -0.4630  0.4294 -0.9111
  171MET      N 2404   2.708   4.521   7.714 -0.6347 -0.1981 -0.4852
  171MET     HN 2405   2.735   4.484   7.626  0.2586  0.5364 -0.5319
  171MET     CA 2406   2.612   4.449   7.792  0.0092  0.0003  0.5022
  171MET     HA 2407   2.558   4.521   7.852 -1.6856 -0.2833 -0.6273
  171MET     CB 2408   2.512   4.381   7.698 -0.1573 -0.2572  0.8608
  171MET    HB1 2409   2.428   4.335   7.754 -2.6240  2.5319 -0.2300
  171MET    HB2 2410   2.574   4.311   7.638 -0.3523  0.8446 -0.7096
  171MET     CG 2411   2.446   4.479   7.600 -0.0980 -0.4575  0.6195
  171MET    HG1 2412   2.378   4.424   7.531  0.5411 -1.0745  0.4725
  171MET    HG2 2413   2.519   4.539   7.542 -1.6990  0.9036 -0.0861
  171MET     SD 2414   2.340   4.606   7.677 -0.1636 -0.5717  0.7190
  171MET     CE 2415   2.200   4.525   7.760 -0.4971 -0.4529  0.2749
  171MET    HE1 2416   2.236   4.432   7.809 -2.4403 -1.8633 -0.8440
  171MET    HE2 2417   2.111   4.505   7.696 -0.6265 -1.3058  0.7190
  171MET    HE3 2418   2.167   4.597   7.838  0.8214  0.1282  0.3255
  171MET      C 2419   2.672   4.356   7.892  0.1017  0.0103  0.4555
  171MET      O 2420   2.601   4.294   7.971 -0.4763 -0.7160 -0.6147
  172HSD      N 2421   2.807   4.358   7.897  0.1307 -0.6240  0.1609
  172HSD     HN 2422   2.858   4.404   7.825  2.8798 -1.4256  1.4733
  172HSD     CA 2423   2.892   4.318   8.005  0.9911 -0.0587 -0.2965
  172HSD     HA 2424   2.983   4.367   7.975  1.8971 -0.7922  1.1320
  172HSD     CB 2425   2.864   4.377   8.144 -0.1669  0.1540 -0.6050
  172HSD    HB1 2426   2.942   4.334   8.211  0.8046  2.5929 -0.0296
  172HSD    HB2 2427   2.769   4.340   8.187  0.6744 -1.3257  0.0781
  172HSD    ND1 2428   2.962   4.607   8.098  0.2929 -0.6452  0.1504
  172HSD    HD1 2429   3.020   4.588   8.018 -0.2481  0.4460 -0.5286
  172HSD     CG 2430   2.872   4.526   8.165 -0.7839  0.1474 -0.2975
  172HSD    CE1 2431   2.922   4.736   8.115 -0.0371 -0.7101 -0.1046
  172HSD    HE1 2432   2.974   4.817   8.065 -0.1527 -0.4250  0.2376
  172HSD    NE2 2433   2.816   4.740   8.193 -0.5594 -0.2530 -0.8311
  172HSD    CD2 2434   2.781   4.609   8.222 -0.8583 -0.0291 -0.1556
  172HSD    HD2 2435   2.689   4.588   8.274  1.6694 -1.2182  4.2981
  172HSD      C 2436   2.928   4.174   7.999  0.2151 -0.2674 -0.1025
  172HSD      O 2437   2.963   4.119   8.103 -0.2986 -0.0793  0.1730
  173TRP      N 2438   2.916   4.116   7.878  0.2461  0.2632 -0.3617
  173TRP     HN 2439   2.892   4.170   7.798  1.4081  0.0413 -0.8910
  173TRP     CA 2440   2.921   3.973   7.880 -0.4543  0.2377 -0.3695
  173TRP     HA 2441   2.885   3.928   7.971  0.1017  0.5911  0.0260
  173TRP     CB 2442   2.833   3.921   7.765 -0.2631 -0.0393 -0.3917
  173TRP    HB1 2443   2.839   3.812   7.747 -0.6769 -0.2541  0.7020
  173TRP    HB2 2444   2.876   3.966   7.673  3.0810 -0.6985  0.7038
  173TRP     CG 2445   2.688   3.946   7.787 -0.1873  0.0933 -0.0328
  173TRP    CD1 2446   2.614   3.924   7.899 -0.1221 -0.0365 -0.0157
  173TRP    HD1 2447   2.648   3.895   7.997  0.6705 -1.2420 -0.6249
  173TRP    NE1 2448   2.483   3.960   7.876 -0.0105  0.4741  0.1262
  173TRP    HE1 2449   2.410   3.969   7.939  0.6263  2.4539  0.6416
  173TRP    CE2 2450   2.474   4.000   7.745 -0.0401  0.2162  0.0482
  173TRP    CD2 2451   2.598   3.989   7.684 -0.2158 -0.3688 -0.2025
  173TRP    CE3 2452   2.617   4.025   7.554  0.2902  0.2306  0.0343
  173TRP    HE3 2453   2.707   4.004   7.498 -1.0477 -1.2296 -1.7192
  173TRP    CZ3 2454   2.508   4.072   7.485  0.2020 -0.2110 -0.1356
  173TRP    HZ3 2455   2.530   4.099   7.383 -1.1938  1.4331 -0.0518
  173TRP    CZ2 2456   2.367   4.047   7.676  0.0906  0.2216 -0.1508
  173TRP    HZ2 2457   2.275   4.045   7.733  0.5471  1.5502  0.6645
  173TRP    CH2 2458   2.385   4.084   7.545  0.3471  0.6567  0.0060
  173TRP    HH2 2459   2.298   4.113   7.487  1.5864  3.1541 -0.7250
  173TRP      C 2460   3.059   3.921   7.858 -0.2182  0.3816  0.7063
  173TRP      O 2461   3.085   3.801   7.869 -0.5244  0.1766 -0.6432
  174TYR      N 2462   3.155   4.014   7.844  0.6364 -0.6152 -0.2331
  174TYR     HN 2463   3.123   4.108   7.842  3.6107  0.5020  0.1407
  174TYR     CA 2464   3.293   3.988   7.868  0.4883 -0.9297  0.2884
  174TYR     HA 2465   3.318   3.895   7.818  1.4660 -0.6076  0.1619
  174TYR     CB 2466   3.367   4.100   7.794 -0.2607 -0.3644  0.3869
  174TYR    HB1 2467   3.312   4.140   7.707 -0.1664  0.4013  0.6702
  174TYR    HB2 2468   3.468   4.057   7.772  0.2579 -0.3873  2.5492
  174TYR     CG 2469   3.381   4.223   7.879 -0.0119 -0.1617  0.0564
  174TYR    CD1 2470   3.278   4.313   7.874  0.1379  0.0079  0.0200
  174TYR    HD1 2471   3.188   4.281   7.823  0.1391  0.8652 -0.5438
  174TYR    CE1 2472   3.290   4.430   7.945 -0.0051  0.1129 -0.1248
  174TYR    HE1 2473   3.212   4.504   7.944 -1.5606 -1.4643 -0.0588
  174TYR     CZ 2474   3.395   4.445   8.034 -0.2265 -0.0786  0.1703
  174TYR     OH 2475   3.403   4.553   8.123 -0.0702  0.1692 -0.1409
  174TYR     HH 2476   3.336   4.619   8.104 -0.7983 -0.4519  0.2419
  174TYR    CD2 2477   3.495   4.247   7.952 -0.0830 -0.4872  0.2784
  174TYR    HD2 2478   3.574   4.174   7.946 -1.5806 -2.0865 -2.5273
  174TYR    CE2 2479   3.497   4.353   8.039  0.0437  0.1754 -0.5174
  174TYR    HE2 2480   3.589   4.366   8.095  0.2367  1.3273 -1.0638
  174TYR      C 2481   3.327   3.964   8.011  0.1518 -0.2593  0.4800
  174TYR      O 2482   3.429   3.903   8.043  0.0728 -0.3479  0.5626
  175ARG      N 2483   3.259   4.034   8.104  0.4657  0.7693 -0.0519
  175ARG     HN 2484   3.182   4.095   8.086 -0.6403 -1.4021 -3.4921
  175ARG     CA 2485   3.298   4.039   8.242  0.1714 -0.0567  0.0632
  175ARG     HA 2486   3.389   4.094   8.224 -0.6880  1.1749 -0.6269
  175ARG     CB 2487   3.212   4.137   8.323 -0.2059 -0.1186 -0.2616
  175ARG    HB1 2488   3.235   4.127   8.431  2.9121 -2.8318 -1.0110
  175ARG    HB2 2489   3.108   4.101   8.306  0.4279 -1.4459 -1.5988
  175ARG     CG 2490   3.240   4.284   8.288 -0.3373  0.0451  0.3038
  175ARG    HG1 2491   3.204   4.299   8.184  1.2979 -2.8852 -0.8076
  175ARG    HG2 2492   3.351   4.283   8.298 -0.2623 -2.6397  0.1909
  175ARG     CD 2493   3.174   4.379   8.388 -0.1641  0.1652  0.3037
  175ARG    HD1 2494   3.212   4.354   8.489 -1.4135 -1.3194  0.4499
  175ARG    HD2 2495   3.064   4.369   8.380  0.0621 -2.4527 -0.8383
  175ARG     NE 2496   3.214   4.516   8.346 -0.1953  0.0111 -0.2366
  175ARG     HE 2497   3.298   4.512   8.292 -0.0411 -0.1138  0.0112
  175ARG     CZ 2498   3.182   4.631   8.413 -0.5974 -0.2031 -0.0602
  175ARG    NH1 2499   3.115   4.635   8.532  0.2702 -0.1401  0.4299
  175ARG   HH11 2500   3.101   4.546   8.576  3.4460 -1.0196 -0.0503
  175ARG   HH12 2501   3.081   4.722   8.566  1.6608 -0.0449  1.6784
  175ARG    NH2 2502   3.214   4.752   8.361 -0.1875 -0.1356  0.3484
  175ARG   HH21 2503   3.230   4.758   8.262  0.5757 -0.9965  0.4051
  175ARG   HH22 2504   3.236   4.827   8.424  0.1420 -0.6799  0.8789
  175ARG      C 2505   3.318   3.914   8.322 -0.1453 -0.0293  0.1855
  175ARG      O 2506   3.250   3.812   8.314 -0.0844 -0.0410 -0.2395
  176ALA      N 2507   3.424   3.911   8.405 -0.1608  0.2373  0.2179
  176ALA     HN 2508   3.479   3.994   8.412 -2.3038  1.6093  2.0765
  176ALA     CA 2509   3.467   3.801   8.485  0.3510  0.1012 -0.2405
  176ALA     HA 2510   3.425   3.705   8.459  2.5186 -1.7247  2.4533
  176ALA     CB 2511   3.619   3.783   8.470  0.2937 -0.6980  0.0610
  176ALA    HB1 2512   3.675   3.864   8.522  0.4787 -1.1595  0.5890
  176ALA    HB2 2513   3.639   3.803   8.362  0.5888  2.5497  0.6223
  176ALA    HB3 2514   3.654   3.684   8.506 -2.4470 -1.4068  0.9683
  176ALA      C 2515   3.432   3.810   8.629 -0.0389  0.1415 -0.3412
  176ALA      O 2516   3.381   3.913   8.673 -0.2531  0.0833 -0.4513
  177THR      N 2517   3.434   3.701   8.707 -0.6188  0.2404 -0.1762
  177THR     HN 2518   3.462   3.614   8.666 -1.0875  0.2607 -0.5431
  177THR     CA 2519   3.407   3.696   8.848  0.1190  0.5031 -0.0185
  177THR     HA 2520   3.361   3.786   8.887  1.7455  0.3771  2.3522
  177THR     CB 2521   3.315   3.583   8.881  0.7633 -0.0273 -0.0316
  177THR     HB 2522   3.282   3.591   8.987  0.3946 -0.9342 -0.0708
  177THR    OG1 2523   3.365   3.455   8.845  0.6289  0.0418 -0.4773
  177THR    HG1 2524   3.332   3.445   8.756  0.1023  2.2130 -0.5692
  177THR    CG2 2525   3.194   3.592   8.786  0.0992 -0.6074  0.7456
  177THR   HG21 2526   3.218   3.578   8.679  1.1040  3.1288  0.3387
  177THR   HG22 2527   3.154   3.696   8.777 -1.0562 -0.7577  3.2280
  177THR   HG23 2528   3.117   3.517   8.815 -2.5098  1.3059 -0.7446
  177THR      C 2529   3.533   3.688   8.926 -0.0530 -0.1598  0.1909
  177THR      O 2530   3.529   3.672   9.048 -0.4254  0.1980  0.2244
  178HSD      N 2531   3.647   3.699   8.855 -0.2686 -0.2680 -0.1776
  178HSD     HN 2532   3.652   3.716   8.757 -0.3179 -0.3852 -0.1996
  178HSD     CA 2533   3.768   3.693   8.931 -0.1783  0.1718 -0.2821
  178HSD     HA 2534   3.751   3.622   9.011 -1.7634  1.9686  1.0880
  178HSD     CB 2535   3.884   3.638   8.846  0.1613 -0.3390  0.4954
  178HSD    HB1 2536   3.847   3.543   8.801 -1.1332  0.4872 -0.2594
  178HSD    HB2 2537   3.971   3.604   8.905 -0.9664  0.4460  2.7621
  178HSD    ND1 2538   4.045   3.817   8.784 -0.1565 -0.1762 -0.2388
  178HSD    HD1 2539   4.106   3.789   8.858  0.6773  0.3880 -0.6998
  178HSD     CG 2540   3.942   3.733   8.746 -0.2052 -0.3531  0.2682
  178HSD    CE1 2541   4.103   3.864   8.671  0.2350 -0.0836 -0.0012
  178HSD    HE1 2542   4.194   3.924   8.669  1.2199 -1.5472 -0.5020
  178HSD    NE2 2543   4.039   3.818   8.565 -0.1837  0.3551  0.0555
  178HSD    CD2 2544   3.944   3.730   8.610 -0.0148  0.2714  0.2507
  178HSD    HD2 2545   3.876   3.673   8.547  2.2515 -0.8553 -1.3328
  178HSD      C 2546   3.803   3.822   8.998 -0.2345  0.0930 -0.0980
  178HSD      O 2547   3.759   3.929   8.957  0.2058  0.3906  0.1967
  179GLN      N 2548   3.878   3.813   9.109 -1.1864 -0.2757  0.5238
  179GLN     HN 2549   3.907   3.730   9.156  0.3178 -0.6298 -0.9119
  179GLN     CA 2550   3.899   3.923   9.198  0.1848  0.0811 -0.2060
  179GLN     HA 2551   3.798   3.954   9.220  0.0532  0.0761 -0.7995
  179GLN     CB 2552   3.961   3.876   9.331  0.0828 -0.1345 -0.2345
  179GLN    HB1 2553   3.960   3.965   9.398 -1.9110 -0.0317 -0.3420
  179GLN    HB2 2554   4.067   3.848   9.312  0.0388  0.2811 -1.1492
  179GLN     CG 2555   3.880   3.774   9.410  0.4552 -0.0171  0.3050
  179GLN    HG1 2556   3.889   3.797   9.519  0.1428  1.0922  0.1096
  179GLN    HG2 2557   3.923   3.672   9.402  1.0396  0.0698  1.9035
  179GLN     CD 2558   3.729   3.767   9.389  0.3891 -0.0409  0.7775
  179GLN    OE1 2559   3.685   3.668   9.332  0.3455  0.3849  0.0616
  179GLN    NE2 2560   3.654   3.870   9.437 -0.0243 -0.0619  0.1763
  179GLN   HE21 2561   3.557   3.865   9.412  0.1185 -1.1772 -0.2032
  179GLN   HE22 2562   3.689   3.946   9.492 -0.8781  0.4554  0.0296
  179GLN      C 2563   3.968   4.044   9.148 -0.0952  0.2321 -0.2286
  179GLN      O 2564   3.922   4.157   9.166  0.1100  0.2744  0.0397
  180GLU      N 2565   4.071   4.028   9.063  0.2915 -0.0633  0.2910
  180GLU     HN 2566   4.107   3.936   9.052  1.9245  0.5877 -0.0933
  180GLU     CA 2567   4.148   4.125   8.990 -0.3629  0.1938 -0.0690
  180GLU     HA 2568   4.172   4.203   9.061  2.3907  1.1837 -1.9315
  180GLU     CB 2569   4.280   4.073   8.931 -0.3596 -0.2422  0.3080
  180GLU    HB1 2570   4.335   4.141   8.862 -0.2367 -1.0536 -0.4117
  180GLU    HB2 2571   4.263   3.980   8.873  0.3586  1.2605 -2.5525
  180GLU     CG 2572   4.383   4.049   9.041  0.1559 -0.2342 -0.1718
  180GLU    HG1 2573   4.347   4.008   9.137  0.6876 -0.0572  0.1073
  180GLU    HG2 2574   4.432   4.144   9.071 -1.1336  1.0697 -1.9553
  180GLU     CD 2575   4.497   3.957   8.998 -0.0228 -0.3825 -0.3278
  180GLU    OE1 2576   4.607   4.009   8.964 -0.3596  0.2051 -0.5457
  180GLU    OE2 2577   4.472   3.834   8.988  0.0821 -0.4213 -0.1159
  180GLU      C 2578   4.063   4.205   8.898  0.1160  0.3058 -0.4122
  180GLU      O 2579   4.071   4.328   8.899 -0.0030  0.3135 -0.3578
  181ALA      N 2580   3.974   4.137   8.823 -0.5631 -0.0093  0.6651
  181ALA     HN 2581   3.971   4.039   8.838  1.5842  0.1063  2.3388
  181ALA     CA 2582   3.874   4.196   8.739 -0.4005 -0.2219  0.3230
  181ALA     HA 2583   3.916   4.268   8.670  0.3771 -2.2379 -1.4117
  181ALA     CB 2584   3.797   4.084   8.668 -0.3722 -0.0431  0.0089
  181ALA    HB1 2585   3.873   4.041   8.599  1.6990  2.5065  0.5404
  181ALA    HB2 2586   3.711   4.115   8.606  0.0042  0.0844 -0.4581
  181ALA    HB3 2587   3.757   4.011   8.741 -2.3953  0.0464 -0.9476
  181ALA      C 2588   3.774   4.276   8.814 -0.2736  0.2779 -0.0343
  181ALA      O 2589   3.739   4.386   8.771  0.1477  0.4111 -0.0322
  182ILE      N 2590   3.721   4.226   8.928  0.1932  0.5005  0.2808
  182ILE     HN 2591   3.732   4.133   8.960  0.6913  1.3571  2.8351
  182ILE     CA 2592   3.628   4.296   9.011  0.1985  0.1037  0.6230
  182ILE     HA 2593   3.540   4.325   8.956 -1.0667  2.0406  3.4595
  182ILE     CB 2594   3.570   4.214   9.122 -0.1549  0.0624  0.4071
  182ILE     HB 2595   3.654   4.159   9.168  2.3990  1.6140 -2.0479
  182ILE    CG2 2596   3.502   4.295   9.234  0.2290 -0.0898  0.7517
  182ILE   HG21 2597   3.414   4.349   9.192 -1.1664 -3.0770 -0.4427
  182ILE   HG22 2598   3.573   4.369   9.277 -0.4120  0.8564  0.2227
  182ILE   HG23 2599   3.468   4.228   9.315 -2.3826 -0.3762 -0.4761
  182ILE    CG1 2600   3.482   4.105   9.057  0.2295 -0.1127  0.1787
  182ILE   HG11 2601   3.545   4.029   9.007  0.5822  1.0585 -1.2487
  182ILE   HG12 2602   3.405   4.140   8.985 -0.4767  0.9094  1.3938
  182ILE     CD 2603   3.393   4.016   9.142 -0.4130 -0.0057 -0.3679
  182ILE    HD1 2604   3.321   3.959   9.079  0.6277 -1.9531  0.1010
  182ILE    HD2 2605   3.331   4.072   9.215 -1.9409 -1.4876 -0.4805
  182ILE    HD3 2606   3.453   3.939   9.197  0.5168  1.4743  0.7667
  182ILE      C 2607   3.688   4.425   9.057  0.0980  0.2370  0.3850
  182ILE      O 2608   3.619   4.525   9.046 -0.2936 -0.0131  0.5396
  183ASN      N 2609   3.812   4.427   9.110  0.6642  0.7963 -0.9029
  183ASN     HN 2610   3.863   4.343   9.125 -0.0320  0.7692  1.9082
  183ASN     CA 2611   3.874   4.552   9.144  0.1124  0.7383  0.4012
  183ASN     HA 2612   3.796   4.609   9.191 -0.7905 -0.4636  0.4315
  183ASN     CB 2613   4.005   4.529   9.221  0.1051  0.2349  0.2714
  183ASN    HB1 2614   4.043   4.629   9.250  0.5739  0.0785  0.2048
  183ASN    HB2 2615   4.085   4.493   9.154 -0.3007  1.4418 -0.9146
  183ASN     CG 2616   3.978   4.450   9.348  0.6269 -0.1701  0.1330
  183ASN    OD1 2617   3.868   4.438   9.401  0.4325  0.2331 -0.1738
  183ASN    ND2 2618   4.090   4.393   9.400  0.6476  0.1833  0.4880
  183ASN   HD21 2619   4.092   4.345   9.488  0.2625  0.7115  0.7885
  183ASN   HD22 2620   4.179   4.418   9.362 -0.1043  0.9714 -0.8338
  183ASN      C 2621   3.901   4.637   9.025 -0.4416  0.5352  0.1223
  183ASN      O 2622   3.898   4.760   9.031  0.2303  0.5773 -0.2387
  184CYS      N 2623   3.944   4.581   8.910 -0.2163  0.0597  0.4390
  184CYS     HN 2624   3.940   4.482   8.898 -1.6066  0.0747  0.6147
  184CYS     CA 2625   3.985   4.657   8.796 -0.1539  0.0002  0.4228
  184CYS     HA 2626   4.055   4.730   8.833 -1.0317  0.6764  0.7933
  184CYS     CB 2627   4.055   4.568   8.692  0.5339  0.4372  0.5059
  184CYS    HB1 2628   3.984   4.487   8.664 -0.1787  1.5631 -1.0991
  184CYS    HB2 2629   4.135   4.506   8.739  1.7089  1.3261 -0.2803
  184CYS     SG 2630   4.141   4.659   8.561 -0.1022  0.2075 -0.0783
  184CYS      C 2631   3.869   4.732   8.741 -0.1657 -0.2629  0.0821
  184CYS      O 2632   3.875   4.854   8.723  0.6633 -0.2918  0.1498
  185TYR      N 2633   3.748   4.676   8.725 -0.3425  0.2336 -0.3716
  185TYR     HN 2634   3.739   4.578   8.742 -0.8402  0.5179  1.1661
  185TYR     CA 2635   3.626   4.735   8.679 -0.3686  0.1307 -0.4353
  185TYR     HA 2636   3.640   4.779   8.581  1.4416 -1.4925 -0.9801
  185TYR     CB 2637   3.512   4.631   8.680  0.1639 -0.4648  0.5186
  185TYR    HB1 2638   3.416   4.677   8.649  1.2058  1.7385  0.3778
  185TYR    HB2 2639   3.496   4.582   8.778 -0.1978  0.4533  0.9336
  185TYR     CG 2640   3.515   4.517   8.584 -0.5826 -0.1271  0.0786
  185TYR    CD1 2641   3.571   4.529   8.459 -1.3987 -0.4558 -0.3233
  185TYR    HD1 2642   3.601   4.629   8.432 -0.8650 -0.4518  0.2633
  185TYR    CE1 2643   3.594   4.415   8.385  0.4305 -0.1264 -0.3214
  185TYR    HE1 2644   3.646   4.425   8.291  0.9995  0.2737  0.0344
  185TYR     CZ 2645   3.551   4.292   8.428  0.4202 -0.1151 -0.2993
  185TYR     OH 2646   3.584   4.168   8.368 -0.0130 -0.2468 -0.2703
  185TYR     HH 2647   3.640   4.185   8.292 -0.8952 -1.2415 -1.1629
  185TYR    CD2 2648   3.462   4.395   8.621  0.0226 -0.2520  0.5643
  185TYR    HD2 2649   3.418   4.379   8.718 -0.0477 -2.6899  0.1711
  185TYR    CE2 2650   3.483   4.281   8.547 -0.2640  0.4457 -0.6318
  185TYR    HE2 2651   3.457   4.187   8.593  0.7918  0.1019 -0.7097
  185TYR      C 2652   3.577   4.847   8.763 -1.0283 -0.2786 -0.2674
  185TYR      O 2653   3.512   4.938   8.711 -0.2702  0.0343 -0.6735
  186ALA      N 2654   3.613   4.852   8.893 -0.4759 -0.0088 -0.4313
  186ALA     HN 2655   3.658   4.776   8.939 -1.1835  0.4773  1.1313
  186ALA     CA 2656   3.572   4.960   8.977  0.4496 -0.0321  0.0574
  186ALA     HA 2657   3.493   5.020   8.936  1.0011 -0.6209 -1.9917
  186ALA     CB 2658   3.509   4.895   9.102  0.3482  0.0467  0.0452
  186ALA    HB1 2659   3.571   4.808   9.131  0.9635  0.8867  1.3542
  186ALA    HB2 2660   3.402   4.868   9.092  1.1225 -2.7007 -2.5706
  186ALA    HB3 2661   3.507   4.965   9.188 -2.1700  1.0395 -0.7074
  186ALA      C 2662   3.688   5.050   9.003  0.2900  0.2088 -0.0568
  186ALA      O 2663   3.689   5.138   9.088  0.8395  0.7683 -0.6265
  187ASN      N 2664   3.801   5.033   8.931  0.0893 -0.0569 -0.3157
  187ASN     HN 2665   3.821   4.955   8.872 -1.4553 -0.3901 -0.4205
  187ASN     CA 2666   3.916   5.119   8.942  0.0888 -0.0429 -0.4217
  187ASN     HA 2667   3.901   5.186   9.025  0.1978  1.6756 -1.7390
  187ASN     CB 2668   4.047   5.045   8.970 -0.1222 -0.1887  0.1979
  187ASN    HB1 2669   4.081   4.972   8.893 -1.1967 -0.0044 -0.4656
  187ASN    HB2 2670   4.019   4.995   9.065 -0.0027 -0.2950  0.1791
  187ASN     CG 2671   4.164   5.139   8.996 -0.1387 -0.1978  0.3086
  187ASN    OD1 2672   4.138   5.257   9.017  0.1164 -0.0435 -0.2181
  187ASN    ND2 2673   4.292   5.094   8.982  0.2620  1.0430 -0.1627
  187ASN   HD21 2674   4.371   5.154   8.972  1.7905 -0.7149  0.8354
  187ASN   HD22 2675   4.303   4.996   8.964  0.6883  0.6228  2.0903
  187ASN      C 2676   3.920   5.206   8.821 -0.2217 -0.2315 -0.5693
  187ASN      O 2677   3.925   5.161   8.706 -0.4150  0.2546 -0.7707
  188GLU      N 2678   3.918   5.339   8.838  0.6535 -0.2349 -0.3959
  188GLU     HN 2679   3.904   5.385   8.925  0.1597 -0.6514 -0.2517
  188GLU     CA 2680   3.928   5.433   8.730  0.0030  0.0462 -0.2156
  188GLU     HA 2681   3.852   5.408   8.658  0.9925  1.5881 -1.8799
  188GLU     CB 2682   3.913   5.575   8.787 -0.0461 -0.1389  0.2372
  188GLU    HB1 2683   3.954   5.651   8.717  0.9052  1.3192  2.2469
  188GLU    HB2 2684   3.976   5.586   8.878  1.7628  2.4248 -1.1804
  188GLU     CG 2685   3.765   5.602   8.812  0.0074  0.4161 -0.0276
  188GLU    HG1 2686   3.735   5.540   8.899 -1.0419  0.1257 -0.5732
  188GLU    HG2 2687   3.705   5.574   8.722 -0.1867 -0.0157  0.2328
  188GLU     CD 2688   3.727   5.745   8.848  0.3098  0.5479 -0.2320
  188GLU    OE1 2689   3.651   5.813   8.774 -0.4934 -0.4900 -0.3881
  188GLU    OE2 2690   3.781   5.796   8.950 -0.0165  0.9220 -0.2446
  188GLU      C 2691   4.059   5.421   8.660 -0.1033  0.0950 -0.4214
  188GLU      O 2692   4.065   5.464   8.544 -0.2191 -0.2242 -0.5449
  189THR      N 2693   4.171   5.375   8.719 -0.0665  0.7921  0.0561
  189THR     HN 2694   4.166   5.349   8.815  0.0078  0.1413 -0.1154
  189THR     CA 2695   4.295   5.395   8.651  0.2855 -0.4206  0.3187
  189THR     HA 2696   4.280   5.468   8.572 -1.8268  1.7399  2.5221
  189THR     CB 2697   4.389   5.469   8.742  0.2632 -0.0349  0.0276
  189THR     HB 2698   4.486   5.476   8.689 -0.4390 -0.3496 -1.3521
  189THR    OG1 2699   4.409   5.402   8.865 -0.5420 -0.6810 -0.1872
  189THR    HG1 2700   4.457   5.321   8.848 -0.5190 -1.3815  2.6514
  189THR    CG2 2701   4.337   5.612   8.769  0.3954 -0.0826  0.5356
  189THR   HG21 2702   4.424   5.669   8.807  1.2984 -1.3963  0.5280
  189THR   HG22 2703   4.261   5.613   8.850  0.9401  0.4793  1.0541
  189THR   HG23 2704   4.297   5.669   8.683 -0.0058  1.0025  1.4192
  189THR      C 2705   4.345   5.265   8.599 -0.2332 -0.1474 -0.8820
  189THR      O 2706   4.464   5.253   8.571  0.1167  0.1070  0.4241
  190CYS      N 2707   4.260   5.160   8.595 -0.7355  0.2439 -0.6430
  190CYS     HN 2708   4.161   5.168   8.603 -0.4940  1.4640  3.3317
  190CYS     CA 2709   4.299   5.028   8.556 -0.0655  0.1849  0.1963
  190CYS     HA 2710   4.403   5.026   8.528  0.1072 -3.5113  0.5862
  190CYS     CB 2711   4.263   4.924   8.663 -0.1937 -0.1894 -0.2081
  190CYS    HB1 2712   4.154   4.931   8.686 -0.0888  0.8886  0.0237
  190CYS    HB2 2713   4.320   4.960   8.752 -1.3031  1.4483 -0.1104
  190CYS     SG 2714   4.309   4.752   8.626  0.0402 -0.2081  0.1570
  190CYS      C 2715   4.222   5.001   8.432  0.2317  0.1944  0.0102
  190CYS      O 2716   4.100   5.019   8.431  0.1947 -0.0418  0.3633
  191CYS      N 2717   4.292   4.948   8.330  0.3859 -0.0672  0.2518
  191CYS     HN 2718   4.390   4.948   8.313 -0.1323  2.1706 -4.4511
  191CYS     CA 2719   4.227   4.896   8.213  0.3139 -0.1490  0.3292
  191CYS     HA 2720   4.120   4.885   8.223  0.3764 -0.8718  0.2604
  191CYS     CB 2721   4.216   5.000   8.101 -0.0336 -0.3851  0.1428
  191CYS    HB1 2722   4.320   5.025   8.069 -0.5592  0.5850 -0.8817
  191CYS    HB2 2723   4.181   5.089   8.158  0.9127 -0.9334  1.6491
  191CYS     SG 2724   4.096   4.976   7.968 -0.1090  0.3522  0.0711
  191CYS      C 2725   4.290   4.767   8.173 -0.7800 -0.6511  0.1919
  191CYS      O 2726   4.292   4.744   8.052  0.0120  0.1924  0.0290
  192ASP      N 2727   4.334   4.681   8.266  0.3837 -0.2271  0.0498
  192ASP     HN 2728   4.336   4.696   8.365  0.5513  0.3346 -0.0346
  192ASP     CA 2729   4.367   4.545   8.236  0.0807 -0.3024  0.0596
  192ASP     HA 2730   4.437   4.550   8.154  0.5346 -1.0799  0.3890
  192ASP     CB 2731   4.423   4.458   8.351 -0.1550 -0.8574 -0.2408
  192ASP    HB1 2732   4.463   4.359   8.321  0.3113 -0.3131 -1.4895
  192ASP    HB2 2733   4.342   4.448   8.427 -1.0386  0.6731 -0.9098
  192ASP     CG 2734   4.537   4.527   8.423 -0.2294 -0.9536 -0.0318
  192ASP    OD1 2735   4.568   4.500   8.542 -0.0266 -0.0296  0.1362
  192ASP    OD2 2736   4.616   4.597   8.354  0.0175 -0.6916  0.5061
  192ASP      C 2737   4.248   4.470   8.186  0.2145 -0.8163  0.4949
  192ASP      O 2738   4.144   4.458   8.251 -0.6586 -0.1747 -0.7236
  193PHE      N 2739   4.251   4.424   8.060 -0.2648 -0.0567  0.1972
  193PHE     HN 2740   4.331   4.444   8.003  1.5139  0.0425  2.5484
  193PHE     CA 2741   4.136   4.370   7.995  0.1373 -0.3066 -0.3177
  193PHE     HA 2742   4.045   4.423   8.019  0.0186 -0.7630  0.2554
  193PHE     CB 2743   4.144   4.389   7.842  0.0433  0.7433 -0.2009
  193PHE    HB1 2744   4.233   4.337   7.802 -0.3398 -0.7772  0.8088
  193PHE    HB2 2745   4.162   4.493   7.810 -2.1088  1.6065  1.1532
  193PHE     CG 2746   4.024   4.327   7.780  0.3608 -0.1715  0.0815
  193PHE    CD1 2747   3.902   4.382   7.810  0.3839 -0.1491  0.1352
  193PHE    HD1 2748   3.896   4.468   7.876  2.0139  0.3603 -0.3256
  193PHE    CE1 2749   3.785   4.318   7.776  0.5162 -0.1768 -0.2730
  193PHE    HE1 2750   3.695   4.367   7.812  1.0627  0.2188  0.5744
  193PHE     CZ 2751   3.791   4.218   7.682  0.1830  0.0153 -0.5016
  193PHE     HZ 2752   3.701   4.175   7.639  0.1539 -1.6673  1.1292
  193PHE    CD2 2753   4.030   4.225   7.687  0.3282 -0.0470 -0.0567
  193PHE    HD2 2754   4.122   4.174   7.664  0.7097  1.3180 -1.8019
  193PHE    CE2 2755   3.913   4.176   7.634  0.3363 -0.2929  0.1530
  193PHE    HE2 2756   3.922   4.099   7.559 -1.3823 -0.4337  0.0450
  193PHE      C 2757   4.116   4.230   8.041  0.1722 -0.0619  0.4570
  193PHE      O 2758   4.199   4.145   8.010  0.5032  0.4716 -0.1495
  194PHE      N 2759   4.017   4.204   8.127 -0.2553  0.4905  0.1375
  194PHE     HN 2760   3.967   4.284   8.160 -1.8802 -1.2363  2.2879
  194PHE     CA 2761   3.987   4.076   8.185 -0.3423  0.5172  0.1532
  194PHE     HA 2762   4.065   4.003   8.170  0.0407  0.7068  1.1365
  194PHE     CB 2763   3.986   4.087   8.338  0.0960 -0.2610  0.2135
  194PHE    HB1 2764   3.962   3.990   8.386  3.3396 -1.4288 -0.2135
  194PHE    HB2 2765   3.904   4.156   8.365 -0.3233  1.3854 -4.4239
  194PHE     CG 2766   4.115   4.132   8.399  0.1190  0.1716 -0.1541
  194PHE    CD1 2767   4.215   4.039   8.416 -0.1058  0.0186  0.3214
  194PHE    HD1 2768   4.206   3.940   8.374 -0.8774 -0.6835  2.0024
  194PHE    CE1 2769   4.323   4.065   8.498  0.0978 -0.0953  0.0865
  194PHE    HE1 2770   4.405   3.996   8.486  0.8397  0.6013  1.0696
  194PHE     CZ 2771   4.339   4.184   8.564  0.0672  0.0015 -0.0776
  194PHE     HZ 2772   4.427   4.200   8.625 -0.3781  0.2073  0.5268
  194PHE    CD2 2773   4.121   4.246   8.475 -0.0423  0.3736 -0.4400
  194PHE    HD2 2774   4.041   4.319   8.469 -1.2454 -0.7404  1.1487
  194PHE    CE2 2775   4.232   4.270   8.553 -0.2287 -0.3482  0.0535
  194PHE    HE2 2776   4.246   4.354   8.620  1.7097 -1.2089  0.7951
  194PHE      C 2777   3.854   4.023   8.143 -0.0503 -0.0602 -0.0638
  194PHE      O 2778   3.756   4.097   8.132  0.0912  0.1915  0.3028
  195THR      N 2779   3.851   3.893   8.109 -0.0050 -0.0269 -0.1974
  195THR     HN 2780   3.928   3.835   8.133 -1.6878 -2.4568 -0.3123
  195THR     CA 2781   3.738   3.834   8.044 -0.1511 -0.1190  0.1407
  195THR     HA 2782   3.656   3.902   8.061  1.1909  1.1414  2.0397
  195THR     CB 2783   3.753   3.812   7.897  0.1392  0.0653  0.1438
  195THR     HB 2784   3.654   3.776   7.861  0.4064 -0.6050  0.0605
  195THR    OG1 2785   3.851   3.714   7.862 -0.0375  0.0573 -0.3391
  195THR    HG1 2786   3.860   3.738   7.770 -0.2935  0.0964 -0.3561
  195THR    CG2 2787   3.804   3.938   7.826 -0.2980  0.3803  0.3866
  195THR   HG21 2788   3.723   4.014   7.835 -0.6859 -0.2733  3.7695
  195THR   HG22 2789   3.831   3.919   7.720  1.0522  0.6890  0.6505
  195THR   HG23 2790   3.889   3.978   7.886 -0.8500  1.4114  0.5138
  195THR      C 2791   3.705   3.702   8.105  0.1544 -0.3647 -0.2232
  195THR      O 2792   3.788   3.643   8.175  0.3326 -0.0256 -0.1469
  196ASN      N 2793   3.580   3.658   8.086  0.0322 -0.1857  0.1570
  196ASN     HN 2794   3.512   3.716   8.041  0.8707 -0.4420 -1.5199
  196ASN     CA 2795   3.543   3.522   8.113 -0.1424 -0.2359 -0.3194
  196ASN     HA 2796   3.597   3.495   8.203 -0.9608  2.6213  1.1539
  196ASN     CB 2797   3.399   3.509   8.165 -0.0901 -0.2442 -0.1755
  196ASN    HB1 2798   3.386   3.589   8.242  0.6199  1.1683 -1.4586
  196ASN    HB2 2799   3.385   3.405   8.202 -0.9898 -0.7334 -1.8147
  196ASN     CG 2800   3.302   3.539   8.051 -0.4090  0.0133  0.1593
  196ASN    OD1 2801   3.277   3.455   7.965 -0.2552 -0.2166  0.3361
  196ASN    ND2 2802   3.235   3.657   8.058  0.2827  0.4204  0.0957
  196ASN   HD21 2803   3.175   3.682   7.982  1.3751 -0.8132 -1.2213
  196ASN   HD22 2804   3.245   3.719   8.136  0.9622  1.2073 -0.6019
  196ASN      C 2805   3.582   3.415   8.018 -0.2841 -0.3789 -0.2167
  196ASN      O 2806   3.625   3.442   7.906 -0.0389  0.1695  0.0098
  197GLN      N 2807   3.582   3.284   8.050 -0.3323 -0.2665  0.2488
  197GLN     HN 2808   3.547   3.259   8.140  0.9786 -0.9969  0.5658
  197GLN     CA 2809   3.628   3.177   7.967  0.2526  0.1134  0.0845
  197GLN     HA 2810   3.728   3.198   7.931 -0.5517  1.8942 -1.2551
  197GLN     CB 2811   3.626   3.042   8.039  0.4911  0.0240 -0.0751
  197GLN    HB1 2812   3.683   2.965   7.983 -0.8111 -0.6389 -0.5381
  197GLN    HB2 2813   3.523   3.000   8.046  0.7210 -0.4764  0.4401
  197GLN     CG 2814   3.684   3.048   8.180 -0.3570 -0.1803  0.2890
  197GLN    HG1 2815   3.693   2.947   8.224 -0.9697 -0.2832  0.1871
  197GLN    HG2 2816   3.616   3.106   8.247 -0.6001 -2.4439  2.1488
  197GLN     CD 2817   3.814   3.128   8.185 -0.2609 -0.3035 -0.2049
  197GLN    OE1 2818   3.830   3.234   8.245 -0.8517 -0.6677  0.6262
  197GLN    NE2 2819   3.925   3.079   8.125  0.2982  1.0354 -0.3070
  197GLN   HE21 2820   4.013   3.118   8.152  0.9786 -0.8503  0.4027
  197GLN   HE22 2821   3.921   2.993   8.073  1.7239  0.2938  0.7536
  197GLN      C 2822   3.543   3.161   7.846 -0.0832 -0.0089  0.3367
  197GLN      O 2823   3.600   3.141   7.739 -0.3722  0.6241  0.0582
  198ALA      N 2824   3.410   3.176   7.847 -0.0503  0.3832 -0.1861
  198ALA     HN 2825   3.367   3.194   7.936  0.8616  2.0258 -0.0473
  198ALA     CA 2826   3.314   3.168   7.741 -0.5567  0.1959  0.2752
  198ALA     HA 2827   3.317   3.070   7.696 -0.0923  0.2046  0.2784
  198ALA     CB 2828   3.180   3.161   7.815 -0.4469 -0.0527  0.4512
  198ALA    HB1 2829   3.099   3.189   7.745 -0.8692 -1.9188  0.1300
  198ALA    HB2 2830   3.166   3.218   7.909  1.0558  2.6590 -0.8496
  198ALA    HB3 2831   3.165   3.054   7.841 -1.8230 -0.0749 -0.3447
  198ALA      C 2832   3.337   3.279   7.644  0.2046 -0.2283 -0.0400
  198ALA      O 2833   3.328   3.259   7.522 -0.4857  0.6141 -0.1328
  199TYR      N 2834   3.362   3.401   7.693 -0.7421 -0.1160  0.1771
  199TYR     HN 2835   3.357   3.409   7.792  1.1009  1.6072  0.1862
  199TYR     CA 2836   3.399   3.514   7.614  0.2431 -0.4039  0.2226
  199TYR     HA 2837   3.321   3.522   7.541 -0.5772 -1.4266  0.9676
  199TYR     CB 2838   3.386   3.649   7.688 -0.5613  0.0226 -0.6748
  199TYR    HB1 2839   3.460   3.653   7.771 -1.2778  3.7600 -0.0643
  199TYR    HB2 2840   3.289   3.660   7.740 -0.5666 -0.1555 -0.6432
  199TYR     CG 2841   3.411   3.771   7.606  0.1044  0.2375 -0.1621
  199TYR    CD1 2842   3.306   3.831   7.541  0.0224  0.6362  0.3303
  199TYR    HD1 2843   3.205   3.804   7.567  0.7912 -0.9192  1.8961
  199TYR    CE1 2844   3.320   3.920   7.436 -0.2177  0.0086 -0.2425
  199TYR    HE1 2845   3.235   3.949   7.377 -1.7463  2.4045  2.8287
  199TYR     CZ 2846   3.448   3.962   7.409 -0.1165 -0.1560 -0.0338
  199TYR     OH 2847   3.471   4.066   7.316 -0.0846  0.0060  0.1551
  199TYR     HH 2848   3.399   4.066   7.253  1.1028 -1.1045 -1.2868
  199TYR    CD2 2849   3.536   3.822   7.579  0.3901 -0.7320 -0.7439
  199TYR    HD2 2850   3.628   3.783   7.620  0.6199  3.0425  2.9822
  199TYR    CE2 2851   3.556   3.919   7.483 -0.1620  0.7183  0.5615
  199TYR    HE2 2852   3.656   3.949   7.455 -0.6420  0.5950 -1.4619
  199TYR      C 2853   3.529   3.494   7.543  0.0556  0.4088 -0.3652
  199TYR      O 2854   3.537   3.530   7.426  0.3697  0.1335 -0.4297
  200ALA      N 2855   3.632   3.434   7.605 -0.1630  0.0132 -0.3859
  200ALA     HN 2856   3.638   3.404   7.700 -0.5864  0.2762 -0.2768
  200ALA     CA 2857   3.751   3.415   7.527  0.1360  0.2012  0.0218
  200ALA     HA 2858   3.787   3.514   7.504 -0.1052  0.2686 -0.0706
  200ALA     CB 2859   3.858   3.351   7.616  0.0308 -0.2037 -0.1430
  200ALA    HB1 2860   3.838   3.247   7.650  1.7590 -0.4235  0.3163
  200ALA    HB2 2861   3.862   3.411   7.709 -3.7022 -1.6598  1.1262
  200ALA    HB3 2862   3.954   3.339   7.561 -1.1085 -1.5482 -1.9690
  200ALA      C 2863   3.736   3.327   7.407  0.4768 -0.0706  0.1789
  200ALA      O 2864   3.797   3.345   7.302  0.4783 -0.2022  0.1583
  201ILE      N 2865   3.656   3.221   7.421 -0.1095  0.3880  0.3389
  201ILE     HN 2866   3.604   3.208   7.505 -0.8610  1.0104 -0.0173
  201ILE     CA 2867   3.628   3.120   7.323  0.0938  0.1966  0.4757
  201ILE     HA 2868   3.721   3.083   7.285  0.4782  0.8735  0.7393
  201ILE     CB 2869   3.553   3.007   7.387 -0.4648 -0.0172 -0.5294
  201ILE     HB 2870   3.471   3.055   7.445 -2.8345 -0.5664 -3.2162
  201ILE    CG2 2871   3.492   2.904   7.291 -1.1669 -0.4334  0.3500
  201ILE   HG21 2872   3.470   2.810   7.346  0.2632 -0.1493  1.4357
  201ILE   HG22 2873   3.563   2.863   7.216 -1.1409  1.7195 -0.8742
  201ILE   HG23 2874   3.401   2.939   7.237  0.1385  0.8721 -1.1427
  201ILE    CG1 2875   3.645   2.918   7.473 -0.0755  0.2930 -0.6236
  201ILE   HG11 2876   3.719   2.984   7.524  0.0995 -0.6230  0.3439
  201ILE   HG12 2877   3.705   2.846   7.413  0.6881 -1.4527  2.0713
  201ILE     CD 2878   3.577   2.843   7.587  0.5549  0.3437 -0.2124
  201ILE    HD1 2879   3.650   2.798   7.658 -0.8036 -0.2553  0.8529
  201ILE    HD2 2880   3.517   2.762   7.541  1.8123 -0.1544 -1.0540
  201ILE    HD3 2881   3.504   2.904   7.646 -0.2684 -0.3940 -0.4594
  201ILE      C 2882   3.541   3.184   7.219 -0.4122 -0.4416  0.5019
  201ILE      O 2883   3.571   3.167   7.101 -0.2651 -0.3354  0.5256
  202ALA      N 2884   3.443   3.270   7.251  0.0809  0.0628  0.6790
  202ALA     HN 2885   3.407   3.268   7.345 -0.1013 -1.4564  0.6047
  202ALA     CA 2886   3.362   3.344   7.159  0.4314  0.3988  0.6394
  202ALA     HA 2887   3.318   3.272   7.092  1.6538 -0.8466  1.1147
  202ALA     CB 2888   3.263   3.428   7.242  0.0379  0.9016 -0.3262
  202ALA    HB1 2889   3.201   3.361   7.306  0.3914 -0.0304 -0.9388
  202ALA    HB2 2890   3.180   3.470   7.182 -0.1099  3.0559  1.2781
  202ALA    HB3 2891   3.306   3.501   7.314 -1.4214  0.3263  1.1974
  202ALA      C 2892   3.433   3.446   7.078 -0.0035  0.1036 -0.1272
  202ALA      O 2893   3.427   3.444   6.956  0.2371 -0.2771 -0.1302
  203SER      N 2894   3.513   3.535   7.142 -0.2904  0.4181 -0.2027
  203SER     HN 2895   3.514   3.536   7.242 -1.8334  0.8000 -0.1635
  203SER     CA 2896   3.571   3.645   7.072  0.1094  0.0784 -0.4102
  203SER     HA 2897   3.491   3.690   7.016  0.4788  1.9024  0.4425
  203SER     CB 2898   3.630   3.744   7.174 -0.1451 -0.0761 -0.1117
  203SER    HB1 2899   3.542   3.800   7.214 -0.6485 -2.0061  1.6652
  203SER    HB2 2900   3.695   3.817   7.121  0.5456  0.4927  1.4523
  203SER     OG 2901   3.710   3.682   7.273  0.2179 -0.0580 -0.3961
  203SER    HG1 2902   3.652   3.625   7.323 -1.2176  1.9598  0.3490
  203SER      C 2903   3.671   3.602   6.971  0.3295 -0.1674 -0.0917
  203SER      O 2904   3.677   3.661   6.862  0.1127 -0.0814 -0.0557
  204SER      N 2905   3.749   3.497   7.001 -0.1444 -0.5623 -0.2246
  204SER     HN 2906   3.743   3.466   7.096 -1.5027 -2.0082 -0.7485
  204SER     CA 2907   3.839   3.426   6.916  0.4501 -0.3451  0.2114
  204SER     HA 2908   3.905   3.502   6.877  0.2648  0.4377  1.3719
  204SER     CB 2909   3.905   3.309   6.992 -0.5893 -0.4911  0.9083
  204SER    HB1 2910   3.972   3.245   6.931 -0.5753  0.2458  0.1403
  204SER    HB2 2911   3.826   3.242   7.031 -3.4203  2.1566  0.1380
  204SER     OG 2912   3.985   3.360   7.098  0.1732 -0.1848  0.1939
  204SER    HG1 2913   3.942   3.345   7.182  2.3044  1.7743  1.7756
  204SER      C 2914   3.772   3.368   6.796  0.2994 -0.1422  0.1985
  204SER      O 2915   3.827   3.378   6.687 -0.7640 -0.0857 -0.3502
  205ILE      N 2916   3.656   3.304   6.823  0.0078  0.3234  0.0594
  205ILE     HN 2917   3.610   3.301   6.911 -1.3222  0.6924 -0.5896
  205ILE     CA 2918   3.579   3.238   6.722  0.2087  0.1889 -0.0046
  205ILE     HA 2919   3.644   3.170   6.668 -1.8700 -0.1668 -2.2094
  205ILE     CB 2920   3.481   3.141   6.781 -0.0737  0.4116 -0.1097
  205ILE     HB 2921   3.441   3.190   6.872  0.3116 -1.9071  1.3717
  205ILE    CG2 2922   3.359   3.111   6.691 -0.1727 -0.0109  0.1608
  205ILE   HG21 2923   3.293   3.040   6.744  0.6461 -0.0740  1.1424
  205ILE   HG22 2924   3.396   3.074   6.593  0.3005 -0.8079  0.6306
  205ILE   HG23 2925   3.294   3.199   6.671 -1.7894 -1.5277 -1.5968
  205ILE    CG1 2926   3.553   3.009   6.814 -0.3749  0.2576 -0.0566
  205ILE   HG11 2927   3.645   3.036   6.870  0.2381  0.6171 -1.1931
  205ILE   HG12 2928   3.584   2.978   6.711 -0.5967 -2.4099  0.6074
  205ILE     CD 2929   3.481   2.896   6.885  0.5088 -0.5079 -0.3538
  205ILE    HD1 2930   3.443   2.933   6.983  3.9860  0.8031  0.6341
  205ILE    HD2 2931   3.552   2.811   6.895  2.0188  0.4461 -2.3748
  205ILE    HD3 2932   3.386   2.871   6.833  1.4575  1.0973 -2.9959
  205ILE      C 2933   3.529   3.329   6.616  0.6597  0.2172 -0.1980
  205ILE      O 2934   3.537   3.308   6.496  0.2083 -0.1955 -0.1605
  206VAL      N 2935   3.481   3.449   6.655 -0.2051 -0.0916 -0.2717
  206VAL     HN 2936   3.488   3.455   6.754  0.7082 -1.7500 -0.2069
  206VAL     CA 2937   3.416   3.553   6.580 -0.0835 -0.0045 -0.2583
  206VAL     HA 2938   3.369   3.511   6.492  0.8153 -1.6532 -0.0140
  206VAL     CB 2939   3.327   3.630   6.673 -0.1558  0.2161 -0.5123
  206VAL     HB 2940   3.380   3.665   6.764  0.7046 -0.6392 -0.6676
  206VAL    CG1 2941   3.264   3.750   6.601 -0.0771  0.7675  0.3235
  206VAL   HG11 2942   3.208   3.704   6.516  1.2860  0.0071 -0.1912
  206VAL   HG12 2943   3.340   3.819   6.558 -1.4182  2.9458  1.2867
  206VAL   HG13 2944   3.200   3.813   6.667 -1.8645  1.7461 -2.1835
  206VAL    CG2 2945   3.218   3.540   6.731  0.3253 -0.0965 -0.0827
  206VAL   HG21 2946   3.261   3.462   6.798  1.3948  1.2479  0.8260
  206VAL   HG22 2947   3.174   3.473   6.653 -1.5675  0.0999  0.7463
  206VAL   HG23 2948   3.135   3.598   6.777 -0.0438  1.1178 -2.1215
  206VAL      C 2949   3.517   3.643   6.518  0.2732 -0.1341  0.1267
  206VAL      O 2950   3.503   3.666   6.398 -0.0768 -0.1591  0.1632
  207SER      N 2951   3.623   3.689   6.587  0.0648 -0.0162  0.3694
  207SER     HN 2952   3.631   3.666   6.684  0.3075 -1.0059  0.1257
  207SER     CA 2953   3.701   3.799   6.540  0.4872 -0.2112  0.6077
  207SER     HA 2954   3.644   3.844   6.460  1.1672 -1.4715 -0.6437
  207SER     CB 2955   3.739   3.899   6.650  0.2734  0.2121  0.2988
  207SER    HB1 2956   3.801   3.990   6.634  1.0038  0.0751  2.1171
  207SER    HB2 2957   3.796   3.843   6.727 -0.0093 -0.3376  0.1070
  207SER     OG 2958   3.618   3.939   6.711  0.0100  0.3495 -0.3085
  207SER    HG1 2959   3.577   3.998   6.646  1.7515  1.9472 -0.0443
  207SER      C 2960   3.830   3.751   6.482  0.6331  0.1742  0.6133
  207SER      O 2961   3.915   3.831   6.443  0.1078  0.0973 -0.7369
  208PHE      N 2962   3.840   3.618   6.463 -0.1229  0.2472 -0.3703
  208PHE     HN 2963   3.768   3.560   6.497  1.2232 -1.7674 -0.8005
  208PHE     CA 2964   3.953   3.565   6.393  0.0085 -0.0164  0.0404
  208PHE     HA 2965   3.982   3.626   6.309  1.3860 -1.2304 -0.4003
  208PHE     CB 2966   4.072   3.538   6.487 -0.0017  0.0422  0.0712
  208PHE    HB1 2967   4.064   3.450   6.555  2.0152  0.6859  1.2168
  208PHE    HB2 2968   4.083   3.630   6.547  0.0996  1.6498 -2.2907
  208PHE     CG 2969   4.199   3.532   6.409  0.1982 -0.0813  0.4040
  208PHE    CD1 2970   4.245   3.643   6.343 -0.2445 -0.1980 -0.1084
  208PHE    HD1 2971   4.186   3.733   6.330 -0.5851 -0.2544  0.9685
  208PHE    CE1 2972   4.360   3.637   6.267  0.0449  0.6635  0.2489
  208PHE    HE1 2973   4.396   3.722   6.212  2.3715 -1.4024 -1.6606
  208PHE     CZ 2974   4.435   3.522   6.267 -0.2160  0.4904  0.3845
  208PHE     HZ 2975   4.531   3.513   6.217 -0.2640 -1.1481  0.5163
  208PHE    CD2 2976   4.271   3.415   6.399  0.5276  0.1375  0.2075
  208PHE    HD2 2977   4.237   3.323   6.443  2.1873 -0.2608  0.6999
  208PHE    CE2 2978   4.390   3.409   6.330  0.0498 -0.1884 -0.6088
  208PHE    HE2 2979   4.457   3.324   6.335  0.4479  0.1597  0.0935
  208PHE      C 2980   3.915   3.438   6.326  0.0251  0.0001 -0.0001
  208PHE      O 2981   3.917   3.437   6.203 -0.0868  0.5577 -0.0087
  209TYR      N 2982   3.884   3.331   6.401  0.1188 -0.2216 -0.2755
  209TYR     HN 2983   3.886   3.351   6.499 -0.0741 -0.8004 -0.1478
  209TYR     CA 2984   3.892   3.199   6.346 -0.0015 -0.1824 -0.3882
  209TYR     HA 2985   3.987   3.189   6.295 -0.1569 -0.0540 -0.7011
  209TYR     CB 2986   3.888   3.090   6.455  0.0322  0.2502  0.0529
  209TYR    HB1 2987   3.866   2.989   6.413  1.0914  0.3379 -0.7502
  209TYR    HB2 2988   3.814   3.108   6.536  1.7763  1.4464  1.4361
  209TYR     CG 2989   4.021   3.078   6.520  0.2237  0.5838 -0.2715
  209TYR    CD1 2990   4.134   3.039   6.452 -0.1830 -0.5044 -0.3467
  209TYR    HD1 2991   4.133   3.022   6.345  1.1553  0.4921 -0.5444
  209TYR    CE1 2992   4.253   3.037   6.520 -0.3102  0.1722 -0.0854
  209TYR    HE1 2993   4.342   3.010   6.464  1.1382  0.8791  1.7714
  209TYR     CZ 2994   4.256   3.073   6.652 -0.2255  0.1934 -0.0942
  209TYR     OH 2995   4.383   3.074   6.714 -0.1580  0.0022 -0.2258
  209TYR     HH 2996   4.360   3.100   6.803 -0.4651  1.2966 -0.6623
  209TYR    CD2 2997   4.025   3.109   6.654 -0.0802  0.1302 -0.1563
  209TYR    HD2 2998   3.935   3.142   6.704  0.7433 -0.7863  2.0893
  209TYR    CE2 2999   4.144   3.108   6.724 -0.1154  0.5304 -0.0847
  209TYR    HE2 3000   4.145   3.155   6.821 -0.1775 -1.5319  0.9779
  209TYR      C 3001   3.789   3.169   6.243 -0.4343 -0.3342  0.0854
  209TYR      O 3002   3.822   3.116   6.137 -0.4696  0.2802 -0.2365
  210VAL      N 3003   3.658   3.196   6.258 -0.2881  0.1861  0.4677
  210VAL     HN 3004   3.622   3.236   6.341 -2.1177  0.2120 -0.2930
  210VAL     CA 3005   3.559   3.164   6.160  0.3697  0.0569 -0.1664
  210VAL     HA 3006   3.584   3.062   6.135  2.0242 -0.1031  1.8987
  210VAL     CB 3007   3.420   3.150   6.215  0.3500 -0.3871 -0.3255
  210VAL     HB 3008   3.396   3.237   6.280  0.6438 -1.0216  0.6618
  210VAL    CG1 3009   3.321   3.122   6.101  0.3021  0.3223 -0.4591
  210VAL   HG11 3010   3.220   3.102   6.142  0.0388 -1.1379 -1.7077
  210VAL   HG12 3011   3.349   3.037   6.034 -1.1856 -0.6420  0.0989
  210VAL   HG13 3012   3.307   3.217   6.044  0.1795 -0.0742 -1.1020
  210VAL    CG2 3013   3.417   3.025   6.305 -0.5712 -0.1468 -0.0066
  210VAL   HG21 3014   3.487   3.033   6.391 -0.1727  0.8895 -0.4158
  210VAL   HG22 3015   3.446   2.934   6.248  3.4162  1.3795 -0.7480
  210VAL   HG23 3016   3.316   2.997   6.341  0.3456  0.1833  3.0578
  210VAL      C 3017   3.571   3.234   6.029 -0.1846 -0.0532 -0.2769
  210VAL      O 3018   3.583   3.156   5.935 -0.1345 -0.6706  0.2342
  211PRO      N 3019   3.586   3.361   6.009 -0.3227  0.0469  0.2526
  211PRO     CD 3020   3.560   3.464   6.109  0.3106  0.1887  0.2735
  211PRO    HD1 3021   3.619   3.436   6.200 -0.8967 -0.6855  0.8194
  211PRO    HD2 3022   3.455   3.473   6.144  0.0487  1.5570 -0.8213
  211PRO     CA 3023   3.612   3.425   5.884 -0.1552 -0.2910  0.1147
  211PRO     HA 3024   3.548   3.387   5.806  2.0219  0.7783 -2.3427
  211PRO     CB 3025   3.587   3.575   5.902  0.1014 -0.2760  0.3582
  211PRO    HB1 3026   3.485   3.605   5.870  0.9058  0.4762 -1.7264
  211PRO    HB2 3027   3.647   3.642   5.836 -1.9071  3.3415  1.8842
  211PRO     CG 3028   3.607   3.598   6.052 -0.0891  0.3365  0.2899
  211PRO    HG1 3029   3.715   3.620   6.065  0.2611 -0.7769 -0.6264
  211PRO    HG2 3030   3.540   3.681   6.085 -2.1849 -0.2083 -2.2865
  211PRO      C 3031   3.746   3.395   5.826 -0.3705 -0.5659 -0.2484
  211PRO      O 3032   3.755   3.379   5.705  0.3406 -0.2383 -0.2409
  212LEU      N 3033   3.857   3.384   5.902 -0.3467 -0.5410 -0.2794
  212LEU     HN 3034   3.846   3.389   6.001 -2.7611 -2.9185 -0.3186
  212LEU     CA 3035   3.984   3.351   5.846 -0.1720 -0.6175  0.1672
  212LEU     HA 3036   4.005   3.426   5.772  2.3736 -1.3370  0.0488
  212LEU     CB 3037   4.092   3.351   5.956  0.1100 -0.2765 -0.1082
  212LEU    HB1 3038   4.062   3.270   6.026  0.4782 -0.6819 -0.4134
  212LEU    HB2 3039   4.099   3.446   6.015 -1.1612 -0.0315 -0.3326
  212LEU     CG 3040   4.235   3.319   5.909  0.0074 -0.1777 -0.4925
  212LEU     HG 3041   4.236   3.277   5.807 -1.2675 -2.4121  0.3389
  212LEU    CD1 3042   4.321   3.446   5.905  0.4521 -0.4832 -0.7100
  212LEU   HD11 3043   4.414   3.434   5.965  0.9824 -0.2969 -1.4757
  212LEU   HD12 3044   4.264   3.539   5.923  0.6845 -0.6421  1.0806
  212LEU   HD13 3045   4.362   3.440   5.802 -1.1305 -1.3794 -1.3240
  212LEU    CD2 3046   4.308   3.223   6.005 -0.2953  0.3417  0.2662
  212LEU   HD21 3047   4.413   3.204   5.972 -0.4812  1.3725 -0.9922
  212LEU   HD22 3048   4.258   3.125   5.996 -1.6377  1.0875 -0.6521
  212LEU   HD23 3049   4.315   3.257   6.111 -0.6829 -2.2502  1.1783
  212LEU      C 3050   3.987   3.222   5.772  0.1962 -0.5398  0.0445
  212LEU      O 3051   4.044   3.216   5.663 -0.2740 -0.3502 -0.2137
  213VAL      N 3052   3.910   3.123   5.823  0.0077 -0.1555  0.5096
  213VAL     HN 3053   3.870   3.131   5.914  0.0182 -0.2154  0.5184
  213VAL     CA 3054   3.905   2.994   5.762 -0.5765  0.2090 -0.2326
  213VAL     HA 3055   4.009   2.966   5.759 -0.6590 -0.0983 -0.2515
  213VAL     CB 3056   3.829   2.894   5.844 -0.1193 -0.1171 -0.2087
  213VAL     HB 3057   3.727   2.929   5.869 -0.9450 -3.0739  1.0155
  213VAL    CG1 3058   3.795   2.768   5.763  0.0640 -0.5702  0.4079
  213VAL   HG11 3059   3.880   2.726   5.704 -1.0670 -2.3828  0.0024
  213VAL   HG12 3060   3.719   2.786   5.685 -0.2681  1.1066  1.0909
  213VAL   HG13 3061   3.754   2.684   5.823 -0.0965 -0.5447  0.3325
  213VAL    CG2 3062   3.907   2.852   5.970  0.6607  0.6919 -0.4114
  213VAL   HG21 3063   3.909   2.930   6.050  0.5265  0.5664 -0.2837
  213VAL   HG22 3064   4.013   2.834   5.943  0.1795 -0.4534 -1.6814
  213VAL   HG23 3065   3.872   2.760   6.022 -0.5199  0.5787 -1.3682
  213VAL      C 3066   3.842   3.005   5.628 -0.1969 -0.4970 -0.4716
  213VAL      O 3067   3.896   2.948   5.533  0.4969 -0.4137 -0.1289
  214ILE      N 3068   3.728   3.076   5.620  0.0001 -0.1520 -0.2423
  214ILE     HN 3069   3.688   3.114   5.703 -0.4732 -2.1788  0.5163
  214ILE     CA 3070   3.664   3.095   5.494 -0.6578  0.4708  0.1800
  214ILE     HA 3071   3.643   3.005   5.437 -0.3305  0.8668 -0.5909
  214ILE     CB 3072   3.531   3.165   5.504 -0.7770  0.2513  0.1511
  214ILE     HB 3073   3.536   3.270   5.539  0.5003  0.9092 -1.7993
  214ILE    CG2 3074   3.465   3.167   5.365 -0.0530  0.5498 -0.1986
  214ILE   HG21 3075   3.526   3.214   5.286  1.2847 -1.6337 -0.5502
  214ILE   HG22 3076   3.363   3.212   5.372 -0.4274 -0.0779 -1.3531
  214ILE   HG23 3077   3.449   3.060   5.337 -2.7566  0.8356 -0.0869
  214ILE    CG1 3078   3.439   3.080   5.592 -0.2274 -0.5462 -0.0324
  214ILE   HG11 3079   3.492   3.010   5.661 -0.1731  0.1626  0.6544
  214ILE   HG12 3080   3.382   3.011   5.526  0.0094 -1.4704  0.7026
  214ILE     CD 3081   3.334   3.163   5.666  0.1704 -0.0078 -0.0743
  214ILE    HD1 3082   3.261   3.097   5.716 -1.1409  1.4878  0.0539
  214ILE    HD2 3083   3.285   3.232   5.594 -1.3669 -1.3519 -0.3703
  214ILE    HD3 3084   3.380   3.220   5.750  3.3181 -1.1152 -0.8905
  214ILE      C 3085   3.742   3.172   5.393  0.3997 -0.4887  0.2505
  214ILE      O 3086   3.758   3.121   5.283 -0.1093 -0.4775  0.1700
  215MET      N 3087   3.814   3.280   5.429  0.4585 -0.3404 -0.3113
  215MET     HN 3088   3.789   3.308   5.521 -0.2515  0.6991 -0.7874
  215MET     CA 3089   3.908   3.359   5.354  0.3356  0.0356 -0.0721
  215MET     HA 3090   3.851   3.399   5.272 -0.3054 -1.5186 -0.4298
  215MET     CB 3091   3.957   3.471   5.447 -0.2300  0.0214  0.2485
  215MET    HB1 3092   3.986   3.422   5.543 -0.5999  0.7604  0.7500
  215MET    HB2 3093   3.873   3.541   5.468 -0.5540 -0.0239 -0.8627
  215MET     CG 3094   4.073   3.557   5.397 -0.0833 -0.1432  0.3038
  215MET    HG1 3095   4.041   3.610   5.305  0.6494  1.7672  1.1021
  215MET    HG2 3096   4.162   3.502   5.360  0.3064  0.8282 -0.2488
  215MET     SD 3097   4.112   3.673   5.532  0.2739  0.0874  0.0040
  215MET     CE 3098   4.249   3.568   5.590  0.0224 -0.2337  0.0231
  215MET    HE1 3099   4.312   3.627   5.660  1.4115 -1.5136 -0.1194
  215MET    HE2 3100   4.324   3.527   5.519  0.2606  0.2026  0.0190
  215MET    HE3 3101   4.216   3.481   5.650  0.1251 -0.9928 -1.0017
  215MET      C 3102   4.019   3.277   5.297  0.0506 -0.4326  0.0386
  215MET      O 3103   4.043   3.282   5.177 -0.3795 -0.1479 -0.0370
  216VAL      N 3104   4.087   3.201   5.384  0.5499 -0.0965 -0.0543
  216VAL     HN 3105   4.048   3.195   5.476  1.8362  1.6006  0.6663
  216VAL     CA 3106   4.205   3.128   5.349  0.3121 -0.3117 -0.4184
  216VAL     HA 3107   4.262   3.197   5.289 -0.8402  2.2615  1.2832
  216VAL     CB 3108   4.292   3.082   5.463  0.1568 -0.1125 -0.2176
  216VAL     HB 3109   4.226   3.032   5.536 -2.0669 -2.1645 -3.4070
  216VAL    CG1 3110   4.409   2.989   5.427  0.9224  0.5812  0.4143
  216VAL   HG11 3111   4.372   2.897   5.376 -0.7708  0.7266  1.3091
  216VAL   HG12 3112   4.468   2.966   5.518  0.5910 -0.0536  0.4802
  216VAL   HG13 3113   4.485   3.039   5.364  2.0759 -0.3657  1.0073
  216VAL    CG2 3114   4.339   3.210   5.534 -0.2281 -0.1431  0.0915
  216VAL   HG21 3115   4.258   3.283   5.555  0.1120  0.2598  0.0105
  216VAL   HG22 3116   4.404   3.272   5.469 -1.0218 -1.6911 -2.3185
  216VAL   HG23 3117   4.393   3.173   5.624 -3.2467 -0.9340  1.7187
  216VAL      C 3118   4.174   3.013   5.260 -0.4271  0.0414 -0.6228
  216VAL      O 3119   4.230   2.990   5.153 -0.4074 -0.2642 -0.5476
  217PHE      N 3120   4.074   2.933   5.300  0.6705 -0.7743  0.5439
  217PHE     HN 3121   4.024   2.949   5.384 -0.6376  0.7274 -0.4761
  217PHE     CA 3122   4.030   2.830   5.210  0.0617 -0.2243  0.2096
  217PHE     HA 3123   4.114   2.768   5.185 -1.7127 -3.6497  2.0976
  217PHE     CB 3124   3.923   2.745   5.281  0.0106 -0.1846  0.1810
  217PHE    HB1 3125   3.839   2.810   5.314 -0.5891 -0.7857 -0.1403
  217PHE    HB2 3126   3.957   2.702   5.378 -0.4909 -0.2581  0.3224
  217PHE     CG 3127   3.868   2.622   5.218 -0.3214  0.2282 -0.3371
  217PHE    CD1 3128   3.954   2.524   5.173 -0.1212 -0.2277  0.9998
  217PHE    HD1 3129   4.060   2.540   5.178 -0.2523  0.9671  0.4000
  217PHE    CE1 3130   3.911   2.400   5.132 -0.4970  0.0482  0.5387
  217PHE    HE1 3131   3.969   2.316   5.095 -1.8286 -0.7424  0.1852
  217PHE     CZ 3132   3.776   2.382   5.117 -0.4571  0.2191 -0.0428
  217PHE     HZ 3133   3.738   2.285   5.088  1.0649 -0.0718 -1.1796
  217PHE    CD2 3134   3.733   2.595   5.213 -0.3926  0.6875 -1.2893
  217PHE    HD2 3135   3.659   2.664   5.250 -0.4344  0.4483 -0.9176
  217PHE    CE2 3136   3.686   2.476   5.163 -0.4827  0.0601  0.2311
  217PHE    HE2 3137   3.581   2.452   5.156 -0.0633 -3.0941  2.3554
  217PHE      C 3138   3.972   2.879   5.082  0.5058 -0.1966  0.0179
  217PHE      O 3139   3.977   2.810   4.981  0.0668  0.8671 -0.7572
  218VAL      N 3140   3.904   2.995   5.072  0.2848 -0.3560 -0.3368
  218VAL     HN 3141   3.866   3.042   5.152  0.6536  0.2161 -0.4934
  218VAL     CA 3142   3.858   3.044   4.946 -0.0501  0.1453 -0.0225
  218VAL     HA 3143   3.816   2.960   4.894 -0.0297  1.4319 -2.2375
  218VAL     CB 3144   3.758   3.154   4.968 -0.0890  0.1521 -0.2310
  218VAL     HB 3145   3.790   3.220   5.051 -1.2939  3.8171 -2.4421
  218VAL    CG1 3146   3.739   3.256   4.854 -1.1271  0.1907 -0.0367
  218VAL   HG11 3147   3.707   3.213   4.757 -0.6490  0.8397 -0.4936
  218VAL   HG12 3148   3.835   3.302   4.821 -2.2744  1.4488 -1.7538
  218VAL   HG13 3149   3.680   3.344   4.887 -0.1967  0.3094  1.4275
  218VAL    CG2 3150   3.619   3.093   4.994 -0.0486  0.1301 -0.0694
  218VAL   HG21 3151   3.617   3.030   5.085  1.0468 -1.0197 -0.8119
  218VAL   HG22 3152   3.579   3.032   4.911 -0.3809 -1.3049  1.1078
  218VAL   HG23 3153   3.548   3.179   4.997  2.9145  2.8613 -1.5330
  218VAL      C 3154   3.971   3.090   4.861 -0.1262  0.1272 -0.1331
  218VAL      O 3155   3.970   3.061   4.741 -0.7204  0.2329 -0.1586
  219TYR      N 3156   4.073   3.160   4.915 -0.2521  0.2116 -0.0031
  219TYR     HN 3157   4.069   3.201   5.006  1.3075  0.2743  0.0619
  219TYR     CA 3158   4.181   3.211   4.838  0.2614 -0.8947 -0.0324
  219TYR     HA 3159   4.131   3.263   4.757 -0.2219  2.6841  2.3454
  219TYR     CB 3160   4.247   3.314   4.931 -0.5164  0.1019 -0.5585
  219TYR    HB1 3161   4.327   3.271   4.996 -1.2976 -1.1661 -0.4024
  219TYR    HB2 3162   4.169   3.361   4.995  0.1324  0.0778  0.2678
  219TYR     CG 3163   4.291   3.428   4.846 -0.0961 -0.1118 -0.6294
  219TYR    CD1 3164   4.201   3.517   4.794 -0.4733 -0.2080 -0.1548
  219TYR    HD1 3165   4.097   3.500   4.819 -1.2956  0.1765 -2.9063
  219TYR    CE1 3166   4.240   3.620   4.711 -0.0293 -0.1651  0.1055
  219TYR    HE1 3167   4.173   3.690   4.665 -0.2251 -0.9203 -0.7914
  219TYR     CZ 3168   4.372   3.626   4.672 -0.1674 -0.6116 -0.4497
  219TYR     OH 3169   4.414   3.738   4.598 -0.4689 -0.1206  0.1119
  219TYR     HH 3170   4.510   3.739   4.606 -0.5622  1.4884  1.6704
  219TYR    CD2 3171   4.424   3.440   4.812 -0.0596  0.1691 -0.3958
  219TYR    HD2 3172   4.494   3.363   4.841 -1.6372 -1.5896 -1.0524
  219TYR    CE2 3173   4.464   3.538   4.724  0.5155  0.4177  0.1342
  219TYR    HE2 3174   4.566   3.545   4.690  1.4750 -2.4456  2.0170
  219TYR      C 3175   4.284   3.112   4.795  0.1396 -0.7542 -0.6693
  219TYR      O 3176   4.356   3.124   4.696  1.3978 -1.0863  0.1737
  220SER      N 3177   4.283   2.993   4.858 -0.0024 -0.3844  0.0419
  220SER     HN 3178   4.236   2.982   4.946 -0.5643 -1.2176 -0.3389
  220SER     CA 3179   4.344   2.873   4.809  0.4959  0.0521 -0.4265
  220SER     HA 3180   4.445   2.897   4.781  0.2386  2.5839  0.5706
  220SER     CB 3181   4.332   2.763   4.916  0.5006  0.1936 -0.2801
  220SER    HB1 3182   4.228   2.749   4.952  0.2901 -1.6950 -1.4633
  220SER    HB2 3183   4.394   2.791   5.004  0.3989  1.5738 -0.6250
  220SER     OG 3184   4.361   2.629   4.878 -0.4310 -0.0564 -0.1364
  220SER    HG1 3185   4.456   2.614   4.886 -0.3470  0.2504 -0.5179
  220SER      C 3186   4.285   2.821   4.683  0.1290  0.2079 -0.3211
  220SER      O 3187   4.352   2.772   4.592  0.1531 -0.1926 -0.0902
  221ARG      N 3188   4.153   2.832   4.658  0.1043 -0.1593 -0.3593
  221ARG     HN 3189   4.090   2.871   4.725  1.0241 -0.5180  0.7495
  221ARG     CA 3190   4.093   2.789   4.535 -0.0923 -0.5858 -0.1184
  221ARG     HA 3191   4.119   2.688   4.508  1.3158 -0.4376  0.5805
  221ARG     CB 3192   3.940   2.796   4.543 -0.0542  0.1461  0.1196
  221ARG    HB1 3193   3.888   2.782   4.446  0.3216 -1.2794  0.0961
  221ARG    HB2 3194   3.921   2.903   4.566  2.9879  0.1707  3.3321
  221ARG     CG 3195   3.876   2.711   4.654  0.5974 -0.4352  0.0587
  221ARG    HG1 3196   3.778   2.758   4.676  1.9152  2.8651 -0.5038
  221ARG    HG2 3197   3.922   2.724   4.754 -0.6886 -3.5143  1.1747
  221ARG     CD 3198   3.880   2.563   4.618 -0.3133 -0.5757  0.4995
  221ARG    HD1 3199   3.861   2.501   4.709  0.8338 -1.6119  0.0724
  221ARG    HD2 3200   3.977   2.537   4.570  0.2297 -0.9612  1.7545
  221ARG     NE 3201   3.775   2.540   4.515  0.6395 -0.0367 -0.6172
  221ARG     HE 3202   3.801   2.495   4.430  1.4822 -2.4061  0.8111
  221ARG     CZ 3203   3.639   2.549   4.527  0.6869  0.4380 -0.3923
  221ARG    NH1 3204   3.572   2.604   4.633  0.9227  0.4407 -0.2439
  221ARG   HH11 3205   3.631   2.639   4.706  0.5858  3.2996 -1.2350
  221ARG   HH12 3206   3.481   2.643   4.621  0.1648 -1.1468  0.0636
  221ARG    NH2 3207   3.558   2.511   4.424 -0.1451  0.1984  0.3415
  221ARG   HH21 3208   3.590   2.457   4.347 -0.7436 -0.3748  0.4811
  221ARG   HH22 3209   3.461   2.534   4.434 -0.2943  0.7837 -1.8978
  221ARG      C 3210   4.131   2.878   4.422 -0.5402 -0.0248  0.1654
  221ARG      O 3211   4.136   2.835   4.307  0.1906 -0.1886  0.2543
  222VAL      N 3212   4.161   3.006   4.452  0.6543 -0.0879 -0.6777
  222VAL     HN 3213   4.145   3.033   4.546 -0.8770 -0.7573 -0.7137
  222VAL     CA 3214   4.197   3.109   4.360  0.4747  0.1343 -0.4993
  222VAL     HA 3215   4.115   3.098   4.291 -1.5225 -1.5135  1.9605
  222VAL     CB 3216   4.207   3.246   4.420 -0.0680 -0.0068 -0.0784
  222VAL     HB 3217   4.296   3.256   4.485  1.0559  2.2096 -1.7966
  222VAL    CG1 3218   4.222   3.346   4.303 -0.2772 -0.1648 -0.2416
  222VAL   HG11 3219   4.322   3.337   4.255  0.3719  0.7831  0.8611
  222VAL   HG12 3220   4.209   3.450   4.339  0.9638 -0.4317  1.1215
  222VAL   HG13 3221   4.139   3.317   4.236 -0.6587 -0.3481  0.3023
  222VAL    CG2 3222   4.075   3.289   4.486 -0.0503  0.5658 -0.4051
  222VAL   HG21 3223   4.095   3.385   4.538 -1.5578 -0.8987  3.1989
  222VAL   HG22 3224   4.043   3.211   4.558 -1.4990  0.2517 -1.3413
  222VAL   HG23 3225   3.997   3.310   4.409  2.2542  0.0438 -3.0602
  222VAL      C 3226   4.325   3.081   4.289  0.3682 -0.7580 -0.3442
  222VAL      O 3227   4.335   3.092   4.167  0.3037  0.3248 -0.2577
  223PHE      N 3228   4.436   3.049   4.357  0.2608  0.3631  0.3855
  223PHE     HN 3229   4.425   3.030   4.455  1.9291 -1.8354  0.2324
  223PHE     CA 3230   4.557   3.015   4.288 -0.1307 -0.0584 -0.1018
  223PHE     HA 3231   4.595   3.105   4.240 -0.8173 -0.2237 -0.9722
  223PHE     CB 3232   4.671   2.980   4.385 -0.0562  0.4669  0.0044
  223PHE    HB1 3233   4.766   2.947   4.339  1.9590  1.5376  3.1015
  223PHE    HB2 3234   4.632   2.903   4.454 -1.5333  0.9599 -0.2401
  223PHE     CG 3235   4.703   3.099   4.469  0.4173 -0.0379  0.5533
  223PHE    CD1 3236   4.770   3.203   4.407  0.1826 -0.0697  0.2401
  223PHE    HD1 3237   4.805   3.192   4.306 -1.3371  0.4565 -0.3764
  223PHE    CE1 3238   4.788   3.319   4.479  0.2808  0.2532 -0.3001
  223PHE    HE1 3239   4.842   3.407   4.449  0.6207  0.7644  1.6636
  223PHE     CZ 3240   4.736   3.336   4.605 -0.5493 -0.1542 -0.5828
  223PHE     HZ 3241   4.750   3.433   4.649 -0.3850  0.6887 -2.4357
  223PHE    CD2 3242   4.666   3.109   4.601  0.3831 -0.0682  0.5445
  223PHE    HD2 3243   4.622   3.029   4.658  0.1660  0.6426  1.3956
  223PHE    CE2 3244   4.678   3.228   4.669  0.4111 -0.0473  0.5030
  223PHE    HE2 3245   4.652   3.229   4.774  2.8511 -1.1653  1.1839
  223PHE      C 3246   4.548   2.900   4.194 -0.0375 -0.2542  0.1306
  223PHE      O 3247   4.608   2.896   4.087  0.0675  0.2900  0.1673
  224GLN      N 3248   4.473   2.796   4.237 -0.1420 -0.4039 -0.4131
  224GLN     HN 3249   4.428   2.802   4.325 -0.9246  0.5101 -0.8498
  224GLN     CA 3250   4.433   2.684   4.158 -0.0654 -0.4567 -0.3770
  224GLN     HA 3251   4.521   2.636   4.119 -0.6303 -3.4942  1.7327
  224GLN     CB 3252   4.351   2.589   4.246 -0.2115  0.1821  0.1853
  224GLN    HB1 3253   4.347   2.500   4.179  0.5223  0.5728 -0.3831
  224GLN    HB2 3254   4.250   2.628   4.273  0.2725  1.6783 -0.1102
  224GLN     CG 3255   4.423   2.541   4.373 -0.1504  0.3513  0.2140
  224GLN    HG1 3256   4.459   2.625   4.436 -1.2770  0.2739  1.0034
  224GLN    HG2 3257   4.504   2.477   4.334 -0.9797 -0.0128 -0.9851
  224GLN     CD 3258   4.323   2.451   4.444  0.2257 -0.1885  0.0635
  224GLN    OE1 3259   4.281   2.346   4.396 -0.4133  0.3095 -0.4966
  224GLN    NE2 3260   4.274   2.502   4.560  0.4436  0.0078  0.0691
  224GLN   HE21 3261   4.197   2.457   4.604  0.3942 -0.2530 -0.2747
  224GLN   HE22 3262   4.298   2.599   4.567 -0.2721  0.3571 -1.7559
  224GLN      C 3263   4.349   2.721   4.040 -0.2654 -0.1395 -0.1367
  224GLN      O 3264   4.379   2.673   3.931 -0.4104  0.5382 -0.4772
  225GLU      N 3265   4.246   2.806   4.055 -0.1530 -0.0492  0.1432
  225GLU     HN 3266   4.223   2.846   4.143  1.4090 -0.8779  0.9595
  225GLU     CA 3267   4.169   2.848   3.942 -0.0506  0.3910  0.2362
  225GLU     HA 3268   4.136   2.756   3.896 -0.7917  1.7592 -2.1336
  225GLU     CB 3269   4.034   2.909   3.984 -0.2599  0.5720 -0.6657
  225GLU    HB1 3270   3.995   2.962   3.895  0.5370 -0.8574 -1.9042
  225GLU    HB2 3271   4.050   2.992   4.057 -1.9052  1.5989 -1.4234
  225GLU     CG 3272   3.922   2.815   4.031  0.3608  0.0657 -0.1811
  225GLU    HG1 3273   3.835   2.874   4.066  0.9301  0.4489  0.6259
  225GLU    HG2 3274   3.953   2.743   4.109 -3.7663 -1.2151  0.5047
  225GLU     CD 3275   3.881   2.727   3.914 -0.2060  0.0691  0.0125
  225GLU    OE1 3276   3.898   2.603   3.928  0.2523  0.0958 -0.2798
  225GLU    OE2 3277   3.818   2.772   3.815 -0.3997 -0.3785 -0.0668
  225GLU      C 3278   4.244   2.923   3.838  0.3533 -0.2255  0.0806
  225GLU      O 3279   4.219   2.911   3.718 -0.2637  0.1020  0.1784
  226ALA      N 3280   4.347   2.999   3.880  0.0437  0.1952  0.0886
  226ALA     HN 3281   4.346   3.026   3.976 -0.8795 -1.0270  0.4478
  226ALA     CA 3282   4.430   3.066   3.785 -0.1866  0.2098 -0.1014
  226ALA     HA 3283   4.370   3.128   3.720  2.1684 -1.0345 -3.7630
  226ALA     CB 3284   4.519   3.152   3.876 -0.0058 -0.0839 -0.0015
  226ALA    HB1 3285   4.596   3.097   3.936 -2.2531 -1.0118  2.2314
  226ALA    HB2 3286   4.456   3.216   3.941  0.4764 -0.6422  1.0610
  226ALA    HB3 3287   4.564   3.231   3.812 -0.0480 -0.7833 -0.9166
  226ALA      C 3288   4.507   2.975   3.696 -0.1439  0.2211 -0.0754
  226ALA      O 3289   4.523   2.991   3.575  0.1040  0.2430 -0.0401
  227LYS      N 3290   4.564   2.872   3.763  0.0949  0.0114 -0.5969
  227LYS     HN 3291   4.554   2.866   3.862  1.0988 -0.5772 -0.5191
  227LYS     CA 3292   4.651   2.774   3.705  0.2904 -0.1667 -0.0044
  227LYS     HA 3293   4.724   2.828   3.647  0.9422 -0.2574  0.7253
  227LYS     CB 3294   4.710   2.696   3.824 -0.2168  0.0445  0.3918
  227LYS    HB1 3295   4.624   2.643   3.870 -2.2320  1.0768 -1.9486
  227LYS    HB2 3296   4.756   2.766   3.896 -0.6475 -0.6290  1.3368
  227LYS     CG 3297   4.813   2.588   3.791  0.2805  0.5911  0.1377
  227LYS    HG1 3298   4.759   2.508   3.737  2.4310 -0.4302 -0.6324
  227LYS    HG2 3299   4.857   2.550   3.887  1.1332 -0.7209 -0.7346
  227LYS     CD 3300   4.929   2.640   3.706  0.2363 -0.1124 -0.3607
  227LYS    HD1 3301   4.970   2.726   3.762 -0.1214 -0.7121  0.8586
  227LYS    HD2 3302   4.888   2.682   3.611 -0.6652 -0.0513  0.0447
  227LYS     CE 3303   5.036   2.536   3.673 -0.1297 -0.5030 -0.3336
  227LYS    HE1 3304   5.121   2.588   3.621  1.3223 -1.1003  1.3513
  227LYS    HE2 3305   5.001   2.462   3.599  0.2005 -0.4635 -0.5337
  227LYS     NZ 3306   5.089   2.463   3.790 -0.3531 -0.5083 -0.2366
  227LYS    HZ1 3307   5.120   2.526   3.867 -1.2013  1.3934 -1.3775
  227LYS    HZ2 3308   5.170   2.405   3.760 -0.6652 -1.5220  0.8257
  227LYS    HZ3 3309   5.019   2.398   3.830 -2.3182  1.4419 -0.3013
  227LYS      C 3310   4.575   2.690   3.608 -0.1993  0.1439  0.1035
  227LYS      O 3311   4.632   2.643   3.510 -0.3076 -0.0163  0.1180
  228ARG      N 3312   4.449   2.656   3.638 -0.3332  0.1278 -0.4600
  228ARG     HN 3313   4.422   2.686   3.730  2.0687 -1.1282  0.7467
  228ARG     CA 3314   4.368   2.569   3.558  0.0259 -0.6059 -0.0415
  228ARG     HA 3315   4.434   2.488   3.534  0.6908 -0.6405  1.7149
  228ARG     CB 3316   4.247   2.520   3.640  0.2039 -0.4888  0.2963
  228ARG    HB1 3317   4.190   2.614   3.661 -1.3861 -0.3384 -3.7741
  228ARG    HB2 3318   4.271   2.472   3.737  2.0763 -1.1455 -0.4542
  228ARG     CG 3319   4.160   2.412   3.574 -0.4755  0.5439 -0.5345
  228ARG    HG1 3320   4.215   2.316   3.564 -0.1332  0.8560 -1.8730
  228ARG    HG2 3321   4.150   2.445   3.468 -0.6417  0.9285 -0.3987
  228ARG     CD 3322   4.027   2.384   3.643  0.0498 -0.2492  0.1799
  228ARG    HD1 3323   4.042   2.342   3.745  0.0921 -0.6355  0.0134
  228ARG    HD2 3324   3.971   2.311   3.580 -1.0545  0.0323  0.7941
  228ARG     NE 3325   3.952   2.513   3.648  0.1157 -0.2125  0.2408
  228ARG     HE 3326   3.939   2.561   3.735 -2.3805 -1.5252  0.6841
  228ARG     CZ 3327   3.888   2.574   3.543  0.9373  0.5785  0.1879
  228ARG    NH1 3328   3.882   2.516   3.420 -0.2251  0.6947  0.1867
  228ARG   HH11 3329   3.818   2.564   3.360 -1.1161  1.2756  1.5523
  228ARG   HH12 3330   3.881   2.416   3.430 -1.8720  0.8773  2.7586
  228ARG    NH2 3331   3.854   2.705   3.561 -0.0230  0.3700 -0.0900
  228ARG   HH21 3332   3.847   2.747   3.651 -0.7605  0.5402 -0.2210
  228ARG   HH22 3333   3.804   2.740   3.482 -0.5601 -1.1976 -0.4960
  228ARG      C 3334   4.339   2.633   3.427 -0.0306  0.2648  0.3847
  228ARG      O 3335   4.349   2.569   3.322  0.5318  0.5705  0.2539
  229GLN      N 3336   4.301   2.762   3.431  0.2314  0.3468  0.2254
  229GLN     HN 3337   4.304   2.803   3.522  0.4035 -0.3223  0.5242
  229GLN     CA 3338   4.278   2.852   3.323  0.2141 -0.1932 -0.2255
  229GLN     HA 3339   4.202   2.815   3.256  0.7317 -2.5199  0.3918
  229GLN     CB 3340   4.235   2.983   3.393 -0.3165 -0.8215  0.6407
  229GLN    HB1 3341   4.244   3.055   3.309  4.3589 -1.2679  0.4691
  229GLN    HB2 3342   4.308   3.020   3.468  0.8133 -1.2521 -0.2118
  229GLN     CG 3343   4.090   2.969   3.439 -0.6833 -0.1087 -0.2648
  229GLN    HG1 3344   4.088   2.911   3.534  0.0051  1.6764  0.9062
  229GLN    HG2 3345   4.031   2.908   3.367 -0.5846 -1.5855  0.8481
  229GLN     CD 3346   4.025   3.106   3.453 -0.3550  0.0344 -0.1318
  229GLN    OE1 3347   3.965   3.169   3.366 -0.2982  0.0272 -0.1762
  229GLN    NE2 3348   4.046   3.169   3.572 -0.0102  0.1470 -0.2518
  229GLN   HE21 3349   4.005   3.259   3.588  0.6907  0.5469 -0.6451
  229GLN   HE22 3350   4.094   3.120   3.644  1.1048  0.0099 -1.0552
  229GLN      C 3351   4.400   2.868   3.239  0.2643  0.5334 -0.0251
  229GLN      O 3352   4.390   2.860   3.117 -0.2362 -0.8272  0.0831
  230LEU      N 3353   4.517   2.879   3.305  0.3609  0.0508 -0.1079
  230LEU     HN 3354   4.516   2.893   3.404 -0.6106  2.6157 -0.4014
  230LEU     CA 3355   4.643   2.901   3.242  0.1831  0.4789 -0.3204
  230LEU     HA 3356   4.638   2.986   3.176  3.1556  0.3507 -0.8393
  230LEU     CB 3357   4.744   2.952   3.346 -0.2961 -0.0571  0.4237
  230LEU    HB1 3358   4.764   2.882   3.429  1.7438  0.9640  0.8859
  230LEU    HB2 3359   4.704   3.049   3.384  0.3922  0.3814  0.0646
  230LEU     CG 3360   4.886   2.986   3.297 -0.3477 -0.4355  0.0023
  230LEU     HG 3361   4.924   2.883   3.281  0.4136  0.1296 -2.1981
  230LEU    CD1 3362   4.893   3.078   3.174  0.4320  0.0186  0.3724
  230LEU   HD11 3363   4.831   3.046   3.087  1.0326  0.5472 -0.2632
  230LEU   HD12 3364   4.996   3.098   3.139  0.1005 -0.8595 -1.2457
  230LEU   HD13 3365   4.846   3.177   3.190 -1.4244 -0.6481 -0.5740
  230LEU    CD2 3366   4.955   3.059   3.414  0.3214 -0.0577 -0.6172
  230LEU   HD21 3367   4.970   2.983   3.493 -3.9984 -0.9237 -0.3676
  230LEU   HD22 3368   4.905   3.142   3.468 -2.5452 -3.4682  2.4809
  230LEU   HD23 3369   5.056   3.090   3.379  1.0974 -1.2787  0.4606
  230LEU      C 3370   4.701   2.783   3.171  0.3875  0.4039 -0.0290
  230LEU      O 3371   4.762   2.803   3.066  0.1098  0.2153 -0.2248
  231GLN      N 3372   4.667   2.658   3.205  0.2039  0.3588 -0.3797
  231GLN     HN 3373   4.621   2.654   3.294  0.9456  1.3416  0.0608
  231GLN     CA 3374   4.690   2.538   3.130  0.0399  0.0870 -0.0038
  231GLN     HA 3375   4.794   2.537   3.098  0.0016  2.1071 -0.3458
  231GLN     CB 3376   4.665   2.414   3.217  0.1371  0.1478  0.1115
  231GLN    HB1 3377   4.660   2.325   3.151 -0.3286  1.1325 -1.2339
  231GLN    HB2 3378   4.561   2.407   3.257 -0.2958 -1.4721 -1.1777
  231GLN     CG 3379   4.772   2.372   3.317  0.0819 -0.1143  0.0604
  231GLN    HG1 3380   4.759   2.268   3.355  2.0450 -0.1131  0.8434
  231GLN    HG2 3381   4.763   2.436   3.408 -0.0549  1.6422 -1.1326
  231GLN     CD 3382   4.917   2.394   3.277 -0.0406 -0.2138 -0.4448
  231GLN    OE1 3383   4.993   2.466   3.342 -0.3910 -0.3568  0.1351
  231GLN    NE2 3384   4.965   2.332   3.166 -0.2096  0.1855 -0.7422
  231GLN   HE21 3385   4.903   2.276   3.111  1.1186  0.1381 -2.2660
  231GLN   HE22 3386   5.062   2.350   3.150 -0.4193  0.4438 -1.8190
  231GLN      C 3387   4.619   2.531   2.999  0.0834 -1.3679  0.0393
  231GLN      O 3388   4.683   2.511   2.896  0.8130  0.3211  0.1338
  232LYS      N 3389   4.490   2.566   3.012  0.3992  0.0063 -0.3743
  232LYS     HN 3390   4.457   2.589   3.103 -1.1674  0.3718 -1.0056
  232LYS     CA 3391   4.392   2.570   2.908  0.1123 -0.2799 -0.1143
  232LYS     HA 3392   4.390   2.477   2.852 -0.3864  1.2888 -2.8825
  232LYS     CB 3393   4.250   2.603   2.958  0.3585  0.1610  0.2970
  232LYS    HB1 3394   4.186   2.606   2.868  0.9550 -1.7049 -0.2458
  232LYS    HB2 3395   4.249   2.699   3.014 -1.4501 -0.3010  1.1062
  232LYS     CG 3396   4.209   2.478   3.036  0.3349 -0.1449 -0.2032
  232LYS    HG1 3397   4.292   2.438   3.098 -0.1649 -0.8350  0.0481
  232LYS    HG2 3398   4.184   2.403   2.957  1.0343 -1.4886  0.8023
  232LYS     CD 3399   4.087   2.483   3.129  0.8451 -0.4089  0.4863
  232LYS    HD1 3400   4.124   2.522   3.226 -0.8418 -0.5850  1.2273
  232LYS    HD2 3401   4.062   2.376   3.148  4.2366 -1.4646 -0.2020
  232LYS     CE 3402   3.967   2.567   3.086  0.8913 -0.6076 -0.0420
  232LYS    HE1 3403   4.009   2.666   3.058 -0.5538  0.4420  1.3462
  232LYS    HE2 3404   3.899   2.583   3.172 -0.1969 -2.6208 -0.4733
  232LYS     NZ 3405   3.895   2.509   2.971 -0.2045  0.3070  0.1723
  232LYS    HZ1 3406   3.800   2.550   2.961  0.4640  1.9797  0.3617
  232LYS    HZ2 3407   3.884   2.406   2.975  0.2210  0.2288 -0.4391
  232LYS    HZ3 3408   3.952   2.536   2.888  0.7830 -1.0902  0.3625
  232LYS      C 3409   4.426   2.673   2.806 -0.1902  0.2004  0.2687
  232LYS      O 3410   4.431   2.656   2.685  0.6502  0.2010  0.2931
  233ILE      N 3411   4.464   2.792   2.856  0.2032  0.2044 -0.0305
  233ILE     HN 3412   4.444   2.800   2.954  0.4588 -0.5950  0.0936
  233ILE     CA 3413   4.513   2.903   2.781 -0.1511 -0.0553 -0.6494
  233ILE     HA 3414   4.439   2.918   2.704 -2.3058 -1.5588  1.0232
  233ILE     CB 3415   4.518   3.024   2.870  0.2911 -0.4240 -0.1735
  233ILE     HB 3416   4.538   2.984   2.972 -2.0524  1.7159  1.2385
  233ILE    CG2 3417   4.623   3.132   2.842 -0.2583  0.0326 -0.4792
  233ILE   HG21 3418   4.716   3.075   2.861 -1.9189 -3.3466 -1.6968
  233ILE   HG22 3419   4.626   3.222   2.907 -0.7582 -0.6900  0.5667
  233ILE   HG23 3420   4.623   3.173   2.738 -2.1655  0.9093 -0.1753
  233ILE    CG1 3421   4.379   3.086   2.886  0.5416  0.0834  0.0532
  233ILE   HG11 3422   4.390   3.171   2.957 -3.4494  0.4379  0.4855
  233ILE   HG12 3423   4.306   3.022   2.940  0.5516  0.1225  0.1135
  233ILE     CD 3424   4.321   3.152   2.760  0.5720 -0.0160 -0.0120
  233ILE    HD1 3425   4.402   3.220   2.726  2.1433 -1.5911  0.3760
  233ILE    HD2 3426   4.222   3.199   2.777  1.1943  1.7636 -1.0399
  233ILE    HD3 3427   4.302   3.085   2.674  1.1756  0.3712 -0.4528
  233ILE      C 3428   4.643   2.883   2.710  0.2342 -0.4421  0.1595
  233ILE      O 3429   4.655   2.922   2.594  0.3931 -0.3762  0.1992
  234ASP      N 3430   4.743   2.814   2.767  0.3783  0.0855  0.5538
  234ASP     HN 3431   4.747   2.803   2.866 -0.7427 -0.4081  0.5562
  234ASP     CA 3432   4.858   2.781   2.688 -0.1911  0.0056 -0.2536
  234ASP     HA 3433   4.906   2.867   2.643  0.9024 -0.5857 -0.2398
  234ASP     CB 3434   4.960   2.707   2.776  0.0616 -0.1272 -0.6544
  234ASP    HB1 3435   4.906   2.625   2.829 -1.8630  0.9084 -0.9015
  234ASP    HB2 3436   4.993   2.782   2.851 -1.8002 -0.5035  0.6297
  234ASP     CG 3437   5.079   2.648   2.701  0.1408 -0.2770 -0.4114
  234ASP    OD1 3438   5.106   2.528   2.727  0.3130 -0.1648 -0.0639
  234ASP    OD2 3439   5.149   2.724   2.630  0.0864 -0.0279 -0.2015
  234ASP      C 3440   4.827   2.685   2.579  0.0409 -0.1121 -0.2153
  234ASP      O 3441   4.888   2.686   2.472 -0.2843  0.2586 -0.3997
  235LYS      N 3442   4.729   2.594   2.595  0.4229 -0.5241 -0.1703
  235LYS     HN 3443   4.695   2.577   2.687  1.2184 -0.3947  0.1485
  235LYS     CA 3444   4.678   2.503   2.497 -0.1870 -0.1241 -0.2345
  235LYS     HA 3445   4.761   2.464   2.440 -0.0948  0.6555 -0.6546
  235LYS     CB 3446   4.589   2.391   2.552  0.0372  0.0285  0.4457
  235LYS    HB1 3447   4.535   2.332   2.475 -0.3420  1.3251 -0.3104
  235LYS    HB2 3448   4.505   2.444   2.601  0.1953 -0.6509  1.5013
  235LYS     CG 3449   4.660   2.295   2.648  0.0457 -0.2097  0.2023
  235LYS    HG1 3450   4.726   2.355   2.714  0.4677 -2.3129  1.8017
  235LYS    HG2 3451   4.728   2.231   2.588  1.3757  1.0958  0.2783
  235LYS     CD 3452   4.572   2.219   2.748 -0.2188 -0.0566  0.0868
  235LYS    HD1 3453   4.501   2.167   2.681  0.1971 -0.1109 -0.3180
  235LYS    HD2 3454   4.531   2.308   2.802  0.6012  2.0510 -2.5303
  235LYS     CE 3455   4.650   2.129   2.844  0.2929  0.7721  0.4609
  235LYS    HE1 3456   4.723   2.182   2.909  1.4047  0.4320 -0.4762
  235LYS    HE2 3457   4.707   2.061   2.778  1.8866  1.8952  0.6143
  235LYS     NZ 3458   4.556   2.042   2.918 -0.2108  0.4142 -0.5809
  235LYS    HZ1 3459   4.481   2.020   2.850  2.2043 -0.3909 -3.1937
  235LYS    HZ2 3460   4.521   2.084   3.007  1.3782 -1.6714  1.1543
  235LYS    HZ3 3461   4.613   1.958   2.941 -0.1093  1.0473  1.7785
  235LYS      C 3462   4.613   2.577   2.385 -0.4426 -0.0635 -0.0456
  235LYS      O 3463   4.640   2.556   2.267  0.0071  0.3533 -0.0229
  236SER      N 3464   4.534   2.681   2.418 -0.5033  0.0239 -0.4628
  236SER     HN 3465   4.535   2.703   2.515  2.5936  0.3172 -0.4846
  236SER     CA 3466   4.446   2.762   2.339 -0.4813  0.1529 -0.3547
  236SER     HA 3467   4.381   2.699   2.280  0.5376  1.0888 -2.5923
  236SER     CB 3468   4.348   2.843   2.425  0.5021  0.7398  0.2322
  236SER    HB1 3469   4.293   2.918   2.365  0.1182 -0.6725 -1.2369
  236SER    HB2 3470   4.406   2.908   2.494  0.8620 -0.9004  1.5343
  236SER     OG 3471   4.258   2.760   2.497 -0.2609  0.7272 -0.7258
  236SER    HG1 3472   4.313   2.707   2.554 -0.5644  0.3807 -0.7529
  236SER      C 3473   4.516   2.854   2.245  0.6693 -0.6521 -0.3225
  236SER      O 3474   4.454   2.910   2.154 -0.5389  0.0367  0.8802
  237GLU      N 3475   4.640   2.892   2.279  0.2865 -0.2879  0.6987
  237GLU     HN 3476   4.687   2.839   2.350 -0.5034 -1.2388  0.5436
  237GLU     CA 3477   4.712   3.006   2.232 -0.2513 -0.2425 -0.0297
  237GLU     HA 3478   4.649   3.061   2.164 -0.1800 -0.4563 -0.2679
  237GLU     CB 3479   4.760   3.104   2.341 -0.5411 -0.5119  0.3464
  237GLU    HB1 3480   4.821   3.186   2.297  1.7608 -1.1704  2.1074
  237GLU    HB2 3481   4.827   3.050   2.411  1.2804  0.1130 -0.8356
  237GLU     CG 3482   4.644   3.173   2.412  0.0569  0.3324  0.5166
  237GLU    HG1 3483   4.689   3.227   2.499 -0.3318 -2.7268  2.7607
  237GLU    HG2 3484   4.562   3.110   2.452  0.6857 -1.1717 -0.5095
  237GLU     CD 3485   4.585   3.287   2.330 -0.1889 -0.0152  0.2095
  237GLU    OE1 3486   4.527   3.257   2.222  0.3661  0.2698 -0.1705
  237GLU    OE2 3487   4.601   3.403   2.376  0.1900 -0.2338  0.6404
  237GLU      C 3488   4.830   2.960   2.154 -0.3262 -0.4797 -0.0049
  237GLU      O 3489   4.894   2.863   2.194 -0.1107 -0.1508  0.4736
  238GLY      N 3490   4.857   3.020   2.037 -0.1070 -0.4877  0.0420
  238GLY     HN 3491   4.804   3.101   2.016  1.4795  0.9064  1.1376
  238GLY     CA 3492   4.960   2.987   1.943 -0.4250  0.5619 -0.6958
  238GLY    HA1 3493   5.055   3.013   1.988 -0.9171  0.9338  0.1651
  238GLY    HA2 3494   4.951   3.044   1.852  1.3853  2.0388 -0.0307
  238GLY      C 3495   4.961   2.846   1.895 -0.0729  0.4561 -0.3832
  238GLY      O 3496   4.858   2.780   1.885 -0.0661  0.3480  0.1949
  239ARG      N 3497   5.081   2.788   1.875 -0.2040  0.0837 -0.1053
  239ARG     HN 3498   5.159   2.849   1.883  0.4200 -0.4392 -1.8106
  239ARG     CA 3499   5.110   2.653   1.837  0.1898  0.1533 -0.0485
  239ARG     HA 3500   5.020   2.595   1.837  0.2245  0.0927  0.6939
  239ARG     CB 3501   5.159   2.645   1.691 -0.4806 -0.9096 -0.2217
  239ARG    HB1 3502   5.196   2.544   1.665 -5.1107 -2.4020 -2.0763
  239ARG    HB2 3503   5.242   2.718   1.698 -0.6241 -0.8514  1.3802
  239ARG     CG 3504   5.056   2.681   1.583  0.1459  0.3803 -0.4058
  239ARG    HG1 3505   5.026   2.788   1.594 -1.2251 -0.1323  1.2571
  239ARG    HG2 3506   4.962   2.625   1.598  0.1765  0.2025 -0.8546
  239ARG     CD 3507   5.111   2.669   1.441 -0.0325  0.4451 -0.4797
  239ARG    HD1 3508   5.031   2.653   1.366 -0.7699 -2.0406  0.7178
  239ARG    HD2 3509   5.186   2.589   1.421  1.3965  2.3387 -3.3720
  239ARG     NE 3510   5.187   2.795   1.416  0.5773  0.1991  0.0916
  239ARG     HE 3511   5.173   2.861   1.491  0.3377  0.2308  0.0216
  239ARG     CZ 3512   5.251   2.832   1.302  0.0708  0.1263 -0.2204
  239ARG    NH1 3513   5.276   2.750   1.195 -0.1396  0.0736 -0.2279
  239ARG   HH11 3514   5.248   2.654   1.201  0.7928 -0.2193 -0.4428
  239ARG   HH12 3515   5.276   2.783   1.100 -0.8155 -0.8093 -0.5467
  239ARG    NH2 3516   5.287   2.964   1.299 -0.4880  0.2905  0.2417
  239ARG   HH21 3517   5.281   3.023   1.379 -2.0128  1.4104 -0.6344
  239ARG   HH22 3518   5.296   3.004   1.208 -2.1414 -0.3534 -0.2397
  239ARG      C 3519   5.203   2.600   1.941 -0.2908  0.0324  0.3197
  239ARG      O 3520   5.215   2.656   2.050  0.3523 -0.0655  0.2989
  240PHE      N 3521   5.262   2.483   1.910  0.3281  0.4087  0.0575
  240PHE     HN 3522   5.243   2.450   1.817 -0.6812 -0.8341  0.6657
  240PHE     CA 3523   5.353   2.411   1.993 -0.1712 -0.0758  0.1940
  240PHE     HA 3524   5.293   2.401   2.082  0.6091 -1.3648  0.6022
  240PHE     CB 3525   5.394   2.271   1.944 -0.4965  0.0152 -0.3437
  240PHE    HB1 3526   5.444   2.206   2.018  0.4026 -0.2714 -1.1787
  240PHE    HB2 3527   5.465   2.275   1.858  0.4156  0.3021  0.3993
  240PHE     CG 3528   5.270   2.198   1.904 -0.5112 -0.0018 -0.2686
  240PHE    CD1 3529   5.162   2.171   1.984 -0.1370  0.3766  0.3769
  240PHE    HD1 3530   5.150   2.208   2.085  0.5513 -0.8218  0.9232
  240PHE    CE1 3531   5.058   2.093   1.939 -0.1033  0.4525  0.1662
  240PHE    HE1 3532   4.972   2.073   2.002  0.3556  0.0304  0.6602
  240PHE     CZ 3533   5.053   2.056   1.807  0.3400  0.6332  0.0983
  240PHE     HZ 3534   4.965   2.014   1.760  0.3432 -0.6217  1.1506
  240PHE    CD2 3535   5.276   2.138   1.780 -0.0319 -0.5835  0.0329
  240PHE    HD2 3536   5.365   2.150   1.720  0.3176  0.4380  0.7153
  240PHE    CE2 3537   5.167   2.071   1.731  0.2084 -0.6748 -0.3811
  240PHE    HE2 3538   5.164   2.029   1.632 -0.6538 -0.3476 -0.5022
  240PHE      C 3539   5.471   2.498   2.020  0.2623 -0.4772 -0.3855
  240PHE      O 3540   5.518   2.497   2.133 -0.5805  0.3524 -0.0183
  241HSD      N 3541   5.526   2.570   1.921  0.0817  0.4354  0.1704
  241HSD     HN 3542   5.501   2.557   1.825 -0.0387  1.0493  0.1125
  241HSD     CA 3543   5.630   2.668   1.935  0.2575  0.2556  0.1392
  241HSD     HA 3544   5.702   2.634   2.007  0.4108  1.1775  0.4290
  241HSD     CB 3545   5.696   2.704   1.800  0.1375 -0.3287 -0.0789
  241HSD    HB1 3546   5.790   2.755   1.828 -0.3866  1.7232 -1.8103
  241HSD    HB2 3547   5.722   2.607   1.754  1.0936 -0.8085  1.3962
  241HSD    ND1 3548   5.514   2.772   1.633  0.7729  0.0517 -1.0968
  241HSD    HD1 3549   5.457   2.693   1.652  0.3652  0.2334 -1.5604
  241HSD     CG 3550   5.628   2.800   1.707  0.4544 -0.4328 -0.4176
  241HSD    CE1 3551   5.485   2.884   1.562 -0.0794  0.9438  0.6246
  241HSD    HE1 3552   5.394   2.887   1.502  0.5629 -1.0151 -0.5173
  241HSD    NE2 3553   5.569   2.984   1.583  0.2853  0.6968  0.3297
  241HSD    CD2 3554   5.658   2.928   1.673 -0.1060 -0.1286  0.2092
  241HSD    HD2 3555   5.747   2.982   1.703 -0.7093  0.7067  0.5300
  241HSD      C 3556   5.578   2.794   1.995 -0.2454 -0.0751  0.4043
  241HSD      O 3557   5.461   2.832   1.990 -0.1643  0.1426  0.1828
  242VAL      N 3558   5.663   2.873   2.063 -0.1299  0.0838  0.0759
  242VAL     HN 3559   5.759   2.848   2.070  0.5137  2.4219  0.4026
  242VAL     CA 3560   5.630   2.990   2.139 -0.4464 -0.4004  0.6978
  242VAL     HA 3561   5.552   2.957   2.206  0.3764  0.0700  1.9199
  242VAL     CB 3562   5.746   3.048   2.214  0.2236  0.1125 -0.6875
  242VAL     HB 3563   5.828   3.063   2.141 -1.5897 -0.7219 -3.0192
  242VAL    CG1 3564   5.710   3.164   2.308  0.3714 -0.4528  0.0780
  242VAL   HG11 3565   5.797   3.208   2.361  1.1630 -1.9566  0.0662
  242VAL   HG12 3566   5.645   3.135   2.393 -0.5871  1.3570  0.0095
  242VAL   HG13 3567   5.637   3.237   2.267  1.6510  1.4054  0.9650
  242VAL    CG2 3568   5.806   2.946   2.313  0.3752  0.4276 -0.4541
  242VAL   HG21 3569   5.896   2.975   2.372  0.4833  0.3753 -0.5927
  242VAL   HG22 3570   5.830   2.854   2.257 -1.2766 -0.4709  0.2624
  242VAL   HG23 3571   5.720   2.907   2.371 -0.9780  1.7056 -1.5336
  242VAL      C 3572   5.579   3.098   2.049  0.4258 -0.0268  0.6371
  242VAL      O 3573   5.469   3.150   2.069  0.4066  0.2467 -0.1351
  257GLY      N 3574   5.648   3.134   1.940 -0.3263 -0.5386 -0.0271
  257GLY     HN 3575   5.739   3.098   1.919  0.2975  0.5507  0.7189
  257GLY     CA 3576   5.602   3.232   1.846  0.6291  0.0024  0.0507
  257GLY    HA1 3577   5.497   3.212   1.827 -0.4529  1.9730  3.2768
  257GLY    HA2 3578   5.679   3.220   1.770  0.7668 -0.5592  0.2724
  257GLY      C 3579   5.600   3.375   1.888 -0.3848 -0.0802  0.3076
  257GLY      O 3580   5.639   3.428   1.991  0.1383  0.5241 -0.1992
  258LEU      N 3581   5.549   3.452   1.790 -0.8981 -0.5691  0.1779
  258LEU     HN 3582   5.504   3.407   1.714  1.4240 -0.9740 -1.0712
  258LEU     CA 3583   5.517   3.591   1.804 -0.0162 -0.2865 -0.5177
  258LEU     HA 3584   5.568   3.622   1.894 -0.9674 -1.5053  0.4769
  258LEU     CB 3585   5.546   3.678   1.680 -0.2043  0.0556 -0.3212
  258LEU    HB1 3586   5.520   3.784   1.699 -1.3497  0.0915 -1.8579
  258LEU    HB2 3587   5.473   3.643   1.604  0.0775  0.8522 -0.9747
  258LEU     CG 3588   5.685   3.667   1.617  0.0590  0.0488  0.2563
  258LEU     HG 3589   5.712   3.564   1.583  0.0778  0.1953 -0.1765
  258LEU    CD1 3590   5.707   3.756   1.493 -0.4114  0.4442  0.4587
  258LEU   HD11 3591   5.642   3.727   1.408  1.0737 -2.8902  0.3197
  258LEU   HD12 3592   5.810   3.737   1.456 -1.6217 -1.5722 -2.2046
  258LEU   HD13 3593   5.689   3.864   1.508  2.8128  1.2739 -0.9093
  258LEU    CD2 3594   5.779   3.715   1.729 -0.3112  0.4777  0.3849
  258LEU   HD21 3595   5.743   3.815   1.758  0.6079  0.6231  1.0889
  258LEU   HD22 3596   5.885   3.719   1.695 -0.4898 -1.4232 -0.5727
  258LEU   HD23 3597   5.791   3.661   1.825  0.2194  0.5736  0.3750
  258LEU      C 3598   5.373   3.590   1.841  0.0356  0.0628 -0.3057
  258LEU      O 3599   5.293   3.520   1.778 -1.0300  0.8617  0.1191
  259ARG      N 3600   5.336   3.665   1.947  0.3602 -0.2020 -0.0056
  259ARG     HN 3601   5.394   3.736   1.985 -1.0665  1.3980 -0.7076
  259ARG     CA 3602   5.211   3.637   2.009  0.4525 -0.2619  0.1529
  259ARG     HA 3603   5.135   3.626   1.933 -1.1509  2.5326  1.1947
  259ARG     CB 3604   5.204   3.512   2.099  0.4358 -0.4602 -0.1228
  259ARG    HB1 3605   5.244   3.428   2.040  0.0421 -0.6967 -0.0613
  259ARG    HB2 3606   5.096   3.493   2.117  0.0608 -1.4177 -2.9115
  259ARG     CG 3607   5.275   3.519   2.234  0.3446 -1.0612 -0.0426
  259ARG    HG1 3608   5.233   3.432   2.289  0.9481 -0.7846  0.9034
  259ARG    HG2 3609   5.253   3.613   2.290  0.9053 -0.9361 -0.0188
  259ARG     CD 3610   5.427   3.502   2.225  0.3699 -0.7994 -0.1224
  259ARG    HD1 3611   5.464   3.587   2.163 -0.5818 -0.4172 -0.1842
  259ARG    HD2 3612   5.451   3.403   2.182 -1.8611 -2.1575  1.5333
  259ARG     NE 3613   5.491   3.506   2.360  0.4488  0.0032 -0.1781
  259ARG     HE 3614   5.440   3.534   2.442  1.0659 -2.6229  1.2073
  259ARG     CZ 3615   5.624   3.508   2.389  0.3487 -0.0445  0.2955
  259ARG    NH1 3616   5.719   3.500   2.291  0.0792  0.4756 -0.0135
  259ARG   HH11 3617   5.696   3.482   2.196  1.4150 -1.2584 -0.0413
  259ARG   HH12 3618   5.815   3.492   2.318 -0.0774 -0.8143  0.1912
  259ARG    NH2 3619   5.650   3.502   2.523 -0.1531 -0.4028  0.3778
  259ARG   HH21 3620   5.568   3.496   2.580 -0.6011 -2.2455 -0.3891
  259ARG   HH22 3621   5.742   3.504   2.560  0.4306 -0.7310 -1.0023
  259ARG      C 3622   5.155   3.748   2.092  0.2135 -0.0982 -0.2294
  259ARG      O 3623   5.225   3.844   2.124  0.2583 -0.2059 -0.0046
  260ARG      N 3624   5.025   3.753   2.128  0.3020 -0.4440  0.1424
  260ARG     HN 3625   4.963   3.678   2.110  0.2389 -0.5341  0.7231
  260ARG     CA 3626   4.965   3.846   2.219 -0.1476 -0.5483 -0.0469
  260ARG     HA 3627   5.007   3.944   2.203  1.7541 -1.2178  0.5603
  260ARG     CB 3628   4.812   3.861   2.213 -0.0595  0.6106  0.4027
  260ARG    HB1 3629   4.790   3.952   2.274  2.6655  0.1982  2.1651
  260ARG    HB2 3630   4.760   3.778   2.264 -0.4887  1.4683  1.3980
  260ARG     CG 3631   4.755   3.888   2.073  0.6403 -0.6495 -0.1377
  260ARG    HG1 3632   4.804   3.818   2.002 -0.3150 -1.1710 -0.2886
  260ARG    HG2 3633   4.785   3.991   2.042 -0.6427 -0.6146 -1.3343
  260ARG     CD 3634   4.603   3.882   2.058  0.6150  0.4019 -0.3536
  260ARG    HD1 3635   4.552   3.960   2.119  0.0206 -0.6051  0.4468
  260ARG    HD2 3636   4.569   3.779   2.079  1.1151  0.6439  1.8387
  260ARG     NE 3637   4.572   3.912   1.915  0.1404  0.4465 -0.2425
  260ARG     HE 3638   4.637   3.957   1.853 -1.0293 -0.4981 -2.2248
  260ARG     CZ 3639   4.444   3.941   1.880  0.0013 -0.0216 -0.1279
  260ARG    NH1 3640   4.340   3.910   1.964 -0.4391  0.0912 -0.6240
  260ARG   HH11 3641   4.357   3.886   2.060 -2.2532 -0.5180 -0.4264
  260ARG   HH12 3642   4.247   3.916   1.930 -0.5561 -1.8016 -0.7173
  260ARG    NH2 3643   4.412   3.986   1.756  0.3732 -0.6496 -0.4543
  260ARG   HH21 3644   4.487   3.999   1.691  0.6381 -0.7267 -0.1633
  260ARG   HH22 3645   4.322   4.029   1.745  0.3683 -0.5187  0.1021
  260ARG      C 3646   5.011   3.800   2.353  0.2401  0.3297  0.1266
  260ARG      O 3647   4.986   3.691   2.403 -0.0295  0.3084 -0.0514
  261SER      N 3648   5.086   3.891   2.418  0.3551  0.5506 -0.3128
  261SER     HN 3649   5.101   3.980   2.377 -1.1279  1.0400  0.1678
  261SER     CA 3650   5.142   3.874   2.549  0.1659 -0.1403 -0.3163
  261SER     HA 3651   5.226   3.809   2.531 -1.4746 -1.6776 -3.2327
  261SER     CB 3652   5.222   4.001   2.582 -0.2617  0.0593 -0.0411
  261SER    HB1 3653   5.145   4.081   2.571 -2.0120 -1.6580 -0.9284
  261SER    HB2 3654   5.308   4.014   2.513  0.3033 -2.0045  0.2027
  261SER     OG 3655   5.272   4.020   2.714 -0.4017  0.4140 -0.0386
  261SER    HG1 3656   5.333   4.095   2.709  1.8898 -1.3718 -0.4097
  261SER      C 3657   5.058   3.811   2.654  0.5469 -0.8629 -0.4436
  261SER      O 3658   4.935   3.815   2.656  0.5839  0.2500 -0.1017
  262SER      N 3659   5.127   3.762   2.758  0.3115  0.1732  0.2158
  262SER     HN 3660   5.226   3.762   2.746  0.3889  0.5876  0.8300
  262SER     CA 3661   5.080   3.705   2.881  0.4168  0.1379  0.2393
  262SER     HA 3662   4.992   3.646   2.862  0.9342 -0.8417  0.7968
  262SER     CB 3663   5.184   3.603   2.932 -0.0013 -0.4609 -0.0955
  262SER    HB1 3664   5.206   3.513   2.872  0.7771 -1.6871  1.9560
  262SER    HB2 3665   5.150   3.569   3.032 -3.8129 -0.3352 -1.1663
  262SER     OG 3666   5.314   3.659   2.947 -0.1407 -0.3690  0.8625
  262SER    HG1 3667   5.370   3.601   2.999 -1.5111 -0.8680  1.8469
  262SER      C 3668   5.074   3.809   2.988 -0.1576  0.2956  0.0557
  262SER      O 3669   5.039   3.781   3.102 -0.2434  0.2213  0.0097
  263LYS      N 3670   5.099   3.939   2.965 -0.3873  0.3053 -0.1451
  263LYS     HN 3671   5.124   3.961   2.870  0.2651 -2.9102 -0.8494
  263LYS     CA 3672   5.106   4.036   3.069  0.0652  0.4243 -0.2828
  263LYS     HA 3673   5.180   3.991   3.134  1.3036  0.6444 -1.5053
  263LYS     CB 3674   5.153   4.171   3.013 -0.2870  0.7370  0.1632
  263LYS    HB1 3675   5.090   4.256   3.047 -1.4812 -0.1302  0.1478
  263LYS    HB2 3676   5.141   4.173   2.902  1.6856 -0.2049 -0.1218
  263LYS     CG 3677   5.306   4.177   3.020 -0.2372 -0.1598 -0.0428
  263LYS    HG1 3678   5.343   4.272   2.975 -0.3536 -0.2066 -0.2386
  263LYS    HG2 3679   5.353   4.094   2.963  0.2786  0.3109 -0.3172
  263LYS     CD 3680   5.361   4.187   3.163 -0.5668 -0.5832  0.1131
  263LYS    HD1 3681   5.306   4.116   3.230 -0.8766  0.8016  1.3736
  263LYS    HD2 3682   5.320   4.280   3.208 -1.1234 -0.6688 -0.2011
  263LYS     CE 3683   5.512   4.168   3.170 -0.4364  0.3474 -0.0597
  263LYS    HE1 3684   5.541   4.070   3.125  0.1300  0.4011  0.1769
  263LYS    HE2 3685   5.553   4.159   3.273  2.2265  2.7800 -0.7800
  263LYS     NZ 3686   5.591   4.278   3.111 -0.4363  0.4888  0.2080
  263LYS    HZ1 3687   5.693   4.258   3.122 -0.6182 -0.4431  0.2002
  263LYS    HZ2 3688   5.562   4.368   3.156 -2.4477 -0.3457  0.6680
  263LYS    HZ3 3689   5.576   4.280   3.009 -0.6997 -3.2520  0.0716
  263LYS      C 3690   4.991   4.058   3.162  0.2096 -0.1367  0.0319
  263LYS      O 3691   5.007   4.072   3.283  0.4615  0.3090 -0.0527
  264PHE      N 3692   4.869   4.056   3.107  0.1142  0.0909  0.2335
  264PHE     HN 3693   4.865   4.061   3.007  1.3873 -1.1883  0.0841
  264PHE     CA 3694   4.749   4.056   3.184  0.1206  0.2685  0.2436
  264PHE     HA 3695   4.743   4.144   3.246  1.0817  0.6844 -0.2401
  264PHE     CB 3696   4.634   4.068   3.082  0.1279  0.3912  0.2513
  264PHE    HB1 3697   4.633   3.982   3.012 -0.9187  1.4499 -1.0874
  264PHE    HB2 3698   4.643   4.159   3.019 -0.0857  0.6715  0.6254
  264PHE     CG 3699   4.499   4.056   3.143  0.1679  0.1277  0.2905
  264PHE    CD1 3700   4.443   4.172   3.191 -0.3072  0.0237  0.0026
  264PHE    HD1 3701   4.501   4.263   3.183 -3.0339  1.7844 -1.0387
  264PHE    CE1 3702   4.319   4.168   3.249 -0.1284 -0.6785  0.3481
  264PHE    HE1 3703   4.268   4.259   3.277 -0.6774 -0.2510 -1.8703
  264PHE     CZ 3704   4.251   4.049   3.263  0.1465 -0.8046  0.6182
  264PHE     HZ 3705   4.148   4.046   3.296  0.2180 -0.2955  0.9029
  264PHE    CD2 3706   4.427   3.938   3.140  0.1511  0.1487 -0.2548
  264PHE    HD2 3707   4.470   3.845   3.105  1.0075  1.4024 -2.8532
  264PHE    CE2 3708   4.306   3.937   3.204  0.1792 -0.3621 -0.2082
  264PHE    HE2 3709   4.246   3.848   3.211 -2.7170  1.4782  0.2492
  264PHE      C 3710   4.736   3.946   3.285  0.3994 -0.0367 -0.0536
  264PHE      O 3711   4.729   3.972   3.405  0.0803  0.2809 -0.1397
  265CYS      N 3712   4.763   3.824   3.236 -0.5852 -0.1312 -0.3883
  265CYS     HN 3713   4.783   3.812   3.139 -0.8833  1.4860 -0.6640
  265CYS     CA 3714   4.788   3.711   3.321 -0.0613  0.1388 -0.1784
  265CYS     HA 3715   4.689   3.701   3.364 -0.6804  0.3226 -1.4984
  265CYS     CB 3716   4.811   3.582   3.240  0.7517  0.2245 -0.0933
  265CYS    HB1 3717   4.895   3.601   3.170 -0.5093  1.5662 -1.3374
  265CYS    HB2 3718   4.731   3.568   3.164 -0.2282 -3.1181  1.3529
  265CYS     SG 3719   4.820   3.431   3.341  0.0839  0.1930 -0.0751
  265CYS    HG1 3720   4.928   3.475   3.403  1.3926  0.9767 -2.7575
  265CYS      C 3721   4.889   3.726   3.429 -0.2298  0.3820 -0.0549
  265CYS      O 3722   4.857   3.704   3.546  0.2421 -0.2320 -0.0388
  266LEU      N 3723   5.012   3.769   3.396  0.1106 -0.2532  0.3563
  266LEU     HN 3724   5.035   3.787   3.300  1.0021  0.5749  0.7139
  266LEU     CA 3725   5.106   3.796   3.500  0.6261 -0.0726 -0.1459
  266LEU     HA 3726   5.129   3.709   3.560  0.9770  0.0481 -0.1083
  266LEU     CB 3727   5.235   3.840   3.431  0.4128  0.7301 -0.0465
  266LEU    HB1 3728   5.308   3.883   3.504  0.7313 -0.2793  0.2498
  266LEU    HB2 3729   5.213   3.921   3.358  2.3919  0.7693 -0.6718
  266LEU     CG 3730   5.309   3.732   3.349 -0.5006  0.0694 -0.0146
  266LEU     HG 3731   5.235   3.671   3.293 -0.1112  0.5224 -1.0637
  266LEU    CD1 3732   5.400   3.796   3.242 -0.2746  0.0540  0.1693
  266LEU   HD11 3733   5.340   3.865   3.179 -0.3876 -1.2570 -1.2137
  266LEU   HD12 3734   5.457   3.714   3.193 -1.3464  0.0104 -1.0371
  266LEU   HD13 3735   5.483   3.852   3.291  0.4269  0.6616 -1.6443
  266LEU    CD2 3736   5.384   3.638   3.444 -0.1464  0.3081 -0.0568
  266LEU   HD21 3737   5.315   3.576   3.506  0.8275  0.1942  0.9470
  266LEU   HD22 3738   5.455   3.690   3.512  1.8700 -1.4422 -0.7057
  266LEU   HD23 3739   5.448   3.576   3.378  1.0104 -0.1679  1.4478
  266LEU      C 3740   5.066   3.901   3.598 -0.1514 -0.1450 -0.3756
  266LEU      O 3741   5.076   3.876   3.718  0.4240  0.0769 -0.3730
  267LYS      N 3742   5.019   4.021   3.558 -0.5329 -0.2512 -0.2485
  267LYS     HN 3743   5.002   4.029   3.460 -0.8071 -1.2286 -0.2923
  267LYS     CA 3744   4.977   4.126   3.646  0.1142 -0.3833  0.2252
  267LYS     HA 3745   5.064   4.139   3.709  1.1025 -0.8178 -0.9960
  267LYS     CB 3746   4.944   4.255   3.569  0.3823 -0.3120  0.2291
  267LYS    HB1 3747   4.916   4.325   3.651 -0.0883  2.2196 -1.9648
  267LYS    HB2 3748   4.856   4.235   3.505 -1.2626  1.5492  1.7845
  267LYS     CG 3749   5.062   4.311   3.488 -0.0806  0.2690 -0.0469
  267LYS    HG1 3750   5.100   4.232   3.420  0.1280 -0.8552  1.3350
  267LYS    HG2 3751   5.135   4.332   3.569 -0.2113 -0.9187  0.4089
  267LYS     CD 3752   5.021   4.438   3.414  0.6102  0.4389 -0.1445
  267LYS    HD1 3753   5.112   4.487   3.372  0.2067  0.7470 -0.6832
  267LYS    HD2 3754   4.977   4.505   3.491 -1.5389 -0.6401 -0.3503
  267LYS     CE 3755   4.919   4.410   3.303 -0.3673  0.2642  0.7761
  267LYS    HE1 3756   4.820   4.372   3.335 -0.0997 -0.3235  0.9303
  267LYS    HE2 3757   4.966   4.348   3.224 -0.8826  1.5593 -0.5866
  267LYS     NZ 3758   4.879   4.540   3.243 -0.2189  0.1098  0.3385
  267LYS    HZ1 3759   4.807   4.519   3.171  0.9197 -1.5091 -0.3899
  267LYS    HZ2 3760   4.964   4.588   3.206  2.5768 -2.7266  2.4824
  267LYS    HZ3 3761   4.836   4.595   3.319 -1.2929 -0.7437  0.3723
  267LYS      C 3762   4.859   4.098   3.732 -0.1590  0.4231  0.1211
  267LYS      O 3763   4.858   4.128   3.851 -0.4731 -0.4128  0.3383
  268GLU      N 3764   4.758   4.026   3.681 -0.5343  0.7836  0.3459
  268GLU     HN 3765   4.751   4.005   3.583  0.3688  0.8885  0.2451
  268GLU     CA 3766   4.654   3.967   3.758 -0.2688  0.0475  0.1545
  268GLU     HA 3767   4.603   4.054   3.798 -0.2260  1.0506 -1.8873
  268GLU     CB 3768   4.554   3.888   3.672  0.2316 -0.0606 -0.3270
  268GLU    HB1 3769   4.482   3.827   3.730  1.9530 -0.1404  1.8372
  268GLU    HB2 3770   4.620   3.816   3.619 -1.1228 -2.8392  1.5452
  268GLU     CG 3771   4.475   3.987   3.586  0.5294  0.3399 -0.1408
  268GLU    HG1 3772   4.471   3.955   3.479 -0.8712  0.5134 -0.1583
  268GLU    HG2 3773   4.538   4.078   3.574 -1.3383  1.6927 -0.0799
  268GLU     CD 3774   4.334   4.018   3.632  0.5501 -0.4053  0.4268
  268GLU    OE1 3775   4.242   3.937   3.603  0.4170  0.0257 -0.3664
  268GLU    OE2 3776   4.317   4.123   3.700 -0.2162 -0.4493  0.3150
  268GLU      C 3777   4.701   3.876   3.866  0.2180  0.3085  0.1623
  268GLU      O 3778   4.658   3.891   3.980 -0.1094  0.1261  0.0617
  269HSD      N 3779   4.801   3.790   3.840  0.0832  0.0772  0.4021
  269HSD     HN 3780   4.832   3.765   3.749 -3.2101 -0.8167 -0.6199
  269HSD     CA 3781   4.866   3.705   3.936 -0.0426 -0.1267  0.3067
  269HSD     HA 3782   4.794   3.648   3.993  0.2239 -0.8989 -0.1111
  269HSD     CB 3783   4.960   3.600   3.875 -0.0229  0.0505  0.0295
  269HSD    HB1 3784   5.023   3.557   3.956  0.1648 -0.9261 -0.6109
  269HSD    HB2 3785   5.034   3.631   3.798  1.7551 -4.1604 -0.2752
  269HSD    ND1 3786   4.935   3.358   3.796 -0.0907  0.1722 -0.3511
  269HSD    HD1 3787   5.015   3.326   3.846  0.3054  0.6283 -0.6782
  269HSD     CG 3788   4.888   3.488   3.805  0.0403  0.2168 -0.3044
  269HSD    CE1 3789   4.844   3.292   3.720  0.0546 -0.2559 -0.1561
  269HSD    HE1 3790   4.840   3.184   3.703  1.4287  0.0465 -2.9711
  269HSD    NE2 3791   4.741   3.370   3.691 -0.1291 -0.2708  0.4498
  269HSD    CD2 3792   4.771   3.497   3.736 -0.1391 -0.0916 -0.0450
  269HSD    HD2 3793   4.713   3.582   3.702  0.6972 -0.4265 -2.5403
  269HSD      C 3794   4.940   3.784   4.038  0.4152 -0.2445  0.0709
  269HSD      O 3795   4.936   3.753   4.157 -0.0942 -0.0906  0.0968
  270LYS      N 3796   4.999   3.898   3.998  0.2539 -0.1609  0.0683
  270LYS     HN 3797   5.007   3.928   3.903  0.1594  2.5831  0.8352
  270LYS     CA 3798   5.073   3.976   4.093 -0.1809  0.2816  0.0486
  270LYS     HA 3799   5.135   3.910   4.152  1.7484  2.0467  0.0836
  270LYS     CB 3800   5.159   4.087   4.031  0.1549  0.3113  0.5636
  270LYS    HB1 3801   5.202   4.143   4.116 -0.4849 -0.7566  1.6138
  270LYS    HB2 3802   5.097   4.161   3.977 -0.1135 -1.4348 -1.7349
  270LYS     CG 3803   5.282   4.034   3.955 -0.3337  0.2972 -0.2268
  270LYS    HG1 3804   5.242   3.972   3.872 -1.2595  0.0414  0.3938
  270LYS    HG2 3805   5.343   3.967   4.018  0.3874  0.3338 -0.8753
  270LYS     CD 3806   5.357   4.158   3.907  0.2269  0.0421 -0.0175
  270LYS    HD1 3807   5.362   4.235   3.986  2.8384 -0.2238  0.1711
  270LYS    HD2 3808   5.302   4.205   3.822  0.6655  1.9528  0.7247
  270LYS     CE 3809   5.499   4.137   3.855  0.2251  0.1254 -0.0556
  270LYS    HE1 3810   5.556   4.124   3.950 -3.9725 -0.1597  2.6626
  270LYS    HE2 3811   5.529   4.229   3.800  0.0413  0.1510 -0.1118
  270LYS     NZ 3812   5.526   4.014   3.777 -0.4843  0.1296 -0.3108
  270LYS    HZ1 3813   5.492   3.930   3.827  1.2415 -1.2283 -1.3108
  270LYS    HZ2 3814   5.629   4.004   3.771 -0.3677 -0.0205  1.4945
  270LYS    HZ3 3815   5.480   4.020   3.684 -3.0433  0.3135  0.8718
  270LYS      C 3816   4.982   4.043   4.189 -0.2309  0.4004 -0.0822
  270LYS      O 3817   5.014   4.052   4.307 -0.3116 -0.2336 -0.0126
  271ALA      N 3818   4.860   4.088   4.151 -0.7255 -0.4430  0.4898
  271ALA     HN 3819   4.839   4.096   4.054 -0.6315 -1.5075  0.3616
  271ALA     CA 3820   4.770   4.134   4.252 -0.3976  0.1409  0.5215
  271ALA     HA 3821   4.816   4.198   4.326  0.0241  2.1321 -1.3885
  271ALA     CB 3822   4.676   4.231   4.180  0.0812  0.3816  0.2156
  271ALA    HB1 3823   4.739   4.318   4.154  0.4210  0.0406 -0.1050
  271ALA    HB2 3824   4.590   4.261   4.244 -0.7352 -0.5268 -0.4232
  271ALA    HB3 3825   4.628   4.177   4.096  0.0016  1.4234 -0.4262
  271ALA      C 3826   4.697   4.026   4.326 -0.1630 -0.0857  0.4256
  271ALA      O 3827   4.660   4.059   4.438 -1.0069 -0.4690  0.2680
  272LEU      N 3828   4.680   3.905   4.270  0.4127 -0.0464  0.1575
  272LEU     HN 3829   4.707   3.892   4.175  2.4015 -0.4336  0.7227
  272LEU     CA 3830   4.649   3.788   4.346 -0.4942 -0.0404 -0.1884
  272LEU     HA 3831   4.556   3.799   4.400 -0.7319 -1.9264 -0.1476
  272LEU     CB 3832   4.625   3.663   4.261 -0.6179  0.0145 -0.2346
  272LEU    HB1 3833   4.618   3.565   4.314  2.0060 -0.2485 -0.2075
  272LEU    HB2 3834   4.719   3.647   4.202 -0.0482  0.6822  0.4806
  272LEU     CG 3835   4.500   3.672   4.172 -0.8781  0.1918  0.1503
  272LEU     HG 3836   4.508   3.766   4.114 -0.3478  0.0685  0.0210
  272LEU    CD1 3837   4.484   3.558   4.069  0.0611  0.2207 -0.0377
  272LEU   HD11 3838   4.391   3.562   4.009 -0.5173 -1.3513  0.6985
  272LEU   HD12 3839   4.488   3.460   4.120  2.0939  0.1114 -0.3353
  272LEU   HD13 3840   4.576   3.560   4.008  0.5936  0.9095  0.7475
  272LEU    CD2 3841   4.372   3.675   4.257 -0.7634 -0.4777  0.3557
  272LEU   HD21 3842   4.295   3.606   4.216 -1.1619 -0.3852  0.9306
  272LEU   HD22 3843   4.335   3.780   4.262 -2.7377 -1.1708  1.1471
  272LEU   HD23 3844   4.386   3.642   4.362 -0.1957 -0.1507  0.3850
  272LEU      C 3845   4.743   3.749   4.455 -0.0277 -0.1141 -0.6131
  272LEU      O 3846   4.705   3.723   4.569  0.3058  0.2136 -0.4275
  273LYS      N 3847   4.873   3.753   4.419  0.0059 -0.7155 -0.5803
  273LYS     HN 3848   4.893   3.768   4.323 -0.8672 -1.1868 -0.8489
  273LYS     CA 3849   4.977   3.748   4.516 -0.0637  0.4762 -0.4292
  273LYS     HA 3850   4.973   3.662   4.581  0.5340  0.8456  0.1164
  273LYS     CB 3851   5.116   3.746   4.450 -0.0753 -0.1004 -0.4369
  273LYS    HB1 3852   5.148   3.841   4.401  1.6063 -0.8153 -0.8009
  273LYS    HB2 3853   5.103   3.684   4.359  0.6845 -0.0576 -0.5816
  273LYS     CG 3854   5.227   3.694   4.542 -0.0374  0.9297  0.1092
  273LYS    HG1 3855   5.196   3.589   4.558  2.3397  0.2451  0.5681
  273LYS    HG2 3856   5.229   3.746   4.641  2.0081  0.0272  0.5851
  273LYS     CD 3857   5.365   3.716   4.481 -0.1720  0.8073 -0.2402
  273LYS    HD1 3858   5.383   3.825   4.465  1.4947  1.1743  3.1804
  273LYS    HD2 3859   5.369   3.673   4.379  0.5775 -0.3986  0.2740
  273LYS     CE 3860   5.472   3.650   4.568 -0.2316  0.2084 -0.6182
  273LYS    HE1 3861   5.452   3.543   4.590  1.6617 -0.1687 -0.5038
  273LYS    HE2 3862   5.484   3.701   4.666 -1.5450 -1.2445  0.3566
  273LYS     NZ 3863   5.600   3.654   4.493  0.3088  0.1634  0.2911
  273LYS    HZ1 3864   5.636   3.751   4.484  3.5498 -1.0902 -2.1435
  273LYS    HZ2 3865   5.582   3.627   4.394 -0.6197  1.3974  0.1055
  273LYS    HZ3 3866   5.660   3.587   4.545 -0.5749 -0.2341  0.8284
  273LYS      C 3867   4.977   3.862   4.613 -0.4563  0.1473 -0.0444
  273LYS      O 3868   4.999   3.837   4.732  0.0068 -0.4142 -0.2450
  274THR      N 3869   4.956   3.987   4.569  0.2254  0.2043 -0.2135
  274THR     HN 3870   4.940   4.005   4.473  3.3131 -0.3776 -0.9332
  274THR     CA 3871   4.956   4.101   4.656 -0.1101 -0.0053  0.0689
  274THR     HA 3872   5.052   4.103   4.707  0.6069 -1.8608 -1.1216
  274THR     CB 3873   4.932   4.232   4.586  0.1353  0.2864  0.5281
  274THR     HB 3874   4.838   4.219   4.528 -0.8953 -0.2193  2.2463
  274THR    OG1 3875   5.044   4.262   4.504 -0.3279 -0.1142 -0.2594
  274THR    HG1 3876   5.017   4.330   4.441  0.4770  1.0683  0.6141
  274THR    CG2 3877   4.924   4.350   4.685  0.4357  0.8344 -0.0934
  274THR   HG21 3878   4.911   4.445   4.628 -0.2813  1.3532  0.9002
  274THR   HG22 3879   5.019   4.353   4.742 -0.5471 -0.0223  1.6759
  274THR   HG23 3880   4.843   4.347   4.761 -0.4569  2.3955 -0.9265
  274THR      C 3881   4.852   4.093   4.762 -0.3736  0.3066 -0.1626
  274THR      O 3882   4.883   4.110   4.880 -0.1750  0.0910 -0.1819
  275LEU      N 3883   4.726   4.055   4.734 -0.3826  0.4381 -0.2993
  275LEU     HN 3884   4.698   4.045   4.639  0.1746 -1.2675 -0.3224
  275LEU     CA 3885   4.622   4.031   4.828 -0.0515  0.0231 -0.0338
  275LEU     HA 3886   4.635   4.110   4.901 -0.1801 -1.3815  1.5525
  275LEU     CB 3887   4.482   4.044   4.764 -0.0254  0.1855 -0.0604
  275LEU    HB1 3888   4.401   4.018   4.835  0.1750  1.4405  0.6591
  275LEU    HB2 3889   4.483   3.967   4.684  0.3063 -0.2767  0.3822
  275LEU     CG 3890   4.453   4.185   4.712 -0.0040  0.2825  0.1861
  275LEU     HG 3891   4.521   4.224   4.633  0.1753 -1.5570 -0.6150
  275LEU    CD1 3892   4.320   4.178   4.634  0.2991  0.7710 -0.3816
  275LEU   HD11 3893   4.247   4.144   4.711  0.1001  1.3283 -0.3218
  275LEU   HD12 3894   4.315   4.107   4.549 -1.0932 -0.8899  1.0115
  275LEU   HD13 3895   4.289   4.279   4.599  4.7260  2.1921 -0.9150
  275LEU    CD2 3896   4.440   4.286   4.827  0.4678  0.1587  0.3492
  275LEU   HD21 3897   4.465   4.390   4.799  2.2390  0.7571  3.6242
  275LEU   HD22 3898   4.501   4.259   4.916  0.2401  1.4782  0.9242
  275LEU   HD23 3899   4.332   4.292   4.852  0.0288  2.0056 -1.6934
  275LEU      C 3900   4.635   3.908   4.911 -0.6618 -0.3920 -0.5440
  275LEU      O 3901   4.610   3.903   5.032 -0.1430  0.6288 -0.3841
  276GLY      N 3902   4.703   3.810   4.851  0.9041  0.3799 -0.0823
  276GLY     HN 3903   4.701   3.811   4.751  0.3495  1.0207 -0.0736
  276GLY     CA 3904   4.751   3.692   4.917  0.7547 -0.0509 -0.7343
  276GLY    HA1 3905   4.797   3.625   4.846  0.0121 -1.1362 -0.2194
  276GLY    HA2 3906   4.665   3.644   4.960  0.8660 -1.8134 -2.3365
  276GLY      C 3907   4.856   3.715   5.020 -0.0774 -0.1579  0.1533
  276GLY      O 3908   4.851   3.653   5.126  0.6748 -0.2685  0.1307
  277ILE      N 3909   4.942   3.817   5.005 -0.1046 -0.1383  0.1286
  277ILE     HN 3910   4.955   3.866   4.919 -1.4349  1.6301  0.8658
  277ILE     CA 3911   5.031   3.867   5.106  0.0526  0.1764 -0.1639
  277ILE     HA 3912   5.074   3.782   5.156  0.4929 -0.1245 -1.0262
  277ILE     CB 3913   5.146   3.949   5.056  0.6125 -0.4534  0.0815
  277ILE     HB 3914   5.105   4.041   5.009  0.2039  1.1214  3.3052
  277ILE    CG2 3915   5.245   3.989   5.166 -0.1707 -0.0095  0.6271
  277ILE   HG21 3916   5.329   4.032   5.109 -1.1825 -1.3400 -2.0403
  277ILE   HG22 3917   5.266   3.893   5.217 -1.0739 -0.6980 -0.2489
  277ILE   HG23 3918   5.202   4.068   5.231  0.3404 -0.3822  1.4365
  277ILE    CG1 3919   5.224   3.864   4.954  0.4441 -0.3094 -0.1688
  277ILE   HG11 3920   5.164   3.784   4.907 -1.6813  0.6237  0.8422
  277ILE   HG12 3921   5.299   3.818   5.022  0.3925 -1.1316 -0.6577
  277ILE     CD 3922   5.287   3.941   4.838  0.7995  0.1877  0.3490
  277ILE    HD1 3923   5.317   4.042   4.875 -0.4557  0.8784 -0.4652
  277ILE    HD2 3924   5.210   3.950   4.758  0.4061  0.9465  0.7990
  277ILE    HD3 3925   5.380   3.892   4.803  2.1376  2.9405 -0.2147
  277ILE      C 3926   4.960   3.934   5.219  0.5398  0.1068  0.1824
  277ILE      O 3927   5.002   3.905   5.331 -0.0216  0.0668  0.3805
  278ILE      N 3928   4.858   4.015   5.186 -0.1015 -0.7709 -0.0253
  278ILE     HN 3929   4.846   4.042   5.091 -0.3793  0.1604  0.2674
  278ILE     CA 3930   4.780   4.086   5.282  0.1585 -0.2342 -0.2103
  278ILE     HA 3931   4.850   4.144   5.340 -1.5683  1.4653  0.2966
  278ILE     CB 3932   4.691   4.187   5.215 -0.0959 -0.3742 -0.0836
  278ILE     HB 3933   4.643   4.127   5.134  2.8633 -1.5205 -1.1112
  278ILE    CG2 3934   4.583   4.246   5.307 -0.1337 -0.1056 -0.3004
  278ILE   HG21 3935   4.627   4.287   5.400 -1.0301  0.9481 -0.3215
  278ILE   HG22 3936   4.497   4.176   5.320 -1.4503  1.0860 -2.0568
  278ILE   HG23 3937   4.547   4.338   5.256  1.4539  1.1432  0.7094
  278ILE    CG1 3938   4.767   4.297   5.139 -0.1486 -0.2457  0.0496
  278ILE   HG11 3939   4.704   4.354   5.067  0.7361  2.0435  1.0294
  278ILE   HG12 3940   4.860   4.254   5.095  1.6175  2.9203  0.4175
  278ILE     CD 3941   4.819   4.402   5.237  0.3989 -0.1541 -0.3358
  278ILE    HD1 3942   4.740   4.477   5.260  0.1397 -0.5506  0.0873
  278ILE    HD2 3943   4.898   4.461   5.187  0.7354  0.9515  1.4240
  278ILE    HD3 3944   4.878   4.368   5.325 -0.2429 -0.0235  0.1489
  278ILE      C 3945   4.704   3.999   5.376 -0.4881  0.5037 -0.0354
  278ILE      O 3946   4.729   4.009   5.496 -0.2953 -0.1325 -0.0175
  279MET      N 3947   4.633   3.898   5.322 -0.0369  0.1303  0.0666
  279MET     HN 3948   4.616   3.902   5.224  1.5468  1.0635 -0.2058
  279MET     CA 3949   4.577   3.788   5.394 -0.2313  0.0957 -0.1366
  279MET     HA 3950   4.510   3.830   5.467 -1.1821  0.6158 -1.2826
  279MET     CB 3951   4.510   3.699   5.288  0.0968 -0.2049 -0.0931
  279MET    HB1 3952   4.479   3.601   5.329 -0.5438  1.1223  2.8703
  279MET    HB2 3953   4.592   3.687   5.214 -0.2777 -3.3324 -0.1425
  279MET     CG 3954   4.385   3.759   5.223  0.1399 -0.0697 -0.0522
  279MET    HG1 3955   4.423   3.858   5.189  2.6467 -0.8962  0.1632
  279MET    HG2 3956   4.296   3.758   5.290 -0.4645 -1.3650 -0.8521
  279MET     SD 3957   4.324   3.665   5.080 -0.1272  0.3615 -0.2237
  279MET     CE 3958   4.209   3.800   5.043 -0.0969  0.2236 -0.8363
  279MET    HE1 3959   4.151   3.775   4.952 -3.0053  0.4925  0.8149
  279MET    HE2 3960   4.261   3.891   5.007 -1.0198  0.3405 -1.9366
  279MET    HE3 3961   4.128   3.807   5.119  1.1078 -0.4929  0.5640
  279MET      C 3962   4.666   3.700   5.475 -0.3130  0.4162  0.3074
  279MET      O 3963   4.638   3.657   5.586 -0.4885  0.2892  0.2123
  280GLY      N 3964   4.787   3.676   5.419 -0.6293 -0.0128 -0.2035
  280GLY     HN 3965   4.804   3.701   5.324  3.1713 -0.3913  0.2400
  280GLY     CA 3966   4.882   3.593   5.486 -0.9280  0.0137  0.2614
  280GLY    HA1 3967   4.962   3.562   5.421  0.4680 -1.7289  2.6477
  280GLY    HA2 3968   4.821   3.507   5.510  0.7230 -2.0064 -2.2353
  280GLY      C 3969   4.952   3.660   5.600 -0.6024 -0.0427  0.0961
  280GLY      O 3970   4.964   3.600   5.707 -0.1450 -0.0549  0.0359
  281THR      N 3971   4.994   3.785   5.574 -0.0220 -0.2353  0.0882
  281THR     HN 3972   4.990   3.816   5.479  2.3425 -0.7733 -0.2415
  281THR     CA 3973   5.042   3.872   5.676 -0.1669 -0.1957  0.1230
  281THR     HA 3974   5.131   3.823   5.713 -0.2532 -1.3478 -1.1110
  281THR     CB 3975   5.081   4.010   5.631 -0.3253 -0.1583  0.1014
  281THR     HB 3976   4.990   4.060   5.590  0.6593 -0.8337 -3.1673
  281THR    OG1 3977   5.169   3.998   5.521  0.2768  0.1801  0.5413
  281THR    HG1 3978   5.115   3.968   5.447  0.9438  1.6214 -0.6059
  281THR    CG2 3979   5.158   4.091   5.737 -0.9049  0.0670  0.3551
  281THR   HG21 3980   5.091   4.101   5.825  0.9207 -1.1958  1.9731
  281THR   HG22 3981   5.192   4.188   5.695 -1.1031 -0.2167 -0.4846
  281THR   HG23 3982   5.252   4.038   5.761 -0.6593 -1.1769 -2.8170
  281THR      C 3983   4.943   3.897   5.784 -0.2250 -0.0419  0.0349
  281THR      O 3984   4.978   3.881   5.901  0.1385 -0.2737 -0.1021
  282PHE      N 3985   4.817   3.930   5.753 -0.1488  0.0271 -0.2061
  282PHE     HN 3986   4.781   3.950   5.662 -2.1398 -0.7631  0.3477
  282PHE     CA 3987   4.717   3.947   5.855 -0.6180 -0.0932 -0.6423
  282PHE     HA 3988   4.755   4.030   5.914 -0.2026 -0.5214 -0.2998
  282PHE     CB 3989   4.587   3.997   5.791 -0.8017 -0.1314 -0.2985
  282PHE    HB1 3990   4.541   3.925   5.720 -0.4377 -1.2466  0.5773
  282PHE    HB2 3991   4.614   4.080   5.722 -3.3842  1.4059  0.3707
  282PHE     CG 3992   4.490   4.045   5.894 -0.2161  0.4850 -0.0240
  282PHE    CD1 3993   4.402   3.953   5.946 -0.0274  0.2683 -0.0897
  282PHE    HD1 3994   4.410   3.849   5.915  0.7626  0.3599 -0.1982
  282PHE    CE1 3995   4.313   3.985   6.045 -0.0898  0.1390 -0.1034
  282PHE    HE1 3996   4.248   3.906   6.080  2.7123 -1.8455  0.9394
  282PHE     CZ 3997   4.321   4.110   6.103 -0.1006 -0.0951  0.4105
  282PHE     HZ 3998   4.246   4.121   6.179 -2.5210 -1.3266 -1.6438
  282PHE    CD2 3999   4.496   4.169   5.952  0.3817  0.0655  0.8262
  282PHE    HD2 4000   4.572   4.235   5.912  2.4115 -1.6244  1.7285
  282PHE    CE2 4001   4.409   4.203   6.052 -0.1256 -0.0622  0.4284
  282PHE    HE2 4002   4.410   4.298   6.104 -2.9663  0.9450 -1.1345
  282PHE      C 4003   4.708   3.829   5.945  0.1591  0.0472 -0.3675
  282PHE      O 4004   4.688   3.835   6.066 -0.1108 -0.8266 -0.3576
  283THR      N 4005   4.707   3.708   5.887  0.4286 -0.2902  0.3233
  283THR     HN 4006   4.711   3.704   5.787 -0.6498 -0.2078  0.2655
  283THR     CA 4007   4.709   3.586   5.962 -0.2497 -0.3900  0.1872
  283THR     HA 4008   4.624   3.577   6.028  1.0670 -0.0484  2.0171
  283THR     CB 4009   4.713   3.464   5.875 -0.1862 -0.2095 -0.0628
  283THR     HB 4010   4.807   3.457   5.817  0.2090  0.6708  0.4515
  283THR    OG1 4011   4.604   3.464   5.784 -0.0048  0.1179 -0.2819
  283THR    HG1 4012   4.626   3.529   5.717 -0.2764 -0.4662 -0.9580
  283THR    CG2 4013   4.705   3.332   5.953 -0.0922 -0.1432  0.0586
  283THR   HG21 4014   4.716   3.249   5.881  0.1130  1.2857 -1.6255
  283THR   HG22 4015   4.614   3.333   6.016 -0.1980 -0.5465 -0.0900
  283THR   HG23 4016   4.785   3.323   6.030  0.5622  1.5682 -0.3570
  283THR      C 4017   4.831   3.578   6.047  0.0674  0.4932 -0.1716
  283THR      O 4018   4.819   3.556   6.167  0.2424  0.1238 -0.2228
  284LEU      N 4019   4.954   3.604   5.998  0.3248 -0.4851 -0.0656
  284LEU     HN 4020   4.965   3.628   5.902  0.0582  1.5579  0.3766
  284LEU     CA 4021   5.073   3.572   6.069  0.4814  0.3795  0.0657
  284LEU     HA 4022   5.074   3.470   6.103 -0.2664  0.7100  1.1549
  284LEU     CB 4023   5.193   3.598   5.976  0.2577  0.3074 -0.2434
  284LEU    HB1 4024   5.285   3.604   6.038  0.1215 -2.3743  0.3614
  284LEU    HB2 4025   5.187   3.700   5.933 -0.3639  0.8947  1.1661
  284LEU     CG 4026   5.223   3.487   5.874  0.3828 -0.2076  0.3404
  284LEU     HG 4027   5.124   3.468   5.827 -0.1036 -2.2635  2.0640
  284LEU    CD1 4028   5.330   3.531   5.773 -0.0144  0.5701  0.2454
  284LEU   HD11 4029   5.340   3.450   5.697  0.1022  1.4645 -0.7187
  284LEU   HD12 4030   5.426   3.532   5.830 -0.9612 -2.9191  2.1714
  284LEU   HD13 4031   5.302   3.627   5.724  1.2964  0.2872 -1.1518
  284LEU    CD2 4032   5.256   3.356   5.947  0.6830 -0.2645  0.1020
  284LEU   HD21 4033   5.331   3.379   6.026  0.9225  5.4174 -1.2895
  284LEU   HD22 4034   5.300   3.281   5.878  4.8998  0.2122  1.9648
  284LEU   HD23 4035   5.166   3.311   5.992 -0.5839 -0.6324 -2.5769
  284LEU      C 4036   5.080   3.644   6.200  0.4171  0.2355  0.1470
  284LEU      O 4037   5.123   3.591   6.303 -0.2409 -0.2507  0.1826
  285CYS      N 4038   5.042   3.772   6.192  0.3058  0.1765 -0.3082
  285CYS     HN 4039   5.008   3.810   6.106 -0.0093  0.5210 -0.0347
  285CYS     CA 4040   5.052   3.859   6.305 -0.3849 -0.1411  0.0026
  285CYS     HA 4041   5.148   3.849   6.354 -0.1612  0.3676 -0.3306
  285CYS     CB 4042   5.044   4.004   6.255  0.1501 -0.1292 -0.0494
  285CYS    HB1 4043   5.066   4.089   6.324 -2.1242 -0.1103  0.7169
  285CYS    HB2 4044   4.942   4.024   6.217  1.0655  0.1569 -2.5537
  285CYS     SG 4045   5.160   4.036   6.118 -0.0855  0.2364 -0.1629
  285CYS    HG1 4046   5.103   3.968   6.020 -1.4771  0.9889  0.0821
  285CYS      C 4047   4.956   3.847   6.419 -0.0749 -0.5351  0.2258
  285CYS      O 4048   4.984   3.883   6.533  0.0114 -0.0385  0.0515
  286TRP      N 4049   4.835   3.799   6.386 -0.0490 -0.3426 -0.1604
  286TRP     HN 4050   4.819   3.763   6.294 -1.0516 -1.8811  0.5625
  286TRP     CA 4051   4.724   3.785   6.475  0.1004 -0.1006  0.0613
  286TRP     HA 4052   4.737   3.838   6.568 -0.9734  2.4705 -1.1385
  286TRP     CB 4053   4.593   3.844   6.420  0.1284 -0.6655 -0.6259
  286TRP    HB1 4054   4.510   3.815   6.489 -1.0665 -0.7824 -2.0641
  286TRP    HB2 4055   4.571   3.811   6.317 -2.9114  1.4842 -0.7983
  286TRP     CG 4056   4.585   3.993   6.410  0.2651 -0.6092  0.0638
  286TRP    CD1 4057   4.631   4.073   6.311 -0.1397 -0.6496 -0.1589
  286TRP    HD1 4058   4.653   4.035   6.212  0.2926  0.2327 -0.4190
  286TRP    NE1 4059   4.631   4.205   6.346  0.3616 -0.5750 -0.4182
  286TRP    HE1 4060   4.664   4.281   6.294 -0.5612  1.2906  1.5499
  286TRP    CE2 4061   4.585   4.213   6.475  0.7642 -0.1531 -0.2989
  286TRP    CD2 4062   4.561   4.084   6.518  0.2807 -0.0887 -0.3691
  286TRP    CE3 4063   4.535   4.069   6.651 -0.2879  0.0592 -0.4628
  286TRP    HE3 4064   4.530   3.972   6.698  1.8398  0.1799  0.1300
  286TRP    CZ3 4065   4.527   4.179   6.732 -0.0668  0.0693 -0.4534
  286TRP    HZ3 4066   4.513   4.158   6.838  0.5326  0.0907 -0.3696
  286TRP    CZ2 4067   4.555   4.322   6.551 -0.3087 -0.4394 -0.2938
  286TRP    HZ2 4068   4.557   4.415   6.495  0.7193 -1.0020 -1.2366
  286TRP    CH2 4069   4.528   4.308   6.685  0.2710  0.1961 -0.1052
  286TRP    HH2 4070   4.498   4.389   6.750 -1.5951 -1.8853  1.8006
  286TRP      C 4071   4.700   3.645   6.517  0.5478  0.0429  0.8213
  286TRP      O 4072   4.633   3.610   6.614 -0.6707  0.3579  0.1227
  287LEU      N 4073   4.761   3.552   6.440  0.0022  0.3413  0.0186
  287LEU     HN 4074   4.810   3.582   6.359  2.3819 -1.9616  0.4859
  287LEU     CA 4075   4.757   3.417   6.485  0.0316  0.2163 -0.3543
  287LEU     HA 4076   4.653   3.392   6.495  0.0613  0.5048  0.8170
  287LEU     CB 4077   4.808   3.319   6.377  0.1840  0.1809 -0.2515
  287LEU    HB1 4078   4.917   3.330   6.358  0.6745  0.8053  2.5344
  287LEU    HB2 4079   4.756   3.341   6.281 -0.5638 -2.6315 -0.5844
  287LEU     CG 4080   4.788   3.169   6.404 -0.1359  0.1997 -0.3728
  287LEU     HG 4081   4.821   3.153   6.509 -1.9584 -0.0727  0.1834
  287LEU    CD1 4082   4.643   3.119   6.390 -0.1541  0.1225  0.0791
  287LEU   HD11 4083   4.581   3.159   6.473 -0.9237  2.1168 -1.3805
  287LEU   HD12 4084   4.624   3.010   6.382  1.0622 -0.1217  0.2415
  287LEU   HD13 4085   4.606   3.162   6.295 -2.8196 -0.5433  0.7527
  287LEU    CD2 4086   4.882   3.087   6.314  0.6664  0.3040  0.3569
  287LEU   HD21 4087   4.847   3.078   6.209 -0.5388  0.6140  0.7227
  287LEU   HD22 4088   4.884   2.983   6.355 -3.1048  0.6187  1.7219
  287LEU   HD23 4089   4.985   3.124   6.298 -0.5185  2.2590 -4.5370
  287LEU      C 4090   4.821   3.385   6.615  0.2999  0.0690 -0.5222
  287LEU      O 4091   4.764   3.307   6.691  0.5787  0.2848 -0.0817
  288PRO      N 4092   4.933   3.428   6.666 -0.0655  0.1384  0.2413
  288PRO     CD 4093   5.028   3.501   6.583 -0.5973  0.2488 -0.2718
  288PRO    HD1 4094   5.008   3.610   6.592  0.7121  0.5446 -0.8110
  288PRO    HD2 4095   5.015   3.470   6.477 -0.7427 -0.7346  0.0235
  288PRO     CA 4096   4.990   3.376   6.787  0.0567 -0.3397 -0.0190
  288PRO     HA 4097   5.002   3.270   6.771  2.4147  0.0582 -1.3825
  288PRO     CB 4098   5.132   3.433   6.788 -0.1936  0.2909  0.5286
  288PRO    HB1 4099   5.210   3.370   6.836  0.2788  0.7003  0.3035
  288PRO    HB2 4100   5.132   3.531   6.839  1.6250 -0.0895  1.3486
  288PRO     CG 4101   5.164   3.457   6.639 -0.6691  1.0712  0.5506
  288PRO    HG1 4102   5.245   3.532   6.625 -0.2153  0.7523  1.3595
  288PRO    HG2 4103   5.208   3.363   6.599  1.4359  2.3386 -0.3012
  288PRO      C 4104   4.911   3.417   6.907  0.6280  0.0374  0.2292
  288PRO      O 4105   4.907   3.337   7.000  0.5777 -0.2305 -0.0029
  289PHE      N 4106   4.857   3.540   6.904 -0.1942 -0.3281 -0.0764
  289PHE     HN 4107   4.884   3.606   6.835  1.1888 -0.0088  0.7446
  289PHE     CA 4108   4.772   3.600   7.003  0.0676  0.1383 -0.1313
  289PHE     HA 4109   4.825   3.598   7.097  0.5724 -0.3002 -0.4178
  289PHE     CB 4110   4.738   3.746   6.969  0.0093  0.1234 -0.1378
  289PHE    HB1 4111   4.712   3.754   6.861  0.1524  1.3924 -0.0967
  289PHE    HB2 4112   4.835   3.800   6.969  0.4029 -0.5661  0.5225
  289PHE     CG 4113   4.642   3.819   7.056 -0.2477 -0.2476 -0.1070
  289PHE    CD1 4114   4.688   3.882   7.170  0.4295 -0.1609 -0.4228
  289PHE    HD1 4115   4.789   3.864   7.205 -0.3685 -1.6530  1.3178
  289PHE    CE1 4116   4.612   3.977   7.233  0.1185 -0.3533 -0.5056
  289PHE    HE1 4117   4.645   4.021   7.326 -0.3767  0.1980 -0.5812
  289PHE     CZ 4118   4.490   4.019   7.185  0.2909  0.6172 -0.1240
  289PHE     HZ 4119   4.421   4.082   7.239 -0.2193 -0.7833  0.9470
  289PHE    CD2 4120   4.521   3.862   7.008  0.1722  0.5835 -0.4495
  289PHE    HD2 4121   4.485   3.814   6.918 -1.1622 -0.0059  0.3722
  289PHE    CE2 4122   4.443   3.954   7.073  0.0050 -0.1696  0.4403
  289PHE    HE2 4123   4.353   3.983   7.021 -0.1796 -1.1791  0.1809
  289PHE      C 4124   4.646   3.522   7.016  0.0994  0.0337 -0.4300
  289PHE      O 4125   4.600   3.492   7.126  0.2983  0.2103 -0.3002
  290PHE      N 4126   4.590   3.472   6.904  0.0413 -0.7655 -0.0504
  290PHE     HN 4127   4.630   3.485   6.814  1.5236 -0.9318  0.5660
  290PHE     CA 4128   4.465   3.404   6.916 -0.3732 -0.0162 -0.0621
  290PHE     HA 4129   4.408   3.423   7.006 -0.3714 -1.6420  0.3090
  290PHE     CB 4130   4.377   3.432   6.793 -0.0859  0.3725 -0.1774
  290PHE    HB1 4131   4.297   3.361   6.766 -0.6960  0.9917 -0.0143
  290PHE    HB2 4132   4.449   3.428   6.708 -1.1301  1.9911 -1.1892
  290PHE     CG 4133   4.312   3.566   6.801 -0.2116  0.2852  0.3151
  290PHE    CD1 4134   4.220   3.588   6.900  0.0420 -0.2599  0.6752
  290PHE    HD1 4135   4.212   3.507   6.971  0.0387 -0.6134  0.2761
  290PHE    CE1 4136   4.149   3.705   6.906 -0.2391 -0.4079  0.2967
  290PHE    HE1 4137   4.074   3.708   6.984 -0.6120  1.3050 -0.0709
  290PHE     CZ 4138   4.161   3.797   6.805  0.6969 -0.3381  0.4604
  290PHE     HZ 4139   4.092   3.881   6.803  1.1201  0.1931 -4.0215
  290PHE    CD2 4140   4.329   3.662   6.704 -0.2522 -0.2744 -0.2605
  290PHE    HD2 4141   4.401   3.643   6.626  0.4508  0.6009  0.1565
  290PHE    CE2 4142   4.250   3.775   6.702 -0.0202 -0.1084 -0.2249
  290PHE    HE2 4143   4.254   3.850   6.625 -1.4584 -0.3424 -0.5501
  290PHE      C 4144   4.491   3.258   6.931  0.3211  0.0952 -0.1789
  290PHE      O 4145   4.399   3.184   6.964  0.2188  0.0651 -0.5272
  291ILE      N 4146   4.613   3.203   6.917  0.3248  0.1832 -0.5085
  291ILE     HN 4147   4.668   3.245   6.845  0.6577  0.2022 -0.2437
  291ILE     CA 4148   4.646   3.078   6.978  0.6649  0.3038 -0.4432
  291ILE     HA 4149   4.569   3.007   6.952 -0.2347  0.6836  1.0747
  291ILE     CB 4150   4.775   3.022   6.924  0.6719 -0.1861  0.0781
  291ILE     HB 4151   4.856   3.097   6.921  2.3199 -1.8716  0.2977
  291ILE    CG2 4152   4.819   2.901   7.008  0.5889 -0.2963 -0.0371
  291ILE   HG21 4153   4.905   2.847   6.962  1.4384  0.3531  0.7576
  291ILE   HG22 4154   4.740   2.822   7.015 -1.6641  1.7836 -0.5965
  291ILE   HG23 4155   4.862   2.924   7.108  2.2605 -2.2384 -0.2312
  291ILE    CG1 4156   4.762   2.981   6.776  0.0696  0.1912  0.0220
  291ILE   HG11 4157   4.703   3.055   6.719  2.7886  0.3853 -2.7680
  291ILE   HG12 4158   4.704   2.887   6.774 -0.9947  0.8516 -0.7205
  291ILE     CD 4159   4.898   2.961   6.710 -0.1553 -0.6481 -0.1907
  291ILE    HD1 4160   4.961   3.052   6.711  1.0492 -1.4237 -1.3161
  291ILE    HD2 4161   4.888   2.939   6.601  1.0904  1.4504 -0.7825
  291ILE    HD3 4162   4.951   2.874   6.755  0.6790  0.4828  1.1041
  291ILE      C 4163   4.644   3.091   7.126 -0.5391  0.5200 -0.4712
  291ILE      O 4164   4.577   3.013   7.194  0.2024  0.6254  0.3957
  292VAL      N 4165   4.716   3.190   7.180  0.0397 -0.1217 -0.0442
  292VAL     HN 4166   4.770   3.248   7.119  1.1469 -1.2401 -0.1643
  292VAL     CA 4167   4.744   3.214   7.318  0.2381 -0.1663 -0.0773
  292VAL     HA 4168   4.790   3.129   7.367 -0.3083  0.6044  1.8918
  292VAL     CB 4169   4.843   3.327   7.324  0.0554 -0.0155  0.1038
  292VAL     HB 4170   4.811   3.412   7.260  0.3063 -0.0061 -0.0063
  292VAL    CG1 4171   4.866   3.386   7.464  0.5502 -0.2741  0.1287
  292VAL   HG11 4172   4.776   3.434   7.507  0.2600 -0.4870 -0.2330
  292VAL   HG12 4173   4.950   3.458   7.455  1.3842 -1.2923 -0.5165
  292VAL   HG13 4174   4.896   3.312   7.541  2.7022 -0.5059 -0.8492
  292VAL    CG2 4175   4.974   3.267   7.270  0.6157  1.0894  0.2079
  292VAL   HG21 4176   5.050   3.342   7.238  0.5581  0.5298 -1.3105
  292VAL   HG22 4177   4.964   3.192   7.189  0.6819 -0.7183  1.7931
  292VAL   HG23 4178   5.030   3.216   7.351  1.5608  0.6394 -0.7117
  292VAL      C 4179   4.622   3.230   7.402  0.4311  0.3075  0.1147
  292VAL      O 4180   4.612   3.171   7.509  0.0930 -0.2801 -0.2404
  293ASN      N 4181   4.527   3.310   7.350  0.0121 -0.1802  0.1218
  293ASN     HN 4182   4.545   3.366   7.269 -0.4677  0.3663  0.3890
  293ASN     CA 4183   4.403   3.341   7.413  0.2850 -0.0742  0.6105
  293ASN     HA 4184   4.429   3.378   7.511  1.0283  1.6273 -0.1870
  293ASN     CB 4185   4.317   3.431   7.323 -0.0402 -0.4269  0.5638
  293ASN    HB1 4186   4.265   3.377   7.241 -0.7510  1.0931 -0.0148
  293ASN    HB2 4187   4.390   3.503   7.278  0.7714 -1.9805 -0.7186
  293ASN     CG 4188   4.203   3.513   7.381 -0.2100 -0.1984 -0.0841
  293ASN    OD1 4189   4.176   3.512   7.501 -0.6390  0.1105 -0.1788
  293ASN    ND2 4190   4.158   3.606   7.292  0.2554  0.1220  0.0129
  293ASN   HD21 4191   4.090   3.664   7.337  0.5260  2.5492 -2.4651
  293ASN   HD22 4192   4.193   3.611   7.199  1.8645 -0.9083  0.5147
  293ASN      C 4193   4.320   3.218   7.431 -0.7387  0.4805 -0.2403
  293ASN      O 4194   4.264   3.197   7.539 -0.3909  0.2533 -0.1041
  294ILE      N 4195   4.313   3.130   7.330 -0.2948 -0.1027  0.2312
  294ILE     HN 4196   4.353   3.151   7.241  1.1665  0.1734  0.9280
  294ILE     CA 4197   4.264   2.997   7.349 -0.1782 -0.1818 -0.0139
  294ILE     HA 4198   4.165   3.002   7.391 -0.6368 -2.9907 -0.5171
  294ILE     CB 4199   4.246   2.918   7.222  0.7471  0.1006 -0.3258
  294ILE     HB 4200   4.346   2.914   7.173  0.3241 -1.7889 -1.0991
  294ILE    CG2 4201   4.188   2.779   7.249  0.1191  0.5230  0.5702
  294ILE   HG21 4202   4.264   2.700   7.270  1.6516  1.7119 -0.3052
  294ILE   HG22 4203   4.132   2.750   7.157 -1.3005  0.4831  1.4236
  294ILE   HG23 4204   4.112   2.770   7.330 -3.0763 -2.1735 -2.3805
  294ILE    CG1 4205   4.171   2.996   7.113 -0.2996  0.0648  0.3620
  294ILE   HG11 4206   4.173   2.929   7.024  0.8821  2.5315 -1.5939
  294ILE   HG12 4207   4.216   3.096   7.095  0.4567 -0.3448 -0.0528
  294ILE     CD 4208   4.023   3.020   7.143 -0.3261  0.0059  0.2804
  294ILE    HD1 4209   3.975   2.923   7.166  2.1389 -1.7973 -1.6294
  294ILE    HD2 4210   3.968   3.057   7.054  1.8736  0.8958 -0.7685
  294ILE    HD3 4211   4.009   3.090   7.228  1.7337  0.2717  0.4476
  294ILE      C 4212   4.341   2.909   7.441  0.1227  0.3495  0.2444
  294ILE      O 4213   4.288   2.836   7.524 -0.3880 -0.2651 -0.6043
  295VAL      N 4214   4.475   2.915   7.436  0.1723 -0.8750 -0.3742
  295VAL     HN 4215   4.523   2.950   7.356  1.2765 -1.7652 -0.1334
  295VAL     CA 4216   4.562   2.846   7.527  0.1334 -0.0774  0.2867
  295VAL     HA 4217   4.528   2.744   7.518 -0.7216 -0.0455  2.5583
  295VAL     CB 4218   4.705   2.851   7.481 -0.1009  0.1738 -0.4350
  295VAL     HB 4219   4.726   2.956   7.449  2.0286 -0.0529  0.0874
  295VAL    CG1 4220   4.816   2.832   7.586 -0.0784  0.0956 -0.4738
  295VAL   HG11 4221   4.806   2.735   7.641 -1.1285 -0.2030 -1.1475
  295VAL   HG12 4222   4.810   2.922   7.650  0.0150 -0.1661 -0.0894
  295VAL   HG13 4223   4.919   2.827   7.545  1.9269 -1.3337  4.0976
  295VAL    CG2 4224   4.720   2.758   7.360 -0.0228 -0.5664  0.1415
  295VAL   HG21 4225   4.644   2.794   7.287 -0.5102  1.0395  1.3845
  295VAL   HG22 4226   4.692   2.656   7.394  0.6827 -1.5692 -2.0872
  295VAL   HG23 4227   4.821   2.762   7.313  0.3691 -0.0164  1.0036
  295VAL      C 4228   4.545   2.872   7.672 -0.1910  0.4630  0.1528
  295VAL      O 4229   4.549   2.784   7.758  0.5653  0.4434  0.0999
  296HSD      N 4230   4.523   3.001   7.705 -0.6837  0.3631  0.2299
  296HSD     HN 4231   4.533   3.071   7.634  1.7123  0.8239  0.9156
  296HSD     CA 4232   4.507   3.050   7.838  0.0478  0.1724  0.3938
  296HSD     HA 4233   4.585   3.007   7.899  0.7953  0.4852 -0.3137
  296HSD     CB 4234   4.532   3.202   7.846  0.2783  0.1688 -0.1813
  296HSD    HB1 4235   4.492   3.245   7.940  0.4491 -1.2874  0.5953
  296HSD    HB2 4236   4.477   3.244   7.760 -1.0695 -1.8531 -0.3817
  296HSD    ND1 4237   4.772   3.172   7.929  0.4219  0.1542 -0.1773
  296HSD    HD1 4238   4.752   3.126   8.015  0.0093  1.2994  0.3660
  296HSD     CG 4239   4.679   3.234   7.848  0.2271  0.3843  0.2200
  296HSD    CE1 4240   4.892   3.229   7.900  0.6854 -0.4371 -0.2702
  296HSD    HE1 4241   4.979   3.190   7.952  0.5145 -0.7104 -0.1854
  296HSD    NE2 4242   4.876   3.328   7.813 -0.1490 -0.0834  0.2657
  296HSD    CD2 4243   4.744   3.328   7.775 -0.0302  0.2779 -0.1499
  296HSD    HD2 4244   4.704   3.398   7.702  2.5855  2.9628  0.7844
  296HSD      C 4245   4.375   3.019   7.900 -0.0598 -0.2137 -0.0245
  296HSD      O 4246   4.354   3.013   8.021 -0.3519 -0.7835 -0.0998
  297VAL      N 4247   4.271   2.996   7.819 -0.1133  0.0608 -0.0326
  297VAL     HN 4248   4.281   3.008   7.720  0.6817 -0.8492 -0.0816
  297VAL     CA 4249   4.149   2.936   7.864 -0.1561  0.2327  0.0820
  297VAL     HA 4250   4.119   2.991   7.953  2.3833 -0.9452  1.7936
  297VAL     CB 4251   4.042   2.944   7.759  0.3402 -0.2506 -0.4652
  297VAL     HB 4252   4.083   2.896   7.668 -1.3491 -2.6633 -0.0625
  297VAL    CG1 4253   3.913   2.870   7.797 -0.1561  0.9811  0.3027
  297VAL   HG11 4254   3.830   2.903   7.730  0.0914  1.3925  0.1994
  297VAL   HG12 4255   3.883   2.908   7.897 -0.2146  0.2924  0.5514
  297VAL   HG13 4256   3.927   2.760   7.791  0.7535  1.1287 -0.5220
  297VAL    CG2 4257   4.008   3.090   7.726 -0.4130 -0.2569  0.2434
  297VAL   HG21 4258   3.956   3.135   7.813 -1.4848 -2.4196  0.7955
  297VAL   HG22 4259   3.932   3.093   7.645 -1.7044  0.4658  1.4403
  297VAL   HG23 4260   4.096   3.151   7.697 -1.4872  1.2303  0.0381
  297VAL      C 4261   4.165   2.794   7.906 -0.3122  0.1150 -0.2553
  297VAL      O 4262   4.120   2.744   8.009 -0.2439  0.1879 -0.1911
  298ILE      N 4263   4.235   2.721   7.817  0.0033 -0.1536  0.2070
  298ILE     HN 4264   4.289   2.753   7.740  1.1524  1.8398  1.7520
  298ILE     CA 4265   4.253   2.581   7.840  0.1502 -0.1948 -0.1575
  298ILE     HA 4266   4.160   2.535   7.869 -2.0355  2.5962 -2.2066
  298ILE     CB 4267   4.299   2.525   7.708  0.2573  0.7586 -0.5305
  298ILE     HB 4268   4.378   2.594   7.671  1.2708  0.8206  1.6047
  298ILE    CG2 4269   4.347   2.381   7.732 -0.6146  0.5080 -0.2370
  298ILE   HG21 4270   4.263   2.321   7.772  1.6641 -1.5278  1.7696
  298ILE   HG22 4271   4.425   2.365   7.809 -0.5043 -0.7895 -0.6017
  298ILE   HG23 4272   4.375   2.321   7.642  0.7216 -0.2272  0.6418
  298ILE    CG1 4273   4.182   2.505   7.609  0.1276 -0.0533 -0.2175
  298ILE   HG11 4274   4.124   2.597   7.590 -1.8056 -1.5783 -2.1800
  298ILE   HG12 4275   4.113   2.439   7.666 -2.1238  1.6326 -0.8542
  298ILE     CD 4276   4.218   2.448   7.472 -0.1934  0.1672 -0.3926
  298ILE    HD1 4277   4.241   2.340   7.475 -0.0707  0.1938 -0.3567
  298ILE    HD2 4278   4.303   2.509   7.434 -1.0912  1.3819 -0.5224
  298ILE    HD3 4279   4.132   2.458   7.402 -0.1881  0.7675 -0.3261
  298ILE      C 4280   4.347   2.552   7.952  0.6348 -0.3019 -0.5880
  298ILE      O 4281   4.322   2.457   8.025  0.0073  0.2134 -0.1252
  299GLN      N 4282   4.455   2.628   7.980  0.2393  0.0225  0.0715
  299GLN     HN 4283   4.478   2.708   7.926  1.1904 -1.0201 -1.1223
  299GLN     CA 4284   4.546   2.604   8.088  0.1098 -0.5992  0.0499
  299GLN     HA 4285   4.505   2.517   8.136 -0.2633 -0.4314  0.0421
  299GLN     CB 4286   4.681   2.571   8.024  0.1477  0.0204 -0.1935
  299GLN    HB1 4287   4.752   2.556   8.108  1.1687 -1.2389 -1.2382
  299GLN    HB2 4288   4.715   2.655   7.958  2.8370  0.8479  2.0467
  299GLN     CG 4289   4.690   2.448   7.934  0.2182  0.0609 -0.2430
  299GLN    HG1 4290   4.784   2.453   7.874 -0.8985  1.0537 -1.9888
  299GLN    HG2 4291   4.602   2.446   7.868  0.2650  3.3383 -0.5272
  299GLN     CD 4292   4.692   2.325   8.025  0.2246  0.3176  0.1076
  299GLN    OE1 4293   4.789   2.253   8.045 -0.2486 -0.2466  0.3988
  299GLN    NE2 4294   4.568   2.296   8.073  0.1374 -0.1699 -0.3924
  299GLN   HE21 4295   4.567   2.213   8.129 -0.8787  1.0817  1.5603
  299GLN   HE22 4296   4.495   2.348   8.031  0.8613  0.0518 -1.4078
  299GLN      C 4297   4.551   2.724   8.177  0.3138 -0.3029 -0.3595
  299GLN      O 4298   4.536   2.838   8.133  0.2525  0.0824  0.6389
  300ASP      N 4299   4.555   2.697   8.308  0.8570 -0.4202 -0.3988
  300ASP     HN 4300   4.550   2.600   8.333 -3.2606 -0.5833 -1.0848
  300ASP     CA 4301   4.534   2.794   8.411 -0.0993 -0.4119 -0.5916
  300ASP     HA 4302   4.486   2.876   8.361 -0.5666 -0.3817 -0.1055
  300ASP     CB 4303   4.448   2.743   8.529 -0.2268 -0.1742 -0.5814
  300ASP    HB1 4304   4.427   2.831   8.594 -0.9450 -0.7258 -0.0610
  300ASP    HB2 4305   4.495   2.671   8.599 -0.9275  0.6408  0.7729
  300ASP     CG 4306   4.309   2.699   8.485 -0.2401 -0.4936 -0.2152
  300ASP    OD1 4307   4.255   2.760   8.390 -0.2041  0.2100  0.2098
  300ASP    OD2 4308   4.249   2.611   8.552 -0.3429 -0.0827  0.2372
  300ASP      C 4309   4.666   2.840   8.462 -0.3785 -0.3993  0.1441
  300ASP      O 4310   4.755   2.758   8.485  0.3168  0.3296  0.1189
  301ASN      N 4311   4.687   2.972   8.480  0.3250 -0.4580 -0.1704
  301ASN     HN 4312   4.615   3.035   8.452  1.1116  0.7092  0.3648
  301ASN     CA 4313   4.795   3.025   8.557  0.0491 -0.1923  0.0335
  301ASN     HA 4314   4.762   3.127   8.571 -0.1194  0.0996 -2.1674
  301ASN     CB 4315   4.797   2.968   8.700  0.1811  0.1469  0.1678
  301ASN    HB1 4316   4.877   3.018   8.759 -0.4879 -1.4390  2.5335
  301ASN    HB2 4317   4.832   2.863   8.695  2.3318  0.8548 -0.7014
  301ASN     CG 4318   4.668   2.995   8.776  0.5781 -0.0047  0.9002
  301ASN    OD1 4319   4.596   3.088   8.742  0.4953 -0.2937  0.2699
  301ASN    ND2 4320   4.627   2.903   8.868  0.0263 -0.1929  0.4762
  301ASN   HD21 4321   4.539   2.917   8.912  0.3665  2.2157  0.5181
  301ASN   HD22 4322   4.672   2.814   8.871  0.5053 -0.0374 -1.2071
  301ASN      C 4323   4.926   3.035   8.487  0.1034 -0.6080  0.0742
  301ASN      O 4324   5.032   3.044   8.549 -0.0059  0.3549  0.1414
  302LEU      N 4325   4.920   3.044   8.353 -0.1485  0.2708  0.1363
  302LEU     HN 4326   4.834   3.056   8.304 -0.7469 -2.0822  0.4977
  302LEU     CA 4327   5.034   3.054   8.267 -0.3142 -0.2530 -0.1510
  302LEU     HA 4328   5.124   3.036   8.324 -1.5962 -0.0632  2.0681
  302LEU     CB 4329   5.031   2.956   8.149 -0.3434 -0.3369 -0.0785
  302LEU    HB1 4330   5.126   2.978   8.098 -1.3312  2.0701 -1.0240
  302LEU    HB2 4331   4.950   2.972   8.075 -0.9624  0.7526  0.8008
  302LEU     CG 4332   5.004   2.810   8.189 -0.7012 -0.3004 -0.1760
  302LEU     HG 4333   4.907   2.798   8.241  0.1545  0.9278  1.8447
  302LEU    CD1 4334   4.998   2.720   8.064 -0.3147 -0.3336 -0.1729
  302LEU   HD11 4335   4.973   2.613   8.075 -1.4777 -0.0144  0.4698
  302LEU   HD12 4336   5.099   2.721   8.018  0.7251 -0.7469  1.9744
  302LEU   HD13 4337   4.927   2.754   7.986  0.3816  1.3994 -0.1034
  302LEU    CD2 4338   5.108   2.752   8.287 -0.8584 -0.4463 -0.0937
  302LEU   HD21 4339   5.205   2.757   8.232 -0.5368  0.4392  0.5200
  302LEU   HD22 4340   5.082   2.647   8.312 -1.2154  0.0588  1.8047
  302LEU   HD23 4341   5.123   2.811   8.380 -0.2797 -0.5528 -0.1126
  302LEU      C 4342   5.041   3.193   8.214  0.0301 -0.2919 -0.2070
  302LEU      O 4343   5.104   3.223   8.113 -0.0550 -0.2840 -0.2577
  303ILE      N 4344   4.965   3.282   8.280 -0.0662 -0.3328 -0.2647
  303ILE     HN 4345   4.935   3.273   8.375  2.1799 -0.0606  0.5371
  303ILE     CA 4346   4.940   3.413   8.228  0.0965 -0.0074  0.4632
  303ILE     HA 4347   4.927   3.407   8.121 -2.2236 -0.6685  0.7227
  303ILE     CB 4348   4.811   3.477   8.269 -0.1319 -0.2315  0.0978
  303ILE     HB 4349   4.809   3.586   8.248  0.4490 -0.3666 -0.6845
  303ILE    CG2 4350   4.711   3.393   8.188 -0.2413  0.1272 -0.1441
  303ILE   HG21 4351   4.604   3.418   8.207  0.1177 -0.4360  3.1153
  303ILE   HG22 4352   4.722   3.285   8.215 -0.2782  0.2367  0.3233
  303ILE   HG23 4353   4.721   3.403   8.078  0.0011  0.2488 -0.1082
  303ILE    CG1 4354   4.786   3.458   8.419 -0.6232  0.1750  0.0703
  303ILE   HG11 4355   4.882   3.495   8.463  1.0691 -0.8493 -2.5197
  303ILE   HG12 4356   4.778   3.352   8.452 -0.0409  0.2484  0.4675
  303ILE     CD 4357   4.666   3.541   8.464 -0.2568  0.8517 -0.1780
  303ILE    HD1 4358   4.692   3.648   8.473  0.3368  0.7691 -0.8290
  303ILE    HD2 4359   4.629   3.505   8.563 -2.5514  1.7196 -0.6530
  303ILE    HD3 4360   4.590   3.530   8.383  2.2851  0.7533 -2.7025
  303ILE      C 4361   5.051   3.510   8.249  0.4656 -0.2139 -0.4633
  303ILE      O 4362   5.095   3.530   8.362 -0.2864 -0.4946 -0.1136
  304ARG      N 4363   5.101   3.573   8.141  0.5215 -0.1372 -0.3927
  304ARG     HN 4364   5.068   3.559   8.048 -1.6365  1.6761  0.0161
  304ARG     CA 4365   5.196   3.680   8.148 -0.0189  0.3161  0.0739
  304ARG     HA 4366   5.203   3.716   8.250  0.8811  0.8609 -0.1738
  304ARG     CB 4367   5.340   3.647   8.107 -0.1059 -0.0020  0.0220
  304ARG    HB1 4368   5.403   3.736   8.125  1.8481 -1.4813  0.8595
  304ARG    HB2 4369   5.347   3.609   8.003 -0.1058  0.6689 -0.2247
  304ARG     CG 4370   5.406   3.544   8.199 -0.4047 -0.2846 -0.0757
  304ARG    HG1 4371   5.343   3.453   8.197 -0.7772 -0.1477  2.1831
  304ARG    HG2 4372   5.385   3.570   8.305  0.0197 -0.2297 -0.0038
  304ARG     CD 4373   5.553   3.515   8.168 -0.2946 -0.1199  0.2790
  304ARG    HD1 4374   5.571   3.495   8.060  0.5980  2.0760 -0.0299
  304ARG    HD2 4375   5.590   3.431   8.230 -0.6238 -1.3840 -1.1763
  304ARG     NE 4376   5.626   3.639   8.207  0.1298 -0.3115  0.0960
  304ARG     HE 4377   5.580   3.707   8.264 -0.0015 -0.8432  0.6393
  304ARG     CZ 4378   5.751   3.678   8.167  0.1304 -0.1406  0.2631
  304ARG    NH1 4379   5.825   3.588   8.097 -0.0250 -0.2168  0.1956
  304ARG   HH11 4380   5.807   3.491   8.111 -1.4519 -0.2058 -1.2143
  304ARG   HH12 4381   5.918   3.618   8.075 -0.9401  1.7547 -1.3002
  304ARG    NH2 4382   5.803   3.802   8.191  0.1177 -0.0983  0.0780
  304ARG   HH21 4383   5.887   3.829   8.142  0.4414 -0.3503  0.4942
  304ARG   HH22 4384   5.737   3.871   8.220 -0.4564 -0.2131 -0.8988
  304ARG      C 4385   5.151   3.794   8.064  0.0956  0.1059 -0.2716
  304ARG      O 4386   5.162   3.796   7.941 -0.3535  0.3641 -0.3054
  305LYS      N 4387   5.101   3.899   8.131  0.4346  0.0163  0.1289
  305LYS     HN 4388   5.094   3.885   8.229 -2.0676 -0.2566 -0.0269
  305LYS     CA 4389   5.060   4.021   8.069  0.2317  0.0076  0.2466
  305LYS     HA 4390   4.967   3.996   8.019  0.1340 -0.3356  0.5949
  305LYS     CB 4391   5.011   4.122   8.174  0.3119  0.2452  0.0575
  305LYS    HB1 4392   5.081   4.122   8.260 -1.0453  1.4576  1.2224
  305LYS    HB2 4393   4.920   4.080   8.223  0.1566 -0.3168 -0.6926
  305LYS     CG 4394   4.994   4.270   8.140 -0.2285  0.0437 -0.5740
  305LYS    HG1 4395   4.916   4.280   8.061  1.5525  0.9372 -2.3038
  305LYS    HG2 4396   5.090   4.312   8.103  0.1529 -0.2424  0.0645
  305LYS     CD 4397   4.939   4.340   8.264 -0.0481 -0.5884 -0.1325
  305LYS    HD1 4398   5.001   4.317   8.353  0.6119 -0.5615 -0.5775
  305LYS    HD2 4399   4.838   4.296   8.275  0.2695 -1.1428  0.6395
  305LYS     CE 4400   4.927   4.493   8.262 -0.0806 -0.5851  0.2515
  305LYS    HE1 4401   4.849   4.523   8.189 -0.0044  0.0514  0.4291
  305LYS    HE2 4402   5.024   4.547   8.254 -1.0269  0.9189 -1.7499
  305LYS     NZ 4403   4.869   4.536   8.391 -0.0586  0.4715 -0.0809
  305LYS    HZ1 4404   4.765   4.534   8.400 -0.1689 -0.0320 -1.3234
  305LYS    HZ2 4405   4.901   4.632   8.411  1.8422 -0.0064 -0.6839
  305LYS    HZ3 4406   4.905   4.486   8.475  0.1754  3.4912  1.7294
  305LYS      C 4407   5.159   4.082   7.976  0.3292 -0.0431  0.3168
  305LYS      O 4408   5.129   4.105   7.859 -0.6141  0.2153  0.5985
  306GLU      N 4409   5.285   4.098   8.019  0.5768  0.1339 -0.4613
  306GLU     HN 4410   5.316   4.090   8.113  1.0625  0.2352 -0.6111
  306GLU     CA 4411   5.387   4.158   7.938  0.4000  0.6971 -0.2766
  306GLU     HA 4412   5.350   4.252   7.899  1.3509  1.2097  0.0259
  306GLU     CB 4413   5.499   4.200   8.035  0.4480  0.3928 -0.1988
  306GLU    HB1 4414   5.450   4.262   8.113  1.4989 -0.8519  1.4980
  306GLU    HB2 4415   5.577   4.255   7.978 -1.1134  1.4296 -1.4427
  306GLU     CG 4416   5.584   4.086   8.090  0.2623  0.2664 -0.1706
  306GLU    HG1 4417   5.686   4.126   8.106  0.0047  0.5300  0.8818
  306GLU    HG2 4418   5.586   3.990   8.035 -4.6824 -0.6979  0.8742
  306GLU     CD 4419   5.527   4.037   8.223 -0.1656  0.0698 -0.4259
  306GLU    OE1 4420   5.423   4.080   8.280 -0.0574 -0.1316 -0.0797
  306GLU    OE2 4421   5.592   3.945   8.278 -0.2230  0.0194 -0.4424
  306GLU      C 4422   5.425   4.088   7.811 -0.3333 -0.1142 -0.0595
  306GLU      O 4423   5.469   4.151   7.715 -0.3942  0.1569  0.0879
  307VAL      N 4424   5.415   3.954   7.805  0.3340 -0.1872  0.3833
  307VAL     HN 4425   5.383   3.906   7.886  0.1568  1.5766  1.4259
  307VAL     CA 4426   5.436   3.866   7.694 -0.3153  0.2686 -0.1055
  307VAL     HA 4427   5.526   3.891   7.640 -0.9911 -1.3815 -2.0764
  307VAL     CB 4428   5.457   3.725   7.740  0.2081  0.2646 -0.3517
  307VAL     HB 4429   5.366   3.698   7.798 -0.1719  0.7054 -0.7419
  307VAL    CG1 4430   5.475   3.633   7.618 -1.0477  0.3326 -0.6028
  307VAL   HG11 4431   5.510   3.691   7.530  0.3779 -2.9948 -2.4019
  307VAL   HG12 4432   5.389   3.568   7.592  1.8258 -3.6039 -1.1688
  307VAL   HG13 4433   5.556   3.559   7.637 -1.4877 -0.1661 -0.6681
  307VAL    CG2 4434   5.572   3.716   7.843 -0.5120 -1.1677  0.3544
  307VAL   HG21 4435   5.526   3.755   7.937 -3.4661  0.6579 -1.6629
  307VAL   HG22 4436   5.663   3.771   7.812 -0.7179 -1.1510 -0.2337
  307VAL   HG23 4437   5.598   3.610   7.865 -0.3433 -0.8530  1.7885
  307VAL      C 4438   5.317   3.867   7.605  0.0036  0.1921 -0.5309
  307VAL      O 4439   5.333   3.856   7.483 -0.3232  0.1219 -0.5683
  308TYR      N 4440   5.196   3.883   7.661  0.3504  0.0025  0.2841
  308TYR     HN 4441   5.183   3.880   7.760  1.3406 -0.5748  0.4030
  308TYR     CA 4442   5.076   3.889   7.583  0.1994  0.5544  0.5566
  308TYR     HA 4443   5.095   3.815   7.507 -0.6576 -0.7011  1.5338
  308TYR     CB 4444   4.963   3.845   7.678  0.3726  0.0514  0.5289
  308TYR    HB1 4445   4.955   3.926   7.753 -0.6328  0.5957 -0.1590
  308TYR    HB2 4446   4.995   3.750   7.726 -0.0131 -0.5519 -0.3711
  308TYR     CG 4447   4.824   3.822   7.630  0.3484  0.0694  0.5911
  308TYR    CD1 4448   4.777   3.701   7.586 -0.6339  0.4841  0.4728
  308TYR    HD1 4449   4.848   3.620   7.575 -0.7056  0.4958 -0.0957
  308TYR    CE1 4450   4.645   3.688   7.549 -0.3041  0.0872 -0.5985
  308TYR    HE1 4451   4.613   3.591   7.514 -0.3373  0.1190 -0.6578
  308TYR     CZ 4452   4.563   3.799   7.544  0.0972  0.3795 -0.8169
  308TYR     OH 4453   4.432   3.780   7.496 -0.4347  0.6384  0.4703
  308TYR     HH 4454   4.396   3.856   7.450 -0.3247 -0.7086 -2.0677
  308TYR    CD2 4455   4.738   3.929   7.632 -0.1431 -0.3056 -0.1643
  308TYR    HD2 4456   4.781   4.021   7.669 -2.2331  0.2907  0.9405
  308TYR    CE2 4457   4.609   3.922   7.583 -0.4076  0.1834  0.4512
  308TYR    HE2 4458   4.542   4.007   7.588  0.4130  0.8435  0.5342
  308TYR      C 4459   5.050   4.018   7.514 -0.1151  0.1994  0.0023
  308TYR      O 4460   4.984   4.025   7.410 -0.4594 -0.2033  0.1963
  309ILE      N 4461   5.094   4.127   7.580  0.6496 -0.0628 -0.0664
  309ILE     HN 4462   5.145   4.115   7.666  2.5947  4.1043 -0.3830
  309ILE     CA 4463   5.091   4.260   7.530 -0.3799 -0.1789 -0.3280
  309ILE     HA 4464   4.993   4.289   7.494 -0.7470 -0.0231  0.7732
  309ILE     CB 4465   5.130   4.368   7.627  0.0870 -0.5020 -0.1551
  309ILE     HB 4466   5.222   4.342   7.684 -0.4269 -3.5289 -0.5020
  309ILE    CG2 4467   5.154   4.509   7.572  0.2378 -0.4778 -0.0291
  309ILE   HG21 4468   5.246   4.513   7.509  0.7901  1.5960  0.8359
  309ILE   HG22 4469   5.159   4.584   7.654  3.0780  1.3061 -1.6533
  309ILE   HG23 4470   5.064   4.533   7.511  0.8425  1.4992 -0.2173
  309ILE    CG1 4471   5.019   4.374   7.734  0.3439 -0.4920  0.1113
  309ILE   HG11 4472   4.984   4.272   7.758 -1.7127  0.1119 -0.1333
  309ILE   HG12 4473   4.931   4.422   7.686  1.6412  1.3211 -0.6089
  309ILE     CD 4474   5.055   4.445   7.865 -0.5187 -0.9340  0.5907
  309ILE    HD1 4475   5.098   4.547   7.860 -2.3848 -0.1495 -0.8431
  309ILE    HD2 4476   5.121   4.379   7.925 -0.1770 -1.7804 -0.6652
  309ILE    HD3 4477   4.970   4.456   7.936 -0.3981 -0.7306  0.7036
  309ILE      C 4478   5.178   4.266   7.409  0.2414  0.6710  0.1428
  309ILE      O 4479   5.141   4.328   7.309 -0.0768  0.1555 -0.0710
  310LEU      N 4480   5.296   4.202   7.415  0.1444  0.4543 -0.1848
  310LEU     HN 4481   5.326   4.156   7.499 -0.4739  0.2387 -0.0736
  310LEU     CA 4482   5.377   4.187   7.299  0.2608  0.2966 -0.0841
  310LEU     HA 4483   5.390   4.291   7.269 -2.4345  0.8848  0.5376
  310LEU     CB 4484   5.514   4.124   7.326  0.1173 -0.2101 -0.5346
  310LEU    HB1 4485   5.495   4.025   7.374  0.0809  0.9560  1.9872
  310LEU    HB2 4486   5.552   4.199   7.398 -1.6690 -1.2805  1.6378
  310LEU     CG 4487   5.609   4.096   7.208  0.2778  0.0046 -0.4543
  310LEU     HG 4488   5.554   4.047   7.125 -0.3252  0.0296 -0.0726
  310LEU    CD1 4489   5.652   4.235   7.157 -0.3408  0.4389  0.1981
  310LEU   HD11 4490   5.713   4.218   7.066 -1.1659 -2.3230  0.0848
  310LEU   HD12 4491   5.700   4.298   7.235  1.6574  2.4811 -2.4737
  310LEU   HD13 4492   5.558   4.286   7.125  0.1396  0.6311 -0.9347
  310LEU    CD2 4493   5.728   4.006   7.246 -0.1087 -0.5119 -0.4627
  310LEU   HD21 4494   5.702   3.902   7.276  0.3411 -0.0029  1.9494
  310LEU   HD22 4495   5.774   4.062   7.331 -0.9773  1.5917 -1.3030
  310LEU   HD23 4496   5.806   3.995   7.168 -0.4134  0.2793 -0.8949
  310LEU      C 4497   5.310   4.124   7.182 -0.4407  0.4775  0.2139
  310LEU      O 4498   5.310   4.176   7.070  0.7512  0.0062 -0.0221
  311LEU      N 4499   5.238   4.012   7.198 -0.1715  0.3098  0.2655
  311LEU     HN 4500   5.233   3.965   7.286 -0.9798  0.6545  0.4088
  311LEU     CA 4501   5.168   3.951   7.089  0.4581 -0.0197  0.0400
  311LEU     HA 4502   5.234   3.952   7.004 -1.7049  1.3027 -1.7322
  311LEU     CB 4503   5.117   3.813   7.136  0.1820  0.1046  0.1127
  311LEU    HB1 4504   5.067   3.756   7.055 -0.7421 -0.6656  1.2022
  311LEU    HB2 4505   5.047   3.831   7.220 -0.4475  0.4094 -0.4703
  311LEU     CG 4506   5.230   3.718   7.178  0.3345  0.2013 -0.0728
  311LEU     HG 4507   5.300   3.757   7.255  0.4696 -1.0563  0.4748
  311LEU    CD1 4508   5.172   3.592   7.245 -0.0519  0.4764  0.1125
  311LEU   HD11 4509   5.104   3.622   7.328 -1.8854 -1.3656 -0.6446
  311LEU   HD12 4510   5.252   3.533   7.296 -1.4059  0.8807  2.8755
  311LEU   HD13 4511   5.111   3.524   7.183 -0.7189  1.2857 -0.1300
  311LEU    CD2 4512   5.323   3.679   7.062 -0.5236 -0.5834 -0.5051
  311LEU   HD21 4513   5.390   3.596   7.093  0.5046  0.5058  0.2405
  311LEU   HD22 4514   5.381   3.773   7.061 -1.2786 -0.0780  0.8439
  311LEU   HD23 4515   5.282   3.657   6.961  1.0024  1.6847 -1.7127
  311LEU      C 4516   5.057   4.029   7.027  0.8820  0.4796 -0.0939
  311LEU      O 4517   5.016   4.023   6.911  0.8854 -0.1974 -0.0630
  312ASN      N 4518   4.984   4.109   7.108  0.7023 -0.1094  0.3340
  312ASN     HN 4519   4.993   4.106   7.207 -0.9926 -1.2366  0.4985
  312ASN     CA 4520   4.890   4.209   7.068  0.7411 -0.1528  0.1289
  312ASN     HA 4521   4.817   4.161   7.006  0.2433 -0.8575  1.2259
  312ASN     CB 4522   4.821   4.253   7.198 -0.0971  0.0761 -0.3917
  312ASN    HB1 4523   4.887   4.317   7.260  0.9562 -2.3045  1.0769
  312ASN    HB2 4524   4.821   4.162   7.261  1.7278  0.8282  0.7574
  312ASN     CG 4525   4.692   4.334   7.186 -0.4801 -0.3769  0.5287
  312ASN    OD1 4526   4.666   4.418   7.272  0.4905 -0.2113  0.6722
  312ASN    ND2 4527   4.615   4.320   7.075  0.3078 -0.0760 -0.0711
  312ASN   HD21 4528   4.542   4.385   7.053  0.6260  0.8587  1.4369
  312ASN   HD22 4529   4.631   4.245   7.011 -0.9012  0.2405 -0.7724
  312ASN      C 4530   4.947   4.320   6.987  0.4112  0.0395  0.1589
  312ASN      O 4531   4.889   4.360   6.886  0.0404 -0.2020  0.2765
  313TRP      N 4532   5.070   4.360   7.023  0.3029  0.2167  0.3350
  313TRP     HN 4533   5.127   4.314   7.091  0.3469 -0.4573 -0.1569
  313TRP     CA 4534   5.134   4.469   6.955 -0.0092  0.4747  0.4537
  313TRP     HA 4535   5.057   4.543   6.937 -1.8085 -1.2723  0.5270
  313TRP     CB 4536   5.243   4.535   7.041  0.6747 -0.0519  0.0031
  313TRP    HB1 4537   5.335   4.570   6.990  0.8139  0.5156  0.6315
  313TRP    HB2 4538   5.270   4.464   7.123 -2.4667  0.1745  1.4029
  313TRP     CG 4539   5.197   4.661   7.108  0.2949  0.0193 -0.3863
  313TRP    CD1 4540   5.121   4.662   7.221  0.9805 -0.6583  0.0959
  313TRP    HD1 4541   5.111   4.576   7.286 -2.6331 -0.1838  0.3794
  313TRP    NE1 4542   5.095   4.794   7.250  0.8442 -0.6532 -0.0487
  313TRP    HE1 4543   5.045   4.834   7.324 -1.9356  0.5687 -2.4094
  313TRP    CE2 4544   5.138   4.874   7.148  0.8067 -0.2127  0.2808
  313TRP    CD2 4545   5.211   4.795   7.062 -0.0919 -0.0347 -0.6683
  313TRP    CE3 4546   5.269   4.844   6.949  0.4057 -0.0729 -0.4330
  313TRP    HE3 4547   5.311   4.778   6.874 -3.8399 -0.9202 -2.3633
  313TRP    CZ3 4548   5.249   4.977   6.920 -0.1158 -0.1532 -0.4458
  313TRP    HZ3 4549   5.291   5.020   6.830  0.1072  0.9770  0.1841
  313TRP    CZ2 4550   5.131   5.009   7.129  0.3071 -0.3017 -0.1975
  313TRP    HZ2 4551   5.065   5.068   7.190  1.1225  1.1651 -0.6696
  313TRP    CH2 4552   5.188   5.056   7.013  0.4237 -0.1609 -0.0827
  313TRP    HH2 4553   5.180   5.161   6.986  1.1027  0.0674  0.5464
  313TRP      C 4554   5.194   4.435   6.823  0.1870  0.5130  0.5334
  313TRP      O 4555   5.206   4.525   6.740  0.1085  0.5975  0.6138
  314ILE      N 4556   5.221   4.307   6.791 -0.3162  0.6008 -0.2731
  314ILE     HN 4557   5.200   4.236   6.858  0.0610 -0.1392 -0.9208
  314ILE     CA 4558   5.249   4.257   6.660 -0.2273 -0.1990  0.0465
  314ILE     HA 4559   5.336   4.310   6.625 -1.2105  0.0275 -2.2068
  314ILE     CB 4560   5.302   4.117   6.663 -0.2307 -0.2013  0.0389
  314ILE     HB 4561   5.223   4.052   6.707 -0.9856  0.3843 -0.4410
  314ILE    CG2 4562   5.330   4.059   6.524  0.1747 -0.3536  0.1841
  314ILE   HG21 4563   5.376   3.958   6.532 -0.9783 -0.8148  1.4059
  314ILE   HG22 4564   5.388   4.131   6.463 -1.6035  0.0111 -1.1568
  314ILE   HG23 4565   5.237   4.048   6.465  0.0625 -0.6321  0.4119
  314ILE    CG1 4566   5.425   4.111   6.755 -0.0450 -0.3224 -0.2171
  314ILE   HG11 4567   5.403   4.154   6.855  3.1915  0.6690  0.1960
  314ILE   HG12 4568   5.506   4.170   6.707 -1.6602  1.6821 -0.5881
  314ILE     CD 4569   5.478   3.968   6.771 -0.5091 -0.4921 -0.1800
  314ILE    HD1 4570   5.562   3.947   6.840  2.0292  0.3268 -2.8451
  314ILE    HD2 4571   5.520   3.925   6.678 -0.6142  1.3059 -1.1024
  314ILE    HD3 4572   5.393   3.899   6.791  0.4076 -1.5204  0.2589
  314ILE      C 4573   5.140   4.285   6.563  0.0766  0.7133 -0.0431
  314ILE      O 4574   5.162   4.331   6.451  0.3607 -0.0530 -0.3112
  315GLY      N 4575   5.013   4.270   6.606 -0.0288 -0.3162 -0.6592
  315GLY     HN 4576   5.013   4.217   6.690 -1.4472  0.3353 -0.2266
  315GLY     CA 4577   4.887   4.310   6.552 -0.0080  0.2412 -0.3076
  315GLY    HA1 4578   4.820   4.283   6.633  0.5528  0.7527  0.3311
  315GLY    HA2 4579   4.874   4.262   6.456  1.4816  2.0973 -1.4962
  315GLY      C 4580   4.857   4.455   6.539 -0.0515  0.3186  0.6017
  315GLY      O 4581   4.804   4.498   6.437  0.4465 -0.4700 -0.0036
  316TYR      N 4582   4.897   4.537   6.638  0.0080 -0.2970  1.0967
  316TYR     HN 4583   4.922   4.493   6.724  0.0958 -2.9098 -0.1917
  316TYR     CA 4584   4.910   4.679   6.628 -0.1196 -0.3317  0.3484
  316TYR     HA 4585   4.814   4.712   6.590  1.4057  2.1811 -1.6256
  316TYR     CB 4586   4.929   4.749   6.764 -0.6759  0.3749  0.0673
  316TYR    HB1 4587   4.934   4.859   6.752  0.0267  0.5947  2.0216
  316TYR    HB2 4588   5.022   4.723   6.817 -0.9667  0.7871  0.7991
  316TYR     CG 4589   4.812   4.728   6.854 -0.2726 -0.3863  0.4196
  316TYR    CD1 4590   4.681   4.729   6.814 -0.1252 -0.3107 -0.0649
  316TYR    HD1 4591   4.652   4.732   6.710  1.2579 -0.3486 -0.4594
  316TYR    CE1 4592   4.578   4.694   6.899  0.1582 -0.1474  0.3463
  316TYR    HE1 4593   4.476   4.689   6.866  0.7497 -2.5372 -1.4215
  316TYR     CZ 4594   4.610   4.689   7.033  0.3183  0.3939  0.3310
  316TYR     OH 4595   4.506   4.671   7.128 -0.0122 -0.5785 -0.1942
  316TYR     HH 4596   4.426   4.654   7.078  0.5298  2.2334 -2.3251
  316TYR    CD2 4597   4.842   4.716   6.988  0.5342 -0.8114  0.2048
  316TYR    HD2 4598   4.945   4.726   7.019  0.1524  1.2102  0.9399
  316TYR    CE2 4599   4.739   4.701   7.078  0.4230 -0.1794  0.1877
  316TYR    HE2 4600   4.762   4.702   7.183  0.4902  3.8645  0.2970
  316TYR      C 4601   5.014   4.726   6.533 -0.2903  0.3731  0.5041
  316TYR      O 4602   4.986   4.811   6.448 -0.2665 -0.0433  0.0773
  317VAL      N 4603   5.131   4.663   6.512 -0.2627  0.5471  0.1128
  317VAL     HN 4604   5.160   4.582   6.562 -2.0136 -2.1697 -2.9179
  317VAL     CA 4605   5.230   4.701   6.416 -0.0303 -0.4742 -0.0638
  317VAL     HA 4606   5.241   4.809   6.423  0.2044 -0.5335  0.5955
  317VAL     CB 4607   5.362   4.643   6.456  0.1982 -0.0963 -0.2602
  317VAL     HB 4608   5.348   4.536   6.482 -0.5902 -0.3178 -1.5140
  317VAL    CG1 4609   5.478   4.656   6.355  0.7930  0.6288  0.5045
  317VAL   HG11 4610   5.532   4.751   6.373  1.8018  0.0188  0.7463
  317VAL   HG12 4611   5.447   4.648   6.248  0.6092  1.7577  0.4598
  317VAL   HG13 4612   5.550   4.579   6.388  0.4777 -0.4137 -1.1028
  317VAL    CG2 4613   5.396   4.723   6.582 -0.1318 -0.6572  0.1897
  317VAL   HG21 4614   5.484   4.673   6.628 -0.7825 -0.9925  1.1051
  317VAL   HG22 4615   5.314   4.736   6.656 -2.0475  1.1842 -2.1100
  317VAL   HG23 4616   5.426   4.823   6.544  0.8471 -0.9035  0.2840
  317VAL      C 4617   5.199   4.679   6.272 -0.0714 -0.3776 -0.0694
  317VAL      O 4618   5.235   4.755   6.183  0.0486  0.0021  0.3033
  318ASN      N 4619   5.123   4.570   6.251 -0.6093  0.0508 -0.3834
  318ASN     HN 4620   5.109   4.507   6.328  2.7120  0.0910  0.4296
  318ASN     CA 4621   5.064   4.519   6.131 -0.2558 -0.5410 -0.3110
  318ASN     HA 4622   5.149   4.497   6.068 -0.4672 -1.9659 -0.1263
  318ASN     CB 4623   4.982   4.390   6.153 -0.4136 -0.3169  0.4499
  318ASN    HB1 4624   4.904   4.418   6.226  0.2464  0.0840  1.0178
  318ASN    HB2 4625   5.047   4.315   6.202 -0.8366 -0.4528  0.8117
  318ASN     CG 4626   4.909   4.313   6.044  0.2485 -0.3566  0.0254
  318ASN    OD1 4627   4.816   4.238   6.076 -0.4175  0.3194 -0.2961
  318ASN    ND2 4628   4.947   4.337   5.916 -0.0605  0.0375  0.0055
  318ASN   HD21 4629   4.901   4.296   5.837  1.1237 -0.7740 -0.3055
  318ASN   HD22 4630   5.022   4.402   5.903 -0.4847  0.8998  1.6209
  318ASN      C 4631   4.991   4.620   6.050  0.1671 -0.1277 -0.1818
  318ASN      O 4632   4.999   4.633   5.928 -0.0785  0.6297 -0.1224
  319SER      N 4633   4.915   4.707   6.119  0.4457  0.0915 -0.1501
  319SER     HN 4634   4.913   4.686   6.216  1.6590 -0.9589 -0.3346
  319SER     CA 4635   4.845   4.818   6.061 -0.3145 -0.2206  0.1516
  319SER     HA 4636   4.774   4.781   5.989  1.4226 -2.4774 -0.5211
  319SER     CB 4637   4.767   4.895   6.170 -0.4816 -0.1372 -0.0269
  319SER    HB1 4638   4.836   4.921   6.253  1.0262  1.7168 -1.7332
  319SER    HB2 4639   4.687   4.834   6.215 -0.7476  0.2339  0.0033
  319SER     OG 4640   4.694   5.008   6.127  0.0157  0.4387  0.6169
  319SER    HG1 4641   4.652   5.039   6.207  3.1012  2.2017  1.7372
  319SER      C 4642   4.928   4.920   5.990 -0.4818  0.3187  0.7193
  319SER      O 4643   4.892   4.965   5.881  0.2290  0.2849  0.4652
  320GLY      N 4644   5.048   4.949   6.044 -0.1015  0.4272 -0.1723
  320GLY     HN 4645   5.079   4.902   6.126  1.9328 -2.0865 -2.2106
  320GLY     CA 4646   5.159   5.010   5.978  0.3055  0.2627  0.3575
  320GLY    HA1 4647   5.233   5.016   6.057 -0.5188  1.2476  1.0784
  320GLY    HA2 4648   5.137   5.107   5.937  0.9971  0.3513  0.1830
  320GLY      C 4649   5.214   4.938   5.860 -0.0123  0.6032  0.0022
  320GLY      O 4650   5.261   5.009   5.770  0.0180  0.2278 -0.2773
  321PHE      N 4651   5.222   4.805   5.844 -0.2324  0.5930 -0.0290
  321PHE     HN 4652   5.177   4.750   5.914  1.2710 -1.1102 -0.3367
  321PHE     CA 4653   5.281   4.733   5.736 -0.1687  0.1877  0.2718
  321PHE     HA 4654   5.377   4.779   5.717  0.2017 -0.5333  0.3770
  321PHE     CB 4655   5.297   4.583   5.764  0.1479  0.2543  0.4619
  321PHE    HB1 4656   5.311   4.525   5.670  1.5599  0.6382  0.4201
  321PHE    HB2 4657   5.198   4.541   5.792  0.8671 -1.0987  1.0439
  321PHE     CG 4658   5.396   4.545   5.868  0.4229 -0.5774 -0.0901
  321PHE    CD1 4659   5.510   4.619   5.890 -0.0224 -0.0867  0.6004
  321PHE    HD1 4660   5.537   4.704   5.829  2.0101 -1.6465 -0.7917
  321PHE    CE1 4661   5.603   4.579   5.983  0.3589  0.0901  0.2985
  321PHE    HE1 4662   5.697   4.630   5.992  1.5816 -2.1024  0.8894
  321PHE     CZ 4663   5.579   4.471   6.065  0.0467  0.3853  0.5988
  321PHE     HZ 4664   5.658   4.449   6.136  1.3148  2.7840  0.0415
  321PHE    CD2 4665   5.377   4.433   5.945 -0.4749 -0.2502  0.1806
  321PHE    HD2 4666   5.292   4.375   5.914 -1.3480  1.0582  0.0523
  321PHE    CE2 4667   5.463   4.399   6.047  0.1776  0.3505 -0.1575
  321PHE    HE2 4668   5.442   4.318   6.116 -1.4503  0.0365 -0.9728
  321PHE      C 4669   5.205   4.735   5.608  0.3104  0.0138 -0.0154
  321PHE      O 4670   5.253   4.726   5.494 -0.1498  0.2923 -0.2322
  322ASN      N 4671   5.072   4.743   5.624  0.2766  0.1384 -0.3318
  322ASN     HN 4672   5.040   4.729   5.718  2.9351  0.9376  0.8070
  322ASN     CA 4673   4.967   4.737   5.528 -0.1843  0.3102  0.1533
  322ASN     HA 4674   4.977   4.642   5.478  0.0831  0.3054  0.2141
  322ASN     CB 4675   4.835   4.730   5.607 -0.4841  0.3967 -0.3345
  322ASN    HB1 4676   4.753   4.741   5.533 -0.8409 -2.0315 -0.3749
  322ASN    HB2 4677   4.838   4.819   5.673  1.7683  0.0380  0.1410
  322ASN     CG 4678   4.800   4.605   5.687 -0.8238  0.3190 -0.6018
  322ASN    OD1 4679   4.855   4.497   5.668 -0.3823  0.4819 -0.2906
  322ASN    ND2 4680   4.694   4.616   5.770 -0.6304  0.5964 -0.3876
  322ASN   HD21 4681   4.655   4.538   5.821  0.7802  1.5522  2.4004
  322ASN   HD22 4682   4.641   4.700   5.778 -1.0898  0.3385 -0.6808
  322ASN      C 4683   4.966   4.833   5.413  0.4131  0.1405  0.0012
  322ASN      O 4684   4.939   4.786   5.302  0.3099 -0.4064  0.2525
  323PRO      N 4685   5.001   4.957   5.423  0.7460  0.0227  0.3284
  323PRO     CD 4686   4.966   5.036   5.540 -0.4528 -0.3239  0.2165
  323PRO    HD1 4687   5.049   5.027   5.614 -1.4163 -1.4532  1.1896
  323PRO    HD2 4688   4.873   5.005   5.591 -0.3700 -0.9422  0.0032
  323PRO     CA 4689   5.022   5.046   5.312  0.4485  0.1987  0.4141
  323PRO     HA 4690   4.938   5.052   5.245  1.5022 -1.4080 -1.1244
  323PRO     CB 4691   5.033   5.187   5.370  0.5740  0.2532  0.2590
  323PRO    HB1 4692   4.996   5.257   5.293 -1.4259 -0.3837  0.5888
  323PRO    HB2 4693   5.138   5.213   5.398  1.6022 -3.2361  0.0987
  323PRO     CG 4694   4.944   5.181   5.495  0.0203 -0.3635 -0.1599
  323PRO    HG1 4695   4.963   5.259   5.572 -0.9106 -0.5846  0.3110
  323PRO    HG2 4696   4.838   5.189   5.461  0.4823  1.1603 -1.3697
  323PRO      C 4697   5.141   5.013   5.229  0.0060  0.2084 -0.2321
  323PRO      O 4698   5.135   5.040   5.109 -0.5699  0.2773 -0.1909
  324LEU      N 4699   5.249   4.961   5.290 -0.2001  0.1870  0.1160
  324LEU     HN 4700   5.253   4.940   5.387  1.0566  0.1524  0.0719
  324LEU     CA 4701   5.371   4.927   5.223 -0.2255 -0.2632  0.2956
  324LEU     HA 4702   5.388   5.008   5.154 -2.7355 -0.5045 -0.7132
  324LEU     CB 4703   5.490   4.898   5.316 -0.2838 -0.5816  0.2729
  324LEU    HB1 4704   5.572   4.868   5.248 -0.3870  1.5778 -0.9011
  324LEU    HB2 4705   5.468   4.817   5.388  0.6078  0.6343  2.0002
  324LEU     CG 4706   5.552   5.019   5.388 -0.2593 -0.5976  0.2773
  324LEU     HG 4707   5.638   4.967   5.436 -0.8951 -1.1497  0.8276
  324LEU    CD1 4708   5.603   5.125   5.289 -0.8859  0.1044  0.6984
  324LEU   HD11 4709   5.527   5.154   5.214  0.7459  1.6125 -0.4665
  324LEU   HD12 4710   5.693   5.078   5.243 -2.6919 -1.6384 -1.2429
  324LEU   HD13 4711   5.638   5.218   5.339  0.1611  0.6839 -1.0305
  324LEU    CD2 4712   5.453   5.082   5.487 -0.2008  0.1512 -0.1287
  324LEU   HD21 4713   5.411   5.010   5.560  1.8108 -1.3453 -0.3654
  324LEU   HD22 4714   5.375   5.133   5.427 -0.1294 -1.6744 -1.8972
  324LEU   HD23 4715   5.509   5.150   5.553 -1.7881 -1.2222  2.8191
  324LEU      C 4716   5.359   4.817   5.124 -0.2094  0.1625 -0.1838
  324LEU      O 4717   5.398   4.826   5.008 -0.0568  0.8801 -0.0801
  325ILE      N 4718   5.293   4.705   5.160  0.1885 -0.0873 -0.2303
  325ILE     HN 4719   5.262   4.693   5.254 -1.1520 -1.0734 -0.7622
  325ILE     CA 4720   5.258   4.592   5.079 -0.7377 -0.2754  0.4155
  325ILE     HA 4721   5.348   4.548   5.038  0.2348  2.1805 -0.2562
  325ILE     CB 4722   5.186   4.491   5.164 -0.2009 -0.5381  0.5633
  325ILE     HB 4723   5.101   4.538   5.218  0.4514 -0.8279  1.8905
  325ILE    CG2 4724   5.132   4.377   5.077 -0.5010 -0.6420  0.8841
  325ILE   HG21 4725   5.104   4.297   5.148  1.0735 -1.6965  0.3820
  325ILE   HG22 4726   5.214   4.345   5.009 -1.6189 -1.0471 -0.3017
  325ILE   HG23 4727   5.050   4.414   5.012  0.0180  1.2139  1.2204
  325ILE    CG1 4728   5.282   4.438   5.272  0.0439  0.3394  0.7907
  325ILE   HG11 4729   5.338   4.527   5.308  0.9585 -0.3833  1.2152
  325ILE   HG12 4730   5.349   4.371   5.212 -0.1759  1.1257 -0.3706
  325ILE     CD 4731   5.219   4.370   5.393 -0.0178 -0.2340  0.4404
  325ILE    HD1 4732   5.296   4.324   5.458 -0.0106  0.2464  0.7772
  325ILE    HD2 4733   5.160   4.283   5.357  2.2205 -2.0852  1.0297
  325ILE    HD3 4734   5.153   4.446   5.440 -0.5087  0.2274 -0.9541
  325ILE      C 4735   5.183   4.632   4.957 -0.2589  0.1783  0.2649
  325ILE      O 4736   5.189   4.565   4.855 -0.2845  0.2841  0.1938
  326TYR      N 4737   5.111   4.745   4.965 -0.7394 -0.1241  0.2753
  326TYR     HN 4738   5.090   4.807   5.040 -0.3467  1.1422 -0.6170
  326TYR     CA 4739   5.047   4.798   4.848 -0.1671 -0.2402 -0.0916
  326TYR     HA 4740   5.006   4.713   4.795 -0.5797  0.0212 -0.1966
  326TYR     CB 4741   4.918   4.875   4.881 -0.0036  0.0915 -0.2111
  326TYR    HB1 4742   4.877   4.936   4.798 -2.3883  0.1925  0.9626
  326TYR    HB2 4743   4.940   4.944   4.965 -2.7254  0.1774  0.5294
  326TYR     CG 4744   4.809   4.791   4.939  0.0752  0.3436  0.3106
  326TYR    CD1 4745   4.765   4.681   4.869  0.2727  0.4301  0.0477
  326TYR    HD1 4746   4.816   4.652   4.778 -0.8296  1.2553 -0.8581
  326TYR    CE1 4747   4.662   4.610   4.925  0.1620  0.0060 -0.6738
  326TYR    HE1 4748   4.631   4.519   4.875  0.6141 -1.2338  1.1884
  326TYR     CZ 4749   4.602   4.645   5.044  0.3900 -0.1569 -0.5082
  326TYR     OH 4750   4.498   4.563   5.094  0.4304  0.2210  0.2071
  326TYR     HH 4751   4.449   4.600   5.167 -2.0238  0.7363 -1.5694
  326TYR    CD2 4752   4.746   4.835   5.053  0.2312 -0.2417  0.6273
  326TYR    HD2 4753   4.786   4.923   5.101  0.3643 -1.0034  1.9449
  326TYR    CE2 4754   4.649   4.757   5.109 -0.5707  0.1050 -0.2519
  326TYR    HE2 4755   4.616   4.769   5.211  0.1103 -2.3996  0.3351
  326TYR      C 4756   5.127   4.862   4.739  0.1406 -0.1157  0.2050
  326TYR      O 4757   5.075   4.891   4.632  0.5022 -0.2770 -0.0154
  327CYS      N 4758   5.258   4.887   4.757  0.1768 -0.1417 -0.0182
  327CYS     HN 4759   5.299   4.868   4.846 -0.0446  1.3551  0.4284
  327CYS     CA 4760   5.343   4.948   4.660  0.2309 -0.1456  0.0275
  327CYS     HA 4761   5.306   5.035   4.608  1.0023 -0.0346 -0.3560
  327CYS     CB 4762   5.460   5.015   4.734  0.0305  0.3892 -0.1345
  327CYS    HB1 4763   5.512   5.093   4.674 -0.5834  1.6473  0.9100
  327CYS    HB2 4764   5.536   4.937   4.759  0.5538 -0.1023 -2.9802
  327CYS     SG 4765   5.407   5.118   4.875 -0.1228 -0.1162  0.1794
  327CYS    HG1 4766   5.405   5.016   4.959  1.9488  0.5115  1.0398
  327CYS      C 4767   5.405   4.856   4.560  0.1597 -0.2421  0.0742
  327CYS      O 4768   5.489   4.898   4.481  0.2170  0.5319  0.5434
  328ARG      N 4769   5.351   4.733   4.566 -0.1053 -0.1270  0.1015
  328ARG     HN 4770   5.302   4.699   4.646  1.4580 -2.0677  0.3205
  328ARG     CA 4771   5.365   4.621   4.477 -0.1057 -0.4887  0.5498
  328ARG     HA 4772   5.471   4.615   4.459  0.3068  0.9345  2.1642
  328ARG     CB 4773   5.316   4.493   4.547 -0.4821 -0.2591  0.7129
  328ARG    HB1 4774   5.311   4.415   4.468  2.0180 -0.1677  0.3843
  328ARG    HB2 4775   5.211   4.496   4.583  0.0413 -1.2697  2.4122
  328ARG     CG 4776   5.410   4.432   4.651  0.5523 -0.5102 -0.3416
  328ARG    HG1 4777   5.423   4.512   4.727  0.5194 -0.7860 -0.0398
  328ARG    HG2 4778   5.514   4.409   4.622  0.9730  0.2335  0.5426
  328ARG     CD 4779   5.365   4.302   4.718  0.1577 -0.2998 -0.1955
  328ARG    HD1 4780   5.285   4.335   4.788 -0.0759 -0.2291 -0.4942
  328ARG    HD2 4781   5.433   4.242   4.782 -0.0216 -0.0907  0.1979
  328ARG     NE 4782   5.294   4.215   4.621  0.0113 -0.0737 -0.2915
  328ARG     HE 4783   5.200   4.237   4.592  0.0901 -0.5092 -0.9079
  328ARG     CZ 4784   5.357   4.134   4.530 -0.0152 -0.0330 -0.3465
  328ARG    NH1 4785   5.489   4.117   4.557 -0.2626 -0.9800  0.2982
  328ARG   HH11 4786   5.538   4.177   4.620  0.6626 -0.1157 -1.1806
  328ARG   HH12 4787   5.548   4.049   4.512  1.2823  0.7961 -0.4633
  328ARG    NH2 4788   5.296   4.080   4.421 -0.0303 -0.2151 -0.2470
  328ARG   HH21 4789   5.203   4.109   4.399  0.2857  1.1354  0.1177
  328ARG   HH22 4790   5.362   4.044   4.355  0.0632 -0.7534  0.1357
  328ARG      C 4791   5.287   4.642   4.352  0.0695 -0.4473  0.4489
  328ARG      O 4792   5.326   4.601   4.242 -0.4166 -0.0468  0.1238
  329SER      N 4793   5.186   4.730   4.362  0.7031  0.3877 -0.3377
  329SER     HN 4794   5.167   4.770   4.451 -0.6821 -0.2836 -0.3144
  329SER     CA 4795   5.102   4.775   4.255 -0.1865 -0.0748  0.1575
  329SER     HA 4796   5.098   4.700   4.179 -2.9045  0.9934 -0.8824
  329SER     CB 4797   4.961   4.798   4.314 -0.4283  0.0444 -0.4653
  329SER    HB1 4798   4.972   4.850   4.411 -0.4925  1.4424 -1.1798
  329SER    HB2 4799   4.919   4.695   4.313 -1.0042  0.2811 -1.1663
  329SER     OG 4800   4.883   4.875   4.224  0.0308  0.1111 -0.8108
  329SER    HG1 4801   4.803   4.824   4.212 -2.5637  2.8662  2.6142
  329SER      C 4802   5.159   4.900   4.197 -0.1077 -0.0824  0.2173
  329SER      O 4803   5.180   4.994   4.273 -0.7235  0.2648 -0.0324
  330PRO      N 4804   5.183   4.919   4.070  0.2414 -0.3784  0.2376
  330PRO     CD 4805   5.162   4.821   3.965  0.7085 -0.4367  0.1974
  330PRO    HD1 4806   5.054   4.794   3.966  0.2609  1.2322 -0.0207
  330PRO    HD2 4807   5.230   4.737   3.989  0.7309 -0.0471  1.5552
  330PRO     CA 4808   5.234   5.043   4.019  0.0496 -0.3470  0.1206
  330PRO     HA 4809   5.320   5.071   4.078 -0.2950 -0.2303  0.5716
  330PRO     CB 4810   5.285   5.007   3.879 -0.1946 -0.0105 -0.0568
  330PRO    HB1 4811   5.392   4.979   3.887 -0.1206  0.0241 -0.8734
  330PRO    HB2 4812   5.279   5.094   3.811 -1.8711 -1.1342 -1.4382
  330PRO     CG 4813   5.203   4.886   3.831 -0.6230  0.2196  0.0918
  330PRO    HG1 4814   5.117   4.912   3.765 -2.1225 -0.5754  1.6342
  330PRO    HG2 4815   5.269   4.814   3.779 -1.6927  0.2936 -1.4298
  330PRO      C 4816   5.140   5.158   4.014  0.3451 -0.0975  0.3243
  330PRO      O 4817   5.182   5.273   4.023 -0.3781  0.1998 -0.0265
  331ASP      N 4818   5.009   5.130   4.002  0.3318  0.2964 -0.5182
  331ASP     HN 4819   4.981   5.036   3.984 -1.1147  0.4282  0.8225
  331ASP     CA 4820   4.895   5.217   4.005  0.3174  0.2685 -0.1739
  331ASP     HA 4821   4.914   5.290   3.928 -1.3193 -0.7758 -1.6605
  331ASP     CB 4822   4.769   5.141   3.961  0.0410  0.7115 -0.1498
  331ASP    HB1 4823   4.683   5.211   3.965 -0.9911 -0.1101 -4.0993
  331ASP    HB2 4824   4.754   5.049   4.022 -1.8597 -0.3515 -2.0789
  331ASP     CG 4825   4.762   5.097   3.816  0.1368 -0.5722  0.2208
  331ASP    OD1 4826   4.825   5.168   3.732 -0.1589 -0.6990 -0.1108
  331ASP    OD2 4827   4.693   4.996   3.784 -0.3090 -0.4417  0.7638
  331ASP      C 4828   4.888   5.291   4.134 -0.1271 -0.2203  0.0873
  331ASP      O 4829   4.877   5.414   4.135 -0.3069 -0.2361  0.0735
  332PHE      N 4830   4.914   5.219   4.245  0.1413 -0.0574  0.1308
  332PHE     HN 4831   4.912   5.120   4.236 -0.2325 -0.0560  0.1742
  332PHE     CA 4832   4.938   5.274   4.374  0.1307  0.0300  0.0952
  332PHE     HA 4833   4.854   5.340   4.392 -0.7138 -0.4869 -1.6912
  332PHE     CB 4834   4.936   5.169   4.486 -0.2286 -0.4992 -0.4032
  332PHE    HB1 4835   5.012   5.173   4.567 -0.5579 -0.1768 -0.1086
  332PHE    HB2 4836   4.964   5.076   4.432  2.0509  0.4198 -0.9114
  332PHE     CG 4837   4.805   5.155   4.555  0.0420 -0.1252  0.2044
  332PHE    CD1 4838   4.757   5.250   4.642 -0.0128  0.1019 -0.0713
  332PHE    HD1 4839   4.826   5.330   4.662 -0.7220  1.2329 -1.9576
  332PHE    CE1 4840   4.626   5.241   4.682  0.0583 -0.3290  0.0755
  332PHE    HE1 4841   4.588   5.312   4.755 -1.3315 -0.2419 -0.7099
  332PHE     CZ 4842   4.547   5.135   4.645 -0.0725 -0.2232  0.0490
  332PHE     HZ 4843   4.448   5.135   4.687 -0.4336 -1.6560 -0.7259
  332PHE    CD2 4844   4.725   5.052   4.510  0.2121 -0.0667 -0.2413
  332PHE    HD2 4845   4.764   4.980   4.440 -1.2354 -0.1829 -0.9767
  332PHE    CE2 4846   4.598   5.038   4.561  0.0400  0.3401 -0.5486
  332PHE    HE2 4847   4.535   4.953   4.540  1.0711 -0.6871  0.3515
  332PHE      C 4848   5.052   5.369   4.387  0.3133 -0.1931  0.1363
  332PHE      O 4849   5.034   5.482   4.434 -0.2993 -0.0168 -0.5031
  333ARG      N 4850   5.166   5.327   4.331  0.0972 -0.4388 -0.1166
  333ARG     HN 4851   5.170   5.239   4.284  1.8104  0.4547 -1.7978
  333ARG     CA 4852   5.282   5.410   4.321 -0.1605  0.0163  0.6078
  333ARG     HA 4853   5.317   5.436   4.419 -2.0283 -1.2384  1.6704
  333ARG     CB 4854   5.406   5.338   4.263 -0.0787  0.4554  0.2303
  333ARG    HB1 4855   5.488   5.412   4.252  0.2766 -0.1801 -1.6118
  333ARG    HB2 4856   5.386   5.291   4.165  1.1817  0.2112  0.0775
  333ARG     CG 4857   5.459   5.234   4.361  0.3019  0.2153 -0.2307
  333ARG    HG1 4858   5.384   5.152   4.366 -0.8153  1.2891  2.3967
  333ARG    HG2 4859   5.448   5.277   4.463 -2.5815 -2.2523  0.6555
  333ARG     CD 4860   5.601   5.179   4.344  0.4375  0.2137  0.8044
  333ARG    HD1 4861   5.646   5.168   4.445 -2.6622 -0.2158  2.2353
  333ARG    HD2 4862   5.661   5.253   4.286 -1.3668  1.4290  0.3823
  333ARG     NE 4863   5.590   5.052   4.266 -0.0379  0.8721 -0.2337
  333ARG     HE 4864   5.580   4.971   4.324 -0.9689  1.8815  1.0739
  333ARG     CZ 4865   5.586   5.033   4.131  0.5542 -0.1836 -0.1141
  333ARG    NH1 4866   5.590   5.141   4.048  0.3518 -0.2201 -0.1708
  333ARG   HH11 4867   5.607   5.231   4.090 -0.7581  0.4010 -1.0021
  333ARG   HH12 4868   5.586   5.130   3.949  1.4118  1.0502 -0.3810
  333ARG    NH2 4869   5.575   4.906   4.084 -0.5031 -0.2626  0.3259
  333ARG   HH21 4870   5.583   4.820   4.134 -3.0388 -0.9009 -0.1828
  333ARG   HH22 4871   5.585   4.897   3.985  0.3544 -0.3838  0.4192
  333ARG      C 4872   5.272   5.536   4.242 -0.4890 -0.4325 -0.0843
  333ARG      O 4873   5.331   5.636   4.283 -0.0079 -0.5983 -0.3668
  334ILE      N 4874   5.204   5.543   4.127  0.4730 -0.1575 -0.6454
  334ILE     HN 4875   5.164   5.460   4.090  0.4229  0.2426 -1.5300
  334ILE     CA 4876   5.172   5.665   4.059  0.1222  0.1171  0.0028
  334ILE     HA 4877   5.268   5.706   4.033  0.6535 -0.6620  0.7035
  334ILE     CB 4878   5.090   5.635   3.936 -0.1861  0.4094  0.1366
  334ILE     HB 4879   4.999   5.579   3.967 -2.2395  2.4539 -1.8012
  334ILE    CG2 4880   5.038   5.761   3.864  0.2072  0.2270 -0.4665
  334ILE   HG21 4881   4.951   5.806   3.916 -0.2301  0.4264 -1.3460
  334ILE   HG22 4882   5.002   5.744   3.760 -0.6683 -0.1059 -0.1118
  334ILE   HG23 4883   5.121   5.835   3.866  0.8346 -0.4434  1.9753
  334ILE    CG1 4884   5.173   5.541   3.847 -0.1075  0.2710  0.3553
  334ILE   HG11 4885   5.115   5.491   3.767  0.9749  0.7604 -0.7686
  334ILE   HG12 4886   5.216   5.458   3.907  0.9563 -0.6531 -1.5925
  334ILE     CD 4887   5.294   5.605   3.779 -0.1072 -0.1543 -0.0490
  334ILE    HD1 4888   5.252   5.654   3.688  0.2114 -1.1810 -0.7604
  334ILE    HD2 4889   5.363   5.524   3.749  0.5921  0.4262 -0.0315
  334ILE    HD3 4890   5.356   5.667   3.847 -0.2125 -2.3275  2.1398
  334ILE      C 4891   5.096   5.764   4.141  0.1072 -0.0527  0.1938
  334ILE      O 4892   5.128   5.882   4.151  0.1316  0.0079 -0.5043
  335ALA      N 4893   4.995   5.714   4.215  0.0308  0.5020  0.4690
  335ALA     HN 4894   4.986   5.615   4.207  2.5311  0.2988 -0.8488
  335ALA     CA 4895   4.917   5.790   4.307 -0.6067  0.1032  0.2648
  335ALA     HA 4896   4.868   5.863   4.243  0.2881 -1.2307 -2.0667
  335ALA     CB 4897   4.803   5.698   4.353 -0.0568 -0.6361  0.1696
  335ALA    HB1 4898   4.741   5.672   4.264 -0.3035 -1.2407  0.5154
  335ALA    HB2 4899   4.737   5.761   4.417 -0.0397  1.3197 -1.6315
  335ALA    HB3 4900   4.852   5.614   4.406 -0.2738 -0.5012  0.5863
  335ALA      C 4901   4.989   5.853   4.421 -0.6407 -0.2899  0.5040
  335ALA      O 4902   4.976   5.974   4.443 -0.0175 -0.1540  0.1535
  336PHE      N 4903   5.079   5.777   4.484  0.3495  0.0009 -0.5131
  336PHE     HN 4904   5.078   5.677   4.475  0.9841 -0.7000  4.1890
  336PHE     CA 4905   5.178   5.821   4.578  0.3233 -0.3386 -0.3224
  336PHE     HA 4906   5.133   5.889   4.649  3.1083  0.5104  0.7474
  336PHE     CB 4907   5.247   5.697   4.637  0.2003 -0.4505 -0.4125
  336PHE    HB1 4908   5.336   5.719   4.700  0.2566 -1.6266 -0.0618
  336PHE    HB2 4909   5.291   5.642   4.551  2.0074 -1.2556  0.9656
  336PHE     CG 4910   5.157   5.605   4.711  0.0126 -0.2212 -0.3564
  336PHE    CD1 4911   5.037   5.629   4.775 -0.3090 -0.4916 -0.8537
  336PHE    HD1 4912   4.983   5.722   4.766  2.5458  1.3311 -0.2477
  336PHE    CE1 4913   4.976   5.528   4.845 -0.3182  0.1463  0.0792
  336PHE    HE1 4914   4.881   5.541   4.895 -1.2016  1.4207 -1.8062
  336PHE     CZ 4915   5.032   5.403   4.857 -0.0031  0.3537  0.7966
  336PHE     HZ 4916   4.973   5.321   4.897 -0.9623  0.3589 -0.5460
  336PHE    CD2 4917   5.214   5.482   4.731 -0.3525 -0.2900  0.2889
  336PHE    HD2 4918   5.313   5.458   4.697 -0.9577 -1.0037 -1.0611
  336PHE    CE2 4919   5.151   5.377   4.793  0.1217 -0.0551  1.1898
  336PHE    HE2 4920   5.183   5.274   4.782  0.4388  0.0097  1.4814
  336PHE      C 4921   5.281   5.912   4.521 -0.2422  0.3550 -0.2571
  336PHE      O 4922   5.316   6.004   4.595 -0.5359 -0.1029  0.4635
  337GLN      N 4923   5.337   5.901   4.399 -0.3446  0.0374 -0.2743
  337GLN     HN 4924   5.314   5.823   4.341  0.2660 -2.3718  2.4556
  337GLN     CA 4925   5.409   6.011   4.343 -0.1157  0.0446  0.0259
  337GLN     HA 4926   5.489   6.037   4.410 -0.6670  0.0412  0.6895
  337GLN     CB 4927   5.467   5.969   4.207 -0.0225  0.1633  0.0300
  337GLN    HB1 4928   5.512   6.060   4.161 -1.7128  1.2809  0.5055
  337GLN    HB2 4929   5.390   5.921   4.142 -1.0080 -0.0479  1.3276
  337GLN     CG 4930   5.581   5.870   4.230 -0.5290 -0.3493  0.3530
  337GLN    HG1 4931   5.541   5.803   4.309 -3.1009 -1.2655 -1.6022
  337GLN    HG2 4932   5.677   5.917   4.260 -0.4308 -1.1800  1.4039
  337GLN     CD 4933   5.613   5.784   4.109  0.2165  0.2340  0.1302
  337GLN    OE1 4934   5.689   5.688   4.116 -0.2151 -0.0945  0.3359
  337GLN    NE2 4935   5.551   5.821   3.993  0.1308  0.1806  0.1602
  337GLN   HE21 4936   5.492   5.901   3.998 -0.2200 -0.0224 -0.5936
  337GLN   HE22 4937   5.568   5.768   3.910  0.5869  0.1419  0.2785
  337GLN      C 4938   5.337   6.141   4.334 -0.3867 -0.0972  0.1020
  337GLN      O 4939   5.396   6.245   4.363  0.1554 -0.4373  0.2398
  338GLU      N 4940   5.208   6.145   4.298 -0.2483  0.2522 -0.3635
  338GLU     HN 4941   5.160   6.060   4.281  2.0719 -1.6587  1.8759
  338GLU     CA 4942   5.132   6.264   4.274 -0.7565  0.0468  0.2074
  338GLU     HA 4943   5.195   6.348   4.251 -0.6650 -0.0566  0.0779
  338GLU     CB 4944   5.039   6.234   4.154 -0.2336  0.1666 -0.2331
  338GLU    HB1 4945   4.982   6.329   4.142  0.0375  0.3356 -0.1903
  338GLU    HB2 4946   4.963   6.156   4.175 -0.1983  0.3402  0.6179
  338GLU     CG 4947   5.102   6.196   4.020  0.3400  0.4562 -0.0508
  338GLU    HG1 4948   5.064   6.098   3.984 -1.3972  1.0236  0.1460
  338GLU    HG2 4949   5.211   6.199   4.041  0.1963  0.2884  0.7812
  338GLU     CD 4950   5.077   6.299   3.911 -0.6140  0.7371  0.4166
  338GLU    OE1 4951   5.175   6.368   3.872 -0.4855  0.4211  0.1721
  338GLU    OE2 4952   4.963   6.296   3.858 -0.6367  0.3537  0.4823
  338GLU      C 4953   5.051   6.304   4.392 -0.8818 -0.4433  0.2892
  338GLU      O 4954   4.972   6.398   4.387 -0.4402 -0.0786  0.1199
  339LEU      N 4955   5.073   6.237   4.507 -0.1345  0.1779  0.5158
  339LEU     HN 4956   5.103   6.142   4.506  2.0449  0.7914 -1.1897
  339LEU     CA 4957   5.026   6.286   4.633 -0.2779  0.5476  0.3201
  339LEU     HA 4958   4.957   6.369   4.625 -3.4306 -1.9401  0.0697
  339LEU     CB 4959   4.936   6.181   4.700  0.0083  0.1425  0.0700
  339LEU    HB1 4960   4.921   6.207   4.807 -0.2166 -0.7686  0.2656
  339LEU    HB2 4961   4.990   6.083   4.698  0.5233  0.2741  2.8428
  339LEU     CG 4962   4.792   6.162   4.649  0.0322 -0.2345  0.1389
  339LEU     HG 4963   4.802   6.142   4.540 -2.3363  1.4705 -0.4752
  339LEU    CD1 4964   4.712   6.044   4.706 -0.7715  0.1827 -0.1147
  339LEU   HD11 4965   4.698   6.058   4.816  2.4586 -1.8195  0.6702
  339LEU   HD12 4966   4.772   5.951   4.700 -1.4270 -0.2884  0.4269
  339LEU   HD13 4967   4.621   6.023   4.646  0.2591 -1.5543 -1.1287
  339LEU    CD2 4968   4.707   6.290   4.657  0.2866  0.0083 -0.8797
  339LEU   HD21 4969   4.762   6.367   4.599  0.0063  0.4373 -0.5769
  339LEU   HD22 4970   4.701   6.329   4.761 -1.8620 -0.6351 -0.7302
  339LEU   HD23 4971   4.605   6.270   4.619  0.8315 -1.5931 -1.5956
  339LEU      C 4972   5.141   6.326   4.720  0.0955  0.3360 -0.0716
  339LEU      O 4973   5.123   6.396   4.819 -0.0156  0.1164  0.0647
  340LEU      N 4974   5.263   6.277   4.694 -0.1532 -0.0884 -0.4575
  340LEU     HN 4975   5.274   6.190   4.647 -0.5540 -0.4064  0.0231
  340LEU     CA 4976   5.378   6.329   4.761 -0.0517  0.1376 -0.8027
  340LEU     HA 4977   5.350   6.389   4.847 -0.9678  0.2385 -1.1647
  340LEU     CB 4978   5.469   6.214   4.809 -0.1232  0.2650 -0.3497
  340LEU    HB1 4979   5.556   6.262   4.857 -0.2387 -0.1564  0.2876
  340LEU    HB2 4980   5.515   6.159   4.724  2.2522 -1.1518  1.7137
  340LEU     CG 4981   5.401   6.113   4.902  0.6632 -0.0682 -0.1334
  340LEU     HG 4982   5.304   6.089   4.853  1.7539 -0.0504 -2.4189
  340LEU    CD1 4983   5.478   5.980   4.906  0.6926 -0.0493 -0.0280
  340LEU   HD11 4984   5.427   5.893   4.953 -2.1865  1.2436 -0.5156
  340LEU   HD12 4985   5.579   5.998   4.948  0.2551 -0.3058  1.1795
  340LEU   HD13 4986   5.489   5.943   4.801 -0.5127  0.4546 -0.3487
  340LEU    CD2 4987   5.364   6.176   5.038  0.0060  0.2998 -0.4804
  340LEU   HD21 4988   5.438   6.257   5.057 -0.1041 -0.0427  1.5792
  340LEU   HD22 4989   5.379   6.097   5.114  0.9322  0.6818 -0.2552
  340LEU   HD23 4990   5.260   6.215   5.041  1.0088  3.1802  1.3085
  340LEU      C 4991   5.456   6.424   4.677 -0.4686  1.3776  0.1807
  340LEU      O 4992   5.550   6.482   4.732  0.4303 -0.2276  0.4160
  341CYSP     N 4993   5.415   6.452   4.552  0.4996  0.0137 -0.4714
  341CYSP    HN 4994   5.355   6.389   4.504  1.6962 -1.4652 -0.1051
  341CYSP    CA 4995   5.462   6.565   4.477 -0.0988  0.8214  0.3422
  341CYSP    HA 4996   5.472   6.647   4.546 -0.1721  0.7239  0.4703
  341CYSP     C 4997   5.595   6.538   4.417 -0.2925 -0.1501  0.3173
  341CYSP     O 4998   5.673   6.632   4.400  0.0620 -0.3912  0.5900
  341CYSP    CB 4999   5.355   6.601   4.372  0.2654  0.1724 -0.2597
  341CYSP   HB1 5000   5.394   6.679   4.304  1.8400  0.0831  0.5040
  341CYSP   HB2 5001   5.339   6.508   4.314  1.2411 -0.6863  0.8032
  341CYSP    SG 5002   5.194   6.642   4.446  0.3280  0.2613 -0.1716
  341CYSP    C1 5003   5.223   6.807   4.515 -0.0505  0.2335  0.0586
  341CYSP    O1 5004   5.334   6.855   4.497  0.1982 -0.2927  0.1758
  341CYSP    C2 5005   5.110   6.867   4.597 -0.2776 -0.2899  0.1300
  341CYSP   H2A 5006   5.013   6.840   4.551 -0.0579 -0.1172 -0.4393
  341CYSP   H2B 5007   5.117   6.978   4.590  0.1893 -0.2695  0.8252
  341CYSP    C3 5008   5.113   6.829   4.745 -0.0142  0.2209  0.2561
  341CYSP   H3A 5009   5.122   6.720   4.763  2.2088  0.3771  0.3732
  341CYSP   H3B 5010   5.021   6.871   4.792  0.6224  1.1304  0.7216
  341CYSP    C4 5011   5.225   6.894   4.826 -0.0557  0.5880  0.0230
  341CYSP   H4A 5012   5.234   7.003   4.809  0.2888  0.2148 -2.6088
  341CYSP   H4B 5013   5.320   6.846   4.791 -0.8528 -1.7293  0.8431
  341CYSP    C5 5014   5.216   6.864   4.976 -0.1377 -0.2852 -0.1510
  341CYSP   H5A 5015   5.312   6.869   5.032 -0.5826 -1.7534  0.7948
  341CYSP   H5B 5016   5.184   6.758   4.975  0.5399 -0.5020  0.5986
  341CYSP    C6 5017   5.118   6.954   5.053 -0.4516 -0.6333 -0.1437
  341CYSP   H6A 5018   5.113   6.908   5.154  0.5489 -1.0990 -0.2910
  341CYSP   H6B 5019   5.020   6.950   5.000 -0.3726  0.1983 -0.3667
  341CYSP    C7 5020   5.160   7.099   5.076 -0.4640 -0.6992  0.3067
  341CYSP   H7A 5021   5.063   7.135   5.116 -1.7169 -2.5367 -0.8747
  341CYSP   H7B 5022   5.175   7.144   4.975  0.1644 -4.8154 -1.6824
  341CYSP    C8 5023   5.285   7.123   5.160  0.1144 -0.0716 -0.7125
  341CYSP   H8A 5024   5.366   7.065   5.110 -0.1006  0.0035 -1.1527
  341CYSP   H8B 5025   5.268   7.083   5.262  2.2796 -0.3344 -0.4054
  341CYSP    C9 5026   5.312   7.273   5.167 -0.1163 -0.0504 -0.2823
  341CYSP   H9A 5027   5.263   7.321   5.080  2.0950 -0.6344 -1.9041
  341CYSP   H9B 5028   5.420   7.296   5.156  0.1337 -1.9851 -2.4347
  341CYSP   C10 5029   5.251   7.343   5.289  0.1607 -0.2044 -0.0549
  341CYSP  H10A 5030   5.141   7.331   5.305 -0.0199 -0.0774 -1.1379
  341CYSP  H10B 5031   5.272   7.451   5.281 -0.2234 -0.1874 -0.9402
  341CYSP   C11 5032   5.315   7.306   5.423  0.4662  0.5338  0.0037
  341CYSP  H11A 5033   5.424   7.306   5.401  0.5678 -0.6816  0.4517
  341CYSP  H11B 5034   5.299   7.203   5.461  0.1567  0.8598  0.7706
  341CYSP   C12 5035   5.273   7.395   5.540 -0.2336 -0.2658  0.3705
  341CYSP  H12A 5036   5.165   7.375   5.560  0.3661 -2.6929  1.6031
  341CYSP  H12B 5037   5.306   7.495   5.502 -0.4198 -0.5111 -0.4516
  341CYSP   C13 5038   5.354   7.365   5.666  0.4063  0.3143  0.1059
  341CYSP  H13A 5039   5.455   7.409   5.653 -0.9794  4.0763  0.8339
  341CYSP  H13B 5040   5.362   7.255   5.682 -2.6229  0.3320  2.9606
  341CYSP   C14 5041   5.307   7.436   5.793  0.1344  0.5160 -0.1079
  341CYSP  H14A 5042   5.199   7.422   5.814  0.2325 -0.8971 -0.4766
  341CYSP  H14B 5043   5.325   7.546   5.790 -0.2556  0.5641 -0.7765
  341CYSP   C15 5044   5.374   7.386   5.921 -0.4813  0.4221  0.1805
  341CYSP  H15A 5045   5.346   7.460   6.000  0.6349  1.3476 -0.2725
  341CYSP  H15B 5046   5.482   7.371   5.903 -0.4360  2.5183 -1.8823
  341CYSP   C16 5047   5.325   7.254   5.979 -0.1341 -0.0495 -0.5950
  341CYSP  H16A 5048   5.214   7.253   5.991 -0.0695 -3.3913  0.8056
  341CYSP  H16B 5049   5.352   7.160   5.925  2.0471 -0.3972  0.9512
  341CYSP  H16C 5050   5.377   7.220   6.071  0.5521 -0.1779 -1.0235
  342LEU      N 5051   5.633   6.415   4.380 -0.7247 -0.0461 -0.4942
  342LEU     HN 5052   5.573   6.334   4.383  1.1841 -1.5437 -0.7282
  342LEU     CA 5053   5.769   6.384   4.350 -0.5167  0.6110 -0.2459
  342LEU     HA 5054   5.835   6.442   4.413  0.8259 -0.1573 -0.8929
  342LEU     CB 5055   5.804   6.235   4.371 -0.4414  0.6970  0.2416
  342LEU    HB1 5056   5.890   6.202   4.310 -2.1710 -2.4705 -0.7251
  342LEU    HB2 5057   5.710   6.191   4.332 -0.9180 -1.3372  3.3138
  342LEU     CG 5058   5.822   6.182   4.514 -0.4974  0.1294  0.0378
  342LEU     HG 5059   5.752   6.230   4.586 -0.9389  0.5025 -0.6334
  342LEU    CD1 5060   5.799   6.030   4.510  0.5649 -0.0249 -0.2896
  342LEU   HD11 5061   5.802   6.003   4.618  1.3634  0.7163 -0.1168
  342LEU   HD12 5062   5.880   5.982   4.450  1.0241 -0.4977  0.6781
  342LEU   HD13 5063   5.699   6.006   4.468 -0.5640 -4.1504  3.8280
  342LEU    CD2 5064   5.963   6.221   4.560 -0.3002 -0.5877  0.0574
  342LEU   HD21 5065   5.985   6.330   4.563 -0.6493 -0.5356  1.5473
  342LEU   HD22 5066   6.046   6.174   4.503 -1.0630 -1.2257 -0.5628
  342LEU   HD23 5067   5.968   6.185   4.665  1.9095 -0.0338  0.1970
  342LEU      C 5068   5.803   6.421   4.210  0.4101 -0.0755 -0.2123
  342LEU      O 5069   5.720   6.413   4.119  0.0956 -0.5133  0.1070
  343ARG      N 5070   5.933   6.450   4.194  0.4673  0.0830  0.5249
  343ARG     HN 5071   5.994   6.456   4.274 -0.6759 -0.9833  1.5114
  343ARG     CA 5072   5.987   6.465   4.063  0.1250  0.0701  0.3840
  343ARG     HA 5073   5.946   6.399   3.988  2.0186 -0.3769 -0.3060
  343ARG     CB 5074   5.959   6.604   4.004 -0.0972  0.0028  0.3279
  343ARG    HB1 5075   5.851   6.627   4.018  0.5797  4.1445 -0.0367
  343ARG    HB2 5076   5.985   6.593   3.896  0.5315  0.4293  0.4296
  343ARG     CG 5077   6.042   6.722   4.054  0.1603 -0.1173  0.1871
  343ARG    HG1 5078   6.145   6.714   4.014  0.0247 -0.4552 -0.0947
  343ARG    HG2 5079   6.033   6.722   4.165 -3.4606 -1.2942  0.0313
  343ARG     CD 5080   5.982   6.854   4.004  0.1813  0.0509  0.5920
  343ARG    HD1 5081   5.872   6.845   3.996  0.4106 -1.5020 -2.5036
  343ARG    HD2 5082   6.013   6.867   3.898 -0.6806  0.2767  0.3626
  343ARG     NE 5083   6.029   6.974   4.078 -0.1187  0.3799  0.2561
  343ARG     HE 5084   6.128   6.979   4.061 -0.1070 -2.7035 -1.4276
  343ARG     CZ 5085   5.964   7.019   4.189 -0.2067  0.0046  0.3558
  343ARG    NH1 5086   5.850   6.966   4.243 -0.3474  0.2925  0.3449
  343ARG   HH11 5087   5.796   6.903   4.187 -0.6305  0.7393  0.1126
  343ARG   HH12 5088   5.799   7.031   4.298 -1.2518  2.4988 -2.8267
  343ARG    NH2 5089   6.030   7.115   4.259  0.4927 -0.3521  0.1986
  343ARG   HH21 5090   6.094   7.175   4.211 -1.6376  2.1911  0.2761
  343ARG   HH22 5091   5.999   7.144   4.350 -2.4130  0.1867 -0.8367
  343ARG      C 5092   6.134   6.440   4.074  0.2069  0.1926 -0.3874
  343ARG      O 5093   6.183   6.429   4.185  0.3739  0.0076 -0.4805
  344ARG      N 5094   6.207   6.427   3.961  0.0499  0.1304 -0.4824
  344ARG     HN 5095   6.166   6.435   3.871 -0.4386 -1.4500 -0.4488
  344ARG     CA 5096   6.348   6.408   3.955  0.0458  0.0822 -0.4452
  344ARG     HA 5097   6.367   6.327   4.024 -1.3005  1.3917  1.5661
  344ARG     CB 5098   6.394   6.382   3.810  0.2000 -0.1621 -0.3511
  344ARG    HB1 5099   6.504   6.363   3.815 -0.1265 -1.9630  2.2137
  344ARG    HB2 5100   6.371   6.473   3.751 -0.5568 -0.4531 -0.5173
  344ARG     CG 5101   6.333   6.259   3.742 -0.8079  0.0769  0.1031
  344ARG    HG1 5102   6.370   6.260   3.638 -0.3926 -1.7560  0.1971
  344ARG    HG2 5103   6.222   6.264   3.736 -0.8585 -0.6052  0.3990
  344ARG     CD 5104   6.369   6.125   3.808 -0.2826  0.2093  0.0941
  344ARG    HD1 5105   6.317   6.107   3.904  2.1960  0.8029  1.6328
  344ARG    HD2 5106   6.479   6.123   3.824 -0.4490 -0.3834  1.2456
  344ARG     NE 5107   6.328   6.013   3.719  0.2082  0.4987 -0.5062
  344ARG     HE 5108   6.280   6.020   3.632 -0.4426 -1.7812 -0.3991
  344ARG     CZ 5109   6.375   5.884   3.724  0.4798  0.5988 -0.4408
  344ARG    NH1 5110   6.437   5.833   3.834 -0.1438  0.0730 -0.3288
  344ARG   HH11 5111   6.458   5.898   3.907 -1.4272  0.2813 -0.1201
  344ARG   HH12 5112   6.471   5.740   3.818 -5.0329 -1.7555 -2.1746
  344ARG    NH2 5113   6.345   5.802   3.619  0.6789  0.0402 -0.0650
  344ARG   HH21 5114   6.321   5.850   3.535 -1.2293 -0.9163 -0.1232
  344ARG   HH22 5115   6.395   5.716   3.613  0.1210 -0.2514 -0.6604
  344ARG      C 5116   6.428   6.527   3.995  0.1674  0.0038 -0.4524
  344ARG      O 5117   6.370   6.636   3.996 -0.0066 -0.0910 -0.2358
  345SER      N 5118   6.558   6.512   4.025  0.1343 -0.0118 -0.3189
  345SER     HN 5119   6.607   6.428   4.007  0.6754  0.3253 -0.4458
  345SER     CA 5120   6.630   6.621   4.086 -0.1727 -0.3338  0.6433
  345SER     HA 5121   6.631   6.704   4.017  2.7229 -0.7019  0.1369
  345SER     CB 5122   6.577   6.675   4.220 -0.1172  0.1967  0.4491
  345SER    HB1 5123   6.556   6.589   4.286 -0.0896 -0.0143  0.1877
  345SER    HB2 5124   6.483   6.732   4.206  0.9093  1.6077 -1.2355
  345SER     OG 5125   6.662   6.769   4.284  0.0933  0.0749  0.3493
  345SER    HG1 5126   6.609   6.816   4.348 -0.0422  2.7376 -1.5354
  345SER      C 5127   6.775   6.588   4.082 -0.0414  0.2913  0.0365
  345SER      O 5128   6.804   6.468   4.075 -0.1975  0.2513  0.0646
  346SER      N 5129   6.873   6.679   4.084 -0.0724  0.3241  0.0793
  346SER     HN 5130   6.850   6.776   4.073 -2.2471  0.0136  1.2772
  346SER     CA 5131   7.010   6.651   4.114 -0.0034  0.5932  0.0158
  346SER     HA 5132   7.037   6.554   4.078 -0.1077  0.9176 -0.9518
  346SER     CB 5133   7.105   6.742   4.033  0.5608  0.5918  0.6609
  346SER    HB1 5134   7.099   6.711   3.927 -1.1749 -0.5270  1.0298
  346SER    HB2 5135   7.212   6.747   4.061  0.6443 -0.5603  0.5969
  346SER     OG 5136   7.053   6.874   4.044 -0.3007  0.3490 -0.3375
  346SER    HG1 5137   7.127   6.931   4.022  1.7980 -1.2989  1.8823
  346SER      C 5138   7.036   6.651   4.264  0.0517 -0.0605  0.0049
  346SER    OT1 5139   7.078   6.747   4.327  0.2164 -0.3261  0.3072
  346SER    OT2 5140   6.982   6.538   4.310 -0.1017 -0.1401 -0.3686
  346SER     CT 5141   6.970   6.530   4.453 -0.7755  0.6295 -0.3752
  346SER    HT1 5142   6.870   6.575   4.474 -1.6323 -1.3221 -0.0599
  346SER    HT2 5143   7.051   6.572   4.515 -1.1769 -1.3839  1.6270
  346SER    HT3 5144   6.966   6.423   4.482 -0.0853  0.4861 -0.7977
  347CHL1    C3 5145   7.804   5.018   8.178  0.4433  0.0281 -0.0968
  347CHL1    H3 5146   7.758   4.932   8.233  0.4296  0.5277  0.6907
  347CHL1    O3 5147   7.842   5.104   8.285 -0.5299  0.6817 -0.2605
  347CHL1   H3' 5148   7.928   5.136   8.259  0.4714  0.6989  2.6875
  347CHL1    C4 5149   7.935   4.974   8.111  0.6938  0.7519 -0.0944
  347CHL1   H4A 5150   7.987   5.072   8.109 -2.1463  2.4872  2.3286
  347CHL1   H4B 5151   7.991   4.908   8.180 -0.2415  0.6541  0.5984
  347CHL1    C5 5152   7.906   4.901   7.983 -0.0689  0.2010  0.3853
  347CHL1    C6 5153   7.952   4.778   7.953  0.1368  0.3683  0.0018
  347CHL1    H6 5154   8.006   4.718   8.027 -1.0437 -0.5798  0.1176
  347CHL1    C7 5155   7.933   4.706   7.823  0.0969  0.3565  0.0154
  347CHL1   H7A 5156   8.032   4.681   7.778  0.3550  1.3996 -0.0341
  347CHL1   H7B 5157   7.868   4.617   7.835 -1.6455  1.2567 -2.1075
  347CHL1    C8 5158   7.877   4.790   7.707 -0.2061 -0.2910 -0.3111
  347CHL1    H8 5159   7.960   4.853   7.667  0.1084  0.6399  1.6763
  347CHL1   C14 5160   7.808   4.702   7.607 -0.5241 -0.3213 -0.0654
  347CHL1   H14 5161   7.721   4.669   7.668  0.1184 -0.4360  0.8029
  347CHL1   C15 5162   7.880   4.583   7.543  0.1117 -0.1488  0.3252
  347CHL1  H15A 5163   7.984   4.606   7.513 -0.5265  2.2952 -0.2089
  347CHL1  H15B 5164   7.879   4.491   7.605 -0.9058 -2.7305 -3.1792
  347CHL1   C16 5165   7.814   4.560   7.407 -0.0496  0.0884  0.3647
  347CHL1  H16A 5166   7.885   4.574   7.322  1.2906  1.5006  1.6536
  347CHL1  H16B 5167   7.774   4.457   7.397 -1.9658  0.9039 -0.8584
  347CHL1   C17 5168   7.706   4.669   7.393 -0.2954 -0.1543  0.3750
  347CHL1   H17 5169   7.618   4.637   7.453  1.1989 -1.7413  1.8295
  347CHL1   C13 5170   7.750   4.775   7.489  0.2593  0.1197 -0.1807
  347CHL1   C18 5171   7.865   4.845   7.414  0.2133 -0.6425 -0.9817
  347CHL1  H18A 5172   7.826   4.919   7.341 -2.3276 -0.9606 -0.0279
  347CHL1  H18B 5173   7.924   4.911   7.481 -1.3549 -1.5888  1.4409
  347CHL1  H18C 5174   7.938   4.777   7.365  0.9767  0.4744 -1.4451
  347CHL1   C12 5175   7.647   4.873   7.547  0.2417 -0.1922  0.3153
  347CHL1  H12A 5176   7.616   4.930   7.457 -0.7663 -0.5383  0.4219
  347CHL1  H12B 5177   7.558   4.815   7.579  1.7381 -1.7901  1.7821
  347CHL1   C11 5178   7.710   4.966   7.651 -0.1826 -0.1429  0.5295
  347CHL1  H11A 5179   7.788   5.023   7.596  1.0608 -2.3199 -0.0973
  347CHL1  H11B 5180   7.634   5.037   7.690 -1.7426 -1.6815  0.4253
  347CHL1    C9 5181   7.777   4.886   7.764  0.1644 -0.2394  0.2566
  347CHL1    H9 5182   7.695   4.818   7.796 -2.2388 -0.4398 -5.2293
  347CHL1   C10 5183   7.816   4.968   7.883  0.1793  0.0482  0.0544
  347CHL1   C19 5184   7.884   5.100   7.842 -0.2502  0.1267 -0.4237
  347CHL1  H19A 5185   7.809   5.170   7.800  0.1986  2.0534  1.7952
  347CHL1  H19B 5186   7.938   5.157   7.921  1.5143 -0.5490 -1.1024
  347CHL1  H19C 5187   7.965   5.088   7.767 -0.8509 -1.2586 -0.8928
  347CHL1    C1 5188   7.685   5.010   7.954  0.6459 -0.0778  1.0120
  347CHL1   H1A 5189   7.628   5.075   7.884 -0.7908 -1.2855  1.0179
  347CHL1   H1B 5190   7.619   4.922   7.969 -0.7613  0.9999  1.3502
  347CHL1    C2 5191   7.709   5.091   8.081  0.0038  0.5722  0.7266
  347CHL1   H2A 5192   7.609   5.101   8.128 -0.1637 -0.0339  0.5120
  347CHL1   H2B 5193   7.749   5.192   8.061  0.6824  0.1553 -0.0888
  347CHL1   C20 5194   7.659   4.706   7.255  0.2297 -0.4101  0.1238
  347CHL1   H20 5195   7.584   4.786   7.275  0.1442 -0.7322  1.1640
  347CHL1   C21 5196   7.579   4.581   7.215  0.1830 -0.2866 -0.1696
  347CHL1  H21A 5197   7.520   4.542   7.301  1.6786 -0.1425  0.9515
  347CHL1  H21B 5198   7.644   4.495   7.189 -0.2545 -0.1854 -1.7198
  347CHL1  H21C 5199   7.511   4.616   7.135  1.0442  0.3196 -0.6539
  347CHL1   C22 5200   7.758   4.740   7.142 -0.1106 -0.2995 -0.1421
  347CHL1  H22A 5201   7.819   4.829   7.169  2.9927 -2.2167 -0.3687
  347CHL1  H22B 5202   7.832   4.658   7.146  0.4270  0.2125  0.8743
  347CHL1   C23 5203   7.694   4.758   7.004 -0.5669 -0.3755  0.0585
  347CHL1  H23A 5204   7.645   4.666   6.966  1.8619 -1.9173  0.4581
  347CHL1  H23B 5205   7.616   4.837   7.015 -2.2744 -2.1269  1.4442
  347CHL1   C24 5206   7.793   4.792   6.893 -0.2616 -0.5266  0.2828
  347CHL1  H24A 5207   7.849   4.879   6.935 -0.9490 -0.4550  1.0857
  347CHL1  H24B 5208   7.860   4.706   6.874  0.1024 -0.0878 -0.4571
  347CHL1   C25 5209   7.717   4.817   6.762  0.0620  0.1453  0.2189
  347CHL1   H25 5210   7.656   4.725   6.749 -2.8476  1.7516  1.4778
  347CHL1   C26 5211   7.623   4.939   6.761 -1.0469 -0.6943 -0.1584
  347CHL1  H26A 5212   7.691   5.025   6.776 -0.5882 -0.9380 -0.8072
  347CHL1  H26B 5213   7.572   4.951   6.663 -0.7710 -0.9689 -0.3367
  347CHL1  H26C 5214   7.550   4.936   6.844  1.9991  1.0126  2.8610
  347CHL1   C27 5215   7.811   4.824   6.640  0.1345 -0.0534  0.2633
  347CHL1  H27A 5216   7.875   4.913   6.660  0.4378 -0.5125  1.4067
  347CHL1  H27B 5217   7.877   4.738   6.619 -0.1570  0.1177 -1.5709
  347CHL1  H27C 5218   7.747   4.822   6.548 -0.0807 -1.5299  0.4329
  348CHL1    C3 5219   1.229   0.601   7.546 -0.1387  0.5865 -0.0285
  348CHL1    H3 5220   1.125   0.598   7.506  0.2032 -2.4801 -0.9930
  348CHL1    O3 5221   1.235   0.665   7.672 -0.3232  0.6397 -0.0466
  348CHL1   H3' 5222   1.325   0.649   7.701 -0.2648  0.3541 -0.3802
  348CHL1    C4 5223   1.272   0.457   7.579  0.4432  0.7392 -0.1153
  348CHL1   H4A 5224   1.361   0.460   7.645  1.1785  0.8897 -1.0961
  348CHL1   H4B 5225   1.187   0.414   7.636  0.9373  0.2232  0.2472
  348CHL1    C5 5226   1.313   0.366   7.466 -0.4644  0.0465  0.1040
  348CHL1    C6 5227   1.266   0.241   7.460 -0.1961 -0.0434 -0.1345
  348CHL1    H6 5228   1.203   0.199   7.540 -1.4718  0.5286 -0.8099
  348CHL1    C7 5229   1.303   0.138   7.357  0.5525  0.2328 -0.1410
  348CHL1   H7A 5230   1.336   0.046   7.409 -1.6403 -1.3816 -1.4561
  348CHL1   H7B 5231   1.214   0.121   7.293  1.2646 -1.1886 -0.7894
  348CHL1    C8 5232   1.421   0.189   7.272  0.5796 -0.0210 -0.2563
  348CHL1    H8 5233   1.512   0.179   7.335 -0.0061  1.5582  0.8996
  348CHL1   C14 5234   1.425   0.103   7.150 -0.0065 -0.0907 -0.2249
  348CHL1   H14 5235   1.332   0.134   7.096  0.3851  0.4767 -0.5826
  348CHL1   C15 5236   1.415  -0.050   7.162  0.4270 -0.0969  0.0740
  348CHL1  H15A 5237   1.452  -0.081   7.262 -0.8435 -0.1001  0.5697
  348CHL1  H15B 5238   1.306  -0.073   7.156  0.8733 -2.3833 -0.1102
  348CHL1   C16 5239   1.495  -0.105   7.044 -0.4207  0.0086 -0.5610
  348CHL1  H16A 5240   1.588  -0.149   7.086  0.2984  1.9597 -0.0082
  348CHL1  H16B 5241   1.442  -0.189   6.993 -1.0112 -0.6599  1.0862
  348CHL1   C17 5242   1.510   0.019   6.956 -0.0421  0.1611 -0.2808
  348CHL1   H17 5243   1.412   0.041   6.909  0.4376  0.0596 -1.3752
  348CHL1   C13 5244   1.537   0.129   7.054  0.4219 -0.3768  0.1987
  348CHL1   C18 5245   1.670   0.110   7.129  0.0190 -0.0324  1.0153
  348CHL1  H18A 5246   1.752   0.119   7.055 -1.0556  2.3252  0.0439
  348CHL1  H18B 5247   1.667   0.184   7.212 -0.3611 -0.5191  1.4413
  348CHL1  H18C 5248   1.677   0.010   7.177  0.5809 -0.7709 -0.5234
  348CHL1   C12 5249   1.514   0.275   7.012 -0.2229 -0.5768 -0.1527
  348CHL1  H12A 5250   1.592   0.307   6.940 -0.7980  1.3014  0.0051
  348CHL1  H12B 5251   1.418   0.283   6.956  0.8201 -1.5845 -2.1846
  348CHL1   C11 5252   1.509   0.379   7.124 -0.6423 -0.2800 -0.4463
  348CHL1  H11A 5253   1.609   0.395   7.168 -1.2480  1.7456  0.3428
  348CHL1  H11B 5254   1.491   0.480   7.080  0.8672  0.7180  1.0849
  348CHL1    C9 5255   1.414   0.335   7.237 -0.2508  0.0036  0.0005
  348CHL1    H9 5256   1.319   0.353   7.181  0.9711  1.2070 -1.7810
  348CHL1   C10 5257   1.406   0.418   7.361  0.0350 -0.4292  0.3102
  348CHL1   C19 5258   1.543   0.424   7.432  0.2377 -0.4889 -0.0707
  348CHL1  H19A 5259   1.527   0.499   7.513  0.3986 -0.0780 -0.4185
  348CHL1  H19B 5260   1.569   0.324   7.475 -2.2582 -1.1380  0.1214
  348CHL1  H19C 5261   1.625   0.463   7.369 -0.8462  0.6025 -0.8403
  348CHL1    C1 5262   1.361   0.562   7.331  0.3074 -0.4538 -0.2299
  348CHL1   H1A 5263   1.437   0.606   7.263 -0.3799  1.8878  0.4307
  348CHL1   H1B 5264   1.267   0.557   7.271 -0.1035 -1.6500  0.4761
  348CHL1    C2 5265   1.330   0.658   7.445 -0.2399 -0.1968 -0.5900
  348CHL1   H2A 5266   1.302   0.758   7.404  0.1093 -0.4288 -1.4098
  348CHL1   H2B 5267   1.425   0.669   7.501 -0.4921 -2.2490  0.3428
  348CHL1   C20 5268   1.616   0.003   6.850  0.2261 -0.1899  0.0413
  348CHL1   H20 5269   1.717  -0.011   6.895 -0.2928 -2.2137  0.6732
  348CHL1   C21 5270   1.611   0.122   6.753  0.0136 -0.1540  0.0955
  348CHL1  H21A 5271   1.660   0.211   6.799 -2.8722  1.8391 -0.4222
  348CHL1  H21B 5272   1.504   0.136   6.729 -0.2757 -4.6182 -2.2084
  348CHL1  H21C 5273   1.675   0.100   6.666 -0.1052 -1.1043  0.2435
  348CHL1   C22 5274   1.583  -0.128   6.777 -0.5161  0.0092  0.0123
  348CHL1  H22A 5275   1.610  -0.210   6.847  2.0284  1.6231  1.0685
  348CHL1  H22B 5276   1.472  -0.125   6.766 -0.4470  0.5677 -0.5431
  348CHL1   C23 5277   1.647  -0.147   6.640 -0.2523 -0.6149  0.2158
  348CHL1  H23A 5278   1.582  -0.082   6.578 -0.0725 -0.0524  0.6032
  348CHL1  H23B 5279   1.751  -0.106   6.644  0.1209 -1.5902  0.7068
  348CHL1   C24 5280   1.637  -0.285   6.574 -0.1887 -0.4997 -0.0368
  348CHL1  H24A 5281   1.707  -0.356   6.623  2.0900  1.3968 -0.3391
  348CHL1  H24B 5282   1.528  -0.300   6.585 -0.0370 -1.5772  0.0242
  348CHL1   C25 5283   1.678  -0.292   6.426 -0.1487 -0.1239 -0.0447
  348CHL1   H25 5284   1.618  -0.220   6.367  1.7817  0.3321 -1.5667
  348CHL1   C26 5285   1.824  -0.253   6.397 -0.1430  0.1894  0.3867
  348CHL1  H26A 5286   1.853  -0.156   6.442  0.9612 -0.0152  0.1480
  348CHL1  H26B 5287   1.889  -0.331   6.443  0.0340  1.1445  1.7858
  348CHL1  H26C 5288   1.834  -0.250   6.286 -0.7345  1.0424  0.3501
  348CHL1   C27 5289   1.653  -0.432   6.367  0.1983 -0.5692  0.8450
  348CHL1  H27A 5290   1.683  -0.429   6.260  0.5860 -0.0705  0.9670
  348CHL1  H27B 5291   1.724  -0.504   6.413 -1.0722 -1.7909  0.9670
  348CHL1  H27C 5292   1.543  -0.449   6.369  0.0479  0.1355 -0.3547
  349CHL1    C3 5293   6.587   8.153   7.991  0.0123 -0.3773 -0.1496
  349CHL1    H3 5294   6.486   8.148   7.945  0.6048 -0.8881 -1.4470
  349CHL1    O3 5295   6.596   8.131   8.131 -0.4767  1.0150  0.1124
  349CHL1   H3' 5296   6.683   8.147   8.167 -0.6138 -0.4890  1.1990
  349CHL1    C4 5297   6.687   8.053   7.930  0.3949 -0.5128  0.6935
  349CHL1   H4A 5298   6.780   8.065   7.990  1.1470 -1.8081 -0.1724
  349CHL1   H4B 5299   6.649   7.951   7.952 -2.3974  0.3108  0.0238
  349CHL1    C5 5300   6.705   8.075   7.783  0.0167 -0.4019  0.6629
  349CHL1    C6 5301   6.675   7.972   7.703 -0.6639  0.2136  0.1111
  349CHL1    H6 5302   6.628   7.878   7.737 -2.0617  0.7461 -0.2922
  349CHL1    C7 5303   6.685   7.984   7.553  0.2203 -0.0182  0.1483
  349CHL1   H7A 5304   6.717   7.889   7.505  1.3333 -1.6211  3.7113
  349CHL1   H7B 5305   6.583   8.002   7.514  0.6045  1.7775 -0.1049
  349CHL1    C8 5306   6.765   8.108   7.509  0.4859 -0.2667 -0.0711
  349CHL1    H8 5307   6.871   8.091   7.535  0.0876 -1.6678  0.7764
  349CHL1   C14 5308   6.733   8.129   7.364 -0.0964 -0.5297  0.0153
  349CHL1   H14 5309   6.626   8.156   7.363 -0.2153 -0.9067  1.2844
  349CHL1   C15 5310   6.752   8.003   7.277  0.2391 -0.8411  0.5287
  349CHL1  H15A 5311   6.849   7.954   7.298  0.2870  0.0479  2.6124
  349CHL1  H15B 5312   6.665   7.934   7.283  0.2499 -0.8786  0.2793
  349CHL1   C16 5313   6.757   8.069   7.139 -0.3179 -0.1281  0.8412
  349CHL1  H16A 5314   6.850   8.037   7.088 -0.8262  0.1552 -0.3036
  349CHL1  H16B 5315   6.667   8.032   7.083 -0.8418 -0.7259  2.0469
  349CHL1   C17 5316   6.761   8.221   7.158  0.1385 -0.0045 -0.1441
  349CHL1   H17 5317   6.659   8.260   7.138 -0.4116 -2.2413 -2.1189
  349CHL1   C13 5318   6.809   8.241   7.299 -0.5082 -0.1981  0.1066
  349CHL1   C18 5319   6.961   8.223   7.311 -0.4794  0.0118  0.0687
  349CHL1  H18A 5320   6.981   8.135   7.246 -0.1168 -0.3535  0.6584
  349CHL1  H18B 5321   7.013   8.314   7.277  0.6135 -0.0998  1.3589
  349CHL1  H18C 5322   7.001   8.204   7.413  2.2389  1.2388 -0.6807
  349CHL1   C12 5323   6.764   8.366   7.377  0.0367  0.5633 -0.7902
  349CHL1  H12A 5324   6.827   8.452   7.343  0.6555 -0.0300 -1.1780
  349CHL1  H12B 5325   6.655   8.380   7.365 -0.6623 -1.1495  2.4885
  349CHL1   C11 5326   6.783   8.353   7.528  0.1052  0.0613 -0.8402
  349CHL1  H11A 5327   6.892   8.363   7.550 -0.0037 -2.4249  1.1747
  349CHL1  H11B 5328   6.735   8.442   7.573 -2.6893 -0.6727 -2.1664
  349CHL1    C9 5329   6.726   8.226   7.592  0.1679  0.0931 -0.7211
  349CHL1    H9 5330   6.617   8.236   7.576  0.1236 -0.3340 -0.6904
  349CHL1   C10 5331   6.742   8.214   7.741 -0.3672 -0.6958 -0.7209
  349CHL1   C19 5332   6.891   8.219   7.781 -0.4171 -0.9560 -0.4930
  349CHL1  H19A 5333   6.934   8.318   7.754 -0.0667 -0.9147  0.2047
  349CHL1  H19B 5334   6.908   8.211   7.890  2.0897  0.1199 -0.7459
  349CHL1  H19C 5335   6.951   8.145   7.725 -0.5961 -0.5289 -1.2772
  349CHL1    C1 5336   6.659   8.319   7.816  0.0793 -0.4324 -0.5884
  349CHL1   H1A 5337   6.694   8.425   7.809  0.2120 -0.5176 -1.2488
  349CHL1   H1B 5338   6.556   8.323   7.774  0.0510 -1.2655 -0.5995
  349CHL1    C2 5339   6.639   8.295   7.966 -0.0210 -0.4418 -0.6043
  349CHL1   H2A 5340   6.571   8.374   8.006 -0.3838 -0.0304 -1.9651
  349CHL1   H2B 5341   6.738   8.304   8.016  0.0652 -0.6169 -0.7462
  349CHL1   C20 5342   6.837   8.291   7.050  0.2260 -0.0991 -0.1435
  349CHL1   H20 5343   6.942   8.255   7.049 -0.0637 -1.1018  1.6835
  349CHL1   C21 5344   6.830   8.443   7.073 -0.0051 -0.1303 -0.0009
  349CHL1  H21A 5345   6.887   8.479   7.162  0.3928  0.2416 -0.3988
  349CHL1  H21B 5346   6.724   8.474   7.071  0.4774  1.5318 -1.7308
  349CHL1  H21C 5347   6.871   8.489   6.981 -1.4782 -2.0908 -1.7168
  349CHL1   C22 5348   6.769   8.257   6.916 -0.0776  0.7023 -0.1928
  349CHL1  H22A 5349   6.740   8.151   6.908  3.1172 -0.3056  0.0977
  349CHL1  H22B 5350   6.681   8.324   6.902 -0.4780  0.6018  1.6290
  349CHL1   C23 5351   6.863   8.280   6.797  0.1567 -0.1497 -0.1745
  349CHL1  H23A 5352   6.909   8.381   6.800  0.6003 -0.1989 -2.8458
  349CHL1  H23B 5353   6.952   8.213   6.794  1.1539  1.1388 -3.4943
  349CHL1   C24 5354   6.791   8.276   6.662 -0.4326 -0.2584  0.1417
  349CHL1  H24A 5355   6.758   8.172   6.639 -1.0022 -0.1766  0.5551
  349CHL1  H24B 5356   6.699   8.338   6.651  0.5996  1.0058 -1.9954
  349CHL1   C25 5357   6.891   8.316   6.553 -0.4644  0.1406  0.2585
  349CHL1   H25 5358   6.912   8.423   6.577 -1.4102  0.1654  1.0126
  349CHL1   C26 5359   7.028   8.246   6.558 -0.5154  0.0610  0.5365
  349CHL1  H26A 5360   7.009   8.143   6.596 -0.5716  0.6497  2.1866
  349CHL1  H26B 5361   7.092   8.259   6.468 -1.1787  1.8289  0.2774
  349CHL1  H26C 5362   7.082   8.298   6.640  0.8755 -0.7575  0.1754
  349CHL1   C27 5363   6.833   8.299   6.412 -0.3777 -0.4298  0.2910
  349CHL1  H27A 5364   6.904   8.336   6.334  2.3083  0.7133  3.0721
  349CHL1  H27B 5365   6.804   8.192   6.402  0.0025 -0.6622  1.4978
  349CHL1  H27C 5366   6.747   8.368   6.402  1.1101  1.7543  1.7016
  350CHL1    C3 5367   3.627   7.823   7.614  0.1664  0.5960 -0.2512
  350CHL1    H3 5368   3.519   7.804   7.629  0.4541 -1.1884 -0.3070
  350CHL1    O3 5369   3.676   7.887   7.731 -0.1960 -0.2773  0.3805
  350CHL1   H3' 5370   3.768   7.859   7.728 -0.4946 -1.2849 -0.0412
  350CHL1    C4 5371   3.690   7.684   7.603  0.0542  0.5416 -0.2076
  350CHL1   H4A 5372   3.801   7.692   7.607 -0.0766  2.1832  0.9084
  350CHL1   H4B 5373   3.676   7.623   7.695 -0.1288 -0.8316 -1.1074
  350CHL1    C5 5374   3.636   7.613   7.482 -0.2161 -0.0020  0.2247
  350CHL1    C6 5375   3.590   7.487   7.487  0.7521 -0.3600  0.3689
  350CHL1    H6 5376   3.597   7.426   7.578 -0.3873 -2.1008 -0.6731
  350CHL1    C7 5377   3.542   7.412   7.367 -0.6852  0.5078  0.3788
  350CHL1   H7A 5378   3.593   7.314   7.376 -0.4867  0.5001 -0.6423
  350CHL1   H7B 5379   3.431   7.404   7.371 -0.7143  1.2743  1.4426
  350CHL1    C8 5380   3.582   7.479   7.235 -0.5324  0.4957  0.4206
  350CHL1    H8 5381   3.691   7.462   7.219 -0.8234  1.1288 -3.2803
  350CHL1   C14 5382   3.503   7.419   7.122  0.2932  0.4372 -0.1407
  350CHL1   H14 5383   3.397   7.430   7.154  0.7764 -1.5542  2.4822
  350CHL1   C15 5384   3.514   7.267   7.108  0.0653  0.3589  0.4626
  350CHL1  H15A 5385   3.616   7.224   7.107 -0.9637 -2.3667  1.2264
  350CHL1  H15B 5386   3.456   7.214   7.187 -1.3871  2.3152  0.7898
  350CHL1   C16 5387   3.457   7.248   6.966 -0.2356 -0.1465  0.6467
  350CHL1  H16A 5388   3.541   7.197   6.915  1.1823  0.8272  1.8953
  350CHL1  H16B 5389   3.367   7.183   6.970  0.8509 -1.6972  0.8979
  350CHL1   C17 5390   3.433   7.388   6.908  0.2197 -0.3104  0.0528
  350CHL1   H17 5391   3.333   7.418   6.947  0.6170  2.3266 -0.7414
  350CHL1   C13 5392   3.517   7.483   6.988 -0.3371  0.4210 -0.2176
  350CHL1   C18 5393   3.661   7.482   6.933 -0.2336  0.2940  0.0575
  350CHL1  H18A 5394   3.679   7.538   6.839 -1.8622 -0.2987 -0.6351
  350CHL1  H18B 5395   3.722   7.531   7.012  0.0682  0.3032 -0.1784
  350CHL1  H18C 5396   3.686   7.374   6.923 -0.3661  0.3707 -1.2103
  350CHL1   C12 5397   3.474   7.630   7.006  0.1312  0.6223 -0.6954
  350CHL1  H12A 5398   3.476   7.683   6.908  5.4595  0.6433 -0.8781
  350CHL1  H12B 5399   3.367   7.627   7.035  0.7360  1.5621  1.8058
  350CHL1   C11 5400   3.555   7.702   7.114 -0.3187 -0.1888  0.1982
  350CHL1  H11A 5401   3.658   7.719   7.075 -0.1005  0.2559  0.9462
  350CHL1  H11B 5402   3.508   7.801   7.135 -0.0601  0.5160 -2.1589
  350CHL1    C9 5403   3.551   7.625   7.247 -0.9285  0.4042  0.5271
  350CHL1    H9 5404   3.448   7.634   7.288 -0.0993  2.1602  2.4428
  350CHL1   C10 5405   3.634   7.691   7.353 -0.1016 -0.0694  0.1822
  350CHL1   C19 5406   3.782   7.699   7.312 -0.2407 -0.1196 -0.3314
  350CHL1  H19A 5407   3.838   7.603   7.315  0.1938  0.1534  0.7711
  350CHL1  H19B 5408   3.798   7.751   7.215  0.3298  0.2703 -0.0344
  350CHL1  H19C 5409   3.832   7.766   7.385 -0.1697 -1.5780  1.0021
  350CHL1    C1 5410   3.579   7.833   7.377  0.6676  0.1937  0.4421
  350CHL1   H1A 5411   3.592   7.897   7.287 -1.9680  0.8914  0.4708
  350CHL1   H1B 5412   3.471   7.818   7.399  0.8232 -0.7376  0.6415
  350CHL1    C2 5413   3.637   7.916   7.491  0.2910  0.9946  0.0588
  350CHL1   H2A 5414   3.581   8.009   7.513  1.6696  1.8836 -0.0790
  350CHL1   H2B 5415   3.743   7.945   7.478  0.6546  0.4547  1.6116
  350CHL1   C20 5416   3.433   7.386   6.758 -0.0502  0.0389  0.0462
  350CHL1   H20 5417   3.535   7.380   6.716 -0.2422  1.5564 -0.7126
  350CHL1   C21 5418   3.390   7.522   6.701 -0.4092 -0.2291 -0.3329
  350CHL1  H21A 5419   3.286   7.549   6.727 -0.6394 -0.1157 -1.3347
  350CHL1  H21B 5420   3.384   7.508   6.591  0.5805  0.6171 -0.5062
  350CHL1  H21C 5421   3.469   7.599   6.716  0.3154 -0.8989 -0.5905
  350CHL1   C22 5422   3.348   7.272   6.699  0.3929 -0.2459 -0.0440
  350CHL1  H22A 5423   3.337   7.272   6.588 -1.9755  0.2313  0.1433
  350CHL1  H22B 5424   3.370   7.166   6.724 -0.8809 -0.5572 -0.1526
  350CHL1   C23 5425   3.203   7.286   6.745  0.3282  0.2124 -0.3767
  350CHL1  H23A 5426   3.194   7.267   6.854 -0.8310 -0.1663 -0.5227
  350CHL1  H23B 5427   3.173   7.392   6.740  1.1835  0.5849  1.4121
  350CHL1   C24 5428   3.110   7.186   6.676  0.0155  0.4230 -0.2614
  350CHL1  H24A 5429   3.118   7.208   6.568 -0.1213 -0.7891 -0.5334
  350CHL1  H24B 5430   3.136   7.078   6.684 -0.7728  0.0782 -2.0248
  350CHL1   C25 5431   2.959   7.205   6.700  0.0228  0.3638 -0.1642
  350CHL1   H25 5432   2.946   7.198   6.810  1.8212 -0.8787  0.0125
  350CHL1   C26 5433   2.912   7.341   6.646  0.0798  0.3190 -0.3287
  350CHL1  H26A 5434   2.804   7.334   6.623 -0.2894 -0.7650  1.4952
  350CHL1  H26B 5435   2.917   7.422   6.722 -2.2572  0.5299 -0.3210
  350CHL1  H26C 5436   2.968   7.368   6.554 -0.6329  0.0698 -0.8510
  350CHL1   C27 5437   2.878   7.094   6.630 -0.0028  0.4155 -0.2165
  350CHL1  H27A 5438   2.881   7.093   6.519 -1.1680  0.8285 -0.2620
  350CHL1  H27B 5439   2.897   6.993   6.673 -4.0440 -0.1713  0.6075
  350CHL1  H27C 5440   2.772   7.120   6.653  0.5099  0.6849  2.0813
  351CHL1    C3 5441   5.074   2.085   7.897  0.0814  0.4393  0.3835
  351CHL1    H3 5442   5.067   2.191   7.932  0.1273  1.0830 -1.4640
  351CHL1    O3 5443   5.097   1.992   8.002 -0.0931  0.3658  0.3568
  351CHL1   H3' 5444   5.090   1.910   7.952  0.9874  0.8916 -0.6973
  351CHL1    C4 5445   4.942   2.042   7.830  0.5215 -0.0156 -0.1968
  351CHL1   H4A 5446   4.945   1.932   7.814 -1.0311  0.0982 -1.4823
  351CHL1   H4B 5447   4.863   2.060   7.905  0.2801  0.2689 -0.5167
  351CHL1    C5 5448   4.913   2.111   7.700  0.0044  0.1664  0.0145
  351CHL1    C6 5449   4.794   2.172   7.684  0.0502  0.3559  0.4018
  351CHL1    H6 5450   4.717   2.166   7.763 -0.4661  0.7751 -0.0680
  351CHL1    C7 5451   4.759   2.258   7.567  0.3521  0.0682  0.0992
  351CHL1   H7A 5452   4.652   2.251   7.538  0.4034 -0.8258  0.1090
  351CHL1   H7B 5453   4.773   2.362   7.604 -0.1875  0.5642 -1.0289
  351CHL1    C8 5454   4.855   2.226   7.451  0.2243 -0.3219  0.1021
  351CHL1    H8 5455   4.822   2.130   7.405  1.7401 -0.4005 -0.9021
  351CHL1   C14 5456   4.844   2.334   7.348  0.1372 -0.0427  0.4055
  351CHL1   H14 5457   4.877   2.426   7.402  0.2249 -0.2382  0.6822
  351CHL1   C15 5458   4.700   2.361   7.300  0.1951 -0.0736  0.2138
  351CHL1  H15A 5459   4.651   2.261   7.296 -0.7051  0.3984 -1.3850
  351CHL1  H15B 5460   4.653   2.429   7.374  1.1865  1.5962 -0.6218
  351CHL1   C16 5461   4.726   2.428   7.165  0.1051 -0.3177  0.0745
  351CHL1  H16A 5462   4.670   2.395   7.075 -0.5445  2.7297 -0.7774
  351CHL1  H16B 5463   4.699   2.533   7.188  1.2452 -0.4753  2.3340
  351CHL1   C17 5464   4.878   2.435   7.144  0.0803 -0.4651 -0.1593
  351CHL1   H17 5465   4.918   2.520   7.203 -1.2577  0.1531 -0.1222
  351CHL1   C13 5466   4.925   2.316   7.223 -0.0196 -0.1850  0.3246
  351CHL1   C18 5467   4.897   2.183   7.152 -0.4383  0.2970 -0.4214
  351CHL1  H18A 5468   4.795   2.178   7.106 -0.6286  0.4574 -0.0173
  351CHL1  H18B 5469   4.957   2.173   7.059  0.8743 -1.2103  0.5347
  351CHL1  H18C 5470   4.920   2.097   7.218 -0.9678  1.3281  1.1687
  351CHL1   C12 5471   5.072   2.319   7.270  0.2412 -0.5283 -0.4575
  351CHL1  H12A 5472   5.145   2.299   7.189 -0.1634  0.2645 -1.0337
  351CHL1  H12B 5473   5.097   2.421   7.307 -1.5696  0.0073 -0.6039
  351CHL1   C11 5474   5.097   2.211   7.375 -0.4145 -0.4299 -0.1941
  351CHL1  H11A 5475   5.097   2.118   7.315 -0.0382 -0.9631  0.6143
  351CHL1  H11B 5476   5.200   2.220   7.417  0.1237 -0.2387 -1.5050
  351CHL1    C9 5477   4.998   2.217   7.493  0.1800 -0.1279  0.2950
  351CHL1    H9 5478   5.006   2.312   7.550  1.4616  1.0386 -1.6907
  351CHL1   C10 5479   5.028   2.119   7.603  0.1243 -0.3530  0.1110
  351CHL1   C19 5480   5.055   1.983   7.537  0.8359 -0.0516 -0.2185
  351CHL1  H19A 5481   5.156   1.960   7.495  0.7154 -2.3972  0.6756
  351CHL1  H19B 5482   5.045   1.902   7.612  0.1697 -0.5413 -0.8297
  351CHL1  H19C 5483   4.987   1.960   7.453  0.4783  0.4533 -0.0730
  351CHL1    C1 5484   5.153   2.163   7.680 -0.2695  0.6404  0.1991
  351CHL1   H1A 5485   5.242   2.161   7.613 -0.4881 -0.9818 -0.0787
  351CHL1   H1B 5486   5.142   2.269   7.714 -1.1331  0.7675 -0.4585
  351CHL1    C2 5487   5.193   2.078   7.800 -0.1617  0.5197  0.0771
  351CHL1   H2A 5488   5.286   2.118   7.847  0.1903  1.0837 -1.0748
  351CHL1   H2B 5489   5.208   1.971   7.776  0.4754 -0.1333  2.9611
  351CHL1   C20 5490   4.934   2.447   7.006  0.1478  0.7815 -0.0351
  351CHL1   H20 5491   4.964   2.346   6.969  1.3905  0.8450  0.7345
  351CHL1   C21 5492   5.058   2.538   7.011  0.2147  0.7060 -0.2601
  351CHL1  H21A 5493   5.137   2.506   7.082  1.2381  0.5144 -1.4479
  351CHL1  H21B 5494   5.022   2.638   7.046 -1.4761  0.8788 -2.2646
  351CHL1  H21C 5495   5.097   2.542   6.907  2.9256 -2.5811  0.4541
  351CHL1   C22 5496   4.834   2.504   6.903  0.1874  0.1922 -0.4067
  351CHL1  H22A 5497   4.750   2.431   6.896 -0.1669  0.3131  1.8765
  351CHL1  H22B 5498   4.794   2.600   6.940  1.1609  0.5197 -0.1636
  351CHL1   C23 5499   4.888   2.522   6.761  0.1592  0.4883 -0.3780
  351CHL1  H23A 5500   4.961   2.606   6.771  1.4515 -0.3841 -2.0120
  351CHL1  H23B 5501   4.950   2.437   6.726 -0.2322  0.2714 -0.5399
  351CHL1   C24 5502   4.775   2.555   6.664 -0.0461  0.2023 -0.2347
  351CHL1  H24A 5503   4.693   2.480   6.673 -0.5750  0.6919 -0.8122
  351CHL1  H24B 5504   4.731   2.653   6.694 -0.0765  0.1459 -0.0921
  351CHL1   C25 5505   4.806   2.554   6.514 -0.2133 -0.4397 -0.2696
  351CHL1   H25 5506   4.807   2.452   6.470 -0.2739 -0.4451 -0.2584
  351CHL1   C26 5507   4.706   2.642   6.436  0.6577  0.7234 -0.1121
  351CHL1  H26A 5508   4.609   2.591   6.418  0.6593  0.8032 -0.3472
  351CHL1  H26B 5509   4.690   2.740   6.486  0.2808  0.3051  0.6055
  351CHL1  H26C 5510   4.751   2.672   6.339 -3.4683  2.6355 -1.6269
  351CHL1   C27 5511   4.945   2.616   6.489 -0.5385  0.2515 -0.4040
  351CHL1  H27A 5512   5.032   2.554   6.521 -1.6990 -1.7644 -0.9338
  351CHL1  H27B 5513   4.946   2.630   6.379 -4.4157  0.6927 -0.5169
  351CHL1  H27C 5514   4.940   2.716   6.537 -2.5922  0.4496 -0.9377
  352CHL1    C3 5515   5.780   0.532   7.764 -0.5010 -0.2664  0.1450
  352CHL1    H3 5516   5.705   0.478   7.703  0.2098 -0.0891 -0.9115
  352CHL1    O3 5517   5.769   0.465   7.889 -0.5754 -0.4699  0.0308
  352CHL1   H3' 5518   5.846   0.492   7.941 -0.1393  0.4937 -1.0639
  352CHL1    C4 5519   5.923   0.511   7.712 -0.2048  0.0717  0.8162
  352CHL1   H4A 5520   6.005   0.547   7.779  2.8582  1.1513 -3.1202
  352CHL1   H4B 5521   5.936   0.401   7.720  1.2219  0.3122  2.7006
  352CHL1    C5 5522   5.940   0.566   7.573 -0.3580 -0.2629  0.6667
  352CHL1    C6 5523   5.981   0.490   7.470  0.0154  0.2412  0.4411
  352CHL1    H6 5524   6.012   0.385   7.476 -0.9341 -0.2792 -2.5041
  352CHL1    C7 5525   5.999   0.541   7.330 -0.2640  0.2280  0.4015
  352CHL1   H7A 5526   6.081   0.486   7.279 -0.4334 -1.5869  1.9826
  352CHL1   H7B 5527   5.903   0.524   7.275 -1.3403  2.0119  1.6190
  352CHL1    C8 5528   6.019   0.693   7.331 -0.1496  0.2211 -0.2185
  352CHL1    H8 5529   6.120   0.717   7.372  0.8042 -0.6751 -1.9592
  352CHL1   C14 5530   6.018   0.743   7.190 -0.6736  0.2967 -0.1870
  352CHL1   H14 5531   5.913   0.727   7.155 -1.2694  0.6075  1.3960
  352CHL1   C15 5532   6.099   0.675   7.078 -0.5702  0.0051  0.0652
  352CHL1  H15A 5533   6.200   0.645   7.114 -0.8548 -0.0695  0.8163
  352CHL1  H15B 5534   6.047   0.588   7.032 -1.0594  0.0136  0.5818
  352CHL1   C16 5535   6.113   0.787   6.975  0.3200 -0.2188 -0.0653
  352CHL1  H16A 5536   6.221   0.807   6.961 -0.3448  2.0448 -2.7789
  352CHL1  H16B 5537   6.060   0.764   6.881 -0.7978  2.2189 -0.1026
  352CHL1   C17 5538   6.042   0.911   7.030  0.3745 -0.2880  0.1641
  352CHL1   H17 5539   5.935   0.896   7.003  0.3566 -1.9288  1.0576
  352CHL1   C13 5540   6.043   0.890   7.179  0.3151  0.1688  0.2305
  352CHL1   C18 5541   6.181   0.920   7.239  0.3365 -0.3961  0.4693
  352CHL1  H18A 5542   6.254   0.847   7.199  1.7566  0.1872  1.8950
  352CHL1  H18B 5543   6.210   1.021   7.203  0.6789 -1.4061 -2.3750
  352CHL1  H18C 5544   6.176   0.918   7.350 -1.2696  0.2793  0.4382
  352CHL1   C12 5545   5.930   0.966   7.250  0.4204  0.2493  0.3134
  352CHL1  H12A 5546   5.950   1.075   7.253 -1.2141  0.6838 -1.6825
  352CHL1  H12B 5547   5.840   0.946   7.187  1.2856 -3.6978  0.0779
  352CHL1   C11 5548   5.907   0.911   7.391 -0.1836  0.0252  0.1300
  352CHL1  H11A 5549   5.988   0.966   7.442 -0.2128  1.0082 -0.8510
  352CHL1  H11B 5550   5.816   0.959   7.432  0.0861  0.7994 -0.1663
  352CHL1    C9 5551   5.917   0.760   7.418  0.1519  0.0689  0.2585
  352CHL1    H9 5552   5.818   0.729   7.378 -0.5064  2.3055  0.0221
  352CHL1   C10 5553   5.905   0.711   7.560 -0.2674 -0.2909  0.1018
  352CHL1   C19 5554   6.015   0.789   7.633 -0.1146 -0.4107 -0.0002
  352CHL1  H19A 5555   5.990   0.897   7.627 -0.0525 -0.2808  1.5698
  352CHL1  H19B 5556   6.024   0.778   7.743  1.8606  0.8694  0.0175
  352CHL1  H19C 5557   6.115   0.761   7.594  0.1415 -1.1294  1.1286
  352CHL1    C1 5558   5.771   0.740   7.629 -0.3335 -0.1174 -0.0987
  352CHL1   H1A 5559   5.765   0.850   7.614  0.8262 -0.0557 -0.1657
  352CHL1   H1B 5560   5.694   0.692   7.563 -0.9319  0.4474  0.1720
  352CHL1    C2 5561   5.754   0.683   7.769  0.3134 -0.1154 -0.0204
  352CHL1   H2A 5562   5.655   0.715   7.809 -0.0152 -0.9808 -0.1237
  352CHL1   H2B 5563   5.831   0.732   7.833 -0.1159 -0.6135  0.8990
  352CHL1   C20 5564   6.084   1.044   6.974 -0.4285 -0.2181 -0.2860
  352CHL1   H20 5565   6.086   1.118   7.056  1.1609  0.9189 -1.2971
  352CHL1   C21 5566   5.978   1.110   6.884  0.0100  0.2280 -0.4779
  352CHL1  H21A 5567   5.956   1.047   6.796 -2.8375 -0.7468  0.8121
  352CHL1  H21B 5568   6.021   1.202   6.839  0.7987 -0.6768 -1.6169
  352CHL1  H21C 5569   5.881   1.134   6.933  0.9079  2.8440  0.1712
  352CHL1   C22 5570   6.230   1.041   6.926 -0.3378 -0.0201 -0.0219
  352CHL1  H22A 5571   6.290   0.990   7.004  1.5462  1.6583 -0.3041
  352CHL1  H22B 5572   6.235   0.973   6.839  1.3343 -1.0872  0.8526
  352CHL1   C23 5573   6.281   1.179   6.883  0.2131 -0.2575 -0.1343
  352CHL1  H23A 5574   6.224   1.218   6.796 -0.6956  1.6802  1.2707
  352CHL1  H23B 5575   6.259   1.250   6.965 -0.2219 -0.9625  0.3763
  352CHL1   C24 5576   6.431   1.179   6.854  0.2477 -0.6263  0.0310
  352CHL1  H24A 5577   6.492   1.145   6.941  1.1603  1.9860  0.5231
  352CHL1  H24B 5578   6.455   1.107   6.773 -0.1426  0.0847 -0.7281
  352CHL1   C25 5579   6.496   1.306   6.797  0.1942 -0.4314  0.3975
  352CHL1   H25 5580   6.602   1.287   6.770  0.1798 -0.0652  0.0604
  352CHL1   C26 5581   6.424   1.343   6.666  0.6013  0.1232  0.3247
  352CHL1  H26A 5582   6.431   1.260   6.593 -2.1882  0.7134 -0.7479
  352CHL1  H26B 5583   6.314   1.362   6.670  0.7793  1.9108 -1.2897
  352CHL1  H26C 5584   6.473   1.431   6.618 -0.0550  0.6576  0.6177
  352CHL1   C27 5585   6.484   1.418   6.902 -0.1095  0.1634 -0.2589
  352CHL1  H27A 5586   6.378   1.453   6.904 -1.0981 -2.2886 -2.7156
  352CHL1  H27B 5587   6.514   1.378   7.001 -1.0655  1.9378  0.8007
  352CHL1  H27C 5588   6.560   1.498   6.889  2.4769 -2.2343 -0.9395
  353CHL1    C3 5589   7.809   5.725   7.906  0.2505 -0.4194  0.2910
  353CHL1    H3 5590   7.731   5.775   7.846 -0.0229  0.9426  1.7161
  353CHL1    O3 5591   7.787   5.777   8.037  0.3372 -0.8439  0.4756
  353CHL1   H3' 5592   7.725   5.718   8.081  1.5102 -1.7846  0.9086
  353CHL1    C4 5593   7.788   5.573   7.908 -0.6525 -0.3074 -0.3218
  353CHL1   H4A 5594   7.861   5.535   7.983 -0.5395  0.7735  0.1241
  353CHL1   H4B 5595   7.690   5.556   7.958  0.0046 -0.5175  0.9402
  353CHL1    C5 5596   7.819   5.514   7.773  0.8750 -0.1216 -0.0712
  353CHL1    C6 5597   7.727   5.436   7.715  0.2595  0.1568  0.5016
  353CHL1    H6 5598   7.634   5.416   7.769  0.9118  2.0638  2.4314
  353CHL1    C7 5599   7.741   5.369   7.581 -0.1890  0.7700  0.1444
  353CHL1   H7A 5600   7.687   5.272   7.576  1.9990 -0.4845 -0.9313
  353CHL1   H7B 5601   7.685   5.423   7.502  1.8932  0.5677 -1.5713
  353CHL1    C8 5602   7.887   5.365   7.533 -0.3631 -0.0711 -0.3430
  353CHL1    H8 5603   7.948   5.283   7.579 -0.5579 -0.0737 -0.0865
  353CHL1   C14 5604   7.895   5.338   7.386 -0.0648  0.2101 -0.3776
  353CHL1   H14 5605   7.851   5.428   7.340  0.1321  2.1225  2.8716
  353CHL1   C15 5606   7.827   5.207   7.343  0.1021 -0.0239  0.0583
  353CHL1  H15A 5607   7.857   5.133   7.420 -2.2687 -1.5755 -0.3736
  353CHL1  H15B 5608   7.716   5.213   7.345  0.1638  1.1394  0.9296
  353CHL1   C16 5609   7.892   5.193   7.205  0.2879  0.2139  0.1228
  353CHL1  H16A 5610   7.944   5.096   7.192 -0.7119 -0.3248  0.0125
  353CHL1  H16B 5611   7.826   5.204   7.116  0.3900 -1.0771 -0.1330
  353CHL1   C17 5612   8.007   5.294   7.188 -0.1957  0.7341 -0.1221
  353CHL1   H17 5613   7.956   5.383   7.147 -0.0752  0.7061 -0.3309
  353CHL1   C13 5614   8.035   5.330   7.331  0.0806 -0.0191  0.0206
  353CHL1   C18 5615   8.114   5.222   7.407  0.0220  0.1409  0.3136
  353CHL1  H18A 5616   8.072   5.120   7.405 -1.0008  0.5256 -2.5071
  353CHL1  H18B 5617   8.209   5.201   7.353 -1.8871 -2.2048 -2.4415
  353CHL1  H18C 5618   8.130   5.237   7.516  2.3788  0.8695 -0.0559
  353CHL1   C12 5619   8.092   5.472   7.345 -0.4669  0.2167 -0.0960
  353CHL1  H12A 5620   8.199   5.473   7.315 -0.1862 -1.1944  0.7877
  353CHL1  H12B 5621   8.038   5.542   7.278  0.7839  1.3278  0.0190
  353CHL1   C11 5622   8.083   5.512   7.493  0.0434 -0.0754  0.0170
  353CHL1  H11A 5623   8.156   5.445   7.541 -0.8905  0.2148  1.9307
  353CHL1  H11B 5624   8.122   5.615   7.505 -0.4700  0.1895 -0.5233
  353CHL1    C9 5625   7.948   5.498   7.566 -0.0975 -0.2117 -0.2646
  353CHL1    H9 5626   7.881   5.567   7.512  0.1557 -0.0970 -0.4311
  353CHL1   C10 5627   7.953   5.539   7.710  0.6087  0.3740 -0.4505
  353CHL1   C19 5628   8.068   5.464   7.778  0.2345 -0.1403 -0.3753
  353CHL1  H19A 5629   8.045   5.461   7.887 -0.4704 -0.0229 -0.5210
  353CHL1  H19B 5630   8.068   5.357   7.748 -0.9885  0.2861 -2.0104
  353CHL1  H19C 5631   8.168   5.512   7.771  0.2662 -0.0091  0.7938
  353CHL1    C1 5632   7.979   5.690   7.720  0.3258  0.3964 -0.0296
  353CHL1   H1A 5633   8.083   5.719   7.696  0.4999  0.0310  0.2775
  353CHL1   H1B 5634   7.913   5.743   7.648  1.4288  0.2811 -1.1492
  353CHL1    C2 5635   7.953   5.753   7.857  0.1746 -0.1755  0.2036
  353CHL1   H2A 5636   7.958   5.862   7.840  0.5820  0.1964  2.3649
  353CHL1   H2B 5637   8.029   5.724   7.933  0.8947  1.4104  0.1154
  353CHL1   C20 5638   8.112   5.242   7.094 -0.4722 -0.0283 -0.0186
  353CHL1   H20 5639   8.154   5.157   7.151  1.1324  0.8695  0.2028
  353CHL1   C21 5640   8.233   5.336   7.097 -0.3064 -0.2458  0.1268
  353CHL1  H21A 5641   8.200   5.440   7.074 -2.3298 -1.0292 -0.7341
  353CHL1  H21B 5642   8.314   5.300   7.030 -1.5801 -1.5462 -0.7638
  353CHL1  H21C 5643   8.289   5.335   7.193  2.4288 -1.9612 -1.3681
  353CHL1   C22 5644   8.068   5.202   6.952  0.1858  0.0289 -0.2425
  353CHL1  H22A 5645   8.163   5.163   6.912  0.0235  0.5635 -1.1739
  353CHL1  H22B 5646   7.996   5.118   6.965 -1.9145  1.7769  0.0783
  353CHL1   C23 5647   8.006   5.310   6.863  0.2807  0.0777 -0.2488
  353CHL1  H23A 5648   7.906   5.332   6.907 -0.0944  0.5719 -1.3280
  353CHL1  H23B 5649   8.067   5.402   6.852 -0.4435  0.6710  0.5341
  353CHL1   C24 5650   7.977   5.274   6.718 -0.4583 -0.0747 -0.0671
  353CHL1  H24A 5651   8.071   5.257   6.661 -0.7601  1.2545 -1.0224
  353CHL1  H24B 5652   7.923   5.177   6.712  1.8396 -1.5848  2.1261
  353CHL1   C25 5653   7.899   5.386   6.645  0.0442  0.3015 -0.0252
  353CHL1   H25 5654   7.819   5.420   6.714 -0.5086  0.6829 -0.8446
  353CHL1   C26 5655   7.980   5.515   6.623 -0.9839  0.9726  0.0782
  353CHL1  H26A 5656   8.040   5.551   6.709  1.1693 -1.6482 -0.2167
  353CHL1  H26B 5657   8.053   5.492   6.543 -2.8992  2.6366 -2.2837
  353CHL1  H26C 5658   7.918   5.596   6.579 -1.8092  0.7138  0.7346
  353CHL1   C27 5659   7.847   5.335   6.510  0.4425 -0.3061  0.0459
  353CHL1  H27A 5660   7.938   5.318   6.450  1.9935  0.7108  2.0004
  353CHL1  H27B 5661   7.815   5.231   6.532  1.4097 -0.3234  1.5003
  353CHL1  H27C 5662   7.773   5.404   6.464 -0.2720 -1.1429 -0.1023
  354CHL1    C3 5663   7.716   7.374   7.729 -0.1681  0.2516  0.0597
  354CHL1    H3 5664   7.748   7.476   7.696 -0.3760  0.8243  1.5661
  354CHL1    O3 5665   7.760   7.347   7.861 -0.7134 -0.4839  0.0883
  354CHL1   H3' 5666   7.750   7.253   7.880  0.4002 -0.4256  1.0815
  354CHL1    C4 5667   7.563   7.368   7.715 -0.1399  0.1715 -0.2411
  354CHL1   H4A 5668   7.531   7.276   7.767 -0.1647  0.8870  1.0682
  354CHL1   H4B 5669   7.517   7.447   7.778 -0.1240 -0.9374  1.2155
  354CHL1    C5 5670   7.506   7.373   7.576 -0.5832 -0.2013 -0.0721
  354CHL1    C6 5671   7.426   7.471   7.534 -0.1591  0.3517  0.3785
  354CHL1    H6 5672   7.400   7.546   7.609  2.9089  2.1648 -0.2132
  354CHL1    C7 5673   7.360   7.462   7.399  0.1564 -0.4193  0.2672
  354CHL1   H7A 5674   7.259   7.505   7.416  1.6160  2.6504  2.1465
  354CHL1   H7B 5675   7.407   7.533   7.328  1.1027  0.7420  1.9888
  354CHL1    C8 5676   7.364   7.320   7.340 -0.4789 -0.3667  0.0878
  354CHL1    H8 5677   7.291   7.258   7.396 -1.4467  0.1954 -0.5079
  354CHL1   C14 5678   7.323   7.320   7.196  0.6803  0.1276 -0.2563
  354CHL1   H14 5679   7.397   7.387   7.149  0.0318  1.0857  0.0545
  354CHL1   C15 5680   7.191   7.390   7.159  0.2612 -0.6203 -0.2103
  354CHL1  H15A 5681   7.113   7.353   7.229 -0.1051  2.4474  1.1923
  354CHL1  H15B 5682   7.198   7.501   7.166 -0.2284 -0.5970 -0.0533
  354CHL1   C16 5683   7.163   7.339   7.018 -0.2090 -0.3735 -0.2063
  354CHL1  H16A 5684   7.060   7.304   6.994  0.1007 -1.2035 -0.3454
  354CHL1  H16B 5685   7.169   7.425   6.947  0.9607  0.2725  0.6404
  354CHL1   C17 5686   7.268   7.231   6.989  0.2342  0.1145 -0.4367
  354CHL1   H17 5687   7.353   7.280   6.938 -0.0402  1.6450  0.5113
  354CHL1   C13 5688   7.328   7.190   7.121  0.2670  0.2062 -0.4242
  354CHL1   C18 5689   7.233   7.086   7.182  0.2718  0.5116  0.1062
  354CHL1  H18A 5690   7.254   6.981   7.150  1.8044  0.2868  1.6535
  354CHL1  H18B 5691   7.237   7.083   7.294 -2.1324  1.1420  0.2452
  354CHL1  H18C 5692   7.129   7.122   7.168 -0.1396  0.0213  1.6518
  354CHL1   C12 5693   7.477   7.152   7.125  0.3379  0.4716 -0.4764
  354CHL1  H12A 5694   7.479   7.048   7.085 -2.4642 -0.2920  1.0959
  354CHL1  H12B 5695   7.549   7.219   7.074  1.7475  0.7397  1.7117
  354CHL1   C11 5696   7.531   7.141   7.268 -0.2002  0.2469 -0.2889
  354CHL1  H11A 5697   7.480   7.049   7.304  0.5761 -1.4072 -3.0989
  354CHL1  H11B 5698   7.639   7.117   7.270 -0.2580  0.0106  0.9775
  354CHL1    C9 5699   7.503   7.266   7.353 -0.2869  0.0854 -0.0774
  354CHL1    H9 5700   7.565   7.346   7.307 -0.8151 -0.9809 -2.8247
  354CHL1   C10 5701   7.549   7.253   7.495 -0.2426 -0.0589 -0.1048
  354CHL1   C19 5702   7.507   7.118   7.556 -0.4297  0.2699  0.5117
  354CHL1  H19A 5703   7.398   7.115   7.576 -0.4183  1.7783  0.9565
  354CHL1  H19B 5704   7.533   7.025   7.501  1.2457  0.2943  1.1901
  354CHL1  H19C 5705   7.554   7.098   7.655 -0.5780  0.6929  0.6695
  354CHL1    C1 5706   7.701   7.272   7.498 -0.2596  0.1508 -0.4881
  354CHL1   H1A 5707   7.743   7.188   7.438  1.6889  1.3700 -0.9106
  354CHL1   H1B 5708   7.728   7.368   7.450 -1.1953 -0.1264 -1.6194
  354CHL1    C2 5709   7.766   7.262   7.636 -0.3657  0.5478 -0.4100
  354CHL1   H2A 5710   7.877   7.265   7.632 -0.0724 -4.0051 -0.7888
  354CHL1   H2B 5711   7.741   7.168   7.689 -1.4694 -0.0271 -1.9159
  354CHL1   C20 5712   7.218   7.132   6.888 -0.1644 -0.1372  0.0056
  354CHL1   H20 5713   7.135   7.075   6.936 -1.2614  1.6642  0.3534
  354CHL1   C21 5714   7.333   7.034   6.864  0.2349  0.3152  0.0489
  354CHL1  H21A 5715   7.426   7.085   6.829 -0.3608  1.0343 -0.5086
  354CHL1  H21B 5716   7.294   6.964   6.787 -0.2789  0.7708 -0.1048
  354CHL1  H21C 5717   7.361   6.973   6.952  1.1158 -0.0718 -0.4803
  354CHL1   C22 5718   7.174   7.187   6.752  0.0210 -0.2728 -0.1085
  354CHL1  H22A 5719   7.154   7.296   6.764 -3.6237 -1.0903  3.4911
  354CHL1  H22B 5720   7.260   7.175   6.683  2.2597  1.6482  2.1565
  354CHL1   C23 5721   7.045   7.125   6.698 -0.5109  0.3803  0.3984
  354CHL1  H23A 5722   7.064   7.016   6.691  2.5108  0.8511 -0.1428
  354CHL1  H23B 5723   6.971   7.133   6.781 -1.2190 -1.8227  0.0367
  354CHL1   C24 5724   6.982   7.189   6.574 -0.7510  0.1271  0.3892
  354CHL1  H24A 5725   6.973   7.299   6.579  1.0349  0.5996 -3.2563
  354CHL1  H24B 5726   7.060   7.162   6.499 -0.8105 -3.0690  1.3051
  354CHL1   C25 5727   6.853   7.120   6.526 -0.4548 -0.4378  0.3902
  354CHL1   H25 5728   6.882   7.013   6.516  0.6195 -0.4782  3.0529
  354CHL1   C26 5729   6.741   7.122   6.632 -0.3983  1.2647  0.4528
  354CHL1  H26A 5730   6.732   7.228   6.664 -0.2249  0.1973  4.6173
  354CHL1  H26B 5731   6.643   7.082   6.596  0.8331 -1.1187 -0.5079
  354CHL1  H26C 5732   6.764   7.058   6.720 -2.4399 -0.1838  0.0107
  354CHL1   C27 5733   6.799   7.176   6.394  0.5678  0.5106  0.3612
  354CHL1  H27A 5734   6.724   7.117   6.337  1.1175 -1.0215  1.1553
  354CHL1  H27B 5735   6.746   7.272   6.411  0.7205  1.2096 -2.5193
  354CHL1  H27C 5736   6.887   7.200   6.330  0.4445 -1.0359 -0.4566
  355CHL1    C3 5737   3.102   6.157   7.952  0.3136 -0.1489  0.4438
  355CHL1    H3 5738   3.190   6.125   8.011  0.4462  0.4476  0.5707
  355CHL1    O3 5739   2.982   6.122   8.021  0.5925  0.0545  1.0357
  355CHL1   H3' 5740   2.985   6.028   8.038  1.2633 -0.7804 -2.7808
  355CHL1    C4 5741   3.114   6.307   7.922 -0.0756 -0.2751 -0.3870
  355CHL1   H4A 5742   3.012   6.323   7.880 -1.1046 -4.7772 -0.1031
  355CHL1   H4B 5743   3.117   6.378   8.008  1.4510 -0.9579  0.1574
  355CHL1    C5 5744   3.213   6.352   7.819  0.0306 -0.0155 -0.1748
  355CHL1    C6 5745   3.309   6.439   7.853 -0.2267  0.2782 -0.2037
  355CHL1    H6 5746   3.307   6.487   7.952 -0.2110 -0.8058  0.3395
  355CHL1    C7 5747   3.414   6.492   7.760  0.6819 -0.9896  0.0722
  355CHL1   H7A 5748   3.428   6.602   7.776 -0.7467 -0.9595  1.4332
  355CHL1   H7B 5749   3.513   6.447   7.782  1.7489  0.8401 -0.7348
  355CHL1    C8 5750   3.388   6.449   7.615 -0.1427  0.0021 -0.0916
  355CHL1    H8 5751   3.310   6.507   7.562  0.7598  0.0758 -1.3911
  355CHL1   C14 5752   3.518   6.459   7.540  0.1942 -0.2980  0.4431
  355CHL1   H14 5753   3.596   6.391   7.580  0.3807 -1.4333 -1.7267
  355CHL1   C15 5754   3.581   6.599   7.545  0.1123 -0.2305 -0.4120
  355CHL1  H15A 5755   3.503   6.673   7.514 -1.0848 -0.2096  2.3957
  355CHL1  H15B 5756   3.637   6.621   7.638  0.2136 -2.1973  0.0331
  355CHL1   C16 5757   3.671   6.589   7.422  0.6408 -0.0069 -0.0426
  355CHL1  H16A 5758   3.669   6.676   7.352  2.6105 -1.0899 -1.5664
  355CHL1  H16B 5759   3.774   6.581   7.463  0.2762 -0.2181  0.8418
  355CHL1   C17 5760   3.634   6.461   7.346  0.0552  0.1341  0.0045
  355CHL1   H17 5761   3.706   6.383   7.378  0.3684  0.1847 -0.5677
  355CHL1   C13 5762   3.497   6.425   7.396  0.1669  0.1658  0.3367
  355CHL1   C18 5763   3.393   6.515   7.327  0.2881  0.3281  0.3675
  355CHL1  H18A 5764   3.383   6.487   7.220  0.1776 -3.5153  1.2326
  355CHL1  H18B 5765   3.289   6.502   7.364 -0.2372 -0.0393 -1.1815
  355CHL1  H18C 5766   3.409   6.621   7.355 -0.3071  0.3985  0.4417
  355CHL1   C12 5767   3.473   6.273   7.388 -0.1453  0.2175  0.2864
  355CHL1  H12A 5768   3.470   6.233   7.284  1.9333  2.1582 -0.5977
  355CHL1  H12B 5769   3.550   6.212   7.439 -0.5386  0.5005  1.2335
  355CHL1   C11 5770   3.349   6.237   7.471  0.0855 -0.7160  0.2398
  355CHL1  H11A 5771   3.258   6.266   7.415  1.4938 -0.0724 -1.8617
  355CHL1  H11B 5772   3.344   6.126   7.474  0.0598 -0.7031  0.7572
  355CHL1    C9 5773   3.345   6.305   7.609  0.3016 -0.1342 -0.0354
  355CHL1    H9 5774   3.423   6.246   7.664  0.0357 -1.0934 -0.6640
  355CHL1   C10 5775   3.220   6.278   7.688  0.2034 -0.0305 -0.1564
  355CHL1   C19 5776   3.102   6.323   7.600  0.2055 -0.3195 -0.3086
  355CHL1  H19A 5777   3.074   6.268   7.508  0.2941 -1.5304  0.3741
  355CHL1  H19B 5778   3.007   6.342   7.654  0.1509  1.8395 -1.0345
  355CHL1  H19C 5779   3.128   6.426   7.566  0.9701 -0.0058  1.1460
  355CHL1    C1 5780   3.214   6.129   7.724 -0.2449 -0.0660 -0.3763
  355CHL1   H1A 5781   3.210   6.061   7.636  3.6760 -1.1533  0.1174
  355CHL1   H1B 5782   3.303   6.098   7.783 -0.8943  1.0395  1.2713
  355CHL1    C2 5783   3.098   6.086   7.815  0.3354 -0.0313  0.3830
  355CHL1   H2A 5784   3.095   5.979   7.844 -2.2698  0.4541  2.2683
  355CHL1   H2B 5785   3.007   6.120   7.763  0.2035 -1.3525 -0.2848
  355CHL1   C20 5786   3.647   6.479   7.198  0.1557 -0.0841 -0.0134
  355CHL1   H20 5787   3.568   6.548   7.160  0.5724  1.3072  1.5341
  355CHL1   C21 5788   3.643   6.344   7.125  0.0303 -0.4269  0.6190
  355CHL1  H21A 5789   3.538   6.311   7.113 -0.4775  1.1671  0.4982
  355CHL1  H21B 5790   3.698   6.263   7.176 -0.7931 -1.6830 -0.4231
  355CHL1  H21C 5791   3.686   6.358   7.023 -2.2482  0.7068 -0.2657
  355CHL1   C22 5792   3.775   6.554   7.158  0.0796  0.2269  0.3177
  355CHL1  H22A 5793   3.803   6.647   7.212  1.4927  1.4711 -2.3556
  355CHL1  H22B 5794   3.860   6.488   7.186 -0.0418  0.5381  1.4714
  355CHL1   C23 5795   3.783   6.594   7.010  0.6914 -0.1253  0.2486
  355CHL1  H23A 5796   3.880   6.647   6.999  1.0964 -0.4767  1.8791
[truncated: 5,871,725 more chars]
