# Supplementary material for: pKa Calculations of GPCRs: Understanding Protonation States in Receptor Activation
Source: J Chem Inf Model. 2024 Aug 16;64(17):6850–6. doi: 10.1021/acs.jcim.4c01125 (PMC11388449; doi:10.1021/acs.jcim.4c01125)
Supplement: Supplementary file 2 — ci4c01125_si_002.zip [file ci4c01125_si_002.zip › b2ar_inactive_prot_last.gro]

B2AR InactProt in POPC:CHL Membrane
90893
   21ASP    CAY    1   5.682   2.893   9.935 -0.3592  0.6730 -0.3199
   21ASP    HY1    2   5.769   2.878   9.867 -0.8938  2.7992 -1.5831
   21ASP    HY2    3   5.640   2.990   9.899  0.1016  1.5211  1.3174
   21ASP    HY3    4   5.606   2.814   9.922  1.0042 -1.0219  1.3285
   21ASP     CY    5   5.721   2.901  10.079 -0.1706  0.2714 -0.3472
   21ASP     OY    6   5.649   2.963  10.156 -0.0580 -0.0596  0.0242
   21ASP      N    7   5.836   2.837  10.104  0.1495  0.8229 -0.3725
   21ASP     HN    8   5.878   2.786  10.028  0.3909 -0.8719  0.8277
   21ASP     CA    9   5.886   2.810  10.235  0.5069 -0.4016 -0.7442
   21ASP     HA   10   5.806   2.811  10.308  1.3014  0.3915  0.1339
   21ASP     CB   11   5.930   2.662  10.229  0.4099 -0.5451  1.1911
   21ASP    HB1   12   5.861   2.591  10.178  1.2585 -0.3849 -0.2436
   21ASP    HB2   13   5.948   2.624  10.331 -0.9442 -1.8510  0.9803
   21ASP     CG   14   6.057   2.640  10.149  0.1100  0.3750  0.4344
   21ASP    OD1   15   6.141   2.550  10.177  0.0697  0.0262 -0.5078
   21ASP    OD2   16   6.077   2.709  10.045  0.4341  0.3125  0.4542
   21ASP      C   17   5.992   2.904  10.280 -0.0142 -0.0951 -0.1215
   21ASP      O   18   6.053   2.874  10.383 -0.4122  0.1959  0.1969
   22HSD      N   19   6.017   3.019  10.215  0.7374 -0.2517 -0.1274
   22HSD     HN   20   5.959   3.026  10.134  1.7454 -2.5207 -1.1123
   22HSD     CA   21   6.104   3.124  10.259  0.1092  0.1933  0.0734
   22HSD     HA   22   6.093   3.137  10.366  1.3312 -3.2914  0.7507
   22HSD     CB   23   6.252   3.092  10.231  0.0164 -0.1180 -0.0644
   22HSD    HB1   24   6.276   3.012  10.305  1.7753  1.4030  1.1082
   22HSD    HB2   25   6.320   3.174  10.263  2.9454 -3.0979  2.0351
   22HSD    ND1   26   6.240   2.934  10.020 -0.0587 -0.2949  0.2009
   22HSD    HD1   27   6.181   2.860  10.052 -0.2579 -0.4636 -0.5194
   22HSD     CG   28   6.289   3.037  10.097 -0.0474 -0.0770 -0.0983
   22HSD    CE1   29   6.292   2.943   9.894 -0.1573 -0.1552  0.1703
   22HSD    HE1   30   6.273   2.873   9.812  0.8419  1.3093 -1.3772
   22HSD    NE2   31   6.366   3.051   9.887 -0.6385  0.1520 -0.2485
   22HSD    CD2   32   6.366   3.110  10.012 -0.0932 -0.0731 -0.1376
   22HSD    HD2   33   6.417   3.204  10.031  0.2316 -0.2002 -0.3747
   22HSD      C   34   6.060   3.255  10.204  0.6695  0.1706 -0.4348
   22HSD      O   35   5.982   3.274  10.111  0.3465 -0.3425 -0.2691
   23ASP      N   36   6.102   3.363  10.273  0.4217 -0.2084  0.3156
   23ASP     HN   37   6.148   3.353  10.361  0.1712  0.1582  0.4920
   23ASP     CA   38   6.099   3.497  10.224 -0.0166 -0.1318  0.5466
   23ASP     HA   39   6.004   3.510  10.174  0.6621 -2.1027 -1.4060
   23ASP     CB   40   6.124   3.596  10.339  0.2676 -0.0199  0.3906
   23ASP    HB1   41   6.227   3.578  10.378  0.5702 -1.8645 -1.1309
   23ASP    HB2   42   6.065   3.550  10.422  1.4094 -0.7886  0.8063
   23ASP     CG   43   6.090   3.739  10.302 -0.2857 -0.3028 -0.2154
   23ASP    OD1   44   6.130   3.828  10.383 -0.0134 -0.5799 -0.0416
   23ASP    OD2   45   6.017   3.761  10.202 -0.2231 -0.0582 -0.2083
   23ASP      C   46   6.202   3.514  10.118 -0.2384  0.5672  0.4376
   23ASP      O   47   6.306   3.448  10.116 -0.5417  0.1098 -0.3178
   24VAL      N   48   6.188   3.605  10.020  0.0640  0.0152 -0.1176
   24VAL     HN   49   6.103   3.657  10.014 -0.1504 -0.4081 -0.9516
   24VAL     CA   50   6.270   3.596   9.902 -0.3899  0.1246 -0.4424
   24VAL     HA   51   6.369   3.567   9.931 -0.9023 -1.2416  0.0170
   24VAL     CB   52   6.214   3.498   9.803  0.3957 -0.1821 -0.5917
   24VAL     HB   53   6.209   3.400   9.853  1.6487  0.5342  1.0325
   24VAL    CG1   54   6.069   3.538   9.770 -0.0088 -1.0284  0.1347
   24VAL   HG11   55   6.057   3.647   9.756  1.5437 -1.0976 -2.4887
   24VAL   HG12   56   6.003   3.508   9.854 -1.3016 -1.0710 -0.8542
   24VAL   HG13   57   6.032   3.482   9.680 -1.1484  0.9971 -0.7209
   24VAL    CG2   58   6.295   3.492   9.673  0.6221 -0.9103 -0.4187
   24VAL   HG21   59   6.305   3.590   9.620 -0.0241  0.1544  1.3465
   24VAL   HG22   60   6.253   3.419   9.600 -1.2644  0.2221 -0.5383
   24VAL   HG23   61   6.399   3.461   9.693  0.7250 -0.9907 -1.0451
   24VAL      C   62   6.274   3.736   9.852 -0.0455  0.2442 -0.0842
   24VAL      O   63   6.190   3.823   9.876 -0.2609 -0.0817  0.3543
   25THR      N   64   6.385   3.770   9.785  0.2897 -0.0338  0.3281
   25THR     HN   65   6.454   3.703   9.757 -0.9034 -1.3769  0.5195
   25THR     CA   66   6.416   3.904   9.745 -0.1417  0.1191  0.5116
   25THR     HA   67   6.340   3.973   9.780 -0.7236 -0.8562  1.2012
   25THR     CB   68   6.552   3.948   9.790 -0.0604  0.3076  0.0892
   25THR     HB   69   6.637   3.904   9.735  1.1539  2.6074 -0.0129
   25THR    OG1   70   6.555   3.912   9.928 -0.2811 -0.3426 -0.0760
   25THR    HG1   71   6.558   3.817   9.911 -1.2708 -0.3307 -0.4262
   25THR    CG2   72   6.550   4.102   9.800  0.0395  0.3028  0.1768
   25THR   HG21   73   6.518   4.149   9.705  0.2492 -0.2754 -0.1858
   25THR   HG22   74   6.649   4.139   9.833 -0.0643  0.5237  0.2402
   25THR   HG23   75   6.496   4.143   9.888  0.9429 -0.3608  1.0680
   25THR      C   76   6.420   3.915   9.597 -0.4006 -0.4882  0.4575
   25THR      O   77   6.476   3.831   9.527 -0.1820  0.0170  0.0201
   26GLN      N   78   6.356   4.017   9.536 -0.5137 -0.7245  0.1740
   26GLN     HN   79   6.305   4.089   9.583 -1.9920 -1.7275  0.1852
   26GLN     CA   80   6.326   4.016   9.397 -0.5275  0.3276  0.1572
   26GLN     HA   81   6.394   3.955   9.339  0.0636  1.6690 -0.5970
   26GLN     CB   82   6.185   3.969   9.356 -0.2783 -0.3245  0.0285
   26GLN    HB1   83   6.171   3.984   9.247  1.9460 -0.8177 -0.3750
   26GLN    HB2   84   6.102   4.028   9.402 -0.5492 -1.7773  1.4711
   26GLN     CG   85   6.160   3.824   9.398 -0.4306 -0.2190  0.3032
   26GLN    HG1   86   6.051   3.807   9.396 -0.1411 -2.2446 -0.9820
   26GLN    HG2   87   6.191   3.803   9.503  3.2575  0.6528 -0.4695
   26GLN     CD   88   6.226   3.727   9.302  0.2967  0.6471 -0.0891
   26GLN    OE1   89   6.309   3.645   9.343 -0.1571 -0.2093 -0.8288
   26GLN    NE2   90   6.191   3.739   9.171 -0.0086 -0.5969 -0.1385
   26GLN   HE21   91   6.219   3.670   9.105 -1.5941  0.4207 -1.9882
   26GLN   HE22   92   6.131   3.817   9.151 -0.9377 -1.5764 -1.2582
   26GLN      C   93   6.345   4.159   9.360 -0.0554  0.1709 -0.2236
   26GLN      O   94   6.316   4.253   9.434  1.0914  0.5671 -0.2624
   27GLU      N   95   6.402   4.184   9.241  0.0441  0.3568 -0.1365
   27GLU     HN   96   6.419   4.108   9.179  1.0054 -0.3289  0.9401
   27GLU     CA   97   6.458   4.311   9.206  0.2989  0.2690 -0.0484
   27GLU     HA   98   6.396   4.386   9.253 -0.7995  0.8563 -2.2531
   27GLU     CB   99   6.609   4.317   9.231  0.2596 -0.9936  0.5636
   27GLU    HB1  100   6.645   4.410   9.182  0.9036 -0.6034  1.7281
   27GLU    HB2  101   6.657   4.233   9.177  0.9802  0.5540 -1.3447
   27GLU     CG  102   6.643   4.318   9.381  0.8102  0.6077  0.4509
   27GLU    HG1  103   6.601   4.227   9.427  1.6580  0.7077  1.4621
   27GLU    HG2  104   6.595   4.407   9.426 -1.6456 -0.2837 -0.2495
   27GLU     CD  105   6.795   4.308   9.391  0.7993 -0.1038  0.0102
   27GLU    OE1  106   6.852   4.276   9.499  0.5291  0.4991  0.3385
   27GLU    OE2  107   6.861   4.342   9.289 -0.2341  0.7043 -0.4072
   27GLU      C  108   6.436   4.347   9.063  0.3748  0.0710 -0.1082
   27GLU      O  109   6.423   4.462   9.023  0.4916  0.0831 -0.1109
   28ARG      N  110   6.414   4.242   8.980 -0.3169  0.1462 -0.0272
   28ARG     HN  111   6.398   4.152   9.019 -1.4923  0.2746 -0.1752
   28ARG     CA  112   6.436   4.252   8.839 -0.2209 -0.1152 -0.0306
   28ARG     HA  113   6.463   4.354   8.816  1.8567 -1.0158 -1.9392
   28ARG     CB  114   6.548   4.154   8.804 -0.2365 -0.2036  0.1609
   28ARG    HB1  115   6.552   4.165   8.693  0.6340  2.5084  0.3891
   28ARG    HB2  116   6.518   4.054   8.842 -1.8158  0.5277  0.9214
   28ARG     CG  117   6.683   4.193   8.864 -0.4360 -0.0398  0.5049
   28ARG    HG1  118   6.670   4.164   8.970  1.3783 -1.9389  0.2882
   28ARG    HG2  119   6.707   4.300   8.847 -1.1022 -0.1184 -1.0858
   28ARG     CD  120   6.798   4.110   8.805 -0.3870  0.2594  0.1726
   28ARG    HD1  121   6.770   4.003   8.792 -2.3857  0.4835  2.0629
   28ARG    HD2  122   6.887   4.121   8.871 -0.2973 -1.0518  0.2966
   28ARG     NE  123   6.834   4.175   8.676 -0.1589  0.5547  0.3852
   28ARG     HE  124   6.815   4.267   8.644  0.8867  0.0536 -1.8728
   28ARG     CZ  125   6.926   4.118   8.592  0.1671  0.7136  0.6276
   28ARG    NH1  126   6.965   4.196   8.488  0.0748  0.3950  0.3522
   28ARG   HH11  127   6.928   4.288   8.479 -0.2703  0.1209 -1.6701
   28ARG   HH12  128   7.046   4.173   8.434 -0.9451 -1.6330 -0.4347
   28ARG    NH2  129   6.997   4.004   8.619 -0.2544  0.1839 -0.4527
   28ARG   HH21  130   6.963   3.948   8.694  1.8330 -0.2146  0.2663
   28ARG   HH22  131   7.042   3.957   8.543  2.2069  1.5815  0.0328
   28ARG      C  132   6.313   4.216   8.762  0.1032 -0.1214 -0.5466
   28ARG      O  133   6.309   4.200   8.641 -0.4313 -0.1872 -0.5218
   29ASP      N  134   6.201   4.205   8.835 -0.0261  0.5708 -0.6320
   29ASP     HN  135   6.217   4.209   8.934 -0.5842  0.7691 -0.5444
   29ASP     CA  136   6.070   4.162   8.796 -0.3632  0.5104  0.5227
   29ASP     HA  137   6.099   4.078   8.735  3.7968  0.9926  1.5010
   29ASP     CB  138   5.975   4.127   8.912 -0.4023  0.1675  0.3880
   29ASP    HB1  139   5.875   4.103   8.869 -0.0071  1.8008 -1.5995
   29ASP    HB2  140   5.972   4.214   8.981 -1.7404 -0.9800  1.8468
   29ASP     CG  141   6.015   4.008   8.998  0.2668 -0.0180 -0.1707
   29ASP    OD1  142   5.943   3.981   9.098  0.0364  0.1508 -0.2902
   29ASP    OD2  143   6.118   3.941   8.973 -0.2271 -0.6535 -0.5261
   29ASP      C  144   6.011   4.258   8.699  0.7053  0.0539 -0.6089
   29ASP      O  145   5.947   4.216   8.603  0.0135 -0.3025 -0.0056
   30GLU      N  146   6.013   4.388   8.733 -0.4779 -0.2041  0.5544
   30GLU     HN  147   6.064   4.415   8.815 -2.2784  2.0765  1.0338
   30GLU     CA  148   5.968   4.494   8.648  0.3400 -0.1769  0.1377
   30GLU     HA  149   5.866   4.475   8.616  0.4551  1.3356 -1.2223
   30GLU     CB  150   5.968   4.633   8.713 -0.4266  0.0780 -0.3847
   30GLU    HB1  151   5.938   4.714   8.644 -1.5771  0.0917  0.1126
   30GLU    HB2  152   6.068   4.662   8.752 -1.0504 -0.7177  1.9771
   30GLU     CG  153   5.875   4.644   8.834  0.0857  0.4952 -0.0252
   30GLU    HG1  154   5.915   4.572   8.908 -1.1922  1.0889  1.2952
   30GLU    HG2  155   5.772   4.619   8.801  0.2525 -0.4130  0.1278
   30GLU     CD  156   5.871   4.783   8.897 -0.7716  0.3688  0.2125
   30GLU    OE1  157   5.909   4.883   8.830  0.0712 -0.2120 -0.2004
   30GLU    OE2  158   5.840   4.792   9.019  0.4151 -0.1904  0.5666
   30GLU      C  159   6.037   4.505   8.517 -0.4495 -0.4874 -0.3142
   30GLU      O  160   5.977   4.520   8.411 -0.3750  0.6193 -0.2133
   31VAL      N  161   6.170   4.488   8.511 -0.4959 -0.8654 -0.2713
   31VAL     HN  162   6.213   4.499   8.601  0.1126 -1.3541 -0.4915
   31VAL     CA  163   6.250   4.477   8.393 -0.3227 -0.2314 -0.2161
   31VAL     HA  164   6.235   4.559   8.325 -0.0006 -1.1870 -1.4825
   31VAL     CB  165   6.396   4.479   8.430 -0.2923 -0.4469 -0.3255
   31VAL     HB  166   6.417   4.395   8.499  1.1935  0.2145  0.0522
   31VAL    CG1  167   6.484   4.486   8.304 -0.3030  0.4806 -0.2855
   31VAL   HG11  168   6.486   4.397   8.238  0.0997  0.8283 -0.7523
   31VAL   HG12  169   6.587   4.518   8.331  0.2665 -2.0446  0.7905
   31VAL   HG13  170   6.443   4.570   8.244  0.4163 -0.5422 -2.2784
   31VAL    CG2  171   6.428   4.607   8.509 -0.0253 -0.7222  0.0133
   31VAL   HG21  172   6.370   4.623   8.602 -0.5444  1.9142 -0.6813
   31VAL   HG22  173   6.412   4.698   8.447 -2.2628  0.0263  1.6016
   31VAL   HG23  174   6.534   4.610   8.545  0.1909  1.2074 -0.6464
   31VAL      C  175   6.220   4.362   8.303  0.1389 -0.6580  0.1683
   31VAL      O  176   6.199   4.374   8.182  0.7275  0.4411  0.1619
   32TRP      N  177   6.209   4.245   8.368  0.1370 -0.5734  0.3210
   32TRP     HN  178   6.222   4.238   8.467 -1.1997 -0.4242  0.5363
   32TRP     CA  179   6.165   4.123   8.307  0.1349 -0.5411  0.2581
   32TRP     HA  180   6.246   4.096   8.241  0.9958 -2.2002  1.9112
   32TRP     CB  181   6.168   4.016   8.417 -0.5074 -0.4605  0.3529
   32TRP    HB1  182   6.106   4.076   8.488 -2.3277  1.5952 -2.7293
   32TRP    HB2  183   6.265   4.005   8.469  0.3401 -0.3188 -1.1702
   32TRP     CG  184   6.100   3.886   8.389 -0.5863 -0.2439 -0.4739
   32TRP    CD1  185   6.150   3.779   8.322 -0.1296 -0.0704 -0.4152
   32TRP    HD1  186   6.240   3.780   8.263 -0.5068 -0.2748 -1.0055
   32TRP    NE1  187   6.056   3.680   8.306 -0.3060  0.1196 -0.5489
   32TRP    HE1  188   6.059   3.608   8.240 -0.2387 -1.0863  0.7488
   32TRP    CE2  189   5.950   3.713   8.386  0.6291 -0.7315  1.0924
   32TRP    CD2  190   5.972   3.841   8.434 -0.7419  0.1577 -0.5046
   32TRP    CE3  191   5.878   3.903   8.510  0.0286  0.0852  0.5346
   32TRP    HE3  192   5.882   4.006   8.543 -1.7935  1.1085 -2.0687
   32TRP    CZ3  193   5.759   3.836   8.527 -0.0521 -0.0875 -0.6352
   32TRP    HZ3  194   5.673   3.889   8.564  1.1507  0.2963  1.8743
   32TRP    CZ2  195   5.832   3.648   8.402  0.3184 -0.4297  0.1251
   32TRP    HZ2  196   5.814   3.551   8.359 -0.6616  0.0523 -0.6081
   32TRP    CH2  197   5.733   3.712   8.474  0.1264 -0.2874 -0.2653
   32TRP    HH2  198   5.637   3.664   8.481 -0.9527  1.9228  1.3987
   32TRP      C  199   6.035   4.136   8.235  0.1005  0.1359  0.4355
   32TRP      O  200   6.035   4.111   8.115 -1.0007  0.0133  0.4522
   33VAL      N  201   5.922   4.171   8.300 -0.2449  0.1562 -0.1720
   33VAL     HN  202   5.954   4.209   8.387  0.5751  0.4146 -0.5682
   33VAL     CA  203   5.789   4.173   8.248 -0.3788  0.3111  0.1803
   33VAL     HA  204   5.773   4.073   8.214  1.6449 -0.2760  0.8219
   33VAL     CB  205   5.684   4.191   8.354 -0.5944 -0.2477  0.0588
   33VAL     HB  206   5.694   4.119   8.438 -1.3601 -0.7436 -0.2649
   33VAL    CG1  207   5.685   4.329   8.421  0.4418  0.1640 -0.7696
   33VAL   HG11  208   5.788   4.370   8.431  0.4359  0.0802 -0.3444
   33VAL   HG12  209   5.630   4.321   8.518  2.2169  0.1262  0.2736
   33VAL   HG13  210   5.628   4.405   8.364 -1.4514 -0.7979 -0.2363
   33VAL    CG2  211   5.542   4.168   8.299 -0.6070 -0.0590  0.0145
   33VAL   HG21  212   5.521   4.067   8.259 -2.7439  0.5787 -0.6058
   33VAL   HG22  213   5.507   4.232   8.214  1.0498  1.6146  0.5081
   33VAL   HG23  214   5.469   4.195   8.377 -1.7476  0.5487 -1.2175
   33VAL      C  215   5.782   4.260   8.128  0.6094 -0.2392 -0.2861
   33VAL      O  216   5.717   4.225   8.029 -0.4304 -0.3962  0.4363
   34VAL      N  217   5.841   4.381   8.136 -0.5121  0.3073 -0.1074
   34VAL     HN  218   5.886   4.403   8.222  1.2511  0.1962 -0.9701
   34VAL     CA  219   5.856   4.479   8.033 -0.1482  0.2549 -0.1056
   34VAL     HA  220   5.756   4.498   7.996  0.7581  0.8000 -2.4750
   34VAL     CB  221   5.915   4.597   8.106 -0.4298  0.3951 -0.1030
   34VAL     HB  222   5.988   4.562   8.182 -1.4239 -2.2671 -0.2565
   34VAL    CG1  223   5.979   4.694   8.006  0.0238  0.5245  0.3104
   34VAL   HG11  224   6.011   4.787   8.057  0.2613  0.0770  0.9937
   34VAL   HG12  225   5.919   4.731   7.920  1.5692 -0.7697 -1.4081
   34VAL   HG13  226   6.071   4.646   7.968  0.3020  0.6847  0.7683
   34VAL    CG2  227   5.801   4.672   8.177 -0.4635  0.4345 -0.1964
   34VAL   HG21  228   5.751   4.625   8.264 -1.0474 -2.5014 -1.9909
   34VAL   HG22  229   5.726   4.696   8.099 -0.3967  1.2214 -0.0276
   34VAL   HG23  230   5.838   4.772   8.209 -0.5800  0.8328 -1.2569
   34VAL      C  231   5.934   4.431   7.916 -0.4599 -0.1880 -0.1322
   34VAL      O  232   5.899   4.439   7.799 -0.6244 -0.2022 -0.0845
   35GLY      N  233   6.053   4.371   7.938 -0.2022  0.2391 -0.3676
   35GLY     HN  234   6.088   4.406   8.025 -0.7190  0.3304 -0.1941
   35GLY     CA  235   6.144   4.307   7.848 -0.3614 -0.0387 -0.3320
   35GLY    HA1  236   6.214   4.259   7.914 -2.3946 -4.1870 -0.8756
   35GLY    HA2  237   6.167   4.377   7.769 -2.1684 -0.5158 -1.3375
   35GLY      C  238   6.081   4.199   7.766 -0.1258 -0.5720  0.1854
   35GLY      O  239   6.094   4.201   7.644  0.3324 -0.5419  0.2300
   36MET      N  240   6.004   4.109   7.829 -0.1806 -0.2377  0.6001
   36MET     HN  241   5.991   4.118   7.928  0.7495 -1.8476  0.8983
   36MET     CA  242   5.933   4.000   7.771  0.0212 -0.0803  0.0528
   36MET     HA  243   5.996   3.947   7.701  0.2913  1.4797 -0.9471
   36MET     CB  244   5.890   3.905   7.884 -0.0089 -0.5996 -0.3911
   36MET    HB1  245   5.807   3.837   7.854 -0.2305 -0.4197 -0.1896
   36MET    HB2  246   5.847   3.966   7.966 -0.9795 -1.8688  0.0928
   36MET     CG  247   6.005   3.822   7.942 -0.1226 -0.1692  0.4694
   36MET    HG1  248   5.953   3.769   8.025 -2.4424  1.7159  0.3298
   36MET    HG2  249   6.084   3.894   7.967  0.4629 -0.1648 -1.2396
   36MET     SD  250   6.088   3.706   7.828 -0.3110 -0.3094  0.4735
   36MET     CE  251   6.240   3.692   7.926 -0.0655  0.2448  0.1782
   36MET    HE1  252   6.273   3.778   7.989 -1.3544  1.3850 -0.6387
   36MET    HE2  253   6.323   3.671   7.856 -1.4473  0.7123 -1.6837
   36MET    HE3  254   6.228   3.609   7.999  1.3983  0.0806  0.2587
   36MET      C  255   5.810   4.037   7.696  0.1593  0.2773  0.0035
   36MET      O  256   5.788   3.988   7.586  0.7818  0.0604 -0.0243
   37GLY      N  257   5.733   4.140   7.738  0.3365  0.2570  0.3817
   37GLY     HN  258   5.757   4.185   7.823  2.3410 -0.4675  0.2553
   37GLY     CA  259   5.630   4.202   7.660  0.4225 -0.2173 -0.1196
   37GLY    HA1  260   5.577   4.276   7.719  1.0769  0.6094 -0.5430
   37GLY    HA2  261   5.574   4.117   7.625  1.6704 -0.8492 -0.6513
   37GLY      C  262   5.666   4.276   7.536  0.6497 -0.8672 -0.4459
   37GLY      O  263   5.606   4.269   7.429  0.3065  0.1013 -0.3270
   38ILE      N  264   5.782   4.344   7.549 -0.1287  0.4197  0.0003
   38ILE     HN  265   5.839   4.333   7.630 -2.3676 -0.4467  1.5633
   38ILE     CA  266   5.850   4.400   7.436  0.4015 -0.0638  0.0720
   38ILE     HA  267   5.790   4.471   7.380  3.1616  2.4351  0.0475
   38ILE     CB  268   5.964   4.491   7.470  0.5356 -0.3780  0.4718
   38ILE     HB  269   6.036   4.434   7.533  1.6001  0.3727 -0.0376
   38ILE    CG2  270   6.048   4.530   7.347 -0.0482 -0.0591  0.1704
   38ILE   HG21  271   5.978   4.556   7.265 -0.3344 -2.1022 -0.2745
   38ILE   HG22  272   6.117   4.446   7.325  0.1211  0.3716 -1.0008
   38ILE   HG23  273   6.116   4.616   7.369 -0.6708 -0.0968  2.5091
   38ILE    CG1  274   5.924   4.616   7.550  0.0387 -0.2444  0.0216
   38ILE   HG11  275   5.852   4.580   7.628 -0.4701  0.6739 -0.0193
   38ILE   HG12  276   5.875   4.691   7.486  1.5041  1.3435  0.6932
   38ILE     CD  277   6.044   4.681   7.618  0.1069 -0.3792  0.0317
   38ILE    HD1  278   6.089   4.611   7.692  0.8787 -0.3989 -0.4421
   38ILE    HD2  279   6.006   4.766   7.679 -2.7745 -1.4266 -0.1512
   38ILE    HD3  280   6.125   4.725   7.555  0.1991  2.1994  1.7898
   38ILE      C  281   5.893   4.297   7.338  0.3643 -0.0381  0.0283
   38ILE      O  282   5.867   4.305   7.218  0.0630 -0.6992  0.0442
   39VAL      N  283   5.951   4.187   7.390 -0.1240 -0.2795  0.0667
   39VAL     HN  284   5.988   4.174   7.481 -0.6842  0.2422  0.3670
   39VAL     CA  285   5.980   4.070   7.312  0.0862 -0.2363  0.0802
   39VAL     HA  286   6.040   4.107   7.230  1.2021  0.6873  1.2646
   39VAL     CB  287   6.068   3.971   7.383 -0.2926 -0.2540  0.5334
   39VAL     HB  288   6.030   3.961   7.487 -3.5450  0.9135 -0.4257
   39VAL    CG1  289   6.058   3.828   7.329  0.1489 -0.2868  0.5264
   39VAL   HG11  290   5.970   3.773   7.370 -1.5058  0.7647 -1.4333
   39VAL   HG12  291   6.142   3.772   7.375  0.4203 -0.8751 -0.6406
   39VAL   HG13  292   6.061   3.821   7.218 -0.8669  1.9754  0.3115
   39VAL    CG2  293   6.213   4.023   7.371 -0.3814 -0.0491  0.3410
   39VAL   HG21  294   6.249   4.048   7.269 -2.0304  1.4372  0.0656
   39VAL   HG22  295   6.275   3.955   7.433 -0.2405 -1.7643 -1.5816
   39VAL   HG23  296   6.232   4.120   7.424 -0.8116  0.0233  0.3666
   39VAL      C  297   5.870   4.002   7.239 -0.1019  0.1395  0.0156
   39VAL      O  298   5.882   3.979   7.119 -0.3888  0.1789 -0.0224
   40MET      N  299   5.753   3.980   7.302  0.1113 -0.1922  0.2950
   40MET     HN  300   5.751   3.989   7.402 -0.4292 -0.9267  0.3558
   40MET     CA  301   5.632   3.936   7.241  0.1544  0.0132  0.0558
   40MET     HA  302   5.644   3.844   7.186 -0.2005  0.3496 -0.5900
   40MET     CB  303   5.539   3.893   7.356 -0.6666 -0.6085 -0.8243
   40MET    HB1  304   5.438   3.869   7.315 -1.8949  2.0735  0.3963
   40MET    HB2  305   5.524   3.984   7.418 -0.6977 -0.6202 -0.8144
   40MET     CG  306   5.586   3.771   7.436 -0.1448  0.0307 -0.1415
   40MET    HG1  307   5.694   3.784   7.459  0.0319  3.6519 -2.2826
   40MET    HG2  308   5.567   3.688   7.364  1.5117 -1.0227  0.5821
   40MET     SD  309   5.501   3.740   7.594  0.5563  0.1662  0.2668
   40MET     CE  310   5.617   3.621   7.667  0.0170  0.0190  0.8922
   40MET    HE1  311   5.582   3.582   7.766 -1.4586  0.3708  0.5338
   40MET    HE2  312   5.719   3.663   7.662 -0.6773  1.7211  0.1269
   40MET    HE3  313   5.617   3.526   7.609 -2.4091  0.2350  0.4186
   40MET      C  314   5.562   4.020   7.141  0.0106 -0.1857 -0.0107
   40MET      O  315   5.505   3.959   7.050  0.0495 -0.2126 -0.0171
   41SER      N  316   5.562   4.153   7.156 -0.4405 -0.2605  0.7070
   41SER     HN  317   5.620   4.190   7.229 -0.8734  3.1896 -0.4917
   41SER     CA  318   5.489   4.244   7.074  0.1591  0.1103  0.5720
   41SER     HA  319   5.385   4.214   7.084  0.9248 -2.4634  1.3991
   41SER     CB  320   5.500   4.390   7.121  0.1620  0.1283  0.5150
   41SER    HB1  321   5.463   4.394   7.225 -0.5493 -0.1127  0.2787
   41SER    HB2  322   5.435   4.450   7.054  2.1557  1.9605  0.1044
   41SER     OG  323   5.631   4.445   7.124  0.0387  0.4111  0.7037
   41SER    HG1  324   5.686   4.401   7.188  0.2271 -0.8512 -0.2863
   41SER      C  325   5.511   4.225   6.928  0.0229 -0.2438  0.5976
   41SER      O  326   5.419   4.212   6.847  0.2129  0.2059  0.3079
   42LEU      N  327   5.640   4.210   6.892 -0.0655  0.6374 -0.1170
   42LEU     HN  328   5.710   4.233   6.958 -0.5632  0.1003  0.6178
   42LEU     CA  329   5.692   4.180   6.762 -0.3611  0.0295 -0.0985
   42LEU     HA  330   5.673   4.257   6.689 -1.2510  0.4726  0.5822
   42LEU     CB  331   5.844   4.163   6.767 -0.3933 -0.2894 -0.1928
   42LEU    HB1  332   5.881   4.168   6.662 -2.4922  4.2173 -0.9131
   42LEU    HB2  333   5.884   4.071   6.816  1.1841  1.1994  1.4358
   42LEU     CG  334   5.904   4.288   6.832 -0.4777 -0.2637 -0.1661
   42LEU     HG  335   5.885   4.288   6.942 -2.3825 -2.1179 -0.4322
   42LEU    CD1  336   6.057   4.291   6.819 -0.4470  1.5568  0.2822
   42LEU   HD11  337   6.095   4.391   6.850 -1.5861  2.5002 -1.2284
   42LEU   HD12  338   6.094   4.273   6.716  1.3410  2.5966  0.6895
   42LEU   HD13  339   6.103   4.204   6.871  1.2267  1.5493 -1.0905
   42LEU    CD2  340   5.849   4.419   6.775 -0.3706 -0.3960 -0.5739
   42LEU   HD21  341   5.845   4.425   6.664 -0.7543  2.0192 -0.4941
   42LEU   HD22  342   5.909   4.506   6.809 -2.6704  2.0635 -2.3156
   42LEU   HD23  343   5.748   4.440   6.818 -0.3885 -1.5232 -0.0390
   42LEU      C  344   5.631   4.058   6.700  0.4053 -0.3857 -0.0430
   42LEU      O  345   5.585   4.068   6.587  0.5603 -0.0591 -0.0780
   43ILE      N  346   5.619   3.943   6.768 -0.4669 -0.1865  0.1437
   43ILE     HN  347   5.664   3.943   6.857  0.1761  1.7698 -0.1253
   43ILE     CA  348   5.568   3.820   6.717  0.0984 -0.3194 -0.0949
   43ILE     HA  349   5.626   3.795   6.628  1.1872  1.8575 -0.0654
   43ILE     CB  350   5.588   3.709   6.817 -0.4606 -0.3948 -0.0626
   43ILE     HB  351   5.522   3.729   6.904 -1.0742 -0.2674 -0.5481
   43ILE    CG2  352   5.555   3.582   6.737 -0.5446 -0.2863 -0.2004
   43ILE   HG21  353   5.630   3.557   6.659 -1.1318 -2.0049 -0.2544
   43ILE   HG22  354   5.452   3.591   6.695 -1.3076 -0.2687  1.5932
   43ILE   HG23  355   5.546   3.507   6.817 -1.7063  0.7434  0.6637
   43ILE    CG1  356   5.730   3.707   6.877 -0.3143 -0.1131 -0.3901
   43ILE   HG11  357   5.755   3.800   6.932  1.1361 -0.3388 -0.6271
   43ILE   HG12  358   5.807   3.704   6.797 -2.1522 -2.7148 -2.2460
   43ILE     CD  359   5.749   3.598   6.983 -0.9503  0.1213 -0.0295
   43ILE    HD1  360   5.849   3.600   7.032 -1.9043  1.4978  2.0327
   43ILE    HD2  361   5.747   3.500   6.931 -0.7080  0.3667 -0.5145
   43ILE    HD3  362   5.668   3.607   7.058 -0.9854  0.3275 -0.0886
   43ILE      C  363   5.422   3.832   6.690  0.0288 -0.3140  0.2742
   43ILE      O  364   5.376   3.796   6.581 -0.4100 -0.1478  0.4040
   44VAL      N  365   5.349   3.896   6.782 -0.1107 -0.0802  0.0002
   44VAL     HN  366   5.395   3.936   6.861  2.9717 -0.0025 -1.6628
   44VAL     CA  367   5.210   3.927   6.763 -0.1308 -0.1650  0.0096
   44VAL     HA  368   5.150   3.840   6.739 -0.3256  0.4322 -1.8212
   44VAL     CB  369   5.141   3.972   6.888 -0.0929 -0.0351 -0.0162
   44VAL     HB  370   5.180   4.071   6.919 -0.7191  1.3779 -3.2999
   44VAL    CG1  371   4.989   3.985   6.861 -0.0520  0.5362  0.0141
   44VAL   HG11  372   4.953   3.888   6.820  1.5123 -0.2979  0.4967
   44VAL   HG12  373   4.965   4.066   6.789  0.5746  1.3317  0.6740
   44VAL   HG13  374   4.942   4.017   6.957 -0.4004  1.7703 -0.5504
   44VAL    CG2  375   5.176   3.873   7.000  0.4846  0.0979 -0.0772
   44VAL   HG21  376   5.160   3.771   6.959 -3.2279  1.4859 -2.6197
   44VAL   HG22  377   5.108   3.898   7.085 -0.5915 -2.7039  0.0044
   44VAL   HG23  378   5.277   3.892   7.042 -0.9630  2.7312  2.6408
   44VAL      C  379   5.177   4.017   6.649 -0.1702  0.1816  0.2937
   44VAL      O  380   5.090   3.991   6.565  0.0542  0.2180  0.0490
   45LEU      N  381   5.251   4.127   6.628  0.4332 -0.2335  0.2300
   45LEU     HN  382   5.326   4.147   6.690  0.5533 -0.9850  0.3367
   45LEU     CA  383   5.254   4.210   6.511  0.4762 -0.4287  0.0919
   45LEU     HA  384   5.156   4.256   6.505  1.3095  2.2002  3.6283
   45LEU     CB  385   5.349   4.330   6.522 -0.3543  0.2537 -0.0416
   45LEU    HB1  386   5.369   4.380   6.424 -2.0380  0.9195 -0.0743
   45LEU    HB2  387   5.447   4.282   6.544 -1.4626 -3.8948 -2.9230
   45LEU     CG  388   5.314   4.438   6.625 -0.0454  0.1623  0.1620
   45LEU     HG  389   5.310   4.396   6.728  0.8847 -2.8400 -0.9206
   45LEU    CD1  390   5.424   4.545   6.629 -0.3118  0.4533 -0.1492
   45LEU   HD11  391   5.418   4.607   6.537 -0.0933  0.1434 -0.3746
   45LEU   HD12  392   5.526   4.501   6.641  0.7633  2.1869 -2.3045
   45LEU   HD13  393   5.403   4.618   6.711  0.3497  2.3874 -1.6344
   45LEU    CD2  394   5.178   4.502   6.588 -0.0232  0.2134  0.1677
   45LEU   HD21  395   5.098   4.425   6.584 -0.4211  0.6810 -1.4665
   45LEU   HD22  396   5.185   4.535   6.483  2.5909 -0.1943  0.1474
   45LEU   HD23  397   5.155   4.594   6.646 -0.2010  1.3506 -1.6353
   45LEU      C  398   5.287   4.143   6.382 -0.3233 -0.9654  0.1584
   45LEU      O  399   5.233   4.168   6.275  0.3352 -0.6139 -0.0957
   46ALA      N  400   5.381   4.047   6.375 -0.3996 -1.0313  0.0131
   46ALA     HN  401   5.450   4.042   6.447 -0.3109  0.6054  0.0839
   46ALA     CA  402   5.407   3.970   6.257  0.6830  0.0221 -0.4716
   46ALA     HA  403   5.426   4.031   6.171 -3.1652  1.4365 -0.5358
   46ALA     CB  404   5.536   3.894   6.290  0.3951 -0.3023 -0.0793
   46ALA    HB1  405   5.610   3.969   6.325  0.3749  1.2335 -3.0384
   46ALA    HB2  406   5.572   3.831   6.206  0.7956 -1.5840  1.0139
   46ALA    HB3  407   5.510   3.828   6.377 -2.8128 -0.3073 -0.9174
   46ALA      C  408   5.295   3.882   6.212 -0.1135  0.6507  0.2470
   46ALA      O  409   5.267   3.878   6.093  0.5928 -0.6904  0.1031
   47ILE      N  410   5.224   3.816   6.306 -0.1419 -0.0842 -0.2859
   47ILE     HN  411   5.253   3.820   6.401  0.1655 -1.0727 -0.3243
   47ILE     CA  412   5.101   3.746   6.287  0.0326 -0.4676 -0.0272
   47ILE     HA  413   5.121   3.668   6.215 -1.8675 -1.0448  0.0114
   47ILE     CB  414   5.051   3.667   6.404 -0.1934 -0.4206 -0.0914
   47ILE     HB  415   5.042   3.732   6.493  2.1544 -0.5511  0.2876
   47ILE    CG2  416   4.909   3.608   6.391 -0.2712 -0.2384 -0.0711
   47ILE   HG21  417   4.904   3.565   6.289 -1.2358  0.4267 -0.3085
   47ILE   HG22  418   4.829   3.685   6.393 -2.2587 -1.9775 -3.5130
   47ILE   HG23  419   4.899   3.526   6.466  3.3287 -0.7526  0.0545
   47ILE    CG1  420   5.143   3.559   6.463  0.0501  0.0892  0.4717
   47ILE   HG11  421   5.250   3.586   6.452 -0.4427  2.3658  0.8191
   47ILE   HG12  422   5.125   3.469   6.400 -0.3602  1.6944 -1.8324
   47ILE     CD  423   5.117   3.515   6.607 -0.1969 -0.3883  0.2832
   47ILE    HD1  424   5.018   3.467   6.623  0.7631 -2.0395  1.6012
   47ILE    HD2  425   5.122   3.600   6.678  1.3089  0.4470 -0.7759
   47ILE    HD3  426   5.192   3.442   6.644  1.5260  1.3436  0.3349
   47ILE      C  427   4.996   3.837   6.232  0.7545  0.0423 -0.5769
   47ILE      O  428   4.926   3.806   6.136  0.0645 -0.3469  0.0427
   48VAL      N  429   4.983   3.960   6.285  0.5701 -0.0143 -0.4903
   48VAL     HN  430   5.036   3.976   6.368 -1.3242  1.0931  0.5732
   48VAL     CA  431   4.881   4.049   6.241  0.2591 -0.1086  0.0330
   48VAL     HA  432   4.791   3.994   6.219 -1.0071  1.9699 -0.3188
   48VAL     CB  433   4.846   4.149   6.348  0.0598 -0.1068 -0.0324
   48VAL     HB  434   4.936   4.190   6.398 -0.8437  1.1315  0.6339
   48VAL    CG1  435   4.765   4.270   6.300 -0.4113 -0.0969  0.7692
   48VAL   HG11  436   4.670   4.235   6.255 -0.7690  0.2569  1.2398
   48VAL   HG12  437   4.817   4.329   6.221  2.3872  1.1235  3.3183
   48VAL   HG13  438   4.744   4.347   6.377 -0.7271 -1.7947  2.4537
   48VAL    CG2  439   4.763   4.073   6.453 -0.8052  0.8953  0.0224
   48VAL   HG21  440   4.666   4.033   6.415  0.0913 -1.8032  0.3261
   48VAL   HG22  441   4.733   4.133   6.541 -1.8161 -0.4279  0.6245
   48VAL   HG23  442   4.821   3.987   6.492  0.6365  1.4223 -0.8836
   48VAL      C  443   4.915   4.102   6.106  0.2795 -0.0566  0.0590
   48VAL      O  444   4.830   4.097   6.016 -0.3661 -1.2984  0.7100
   49PHE      N  445   5.043   4.132   6.080  0.1951  0.0181 -0.2811
   49PHE     HN  446   5.097   4.137   6.164 -0.7434  0.1841  0.3251
   49PHE     CA  447   5.096   4.175   5.955  0.2279  0.3387 -0.1568
   49PHE     HA  448   5.052   4.268   5.920  1.0169  0.7924  0.0327
   49PHE     CB  449   5.246   4.207   5.965  0.3049 -0.1034  0.1205
   49PHE    HB1  450   5.304   4.129   6.018  4.4040  2.3025 -0.3499
   49PHE    HB2  451   5.260   4.290   6.037 -1.0314 -0.7695  1.1881
   49PHE     CG  452   5.309   4.254   5.838  0.2066 -0.0678  0.0842
   49PHE    CD1  453   5.302   4.381   5.786 -0.0058  0.0552  0.4165
   49PHE    HD1  454   5.247   4.453   5.845  1.0199  0.1964  1.2319
   49PHE    CE1  455   5.364   4.424   5.672 -0.1612 -0.3056  0.1960
   49PHE    HE1  456   5.358   4.524   5.629  3.0088 -0.2521 -0.3817
   49PHE     CZ  457   5.437   4.330   5.604 -0.1801 -0.1315 -0.0698
   49PHE     HZ  458   5.486   4.350   5.510 -2.4571  1.7509 -0.9302
   49PHE    CD2  459   5.388   4.167   5.765  0.6344  0.4013 -0.0182
   49PHE    HD2  460   5.400   4.072   5.814 -1.8865  0.7641  1.4717
   49PHE    CE2  461   5.445   4.198   5.644  0.1480 -0.2190 -0.4133
   49PHE    HE2  462   5.504   4.128   5.588 -0.0061  0.6681 -1.7352
   49PHE      C  463   5.074   4.079   5.843 -0.5531 -0.0028  0.2844
   49PHE      O  464   5.018   4.107   5.738  0.0762  0.4387  0.0576
   50GLY      N  465   5.101   3.949   5.863  0.0446  0.0598 -0.0697
   50GLY     HN  466   5.142   3.918   5.949 -1.3780 -0.2844  0.5196
   50GLY     CA  467   5.098   3.845   5.765 -0.4963  0.0228 -0.0176
   50GLY    HA1  468   5.131   3.753   5.811 -2.0048 -0.0185  1.0588
   50GLY    HA2  469   5.160   3.878   5.684 -1.8122  1.3491 -0.5207
   50GLY      C  470   4.955   3.824   5.726 -0.5782  0.1412  0.2116
   50GLY      O  471   4.923   3.786   5.614  0.2748  0.0981 -0.0309
   51ASN      N  472   4.858   3.842   5.817 -0.2521  0.3025  0.5296
   51ASN     HN  473   4.889   3.884   5.902 -1.1303 -2.7756  2.5111
   51ASN     CA  474   4.721   3.814   5.789  0.0111 -0.3557 -0.1477
   51ASN     HA  475   4.717   3.747   5.705 -0.7674 -0.3631 -0.1183
   51ASN     CB  476   4.660   3.756   5.917  0.0457  0.5666  0.2996
   51ASN    HB1  477   4.549   3.758   5.921  0.0134 -0.6698  0.7684
   51ASN    HB2  478   4.691   3.818   6.003 -2.8709 -1.0709  2.7846
   51ASN     CG  479   4.704   3.611   5.938 -0.0411  0.4699 -0.1728
   51ASN    OD1  480   4.658   3.524   5.865 -0.3330  0.1394  0.3976
   51ASN    ND2  481   4.784   3.578   6.043 -0.2092  0.3759 -0.0740
   51ASN   HD21  482   4.811   3.483   6.055 -2.2440 -0.0526  1.5915
   51ASN   HD22  483   4.838   3.643   6.097  0.6772  0.3211 -0.8704
   51ASN      C  484   4.652   3.937   5.741 -0.1172 -0.3713 -0.0026
   51ASN      O  485   4.556   3.934   5.664  0.3314 -0.1673 -0.5787
   52VAL      N  486   4.697   4.058   5.780 -0.1306 -0.1805 -0.5692
   52VAL     HN  487   4.759   4.059   5.858  1.9046 -1.1099 -2.0573
   52VAL     CA  488   4.652   4.184   5.731  0.0837  0.0357 -0.2180
   52VAL     HA  489   4.544   4.181   5.726  0.0179 -0.4546  1.0538
   52VAL     CB  490   4.685   4.309   5.807 -0.7618  0.3029 -0.2761
   52VAL     HB  491   4.791   4.308   5.841 -0.7221 -1.2978 -0.3566
   52VAL    CG1  492   4.652   4.442   5.739 -0.1675  0.8754  0.5295
   52VAL   HG11  493   4.656   4.526   5.811  1.2591 -0.2366  1.8016
   52VAL   HG12  494   4.548   4.437   5.698  0.0944  2.7271 -0.4803
   52VAL   HG13  495   4.723   4.482   5.664  0.0227  0.0527  0.2646
   52VAL    CG2  496   4.595   4.315   5.932 -0.7001  0.3633 -0.2342
   52VAL   HG21  497   4.485   4.329   5.925 -0.7028  0.4899  0.0593
   52VAL   HG22  498   4.631   4.390   6.005 -1.9687  0.8583 -0.0878
   52VAL   HG23  499   4.605   4.218   5.985  0.1857 -0.9318 -2.6357
   52VAL      C  500   4.690   4.194   5.587 -0.0468  0.1473 -0.2450
   52VAL      O  501   4.616   4.230   5.495  0.2111  0.1507 -0.4520
   53LEU      N  502   4.811   4.142   5.558 -0.0957 -0.2346  0.2215
   53LEU     HN  503   4.869   4.120   5.636  0.8011 -1.3044 -0.7078
   53LEU     CA  504   4.869   4.139   5.428  0.3041 -0.0554  0.3950
   53LEU     HA  505   4.872   4.236   5.382  1.1395 -1.8684 -3.9664
   53LEU     CB  506   5.012   4.080   5.428  0.3271 -0.0051 -0.0878
   53LEU    HB1  507   5.021   3.981   5.477  0.0896 -0.3448 -0.7310
   53LEU    HB2  508   5.075   4.138   5.499 -2.3420  0.4650  2.1193
   53LEU     CG  509   5.094   4.080   5.298 -0.1023 -0.5625 -0.3588
   53LEU     HG  510   5.019   4.072   5.216 -1.4893  0.4592  0.7626
   53LEU    CD1  511   5.175   4.204   5.260 -0.0673 -0.1088  1.1236
   53LEU   HD11  512   5.216   4.190   5.157 -0.6330  0.4556  0.8121
   53LEU   HD12  513   5.246   4.244   5.335 -1.4530 -0.5812  2.7367
   53LEU   HD13  514   5.101   4.286   5.246  1.1400  0.6602 -1.4451
   53LEU    CD2  515   5.184   3.955   5.296  0.3935 -0.2364  0.8791
   53LEU   HD21  516   5.132   3.859   5.281  1.3017 -0.5578 -0.4083
   53LEU   HD22  517   5.250   3.940   5.384  1.3857  0.3016  0.2559
   53LEU   HD23  518   5.243   3.964   5.202  2.4534  1.9681  2.2555
   53LEU      C  519   4.789   4.055   5.335  0.0394  0.0176  0.5583
   53LEU      O  520   4.756   4.107   5.229 -0.0695 -0.3973  0.3846
   54VAL      N  521   4.739   3.936   5.375  0.0487 -0.1338  0.1240
   54VAL     HN  522   4.776   3.899   5.460 -1.0417 -0.5366  0.4260
   54VAL     CA  523   4.648   3.855   5.300  0.1666 -0.1287 -0.0272
   54VAL     HA  524   4.697   3.847   5.204  0.2779 -0.5241  0.0580
   54VAL     CB  525   4.632   3.719   5.361 -0.2403 -0.1409 -0.1614
   54VAL     HB  526   4.599   3.728   5.467 -2.0396  1.7191 -0.8244
   54VAL    CG1  527   4.528   3.629   5.292 -0.0187 -0.3746 -0.1928
   54VAL   HG11  528   4.540   3.611   5.183 -1.3510 -1.3360 -0.2073
   54VAL   HG12  529   4.426   3.672   5.293  0.5190  0.9805 -0.8581
   54VAL   HG13  530   4.530   3.531   5.344  1.1368  0.3884  1.2593
   54VAL    CG2  531   4.764   3.641   5.352 -0.5418 -0.6969  0.1169
   54VAL   HG21  532   4.847   3.696   5.402  0.7345 -1.4839 -1.0602
   54VAL   HG22  533   4.796   3.625   5.247 -2.0599  1.9096 -0.8445
   54VAL   HG23  534   4.747   3.541   5.398 -2.8473 -1.2934 -1.8629
   54VAL      C  535   4.524   3.928   5.265  0.7674  0.7703 -0.3119
   54VAL      O  536   4.482   3.924   5.150  0.3874 -0.2433 -0.1448
   55ILE      N  537   4.452   4.000   5.354  0.2336  0.1620 -0.2415
   55ILE     HN  538   4.493   4.027   5.441 -1.6428 -0.4028  0.8619
   55ILE     CA  539   4.331   4.071   5.326 -0.2495 -0.4601  0.2611
   55ILE     HA  540   4.263   4.007   5.272  1.2918 -1.7565 -0.2112
   55ILE     CB  541   4.246   4.102   5.446  0.3475  0.5141  0.4420
   55ILE     HB  542   4.305   4.158   5.522 -0.9966  1.5850  0.7264
   55ILE    CG2  543   4.124   4.190   5.412 -0.0417 -0.1982 -0.0167
   55ILE   HG21  544   4.058   4.138   5.340  0.0448 -0.3094 -0.0172
   55ILE   HG22  545   4.154   4.288   5.370 -2.5970  0.9740  0.7406
   55ILE   HG23  546   4.065   4.223   5.500  0.2218 -0.4825  0.2748
   55ILE    CG1  547   4.199   3.979   5.526 -0.0594  0.0032 -0.5726
   55ILE   HG11  548   4.271   3.895   5.524 -1.4109 -1.1793 -1.3763
   55ILE   HG12  549   4.108   3.934   5.481 -1.2739 -1.3816  2.9492
   55ILE     CD  550   4.152   4.005   5.669  1.2541 -0.1125 -0.1080
   55ILE    HD1  551   4.075   3.929   5.692  0.2494  0.0969 -2.4936
   55ILE    HD2  552   4.102   4.103   5.683 -1.1523 -1.3135  0.0857
   55ILE    HD3  553   4.233   4.000   5.746 -0.0462  0.2561  1.3294
   55ILE      C  554   4.350   4.188   5.236  0.0654 -0.5938  0.1546
   55ILE      O  555   4.271   4.215   5.146  0.5320 -0.0857 -0.1111
   56THR      N  556   4.472   4.245   5.247 -0.0823 -0.2610  0.0710
   56THR     HN  557   4.544   4.225   5.313  0.8166  2.0693 -0.1110
   56THR     CA  558   4.518   4.348   5.159 -0.1732 -0.4048 -0.1459
   56THR     HA  559   4.433   4.413   5.148 -0.7871 -0.9041  1.2926
   56THR     CB  560   4.632   4.424   5.220 -0.0873 -0.6821  0.0426
   56THR     HB  561   4.720   4.357   5.213 -0.0847 -0.6635 -0.1021
   56THR    OG1  562   4.604   4.471   5.351 -0.1700 -0.5754 -0.0127
   56THR    HG1  563   4.597   4.394   5.408  0.7788  0.8697  2.2207
   56THR    CG2  564   4.664   4.550   5.138 -0.6577 -0.5645 -0.0037
   56THR   HG21  565   4.564   4.597   5.127  0.4041  1.9016  0.0666
   56THR   HG22  566   4.705   4.537   5.036  0.2686  2.3530 -0.1018
   56THR   HG23  567   4.729   4.615   5.201 -0.2497 -1.0227  0.0526
   56THR      C  568   4.535   4.314   5.015 -0.8931 -0.2967 -0.2578
   56THR      O  569   4.500   4.392   4.927 -0.4398 -0.0777 -0.2432
   57ALA      N  570   4.580   4.192   4.980  0.1419  0.0919 -0.3085
   57ALA     HN  571   4.629   4.141   5.050 -0.9497 -0.8749 -0.2172
   57ALA     CA  572   4.588   4.147   4.844 -0.0340  0.1924 -0.3524
   57ALA     HA  573   4.613   4.228   4.777  0.5619 -0.3023 -0.7388
   57ALA     CB  574   4.694   4.037   4.828  0.5220  0.6785 -0.0280
   57ALA    HB1  575   4.696   3.987   4.729 -1.0159 -0.8662  0.6879
   57ALA    HB2  576   4.681   3.954   4.900 -1.1788  0.3106 -0.7298
   57ALA    HB3  577   4.795   4.081   4.847  1.5938 -0.7133 -2.0756
   57ALA      C  578   4.454   4.109   4.790  0.0583 -0.5300 -0.0772
   57ALA      O  579   4.439   4.102   4.668  0.1750 -0.4516 -0.0961
   58ILE      N  580   4.356   4.087   4.880 -0.0787 -0.4849 -0.2162
   58ILE     HN  581   4.377   4.106   4.975  3.0406 -0.9177 -0.7105
   58ILE     CA  582   4.227   4.039   4.841 -0.2032  0.1112 -0.5465
   58ILE     HA  583   4.230   3.978   4.752 -0.8029  1.7007 -1.7003
   58ILE     CB  584   4.159   3.949   4.939 -0.0747  0.0520 -0.5122
   58ILE     HB  585   4.157   4.001   5.037 -0.4131  1.5667 -1.3009
   58ILE    CG2  586   4.013   3.915   4.905 -0.0904  0.2896 -0.6848
   58ILE   HG21  587   3.929   3.981   4.936 -2.3203 -2.3410 -0.7029
   58ILE   HG22  588   3.991   3.821   4.960  0.4284  0.0162 -0.9462
   58ILE   HG23  589   3.997   3.891   4.798  0.7820 -0.5738 -0.6365
   58ILE    CG1  590   4.242   3.822   4.963 -0.1273  0.0510 -0.3390
   58ILE   HG11  591   4.197   3.771   5.051 -0.8489  0.2400 -0.5976
   58ILE   HG12  592   4.347   3.850   4.987  0.1458 -1.2084  0.0192
   58ILE     CD  593   4.256   3.725   4.846 -0.0744 -0.0322 -0.2641
   58ILE    HD1  594   4.334   3.650   4.873 -2.7713 -2.3195  1.8910
   58ILE    HD2  595   4.287   3.782   4.757  0.1018 -0.5471 -0.5372
   58ILE    HD3  596   4.162   3.671   4.821 -0.7574  0.8684  0.2922
   58ILE      C  597   4.144   4.158   4.806 -0.2651  0.2827  0.1647
   58ILE      O  598   4.062   4.151   4.715 -0.1800 -0.1395  0.1185
   59ALA      N  599   4.173   4.277   4.861  0.1779  0.2031  0.1116
   59ALA     HN  600   4.242   4.272   4.932  1.1358 -1.4554 -0.8706
   59ALA     CA  601   4.123   4.408   4.830 -0.2726  0.0182  0.0486
   59ALA     HA  602   4.018   4.393   4.811 -0.6857 -0.0755  2.1322
   59ALA     CB  603   4.132   4.502   4.951 -0.4235 -0.0340  0.1016
   59ALA    HB1  604   4.105   4.449   5.045  0.6134  1.3496  1.2405
   59ALA    HB2  605   4.070   4.593   4.933 -0.0247 -0.1651 -2.1761
   59ALA    HB3  606   4.240   4.526   4.965 -0.1408 -0.0413 -1.8651
   59ALA      C  607   4.192   4.471   4.714  0.1801 -0.0244  0.2911
   59ALA      O  608   4.129   4.518   4.619  0.1232  0.0332  0.3572
   60LYS      N  609   4.326   4.470   4.712  0.1726 -0.5787 -0.2700
   60LYS     HN  610   4.386   4.447   4.788 -0.1924  2.3868  1.0417
   60LYS     CA  611   4.394   4.515   4.594 -0.3079  0.3610 -0.1988
   60LYS     HA  612   4.361   4.617   4.588 -1.4764 -0.0174 -0.4441
   60LYS     CB  613   4.546   4.522   4.616 -0.4825  0.6795  0.9823
   60LYS    HB1  614   4.582   4.417   4.618  0.6694  1.0518  0.8245
   60LYS    HB2  615   4.578   4.552   4.718 -0.3751 -0.5198  1.3165
   60LYS     CG  616   4.637   4.607   4.527 -0.0896 -0.3125  0.4169
   60LYS    HG1  617   4.592   4.708   4.520 -1.2477 -0.9516 -3.0071
   60LYS    HG2  618   4.643   4.572   4.422 -1.1985 -1.9818  0.8823
   60LYS     CD  619   4.774   4.628   4.593 -0.1775  0.5410  0.3332
   60LYS    HD1  620   4.816   4.528   4.617  0.8310  0.2925 -2.1385
   60LYS    HD2  621   4.770   4.681   4.690  0.7576 -2.1133  1.9137
   60LYS     CE  622   4.879   4.697   4.504 -0.1281 -0.0036 -0.0372
   60LYS    HE1  623   4.896   4.626   4.421  0.3606 -0.8931  0.7969
   60LYS    HE2  624   4.973   4.703   4.563  0.0012 -1.4262 -0.0484
   60LYS     NZ  625   4.844   4.832   4.455  0.2520  0.0498 -0.1615
   60LYS    HZ1  626   4.919   4.877   4.399 -0.0805  2.6483  1.3528
   60LYS    HZ2  627   4.834   4.893   4.538  1.1761 -0.2620  0.1911
   60LYS    HZ3  628   4.752   4.832   4.405 -1.3095 -0.4729  2.5228
   60LYS      C  629   4.377   4.447   4.462 -0.1551  0.1754 -0.1241
   60LYS      O  630   4.370   4.514   4.359  0.5901  0.8838  0.2635
   61PHE      N  631   4.371   4.313   4.457  0.1395  0.1632 -0.1921
   61PHE     HN  632   4.387   4.251   4.534  0.9333  0.0391 -0.4532
   61PHE     CA  633   4.377   4.247   4.331  0.3831  0.3283 -0.2669
   61PHE     HA  634   4.398   4.318   4.252 -1.5467  0.2811 -0.8616
   61PHE     CB  635   4.492   4.145   4.326  0.1786  0.0762  0.1724
   61PHE    HB1  636   4.483   4.093   4.229  0.0031 -1.7764  1.1386
   61PHE    HB2  637   4.474   4.069   4.405  1.1129 -1.6648 -1.2184
   61PHE     CG  638   4.624   4.215   4.332  0.2128  0.0662 -0.4513
   61PHE    CD1  639   4.652   4.308   4.234  0.0903  0.3608 -0.2074
   61PHE    HD1  640   4.586   4.327   4.151 -0.8712  1.3869  0.7585
   61PHE    CE1  641   4.759   4.393   4.248  0.3474 -0.0037  0.0769
   61PHE    HE1  642   4.776   4.473   4.177  1.4631 -1.3165 -1.1984
   61PHE     CZ  643   4.845   4.364   4.352  0.1516  0.0774  0.2615
   61PHE     HZ  644   4.929   4.431   4.365 -0.1934  0.4942  0.3745
   61PHE    CD2  645   4.712   4.187   4.434  0.0961 -0.7030 -0.5529
   61PHE    HD2  646   4.682   4.106   4.499 -0.6893  0.2261  0.2745
   61PHE    CE2  647   4.823   4.267   4.447 -0.1723 -0.3761 -0.2704
   61PHE    HE2  648   4.889   4.257   4.532  0.0473  1.0592 -0.2486
   61PHE      C  649   4.248   4.175   4.309  0.2858  0.3651  0.1869
   61PHE      O  650   4.209   4.082   4.379 -0.3713  0.4619 -0.0508
   62GLU      N  651   4.176   4.221   4.205  0.1977  0.1397  0.1486
   62GLU     HN  652   4.217   4.283   4.139 -0.6855 -1.3228 -1.8956
   62GLU     CA  653   4.045   4.175   4.171  0.1386  0.1454  0.3704
   62GLU     HA  654   3.987   4.170   4.262  0.9211 -1.7336  0.8183
   62GLU     CB  655   3.975   4.261   4.065  0.0694 -0.2618  0.0812
   62GLU    HB1  656   3.901   4.201   4.008 -0.1545 -0.5299  0.6389
   62GLU    HB2  657   4.056   4.294   3.996 -0.6590  1.8898  0.1814
   62GLU     CG  658   3.916   4.387   4.129 -0.4759 -0.4232 -0.0997
   62GLU    HG1  659   4.005   4.438   4.172 -0.5692  0.4250 -0.8600
   62GLU    HG2  660   3.856   4.367   4.220  0.0547 -0.6114  0.2112
   62GLU     CD  661   3.855   4.490   4.035 -0.0333 -0.2807 -0.2351
   62GLU    OE1  662   3.849   4.611   4.068 -0.4186 -0.2403 -0.4381
   62GLU    OE2  663   3.798   4.449   3.930 -0.2934  0.1753 -0.2775
   62GLU      C  664   4.044   4.035   4.120 -0.2847  0.1430  0.3817
   62GLU      O  665   3.946   3.964   4.140 -0.2745  0.0943  0.2619
   63ARG      N  666   4.148   3.992   4.045 -0.5547 -0.3031  0.2576
   63ARG     HN  667   4.223   4.057   4.037 -1.1035  0.2790 -0.3251
   63ARG     CA  668   4.175   3.861   3.997  0.8045  0.1223 -0.1761
   63ARG     HA  669   4.081   3.818   3.965  1.7902 -1.3107 -1.3182
   63ARG     CB  670   4.277   3.861   3.882  0.1290  0.5807 -0.7816
   63ARG    HB1  671   4.308   3.759   3.851  0.5666  0.2621  0.6402
   63ARG    HB2  672   4.370   3.905   3.923  0.7185 -0.3644 -1.0728
   63ARG     CG  673   4.230   3.940   3.759 -0.3942 -0.1392 -1.0484
   63ARG    HG1  674   4.316   3.951   3.691 -0.7690 -0.3763 -1.5690
   63ARG    HG2  675   4.196   4.043   3.782 -0.1466 -0.3966  0.6311
   63ARG     CD  676   4.119   3.864   3.686 -0.4567 -0.1099 -0.9840
   63ARG    HD1  677   4.138   3.755   3.685 -0.9986 -0.2803  1.3777
   63ARG    HD2  678   4.117   3.894   3.579 -0.6239 -1.5819 -1.4169
   63ARG     NE  679   3.987   3.874   3.755  0.4112 -0.0527  0.7030
   63ARG     HE  680   3.936   3.792   3.780 -0.7880 -1.5596 -5.1424
   63ARG     CZ  681   3.919   3.992   3.763  0.6002  0.0797  0.3698
   63ARG    NH1  682   3.964   4.101   3.694 -0.0062  0.0843 -0.0227
   63ARG   HH11  683   4.038   4.089   3.627 -0.9018  1.2954 -1.2893
   63ARG   HH12  684   3.921   4.191   3.695  0.4849  0.4236 -2.4486
   63ARG    NH2  685   3.807   4.000   3.840  0.1463 -0.1670 -0.2593
   63ARG   HH21  686   3.768   3.917   3.880 -0.7602 -0.1286 -1.0209
   63ARG   HH22  687   3.757   4.085   3.855 -1.4963 -1.2241  0.6413
   63ARG      C  688   4.213   3.758   4.098  0.1520 -0.1942 -0.2476
   63ARG      O  689   4.196   3.639   4.069  0.2019 -0.3114  0.1948
   64LEU      N  690   4.262   3.804   4.214 -0.1232 -0.4488 -0.0281
   64LEU     HN  691   4.286   3.897   4.242 -2.8540 -0.0746  1.3884
   64LEU     CA  692   4.285   3.717   4.325 -0.0488 -0.2176  0.1394
   64LEU     HA  693   4.329   3.625   4.289  0.0576  0.6870 -2.2182
   64LEU     CB  694   4.383   3.785   4.421  0.5334 -0.0205 -0.5870
   64LEU    HB1  695   4.331   3.862   4.482  1.2187  1.1946 -1.4887
   64LEU    HB2  696   4.456   3.846   4.364  0.9146 -0.4656 -0.5842
   64LEU     CG  697   4.472   3.698   4.512 -0.3181 -0.1186  0.1714
   64LEU     HG  698   4.411   3.629   4.573  1.2414 -1.4817  0.2900
   64LEU    CD1  699   4.568   3.608   4.431  0.0669  0.6780 -0.2759
   64LEU   HD11  700   4.506   3.547   4.362  2.2024 -1.3110 -0.5592
   64LEU   HD12  701   4.628   3.539   4.495  0.7413  0.7661 -0.8108
   64LEU   HD13  702   4.629   3.680   4.374  0.4339  0.3263 -0.3331
   64LEU    CD2  703   4.554   3.787   4.607 -0.4657 -0.1875  0.3633
   64LEU   HD21  704   4.629   3.844   4.548  2.7220 -3.2214  1.1414
   64LEU   HD22  705   4.607   3.724   4.682 -0.1896 -0.6610 -0.2124
   64LEU   HD23  706   4.490   3.859   4.662  1.7525  0.6187  2.0442
   64LEU      C  707   4.161   3.671   4.393 -0.0112 -0.1443  0.2560
   64LEU      O  708   4.148   3.558   4.439  0.2327 -0.4198 -0.3542
   65GLN      N  709   4.059   3.760   4.391  0.1920  0.0866  0.0674
   65GLN     HN  710   4.081   3.850   4.356 -0.2310  0.7000  1.3151
   65GLN     CA  711   3.924   3.737   4.434  0.0501  0.1238 -0.3601
   65GLN     HA  712   3.925   3.702   4.536 -0.6093  0.6411 -0.1744
   65GLN     CB  713   3.839   3.864   4.431  0.4273  0.3855  0.0137
   65GLN    HB1  714   3.740   3.828   4.465 -0.2898  1.5725 -0.7381
   65GLN    HB2  715   3.822   3.902   4.328  2.0550  1.0497 -0.0371
   65GLN     CG  716   3.898   3.978   4.515  0.6521  0.3978 -0.1599
   65GLN    HG1  717   4.006   3.998   4.499  0.7866 -0.0508  0.1663
   65GLN    HG2  718   3.891   3.959   4.624 -2.4953 -0.3515 -0.3992
   65GLN     CD  719   3.816   4.103   4.487  0.3775  0.1610 -0.4091
   65GLN    OE1  720   3.708   4.100   4.427 -0.2113  0.7051  0.6080
   65GLN    NE2  721   3.865   4.220   4.534  0.3432 -0.1846  0.5157
   65GLN   HE21  722   3.807   4.298   4.508 -0.5839 -1.0054  0.0935
   65GLN   HE22  723   3.942   4.226   4.597  0.5317  0.6847  0.2261
   65GLN      C  724   3.861   3.627   4.355 -0.6976  0.3584 -0.0987
   65GLN      O  725   3.793   3.647   4.255  0.2503 -0.0626 -0.8436
   66THR      N  726   3.873   3.503   4.407  0.4505  0.5603  0.1543
   66THR     HN  727   3.944   3.484   4.474  0.5093  1.6168  0.4137
   66THR     CA  728   3.816   3.387   4.347  0.4647  0.5403  0.1790
   66THR     HA  729   3.718   3.420   4.315  1.2292  0.4348 -2.5556
   66THR     CB  730   3.891   3.333   4.229 -0.4002 -0.5014  0.0891
   66THR     HB  731   3.923   3.426   4.177 -1.0266  0.6802  1.7265
   66THR    OG1  732   3.801   3.254   4.152 -0.5421  0.0364 -0.3083
   66THR    HG1  733   3.743   3.317   4.109 -0.5006 -0.0796 -0.5377
   66THR    CG2  734   4.017   3.257   4.273  0.1659  0.0471 -0.5545
   66THR   HG21  735   4.100   3.275   4.201 -1.1253  1.5714 -1.7264
   66THR   HG22  736   3.995   3.151   4.300  2.1167 -0.2340  0.1038
   66THR   HG23  737   4.049   3.292   4.374 -1.5607 -0.1168  0.0900
   66THR      C  738   3.791   3.291   4.459  0.2597 -0.2005 -0.4887
   66THR      O  739   3.836   3.306   4.572 -0.4573  0.1002 -0.2413
   67VAL      N  740   3.718   3.181   4.434 -0.4190  0.2145 -0.3438
   67VAL     HN  741   3.708   3.153   4.339  0.5628  2.4826 -1.1933
   67VAL     CA  742   3.655   3.092   4.526  0.6467  0.0185  0.2127
   67VAL     HA  743   3.584   3.150   4.585  1.2645  1.0112  0.0077
   67VAL     CB  744   3.579   2.978   4.465 -0.3160  0.4429  0.5768
   67VAL     HB  745   3.650   2.925   4.397 -0.6794  0.9134 -0.1760
   67VAL    CG1  746   3.534   2.870   4.564 -0.2014 -0.5179 -0.3933
   67VAL   HG11  747   3.622   2.823   4.614 -0.8824 -1.2458  0.1508
   67VAL   HG12  748   3.476   2.794   4.508  2.0089 -2.0906 -0.6842
   67VAL   HG13  749   3.469   2.907   4.646  0.3303 -2.8347  1.1604
   67VAL    CG2  750   3.460   3.037   4.388 -0.4275 -0.9646 -0.3776
   67VAL   HG21  751   3.367   2.977   4.381 -1.2644  0.3218 -0.7042
   67VAL   HG22  752   3.489   3.076   4.288  2.8645 -0.1988  0.7453
   67VAL   HG23  753   3.437   3.133   4.439 -0.3995 -1.3288  0.3347
   67VAL      C  754   3.749   3.038   4.628 -0.1305 -0.5847  0.6272
   67VAL      O  755   3.728   3.036   4.749 -0.1366 -0.4835  0.6275
   68THR      N  756   3.860   2.981   4.578 -0.4585 -0.4613 -0.2598
   68THR     HN  757   3.875   2.985   4.479 -1.0488  0.6110 -0.3251
   68THR     CA  758   3.966   2.921   4.653 -0.1327  0.3362 -0.0768
   68THR     HA  759   3.925   2.841   4.712  0.6172  0.5293  0.7273
   68THR     CB  760   4.072   2.850   4.573 -0.3961  0.2152 -0.3198
   68THR     HB  761   4.114   2.918   4.496  0.3512  0.8298  0.6131
   68THR    OG1  762   4.024   2.736   4.503 -0.3063  0.0919 -0.1816
   68THR    HG1  763   3.930   2.750   4.488 -0.4825 -0.1400  0.6308
   68THR    CG2  764   4.178   2.793   4.668 -0.4167  0.1021 -0.3651
   68THR   HG21  765   4.253   2.735   4.609 -0.6864 -0.4530 -0.1718
   68THR   HG22  766   4.145   2.723   4.748  0.1221  0.5311  0.2454
   68THR   HG23  767   4.229   2.872   4.728 -1.0067  0.6790 -0.6094
   68THR      C  768   4.018   3.024   4.747 -0.0724  0.1642  0.0778
   68THR      O  769   4.044   2.992   4.863 -0.6426 -0.0968  0.1389
   69ASN      N  770   4.051   3.145   4.698 -0.4055  0.2612  0.0918
   69ASN     HN  771   4.022   3.175   4.607 -1.6436  2.2245  1.0672
   69ASN     CA  772   4.104   3.252   4.776 -0.1026  0.3097 -0.1797
   69ASN     HA  773   4.170   3.206   4.849 -1.0009 -3.3199 -1.4599
   69ASN     CB  774   4.179   3.359   4.695  0.0501  0.1143 -0.2959
   69ASN    HB1  775   4.226   3.431   4.765  3.8123 -3.5399  1.4196
   69ASN    HB2  776   4.113   3.410   4.621 -1.6055 -1.9696 -0.3598
   69ASN     CG  777   4.298   3.286   4.634  0.1639 -0.3097  0.4258
   69ASN    OD1  778   4.361   3.192   4.683  0.3977 -0.4563 -0.1481
   69ASN    ND2  779   4.333   3.332   4.511 -0.0652 -0.1397  0.4231
   69ASN   HD21  780   4.270   3.400   4.474 -1.1536 -0.5539  1.4428
   69ASN   HD22  781   4.402   3.290   4.452 -3.5350 -1.1668 -3.2863
   69ASN      C  782   4.004   3.310   4.869 -0.3077 -0.7021  0.2392
   69ASN      O  783   4.039   3.357   4.978  0.6717 -0.6234 -0.1040
   70TYR      N  784   3.871   3.294   4.853 -0.3286 -0.2723 -0.0201
   70TYR     HN  785   3.827   3.280   4.764 -1.8891 -1.5058  0.9030
   70TYR     CA  786   3.778   3.324   4.957  0.2096  0.3831  0.2795
   70TYR     HA  787   3.801   3.424   4.990 -1.6325  0.2654  2.1480
   70TYR     CB  788   3.632   3.338   4.911  0.1102 -0.2625  0.3909
   70TYR    HB1  789   3.558   3.355   4.992  0.5080  1.5920  0.4055
   70TYR    HB2  790   3.597   3.244   4.863 -2.4112  1.4267 -1.3205
   70TYR     CG  791   3.608   3.456   4.823 -0.1604  0.0909  0.9393
   70TYR    CD1  792   3.664   3.582   4.823  0.4382 -0.1695  0.1213
   70TYR    HD1  793   3.738   3.615   4.893 -0.2466  2.7520 -0.4107
   70TYR    CE1  794   3.626   3.672   4.726  0.1662 -0.6951 -0.2664
   70TYR    HE1  795   3.665   3.772   4.732 -2.7149  0.5029  0.2357
   70TYR     CZ  796   3.536   3.638   4.628 -0.4793  0.1053  0.0387
   70TYR     OH  797   3.484   3.721   4.526 -0.0186 -0.5480 -0.7331
   70TYR     HH  798   3.495   3.813   4.551  0.7004 -0.7680 -0.1909
   70TYR    CD2  799   3.527   3.422   4.718  0.2548  0.6111  0.4462
   70TYR    HD2  800   3.484   3.324   4.706 -1.0123  1.1049  0.7175
   70TYR    CE2  801   3.501   3.506   4.612  0.0898 -0.0373 -0.0298
   70TYR    HE2  802   3.446   3.478   4.524  1.6119  2.1725 -1.8067
   70TYR      C  803   3.782   3.235   5.077  0.7459  0.0005 -0.0174
   70TYR      O  804   3.770   3.273   5.193 -0.1112  0.1430 -0.1482
   71PHE      N  805   3.809   3.106   5.051  0.7081  0.0279 -0.1956
   71PHE     HN  806   3.814   3.080   4.955  0.7749  1.2327 -0.5365
   71PHE     CA  807   3.834   3.008   5.152 -0.3388 -0.0925 -0.0419
   71PHE     HA  808   3.753   3.009   5.223  0.3007 -1.2710  0.7434
   71PHE     CB  809   3.831   2.868   5.087  0.1944  0.0011 -0.2698
   71PHE    HB1  810   3.859   2.794   5.165  2.0502 -1.5828 -2.3236
   71PHE    HB2  811   3.908   2.854   5.008 -2.3432 -1.0841 -2.7452
   71PHE     CG  812   3.703   2.826   5.024 -0.0770 -0.0476  0.3055
   71PHE    CD1  813   3.586   2.894   5.048  0.0871  0.4519 -0.2734
   71PHE    HD1  814   3.588   2.975   5.119  1.6983 -0.4484  0.7617
   71PHE    CE1  815   3.465   2.852   4.997  0.2061  0.1463 -0.3047
   71PHE    HE1  816   3.370   2.898   5.020  1.6063  1.7801  2.7472
   71PHE     CZ  817   3.469   2.749   4.905 -0.4484 -0.0809 -0.0820
   71PHE     HZ  818   3.377   2.725   4.853 -1.5285  0.2235  1.5774
   71PHE    CD2  819   3.705   2.722   4.934 -0.1609  0.4140 -0.2344
   71PHE    HD2  820   3.803   2.686   4.905  0.7653  2.3840  0.2317
   71PHE    CE2  821   3.586   2.685   4.876 -0.1167  0.7017 -0.5149
   71PHE    HE2  822   3.593   2.604   4.804 -2.1881  2.0709 -2.3932
   71PHE      C  823   3.960   3.035   5.227  0.0119 -1.3174 -0.1601
   71PHE      O  824   3.966   3.011   5.347 -0.4309 -0.5044  0.0362
   72ILE      N  825   4.065   3.084   5.159 -0.7854  0.2361 -0.3135
   72ILE     HN  826   4.060   3.091   5.060 -2.0807  0.1662 -0.2753
   72ILE     CA  827   4.188   3.126   5.218 -0.7265 -0.1046 -0.1955
   72ILE     HA  828   4.223   3.047   5.283  0.6215 -0.2884 -1.0899
   72ILE     CB  829   4.294   3.143   5.113 -0.6437  0.6323  0.0000
   72ILE     HB  830   4.264   3.215   5.033  1.0572  0.8202 -0.5080
   72ILE    CG2  831   4.426   3.198   5.169  0.2746 -0.1319 -1.3544
   72ILE   HG21  832   4.447   3.136   5.259 -2.0832 -1.4571 -1.6317
   72ILE   HG22  833   4.424   3.308   5.185  1.7545  0.3210 -3.7471
   72ILE   HG23  834   4.506   3.177   5.095  1.0854 -1.1243 -0.2275
   72ILE    CG1  835   4.329   3.016   5.032  0.1772  0.4841  0.5746
   72ILE   HG11  836   4.399   3.036   4.948 -0.0865  0.3297  0.3161
   72ILE   HG12  837   4.237   2.978   4.984 -0.1096 -2.0552  2.8895
   72ILE     CD  838   4.368   2.903   5.127  0.2428 -0.0603 -0.0918
   72ILE    HD1  839   4.410   2.818   5.070  1.2777 -0.2370  0.8994
   72ILE    HD2  840   4.279   2.855   5.173 -0.0964  2.0742  1.6619
   72ILE    HD3  841   4.443   2.922   5.207 -0.0395 -0.8747  0.3687
   72ILE      C  842   4.174   3.246   5.304  0.2570  0.1202 -0.3363
   72ILE      O  843   4.233   3.271   5.410 -0.2044  0.0951 -0.0704
   73THR      N  844   4.081   3.333   5.261 -0.2003 -0.1791  0.0296
   73THR     HN  845   4.034   3.310   5.176  1.1810 -0.2697 -0.7454
   73THR     CA  846   4.038   3.439   5.347  0.5876  0.3213 -0.1773
   73THR     HA  847   4.123   3.496   5.383  0.0624  1.3484 -0.5256
   73THR     CB  848   3.955   3.546   5.282 -0.1902  0.0191  0.3034
   73THR     HB  849   3.853   3.505   5.270  0.1703 -0.3252 -2.0266
   73THR    OG1  850   4.016   3.581   5.159  0.0187  0.3059  0.4873
   73THR    HG1  851   4.044   3.500   5.116 -3.4384 -0.3682 -0.8207
   73THR    CG2  852   3.952   3.676   5.365 -0.5391  0.1043  0.1574
   73THR   HG21  853   4.054   3.719   5.377 -0.1388 -0.6078 -0.6205
   73THR   HG22  854   3.901   3.664   5.463  1.3097  2.6445  1.5421
   73THR   HG23  855   3.889   3.743   5.302 -1.2029  0.0776  0.7759
   73THR      C  856   3.978   3.399   5.477  0.4694 -0.2277 -0.3960
   73THR      O  857   4.013   3.461   5.578 -0.1759 -0.5613  0.0414
   74SER      N  858   3.894   3.294   5.484  0.0371  0.1297 -0.1431
   74SER     HN  859   3.871   3.250   5.398  0.5153  0.3218 -0.3771
   74SER     CA  860   3.842   3.241   5.606  0.1172  0.3261 -0.0236
   74SER     HA  861   3.796   3.318   5.666  1.7300  0.2395  1.4260
   74SER     CB  862   3.732   3.139   5.575 -0.2660  0.7935 -0.1983
   74SER    HB1  863   3.765   3.044   5.527  1.2305  1.0788  0.2181
   74SER    HB2  864   3.672   3.197   5.501 -2.6051 -0.9788  0.1947
   74SER     OG  865   3.647   3.108   5.685 -0.0564  0.2809 -0.1801
   74SER    HG1  866   3.686   3.026   5.716  1.2059  0.7919 -0.3433
   74SER      C  867   3.941   3.183   5.702 -0.1709 -0.5608 -0.2586
   74SER      O  868   3.932   3.201   5.823 -0.7556 -0.2803 -0.3393
   75LEU      N  869   4.048   3.119   5.651  0.1965 -0.3199  0.2123
   75LEU     HN  870   4.046   3.119   5.552 -2.1757  2.3291  0.1303
   75LEU     CA  871   4.165   3.076   5.722  0.2274  0.0075  0.3645
   75LEU     HA  872   4.140   3.010   5.804  1.0687 -1.3792 -0.4593
   75LEU     CB  873   4.259   2.997   5.630  0.1338  0.1255  0.1665
   75LEU    HB1  874   4.250   3.042   5.529 -2.0984 -0.2830  0.1496
   75LEU    HB2  875   4.221   2.893   5.617 -0.5084  0.5165 -1.3225
   75LEU     CG  876   4.406   2.970   5.667  0.2277 -0.1422 -0.3941
   75LEU     HG  877   4.454   3.062   5.706 -0.2740  0.8014 -1.9325
   75LEU    CD1  878   4.418   2.865   5.779  0.6583 -0.0267 -0.3279
   75LEU   HD11  879   4.416   2.760   5.744  0.2938  0.4295 -1.7456
   75LEU   HD12  880   4.329   2.874   5.845  1.5546 -0.3028  0.9375
   75LEU   HD13  881   4.511   2.884   5.835  1.0423 -3.1190  0.2789
   75LEU    CD2  882   4.488   2.924   5.545 -0.2415  0.2182 -0.8504
   75LEU   HD21  883   4.597   2.926   5.565 -0.0012  0.0962 -2.0411
   75LEU   HD22  884   4.457   2.987   5.459 -2.4424  0.3755 -0.0042
   75LEU   HD23  885   4.461   2.819   5.521  1.4654 -0.5650  0.3928
   75LEU      C  886   4.235   3.194   5.779 -0.0361  0.3651 -0.0404
   75LEU      O  887   4.277   3.197   5.895  0.3766 -0.1749 -0.1690
   76ALA      N  888   4.252   3.300   5.698 -0.5874  0.3877 -0.1305
   76ALA     HN  889   4.227   3.293   5.602 -0.4139 -1.8737 -0.0803
   76ALA     CA  890   4.318   3.422   5.733  0.5638 -0.3800  0.4579
   76ALA     HA  891   4.420   3.399   5.761  0.5844 -0.1435  0.5850
   76ALA     CB  892   4.336   3.511   5.608  0.4125 -0.0729  0.6547
   76ALA    HB1  893   4.414   3.586   5.632  0.5657 -0.4917  1.5178
   76ALA    HB2  894   4.247   3.556   5.559 -0.0414 -0.2905  1.2524
   76ALA    HB3  895   4.374   3.446   5.527  0.1317  1.0339 -0.3895
   76ALA      C  896   4.253   3.498   5.843  0.1564 -0.3197  0.1794
   76ALA      O  897   4.318   3.542   5.938 -0.1646  0.2025  0.1626
   77CYS      N  898   4.119   3.510   5.836  0.1821 -0.0044  0.2049
   77CYS     HN  899   4.072   3.480   5.754 -0.4690  2.4853 -0.4149
   77CYS     CA  900   4.045   3.573   5.941  0.0101  0.0825  0.0331
   77CYS     HA  901   4.093   3.668   5.959  1.1159 -0.5513  0.5670
   77CYS     CB  902   3.902   3.589   5.889 -0.0793  0.3493  0.3614
   77CYS    HB1  903   3.839   3.630   5.971  0.5637 -0.0876  1.0855
   77CYS    HB2  904   3.865   3.489   5.857 -2.5385  1.1854  0.3413
   77CYS     SG  905   3.901   3.704   5.748 -0.0817  0.1536  0.2019
   77CYS    HG1  906   3.950   3.628   5.651 -2.8631  1.5314 -2.4370
   77CYS      C  907   4.046   3.493   6.067  0.3804 -0.0383 -0.0442
   77CYS      O  908   4.053   3.551   6.175  0.1586  0.1323 -0.1218
   78ALA      N  909   4.055   3.359   6.061  0.3102 -0.0621  0.3922
   78ALA     HN  910   4.029   3.309   5.979 -0.3233  1.7413 -0.5389
   78ALA     CA  911   4.072   3.271   6.173 -0.1302 -0.2784  0.2904
   78ALA     HA  912   3.994   3.296   6.243 -1.0176 -1.2394 -0.3242
   78ALA     CB  913   4.052   3.123   6.134  0.5676 -0.3938  0.3450
   78ALA    HB1  914   4.136   3.098   6.066  0.7485 -2.3071  1.2315
   78ALA    HB2  915   3.962   3.108   6.070 -0.2861 -0.3981  1.5239
   78ALA    HB3  916   4.052   3.052   6.219  0.7748 -0.5095  0.2479
   78ALA      C  917   4.202   3.293   6.243  0.0766  0.2280 -0.2411
   78ALA      O  918   4.194   3.293   6.366 -0.3334 -0.0376 -0.2622
   79ASP      N  919   4.310   3.309   6.165  0.3978  0.4146  0.2383
   79ASP     HN  920   4.307   3.299   6.066  0.7242 -2.8394  0.4647
   79ASP     CA  921   4.443   3.339   6.210  0.5113 -0.1369  0.2795
   79ASP     HA  922   4.475   3.260   6.275 -0.7998 -0.7784  0.1747
   79ASP     CB  923   4.539   3.353   6.090  0.0744 -0.1244 -0.0733
   79ASP    HB1  924   4.633   3.385   6.140 -1.3151  1.9857  1.3623
   79ASP    HB2  925   4.509   3.428   6.014  0.8767 -0.8586 -1.1549
   79ASP     CG  926   4.568   3.218   6.024 -0.0717 -0.2104  0.0376
   79ASP    OD1  927   4.571   3.113   6.085 -0.0567  0.2320  0.8185
   79ASP    OD2  928   4.585   3.228   5.886 -0.4983  0.0026 -0.0023
   79ASP    HD2  929   4.602   3.317   5.854 -0.1160 -0.1864 -0.3278
   79ASP      C  930   4.453   3.461   6.295 -0.0084 -0.1054  0.3028
   79ASP      O  931   4.528   3.473   6.392  0.1040  0.1829  0.1811
   80LEU      N  932   4.384   3.562   6.240  0.1638 -0.1146  0.0639
   80LEU     HN  933   4.331   3.537   6.160  0.1817 -1.2627  0.3999
   80LEU     CA  934   4.366   3.695   6.292  0.0035 -0.2850  0.4501
   80LEU     HA  935   4.467   3.728   6.308  0.1497  0.6621 -1.9539
   80LEU     CB  936   4.306   3.778   6.177  0.2506 -0.5794  0.1051
   80LEU    HB1  937   4.204   3.745   6.148 -0.6689  0.3308  2.1386
   80LEU    HB2  938   4.365   3.755   6.085 -0.1476  0.2930 -0.3829
   80LEU     CG  939   4.306   3.928   6.209 -0.3345 -0.5716  0.0879
   80LEU     HG  940   4.265   3.949   6.310 -0.3175  1.6322 -0.3066
   80LEU    CD1  941   4.452   3.978   6.206 -0.4922 -0.1232 -0.3356
   80LEU   HD11  942   4.502   3.953   6.110  1.2662  2.3395 -0.1514
   80LEU   HD12  943   4.498   3.937   6.299 -1.5696 -0.7098 -0.0483
   80LEU   HD13  944   4.459   4.088   6.219 -1.2274 -0.2676  1.6089
   80LEU    CD2  945   4.227   4.013   6.108  0.0087 -0.3267  0.0199
   80LEU   HD21  946   4.277   4.011   6.009  2.7400  0.6154  1.2985
   80LEU   HD22  947   4.247   4.118   6.138 -3.3730  0.3324  0.4206
   80LEU   HD23  948   4.121   3.979   6.114  0.3349 -1.2529  0.8588
   80LEU      C  949   4.290   3.713   6.419 -0.7731  0.7296 -0.1430
   80LEU      O  950   4.337   3.784   6.508  0.1208 -0.1516  0.1024
   81VAL      N  951   4.180   3.637   6.432  0.3286 -0.8359  0.2494
   81VAL     HN  952   4.143   3.600   6.347  0.1599  1.8385 -0.9287
   81VAL     CA  953   4.107   3.617   6.553 -0.0928  0.3486  0.2046
   81VAL     HA  954   4.075   3.714   6.586  0.7644  0.6588  0.1471
   81VAL     CB  955   3.984   3.531   6.540  0.1260  0.0077  0.3754
   81VAL     HB  956   4.002   3.434   6.490  0.1116 -0.5869  1.4760
   81VAL    CG1  957   3.926   3.488   6.676 -0.0640 -0.0636  0.2723
   81VAL   HG11  958   3.887   3.577   6.729 -0.3301 -0.6178  1.0184
   81VAL   HG12  959   4.007   3.441   6.737 -1.2477 -3.1512 -0.3731
   81VAL   HG13  960   3.850   3.409   6.658 -1.2730  1.0512  0.3376
   81VAL    CG2  961   3.876   3.606   6.462  0.6064  0.3621  0.0443
   81VAL   HG21  962   3.785   3.543   6.448 -0.2345  1.6446 -0.5097
   81VAL   HG22  963   3.916   3.635   6.363 -0.0156 -0.0436 -0.3356
   81VAL   HG23  964   3.850   3.699   6.517  2.0883  0.4775  0.5962
   81VAL      C  965   4.200   3.554   6.652 -0.3205  0.1486  0.2933
   81VAL      O  966   4.224   3.611   6.758  0.2906 -0.3889  0.4452
   82MET      N  967   4.271   3.446   6.617  0.0804  0.3708  0.4184
   82MET     HN  968   4.254   3.404   6.528 -0.1681  1.6623 -0.1529
   82MET     CA  969   4.364   3.379   6.703  0.2933 -0.0557 -0.1350
   82MET     HA  970   4.303   3.356   6.789  0.0125  0.0449 -0.3090
   82MET     CB  971   4.412   3.247   6.642  0.5993  0.0111 -0.0422
   82MET    HB1  972   4.477   3.281   6.558  0.3565  0.6983  0.0418
   82MET    HB2  973   4.328   3.192   6.594  0.3929 -0.1819  0.5399
   82MET     CG  974   4.485   3.161   6.745  0.0694 -0.1927  0.1614
   82MET    HG1  975   4.433   3.127   6.838 -1.1029 -2.1582 -1.1206
   82MET    HG2  976   4.569   3.224   6.781 -1.2875  2.4962 -1.1041
   82MET     SD  977   4.554   3.018   6.656  0.0829 -0.0254 -0.0983
   82MET     CE  978   4.672   2.966   6.784  0.1224  0.1070 -0.0814
   82MET    HE1  979   4.758   3.033   6.809  0.4337 -1.3400  3.2903
   82MET    HE2  980   4.712   2.865   6.761  1.5601  0.6587 -0.1112
   82MET    HE3  981   4.614   2.936   6.874 -0.1204  1.3749  0.2111
   82MET      C  982   4.475   3.471   6.743 -0.0644  0.1178  0.4688
   82MET      O  983   4.522   3.483   6.856 -0.0699  0.3805  0.4449
   83GLY      N  984   4.529   3.551   6.650 -0.6149 -0.0648 -0.0154
   83GLY     HN  985   4.490   3.543   6.559 -1.3864  4.6577 -0.3552
   83GLY     CA  986   4.648   3.631   6.663 -0.3133 -0.5676  0.3669
   83GLY    HA1  987   4.664   3.669   6.563 -0.7681 -2.4833 -0.4881
   83GLY    HA2  988   4.725   3.567   6.704 -0.3256 -0.3356  0.7472
   83GLY      C  989   4.634   3.750   6.751 -0.2896 -0.2271 -0.0837
   83GLY      O  990   4.729   3.798   6.813 -0.3934 -0.1777  0.0373
   84LEU      N  991   4.510   3.798   6.769 -0.1063  0.2779 -0.1516
   84LEU     HN  992   4.441   3.760   6.708 -0.1203 -1.4325  0.8547
   84LEU     CA  993   4.476   3.910   6.851 -0.4741  0.1856 -0.1736
   84LEU     HA  994   4.566   3.956   6.890  0.1953 -1.4537  0.3044
   84LEU     CB  995   4.390   4.006   6.767 -0.2849  0.4267 -0.0941
   84LEU    HB1  996   4.352   4.091   6.829  1.4191  1.5691 -0.5555
   84LEU    HB2  997   4.303   3.952   6.724 -1.2192  1.1435  0.8170
   84LEU     CG  998   4.448   4.086   6.650 -0.4631  0.2013 -0.3359
   84LEU     HG  999   4.529   4.022   6.608 -0.4330 -1.7899  2.5407
   84LEU    CD1 1000   4.346   4.114   6.538 -1.0196  0.3912  0.2168
   84LEU   HD11 1001   4.312   4.018   6.493  1.4332 -1.4666  1.9970
   84LEU   HD12 1002   4.379   4.184   6.459 -0.5309 -0.4388 -0.3305
   84LEU   HD13 1003   4.267   4.172   6.591 -1.8109 -1.3139  1.0050
   84LEU    CD2 1004   4.501   4.221   6.702  0.0129  0.1454 -0.6681
   84LEU   HD21 1005   4.544   4.284   6.621  2.5478 -1.5920 -0.8003
   84LEU   HD22 1006   4.585   4.223   6.775 -0.5507  1.6454 -0.0273
   84LEU   HD23 1007   4.414   4.264   6.755  0.8375  2.8262 -1.3303
   84LEU      C 1008   4.387   3.874   6.964 -0.5956  0.0536 -0.3110
   84LEU      O 1009   4.381   3.951   7.060  0.0882 -0.4240  0.1183
   85ALA      N 1010   4.307   3.766   6.961  0.2101 -0.5487 -0.0885
   85ALA     HN 1011   4.302   3.718   6.874 -0.6657  0.6287 -0.7153
   85ALA     CA 1012   4.229   3.716   7.070  0.0116  0.8280  0.4166
   85ALA     HA 1013   4.204   3.798   7.136 -0.7413 -0.8611  2.3251
   85ALA     CB 1014   4.095   3.653   7.029  0.4099  0.0839  0.2357
   85ALA    HB1 1015   4.032   3.709   6.957  0.1864 -0.7954 -0.2697
   85ALA    HB2 1016   4.046   3.637   7.127 -0.5866  2.4789  0.2061
   85ALA    HB3 1017   4.109   3.553   6.982  0.1993  0.8535 -1.5435
   85ALA      C 1018   4.297   3.618   7.159 -0.5094  0.0561 -0.0192
   85ALA      O 1019   4.298   3.631   7.282 -0.2906  0.3617 -0.0511
   86VAL      N 1020   4.354   3.510   7.102 -0.5873 -0.2359  0.4515
   86VAL     HN 1021   4.350   3.509   7.003 -0.7696 -0.5252  0.4616
   86VAL     CA 1022   4.410   3.399   7.173  0.3644  0.1708  0.3485
   86VAL     HA 1023   4.359   3.376   7.265 -1.4617 -2.1859 -1.1349
   86VAL     CB 1024   4.411   3.273   7.092  0.1298  0.4561 -0.1073
   86VAL     HB 1025   4.456   3.288   6.991 -1.4618  0.5357 -0.8268
   86VAL    CG1 1026   4.494   3.160   7.156  0.1686  0.3728 -0.3039
   86VAL   HG11 1027   4.602   3.174   7.138  0.9590 -2.6665  1.2780
   86VAL   HG12 1028   4.451   3.063   7.121 -0.2065  0.7921 -1.0306
   86VAL   HG13 1029   4.475   3.148   7.265 -1.3247 -1.2210 -0.6882
   86VAL    CG2 1030   4.264   3.243   7.058  0.1888 -0.1439  0.1441
   86VAL   HG21 1031   4.200   3.231   7.148 -1.3229 -2.3374 -1.1373
   86VAL   HG22 1032   4.254   3.146   7.005 -0.6571 -0.3060  0.5859
   86VAL   HG23 1033   4.215   3.321   6.996 -2.0737  1.3115  3.4786
   86VAL      C 1034   4.548   3.431   7.218  0.6639 -0.5815 -0.0265
   86VAL      O 1035   4.575   3.434   7.338 -0.0726 -0.9865  0.1565
   87VAL      N 1036   4.637   3.450   7.118 -0.2245  0.5024 -0.6222
   87VAL     HN 1037   4.605   3.437   7.024  0.8463 -1.3078 -0.7746
   87VAL     CA 1038   4.778   3.465   7.132 -0.1900 -0.2800 -0.1077
   87VAL     HA 1039   4.812   3.368   7.166 -1.0506 -1.0473 -1.3606
   87VAL     CB 1040   4.844   3.495   7.001  0.4515 -0.4902  0.1613
   87VAL     HB 1041   4.802   3.582   6.946  1.8644  0.3938  0.4266
   87VAL    CG1 1042   4.995   3.521   7.007  0.4551 -0.4770  0.0228
   87VAL   HG11 1043   5.053   3.432   7.039 -0.6786 -0.8229  1.1823
   87VAL   HG12 1044   5.027   3.606   7.072 -0.4870  0.3906 -0.6148
   87VAL   HG13 1045   5.047   3.529   6.909 -0.1506 -0.3537 -0.2943
   87VAL    CG2 1046   4.826   3.375   6.906 -0.3087 -0.7225  0.5974
   87VAL   HG21 1047   4.851   3.280   6.959  0.6117 -1.0726 -0.4529
   87VAL   HG22 1048   4.892   3.392   6.819 -2.0854  1.2183 -0.4759
   87VAL   HG23 1049   4.718   3.368   6.881 -0.7159 -1.5210  2.3888
   87VAL      C 1050   4.829   3.568   7.227  0.0553 -0.1284 -0.4020
   87VAL      O 1051   4.921   3.549   7.306 -0.4270  0.1467  0.2324
   88PRO      N 1052   4.790   3.692   7.230  0.0560 -0.1447  0.4000
   88PRO     CD 1053   4.683   3.747   7.148  0.4571  0.1266  0.0567
   88PRO    HD1 1054   4.583   3.746   7.197 -0.3211  1.0094 -1.4473
   88PRO    HD2 1055   4.679   3.706   7.045  2.4198 -2.1154  0.7764
   88PRO     CA 1056   4.848   3.790   7.318 -0.0275  0.0451  0.2441
   88PRO     HA 1057   4.955   3.780   7.312  0.0871  1.5484 -0.4664
   88PRO     CB 1058   4.811   3.923   7.254  0.1402 -0.0373 -0.0263
   88PRO    HB1 1059   4.906   3.968   7.217  0.5753 -1.1931 -0.3509
   88PRO    HB2 1060   4.777   3.996   7.331 -0.8116  0.7771 -1.1811
   88PRO     CG 1061   4.716   3.897   7.136  0.1290  0.1902 -0.0690
   88PRO    HG1 1062   4.627   3.963   7.130 -0.5206 -0.6964 -0.3702
   88PRO    HG2 1063   4.788   3.905   7.051  0.4570 -1.4194  0.0272
   88PRO      C 1064   4.809   3.778   7.461 -0.1790  0.1684  0.2135
   88PRO      O 1065   4.890   3.791   7.552  0.1632  0.3049 -0.1105
   89PHE      N 1066   4.682   3.743   7.491 -0.2170  0.1683  0.0552
   89PHE     HN 1067   4.635   3.714   7.409  1.7678  0.2099 -1.1603
   89PHE     CA 1068   4.634   3.721   7.624  0.6103  0.4431  0.4069
   89PHE     HA 1069   4.679   3.789   7.696  0.0004 -0.2917  1.5137
   89PHE     CB 1070   4.484   3.749   7.641  0.3290 -0.6693 -0.1825
   89PHE    HB1 1071   4.451   3.751   7.747  2.9871  3.0999  0.7713
   89PHE    HB2 1072   4.437   3.670   7.579  0.5620 -1.9525  1.2327
   89PHE     CG 1073   4.457   3.883   7.583  0.0927 -0.3773  0.5903
   89PHE    CD1 1074   4.434   3.991   7.666 -0.0570  0.3213 -0.3364
   89PHE    HD1 1075   4.459   3.979   7.770 -1.5100 -2.4408 -0.2054
   89PHE    CE1 1076   4.399   4.113   7.613  0.5205  0.4623 -0.3926
   89PHE    HE1 1077   4.394   4.193   7.684 -0.7062 -1.4409  1.8049
   89PHE     CZ 1078   4.380   4.132   7.478  0.7492 -0.2404 -0.5306
   89PHE     HZ 1079   4.358   4.227   7.430 -1.7952  0.2488  1.3786
   89PHE    CD2 1080   4.429   3.905   7.450  0.3977  0.6682  0.6851
   89PHE    HD2 1081   4.428   3.824   7.378  1.9895  1.3739 -0.1898
   89PHE    CE2 1082   4.387   4.023   7.394  0.2234 -0.0657 -0.8050
   89PHE    HE2 1083   4.351   4.026   7.293 -0.0284 -0.2294 -0.7224
   89PHE      C 1084   4.676   3.591   7.683 -0.1163  0.0771  0.1198
   89PHE      O 1085   4.713   3.580   7.800 -0.1414  0.0812  0.1279
   90GLY      N 1086   4.682   3.485   7.600 -0.1984  0.2865 -0.1541
   90GLY     HN 1087   4.636   3.489   7.511  0.2283  1.0559 -0.3505
   90GLY     CA 1088   4.742   3.359   7.630 -0.5944  0.1430  0.0353
   90GLY    HA1 1089   4.743   3.291   7.546  0.5659  1.5539 -1.1414
   90GLY    HA2 1090   4.700   3.319   7.722 -1.5831 -0.0445 -0.4887
   90GLY      C 1091   4.888   3.368   7.658 -0.5243 -0.2716 -0.1867
   90GLY      O 1092   4.936   3.304   7.751 -0.3080 -0.3698 -0.3632
   91ALA      N 1093   4.967   3.443   7.578 -0.3302 -0.3196 -0.0409
   91ALA     HN 1094   4.932   3.490   7.498  0.9845  1.2601  0.2618
   91ALA     CA 1095   5.105   3.474   7.598 -0.3845  0.3579 -0.7149
   91ALA     HA 1096   5.164   3.384   7.597  0.6047  0.8909  1.9303
   91ALA     CB 1097   5.151   3.558   7.477  0.2035  0.1185 -0.6591
   91ALA    HB1 1098   5.138   3.512   7.377 -0.3633  0.9789 -0.9916
   91ALA    HB2 1099   5.259   3.582   7.490  0.1512 -0.3713  0.8505
   91ALA    HB3 1100   5.101   3.657   7.474  1.0268  0.6056  0.8236
   91ALA      C 1101   5.133   3.551   7.722 -0.2244 -0.5371 -0.1904
   91ALA      O 1102   5.227   3.519   7.795 -0.0139  0.0329 -0.2044
   92ALA      N 1103   5.050   3.651   7.758 -0.1272 -0.5749  0.1459
   92ALA     HN 1104   4.986   3.690   7.692 -0.1691  0.1079  0.5775
   92ALA     CA 1105   5.049   3.719   7.883  0.2348  0.0486 -0.1834
   92ALA     HA 1106   5.147   3.760   7.903 -0.0258 -0.4486  2.5488
   92ALA     CB 1107   4.949   3.835   7.878  0.4751  0.2813  0.2677
   92ALA    HB1 1108   4.974   3.916   7.950 -0.9157 -0.0985  1.2244
   92ALA    HB2 1109   4.843   3.808   7.901  0.9432  0.1264  2.4663
   92ALA    HB3 1110   4.968   3.874   7.776  2.6004  0.4714  0.7006
   92ALA      C 1111   5.023   3.631   8.001  0.3902 -0.0071 -0.1902
   92ALA      O 1112   5.085   3.645   8.106 -0.2241  0.0723  0.1713
   93HSD      N 1113   4.926   3.539   7.987  0.3054  0.0084  0.2660
   93HSD     HN 1114   4.881   3.536   7.898  1.5355  1.9872 -0.5008
   93HSD     CA 1115   4.889   3.443   8.086  0.2613 -0.2142  0.0360
   93HSD     HA 1116   4.877   3.499   8.178 -0.1597 -0.9657  0.4449
   93HSD     CB 1117   4.759   3.370   8.048 -0.2149  0.5088  0.2587
   93HSD    HB1 1118   4.775   3.333   7.945 -1.2810 -3.3813  1.3288
   93HSD    HB2 1119   4.677   3.444   8.036 -1.1395 -0.3099  1.3083
   93HSD    ND1 1120   4.661   3.140   8.095  0.3205  0.2464  0.5303
   93HSD    HD1 1121   4.680   3.105   8.003  2.5011 -0.1420  1.0667
   93HSD     CG 1122   4.706   3.263   8.139 -0.0876  0.4806  0.2986
   93HSD    CE1 1123   4.604   3.078   8.202 -0.1321 -0.0947  0.0983
   93HSD    HE1 1124   4.564   2.977   8.197  2.9646 -1.4617  0.6899
   93HSD    NE2 1125   4.612   3.154   8.310  0.4387 -0.2739  0.1871
   93HSD    CD2 1126   4.672   3.272   8.270 -0.3744  0.1728  0.2474
   93HSD    HD2 1127   4.685   3.360   8.332  0.2004  0.1721  0.1369
   93HSD      C 1128   5.000   3.347   8.112  0.7483  0.3080 -0.0997
   93HSD      O 1129   5.033   3.305   8.222  0.2813  0.0352 -0.0593
   94ILE      N 1130   5.071   3.310   8.004  0.0281 -0.0327 -0.4618
   94ILE     HN 1131   5.043   3.330   7.910 -2.5237 -1.5458 -0.1295
   94ILE     CA 1132   5.191   3.232   8.008  0.0784  0.0859  0.7254
   94ILE     HA 1133   5.177   3.144   8.069  2.0873 -0.9844 -0.2720
   94ILE     CB 1134   5.216   3.182   7.869  0.2812 -0.1489  0.8451
   94ILE     HB 1135   5.173   3.250   7.792  1.1104 -0.2584  0.2720
   94ILE    CG2 1136   5.364   3.159   7.835  0.0676 -0.6717  0.2356
   94ILE   HG21 1137   5.403   3.088   7.911  1.2250  1.9052  2.2036
   94ILE   HG22 1138   5.433   3.244   7.850 -0.3315 -0.0820 -1.1442
   94ILE   HG23 1139   5.378   3.110   7.736  1.1095 -4.3175  1.9938
   94ILE    CG1 1140   5.147   3.047   7.841 -0.4102  0.5348 -0.8951
   94ILE   HG11 1141   5.041   3.056   7.874 -0.7786  1.6519 -2.2899
   94ILE   HG12 1142   5.182   2.973   7.916  0.7308  1.5097 -0.4257
   94ILE     CD 1143   5.140   2.993   7.699 -0.2490 -0.6542 -0.4582
   94ILE    HD1 1144   5.094   3.071   7.635  0.7871  0.9531  0.6726
   94ILE    HD2 1145   5.071   2.906   7.702 -2.0525  0.7230 -0.8570
   94ILE    HD3 1146   5.241   2.960   7.663 -0.7982 -0.6394 -2.0843
   94ILE      C 1147   5.304   3.304   8.072  0.2153  0.3582  0.1839
   94ILE      O 1148   5.362   3.253   8.168  0.1722  0.2940  0.1760
   95LEU      N 1149   5.326   3.434   8.044 -0.0581  0.2516 -0.5571
   95LEU     HN 1150   5.274   3.472   7.969  0.5431 -0.0713 -1.1565
   95LEU     CA 1151   5.421   3.518   8.111  0.1837 -0.5009  0.0743
   95LEU     HA 1152   5.517   3.470   8.102  0.6089  0.4047 -0.3832
   95LEU     CB 1153   5.428   3.659   8.048 -0.3719 -0.2824  0.4963
   95LEU    HB1 1154   5.329   3.709   8.052  0.1513  0.7945  0.1833
   95LEU    HB2 1155   5.444   3.657   7.939  1.6739  1.3821  0.7142
   95LEU     CG 1156   5.531   3.758   8.104  0.3538 -0.4128 -0.5815
   95LEU     HG 1157   5.507   3.796   8.206  2.0440  3.5299 -1.4648
   95LEU    CD1 1158   5.677   3.711   8.119  0.5256  0.3024  0.0721
   95LEU   HD11 1159   5.686   3.627   8.192 -4.2955  1.1344  2.0156
   95LEU   HD12 1160   5.740   3.794   8.158 -1.3803  0.9940  1.8442
   95LEU   HD13 1161   5.710   3.674   8.020  2.8615  0.8939  0.5800
   95LEU    CD2 1162   5.551   3.882   8.016 -0.2354  0.1752  0.1054
   95LEU   HD21 1163   5.638   3.942   8.053  0.6840 -1.1664  0.1712
   95LEU   HD22 1164   5.463   3.950   8.014 -0.1203  0.3546 -2.8169
   95LEU   HD23 1165   5.571   3.864   7.909  0.1702  0.2203  0.1708
   95LEU      C 1166   5.396   3.540   8.256 -0.0499  0.1177 -0.0558
   95LEU      O 1167   5.478   3.507   8.341  0.2316  0.4708 -0.1859
   96MET      N 1168   5.281   3.598   8.295 -0.0353  0.1174 -0.0114
   96MET     HN 1169   5.208   3.617   8.229  1.7858  0.6329 -2.0031
   96MET     CA 1170   5.242   3.632   8.428 -0.3600  0.1662 -0.1178
   96MET     HA 1171   5.320   3.700   8.459 -0.5135  2.1453 -3.6055
   96MET     CB 1172   5.120   3.725   8.417 -0.5297 -0.0977 -0.4783
   96MET    HB1 1173   5.087   3.753   8.519 -0.2092 -1.6831  0.0839
   96MET    HB2 1174   5.045   3.660   8.368  0.8501 -2.2977  0.1788
   96MET     CG 1175   5.140   3.853   8.335  0.2150 -0.1665 -0.4112
   96MET    HG1 1176   5.034   3.887   8.330 -0.4310 -2.0040 -0.0946
   96MET    HG2 1177   5.164   3.822   8.231 -1.0906 -1.6527 -0.3135
   96MET     SD 1178   5.253   3.982   8.394  0.0702 -0.1422 -0.1883
   96MET     CE 1179   5.146   4.069   8.513 -0.0550 -0.3381 -0.1579
   96MET    HE1 1180   5.052   4.097   8.460 -0.8885 -0.2327  1.3241
   96MET    HE2 1181   5.184   4.165   8.554 -1.2566 -0.3154  0.9612
   96MET    HE3 1182   5.123   3.996   8.593 -2.5450 -0.7937 -1.1919
   96MET      C 1183   5.236   3.528   8.534  0.3664  0.0096 -0.2238
   96MET      O 1184   5.260   3.545   8.654 -0.0640 -0.3364 -0.0874
   97LYS      N 1185   5.196   3.408   8.490 -0.7627  0.1692  0.3277
   97LYS     HN 1186   5.176   3.401   8.393  0.8493  1.5011 -0.1436
   97LYS     CA 1187   5.184   3.288   8.568  0.2861 -0.1926 -0.0504
   97LYS     HA 1188   5.149   3.213   8.498  1.0758 -0.9372  0.3458
   97LYS     CB 1189   5.314   3.223   8.616  0.1913 -0.1001  0.3383
   97LYS    HB1 1190   5.297   3.135   8.681 -2.3697 -0.4517 -0.6792
   97LYS    HB2 1191   5.364   3.306   8.670  2.6851 -1.0351 -0.3380
   97LYS     CG 1192   5.411   3.181   8.505  0.1882  0.2340  0.2074
   97LYS    HG1 1193   5.502   3.136   8.549 -0.0251 -1.8494 -1.2764
   97LYS    HG2 1194   5.444   3.266   8.442 -1.8020  1.1914  0.3820
   97LYS     CD 1195   5.356   3.069   8.415  0.1504  0.2307  0.2346
   97LYS    HD1 1196   5.275   3.108   8.350  1.8258  2.8292 -0.4367
   97LYS    HD2 1197   5.325   2.982   8.478  0.8673 -0.5119 -0.4187
   97LYS     CE 1198   5.456   3.024   8.308  0.2195 -0.0055  0.3957
   97LYS    HE1 1199   5.513   3.112   8.270  0.0947 -0.0498  0.1014
   97LYS    HE2 1200   5.395   2.976   8.229 -1.8383  0.3872  1.6606
   97LYS     NZ 1201   5.557   2.928   8.358  0.2532 -0.0589  0.2272
   97LYS    HZ1 1202   5.622   2.912   8.279  0.9609 -0.0182  0.7862
   97LYS    HZ2 1203   5.512   2.839   8.387 -0.5448  0.4986  0.7583
   97LYS    HZ3 1204   5.609   2.973   8.436  0.4866  0.8156 -0.4168
   97LYS      C 1205   5.062   3.279   8.654  0.3019  0.1216  0.0058
   97LYS      O 1206   5.049   3.185   8.732  0.2986  0.0887 -0.0335
   98MET      N 1207   4.969   3.373   8.632  0.1151  0.0512  0.4876
   98MET     HN 1208   4.990   3.456   8.580  0.5927 -0.0505  0.5183
   98MET     CA 1209   4.842   3.370   8.698 -0.0982  0.2314  0.0892
   98MET     HA 1210   4.798   3.272   8.694  3.2017 -1.4026  0.5710
   98MET     CB 1211   4.843   3.419   8.844  0.2947 -0.1231  0.2059
   98MET    HB1 1212   4.898   3.352   8.914  2.8017  0.9068 -0.6813
   98MET    HB2 1213   4.734   3.427   8.865 -0.2274  0.1043 -2.2047
   98MET     CG 1214   4.914   3.553   8.860 -0.7311  0.4592 -0.0339
   98MET    HG1 1215   4.882   3.630   8.786  2.7928  1.2766 -0.8948
   98MET    HG2 1216   5.021   3.529   8.843 -0.5996  1.2559 -0.3923
   98MET     SD 1217   4.893   3.623   9.027 -0.0836  0.0104  0.2394
   98MET     CE 1218   4.908   3.797   8.979 -0.2149 -0.0161  0.1023
   98MET    HE1 1219   4.957   3.856   9.059 -0.2991 -1.6298  1.3964
   98MET    HE2 1220   4.812   3.851   8.963  0.2231  0.5708 -0.6254
   98MET    HE3 1221   4.967   3.793   8.885  0.1567 -0.8938  0.3724
   98MET      C 1222   4.750   3.449   8.611 -0.0661  0.1624 -0.0073
   98MET      O 1223   4.791   3.541   8.541  0.3175 -0.2579 -0.3447
   99TRP      N 1224   4.618   3.422   8.615 -0.1868  0.7708  0.1970
   99TRP     HN 1225   4.568   3.375   8.687 -0.4332  2.1903  0.9873
   99TRP     CA 1226   4.536   3.501   8.528  0.4502  0.3233 -0.8255
   99TRP     HA 1227   4.583   3.520   8.432 -2.8349 -1.5085 -3.0036
   99TRP     CB 1228   4.418   3.409   8.493  0.4377 -0.0264  0.0993
   99TRP    HB1 1229   4.368   3.387   8.589  1.5521  1.0376  0.9501
   99TRP    HB2 1230   4.461   3.321   8.441 -1.4342 -0.4216 -0.8900
   99TRP     CG 1231   4.320   3.475   8.401  0.1700 -0.2767  0.2036
   99TRP    CD1 1232   4.207   3.530   8.454  0.2042  0.1175 -0.1250
   99TRP    HD1 1233   4.181   3.532   8.559  2.9151 -1.1082  0.6626
   99TRP    NE1 1234   4.135   3.582   8.350 -0.0553  0.2424  0.1153
   99TRP    HE1 1235   4.051   3.631   8.340 -0.6757 -0.6398  0.8378
   99TRP    CE2 1236   4.195   3.546   8.232  0.1705  0.3572  0.1943
   99TRP    CD2 1237   4.311   3.476   8.258 -0.0285  0.0368  0.2169
   99TRP    CE3 1238   4.388   3.426   8.157  0.4700  0.8568  0.1888
   99TRP    HE3 1239   4.480   3.375   8.178 -0.1635 -0.0026  0.9556
   99TRP    CZ3 1240   4.354   3.462   8.029  0.4349 -0.1186 -0.0803
   99TRP    HZ3 1241   4.418   3.432   7.948  1.2228  1.9243 -0.2719
   99TRP    CZ2 1242   4.158   3.578   8.105  0.3949 -0.3948 -0.0615
   99TRP    HZ2 1243   4.067   3.630   8.083  1.1730  0.8545 -0.4437
   99TRP    CH2 1244   4.238   3.532   8.003 -0.0239 -0.8947 -0.1701
   99TRP    HH2 1245   4.229   3.558   7.898  0.5665  0.7037  0.1385
   99TRP      C 1246   4.493   3.625   8.597 -0.2972 -0.2889 -0.1821
   99TRP      O 1247   4.438   3.621   8.707 -0.3637 -0.6209 -0.2264
  100THR      N 1248   4.521   3.741   8.535 -0.0648 -0.0078  0.4380
  100THR     HN 1249   4.562   3.733   8.445 -1.1526  2.0562 -0.2980
  100THR     CA 1250   4.516   3.876   8.580 -0.0902  0.2273 -0.2567
  100THR     HA 1251   4.490   3.887   8.685 -1.7747  2.8328 -0.8410
  100THR     CB 1252   4.646   3.948   8.557  0.0733 -0.0377 -0.1624
  100THR     HB 1253   4.642   4.053   8.592 -1.4285 -0.4992  1.2014
  100THR    OG1 1254   4.683   3.935   8.420  0.6129 -0.4004  0.0144
  100THR    HG1 1255   4.711   4.025   8.401 -2.7197  1.1545  1.5593
  100THR    CG2 1256   4.765   3.892   8.636 -0.2727  0.3780  0.6725
  100THR   HG21 1257   4.793   3.785   8.624  1.9622  1.0513 -1.0072
  100THR   HG22 1258   4.744   3.929   8.738  0.5278  2.0046  0.2820
  100THR   HG23 1259   4.859   3.942   8.602 -1.0981  0.7507 -1.1938
  100THR      C 1260   4.405   3.950   8.513 -0.4535  0.1168  0.2185
  100THR      O 1261   4.391   4.069   8.539  0.3895  0.1807  0.4156
  101PHE      N 1262   4.319   3.889   8.430 -0.0154  0.1249 -0.2414
  101PHE     HN 1263   4.316   3.790   8.437  0.2080  0.1454  0.1686
  101PHE     CA 1264   4.226   3.959   8.347 -0.0479  0.3342 -0.0284
  101PHE     HA 1265   4.238   4.067   8.351  0.3880  0.3507 -1.2371
  101PHE     CB 1266   4.249   3.931   8.198 -0.4601 -0.1293 -0.0080
  101PHE    HB1 1267   4.179   4.000   8.146 -1.5355  1.7991  3.6295
  101PHE    HB2 1268   4.211   3.831   8.168  1.8004 -0.8998 -0.5410
  101PHE     CG 1269   4.390   3.949   8.151 -0.7046  0.1686 -0.6451
  101PHE    CD1 1270   4.457   4.068   8.155 -0.5861  0.0914 -0.3208
  101PHE    HD1 1271   4.403   4.155   8.189 -0.0241  0.7105 -0.9711
  101PHE    CE1 1272   4.581   4.080   8.097 -0.4687 -0.4559 -0.1859
  101PHE    HE1 1273   4.631   4.176   8.095 -1.0449 -0.1258  0.8968
  101PHE     CZ 1274   4.644   3.971   8.041  0.4220 -0.0458 -0.0083
  101PHE     HZ 1275   4.737   3.984   7.987  0.2742 -1.4502 -0.6652
  101PHE    CD2 1276   4.446   3.845   8.081  0.5705 -0.1873  0.8474
  101PHE    HD2 1277   4.388   3.754   8.078 -1.2086  0.8525  1.9833
  101PHE    CE2 1278   4.576   3.851   8.036  0.0748  0.1683 -0.6121
  101PHE    HE2 1279   4.613   3.765   7.982 -0.1345  0.2293 -0.8535
  101PHE      C 1280   4.085   3.928   8.385 -0.2291  0.4936 -0.5620
  101PHE      O 1281   3.995   3.974   8.314 -0.6384  0.4339 -0.0887
  102GLY      N 1282   4.061   3.856   8.495  0.5702  0.6025 -0.3098
  102GLY     HN 1283   4.126   3.826   8.564 -1.4874 -3.0211  0.3778
  102GLY     CA 1284   3.925   3.831   8.534  0.6945 -0.2906 -0.4281
  102GLY    HA1 1285   3.869   3.921   8.513  2.0177  0.2262 -1.9306
  102GLY    HA2 1286   3.924   3.807   8.639  0.0148  0.5653 -0.2320
  102GLY      C 1287   3.849   3.724   8.462  0.1525 -0.2102  0.0238
  102GLY      O 1288   3.881   3.693   8.348  0.0520  0.3474 -0.1608
  103ASN      N 1289   3.754   3.655   8.528 -0.4605  0.3926 -0.2100
  103ASN     HN 1290   3.721   3.693   8.613 -2.3094  2.1073 -1.5994
  103ASN     CA 1291   3.699   3.532   8.480 -0.2148  0.1335  0.1701
  103ASN     HA 1292   3.778   3.471   8.438 -0.9644 -0.3016 -0.6464
  103ASN     CB 1293   3.628   3.461   8.597 -0.1886  0.2513  0.2567
  103ASN    HB1 1294   3.560   3.534   8.646  1.3199  2.3215 -0.5789
  103ASN    HB2 1295   3.704   3.439   8.675 -0.0040 -2.7347 -0.6512
  103ASN     CG 1296   3.567   3.325   8.566 -0.3518  0.2882  0.4158
  103ASN    OD1 1297   3.447   3.297   8.562 -0.2158 -0.2539 -0.0259
  103ASN    ND2 1298   3.660   3.233   8.530 -0.3270  0.5508 -0.2101
  103ASN   HD21 1299   3.633   3.151   8.480 -1.5689  1.0542 -0.3923
  103ASN   HD22 1300   3.756   3.258   8.545 -0.6690  0.8398  1.7768
  103ASN      C 1301   3.607   3.554   8.366 -0.2820 -0.6434  0.0634
  103ASN      O 1302   3.581   3.468   8.282  0.1590 -0.3089 -0.4245
  104PHE      N 1303   3.538   3.669   8.352 -0.2120 -0.5955  0.1118
  104PHE     HN 1304   3.540   3.722   8.436  1.6579 -1.8495  0.9073
  104PHE     CA 1305   3.461   3.713   8.240  0.4413  0.6415  0.1316
  104PHE     HA 1306   3.391   3.631   8.230  2.1141 -0.6950 -1.3279
  104PHE     CB 1307   3.388   3.846   8.267  0.7730  0.9969 -0.7046
  104PHE    HB1 1308   3.460   3.927   8.292  1.4572  0.4802 -0.9610
  104PHE    HB2 1309   3.327   3.836   8.359  1.6832  0.0103 -0.1815
  104PHE     CG 1310   3.288   3.881   8.162  0.4194  0.2075 -0.6366
  104PHE    CD1 1311   3.287   4.008   8.109 -0.1149  0.5313  0.1295
  104PHE    HD1 1312   3.371   4.072   8.132  1.2654 -1.2726  0.3316
  104PHE    CE1 1313   3.179   4.059   8.041  0.1185  0.6922 -0.1224
  104PHE    HE1 1314   3.182   4.160   8.005  1.2268  1.0111  0.7872
  104PHE     CZ 1315   3.076   3.973   8.012  0.7313 -0.1622  0.1748
  104PHE     HZ 1316   2.998   4.007   7.945  0.8764 -1.4026 -0.6616
  104PHE    CD2 1317   3.181   3.799   8.134  0.1010  0.4489 -0.1472
  104PHE    HD2 1318   3.176   3.696   8.168 -1.5913 -0.3220 -2.4565
  104PHE    CE2 1319   3.082   3.841   8.048 -0.1951 -0.3095 -0.1814
  104PHE    HE2 1320   3.004   3.769   8.025 -0.0551 -0.4041 -0.3638
  104PHE      C 1321   3.535   3.709   8.111  0.0040  0.0619 -0.1079
  104PHE      O 1322   3.488   3.657   8.010 -0.2918  0.4684 -0.1802
  105TRP      N 1323   3.661   3.756   8.101 -0.2758  0.7616 -0.4040
  105TRP     HN 1324   3.691   3.808   8.181  0.3137  0.8213 -0.6642
  105TRP     CA 1325   3.748   3.738   7.989  0.1973  0.0496  0.0693
  105TRP     HA 1326   3.678   3.741   7.906  0.6053 -0.8875 -0.3169
  105TRP     CB 1327   3.849   3.853   7.974 -0.4096  0.5209 -0.5146
  105TRP    HB1 1328   3.912   3.850   8.066  0.9003 -2.3654 -1.3794
  105TRP    HB2 1329   3.786   3.942   7.988 -1.2493 -0.2655  0.9301
  105TRP     CG 1330   3.941   3.859   7.857  0.1156 -0.0146 -0.1373
  105TRP    CD1 1331   4.078   3.857   7.851  0.1272  0.1516  0.0593
  105TRP    HD1 1332   4.134   3.869   7.942 -1.7556  3.4287  0.9400
  105TRP    NE1 1333   4.123   3.847   7.722 -0.1440 -0.5340  0.0126
  105TRP    HE1 1334   4.210   3.819   7.686  0.2805 -0.3811  0.8952
  105TRP    CE2 1335   4.014   3.840   7.640 -0.0898  0.4993 -0.1657
  105TRP    CD2 1336   3.901   3.854   7.720 -0.1494 -0.5114 -0.0473
  105TRP    CE3 1337   3.778   3.869   7.662 -0.0965 -0.3915 -0.1323
  105TRP    HE3 1338   3.692   3.893   7.722  0.2231 -3.1833  1.6486
  105TRP    CZ3 1339   3.773   3.866   7.525 -0.3425 -0.4013 -0.1218
  105TRP    HZ3 1340   3.678   3.889   7.478  0.0022  1.8883  0.1729
  105TRP    CZ2 1341   4.011   3.838   7.504  0.1024 -0.3313 -0.1643
  105TRP    HZ2 1342   4.099   3.838   7.442  0.1622 -0.9561 -0.0891
  105TRP    CH2 1343   3.887   3.857   7.449 -0.0884 -0.3659  0.2504
  105TRP    HH2 1344   3.879   3.876   7.343 -1.1263  1.0897  0.5504
  105TRP      C 1345   3.806   3.602   7.975 -0.3118 -0.1313 -0.3178
  105TRP      O 1346   3.827   3.565   7.859  0.0090 -0.2968 -0.2076
  106CYS      N 1347   3.816   3.526   8.085 -0.2019 -0.2297 -0.3960
  106CYS     HN 1348   3.800   3.573   8.172 -0.3715  1.3490 -1.2439
  106CYS     CA 1349   3.857   3.389   8.085 -0.2800 -0.2536 -0.1281
  106CYS     HA 1350   3.953   3.389   8.036 -0.7616 -0.7984 -1.0932
  106CYS     CB 1351   3.878   3.332   8.227  0.5568  0.0680 -0.1144
  106CYS    HB1 1352   3.780   3.332   8.280  0.3739 -1.0844 -0.4219
  106CYS    HB2 1353   3.948   3.396   8.285 -1.1661 -0.0438  2.2246
  106CYS     SG 1354   3.929   3.158   8.234  0.4636  0.0661  0.5494
  106CYS      C 1355   3.763   3.307   8.004 -0.0213 -0.8435  0.1576
  106CYS      O 1356   3.806   3.233   7.917 -0.0441  0.0090 -0.5929
  107GLU      N 1357   3.631   3.317   8.033 -0.0068  0.1547 -0.0736
  107GLU     HN 1358   3.606   3.377   8.108  0.3460 -1.1703  1.1577
  107GLU     CA 1359   3.535   3.236   7.964 -0.1852  0.5265 -0.2637
  107GLU     HA 1360   3.570   3.135   7.981 -1.5556 -0.0712 -0.8775
  107GLU     CB 1361   3.395   3.250   8.025 -0.0590  0.4184  0.0556
  107GLU    HB1 1362   3.325   3.195   7.958 -0.2123  0.5765  0.0842
  107GLU    HB2 1363   3.368   3.357   8.032  1.1723  0.7222  0.3375
  107GLU     CG 1364   3.379   3.187   8.164 -0.1241 -0.3573 -0.2982
  107GLU    HG1 1365   3.445   3.249   8.228  0.9072  0.9481 -2.4893
  107GLU    HG2 1366   3.409   3.080   8.163 -0.1059 -0.3556 -0.0006
  107GLU     CD 1367   3.240   3.223   8.216  0.2847  0.2915  0.3545
  107GLU    OE1 1368   3.203   3.342   8.237 -0.3399  0.0771  0.4671
  107GLU    OE2 1369   3.169   3.125   8.250 -0.0558  0.4903  0.2200
  107GLU      C 1370   3.530   3.251   7.816 -0.2155 -0.5456 -0.3822
  107GLU      O 1371   3.510   3.156   7.742 -0.6914 -0.7000 -0.0566
  108PHE      N 1372   3.549   3.377   7.771  0.2589 -0.3875  0.2307
  108PHE     HN 1373   3.562   3.459   7.825  0.0021  0.1735 -0.5327
  108PHE     CA 1374   3.552   3.410   7.632 -0.2280 -0.1715  0.2679
  108PHE     HA 1375   3.467   3.358   7.592 -0.4941 -0.5152  1.2573
  108PHE     CB 1376   3.536   3.562   7.611  0.1303 -0.1259  0.3142
  108PHE    HB1 1377   3.560   3.592   7.507  0.3232 -0.0412  0.3823
  108PHE    HB2 1378   3.605   3.609   7.685 -0.9245 -4.1296  4.2858
  108PHE     CG 1379   3.398   3.607   7.645  0.1595  0.0725  0.1721
  108PHE    CD1 1380   3.281   3.544   7.609  0.0922  0.1621  0.2333
  108PHE    HD1 1381   3.285   3.458   7.544  2.1141 -0.2508  0.8317
  108PHE    CE1 1382   3.157   3.580   7.655 -0.1062 -0.4774  0.2018
  108PHE    HE1 1383   3.068   3.538   7.610 -0.2013  1.6329 -1.7746
  108PHE     CZ 1384   3.148   3.692   7.734  0.0375 -0.1785 -0.2002
  108PHE     HZ 1385   3.050   3.726   7.766  0.8697 -0.2020  2.7304
  108PHE    CD2 1386   3.387   3.718   7.725 -0.1392 -0.1170  0.4001
  108PHE    HD2 1387   3.476   3.773   7.753 -0.6223  1.2981 -0.6866
  108PHE    CE2 1388   3.263   3.758   7.768 -0.2072  0.1739 -0.0543
  108PHE    HE2 1389   3.254   3.848   7.828 -1.4290 -0.2446  0.4206
  108PHE      C 1390   3.677   3.365   7.564 -0.4325 -0.3186 -0.0116
  108PHE      O 1391   3.676   3.301   7.459  0.6209  0.0643 -0.2628
  109TRP      N 1392   3.792   3.391   7.628 -0.3218  0.2420 -0.4322
  109TRP     HN 1393   3.798   3.451   7.707  1.4200 -1.9360  1.2280
  109TRP     CA 1394   3.920   3.340   7.588 -0.2242 -0.0343  0.2162
  109TRP     HA 1395   3.944   3.386   7.493 -1.1521 -0.6113 -0.3169
  109TRP     CB 1396   4.025   3.392   7.687 -0.1428 -0.2985  0.2674
  109TRP    HB1 1397   4.006   3.359   7.791 -1.6989 -0.2937 -0.0032
  109TRP    HB2 1398   4.012   3.502   7.694  0.9135  0.0020 -1.6241
  109TRP     CG 1399   4.167   3.359   7.654 -0.1984  0.1577 -0.4378
  109TRP    CD1 1400   4.245   3.417   7.557  0.1564 -0.0175 -0.2596
  109TRP    HD1 1401   4.206   3.469   7.471  1.0593  0.0742 -0.6220
  109TRP    NE1 1402   4.365   3.352   7.550  0.0292 -0.2474 -0.3356
  109TRP    HE1 1403   4.432   3.363   7.480  0.1079  0.1708 -0.1969
  109TRP    CE2 1404   4.362   3.249   7.640 -0.4236 -0.5376 -0.6792
  109TRP    CD2 1405   4.246   3.257   7.715 -0.2587  0.0819 -0.4860
  109TRP    CE3 1406   4.224   3.164   7.811  0.4475  0.5054  0.0994
  109TRP    HE3 1407   4.128   3.152   7.861  1.0379 -2.1285  0.7505
  109TRP    CZ3 1408   4.326   3.080   7.850 -0.1743 -0.6008 -0.5888
  109TRP    HZ3 1409   4.310   3.007   7.928 -0.3826 -0.8263 -0.8422
  109TRP    CZ2 1410   4.462   3.161   7.670  0.3552  0.5727  0.0527
  109TRP    HZ2 1411   4.552   3.152   7.612  0.1271 -0.3557 -0.1764
  109TRP    CH2 1412   4.441   3.074   7.775  0.4633  0.7815  0.2471
  109TRP    HH2 1413   4.522   3.011   7.807 -1.8481 -2.1478  0.6908
  109TRP      C 1414   3.925   3.193   7.566  0.0101 -0.0642  0.4692
  109TRP      O 1415   3.965   3.156   7.456 -0.7849  0.0967  0.1200
  110THR      N 1416   3.869   3.115   7.660 -0.5762 -0.4318 -0.1728
  110THR     HN 1417   3.839   3.166   7.740 -2.0521 -2.4558  0.6486
  110THR     CA 1418   3.862   2.972   7.666  0.6818 -0.5190 -0.4941
  110THR     HA 1419   3.963   2.935   7.652  1.0683  0.3394 -0.0627
  110THR     CB 1420   3.794   2.921   7.789  0.1002  0.5989 -0.3375
  110THR     HB 1421   3.688   2.957   7.794 -0.1762  0.1911 -2.4666
  110THR    OG1 1422   3.864   2.963   7.905 -0.0752 -0.3649  0.1311
  110THR    HG1 1423   3.851   3.058   7.901  2.3690  0.0311  0.0925
  110THR    CG2 1424   3.795   2.768   7.803 -0.6708  0.5978 -0.1963
  110THR   HG21 1425   3.899   2.728   7.798 -0.1724  1.6872  1.1097
  110THR   HG22 1426   3.736   2.723   7.720  1.8171  0.8043 -2.2333
  110THR   HG23 1427   3.751   2.738   7.900  1.2234  1.1266  0.8762
  110THR      C 1428   3.790   2.917   7.549 -0.1939 -0.1438 -0.1410
  110THR      O 1429   3.846   2.826   7.487 -0.4426 -0.0316 -0.5379
  111SER      N 1430   3.674   2.976   7.515 -0.1772 -0.1712 -0.2483
  111SER     HN 1431   3.643   3.060   7.560  0.5234 -0.5493  0.9934
  111SER     CA 1432   3.590   2.950   7.402 -0.2241 -0.2192 -0.2027
  111SER     HA 1433   3.582   2.842   7.394  0.1763 -0.2864  0.2219
  111SER     CB 1434   3.447   2.998   7.433 -0.1174 -0.1214  0.1521
  111SER    HB1 1435   3.454   3.108   7.447 -0.2888  0.1169 -1.4421
  111SER    HB2 1436   3.423   2.964   7.536  0.5607  3.1022  1.4659
  111SER     OG 1437   3.343   2.969   7.341  0.0154  0.5723 -0.2178
  111SER    HG1 1438   3.325   2.875   7.348  0.5445  0.4052 -0.9486
  111SER      C 1439   3.640   2.985   7.267  0.4366  0.0333  0.1015
  111SER      O 1440   3.617   2.921   7.164 -0.1227  0.2530  0.0828
  112ILE      N 1441   3.708   3.101   7.257 -0.1076  0.3388 -0.1322
  112ILE     HN 1442   3.720   3.155   7.340  1.4787  0.3344 -0.3269
  112ILE     CA 1443   3.779   3.141   7.139  0.2608  0.2188  0.0467
  112ILE     HA 1444   3.710   3.129   7.057  1.5275 -0.3724 -0.9752
  112ILE     CB 1445   3.806   3.288   7.125  0.1920  0.2163 -0.1076
  112ILE     HB 1446   3.852   3.303   7.225 -2.8809  0.1784  1.4553
  112ILE    CG2 1447   3.896   3.329   7.007 -0.5295  0.1790 -0.6824
  112ILE   HG21 1448   3.998   3.285   7.018 -0.3174  0.1936 -2.4090
  112ILE   HG22 1449   3.913   3.438   7.016  3.3936 -0.3665  0.6983
  112ILE   HG23 1450   3.847   3.298   6.913 -0.6930 -0.6717 -0.3319
  112ILE    CG1 1451   3.679   3.374   7.125  0.2126  0.2535 -0.8979
  112ILE   HG11 1452   3.602   3.335   7.195  2.2970  0.1036  1.4458
  112ILE   HG12 1453   3.643   3.377   7.020 -0.5517  0.2691 -0.6421
  112ILE     CD 1454   3.700   3.517   7.176  0.4460 -0.1640  0.2033
  112ILE    HD1 1455   3.691   3.530   7.286  0.3918 -0.5933  0.2508
  112ILE    HD2 1456   3.620   3.582   7.133  1.1624 -0.0113 -0.9326
  112ILE    HD3 1457   3.798   3.557   7.144  0.4659  0.1513  0.6506
  112ILE      C 1458   3.897   3.059   7.100  0.3562  0.2550  0.2544
  112ILE      O 1459   3.910   3.030   6.981 -0.3950  0.5326  0.0953
  113ASP      N 1460   3.977   3.010   7.196  0.3860  0.0375  0.1187
  113ASP     HN 1461   3.971   3.051   7.287  3.5849 -1.5120  1.1747
  113ASP     CA 1462   4.082   2.915   7.178  0.2631 -0.1220  0.2471
  113ASP     HA 1463   4.146   2.952   7.099  0.7348 -1.9096 -0.2627
  113ASP     CB 1464   4.162   2.916   7.310  0.1305  0.0002  0.3263
  113ASP    HB1 1465   4.097   2.941   7.396 -0.7107  3.0298 -1.0409
  113ASP    HB2 1466   4.237   2.998   7.305  0.3076 -0.1422  0.6773
  113ASP     CG 1467   4.242   2.794   7.351  0.6862  0.1413 -0.3098
  113ASP    OD1 1468   4.270   2.780   7.473 -0.1355  0.0207 -0.1313
  113ASP    OD2 1469   4.300   2.732   7.258  0.7314 -0.1438 -0.0921
  113ASP      C 1470   4.037   2.787   7.116  0.0455 -0.2084  0.5782
  113ASP      O 1471   4.096   2.733   7.023 -0.3293  0.8222 -0.2784
  114VAL      N 1472   3.921   2.734   7.159 -0.5679  0.7308  0.1163
  114VAL     HN 1473   3.891   2.783   7.241  0.0608  1.4442 -0.0694
  114VAL     CA 1474   3.843   2.635   7.092  0.2071 -0.0077  0.2828
  114VAL     HA 1475   3.906   2.548   7.086 -0.4843 -0.4011 -2.5506
  114VAL     CB 1476   3.729   2.582   7.174 -0.0003 -0.1742 -0.1091
  114VAL     HB 1477   3.682   2.672   7.219  1.7287 -1.1815  4.2814
  114VAL    CG1 1478   3.631   2.501   7.087 -0.0860 -0.1562 -0.0295
  114VAL   HG11 1479   3.685   2.427   7.024 -0.9445 -1.1957  0.4305
  114VAL   HG12 1480   3.576   2.569   7.018 -0.1615 -2.0375 -1.9007
  114VAL   HG13 1481   3.567   2.442   7.155  1.5087 -2.2237 -0.2190
  114VAL    CG2 1482   3.784   2.494   7.288  0.3715  0.4338  0.1870
  114VAL   HG21 1483   3.703   2.438   7.339  0.9358 -1.1894 -0.6406
  114VAL   HG22 1484   3.861   2.541   7.353  0.2493 -2.2203  2.3880
  114VAL   HG23 1485   3.848   2.419   7.237  1.3224  2.2251 -1.3881
  114VAL      C 1486   3.804   2.671   6.953 -0.4345 -0.1282  0.4268
  114VAL      O 1487   3.834   2.592   6.863 -0.1655  0.6534 -0.1764
  115LEU      N 1488   3.733   2.781   6.923  0.9109  0.6543  0.0112
  115LEU     HN 1489   3.692   2.830   6.999  0.1421  2.2957 -1.3860
  115LEU     CA 1490   3.688   2.833   6.797  0.1824  0.1504  0.0532
  115LEU     HA 1491   3.623   2.752   6.770  1.8648 -1.8469  1.6440
  115LEU     CB 1492   3.623   2.971   6.822 -0.2832 -0.1582  0.5606
  115LEU    HB1 1493   3.700   3.039   6.864 -2.4541  2.6477  0.2765
  115LEU    HB2 1494   3.544   2.967   6.900 -2.4552  2.9207 -1.2905
  115LEU     CG 1495   3.561   3.046   6.704  0.4218 -0.1464  0.1896
  115LEU     HG 1496   3.638   3.067   6.626 -0.9349  0.1386 -1.1327
  115LEU    CD1 1497   3.440   2.969   6.647  0.2006  0.4877 -0.2130
  115LEU   HD11 1498   3.482   2.875   6.602  1.8334  0.9349  0.3053
  115LEU   HD12 1499   3.383   3.028   6.572  1.6904 -0.5640 -2.3086
  115LEU   HD13 1500   3.374   2.942   6.731  1.6238 -1.4430  0.3714
  115LEU    CD2 1501   3.525   3.187   6.754  0.1612 -0.4494  0.8676
  115LEU   HD21 1502   3.618   3.230   6.795  0.9906 -1.8512  0.5406
  115LEU   HD22 1503   3.447   3.189   6.833  0.2637 -2.0251  1.0514
  115LEU   HD23 1504   3.490   3.246   6.667 -1.4957 -1.3393  0.8809
  115LEU      C 1505   3.790   2.837   6.688  0.0339  0.1265 -0.0860
  115LEU      O 1506   3.762   2.798   6.575  0.1686 -0.6528  0.1433
  116CYS      N 1507   3.912   2.881   6.724  0.5048 -0.6700 -0.6929
  116CYS     HN 1508   3.934   2.913   6.815 -3.6884  1.0035 -0.0562
  116CYS     CA 1509   4.017   2.902   6.630  0.6485  0.1106 -0.3619
  116CYS     HA 1510   3.977   2.964   6.551  0.1064  1.7121  1.1150
  116CYS     CB 1511   4.135   2.982   6.687  0.4048 -0.2370  0.6355
  116CYS    HB1 1512   4.216   2.993   6.612  0.8206 -0.3361  1.0654
  116CYS    HB2 1513   4.187   2.921   6.764  4.0777  1.0632 -0.5827
  116CYS     SG 1514   4.085   3.147   6.746 -0.2183 -0.1433 -0.1469
  116CYS    HG1 1515   3.980   3.102   6.814 -2.7081 -0.6891 -4.0319
  116CYS      C 1516   4.061   2.775   6.566  0.1086 -0.1523 -0.2142
  116CYS      O 1517   4.063   2.774   6.443 -0.4045 -0.3118 -0.2238
  117VAL      N 1518   4.091   2.668   6.643 -0.6482 -0.4299 -0.3045
  117VAL     HN 1519   4.078   2.678   6.741 -2.2137  1.0636 -0.6117
  117VAL     CA 1520   4.141   2.544   6.591  0.6071 -0.2190  0.3587
  117VAL     HA 1521   4.216   2.569   6.518 -2.2163  1.7597 -2.1395
  117VAL     CB 1522   4.197   2.448   6.691 -0.1178 -0.0867  0.8986
  117VAL     HB 1523   4.113   2.411   6.753 -1.6872  1.8921  0.0748
  117VAL    CG1 1524   4.288   2.343   6.625 -0.6908 -0.2947  0.4349
  117VAL   HG11 1525   4.334   2.284   6.707 -1.6745  0.1534  1.3411
  117VAL   HG12 1526   4.367   2.390   6.564 -2.2767  1.9264 -0.0475
  117VAL   HG13 1527   4.228   2.273   6.563 -1.1660  2.0773 -1.9662
  117VAL    CG2 1528   4.285   2.530   6.786  0.0614  0.0404  0.6216
  117VAL   HG21 1529   4.223   2.603   6.843  0.1920  1.3285 -0.8080
  117VAL   HG22 1530   4.355   2.585   6.719 -2.5772  1.9245 -0.7583
  117VAL   HG23 1531   4.337   2.469   6.863  0.4722 -0.5022 -0.0780
  117VAL      C 1532   4.034   2.468   6.520  0.1399  0.2336  0.5686
  117VAL      O 1533   4.061   2.398   6.422  0.1198  0.4355  0.4180
  118THR      N 1534   3.905   2.474   6.557 -0.1109  0.2491 -0.2949
  118THR     HN 1535   3.881   2.528   6.637  2.1585  1.1451 -0.1529
  118THR     CA 1536   3.792   2.420   6.488  0.0068 -0.0159 -0.2801
  118THR     HA 1537   3.813   2.316   6.469  0.6158  0.1802 -0.7085
  118THR     CB 1538   3.671   2.419   6.576  0.0414 -0.4774 -0.2338
  118THR     HB 1539   3.626   2.520   6.587  2.3700  0.5146  0.8695
  118THR    OG1 1540   3.702   2.363   6.703  0.1445  0.3221  0.1035
  118THR    HG1 1541   3.618   2.364   6.749  0.8202 -1.0779  1.4639
  118THR    CG2 1542   3.572   2.327   6.503 -0.1478  0.0620 -0.6706
  118THR   HG21 1543   3.628   2.237   6.470 -0.3127  1.0464 -4.0113
  118THR   HG22 1544   3.536   2.349   6.400  0.9347 -2.1083 -1.5943
  118THR   HG23 1545   3.477   2.305   6.556 -0.3242 -1.8142 -1.6650
  118THR      C 1546   3.765   2.488   6.358 -0.5070 -0.0513 -0.1949
  118THR      O 1547   3.761   2.419   6.256  0.6213  0.1155 -0.3647
  119ALA      N 1548   3.763   2.622   6.353 -0.3201 -0.0417 -0.0165
  119ALA     HN 1549   3.772   2.680   6.434 -0.4102  1.1440 -0.8213
  119ALA     CA 1550   3.740   2.694   6.231  0.2052  0.4424  0.1630
  119ALA     HA 1551   3.657   2.645   6.182 -0.2765 -1.2133  2.4393
  119ALA     CB 1552   3.718   2.841   6.270  0.3363  0.3456  0.6191
  119ALA    HB1 1553   3.727   2.892   6.171 -3.1926 -0.6457 -0.3633
  119ALA    HB2 1554   3.785   2.872   6.353  1.8651 -2.2003  0.4325
  119ALA    HB3 1555   3.613   2.857   6.302 -0.6349 -0.1351 -2.0591
  119ALA      C 1556   3.850   2.671   6.134 -0.0006 -0.2399  0.0836
  119ALA      O 1557   3.827   2.663   6.013 -0.1467 -0.0752  0.0991
  120SER      N 1558   3.973   2.663   6.187 -0.1108 -0.3839  0.3157
  120SER     HN 1559   3.992   2.695   6.280 -1.0363 -2.2509  1.1959
  120SER     CA 1560   4.090   2.619   6.118 -0.0704 -0.1928  0.2608
  120SER     HA 1561   4.080   2.686   6.034  1.3208 -1.0442 -0.6367
  120SER     CB 1562   4.220   2.648   6.195  0.2735  0.3698 -0.5136
  120SER    HB1 1563   4.315   2.629   6.142  1.3129  0.4973  1.2357
  120SER    HB2 1564   4.210   2.589   6.289 -0.9247 -0.7580 -1.3077
  120SER     OG 1565   4.239   2.780   6.242  0.1348 -0.0788  0.8375
  120SER    HG1 1566   4.175   2.804   6.310 -0.2276 -0.9645  0.8160
  120SER      C 1567   4.097   2.483   6.057  0.3135 -0.0644  0.0129
  120SER      O 1568   4.130   2.470   5.939  0.4864 -0.3730  0.0913
  121ILE      N 1569   4.066   2.379   6.138  0.6422 -0.1814 -0.0098
  121ILE     HN 1570   4.049   2.386   6.236  3.3303 -1.9111  0.6742
  121ILE     CA 1571   4.060   2.250   6.077 -0.1116  0.0530 -0.4427
  121ILE     HA 1572   4.152   2.237   6.023  0.2627 -0.7702  0.3638
  121ILE     CB 1573   4.058   2.136   6.175 -0.0953  0.0482 -0.4479
  121ILE     HB 1574   4.136   2.156   6.251  1.2991 -0.0761 -1.8013
  121ILE    CG2 1575   3.930   2.126   6.261  0.4679  0.7180  0.4894
  121ILE   HG21 1576   3.850   2.083   6.198  2.3217  1.5935 -2.7217
  121ILE   HG22 1577   3.897   2.219   6.312 -2.1133 -0.4408  1.0920
  121ILE   HG23 1578   3.947   2.044   6.334 -1.0462 -1.2650 -1.2536
  121ILE    CG1 1579   4.095   2.005   6.104 -0.2210 -0.1269 -0.1915
  121ILE   HG11 1580   4.167   2.028   6.023 -0.8949  2.7659 -0.0768
  121ILE   HG12 1581   3.996   1.971   6.064 -2.3382  2.5642  2.2861
  121ILE     CD 1582   4.143   1.893   6.196 -0.4660  0.2586  0.4115
  121ILE    HD1 1583   4.190   1.817   6.130 -0.0883  1.2787 -0.5143
  121ILE    HD2 1584   4.058   1.848   6.252  0.2985 -2.3396 -0.3687
  121ILE    HD3 1585   4.218   1.921   6.272  0.5263  1.4198 -0.9469
  121ILE      C 1586   3.952   2.238   5.976 -0.5139 -0.2426  0.0205
  121ILE      O 1587   3.975   2.180   5.870  0.2126  0.4062 -0.1814
  122GLU      N 1588   3.829   2.285   6.006 -0.2875  0.4350 -0.1167
  122GLU     HN 1589   3.802   2.312   6.098  0.7237 -0.3118  0.4193
  122GLU     CA 1590   3.720   2.286   5.914 -0.2006  0.2188 -0.2228
  122GLU     HA 1591   3.710   2.184   5.880 -1.4443  0.7238 -1.4678
  122GLU     CB 1592   3.589   2.332   5.981 -0.3700 -0.2005 -0.2649
  122GLU    HB1 1593   3.509   2.345   5.905 -0.7487  0.0682  0.1750
  122GLU    HB2 1594   3.610   2.427   6.034  1.9085  0.2661 -1.8515
  122GLU     CG 1595   3.537   2.237   6.089 -0.1661  0.3579  0.3308
  122GLU    HG1 1596   3.463   2.293   6.151  2.2314  1.9200  1.9375
  122GLU    HG2 1597   3.630   2.217   6.146  1.5104  3.2948 -1.1190
  122GLU     CD 1598   3.465   2.112   6.041  0.0687  0.3298  0.0527
  122GLU    OE1 1599   3.381   2.056   6.116 -0.1525 -0.0986 -0.5043
  122GLU    OE2 1600   3.477   2.082   5.919 -0.1332  0.5399 -0.0192
  122GLU      C 1601   3.742   2.365   5.789  0.0397  0.1781 -0.2069
  122GLU      O 1602   3.704   2.319   5.682  0.2090 -0.4929  0.0193
  123THR      N 1603   3.807   2.483   5.794  0.7620 -0.2114 -0.3361
  123THR     HN 1604   3.828   2.530   5.879  1.3139 -0.7892 -0.1466
  123THR     CA 1605   3.849   2.559   5.681  0.0432  0.3525 -0.2302
  123THR     HA 1606   3.760   2.581   5.623 -0.0135  1.6647  0.3302
  123THR     CB 1607   3.920   2.689   5.707  0.1500  0.3004 -0.2593
  123THR     HB 1608   4.016   2.674   5.760 -0.9388 -1.3060  1.3791
  123THR    OG1 1609   3.829   2.776   5.773  0.4142  0.3802 -0.0022
  123THR    HG1 1610   3.814   2.740   5.860 -1.5133  1.4343  0.1443
  123THR    CG2 1611   3.949   2.759   5.573 -0.3591  0.3371 -0.3528
  123THR   HG21 1612   4.040   2.709   5.535 -0.6582 -0.0285 -0.6036
  123THR   HG22 1613   3.977   2.865   5.590 -2.0145  0.9513 -1.2040
  123THR   HG23 1614   3.859   2.747   5.508 -0.7146 -3.1124  0.5748
  123THR      C 1615   3.939   2.473   5.599  0.2201  0.1927  0.1315
  123THR      O 1616   3.919   2.462   5.478  0.3019  0.1739  0.1197
  124LEU      N 1617   4.039   2.404   5.657 -0.0979 -0.3848  0.0054
  124LEU     HN 1618   4.060   2.415   5.754  1.5053 -0.2667 -0.3250
  124LEU     CA 1619   4.117   2.319   5.572 -0.2032  0.0872 -0.5699
  124LEU     HA 1620   4.160   2.377   5.491 -1.3490 -0.3515 -1.5253
  124LEU     CB 1621   4.232   2.258   5.654 -0.2640  0.1729 -0.4213
  124LEU    HB1 1622   4.279   2.184   5.586 -2.2109  0.8996 -2.7108
  124LEU    HB2 1623   4.195   2.204   5.743  1.4913 -3.0207 -1.4782
  124LEU     CG 1624   4.343   2.352   5.704 -0.6662  0.1479  0.5314
  124LEU     HG 1625   4.300   2.436   5.763 -0.2887  1.4653 -0.9936
  124LEU    CD1 1626   4.450   2.279   5.787 -0.2063  0.4449  0.1995
  124LEU   HD11 1627   4.512   2.213   5.722 -0.7296 -1.3199  1.4292
  124LEU   HD12 1628   4.408   2.213   5.866  0.5129 -0.5295 -0.1948
  124LEU   HD13 1629   4.511   2.356   5.838 -1.2154  1.0532  0.4926
  124LEU    CD2 1630   4.410   2.418   5.583  0.0309 -0.4084  0.6075
  124LEU   HD21 1631   4.500   2.476   5.612  0.9621  0.0359 -2.6862
  124LEU   HD22 1632   4.347   2.490   5.527  0.6927 -1.1848 -1.2218
  124LEU   HD23 1633   4.441   2.339   5.510 -2.0478 -0.9959  0.2781
  124LEU      C 1634   4.047   2.205   5.506  0.4328 -0.3685 -0.4612
  124LEU      O 1635   4.058   2.184   5.385 -0.0938 -0.4347 -0.4982
  125CYS      N 1636   3.962   2.138   5.585 -0.1486  0.2153 -0.5858
  125CYS     HN 1637   3.971   2.165   5.680  0.5463 -0.1917 -0.5271
  125CYS     CA 1638   3.880   2.023   5.563  0.0049 -0.0708  0.3264
  125CYS     HA 1639   3.943   1.941   5.534 -3.4044 -2.0398 -2.2207
  125CYS     CB 1640   3.795   1.980   5.685  0.4738 -0.4765  0.5124
  125CYS    HB1 1641   3.711   2.051   5.696  0.4864 -0.4419  0.3867
  125CYS    HB2 1642   3.847   1.976   5.783 -0.3832  3.1781  1.2783
  125CYS     SG 1643   3.732   1.812   5.657 -0.2064 -0.1993  0.3693
  125CYS    HG1 1644   3.670   1.861   5.551  0.4287  1.9257  0.9286
  125CYS      C 1645   3.796   2.053   5.444 -0.0173  0.0756  0.3789
  125CYS      O 1646   3.771   1.964   5.362  0.4196  0.4828 -0.2049
  126VAL      N 1647   3.739   2.174   5.430 -0.4674 -0.1432  0.2741
  126VAL     HN 1648   3.740   2.234   5.510  1.2657 -2.2281  1.9393
  126VAL     CA 1649   3.655   2.209   5.320 -0.0865  0.1400  0.0684
  126VAL     HA 1650   3.603   2.119   5.291  0.0998  0.3337 -0.8938
  126VAL     CB 1651   3.548   2.308   5.357 -0.4068  0.0192 -0.5105
  126VAL     HB 1652   3.514   2.273   5.457 -0.7867 -0.1424 -0.6992
  126VAL    CG1 1653   3.586   2.458   5.353  0.1927 -0.1099 -0.0076
  126VAL   HG11 1654   3.603   2.491   5.248 -0.4720  0.6461  0.1099
  126VAL   HG12 1655   3.664   2.488   5.425 -0.4816 -1.2365  1.2421
  126VAL   HG13 1656   3.492   2.514   5.375 -0.7024 -0.3941 -2.7250
  126VAL    CG2 1657   3.434   2.297   5.255 -0.7572  0.4388 -0.1673
  126VAL   HG21 1658   3.343   2.350   5.292 -1.0887 -1.4284  1.9010
  126VAL   HG22 1659   3.400   2.193   5.234 -0.8678  0.3193  0.5737
  126VAL   HG23 1660   3.462   2.339   5.157  0.6599 -2.1144 -0.9352
  126VAL      C 1661   3.730   2.242   5.196 -0.0963 -0.4874 -0.1028
  126VAL      O 1662   3.680   2.227   5.084 -0.0022  1.0202 -0.3567
  127ILE      N 1663   3.857   2.285   5.203 -0.1301 -0.4298  0.1548
  127ILE     HN 1664   3.881   2.308   5.297 -0.7693 -2.3480  0.8350
  127ILE     CA 1665   3.935   2.315   5.087  0.0617  0.0680  0.4072
  127ILE     HA 1666   3.872   2.372   5.021 -1.2503 -1.6979  0.0631
  127ILE     CB 1667   4.052   2.406   5.107  0.2010 -0.1487  0.5880
  127ILE     HB 1668   4.121   2.368   5.185  0.9448  0.5417  0.2798
  127ILE    CG2 1669   4.137   2.414   4.979 -0.7672 -0.5833 -0.0925
  127ILE   HG21 1670   4.226   2.473   5.009 -2.1562  1.0514  0.9774
  127ILE   HG22 1671   4.085   2.465   4.895 -2.8301  2.0183  2.5744
  127ILE   HG23 1672   4.175   2.314   4.947  0.4061 -0.2546  0.2228
  127ILE    CG1 1673   3.997   2.544   5.147  0.0528 -0.1574  0.4147
  127ILE   HG11 1674   3.915   2.535   5.221 -1.5177  0.7381 -1.1470
  127ILE   HG12 1675   3.961   2.601   5.058 -0.5024 -1.5576 -0.2895
  127ILE     CD 1676   4.105   2.629   5.215  0.4443  0.0798 -0.4806
  127ILE    HD1 1677   4.196   2.640   5.152  0.9078  1.0465  0.3444
  127ILE    HD2 1678   4.126   2.574   5.310 -0.3779 -0.0662 -0.3745
  127ILE    HD3 1679   4.066   2.730   5.239 -2.7612 -0.8910 -1.0828
  127ILE      C 1680   3.968   2.187   5.017 -0.1910  0.1665  0.1063
  127ILE      O 1681   3.954   2.180   4.895  0.1500  1.0563  0.0060
  128ALA      N 1682   4.012   2.079   5.083  0.2230  0.6158  0.5724
  128ALA     HN 1683   4.021   2.084   5.182  0.0452  0.7542  0.5828
  128ALA     CA 1684   4.026   1.951   5.020 -0.3061  0.7425  0.1912
  128ALA     HA 1685   4.085   1.966   4.931  1.3466  3.2923  1.5818
  128ALA     CB 1686   4.092   1.850   5.116 -0.0138  0.1689 -0.6093
  128ALA    HB1 1687   4.012   1.807   5.179 -0.0568 -0.7344 -1.2585
  128ALA    HB2 1688   4.173   1.885   5.183  0.8102 -2.5269 -0.0663
  128ALA    HB3 1689   4.136   1.763   5.063  1.0368  0.4016 -0.1448
  128ALA      C 1690   3.902   1.892   4.963 -0.1649  0.7824 -0.1584
  128ALA      O 1691   3.901   1.831   4.856  0.2299  0.1020  0.2193
  129VAL      N 1692   3.783   1.903   5.025 -0.1545 -0.2291  0.0714
  129VAL     HN 1693   3.775   1.938   5.118  1.2070 -0.6237  0.3613
  129VAL     CA 1694   3.652   1.873   4.975 -0.0216 -0.1722 -0.3139
  129VAL     HA 1695   3.653   1.772   4.936 -0.8511  0.3337 -1.6839
  129VAL     CB 1696   3.535   1.880   5.068 -0.0878 -0.0104 -0.4087
  129VAL     HB 1697   3.521   1.981   5.112  0.0056 -0.3295  0.3871
  129VAL    CG1 1698   3.409   1.847   4.987 -0.2335 -0.8175  0.1261
  129VAL   HG11 1699   3.329   1.836   5.063 -2.4409  0.0796 -1.9322
  129VAL   HG12 1700   3.426   1.758   4.922  0.0074 -0.0700 -0.8708
  129VAL   HG13 1701   3.385   1.929   4.916 -2.6098 -2.6940 -1.3967
  129VAL    CG2 1702   3.553   1.767   5.172 -0.3367  0.1343 -0.2088
  129VAL   HG21 1703   3.478   1.789   5.251 -1.2488 -1.8057 -0.4763
  129VAL   HG22 1704   3.642   1.784   5.235 -1.5762  1.0767  1.3707
  129VAL   HG23 1705   3.541   1.665   5.131 -1.3444  0.8752 -1.8613
  129VAL      C 1706   3.630   1.946   4.847 -0.1748 -0.0995 -0.2463
  129VAL      O 1707   3.594   1.880   4.750 -0.2468  0.3569 -0.5338
  130ASP      N 1708   3.664   2.076   4.836 -0.2253 -0.0616  0.0354
  130ASP     HN 1709   3.719   2.124   4.904 -1.2512  1.2108  0.0164
  130ASP     CA 1710   3.640   2.160   4.723  0.5831  0.1659  0.0282
  130ASP     HA 1711   3.535   2.147   4.701  0.5972 -2.0567  1.0763
  130ASP     CB 1712   3.653   2.312   4.739 -0.0923  0.2516 -0.1970
  130ASP    HB1 1713   3.761   2.334   4.756 -0.5896  1.5807  1.7238
  130ASP    HB2 1714   3.590   2.349   4.823 -1.2290 -1.7168 -0.1313
  130ASP     CG 1715   3.621   2.401   4.619  0.1947  0.1470 -0.3506
  130ASP    OD1 1716   3.522   2.381   4.543 -0.3281  0.4251  0.2501
  130ASP    OD2 1717   3.700   2.498   4.609  0.3774  0.0414  0.0448
  130ASP      C 1718   3.711   2.120   4.598  0.2617  0.2761 -0.1897
  130ASP      O 1719   3.656   2.101   4.489  0.0250  0.0266 -0.0276
  131ARG      N 1720   3.839   2.084   4.616  0.0679 -0.1910  0.2700
  131ARG     HN 1721   3.869   2.090   4.711 -4.2561 -1.2259  1.9147
  131ARG     CA 1722   3.927   2.023   4.521  0.0264 -0.1108  0.1799
  131ARG     HA 1723   3.931   2.089   4.436 -0.3241 -0.1871  0.1004
  131ARG     CB 1724   4.065   2.014   4.588  0.0962 -0.4688 -0.0029
  131ARG    HB1 1725   4.132   1.950   4.528  2.8386  0.2957  2.0696
  131ARG    HB2 1726   4.054   1.960   4.685 -1.3239 -1.0090 -0.4439
  131ARG     CG 1727   4.150   2.140   4.604  0.1679 -0.5125 -0.0433
  131ARG    HG1 1728   4.243   2.114   4.660  0.3726 -0.4047 -0.3302
  131ARG    HG2 1729   4.101   2.212   4.674 -0.7066  1.2320 -2.3438
  131ARG     CD 1730   4.185   2.212   4.474 -0.1443  0.1204  0.2194
  131ARG    HD1 1731   4.219   2.139   4.398  0.2933 -1.3384  1.7582
  131ARG    HD2 1732   4.274   2.275   4.494  0.3616 -0.9313  1.3545
  131ARG     NE 1733   4.073   2.305   4.440 -0.4119 -0.3697 -0.2509
  131ARG     HE 1734   4.020   2.340   4.517 -0.9868 -1.3136 -0.2039
  131ARG     CZ 1735   4.063   2.363   4.317 -0.1094 -0.5703 -0.3711
  131ARG    NH1 1736   4.157   2.352   4.219  0.4176 -0.2449  0.0906
  131ARG   HH11 1737   4.215   2.270   4.223 -0.4317 -0.8148  1.3205
  131ARG   HH12 1738   4.149   2.409   4.137 -3.0339 -1.0365 -0.2553
  131ARG    NH2 1739   3.966   2.458   4.301 -0.2200 -0.5281  0.4936
  131ARG   HH21 1740   3.877   2.453   4.347 -0.1189 -0.3925  0.7039
  131ARG   HH22 1741   3.958   2.514   4.218 -1.7190  2.1070  2.2866
  131ARG      C 1742   3.883   1.886   4.481 -0.4142  0.1274 -0.1542
  131ARG      O 1743   3.925   1.827   4.381 -0.0934 -0.0010  0.0563
  132TYR      N 1744   3.790   1.821   4.554 -0.4992  0.2118 -0.1861
  132TYR     HN 1745   3.747   1.863   4.633 -1.5307 -2.3263  0.6778
  132TYR     CA 1746   3.732   1.701   4.502 -0.2603  0.1956 -0.4236
  132TYR     HA 1747   3.817   1.639   4.480 -1.2709 -1.7666  0.8985
  132TYR     CB 1748   3.669   1.615   4.613  0.6359 -0.2526 -0.2522
  132TYR    HB1 1749   3.588   1.667   4.669  0.4747  0.2847 -0.9725
  132TYR    HB2 1750   3.748   1.593   4.688 -1.8815 -0.9677  2.3872
  132TYR     CG 1751   3.608   1.487   4.567  0.3279 -0.2025  0.0111
  132TYR    CD1 1752   3.691   1.379   4.545 -0.6576 -1.0394  0.3349
  132TYR    HD1 1753   3.797   1.396   4.554 -0.8601  0.4147  0.2335
  132TYR    CE1 1754   3.637   1.263   4.494  0.3328 -0.8086 -1.3194
  132TYR    HE1 1755   3.710   1.188   4.472  0.6595 -1.4515  1.5176
  132TYR     CZ 1756   3.500   1.249   4.489  0.1111  0.6195 -0.0134
  132TYR     OH 1757   3.447   1.126   4.446  0.4026  0.5002 -0.0297
  132TYR     HH 1758   3.515   1.058   4.445  0.0890  0.1717  0.4857
  132TYR    CD2 1759   3.472   1.471   4.570  0.2516  0.4295  0.1777
  132TYR    HD2 1760   3.411   1.558   4.587  1.3770  1.0707  1.0051
  132TYR    CE2 1761   3.417   1.356   4.517  0.0221  0.4490  0.3713
  132TYR    HE2 1762   3.312   1.339   4.502 -0.0231  0.8484  0.2427
  132TYR      C 1763   3.658   1.713   4.374 -0.1200  0.0100 -0.5206
  132TYR      O 1764   3.682   1.637   4.280  0.1450  0.0047 -0.4501
  133PHE      N 1765   3.562   1.807   4.367  0.1970  0.3989  0.2433
  133PHE     HN 1766   3.542   1.862   4.447 -0.7284  0.7856 -0.2430
  133PHE     CA 1767   3.485   1.833   4.249  0.3635 -0.4189 -0.0557
  133PHE     HA 1768   3.427   1.745   4.225 -0.7442  0.4742 -0.7524
  133PHE     CB 1769   3.381   1.944   4.272 -0.3427 -1.0321 -0.2444
  133PHE    HB1 1770   3.315   1.974   4.188 -1.8312  1.0323  1.5597
  133PHE    HB2 1771   3.416   2.046   4.298  0.1763 -1.7102  2.0242
  133PHE     CG 1772   3.312   1.911   4.401 -0.0507 -0.0107  0.1834
  133PHE    CD1 1773   3.220   1.809   4.399 -0.1253  0.0589 -0.0278
  133PHE    HD1 1774   3.199   1.749   4.312 -0.7675  0.0140  0.1484
  133PHE    CE1 1775   3.136   1.795   4.508 -0.6199  0.5251 -0.3418
  133PHE    HE1 1776   3.055   1.723   4.508 -2.3185  2.3050 -2.6042
  133PHE     CZ 1777   3.154   1.867   4.623  0.5114 -0.0092 -0.1673
  133PHE     HZ 1778   3.079   1.853   4.699 -1.9402  3.6169 -1.6243
  133PHE    CD2 1779   3.336   1.983   4.515  0.5636  0.1211 -0.0228
  133PHE    HD2 1780   3.419   2.051   4.520  0.1824  0.5404  0.9945
  133PHE    CE2 1781   3.252   1.964   4.623  0.2912  0.2150 -0.2164
  133PHE    HE2 1782   3.281   2.025   4.707 -0.0743 -0.5802  0.5004
  133PHE      C 1783   3.568   1.879   4.135  0.5126 -0.9343 -0.1586
  133PHE      O 1784   3.536   1.855   4.019  0.4994 -0.3467 -0.2806
  134ALA      N 1785   3.674   1.956   4.164 -0.0569 -0.2375  0.1059
  134ALA     HN 1786   3.685   1.996   4.255  1.6689 -0.9584  0.2562
  134ALA     CA 1787   3.761   2.011   4.064 -0.1577 -0.1425  0.0701
  134ALA     HA 1788   3.697   2.061   3.993 -0.5991 -1.1359 -0.2520
  134ALA     CB 1789   3.874   2.095   4.125 -0.3793  0.5013 -0.3962
  134ALA    HB1 1790   3.833   2.167   4.199 -0.1736 -0.5769  0.7882
  134ALA    HB2 1791   3.939   2.139   4.046 -1.5519  1.2222 -1.0005
  134ALA    HB3 1792   3.947   2.033   4.181 -0.8850  0.4955  0.2609
  134ALA      C 1793   3.830   1.910   3.979 -0.1959 -0.0439 -0.0789
  134ALA      O 1794   3.832   1.911   3.856  0.2489 -0.4290 -0.0770
  135ILE      N 1795   3.893   1.814   4.050 -0.7251 -0.2795  0.0787
  135ILE     HN 1796   3.894   1.824   4.149  1.4201  1.0452  0.0025
  135ILE     CA 1797   3.972   1.710   3.992  0.1564  0.2995  0.2089
  135ILE     HA 1798   4.030   1.757   3.914  2.1918  0.6713  1.8762
  135ILE     CB 1799   4.071   1.664   4.094 -0.0176  0.1365  0.3058
  135ILE     HB 1800   4.117   1.752   4.144  0.4243 -0.4673  0.9801
  135ILE    CG2 1801   4.010   1.555   4.183 -0.9540  0.2735 -0.1630
  135ILE   HG21 1802   4.092   1.488   4.216 -0.8665 -0.0310 -0.9820
  135ILE   HG22 1803   3.941   1.484   4.132 -1.5424  1.1282 -0.5805
  135ILE   HG23 1804   3.966   1.598   4.276 -0.4175  0.1434  0.1534
  135ILE    CG1 1805   4.197   1.609   4.024  0.0403 -0.0469  0.5527
  135ILE   HG11 1806   4.159   1.523   3.966 -0.3160  0.4549  0.0409
  135ILE   HG12 1807   4.266   1.574   4.104  2.7263 -2.8731 -2.6726
  135ILE     CD 1808   4.273   1.713   3.942  0.3546 -0.4618  0.3123
  135ILE    HD1 1809   4.283   1.813   3.989 -3.1651  2.2141 -3.8637
  135ILE    HD2 1810   4.218   1.731   3.847  0.2365  0.4861  0.5511
  135ILE    HD3 1811   4.373   1.674   3.915  0.3732 -1.2010  1.3745
  135ILE      C 1812   3.890   1.607   3.921 -0.1760  0.7140 -0.0154
  135ILE      O 1813   3.930   1.554   3.817 -0.2075 -0.1474  0.4010
  136THR      N 1814   3.773   1.577   3.979 -0.0927  0.2314 -0.0927
  136THR     HN 1815   3.748   1.621   4.065 -1.1675  0.8465 -0.6918
  136THR     CA 1816   3.677   1.480   3.935  0.2547 -0.1493 -0.0107
  136THR     HA 1817   3.734   1.390   3.915  0.4638 -0.1777  0.6803
  136THR     CB 1818   3.587   1.422   4.041  0.0204 -0.1175 -0.1928
  136THR     HB 1819   3.512   1.353   3.996  1.4513 -2.2784  0.5650
  136THR    OG1 1820   3.511   1.520   4.110  0.0035 -0.4353  0.2440
  136THR    HG1 1821   3.571   1.547   4.179 -2.3580  2.4059  1.3905
  136THR    CG2 1822   3.665   1.347   4.151  0.2975 -0.3036 -0.5117
  136THR   HG21 1823   3.589   1.300   4.217  1.0328 -1.2848 -0.3527
  136THR   HG22 1824   3.736   1.406   4.212 -0.9834 -0.7189  1.4751
  136THR   HG23 1825   3.700   1.253   4.103 -0.2094  0.0661 -1.6613
  136THR      C 1826   3.611   1.505   3.805 -0.0554  0.2849  0.2293
  136THR      O 1827   3.602   1.412   3.726 -0.1772  0.1884  0.3575
  137SER      N 1828   3.563   1.631   3.793 -0.2658  0.2210  0.3963
  137SER     HN 1829   3.562   1.690   3.873 -1.2099  0.0609  0.5146
  137SER     CA 1830   3.506   1.676   3.670 -0.2871  0.5328  0.5196
  137SER     HA 1831   3.529   1.612   3.586 -0.6781 -0.2656  0.9997
  137SER     CB 1832   3.352   1.671   3.661 -0.2341  0.2261 -0.3441
  137SER    HB1 1833   3.304   1.734   3.739 -3.7843 -2.7876  0.2226
  137SER    HB2 1834   3.325   1.564   3.672 -0.1901  0.1856 -0.6358
  137SER     OG 1835   3.304   1.718   3.537 -0.2847  0.5678 -0.1955
  137SER    HG1 1836   3.277   1.646   3.480  0.1751  1.1317 -1.1583
  137SER      C 1837   3.553   1.817   3.657  0.4345  0.2824  0.3768
  137SER      O 1838   3.476   1.907   3.690  0.3957  0.4791 -0.2404
  138PRO      N 1839   3.666   1.844   3.599  0.6208  0.2298  0.7125
  138PRO     CD 1840   3.768   1.754   3.548  0.5989  0.1732  0.7688
  138PRO    HD1 1841   3.732   1.673   3.481  0.6171  1.6270 -1.0980
  138PRO    HD2 1842   3.832   1.715   3.630 -1.3723  1.4576  3.0570
  138PRO     CA 1843   3.702   1.981   3.572  0.3301  0.1240 -0.2260
  138PRO     HA 1844   3.690   2.046   3.657 -2.2904  0.5969 -0.8497
  138PRO     CB 1845   3.848   1.982   3.528  0.1840  0.2035 -0.7190
  138PRO    HB1 1846   3.912   1.989   3.619  0.6651 -0.3756 -1.0054
  138PRO    HB2 1847   3.882   2.069   3.469  1.9488  0.5763  0.7719
  138PRO     CG 1848   3.857   1.844   3.461 -0.5087  0.0568 -0.5184
  138PRO    HG1 1849   3.806   1.849   3.362 -2.2002  2.2370  0.3741
  138PRO    HG2 1850   3.963   1.811   3.453 -0.3024  1.0446 -2.7693
  138PRO      C 1851   3.613   2.031   3.463 -0.2064  0.1182  0.2055
  138PRO      O 1852   3.600   2.152   3.448 -0.1896  0.1289  0.2770
  139PHE      N 1853   3.556   1.943   3.379  0.1357  0.1658 -0.0775
  139PHE     HN 1854   3.574   1.846   3.396 -0.3794 -0.2984 -1.9455
  139PHE     CA 1855   3.473   1.964   3.265  0.0788  0.4798  0.0222
  139PHE     HA 1856   3.530   2.023   3.195  0.2707  0.4856  0.1841
  139PHE     CB 1857   3.426   1.826   3.217 -0.0245  0.6165 -0.2728
  139PHE    HB1 1858   3.385   1.827   3.114 -0.4345 -1.9504 -0.1963
  139PHE    HB2 1859   3.360   1.774   3.289  2.7229 -0.7086  1.4648
  139PHE     CG 1860   3.545   1.736   3.206 -0.1545  0.3641  0.3901
  139PHE    CD1 1861   3.656   1.767   3.131 -0.1007  0.7929  0.6459
  139PHE    HD1 1862   3.658   1.865   3.086  0.4426  1.1065  1.3245
  139PHE    CE1 1863   3.764   1.682   3.130 -0.4657  0.3327  0.0299
  139PHE    HE1 1864   3.852   1.718   3.080  0.6738  2.3736  3.2097
  139PHE     CZ 1865   3.756   1.564   3.200 -0.8547  0.5713  0.3920
  139PHE     HZ 1866   3.841   1.497   3.206 -2.1268 -0.9958  2.3813
  139PHE    CD2 1867   3.534   1.611   3.264 -0.2545  0.2571  0.1443
  139PHE    HD2 1868   3.447   1.585   3.323 -0.1759 -1.8920 -0.6355
  139PHE    CE2 1869   3.641   1.526   3.266 -0.7530 -0.3760  0.0370
  139PHE    HE2 1870   3.636   1.430   3.317 -1.3560  1.1388  3.0781
  139PHE      C 1871   3.352   2.040   3.310 -0.0421 -0.0452  0.6027
  139PHE      O 1872   3.307   2.130   3.239  0.3345 -0.0524  0.3477
  140LYS      N 1873   3.287   1.995   3.418 -0.6070 -0.3276  0.1500
  140LYS     HN 1874   3.320   1.916   3.469 -2.2445 -1.3421 -0.3122
  140LYS     CA 1875   3.180   2.063   3.484 -0.1450  0.4676  0.0897
  140LYS     HA 1876   3.115   2.109   3.411 -1.0350  0.6514  0.9790
  140LYS     CB 1877   3.079   1.976   3.561  0.0178 -0.1194 -0.3594
  140LYS    HB1 1878   3.004   2.045   3.604 -1.7804 -2.1018 -0.1645
  140LYS    HB2 1879   3.130   1.906   3.631 -1.1287  0.0343  0.6494
  140LYS     CG 1880   3.001   1.889   3.461 -0.6586 -0.4507  0.4517
  140LYS    HG1 1881   3.076   1.821   3.416 -0.7009 -0.1320 -0.1054
  140LYS    HG2 1882   2.963   1.952   3.378 -0.3547 -0.0468  0.6118
  140LYS     CD 1883   2.887   1.806   3.520 -0.9615  0.2017  0.7950
  140LYS    HD1 1884   2.842   1.775   3.423  1.7259  1.0054 -0.7990
  140LYS    HD2 1885   2.815   1.877   3.567  0.5310  2.8345 -0.6816
  140LYS     CE 1886   2.917   1.695   3.620 -0.3610 -0.1453  0.2338
  140LYS    HE1 1887   2.973   1.722   3.713 -1.5981  0.9850  0.6775
  140LYS    HE2 1888   2.981   1.623   3.564 -0.4805 -0.3133  0.3129
  140LYS     NZ 1889   2.793   1.621   3.650 -0.3057 -0.2868  0.1150
  140LYS    HZ1 1890   2.808   1.555   3.729  0.8536 -0.9359 -0.6262
  140LYS    HZ2 1891   2.762   1.570   3.564  0.0440  0.3972 -0.4248
  140LYS    HZ3 1892   2.715   1.683   3.679  0.8990  0.1247  2.7422
  140LYS      C 1893   3.232   2.172   3.572  0.4559  0.2745 -0.0186
  140LYS      O 1894   3.180   2.283   3.567 -0.5540 -0.1873 -0.1377
  141TYR      N 1895   3.332   2.142   3.657  0.5999  0.0430 -0.2703
  141TYR     HN 1896   3.385   2.059   3.641 -0.1794 -0.4438 -0.3671
  141TYR     CA 1897   3.370   2.227   3.765  0.4635  0.3486 -0.4605
  141TYR     HA 1898   3.278   2.234   3.821  1.4640 -0.6426  1.4350
  141TYR     CB 1899   3.468   2.157   3.861 -0.0500  0.5355  0.2004
  141TYR    HB1 1900   3.555   2.121   3.803  0.1313 -0.8236  1.2567
  141TYR    HB2 1901   3.432   2.058   3.897  0.0741 -0.0269 -1.1575
  141TYR     CG 1902   3.520   2.231   3.980  0.2593 -0.4857  0.7170
  141TYR    CD1 1903   3.454   2.231   4.100 -0.6587 -0.7901  0.2205
  141TYR    HD1 1904   3.367   2.170   4.123  0.0188 -2.3376 -1.1338
  141TYR    CE1 1905   3.502   2.297   4.211 -0.0576  0.2393 -0.6333
  141TYR    HE1 1906   3.455   2.285   4.307  0.1594  2.2358 -0.2384
  141TYR     CZ 1907   3.618   2.369   4.197  0.2445 -0.0771  0.2104
  141TYR     OH 1908   3.667   2.436   4.311  0.1521 -0.1819  0.3121
  141TYR     HH 1909   3.595   2.435   4.375 -1.9414  0.3326 -1.9220
  141TYR    CD2 1910   3.628   2.315   3.964 -0.5269  0.4368  0.0744
  141TYR    HD2 1911   3.671   2.328   3.866  2.1699  0.5577  1.1961
  141TYR    CE2 1912   3.679   2.380   4.074  0.1437 -0.2016  0.1492
  141TYR    HE2 1913   3.759   2.450   4.059  0.3647 -0.1563  1.3848
  141TYR      C 1914   3.420   2.363   3.732 -0.1300  0.5649 -0.4778
  141TYR      O 1915   3.373   2.457   3.795 -0.5847 -0.3042  0.5041
  142GLN      N 1916   3.510   2.376   3.632  0.3342  0.1538 -0.1200
  142GLN     HN 1917   3.546   2.295   3.586  0.6555  0.4056 -0.3093
  142GLN     CA 1918   3.539   2.497   3.562  0.3249  0.1193 -0.1844
  142GLN     HA 1919   3.591   2.566   3.627 -0.3671 -0.4155  0.9690
  142GLN     CB 1920   3.637   2.484   3.445  0.3835 -0.6016 -0.0561
  142GLN    HB1 1921   3.636   2.576   3.383  0.7709  1.3250  2.6237
  142GLN    HB2 1922   3.612   2.405   3.370  0.5666  1.0369 -1.9383
  142GLN     CG 1923   3.780   2.456   3.492  0.5320 -0.3509 -0.3577
  142GLN    HG1 1924   3.841   2.411   3.411 -0.2655  0.5813 -1.5169
  142GLN    HG2 1925   3.786   2.386   3.577 -0.0627  0.9452  0.7951
  142GLN     CD 1926   3.860   2.578   3.536  0.0572 -0.1454 -0.0467
  142GLN    OE1 1927   3.888   2.665   3.453  0.1822  0.0668  0.2150
  142GLN    NE2 1928   3.908   2.599   3.661  0.3245 -0.0560 -0.1621
  142GLN   HE21 1929   3.957   2.685   3.679  0.0220 -0.0349  0.6341
  142GLN   HE22 1930   3.910   2.534   3.737 -1.1583 -1.0706 -0.9442
  142GLN      C 1931   3.417   2.571   3.518  0.4505  0.3937 -0.0750
  142GLN      O 1932   3.402   2.691   3.542 -0.1406  0.3356 -0.1348
  143SER      N 1933   3.323   2.507   3.446  0.1374  0.2626  0.4474
  143SER     HN 1934   3.344   2.415   3.416  2.6356  0.7595  0.5293
  143SER     CA 1935   3.203   2.570   3.399  0.0713 -0.2987 -0.1451
  143SER     HA 1936   3.242   2.651   3.340  2.0947 -1.4598 -0.4735
  143SER     CB 1937   3.123   2.485   3.299 -0.1448 -0.1471 -0.1020
  143SER    HB1 1938   3.027   2.524   3.260  0.1795  0.1276 -0.6439
  143SER    HB2 1939   3.104   2.393   3.358 -2.2345  0.5444  0.4100
  143SER     OG 1940   3.199   2.463   3.181 -0.1657  0.1355 -0.1690
  143SER    HG1 1941   3.166   2.521   3.112  1.1368  0.2957 -0.6736
  143SER      C 1942   3.106   2.610   3.505  0.0434 -0.2198 -0.2009
  143SER      O 1943   3.036   2.710   3.488  0.0697 -0.0668  0.5442
  144LEU      N 1944   3.112   2.548   3.624  0.3718  0.4525  0.1388
  144LEU     HN 1945   3.165   2.464   3.629 -1.6984 -0.8735  1.7047
  144LEU     CA 1946   3.005   2.563   3.719 -0.1436  0.6291 -0.4599
  144LEU     HA 1947   2.939   2.642   3.686  0.0995  1.3322  0.6965
  144LEU     CB 1948   2.928   2.433   3.748  0.6558  0.1602 -0.3852
  144LEU    HB1 1949   2.846   2.462   3.818 -0.0325  0.1687 -1.1853
  144LEU    HB2 1950   2.998   2.368   3.804 -1.5135 -1.5007  0.5815
  144LEU     CG 1951   2.874   2.352   3.629 -0.0034 -0.1325  0.1057
  144LEU     HG 1952   2.959   2.324   3.563 -1.5387  1.0979 -2.5934
  144LEU    CD1 1953   2.799   2.222   3.663  0.4145 -0.4404 -0.1424
  144LEU   HD11 1954   2.858   2.161   3.734  0.6458 -0.5490 -0.4313
  144LEU   HD12 1955   2.781   2.153   3.578 -0.5399 -0.7655  0.3074
  144LEU   HD13 1956   2.701   2.254   3.705 -0.0835  1.6849 -2.6549
  144LEU    CD2 1957   2.769   2.435   3.552  0.0943  0.1104  0.2314
  144LEU   HD21 1958   2.808   2.533   3.518  0.8257  0.7955  2.8613
  144LEU   HD22 1959   2.681   2.458   3.615  2.1000  1.2194  2.8184
  144LEU   HD23 1960   2.744   2.375   3.462  1.1121 -2.0309  1.2925
  144LEU      C 1961   3.042   2.625   3.849 -0.2199  0.0021 -0.1355
  144LEU      O 1962   2.954   2.657   3.929 -0.0313  0.4756 -0.1134
  145LEU      N 1963   3.167   2.671   3.859 -0.3424  0.3360 -0.1303
  145LEU     HN 1964   3.237   2.662   3.788 -0.8460  1.6880 -0.8433
  145LEU     CA 1965   3.207   2.741   3.977 -0.4861  0.1115  0.0503
  145LEU     HA 1966   3.178   2.678   4.060 -0.2101 -1.7009 -1.1668
  145LEU     CB 1967   3.360   2.748   3.972 -0.5048  0.3250 -0.2937
  145LEU    HB1 1968   3.397   2.822   3.898  0.5661  0.4271  0.3208
  145LEU    HB2 1969   3.400   2.650   3.936  1.5758  1.0467 -0.0920
  145LEU     CG 1970   3.435   2.775   4.104 -0.1793 -0.4070 -0.3195
  145LEU     HG 1971   3.400   2.869   4.153 -0.8040 -0.8202  0.0422
  145LEU    CD1 1972   3.429   2.656   4.200 -0.2103 -0.3692 -0.2751
  145LEU   HD11 1973   3.463   2.568   4.141 -0.4753 -0.5581 -0.1508
  145LEU   HD12 1974   3.320   2.646   4.222 -0.1094 -1.2735 -0.1286
  145LEU   HD13 1975   3.481   2.670   4.297 -1.4595 -1.6642  0.6303
  145LEU    CD2 1976   3.585   2.798   4.077 -0.2714  0.1708 -0.3529
  145LEU   HD21 1977   3.607   2.906   4.064  0.8560 -0.1819 -1.6133
  145LEU   HD22 1978   3.623   2.743   3.988  1.4240  0.1506  0.3635
  145LEU   HD23 1979   3.642   2.767   4.167  2.5288 -0.7692 -2.3201
  145LEU      C 1980   3.152   2.878   4.003 -0.3423  0.1156  0.3373
  145LEU      O 1981   3.156   2.970   3.921 -0.3711  0.5796  0.8554
  146THR      N 1982   3.092   2.889   4.122 -0.5344  0.4088  0.2143
  146THR     HN 1983   3.095   2.819   4.193  0.1773  1.0046  0.7870
  146THR     CA 1984   3.016   3.005   4.157 -0.1470  0.7792 -0.1663
  146THR     HA 1985   3.027   3.087   4.088 -0.1728  1.4897  0.6642
  146THR     CB 1986   2.871   2.980   4.183  0.0466 -0.3245 -0.0704
  146THR     HB 1987   2.822   3.076   4.211  1.8913  1.0911 -1.4092
  146THR    OG1 1988   2.848   2.879   4.280  0.0202 -0.7633 -0.5305
  146THR    HG1 1989   2.888   2.804   4.236  3.5359  0.3004  0.5757
  146THR    CG2 1990   2.794   2.937   4.057 -0.8068  0.6820  0.0932
  146THR   HG21 1991   2.814   2.836   4.016  1.1246  1.1390 -0.1571
  146THR   HG22 1992   2.831   3.014   3.985 -0.0987  0.5310  0.2942
  146THR   HG23 1993   2.685   2.953   4.073 -0.7620 -0.0940  1.2890
  146THR      C 1994   3.075   3.069   4.278 -0.2613  0.2058  0.1989
  146THR      O 1995   3.131   3.000   4.363  0.6365  0.2050 -0.3860
  147LYS      N 1996   3.067   3.203   4.288 -0.0416  0.2149  0.2626
  147LYS     HN 1997   3.030   3.253   4.210  2.1563  0.2124 -0.8571
  147LYS     CA 1998   3.097   3.270   4.411  0.0464  0.4899  0.0929
  147LYS     HA 1999   3.187   3.222   4.447 -1.0863 -1.7630  0.1196
  147LYS     CB 2000   3.129   3.419   4.388 -0.0301  0.3887 -0.7122
  147LYS    HB1 2001   3.155   3.471   4.483  0.1355  0.5356 -0.8378
  147LYS    HB2 2002   3.038   3.472   4.353  1.1222  2.6406 -0.4534
  147LYS     CG 2003   3.253   3.446   4.303  0.2673 -0.0591 -0.4252
  147LYS    HG1 2004   3.231   3.400   4.204 -1.0079  0.5303 -0.4297
  147LYS    HG2 2005   3.336   3.396   4.358 -0.3124  2.3631  2.9456
  147LYS     CD 2006   3.294   3.592   4.285  0.1149  0.0135 -0.1990
  147LYS    HD1 2007   3.289   3.630   4.389  1.6564 -0.7960  0.2044
  147LYS    HD2 2008   3.221   3.632   4.211  0.3938  0.9180  0.0094
  147LYS     CE 2009   3.433   3.606   4.221 -0.0161 -0.1439 -0.5260
  147LYS    HE1 2010   3.414   3.580   4.115 -1.8962  0.3726 -0.3620
  147LYS    HE2 2011   3.510   3.546   4.274  2.3519 -0.5715 -4.1609
  147LYS     NZ 2012   3.481   3.746   4.221  0.0088 -0.1436  0.3289
  147LYS    HZ1 2013   3.569   3.755   4.166  0.1688  0.0429  0.6126
  147LYS    HZ2 2014   3.491   3.796   4.311 -0.4830  1.8840 -0.6880
  147LYS    HZ3 2015   3.405   3.803   4.179  1.2765  1.8631  0.6330
  147LYS      C 2016   2.992   3.263   4.516  0.0489 -0.4245  0.0432
  147LYS      O 2017   3.016   3.269   4.637  0.5590 -0.0710 -0.0746
  148ASN      N 2018   2.868   3.252   4.466  0.2144  0.4539 -0.5986
  148ASN     HN 2019   2.846   3.256   4.369 -2.0344  0.0841 -0.1841
  148ASN     CA 2020   2.745   3.258   4.540  0.3816  0.0133 -0.2757
  148ASN     HA 2021   2.734   3.352   4.593 -1.2907 -1.4306  2.1593
  148ASN     CB 2022   2.624   3.257   4.446 -0.0186 -0.1813  0.2366
  148ASN    HB1 2023   2.520   3.244   4.484 -0.6099  0.0268 -1.2060
  148ASN    HB2 2024   2.650   3.176   4.375  0.7302 -1.2085  1.6319
  148ASN     CG 2025   2.608   3.392   4.376  0.0852 -0.4539 -0.3124
  148ASN    OD1 2026   2.674   3.489   4.411 -0.4298 -0.0268 -0.5139
  148ASN    ND2 2027   2.521   3.399   4.271 -0.1053  0.2257 -0.1112
  148ASN   HD21 2028   2.520   3.477   4.209  2.2190 -1.4539 -2.5059
  148ASN   HD22 2029   2.494   3.310   4.234 -1.2250  0.2958  0.4850
  148ASN      C 2030   2.737   3.146   4.638  0.0810 -0.1796 -0.5209
  148ASN      O 2031   2.714   3.165   4.757  0.2894 -0.2609 -0.4676
  149LYS      N 2032   2.762   3.021   4.594  0.1146 -0.2970 -0.1725
  149LYS     HN 2033   2.777   3.013   4.496 -0.1634 -2.2433 -0.0845
  149LYS     CA 2034   2.764   2.905   4.676  0.3874 -0.3164 -0.2083
  149LYS     HA 2035   2.676   2.910   4.738  1.4561  1.1039  1.2681
  149LYS     CB 2036   2.768   2.778   4.590 -0.2845 -0.3336 -0.2156
  149LYS    HB1 2037   2.786   2.682   4.643 -0.3525  0.8749  2.0940
  149LYS    HB2 2038   2.856   2.784   4.522  0.0538 -1.9966  0.0319
  149LYS     CG 2039   2.640   2.774   4.506 -0.1867  0.0366 -0.3872
  149LYS    HG1 2040   2.630   2.867   4.447  2.1136  0.9885  0.6183
  149LYS    HG2 2041   2.549   2.774   4.571 -2.3741 -1.4847 -3.2137
  149LYS     CD 2042   2.635   2.643   4.427  0.5191 -0.3079  0.1288
  149LYS    HD1 2043   2.640   2.560   4.501  1.3709  0.5770  1.0871
  149LYS    HD2 2044   2.717   2.642   4.353 -0.2265  1.2129 -0.7702
  149LYS     CE 2045   2.501   2.624   4.355  0.3666 -0.4765  0.4516
  149LYS    HE1 2046   2.493   2.710   4.285 -0.0294 -0.0497  1.0111
  149LYS    HE2 2047   2.418   2.625   4.428  2.1266  0.8812  2.5860
  149LYS     NZ 2048   2.503   2.506   4.266  0.2266  0.3770 -0.7138
  149LYS    HZ1 2049   2.501   2.417   4.321  0.3300  0.9887  0.3140
  149LYS    HZ2 2050   2.591   2.506   4.211 -1.6538 -0.5268 -3.9879
  149LYS    HZ3 2051   2.427   2.500   4.196 -0.2582 -0.5310 -0.1332
  149LYS      C 2052   2.868   2.893   4.783  0.3506 -0.0441 -0.1412
  149LYS      O 2053   2.848   2.835   4.890  0.0241 -0.3476 -0.3628
  150ALA      N 2054   2.988   2.945   4.751  0.1664  0.3562 -0.1833
  150ALA     HN 2055   2.991   2.964   4.654 -0.5966 -0.6763 -0.4216
  150ALA     CA 2056   3.106   2.945   4.832 -0.0873  0.2478  0.1905
  150ALA     HA 2057   3.126   2.842   4.855  0.0767 -0.7286 -3.7281
  150ALA     CB 2058   3.223   3.007   4.754 -0.0078 -0.0116  0.1049
  150ALA    HB1 2059   3.212   3.112   4.720  0.3264  0.0998  0.3403
  150ALA    HB2 2060   3.245   2.948   4.662 -2.0280  1.1112 -1.1729
  150ALA    HB3 2061   3.316   3.015   4.814  0.9712  1.8638 -1.5518
  150ALA      C 2062   3.072   3.017   4.958 -1.3465 -0.6260  0.3599
  150ALA      O 2063   3.100   2.964   5.066  0.5266 -0.4046 -0.0008
  151ARG      N 2064   3.006   3.133   4.946 -0.0484  0.1229  0.2955
  151ARG     HN 2065   2.980   3.165   4.855 -0.6807 -0.9925  0.0621
  151ARG     CA 2066   2.966   3.217   5.056  0.3867  0.3461  0.2845
  151ARG     HA 2067   3.057   3.257   5.098 -0.8597  4.2034 -0.2891
  151ARG     CB 2068   2.901   3.339   4.989  0.0701 -0.0079 -0.0614
  151ARG    HB1 2069   2.829   3.395   5.052 -0.3475 -1.6909  1.0271
  151ARG    HB2 2070   2.836   3.303   4.906 -0.9632 -1.4482  1.3181
  151ARG     CG 2071   3.000   3.443   4.936 -0.3683  0.4961  0.1000
  151ARG    HG1 2072   3.083   3.390   4.884 -1.5115 -1.0961 -0.1805
  151ARG    HG2 2073   3.040   3.492   5.027  0.6509  1.1287 -0.6628
  151ARG     CD 2074   2.941   3.547   4.841 -0.2612  0.1021 -0.4045
  151ARG    HD1 2075   2.866   3.610   4.894  0.0851  0.2240 -0.0538
  151ARG    HD2 2076   2.905   3.500   4.747 -0.8456  1.7100 -1.0205
  151ARG     NE 2077   3.053   3.636   4.800 -0.4327  0.4105 -0.2081
  151ARG     HE 2078   3.140   3.628   4.848 -1.3733  2.1704  1.9920
  151ARG     CZ 2079   3.071   3.700   4.681  0.3143  0.1236 -0.2551
  151ARG    NH1 2080   2.966   3.709   4.594 -0.2040 -0.3837  0.3087
  151ARG   HH11 2081   2.878   3.665   4.610 -0.2461 -0.9462 -1.2669
  151ARG   HH12 2082   2.969   3.764   4.510 -1.1075 -0.2665  0.3434
  151ARG    NH2 2083   3.184   3.770   4.650  0.6807 -0.5114 -0.3719
  151ARG   HH21 2084   3.249   3.777   4.726  0.1909 -0.3973  0.0454
  151ARG   HH22 2085   3.189   3.842   4.581  0.2959  0.5584  0.6875
  151ARG      C 2086   2.885   3.150   5.161  0.1962 -0.4446 -0.3539
  151ARG      O 2087   2.905   3.158   5.282 -0.2058 -0.8269 -0.2578
  152VAL      N 2088   2.792   3.065   5.112  0.3503 -0.5876 -0.3986
  152VAL     HN 2089   2.783   3.060   5.013  1.6337 -0.7495 -0.5271
  152VAL     CA 2090   2.713   2.977   5.192 -0.0718 -0.2068 -0.3893
  152VAL     HA 2091   2.667   3.041   5.266 -0.8969 -1.7021  0.4383
  152VAL     CB 2092   2.610   2.913   5.103 -0.1098 -0.1330 -0.3980
  152VAL     HB 2093   2.632   2.840   5.023 -1.4693 -1.8947  0.7499
  152VAL    CG1 2094   2.512   2.842   5.198 -0.2039  0.2628 -0.1969
  152VAL   HG11 2095   2.540   2.742   5.237 -0.2363  1.0789  2.0746
  152VAL   HG12 2096   2.419   2.827   5.140 -1.2204 -0.7174  1.5944
  152VAL   HG13 2097   2.485   2.907   5.285 -0.2916  1.2792 -0.9639
  152VAL    CG2 2098   2.524   3.021   5.035  0.3145  0.3002 -0.2510
  152VAL   HG21 2099   2.454   3.075   5.102  2.4889  1.8964  0.8554
  152VAL   HG22 2100   2.455   2.985   4.956  0.5925  0.6805 -0.6735
  152VAL   HG23 2101   2.595   3.083   4.976 -0.4466  1.3065 -0.1449
  152VAL      C 2102   2.789   2.871   5.265  0.3750  0.0382 -0.4938
  152VAL      O 2103   2.777   2.861   5.387 -0.2892 -0.0103 -0.5590
  153ILE      N 2104   2.886   2.803   5.203  0.3269 -0.0091 -0.5175
  153ILE     HN 2105   2.898   2.823   5.106  1.7554  1.6081 -0.0694
  153ILE     CA 2106   2.980   2.713   5.262  0.0034 -0.2787 -0.4184
  153ILE     HA 2107   2.921   2.637   5.312 -1.7435 -0.6841 -2.9023
  153ILE     CB 2108   3.054   2.649   5.148 -0.2897  0.1776 -0.8681
  153ILE     HB 2109   3.092   2.718   5.071  1.8456  1.8844  1.5381
  153ILE    CG2 2110   3.180   2.578   5.200 -0.5484  0.5983  0.3754
  153ILE   HG21 2111   3.222   2.523   5.113 -3.2722 -2.2121  0.6357
  153ILE   HG22 2112   3.148   2.498   5.271  0.2235 -0.1538 -0.0987
  153ILE   HG23 2113   3.257   2.644   5.244 -0.1030  0.6427 -0.4630
  153ILE    CG1 2114   2.960   2.542   5.089 -0.7862  0.0338  0.1521
  153ILE   HG11 2115   2.860   2.586   5.067 -0.8291 -0.3475 -0.4377
  153ILE   HG12 2116   2.932   2.461   5.160 -3.4368 -0.0298 -0.8636
  153ILE     CD 2117   3.015   2.489   4.957 -0.9846  0.3013 -0.0394
  153ILE    HD1 2118   3.126   2.487   4.950 -0.8750  2.9569 -0.0098
  153ILE    HD2 2119   2.984   2.557   4.875  1.3687 -1.4852 -2.6170
  153ILE    HD3 2120   2.978   2.391   4.919  1.9435  0.1275 -2.8889
  153ILE      C 2121   3.065   2.772   5.369 -0.0541 -0.2854 -0.3676
  153ILE      O 2122   3.089   2.712   5.473  0.5813  0.1430 -0.2575
  154ILE      N 2123   3.110   2.898   5.350  0.6776 -0.3927  0.6200
  154ILE     HN 2124   3.108   2.942   5.261  1.6362  0.2753  0.9155
  154ILE     CA 2125   3.182   2.978   5.445  0.0221  0.7743  0.1504
  154ILE     HA 2126   3.260   2.913   5.483 -0.0822 -0.0399 -0.9566
  154ILE     CB 2127   3.239   3.102   5.385  0.1093  0.4778 -0.3817
  154ILE     HB 2128   3.159   3.170   5.348  3.4013  4.7585 -0.5208
  154ILE    CG2 2129   3.303   3.195   5.489  0.0416 -0.2061  0.2784
  154ILE   HG21 2130   3.247   3.232   5.577 -0.2957 -1.3186  0.5353
  154ILE   HG22 2131   3.332   3.295   5.449  0.7366 -0.4421  0.1808
  154ILE   HG23 2132   3.391   3.138   5.526 -0.7173 -1.9529 -0.4961
  154ILE    CG1 2133   3.333   3.063   5.269  0.5274  0.0886  0.0811
  154ILE   HG11 2134   3.282   2.996   5.196 -2.5896  1.7017  0.5749
  154ILE   HG12 2135   3.420   3.006   5.308  1.3439  0.9574 -0.4224
  154ILE     CD 2136   3.396   3.176   5.187  0.0586 -0.4227 -1.0072
  154ILE    HD1 2137   3.500   3.182   5.226 -0.7187 -2.3037  1.7013
  154ILE    HD2 2138   3.333   3.266   5.204 -0.6704 -1.3112  1.4962
  154ILE    HD3 2139   3.391   3.150   5.079 -0.1257  0.5673 -1.2471
  154ILE      C 2140   3.101   3.015   5.564 -0.1043 -0.0232  0.3226
  154ILE      O 2141   3.148   3.018   5.678 -0.2327  0.1902  0.3722
  155LEU      N 2142   2.969   3.032   5.543  0.1112  0.4749 -0.6462
  155LEU     HN 2143   2.929   3.032   5.451 -0.5742  1.4904 -0.3701
  155LEU     CA 2144   2.874   3.054   5.647  0.1457 -0.3014 -0.4471
  155LEU     HA 2145   2.906   3.126   5.721 -0.2899 -1.2472  0.6933
  155LEU     CB 2146   2.743   3.105   5.585 -0.0931 -0.0364  0.2665
  155LEU    HB1 2147   2.699   3.024   5.524  3.6006 -1.4969 -0.7013
  155LEU    HB2 2148   2.757   3.178   5.503  3.5322 -1.7633 -0.8725
  155LEU     CG 2149   2.636   3.151   5.686 -0.2862 -0.1779  0.1263
  155LEU     HG 2150   2.618   3.069   5.758  0.1364 -1.5988 -1.3409
  155LEU    CD1 2151   2.665   3.283   5.761  0.2031  0.1928 -0.6997
  155LEU   HD11 2152   2.584   3.293   5.836  0.6435  1.1279 -0.3406
  155LEU   HD12 2153   2.654   3.365   5.687 -1.3103 -0.3550 -1.1388
  155LEU   HD13 2154   2.764   3.280   5.810  0.1510  3.7506 -0.1668
  155LEU    CD2 2155   2.505   3.183   5.611 -0.2338 -0.3580 -0.0426
  155LEU   HD21 2156   2.431   3.199   5.693 -0.5151 -3.1622  0.3415
  155LEU   HD22 2157   2.467   3.102   5.545  1.0372 -0.3319 -0.8345
  155LEU   HD23 2158   2.519   3.278   5.556  1.4948 -1.3436 -1.4323
  155LEU      C 2159   2.852   2.934   5.733  0.3050 -0.1017 -0.1242
  155LEU      O 2160   2.827   2.949   5.853  0.0701 -0.0969 -0.1719
  156MET      N 2161   2.852   2.813   5.676  0.1136 -0.2676  0.2253
  156MET     HN 2162   2.854   2.806   5.576  0.5550 -0.1667  0.2246
  156MET     CA 2163   2.834   2.694   5.753 -0.9377  0.0090  0.4153
  156MET     HA 2164   2.743   2.699   5.813 -1.0443 -0.7444  0.3296
  156MET     CB 2165   2.819   2.577   5.655  0.8085 -0.0166  0.1601
  156MET    HB1 2166   2.804   2.485   5.716  0.6132  1.1689  1.9776
  156MET    HB2 2167   2.912   2.585   5.594 -0.6608  0.4401 -2.1476
  156MET     CG 2168   2.694   2.588   5.568  0.4949  0.1090  0.6269
  156MET    HG1 2169   2.689   2.497   5.504 -3.1829  1.1486 -0.8653
  156MET    HG2 2170   2.715   2.667   5.494 -0.6838 -0.6157 -0.5307
  156MET     SD 2171   2.530   2.617   5.642  0.2428  0.4120 -0.0446
  156MET     CE 2172   2.450   2.741   5.536 -0.2162 -0.0018 -0.1893
  156MET    HE1 2173   2.501   2.840   5.537 -0.4331  0.1537 -2.0832
  156MET    HE2 2174   2.346   2.764   5.568  0.6580  1.6470  1.6880
  156MET    HE3 2175   2.444   2.707   5.431 -0.5931 -1.3376  0.2475
  156MET      C 2176   2.940   2.668   5.855 -0.1700  0.4212 -0.2723
  156MET      O 2177   2.916   2.644   5.973  0.6448  0.4915 -0.0865
  157VAL      N 2178   3.066   2.685   5.812  0.1504 -0.2935  0.3802
  157VAL     HN 2179   3.075   2.733   5.725  0.1162 -1.5478 -0.3415
  157VAL     CA 2180   3.186   2.649   5.882  0.1563 -0.4565  0.2862
  157VAL     HA 2181   3.187   2.542   5.901  2.3797 -0.7962 -1.3243
  157VAL     CB 2182   3.303   2.670   5.791 -0.0274 -0.3645  0.0717
  157VAL     HB 2183   3.292   2.766   5.736  2.1919 -0.8643 -1.3984
  157VAL    CG1 2184   3.433   2.655   5.871  0.5191 -0.6099 -0.8360
  157VAL   HG11 2185   3.428   2.578   5.951 -0.8639  0.7131  0.4220
  157VAL   HG12 2186   3.468   2.752   5.913  0.7367 -1.2119  0.4244
  157VAL   HG13 2187   3.515   2.627   5.802  2.6588  0.9009  0.9552
  157VAL    CG2 2188   3.310   2.566   5.678 -0.5028  0.1875 -0.4782
  157VAL   HG21 2189   3.216   2.563   5.618  0.7234 -0.1729 -2.4871
  157VAL   HG22 2190   3.340   2.473   5.731 -1.2872  0.8650  1.2342
  157VAL   HG23 2191   3.395   2.594   5.612 -0.2091 -1.0476 -0.6620
  157VAL      C 2192   3.205   2.725   6.008  0.5778  0.0008 -0.0489
  157VAL      O 2193   3.239   2.668   6.112 -0.6134 -0.6553  0.0010
  158TRP      N 2194   3.176   2.857   6.007  0.4196 -0.0308  0.1351
  158TRP     HN 2195   3.153   2.892   5.917  0.6946  0.7393  0.3567
  158TRP     CA 2196   3.171   2.945   6.119 -0.2915  0.1536 -0.0391
  158TRP     HA 2197   3.255   2.919   6.182  0.1484  1.9498  0.1849
  158TRP     CB 2198   3.181   3.096   6.092  0.3567  0.0438 -0.4261
  158TRP    HB1 2199   3.161   3.150   6.187 -0.6804 -1.1271  0.0483
  158TRP    HB2 2200   3.105   3.124   6.015 -2.3310  1.1423  2.4285
  158TRP     CG 2201   3.317   3.134   6.043  0.6862 -0.7178 -0.1202
  158TRP    CD1 2202   3.354   3.151   5.913  0.1264  0.7233 -0.1173
  158TRP    HD1 2203   3.290   3.176   5.829 -0.2341 -0.8710 -0.3415
  158TRP    NE1 2204   3.491   3.162   5.911  0.1761  0.1918  0.1201
  158TRP    HE1 2205   3.542   3.145   5.830 -1.1263  0.9996 -0.9092
  158TRP    CE2 2206   3.537   3.171   6.040 -0.0274  0.1622  0.1958
  158TRP    CD2 2207   3.432   3.147   6.127  0.1881  0.1532  0.4548
  158TRP    CE3 2208   3.454   3.132   6.260  0.4219 -0.2266  0.3757
  158TRP    HE3 2209   3.373   3.113   6.329  0.3532 -1.8313 -0.1050
  158TRP    CZ3 2210   3.581   3.146   6.311  0.2918  0.0042  0.6356
  158TRP    HZ3 2211   3.597   3.133   6.417  0.2891  2.9782  1.0992
  158TRP    CZ2 2212   3.664   3.186   6.086  0.0224  0.3581 -0.0009
  158TRP    HZ2 2213   3.749   3.202   6.021  1.1616 -0.8412  1.1224
  158TRP    CH2 2214   3.683   3.162   6.220 -0.2822  0.4186  0.0540
  158TRP    HH2 2215   3.787   3.158   6.250  0.4333  2.1762 -1.9329
  158TRP      C 2216   3.057   2.933   6.214 -0.0719 -0.0652  0.1992
  158TRP      O 2217   3.071   2.942   6.336  0.0042  0.1163  0.1776
  159ILE      N 2218   2.937   2.916   6.156 -0.0638  0.3348  0.0601
  159ILE     HN 2219   2.938   2.931   6.057  0.3395  0.1364  0.0324
  159ILE     CA 2220   2.817   2.898   6.232  0.0326  0.4172  0.2328
  159ILE     HA 2221   2.830   2.976   6.306  0.6788 -1.1904  1.8991
  159ILE     CB 2222   2.695   2.924   6.149  0.1244 -0.2880 -0.1305
  159ILE     HB 2223   2.687   2.856   6.061 -2.0792 -0.1143 -0.1271
  159ILE    CG2 2224   2.575   2.880   6.236 -0.2629 -0.1179 -0.5747
  159ILE   HG21 2225   2.579   2.771   6.257  0.2240  0.5683  3.6134
  159ILE   HG22 2226   2.475   2.889   6.190 -2.0369 -0.6622  2.8673
  159ILE   HG23 2227   2.553   2.931   6.331 -1.5545  0.6167 -1.2426
  159ILE    CG1 2228   2.687   3.068   6.097  0.0572 -0.3318 -0.2425
  159ILE   HG11 2229   2.633   3.064   6.000  0.0675 -1.8090 -0.2141
  159ILE   HG12 2230   2.790   3.106   6.080  0.8130 -1.9524  0.4789
  159ILE     CD 2231   2.615   3.171   6.183  0.0405 -0.1755 -0.4420
  159ILE    HD1 2232   2.621   3.272   6.138  0.9964 -0.3715 -0.7686
  159ILE    HD2 2233   2.641   3.167   6.291 -0.8246  3.5018  0.0544
  159ILE    HD3 2234   2.507   3.148   6.169  0.1464  0.7734 -3.3020
  159ILE      C 2235   2.821   2.774   6.314  0.0551  0.1561 -0.1592
  159ILE      O 2236   2.800   2.775   6.436  0.6000  0.2659 -0.0626
  160VAL      N 2237   2.854   2.658   6.255  0.1866  0.1732 -0.1187
  160VAL     HN 2238   2.867   2.658   6.156  1.6828 -1.0714  0.0295
  160VAL     CA 2239   2.866   2.534   6.326  0.4489  0.1205 -0.2510
  160VAL     HA 2240   2.775   2.508   6.379 -0.1592 -2.8129 -2.5321
  160VAL     CB 2241   2.873   2.411   6.241  0.6453  0.3063 -0.5023
  160VAL     HB 2242   2.956   2.423   6.168  2.5087  0.9418  1.5944
  160VAL    CG1 2243   2.904   2.281   6.317 -0.4776  0.3054 -0.0324
  160VAL   HG11 2244   2.892   2.186   6.261 -0.5082 -0.0251  0.5296
  160VAL   HG12 2245   2.833   2.272   6.402  0.4328  1.6864  0.9003
  160VAL   HG13 2246   3.010   2.267   6.346 -0.6809  0.1900  0.6679
  160VAL    CG2 2247   2.740   2.391   6.166  0.5689  0.1365 -0.3196
  160VAL   HG21 2248   2.707   2.470   6.096  0.4507  0.3030 -0.0762
  160VAL   HG22 2249   2.654   2.370   6.233 -1.8757 -0.3480 -3.4124
  160VAL   HG23 2250   2.748   2.299   6.104 -1.2449  1.7719 -3.2037
  160VAL      C 2251   2.975   2.531   6.428  0.5902 -0.1516 -0.4089
  160VAL      O 2252   2.964   2.493   6.545  0.3205  0.2689 -0.2924
  161SER      N 2253   3.094   2.585   6.395  0.6977 -0.4262 -0.4685
  161SER     HN 2254   3.108   2.620   6.303  1.8881  2.3777  0.6895
  161SER     CA 2255   3.200   2.586   6.490 -0.1181  0.2637  0.4588
  161SER     HA 2256   3.223   2.489   6.531  2.4200  0.5624 -0.0979
  161SER     CB 2257   3.333   2.629   6.426 -0.2249  0.0016  0.0572
  161SER    HB1 2258   3.356   2.538   6.367 -0.7946 -1.0938  1.4575
  161SER    HB2 2259   3.416   2.659   6.495  1.2181 -2.3257 -0.5499
  161SER     OG 2260   3.325   2.743   6.342 -0.2625 -0.5954 -0.7531
  161SER    HG1 2261   3.307   2.712   6.253 -0.8440 -1.6556 -0.2864
  161SER      C 2262   3.187   2.685   6.601  0.2996  0.2948  0.4840
  161SER      O 2263   3.220   2.667   6.719  0.6241 -0.2378  0.3158
  162GLY      N 2264   3.118   2.798   6.577 -0.3902 -0.2476 -0.1331
  162GLY     HN 2265   3.094   2.818   6.482 -0.7748  0.1321  0.0395
  162GLY     CA 2266   3.067   2.884   6.679  0.4966 -0.3726  0.4320
  162GLY    HA1 2267   3.014   2.961   6.624  1.0127  0.9708  1.7614
  162GLY    HA2 2268   3.151   2.920   6.736  0.8286 -2.7629  1.5605
  162GLY      C 2269   2.964   2.826   6.770 -0.4305  0.6937  0.0976
  162GLY      O 2270   2.981   2.824   6.892 -0.2610  0.7161  0.0749
  163LEU      N 2271   2.857   2.765   6.716  0.3397 -0.5374 -0.0780
  163LEU     HN 2272   2.838   2.779   6.620 -2.6977  0.8177  0.6072
  163LEU     CA 2273   2.759   2.699   6.797  0.2973  0.0795  0.3789
  163LEU     HA 2274   2.728   2.771   6.871  1.8467  1.0004  0.1810
  163LEU     CB 2275   2.648   2.649   6.702  0.2612  0.1161  0.4019
  163LEU    HB1 2276   2.699   2.579   6.631  2.3067  3.3238 -1.5680
  163LEU    HB2 2277   2.624   2.734   6.635  0.2922  0.3111  0.6369
  163LEU     CG 2278   2.512   2.595   6.749  0.1061  0.0628 -0.1059
  163LEU     HG 2279   2.535   2.514   6.822  1.4993 -0.4627 -1.0749
  163LEU    CD1 2280   2.443   2.704   6.832 -0.4001 -0.6519  0.4250
  163LEU   HD11 2281   2.365   2.656   6.895 -0.3210 -1.3398  0.0108
  163LEU   HD12 2282   2.391   2.778   6.767  0.9349  0.7292  0.8774
  163LEU   HD13 2283   2.520   2.760   6.889  0.2045 -0.8571 -0.1703
  163LEU    CD2 2284   2.422   2.534   6.640 -0.1523  0.3774 -0.0674
  163LEU   HD21 2285   2.359   2.608   6.585 -1.3034 -0.2624  0.3458
  163LEU   HD22 2286   2.345   2.466   6.683 -0.8836 -0.1529 -2.0900
  163LEU   HD23 2287   2.490   2.473   6.577  1.4368 -0.1080  1.9991
  163LEU      C 2288   2.809   2.581   6.872 -0.5586 -0.5886 -0.0840
  163LEU      O 2289   2.769   2.554   6.985  0.1270 -0.8938  0.0948
  164THR      N 2290   2.903   2.503   6.815  0.5989  0.6673  0.0651
  164THR     HN 2291   2.928   2.515   6.719  0.9687 -0.3336  0.0203
  164THR     CA 2292   2.966   2.398   6.889  0.2290  0.3811 -0.0205
  164THR     HA 2293   2.892   2.347   6.948  2.1844 -0.3530  1.9637
  164THR     CB 2294   3.036   2.293   6.809  0.2917  0.1414  0.3457
  164THR     HB 2295   3.105   2.225   6.863  0.3579 -1.0878 -1.1928
  164THR    OG1 2296   3.120   2.350   6.710  0.0376 -0.0215  0.0344
  164THR    HG1 2297   3.051   2.387   6.655 -1.0983  0.6166  1.8064
  164THR    CG2 2298   2.932   2.207   6.735  1.1167 -0.1675 -0.4832
  164THR   HG21 2299   2.981   2.118   6.690  1.8306 -0.9600  1.7380
  164THR   HG22 2300   2.890   2.270   6.654 -0.0202  1.9214  1.5928
  164THR   HG23 2301   2.843   2.171   6.791 -0.1703  2.2607 -0.8536
  164THR      C 2302   3.062   2.441   6.996 -0.3229  0.3548  0.4924
  164THR      O 2303   3.080   2.377   7.099  0.6913  0.0384  0.1262
  165SER      N 2304   3.139   2.549   6.972 -0.0051  0.1407  0.5461
  165SER     HN 2305   3.134   2.599   6.886  2.4217  0.2680  0.4071
  165SER     CA 2306   3.230   2.610   7.063  0.2527 -0.1274  0.4688
  165SER     HA 2307   3.292   2.528   7.097  2.5111  0.3986 -2.0015
  165SER     CB 2308   3.326   2.717   7.006 -0.2484  0.1655  0.1748
  165SER    HB1 2309   3.398   2.747   7.084  1.4524 -2.3703 -0.2791
  165SER    HB2 2310   3.275   2.808   6.968  1.0945  0.9934  0.2984
  165SER     OG 2311   3.407   2.668   6.900  0.0938  0.2250  0.4079
  165SER    HG1 2312   3.357   2.667   6.817 -1.7231  0.0916  1.4544
  165SER      C 2313   3.163   2.682   7.175 -0.4019 -0.3301  0.2101
  165SER      O 2314   3.217   2.674   7.286  0.4192 -0.6727 -0.2061
  166PHE      N 2315   3.053   2.754   7.151 -0.1182  0.0708  0.1090
  166PHE     HN 2316   3.004   2.752   7.064  0.0242 -0.9685  0.0499
  166PHE     CA 2317   2.995   2.844   7.247 -0.1276  0.3754 -0.1806
  166PHE     HA 2318   3.082   2.886   7.294  0.0090  0.0825 -0.1668
  166PHE     CB 2319   2.909   2.954   7.184 -0.0639  0.3088 -0.3858
  166PHE    HB1 2320   2.831   2.904   7.123 -1.8369 -0.1142  2.0689
  166PHE    HB2 2321   2.961   3.026   7.117  1.8141  3.4634  4.0022
  166PHE     CG 2322   2.840   3.053   7.272  0.2436 -0.0339  0.2450
  166PHE    CD1 2323   2.715   3.105   7.247  0.4719  0.1904 -0.4321
  166PHE    HD1 2324   2.656   3.074   7.162 -0.5475  1.1564 -0.1026
  166PHE    CE1 2325   2.652   3.196   7.328  0.0351 -0.4438 -0.0535
  166PHE    HE1 2326   2.551   3.231   7.317  0.0797 -0.2490  0.1313
  166PHE     CZ 2327   2.720   3.235   7.442  0.0613 -0.4908 -0.0533
  166PHE     HZ 2328   2.668   3.292   7.518 -1.8777 -2.3463  0.1406
  166PHE    CD2 2329   2.913   3.112   7.373 -0.0522  0.1793  0.3357
  166PHE    HD2 2330   3.015   3.077   7.377 -0.9540 -2.7634  0.1819
  166PHE    CE2 2331   2.851   3.199   7.460  0.0657 -0.1176  0.7186
  166PHE    HE2 2332   2.902   3.221   7.552 -1.1758 -1.0910  1.6649
  166PHE      C 2333   2.925   2.776   7.359  0.5147 -0.2816 -0.1654
  166PHE      O 2334   2.958   2.803   7.474 -0.4504  0.5045 -0.0575
  167LEU      N 2335   2.828   2.685   7.336  0.3474 -0.0650 -0.3306
  167LEU     HN 2336   2.814   2.658   7.241  2.6292  0.2480 -0.8197
  167LEU     CA 2337   2.743   2.631   7.438  0.4121 -0.1956 -0.3459
  167LEU     HA 2338   2.708   2.721   7.486  1.1212  2.2699 -3.9975
  167LEU     CB 2339   2.616   2.569   7.377  0.1419  0.0604 -0.0427
  167LEU    HB1 2340   2.559   2.497   7.440 -0.6972  0.1720 -0.6611
  167LEU    HB2 2341   2.649   2.500   7.296  2.0307  0.4956  0.3175
  167LEU     CG 2342   2.528   2.680   7.317  0.2607  0.3489  0.3104
  167LEU     HG 2343   2.588   2.768   7.289  0.5921  0.1551  0.4037
  167LEU    CD1 2344   2.467   2.629   7.185  0.6067 -0.1536  0.3398
  167LEU   HD11 2345   2.392   2.549   7.201  1.1659 -1.8752 -4.1467
  167LEU   HD12 2346   2.547   2.600   7.113 -1.6866 -2.3710 -1.4758
  167LEU   HD13 2347   2.409   2.716   7.147  2.7640  0.7492 -1.0447
  167LEU    CD2 2348   2.422   2.733   7.416  0.1130  0.0120  0.3364
  167LEU   HD21 2349   2.354   2.806   7.367  0.4551 -0.5606 -1.0597
  167LEU   HD22 2350   2.491   2.774   7.492  0.8054 -0.5941  0.0522
  167LEU   HD23 2351   2.354   2.652   7.448 -0.3393 -0.1672 -0.9935
  167LEU      C 2352   2.810   2.554   7.546  0.2859  0.1686 -0.0072
  167LEU      O 2353   2.760   2.558   7.658  0.1693  0.6958 -0.0753
  168PRO      N 2354   2.917   2.482   7.527 -0.2505 -0.5882 -0.1940
  168PRO     CD 2355   2.952   2.434   7.394 -0.2561 -0.3041 -0.2995
  168PRO    HD1 2356   3.040   2.497   7.371  0.3788 -1.3712 -0.8900
  168PRO    HD2 2357   2.875   2.432   7.314 -0.5693  1.6864 -0.0785
  168PRO     CA 2358   2.975   2.397   7.627  0.5976 -0.4074 -0.5206
  168PRO     HA 2359   2.902   2.335   7.678 -0.0486  0.0077 -0.9230
  168PRO     CB 2360   3.072   2.307   7.552  0.0750 -1.3007 -0.1322
  168PRO    HB1 2361   3.094   2.215   7.611  1.7782 -1.5145 -1.0288
  168PRO    HB2 2362   3.169   2.356   7.531 -0.1391 -2.1434 -3.7678
  168PRO     CG 2363   3.006   2.291   7.414  0.4997 -0.0530 -0.4912
  168PRO    HG1 2364   3.080   2.259   7.338  1.6565  0.3854  0.4127
  168PRO    HG2 2365   2.924   2.216   7.422  1.6509 -1.6282 -2.4059
  168PRO      C 2366   3.039   2.481   7.732  0.4977 -0.4772 -0.4044
  168PRO      O 2367   3.032   2.450   7.851 -0.1692 -0.0508 -0.3247
  169ILE      N 2368   3.114   2.585   7.693  0.5081 -0.2542  0.1997
  169ILE     HN 2369   3.135   2.596   7.596  1.8799 -1.5157  0.3145
  169ILE     CA 2370   3.174   2.679   7.784  0.1229  0.0151  0.1786
  169ILE     HA 2371   3.205   2.610   7.860 -1.7568 -3.1698 -1.7051
  169ILE     CB 2372   3.287   2.754   7.720  0.2839 -0.1231  0.3006
  169ILE     HB 2373   3.249   2.819   7.638  1.0435 -2.5172 -2.0669
  169ILE    CG2 2374   3.347   2.851   7.823  0.2846  0.1993 -0.0029
  169ILE   HG21 2375   3.429   2.910   7.776 -0.6460  0.5869 -1.1761
  169ILE   HG22 2376   3.394   2.801   7.910  0.2551  2.4743  1.4071
  169ILE   HG23 2377   3.269   2.923   7.855 -1.0495 -1.2406  0.0500
  169ILE    CG1 2378   3.393   2.668   7.650 -0.3067 -0.9224  0.3758
  169ILE   HG11 2379   3.474   2.729   7.604 -1.3652 -1.0538 -1.7647
  169ILE   HG12 2380   3.331   2.624   7.569 -1.6231  0.3679  0.6479
  169ILE     CD 2381   3.446   2.556   7.739  0.5227 -0.5919  0.3043
  169ILE    HD1 2382   3.505   2.485   7.677 -0.6071 -0.0616 -1.4512
  169ILE    HD2 2383   3.366   2.495   7.786  1.3407 -0.4464  1.9968
  169ILE    HD3 2384   3.507   2.604   7.819 -1.9803 -0.8395  2.4718
  169ILE      C 2385   3.067   2.755   7.855 -0.1893 -0.1612 -0.0964
  169ILE      O 2386   3.064   2.769   7.977  0.1266  0.2794 -0.1362
  170GLN      N 2387   2.968   2.805   7.779  0.2298  0.3393 -0.3234
  170GLN     HN 2388   2.977   2.789   7.681 -0.9071  0.0070 -0.3833
  170GLN     CA 2389   2.853   2.879   7.819 -0.4849 -0.5837 -0.6454
  170GLN     HA 2390   2.889   2.967   7.871 -0.4838 -0.3834 -0.9821
  170GLN     CB 2391   2.790   2.933   7.689 -0.1813 -0.2621 -0.6581
  170GLN    HB1 2392   2.788   2.848   7.618  2.3685 -0.4340 -0.6117
  170GLN    HB2 2393   2.867   2.998   7.641  2.3169 -1.2621  1.7046
  170GLN     CG 2394   2.662   3.015   7.702 -0.0530 -0.2410  0.5842
  170GLN    HG1 2395   2.577   2.948   7.730 -0.1638 -1.1867 -1.8239
  170GLN    HG2 2396   2.642   3.050   7.599  1.5987  1.4800  0.7924
  170GLN     CD 2397   2.673   3.137   7.793  0.1672 -0.2727  0.5988
  170GLN    OE1 2398   2.753   3.228   7.772  0.0751 -0.1779  0.6603
  170GLN    NE2 2399   2.597   3.146   7.905  0.0242  0.6556  0.4320
  170GLN   HE21 2400   2.637   3.211   7.971  0.2916  1.1106 -0.1685
  170GLN   HE22 2401   2.545   3.068   7.940 -1.8232  0.3944 -2.6302
  170GLN      C 2402   2.749   2.822   7.910 -0.0456 -0.2467  0.0797
  170GLN      O 2403   2.687   2.883   7.997 -0.3495  0.1750 -0.4232
  171MET      N 2404   2.706   2.699   7.878 -0.8684  0.0012  0.2084
  171MET     HN 2405   2.738   2.648   7.799 -1.2237  0.6558 -0.3699
  171MET     CA 2406   2.606   2.633   7.957 -0.4439 -0.3066  0.4952
  171MET     HA 2407   2.551   2.701   8.021  0.2668 -0.0184  0.8154
  171MET     CB 2408   2.508   2.554   7.868 -0.3460  0.1445 -0.0175
  171MET    HB1 2409   2.441   2.492   7.931  0.1142  0.1640  0.5018
  171MET    HB2 2410   2.562   2.478   7.807 -3.2045 -1.1787 -1.0713
  171MET     CG 2411   2.437   2.655   7.777 -0.1888  0.1303 -0.1580
  171MET    HG1 2412   2.383   2.587   7.707 -1.0021  0.3782  0.2093
  171MET    HG2 2413   2.515   2.708   7.719 -0.0155  0.9983  0.8428
  171MET     SD 2414   2.319   2.769   7.856 -0.2672 -0.0179 -0.0601
  171MET     CE 2415   2.261   2.864   7.714  0.6001  0.8909  0.1819
  171MET    HE1 2416   2.191   2.948   7.737 -1.4657 -0.8069  0.4351
  171MET    HE2 2417   2.199   2.808   7.641 -1.2167  0.7894  1.7258
  171MET    HE3 2418   2.346   2.904   7.655  0.4880  1.1330  0.1788
  171MET      C 2419   2.674   2.544   8.055  0.3820 -0.3887 -0.1460
  171MET      O 2420   2.614   2.465   8.127  0.3812 -0.3592 -0.1147
  172HSD      N 2421   2.808   2.553   8.060  0.3228  0.7143 -0.1901
  172HSD     HN 2422   2.849   2.613   7.992  0.6470  2.4470  1.4590
  172HSD     CA 2423   2.887   2.509   8.171 -0.3123  0.1183  0.0326
  172HSD     HA 2424   2.985   2.543   8.141 -0.5352  0.5115 -0.2598
  172HSD     CB 2425   2.849   2.567   8.308  0.6873  0.0250  0.3570
  172HSD    HB1 2426   2.918   2.541   8.391 -0.1324  0.1551  1.1043
  172HSD    HB2 2427   2.748   2.528   8.334 -0.0438  1.8612  0.3678
  172HSD    ND1 2428   2.955   2.795   8.264  0.1845 -0.6514 -0.1710
  172HSD    HD1 2429   3.028   2.767   8.202  1.5981  0.2675  0.9958
  172HSD     CG 2430   2.851   2.717   8.310 -0.1769  0.0443  0.2027
  172HSD    CE1 2431   2.925   2.921   8.303 -0.3773 -0.7897 -0.1540
  172HSD    HE1 2432   2.999   3.001   8.297  1.8021 -2.3769  3.0152
  172HSD    NE2 2433   2.814   2.929   8.374 -0.6507  0.4890 -0.6971
  172HSD    CD2 2434   2.764   2.800   8.373 -0.0498  0.2410  0.1175
  172HSD    HD2 2435   2.669   2.783   8.422 -0.3416 -0.2470 -0.6002
  172HSD      C 2436   2.917   2.364   8.184  0.2631  0.2112 -0.2132
  172HSD      O 2437   2.984   2.320   8.277 -0.2722 -0.1232  0.0219
  173TRP      N 2438   2.869   2.289   8.082  0.0449 -0.3734  0.3103
  173TRP     HN 2439   2.808   2.325   8.012 -1.4532 -0.6373  1.4328
  173TRP     CA 2440   2.877   2.147   8.086  0.0516 -0.3886 -0.2103
  173TRP     HA 2441   2.845   2.112   8.183  2.3492 -2.6507 -0.1732
  173TRP     CB 2442   2.785   2.094   7.975  0.1560  1.0820 -1.0236
  173TRP    HB1 2443   2.776   1.983   7.967 -1.7995  1.0637  0.5964
  173TRP    HB2 2444   2.832   2.135   7.883 -0.1737  1.3720 -1.0641
  173TRP     CG 2445   2.644   2.143   7.985 -0.1811 -0.0290 -0.0715
  173TRP    CD1 2446   2.561   2.150   8.093  0.1294 -0.1903  0.1822
  173TRP    HD1 2447   2.589   2.113   8.190  0.3559  0.6272  0.4382
  173TRP    NE1 2448   2.437   2.190   8.049  0.2955  0.5263  0.3454
  173TRP    HE1 2449   2.369   2.238   8.100  1.3705  0.3055  2.0666
  173TRP    CE2 2450   2.440   2.207   7.913  0.0050  0.0780  0.2811
  173TRP    CD2 2451   2.570   2.188   7.871  0.0029  0.5652  0.0374
  173TRP    CE3 2452   2.600   2.209   7.740  0.1012  0.4184  0.0360
  173TRP    HE3 2453   2.700   2.203   7.700  0.5280 -0.5263  1.1686
  173TRP    CZ3 2454   2.500   2.256   7.658 -0.0020  0.0139 -0.0738
  173TRP    HZ3 2455   2.522   2.302   7.563  1.3264  2.9191  1.4721
  173TRP    CZ2 2456   2.336   2.243   7.832  0.5514  0.4464 -0.2619
  173TRP    HZ2 2457   2.237   2.254   7.873  1.1858  0.3079  1.3785
  173TRP    CH2 2458   2.370   2.263   7.700 -0.0732  0.6574 -0.3906
  173TRP    HH2 2459   2.285   2.286   7.637 -0.2662 -0.9268 -0.7471
  173TRP      C 2460   3.011   2.091   8.053  0.1809 -0.2543  0.0806
  173TRP      O 2461   3.026   1.970   8.037  0.0393 -0.1925 -0.5519
  174TYR      N 2462   3.116   2.176   8.047  0.0819 -0.1239  0.1938
  174TYR     HN 2463   3.100   2.274   8.042  0.2976 -0.0982  0.0517
  174TYR     CA 2464   3.251   2.132   8.031  0.2046  0.2977  0.0735
  174TYR     HA 2465   3.254   2.038   7.978  0.1724  0.2924  0.0808
  174TYR     CB 2466   3.335   2.228   7.945  0.2003  0.2573  0.0247
  174TYR    HB1 2467   3.293   2.256   7.846 -1.0869 -2.6939 -0.3665
  174TYR    HB2 2468   3.427   2.176   7.911  1.8920  2.1002  1.5182
  174TYR     CG 2469   3.373   2.352   8.018 -0.0662  0.2352  0.2045
  174TYR    CD1 2470   3.281   2.441   8.067 -0.0146  0.3045  0.1771
  174TYR    HD1 2471   3.174   2.431   8.057 -0.3350  2.4789  0.9687
  174TYR    CE1 2472   3.320   2.558   8.128 -0.1416  0.4283  0.0205
  174TYR    HE1 2473   3.237   2.620   8.157 -2.5063 -1.6696 -1.7557
  174TYR     CZ 2474   3.453   2.579   8.154 -0.0184  0.1638 -0.3839
  174TYR     OH 2475   3.496   2.702   8.210 -0.6747  0.0563  0.3650
  174TYR     HH 2476   3.591   2.700   8.217 -0.4318  1.3113 -1.6831
  174TYR    CD2 2477   3.506   2.381   8.041  0.0349 -0.1608  0.1262
  174TYR    HD2 2478   3.582   2.321   7.993 -0.2615 -0.0156 -0.5412
  174TYR    CE2 2479   3.549   2.489   8.113 -0.0403 -0.0118 -0.0502
  174TYR    HE2 2480   3.654   2.510   8.132 -0.3589  0.3753  1.4439
  174TYR      C 2481   3.318   2.096   8.159  0.3047  0.0575 -0.0460
  174TYR      O 2482   3.430   2.045   8.161  0.3541  0.1818  0.5635
  175ARG      N 2483   3.256   2.138   8.271  0.4892  0.2335 -0.0108
  175ARG     HN 2484   3.165   2.179   8.268 -1.0497 -2.9095 -0.2064
  175ARG     CA 2485   3.325   2.155   8.395  0.5062  0.0165  0.0105
  175ARG     HA 2486   3.418   2.200   8.362  0.8725  0.0389  1.0321
  175ARG     CB 2487   3.250   2.252   8.488 -0.1084 -0.1000 -0.3603
  175ARG    HB1 2488   3.290   2.256   8.592  0.8809  2.9394 -0.7433
  175ARG    HB2 2489   3.143   2.222   8.488 -0.1366 -0.1056  1.4385
  175ARG     CG 2490   3.262   2.400   8.449  0.2414 -0.0462 -0.0581
  175ARG    HG1 2491   3.211   2.410   8.350  1.1063 -0.9546 -0.6210
  175ARG    HG2 2492   3.366   2.438   8.446  0.3731 -0.0306  2.5496
  175ARG     CD 2493   3.188   2.485   8.553 -0.1435 -0.0583 -0.3186
  175ARG    HD1 2494   3.246   2.462   8.645  3.5374 -1.1944 -2.6714
  175ARG    HD2 2495   3.081   2.459   8.559 -0.1853 -0.7346 -2.6622
  175ARG     NE 2496   3.194   2.628   8.512  0.4024  0.1441  0.4406
  175ARG     HE 2497   3.243   2.662   8.432 -1.1504  0.8041 -0.2737
  175ARG     CZ 2498   3.139   2.728   8.586 -0.1960  0.1733 -0.0317
  175ARG    NH1 2499   3.076   2.699   8.704  0.0068 -0.2940 -0.0382
  175ARG   HH11 2500   3.088   2.605   8.737  0.4411 -0.3522 -0.3477
  175ARG   HH12 2501   3.026   2.768   8.756 -1.0192  0.3614 -1.8277
  175ARG    NH2 2502   3.144   2.857   8.542  0.3553  0.3044  0.4113
  175ARG   HH21 2503   3.190   2.875   8.456  2.3363  2.1795  1.7515
  175ARG   HH22 2504   3.142   2.933   8.607  2.5846  1.7372 -1.0463
  175ARG      C 2505   3.346   2.026   8.466 -0.0690 -0.1808 -0.1743
  175ARG      O 2506   3.283   1.925   8.434 -0.4558  0.1741 -0.5475
  176ALA      N 2507   3.437   2.020   8.565 -0.3124  0.1407  0.0688
  176ALA     HN 2508   3.485   2.101   8.597 -1.4869  0.6679  0.5736
  176ALA     CA 2509   3.483   1.899   8.625  0.0690  0.5402  0.5892
  176ALA     HA 2510   3.427   1.816   8.586 -0.1576 -0.4852  2.9245
  176ALA     CB 2511   3.633   1.875   8.598  0.1407  0.3451  1.1365
  176ALA    HB1 2512   3.694   1.941   8.663  0.7564  0.1966  0.7159
  176ALA    HB2 2513   3.661   1.901   8.494 -0.4665 -1.2583  0.5318
  176ALA    HB3 2514   3.666   1.770   8.614 -1.0886 -0.2804 -0.1398
  176ALA      C 2515   3.456   1.914   8.771 -0.2893  0.1168  0.5662
  176ALA      O 2516   3.487   2.022   8.822 -0.3007  0.2572  0.2820
  177THR      N 2517   3.393   1.818   8.840  0.1600 -0.5674  0.0310
  177THR     HN 2518   3.347   1.742   8.796  0.3077 -1.4825  1.3773
  177THR     CA 2519   3.361   1.836   8.978  0.2401  0.3172 -0.0600
  177THR     HA 2520   3.381   1.935   9.015  0.1923 -0.2165  1.4859
  177THR     CB 2521   3.216   1.814   9.010  0.3428  0.1538  0.3064
  177THR     HB 2522   3.190   1.713   8.971  4.0713 -0.8070 -0.0414
  177THR    OG1 2523   3.136   1.901   8.931 -0.0877 -0.3945  0.1227
  177THR    HG1 2524   3.139   1.883   8.837 -2.5059 -2.2999  0.3214
  177THR    CG2 2525   3.180   1.832   9.158 -0.0541 -0.0159  0.2320
  177THR   HG21 2526   3.209   1.737   9.207  1.8391  1.1519  1.4816
  177THR   HG22 2527   3.074   1.860   9.176 -0.5746 -2.7763  1.8838
  177THR   HG23 2528   3.224   1.924   9.203  1.6731 -0.5848 -0.2315
  177THR      C 2529   3.453   1.741   9.047 -0.4791 -0.3139  0.0531
  177THR      O 2530   3.431   1.621   9.062 -0.6013 -0.2174  0.6415
  178HSD      N 2531   3.566   1.800   9.090 -0.3299 -0.3652 -0.2625
  178HSD     HN 2532   3.580   1.895   9.064 -4.3695  0.3898 -0.2533
  178HSD     CA 2533   3.669   1.754   9.179  0.3338  0.2152 -0.7233
  178HSD     HA 2534   3.626   1.695   9.258  0.2573 -0.1153 -1.0067
  178HSD     CB 2535   3.763   1.653   9.110  0.6025 -0.4897  0.6435
  178HSD    HB1 2536   3.694   1.573   9.075  1.2593 -1.2751  1.1282
  178HSD    HB2 2537   3.832   1.598   9.177 -1.5024 -1.9846  1.7177
  178HSD    ND1 2538   3.966   1.759   9.006 -0.1190  0.3530  0.1450
  178HSD    HD1 2539   4.018   1.751   9.090 -0.0481 -0.0137  0.0666
  178HSD     CG 2540   3.837   1.712   8.994 -0.2269  0.5231  0.6086
  178HSD    CE1 2541   4.014   1.776   8.880 -0.0816  0.3573  0.1590
  178HSD    HE1 2542   4.122   1.772   8.861 -0.4192  0.3677 -2.0326
  178HSD    NE2 2543   3.927   1.740   8.788 -0.0086 -0.6044  0.4558
  178HSD    CD2 2544   3.814   1.706   8.860 -0.1836  0.2814  0.6109
  178HSD    HD2 2545   3.722   1.677   8.812  0.4022  1.4743 -1.3712
  178HSD      C 2546   3.740   1.873   9.234  0.2800 -0.2454  0.3596
  178HSD      O 2547   3.732   1.979   9.172  0.4397 -0.1902  0.4320
  179GLN      N 2548   3.799   1.856   9.354 -1.0981 -0.5948  1.0073
  179GLN     HN 2549   3.810   1.765   9.393 -0.0942 -1.0205 -0.1863
  179GLN     CA 2550   3.843   1.961   9.440  0.1112 -0.1086 -0.1649
  179GLN     HA 2551   3.757   2.013   9.481 -1.3672 -1.3680 -1.5419
  179GLN     CB 2552   3.930   1.889   9.544  0.0647 -0.1780 -0.1745
  179GLN    HB1 2553   3.998   1.959   9.598 -1.9460  0.1990  2.0240
  179GLN    HB2 2554   4.005   1.822   9.497  1.6197  0.5167  1.1762
  179GLN     CG 2555   3.842   1.814   9.644 -0.2839 -0.0205 -0.3649
  179GLN    HG1 2556   3.914   1.771   9.717 -0.8105 -0.3899 -0.0525
  179GLN    HG2 2557   3.775   1.741   9.593 -0.5668  1.2641 -1.9283
  179GLN     CD 2558   3.749   1.912   9.715  0.1762  0.0393  0.1559
  179GLN    OE1 2559   3.773   2.033   9.716 -0.0343  0.0788  0.2698
  179GLN    NE2 2560   3.647   1.861   9.788 -0.3715  0.5042 -0.2850
  179GLN   HE21 2561   3.584   1.934   9.817  0.7384  1.3466  0.0708
  179GLN   HE22 2562   3.658   1.769   9.825 -1.1695 -0.0545 -1.3704
  179GLN      C 2563   3.933   2.065   9.383 -0.0299 -0.0546 -0.2894
  179GLN      O 2564   3.911   2.186   9.395  0.4835  0.0504 -0.3705
  180GLU      N 2565   4.038   2.028   9.308  0.3391  0.3727  0.0046
  180GLU     HN 2566   4.046   1.929   9.298 -2.2332  0.0147  0.6546
  180GLU     CA 2567   4.126   2.121   9.244  0.3384  0.1848 -0.2720
  180GLU     HA 2568   4.150   2.191   9.322 -0.5321 -1.5207  1.6147
  180GLU     CB 2569   4.250   2.043   9.196  0.6323  0.1935  0.4623
  180GLU    HB1 2570   4.318   2.102   9.131  0.1166 -1.2899 -1.5372
  180GLU    HB2 2571   4.219   1.957   9.133 -0.9124  0.0367  1.3589
  180GLU     CG 2572   4.331   1.985   9.312  0.2365 -0.4242  0.4396
  180GLU    HG1 2573   4.274   1.917   9.379 -2.0198  1.9031  1.0352
  180GLU    HG2 2574   4.376   2.068   9.372  0.4131  0.5575 -1.0007
  180GLU     CD 2575   4.443   1.904   9.249  0.2342  0.1594 -0.3261
  180GLU    OE1 2576   4.430   1.786   9.209  0.8798 -0.1195  0.2733
  180GLU    OE2 2577   4.547   1.972   9.223  0.0014  0.8361  0.4601
  180GLU      C 2578   4.064   2.189   9.127 -0.6161 -0.0703  0.0738
  180GLU      O 2579   4.102   2.301   9.093 -0.7151 -0.2492 -0.6538
  181ALA      N 2580   3.973   2.119   9.057 -0.0479 -0.4481 -0.2950
  181ALA     HN 2581   3.950   2.028   9.088  2.0562 -0.8302  0.3247
  181ALA     CA 2582   3.901   2.188   8.955 -0.1321  0.0117  0.0738
  181ALA     HA 2583   3.972   2.241   8.893 -1.7843  0.5574 -1.4732
  181ALA     CB 2584   3.828   2.083   8.870  0.2231 -0.2686  0.1184
  181ALA    HB1 2585   3.798   2.122   8.770 -0.1398 -1.5817 -0.3078
  181ALA    HB2 2586   3.742   2.037   8.923  0.2517 -0.1327  0.2816
  181ALA    HB3 2587   3.897   1.998   8.847  0.2773 -0.1860 -0.0254
  181ALA      C 2588   3.815   2.302   8.999  0.6669  0.5454  0.2826
  181ALA      O 2589   3.800   2.406   8.934 -0.3075  0.2549  0.0196
  182ILE      N 2590   3.748   2.273   9.112  0.0009  0.0200 -0.2383
  182ILE     HN 2591   3.760   2.178   9.139 -1.3018 -0.7022 -1.9716
  182ILE     CA 2592   3.663   2.361   9.186  0.2364 -0.1117  0.1883
  182ILE     HA 2593   3.601   2.395   9.105  0.7953 -0.0754 -0.2307
  182ILE     CB 2594   3.585   2.295   9.296  0.6353 -0.3857  0.3085
  182ILE     HB 2595   3.666   2.247   9.356  1.4200 -0.2478 -0.6128
  182ILE    CG2 2596   3.507   2.395   9.383  0.9376  0.1994 -0.0867
  182ILE   HG21 2597   3.424   2.445   9.328  1.1920 -0.6919 -1.3255
  182ILE   HG22 2598   3.581   2.466   9.425  0.7179 -0.4634  1.4961
  182ILE   HG23 2599   3.467   2.329   9.463  0.8667  1.0064  0.5487
  182ILE    CG1 2600   3.477   2.192   9.257  0.7248 -0.4553  0.2435
  182ILE   HG11 2601   3.402   2.167   9.335 -0.7536 -1.7104 -1.5300
  182ILE   HG12 2602   3.520   2.091   9.242 -2.1008 -1.4900 -1.4449
  182ILE     CD 2603   3.413   2.219   9.121 -0.2725 -0.2664  0.7438
  182ILE    HD1 2604   3.337   2.141   9.103  0.5769 -1.2678  1.3409
  182ILE    HD2 2605   3.487   2.201   9.040 -0.2702  1.0500  0.4278
  182ILE    HD3 2606   3.375   2.323   9.109 -2.6299 -1.2026 -0.3758
  182ILE      C 2607   3.731   2.486   9.232  0.0398  0.3236 -0.6998
  182ILE      O 2608   3.688   2.600   9.216  0.1511  0.4197 -0.3068
  183ASN      N 2609   3.850   2.468   9.292 -0.2215  0.2037 -0.2158
  183ASN     HN 2610   3.885   2.375   9.302  1.2267  0.7149 -0.3576
  183ASN     CA 2611   3.937   2.571   9.337 -0.2729  0.0447  0.2585
  183ASN     HA 2612   3.879   2.627   9.409  0.4245  0.6704  0.3510
  183ASN     CB 2613   4.064   2.502   9.389  0.2793  0.2692 -0.7551
  183ASN    HB1 2614   4.134   2.463   9.312  1.0005 -0.1174  0.0778
  183ASN    HB2 2615   4.039   2.406   9.438  0.7537  0.4725 -0.0927
  183ASN     CG 2616   4.139   2.585   9.492 -0.3980 -0.2266  0.1512
  183ASN    OD1 2617   4.078   2.674   9.552 -0.1224 -0.0582  0.1856
  183ASN    ND2 2618   4.267   2.553   9.524 -0.1525  0.4826 -0.1045
  183ASN   HD21 2619   4.325   2.607   9.586 -1.1460  0.0827  1.2193
  183ASN   HD22 2620   4.303   2.470   9.483  0.8312  0.7060  0.2665
  183ASN      C 2621   3.977   2.662   9.225 -0.2223 -0.2143  0.0640
  183ASN      O 2622   3.978   2.784   9.244  0.4433 -0.2496  0.2670
  184CYS      N 2623   4.006   2.605   9.107  0.2573  0.3827 -0.1136
  184CYS     HN 2624   4.014   2.506   9.098  1.2050  0.4742 -0.3555
  184CYS     CA 2625   4.026   2.688   8.992 -0.2630  0.1044 -0.4119
  184CYS     HA 2626   4.108   2.757   9.005 -0.9002  0.9185 -0.6506
  184CYS     CB 2627   4.081   2.612   8.870  0.3950  0.2821 -0.2322
  184CYS    HB1 2628   4.004   2.542   8.831 -0.1980  1.9904 -2.2936
  184CYS    HB2 2629   4.168   2.554   8.909 -2.0623 -1.8494  2.5918
  184CYS     SG 2630   4.141   2.708   8.728  0.2440  0.4645 -0.1726
  184CYS      C 2631   3.912   2.770   8.943 -0.1915  0.3467 -0.1739
  184CYS      O 2632   3.929   2.886   8.906  0.4700  0.3548  0.1264
  185TYR      N 2633   3.791   2.713   8.956  0.0444 -0.0357  0.3779
  185TYR     HN 2634   3.786   2.616   8.976 -0.6063 -0.0749  0.0364
  185TYR     CA 2635   3.670   2.778   8.917  0.3141  0.0565 -0.3287
  185TYR     HA 2636   3.669   2.827   8.821  1.4090  0.4901 -0.1381
  185TYR     CB 2637   3.551   2.684   8.896  0.0947  0.3701 -0.4924
  185TYR    HB1 2638   3.454   2.731   8.869 -0.4908 -0.8399 -0.5471
  185TYR    HB2 2639   3.537   2.631   8.993  0.6410  2.7901  1.0048
  185TYR     CG 2640   3.559   2.580   8.789 -0.3796 -0.0577 -0.1178
  185TYR    CD1 2641   3.607   2.603   8.662 -0.1291 -0.0323 -0.0196
  185TYR    HD1 2642   3.649   2.696   8.627  0.0478 -0.2811 -0.4755
  185TYR    CE1 2643   3.622   2.506   8.566  0.0010 -0.0584  0.0274
  185TYR    HE1 2644   3.662   2.519   8.466 -1.5308 -1.8177 -0.8748
  185TYR     CZ 2645   3.587   2.376   8.595 -0.2947 -0.0598 -0.3290
  185TYR     OH 2646   3.617   2.263   8.516  0.5753 -0.1713  0.1461
  185TYR     HH 2647   3.665   2.289   8.437 -1.2976 -0.1800 -1.0433
  185TYR    CD2 2648   3.519   2.451   8.813  0.9234 -0.4812 -0.1853
  185TYR    HD2 2649   3.471   2.420   8.905 -2.1362  0.4779 -1.3706
  185TYR    CE2 2650   3.528   2.353   8.717  0.0002 -0.4911 -0.2624
  185TYR    HE2 2651   3.505   2.252   8.747 -1.4017 -0.2079 -0.2966
  185TYR      C 2652   3.631   2.881   9.018 -0.4271 -0.4822 -0.0564
  185TYR      O 2653   3.576   2.988   8.991 -0.5420 -0.3241  0.7689
  186ALA      N 2654   3.665   2.847   9.143  0.1083  0.0382 -0.0512
  186ALA     HN 2655   3.707   2.757   9.152  1.6629  0.6800 -0.6753
  186ALA     CA 2656   3.626   2.930   9.253  0.7409 -0.1953  0.3570
  186ALA     HA 2657   3.523   2.960   9.241  0.7336 -0.6076 -0.7390
  186ALA     CB 2658   3.628   2.852   9.386 -0.1681 -0.1612  0.3978
  186ALA    HB1 2659   3.725   2.799   9.398 -0.0800  0.5042  3.2635
  186ALA    HB2 2660   3.558   2.767   9.372  0.2475 -0.3011 -1.0380
  186ALA    HB3 2661   3.607   2.914   9.476  0.8579 -0.2939  0.7456
  186ALA      C 2662   3.712   3.051   9.267  0.2145  0.2665 -0.3385
  186ALA      O 2663   3.665   3.157   9.308 -0.0773  0.0195 -0.0268
  187ASN      N 2664   3.840   3.038   9.228  0.3620 -0.0110  0.2272
  187ASN     HN 2665   3.879   2.949   9.205  0.1357 -0.1801  0.4860
  187ASN     CA 2666   3.929   3.146   9.257  0.2749 -0.1104  0.8852
  187ASN     HA 2667   3.878   3.227   9.306 -0.4647  0.5910 -0.9501
  187ASN     CB 2668   4.055   3.098   9.331  0.4461 -0.2126  0.5321
  187ASN    HB1 2669   4.131   3.178   9.338 -0.9844  1.6581 -2.9832
  187ASN    HB2 2670   4.104   3.019   9.271 -2.0537 -0.8673 -0.7673
  187ASN     CG 2671   4.009   3.070   9.474 -1.4376 -0.2324 -0.0511
  187ASN    OD1 2672   3.986   3.161   9.554  0.3792  0.2837 -0.0743
  187ASN    ND2 2673   3.989   2.940   9.508  0.2657 -0.6645 -0.6051
  187ASN   HD21 2674   3.947   2.932   9.598  0.9976  0.8979 -0.0816
  187ASN   HD22 2675   3.980   2.874   9.434  0.0814 -0.3405 -0.8777
  187ASN      C 2676   3.970   3.212   9.130  0.3519 -0.1743  0.8771
  187ASN      O 2677   4.027   3.159   9.035 -0.2405  0.4117  0.1835
  188GLU      N 2678   3.942   3.343   9.116 -0.0995 -0.3958 -0.4830
  188GLU     HN 2679   3.912   3.399   9.193 -1.3316 -0.2550 -1.0482
  188GLU     CA 2680   3.937   3.419   8.995  0.0031  0.3399 -0.0330
  188GLU     HA 2681   3.895   3.359   8.915  0.6064 -2.0399  1.3115
  188GLU     CB 2682   3.856   3.547   9.019  0.4805  0.4529  1.0476
  188GLU    HB1 2683   3.860   3.618   8.934 -3.1000  0.8161  1.0197
  188GLU    HB2 2684   3.906   3.601   9.102  1.8415  0.5190  0.2133
  188GLU     CG 2685   3.706   3.524   9.042  0.2437  0.4235 -0.4270
  188GLU    HG1 2686   3.685   3.451   9.123  1.2981  0.7637  0.1681
  188GLU    HG2 2687   3.654   3.497   8.948  0.0558  1.4347 -0.6292
  188GLU     CD 2688   3.638   3.651   9.090 -0.3804  0.0046 -0.1925
  188GLU    OE1 2689   3.649   3.752   9.015  0.2074  0.0784 -0.0086
  188GLU    OE2 2690   3.549   3.642   9.179 -0.2237 -0.0708 -0.0457
  188GLU      C 2691   4.069   3.457   8.938  0.0968  0.1166  0.0320
  188GLU      O 2692   4.082   3.537   8.845 -0.9151  0.0009 -0.2214
  189THR      N 2693   4.175   3.400   8.998  0.0331  0.0806  0.1106
  189THR     HN 2694   4.166   3.341   9.078 -1.2203 -0.3840 -0.3461
  189THR     CA 2695   4.313   3.407   8.958  0.0049  0.0204 -0.0017
  189THR     HA 2696   4.327   3.501   8.907 -1.7015  1.5962  2.1853
  189THR     CB 2697   4.407   3.422   9.074 -0.2924  0.0468  0.2398
  189THR     HB 2698   4.511   3.402   9.040 -0.6925 -0.7311 -0.5783
  189THR    OG1 2699   4.383   3.316   9.165 -0.3387 -0.5652 -0.4748
  189THR    HG1 2700   4.432   3.243   9.125 -1.1790 -1.3809 -0.0590
  189THR    CG2 2701   4.403   3.564   9.134  0.4064  0.2647 -0.2172
  189THR   HG21 2702   4.453   3.561   9.233 -0.8373 -0.1378  0.4154
  189THR   HG22 2703   4.301   3.602   9.156  1.2840  0.9200  3.1963
  189THR   HG23 2704   4.463   3.629   9.067  0.4916  0.4578  0.0483
  189THR      C 2705   4.349   3.294   8.869 -0.0268  0.0192 -0.0122
  189THR      O 2706   4.456   3.299   8.810  0.1952  0.1852  0.4029
  190CYS      N 2707   4.268   3.187   8.859 -0.4550  0.2902  0.5178
  190CYS     HN 2708   4.176   3.183   8.897 -0.8549 -0.3303 -0.4714
  190CYS     CA 2709   4.299   3.071   8.781 -0.1452  0.6111  0.1659
  190CYS     HA 2710   4.404   3.064   8.757 -0.6666 -0.4852 -2.1044
  190CYS     CB 2711   4.271   2.951   8.872  0.5884  0.1424 -0.2130
  190CYS    HB1 2712   4.166   2.956   8.907  0.9418  1.8626  0.7152
  190CYS    HB2 2713   4.341   2.959   8.958  1.0643  1.0511 -0.6797
  190CYS     SG 2714   4.313   2.795   8.790  0.4407  0.0918 -0.1931
  190CYS      C 2715   4.219   3.061   8.656 -0.1239  0.0092  0.1983
  190CYS      O 2716   4.096   3.056   8.655 -0.1303  0.0595  0.5935
  191CYS      N 2717   4.287   3.055   8.540 -0.3646 -0.0185  0.0566
  191CYS     HN 2718   4.385   3.074   8.531 -0.4611 -0.6177 -3.9636
  191CYS     CA 2719   4.231   3.032   8.411  0.2360  0.5313 -0.3078
  191CYS     HA 2720   4.131   3.002   8.438  0.2329  0.7261 -0.0937
  191CYS     CB 2721   4.228   3.165   8.333 -0.5248  0.6687 -0.0589
  191CYS    HB1 2722   4.329   3.181   8.288 -1.3876 -0.8206 -2.7785
  191CYS    HB2 2723   4.202   3.250   8.399 -1.5980  0.0091  0.3880
  191CYS     SG 2724   4.125   3.161   8.183  0.1785  0.5051 -0.5425
  191CYS      C 2725   4.294   2.916   8.342 -0.2033  0.2266 -0.2015
  191CYS      O 2726   4.260   2.886   8.227 -0.3287 -0.0271 -0.1001
  192ASP      N 2727   4.376   2.835   8.411 -0.4360  0.1835  0.0277
  192ASP     HN 2728   4.417   2.865   8.497 -1.3643 -2.0257  1.3186
  192ASP     CA 2729   4.417   2.702   8.381  0.2059  0.3549  0.1249
  192ASP     HA 2730   4.460   2.702   8.282 -2.3087  2.4964 -1.0974
  192ASP     CB 2731   4.505   2.630   8.485  0.0428 -0.1510 -0.0834
  192ASP    HB1 2732   4.526   2.526   8.453  0.5251 -0.0083 -0.2473
  192ASP    HB2 2733   4.456   2.624   8.585  1.6368 -1.7617  0.6655
  192ASP     CG 2734   4.639   2.696   8.514  0.2589 -0.4088 -0.4883
  192ASP    OD1 2735   4.686   2.781   8.434  0.1927  0.0663 -0.0255
  192ASP    OD2 2736   4.705   2.644   8.608  0.2200 -0.1912 -0.3412
  192ASP      C 2737   4.299   2.615   8.357  0.3978 -0.0445  0.5978
  192ASP      O 2738   4.192   2.626   8.416 -0.3432 -0.1965 -0.6702
  193PHE      N 2739   4.310   2.526   8.256  0.3129 -0.3403  0.8460
  193PHE     HN 2740   4.394   2.508   8.205  0.5667 -0.5540  1.3364
  193PHE     CA 2741   4.205   2.445   8.204 -0.1767  0.5815  0.3643
  193PHE     HA 2742   4.115   2.501   8.221  0.4444  1.5569  0.5016
  193PHE     CB 2743   4.244   2.428   8.056 -0.2216 -0.5283  0.4680
  193PHE    HB1 2744   4.347   2.387   8.041 -0.7713 -2.8853  2.4271
  193PHE    HB2 2745   4.240   2.529   8.009 -0.1789 -1.0072 -0.5871
  193PHE     CG 2746   4.152   2.343   7.976  0.1049 -0.4081 -0.0418
  193PHE    CD1 2747   4.192   2.215   7.946  0.3360 -0.4425  0.4186
  193PHE    HD1 2748   4.286   2.175   7.983  0.5091 -0.4240  0.0061
  193PHE    CE1 2749   4.115   2.134   7.866  0.2484  0.1516 -0.1013
  193PHE    HE1 2750   4.137   2.029   7.864 -1.2947 -0.1877 -0.9963
  193PHE     CZ 2751   4.001   2.183   7.808  0.2117  0.0093 -0.1495
  193PHE     HZ 2752   3.955   2.121   7.732 -2.3830  0.0554  1.2501
  193PHE    CD2 2753   4.036   2.390   7.918  0.5816 -0.0480 -0.7202
  193PHE    HD2 2754   4.020   2.496   7.932 -0.0997 -0.1501 -0.6800
  193PHE    CE2 2755   3.958   2.311   7.837  0.2286  0.1062 -0.5324
  193PHE    HE2 2756   3.869   2.352   7.792 -1.2881 -3.3893 -1.0234
  193PHE      C 2757   4.179   2.316   8.273  0.1591  0.0139 -0.5399
  193PHE      O 2758   4.262   2.226   8.283 -0.1976 -0.2320  0.3762
  194PHE      N 2759   4.063   2.311   8.342  0.3773 -0.2749 -0.1906
  194PHE     HN 2760   4.006   2.392   8.346  0.9471  0.1090  0.5303
  194PHE     CA 2761   4.006   2.194   8.402  0.1192 -0.1731 -0.2386
  194PHE     HA 2762   4.064   2.103   8.402 -1.4979 -1.2554  0.3150
  194PHE     CB 2763   3.963   2.216   8.548  0.3378 -0.0139 -0.1979
  194PHE    HB1 2764   3.894   2.137   8.585 -1.0468  1.1026 -0.3314
  194PHE    HB2 2765   3.912   2.314   8.556  0.8659  0.3750 -1.3186
  194PHE     CG 2766   4.082   2.221   8.638  0.0956  0.2477  0.1082
  194PHE    CD1 2767   4.127   2.115   8.713  0.2231  0.3303  0.1478
  194PHE    HD1 2768   4.067   2.026   8.714 -0.9930  1.1264  0.3767
  194PHE    CE1 2769   4.225   2.124   8.809  0.1366 -0.4366  0.3160
  194PHE    HE1 2770   4.249   2.045   8.878  2.6638  0.8548  1.0433
  194PHE     CZ 2771   4.293   2.244   8.815 -0.7497  0.0467  0.7890
  194PHE     HZ 2772   4.373   2.256   8.887 -0.6988  0.4645  0.6648
  194PHE    CD2 2773   4.156   2.337   8.650  0.1146  0.2330  0.1323
  194PHE    HD2 2774   4.125   2.424   8.594  3.3828  1.9431  0.7874
  194PHE    CE2 2775   4.258   2.353   8.741  0.4044 -0.1779 -0.1119
  194PHE    HE2 2776   4.304   2.450   8.757  0.4789 -0.3485  0.7021
  194PHE      C 2777   3.881   2.170   8.324  0.1779  0.3479 -0.5017
  194PHE      O 2778   3.797   2.258   8.309  0.6541  0.8626 -0.1784
  195THR      N 2779   3.859   2.047   8.274  0.0967  0.1351  0.0449
  195THR     HN 2780   3.932   1.982   8.295  0.3643  0.8455  1.4162
  195THR     CA 2781   3.744   2.008   8.197  0.3590 -0.1847 -0.1881
  195THR     HA 2782   3.657   2.064   8.229  1.5976  0.4442  2.3519
  195THR     CB 2783   3.772   2.035   8.052 -0.0876 -0.0998 -0.2571
  195THR     HB 2784   3.834   2.126   8.038 -0.2331 -0.2668 -2.2101
  195THR    OG1 2785   3.659   2.071   7.974  0.0114  0.2478 -0.2387
  195THR    HG1 2786   3.613   2.138   8.026 -0.6506  0.6718 -1.3250
  195THR    CG2 2787   3.844   1.917   7.985  0.5578 -0.0789  0.3859
  195THR   HG21 2788   3.769   1.847   7.943 -1.1218  1.4157  0.7653
  195THR   HG22 2789   3.908   1.860   8.055 -0.8930 -1.3624  0.6942
  195THR   HG23 2790   3.906   1.951   7.898  0.9870  0.8529  1.0387
  195THR      C 2791   3.711   1.866   8.229  0.3876 -0.4457 -1.2865
  195THR      O 2792   3.793   1.796   8.289  0.6425  0.7294 -0.2053
  196ASN      N 2793   3.591   1.815   8.199  0.1367 -0.4882 -0.2579
  196ASN     HN 2794   3.522   1.868   8.149 -0.3742 -0.4273  0.5030
  196ASN     CA 2795   3.559   1.676   8.212  0.4010 -0.4803  0.4686
  196ASN     HA 2796   3.614   1.639   8.298  1.0620  1.9250  1.1644
  196ASN     CB 2797   3.413   1.669   8.258  0.1850  0.2261 -0.0834
  196ASN    HB1 2798   3.397   1.727   8.352 -1.1741  2.1434 -1.4189
  196ASN    HB2 2799   3.405   1.561   8.285 -2.0967  0.5727  0.9184
  196ASN     CG 2800   3.304   1.698   8.156  0.1962  0.2768 -0.0803
  196ASN    OD1 2801   3.287   1.626   8.057 -0.2224  0.3679 -0.0784
  196ASN    ND2 2802   3.222   1.805   8.177 -0.1509  0.0175 -0.0952
  196ASN   HD21 2803   3.128   1.809   8.144 -0.3967  3.2559  0.7404
  196ASN   HD22 2804   3.241   1.873   8.248  1.9804  1.1968 -1.6629
  196ASN      C 2805   3.604   1.594   8.097 -0.1720 -0.1323 -0.0122
  196ASN      O 2806   3.613   1.630   7.980  0.3368 -0.0351  0.0535
  197GLN      N 2807   3.638   1.466   8.124  0.6919 -0.0004 -0.4272
  197GLN     HN 2808   3.635   1.432   8.218  3.0766  0.5213 -0.0963
  197GLN     CA 2809   3.672   1.369   8.025  0.6861  0.1830 -0.6096
  197GLN     HA 2810   3.755   1.406   7.966 -0.9906  3.3391 -1.2280
  197GLN     CB 2811   3.719   1.238   8.091  0.1083  0.1100 -0.3413
  197GLN    HB1 2812   3.774   1.168   8.024 -1.2125 -0.1106 -1.2404
  197GLN    HB2 2813   3.636   1.173   8.126  1.0470 -1.6712 -1.2876
  197GLN     CG 2814   3.820   1.251   8.205 -0.0705 -0.0775 -0.1582
  197GLN    HG1 2815   3.918   1.287   8.166 -0.5885  1.3661 -0.2113
  197GLN    HG2 2816   3.833   1.144   8.228 -1.8226 -0.6436 -1.5525
  197GLN     CD 2817   3.780   1.327   8.331  0.1767  0.2151 -0.2544
  197GLN    OE1 2818   3.671   1.302   8.382  0.4006 -0.1314  0.0610
  197GLN    NE2 2819   3.868   1.410   8.392  0.0383 -0.2115  0.5402
  197GLN   HE21 2820   3.854   1.455   8.480  3.4812  0.8482  0.7030
  197GLN   HE22 2821   3.955   1.423   8.343 -0.4037  0.9616  0.0201
  197GLN      C 2822   3.577   1.340   7.914 -0.4119 -0.1090  0.3875
  197GLN      O 2823   3.624   1.325   7.801 -0.2874 -0.0049  0.4247
  198ALA      N 2824   3.448   1.318   7.945 -0.2343 -0.7636  0.6883
  198ALA     HN 2825   3.407   1.314   8.036 -2.0757  0.7354  0.0008
  198ALA     CA 2826   3.342   1.301   7.851  0.0635 -0.0971  0.2209
  198ALA     HA 2827   3.358   1.203   7.807 -0.9826 -0.6869  1.0942
  198ALA     CB 2828   3.208   1.287   7.926 -0.3062 -0.3094 -0.4616
  198ALA    HB1 2829   3.221   1.248   8.030  0.6670 -0.2851 -0.5591
  198ALA    HB2 2830   3.145   1.212   7.874  0.6486 -0.2957 -1.6763
  198ALA    HB3 2831   3.169   1.390   7.937  4.0304  1.4343  0.5314
  198ALA      C 2832   3.338   1.405   7.744 -0.8458 -0.2907  0.0497
  198ALA      O 2833   3.331   1.369   7.627 -0.3257  0.1738 -0.1290
  199TYR      N 2834   3.337   1.534   7.783  0.5373 -0.1386 -0.3567
  199TYR     HN 2835   3.343   1.558   7.879 -0.1320 -0.0516 -0.3327
  199TYR     CA 2836   3.347   1.647   7.695  0.2905 -0.3601 -0.6740
  199TYR     HA 2837   3.269   1.632   7.622 -0.9786  0.4492  0.4585
  199TYR     CB 2838   3.294   1.780   7.752  0.5280 -0.4338 -0.2807
  199TYR    HB1 2839   3.328   1.794   7.857 -1.0215  1.1296  0.0579
  199TYR    HB2 2840   3.184   1.773   7.767  0.2111 -0.7859 -2.5180
  199TYR     CG 2841   3.322   1.906   7.678 -0.3794  0.2078  0.4387
  199TYR    CD1 2842   3.242   1.948   7.575  0.5468 -0.1279 -0.4362
  199TYR    HD1 2843   3.157   1.893   7.537  0.1442  1.3801 -1.8518
  199TYR    CE1 2844   3.286   2.054   7.500  0.4826 -0.0132 -0.3113
  199TYR    HE1 2845   3.218   2.089   7.424 -0.5029 -0.9697  0.1060
  199TYR     CZ 2846   3.391   2.134   7.540 -0.1400  0.4247  0.4648
  199TYR     OH 2847   3.426   2.257   7.480 -0.6998  0.4408  0.1625
  199TYR     HH 2848   3.377   2.255   7.397 -1.0766 -1.4578  0.3749
  199TYR    CD2 2849   3.440   1.971   7.707 -0.3008  0.3064 -0.0967
  199TYR    HD2 2850   3.515   1.938   7.777  1.3459  1.3693 -1.2736
  199TYR    CE2 2851   3.474   2.085   7.638  0.5376 -0.0940 -0.3631
  199TYR    HE2 2852   3.564   2.137   7.666 -0.2131  0.5420  0.9684
  199TYR      C 2853   3.473   1.658   7.617  0.4039 -0.8398 -0.5619
  199TYR      O 2854   3.481   1.685   7.497  0.2452  0.1967 -0.3504
  200ALA      N 2855   3.586   1.637   7.687  0.0386  0.5829  0.4945
  200ALA     HN 2856   3.580   1.622   7.786  2.8181  0.0445  0.6672
  200ALA     CA 2857   3.715   1.643   7.626 -0.2353  0.0601 -0.1372
  200ALA     HA 2858   3.731   1.740   7.581  0.4461  0.4303  0.8897
  200ALA     CB 2859   3.833   1.621   7.722  0.2165  0.1055 -0.6746
  200ALA    HB1 2860   3.830   1.693   7.807 -1.6910  0.2684 -0.8188
  200ALA    HB2 2861   3.935   1.618   7.679  0.8290  0.8299  0.6869
  200ALA    HB3 2862   3.821   1.528   7.781  2.5829 -1.5503 -2.5928
  200ALA      C 2863   3.730   1.550   7.510 -0.7109  0.0754 -0.2137
  200ALA      O 2864   3.759   1.598   7.401 -0.2063  0.7277  0.1984
  201ILE      N 2865   3.704   1.419   7.529 -0.2020  0.0193  0.1037
  201ILE     HN 2866   3.670   1.383   7.616  0.2322 -0.8759 -0.0826
  201ILE     CA 2867   3.701   1.319   7.427 -0.4708 -0.0820  0.2106
  201ILE     HA 2868   3.791   1.323   7.367 -0.0149  0.3816  0.9099
  201ILE     CB 2869   3.697   1.183   7.491 -0.6621 -0.3112 -0.2845
  201ILE     HB 2870   3.757   1.181   7.585 -1.6491  1.7977  0.4547
  201ILE    CG2 2871   3.559   1.137   7.542 -0.5144 -0.2063  0.2202
  201ILE   HG21 2872   3.484   1.119   7.462  1.0781 -1.6592 -1.0223
  201ILE   HG22 2873   3.514   1.215   7.606  1.8972  2.0941 -0.7013
  201ILE   HG23 2874   3.565   1.045   7.604 -1.2953 -0.4414 -0.0391
  201ILE    CG1 2875   3.759   1.076   7.400  0.3689  0.3720 -0.3924
  201ILE   HG11 2876   3.717   1.074   7.297  0.0083 -1.5791 -0.2361
  201ILE   HG12 2877   3.726   0.979   7.443  3.0610  0.0959  1.3077
  201ILE     CD 2878   3.912   1.069   7.407  0.3287 -0.0630  0.0970
  201ILE    HD1 2879   3.969   1.159   7.376  1.8401 -1.4807 -1.4527
  201ILE    HD2 2880   3.942   0.987   7.338 -0.6653  0.2562 -0.7491
  201ILE    HD3 2881   3.944   1.037   7.509 -0.3601  1.8040  0.9426
  201ILE      C 2882   3.606   1.336   7.314 -0.3562 -0.0106  0.1250
  201ILE      O 2883   3.642   1.310   7.199 -0.6171 -0.0756  0.0586
  202ALA      N 2884   3.485   1.386   7.343 -0.0483  0.8021  0.0588
  202ALA     HN 2885   3.459   1.407   7.437 -0.5429  1.2834 -0.1782
  202ALA     CA 2886   3.384   1.420   7.248  0.1317 -0.0437 -0.4440
  202ALA     HA 2887   3.372   1.335   7.182  0.6949 -2.1551  2.0251
  202ALA     CB 2888   3.251   1.461   7.313  0.0886 -0.5052 -0.2355
  202ALA    HB1 2889   3.180   1.492   7.233 -1.2461 -0.1316  1.0346
  202ALA    HB2 2890   3.260   1.541   7.390 -1.3129 -0.4815 -0.0569
  202ALA    HB3 2891   3.217   1.375   7.375 -0.4938  0.8194  1.3476
  202ALA      C 2892   3.426   1.532   7.160  0.4844  0.0592 -0.1435
  202ALA      O 2893   3.425   1.511   7.039  0.0172 -0.0894 -0.1131
  203SER      N 2894   3.473   1.646   7.214  0.6124 -0.1415  0.1672
  203SER     HN 2895   3.486   1.653   7.313  2.2045 -3.8723  0.4039
  203SER     CA 2896   3.515   1.756   7.133 -0.6538 -0.0208 -0.3470
  203SER     HA 2897   3.440   1.761   7.055  0.4705  3.3609 -1.3969
  203SER     CB 2898   3.512   1.890   7.208 -0.1837 -0.0834 -0.2094
  203SER    HB1 2899   3.412   1.924   7.243 -0.1061  0.3287 -0.3813
  203SER    HB2 2900   3.532   1.984   7.153 -2.4991 -0.0601 -1.1305
  203SER     OG 2901   3.590   1.879   7.326 -0.1291  0.3009 -0.2077
  203SER    HG1 2902   3.546   1.814   7.382  0.2084 -0.2086 -0.5179
  203SER      C 2903   3.647   1.740   7.064 -0.1573  0.5895  0.4455
  203SER      O 2904   3.673   1.796   6.958 -0.2354  0.4508  0.3533
  204SER      N 2905   3.732   1.650   7.117 -0.1739  0.3728  0.1067
  204SER     HN 2906   3.711   1.625   7.211 -0.1027 -0.1688 -0.0191
  204SER     CA 2907   3.852   1.604   7.055 -0.1763 -0.0563  0.4213
  204SER     HA 2908   3.912   1.692   7.038 -0.6515  0.0544 -0.7467
  204SER     CB 2909   3.931   1.519   7.157  0.6301 -0.2579 -0.3612
  204SER    HB1 2910   4.017   1.479   7.100 -0.1327 -0.9884 -1.0360
  204SER    HB2 2911   3.855   1.444   7.190 -0.5639  0.7535 -0.7168
  204SER     OG 2912   3.980   1.597   7.264  0.0353  0.2945 -0.4844
  204SER    HG1 2913   3.909   1.605   7.328  2.4421 -0.7966  2.6312
  204SER      C 2914   3.829   1.520   6.934 -0.1237  0.4225  0.0773
  204SER      O 2915   3.888   1.540   6.828 -0.2721 -0.3301 -0.1500
  205ILE      N 2916   3.733   1.427   6.938  0.2349  0.0379 -0.2085
  205ILE     HN 2917   3.678   1.417   7.021  2.8840  1.4421  1.8395
  205ILE     CA 2918   3.701   1.347   6.824 -0.2973  0.0442 -0.0681
  205ILE     HA 2919   3.794   1.324   6.774 -0.3298  0.1023 -0.1565
  205ILE     CB 2920   3.640   1.214   6.860 -0.0323 -0.0058  0.1952
  205ILE     HB 2921   3.570   1.231   6.944 -1.8570  2.9366 -1.7409
  205ILE    CG2 2922   3.562   1.148   6.746  0.5726 -0.1890 -0.1207
  205ILE   HG21 2923   3.627   1.128   6.658 -0.2140 -2.8152 -0.2028
  205ILE   HG22 2924   3.481   1.219   6.717  0.6878 -0.1908 -0.4546
  205ILE   HG23 2925   3.512   1.050   6.762  0.7859 -0.1490  0.8195
  205ILE    CG1 2926   3.758   1.125   6.904 -0.1651 -0.3060 -0.0555
  205ILE   HG11 2927   3.823   1.182   6.973 -0.3701  1.3889 -1.1821
  205ILE   HG12 2928   3.814   1.089   6.815  2.1531  1.4235  0.6229
  205ILE     CD 2929   3.714   1.006   6.990 -0.4670 -0.2855 -0.1807
  205ILE    HD1 2930   3.651   1.045   7.072 -0.9261  1.5449 -1.3332
  205ILE    HD2 2931   3.811   0.965   7.025  1.1996  3.2155 -0.2262
  205ILE    HD3 2932   3.654   0.936   6.928 -0.1906 -0.9917  0.3536
  205ILE      C 2933   3.614   1.419   6.726 -0.3238 -0.3610 -0.3490
  205ILE      O 2934   3.647   1.419   6.608  0.3391 -0.1492 -0.1671
  206VAL      N 2935   3.505   1.484   6.770  0.4428  0.9666 -0.3543
  206VAL     HN 2936   3.477   1.494   6.865 -2.2954  1.5617 -1.1356
  206VAL     CA 2937   3.416   1.557   6.686 -0.4336 -0.0514 -0.3335
  206VAL     HA 2938   3.385   1.489   6.608 -2.7179  0.6341 -0.1160
  206VAL     CB 2939   3.293   1.600   6.761 -0.0883  0.4229 -0.0328
  206VAL     HB 2940   3.309   1.645   6.862  1.0107 -2.1230  1.0183
  206VAL    CG1 2941   3.200   1.686   6.673  0.0906  0.2698 -0.3734
  206VAL   HG11 2942   3.194   1.637   6.574  0.4617  1.2097 -0.8819
  206VAL   HG12 2943   3.256   1.780   6.655  1.2875 -0.0884  1.2114
  206VAL   HG13 2944   3.097   1.699   6.712 -0.1678 -0.3370 -0.8571
  206VAL    CG2 2945   3.218   1.468   6.784  0.0143  0.4325  0.3553
  206VAL   HG21 2946   3.178   1.432   6.687  0.5023  1.1519 -0.1230
  206VAL   HG22 2947   3.134   1.486   6.854  0.1831 -0.7420  0.8901
  206VAL   HG23 2948   3.281   1.390   6.834  0.2247  1.3591  1.6042
  206VAL      C 2949   3.483   1.672   6.619 -0.7435  0.3616  0.0554
  206VAL      O 2950   3.466   1.696   6.500  0.5072  0.6416 -0.0820
  207SER      N 2951   3.566   1.753   6.688 -0.1871 -0.2995  0.1678
  207SER     HN 2952   3.582   1.740   6.786 -1.5074  0.3353  0.4835
  207SER     CA 2953   3.610   1.880   6.640  0.0052 -0.3357  0.2463
  207SER     HA 2954   3.551   1.906   6.554  0.8745  3.2137  0.5648
  207SER     CB 2955   3.573   1.997   6.733 -0.2812  0.0868 -0.3957
  207SER    HB1 2956   3.600   2.094   6.685 -2.3203  0.5949 -0.6242
  207SER    HB2 2957   3.613   1.997   6.836 -1.9922 -0.5525  0.3074
  207SER     OG 2958   3.433   1.993   6.752 -0.2461 -0.0368 -0.1624
  207SER    HG1 2959   3.384   1.994   6.669  0.0529 -2.1936 -0.4271
  207SER      C 2960   3.754   1.879   6.604  0.0754  0.3873  0.5041
  207SER      O 2961   3.821   1.980   6.581 -0.6253  0.7375 -0.0369
  208PHE      N 2962   3.818   1.761   6.601 -0.5157  0.0758  0.1685
  208PHE     HN 2963   3.750   1.690   6.615 -1.1402  0.2004 -1.8514
  208PHE     CA 2964   3.953   1.749   6.556 -0.6783  0.5089 -0.4545
  208PHE     HA 2965   3.979   1.831   6.492  3.7247 -0.1963  0.1203
  208PHE     CB 2966   4.051   1.777   6.671 -0.2101 -1.1654 -0.4173
  208PHE    HB1 2967   4.050   1.692   6.743  0.4058 -2.4894 -1.8906
  208PHE    HB2 2968   4.020   1.866   6.729  0.0726 -1.3592  0.0442
  208PHE     CG 2969   4.196   1.791   6.638 -0.0785 -0.2036  0.5034
  208PHE    CD1 2970   4.236   1.914   6.593  0.2845 -0.3639  0.3853
  208PHE    HD1 2971   4.172   2.001   6.594  0.2986 -0.3407 -0.1692
  208PHE    CE1 2972   4.366   1.937   6.555  0.0869  0.0985 -0.0398
  208PHE    HE1 2973   4.410   2.035   6.542  0.7976  0.1640  2.3365
  208PHE     CZ 2974   4.454   1.830   6.553 -0.0124  0.0148  0.0332
  208PHE     HZ 2975   4.556   1.837   6.518 -0.1502 -0.3631 -0.4529
  208PHE    CD2 2976   4.282   1.684   6.631  0.3216  0.1234  0.4084
  208PHE    HD2 2977   4.249   1.583   6.651  0.2216 -0.0080 -0.4055
  208PHE    CE2 2978   4.408   1.704   6.581  0.0435 -0.1007 -0.3936
  208PHE    HE2 2979   4.475   1.620   6.563 -0.4218 -0.1038 -2.3082
  208PHE      C 2980   3.983   1.618   6.491  0.1607  0.3573  0.2173
  208PHE      O 2981   4.021   1.614   6.374  0.7477 -0.5570  0.4291
  209TYR      N 2982   3.981   1.497   6.550  0.5887  0.0231 -0.4372
  209TYR     HN 2983   3.965   1.491   6.648 -0.4899 -1.0055 -0.6433
  209TYR     CA 2984   4.003   1.372   6.485  0.1757 -0.1653 -0.2170
  209TYR     HA 2985   4.107   1.377   6.457  0.0438 -3.2439 -1.6693
  209TYR     CB 2986   4.008   1.251   6.580 -0.0465  0.2069  0.2688
  209TYR    HB1 2987   4.036   1.160   6.523  4.0307  1.5356 -0.1817
  209TYR    HB2 2988   3.912   1.237   6.634 -0.4289  1.1519 -0.1470
  209TYR     CG 2989   4.116   1.262   6.683  0.3676  0.6878 -0.2083
  209TYR    CD1 2990   4.245   1.258   6.637  0.3650 -0.9883 -0.1130
  209TYR    HD1 2991   4.267   1.234   6.534  0.1013  2.8746 -1.2014
  209TYR    CE1 2992   4.349   1.280   6.725 -0.2388  0.1427  0.3266
  209TYR    HE1 2993   4.452   1.286   6.692 -0.5076  1.4522 -0.3532
  209TYR     CZ 2994   4.321   1.298   6.858  0.0392 -0.1179  0.4189
  209TYR     OH 2995   4.416   1.333   6.957  0.3907 -0.2308  0.1223
  209TYR     HH 2996   4.369   1.369   7.032  0.8337  2.1192 -0.6702
  209TYR    CD2 2997   4.089   1.263   6.818  0.1583  0.1543 -0.2455
  209TYR    HD2 2998   3.987   1.278   6.850  0.7299  0.3487  1.5962
  209TYR    CE2 2999   4.193   1.282   6.905 -0.0263 -0.4830  0.1222
  209TYR    HE2 3000   4.178   1.285   7.012  1.3408  0.2458  0.3154
  209TYR      C 3001   3.923   1.329   6.366 -0.0430 -0.2557 -0.0393
  209TYR      O 3002   3.976   1.299   6.259 -0.2073  0.3856 -0.3064
  210VAL      N 3003   3.789   1.342   6.365 -0.0352 -0.0639  0.6532
  210VAL     HN 3004   3.737   1.356   6.449 -3.0544 -1.1086 -0.8642
  210VAL     CA 3005   3.709   1.323   6.248 -0.0630  0.7527  0.5339
  210VAL     HA 3006   3.745   1.230   6.208 -0.1302  0.3076  1.4732
  210VAL     CB 3007   3.568   1.298   6.293 -0.1256 -0.2304 -0.1819
  210VAL     HB 3008   3.552   1.370   6.376  0.6377 -0.4294  0.1498
  210VAL    CG1 3009   3.475   1.308   6.171 -0.6525  0.3204  0.2653
  210VAL   HG11 3010   3.371   1.271   6.188 -1.4099  2.1001 -0.2223
  210VAL   HG12 3011   3.530   1.245   6.098  0.3174 -1.3578  2.3311
  210VAL   HG13 3012   3.472   1.413   6.134  2.6626 -0.3217 -2.2191
  210VAL    CG2 3013   3.556   1.155   6.350  0.0279 -0.1190  0.1322
  210VAL   HG21 3014   3.454   1.144   6.393  0.3219  3.7153  2.2492
  210VAL   HG22 3015   3.625   1.149   6.437  0.3638 -0.2895 -0.1432
  210VAL   HG23 3016   3.586   1.077   6.277 -0.9444 -1.4386  1.0859
  210VAL      C 3017   3.734   1.419   6.137  0.2914 -0.3080 -0.3192
  210VAL      O 3018   3.748   1.379   6.021  0.5374 -0.0902 -0.3642
  211PRO      N 3019   3.742   1.548   6.146 -1.0591 -0.2119 -0.2822
  211PRO     CD 3020   3.672   1.627   6.246 -0.3347  0.0109  0.0564
  211PRO    HD1 3021   3.701   1.585   6.345  2.3702 -2.1218 -1.5223
  211PRO    HD2 3022   3.562   1.624   6.228 -0.3337  0.7836 -0.1073
  211PRO     CA 3023   3.775   1.629   6.032 -0.0066 -0.2604 -0.0160
  211PRO     HA 3024   3.707   1.601   5.953 -0.7414 -0.0344  0.5241
  211PRO     CB 3025   3.743   1.774   6.068  0.7964 -0.0556 -0.0968
  211PRO    HB1 3026   3.654   1.819   6.018 -0.0041 -1.9865 -0.4793
  211PRO    HB2 3027   3.828   1.843   6.049  0.7872 -0.2348 -0.8443
  211PRO     CG 3028   3.720   1.770   6.220 -0.7903  0.0998 -0.3118
  211PRO    HG1 3029   3.821   1.791   6.262 -0.7369  2.3386 -1.3917
  211PRO    HG2 3030   3.645   1.832   6.274 -1.1489 -2.0660  1.8593
  211PRO      C 3031   3.914   1.617   5.980 -0.0611  0.1315 -0.2601
  211PRO      O 3032   3.933   1.636   5.860  0.1335 -0.3891 -0.3160
  212LEU      N 3033   4.012   1.586   6.067 -0.1900 -0.0073 -0.1634
  212LEU     HN 3034   3.985   1.575   6.162  3.1370  0.2469  0.9345
  212LEU     CA 3035   4.145   1.543   6.037 -0.0759  0.2989 -0.1078
  212LEU     HA 3036   4.183   1.623   5.976 -1.3552  0.9779 -0.0499
  212LEU     CB 3037   4.230   1.527   6.164  0.3359 -0.5590 -0.4793
  212LEU    HB1 3038   4.184   1.441   6.216 -0.5936 -0.1242 -0.5654
  212LEU    HB2 3039   4.224   1.606   6.243  1.1189 -0.0424 -0.9155
  212LEU     CG 3040   4.376   1.481   6.146  0.3628 -0.5491 -0.2980
  212LEU     HG 3041   4.391   1.406   6.066 -2.3417 -1.7173  0.1916
  212LEU    CD1 3042   4.471   1.596   6.109 -0.0249 -0.0940  0.0953
  212LEU   HD11 3043   4.442   1.632   6.008  1.6590  0.6623 -0.1463
  212LEU   HD12 3044   4.578   1.568   6.101  0.4069  1.4237  0.2609
  212LEU   HD13 3045   4.470   1.681   6.180  1.2959 -1.5800  2.0171
  212LEU    CD2 3046   4.417   1.415   6.279  0.1498  0.0872  0.0882
  212LEU   HD21 3047   4.414   1.488   6.363 -0.7144 -0.3991  0.4918
  212LEU   HD22 3048   4.522   1.380   6.274  0.6015  1.5066 -1.5030
  212LEU   HD23 3049   4.348   1.328   6.285  0.7509 -0.5591 -1.6748
  212LEU      C 3050   4.148   1.427   5.944  0.7740 -0.1767  0.4947
  212LEU      O 3051   4.206   1.426   5.835 -0.2443  0.1626 -0.0601
  213VAL      N 3052   4.071   1.322   5.979  0.1565  0.0398 -0.1843
  213VAL     HN 3053   4.010   1.326   6.058  0.4893  1.5042  0.0362
  213VAL     CA 3054   4.051   1.208   5.896 -0.0249  0.0340 -0.1323
  213VAL     HA 3055   4.142   1.158   5.868 -1.0565 -2.2398  0.3329
  213VAL     CB 3056   3.963   1.105   5.962 -0.0317  0.5595  0.6949
  213VAL     HB 3057   3.876   1.148   6.017 -2.7790 -1.1808 -1.9473
  213VAL    CG1 3058   3.909   1.006   5.858 -0.1421  0.9436  0.3821
  213VAL   HG11 3059   3.984   0.980   5.780 -3.0308 -1.0426 -2.0107
  213VAL   HG12 3060   3.826   1.052   5.800 -0.1782 -0.0190 -0.3533
  213VAL   HG13 3061   3.864   0.914   5.903 -0.8614  1.1108  0.0257
  213VAL    CG2 3062   4.039   1.033   6.074 -0.1461  0.7145  0.8736
  213VAL   HG21 3063   4.049   1.092   6.167  0.5926 -0.0533  1.2957
  213VAL   HG22 3064   4.142   1.009   6.040  0.1041 -0.4421  2.3262
  213VAL   HG23 3065   3.997   0.932   6.095  2.4108 -1.1907 -2.1932
  213VAL      C 3066   4.001   1.239   5.759 -0.1664  0.4319  0.0073
  213VAL      O 3067   4.063   1.202   5.659  0.0414  0.1599  0.2354
  214ILE      N 3068   3.887   1.309   5.758 -0.4460  0.0014  0.7942
  214ILE     HN 3069   3.846   1.342   5.843  0.5380  0.4429  1.1086
  214ILE     CA 3070   3.822   1.346   5.636  0.0850 -0.4763  0.3577
  214ILE     HA 3071   3.793   1.253   5.589 -0.6469 -0.3295  0.5065
  214ILE     CB 3072   3.692   1.413   5.670  0.1700 -0.2232  0.1870
  214ILE     HB 3073   3.703   1.500   5.739 -0.3493  0.6230 -0.7645
  214ILE    CG2 3074   3.624   1.462   5.541 -0.1266 -0.8725  0.0940
  214ILE   HG21 3075   3.653   1.393   5.460  2.4533  2.4673 -2.0963
  214ILE   HG22 3076   3.665   1.562   5.517 -2.6134  0.5730  1.4043
  214ILE   HG23 3077   3.515   1.474   5.558 -0.1872 -0.6300 -0.4592
  214ILE    CG1 3078   3.605   1.310   5.744  0.2131 -0.2761  0.1633
  214ILE   HG11 3079   3.527   1.365   5.800  0.1357 -0.2706  0.0494
  214ILE   HG12 3080   3.653   1.248   5.823 -0.5889 -1.3776 -0.1891
  214ILE     CD 3081   3.531   1.216   5.648 -0.1044  0.3518 -0.2108
  214ILE    HD1 3082   3.581   1.204   5.549  0.0367  0.8424 -0.2052
  214ILE    HD2 3083   3.425   1.245   5.629 -0.3769  0.3410  1.2125
  214ILE    HD3 3084   3.527   1.115   5.693 -0.6181  0.7636  0.6825
  214ILE      C 3085   3.904   1.419   5.536 -0.5834 -0.2050 -0.0036
  214ILE      O 3086   3.912   1.388   5.417  0.1364  0.3198 -0.1024
  215MET      N 3087   3.978   1.524   5.577  0.2859 -0.3720 -1.0708
  215MET     HN 3088   3.974   1.550   5.674 -0.2840 -0.0314 -1.1824
  215MET     CA 3089   4.074   1.603   5.507 -0.0365  0.6501 -0.3879
  215MET     HA 3090   4.017   1.646   5.426  0.6691  0.5779 -0.9297
  215MET     CB 3091   4.130   1.710   5.601 -0.4737  0.6309 -0.1002
  215MET    HB1 3092   4.177   1.656   5.686  0.6825  0.7588 -0.6397
  215MET    HB2 3093   4.051   1.769   5.651 -1.1966  0.6676 -1.2637
  215MET     CG 3094   4.242   1.800   5.548  0.1187  0.0012  0.0642
  215MET    HG1 3095   4.192   1.854   5.465  0.2354  0.4383  0.2760
  215MET    HG2 3096   4.334   1.747   5.515 -1.2749 -3.2668  1.0110
  215MET     SD 3097   4.262   1.931   5.672  0.0035  0.1514 -0.0748
  215MET     CE 3098   4.405   1.862   5.761 -0.3145 -0.1686  0.1869
  215MET    HE1 3099   4.373   1.809   5.853 -0.1861  0.0969  0.3866
  215MET    HE2 3100   4.475   1.943   5.791 -0.7498  0.6708 -0.9815
  215MET    HE3 3101   4.463   1.794   5.695 -0.1024 -1.1782  1.3803
  215MET      C 3102   4.185   1.533   5.436  0.4882  0.6184  0.4564
  215MET      O 3103   4.188   1.549   5.314  0.1359  0.5216  0.4341
  216VAL      N 3104   4.249   1.436   5.504  0.0551  0.0301  0.0298
  216VAL     HN 3105   4.220   1.409   5.596 -2.0112 -2.1584 -1.1336
  216VAL     CA 3106   4.349   1.347   5.453 -0.0789  0.2969 -0.7061
  216VAL     HA 3107   4.429   1.403   5.408  0.7962  0.3111  0.8247
  216VAL     CB 3108   4.421   1.274   5.562 -0.0059 -0.0190 -0.9658
  216VAL     HB 3109   4.350   1.213   5.621  0.9023 -0.4244 -0.2685
  216VAL    CG1 3110   4.541   1.189   5.515  0.5800  0.4075 -0.2668
  216VAL   HG11 3111   4.510   1.116   5.436  1.0573 -0.6751  0.5303
  216VAL   HG12 3112   4.597   1.128   5.589 -0.0198 -1.6857 -1.4363
  216VAL   HG13 3113   4.617   1.254   5.467  1.2045  0.3263  0.5864
  216VAL    CG2 3114   4.486   1.385   5.646 -0.2948  0.0285 -0.8051
  216VAL   HG21 3115   4.411   1.448   5.698  0.3052 -0.6336  0.9418
  216VAL   HG22 3116   4.558   1.450   5.591  1.9488  0.8716  2.7962
  216VAL   HG23 3117   4.545   1.331   5.723  1.5152 -2.2306 -3.5815
  216VAL      C 3118   4.305   1.249   5.349  0.3755 -0.4750 -0.1830
  216VAL      O 3119   4.369   1.234   5.245 -0.0524  0.1874 -0.5521
  217PHE      N 3120   4.190   1.183   5.369 -0.2617  0.5433 -0.3890
  217PHE     HN 3121   4.147   1.183   5.459 -0.3031  2.5173 -0.3760
  217PHE     CA 3122   4.129   1.092   5.276  0.1754 -0.4916  0.3133
  217PHE     HA 3123   4.185   1.004   5.249  1.3700 -0.1143  1.4384
  217PHE     CB 3124   3.996   1.067   5.348  0.0640  0.1670  0.3475
  217PHE    HB1 3125   3.951   1.152   5.404 -2.5508 -1.1475  0.4322
  217PHE    HB2 3126   4.004   0.994   5.431 -2.4315 -1.0214 -0.3395
  217PHE     CG 3127   3.890   0.997   5.269  0.3530  0.4084 -0.2661
  217PHE    CD1 3128   3.919   0.879   5.205 -0.1783  0.3073 -0.3255
  217PHE    HD1 3129   4.001   0.819   5.240 -0.9890  0.1673  1.4658
  217PHE    CE1 3130   3.827   0.807   5.132  0.3538 -0.2340 -0.4643
  217PHE    HE1 3131   3.849   0.710   5.090  2.1091 -0.5477  1.0420
  217PHE     CZ 3132   3.702   0.862   5.115  0.2509 -0.3974 -0.2475
  217PHE     HZ 3133   3.629   0.803   5.063  0.2322  0.3083 -1.0437
  217PHE    CD2 3134   3.761   1.044   5.259 -0.0885 -0.6338  0.4051
  217PHE    HD2 3135   3.733   1.137   5.306 -0.2455  0.4928 -1.7871
  217PHE    CE2 3136   3.674   0.985   5.170  0.3345 -0.4234 -0.1469
  217PHE    HE2 3137   3.570   1.011   5.167  0.2128 -0.9577 -1.2622
  217PHE      C 3138   4.098   1.167   5.151 -0.5382 -0.5467  0.4558
  217PHE      O 3139   4.141   1.117   5.047 -0.7411 -0.1765  0.1925
  218VAL      N 3140   4.033   1.285   5.158  0.1040 -0.1206 -0.5646
  218VAL     HN 3141   3.995   1.324   5.241  1.8670 -0.9414  0.7060
  218VAL     CA 3142   3.993   1.351   5.038 -0.5210 -0.0776 -0.3367
  218VAL     HA 3143   3.947   1.274   4.978  0.2262 -0.2569 -0.6970
  218VAL     CB 3144   3.890   1.456   5.067 -1.0366 -0.6702 -0.0156
  218VAL     HB 3145   3.922   1.516   5.154  1.9036 -2.2659  0.1297
  218VAL    CG1 3146   3.863   1.539   4.940  0.5640  0.4564  0.3542
  218VAL   HG11 3147   3.858   1.475   4.849 -1.7272 -0.3940  1.0163
  218VAL   HG12 3148   3.952   1.606   4.934 -0.0301  1.1755 -0.5510
  218VAL   HG13 3149   3.770   1.598   4.945  0.6317  0.5379  0.6993
  218VAL    CG2 3150   3.754   1.392   5.099 -0.9613 -1.0547 -0.4477
  218VAL   HG21 3151   3.774   1.329   5.189  3.0323 -0.2277 -0.5667
  218VAL   HG22 3152   3.726   1.326   5.014  0.8370 -2.8208  0.2390
  218VAL   HG23 3153   3.672   1.464   5.119  0.4502  0.2838  0.8155
  218VAL      C 3154   4.108   1.408   4.962  0.2501 -0.9087  0.1875
  218VAL      O 3155   4.120   1.394   4.840  0.1587  0.2814  0.0240
  219TYR      N 3156   4.207   1.467   5.031 -0.1378  0.0680 -0.0745
  219TYR     HN 3157   4.194   1.485   5.129  1.0936 -2.4887  0.6417
  219TYR     CA 3158   4.326   1.516   4.968 -0.4975  0.5582 -0.3783
  219TYR     HA 3159   4.294   1.580   4.887  0.1988 -1.8727 -2.7522
  219TYR     CB 3160   4.411   1.597   5.067  0.4906 -0.3197 -0.4850
  219TYR    HB1 3161   4.433   1.535   5.156 -0.3505  1.2804  0.8970
  219TYR    HB2 3162   4.351   1.680   5.111 -2.4843 -1.2982 -2.3501
  219TYR     CG 3163   4.530   1.663   5.006  0.2671 -0.0660 -0.6567
  219TYR    CD1 3164   4.530   1.792   4.960 -0.2448  0.0738 -0.2745
  219TYR    HD1 3165   4.437   1.845   4.949 -0.5325 -0.7998 -2.9797
  219TYR    CE1 3166   4.641   1.864   4.921 -0.0170  0.0941  0.4005
  219TYR    HE1 3167   4.635   1.969   4.894 -0.9549  0.3370  1.4605
  219TYR     CZ 3168   4.759   1.794   4.917  0.3675  0.7415  0.1865
  219TYR     OH 3169   4.877   1.849   4.864  0.6263  0.1021  0.0874
  219TYR     HH 3170   4.844   1.931   4.827 -0.6430 -0.8032 -0.8820
  219TYR    CD2 3171   4.653   1.600   5.014  0.1501 -0.3010 -0.6911
  219TYR    HD2 3172   4.670   1.504   5.060  2.6659 -0.0642 -0.9788
  219TYR    CE2 3173   4.765   1.667   4.970 -0.1038  0.6941  0.1288
  219TYR    HE2 3174   4.866   1.632   4.977  0.4174  1.8103 -1.2041
  219TYR      C 3175   4.397   1.401   4.904  0.6469  0.7061  0.6086
  219TYR      O 3176   4.449   1.415   4.794  0.0459 -0.1816  0.1999
  220SER      N 3177   4.405   1.280   4.961 -0.4175  0.1158 -0.4751
  220SER     HN 3178   4.368   1.264   5.052  0.7217  1.7565  0.3064
  220SER     CA 3179   4.463   1.171   4.889  0.0490 -0.0569  0.1539
  220SER     HA 3180   4.555   1.213   4.852 -0.1124  1.5294  1.4309
  220SER     CB 3181   4.513   1.055   4.977 -0.0022 -0.2785 -0.1068
  220SER    HB1 3182   4.427   1.015   5.034  2.0073  0.1197  3.4669
  220SER    HB2 3183   4.583   1.104   5.048 -0.8856  1.3703 -0.3356
  220SER     OG 3184   4.584   0.952   4.909 -0.2570 -0.4603 -0.0987
  220SER    HG1 3185   4.512   0.890   4.900 -1.7755  0.7796  2.4120
  220SER      C 3186   4.395   1.129   4.763  0.1042 -0.8882  0.3935
  220SER      O 3187   4.452   1.089   4.661 -0.4854 -0.6649 -0.0305
  221ARG      N 3188   4.261   1.137   4.774  0.0723 -0.5157 -0.2115
  221ARG     HN 3189   4.224   1.138   4.866 -0.1751 -0.6728 -0.3063
  221ARG     CA 3190   4.177   1.102   4.663 -0.0028 -0.0798 -0.2917
  221ARG     HA 3191   4.203   1.000   4.638  2.2870 -0.4537  2.9763
  221ARG     CB 3192   4.033   1.080   4.713  0.1253 -0.4385 -0.0784
  221ARG    HB1 3193   3.960   1.087   4.629 -3.1356 -0.9906  2.5138
  221ARG    HB2 3194   4.014   1.162   4.785  0.5536 -0.2734 -0.1481
  221ARG     CG 3195   4.002   0.950   4.787 -0.0190 -0.5132 -0.2678
  221ARG    HG1 3196   3.892   0.948   4.799 -0.3650  3.3018 -1.5029
  221ARG    HG2 3197   4.036   0.961   4.893 -1.3890 -1.6013  0.3192
  221ARG     CD 3198   4.049   0.810   4.747  0.4515 -0.5651  0.4335
  221ARG    HD1 3199   3.996   0.737   4.811 -1.2404 -1.0625 -1.4087
  221ARG    HD2 3200   4.159   0.807   4.762  0.2076 -1.8600  2.3092
  221ARG     NE 3201   4.004   0.779   4.608  0.2463 -0.0681  0.3895
  221ARG     HE 3202   3.952   0.850   4.559 -0.0740  0.8847  2.0258
  221ARG     CZ 3203   4.020   0.656   4.551  0.5018  0.1248  0.0378
  221ARG    NH1 3204   4.102   0.560   4.603  0.0566 -0.0418  0.4401
  221ARG   HH11 3205   4.177   0.587   4.664  1.0032 -1.2156 -0.1755
  221ARG   HH12 3206   4.112   0.468   4.565 -0.7151 -1.0135  2.4487
  221ARG    NH2 3207   3.958   0.634   4.432 -0.0255 -0.3156  0.3891
  221ARG   HH21 3208   3.891   0.702   4.402 -0.1582 -0.3566  0.5933
  221ARG   HH22 3209   3.951   0.537   4.408  0.5301 -0.2703  0.0307
  221ARG      C 3210   4.187   1.191   4.544  0.4185 -0.0316 -0.2233
  221ARG      O 3211   4.203   1.148   4.429  0.4201 -0.0016 -0.2343
  222VAL      N 3212   4.196   1.323   4.568 -0.6883  0.0058  0.0609
  222VAL     HN 3213   4.176   1.361   4.658  2.8754  2.3225  0.0935
  222VAL     CA 3214   4.242   1.420   4.474  0.1939 -0.4553  0.0059
  222VAL     HA 3215   4.185   1.405   4.384  1.2040 -0.3805 -0.6651
  222VAL     CB 3216   4.237   1.560   4.528 -0.1227 -0.4523 -0.0333
  222VAL     HB 3217   4.298   1.571   4.619  0.6379  0.8389 -0.6752
  222VAL    CG1 3218   4.286   1.657   4.419 -0.6106  0.0800  0.2147
  222VAL   HG11 3219   4.219   1.660   4.330  0.7647 -0.4796 -0.8708
  222VAL   HG12 3220   4.389   1.642   4.381 -0.9434 -1.8198 -0.0424
  222VAL   HG13 3221   4.283   1.760   4.458  0.5285 -0.0604  0.6877
  222VAL    CG2 3222   4.091   1.588   4.567  0.0193 -0.1559  0.2805
  222VAL   HG21 3223   4.071   1.697   4.563  0.5031 -0.1117 -2.0391
  222VAL   HG22 3224   4.060   1.562   4.671  1.6184  2.4340  1.5231
  222VAL   HG23 3225   4.018   1.563   4.488 -1.6546  0.8798  1.4293
  222VAL      C 3226   4.381   1.395   4.427  0.4787  0.5915  0.2735
  222VAL      O 3227   4.407   1.406   4.307  0.1653  0.1111  0.1617
  223PHE      N 3228   4.475   1.364   4.518  0.4297 -0.3589  0.0049
  223PHE     HN 3229   4.438   1.374   4.610 -0.4342 -1.1554 -0.2468
  223PHE     CA 3230   4.614   1.363   4.483  0.2536  0.3710 -0.7478
  223PHE     HA 3231   4.626   1.453   4.425  0.0494  0.5679 -0.4844
  223PHE     CB 3232   4.706   1.370   4.606 -0.1442 -0.3061 -0.4029
  223PHE    HB1 3233   4.698   1.274   4.660 -1.9643  1.2324  2.2826
  223PHE    HB2 3234   4.678   1.445   4.683  0.9537  0.3625 -0.6322
  223PHE     CG 3235   4.846   1.406   4.569 -0.2499 -0.0761 -0.5854
  223PHE    CD1 3236   4.860   1.536   4.528 -0.1233  0.0637 -0.1084
  223PHE    HD1 3237   4.772   1.593   4.503 -0.8734 -0.7558  0.6117
  223PHE    CE1 3238   4.982   1.601   4.520  0.0674 -0.4088 -1.2190
  223PHE    HE1 3239   4.983   1.704   4.489  0.9543 -0.5489 -1.6704
  223PHE     CZ 3240   5.098   1.535   4.553  0.2643  0.2354 -0.6216
  223PHE     HZ 3241   5.186   1.598   4.552  1.2564 -0.8479  2.8705
  223PHE    CD2 3242   4.961   1.344   4.614  0.0627  0.4619 -0.6312
  223PHE    HD2 3243   4.949   1.259   4.680 -1.6150  0.5277 -0.8027
  223PHE    CE2 3244   5.080   1.411   4.610  0.1715  0.2719 -0.5704
  223PHE    HE2 3245   5.172   1.364   4.641  0.3386  0.3150 -0.9924
  223PHE      C 3246   4.649   1.250   4.393  0.1249 -0.1922 -0.1015
  223PHE      O 3247   4.734   1.275   4.307  0.2991 -0.2285  0.0612
  224GLN      N 3248   4.585   1.132   4.401 -0.3108  0.0850  0.5386
  224GLN     HN 3249   4.514   1.113   4.468 -1.6237  1.8414 -0.2936
  224GLN     CA 3250   4.603   1.025   4.308  0.2263  0.4743  0.1925
  224GLN     HA 3251   4.707   0.998   4.305  0.2901  0.2709  2.5429
  224GLN     CB 3252   4.532   0.891   4.333 -0.2642  0.8344  0.7317
  224GLN    HB1 3253   4.568   0.822   4.254 -0.2779  0.6222  0.9107
  224GLN    HB2 3254   4.423   0.911   4.321 -0.2240  1.2450  1.0162
  224GLN     CG 3255   4.563   0.844   4.475  0.3488  0.1843  0.3831
  224GLN    HG1 3256   4.551   0.734   4.486 -1.4816  0.2647 -0.4293
  224GLN    HG2 3257   4.491   0.896   4.541  1.1602  0.9072  0.7184
  224GLN     CD 3258   4.707   0.856   4.522  0.3281  0.3241  0.4116
  224GLN    OE1 3259   4.805   0.806   4.467  0.1850  0.0891  0.3713
  224GLN    NE2 3260   4.725   0.926   4.638  0.6973  0.3474  0.3408
  224GLN   HE21 3261   4.815   0.943   4.678  0.9031 -0.5081  0.2721
  224GLN   HE22 3262   4.641   0.933   4.691  0.9274 -2.2356  1.1679
  224GLN      C 3263   4.580   1.066   4.166 -0.0777 -0.0295  0.0962
  224GLN      O 3264   4.670   1.043   4.085  0.2124  0.6593  0.2170
  225GLU      N 3265   4.471   1.141   4.141  0.1055  0.1991 -0.0210
  225GLU     HN 3266   4.399   1.152   4.209  1.6477  1.0999  1.5520
  225GLU     CA 3267   4.447   1.202   4.014  0.1585  0.2671  0.0015
  225GLU     HA 3268   4.454   1.128   3.936 -1.7400  1.4265 -1.3388
  225GLU     CB 3269   4.302   1.253   4.014  0.0923  0.0858  0.3923
  225GLU    HB1 3270   4.300   1.313   3.920  3.3390  2.0256  1.3872
  225GLU    HB2 3271   4.271   1.319   4.097 -1.4545 -0.6414  0.4204
  225GLU     CG 3272   4.197   1.142   4.015 -0.2765  0.4219 -0.2360
  225GLU    HG1 3273   4.099   1.185   4.044 -0.0594  2.1429 -1.8661
  225GLU    HG2 3274   4.223   1.068   4.094  0.4703  0.6007 -0.3045
  225GLU     CD 3275   4.174   1.069   3.883 -0.1108  0.0164 -0.0432
  225GLU    OE1 3276   4.144   1.142   3.785  0.0141  0.5394  0.3060
  225GLU    OE2 3277   4.181   0.944   3.869 -0.2536  0.0368 -0.3000
  225GLU      C 3278   4.540   1.312   3.976  0.9900 -0.4163  0.0385
  225GLU      O 3279   4.576   1.330   3.860 -0.2526 -0.0552 -0.3012
  226ALA      N 3280   4.575   1.394   4.077  0.3442 -0.4793  0.3134
  226ALA     HN 3281   4.551   1.376   4.172 -1.1942  2.9372  0.7389
  226ALA     CA 3282   4.648   1.515   4.056 -0.2642 -0.1512  0.0487
  226ALA     HA 3283   4.608   1.568   3.971 -0.2844  0.2395  0.2998
  226ALA     CB 3284   4.663   1.607   4.178 -0.0006 -0.5539  0.3211
  226ALA    HB1 3285   4.561   1.633   4.212 -0.8536 -2.8329 -0.2521
  226ALA    HB2 3286   4.712   1.704   4.157 -0.4687 -0.1542  1.0546
  226ALA    HB3 3287   4.715   1.562   4.266  0.5669  0.0051  0.2824
  226ALA      C 3288   4.789   1.483   4.018 -0.0870  0.5787  0.0912
  226ALA      O 3289   4.852   1.556   3.942  0.3544 -0.2160 -0.3085
  227LYS      N 3290   4.837   1.363   4.055  0.1130  0.4340 -0.6348
  227LYS     HN 3291   4.783   1.304   4.115  3.2849  1.4493  3.6943
  227LYS     CA 3292   4.956   1.309   3.998  0.2097  0.2192 -0.2314
  227LYS     HA 3293   5.037   1.380   3.994 -0.7341  1.2809 -1.6736
  227LYS     CB 3294   5.007   1.191   4.083 -0.1786  0.0751 -0.1988
  227LYS    HB1 3295   5.075   1.122   4.031 -1.2659 -2.6754  1.7992
  227LYS    HB2 3296   4.917   1.127   4.097  1.6279 -3.4537 -3.0488
  227LYS     CG 3297   5.064   1.239   4.217 -0.1136 -0.3182 -0.0848
  227LYS    HG1 3298   4.987   1.301   4.268 -0.0474  0.0989 -0.4863
  227LYS    HG2 3299   5.152   1.299   4.187  2.5011 -3.8466 -0.0266
  227LYS     CD 3300   5.110   1.135   4.319  0.0502 -0.1279  0.0362
  227LYS    HD1 3301   5.133   1.194   4.411  1.4818 -0.3143 -0.1870
  227LYS    HD2 3302   5.200   1.077   4.291 -0.6219 -1.0450 -0.2858
  227LYS     CE 3303   5.002   1.036   4.363  0.4601 -0.7213 -0.2888
  227LYS    HE1 3304   4.957   0.993   4.270 -1.3256  2.2116 -0.9179
  227LYS    HE2 3305   4.928   1.079   4.433  1.1581 -0.1584  0.1059
  227LYS     NZ 3306   5.083   0.930   4.427  1.0807 -0.4976 -0.7034
  227LYS    HZ1 3307   5.016   0.875   4.483 -0.3566  1.4481 -0.3962
  227LYS    HZ2 3308   5.154   0.964   4.495  1.3283 -1.4614 -0.4717
  227LYS    HZ3 3309   5.123   0.872   4.350 -0.4522 -2.6377  0.0512
  227LYS      C 3310   4.953   1.271   3.854  0.2158 -0.1534 -0.1347
  227LYS      O 3311   5.044   1.303   3.777 -0.5786  0.7252 -0.7416
  228ARG      N 3312   4.848   1.199   3.811  0.3463 -0.4009 -0.0401
  228ARG     HN 3313   4.785   1.157   3.875 -0.2828 -0.7091 -0.8426
  228ARG     CA 3314   4.829   1.164   3.673 -0.0674  0.0447 -0.0959
  228ARG     HA 3315   4.919   1.110   3.649  0.2137  0.2364  0.5163
  228ARG     CB 3316   4.698   1.085   3.661  0.0101 -0.1182  0.1291
  228ARG    HB1 3317   4.611   1.117   3.722  0.1703 -0.2425  0.4270
  228ARG    HB2 3318   4.708   0.987   3.713 -2.8988 -1.7664 -2.0871
  228ARG     CG 3319   4.654   1.045   3.520  0.3565  0.2201 -0.0766
  228ARG    HG1 3320   4.621   1.141   3.474  0.5952 -0.4576 -1.7160
  228ARG    HG2 3321   4.565   0.983   3.543  0.9383  0.5902  3.9051
  228ARG     CD 3322   4.753   0.974   3.428  0.1423 -0.3716  0.1435
  228ARG    HD1 3323   4.784   0.877   3.472  0.4373  0.8067  2.7348
  228ARG    HD2 3324   4.845   1.027   3.395 -0.1510 -0.7378 -1.3254
  228ARG     NE 3325   4.681   0.964   3.298  0.2709  0.2267  0.0208
  228ARG     HE 3326   4.588   0.996   3.279  1.6254  2.7019 -3.4073
  228ARG     CZ 3327   4.754   0.911   3.196  0.0370 -0.0724  0.0071
  228ARG    NH1 3328   4.876   0.851   3.200 -0.0162 -0.2149 -0.4138
  228ARG   HH11 3329   4.897   0.794   3.120  0.2279  0.8727 -1.1408
  228ARG   HH12 3330   4.937   0.857   3.280 -0.5329 -1.9201  0.1663
  228ARG    NH2 3331   4.697   0.914   3.072  0.1551 -0.0607 -0.0473
  228ARG   HH21 3332   4.614   0.971   3.074  0.5297  0.4778  1.2200
  228ARG   HH22 3333   4.738   0.870   2.992  0.6119  0.3311 -0.0314
  228ARG      C 3334   4.817   1.287   3.590  0.1529  0.0855 -0.0672
  228ARG      O 3335   4.868   1.298   3.478  0.1893 -0.0625 -0.0645
  229GLN      N 3336   4.739   1.386   3.639 -0.1232 -0.1837  0.0355
  229GLN     HN 3337   4.697   1.368   3.727 -1.9005 -2.4155 -1.1262
  229GLN     CA 3338   4.720   1.515   3.581 -0.1672 -0.1608  0.1015
  229GLN     HA 3339   4.683   1.502   3.481 -0.6742  0.9164  0.1344
  229GLN     CB 3340   4.616   1.596   3.661 -0.2825 -0.3095  0.1019
  229GLN    HB1 3341   4.624   1.703   3.634 -0.9182 -0.9348 -2.8889
  229GLN    HB2 3342   4.645   1.589   3.768  1.3935 -1.6296 -0.3751
  229GLN     CG 3343   4.469   1.553   3.662 -0.2049 -0.5974 -0.4572
  229GLN    HG1 3344   4.407   1.645   3.652 -2.2351 -1.6568  1.5624
  229GLN    HG2 3345   4.444   1.499   3.755  0.4790 -1.9531 -1.0275
  229GLN     CD 3346   4.432   1.459   3.548 -0.1817 -0.4805 -0.5627
  229GLN    OE1 3347   4.440   1.492   3.430  0.4598  0.1406 -0.3511
  229GLN    NE2 3348   4.393   1.335   3.590  0.1686 -0.3383  0.1993
  229GLN   HE21 3349   4.333   1.283   3.530 -0.6404  1.0020 -0.2099
  229GLN   HE22 3350   4.420   1.295   3.678 -1.2132 -2.1040 -0.1434
  229GLN      C 3351   4.846   1.594   3.567  0.0750 -0.5683 -0.0295
  229GLN      O 3352   4.873   1.653   3.462 -0.5449  0.0181  0.1334
  230LEU      N 3353   4.929   1.606   3.672 -0.4433  0.3400  0.2867
  230LEU     HN 3354   4.894   1.574   3.760 -1.4559  0.3311 -0.1026
  230LEU     CA 3355   5.058   1.667   3.673 -0.0855 -0.3985 -0.0833
  230LEU     HA 3356   5.042   1.771   3.648 -1.8778 -1.0478 -1.9311
  230LEU     CB 3357   5.109   1.662   3.818  0.3933  0.1102 -0.2304
  230LEU    HB1 3358   5.107   1.556   3.852 -0.4532 -0.1705 -1.1032
  230LEU    HB2 3359   5.032   1.706   3.884 -1.4512 -0.7606 -1.7056
  230LEU     CG 3360   5.240   1.734   3.853  0.3770  0.1477 -0.2478
  230LEU     HG 3361   5.321   1.681   3.798  0.4789  1.4267 -1.4036
  230LEU    CD1 3362   5.238   1.886   3.827  0.4417  0.1381 -0.3088
  230LEU   HD11 3363   5.333   1.932   3.862 -0.8303  2.2164  0.5679
  230LEU   HD12 3364   5.151   1.930   3.880 -0.3426 -0.3059 -1.1953
  230LEU   HD13 3365   5.227   1.905   3.718 -1.8889 -0.2508 -0.1987
  230LEU    CD2 3366   5.282   1.706   3.998 -0.5433 -0.3116 -0.0643
  230LEU   HD21 3367   5.371   1.765   4.030 -1.8333  2.5590 -1.4702
  230LEU   HD22 3368   5.314   1.600   4.006 -0.5526 -0.2689  0.6107
  230LEU   HD23 3369   5.194   1.724   4.064 -0.0684 -0.3800  0.6022
  230LEU      C 3370   5.159   1.617   3.575  0.2826  0.1556  0.0068
  230LEU      O 3371   5.227   1.691   3.505 -0.2104  0.4810 -0.1352
  231GLN      N 3372   5.164   1.483   3.564  0.4958  0.1752 -0.1492
  231GLN     HN 3373   5.118   1.421   3.628 -1.0111  0.1266 -1.2225
  231GLN     CA 3374   5.234   1.417   3.459 -0.2354 -0.1316 -0.4501
  231GLN     HA 3375   5.338   1.437   3.481  0.0253 -0.1285 -1.6320
  231GLN     CB 3376   5.217   1.264   3.465 -0.7654 -0.0768 -0.5091
  231GLN    HB1 3377   5.111   1.243   3.492 -0.6948  1.2155  0.9389
  231GLN    HB2 3378   5.269   1.237   3.559  1.6195  3.0854 -0.7601
  231GLN     CG 3379   5.285   1.182   3.356  0.3357 -0.6047  0.5434
  231GLN    HG1 3380   5.230   1.181   3.259 -0.6926  1.3969  1.0513
  231GLN    HG2 3381   5.276   1.078   3.394 -0.8083  0.1193  2.3689
  231GLN     CD 3382   5.434   1.211   3.350  0.1569  0.2534  0.0773
  231GLN    OE1 3383   5.511   1.200   3.445  0.1967  0.1187  0.0292
  231GLN    NE2 3384   5.484   1.223   3.224  0.0103  0.1579  0.0098
  231GLN   HE21 3385   5.425   1.206   3.145  3.7691  1.2266 -3.3905
  231GLN   HE22 3386   5.582   1.240   3.217 -0.3404  1.7638 -2.3025
  231GLN      C 3387   5.211   1.473   3.323 -0.3263  0.8175 -0.0528
  231GLN      O 3388   5.305   1.498   3.247 -0.7169 -0.0621 -0.8519
  232LYS      N 3389   5.087   1.512   3.289 -0.4883  0.4562  0.1200
  232LYS     HN 3390   5.007   1.502   3.347 -0.6912 -1.8299 -0.4441
  232LYS     CA 3391   5.066   1.553   3.153 -0.0646  0.3094  0.0091
  232LYS     HA 3392   5.116   1.492   3.080 -1.5440 -0.9522  0.0068
  232LYS     CB 3393   4.920   1.534   3.110  0.0718  0.0581 -0.3414
  232LYS    HB1 3394   4.905   1.556   3.002  1.7303 -1.4575 -0.9351
  232LYS    HB2 3395   4.852   1.598   3.170  3.5417  1.2146  2.7429
  232LYS     CG 3396   4.875   1.388   3.122 -0.0512  0.1111 -0.1668
  232LYS    HG1 3397   4.910   1.365   3.225  0.6625  0.8829 -0.2306
  232LYS    HG2 3398   4.927   1.325   3.047 -1.0275 -0.3555 -0.4761
  232LYS     CD 3399   4.728   1.359   3.089 -0.2296  0.4491  0.3210
  232LYS    HD1 3400   4.705   1.251   3.078  2.9150 -0.5053  1.8439
  232LYS    HD2 3401   4.695   1.425   3.006 -0.3063  3.0373  2.2978
  232LYS     CE 3402   4.634   1.406   3.200 -0.1277  0.1156  0.5506
  232LYS    HE1 3403   4.661   1.512   3.221  1.3931 -0.3566  1.0520
  232LYS    HE2 3404   4.650   1.350   3.295 -1.8339 -2.2247 -0.4493
  232LYS     NZ 3405   4.489   1.403   3.167  0.1481 -0.4579 -0.6698
  232LYS    HZ1 3406   4.459   1.461   3.086 -1.4167 -2.7264 -1.7969
  232LYS    HZ2 3407   4.439   1.438   3.251  1.3708 -1.5777  0.5779
  232LYS    HZ3 3408   4.463   1.304   3.153  0.8732 -0.5050 -1.8460
  232LYS      C 3409   5.121   1.691   3.135  0.0128  0.2405 -0.2813
  232LYS      O 3410   5.140   1.730   3.020  0.0351  0.1231 -0.3183
  233ILE      N 3411   5.130   1.782   3.233  0.5484  0.0098 -0.1117
  233ILE     HN 3412   5.088   1.745   3.315 -2.1125  0.6419 -1.0941
  233ILE     CA 3413   5.190   1.912   3.228  0.0411  0.2346 -0.3783
  233ILE     HA 3414   5.147   1.965   3.144  0.0360  0.4388 -0.2465
  233ILE     CB 3415   5.154   1.994   3.348 -0.3200 -0.7890  0.2291
  233ILE     HB 3416   5.183   1.939   3.440 -0.1827 -0.6327  0.2795
  233ILE    CG2 3417   5.233   2.126   3.357 -0.3942 -0.6942 -0.4584
  233ILE   HG21 3418   5.199   2.202   3.430  1.0238 -0.2555 -0.2140
  233ILE   HG22 3419   5.228   2.180   3.260 -1.4049 -1.3220 -0.7655
  233ILE   HG23 3420   5.331   2.097   3.401 -0.8527 -0.5561  0.6839
  233ILE    CG1 3421   5.006   2.033   3.358 -0.2156 -0.3622  0.1395
  233ILE   HG11 3422   4.960   1.932   3.350  1.0828 -0.9341 -0.2654
  233ILE   HG12 3423   4.966   2.102   3.280  0.5016  0.0607  0.1375
  233ILE     CD 3424   4.974   2.083   3.499  0.2969 -0.0533  0.1511
  233ILE    HD1 3425   5.002   1.993   3.559  0.1024 -0.4759 -0.3829
  233ILE    HD2 3426   4.865   2.104   3.503  0.1804 -0.1494 -1.8543
  233ILE    HD3 3427   5.028   2.173   3.533  0.3523 -0.1159  0.2311
  233ILE      C 3428   5.337   1.897   3.217  0.1414  0.4812  0.5678
  233ILE      O 3429   5.395   1.955   3.125 -0.2599 -0.3955 -0.2571
  234ASP      N 3430   5.402   1.811   3.298 -0.0680 -0.3924 -0.1754
  234ASP     HN 3431   5.339   1.775   3.367 -1.0594 -0.2484 -0.9893
  234ASP     CA 3432   5.542   1.783   3.307 -0.0060 -0.0914 -0.2023
  234ASP     HA 3433   5.588   1.879   3.321  0.1776  0.3533 -3.2337
  234ASP     CB 3434   5.568   1.700   3.435  0.1863  0.2437 -0.0222
  234ASP    HB1 3435   5.531   1.596   3.429 -0.2267  0.3426  0.7342
  234ASP    HB2 3436   5.504   1.742   3.516  0.8764  1.4816 -0.1011
  234ASP     CG 3437   5.708   1.710   3.493  0.3140 -0.2718 -0.2428
  234ASP    OD1 3438   5.780   1.807   3.459 -0.0174 -0.0766 -0.3968
  234ASP    OD2 3439   5.746   1.628   3.581  0.9606  0.6812  0.3795
  234ASP      C 3440   5.611   1.728   3.188 -0.1059  0.0958 -0.3469
  234ASP      O 3441   5.710   1.780   3.138 -0.1783  0.4327 -0.1388
  235LYS      N 3442   5.547   1.632   3.118  0.0623  0.2586 -0.7257
  235LYS     HN 3443   5.469   1.589   3.163 -0.5541  2.6346  0.6442
  235LYS     CA 3444   5.584   1.578   2.990 -0.2050 -0.5125 -0.4809
  235LYS     HA 3445   5.633   1.652   2.929  0.2259 -1.6800 -1.5916
  235LYS     CB 3446   5.679   1.459   3.013 -0.1397 -0.3327  0.2263
  235LYS    HB1 3447   5.632   1.375   3.068  0.3659 -0.2597  0.7741
  235LYS    HB2 3448   5.757   1.500   3.079 -0.7465  0.2700  0.5842
  235LYS     CG 3449   5.757   1.419   2.887  0.0769  0.8083 -0.0151
  235LYS    HG1 3450   5.854   1.377   2.922  0.2637  2.8356  2.1996
  235LYS    HG2 3451   5.784   1.509   2.829 -1.1045  0.1405 -1.6823
  235LYS     CD 3452   5.673   1.323   2.803  0.4795  0.6666 -0.2599
  235LYS    HD1 3453   5.582   1.371   2.760 -0.3699  0.5820  1.3484
  235LYS    HD2 3454   5.623   1.247   2.866 -0.4898 -1.2156 -3.0974
  235LYS     CE 3455   5.746   1.236   2.701  0.1468 -0.3608  0.3718
  235LYS    HE1 3456   5.685   1.149   2.667 -0.5898  0.6129 -0.8707
  235LYS    HE2 3457   5.834   1.191   2.753  0.6225  1.6231  1.3676
  235LYS     NZ 3458   5.790   1.322   2.589 -0.1568 -0.6849 -0.0002
  235LYS    HZ1 3459   5.874   1.377   2.615 -1.1646  0.1203  1.7193
  235LYS    HZ2 3460   5.712   1.384   2.559  0.2443 -1.4370 -2.9120
  235LYS    HZ3 3461   5.814   1.265   2.505 -2.0812 -0.1550 -0.9823
  235LYS      C 3462   5.456   1.535   2.927 -0.2439 -0.6054 -0.3411
  235LYS      O 3463   5.383   1.444   2.967 -0.6673 -0.4370 -0.7191
  236SER      N 3464   5.423   1.617   2.826  0.0574  0.4705  0.4144
  236SER     HN 3465   5.493   1.687   2.815 -0.5304  0.6940 -3.4165
  236SER     CA 3466   5.294   1.624   2.764  0.2799  0.1649 -0.0891
  236SER     HA 3467   5.230   1.573   2.834 -0.3249  0.6208 -0.3047
  236SER     CB 3468   5.267   1.768   2.714  0.1144  0.2091  0.1267
  236SER    HB1 3469   5.171   1.781   2.660  0.0900 -0.1581  0.0767
  236SER    HB2 3470   5.345   1.798   2.641  0.1227 -1.3539 -0.5578
  236SER     OG 3471   5.277   1.866   2.816 -0.6916 -0.0551  0.4642
  236SER    HG1 3472   5.232   1.829   2.893  0.6443 -0.6718  0.9845
  236SER      C 3473   5.287   1.542   2.640  0.3307 -0.2548  0.1856
  236SER      O 3474   5.339   1.573   2.533  0.0125  0.1421  0.1430
  237GLU      N 3475   5.214   1.429   2.644  0.0103 -0.0496  0.2124
  237GLU     HN 3476   5.169   1.396   2.727 -1.3955  2.7664  0.6814
  237GLU     CA 3477   5.208   1.340   2.533 -0.0148  0.1270  0.0727
  237GLU     HA 3478   5.307   1.337   2.490  0.2086 -2.8951  0.5323
  237GLU     CB 3479   5.185   1.191   2.567 -0.1248  0.1104 -0.0678
  237GLU    HB1 3480   5.140   1.134   2.483  0.8189  1.2407 -1.3991
  237GLU    HB2 3481   5.110   1.180   2.648  1.2899 -2.8927  0.9968
  237GLU     CG 3482   5.319   1.137   2.619 -0.3831 -0.1037  0.3766
  237GLU    HG1 3483   5.350   1.207   2.700  0.9566  0.7248 -0.8027
  237GLU    HG2 3484   5.399   1.141   2.542  2.0553  0.0518  2.7862
  237GLU     CD 3485   5.299   1.000   2.682 -0.0535  0.0174  0.7475
  237GLU    OE1 3486   5.359   0.904   2.627 -0.1600  0.2399  0.2411
  237GLU    OE2 3487   5.233   0.990   2.789 -0.4169 -0.0391  0.5212
  237GLU      C 3488   5.112   1.383   2.426 -0.0970 -0.7961 -0.2352
  237GLU      O 3489   5.012   1.451   2.446  0.4046 -0.0003 -0.4217
  238GLY      N 3490   5.150   1.347   2.302 -0.2255  0.2336 -0.5843
  238GLY     HN 3491   5.231   1.290   2.283 -0.0636  0.4543 -0.5567
  238GLY     CA 3492   5.063   1.372   2.192 -0.8051  0.0478 -0.1703
  238GLY    HA1 3493   4.962   1.338   2.211 -0.3310 -0.7506  1.0594
  238GLY    HA2 3494   5.110   1.331   2.104 -1.5506  0.1496 -0.6222
  238GLY      C 3495   5.055   1.515   2.152 -0.4590  0.2226  0.3755
  238GLY      O 3496   5.133   1.606   2.181 -0.2084 -0.1115  0.7608
  239ARG      N 3497   4.951   1.547   2.073 -0.5192  0.0728  0.3939
  239ARG     HN 3498   4.883   1.479   2.046 -1.6851  0.0722  3.0392
  239ARG     CA 3499   4.937   1.679   2.019  0.3201 -0.1797 -0.4805
  239ARG     HA 3500   5.031   1.731   2.026  0.2486 -0.1260  0.1982
  239ARG     CB 3501   4.885   1.675   1.875 -0.2038 -0.7650 -0.2806
  239ARG    HB1 3502   4.852   1.769   1.826  0.5018 -1.2141 -1.6707
  239ARG    HB2 3503   4.803   1.600   1.869 -0.8013 -0.2732  1.3714
  239ARG     CG 3504   4.990   1.611   1.783  0.1219  0.0166 -0.4570
  239ARG    HG1 3505   5.020   1.515   1.831 -0.4153  1.4749  3.1298
  239ARG    HG2 3506   5.083   1.673   1.786 -0.4850  1.0420 -1.8325
  239ARG     CD 3507   4.946   1.594   1.638 -0.2524  0.3999 -0.3904
  239ARG    HD1 3508   4.934   1.687   1.579  1.4143  0.8911  0.0039
  239ARG    HD2 3509   4.845   1.546   1.646 -0.8948  1.5474 -1.3618
  239ARG     NE 3510   5.029   1.504   1.553 -0.1356  0.5744 -0.4620
  239ARG     HE 3511   5.119   1.474   1.584 -0.8013  1.2675  2.4946
  239ARG     CZ 3512   4.990   1.454   1.432 -0.0082  0.0778 -0.3010
  239ARG    NH1 3513   4.886   1.494   1.353 -0.6918 -0.0692  0.5066
  239ARG   HH11 3514   4.856   1.590   1.357  0.5812  0.3223  3.1926
  239ARG   HH12 3515   4.869   1.445   1.268 -1.0556 -0.0689  0.5755
  239ARG    NH2 3516   5.070   1.353   1.387 -0.3228 -0.0597 -0.5611
  239ARG   HH21 3517   5.128   1.301   1.449  0.8555  1.8654  0.0572
  239ARG   HH22 3518   5.035   1.312   1.303 -1.9279  1.5843 -0.7568
  239ARG      C 3519   4.851   1.763   2.107  0.4514 -0.3736 -0.1657
  239ARG      O 3520   4.892   1.838   2.195 -0.4212 -0.7018  0.5502
  240PHE      N 3521   4.719   1.738   2.093  0.3316  0.4647 -0.6106
  240PHE     HN 3522   4.676   1.662   2.044  0.1255 -1.3795  2.1630
  240PHE     CA 3523   4.613   1.797   2.168  0.6821 -0.1686  0.4111
  240PHE     HA 3524   4.527   1.789   2.104  1.4395  1.3971 -0.8922
  240PHE     CB 3525   4.583   1.730   2.303 -0.1353  0.0027  0.3163
  240PHE    HB1 3526   4.498   1.777   2.357  1.4656  0.9318  2.1751
  240PHE    HB2 3527   4.666   1.738   2.376  1.5586 -2.6195 -1.1779
  240PHE     CG 3528   4.545   1.588   2.278  0.0433  0.0525 -0.2499
  240PHE    CD1 3529   4.637   1.487   2.265  0.1168  0.0335  0.4091
  240PHE    HD1 3530   4.742   1.507   2.272 -0.0450  1.9968 -1.8107
  240PHE    CE1 3531   4.595   1.356   2.262  0.6352 -0.1219  0.0072
  240PHE    HE1 3532   4.664   1.273   2.252  1.5350  0.6742 -0.5566
  240PHE     CZ 3533   4.461   1.329   2.250  0.5718  0.2849 -0.2041
  240PHE     HZ 3534   4.424   1.228   2.241 -0.4795  0.6309  0.0655
  240PHE    CD2 3535   4.411   1.560   2.264  0.0144 -0.0557  0.2352
  240PHE    HD2 3536   4.345   1.644   2.262 -2.1055 -1.6480 -1.7540
  240PHE    CE2 3537   4.367   1.430   2.253  0.1845 -0.0693 -0.3325
  240PHE    HE2 3538   4.262   1.405   2.264  0.5983 -0.9217  2.8103
  240PHE      C 3539   4.608   1.945   2.189  0.4275 -0.1542  0.2492
  240PHE      O 3540   4.631   2.003   2.295 -0.5781  0.7860 -0.0266
  241HSD      N 3541   4.571   2.015   2.081  0.1292 -0.3008  0.2548
  241HSD     HN 3542   4.562   1.962   1.997 -2.2242  0.4290 -0.0248
  241HSD     CA 3543   4.558   2.158   2.086 -0.2191 -0.3045 -0.3692
  241HSD     HA 3544   4.526   2.185   2.185 -0.2637 -0.3848 -0.3609
  241HSD     CB 3545   4.696   2.221   2.059 -0.2148 -0.1664 -0.0274
  241HSD    HB1 3546   4.690   2.331   2.049  2.8026  0.1132  0.2891
  241HSD    HB2 3547   4.762   2.194   2.145  0.7844  0.6604 -0.5157
  241HSD    ND1 3548   4.752   2.184   1.811  0.0339 -0.2906 -0.2415
  241HSD    HD1 3549   4.712   2.274   1.794  0.0331  0.1073  1.6454
  241HSD     CG 3550   4.765   2.152   1.945  0.4456  0.5630 -0.0714
  241HSD    CE1 3551   4.850   2.118   1.744 -0.2397 -0.8202 -0.1276
  241HSD    HE1 3552   4.858   2.127   1.636 -1.5418  3.0103 -0.0573
  241HSD    NE2 3553   4.920   2.038   1.823  0.4962 -0.3213 -0.2649
  241HSD    CD2 3554   4.865   2.060   1.948  0.3354  0.4292 -0.4622
  241HSD    HD2 3555   4.908   2.024   2.040 -1.7805 -0.3324  0.2846
  241HSD      C 3556   4.450   2.213   2.000 -0.2915 -0.0070 -0.0863
  241HSD      O 3557   4.426   2.334   2.003  0.3781  0.1343 -0.2291
  242VAL      N 3558   4.369   2.130   1.932 -0.0539 -0.3212  0.0114
  242VAL     HN 3559   4.398   2.036   1.917  0.9066 -0.0468  0.0896
  242VAL     CA 3560   4.257   2.182   1.860  0.1328  0.2908  0.1506
  242VAL     HA 3561   4.275   2.287   1.846  1.5407  0.2613  1.5491
  242VAL     CB 3562   4.259   2.120   1.723 -0.1735  0.2016  0.1852
  242VAL     HB 3563   4.266   2.010   1.739 -0.0422  0.3844  1.5246
  242VAL    CG1 3564   4.132   2.154   1.643 -0.4466 -0.0529  0.5011
  242VAL   HG11 3565   4.041   2.118   1.694 -0.9877  2.1447  1.1836
  242VAL   HG12 3566   4.145   2.113   1.540  0.5883  1.2990  0.0529
  242VAL   HG13 3567   4.135   2.264   1.628 -1.6910  0.2475  2.2487
  242VAL    CG2 3568   4.385   2.174   1.653 -0.1110 -0.1726  0.0095
  242VAL   HG21 3569   4.379   2.284   1.647 -0.2730 -0.1442  0.5989
  242VAL   HG22 3570   4.382   2.139   1.548  1.8140 -2.3425  0.6004
  242VAL   HG23 3571   4.474   2.126   1.698  0.7629 -0.5851 -2.0405
  242VAL      C 3572   4.138   2.166   1.949 -0.1100  0.2282 -0.1832
  242VAL      O 3573   4.092   2.054   1.968  0.0839  0.1281 -0.3033
  257GLY      N 3574   4.093   2.274   2.016 -0.1646  0.2324 -0.2257
  257GLY     HN 3575   4.156   2.352   2.015 -1.4443  1.2890 -0.3558
  257GLY     CA 3576   3.977   2.279   2.099 -0.2811 -0.6195 -0.3245
  257GLY    HA1 3577   3.911   2.195   2.083  1.0667 -2.0767  1.4822
  257GLY    HA2 3578   3.926   2.372   2.074 -0.0365 -0.7245 -1.2616
  257GLY      C 3579   4.018   2.271   2.241 -0.2943  0.3874 -0.2544
  257GLY      O 3580   3.959   2.204   2.325 -0.1240 -0.3706 -0.7296
  258LEU      N 3581   4.128   2.339   2.280 -0.1045 -0.0200 -0.0687
  258LEU     HN 3582   4.169   2.404   2.216 -0.7797  2.0395  1.4744
  258LEU     CA 3583   4.201   2.308   2.399 -0.0564  0.3476 -0.0008
  258LEU     HA 3584   4.195   2.202   2.420  1.2074  0.2340 -0.1023
  258LEU     CB 3585   4.347   2.358   2.391  0.0336  0.1247  0.2138
  258LEU    HB1 3586   4.360   2.448   2.327 -1.3124 -0.4061 -0.8651
  258LEU    HB2 3587   4.403   2.289   2.323  2.2130  0.8747  1.1711
  258LEU     CG 3588   4.430   2.367   2.519 -0.2295 -0.3035  0.4166
  258LEU     HG 3589   4.381   2.422   2.602  0.9125 -0.9507  1.5629
  258LEU    CD1 3590   4.452   2.227   2.580 -0.7407 -0.4037  0.3708
  258LEU   HD11 3591   4.486   2.155   2.502 -0.8561  0.1710 -0.2284
  258LEU   HD12 3592   4.358   2.189   2.624 -1.7431  1.9627  0.4180
  258LEU   HD13 3593   4.528   2.226   2.660  0.4949  0.9533 -0.7278
  258LEU    CD2 3594   4.563   2.436   2.483 -0.2291 -0.7032 -0.3851
  258LEU   HD21 3595   4.617   2.387   2.400  1.0658 -1.6548  0.9780
  258LEU   HD22 3596   4.625   2.439   2.575 -1.3598 -0.8983  0.4173
  258LEU   HD23 3597   4.549   2.544   2.459 -1.1838 -0.5098  0.8801
  258LEU      C 3598   4.127   2.381   2.505 -0.1353  0.1402  0.0874
  258LEU      O 3599   4.112   2.503   2.501 -0.4807  0.0829 -0.4158
  259ARG      N 3600   4.077   2.307   2.605  0.4991  0.2430  0.4903
  259ARG     HN 3601   4.084   2.208   2.612 -0.2819  0.0916 -0.6112
  259ARG     CA 3602   3.995   2.355   2.713 -0.1213 -0.3457  0.2913
  259ARG     HA 3603   3.910   2.398   2.663 -1.2893 -0.7226  1.8731
  259ARG     CB 3604   3.933   2.234   2.785 -0.0705 -0.1559  0.6541
  259ARG    HB1 3605   4.018   2.173   2.823 -1.3914 -1.0926  2.2171
  259ARG    HB2 3606   3.883   2.171   2.709  0.2119  0.7215 -0.2900
  259ARG     CG 3607   3.849   2.265   2.909 -0.2416 -0.5606  0.6406
  259ARG    HG1 3608   3.906   2.325   2.983  0.1476 -0.5688  0.3539
  259ARG    HG2 3609   3.837   2.163   2.950  0.8538 -0.2611  1.7518
  259ARG     CD 3610   3.716   2.335   2.876 -0.3528 -0.8903  0.3753
  259ARG    HD1 3611   3.644   2.281   2.812  1.0524 -1.7543 -0.5235
  259ARG    HD2 3612   3.742   2.432   2.828  2.6987 -0.9583  1.6406
  259ARG     NE 3613   3.655   2.378   3.005 -0.2373  0.2950  0.0466
  259ARG     HE 3614   3.689   2.466   3.039  0.8417  0.9369 -2.5002
  259ARG     CZ 3615   3.533   2.338   3.051  0.0138 -0.1807  0.3011
  259ARG    NH1 3616   3.457   2.236   3.000 -0.6406  0.8133 -0.7490
  259ARG   HH11 3617   3.512   2.170   2.949 -1.1601  0.8119 -1.3248
  259ARG   HH12 3618   3.375   2.209   3.050 -0.6879 -0.0509 -1.2730
  259ARG    NH2 3619   3.479   2.423   3.143 -0.3621 -0.0704 -0.0191
  259ARG   HH21 3620   3.523   2.510   3.161 -0.0777 -0.4176  0.9951
  259ARG   HH22 3621   3.381   2.408   3.156 -0.3481 -0.2700 -0.1385
  259ARG      C 3622   4.056   2.463   2.795  0.2792  0.0562 -0.5207
  259ARG      O 3623   3.987   2.559   2.829  0.7270  0.3036 -0.2960
  260ARG      N 3624   4.185   2.458   2.834  0.2458  0.0917 -0.4043
  260ARG     HN 3625   4.233   2.372   2.820  0.0369  0.2234 -2.1020
  260ARG     CA 3626   4.260   2.568   2.887  0.4042 -0.1882 -0.0422
  260ARG     HA 3627   4.240   2.654   2.825  0.2398  0.1817  0.5197
  260ARG     CB 3628   4.224   2.611   3.030  0.1029 -0.6277  0.0174
  260ARG    HB1 3629   4.116   2.636   3.027 -0.0867 -1.2635 -3.5761
  260ARG    HB2 3630   4.272   2.707   3.060 -0.2588 -0.5177  0.2444
  260ARG     CG 3631   4.237   2.501   3.135 -0.2215 -0.6246  0.0618
  260ARG    HG1 3632   4.344   2.478   3.154 -0.5683 -2.1816  0.2634
  260ARG    HG2 3633   4.187   2.406   3.110  0.0509 -1.3719  2.1489
  260ARG     CD 3634   4.179   2.564   3.262  0.0124  0.0026 -0.1339
  260ARG    HD1 3635   4.069   2.578   3.249 -0.2316 -0.3306  1.3665
  260ARG    HD2 3636   4.224   2.664   3.279  0.6461  0.0045 -1.6475
  260ARG     NE 3637   4.207   2.474   3.378 -0.5325  0.1833  0.1431
  260ARG     HE 3638   4.213   2.375   3.369 -1.1890  0.2242 -0.8367
  260ARG     CZ 3639   4.229   2.514   3.507 -0.0828  0.2150  0.0598
  260ARG    NH1 3640   4.243   2.643   3.548 -0.2175  0.3129 -0.2009
  260ARG   HH11 3641   4.195   2.716   3.500  0.3064  1.2564  0.6773
  260ARG   HH12 3642   4.236   2.660   3.646  0.4960  2.3272 -0.4582
  260ARG    NH2 3643   4.248   2.426   3.610  0.4735 -0.2660 -0.4447
  260ARG   HH21 3644   4.240   2.328   3.596  0.2949 -0.8079  2.6698
  260ARG   HH22 3645   4.259   2.465   3.702 -0.4095  1.4187 -1.0149
  260ARG      C 3646   4.407   2.545   2.881  0.4494  0.0929 -0.0305
  260ARG      O 3647   4.456   2.433   2.865  0.1076  0.0033 -0.4586
  261SER      N 3648   4.484   2.655   2.890  0.2819  0.2946 -0.9122
  261SER     HN 3649   4.434   2.740   2.876 -2.5850 -0.9762  0.6486
  261SER     CA 3650   4.627   2.651   2.897  0.2389 -0.0003  0.0017
  261SER     HA 3651   4.645   2.586   2.812 -1.1830 -1.3890  0.7069
  261SER     CB 3652   4.687   2.790   2.868 -0.3003  0.1624 -0.3443
  261SER    HB1 3653   4.673   2.856   2.956  0.8905 -2.6868  2.1860
  261SER    HB2 3654   4.635   2.840   2.783  0.1541  1.4395  0.1147
  261SER     OG 3655   4.826   2.795   2.840 -0.1684  0.1470  0.2820
  261SER    HG1 3656   4.840   2.735   2.767 -2.2634  1.7885 -1.6501
  261SER      C 3657   4.688   2.582   3.014 -0.4384 -0.5453  0.0378
  261SER      O 3658   4.629   2.587   3.122  0.3426  0.0340  0.4459
  262SER      N 3659   4.794   2.501   2.995 -0.2611 -0.2615 -0.1777
  262SER     HN 3660   4.825   2.490   2.901 -2.3366  0.1778 -0.9769
  262SER     CA 3661   4.859   2.419   3.092  0.0330  0.0265 -0.1293
  262SER     HA 3662   4.794   2.340   3.126 -2.2378  1.4221 -0.9956
  262SER     CB 3663   4.978   2.349   3.026  0.1474  0.0920  0.0076
  262SER    HB1 3664   4.941   2.287   2.942  0.3457  0.0990 -0.0862
  262SER    HB2 3665   5.042   2.283   3.089  1.6336 -0.4746 -1.9903
  262SER     OG 3666   5.065   2.441   2.961 -0.4292  0.2602 -0.5260
  262SER    HG1 3667   5.132   2.383   2.923 -0.2329 -0.6683  1.1371
  262SER      C 3668   4.902   2.494   3.214 -0.1731  0.0086 -0.0451
  262SER      O 3669   4.887   2.448   3.327 -0.0332 -0.7786 -0.3361
  263LYS      N 3670   4.940   2.620   3.186  0.2968 -0.2474 -0.5704
  263LYS     HN 3671   4.947   2.653   3.092  0.2968 -0.5016 -0.6625
  263LYS     CA 3672   4.971   2.712   3.290 -0.5365 -0.6072  0.0062
  263LYS     HA 3673   5.060   2.674   3.338  1.0201  0.8067 -1.5976
  263LYS     CB 3674   5.017   2.843   3.223 -0.8180 -0.5351 -0.0484
  263LYS    HB1 3675   5.098   2.816   3.151 -2.5539  0.8242 -2.6616
  263LYS    HB2 3676   5.063   2.918   3.290  2.0646 -1.4217 -0.8690
  263LYS     CG 3677   4.911   2.921   3.146 -0.1092 -0.2483 -0.7430
  263LYS    HG1 3678   4.832   2.954   3.216  0.4579 -0.5246  0.0333
  263LYS    HG2 3679   4.859   2.859   3.070 -2.6689 -0.5708  1.1394
  263LYS     CD 3680   4.973   3.049   3.088  0.3397 -0.3762 -0.5479
  263LYS    HD1 3681   4.999   3.102   3.182 -0.0999 -0.4319 -0.3934
  263LYS    HD2 3682   4.895   3.103   3.031  0.2708 -1.2689 -1.3302
  263LYS     CE 3683   5.091   3.020   2.995  0.5627 -0.1587 -0.3372
  263LYS    HE1 3684   5.178   2.967   3.039  1.5307  1.0191 -0.7984
  263LYS    HE2 3685   5.123   3.121   2.961 -0.6694 -0.3893 -2.3931
  263LYS     NZ 3686   5.054   2.948   2.870 -0.0553 -0.1609 -0.1562
  263LYS    HZ1 3687   5.110   2.862   2.857 -0.6838 -0.5432 -0.3528
  263LYS    HZ2 3688   5.058   3.010   2.787 -0.9308 -1.5611 -1.2929
  263LYS    HZ3 3689   4.958   2.910   2.879 -0.4437  0.8489  0.2127
  263LYS      C 3690   4.869   2.734   3.397 -0.1612  0.2858  0.1953
  263LYS      O 3691   4.890   2.728   3.518 -0.2742  0.4565  0.2233
  264PHE      N 3692   4.744   2.757   3.354 -0.2070  0.6350  0.5117
  264PHE     HN 3693   4.719   2.750   3.258  0.4040 -0.5383  0.4198
  264PHE     CA 3694   4.635   2.759   3.447 -0.2488  0.2582  0.4754
  264PHE     HA 3695   4.660   2.827   3.527  0.2015 -0.4363  0.9348
  264PHE     CB 3696   4.510   2.797   3.364  0.1983  0.3980 -0.1455
  264PHE    HB1 3697   4.429   2.808   3.440 -2.9704 -1.4146 -2.9876
  264PHE    HB2 3698   4.471   2.717   3.297  0.6102  0.8181 -0.8946
  264PHE     CG 3699   4.524   2.927   3.294  1.2083  0.0572 -0.5949
  264PHE    CD1 3700   4.483   2.932   3.163 -0.3899 -0.0701 -0.1223
  264PHE    HD1 3701   4.442   2.845   3.114 -0.3519 -0.7312  1.0011
  264PHE    CE1 3702   4.507   3.048   3.093 -0.6059  0.1755  0.2099
  264PHE    HE1 3703   4.487   3.060   2.987 -0.3276 -1.0375  0.0086
  264PHE     CZ 3704   4.548   3.161   3.160  0.5421  0.0659 -0.2898
  264PHE     HZ 3705   4.564   3.255   3.108 -0.5177  0.7468  0.5714
  264PHE    CD2 3706   4.558   3.041   3.363 -0.7804  0.2411  0.1360
  264PHE    HD2 3707   4.584   3.042   3.468  0.3681  0.8925 -0.1432
  264PHE    CE2 3708   4.578   3.158   3.294 -0.1204 -0.0320 -0.1412
  264PHE    HE2 3709   4.608   3.251   3.340  0.1759  0.0793 -0.5515
  264PHE      C 3710   4.612   2.633   3.522  0.4268 -0.2292 -0.1302
  264PHE      O 3711   4.582   2.640   3.641 -0.6067 -0.2702 -0.3841
  265CYS      N 3712   4.628   2.511   3.466 -0.2106 -0.2719 -0.2239
  265CYS     HN 3713   4.643   2.495   3.369  0.7504 -0.6712 -0.0207
  265CYS     CA 3714   4.623   2.392   3.545  0.1575 -0.1025  0.0566
  265CYS     HA 3715   4.535   2.389   3.608  0.4189 -0.4841  0.4105
  265CYS     CB 3716   4.634   2.267   3.456  0.5935  0.4535 -0.6784
  265CYS    HB1 3717   4.618   2.171   3.509 -0.4354  0.0983 -1.6168
  265CYS    HB2 3718   4.736   2.274   3.411 -0.4416  0.9267 -3.0821
  265CYS     SG 3719   4.516   2.271   3.318  0.1246 -0.0792 -0.2945
  265CYS    HG1 3720   4.503   2.154   3.256 -0.9963  0.2887 -0.7639
  265CYS      C 3721   4.736   2.377   3.642  0.1181 -0.0933  0.1042
  265CYS      O 3722   4.731   2.341   3.759  0.6378 -0.4516  0.0191
  266LEU      N 3723   4.856   2.419   3.597  0.1839 -0.5424 -0.1445
  266LEU     HN 3724   4.855   2.441   3.500 -1.0861  3.4120  0.5739
  266LEU     CA 3725   4.979   2.424   3.670  0.0840  0.2641 -0.0236
  266LEU     HA 3726   4.992   2.320   3.695  1.3785  0.8762  2.0991
  266LEU     CB 3727   5.087   2.465   3.568  0.0687  0.2826 -0.0323
  266LEU    HB1 3728   5.067   2.558   3.512  0.0083 -0.8417 -1.9659
  266LEU    HB2 3729   5.074   2.389   3.488 -1.1903 -1.1446  1.4222
  266LEU     CG 3730   5.230   2.458   3.623  0.2072 -0.1584 -0.4399
  266LEU     HG 3731   5.236   2.544   3.693  1.0207  0.6554 -1.4684
  266LEU    CD1 3732   5.271   2.340   3.713  0.0663 -0.1506 -0.3657
  266LEU   HD11 3733   5.371   2.352   3.759  0.3254 -2.0425 -0.3581
  266LEU   HD12 3734   5.282   2.249   3.650  1.8747  0.1484 -0.5206
  266LEU   HD13 3735   5.204   2.315   3.798 -1.3375 -0.2528 -1.4681
  266LEU    CD2 3736   5.334   2.488   3.513  0.2680  0.2101 -0.2849
  266LEU   HD21 3737   5.358   2.391   3.463 -0.9520 -0.4209  0.2937
  266LEU   HD22 3738   5.425   2.535   3.556  0.8138 -0.5830 -0.5457
  266LEU   HD23 3739   5.293   2.562   3.441 -0.6328  0.3211  0.3179
  266LEU      C 3740   4.982   2.504   3.796  0.3278 -0.0130  0.1468
  266LEU      O 3741   5.030   2.455   3.898 -0.1409 -0.1158  0.3234
  267LYS      N 3742   4.919   2.622   3.793  0.9463  0.3067 -0.3909
  267LYS     HN 3743   4.871   2.649   3.710 -0.5504 -0.9677 -0.0048
  267LYS     CA 3744   4.901   2.710   3.904 -0.3111 -0.2657 -0.1246
  267LYS     HA 3745   4.996   2.746   3.941 -0.0162 -0.7294 -0.4356
  267LYS     CB 3746   4.844   2.848   3.867  0.5785  0.3562  0.7667
  267LYS    HB1 3747   4.813   2.905   3.958 -1.9686 -0.8951  0.7772
  267LYS    HB2 3748   4.754   2.838   3.803  0.4338  2.1172  0.6233
  267LYS     CG 3749   4.950   2.925   3.788  0.3522  0.0689  0.1796
  267LYS    HG1 3750   4.961   2.868   3.693  0.8622 -0.0221  0.2892
  267LYS    HG2 3751   5.046   2.917   3.844  1.4128 -0.1719 -1.5961
  267LYS     CD 3752   4.914   3.072   3.763 -0.1042 -0.1033 -0.2016
  267LYS    HD1 3753   4.979   3.112   3.682 -0.3328  0.5413 -0.0732
  267LYS    HD2 3754   4.948   3.117   3.859 -1.9527 -0.6871  0.7763
  267LYS     CE 3755   4.770   3.106   3.728 -0.1141  0.2036  0.1312
  267LYS    HE1 3756   4.711   3.079   3.818  0.0214 -2.3897 -0.4872
  267LYS    HE2 3757   4.726   3.043   3.647  1.4019  1.7316 -1.9788
  267LYS     NZ 3758   4.756   3.253   3.717 -0.0456  0.1893 -0.1431
  267LYS    HZ1 3759   4.672   3.280   3.662 -0.1738 -0.5779 -0.3386
  267LYS    HZ2 3760   4.832   3.293   3.657  0.8009 -0.2467  0.6187
  267LYS    HZ3 3761   4.753   3.296   3.811 -1.2402 -3.3192  1.5764
  267LYS      C 3762   4.824   2.649   4.016  0.4209 -0.8022  0.0904
  267LYS      O 3763   4.863   2.652   4.133  0.1350 -0.2229  0.1730
  268GLU      N 3764   4.719   2.574   3.978 -0.1495 -0.1156  0.2831
  268GLU     HN 3765   4.694   2.559   3.882 -0.3434 -2.4714  0.6500
  268GLU     CA 3766   4.638   2.506   4.073 -0.2760 -0.2222  0.1012
  268GLU     HA 3767   4.619   2.572   4.157 -0.8187  0.0141 -0.1992
  268GLU     CB 3768   4.500   2.463   4.020 -0.3648 -0.1141  0.2434
  268GLU    HB1 3769   4.459   2.394   4.097 -0.6351  0.3554  0.5259
  268GLU    HB2 3770   4.516   2.390   3.938  2.2543  0.5007  0.1341
  268GLU     CG 3771   4.413   2.584   3.986 -0.2767 -0.4188 -1.1005
  268GLU    HG1 3772   4.443   2.649   3.901  1.4497  0.6569  0.2752
  268GLU    HG2 3773   4.418   2.654   4.072 -3.2337 -0.5106 -0.7353
  268GLU     CD 3774   4.265   2.547   3.976 -0.4068 -0.2392  0.1013
  268GLU    OE1 3775   4.186   2.592   4.063 -0.0434  0.5611  0.0297
  268GLU    OE2 3776   4.236   2.470   3.881  0.5420 -0.3521 -0.1087
  268GLU      C 3777   4.701   2.384   4.130  0.1729  0.0406  0.1739
  268GLU      O 3778   4.683   2.349   4.246  0.6798  0.1998  0.3005
  269HSD      N 3779   4.793   2.322   4.053  0.0139  0.2475 -0.1852
  269HSD     HN 3780   4.807   2.366   3.965  3.2000  1.5755  0.8521
  269HSD     CA 3781   4.884   2.221   4.097 -0.4546 -0.2023 -0.2379
  269HSD     HA 3782   4.817   2.151   4.144  0.0392 -0.9270 -0.5909
  269HSD     CB 3783   4.962   2.141   3.991  0.2144 -0.0766  0.1546
  269HSD    HB1 3784   5.055   2.085   4.015  1.9652  2.0243 -1.2788
  269HSD    HB2 3785   4.986   2.216   3.913 -1.3006 -0.6316 -0.8741
  269HSD    ND1 3786   4.834   1.920   3.985  0.2559  0.1429 -0.2986
  269HSD    HD1 3787   4.876   1.882   4.067  1.8759  2.1986 -0.0872
  269HSD     CG 3788   4.868   2.042   3.930 -0.1561  0.3833 -0.0272
  269HSD    CE1 3789   4.765   1.849   3.892 -0.1988  0.2893 -0.0783
  269HSD    HE1 3790   4.726   1.750   3.910 -3.1239  1.5383  0.9404
  269HSD    NE2 3791   4.754   1.920   3.781 -0.1322  0.1883 -0.1493
  269HSD    CD2 3792   4.819   2.039   3.803 -0.2987  0.2471  0.0303
  269HSD    HD2 3793   4.844   2.099   3.716  1.2515  0.3985  0.5470
  269HSD      C 3794   4.976   2.270   4.204  0.0819 -0.2266 -0.6841
  269HSD      O 3795   5.006   2.197   4.298 -0.5164  0.4995  0.0816
  270LYS      N 3796   5.027   2.394   4.198  0.5287 -0.3422  0.4824
  270LYS     HN 3797   5.014   2.447   4.114 -0.3464 -2.6877 -0.9579
  270LYS     CA 3798   5.104   2.455   4.302  0.4937 -0.1176  0.3776
  270LYS     HA 3799   5.175   2.377   4.325  2.1605  0.9651 -0.8864
  270LYS     CB 3800   5.167   2.586   4.253  0.2844 -0.2627 -0.2884
  270LYS    HB1 3801   5.231   2.613   4.340 -0.2767 -0.1725  0.0974
  270LYS    HB2 3802   5.087   2.663   4.245 -1.5818 -1.5497  3.5850
  270LYS     CG 3803   5.233   2.598   4.115 -0.5296  0.0278 -0.6598
  270LYS    HG1 3804   5.249   2.706   4.097  0.8098 -0.0811 -0.2674
  270LYS    HG2 3805   5.170   2.557   4.033 -0.6155  0.5155 -0.8409
  270LYS     CD 3806   5.376   2.548   4.091 -0.2976  0.1742  0.3757
  270LYS    HD1 3807   5.431   2.578   4.183  0.5838  1.9094 -0.6805
  270LYS    HD2 3808   5.408   2.598   3.998  1.0815  0.9298  1.2248
  270LYS     CE 3809   5.373   2.399   4.055  0.3203  0.2157  0.1486
  270LYS    HE1 3810   5.317   2.392   3.960 -0.6088 -0.3397  0.7230
  270LYS    HE2 3811   5.306   2.350   4.129  0.0211  0.3275 -0.0489
  270LYS     NZ 3812   5.510   2.346   4.038  0.1113 -0.2709 -0.0152
  270LYS    HZ1 3813   5.557   2.336   4.130  1.8606  1.6908 -0.6276
  270LYS    HZ2 3814   5.569   2.395   3.967 -0.3917 -0.0657 -0.2970
  270LYS    HZ3 3815   5.495   2.253   3.992  0.3388 -0.5773  0.5197
  270LYS      C 3816   5.022   2.481   4.424 -0.1042 -0.0188 -0.0361
  270LYS      O 3817   5.078   2.460   4.532  0.1913 -0.6904 -0.3151
  271ALA      N 3818   4.898   2.528   4.401  0.0346  0.5181  0.2810
  271ALA     HN 3819   4.858   2.550   4.313 -0.7864 -0.7655  0.3106
  271ALA     CA 3820   4.810   2.551   4.511 -0.4957  0.2923 -0.0958
  271ALA     HA 3821   4.864   2.609   4.584 -2.6807  4.0503 -1.1949
  271ALA     CB 3822   4.690   2.640   4.474 -0.4962  0.4719  0.3351
  271ALA    HB1 3823   4.719   2.729   4.416 -0.7443  0.1080 -0.3576
  271ALA    HB2 3824   4.634   2.690   4.556 -1.5197 -0.0098 -0.0495
  271ALA    HB3 3825   4.617   2.585   4.410 -0.4085 -0.9230  1.3796
  271ALA      C 3826   4.780   2.432   4.596 -0.2234  0.1661 -0.1751
  271ALA      O 3827   4.783   2.434   4.719  0.1272  0.1427 -0.1836
  272LEU      N 3828   4.765   2.318   4.526  0.0081  0.0826 -0.0899
  272LEU     HN 3829   4.769   2.325   4.426 -1.0620 -1.9430 -0.3201
  272LEU     CA 3830   4.720   2.191   4.573 -0.0684  0.0676 -0.2019
  272LEU     HA 3831   4.642   2.215   4.644 -0.5106  2.1286 -1.3085
  272LEU     CB 3832   4.666   2.108   4.456  0.2066  0.4037 -0.5671
  272LEU    HB1 3833   4.745   2.100   4.378  1.3118 -0.0954  0.5680
  272LEU    HB2 3834   4.582   2.149   4.397  0.2608 -0.5418 -1.3383
  272LEU     CG 3835   4.619   1.968   4.499  0.2509  0.5260 -0.1236
  272LEU     HG 3836   4.712   1.918   4.535 -0.4876  0.1349  1.3391
  272LEU    CD1 3837   4.505   1.964   4.602  0.5958 -0.5381  0.2271
  272LEU   HD11 3838   4.537   2.015   4.695  1.6376 -0.9757  0.1172
  272LEU   HD12 3839   4.477   1.859   4.624  0.8623 -0.2334  2.1736
  272LEU   HD13 3840   4.414   2.019   4.570  1.2047  0.4534  0.1567
  272LEU    CD2 3841   4.582   1.891   4.371  0.2642 -0.4068  0.4235
  272LEU   HD21 3842   4.566   1.783   4.387 -1.4030 -0.2156  0.1671
  272LEU   HD22 3843   4.663   1.916   4.298 -0.4384  1.6101  0.2606
  272LEU   HD23 3844   4.497   1.939   4.319  0.6289 -0.1231  0.0815
  272LEU      C 3845   4.832   2.123   4.644 -0.0165  0.1037 -0.2501
  272LEU      O 3846   4.813   2.072   4.755  0.2711 -0.1812 -0.3309
  273LYS      N 3847   4.958   2.148   4.602  0.0618  1.2507  0.5960
  273LYS     HN 3848   4.982   2.182   4.511  0.6889 -2.5576 -0.8319
  273LYS     CA 3849   5.079   2.128   4.674  0.0960  0.1011  0.2387
  273LYS     HA 3850   5.086   2.023   4.698  2.8630  0.3049  0.6853
  273LYS     CB 3851   5.203   2.158   4.589 -0.1503 -0.2768 -0.2567
  273LYS    HB1 3852   5.184   2.257   4.541  0.5334 -0.5254 -1.0849
  273LYS    HB2 3853   5.197   2.100   4.494 -1.4946 -0.5795 -0.0013
  273LYS     CG 3854   5.343   2.158   4.650  0.0622 -0.0201 -0.7376
  273LYS    HG1 3855   5.352   2.239   4.726 -1.0070 -0.8547  0.3098
  273LYS    HG2 3856   5.405   2.184   4.561  0.7009  2.1694  0.2831
  273LYS     CD 3857   5.381   2.023   4.712  0.1306  0.1056 -0.5051
  273LYS    HD1 3858   5.323   2.031   4.806  0.0265  1.3019 -0.6533
  273LYS    HD2 3859   5.488   2.019   4.743 -0.5271  0.1667  1.9048
  273LYS     CE 3860   5.355   1.898   4.628 -0.4302  0.1026 -0.3299
  273LYS    HE1 3861   5.414   1.911   4.534  1.3702 -2.3289  0.3616
  273LYS    HE2 3862   5.245   1.898   4.613 -0.5917  0.5427  0.7598
  273LYS     NZ 3863   5.403   1.783   4.708  0.3438  0.6639  0.0234
  273LYS    HZ1 3864   5.497   1.806   4.747  0.1772  1.6351 -0.1021
  273LYS    HZ2 3865   5.413   1.702   4.643  0.4529  1.6473 -1.2378
  273LYS    HZ3 3866   5.330   1.765   4.779  0.7769 -0.3268  0.2312
  273LYS      C 3867   5.093   2.199   4.805  0.8437  0.3540  0.0267
  273LYS      O 3868   5.111   2.133   4.907 -0.1609 -0.2357 -0.1590
  274THR      N 3869   5.081   2.333   4.799 -0.0361  0.2587 -0.5745
  274THR     HN 3870   5.071   2.360   4.704  1.6745  0.5410 -0.7043
  274THR     CA 3871   5.077   2.419   4.913 -0.3667 -0.1518 -0.2715
  274THR     HA 3872   5.176   2.417   4.957 -0.0232 -0.1491 -1.0250
  274THR     CB 3873   5.071   2.558   4.859  0.2038  0.2940  0.7627
  274THR     HB 3874   4.973   2.576   4.809  0.0590 -0.5849  0.7128
  274THR    OG1 3875   5.171   2.589   4.762 -0.3573  0.2000  0.1421
  274THR    HG1 3876   5.152   2.530   4.689 -2.1966  2.3889 -1.2986
  274THR    CG2 3877   5.081   2.666   4.968 -0.1889  0.8202  0.2856
  274THR   HG21 3878   5.099   2.768   4.926 -0.4318  0.5036 -0.6090
  274THR   HG22 3879   5.175   2.638   5.021  0.0410  1.1475  0.0626
  274THR   HG23 3880   5.003   2.664   5.046 -0.0776  0.7672  0.3961
  274THR      C 3881   4.984   2.389   5.025 -0.0873  0.6419  0.1797
  274THR      O 3882   5.022   2.386   5.142  0.0859  0.2822  0.1161
  275LEU      N 3883   4.859   2.355   4.990  0.2083 -0.2870  0.0107
  275LEU     HN 3884   4.827   2.380   4.899  0.5051 -2.0373 -0.6169
  275LEU     CA 3885   4.751   2.309   5.072  0.1967 -0.3609 -0.0462
  275LEU     HA 3886   4.719   2.388   5.138  0.2070 -1.4895  1.3702
  275LEU     CB 3887   4.635   2.266   4.980 -0.0488 -0.1341  0.1547
  275LEU    HB1 3888   4.662   2.189   4.905  1.3118  0.9780 -0.5365
  275LEU    HB2 3889   4.597   2.360   4.937  0.0170 -0.8970 -1.6525
  275LEU     CG 3890   4.505   2.218   5.046 -0.0265 -0.1384  0.1968
  275LEU     HG 3891   4.533   2.139   5.119 -0.4085 -0.7472 -0.3004
  275LEU    CD1 3892   4.438   2.335   5.121  0.3681  0.1838  0.0490
  275LEU   HD11 3893   4.329   2.331   5.145  0.2446  1.4788 -0.2169
  275LEU   HD12 3894   4.438   2.425   5.056  0.1651  0.5298  0.5300
  275LEU   HD13 3895   4.503   2.362   5.206 -0.5441  2.2819  0.1366
  275LEU    CD2 3896   4.410   2.168   4.936 -0.5827  0.0190  0.5955
  275LEU   HD21 3897   4.314   2.139   4.983  0.7491 -1.2486  2.7124
  275LEU   HD22 3898   4.452   2.073   4.896  0.7612  1.1706 -0.8831
  275LEU   HD23 3899   4.390   2.243   4.856  0.5863 -1.4551 -1.1772
  275LEU      C 3900   4.795   2.191   5.152  0.2161 -0.1803  0.2111
  275LEU      O 3901   4.761   2.168   5.268 -0.0173 -0.2154  0.1378
  276GLY      N 3902   4.873   2.099   5.093 -0.0937 -0.3160  0.0106
  276GLY     HN 3903   4.903   2.109   4.998  0.8434  0.9066  0.4132
  276GLY     CA 3904   4.925   1.986   5.162 -0.1336  0.0959  0.7205
  276GLY    HA1 3905   4.962   1.932   5.077  1.8017  1.2306  0.7974
  276GLY    HA2 3906   4.842   1.934   5.209 -1.9231  2.1953  0.0538
  276GLY      C 3907   5.032   2.021   5.260  0.0746 -0.4138  0.6788
  276GLY      O 3908   5.035   1.969   5.371  0.3383  0.3444  1.0307
  277ILE      N 3909   5.119   2.117   5.224  0.0512 -0.5662  0.2016
  277ILE     HN 3910   5.106   2.147   5.130  1.3224 -0.0726  0.1713
  277ILE     CA 3911   5.227   2.163   5.306  0.0093  0.8260 -0.4942
  277ILE     HA 3912   5.285   2.074   5.329 -0.9347  0.3661  0.1810
  277ILE     CB 3913   5.319   2.256   5.233  0.5011  0.2700 -0.5948
  277ILE     HB 3914   5.252   2.335   5.192 -2.2349 -1.4085  0.3421
  277ILE    CG2 3915   5.433   2.324   5.310  0.0865  0.1860  0.0988
  277ILE   HG21 3916   5.515   2.367   5.248  2.2231 -4.0360 -0.3967
  277ILE   HG22 3917   5.488   2.246   5.368  1.7150  1.1289 -0.1259
  277ILE   HG23 3918   5.384   2.409   5.363 -0.0166  0.9084 -1.1309
  277ILE    CG1 3919   5.378   2.174   5.117 -0.4394 -0.2650 -0.7033
  277ILE   HG11 3920   5.303   2.136   5.044  0.1033 -1.1735 -0.8069
  277ILE   HG12 3921   5.441   2.091   5.155  0.3883  0.4866 -0.4136
  277ILE     CD 3922   5.468   2.257   5.026 -0.0656  0.4289  0.2758
  277ILE    HD1 3923   5.436   2.358   4.993 -0.0121 -0.4103 -2.6180
  277ILE    HD2 3924   5.482   2.200   4.931  0.2714  0.3711  0.3614
  277ILE    HD3 3925   5.572   2.257   5.064 -0.1595 -0.6134  0.5621
  277ILE      C 3926   5.175   2.227   5.430  0.2362  0.0777 -0.0009
  277ILE      O 3927   5.220   2.189   5.538 -0.0029 -0.2129 -0.0017
  278ILE      N 3928   5.070   2.311   5.422  0.3586  0.2060 -0.2941
  278ILE     HN 3929   5.046   2.321   5.326  1.1721  2.4940 -0.3046
  278ILE     CA 3930   4.993   2.372   5.526 -0.1488 -0.4506 -0.2718
  278ILE     HA 3931   5.069   2.413   5.592 -0.7708 -0.8313  0.7043
  278ILE     CB 3932   4.923   2.499   5.487 -0.0670 -0.3029  0.0519
  278ILE     HB 3933   5.002   2.557   5.434 -0.7640 -0.3828 -1.1220
  278ILE    CG2 3934   4.807   2.466   5.391  0.0985 -0.3942 -0.1160
  278ILE   HG21 3935   4.758   2.549   5.336  0.9288 -1.0405 -1.9224
  278ILE   HG22 3936   4.728   2.403   5.438 -1.7013  1.6496 -0.2569
  278ILE   HG23 3937   4.853   2.408   5.307  0.8037  1.1490 -0.8283
  278ILE    CG1 3938   4.883   2.588   5.606  0.3575 -0.0557  0.0128
  278ILE   HG11 3939   4.972   2.631   5.657  1.3919 -1.1565 -0.7943
  278ILE   HG12 3940   4.829   2.532   5.686  0.6479  0.8654  0.8604
  278ILE     CD 3941   4.809   2.714   5.562  0.4175 -0.0143  0.0310
  278ILE    HD1 3942   4.868   2.781   5.495  0.0147 -0.6969 -1.0345
  278ILE    HD2 3943   4.783   2.786   5.643  1.8973 -0.3664  0.8557
  278ILE    HD3 3944   4.710   2.689   5.519  0.7818 -0.8599 -0.3448
  278ILE      C 3945   4.923   2.276   5.616  0.2072 -0.1497  0.3352
  278ILE      O 3946   4.939   2.273   5.738  0.9172 -0.2726  0.2484
  279MET      N 3947   4.853   2.178   5.556  0.0133  0.1042  0.1483
  279MET     HN 3948   4.845   2.171   5.457  0.1972 -0.1525  0.1514
  279MET     CA 3949   4.783   2.067   5.611  0.5945 -0.5170 -0.3448
  279MET     HA 3950   4.721   2.120   5.682 -1.1691 -2.0879 -0.6393
  279MET     CB 3951   4.694   1.988   5.514  0.1963  0.0339 -0.4322
  279MET    HB1 3952   4.669   1.893   5.566  3.6799  0.8680  3.2044
  279MET    HB2 3953   4.762   1.958   5.431 -2.8880 -2.4057 -2.3158
  279MET     CG 3954   4.558   2.044   5.469  0.1423 -0.0022 -0.3127
  279MET    HG1 3955   4.581   2.146   5.431  0.7494 -0.1744 -0.4260
  279MET    HG2 3956   4.483   2.045   5.552 -1.2165 -0.8007 -1.4916
  279MET     SD 3957   4.485   1.948   5.334 -0.2796 -0.1909  0.0463
  279MET     CE 3958   4.346   2.064   5.316 -0.2192 -0.0689  0.3582
  279MET    HE1 3959   4.376   2.167   5.341  0.6023  0.2092 -1.5763
  279MET    HE2 3960   4.258   2.043   5.381 -0.0474 -0.3947  0.4884
  279MET    HE3 3961   4.312   2.068   5.210 -0.5193  1.6643  0.4900
  279MET      C 3962   4.860   1.974   5.698  0.4340 -0.1642  0.1801
  279MET      O 3963   4.824   1.938   5.810 -0.8208 -0.1658 -0.2119
  280GLY      N 3964   4.982   1.945   5.650  0.6783  0.6025  0.3207
  280GLY     HN 3965   5.009   1.970   5.558 -0.6307  0.0332 -0.2336
  280GLY     CA 3966   5.077   1.867   5.724  0.1593 -0.2443  0.1047
  280GLY    HA1 3967   5.156   1.820   5.667  0.6925 -1.0872  1.4831
  280GLY    HA2 3968   5.025   1.791   5.782 -1.1853  1.3606  1.0975
  280GLY      C 3969   5.153   1.945   5.826  0.6848 -0.2727 -0.2638
  280GLY      O 3970   5.177   1.899   5.937  0.2223 -0.1538 -0.1107
  281THR      N 3971   5.182   2.074   5.800  0.5346 -0.1416  0.2066
  281THR     HN 3972   5.159   2.119   5.714 -1.1417  1.0207  1.2055
  281THR     CA 3973   5.243   2.162   5.894 -0.3651  0.5127  0.1975
  281THR     HA 3974   5.327   2.110   5.940  2.6434  2.5900 -2.4852
  281THR     CB 3975   5.303   2.280   5.824  0.3772 -0.1250 -0.2627
  281THR     HB 3976   5.226   2.327   5.760  0.1782  0.2412  0.2348
  281THR    OG1 3977   5.410   2.244   5.737  0.7998 -0.2977  0.3177
  281THR    HG1 3978   5.360   2.202   5.667 -3.3811  1.3274  1.9754
  281THR    CG2 3979   5.360   2.386   5.920 -0.1112  0.2620 -0.3987
  281THR   HG21 3980   5.396   2.464   5.849  2.9601 -1.4455 -0.9241
  281THR   HG22 3981   5.451   2.353   5.975 -0.1487  1.5065  0.4636
  281THR   HG23 3982   5.286   2.431   5.989  0.9754  1.4327  0.0624
  281THR      C 3983   5.155   2.186   6.012 -0.5748 -0.6171  0.2836
  281THR      O 3984   5.193   2.178   6.128  0.3314 -0.2702  0.0255
  282PHE      N 3985   5.028   2.222   5.989 -0.4444 -0.1919  0.2151
  282PHE     HN 3986   5.000   2.228   5.893  2.4809 -0.1311 -0.7264
  282PHE     CA 3987   4.914   2.233   6.075 -0.2520 -0.0323  0.4489
  282PHE     HA 3988   4.937   2.313   6.144  0.0462  0.0021  0.3110
  282PHE     CB 3989   4.790   2.271   5.993 -0.0707  0.1277  0.2472
  282PHE    HB1 3990   4.776   2.217   5.897  0.7017  2.9507 -1.5570
  282PHE    HB2 3991   4.811   2.374   5.959  2.4297 -0.5255 -0.3654
  282PHE     CG 3992   4.663   2.267   6.071 -0.3765  0.0103 -0.2534
  282PHE    CD1 3993   4.590   2.151   6.080 -0.0053 -0.2249 -0.2884
  282PHE    HD1 3994   4.613   2.063   6.021 -1.9038 -1.6990  1.0390
  282PHE    CE1 3995   4.475   2.152   6.155  0.1677  0.4963 -0.0278
  282PHE    HE1 3996   4.423   2.057   6.151  0.3673  0.3722  0.2363
  282PHE     CZ 3997   4.433   2.260   6.228  0.3444  0.3909  0.2332
  282PHE     HZ 3998   4.349   2.253   6.297 -0.3030  1.5268 -0.4154
  282PHE    CD2 3999   4.622   2.377   6.142  0.0803  0.0927 -0.1197
  282PHE    HD2 4000   4.678   2.470   6.136 -0.2998  0.5078  1.9849
  282PHE    CE2 4001   4.510   2.373   6.222  0.2792  0.4329  0.1785
  282PHE    HE2 4002   4.473   2.457   6.279 -1.4493  0.2019 -0.5456
  282PHE      C 4003   4.904   2.106   6.154  0.3205 -0.0495  0.4969
  282PHE      O 4004   4.895   2.116   6.276  0.4132  0.5836  0.4592
  283THR      N 4005   4.912   1.984   6.099 -0.3685  0.3299 -0.4796
  283THR     HN 4006   4.911   1.964   6.001  2.6407 -1.6040 -0.2592
  283THR     CA 4007   4.915   1.865   6.180 -0.1363  0.3319 -0.4844
  283THR     HA 4008   4.824   1.852   6.237  0.0727  1.0597  0.0259
  283THR     CB 4009   4.928   1.735   6.107  0.1194  0.1917 -0.1882
  283THR     HB 4010   5.026   1.731   6.054  1.5814 -0.6993  2.3962
  283THR    OG1 4011   4.817   1.727   6.020 -0.1509 -0.1123  0.1826
  283THR    HG1 4012   4.834   1.787   5.947 -0.3459 -0.3843 -0.0943
  283THR    CG2 4013   4.922   1.622   6.211 -0.0436  0.2990 -0.0797
  283THR   HG21 4014   4.844   1.642   6.287 -0.7419 -1.2069 -0.3540
  283THR   HG22 4015   5.026   1.599   6.244  0.5764  2.3685 -0.4796
  283THR   HG23 4016   4.888   1.526   6.166 -1.3564  0.4835  0.4800
  283THR      C 4017   5.030   1.861   6.274 -0.2364  0.3240 -0.3628
  283THR      O 4018   5.013   1.841   6.394 -0.3088  0.5703 -0.3304
  284LEU      N 4019   5.155   1.887   6.232  0.0023 -0.0296  0.1205
  284LEU     HN 4020   5.168   1.899   6.134  0.2339 -1.1462 -0.0016
  284LEU     CA 4021   5.281   1.875   6.299  0.1392  0.1263 -0.1083
  284LEU     HA 4022   5.271   1.775   6.339  0.1919 -0.4505 -1.4732
  284LEU     CB 4023   5.395   1.889   6.197  0.1175  0.6781 -0.0595
  284LEU    HB1 4024   5.387   1.982   6.136  2.3372  1.0659  0.1281
  284LEU    HB2 4025   5.391   1.809   6.120 -1.1272  0.5830  0.0914
  284LEU     CG 4026   5.537   1.895   6.257  0.2141  0.2117 -0.2310
  284LEU     HG 4027   5.531   1.975   6.334 -0.6365 -1.1002  1.1228
  284LEU    CD1 4028   5.582   1.767   6.327 -0.4163 -0.1855 -0.5443
  284LEU   HD11 4029   5.508   1.732   6.403 -1.4277  1.6315 -0.6298
  284LEU   HD12 4030   5.681   1.790   6.372  0.2041  0.5115 -2.2204
  284LEU   HD13 4031   5.597   1.688   6.250  1.0685 -0.5198  0.0537
  284LEU    CD2 4032   5.640   1.938   6.151  0.3437  0.1153 -0.1430
  284LEU   HD21 4033   5.637   1.883   6.054 -0.1100  0.6972 -0.4626
  284LEU   HD22 4034   5.737   1.921   6.203 -0.9284 -2.2840  1.6573
  284LEU   HD23 4035   5.641   2.045   6.121  0.9637  1.1034  3.0026
  284LEU      C 4036   5.289   1.971   6.412  0.0747 -0.1616  0.1433
  284LEU      O 4037   5.328   1.936   6.523 -0.3146 -0.4105  0.2021
  285CYS      N 4038   5.237   2.093   6.388 -0.0991 -0.2907 -0.1291
  285CYS     HN 4039   5.208   2.117   6.296  0.1717  0.8538  0.0784
  285CYS     CA 4040   5.222   2.197   6.485  0.3789 -0.1843 -0.1692
  285CYS     HA 4041   5.312   2.197   6.545 -0.7744  0.0694  1.6200
  285CYS     CB 4042   5.200   2.330   6.412  0.3283  0.0677  0.3043
  285CYS    HB1 4043   5.172   2.404   6.490 -1.9272  0.5395 -0.8560
  285CYS    HB2 4044   5.111   2.317   6.347  0.6047  1.1248 -0.3097
  285CYS     SG 4045   5.344   2.387   6.316  0.1066 -0.2281 -0.2038
  285CYS    HG1 4046   5.316   2.308   6.213 -1.0406  0.5010 -0.4694
  285CYS      C 4047   5.120   2.169   6.590 -0.4693  0.9977 -0.6558
  285CYS      O 4048   5.136   2.213   6.703 -0.0057 -0.4883 -0.1109
  286TRP      N 4049   5.010   2.095   6.567 -0.0138  0.0115  0.2641
  286TRP     HN 4050   4.995   2.071   6.471  2.0916  1.1119 -0.4012
  286TRP     CA 4051   4.895   2.086   6.651  0.0566 -0.0186  0.3578
  286TRP     HA 4052   4.912   2.149   6.737 -0.6884  1.8455 -0.7971
  286TRP     CB 4053   4.765   2.134   6.585  0.3495  0.1436 -0.1048
  286TRP    HB1 4054   4.674   2.093   6.635  0.1101  1.8773  0.9853
  286TRP    HB2 4055   4.753   2.104   6.479 -1.2930  0.6225 -0.0886
  286TRP     CG 4056   4.754   2.282   6.570 -1.0736  0.0093 -0.5766
  286TRP    CD1 4057   4.792   2.365   6.468 -0.0598 -0.2480 -0.4201
  286TRP    HD1 4058   4.826   2.332   6.372  0.8942 -2.4808  0.6267
  286TRP    NE1 4059   4.756   2.495   6.496  0.0294 -0.2341 -0.3707
  286TRP    HE1 4060   4.746   2.564   6.429  1.0021  0.1884 -0.1024
  286TRP    CE2 4061   4.715   2.497   6.627  0.0242  0.0124 -0.3767
  286TRP    CD2 4062   4.720   2.369   6.678  0.3284  0.0978 -0.1882
  286TRP    CE3 4063   4.679   2.348   6.806 -0.5293 -0.1095 -0.4934
  286TRP    HE3 4064   4.676   2.244   6.833  1.9404 -0.2917 -0.7113
  286TRP    CZ3 4065   4.638   2.456   6.881  0.6796  0.3761 -0.5089
  286TRP    HZ3 4066   4.587   2.433   6.973  1.2168  2.0651  0.2428
  286TRP    CZ2 4067   4.667   2.606   6.693  0.6928  0.1698 -0.1360
  286TRP    HZ2 4068   4.655   2.700   6.641 -2.7249  0.4315  0.8824
  286TRP    CH2 4069   4.626   2.579   6.822  0.3053  0.4982 -0.1880
  286TRP    HH2 4070   4.570   2.658   6.870 -1.2456 -0.5846 -0.1543
  286TRP      C 4071   4.866   1.954   6.715 -0.7762 -0.0604 -0.0865
  286TRP      O 4072   4.826   1.938   6.830 -0.2207 -0.6523  0.0314
  287LEU      N 4073   4.893   1.843   6.644 -0.4359  0.2596 -0.4646
  287LEU     HN 4074   4.930   1.854   6.552 -2.2850 -1.9042 -1.5643
  287LEU     CA 4075   4.869   1.707   6.680  0.5040  0.0472 -0.6220
  287LEU     HA 4076   4.771   1.711   6.725  0.3962 -1.7749 -0.6233
  287LEU     CB 4077   4.864   1.599   6.571  0.1867 -0.4303 -0.1392
  287LEU    HB1 4078   4.966   1.598   6.527  0.9404 -0.3783  1.5549
  287LEU    HB2 4079   4.792   1.630   6.493 -2.2735 -2.9193  0.9787
  287LEU     CG 4080   4.836   1.450   6.597  0.0762 -0.2806  0.6170
  287LEU     HG 4081   4.904   1.414   6.677  0.9433  1.1342  0.5405
  287LEU    CD1 4082   4.687   1.432   6.631 -0.0045 -0.7827  0.0172
  287LEU   HD11 4083   4.663   1.481   6.728  1.0588  2.0055 -1.0367
  287LEU   HD12 4084   4.652   1.326   6.632 -3.2559  0.1349 -1.3024
  287LEU   HD13 4085   4.633   1.486   6.550  0.2116 -0.2437  0.2273
  287LEU    CD2 4086   4.863   1.367   6.470 -0.2835  0.5853 -0.0371
  287LEU   HD21 4087   4.862   1.257   6.485  2.1019  0.6080  0.7510
  287LEU   HD22 4088   4.970   1.382   6.444  0.2701 -0.9383  1.1846
  287LEU   HD23 4089   4.804   1.385   6.378 -0.8842 -0.1602  0.1889
  287LEU      C 4090   4.939   1.660   6.803 -0.0192  0.1912 -0.2679
  287LEU      O 4091   4.877   1.597   6.889  0.3083 -0.2132 -0.3249
  288PRO      N 4092   5.062   1.690   6.833 -0.3318  0.8080  0.4041
  288PRO     CD 4093   5.162   1.743   6.742  0.1300 -0.8442 -0.0726
  288PRO    HD1 4094   5.164   1.854   6.752 -0.6306 -0.9616  2.0345
  288PRO    HD2 4095   5.139   1.714   6.638 -1.4799 -1.4787  0.4287
  288PRO     CA 4096   5.122   1.647   6.956  0.0413 -0.1363 -0.1020
  288PRO     HA 4097   5.100   1.545   6.983 -0.7384  0.3215  1.0945
  288PRO     CB 4098   5.269   1.685   6.934  0.0397 -0.0643  0.0100
  288PRO    HB1 4099   5.343   1.620   6.987  0.2105 -0.7007 -0.9834
  288PRO    HB2 4100   5.280   1.792   6.960  0.8243 -0.1806  0.1708
  288PRO     CG 4101   5.295   1.677   6.783  0.4420 -0.1245  0.0816
  288PRO    HG1 4102   5.381   1.739   6.748  0.2976  1.2392  2.0122
  288PRO    HG2 4103   5.297   1.575   6.739  1.6235 -1.0624  2.1450
  288PRO      C 4104   5.071   1.721   7.075 -0.8267 -0.4444 -0.2755
  288PRO      O 4105   5.061   1.659   7.180 -0.1554 -0.0876  0.0097
  289PHE      N 4106   5.036   1.851   7.064 -0.5775 -0.3630 -0.1186
  289PHE     HN 4107   5.047   1.893   6.975 -2.4395  0.4228 -0.0268
  289PHE     CA 4108   4.977   1.937   7.161  0.1355 -0.2717  0.2401
  289PHE     HA 4109   5.036   1.915   7.249  0.4585 -0.4776 -0.0307
  289PHE     CB 4110   4.968   2.081   7.107 -0.2985 -0.3239  0.1711
  289PHE    HB1 4111   4.910   2.068   7.013  0.8987 -2.3652 -0.3415
  289PHE    HB2 4112   5.066   2.132   7.099 -1.1387  1.2524 -0.4455
  289PHE     CG 4113   4.911   2.188   7.193 -0.2529 -0.1930  0.0389
  289PHE    CD1 4114   4.892   2.185   7.329  0.1793  0.4647  0.1204
  289PHE    HD1 4115   4.909   2.096   7.388  1.6499 -0.0792 -1.0741
  289PHE    CE1 4116   4.827   2.289   7.392 -0.5605 -0.0479  0.2156
  289PHE    HE1 4117   4.803   2.277   7.497 -0.9348 -2.2476 -0.0599
  289PHE     CZ 4118   4.784   2.397   7.319  0.0762 -0.0318 -0.1395
  289PHE     HZ 4119   4.739   2.473   7.380  1.1426  0.6249 -0.1500
  289PHE    CD2 4120   4.858   2.294   7.123  0.1052 -0.1427 -0.1580
  289PHE    HD2 4121   4.886   2.295   7.018 -0.2201 -0.5132 -0.2496
  289PHE    CE2 4122   4.796   2.402   7.182 -0.6088 -0.5088 -0.2223
  289PHE    HE2 4123   4.751   2.485   7.130 -0.8226  0.3239  1.2597
  289PHE      C 4124   4.841   1.889   7.197  0.1817 -0.5601  0.0255
  289PHE      O 4125   4.812   1.874   7.316 -0.3631  0.4993  0.0368
  290PHE      N 4126   4.761   1.852   7.094 -0.0388  0.3347 -0.1321
  290PHE     HN 4127   4.798   1.865   7.003 -0.1007  1.1430 -0.0501
  290PHE     CA 4128   4.632   1.793   7.111  0.1841  0.0249  0.5074
  290PHE     HA 4129   4.576   1.858   7.176 -1.7374 -3.0897  2.2305
  290PHE     CB 4130   4.555   1.789   6.979  0.1575 -0.1139  0.5263
  290PHE    HB1 4131   4.513   1.691   6.950 -2.2291  1.3414 -1.4012
  290PHE    HB2 4132   4.627   1.820   6.900  1.1409 -1.1344  1.0038
  290PHE     CG 4133   4.448   1.893   6.969  0.1441 -0.1387  0.4053
  290PHE    CD1 4134   4.477   2.027   6.958 -0.5722 -0.0157 -0.0504
  290PHE    HD1 4135   4.577   2.068   6.962 -0.3855 -0.1365 -2.4317
  290PHE    CE1 4136   4.377   2.116   6.925 -0.1897  0.6995  0.6504
  290PHE    HE1 4137   4.408   2.218   6.910  0.3895  0.7292  1.9206
  290PHE     CZ 4138   4.245   2.076   6.925 -0.2552  0.9146  0.4123
  290PHE     HZ 4139   4.162   2.142   6.904 -0.9927 -0.3059 -0.6426
  290PHE    CD2 4140   4.318   1.851   6.971 -0.1346  0.6967  0.4821
  290PHE    HD2 4141   4.303   1.744   6.983 -1.5862  1.0451  2.2056
  290PHE    CE2 4142   4.219   1.943   6.947  0.1045  0.6361 -0.7714
  290PHE    HE2 4143   4.117   1.907   6.950  0.6622 -1.0794 -1.2795
  290PHE      C 4144   4.628   1.658   7.175  0.2831  0.0866  0.6460
  290PHE      O 4145   4.545   1.633   7.262 -0.0731  0.1981  0.3432
  291ILE      N 4146   4.731   1.574   7.152  0.3314  0.1894  0.4865
  291ILE     HN 4147   4.800   1.608   7.088 -2.3305  0.6435 -2.3973
  291ILE     CA 4148   4.740   1.443   7.208 -0.1251 -0.2107 -0.3446
  291ILE     HA 4149   4.641   1.401   7.214 -1.2036  2.2246  0.4883
  291ILE     CB 4150   4.834   1.354   7.133  0.5058  0.4149 -0.3026
  291ILE     HB 4151   4.918   1.420   7.103  0.0233  1.1869  0.0113
  291ILE    CG2 4152   4.874   1.226   7.209 -0.7229 -0.0858 -0.4763
  291ILE   HG21 4153   4.940   1.158   7.152  0.4269  1.1672 -0.7027
  291ILE   HG22 4154   4.793   1.159   7.243  0.9743 -1.6273  0.7372
  291ILE   HG23 4155   4.925   1.258   7.303  0.4393 -2.2788 -0.3037
  291ILE    CG1 4156   4.776   1.316   6.996 -0.1870  0.6685 -0.0808
  291ILE   HG11 4157   4.733   1.399   6.935 -0.8515 -1.2999 -2.4008
  291ILE   HG12 4158   4.693   1.246   7.017  0.2198 -0.7489 -2.7912
  291ILE     CD 4159   4.871   1.248   6.897 -0.7080 -0.1857 -0.0016
  291ILE    HD1 4160   4.972   1.295   6.901 -0.7554 -0.1355  2.8543
  291ILE    HD2 4161   4.839   1.253   6.791  5.4240  3.5418 -2.2253
  291ILE    HD3 4162   4.881   1.141   6.925 -3.4360  0.0133  2.2615
  291ILE      C 4163   4.763   1.446   7.355 -0.3280  0.4300 -0.3231
  291ILE      O 4164   4.708   1.378   7.442  0.5642 -0.1667 -0.2053
  292VAL      N 4165   4.853   1.535   7.403 -0.6546  0.4056  0.3476
  292VAL     HN 4166   4.895   1.593   7.334 -0.6236  0.6092  0.5402
  292VAL     CA 4167   4.897   1.572   7.534 -0.2044 -0.3106  0.4058
  292VAL     HA 4168   4.922   1.488   7.597  1.4016  1.0577  1.6582
  292VAL     CB 4169   5.016   1.662   7.519 -0.1368 -0.4500  0.0964
  292VAL     HB 4170   4.995   1.739   7.441  1.3227 -0.5841 -0.4599
  292VAL    CG1 4171   5.048   1.726   7.655 -0.3499  0.8398 -0.4375
  292VAL   HG11 4172   5.137   1.791   7.668 -0.2583  0.6447 -0.0807
  292VAL   HG12 4173   5.051   1.648   7.734  1.5635  1.0877 -0.2122
  292VAL   HG13 4174   4.972   1.800   7.684  1.4169  2.7307 -0.3799
  292VAL    CG2 4175   5.137   1.584   7.466  0.4347  0.6667 -0.2897
  292VAL   HG21 4176   5.111   1.539   7.367  0.3022  1.3337 -0.5674
  292VAL   HG22 4177   5.164   1.495   7.527  1.9629  0.3291 -1.3824
  292VAL   HG23 4178   5.232   1.640   7.452  1.6033 -1.6120 -2.4709
  292VAL      C 4179   4.792   1.649   7.607  0.1689  0.4286  0.1719
  292VAL      O 4180   4.770   1.625   7.725  0.0758 -0.0859  0.0514
  293ASN      N 4181   4.706   1.724   7.535 -0.7842 -0.7435  0.0653
  293ASN     HN 4182   4.729   1.749   7.441  1.1353  0.4298  0.7885
  293ASN     CA 4183   4.592   1.787   7.594 -0.3626  0.0175  0.0802
  293ASN     HA 4184   4.631   1.841   7.679 -0.6984  1.2780 -0.5483
  293ASN     CB 4185   4.522   1.889   7.503 -0.1465 -0.0861 -0.2026
  293ASN    HB1 4186   4.428   1.933   7.541  0.3478  0.2168  0.6913
  293ASN    HB2 4187   4.494   1.848   7.403  0.8783 -0.9803 -0.1505
  293ASN     CG 4188   4.608   2.013   7.484 -0.1256 -0.0516  0.1208
  293ASN    OD1 4189   4.700   2.050   7.557  0.1926  0.3285 -0.4686
  293ASN    ND2 4190   4.580   2.092   7.377 -0.4041  0.1496  0.3396
  293ASN   HD21 4191   4.639   2.169   7.355 -0.3744  0.0763  0.1598
  293ASN   HD22 4192   4.490   2.075   7.337 -0.4559 -0.4833  0.7078
  293ASN      C 4193   4.489   1.696   7.652 -0.2170 -0.0677  0.2087
  293ASN      O 4194   4.453   1.713   7.769 -0.2842  0.2695  0.1422
  294ILE      N 4195   4.443   1.591   7.581 -0.1302  0.0656 -0.0449
  294ILE     HN 4196   4.468   1.582   7.485  0.6185  0.3611  0.1121
  294ILE     CA 4197   4.360   1.488   7.635 -0.1319  0.0064 -0.1609
  294ILE     HA 4198   4.274   1.542   7.671 -0.2555 -0.4097  0.1720
  294ILE     CB 4199   4.300   1.412   7.521 -0.1306 -0.2737  0.0254
  294ILE     HB 4200   4.249   1.483   7.452 -1.8012 -0.1629  1.3118
  294ILE    CG2 4201   4.411   1.333   7.449 -0.2918 -0.3319 -0.1598
  294ILE   HG21 4202   4.465   1.266   7.519 -0.6207 -0.6554 -0.2128
  294ILE   HG22 4203   4.482   1.406   7.404 -0.2138 -0.8011 -0.8037
  294ILE   HG23 4204   4.368   1.268   7.369  0.8417  0.0159 -1.0806
  294ILE    CG1 4205   4.186   1.315   7.556 -0.1300 -0.2061  0.2149
  294ILE   HG11 4206   4.215   1.232   7.624  0.6876 -0.6071 -0.6034
  294ILE   HG12 4207   4.145   1.263   7.467  0.7286  1.5757 -1.2725
  294ILE     CD 4208   4.069   1.384   7.625 -0.1431 -0.0199  0.0053
  294ILE    HD1 4209   4.040   1.478   7.573  2.6570  2.2416  2.1728
  294ILE    HD2 4210   4.091   1.419   7.728 -2.1859 -0.7653  0.7518
  294ILE    HD3 4211   3.981   1.317   7.629 -1.1152  1.1390 -0.9758
  294ILE      C 4212   4.418   1.411   7.748 -0.3449  0.4955  0.2873
  294ILE      O 4213   4.349   1.377   7.844 -0.0670  0.5829  0.5197
  295VAL      N 4214   4.548   1.375   7.744 -0.4065  0.2922  0.0800
  295VAL     HN 4215   4.607   1.409   7.671 -0.4690  3.7651  1.4334
  295VAL     CA 4216   4.615   1.304   7.848  0.1291  0.4864 -0.1300
  295VAL     HA 4217   4.557   1.215   7.869  2.4696 -0.8337  1.1624
  295VAL     CB 4218   4.754   1.258   7.816 -0.0910 -0.4431  0.2283
  295VAL     HB 4219   4.816   1.335   7.766  0.4778 -1.5214 -0.7674
  295VAL    CG1 4220   4.842   1.204   7.930  0.2004  0.1576  0.2910
  295VAL   HG11 4221   4.938   1.168   7.886  0.0675 -1.7403  1.4357
  295VAL   HG12 4222   4.789   1.121   7.981 -1.5883 -1.1695 -3.3751
  295VAL   HG13 4223   4.868   1.275   8.012 -1.8744 -0.6360  1.7123
  295VAL    CG2 4224   4.758   1.153   7.704  0.8552  0.0685 -0.2284
  295VAL   HG21 4225   4.711   1.191   7.612  0.6728 -0.7235 -0.4756
  295VAL   HG22 4226   4.700   1.061   7.728  1.2834 -0.2015 -0.2081
  295VAL   HG23 4227   4.864   1.124   7.688  0.9450 -1.2888  2.3078
  295VAL      C 4228   4.620   1.378   7.978  0.1146  0.8053 -0.3099
  295VAL      O 4229   4.597   1.325   8.087  0.0999  0.4845 -0.4671
  296HSD      N 4230   4.645   1.510   7.979  0.4868  0.7348 -0.2333
  296HSD     HN 4231   4.662   1.556   7.892 -0.1976  2.2339  0.3864
  296HSD     CA 4232   4.625   1.589   8.096 -0.4328 -0.0440  0.1531
  296HSD     HA 4233   4.691   1.566   8.178 -1.0110  1.2574  1.0201
  296HSD     CB 4234   4.671   1.733   8.064 -0.0808 -0.1728  0.0772
  296HSD    HB1 4235   4.660   1.800   8.152 -0.2133  1.6416 -1.2773
  296HSD    HB2 4236   4.622   1.765   7.970  2.0486 -0.1792 -1.0848
  296HSD    ND1 4237   4.883   1.830   7.954 -0.1047 -0.3741 -0.1022
  296HSD    HD1 4238   4.846   1.914   7.912 -0.8495 -0.1464  0.9796
  296HSD     CG 4239   4.817   1.737   8.031  0.0211  0.0516  0.5324
  296HSD    CE1 4240   5.016   1.806   7.967 -0.1057 -0.7028 -0.6648
  296HSD    HE1 4241   5.092   1.868   7.919  0.4818  0.0179  1.1117
  296HSD    NE2 4242   5.045   1.709   8.050 -0.5381 -0.4970 -0.2679
  296HSD    CD2 4243   4.919   1.667   8.087 -0.3228 -0.3771  0.6289
  296HSD    HD2 4244   4.917   1.588   8.161  1.1318 -1.5061 -0.4801
  296HSD      C 4245   4.488   1.585   8.156 -0.3209 -0.2784  0.3971
  296HSD      O 4246   4.472   1.567   8.276 -0.2739 -0.1575  0.4216
  297VAL      N 4247   4.380   1.586   8.077  0.1605 -0.6724 -0.2785
  297VAL     HN 4248   4.392   1.591   7.978 -1.0953  0.7958 -0.3955
  297VAL     CA 4249   4.242   1.575   8.113  0.0321  0.3431 -0.4346
  297VAL     HA 4250   4.211   1.659   8.174  0.6637  1.1318 -1.1865
  297VAL     CB 4251   4.147   1.592   7.998 -0.1258  0.4717 -0.2857
  297VAL     HB 4252   4.177   1.518   7.922 -1.5229 -1.7490  1.2244
  297VAL    CG1 4253   4.005   1.565   8.051  0.1334  0.2997  0.3229
  297VAL   HG11 4254   3.926   1.612   7.990 -1.0047 -2.5891 -0.6143
  297VAL   HG12 4255   3.991   1.613   8.150  1.0570 -0.0397  0.6317
  297VAL   HG13 4256   3.991   1.455   8.057 -0.4999  0.2559 -1.4122
  297VAL    CG2 4257   4.153   1.738   7.949 -0.1949  0.4956 -0.2235
  297VAL   HG21 4258   4.098   1.813   8.010  2.1964  0.8969  1.6358
  297VAL   HG22 4259   4.119   1.742   7.844 -2.9520  2.2463  0.6362
  297VAL   HG23 4260   4.254   1.786   7.951 -1.0481  2.4045  1.1900
  297VAL      C 4261   4.218   1.447   8.186  0.6070  0.4020 -0.1406
  297VAL      O 4262   4.155   1.448   8.291  0.5512 -0.2055 -0.1635
  298ILE      N 4263   4.272   1.334   8.138 -0.3634  0.0842 -0.5090
  298ILE     HN 4264   4.316   1.322   8.049  1.4823 -1.9529  0.5522
  298ILE     CA 4265   4.270   1.205   8.201  0.3199  0.3739  0.1263
  298ILE     HA 4266   4.165   1.181   8.203  0.7347 -2.0339 -1.7527
  298ILE     CB 4267   4.316   1.089   8.118 -0.2686 -0.2017  0.6005
  298ILE     HB 4268   4.426   1.102   8.110 -0.5955  1.8967 -1.3317
  298ILE    CG2 4269   4.294   0.951   8.184 -0.5036 -0.5480 -0.1951
  298ILE   HG21 4270   4.337   0.953   8.286  0.3251  0.2277 -0.5464
  298ILE   HG22 4271   4.337   0.868   8.125 -1.5753 -1.1932 -0.0988
  298ILE   HG23 4272   4.186   0.934   8.204 -0.3483  0.8914  2.3105
  298ILE    CG1 4273   4.263   1.079   7.975  0.2194 -0.0270  0.4054
  298ILE   HG11 4274   4.290   0.981   7.929 -0.0939  0.9583 -2.0493
  298ILE   HG12 4275   4.320   1.151   7.912  0.0780  0.1290  0.4560
  298ILE     CD 4276   4.116   1.117   7.959  0.1838 -0.1623  0.4070
  298ILE    HD1 4277   4.086   1.220   7.989  1.9391  0.7980 -0.9341
  298ILE    HD2 4278   4.056   1.036   8.005  0.4386 -0.0248  0.9919
  298ILE    HD3 4279   4.090   1.106   7.852 -0.1831 -1.3615  0.6125
  298ILE      C 4280   4.324   1.202   8.340  0.1812 -0.5332  0.1658
  298ILE      O 4281   4.259   1.152   8.431  0.5151 -0.7612  0.2795
  299GLN      N 4282   4.441   1.267   8.354 -0.1358  0.1155 -0.1452
  299GLN     HN 4283   4.489   1.309   8.277  1.7753 -2.0533 -0.2596
  299GLN     CA 4284   4.508   1.270   8.480 -0.2932  0.4873 -0.0707
  299GLN     HA 4285   4.511   1.180   8.539 -0.2591  2.0495  2.4698
  299GLN     CB 4286   4.656   1.294   8.448 -0.2621  0.1565 -0.1753
  299GLN    HB1 4287   4.715   1.308   8.541 -1.3492 -0.6617  0.6733
  299GLN    HB2 4288   4.669   1.392   8.398 -3.0876  0.8281  0.2423
  299GLN     CG 4289   4.729   1.182   8.373 -0.3637  0.0367 -0.0953
  299GLN    HG1 4290   4.837   1.204   8.361 -0.1644 -0.5052  0.6270
  299GLN    HG2 4291   4.682   1.165   8.274 -0.1461 -3.0933  0.2274
  299GLN     CD 4292   4.718   1.049   8.446 -0.2186 -0.0316 -0.1985
  299GLN    OE1 4293   4.613   0.987   8.465 -0.2742  0.1197 -0.0185
  299GLN    NE2 4294   4.842   1.004   8.480 -0.3838 -0.2944  0.0592
  299GLN   HE21 4295   4.849   0.920   8.534  0.6974 -0.6041 -0.5417
  299GLN   HE22 4296   4.923   1.062   8.472  0.5075 -1.4098  0.7211
  299GLN      C 4297   4.448   1.358   8.585 -0.0625  0.2147  0.2933
  299GLN      O 4298   4.518   1.419   8.667 -0.0894  0.2169  0.3141
  300ASP      N 4299   4.315   1.373   8.588 -0.0782  0.0287  0.4452
  300ASP     HN 4300   4.264   1.301   8.541  0.5829 -0.0306 -0.1890
  300ASP     CA 4301   4.251   1.466   8.676  0.4699  0.1825  0.6845
  300ASP     HA 4302   4.146   1.459   8.653  0.2867  0.3800  1.4236
  300ASP     CB 4303   4.277   1.428   8.823  0.1126 -0.4932  0.5749
  300ASP    HB1 4304   4.242   1.505   8.895 -0.0235 -1.3508  1.4392
  300ASP    HB2 4305   4.376   1.403   8.866 -0.9906 -0.5413  3.2320
  300ASP     CG 4306   4.192   1.306   8.855  0.2911 -0.7510  0.0760
  300ASP    OD1 4307   4.203   1.261   8.972  0.0701 -0.6660  0.1308
  300ASP    OD2 4308   4.103   1.270   8.773  0.1125  0.3261 -0.2193
  300ASP      C 4309   4.273   1.610   8.645 -0.1481  0.1396  0.0184
  300ASP      O 4310   4.266   1.705   8.723 -0.4238 -0.0560  0.2308
  301ASN      N 4311   4.296   1.641   8.516 -0.4549 -0.0093 -0.0723
  301ASN     HN 4312   4.286   1.563   8.455  0.5308 -1.2118  1.2362
  301ASN     CA 4313   4.338   1.768   8.466  0.1562 -0.2999 -0.3052
  301ASN     HA 4314   4.351   1.766   8.359 -0.5033 -2.3097 -0.3758
  301ASN     CB 4315   4.232   1.880   8.478  0.5797  0.0545  0.1798
  301ASN    HB1 4316   4.277   1.972   8.436  2.3360 -0.7108  0.2857
  301ASN    HB2 4317   4.216   1.897   8.586  1.9242 -0.3437  0.4645
  301ASN     CG 4318   4.103   1.851   8.403  0.6074  0.2430  0.0585
  301ASN    OD1 4319   4.097   1.885   8.285 -0.2887 -0.6104 -0.1618
  301ASN    ND2 4320   3.994   1.816   8.476  0.7493 -0.2598  0.0347
  301ASN   HD21 4321   3.909   1.807   8.424  0.1913  2.1207  0.4030
  301ASN   HD22 4322   4.007   1.820   8.575  1.9422 -0.9597 -0.0750
  301ASN      C 4323   4.476   1.805   8.508  0.2621 -0.3434 -0.6067
  301ASN      O 4324   4.501   1.925   8.519 -0.4434 -0.2539  0.1787
  302LEU      N 4325   4.567   1.709   8.528  0.4186  0.0201  0.5236
  302LEU     HN 4326   4.546   1.613   8.510 -0.9125  0.5188 -0.7279
  302LEU     CA 4327   4.702   1.741   8.562  0.3608  0.5999  0.2081
  302LEU     HA 4328   4.691   1.825   8.630 -0.9994 -0.6543  1.5911
  302LEU     CB 4329   4.750   1.622   8.647 -0.1682  0.4705  0.3241
  302LEU    HB1 4330   4.748   1.524   8.595 -1.3174 -0.2583  1.6747
  302LEU    HB2 4331   4.676   1.599   8.727  1.8173  0.2286  2.1851
  302LEU     CG 4332   4.890   1.645   8.705  0.1018 -0.3362  0.0041
  302LEU     HG 4333   4.966   1.629   8.626 -2.1960 -2.4053 -1.9097
  302LEU    CD1 4334   4.897   1.783   8.774  0.3803 -0.3926  0.0906
  302LEU   HD11 4335   4.805   1.803   8.832 -0.8603 -0.7298 -1.6580
  302LEU   HD12 4336   4.908   1.861   8.695 -3.2793 -0.7242 -0.9262
  302LEU   HD13 4337   4.985   1.791   8.842  0.1358 -2.6491  0.7795
  302LEU    CD2 4338   4.916   1.549   8.823  0.6315 -0.0822  0.0958
  302LEU   HD21 4339   4.844   1.568   8.905  1.3939 -0.9990  0.9974
  302LEU   HD22 4340   5.010   1.556   8.882 -0.5452 -1.1221  2.1892
  302LEU   HD23 4341   4.897   1.450   8.778  1.1125  0.1630 -0.6713
  302LEU      C 4342   4.786   1.767   8.441  0.3616 -0.2685  0.0210
  302LEU      O 4343   4.807   1.678   8.358  0.1743  0.0672 -0.3878
  303ILE      N 4344   4.836   1.890   8.425  0.2009 -0.2100 -0.0334
  303ILE     HN 4345   4.819   1.960   8.494  2.0634  0.5616 -0.3016
  303ILE     CA 4346   4.919   1.946   8.323  0.0569 -0.1773 -0.1323
  303ILE     HA 4347   4.923   1.890   8.230  0.7023  2.8112 -2.0484
  303ILE     CB 4348   4.869   2.082   8.284  0.3000 -0.0430  0.0246
  303ILE     HB 4349   4.849   2.146   8.373 -2.2402  2.3183 -2.0383
  303ILE    CG2 4350   4.953   2.145   8.173  0.1559  0.3602  0.1421
  303ILE   HG21 4351   5.061   2.145   8.199 -0.2081  0.2112  1.7283
  303ILE   HG22 4352   4.913   2.244   8.141 -0.3167  0.5206  1.1971
  303ILE   HG23 4353   4.950   2.084   8.080 -0.0973  0.7165 -0.0879
  303ILE    CG1 4354   4.728   2.069   8.223  0.1540  0.4575  0.2486
  303ILE   HG11 4355   4.653   2.022   8.290  0.5643  0.9686  1.0845
  303ILE   HG12 4356   4.735   2.006   8.132  0.8882 -0.0748  0.6670
  303ILE     CD 4357   4.667   2.205   8.189  0.8463  0.6608 -0.2031
  303ILE    HD1 4358   4.559   2.187   8.175  0.6344  0.4998  1.3877
  303ILE    HD2 4359   4.715   2.250   8.100  0.8618  0.9635 -0.0431
  303ILE    HD3 4360   4.670   2.273   8.277  2.2181 -0.2897  0.5416
  303ILE      C 4361   5.061   1.954   8.367 -0.0248 -0.7954  0.2484
  303ILE      O 4362   5.091   2.015   8.469  0.4632  0.2955 -0.5371
  304ARG      N 4363   5.151   1.885   8.295  0.1364 -0.5251  0.1934
  304ARG     HN 4364   5.124   1.827   8.219  0.0212 -0.6789  0.3530
  304ARG     CA 4365   5.288   1.927   8.299 -0.0204  0.0207 -0.0287
  304ARG     HA 4366   5.325   1.950   8.398 -0.5400 -0.4586  0.2845
  304ARG     CB 4367   5.377   1.813   8.247 -0.4517 -0.5724  0.5063
  304ARG    HB1 4368   5.481   1.852   8.233 -0.5693 -0.2621  0.4929
  304ARG    HB2 4369   5.335   1.776   8.151 -0.7330  1.2317 -0.1098
  304ARG     CG 4370   5.379   1.694   8.343  0.3148 -0.7331  0.2969
  304ARG    HG1 4371   5.444   1.616   8.297  1.1051  0.6421 -1.0258
  304ARG    HG2 4372   5.278   1.649   8.345  0.1627 -0.3701  1.9293
  304ARG     CD 4373   5.412   1.724   8.489  0.3203 -0.2683  0.2004
  304ARG    HD1 4374   5.386   1.640   8.556 -1.9674 -0.5079 -0.8696
  304ARG    HD2 4375   5.350   1.808   8.529  0.5718 -0.4857  1.0662
  304ARG     NE 4376   5.554   1.769   8.496  0.3090 -0.1527 -0.3163
  304ARG     HE 4377   5.596   1.848   8.450 -0.7571  1.0370  0.6475
  304ARG     CZ 4378   5.645   1.690   8.559  0.0283  0.0745  0.3810
  304ARG    NH1 4379   5.620   1.591   8.649 -0.1054 -0.2996 -0.0641
  304ARG   HH11 4380   5.531   1.585   8.694 -1.3632  2.0673 -2.0240
  304ARG   HH12 4381   5.694   1.537   8.689  0.6533  1.5605  1.1488
  304ARG    NH2 4382   5.775   1.725   8.542 -0.1609  0.5275 -0.1620
  304ARG   HH21 4383   5.833   1.703   8.620 -2.3833  0.0181  1.4233
  304ARG   HH22 4384   5.797   1.816   8.504 -1.1358 -0.2269 -2.7668
  304ARG      C 4385   5.325   2.049   8.223  0.0951 -0.1840 -0.3016
  304ARG      O 4386   5.282   2.062   8.108  0.3994  0.2553 -0.3672
  305LYS      N 4387   5.390   2.149   8.286  0.3956 -0.0070 -0.8810
  305LYS     HN 4388   5.407   2.147   8.384  2.5390 -0.3255 -1.2259
  305LYS     CA 4389   5.400   2.279   8.227  0.2352  0.3380 -0.1546
  305LYS     HA 4390   5.332   2.284   8.144  2.3098 -0.0152 -1.9629
  305LYS     CB 4391   5.359   2.381   8.335 -0.2641  0.3083 -0.3156
  305LYS    HB1 4392   5.408   2.478   8.314 -1.0599  0.3928 -1.9962
  305LYS    HB2 4393   5.383   2.344   8.437 -0.2198 -1.4068 -0.9056
  305LYS     CG 4394   5.213   2.425   8.322 -0.1985  0.3461 -0.9899
  305LYS    HG1 4395   5.152   2.332   8.316 -1.1552  0.8156  0.6729
  305LYS    HG2 4396   5.196   2.484   8.230 -0.7814  0.7221 -0.6457
  305LYS     CD 4397   5.160   2.504   8.442  0.3727  0.4059 -0.7751
  305LYS    HD1 4398   5.204   2.606   8.450 -0.4857  0.9845 -2.8763
  305LYS    HD2 4399   5.173   2.438   8.531 -0.2124 -0.0482 -1.0223
  305LYS     CE 4400   5.008   2.513   8.438  0.3360  0.1733 -0.0918
  305LYS    HE1 4401   4.965   2.411   8.437 -0.6583  0.5665  0.4786
  305LYS    HE2 4402   4.976   2.572   8.349 -0.8960 -0.3793 -0.0357
  305LYS     NZ 4403   4.943   2.570   8.559  0.1299 -0.6528  0.1958
  305LYS    HZ1 4404   4.996   2.657   8.581 -0.2441 -0.5228  0.5797
  305LYS    HZ2 4405   4.956   2.511   8.644  2.5847  0.4623  0.6919
  305LYS    HZ3 4406   4.845   2.600   8.544  0.3239  0.5109  1.0947
  305LYS      C 4407   5.533   2.307   8.166  0.3373  0.1336 -0.0299
  305LYS      O 4408   5.557   2.407   8.098  0.4394 -0.0136 -0.2119
  306GLU      N 4409   5.626   2.211   8.179 -0.4771 -0.6856 -0.1196
  306GLU     HN 4410   5.612   2.137   8.243 -1.7051  0.6071  1.1612
  306GLU     CA 4411   5.747   2.221   8.103 -0.4833 -0.4551 -0.0990
  306GLU     HA 4412   5.778   2.325   8.094  0.8048 -0.7125  0.8885
  306GLU     CB 4413   5.862   2.156   8.183 -0.3545  0.1647  0.2316
  306GLU    HB1 4414   5.887   2.219   8.271  2.0400 -0.3998  0.0294
  306GLU    HB2 4415   5.958   2.162   8.126  1.6164 -2.3608  2.9731
  306GLU     CG 4416   5.839   2.008   8.213 -0.3490  0.0026 -0.5319
  306GLU    HG1 4417   5.934   1.952   8.223 -1.1813 -1.3492  0.0832
  306GLU    HG2 4418   5.780   1.951   8.138 -0.2259  1.4595 -1.7836
  306GLU     CD 4419   5.780   1.992   8.352  0.0652  0.1735 -0.3369
  306GLU    OE1 4420   5.857   1.961   8.448 -0.1154  0.1515 -0.1974
  306GLU    OE2 4421   5.655   1.981   8.361  0.0656  0.5361  0.1569
  306GLU      C 4422   5.724   2.174   7.964  0.1911 -0.6739 -0.1419
  306GLU      O 4423   5.774   2.232   7.869 -0.5753  0.6671  0.2546
  307VAL      N 4424   5.639   2.071   7.941  0.1489 -0.6268 -0.1960
  307VAL     HN 4425   5.605   2.012   8.013  1.1911  0.2564  1.0884
  307VAL     CA 4426   5.592   2.030   7.813 -0.0406 -0.2618 -0.2445
  307VAL     HA 4427   5.679   2.025   7.750  0.2959  0.8563  0.1111
  307VAL     CB 4428   5.529   1.897   7.839 -0.3038 -0.0839  0.0443
  307VAL     HB 4429   5.450   1.913   7.915  0.9425  2.2267  0.9334
  307VAL    CG1 4430   5.466   1.845   7.708  0.5155  0.3378 -0.5266
  307VAL   HG11 4431   5.402   1.757   7.731 -5.3074  4.2713  0.4738
  307VAL   HG12 4432   5.544   1.810   7.637 -0.1168  0.0716 -1.1067
  307VAL   HG13 4433   5.398   1.916   7.657  0.8839 -0.6670 -2.5339
  307VAL    CG2 4434   5.630   1.799   7.902 -0.1053  0.2721  0.2802
  307VAL   HG21 4435   5.661   1.836   8.002 -2.6097 -0.4128  1.4007
  307VAL   HG22 4436   5.720   1.782   7.839 -1.8287 -2.8860 -1.5997
  307VAL   HG23 4437   5.589   1.697   7.915  0.5621 -0.1911 -1.0504
  307VAL      C 4438   5.488   2.120   7.754 -0.3967 -0.3787  0.1958
  307VAL      O 4439   5.505   2.163   7.640  0.1480  0.2363  0.5015
  308TYR      N 4440   5.383   2.158   7.827  0.0103  0.4545  0.3618
  308TYR     HN 4441   5.382   2.121   7.920  0.9197 -1.4566 -0.3220
  308TYR     CA 4442   5.272   2.234   7.780 -0.0592  0.2746  0.2346
  308TYR     HA 4443   5.225   2.174   7.703 -0.6832 -0.6192  1.2763
  308TYR     CB 4444   5.170   2.254   7.894 -0.6747 -0.1768 -0.2269
  308TYR    HB1 4445   5.223   2.273   7.989  0.4777  0.2613 -0.9342
  308TYR    HB2 4446   5.127   2.152   7.905 -0.2022 -0.3022  0.4919
  308TYR     CG 4447   5.061   2.352   7.866 -0.0786  0.3856 -0.6318
  308TYR    CD1 4448   4.974   2.341   7.760 -0.4583  0.1434 -0.2988
  308TYR    HD1 4449   4.990   2.258   7.693  0.4184 -1.2163  1.4936
  308TYR    CE1 4450   4.863   2.422   7.750 -0.0531  0.7350 -0.0711
  308TYR    HE1 4451   4.797   2.408   7.666  0.0154  0.9436 -0.1591
  308TYR     CZ 4452   4.835   2.513   7.849  0.0818  0.1299  0.5322
  308TYR     OH 4453   4.729   2.606   7.837 -0.0311 -0.0706 -0.1022
  308TYR     HH 4454   4.682   2.577   7.759  3.9084 -0.5020 -2.6410
  308TYR    CD2 4455   5.038   2.447   7.963 -0.0891  0.1621 -0.4130
  308TYR    HD2 4456   5.101   2.441   8.050 -0.6482 -1.2700 -0.0784
  308TYR    CE2 4457   4.923   2.522   7.954 -0.0316  0.3838  0.6055
  308TYR    HE2 4458   4.912   2.593   8.035  0.4766 -1.4289  2.3330
  308TYR      C 4459   5.307   2.363   7.714 -0.3105  0.2593  0.0683
  308TYR      O 4460   5.265   2.381   7.600  0.0592 -0.7427 -0.2357
  309ILE      N 4461   5.396   2.445   7.773 -0.4620  0.3042  0.2390
  309ILE     HN 4462   5.446   2.413   7.853  0.6273  0.5390 -0.3263
  309ILE     CA 4463   5.454   2.562   7.715 -0.6874  0.0925 -0.4302
  309ILE     HA 4464   5.369   2.629   7.710 -0.9719 -0.2363 -0.0350
  309ILE     CB 4465   5.554   2.633   7.801 -0.0873 -0.3763 -0.7372
  309ILE     HB 4466   5.503   2.644   7.899  0.9780 -0.6802 -0.1271
  309ILE    CG2 4467   5.687   2.559   7.825  0.1174  0.2761  0.2127
  309ILE   HG21 4468   5.748   2.615   7.899 -0.6238  1.1426  0.1853
  309ILE   HG22 4469   5.753   2.551   7.735 -1.2765  2.7618 -1.1414
  309ILE   HG23 4470   5.665   2.454   7.853 -1.9784  0.2575 -1.3306
  309ILE    CG1 4471   5.590   2.773   7.750  0.5364 -0.3815 -0.3283
  309ILE   HG11 4472   5.505   2.843   7.733  1.1878  0.5551  0.1626
  309ILE   HG12 4473   5.644   2.756   7.654 -0.1585  1.9038 -1.2023
  309ILE     CD 4474   5.665   2.866   7.845 -0.3788 -0.4991  0.5220
  309ILE    HD1 4475   5.754   2.822   7.895  0.6475  0.8411 -0.0443
  309ILE    HD2 4476   5.594   2.895   7.926 -1.6124  0.7393 -0.9362
  309ILE    HD3 4477   5.700   2.960   7.796 -0.6224 -0.2739  0.7782
  309ILE      C 4478   5.503   2.550   7.575 -0.9099 -0.7124 -0.4425
  309ILE      O 4479   5.459   2.624   7.487  0.5982  0.3753 -0.3266
  310LEU      N 4480   5.592   2.452   7.547 -0.5136 -0.4280 -0.2007
  310LEU     HN 4481   5.603   2.375   7.609  1.0666 -2.1735 -2.4803
  310LEU     CA 4482   5.658   2.436   7.421  0.1944  0.0210  0.1089
  310LEU     HA 4483   5.697   2.529   7.381  1.8407 -1.0565 -0.9177
  310LEU     CB 4484   5.780   2.344   7.427  0.0779 -0.1255  0.2437
  310LEU    HB1 4485   5.808   2.336   7.319  3.4597 -1.0513  1.0726
  310LEU    HB2 4486   5.747   2.245   7.466 -1.7644  1.0802  1.8613
  310LEU     CG 4487   5.905   2.395   7.502 -0.1242 -0.2748  0.6821
  310LEU     HG 4488   5.879   2.377   7.608  1.4354 -1.5681  0.8803
  310LEU    CD1 4489   6.025   2.304   7.473 -0.0750 -0.2786  0.9011
  310LEU   HD11 4490   6.046   2.299   7.364 -2.8778  0.1976  0.2653
  310LEU   HD12 4491   6.003   2.197   7.495  1.3276 -0.3020  2.4437
  310LEU   HD13 4492   6.119   2.345   7.516 -1.0833  3.6791 -0.2910
  310LEU    CD2 4493   5.949   2.539   7.471  0.2879 -0.5779 -0.1608
  310LEU   HD21 4494   6.030   2.561   7.544 -0.7278 -1.4392  1.2767
  310LEU   HD22 4495   5.864   2.609   7.487  0.5636 -0.2881  0.0452
  310LEU   HD23 4496   5.992   2.541   7.368  3.7976 -2.5991  1.0667
  310LEU      C 4497   5.557   2.403   7.316  0.2105  0.6680 -0.1175
  310LEU      O 4498   5.554   2.468   7.212 -0.4316  0.4369 -0.2429
  311LEU      N 4499   5.471   2.302   7.340  0.4001  0.4889 -0.1827
  311LEU     HN 4500   5.475   2.251   7.425 -2.0143  1.0014  0.3244
  311LEU     CA 4501   5.360   2.275   7.254  0.0767 -0.2439  0.4609
  311LEU     HA 4502   5.397   2.255   7.155 -0.5798  0.7050  0.0142
  311LEU     CB 4503   5.296   2.145   7.306 -0.1542  0.0607  0.9542
  311LEU    HB1 4504   5.201   2.126   7.251 -0.8778  3.2662  0.9444
  311LEU    HB2 4505   5.261   2.164   7.409 -0.7177  0.0114  0.7727
  311LEU     CG 4506   5.385   2.020   7.312 -0.0488  0.0893  0.0947
  311LEU     HG 4507   5.471   2.047   7.378 -2.1601  2.0990  2.1807
  311LEU    CD1 4508   5.317   1.898   7.378  0.7729 -0.3106  0.2183
  311LEU   HD11 4509   5.234   1.854   7.320  1.4021  0.0767 -1.0265
  311LEU   HD12 4510   5.288   1.929   7.480  2.1649  1.5121  0.1400
  311LEU   HD13 4511   5.394   1.819   7.386  1.7149  0.3974 -1.3011
  311LEU    CD2 4512   5.428   1.963   7.175 -0.2171 -0.4429  0.2591
  311LEU   HD21 4513   5.518   1.898   7.178  0.7204  0.8187  0.3125
  311LEU   HD22 4514   5.461   2.051   7.116 -0.7577  0.8710  1.8277
  311LEU   HD23 4515   5.343   1.918   7.119 -0.4007 -1.1111  1.0565
  311LEU      C 4516   5.255   2.377   7.229  0.2223 -0.2194 -0.0453
  311LEU      O 4517   5.222   2.399   7.112  0.8644 -0.2748 -0.2431
  312ASN      N 4518   5.208   2.451   7.331  0.4940 -0.0887 -0.0162
  312ASN     HN 4519   5.249   2.438   7.421  5.0955  0.5451 -1.7171
  312ASN     CA 4520   5.114   2.557   7.311  0.2920 -0.2457  0.1123
  312ASN     HA 4521   5.027   2.521   7.257  0.1465  1.2499 -0.6947
  312ASN     CB 4522   5.063   2.605   7.448 -0.4075 -0.3561 -0.1029
  312ASN    HB1 4523   5.143   2.656   7.506  1.7613 -1.6412 -1.8197
  312ASN    HB2 4524   5.018   2.520   7.504 -0.7056 -0.9678 -1.2571
  312ASN     CG 4525   4.952   2.709   7.456  0.2256  0.3106  0.1231
  312ASN    OD1 4526   4.946   2.773   7.560  0.2708  0.5130  0.0010
  312ASN    ND2 4527   4.865   2.723   7.353 -0.1357  0.3770  0.4389
  312ASN   HD21 4528   4.886   2.687   7.262  1.7337  0.5988  0.7448
  312ASN   HD22 4529   4.769   2.744   7.372 -0.8232 -1.8234 -0.3203
  312ASN      C 4530   5.159   2.668   7.223 -0.1864  0.1484  0.3579
  312ASN      O 4531   5.086   2.715   7.135 -0.1598 -0.1354  0.1816
  313TRP      N 4532   5.286   2.710   7.239  0.0857 -0.4804 -0.1216
  313TRP     HN 4533   5.347   2.663   7.301 -0.5014 -0.9579  0.1035
  313TRP     CA 4534   5.345   2.799   7.144 -0.4766  0.0739  0.0421
  313TRP     HA 4535   5.276   2.881   7.129 -0.4862  0.2117  0.7928
  313TRP     CB 4536   5.474   2.868   7.192 -0.0148 -0.7304 -0.0266
  313TRP    HB1 4537   5.540   2.894   7.107 -0.0102 -0.9194 -0.0829
  313TRP    HB2 4538   5.525   2.787   7.248  2.0747  1.2994  1.1922
  313TRP     CG 4539   5.464   2.990   7.277  0.1754 -0.3129 -0.5992
  313TRP    CD1 4540   5.436   2.995   7.411  0.1591 -0.2095 -0.6060
  313TRP    HD1 4541   5.420   2.914   7.480 -1.7758 -0.6865 -1.5429
  313TRP    NE1 4542   5.441   3.126   7.450 -0.1722 -0.4642  0.3004
  313TRP    HE1 4543   5.448   3.160   7.541 -0.1933 -0.5316  0.3270
  313TRP    CE2 4544   5.442   3.207   7.339  1.1048 -0.3681  0.3741
  313TRP    CD2 4545   5.467   3.125   7.230 -0.4321 -0.1449 -0.1737
  313TRP    CE3 4546   5.479   3.182   7.107 -0.1361 -0.0369 -0.0967
  313TRP    HE3 4547   5.508   3.120   7.024 -1.7281 -1.2063  0.1760
  313TRP    CZ3 4548   5.480   3.319   7.090  0.4698 -0.0575 -0.2418
  313TRP    HZ3 4549   5.500   3.362   6.994 -0.5819  2.0959  0.4507
  313TRP    CZ2 4550   5.436   3.342   7.326  0.0596 -0.4594 -0.1810
  313TRP    HZ2 4551   5.416   3.407   7.410  1.1124  0.9816 -0.9877
  313TRP    CH2 4552   5.459   3.396   7.202 -0.1588 -0.3326 -0.1662
  313TRP    HH2 4553   5.456   3.504   7.189  0.2092 -0.1048  1.4750
  313TRP      C 4554   5.366   2.756   7.003  0.2314  0.0281  0.1594
  313TRP      O 4555   5.362   2.842   6.915  0.2628 -0.0062  0.1241
  314ILE      N 4556   5.392   2.629   6.969 -0.4710 -0.0757  0.0001
  314ILE     HN 4557   5.421   2.564   7.039  0.6392  0.1945 -0.1868
  314ILE     CA 4558   5.400   2.584   6.833  0.0831  0.0142 -0.0003
  314ILE     HA 4559   5.460   2.661   6.787 -0.6582  0.6835  0.1323
  314ILE     CB 4560   5.455   2.445   6.837  0.1286  0.0321 -0.0285
  314ILE     HB 4561   5.393   2.384   6.905  1.0425  0.6431  1.4151
  314ILE    CG2 4562   5.450   2.384   6.696  0.3878  0.2868 -0.1503
  314ILE   HG21 4563   5.346   2.373   6.658  0.7930 -1.4352 -0.8223
  314ILE   HG22 4564   5.504   2.287   6.696 -0.1499 -0.0375  1.1001
  314ILE   HG23 4565   5.509   2.448   6.627  2.5107  0.2867  1.5689
  314ILE    CG1 4566   5.602   2.445   6.882  0.2714 -0.3507 -0.4899
  314ILE   HG11 4567   5.623   2.516   6.965 -0.6550  0.5239 -0.9939
  314ILE   HG12 4568   5.663   2.471   6.793  0.3833 -0.1731 -0.3619
  314ILE     CD 4569   5.654   2.314   6.941  0.4354 -0.0740 -0.0123
  314ILE    HD1 4570   5.754   2.323   6.990  0.5608 -1.7801  0.1077
  314ILE    HD2 4571   5.663   2.233   6.865  1.1884 -0.3486  0.3506
  314ILE    HD3 4572   5.584   2.283   7.021  2.5806 -1.4839  1.4185
  314ILE      C 4573   5.269   2.605   6.765  0.0986  0.0225 -0.0283
  314ILE      O 4574   5.264   2.645   6.649  0.2452 -0.1883 -0.1077
  315GLY      N 4575   5.155   2.580   6.833 -0.2380  0.1169 -0.5513
  315GLY     HN 4576   5.167   2.530   6.918 -2.0742  1.1067  0.3317
  315GLY     CA 4577   5.027   2.624   6.787 -0.5010 -0.4007 -0.3245
  315GLY    HA1 4578   4.966   2.599   6.872  2.2305  1.5596  2.4554
  315GLY    HA2 4579   4.995   2.575   6.697 -1.1701  0.0018 -0.3110
  315GLY      C 4580   5.007   2.772   6.781 -0.1885 -0.3350  0.1258
  315GLY      O 4581   4.950   2.821   6.683  0.5745  0.0133 -0.1457
  316TYR      N 4582   5.062   2.852   6.873  0.4961 -0.1638 -0.4228
  316TYR     HN 4583   5.121   2.812   6.943  3.0023 -1.6338 -3.1784
  316TYR     CA 4584   5.049   2.994   6.858 -0.2677 -0.2015 -0.2069
  316TYR     HA 4585   4.945   3.022   6.850 -0.1992  0.6701  1.5078
  316TYR     CB 4586   5.084   3.070   6.987 -0.0017 -0.2294 -0.2624
  316TYR    HB1 4587   5.096   3.177   6.959  0.8583 -0.4124 -0.6472
  316TYR    HB2 4588   5.182   3.031   7.022 -0.1629 -1.5962 -1.2409
  316TYR     CG 4589   4.992   3.063   7.103  0.3688  0.3005  0.0673
  316TYR    CD1 4590   4.877   2.988   7.101  0.6460 -0.1401  0.5061
  316TYR    HD1 4591   4.849   2.920   7.022  1.8871 -1.0207  0.7926
  316TYR    CE1 4592   4.785   2.993   7.203 -0.0469  0.0745 -0.1150
  316TYR    HE1 4593   4.692   2.939   7.204 -0.6925  0.9588  3.7099
  316TYR     CZ 4594   4.804   3.073   7.313 -0.7935  0.5971 -0.3590
  316TYR     OH 4595   4.719   3.067   7.425 -0.5227 -0.3680 -0.2010
  316TYR     HH 4596   4.667   2.987   7.412  1.5640 -1.3657 -3.8376
  316TYR    CD2 4597   5.010   3.144   7.213  0.6627 -0.0541  0.2775
  316TYR    HD2 4598   5.096   3.209   7.218  0.4223  0.2044  3.0981
  316TYR    CE2 4599   4.923   3.142   7.320 -0.0594 -0.6420 -0.3098
  316TYR    HE2 4600   4.939   3.208   7.404 -0.5992  0.9629 -1.4179
  316TYR      C 4601   5.116   3.052   6.737  0.1686  0.1747  0.2096
  316TYR      O 4602   5.054   3.131   6.667 -0.0426 -0.4901 -0.3681
  317VAL      N 4603   5.239   3.012   6.701 -0.0398 -0.0900 -0.2158
  317VAL     HN 4604   5.279   2.953   6.771 -1.0749 -1.2078 -0.5211
  317VAL     CA 4605   5.311   3.055   6.585  0.3948  0.1839  0.1542
  317VAL     HA 4606   5.291   3.160   6.570 -0.8884 -0.1995 -0.9504
  317VAL     CB 4607   5.460   3.040   6.599  0.4109  0.2374  0.0425
  317VAL     HB 4608   5.510   3.079   6.508  1.3892 -2.2623 -0.5685
  317VAL    CG1 4609   5.510   3.112   6.726  0.4048  0.5430 -0.1278
  317VAL   HG11 4610   5.511   3.223   6.737 -2.3912  0.5129  1.5509
  317VAL   HG12 4611   5.618   3.089   6.739 -0.2483 -1.4112  2.7141
  317VAL   HG13 4612   5.452   3.067   6.809 -0.1888 -0.1072 -0.8806
  317VAL    CG2 4613   5.502   2.892   6.605 -0.3106  0.0110 -0.4372
  317VAL   HG21 4614   5.428   2.847   6.675  0.9898  0.1110  1.0502
  317VAL   HG22 4615   5.607   2.864   6.627 -0.7620 -0.5376  1.1516
  317VAL   HG23 4616   5.493   2.851   6.502  3.2793  0.5353 -1.0881
  317VAL      C 4617   5.248   3.001   6.461 -0.7557  0.3252  0.6689
  317VAL      O 4618   5.273   3.057   6.354 -0.6100 -0.9949  0.0032
  318ASN      N 4619   5.163   2.897   6.457 -0.3274 -0.0031  0.1536
  318ASN     HN 4620   5.150   2.850   6.544  0.7400  0.2921  0.4872
  318ASN     CA 4621   5.109   2.830   6.343 -0.0278 -0.1634  0.1033
  318ASN     HA 4622   5.186   2.804   6.272 -1.1926 -0.6620 -1.0337
  318ASN     CB 4623   5.033   2.707   6.397 -0.0984 -0.0874  0.1776
  318ASN    HB1 4624   4.946   2.733   6.460  0.9614  1.4392  1.0702
  318ASN    HB2 4625   5.113   2.658   6.456  1.2195 -2.9943 -3.5912
  318ASN     CG 4626   4.991   2.616   6.282  0.5694 -0.6614  0.3777
  318ASN    OD1 4627   4.873   2.604   6.247  0.6534 -0.0481 -0.1405
  318ASN    ND2 4628   5.090   2.546   6.221  0.5262 -0.5133  0.1358
  318ASN   HD21 4629   5.178   2.541   6.268 -0.7107 -0.7768  2.6409
  318ASN   HD22 4630   5.068   2.515   6.129  0.9469  1.1943 -0.5658
  318ASN      C 4631   5.019   2.928   6.275 -0.1527 -0.3703 -0.0320
  318ASN      O 4632   5.021   2.933   6.152  0.0098  0.4176  0.0026
  319SER      N 4633   4.943   3.015   6.343 -0.0525  0.1135 -0.5391
  319SER     HN 4634   4.955   3.013   6.442 -0.4181 -0.4576 -0.5023
  319SER     CA 4635   4.862   3.121   6.291 -0.1828  0.0416 -0.4845
  319SER     HA 4636   4.800   3.062   6.226  0.1200 -3.6902  2.3059
  319SER     CB 4637   4.787   3.196   6.402 -0.1102 -0.9107  0.2170
  319SER    HB1 4638   4.717   3.124   6.450  0.7895 -1.0913  1.3092
  319SER    HB2 4639   4.729   3.274   6.349 -0.9963 -1.8032 -0.1561
  319SER     OG 4640   4.869   3.251   6.504 -0.3784 -0.3845  0.1514
  319SER    HG1 4641   4.918   3.191   6.561  0.8356 -0.2558 -0.7314
  319SER      C 4642   4.924   3.222   6.199  0.0981 -0.0662 -0.4166
  319SER      O 4643   4.861   3.268   6.104  0.1513  0.4244 -0.2149
  320GLY      N 4644   5.053   3.250   6.223  0.1529 -0.5200 -0.1749
  320GLY     HN 4645   5.103   3.206   6.297 -0.0488 -0.2525  0.1222
  320GLY     CA 4646   5.141   3.327   6.141 -0.2801  0.0915 -0.0700
  320GLY    HA1 4647   5.217   3.359   6.210 -2.5870  2.1282  1.6890
  320GLY    HA2 4648   5.082   3.401   6.089 -1.4250  0.2809  1.4431
  320GLY      C 4649   5.210   3.246   6.036 -0.0095  0.2773 -0.0337
  320GLY      O 4650   5.252   3.301   5.935  0.3148 -0.4685 -0.3130
  321PHE      N 4651   5.233   3.115   6.053  0.3459  0.3528  0.1004
  321PHE     HN 4652   5.224   3.071   6.142 -0.0515  1.2201  0.4957
  321PHE     CA 4653   5.291   3.027   5.956 -0.3321 -0.1299  0.1246
  321PHE     HA 4654   5.380   3.067   5.911  0.1620 -1.8971 -0.5509
  321PHE     CB 4655   5.344   2.897   6.019 -0.1183 -0.0771  0.0533
  321PHE    HB1 4656   5.383   2.830   5.940 -2.5581 -2.5760  0.7850
  321PHE    HB2 4657   5.259   2.845   6.069 -0.2998  0.2558  0.0979
  321PHE     CG 4658   5.459   2.900   6.114 -0.0531 -0.3163 -0.0172
  321PHE    CD1 4659   5.493   2.788   6.186 -0.0677 -0.0801  0.3625
  321PHE    HD1 4660   5.430   2.700   6.183 -0.2624 -0.0037  1.5990
  321PHE    CE1 4661   5.606   2.789   6.264  0.3801  0.3275 -0.2828
  321PHE    HE1 4662   5.636   2.694   6.305  0.4253  0.3592 -0.2415
  321PHE     CZ 4663   5.679   2.905   6.281 -0.1485  0.5702  0.3893
  321PHE     HZ 4664   5.766   2.894   6.344 -0.7407 -2.6249  0.8277
  321PHE    CD2 4665   5.531   3.015   6.134 -0.1820 -0.3373  0.6100
  321PHE    HD2 4666   5.499   3.107   6.086  0.7992  0.2211  0.9984
  321PHE    CE2 4667   5.647   3.017   6.208  0.5760  0.1763 -0.5546
  321PHE    HE2 4668   5.715   3.101   6.210  2.1868 -1.0628 -1.3716
  321PHE      C 4669   5.206   2.996   5.837  0.1271 -0.2666 -0.1675
  321PHE      O 4670   5.249   2.971   5.724  0.1224 -0.6330 -0.0883
  322ASN      N 4671   5.074   2.997   5.863  0.2802  0.8986  0.6721
  322ASN     HN 4672   5.061   2.992   5.961  1.8489  0.7744  0.8948
  322ASN     CA 4673   4.966   2.974   5.772  0.3429  0.0325  0.8069
  322ASN     HA 4674   4.989   2.878   5.729  0.2235  0.2453  0.2508
  322ASN     CB 4675   4.832   2.972   5.846  0.0430 -0.0983  0.2617
  322ASN    HB1 4676   4.746   2.982   5.776  0.4083 -1.3687 -0.4099
  322ASN    HB2 4677   4.841   3.050   5.924  3.3529 -0.6714  0.5893
  322ASN     CG 4678   4.816   2.836   5.913  0.1359 -0.2105  0.0594
  322ASN    OD1 4679   4.900   2.748   5.894  0.3805  0.0862 -0.2504
  322ASN    ND2 4680   4.710   2.819   5.997 -0.2119  0.3946 -0.2504
  322ASN   HD21 4681   4.714   2.741   6.059 -1.9902 -0.5892 -1.3114
  322ASN   HD22 4682   4.646   2.893   6.018  2.5014  3.3184 -1.3395
  322ASN      C 4683   4.960   3.067   5.655  0.1297 -0.4658  0.4190
  322ASN      O 4684   4.951   3.019   5.542  0.0706  0.0171  0.2168
  323PRO      N 4685   4.972   3.196   5.658 -0.3851 -0.4013 -0.1128
  323PRO     CD 4686   4.954   3.282   5.775 -0.3076 -0.0198 -0.3798
  323PRO    HD1 4687   5.018   3.259   5.863  0.2564 -2.4651 -1.3418
  323PRO    HD2 4688   4.852   3.261   5.813  0.7459 -0.2111  2.6156
  323PRO     CA 4689   4.978   3.275   5.539 -0.3450 -0.1277  0.0699
  323PRO     HA 4690   4.902   3.237   5.473 -0.9431  1.1895 -0.0345
  323PRO     CB 4691   4.932   3.413   5.586 -0.6445 -0.4396  0.6989
  323PRO    HB1 4692   4.821   3.419   5.587 -0.5942  0.7560  0.4183
  323PRO    HB2 4693   4.972   3.491   5.518  1.5242 -1.2485  0.9613
  323PRO     CG 4694   4.981   3.427   5.731  0.3787  0.0670  0.3164
  323PRO    HG1 4695   5.090   3.445   5.720  0.5690 -0.9904  0.3680
  323PRO    HG2 4696   4.944   3.511   5.793 -0.1831  0.6690 -0.8131
  323PRO      C 4697   5.109   3.276   5.468 -0.4139 -0.1410 -0.0583
  323PRO      O 4698   5.116   3.300   5.348 -0.3322 -0.3595 -0.0981
  324LEU      N 4699   5.217   3.250   5.545 -0.1853  0.0781 -0.3034
  324LEU     HN 4700   5.200   3.217   5.637  2.3936 -2.4404 -0.5928
  324LEU     CA 4701   5.355   3.239   5.509  0.0525  1.0611  0.2879
  324LEU     HA 4702   5.384   3.323   5.447 -0.0517  0.0671 -1.1402
  324LEU     CB 4703   5.448   3.223   5.631  0.0848  0.4415  0.1818
  324LEU    HB1 4704   5.415   3.137   5.694 -0.9632  0.7110  0.0261
  324LEU    HB2 4705   5.418   3.311   5.691 -3.8530  1.3036 -2.6395
  324LEU     CG 4706   5.600   3.210   5.612  0.0696  0.0810  0.2939
  324LEU     HG 4707   5.625   3.114   5.562  0.2465  1.1942 -1.8620
  324LEU    CD1 4708   5.649   3.320   5.516  0.0315 -0.1557  0.0024
  324LEU   HD11 4709   5.611   3.420   5.547 -1.3849 -0.1079 -1.6984
  324LEU   HD12 4710   5.621   3.313   5.408 -0.6270  2.4964 -0.0733
  324LEU   HD13 4711   5.759   3.316   5.520  0.0938 -1.2346 -1.5781
  324LEU    CD2 4712   5.682   3.225   5.741  0.5496 -0.5653  0.0679
  324LEU   HD21 4713   5.673   3.330   5.776  1.4178 -0.5523  0.2541
  324LEU   HD22 4714   5.787   3.197   5.720  0.8142  1.3536 -1.4733
  324LEU   HD23 4715   5.652   3.152   5.820  0.8688  0.8174  1.5205
  324LEU      C 4716   5.370   3.131   5.408 -0.4242  0.8377  0.4534
  324LEU      O 4717   5.436   3.142   5.305 -0.9342 -0.3481 -0.0192
  325ILE      N 4718   5.299   3.018   5.428  0.1054  0.3647 -0.3110
  325ILE     HN 4719   5.257   3.003   5.516  1.0158  2.1776  0.4889
  325ILE     CA 4720   5.300   2.905   5.340 -0.4613  0.0138  0.1251
  325ILE     HA 4721   5.403   2.877   5.320 -1.1209 -3.1924  0.7208
  325ILE     CB 4722   5.240   2.779   5.394 -0.7962  0.0150 -0.2370
  325ILE     HB 4723   5.141   2.797   5.439  0.1077  1.8944  1.1267
  325ILE    CG2 4724   5.233   2.665   5.290 -0.2585 -0.0459 -0.2141
  325ILE   HG21 4725   5.218   2.562   5.328 -0.1499  0.0445  0.0771
  325ILE   HG22 4726   5.331   2.659   5.240  0.0207  1.3063  0.1171
  325ILE   HG23 4727   5.150   2.690   5.220 -1.7780  1.8977  2.0959
  325ILE    CG1 4728   5.327   2.726   5.510  0.1370  0.7097 -0.6023
  325ILE   HG11 4729   5.341   2.801   5.590 -0.4603 -0.5227  0.6982
  325ILE   HG12 4730   5.428   2.703   5.469 -0.0941 -3.3173  0.6255
  325ILE     CD 4731   5.271   2.606   5.587  0.1453  0.8523 -0.3740
  325ILE    HD1 4732   5.163   2.627   5.601 -0.4091 -0.4864 -2.2254
  325ILE    HD2 4733   5.322   2.579   5.681  1.0564  1.2263 -0.7516
  325ILE    HD3 4734   5.270   2.509   5.532 -0.6124  0.0908  0.9373
  325ILE      C 4735   5.248   2.929   5.202  0.1739 -0.1616 -0.1526
  325ILE      O 4736   5.294   2.877   5.101 -0.2538 -0.4478 -0.2024
  326TYR      N 4737   5.153   3.022   5.183  0.2373 -0.1697 -0.5057
  326TYR     HN 4738   5.116   3.072   5.261  1.2967  0.1893 -0.2141
  326TYR     CA 4739   5.086   3.054   5.061 -0.1508  0.0904 -0.2276
  326TYR     HA 4740   5.093   2.964   5.002 -1.3575  2.0349 -3.6626
  326TYR     CB 4741   4.941   3.106   5.075 -0.2015 -0.1202  0.0368
  326TYR    HB1 4742   4.901   3.173   4.996 -1.3828  1.1649  1.6861
  326TYR    HB2 4743   4.934   3.167   5.167  0.1722  2.8652 -1.7784
  326TYR     CG 4744   4.852   2.987   5.083 -0.2768 -0.0531  0.1932
  326TYR    CD1 4745   4.803   2.938   5.201 -0.8181  0.1601  0.0582
  326TYR    HD1 4746   4.822   2.992   5.293 -1.4322  1.3539 -0.4864
  326TYR    CE1 4747   4.748   2.814   5.219 -0.1557 -0.1704 -0.1702
  326TYR    HE1 4748   4.713   2.778   5.315  2.3463 -0.2214  0.7810
  326TYR     CZ 4749   4.724   2.742   5.104  0.8704 -0.6940 -0.0614
  326TYR     OH 4750   4.653   2.620   5.097  0.1927 -0.3080  0.0183
  326TYR     HH 4751   4.605   2.620   5.014  1.4546  0.2829 -0.7462
  326TYR    CD2 4752   4.825   2.914   4.969 -0.1305 -0.0133  0.1320
  326TYR    HD2 4753   4.873   2.937   4.876  0.8051 -1.3074  0.2666
  326TYR    CE2 4754   4.756   2.796   4.982 -0.5072  0.1862 -0.0460
  326TYR    HE2 4755   4.758   2.735   4.892  1.0726 -0.4459  0.3939
  326TYR      C 4756   5.157   3.154   4.976  0.4942 -0.6838 -0.6147
  326TYR      O 4757   5.124   3.174   4.860 -0.5960  0.3878 -0.1462
  327CYS      N 4758   5.269   3.210   5.026 -0.1331  0.2176 -0.1754
  327CYS     HN 4759   5.290   3.188   5.121  0.4459 -0.9926 -0.5631
  327CYS     CA 4760   5.357   3.302   4.962 -0.0726  0.4942  0.3030
  327CYS     HA 4761   5.297   3.387   4.933 -0.9216 -0.5155 -0.9851
  327CYS     CB 4762   5.465   3.357   5.057  0.4007 -0.7092  0.4707
  327CYS    HB1 4763   5.528   3.426   4.997  1.7365 -2.0932  0.2126
  327CYS    HB2 4764   5.534   3.281   5.102  2.3993  1.8268  1.9848
  327CYS     SG 4765   5.384   3.451   5.190  0.2753  0.0715 -0.1566
  327CYS    HG1 4766   5.341   3.347   5.260  0.0385 -1.0156 -1.8535
  327CYS      C 4767   5.422   3.241   4.843  0.2702  0.1760  0.6507
  327CYS      O 4768   5.455   3.318   4.753 -0.2340 -0.1405  0.1939
  328ARG      N 4769   5.448   3.109   4.835 -0.4792  0.0628 -0.0516
  328ARG     HN 4770   5.411   3.061   4.914  0.6592  0.7503  0.9345
  328ARG     CA 4771   5.512   3.041   4.726 -0.0857  0.1092  0.1501
  328ARG     HA 4772   5.597   3.100   4.694 -0.0292 -1.0999 -2.0677
  328ARG     CB 4773   5.566   2.905   4.774  0.0339  0.2795  0.5086
  328ARG    HB1 4774   5.632   2.924   4.861  0.4918  0.7795  0.0619
  328ARG    HB2 4775   5.629   2.851   4.700 -1.1402 -3.3952  2.0065
  328ARG     CG 4776   5.456   2.805   4.810 -0.2415  0.2977 -0.2660
  328ARG    HG1 4777   5.402   2.773   4.718  0.1866  0.3283 -0.5340
  328ARG    HG2 4778   5.375   2.859   4.864 -0.7876 -0.3639 -0.4127
  328ARG     CD 4779   5.507   2.680   4.881 -0.2280  0.2323 -0.3886
  328ARG    HD1 4780   5.425   2.630   4.937  0.1674  0.4468  0.4095
  328ARG    HD2 4781   5.588   2.691   4.956 -0.9619  1.3242  0.2726
  328ARG     NE 4782   5.534   2.578   4.776 -0.1777 -0.5209  0.3445
  328ARG     HE 4783   5.477   2.582   4.694 -1.0186 -1.9824  0.8302
  328ARG     CZ 4784   5.618   2.470   4.779 -0.1911 -0.5460 -0.1838
  328ARG    NH1 4785   5.694   2.442   4.888 -0.0874 -0.3753 -0.2119
  328ARG   HH11 4786   5.711   2.514   4.955  1.0335 -1.0784  0.3063
  328ARG   HH12 4787   5.757   2.367   4.866  1.1837  0.4530  0.5011
  328ARG    NH2 4788   5.611   2.373   4.683  0.8212 -0.0108 -0.8118
  328ARG   HH21 4789   5.558   2.389   4.600  1.5581 -0.0661 -1.2970
  328ARG   HH22 4790   5.672   2.298   4.708 -1.7582 -1.2338  2.7361
  328ARG      C 4791   5.414   3.029   4.615 -0.0862  0.0242  0.1596
  328ARG      O 4792   5.464   3.019   4.503 -0.3566 -0.1219  0.0511
  329SER      N 4793   5.284   3.030   4.648 -0.0331 -0.4389  0.4063
  329SER     HN 4794   5.247   3.053   4.738  0.2461  1.5292  0.0642
  329SER     CA 4795   5.187   2.989   4.551 -0.0172 -0.0381  0.2154
  329SER     HA 4796   5.228   2.895   4.518  2.2272  0.7977  0.4539
  329SER     CB 4797   5.060   2.956   4.632 -0.0284 -0.1277  0.1617
  329SER    HB1 4798   5.017   3.050   4.674 -2.0767 -0.5967 -0.7681
  329SER    HB2 4799   5.084   2.881   4.711  2.0841  1.4458  1.1302
  329SER     OG 4800   4.961   2.894   4.552  0.1012 -0.0740 -0.0393
  329SER    HG1 4801   4.915   2.972   4.519 -1.9805 -0.8158  0.9641
  329SER      C 4802   5.180   3.088   4.440  0.5083 -0.1158  0.1112
  329SER      O 4803   5.182   3.205   4.476 -0.0700 -0.1868  0.3966
  330PRO      N 4804   5.174   3.064   4.313  0.0610 -0.1001  0.1291
  330PRO     CD 4805   5.129   2.935   4.261  0.1330 -0.0975  0.0589
  330PRO    HD1 4806   5.035   2.905   4.313  0.2360  0.6664  0.7101
  330PRO    HD2 4807   5.204   2.857   4.282  2.2313  2.2930  2.2221
  330PRO     CA 4808   5.218   3.154   4.211  0.0230  0.3715  0.5271
  330PRO     HA 4809   5.320   3.182   4.233  1.0684 -3.1675  0.8380
  330PRO     CB 4810   5.205   3.073   4.082  0.2518 -0.1340  0.8194
  330PRO    HB1 4811   5.306   3.028   4.067  0.5537  0.5540  0.7470
  330PRO    HB2 4812   5.195   3.136   3.991  2.9531 -1.1564 -0.2830
  330PRO     CG 4813   5.106   2.959   4.111 -0.0358 -0.0775  0.0874
  330PRO    HG1 4814   5.004   2.998   4.091  0.5027  0.7882 -1.1020
  330PRO    HG2 4815   5.129   2.874   4.044  3.1877  1.4749 -0.9771
  330PRO      C 4816   5.139   3.281   4.204 -0.0287  0.3245  0.2221
  330PRO      O 4817   5.205   3.381   4.180 -0.0102  0.2519 -0.0315
  331ASP      N 4818   5.005   3.287   4.218 -0.0112  0.2732  0.4297
  331ASP     HN 4819   4.961   3.202   4.244 -0.1188  0.3298  0.4305
  331ASP     CA 4820   4.922   3.403   4.216 -0.0743  0.2265  0.3715
  331ASP     HA 4821   4.951   3.463   4.130 -1.2146 -0.4261 -0.5104
  331ASP     CB 4822   4.776   3.353   4.218 -0.0184  0.0479  0.0447
  331ASP    HB1 4823   4.719   3.448   4.216  1.4996  0.9930 -0.3537
  331ASP    HB2 4824   4.747   3.298   4.310 -0.7552 -0.1712 -0.3148
  331ASP     CG 4825   4.738   3.278   4.091  0.0395  0.3365 -0.1440
  331ASP    OD1 4826   4.670   3.172   4.099  0.3402  0.0791 -0.8946
  331ASP    OD2 4827   4.765   3.333   3.981 -0.4667  0.4866 -0.1972
  331ASP      C 4828   4.943   3.488   4.336 -0.0567  0.0628  0.4838
  331ASP      O 4829   4.962   3.609   4.323 -0.2185 -0.0089 -0.5169
  332PHE      N 4830   4.942   3.427   4.456 -0.1298 -0.2734  0.3143
  332PHE     HN 4831   4.927   3.329   4.461 -0.3256 -0.2131  1.1401
  332PHE     CA 4832   4.963   3.490   4.583  0.0170  0.1250  0.0946
  332PHE     HA 4833   4.891   3.568   4.600  1.8320  1.8924  0.0419
  332PHE     CB 4834   4.955   3.395   4.704  0.3395  0.4931  0.4082
  332PHE    HB1 4835   5.022   3.438   4.781  2.8827  0.3290 -1.5508
  332PHE    HB2 4836   4.998   3.298   4.670 -1.2129  0.7213 -2.6003
  332PHE     CG 4837   4.819   3.392   4.764  0.0667  0.2564 -0.2089
  332PHE    CD1 4838   4.774   3.267   4.800  0.0111  0.2971 -0.1349
  332PHE    HD1 4839   4.845   3.191   4.767  1.7839  1.7895  0.0701
  332PHE    CE1 4840   4.650   3.250   4.855  0.0041  0.3770 -0.1266
  332PHE    HE1 4841   4.608   3.155   4.885 -2.6856  2.2952  2.8443
  332PHE     CZ 4842   4.574   3.359   4.890 -0.1622  0.3424 -0.3734
  332PHE     HZ 4843   4.476   3.336   4.928 -0.4239 -0.1577 -1.3356
  332PHE    CD2 4844   4.742   3.501   4.797  0.3893  0.3962  0.0937
  332PHE    HD2 4845   4.777   3.601   4.778 -1.3263  1.5201  2.3109
  332PHE    CE2 4846   4.622   3.486   4.864  0.2526  0.2255 -0.1898
  332PHE    HE2 4847   4.564   3.573   4.890  0.5023  0.1395  0.6850
  332PHE      C 4848   5.097   3.555   4.583 -0.2077  0.5934  0.2900
  332PHE      O 4849   5.118   3.662   4.639  0.1236  0.5393  0.2736
  333ARG      N 4850   5.202   3.491   4.527 -0.2569  0.7441  0.0199
  333ARG     HN 4851   5.182   3.401   4.490 -1.1913  2.1032 -3.1388
  333ARG     CA 4852   5.342   3.517   4.536 -0.0880 -0.1923  0.2047
  333ARG     HA 4853   5.371   3.526   4.640  0.6292 -0.3777  0.0245
  333ARG     CB 4854   5.431   3.418   4.459 -0.2942  0.1943 -0.5339
  333ARG    HB1 4855   5.395   3.402   4.354 -0.0311 -3.0914 -0.2299
  333ARG    HB2 4856   5.422   3.317   4.505  3.0077 -0.4072 -0.9892
  333ARG     CG 4857   5.582   3.440   4.470 -0.3609  0.2658  0.2322
  333ARG    HG1 4858   5.606   3.435   4.579  0.6345 -0.3667 -0.0079
  333ARG    HG2 4859   5.612   3.533   4.418 -1.4705  0.4562 -0.0937
  333ARG     CD 4860   5.652   3.314   4.419 -0.6573  0.2790 -0.2079
  333ARG    HD1 4861   5.666   3.320   4.309  2.1006  2.7253  0.1369
  333ARG    HD2 4862   5.605   3.219   4.452 -0.8527 -0.2521 -1.9197
  333ARG     NE 4863   5.790   3.306   4.475 -0.3519 -0.0103 -0.9835
  333ARG     HE 4864   5.827   3.369   4.543  0.5527 -0.5385 -0.9669
  333ARG     CZ 4865   5.875   3.201   4.456 -0.0773  0.0147  0.0410
  333ARG    NH1 4866   5.838   3.081   4.402  0.3963 -0.0309 -0.1879
  333ARG   HH11 4867   5.766   3.087   4.333  0.9405  0.8177 -0.6915
  333ARG   HH12 4868   5.913   3.016   4.388  1.0423  1.0249 -1.8657
  333ARG    NH2 4869   6.005   3.209   4.496 -0.0529 -0.0733 -0.0221
  333ARG   HH21 4870   6.042   3.296   4.529  1.8460 -0.9855  0.3516
  333ARG   HH22 4871   6.067   3.133   4.516  0.6956  0.9840  1.9799
  333ARG      C 4872   5.365   3.645   4.464 -0.2492 -0.0257  0.4475
  333ARG      O 4873   5.435   3.741   4.499  0.0528  0.0268 -0.2780
  334ILE      N 4874   5.295   3.658   4.350 -0.6347  0.5750  0.7499
  334ILE     HN 4875   5.231   3.587   4.323  0.0946  0.4614 -0.7517
  334ILE     CA 4876   5.299   3.774   4.266 -0.5933 -0.1416 -0.2416
  334ILE     HA 4877   5.404   3.798   4.259 -1.1026  2.4857  0.1696
  334ILE     CB 4878   5.249   3.758   4.125  0.1040 -0.1115 -0.4960
  334ILE     HB 4879   5.158   3.695   4.122 -0.3981  0.4751  1.1496
  334ILE    CG2 4880   5.217   3.887   4.047  0.5231 -0.0054 -0.4970
  334ILE   HG21 4881   5.146   3.959   4.095  0.3954 -1.0860  1.0043
  334ILE   HG22 4882   5.169   3.853   3.953 -0.2803  0.1308 -0.1493
  334ILE   HG23 4883   5.314   3.938   4.028  1.0331 -1.3705 -1.7040
  334ILE    CG1 4884   5.347   3.666   4.052 -0.1167 -0.7926  0.0570
  334ILE   HG11 4885   5.401   3.598   4.121  0.3826 -1.4620 -0.9573
  334ILE   HG12 4886   5.426   3.737   4.018 -0.8796 -1.2053 -2.9198
  334ILE     CD 4887   5.289   3.601   3.926 -0.4734 -0.4023  0.0207
  334ILE    HD1 4888   5.212   3.530   3.964  0.6267 -1.9332 -0.5045
  334ILE    HD2 4889   5.374   3.547   3.879  0.3742  0.4478  0.5440
  334ILE    HD3 4890   5.246   3.665   3.846  1.9475  0.1195 -0.9321
  334ILE      C 4891   5.239   3.892   4.334  0.0368  0.0030  0.0694
  334ILE      O 4892   5.285   4.006   4.334  0.2643 -0.0856 -0.3655
  335ALA      N 4893   5.119   3.875   4.391 -0.2753  0.0376 -0.5615
  335ALA     HN 4894   5.091   3.780   4.384 -1.3397  0.2202  0.7439
  335ALA     CA 4895   5.046   3.970   4.470  0.4754 -0.1293  0.3440
  335ALA     HA 4896   5.022   4.054   4.408  1.4995 -0.2331 -0.2141
  335ALA     CB 4897   4.923   3.895   4.524 -0.1425  0.6784  0.0745
  335ALA    HB1 4898   4.846   3.963   4.566 -1.4831 -0.1845 -0.9427
  335ALA    HB2 4899   4.941   3.815   4.599  0.2699  0.7426  0.0474
  335ALA    HB3 4900   4.869   3.841   4.444 -1.4692  0.4236  1.1001
  335ALA      C 4901   5.129   4.028   4.580  0.1954  0.5389  0.2070
  335ALA      O 4902   5.131   4.147   4.612  0.0800  0.6395 -0.1563
  336PHE      N 4903   5.207   3.947   4.654 -0.3409  0.2506  0.4641
  336PHE     HN 4904   5.233   3.852   4.639 -0.6909  0.3211 -0.6805
  336PHE     CA 4905   5.280   3.993   4.769 -0.3677 -0.3027  0.7029
  336PHE     HA 4906   5.223   4.073   4.813  0.9462  0.1395  1.6279
  336PHE     CB 4907   5.311   3.880   4.869  0.1039 -0.0026  0.8967
  336PHE    HB1 4908   5.356   3.931   4.957  0.5832  0.5468  0.3472
  336PHE    HB2 4909   5.390   3.808   4.839 -0.5862 -0.7538  0.8284
  336PHE     CG 4910   5.189   3.811   4.920  0.2052 -0.3034  0.7297
  336PHE    CD1 4911   5.074   3.874   4.960 -0.0615  0.1535 -0.7097
  336PHE    HD1 4912   5.081   3.982   4.956  0.0761  0.1341 -1.0779
  336PHE    CE1 4913   4.970   3.806   5.017  0.3767 -0.4914 -0.6677
  336PHE    HE1 4914   4.877   3.856   5.040  0.5824 -0.7648  0.8840
  336PHE     CZ 4915   4.987   3.673   5.045  0.0723 -0.2960  0.5220
  336PHE     HZ 4916   4.911   3.616   5.096 -1.4528  2.4865  1.5628
  336PHE    CD2 4917   5.200   3.674   4.936 -0.2017 -0.5521 -0.9160
  336PHE    HD2 4918   5.294   3.627   4.915 -0.3676 -1.5980  0.5189
  336PHE    CE2 4919   5.100   3.607   5.003  0.0313 -0.0253 -0.0237
  336PHE    HE2 4920   5.105   3.503   5.033 -2.0868  0.1014  0.8763
  336PHE      C 4921   5.405   4.060   4.723 -0.7350 -0.1160 -0.0462
  336PHE      O 4922   5.469   4.125   4.805 -0.3740 -0.2247 -0.2379
  337GLN      N 4923   5.446   4.049   4.596 -0.3168  0.2441  0.0571
  337GLN     HN 4924   5.392   3.995   4.532  0.3004 -1.3687  0.8292
  337GLN     CA 4925   5.561   4.113   4.540 -0.2515 -0.2354 -0.3705
  337GLN     HA 4926   5.640   4.115   4.614  1.3320  0.4713 -2.0042
  337GLN     CB 4927   5.622   4.049   4.414 -0.0579 -0.2992 -0.2452
  337GLN    HB1 4928   5.684   4.119   4.355 -0.9907  0.9448  0.2082
  337GLN    HB2 4929   5.530   4.023   4.358 -1.4820  0.2303  1.7263
  337GLN     CG 4930   5.707   3.926   4.446  0.5847  0.2964  0.3640
  337GLN    HG1 4931   5.668   3.868   4.532  0.1107 -1.3455 -0.9160
  337GLN    HG2 4932   5.811   3.962   4.464  0.8691 -0.3670  0.0947
  337GLN     CD 4933   5.720   3.839   4.322  0.2114  0.1818  0.4064
  337GLN    OE1 4934   5.693   3.881   4.209  0.2522 -0.0404  0.3144
  337GLN    NE2 4935   5.773   3.715   4.337  0.0700  0.0514 -0.1515
  337GLN   HE21 4936   5.821   3.676   4.415  1.2460 -2.0191 -1.8135
  337GLN   HE22 4937   5.778   3.662   4.252 -2.1047  1.0684 -1.0020
  337GLN      C 4938   5.530   4.259   4.528  0.1999 -0.1253 -0.2342
  337GLN      O 4939   5.605   4.347   4.569 -0.1596  0.1852 -0.2394
  338GLU      N 4940   5.407   4.297   4.491  0.1232 -0.1014  0.0491
  338GLU     HN 4941   5.341   4.223   4.481 -0.3321 -0.1223  2.5122
  338GLU     CA 4942   5.357   4.431   4.483 -0.0437 -0.1741 -0.1296
  338GLU     HA 4943   5.417   4.472   4.403 -0.1125 -1.4222 -0.8485
  338GLU     CB 4944   5.214   4.421   4.428 -0.1162  0.0394  0.0162
  338GLU    HB1 4945   5.167   4.518   4.452 -1.1442 -1.2333  3.9065
  338GLU    HB2 4946   5.144   4.367   4.495  0.6601 -2.3206 -0.9524
  338GLU     CG 4947   5.194   4.378   4.282  0.3852 -0.0502 -0.0293
  338GLU    HG1 4948   5.088   4.391   4.251 -0.1389 -0.1959  1.6160
  338GLU    HG2 4949   5.223   4.272   4.270 -1.1926 -0.5822  0.5193
  338GLU     CD 4950   5.263   4.479   4.191  0.5474  0.0250  0.1776
  338GLU    OE1 4951   5.331   4.435   4.095 -0.0286  0.3176 -0.3695
  338GLU    OE2 4952   5.251   4.598   4.229 -0.4939 -0.0243  0.0297
  338GLU      C 4953   5.361   4.522   4.601 -0.0477 -0.0510 -0.2229
  338GLU      O 4954   5.377   4.643   4.593  0.4596 -0.0666  0.3896
  339LEU      N 4955   5.336   4.466   4.721 -0.6801  0.3856 -0.1491
  339LEU     HN 4956   5.322   4.368   4.729 -0.1001  0.4208  1.8231
  339LEU     CA 4957   5.304   4.532   4.844  0.1603 -0.1544  0.3715
  339LEU     HA 4958   5.254   4.624   4.817  0.4256 -0.6963 -2.1817
  339LEU     CB 4959   5.214   4.446   4.933  0.0336 -0.0082  0.3849
  339LEU    HB1 4960   5.184   4.507   5.021  0.7488  1.1596 -0.1609
  339LEU    HB2 4961   5.260   4.355   4.977 -0.8644 -0.7490 -0.1756
  339LEU     CG 4962   5.083   4.400   4.867  0.3650 -0.2802 -0.0852
  339LEU     HG 4963   5.100   4.320   4.791 -2.4042 -2.1033  1.0495
  339LEU    CD1 4964   4.998   4.315   4.964 -0.2065 -0.4944 -0.7675
  339LEU   HD11 4965   5.055   4.226   4.999  0.1787  0.3614  0.9008
  339LEU   HD12 4966   4.907   4.277   4.912 -1.0812  1.8854 -1.1065
  339LEU   HD13 4967   4.966   4.370   5.055 -0.8373 -1.8854 -0.1157
  339LEU    CD2 4968   4.993   4.506   4.803  0.4904 -0.4004 -0.4607
  339LEU   HD21 4969   4.965   4.590   4.870  1.7659  0.7388 -1.3105
  339LEU   HD22 4970   4.893   4.459   4.810  0.8086 -0.8276  1.8718
  339LEU   HD23 4971   5.025   4.542   4.702  2.7098  0.9541  0.6357
  339LEU      C 4972   5.422   4.578   4.923  0.2323  0.9510 -0.3511
  339LEU      O 4973   5.423   4.658   5.016  0.4031 -0.0816  0.5627
  340LEU      N 4974   5.539   4.522   4.886  0.1105  0.4109  0.0726
  340LEU     HN 4975   5.535   4.447   4.820  1.6754 -0.7917  1.2696
  340LEU     CA 4976   5.664   4.555   4.948  0.3152 -0.2485  0.0179
  340LEU     HA 4977   5.647   4.634   5.020 -1.1040  1.2736 -1.8714
  340LEU     CB 4978   5.713   4.426   5.017  0.0965 -0.5276 -0.3435
  340LEU    HB1 4979   5.810   4.447   5.067 -0.5689 -0.9339  1.1473
  340LEU    HB2 4980   5.742   4.342   4.950 -1.2769 -1.0628 -0.2874
  340LEU     CG 4981   5.624   4.371   5.129  0.4067 -0.0669  0.1308
  340LEU     HG 4982   5.524   4.347   5.087  0.6372  0.7947 -0.9377
  340LEU    CD1 4983   5.668   4.228   5.165  0.6894  0.1490  0.6610
  340LEU   HD11 4984   5.599   4.185   5.240 -1.3897 -1.5167 -2.0162
  340LEU   HD12 4985   5.774   4.235   5.199  0.9875 -0.8957 -0.0175
  340LEU   HD13 4986   5.658   4.162   5.077 -1.2352 -1.5954  2.0971
  340LEU    CD2 4987   5.602   4.463   5.251  0.0574 -0.4841  0.3872
  340LEU   HD21 4988   5.698   4.501   5.293 -0.5353  1.3193  0.2038
  340LEU   HD22 4989   5.545   4.430   5.340 -0.8572  2.3176  0.9219
  340LEU   HD23 4990   5.539   4.547   5.214  0.1117  0.4568  2.3079
  340LEU      C 4991   5.763   4.602   4.848  0.1767 -0.2604 -0.1264
  340LEU      O 4992   5.883   4.606   4.877 -0.0436 -0.2350  0.8243
  341CYSP     N 4993   5.729   4.640   4.724  0.0607  0.4423  0.1152
  341CYSP    HN 4994   5.632   4.631   4.703  0.4660 -0.7801 -1.4158
  341CYSP    CA 4995   5.817   4.691   4.623  0.1103  0.0507 -0.0395
  341CYSP    HA 4996   5.884   4.758   4.675 -1.1586  0.0962  1.6219
  341CYSP     C 4997   5.901   4.590   4.553  0.1235 -0.0934  0.1802
  341CYSP     O 4998   6.003   4.625   4.493 -0.0317  0.5110  0.2630
  341CYSP    CB 4999   5.742   4.772   4.517  0.9259  0.4646 -0.3078
  341CYSP   HB1 5000   5.818   4.817   4.450  1.0420 -0.5986 -0.9146
  341CYSP   HB2 5001   5.682   4.704   4.452  0.1695  0.8976 -0.0764
  341CYSP    SG 5002   5.633   4.901   4.585 -0.0000 -0.3977 -0.1390
  341CYSP    C1 5003   5.741   5.031   4.650 -0.4882 -0.0590 -0.0004
  341CYSP    O1 5004   5.862   5.024   4.634 -0.4777 -0.6274  0.2844
  341CYSP    C2 5005   5.672   5.156   4.703 -0.1855  0.3181 -0.4876
  341CYSP   H2A 5006   5.610   5.199   4.621 -0.3139  0.1565 -0.4759
  341CYSP   H2B 5007   5.755   5.228   4.714 -0.8822  0.8369  1.8833
  341CYSP    C3 5008   5.597   5.137   4.835  0.3645  0.9313 -0.0819
  341CYSP   H3A 5009   5.515   5.063   4.823 -0.3149  1.4329  1.2708
  341CYSP   H3B 5010   5.547   5.233   4.861  0.3035  1.1798 -1.0894
  341CYSP    C4 5011   5.688   5.103   4.953 -0.0641 -0.1312 -0.0463
  341CYSP   H4A 5012   5.645   5.153   5.043 -2.8745 -0.2011 -1.2404
  341CYSP   H4B 5013   5.790   5.144   4.943 -0.3247  1.0802  1.7230
  341CYSP    C5 5014   5.690   4.952   4.980 -0.9382 -0.0361  0.5995
  341CYSP   H5A 5015   5.757   4.913   4.901 -3.5420 -2.2238 -0.6671
  341CYSP   H5B 5016   5.590   4.906   4.965 -0.7184 -0.5064  0.5845
  341CYSP    C6 5017   5.744   4.896   5.112  0.1254 -0.0771  0.1528
  341CYSP   H6A 5018   5.818   4.958   5.168  0.1660  0.6043 -0.6232
  341CYSP   H6B 5019   5.792   4.798   5.092  0.4059  0.2362 -0.7702
  341CYSP    C7 5020   5.627   4.887   5.210  0.2432  0.5176  0.3544
  341CYSP   H7A 5021   5.557   4.813   5.165  3.5340 -2.5635 -0.1906
  341CYSP   H7B 5022   5.575   4.985   5.217 -0.7477 -0.0373  1.0477
  341CYSP    C8 5023   5.674   4.839   5.348  0.1745 -0.2968  0.1009
  341CYSP   H8A 5024   5.766   4.898   5.369  1.6928 -1.0300 -3.6080
  341CYSP   H8B 5025   5.712   4.736   5.330 -0.2868 -0.8408  2.0864
  341CYSP    C9 5026   5.573   4.845   5.462  0.2146  0.2511  0.1112
  341CYSP   H9A 5027   5.493   4.772   5.440 -0.3293  0.3274  1.6683
  341CYSP   H9B 5028   5.517   4.941   5.469  0.8960  0.5704  2.3167
  341CYSP   C10 5029   5.627   4.827   5.605  0.0371  0.1820  0.1701
  341CYSP  H10A 5030   5.538   4.807   5.668 -1.3484 -3.1202 -2.4848
  341CYSP  H10B 5031   5.686   4.919   5.629  0.1286 -0.3201  2.0056
  341CYSP   C11 5032   5.720   4.708   5.629  0.0653  0.1737  0.0223
  341CYSP  H11A 5033   5.813   4.728   5.572 -1.2561  0.5649 -2.1441
  341CYSP  H11B 5034   5.681   4.625   5.567 -4.0233  1.8796  0.0016
  341CYSP   C12 5035   5.749   4.670   5.774  0.2609  0.2779  0.0106
  341CYSP  H12A 5036   5.760   4.760   5.838  0.8905  0.5666 -0.4985
  341CYSP  H12B 5037   5.837   4.605   5.787  1.3199  1.5921 -0.3366
  341CYSP   C13 5038   5.627   4.593   5.824  0.0304  0.5343 -0.1532
  341CYSP  H13A 5039   5.620   4.496   5.770  1.9446 -1.1626  2.3796
  341CYSP  H13B 5040   5.533   4.652   5.830 -2.1688 -2.6309 -0.7060
  341CYSP   C14 5041   5.650   4.545   5.967 -0.0190 -0.5788 -0.5062
  341CYSP  H14A 5042   5.625   4.626   6.039  0.1333 -1.5002  0.6198
  341CYSP  H14B 5043   5.760   4.527   5.971  0.1484  0.1726 -1.5525
  341CYSP   C15 5044   5.573   4.421   6.014 -0.1584 -0.3004  0.0101
  341CYSP  H15A 5045   5.610   4.338   5.950  1.5925  1.0686 -0.8333
  341CYSP  H15B 5046   5.470   4.433   5.976 -0.7782 -1.5580  1.1999
  341CYSP   C16 5047   5.579   4.384   6.162 -0.4107 -0.2697  0.0282
  341CYSP  H16A 5048   5.685   4.395   6.197 -0.4308 -1.1422  0.3808
  341CYSP  H16B 5049   5.530   4.468   6.215  1.2248 -0.1951  1.5582
  341CYSP  H16C 5050   5.539   4.285   6.191  1.9389 -0.7350  2.1401
  342LEU      N 5051   5.857   4.463   4.543 -0.6199  0.2078 -0.4161
  342LEU     HN 5052   5.776   4.424   4.587 -0.0220 -0.6652 -0.0669
  342LEU     CA 5053   5.948   4.363   4.499  0.1043  0.3893  0.6426
  342LEU     HA 5054   6.055   4.378   4.504  0.8898 -3.8324  1.0752
  342LEU     CB 5055   5.935   4.240   4.592  0.3930 -0.1942 -0.0750
  342LEU    HB1 5056   6.012   4.169   4.557  2.9580  1.9986  0.8076
  342LEU    HB2 5057   5.832   4.198   4.598  1.2492 -2.3392  0.5099
  342LEU     CG 5058   5.975   4.258   4.739 -0.0132  0.3207 -0.0205
  342LEU     HG 5059   5.906   4.329   4.789  1.4051  2.0806 -0.4575
  342LEU    CD1 5060   5.967   4.122   4.812  0.9584  0.0997 -0.3077
  342LEU   HD11 5061   6.034   4.046   4.767  1.2709 -0.0508  0.4107
  342LEU   HD12 5062   5.863   4.089   4.792 -0.4904  4.1690 -0.5733
  342LEU   HD13 5063   5.973   4.122   4.923 -2.4056  1.6699 -0.0090
  342LEU    CD2 5064   6.112   4.324   4.763 -0.3098  0.8559  0.2151
  342LEU   HD21 5065   6.194   4.268   4.714 -0.1558  1.8353 -0.6776
  342LEU   HD22 5066   6.133   4.314   4.871  1.2776  2.5386  0.1040
  342LEU   HD23 5067   6.111   4.433   4.745 -0.1328  0.6546 -1.1690
  342LEU      C 5068   5.924   4.317   4.359  0.6530 -0.1890  0.7297
  342LEU      O 5069   5.962   4.208   4.317  0.4153  0.3039 -0.8159
  343ARG      N 5070   5.861   4.402   4.276  0.1597 -0.4827  0.8028
  343ARG     HN 5071   5.825   4.488   4.312  1.2816  0.5625 -0.4532
  343ARG     CA 5072   5.826   4.384   4.139  0.9068  1.0312  0.3956
  343ARG     HA 5073   5.766   4.295   4.129 -0.1417  1.7403  0.2522
  343ARG     CB 5074   5.744   4.502   4.083 -0.1086  0.1458 -0.0096
  343ARG    HB1 5075   5.645   4.496   4.133  0.9590 -1.4683  2.0947
  343ARG    HB2 5076   5.720   4.490   3.975 -0.2269 -1.1556  0.1439
  343ARG     CG 5077   5.804   4.639   4.111  0.7147 -0.1908 -0.1026
  343ARG    HG1 5078   5.903   4.636   4.059  1.3457 -1.9420  1.1049
  343ARG    HG2 5079   5.824   4.656   4.219 -1.0853  2.1520 -0.0577
  343ARG     CD 5080   5.728   4.759   4.053 -0.2394 -0.2170  1.0599
  343ARG    HD1 5081   5.624   4.761   4.092 -0.3362 -0.7182  0.8409
  343ARG    HD2 5082   5.710   4.751   3.944 -0.6372 -2.3665  1.2340
  343ARG     NE 5083   5.807   4.881   4.085 -0.4171  0.2018 -0.0632
  343ARG     HE 5084   5.904   4.861   4.075 -0.5786 -1.2210  0.9459
  343ARG     CZ 5085   5.775   4.970   4.184 -0.0923  0.6576 -0.3646
  343ARG    NH1 5086   5.649   4.966   4.236  0.0355 -0.3948 -0.1066
  343ARG   HH11 5087   5.584   4.891   4.227  0.0919 -0.5827  0.9052
  343ARG   HH12 5088   5.630   5.027   4.313 -0.4582  0.0982 -0.6093
  343ARG    NH2 5089   5.868   5.055   4.237  0.2449 -0.1053  0.2872
  343ARG   HH21 5090   5.965   5.043   4.213  0.5066  0.3347  1.1134
  343ARG   HH22 5091   5.852   5.109   4.319 -0.2995 -0.4538  0.4154
  343ARG      C 5092   5.938   4.353   4.044 -0.1167 -0.1404 -0.4642
  343ARG      O 5093   6.052   4.398   4.055 -0.1052 -0.1943 -0.3593
  344ARG      N 5094   5.900   4.276   3.941 -0.5794  0.3613 -0.6724
  344ARG     HN 5095   5.810   4.233   3.938 -1.0253  1.0049  1.6040
  344ARG     CA 5096   5.972   4.231   3.826  0.1952 -0.0005 -0.0536
  344ARG     HA 5097   6.074   4.266   3.834 -0.2742  1.5223 -0.4083
  344ARG     CB 5098   5.965   4.079   3.805 -0.1946 -0.1017  0.7942
  344ARG    HB1 5099   5.989   4.046   3.702 -0.8299 -1.0411  0.9313
  344ARG    HB2 5100   5.859   4.056   3.831 -0.4071 -0.6264 -0.4530
  344ARG     CG 5101   6.057   4.012   3.907  0.3260 -0.5891  0.0148
  344ARG    HG1 5102   6.057   3.906   3.877  0.0133 -0.4906 -0.3311
  344ARG    HG2 5103   6.014   4.023   4.009  2.0764 -2.3418  1.0201
  344ARG     CD 5104   6.203   4.058   3.916 -0.0269  0.5961 -0.1449
  344ARG    HD1 5105   6.225   4.165   3.937  0.1706  0.5098  0.0908
  344ARG    HD2 5106   6.257   4.025   3.825  1.3185  3.2176 -0.4026
  344ARG     NE 5107   6.263   3.989   4.033  0.1063  0.6906 -0.1568
  344ARG     HE 5108   6.198   3.965   4.105  1.3379  2.5148  1.6796
  344ARG     CZ 5109   6.385   4.020   4.085  0.1239  0.0267  0.2127
  344ARG    NH1 5110   6.480   4.074   4.003  0.2842 -0.7076 -0.0868
  344ARG   HH11 5111   6.457   4.100   3.909  2.4517  0.1982 -0.4184
  344ARG   HH12 5112   6.570   4.099   4.039  0.3917 -1.6066  0.3104
  344ARG    NH2 5113   6.418   3.995   4.215  0.0010  0.0127  0.2413
  344ARG   HH21 5114   6.348   3.972   4.282 -0.4469 -2.0233 -0.8328
  344ARG   HH22 5115   6.505   4.033   4.247 -0.5729  1.5919  0.0065
  344ARG      C 5116   5.928   4.311   3.708 -0.1998  0.4477  0.3958
  344ARG      O 5117   5.837   4.394   3.716  0.5385  1.2889  0.1965
  345SER      N 5118   5.997   4.297   3.594 -0.3515  0.0463  0.3548
  345SER     HN 5119   6.088   4.258   3.585  0.5821  2.5730 -3.2185
  345SER     CA 5120   5.977   4.371   3.473 -0.0272 -0.2352  0.1277
  345SER     HA 5121   5.884   4.424   3.470 -0.5577 -1.1526 -0.0525
  345SER     CB 5122   6.102   4.458   3.454 -0.4703  0.2035 -0.8299
  345SER    HB1 5123   6.097   4.512   3.357 -0.3713  2.5179  0.3929
  345SER    HB2 5124   6.196   4.399   3.446 -0.4012  0.0283  1.0112
  345SER     OG 5125   6.114   4.557   3.555 -0.4452  0.0399 -0.6723
  345SER    HG1 5126   6.118   4.505   3.636 -0.9279  0.9375 -0.0646
  345SER      C 5127   5.965   4.275   3.359  0.6456  0.0373 -0.1780
  345SER      O 5128   5.968   4.321   3.245  0.5564  0.5595  0.0272
  346SER      N 5129   5.948   4.144   3.384 -0.3304  0.2034  0.0354
  346SER     HN 5130   5.947   4.116   3.480 -0.9347  0.9487  0.2554
  346SER     CA 5131   5.937   4.041   3.285 -0.0254  0.1189  0.0904
  346SER     HA 5132   5.993   4.057   3.195 -0.9063 -1.2741 -0.7350
  346SER     CB 5133   6.004   3.906   3.315  0.1949  0.3187  0.5167
  346SER    HB1 5134   6.009   3.846   3.221 -1.1305  1.5545 -0.3845
  346SER    HB2 5135   5.948   3.847   3.391 -1.3959  0.0983 -0.7550
  346SER     OG 5136   6.135   3.924   3.365  0.5207 -0.0595 -0.1896
  346SER    HG1 5137   6.186   3.951   3.288  0.2031 -0.3907 -0.5160
  346SER      C 5138   5.791   4.022   3.248  0.0783  0.2345 -0.3866
  346SER    OT1 5139   5.692   4.069   3.301  0.0155 -0.1214 -0.1805
  346SER    OT2 5140   5.786   3.929   3.153  0.0089 -0.2478  0.0810
  346SER     CT 5141   5.669   3.911   3.072  0.1089  0.0444 -0.1306
  346SER    HT1 5142   5.681   3.969   2.978  1.1144 -1.2305 -0.8303
  346SER    HT2 5143   5.571   3.951   3.104 -0.2043  1.0197 -2.1629
  346SER    HT3 5144   5.664   3.807   3.034  0.2949 -0.2592  0.6486
  347CHL1    C3 5145   7.996   4.211   7.538  0.0581  0.6281 -0.6463
  347CHL1    H3 5146   7.925   4.128   7.559  0.8976  0.0012 -0.2104
  347CHL1    O3 5147   8.093   4.187   7.638 -0.5724  0.0340 -0.1712
  347CHL1   H3' 5148   8.097   4.262   7.698 -3.2708 -0.8353  1.2748
  347CHL1    C4 5149   8.063   4.185   7.401  0.1618 -0.7372 -0.3504
  347CHL1   H4A 5150   8.155   4.246   7.390 -0.8662  0.6894 -1.2261
  347CHL1   H4B 5151   8.090   4.077   7.398 -0.1161 -0.8864  1.1917
  347CHL1    C5 5152   7.980   4.237   7.288  0.4069  0.4217 -0.0088
  347CHL1    C6 5153   7.956   4.155   7.185  0.2178  0.4013  0.0508
  347CHL1    H6 5154   8.005   4.057   7.178  0.0685  0.3312 -0.0358
  347CHL1    C7 5155   7.867   4.189   7.069 -0.1154 -0.4278  0.0555
  347CHL1   H7A 5156   7.916   4.152   6.976 -0.1321 -1.7331  0.5395
  347CHL1   H7B 5157   7.772   4.131   7.073  0.2564 -1.2851 -2.3059
  347CHL1    C8 5158   7.835   4.339   7.063  0.1632 -0.3506  0.4401
  347CHL1    H8 5159   7.928   4.390   7.028 -0.0267 -0.5738 -0.4118
  347CHL1   C14 5160   7.715   4.359   6.975  0.4358  0.5953  0.2726
  347CHL1   H14 5161   7.634   4.317   7.038  1.2985  0.7708  1.5378
  347CHL1   C15 5162   7.709   4.285   6.841 -0.0212  0.6753  0.2444
  347CHL1  H15A 5163   7.811   4.282   6.796  0.0033  2.9052  0.0395
  347CHL1  H15B 5164   7.675   4.182   6.866  0.5005  0.5895  0.6368
  347CHL1   C16 5165   7.605   4.362   6.761 -0.4951  0.1567  0.3582
  347CHL1  H16A 5166   7.657   4.400   6.670  0.0952 -2.0701 -0.3119
  347CHL1  H16B 5167   7.519   4.304   6.720 -1.8338  1.2853  1.4849
  347CHL1   C17 5168   7.557   4.472   6.857 -0.0359  0.2688  0.4591
  347CHL1   H17 5169   7.495   4.412   6.926  1.3724 -3.7894 -1.4715
  347CHL1   C13 5170   7.679   4.501   6.940  0.3368  0.4653 -0.1517
  347CHL1   C18 5171   7.788   4.561   6.849  0.6327  0.0638 -0.0629
  347CHL1  H18A 5172   7.791   4.534   6.742  3.2369  3.0743 -0.9042
  347CHL1  H18B 5173   7.770   4.670   6.842 -1.3440 -0.2353 -0.3231
  347CHL1  H18C 5174   7.887   4.548   6.899  0.7984  0.2527 -0.3431
  347CHL1   C12 5175   7.657   4.571   7.075 -0.2519 -0.1399  0.0734
  347CHL1  H12A 5176   7.657   4.681   7.061  0.3747 -0.1362  0.0890
  347CHL1  H12B 5177   7.556   4.540   7.109  0.3338 -1.1320  0.9619
  347CHL1   C11 5178   7.770   4.545   7.175 -0.3245  0.3032  0.2719
  347CHL1  H11A 5179   7.856   4.602   7.132 -0.8416  0.8244 -0.0899
  347CHL1  H11B 5180   7.733   4.587   7.271 -2.6260 -1.1491  0.0954
  347CHL1    C9 5181   7.804   4.397   7.197  0.7337  0.5268  0.2049
  347CHL1    H9 5182   7.713   4.351   7.241  0.5739  2.0311  1.5208
  347CHL1   C10 5183   7.908   4.369   7.301  0.3433  0.3358  0.5491
  347CHL1   C19 5184   8.020   4.472   7.278 -0.6435  1.1356 -0.8076
  347CHL1  H19A 5185   8.044   4.467   7.170 -0.7203  1.0706 -0.8217
  347CHL1  H19B 5186   7.987   4.572   7.314 -1.7777  0.2497  0.7136
  347CHL1  H19C 5187   8.115   4.457   7.334 -2.0363  3.8369  2.6934
  347CHL1    C1 5188   7.846   4.384   7.441 -0.0164  0.2455  0.3992
  347CHL1   H1A 5189   7.790   4.479   7.454 -1.0674 -0.4180  0.8912
  347CHL1   H1B 5190   7.765   4.308   7.445 -0.5716  0.8642  1.2086
  347CHL1    C2 5191   7.942   4.353   7.556  0.5038  0.7061  0.0933
  347CHL1   H2A 5192   7.893   4.357   7.656 -0.1032  2.0830 -0.2293
  347CHL1   H2B 5193   8.032   4.419   7.555  1.2189 -0.0931  2.7600
  347CHL1   C20 5194   7.467   4.580   6.804  0.1781  0.4458  0.4535
  347CHL1   H20 5195   7.448   4.642   6.895  0.4296  1.6237 -0.2831
  347CHL1   C21 5196   7.336   4.512   6.763  0.2916  0.5271 -0.0404
  347CHL1  H21A 5197   7.252   4.584   6.751  1.5124  1.7705 -1.3986
  347CHL1  H21B 5198   7.303   4.437   6.839 -0.3551  0.5884 -0.2546
  347CHL1  H21C 5199   7.359   4.461   6.667 -1.9890  0.4101 -0.5868
  347CHL1   C22 5200   7.521   4.670   6.693  0.5975 -0.0370  0.2633
  347CHL1  H22A 5201   7.632   4.681   6.697  0.5310  0.6407  0.2766
  347CHL1  H22B 5202   7.497   4.615   6.599  3.0524 -0.8357  0.0172
  347CHL1   C23 5203   7.471   4.814   6.682 -0.3588 -0.3538  0.4313
  347CHL1  H23A 5204   7.363   4.823   6.707 -0.1115  2.8151  0.7816
  347CHL1  H23B 5205   7.510   4.877   6.765  0.1985  0.7247 -0.6145
  347CHL1   C24 5206   7.492   4.879   6.545 -0.8683 -0.3510  0.3538
  347CHL1  H24A 5207   7.455   4.984   6.548  1.1752  0.4602 -1.1452
  347CHL1  H24B 5208   7.601   4.879   6.527 -0.6844 -0.1393  1.4116
  347CHL1   C25 5209   7.424   4.814   6.423  0.0084 -0.1677 -0.2389
  347CHL1   H25 5210   7.478   4.719   6.404  1.2986  0.3343  0.7448
  347CHL1   C26 5211   7.277   4.772   6.439  0.0641 -0.4131 -0.3729
  347CHL1  H26A 5212   7.250   4.712   6.529 -1.1460  0.8641  0.1510
  347CHL1  H26B 5213   7.220   4.866   6.455  0.9435 -0.3053  2.7520
  347CHL1  H26C 5214   7.227   4.714   6.358 -5.0296 -2.2957  3.5750
  347CHL1   C27 5215   7.450   4.900   6.299  0.3448 -0.4459 -0.3655
  347CHL1  H27A 5216   7.381   4.988   6.297 -0.8240 -1.3500 -1.8150
  347CHL1  H27B 5217   7.556   4.934   6.298  0.2959 -0.2695  0.1392
  347CHL1  H27C 5218   7.421   4.841   6.209 -1.9581  0.7519 -0.4976
  348CHL1    C3 5219   2.799   6.108   7.715 -0.5578  0.1161 -0.4879
  348CHL1    H3 5220   2.903   6.068   7.709 -0.0950  0.7882  2.0853
  348CHL1    O3 5221   2.763   6.103   7.852  0.0835  0.1323 -0.3127
  348CHL1   H3' 5222   2.717   6.185   7.870  0.5482 -0.0491  1.9828
  348CHL1    C4 5223   2.807   6.253   7.662  0.7835  0.2833  0.1162
  348CHL1   H4A 5224   2.707   6.300   7.676  0.9891  1.5597 -2.2108
  348CHL1   H4B 5225   2.880   6.315   7.717  0.4099 -0.9238  2.1095
  348CHL1    C5 5226   2.834   6.249   7.514  0.7345 -0.7964  0.1250
  348CHL1    C6 5227   2.944   6.313   7.472  0.1048  0.3089  0.1191
  348CHL1    H6 5228   3.003   6.369   7.545 -1.2618  0.7521  0.9257
  348CHL1    C7 5229   3.003   6.312   7.334 -0.1382  0.1442  0.0153
  348CHL1   H7A 5230   3.058   6.405   7.306 -0.4790  0.0427 -1.0417
  348CHL1   H7B 5231   3.086   6.239   7.342  2.6274  2.9153 -1.2746
  348CHL1    C8 5232   2.889   6.270   7.240 -0.2107  0.7517 -0.1739
  348CHL1    H8 5233   2.825   6.359   7.221  0.5989  1.6543  1.1548
  348CHL1   C14 5234   2.961   6.241   7.112 -0.3466  0.4170 -0.1748
  348CHL1   H14 5235   3.035   6.162   7.139 -1.1033 -0.5296 -0.7769
  348CHL1   C15 5236   3.063   6.340   7.052  0.2207 -0.1519 -0.1721
  348CHL1  H15A 5237   3.026   6.441   7.080  0.7406 -0.0476  0.1447
  348CHL1  H15B 5238   3.165   6.337   7.095 -0.2718 -0.4438  1.0392
  348CHL1   C16 5239   3.064   6.308   6.902  0.0815 -0.2682 -0.1486
  348CHL1  H16A 5240   3.026   6.395   6.844  1.1703  1.3447  1.4320
  348CHL1  H16B 5241   3.170   6.304   6.871  0.2311  0.6148  0.2187
  348CHL1   C17 5242   2.981   6.180   6.884  0.2391 -0.4312  0.2608
  348CHL1   H17 5243   3.049   6.101   6.921  0.8205 -0.3100 -0.5104
  348CHL1   C13 5244   2.882   6.187   6.996 -0.0620 -0.3910 -0.0035
  348CHL1   C18 5245   2.779   6.296   6.964  0.2144 -0.2469 -0.4103
  348CHL1  H18A 5246   2.709   6.330   7.044 -1.1107 -0.4533 -1.4478
  348CHL1  H18B 5247   2.826   6.394   6.940  0.4443 -0.4018 -0.5784
  348CHL1  H18C 5248   2.722   6.258   6.877  2.3495 -2.8935 -0.7626
  348CHL1   C12 5249   2.816   6.059   7.051  0.0230 -0.3921  0.0958
  348CHL1  H12A 5250   2.745   6.031   6.970  0.1036 -0.2459 -0.0267
  348CHL1  H12B 5251   2.897   5.986   7.070 -0.3167 -0.9209 -0.4643
  348CHL1   C11 5252   2.730   6.085   7.175  0.0661  0.4849 -0.0476
  348CHL1  H11A 5253   2.655   6.158   7.140 -0.0998  1.7852  2.7063
  348CHL1  H11B 5254   2.688   5.989   7.212  2.0866  0.0515  1.3260
  348CHL1    C9 5255   2.819   6.145   7.286 -0.1855  0.7952 -0.0158
  348CHL1    H9 5256   2.892   6.064   7.301 -0.7549  0.2866  0.0397
  348CHL1   C10 5257   2.752   6.169   7.418 -0.1600  0.0997  0.1232
  348CHL1   C19 5258   2.619   6.247   7.413 -0.3610 -0.2476  0.0078
  348CHL1  H19A 5259   2.635   6.356   7.405  0.0008 -0.3699 -1.2369
  348CHL1  H19B 5260   2.548   6.207   7.337  1.5837 -0.4386 -1.8176
  348CHL1  H19C 5261   2.561   6.245   7.507 -2.1232  0.3650 -1.0289
  348CHL1    C1 5262   2.725   6.035   7.489 -0.1633 -0.0633 -0.1841
  348CHL1   H1A 5263   2.640   5.984   7.437 -0.7440  0.7472 -0.0505
  348CHL1   H1B 5264   2.817   5.973   7.484 -0.3405 -0.5352  1.7554
  348CHL1    C2 5265   2.689   6.033   7.637 -0.4603 -0.2679 -0.2560
  348CHL1   H2A 5266   2.688   5.930   7.679  1.2432  0.3424  1.4360
  348CHL1   H2B 5267   2.594   6.087   7.656 -0.0968  1.0630 -1.9449
  348CHL1   C20 5268   2.923   6.154   6.747 -0.1495  0.0457  0.3311
  348CHL1   H20 5269   2.839   6.225   6.736  0.4661  0.6100 -0.8907
  348CHL1   C21 5270   2.871   6.012   6.723  0.0018  0.0925 -0.2819
  348CHL1  H21A 5271   2.772   5.997   6.772  0.6463  0.7987  1.3117
  348CHL1  H21B 5272   2.952   5.944   6.756  2.3374  1.2515 -3.1878
  348CHL1  H21C 5273   2.865   5.997   6.613  0.5188  1.2308 -0.4777
  348CHL1   C22 5274   3.021   6.191   6.635 -0.1244 -0.3651  0.2144
  348CHL1  H22A 5275   2.969   6.184   6.538 -1.1562  2.9204  0.3889
  348CHL1  H22B 5276   3.037   6.301   6.629  0.3397 -0.4886 -4.2825
  348CHL1   C23 5277   3.161   6.128   6.631 -0.0975 -0.2656 -0.5788
  348CHL1  H23A 5278   3.193   6.127   6.738 -0.4974  2.7809 -0.3320
  348CHL1  H23B 5279   3.142   6.025   6.594  0.0958  0.2131 -2.0862
  348CHL1   C24 5280   3.270   6.210   6.562  0.2271 -0.0380  0.1884
  348CHL1  H24A 5281   3.236   6.265   6.471  0.9988  0.8436  0.4205
  348CHL1  H24B 5282   3.296   6.293   6.631  0.9044  0.1855 -0.3279
  348CHL1   C25 5283   3.398   6.134   6.524  0.2677  0.0464  0.1547
  348CHL1   H25 5284   3.369   6.050   6.459  0.8232 -2.1348  2.5679
  348CHL1   C26 5285   3.485   6.231   6.443  0.5000 -0.1781  0.1365
  348CHL1  H26A 5286   3.494   6.332   6.489 -2.4532  0.4675 -0.4970
  348CHL1  H26B 5287   3.587   6.188   6.430 -0.0749 -2.4820  2.4579
  348CHL1  H26C 5288   3.445   6.240   6.340  3.9681 -2.5805 -1.6477
  348CHL1   C27 5289   3.472   6.062   6.638 -0.0235 -0.3835  0.0745
  348CHL1  H27A 5290   3.551   5.997   6.595 -1.6764 -2.2152 -0.3496
  348CHL1  H27B 5291   3.522   6.137   6.703 -0.6614  1.5051 -1.5126
  348CHL1  H27C 5292   3.410   5.993   6.699  0.4855  0.0701  1.1224
  349CHL1    C3 5293   8.076   6.029   7.776 -0.0762 -0.0465 -0.1353
  349CHL1    H3 5294   8.186   6.026   7.792 -0.2954 -2.8626  1.3936
  349CHL1    O3 5295   8.029   5.995   7.905  0.2317 -0.1277 -0.0447
  349CHL1   H3' 5296   8.011   6.083   7.941 -2.5818 -0.1068 -1.2944
  349CHL1    C4 5297   8.026   6.168   7.733 -0.3505  0.0063  0.3450
  349CHL1   H4A 5298   7.916   6.184   7.743 -0.7650 -1.1585 -1.6532
  349CHL1   H4B 5299   8.076   6.238   7.803  0.6667 -1.6657  1.3291
  349CHL1    C5 5300   8.068   6.201   7.592 -0.5233  0.2246  0.3422
  349CHL1    C6 5301   8.145   6.308   7.573  0.5023 -0.4953  0.3407
  349CHL1    H6 5302   8.183   6.364   7.660 -0.8061  0.4691  0.3277
  349CHL1    C7 5303   8.200   6.361   7.443  0.2765  0.1582  0.5052
  349CHL1   H7A 5304   8.164   6.459   7.406 -2.4698 -0.4013  1.4586
  349CHL1   H7B 5305   8.311   6.364   7.446  0.3181  1.6127 -1.1128
  349CHL1    C8 5306   8.154   6.270   7.328 -0.0625  0.5452  0.3327
  349CHL1    H8 5307   8.057   6.312   7.295 -1.0073  0.3828  2.7239
  349CHL1   C14 5308   8.245   6.281   7.209 -0.6320  0.1020 -0.1532
  349CHL1   H14 5309   8.339   6.231   7.240 -0.2431  0.7641 -0.2370
  349CHL1   C15 5310   8.282   6.424   7.164  0.7928 -0.1377  0.1941
  349CHL1  H15A 5311   8.190   6.485   7.156  0.8875  0.2413  1.6600
  349CHL1  H15B 5312   8.351   6.476   7.234 -0.0711 -0.0427  1.0095
  349CHL1   C16 5313   8.345   6.405   7.026 -0.4226 -0.0037 -0.3939
  349CHL1  H16A 5314   8.293   6.474   6.957 -1.7847 -2.3441 -1.8375
  349CHL1  H16B 5315   8.455   6.416   7.029 -0.5134  0.8219  0.8507
  349CHL1   C17 5316   8.315   6.258   6.991 -0.3338 -0.1518  0.1463
  349CHL1   H17 5317   8.403   6.202   7.029  0.1836  0.8249  0.4085
  349CHL1   C13 5318   8.206   6.211   7.083 -0.4054 -0.2871 -0.0090
  349CHL1   C18 5319   8.072   6.266   7.030 -0.3207 -0.2658 -0.2012
  349CHL1  H18A 5320   8.000   6.250   7.112 -0.1388 -0.7449 -0.1285
  349CHL1  H18B 5321   8.091   6.371   7.000 -2.3315  0.6328  1.4780
  349CHL1  H18C 5322   8.027   6.214   6.942 -0.7569  0.4975 -0.4421
  349CHL1   C12 5323   8.196   6.064   7.126 -0.5198 -0.2861 -0.0289
  349CHL1  H12A 5324   8.171   6.010   7.032 -1.0231  1.8686 -1.1784
  349CHL1  H12B 5325   8.297   6.021   7.148 -0.6049 -2.1494 -2.7430
  349CHL1   C11 5326   8.098   6.041   7.241  0.5987 -0.7113  0.8692
  349CHL1  H11A 5327   7.997   6.065   7.201  0.4367 -0.4693  1.4106
  349CHL1  H11B 5328   8.102   5.931   7.255 -0.2976 -0.5973  2.1826
  349CHL1    C9 5329   8.129   6.127   7.364 -0.2101  0.5428  0.2217
  349CHL1    H9 5330   8.227   6.090   7.402 -1.1144 -0.2525  1.9070
  349CHL1   C10 5331   8.035   6.107   7.480  0.0905 -0.0273  0.3703
  349CHL1   C19 5332   7.889   6.131   7.438  0.3003 -0.1240 -0.4286
  349CHL1  H19A 5333   7.857   6.052   7.367  0.9632 -1.8368  1.1267
  349CHL1  H19B 5334   7.813   6.126   7.518  0.8441  1.0244  0.1862
  349CHL1  H19C 5335   7.888   6.225   7.378 -2.5420 -0.1256 -0.5107
  349CHL1    C1 5336   8.044   5.961   7.528  0.4649 -0.0837  0.1364
  349CHL1   H1A 5337   7.976   5.894   7.470 -1.2390  0.3322  1.5941
  349CHL1   H1B 5338   8.146   5.923   7.504  0.2792 -1.1318  0.9143
  349CHL1    C2 5339   8.031   5.922   7.675 -0.2420 -0.1594  0.0589
  349CHL1   H2A 5340   8.059   5.816   7.689  0.0624 -0.2070 -0.8364
  349CHL1   H2B 5341   7.923   5.910   7.697  0.1407 -0.2506  2.1170
  349CHL1   C20 5342   8.295   6.233   6.845 -0.3656  0.0625  0.1143
  349CHL1   H20 5343   8.189   6.251   6.817 -0.2739  1.1027  0.3750
  349CHL1   C21 5344   8.340   6.088   6.823 -0.0961  0.1979 -0.2610
  349CHL1  H21A 5345   8.295   6.051   6.729 -1.3072  1.4764 -0.2140
  349CHL1  H21B 5346   8.302   6.013   6.896 -1.2065  0.0908 -0.9234
  349CHL1  H21C 5347   8.451   6.081   6.823  0.0041  1.3361 -1.8821
  349CHL1   C22 5348   8.384   6.312   6.747 -0.2955  0.0628  0.1776
  349CHL1  H22A 5349   8.386   6.421   6.771 -0.1642  0.0173  0.3717
  349CHL1  H22B 5350   8.489   6.277   6.754 -0.4847 -0.1725  2.6572
  349CHL1   C23 5351   8.340   6.298   6.601  0.5884  0.1546 -0.0994
  349CHL1  H23A 5352   8.424   6.309   6.528  1.9140  1.1750  1.4986
  349CHL1  H23B 5353   8.305   6.196   6.575  3.5447 -1.0371  0.1872
  349CHL1   C24 5354   8.226   6.394   6.567  0.4511 -0.0952 -0.3438
  349CHL1  H24A 5355   8.147   6.377   6.643  2.3281 -1.3895  1.4099
  349CHL1  H24B 5356   8.252   6.501   6.582 -1.2342  0.5239 -1.4548
  349CHL1   C25 5357   8.168   6.366   6.427  0.0787  0.0867 -0.2273
  349CHL1   H25 5358   8.186   6.258   6.410  1.8337 -0.0127  1.8048
  349CHL1   C26 5359   8.021   6.410   6.425 -0.1327 -0.5905  0.1906
  349CHL1  H26A 5360   7.969   6.355   6.506 -0.1090  0.5600  1.0182
  349CHL1  H26B 5361   8.004   6.517   6.450 -0.2432 -1.0017  2.0228
  349CHL1  H26C 5362   7.980   6.386   6.324  1.3724  2.3471 -1.2610
  349CHL1   C27 5363   8.253   6.442   6.323 -0.5580  0.6400 -0.3540
  349CHL1  H27A 5364   8.359   6.407   6.321 -1.2863 -1.6879 -0.5165
  349CHL1  H27B 5365   8.231   6.411   6.219  2.3893 -0.0572 -0.8828
  349CHL1  H27C 5366   8.237   6.552   6.333 -0.2473  0.5512  1.6283
  350CHL1    C3 5367   3.768   7.886   7.828 -0.4234  0.1323  0.0228
  350CHL1    H3 5368   3.834   7.799   7.807  0.7675  1.2907 -1.1722
  350CHL1    O3 5369   3.703   7.878   7.954 -0.2163  0.4102  0.1485
  350CHL1   H3' 5370   3.685   7.966   7.987  1.7762  0.2395  1.9049
  350CHL1    C4 5371   3.840   8.022   7.827 -0.1150 -0.0324  0.0556
  350CHL1   H4A 5372   3.755   8.091   7.839 -2.1743 -2.0722 -1.8531
  350CHL1   H4B 5373   3.918   8.044   7.903  1.3537  0.1055 -1.4233
  350CHL1    C5 5374   3.902   8.040   7.691  0.1980  0.1913  0.2268
  350CHL1    C6 5375   4.035   8.049   7.675  0.1560  0.3477 -0.0359
  350CHL1    H6 5376   4.103   8.046   7.762  0.6346 -2.1742 -0.4249
  350CHL1    C7 5377   4.110   8.076   7.548 -0.0431  0.1781 -0.1891
  350CHL1   H7A 5378   4.178   8.162   7.565 -0.1538  0.0224  1.1637
  350CHL1   H7B 5379   4.168   7.987   7.516 -0.8477  0.2412 -1.9875
  350CHL1    C8 5380   4.009   8.110   7.437 -0.1884  0.4458  0.0221
  350CHL1    H8 5381   3.975   8.215   7.450  0.3236  1.0308 -2.6285
  350CHL1   C14 5382   4.075   8.079   7.306 -0.3597 -0.5701  0.1687
  350CHL1   H14 5383   4.081   7.968   7.301  0.1190 -0.6413  1.7923
  350CHL1   C15 5384   4.221   8.119   7.277 -0.5093 -0.4614 -0.4607
  350CHL1  H15A 5385   4.225   8.222   7.318 -1.5385 -0.7522  0.4295
  350CHL1  H15B 5386   4.299   8.065   7.336  2.9345  3.8541 -0.5315
  350CHL1   C16 5387   4.237   8.121   7.125  0.2521 -0.2841 -0.3839
  350CHL1  H16A 5388   4.270   8.221   7.088  1.6748 -0.3790  0.5371
  350CHL1  H16B 5389   4.294   8.034   7.087 -0.6305 -1.2031  0.3546
  350CHL1   C17 5390   4.094   8.087   7.079 -0.1187  0.4683  0.1720
  350CHL1   H17 5391   4.086   7.977   7.089  1.1412  0.2547 -0.8755
  350CHL1   C13 5392   3.997   8.125   7.186 -0.3212 -0.2701  0.2588
  350CHL1   C18 5393   3.966   8.276   7.184  0.1635 -0.1729 -0.2575
  350CHL1  H18A 5394   4.061   8.333   7.187 -0.0770  0.2232  1.9550
  350CHL1  H18B 5395   3.906   8.305   7.095 -0.8222 -2.2195 -0.3174
  350CHL1  H18C 5396   3.911   8.310   7.275 -1.0742 -2.9422  0.1273
  350CHL1   C12 5397   3.868   8.042   7.191 -0.6131  0.1694  0.1109
  350CHL1  H12A 5398   3.793   8.064   7.112 -2.2573 -0.2415  1.4984
  350CHL1  H12B 5399   3.886   7.933   7.179  0.0372  0.2458  0.3270
  350CHL1   C11 5400   3.788   8.055   7.321 -0.1520 -0.3241  0.4508
  350CHL1  H11A 5401   3.745   8.157   7.309 -0.4597 -0.4548  0.4530
  350CHL1  H11B 5402   3.698   7.991   7.316 -0.6016  0.3740 -0.8351
  350CHL1    C9 5403   3.881   8.032   7.441  0.0774  0.0231  0.3416
  350CHL1    H9 5404   3.904   7.924   7.439 -0.3617 -0.1234  1.7524
  350CHL1   C10 5405   3.810   8.037   7.573  0.0660  0.2110  0.3291
  350CHL1   C19 5406   3.728   8.167   7.573 -0.5592 -0.1585 -1.0937
  350CHL1  H19A 5407   3.649   8.182   7.497 -0.2572  0.8075 -1.2337
  350CHL1  H19B 5408   3.684   8.179   7.674  1.6228  1.3770 -0.2313
  350CHL1  H19C 5409   3.803   8.249   7.562  1.7188 -1.9997 -0.2304
  350CHL1    C1 5410   3.720   7.912   7.585  0.7474 -0.3534 -0.3265
  350CHL1   H1A 5411   3.639   7.918   7.509  0.8978  0.2649 -0.4480
  350CHL1   H1B 5412   3.779   7.820   7.567 -1.1529 -2.0529  1.5593
  350CHL1    C2 5413   3.657   7.884   7.722  0.1810 -0.4420 -0.6056
  350CHL1   H2A 5414   3.605   7.785   7.720 -1.6109  0.4343  0.4286
  350CHL1   H2B 5415   3.579   7.958   7.748 -0.6689  0.2205 -4.4421
  350CHL1   C20 5416   4.055   8.126   6.939 -0.0251 -0.6931 -0.1896
  350CHL1   H20 5417   3.945   8.142   6.940  0.1324  1.1076  2.9963
  350CHL1   C21 5418   4.075   8.001   6.852  0.0160 -0.9092  0.1279
  350CHL1  H21A 5419   4.177   7.960   6.866  0.3546  0.1322  0.8075
  350CHL1  H21B 5420   4.065   8.038   6.747  0.9639  0.1300  0.3947
  350CHL1  H21C 5421   4.005   7.919   6.878 -0.1091 -0.1749  2.2417
  350CHL1   C22 5422   4.124   8.249   6.879 -0.0136 -0.4322  0.3494
  350CHL1  H22A 5423   4.152   8.321   6.959  1.2379  1.0621 -1.3588
  350CHL1  H22B 5424   4.219   8.207   6.840 -1.7118 -1.0031 -3.7446
  350CHL1   C23 5425   4.048   8.314   6.763  0.8698  0.0034  0.0074
  350CHL1  H23A 5426   4.018   8.235   6.691  1.7786 -1.3630  1.0877
  350CHL1  H23B 5427   3.950   8.349   6.801 -0.6692 -1.1284 -2.6158
  350CHL1   C24 5428   4.120   8.426   6.687  0.5288  0.1329 -0.1267
  350CHL1  H24A 5429   4.138   8.517   6.749  1.2397  1.4925 -2.2126
  350CHL1  H24B 5430   4.213   8.388   6.640 -0.2306  0.7285 -2.1790
  350CHL1   C25 5431   4.032   8.484   6.575  0.0130 -0.5295 -0.0731
  350CHL1   H25 5432   3.974   8.404   6.525 -0.4951 -0.9974  1.2067
  350CHL1   C26 5433   3.927   8.584   6.627 -0.0364 -0.5325 -0.1671
  350CHL1  H26A 5434   3.989   8.666   6.669  0.8949 -1.3214  0.0401
  350CHL1  H26B 5435   3.861   8.624   6.547 -0.5831  1.3323  1.1620
  350CHL1  H26C 5436   3.860   8.536   6.702 -1.3692  1.1215 -0.2570
  350CHL1   C27 5437   4.119   8.544   6.463 -0.7282 -0.2281 -0.4911
  350CHL1  H27A 5438   4.192   8.471   6.424 -0.4865  0.2733 -0.9910
  350CHL1  H27B 5439   4.056   8.571   6.375 -1.6739 -0.3958  0.1157
  350CHL1  H27C 5440   4.171   8.636   6.500 -0.0815 -1.1051  0.8500
  351CHL1    C3 5441   4.472   0.402   7.885  0.3108 -0.3228 -0.6628
  351CHL1    H3 5442   4.425   0.502   7.871  2.8617  1.0971  0.1973
  351CHL1    O3 5443   4.470   0.355   8.019 -0.0022  0.2068 -0.4788
  351CHL1   H3' 5444   4.518   0.425   8.063 -0.0532  1.0429 -1.6850
  351CHL1    C4 5445   4.382   0.312   7.799 -0.8743  0.1470  0.0635
  351CHL1   H4A 5446   4.407   0.204   7.808 -2.9908 -0.6612 -2.4911
  351CHL1   H4B 5447   4.276   0.318   7.834 -0.5683  2.6678  0.7473
  351CHL1    C5 5448   4.393   0.348   7.653  0.4355  0.6609  0.2766
  351CHL1    C6 5449   4.278   0.373   7.589  0.5632  0.7643  0.0903
  351CHL1    H6 5450   4.185   0.347   7.642  1.0954 -1.6555 -0.0376
  351CHL1    C7 5451   4.272   0.400   7.441  0.3518 -0.1361 -0.0712
  351CHL1   H7A 5452   4.199   0.331   7.393 -1.2714  0.7570  0.9980
  351CHL1   H7B 5453   4.239   0.505   7.425 -2.3599 -0.9953 -0.6763
  351CHL1    C8 5454   4.409   0.379   7.374  0.2888 -0.3994 -0.1168
  351CHL1    H8 5455   4.419   0.269   7.358 -0.1644 -0.7837  1.9128
  351CHL1   C14 5456   4.404   0.441   7.237 -0.2100 -0.1050  0.0320
  351CHL1   H14 5457   4.401   0.551   7.256 -0.8024 -0.1034 -0.0540
  351CHL1   C15 5458   4.279   0.424   7.150 -0.3061 -0.1622  0.1801
  351CHL1  H15A 5459   4.242   0.320   7.157 -0.0009 -0.2550  0.3985
  351CHL1  H15B 5460   4.202   0.503   7.165 -2.1231 -1.6279 -0.9870
  351CHL1   C16 5461   4.333   0.443   7.009 -0.0883  0.5358  0.3539
  351CHL1  H16A 5462   4.328   0.344   6.960  1.1009  1.0947 -1.0141
  351CHL1  H16B 5463   4.267   0.514   6.954  0.7893  0.8708 -0.3042
  351CHL1   C17 5464   4.483   0.477   7.026  0.1483 -0.3063  0.0019
  351CHL1   H17 5465   4.487   0.588   7.028 -2.5205 -0.0113 -2.7486
  351CHL1   C13 5466   4.528   0.418   7.156 -0.2149 -0.3735  0.1002
  351CHL1   C18 5467   4.561   0.269   7.140 -0.6163 -0.5139  0.5748
  351CHL1  H18A 5468   4.474   0.232   7.081  0.9197 -1.2244 -1.3423
  351CHL1  H18B 5469   4.646   0.246   7.073  0.6103  2.3854  1.0151
  351CHL1  H18C 5470   4.565   0.206   7.232 -1.3416 -1.7337 -0.1954
  351CHL1   C12 5471   4.644   0.489   7.228 -0.3857  0.3658 -0.3457
  351CHL1  H12A 5472   4.745   0.473   7.183  0.3349 -0.3415  1.4402
  351CHL1  H12B 5473   4.631   0.597   7.251 -1.1692  0.2885 -0.3834
  351CHL1   C11 5474   4.657   0.430   7.368  0.0534  0.5038 -0.3253
  351CHL1  H11A 5475   4.700   0.328   7.366 -0.7101  0.1401  0.7154
  351CHL1  H11B 5476   4.735   0.493   7.415  0.6536  0.4930 -1.3089
  351CHL1    C9 5477   4.527   0.428   7.452  0.1767 -0.0824 -0.1455
  351CHL1    H9 5478   4.506   0.536   7.464 -3.1122 -0.7206  0.7381
  351CHL1   C10 5479   4.527   0.369   7.589  0.3701  0.2920  0.0174
  351CHL1   C19 5480   4.590   0.228   7.585 -0.0242  0.1185 -0.1969
  351CHL1  H19A 5481   4.583   0.184   7.687 -2.7840  2.7395  0.9216
  351CHL1  H19B 5482   4.550   0.170   7.499  1.9807  2.1455 -2.6662
  351CHL1  H19C 5483   4.694   0.256   7.558  0.1754 -0.0104  0.4124
  351CHL1    C1 5484   4.617   0.453   7.681  0.6469 -0.2934  0.2896
  351CHL1   H1A 5485   4.723   0.449   7.647  1.2935  1.6333  1.8485
  351CHL1   H1B 5486   4.584   0.558   7.664  1.3563  0.3611  2.5547
  351CHL1    C2 5487   4.614   0.406   7.827  0.7375 -0.0417  0.3743
  351CHL1   H2A 5488   4.680   0.477   7.880 -1.1535  1.8194  0.3357
  351CHL1   H2B 5489   4.664   0.307   7.836  1.1215  0.0147 -0.9302
  351CHL1   C20 5490   4.569   0.463   6.904  0.1380 -0.2475 -0.0120
  351CHL1   H20 5491   4.599   0.357   6.894 -0.4495 -0.2809 -1.6352
  351CHL1   C21 5492   4.699   0.545   6.912  0.0800 -0.2083  0.6304
  351CHL1  H21A 5493   4.766   0.499   6.987  0.2791 -0.0351  0.5608
  351CHL1  H21B 5494   4.681   0.654   6.924  0.3986 -0.0976  0.1690
  351CHL1  H21C 5495   4.762   0.536   6.821 -0.9450 -2.0045  0.0424
  351CHL1   C22 5496   4.490   0.510   6.781  0.3545 -0.0132 -0.0642
  351CHL1  H22A 5497   4.398   0.450   6.762  0.8233 -0.3354 -1.4483
  351CHL1  H22B 5498   4.449   0.612   6.795  1.3065  0.2975  0.5067
  351CHL1   C23 5499   4.566   0.507   6.649  0.1101 -0.0979 -0.2048
  351CHL1  H23A 5500   4.636   0.594   6.656  0.3297 -0.4125  1.8789
  351CHL1  H23B 5501   4.628   0.415   6.653 -1.3618 -1.1222 -0.3114
  351CHL1   C24 5502   4.473   0.513   6.527 -0.2223 -0.1288  0.0467
  351CHL1  H24A 5503   4.392   0.440   6.546 -1.2418  0.7854 -0.6894
  351CHL1  H24B 5504   4.436   0.618   6.527 -1.2584 -0.4694 -1.0138
  351CHL1   C25 5505   4.538   0.490   6.389  0.2710 -0.4796  0.3331
  351CHL1   H25 5506   4.542   0.380   6.372 -2.5478 -0.4808 -0.8227
  351CHL1   C26 5507   4.444   0.541   6.279 -0.3119 -0.5955  0.7693
  351CHL1  H26A 5508   4.353   0.477   6.280  0.2338 -1.3808  1.1339
  351CHL1  H26B 5509   4.415   0.648   6.283  0.5204 -0.2544 -1.1292
  351CHL1  H26C 5510   4.493   0.528   6.180  1.2848  0.5270  1.3795
  351CHL1   C27 5511   4.676   0.557   6.378 -0.0242  0.1431  0.3383
  351CHL1  H27A 5512   4.738   0.515   6.296 -2.0610 -0.9593 -0.7174
  351CHL1  H27B 5513   4.674   0.667   6.372  0.5651  0.3740  3.1371
  351CHL1  H27C 5514   4.738   0.536   6.468  0.6304  0.5308 -0.0160
  352CHL1    C3 5515   7.080   8.131   8.087  0.1443  0.2629  0.2727
  352CHL1    H3 5516   6.972   8.159   8.081  0.2064  0.3641 -0.4404
  352CHL1    O3 5517   7.113   8.092   8.220  0.0041 -0.2512  0.1561
  352CHL1   H3' 5518   7.195   8.139   8.233  1.1989 -2.5225  1.3806
  352CHL1    C4 5519   7.101   8.014   7.989  0.0880  0.4888 -0.0106
  352CHL1   H4A 5520   7.206   7.982   8.007  0.0825  0.6277  0.2954
  352CHL1   H4B 5521   7.030   7.938   8.028  3.0370 -1.3764  2.1246
  352CHL1    C5 5522   7.083   8.055   7.846  0.3138  0.1700 -0.1289
  352CHL1    C6 5523   6.995   7.986   7.772  0.1357  0.5137 -0.2366
  352CHL1    H6 5524   6.937   7.903   7.815  0.6731  1.3122  2.1768
  352CHL1    C7 5525   6.976   8.010   7.625 -0.2784 -0.0474 -0.2750
  352CHL1   H7A 5526   6.991   7.916   7.567  2.7885  0.0438  0.2446
  352CHL1   H7B 5527   6.874   8.044   7.596 -1.2883 -0.7680  2.1860
  352CHL1    C8 5528   7.075   8.114   7.570 -0.0287  0.1090  0.4646
  352CHL1    H8 5529   7.171   8.061   7.553 -0.3349 -0.2427 -0.2096
  352CHL1   C14 5530   7.034   8.168   7.436  0.0928 -0.5958  0.1380
  352CHL1   H14 5531   6.935   8.212   7.463  0.9777 -0.1573  3.0213
  352CHL1   C15 5532   6.984   8.067   7.331 -0.1002  0.0163 -0.3629
  352CHL1  H15A 5533   7.066   7.993   7.326 -0.7243 -0.7428  0.3410
  352CHL1  H15B 5534   6.893   8.018   7.372  0.1643  0.0292  0.2590
  352CHL1   C16 5535   6.967   8.163   7.213 -0.0527  0.4386 -0.0317
  352CHL1  H16A 5536   7.032   8.120   7.134 -1.6261 -1.3556 -0.4360
  352CHL1  H16B 5537   6.864   8.171   7.173 -0.0953 -0.6261 -0.1848
  352CHL1   C17 5538   7.019   8.302   7.250  0.0964  0.3572  0.0617
  352CHL1   H17 5539   6.935   8.358   7.295  0.7562 -0.3410  2.2996
  352CHL1   C13 5540   7.109   8.278   7.369 -0.3765 -0.1624  0.3188
  352CHL1   C18 5541   7.243   8.214   7.329 -0.3166 -0.0553  0.3473
  352CHL1  H18A 5542   7.311   8.276   7.268 -0.2083  0.1393  0.6627
  352CHL1  H18B 5543   7.305   8.186   7.417 -0.3847  0.6373  0.6242
  352CHL1  H18C 5544   7.230   8.118   7.275 -0.1746 -0.0956  0.3837
  352CHL1   C12 5545   7.124   8.392   7.471  0.1446  0.2689 -0.2347
  352CHL1  H12A 5546   7.196   8.472   7.439 -0.2910  0.3313 -1.0962
  352CHL1  H12B 5547   7.023   8.432   7.492  1.1965  1.5963  2.9232
  352CHL1   C11 5548   7.187   8.339   7.600 -0.0949  0.9091  0.1511
  352CHL1  H11A 5549   7.284   8.290   7.575 -0.3420  0.3194  0.3593
  352CHL1  H11B 5550   7.208   8.430   7.660 -0.5169 -0.2089  2.0438
  352CHL1    C9 5551   7.106   8.226   7.664  0.0389  0.6285 -0.1683
  352CHL1    H9 5552   7.009   8.274   7.687 -1.2548 -1.3066 -1.3171
  352CHL1   C10 5553   7.154   8.178   7.798 -0.2683  0.5188 -0.0971
  352CHL1   C19 5554   7.299   8.129   7.783 -0.3432  0.4316 -0.5321
  352CHL1  H19A 5555   7.343   8.076   7.871  1.2029 -1.3098 -2.2460
  352CHL1  H19B 5556   7.320   8.061   7.697 -3.8350  0.2262 -1.3787
  352CHL1  H19C 5557   7.358   8.221   7.768  0.2719  0.2055  0.4341
  352CHL1    C1 5558   7.137   8.294   7.899 -0.5328  0.0724  0.3757
  352CHL1   H1A 5559   7.204   8.376   7.866 -0.8009 -0.3101 -1.2025
  352CHL1   H1B 5560   7.032   8.331   7.891 -0.5372 -0.0271 -0.0692
  352CHL1    C2 5561   7.160   8.255   8.045  0.6124 -0.0775  0.1613
  352CHL1   H2A 5562   7.131   8.344   8.104  0.3983  0.1432 -0.2720
  352CHL1   H2B 5563   7.269   8.237   8.062  0.4380 -0.4070  0.9458
  352CHL1   C20 5564   7.065   8.378   7.129 -0.0660  0.4994  0.0894
  352CHL1   H20 5565   7.154   8.331   7.082 -1.1915  0.3666 -2.0154
  352CHL1   C21 5566   7.130   8.507   7.184  0.1581  0.3280  0.2320
  352CHL1  H21A 5567   7.071   8.544   7.270  0.5319  0.6529  0.3488
  352CHL1  H21B 5568   7.140   8.578   7.099 -1.0938  0.0401 -0.1859
  352CHL1  H21C 5569   7.228   8.490   7.232 -0.5438 -0.3752  1.4754
  352CHL1   C22 5570   6.954   8.407   7.026 -0.2995  0.3436  0.2960
  352CHL1  H22A 5571   6.911   8.308   7.002  1.8260 -0.9767  1.5370
  352CHL1  H22B 5572   6.881   8.477   7.071  0.0137  0.9016 -0.0534
  352CHL1   C23 5573   6.999   8.470   6.894 -0.1216 -0.3254  0.0336
  352CHL1  H23A 5574   7.000   8.579   6.913  0.8967 -0.2169 -0.5512
  352CHL1  H23B 5575   7.097   8.426   6.863  0.4676  1.0929 -0.2018
  352CHL1   C24 5576   6.895   8.436   6.787  0.1287 -0.7384 -0.0819
  352CHL1  H24A 5577   6.905   8.325   6.779 -0.6586 -0.7880 -0.4189
  352CHL1  H24B 5578   6.795   8.477   6.813  0.4001  0.1713 -0.4313
  352CHL1   C25 5579   6.923   8.501   6.651  0.0666 -0.3243  0.1029
  352CHL1   H25 5580   6.940   8.608   6.677 -0.4708 -0.1271 -0.3321
  352CHL1   C26 5581   7.042   8.438   6.577 -0.5662 -1.0014 -0.3500
  352CHL1  H26A 5582   7.138   8.472   6.621 -0.1199 -2.2762 -0.3057
  352CHL1  H26B 5583   7.049   8.327   6.574 -0.5805 -0.9928 -1.7116
  352CHL1  H26C 5584   7.045   8.476   6.472  2.8616 -0.2180 -0.0751
  352CHL1   C27 5585   6.799   8.487   6.561 -0.3404  0.0598  0.5999
  352CHL1  H27A 5586   6.775   8.380   6.543 -2.3977 -0.1841  3.8971
  352CHL1  H27B 5587   6.713   8.535   6.613  2.0115  0.0360  5.0198
  352CHL1  H27C 5588   6.824   8.538   6.466 -0.3985 -0.7060  0.1726
  353CHL1    C3 5589   7.109   6.039   7.707 -0.0239  0.3205 -0.3416
  353CHL1    H3 5590   7.010   5.996   7.732 -0.2403  1.5386  1.0200
  353CHL1    O3 5591   7.171   6.060   7.833  0.1228 -0.4911 -0.2685
  353CHL1   H3' 5592   7.153   5.987   7.892 -0.7608  0.3512  0.5363
  353CHL1    C4 5593   7.194   5.934   7.631 -0.6732 -0.5414  0.1025
  353CHL1   H4A 5594   7.298   5.971   7.636  0.4074 -2.9081 -2.3513
  353CHL1   H4B 5595   7.186   5.838   7.685 -4.0588 -1.0984 -1.0979
  353CHL1    C5 5596   7.161   5.918   7.485  0.0102 -0.0848 -0.1064
  353CHL1    C6 5597   7.134   5.793   7.446 -0.9862  0.0231  0.1918
  353CHL1    H6 5598   7.137   5.710   7.518  1.4152 -1.1162 -1.0839
  353CHL1    C7 5599   7.091   5.759   7.306 -0.5168 -0.3114  0.1269
  353CHL1   H7A 5600   7.145   5.667   7.275  0.4537  0.2562  0.0593
  353CHL1   H7B 5601   6.984   5.730   7.307 -0.6570  0.2028  0.6646
  353CHL1    C8 5602   7.107   5.876   7.207  0.3511 -0.5344 -0.0080
  353CHL1    H8 5603   7.213   5.886   7.176  0.3740 -1.3455 -0.2132
  353CHL1   C14 5604   7.030   5.848   7.081 -0.3472 -0.1854  0.3343
  353CHL1   H14 5605   6.923   5.851   7.111 -0.4769  1.1218 -0.2109
  353CHL1   C15 5606   7.039   5.711   7.011  0.6122  0.0730 -0.0625
  353CHL1  H15A 5607   7.148   5.692   7.002  0.7912  0.7716  0.5732
  353CHL1  H15B 5608   6.982   5.637   7.071 -0.8871  1.5819  0.4802
  353CHL1   C16 5609   6.961   5.737   6.881 -0.5200  0.3667  0.6576
  353CHL1  H16A 5610   7.011   5.697   6.790 -1.6784  0.4373 -0.0263
  353CHL1  H16B 5611   6.868   5.677   6.877  0.0397 -0.4895  0.1037
  353CHL1   C17 5612   6.942   5.890   6.875  0.2612  0.4332 -0.5752
  353CHL1   H17 5613   6.844   5.897   6.926 -0.4056 -2.6238 -1.2037
  353CHL1   C13 5614   7.040   5.950   6.972  0.0729 -0.4124  0.1594
  353CHL1   C18 5615   7.181   5.956   6.910 -0.1015  0.8482 -0.1431
  353CHL1  H18A 5616   7.176   6.041   6.839  0.2045  2.4531  1.6798
  353CHL1  H18B 5617   7.257   5.976   6.989  0.5745 -0.3673 -0.4619
  353CHL1  H18C 5618   7.208   5.859   6.864  0.4425  0.7979  0.2680
  353CHL1   C12 5619   7.000   6.082   7.039  0.2584 -0.0308 -0.4735
  353CHL1  H12A 5620   7.013   6.170   6.972  0.9607  0.5635  0.4170
  353CHL1  H12B 5621   6.892   6.070   7.062  0.7430 -1.6198  1.1928
  353CHL1   C11 5622   7.076   6.122   7.166 -0.7260  0.0230  0.1055
  353CHL1  H11A 5623   7.174   6.154   7.126 -0.6514  1.8445  1.5907
  353CHL1  H11B 5624   7.036   6.218   7.206  0.2577 -0.1741  1.6163
  353CHL1    C9 5625   7.069   6.008   7.268 -0.0236 -0.4640 -0.3884
  353CHL1    H9 5626   6.963   6.000   7.300  0.3904  0.4433  1.3097
  353CHL1   C10 5627   7.134   6.039   7.399 -0.2317 -0.2945 -0.3258
  353CHL1   C19 5628   7.274   6.096   7.371 -0.5851  0.7104 -0.0966
  353CHL1  H19A 5629   7.324   6.130   7.464  0.0292  0.3741 -0.3006
  353CHL1  H19B 5630   7.337   6.014   7.331 -0.9166  0.6411 -0.4803
  353CHL1  H19C 5631   7.269   6.187   7.308 -0.4240  0.5859 -0.2894
  353CHL1    C1 5632   7.055   6.143   7.479  0.5780 -0.0710  0.1931
  353CHL1   H1A 5633   7.069   6.237   7.421 -2.9583  0.2123 -0.4068
  353CHL1   H1B 5634   6.948   6.115   7.486  0.6760 -0.4360  0.2216
  353CHL1    C2 5635   7.097   6.168   7.625  0.2558  0.6722  0.1656
  353CHL1   H2A 5636   7.032   6.246   7.670  0.2402  0.6551  0.1720
  353CHL1   H2B 5637   7.200   6.208   7.615  0.0555  0.7108 -2.5920
  353CHL1   C20 5638   6.920   5.950   6.740 -0.2722 -0.1316 -0.7467
  353CHL1   H20 5639   7.018   5.993   6.709 -0.8204  0.8673 -1.1584
  353CHL1   C21 5640   6.824   6.070   6.737  0.0663  0.1714  0.1663
  353CHL1  H21A 5641   6.858   6.139   6.817  3.6715  0.8383 -1.7415
  353CHL1  H21B 5642   6.721   6.036   6.762  0.2360 -0.2621  0.2754
  353CHL1  H21C 5643   6.822   6.121   6.638 -0.2721  0.4985  0.3367
  353CHL1   C22 5644   6.895   5.846   6.630  0.1485 -0.3873 -0.6036
  353CHL1  H22A 5645   6.989   5.790   6.611 -0.6439 -1.9683  0.0136
  353CHL1  H22B 5646   6.817   5.779   6.671 -0.7500  0.0197 -1.5805
  353CHL1   C23 5647   6.849   5.898   6.493  0.3255  0.0019 -0.5161
  353CHL1  H23A 5648   6.753   5.950   6.515  0.9400  0.9129  0.0729
  353CHL1  H23B 5649   6.923   5.968   6.450  0.1786 -0.4896 -1.6097
  353CHL1   C24 5650   6.819   5.780   6.401 -0.4569 -0.2422  0.0374
  353CHL1  H24A 5651   6.908   5.713   6.405  0.1110  0.4783 -0.1867
  353CHL1  H24B 5652   6.727   5.723   6.428  0.0744 -0.6658  1.0112
  353CHL1   C25 5653   6.814   5.840   6.260 -0.5177 -0.1559  0.0754
  353CHL1   H25 5654   6.906   5.899   6.239 -2.1214  2.0789 -1.1427
  353CHL1   C26 5655   6.799   5.732   6.151 -0.1547  0.5897 -0.7342
  353CHL1  H26A 5656   6.781   5.787   6.056  0.8057 -0.5019 -1.5737
  353CHL1  H26B 5657   6.887   5.664   6.153 -0.9408 -0.4492  0.0541
  353CHL1  H26C 5658   6.712   5.666   6.174  0.7808 -0.6413 -0.5836
  353CHL1   C27 5659   6.703   5.945   6.247 -0.6027 -0.3492 -0.8560
  353CHL1  H27A 5660   6.732   6.042   6.292  1.5750 -1.4585  0.2464
  353CHL1  H27B 5661   6.666   5.952   6.142  0.5544  0.7687 -1.2163
  353CHL1  H27C 5662   6.621   5.913   6.315 -0.1076  1.1848  0.5088
  354CHL1    C3 5663   7.589   7.072   7.751  0.0423  0.0323  0.3858
  354CHL1    H3 5664   7.538   6.979   7.784 -0.7167  0.3168  0.0411
  354CHL1    O3 5665   7.718   7.094   7.807  0.2585  0.1391 -0.1465
  354CHL1   H3' 5666   7.791   7.059   7.756 -1.2940 -0.5891 -1.9826
  354CHL1    C4 5667   7.610   7.048   7.601 -0.1842 -0.0614  0.3693
  354CHL1   H4A 5668   7.666   7.139   7.569  0.7741 -0.6629  0.2926
  354CHL1   H4B 5669   7.687   6.971   7.578  0.5125  0.8379 -0.3654
  354CHL1    C5 5670   7.482   7.025   7.525  0.0513  0.5935 -0.2351
  354CHL1    C6 5671   7.465   6.920   7.444 -0.1277  0.4163  0.0357
  354CHL1    H6 5672   7.550   6.853   7.422 -0.5026  0.0455 -0.3040
  354CHL1    C7 5673   7.351   6.908   7.347  0.0878  0.4657 -0.2208
  354CHL1   H7A 5674   7.397   6.884   7.248  1.2526  3.3484 -0.4965
  354CHL1   H7B 5675   7.289   6.820   7.373 -0.1880  1.1622  1.6172
  354CHL1    C8 5676   7.277   7.043   7.339  0.0838  0.4790  0.0547
  354CHL1    H8 5677   7.344   7.109   7.281  1.3333  1.6209  2.6654
  354CHL1   C14 5678   7.149   7.019   7.264 -0.1447 -0.4259  0.7172
  354CHL1   H14 5679   7.088   6.953   7.330 -2.4307  0.7061 -0.1775
  354CHL1   C15 5680   7.157   6.937   7.134 -0.3370 -0.0289  0.4565
  354CHL1  H15A 5681   7.247   6.968   7.077  0.1230  0.0208  1.2038
  354CHL1  H15B 5682   7.145   6.830   7.161 -3.2924 -0.3368 -1.5121
  354CHL1   C16 5683   7.033   6.988   7.060 -0.0891 -0.2182 -0.0956
  354CHL1  H16A 5684   7.068   7.044   6.971  0.5388 -0.8266 -0.2379
  354CHL1  H16B 5685   6.962   6.909   7.028  0.3805 -2.0269  2.9374
  354CHL1   C17 5686   6.959   7.084   7.155  0.1922 -0.2955  0.2047
  354CHL1   H17 5687   6.907   7.020   7.229  1.5050 -0.0877  1.3291
  354CHL1   C13 5688   7.070   7.143   7.236  0.3048 -0.2864  0.0448
  354CHL1   C18 5689   7.148   7.245   7.152  0.6637 -0.1615  0.5254
  354CHL1  H18A 5690   7.245   7.261   7.204  0.7085 -0.7493  0.6257
  354CHL1  H18B 5691   7.173   7.229   7.045  1.0061  1.3303  0.3589
  354CHL1  H18C 5692   7.101   7.346   7.145  2.4254  0.6535 -0.2418
  354CHL1   C12 5693   7.030   7.196   7.375 -0.4131  0.0382 -0.2803
  354CHL1  H12A 5694   6.974   7.291   7.362 -0.2849  0.3430  1.2405
  354CHL1  H12B 5695   6.954   7.127   7.417 -0.9848  1.8990  1.9557
  354CHL1   C11 5696   7.143   7.209   7.478  0.1725  0.3558 -0.9527
  354CHL1  H11A 5697   7.188   7.307   7.451  0.6537  0.3750 -0.1093
  354CHL1  H11B 5698   7.108   7.201   7.583  1.5893 -2.0698 -0.5958
  354CHL1    C9 5699   7.254   7.103   7.475 -0.2252 -0.1185  0.2717
  354CHL1    H9 5700   7.215   7.016   7.531 -0.4498 -0.8791 -1.0271
  354CHL1   C10 5701   7.382   7.135   7.546 -0.1463  0.3874 -0.0937
  354CHL1   C19 5702   7.440   7.267   7.491 -0.3483  0.3438 -0.4104
  354CHL1  H19A 5703   7.366   7.350   7.497  0.1025  0.7065  0.1782
  354CHL1  H19B 5704   7.535   7.301   7.537 -0.3189  1.3225 -1.1651
  354CHL1  H19C 5705   7.469   7.254   7.384  0.5194  1.5497 -0.3352
  354CHL1    C1 5706   7.360   7.149   7.698 -0.2748  0.2360 -0.0985
  354CHL1   H1A 5707   7.279   7.217   7.729 -1.4551 -1.4276  0.5889
  354CHL1   H1B 5708   7.324   7.051   7.734  1.4724 -0.0393  1.0346
  354CHL1    C2 5709   7.484   7.180   7.782 -0.0925  0.1062 -0.3172
  354CHL1   H2A 5710   7.464   7.181   7.891 -1.4493 -1.6916 -0.5066
  354CHL1   H2B 5711   7.526   7.278   7.751  1.0871 -0.0911  0.5655
  354CHL1   C20 5712   6.864   7.179   7.088  0.2598 -0.1725  0.2836
  354CHL1   H20 5713   6.915   7.263   7.036 -0.8009  0.6444  0.5290
  354CHL1   C21 5714   6.762   7.225   7.194  0.0170 -0.2156  0.0702
  354CHL1  H21A 5715   6.806   7.261   7.290 -0.4122 -0.7691  0.4868
  354CHL1  H21B 5716   6.694   7.138   7.206 -0.0486 -0.3641 -1.2294
  354CHL1  H21C 5717   6.699   7.306   7.153 -0.3690 -0.3429  0.4079
  354CHL1   C22 5718   6.785   7.107   6.977  0.1074  0.3910  0.0202
  354CHL1  H22A 5719   6.856   7.095   6.893 -1.2228  2.9208 -1.5823
  354CHL1  H22B 5720   6.756   7.005   7.011  1.4546  0.1345  0.4763
  354CHL1   C23 5721   6.659   7.177   6.926 -0.1279  0.2808  0.4421
  354CHL1  H23A 5722   6.572   7.167   6.994  1.0979  2.0279  2.3925
  354CHL1  H23B 5723   6.673   7.287   6.914  1.4685  0.0281 -0.3058
  354CHL1   C24 5724   6.604   7.101   6.805 -0.0689 -0.1441  0.6806
  354CHL1  H24A 5725   6.688   7.105   6.731  2.0556 -0.8097  2.9062
  354CHL1  H24B 5726   6.597   6.995   6.838 -1.3529  0.0829  1.1858
  354CHL1   C25 5727   6.473   7.154   6.744 -0.0062 -0.4644  0.2599
  354CHL1   H25 5728   6.478   7.264   6.734  0.9764 -0.4051  1.1110
  354CHL1   C26 5729   6.433   7.082   6.615 -0.1106  0.0807 -0.0141
  354CHL1  H26A 5730   6.342   7.123   6.566  0.3591 -0.8763 -1.7727
  354CHL1  H26B 5731   6.518   7.088   6.544  0.2935  0.6779  0.5108
  354CHL1  H26C 5732   6.411   6.974   6.631  0.5295  0.1593  1.5165
  354CHL1   C27 5733   6.371   7.117   6.853 -0.1357 -0.0150  0.2902
  354CHL1  H27A 5734   6.389   7.011   6.881 -0.5371  0.0176  0.6997
  354CHL1  H27B 5735   6.362   7.186   6.940  0.7197 -1.6536  1.7480
  354CHL1  H27C 5736   6.266   7.118   6.817  0.2922  0.4218 -1.0069
  355CHL1    C3 5737   3.460   4.463   7.992 -0.5812 -0.2733  0.0543
  355CHL1    H3 5738   3.365   4.418   8.028  0.4275  0.0458  3.4841
  355CHL1    O3 5739   3.530   4.523   8.101 -0.3678 -0.1658 -0.1399
  355CHL1   H3' 5740   3.557   4.444   8.149  0.8466  1.1224  1.3737
  355CHL1    C4 5741   3.545   4.349   7.934 -0.1047  0.1634 -0.1117
  355CHL1   H4A 5742   3.642   4.394   7.902  1.5803 -4.3641 -2.2712
  355CHL1   H4B 5743   3.569   4.281   8.019  1.4189  0.6227 -0.1361
  355CHL1    C5 5744   3.481   4.284   7.815 -0.2074  0.0539  0.0026
  355CHL1    C6 5745   3.451   4.154   7.808  0.0589 -0.0209  0.2312
  355CHL1    H6 5746   3.472   4.088   7.894 -1.6436 -1.8883 -0.7067
  355CHL1    C7 5747   3.400   4.078   7.689 -0.1598  0.2675  0.1421
  355CHL1   H7A 5748   3.463   3.988   7.676 -0.1781  0.1903  0.5512
  355CHL1   H7B 5749   3.295   4.046   7.709 -0.8831  1.3808 -1.6722
  355CHL1    C8 5750   3.405   4.169   7.566 -0.9227  0.0381 -0.0644
  355CHL1    H8 5751   3.511   4.173   7.533  0.1545  1.9194  3.1514
  355CHL1   C14 5752   3.314   4.106   7.464 -0.3413 -0.7574 -0.1005
  355CHL1   H14 5753   3.218   4.108   7.520 -0.3560  1.4224 -0.0950
  355CHL1   C15 5754   3.339   3.961   7.421 -0.1279 -0.7640  0.0428
  355CHL1  H15A 5755   3.448   3.945   7.407 -0.3120 -0.8139 -1.5555
  355CHL1  H15B 5756   3.302   3.884   7.492 -0.5364 -0.1474  0.5062
  355CHL1   C16 5757   3.277   3.959   7.281  0.4250 -0.1810 -0.2152
  355CHL1  H16A 5758   3.354   3.943   7.203  0.4351 -1.6825  0.0638
  355CHL1  H16B 5759   3.207   3.873   7.272 -0.2520  0.3298  0.0913
  355CHL1   C17 5760   3.206   4.094   7.261  0.2299 -0.3080 -0.3841
  355CHL1   H17 5761   3.112   4.084   7.320 -1.6782  1.0246 -2.9726
  355CHL1   C13 5762   3.292   4.188   7.340  0.1282 -0.5127 -0.0247
  355CHL1   C18 5763   3.420   4.213   7.258 -0.0914 -0.3747 -0.3302
  355CHL1  H18A 5764   3.481   4.120   7.245  0.3713 -0.6165  2.7704
  355CHL1  H18B 5765   3.399   4.243   7.154  0.5234 -1.2172 -0.7143
  355CHL1  H18C 5766   3.486   4.274   7.323 -2.2186  0.7742  0.8447
  355CHL1   C12 5767   3.227   4.321   7.381  0.4682 -0.3871  0.1113
  355CHL1  H12A 5768   3.209   4.376   7.286 -3.2811 -0.8482  0.3983
  355CHL1  H12B 5769   3.127   4.306   7.426 -0.6955  3.0582 -1.0168
  355CHL1   C11 5770   3.323   4.399   7.471 -0.2069  0.7442 -0.1210
  355CHL1  H11A 5771   3.409   4.428   7.407 -0.0719  0.2909 -0.1547
  355CHL1  H11B 5772   3.272   4.494   7.495 -1.2797  0.0245  0.5311
  355CHL1    C9 5773   3.360   4.310   7.592  0.1193  0.4483 -0.4376
  355CHL1    H9 5774   3.261   4.292   7.637 -0.7358 -0.8349 -2.6498
  355CHL1   C10 5775   3.444   4.372   7.699  0.2333 -0.0638 -0.2290
  355CHL1   C19 5776   3.574   4.431   7.642  0.8073 -1.1227 -0.0524
  355CHL1  H19A 5777   3.543   4.506   7.565 -0.4839 -0.2079  1.3102
  355CHL1  H19B 5778   3.624   4.495   7.718  0.1407  1.4174 -1.6127
  355CHL1  H19C 5779   3.651   4.365   7.596 -0.3600 -2.2579 -0.4107
  355CHL1    C1 5780   3.375   4.495   7.759  0.1026 -0.2139 -0.0738
  355CHL1   H1A 5781   3.360   4.572   7.681 -2.1838 -1.4574 -0.9812
  355CHL1   H1B 5782   3.272   4.471   7.795  0.2348  0.1592  0.5649
  355CHL1    C2 5783   3.440   4.565   7.879 -0.2384 -0.1681  0.0878
  355CHL1   H2A 5784   3.366   4.637   7.920  0.4816 -1.1510  3.3320
  355CHL1   H2B 5785   3.535   4.612   7.844  0.1288 -0.3571  0.8198
  355CHL1   C20 5786   3.154   4.139   7.128 -0.1803  0.2307 -0.0454
  355CHL1   H20 5787   3.159   4.250   7.123  2.4493  0.1837  0.5406
  355CHL1   C21 5788   3.005   4.100   7.125 -0.0550 -0.3319  0.6917
  355CHL1  H21A 5789   2.945   4.151   7.204  0.6528 -0.2752  1.2019
  355CHL1  H21B 5790   2.998   3.992   7.151  2.6752 -0.2708  1.9834
  355CHL1  H21C 5791   2.965   4.134   7.027  1.6285  0.0088  0.1030
  355CHL1   C22 5792   3.230   4.077   7.010  0.2044  0.2378  0.2005
  355CHL1  H22A 5793   3.338   4.084   7.037  0.0302 -0.2448  1.0941
  355CHL1  H22B 5794   3.214   3.967   7.004  0.2036  0.3054 -1.3023
  355CHL1   C23 5795   3.207   4.153   6.880 -0.4290 -0.1647  0.0757
  355CHL1  H23A 5796   3.099   4.132   6.860 -0.1358  0.3084 -2.3213
[truncated: 5,871,725 more chars]
