# Supplementary material for: pKa Calculations of GPCRs: Understanding Protonation States in Receptor Activation
Source: J Chem Inf Model. 2024 Aug 16;64(17):6850–6. doi: 10.1021/acs.jcim.4c01125 (PMC11388449; doi:10.1021/acs.jcim.4c01125)
Supplement: Supplementary file 2 — ci4c01125_si_002.zip [file ci4c01125_si_002.zip › cb1r_active_deprot_first.gro]

CB1R ActDeprot in POPC:CHL Membrane
90749
  107CYS    CAY    1   6.695   3.926   7.927  0.0627 -0.3056  0.6050
  107CYS    HY1    2   6.776   3.872   7.980  0.5243  0.8723  1.1243
  107CYS    HY2    3   6.679   4.013   7.994  0.4677 -0.2958  0.6873
  107CYS    HY3    4   6.719   3.971   7.828  1.2981  1.4603  1.6667
  107CYS     CY    5   6.570   3.846   7.909  0.0379 -0.2180  0.3774
  107CYS     OY    6   6.455   3.887   7.927  0.2463  0.2808  0.5974
  107CYS      N    7   6.584   3.716   7.877 -0.4411 -0.2584  0.3118
  107CYS     HN    8   6.671   3.670   7.862 -2.3011 -5.7722  3.7972
  107CYS     CA    9   6.479   3.632   7.830 -0.3051 -0.3936  0.2489
  107CYS     HA   10   6.426   3.674   7.746  0.7099 -1.9954 -1.2942
  107CYS     CB   11   6.538   3.496   7.785  0.3951 -0.0663  0.1584
  107CYS    HB1   12   6.453   3.438   7.745 -2.1610  2.2199  1.8903
  107CYS    HB2   13   6.572   3.432   7.869 -0.4445 -0.7603 -0.0133
  107CYS     SG   14   6.669   3.514   7.661  0.1160 -0.0608 -0.1365
  107CYS    HG1   15   6.582   3.530   7.562 -0.4286  0.3679  0.3986
  107CYS      C   16   6.378   3.606   7.936 -0.3068 -1.1078  0.0798
  107CYS      O   17   6.262   3.586   7.898 -0.3593 -0.3196 -0.1857
  108PHE      N   18   6.413   3.616   8.065 -0.0705  0.7014 -0.0953
  108PHE     HN   19   6.509   3.620   8.089 -0.4707  0.5970  1.7340
  108PHE     CA   20   6.326   3.605   8.178  0.7051 -0.0086  0.4459
  108PHE     HA   21   6.242   3.548   8.140  0.0658  2.4147 -2.0311
  108PHE     CB   22   6.374   3.528   8.302 -0.1552  0.0235  0.8095
  108PHE    HB1   23   6.292   3.524   8.377 -2.7721  2.0256 -1.7581
  108PHE    HB2   24   6.466   3.582   8.333  0.9592 -0.1497 -1.9080
  108PHE     CG   25   6.426   3.395   8.259  0.2512  0.5036 -0.2185
  108PHE    CD1   26   6.336   3.291   8.254  0.7139  0.0853  0.0983
  108PHE    HD1   27   6.236   3.315   8.286  0.1645 -0.5598 -1.1026
  108PHE    CE1   28   6.378   3.164   8.221 -0.5883 -0.3557  0.0760
  108PHE    HE1   29   6.305   3.085   8.211 -0.9656 -0.0953  0.6994
  108PHE     CZ   30   6.510   3.139   8.189 -0.4676  0.1065  0.1947
  108PHE     HZ   31   6.526   3.037   8.156 -1.1874  0.5150 -1.5477
  108PHE    CD2   32   6.557   3.366   8.229  0.1473  0.3735 -0.5519
  108PHE    HD2   33   6.623   3.450   8.246 -0.0879 -0.0085  3.0102
  108PHE    CE2   34   6.603   3.238   8.208 -0.4034 -0.0270  0.5994
  108PHE    HE2   35   6.710   3.222   8.207  0.2194  3.3466  0.5166
  108PHE      C   36   6.262   3.736   8.210 -0.0546 -0.2828  0.0944
  108PHE      O   37   6.297   3.804   8.307 -0.2276  0.2038 -0.1841
  109MET      N   38   6.168   3.774   8.122 -0.1274  0.6348  0.5570
  109MET     HN   39   6.157   3.715   8.043 -1.4333 -0.6958  1.6649
  109MET     CA   40   6.104   3.902   8.121 -0.6999  0.3501  0.3152
  109MET     HA   41   6.174   3.983   8.128 -1.1366  0.6906  0.8810
  109MET     CB   42   6.040   3.936   7.985  0.1540  0.0658 -0.1677
  109MET    HB1   43   5.988   4.034   7.990 -0.8255 -0.4774  1.1580
  109MET    HB2   44   5.957   3.861   7.984 -0.3615  0.6306 -0.8354
  109MET     CG   45   6.129   3.943   7.862  0.3138  0.1411 -0.0475
  109MET    HG1   46   6.174   3.844   7.838  0.7613  0.8402 -2.3622
  109MET    HG2   47   6.216   4.010   7.880  0.6253 -0.8555  2.5564
  109MET     SD   48   6.035   4.001   7.717 -0.0739  0.1849  0.2226
  109MET     CE   49   6.033   4.178   7.754 -0.1375  0.3088 -0.3576
  109MET    HE1   50   6.133   4.222   7.733 -0.0688  1.2414  1.6221
  109MET    HE2   51   6.019   4.188   7.864  0.9140  0.2019 -0.1998
  109MET    HE3   52   5.959   4.242   7.702 -0.6366  1.3369  1.4911
  109MET      C   53   6.013   3.921   8.238 -0.7553  0.1398  0.3073
  109MET      O   54   5.941   3.832   8.282 -0.6292 -0.0839  0.0735
  110VAL      N   55   6.014   4.036   8.307 -0.3964  0.4724 -0.2416
  110VAL     HN   56   6.077   4.108   8.278  0.3636  1.0121  2.4592
  110VAL     CA   57   5.945   4.062   8.430 -0.3919 -0.1948 -0.0934
  110VAL     HA   58   5.865   3.991   8.443 -0.2012 -0.2328  0.9419
  110VAL     CB   59   6.038   4.058   8.547 -0.5631 -0.3445  0.0352
  110VAL     HB   60   6.116   4.138   8.547  1.6065 -2.3368  0.5205
  110VAL    CG1   61   5.954   4.078   8.674  0.0674 -0.5402  0.4919
  110VAL   HG11   62   6.007   4.055   8.769  1.9220 -0.9406 -0.6095
  110VAL   HG12   63   5.860   4.018   8.675 -0.1069 -0.2676  0.5445
  110VAL   HG13   64   5.914   4.181   8.684 -0.0881 -0.6023  0.5264
  110VAL    CG2   65   6.106   3.923   8.575  0.5667  0.2304  0.1375
  110VAL   HG21   66   6.171   3.927   8.665 -1.1787  2.1293  1.3926
  110VAL   HG22   67   6.156   3.886   8.482  0.8722  0.7756  0.0784
  110VAL   HG23   68   6.031   3.845   8.601 -0.4838  1.8743  2.3304
  110VAL      C   69   5.891   4.201   8.420  0.6718  0.2725  0.4332
  110VAL      O   70   5.961   4.288   8.369  0.8054 -0.0790  0.0132
  111LEU      N   71   5.763   4.224   8.454  0.3700 -0.3394 -0.2718
  111LEU     HN   72   5.707   4.147   8.483  0.0323 -0.1187 -0.3219
  111LEU     CA   73   5.700   4.352   8.456  0.3271 -0.3618 -0.0699
  111LEU     HA   74   5.722   4.404   8.363  0.1596 -1.7508 -0.8999
  111LEU     CB   75   5.547   4.338   8.456  0.3042 -0.1427 -0.4368
  111LEU    HB1   76   5.495   4.436   8.453 -2.6220 -1.4824  1.8528
  111LEU    HB2   77   5.510   4.286   8.546 -1.3056 -0.6796 -1.3750
  111LEU     CG   78   5.482   4.263   8.339 -0.1465 -0.3656 -0.0404
  111LEU     HG   79   5.523   4.160   8.333  1.3189  0.1895  0.2038
  111LEU    CD1   80   5.330   4.242   8.353 -0.2031 -0.4890 -0.8032
  111LEU   HD11   81   5.302   4.226   8.459 -0.0006 -1.4888 -0.8858
  111LEU   HD12   82   5.281   4.162   8.293 -0.7787  0.7153 -1.9960
  111LEU   HD13   83   5.291   4.342   8.326  1.6871  1.1070  1.9404
  111LEU    CD2   84   5.496   4.336   8.205 -0.5097  0.5489  0.4177
  111LEU   HD21   85   5.436   4.267   8.142  0.6087 -1.2627  1.2657
  111LEU   HD22   86   5.603   4.323   8.179 -0.5231 -1.0953  1.0793
  111LEU   HD23   87   5.458   4.440   8.189  1.0084  1.0426 -0.1554
  111LEU      C   88   5.733   4.432   8.577 -0.3184 -0.0490 -0.0992
  111LEU      O   89   5.734   4.378   8.688 -0.5768 -0.2385 -0.1888
  112ASN      N   90   5.757   4.564   8.564 -0.1073 -0.1098 -0.3466
  112ASN     HN   91   5.747   4.612   8.477 -1.0873  2.3924  1.0461
  112ASN     CA   92   5.804   4.650   8.669 -0.1787 -0.0322 -0.3770
  112ASN     HA   93   5.747   4.622   8.757  2.4281 -1.1679  1.0539
  112ASN     CB   94   5.950   4.615   8.701 -0.0392  0.3182 -0.6272
  112ASN    HB1   95   5.956   4.513   8.744 -0.1759 -0.2317 -1.8500
  112ASN    HB2   96   5.989   4.678   8.784 -0.3856 -0.2467 -0.0234
  112ASN     CG   97   6.043   4.638   8.582  0.4676  0.2910 -0.2374
  112ASN    OD1   98   6.070   4.753   8.548  0.1599  0.2972 -0.4586
  112ASN    ND2   99   6.096   4.528   8.522 -0.2553 -0.0309 -0.2928
  112ASN   HD21  100   6.156   4.550   8.445  1.8107  0.5519  1.4055
  112ASN   HD22  101   6.088   4.432   8.550  1.1149 -0.2617 -0.6025
  112ASN      C  102   5.776   4.790   8.627 -0.0772  0.1915  0.3021
  112ASN      O  103   5.743   4.802   8.509 -0.3245 -0.1559  0.3356
  113PRO      N  104   5.789   4.895   8.704  0.1311  0.3085  0.1082
  113PRO     CD  105   5.772   4.882   8.848  0.0151  0.6109  0.1199
  113PRO    HD1  106   5.868   4.840   8.884 -0.2389 -1.0661 -1.0612
  113PRO    HD2  107   5.698   4.807   8.882  1.2731 -1.1618 -0.9146
  113PRO     CA  108   5.758   5.026   8.654 -0.3541  0.1100 -0.1281
  113PRO     HA  109   5.655   5.032   8.625 -0.4351  3.1403  0.4906
  113PRO     CB  110   5.781   5.112   8.778 -0.1408 -0.0514 -0.0541
  113PRO    HB1  111   5.717   5.203   8.779 -0.9969 -0.5340 -2.8914
  113PRO    HB2  112   5.890   5.129   8.794 -0.5177  0.3432  2.6368
  113PRO     CG  113   5.741   5.024   8.898 -0.3117  0.4855  0.2833
  113PRO    HG1  114   5.810   5.023   8.985 -0.1031  0.0191  0.1143
  113PRO    HG2  115   5.637   5.023   8.936 -0.0755  0.2564  0.9318
  113PRO      C  116   5.845   5.073   8.543  0.3338  1.0071  0.7737
  113PRO      O  117   5.809   5.148   8.452 -0.6942  0.0812  0.3960
  114SER      N  118   5.975   5.036   8.543  0.0209 -0.1333 -0.1162
  114SER     HN  119   6.008   4.970   8.610 -0.3382  0.4146  0.6155
  114SER     CA  120   6.068   5.079   8.444 -0.0851 -0.0416 -0.1775
  114SER     HA  121   6.057   5.186   8.445 -0.9201 -0.1014 -1.1888
  114SER     CB  122   6.214   5.058   8.488 -0.0153  0.2254 -0.2733
  114SER    HB1  123   6.281   5.090   8.406 -1.3714 -3.0563 -2.8991
  114SER    HB2  124   6.224   4.948   8.507 -1.8014 -0.0933 -0.9892
  114SER     OG  125   6.245   5.121   8.611  0.7419  0.1661 -0.4325
  114SER    HG1  126   6.197   5.071   8.677  0.4204 -0.8474 -1.4109
  114SER      C  127   6.042   5.013   8.312  0.0296 -0.1903 -0.1250
  114SER      O  128   6.043   5.076   8.207 -0.3295  0.1754  0.0885
  115GLN      N  129   6.004   4.884   8.310  0.0019 -0.1802 -0.2702
  115GLN     HN  130   6.014   4.835   8.396 -1.5663 -0.3049 -0.1385
  115GLN     CA  131   5.941   4.816   8.201 -0.3374 -0.5381  0.1449
  115GLN     HA  132   6.010   4.830   8.119  0.8292 -0.7283  1.0697
  115GLN     CB  133   5.934   4.667   8.236 -0.2679 -0.4826  0.3955
  115GLN    HB1  134   5.887   4.656   8.336 -0.7339  0.2031  0.2584
  115GLN    HB2  135   6.038   4.629   8.247 -0.4396 -1.8974 -2.0929
  115GLN     CG  136   5.862   4.581   8.133  0.1781  0.1503 -0.4595
  115GLN    HG1  137   5.764   4.624   8.104 -1.1587 -1.2357  1.7229
  115GLN    HG2  138   5.831   4.482   8.174  1.4907 -0.0822 -0.0003
  115GLN     CD  139   5.932   4.543   8.003 -0.5654 -0.1246 -0.7895
  115GLN    OE1  140   5.998   4.441   7.984 -0.1097 -0.0314  0.1890
  115GLN    NE2  141   5.931   4.640   7.907 -0.0767  0.2064 -0.4681
  115GLN   HE21  142   5.977   4.640   7.818  3.8765 -0.7688  1.3368
  115GLN   HE22  143   5.907   4.731   7.941  2.6799  0.3735  1.3682
  115GLN      C  144   5.811   4.876   8.159  0.1490  0.6603  0.3134
  115GLN      O  145   5.795   4.879   8.037 -0.1042 -0.3774  0.3151
  116GLN      N  146   5.717   4.915   8.247 -0.4750 -0.1568  0.0163
  116GLN     HN  147   5.745   4.907   8.342 -0.0484  1.0959  0.0172
  116GLN     CA  148   5.594   4.982   8.217 -0.3923  0.0180  0.0590
  116GLN     HA  149   5.547   4.913   8.148 -2.0176  1.0479  0.0843
  116GLN     CB  150   5.505   5.003   8.342  0.0851 -0.0173  0.4078
  116GLN    HB1  151   5.568   5.033   8.429  0.0711 -0.9157  0.7307
  116GLN    HB2  152   5.467   4.905   8.377 -1.9283  0.2255 -0.9117
  116GLN     CG  153   5.385   5.096   8.328  0.1056 -0.0448  0.0069
  116GLN    HG1  154   5.305   5.072   8.401 -2.1905 -0.0241 -2.3542
  116GLN    HG2  155   5.332   5.072   8.234 -2.0831 -0.1309  1.1932
  116GLN     CD  156   5.414   5.246   8.339  0.0341 -0.0276 -0.0258
  116GLN    OE1  157   5.411   5.321   8.242  0.0662  0.2260  0.1712
  116GLN    NE2  158   5.458   5.290   8.459 -0.1517  0.5197 -0.1576
  116GLN   HE21  159   5.505   5.378   8.463 -0.5021  0.6793  1.0053
  116GLN   HE22  160   5.452   5.232   8.541 -1.7223  0.3980 -0.3301
  116GLN      C  161   5.606   5.106   8.137 -0.5570  0.2628  0.4050
  116GLN      O  162   5.553   5.125   8.027  0.0398  0.2323  0.1064
  117LEU      N  163   5.699   5.194   8.180 -0.1384  0.2820 -0.4964
  117LEU     HN  164   5.748   5.175   8.265  1.2815  0.2492 -1.2980
  117LEU     CA  165   5.735   5.316   8.116 -0.3022  0.7614  0.3064
  117LEU     HA  166   5.645   5.375   8.108 -1.1136 -0.3659  0.9181
  117LEU     CB  167   5.838   5.378   8.212  0.3529 -0.0569  0.1459
  117LEU    HB1  168   5.912   5.298   8.230  0.8999  0.2719 -0.5717
  117LEU    HB2  169   5.796   5.403   8.312  3.2777 -1.1620  1.7688
  117LEU     CG  170   5.911   5.504   8.161 -0.2042  0.4299  0.5251
  117LEU     HG  171   5.981   5.475   8.080 -0.6403 -0.9574  0.6122
  117LEU    CD1  172   5.808   5.614   8.132  0.1076  0.4721 -0.4657
  117LEU   HD11  173   5.735   5.581   8.054  0.0317 -0.2902 -0.0816
  117LEU   HD12  174   5.859   5.709   8.106  0.8784 -0.0208 -0.7896
  117LEU   HD13  175   5.735   5.630   8.214 -0.4266 -0.8631 -0.6479
  117LEU    CD2  176   5.998   5.549   8.279  0.5307  0.0373  0.1463
  117LEU   HD21  177   5.949   5.634   8.332 -0.0035  0.0676 -0.3866
  117LEU   HD22  178   6.088   5.591   8.231  0.4011 -0.2121 -0.3185
  117LEU   HD23  179   6.020   5.463   8.346 -3.2085 -2.7972 -1.8574
  117LEU      C  180   5.799   5.289   7.984 -0.3386  0.2140  0.4022
  117LEU      O  181   5.768   5.351   7.882 -0.1692 -0.2432  0.0690
  118ALA      N  182   5.883   5.185   7.972 -0.4061  0.2309 -0.3143
  118ALA     HN  183   5.918   5.151   8.059  0.7920  1.0757 -0.4458
  118ALA     CA  184   5.946   5.147   7.850  0.1006  0.1179 -0.0224
  118ALA     HA  185   6.007   5.230   7.817 -1.3043  0.9788 -0.5267
  118ALA     CB  186   6.045   5.032   7.872  0.1211  0.1834  0.2381
  118ALA    HB1  187   6.005   4.935   7.910 -0.0871 -1.0645 -2.8703
  118ALA    HB2  188   6.113   5.073   7.949  0.4680  1.4450 -0.6992
  118ALA    HB3  189   6.105   5.012   7.780  0.1814  1.5142 -0.0244
  118ALA      C  190   5.852   5.112   7.740 -0.0674  0.0853  0.1329
  118ALA      O  191   5.867   5.153   7.625 -0.1773  0.3302  0.2051
  119ILE      N  192   5.739   5.045   7.770 -0.0230  0.0458  0.2160
  119ILE     HN  193   5.738   5.007   7.863 -0.5960  0.5875  0.4422
  119ILE     CA  194   5.640   5.005   7.674 -0.0522 -0.2463  0.3637
  119ILE     HA  195   5.694   4.984   7.583  0.8884  0.3385  0.7598
  119ILE     CB  196   5.574   4.874   7.704 -0.0555 -0.4274 -0.4234
  119ILE     HB  197   5.501   4.855   7.623  1.1561 -0.0164 -1.6525
  119ILE    CG2  198   5.690   4.773   7.692  0.4051 -0.0273  0.5609
  119ILE   HG21  199   5.756   4.786   7.781  0.9707 -0.7248  0.2450
  119ILE   HG22  200   5.757   4.785   7.605  0.0337 -1.9485 -0.0255
  119ILE   HG23  201   5.652   4.669   7.684 -1.1186  0.4097  1.6379
  119ILE    CG1  202   5.514   4.863   7.845  0.5540  0.0763 -0.1165
  119ILE   HG11  203   5.421   4.923   7.858  1.1424  0.7824  0.9694
  119ILE   HG12  204   5.590   4.907   7.913 -0.0196  0.1857  0.4699
  119ILE     CD  205   5.467   4.722   7.882 -0.5793  0.3102 -0.5927
  119ILE    HD1  206   5.402   4.666   7.812  1.2385 -2.5196 -0.1972
  119ILE    HD2  207   5.411   4.729   7.977 -0.3188 -1.0742 -0.3158
  119ILE    HD3  208   5.551   4.650   7.895  0.8998  2.2196  0.9984
  119ILE      C  209   5.536   5.110   7.651 -0.2922 -0.5201  0.1954
  119ILE      O  210   5.495   5.126   7.536 -0.0103  0.3414  0.2114
  120ALA      N  211   5.503   5.193   7.751 -0.7516 -0.2248 -0.1991
  120ALA     HN  212   5.528   5.170   7.845 -2.9641  0.2068  0.5782
  120ALA     CA  213   5.422   5.309   7.730 -0.2500  0.1507 -0.0774
  120ALA     HA  214   5.328   5.271   7.693  1.1339 -1.0263 -2.7359
  120ALA     CB  215   5.404   5.382   7.864 -0.1110  0.6747 -0.3451
  120ALA    HB1  216   5.358   5.323   7.946  0.3139  2.0147  0.8982
  120ALA    HB2  217   5.336   5.468   7.847 -1.8689 -1.1227 -3.3259
  120ALA    HB3  218   5.498   5.425   7.905  0.0766 -0.3254  0.3108
  120ALA      C  219   5.478   5.403   7.629 -0.5633  0.0974 -0.3035
  120ALA      O  220   5.406   5.445   7.539 -0.8335 -0.1381 -0.1989
  121VAL      N  221   5.609   5.434   7.637 -0.7018  0.5776  0.1997
  121VAL     HN  222   5.655   5.390   7.713 -3.0986 -0.7792  0.9810
  121VAL     CA  223   5.682   5.511   7.542  0.3664 -0.7348 -0.0708
  121VAL     HA  224   5.625   5.602   7.538  2.0375  0.4136  0.8336
  121VAL     CB  225   5.820   5.547   7.588 -0.0221  0.4988  0.1646
  121VAL     HB  226   5.870   5.451   7.612 -0.7110 -0.8768 -3.2557
  121VAL    CG1  227   5.896   5.624   7.478  0.8950 -0.2407  0.2693
  121VAL   HG11  228   5.903   5.565   7.384  2.3911 -0.4067  0.4614
  121VAL   HG12  229   6.003   5.645   7.499  0.7445  1.1297 -0.2311
  121VAL   HG13  230   5.847   5.721   7.457 -1.3980 -1.2138  0.8043
  121VAL    CG2  231   5.810   5.637   7.713 -0.2750  0.0733  0.4502
  121VAL   HG21  232   5.800   5.746   7.696  3.1633  0.7223  1.8758
  121VAL   HG22  233   5.904   5.630   7.772  1.5215  3.8588 -1.6053
  121VAL   HG23  234   5.732   5.602   7.784  2.0265 -1.0574  2.5853
  121VAL      C  235   5.679   5.468   7.399 -0.5214 -0.3156 -0.1817
  121VAL      O  236   5.652   5.538   7.302  0.5473  0.6336  0.1900
  122LEU      N  237   5.710   5.339   7.377  0.3531 -0.1675  0.1378
  122LEU     HN  238   5.710   5.289   7.464  1.1845 -1.6085 -0.6490
  122LEU     CA  239   5.700   5.263   7.256 -0.2648 -0.0839  0.1297
  122LEU     HA  240   5.763   5.309   7.181 -2.4981  1.0512 -1.1439
  122LEU     CB  241   5.750   5.122   7.293  0.0282 -0.0192 -0.0047
  122LEU    HB1  242   5.698   5.097   7.388  0.2885 -0.3071  0.0617
  122LEU    HB2  243   5.859   5.133   7.311 -0.0563  2.5941 -0.6772
  122LEU     CG  244   5.733   5.013   7.185 -0.4629 -0.0424  0.0944
  122LEU     HG  245   5.622   5.009   7.172 -0.7303 -0.7342  2.1862
  122LEU    CD1  246   5.808   5.041   7.054 -0.2001  0.2884  0.3153
  122LEU   HD11  247   5.762   5.131   7.009  1.3641  0.7883 -0.3783
  122LEU   HD12  248   5.799   4.963   6.976 -0.1269  0.4153  0.1813
  122LEU   HD13  249   5.917   5.058   7.070  0.4994 -2.3482 -1.1046
  122LEU    CD2  250   5.785   4.878   7.236  0.1053  0.2713  0.3538
  122LEU   HD21  251   5.890   4.868   7.201 -0.3114  0.6378 -1.0581
  122LEU   HD22  252   5.726   4.796   7.190 -0.4583  0.3788  0.8677
  122LEU   HD23  253   5.768   4.875   7.346  3.1433  0.9128  0.9315
  122LEU      C  254   5.566   5.258   7.192 -0.2861 -0.0256  0.1672
  122LEU      O  255   5.550   5.270   7.070 -1.0932 -0.5096  0.2185
  123SER      N  256   5.459   5.233   7.268 -0.2409  0.2696  0.3287
  123SER     HN  257   5.469   5.215   7.366 -1.3995  2.1502  0.8358
  123SER     CA  258   5.322   5.230   7.228  0.0654 -0.6375 -0.7204
  123SER     HA  259   5.312   5.165   7.143 -1.0866  0.2800 -1.3214
  123SER     CB  260   5.224   5.180   7.336  0.0141  0.1602 -0.3841
  123SER    HB1  261   5.234   5.237   7.430  0.4732  0.5913 -0.6905
  123SER    HB2  262   5.250   5.072   7.349 -1.0214 -0.0144  0.3611
  123SER     OG  263   5.088   5.180   7.294 -0.0994  0.2080 -0.0213
  123SER    HG1  264   5.033   5.164   7.372 -0.9632  1.4489 -0.3527
  123SER      C  265   5.278   5.364   7.178  0.9541 -0.1249 -0.1550
  123SER      O  266   5.219   5.378   7.071 -0.2952  0.3184  0.5683
  124LEU      N  267   5.316   5.472   7.249 -0.8175  0.4759 -0.0791
  124LEU     HN  268   5.349   5.460   7.342  0.7943 -2.3792 -0.9087
  124LEU     CA  269   5.305   5.608   7.204  0.2809  0.7354  0.3980
  124LEU     HA  270   5.200   5.614   7.179  0.2488 -0.2886  0.2048
  124LEU     CB  271   5.343   5.699   7.322  0.4386  0.5530  0.4899
  124LEU    HB1  272   5.357   5.807   7.300  1.6178  0.2989 -0.0704
  124LEU    HB2  273   5.442   5.668   7.362  0.8963 -0.8201 -1.5481
  124LEU     CG  274   5.245   5.704   7.440 -0.0845 -0.2736  0.0993
  124LEU     HG  275   5.231   5.600   7.478 -1.0329 -1.0153 -2.1381
  124LEU    CD1  276   5.318   5.788   7.546 -0.4039  0.1232  0.0077
  124LEU   HD11  277   5.249   5.793   7.634 -0.6314 -1.3149 -0.0531
  124LEU   HD12  278   5.330   5.890   7.505 -3.0411 -0.3237 -2.1571
  124LEU   HD13  279   5.405   5.735   7.592 -0.0649 -1.0071 -1.8287
  124LEU    CD2  280   5.108   5.768   7.415  0.3374  0.7086  0.2503
  124LEU   HD21  281   5.119   5.877   7.395  1.0637  0.3340 -1.5617
  124LEU   HD22  282   5.035   5.757   7.498 -0.6815  1.1871 -0.5449
  124LEU   HD23  283   5.052   5.719   7.332 -0.9751  2.8163 -0.1898
  124LEU      C  284   5.379   5.636   7.078 -0.0137 -0.2397 -0.0050
  124LEU      O  285   5.319   5.687   6.984  0.2435  0.6411  0.2987
  125THR      N  286   5.507   5.598   7.060 -0.0564 -0.5298  0.2797
  125THR     HN  287   5.543   5.531   7.125 -1.1909 -3.3388 -1.7579
  125THR     CA  288   5.577   5.622   6.937 -0.1386  0.2546  0.3821
  125THR     HA  289   5.577   5.730   6.928  0.0164  0.3431  1.3014
  125THR     CB  290   5.720   5.579   6.944 -0.1214  0.1542 -0.5579
  125THR     HB  291   5.734   5.472   6.968  0.0178  0.1667 -0.5790
  125THR    OG1  292   5.781   5.643   7.055 -0.9075  0.2109 -0.1547
  125THR    HG1  293   5.724   5.623   7.130 -1.2867 -0.0319 -0.5008
  125THR    CG2  294   5.804   5.612   6.818  0.7714 -0.5112 -0.1443
  125THR   HG21  295   5.793   5.717   6.784  0.3362  0.4530  2.6934
  125THR   HG22  296   5.781   5.543   6.734  1.8898  0.8307 -1.6010
  125THR   HG23  297   5.911   5.599   6.843  0.7870 -0.2392 -0.0676
  125THR      C  298   5.514   5.554   6.821 -0.1158  0.3560  0.3106
  125THR      O  299   5.512   5.602   6.708  0.0472 -0.3336  0.0078
  126LEU      N  300   5.474   5.427   6.843  0.2331  0.1953  0.0469
  126LEU     HN  301   5.475   5.388   6.935  0.7663  1.7147  0.7256
  126LEU     CA  302   5.406   5.345   6.748  0.3832 -0.2688  0.3363
  126LEU     HA  303   5.458   5.351   6.654  0.0208 -3.6931 -0.2196
  126LEU     CB  304   5.409   5.199   6.796  0.5604 -0.3629  0.0412
  126LEU    HB1  305   5.365   5.185   6.897 -0.9072  2.6017 -0.0812
  126LEU    HB2  306   5.514   5.169   6.813 -0.1643 -1.3286  3.4759
  126LEU     CG  307   5.353   5.091   6.701  0.2471 -0.4198  0.2890
  126LEU     HG  308   5.244   5.108   6.688  0.5314  1.0002 -0.2971
  126LEU    CD1  309   5.423   5.117   6.567  0.0667 -0.5503  0.1700
  126LEU   HD11  310   5.533   5.112   6.573  0.3380 -0.8148 -3.0107
  126LEU   HD12  311   5.381   5.208   6.519  0.5736 -0.1794  0.4240
  126LEU   HD13  312   5.387   5.041   6.494  0.5155 -0.7842  0.1932
  126LEU    CD2  313   5.373   4.948   6.756  0.1546 -0.7509 -0.5329
  126LEU   HD21  314   5.329   4.879   6.680 -2.6958 -1.3269  1.4665
  126LEU   HD22  315   5.314   4.931   6.849  0.5857 -0.8550 -0.2797
  126LEU   HD23  316   5.481   4.930   6.773 -0.0660 -1.1717  0.4905
  126LEU      C  317   5.270   5.392   6.711  0.5987  0.3165  0.2800
  126LEU      O  318   5.225   5.383   6.597  0.1574  0.4554  0.4385
  127GLY      N  319   5.192   5.446   6.807 -0.0663 -0.2689  0.0803
  127GLY     HN  320   5.227   5.440   6.900 -0.6011 -1.2894  0.2258
  127GLY     CA  321   5.065   5.509   6.789  0.0589 -0.2960 -0.9856
  127GLY    HA1  322   5.034   5.548   6.885  0.1111 -0.8255 -0.7535
  127GLY    HA2  323   4.994   5.440   6.745  0.3949 -0.3907 -1.3864
  127GLY      C  324   5.076   5.626   6.697  0.1901  0.6455  0.1974
  127GLY      O  325   4.988   5.642   6.612  0.4524 -0.5153 -0.3055
  128THR      N  326   5.181   5.707   6.719  0.4951  0.2797  0.0966
  128THR     HN  327   5.226   5.677   6.803  1.2752 -1.8737 -1.0015
  128THR     CA  328   5.217   5.822   6.642 -0.2424  0.4284 -0.0353
  128THR     HA  329   5.126   5.880   6.645  0.9859  2.4331  1.3691
  128THR     CB  330   5.331   5.908   6.687 -0.2509  0.4792 -0.1057
  128THR     HB  331   5.430   5.856   6.692 -0.9044 -0.7660  0.4512
  128THR    OG1  332   5.315   5.937   6.825 -0.1690  0.0032  0.0052
  128THR    HG1  333   5.332   5.851   6.865  1.4042 -1.2447 -3.0019
  128THR    CG2  334   5.333   6.045   6.618 -0.2671  0.4868 -0.0936
  128THR   HG21  335   5.351   6.034   6.509  3.2835  0.5998  0.3522
  128THR   HG22  336   5.420   6.101   6.659 -1.0211  1.8849 -0.3138
  128THR   HG23  337   5.241   6.107   6.626 -0.0365  0.9113 -0.6800
  128THR      C  338   5.249   5.779   6.503  0.1851  0.4318  0.0608
  128THR      O  339   5.196   5.836   6.408 -0.1985  0.2847  0.1866
  129PHE      N  340   5.331   5.673   6.492 -0.0884  0.2070  0.1552
  129PHE     HN  341   5.374   5.631   6.572 -0.1322 -1.0962 -0.4829
  129PHE     CA  342   5.373   5.623   6.365 -0.2230  0.0345  0.1794
  129PHE     HA  343   5.414   5.702   6.303  1.6869 -0.8008  0.3220
  129PHE     CB  344   5.478   5.518   6.401  0.2306  0.4235  0.0088
  129PHE    HB1  345   5.420   5.443   6.460  0.8793 -1.5593 -1.7349
  129PHE    HB2  346   5.552   5.572   6.464 -1.6549  1.8729  1.0720
  129PHE     CG  347   5.540   5.459   6.279 -0.5127 -0.0058 -0.1649
  129PHE    CD1  348   5.576   5.528   6.166 -0.1068  0.0148 -0.0252
  129PHE    HD1  349   5.560   5.634   6.161  0.0615  0.1506  1.7855
  129PHE    CE1  350   5.627   5.461   6.057 -0.4309 -0.2198 -0.0347
  129PHE    HE1  351   5.655   5.525   5.975  2.0315  0.8134  1.4974
  129PHE     CZ  352   5.651   5.325   6.062 -1.0735 -0.3437 -0.1964
  129PHE     HZ  353   5.688   5.269   5.977 -0.7916  1.2907 -1.2038
  129PHE    CD2  354   5.571   5.325   6.282  0.4729  0.2260  0.1623
  129PHE    HD2  355   5.542   5.264   6.366  2.7151  1.9485  2.3596
  129PHE    CE2  356   5.628   5.255   6.178 -0.5307 -0.2850 -0.0519
  129PHE    HE2  357   5.659   5.153   6.190  0.6780  0.0822  0.1056
  129PHE      C  358   5.263   5.567   6.281  0.2779 -0.5421 -0.0950
  129PHE      O  359   5.257   5.588   6.160 -0.2606  0.0807  0.0401
  130THR      N  360   5.172   5.494   6.347  0.2522 -0.4413 -0.0189
  130THR     HN  361   5.188   5.467   6.442 -0.2194 -0.3328  0.0934
  130THR     CA  362   5.051   5.442   6.292  0.2904 -0.1548 -0.3804
  130THR     HA  363   5.076   5.376   6.211 -2.5731 -2.5590  0.4929
  130THR     CB  364   4.965   5.362   6.386  0.3581  0.1291 -0.0738
  130THR     HB  365   4.919   5.423   6.467  0.3977  0.8136 -0.5529
  130THR    OG1  366   5.041   5.258   6.445  0.3525  0.0655 -0.1761
  130THR    HG1  367   5.113   5.298   6.496 -0.2123  2.4311 -1.0936
  130THR    CG2  368   4.852   5.291   6.310  0.2797 -0.7458  0.8495
  130THR   HG21  369   4.783   5.233   6.377 -3.0571  2.8972  0.9302
  130THR   HG22  370   4.896   5.227   6.231  0.6188 -1.0687  1.2901
  130THR   HG23  371   4.779   5.357   6.260 -1.5119 -4.3154 -1.7102
  130THR      C  372   4.961   5.546   6.234 -0.3930 -0.5492 -0.0474
  130THR      O  373   4.928   5.541   6.115  0.3049 -0.6891 -0.2411
  131VAL      N  374   4.942   5.650   6.316 -0.2451 -0.4989 -0.0759
  131VAL     HN  375   4.974   5.641   6.410  0.9043  1.5371 -0.2200
  131VAL     CA  376   4.867   5.768   6.285  0.1393 -0.2139  0.0665
  131VAL     HA  377   4.769   5.735   6.252  0.9418 -1.6025 -1.0359
  131VAL     CB  378   4.851   5.846   6.412  0.3353  0.2264 -0.1791
  131VAL     HB  379   4.944   5.841   6.473  0.2123 -0.8295 -0.0586
  131VAL    CG1  380   4.798   5.990   6.394  0.1686  0.1766 -0.1000
  131VAL   HG11  381   4.776   6.044   6.488  0.8644  0.6457 -0.2060
  131VAL   HG12  382   4.712   5.991   6.323 -1.9793 -3.1813  2.1607
  131VAL   HG13  383   4.881   6.056   6.362 -0.8074  1.5016  0.0264
  131VAL    CG2  384   4.754   5.761   6.495  0.2330 -0.1980 -0.7271
  131VAL   HG21  385   4.777   5.795   6.598  3.7796  2.0870 -2.1166
  131VAL   HG22  386   4.768   5.651   6.502 -0.5072 -0.2081  3.0852
  131VAL   HG23  387   4.644   5.778   6.490  0.2721 -0.1364 -1.5164
  131VAL      C  388   4.917   5.843   6.167 -0.3500  0.1040  0.0583
  131VAL      O  389   4.847   5.871   6.069  0.1642 -0.5201 -0.4936
  132LEU      N  390   5.046   5.881   6.172 -0.4058  0.2411  0.5247
  132LEU     HN  391   5.104   5.869   6.252  2.7359 -1.0810 -1.7286
  132LEU     CA  392   5.110   5.941   6.059 -0.2063 -0.4518  0.2650
  132LEU     HA  393   5.058   6.036   6.055  0.9158  0.1369 -1.8304
  132LEU     CB  394   5.254   5.976   6.098 -0.3103  0.5813 -0.2206
  132LEU    HB1  395   5.292   5.875   6.128 -0.7353  0.7352  0.8825
  132LEU    HB2  396   5.258   6.048   6.182 -1.5783 -0.0166  0.3841
  132LEU     CG  397   5.339   6.035   5.985  0.1987  0.2452 -0.0177
  132LEU     HG  398   5.346   5.957   5.906 -2.6533 -2.5247  2.2008
  132LEU    CD1  399   5.283   6.163   5.920  0.1757  0.4966  0.4851
  132LEU   HD11  400   5.347   6.203   5.838  2.1695  0.0400  1.7350
  132LEU   HD12  401   5.289   6.249   5.989  0.8262  2.7741 -2.2041
  132LEU   HD13  402   5.176   6.150   5.894  0.1168  0.0757  0.9243
  132LEU    CD2  403   5.483   6.057   6.036  0.0187  0.2386  0.4983
  132LEU   HD21  404   5.479   6.120   6.127  0.0421 -0.0485  0.7019
  132LEU   HD22  405   5.543   6.101   5.954  0.6604  1.9913  1.8697
  132LEU   HD23  406   5.527   5.961   6.072 -1.0086 -1.6001 -2.6917
  132LEU      C  407   5.102   5.880   5.923 -0.5286  0.0952  0.0332
  132LEU      O  408   5.051   5.941   5.830 -0.4886  0.0677 -0.0070
  133GLU      N  409   5.144   5.754   5.900 -0.8084  0.0130 -0.0325
  133GLU     HN  410   5.167   5.699   5.979 -0.5025  1.2071  0.7225
  133GLU     CA  411   5.132   5.690   5.772 -0.1059  0.1982 -0.1938
  133GLU     HA  412   5.182   5.751   5.698 -1.9659  0.5655 -1.2159
  133GLU     CB  413   5.212   5.559   5.784 -0.1624  0.2069  0.3451
  133GLU    HB1  414   5.164   5.493   5.859  0.0952 -1.3535 -0.8195
  133GLU    HB2  415   5.309   5.595   5.825  0.0411 -1.7052  1.6377
  133GLU     CG  416   5.253   5.481   5.659 -0.2382  0.0764  0.4032
  133GLU    HG1  417   5.163   5.463   5.597  0.2045 -0.5835 -0.0678
  133GLU    HG2  418   5.281   5.378   5.693 -1.0632 -0.3076 -0.0621
  133GLU     CD  419   5.367   5.534   5.574 -0.4210 -0.4522 -0.1758
  133GLU    OE1  420   5.485   5.504   5.609 -0.4959  0.1142  0.5630
  133GLU    OE2  421   5.341   5.611   5.477  0.2502 -0.0333 -0.0285
  133GLU      C  422   4.990   5.675   5.730 -0.1391  0.2187 -0.0929
  133GLU      O  423   4.958   5.691   5.612 -0.3585  0.1123 -0.0480
  134ASN      N  424   4.897   5.635   5.819  0.1230 -0.6616 -0.2021
  134ASN     HN  425   4.928   5.624   5.913 -2.9089  1.8861  1.2940
  134ASN     CA  426   4.762   5.604   5.784 -0.0364  0.0790 -0.2748
  134ASN     HA  427   4.760   5.556   5.687 -2.0512  2.5528 -1.5676
  134ASN     CB  428   4.690   5.520   5.892  0.0742 -0.0860 -0.3285
  134ASN    HB1  429   4.581   5.530   5.874  0.0335  1.3238  0.5788
  134ASN    HB2  430   4.713   5.550   5.996  0.8754 -0.4202 -0.4033
  134ASN     CG  431   4.718   5.372   5.865 -0.1971 -0.2199  0.1130
  134ASN    OD1  432   4.695   5.325   5.754 -0.4555  0.0520  0.0491
  134ASN    ND2  433   4.799   5.314   5.956  0.1985  0.1803  0.0199
  134ASN   HD21  434   4.830   5.219   5.942 -2.1535 -0.4097 -1.6521
  134ASN   HD22  435   4.838   5.375   6.025  0.8869  0.8325 -0.9288
  134ASN      C  436   4.695   5.730   5.742  0.2446  0.3090 -0.0412
  134ASN      O  437   4.608   5.738   5.655 -0.1923 -0.0166  0.3689
  135LEU      N  438   4.721   5.841   5.813  0.2120 -0.0287  0.5064
  135LEU     HN  439   4.769   5.833   5.900 -2.3112  0.6422  2.0516
  135LEU     CA  440   4.673   5.973   5.785  0.5559 -0.1694 -0.8702
  135LEU     HA  441   4.566   5.959   5.791  0.3887  1.3112  0.5016
  135LEU     CB  442   4.720   6.069   5.896 -0.2819 -0.3113 -0.3809
  135LEU    HB1  443   4.830   6.080   5.902 -0.2450 -0.9898  0.3345
  135LEU    HB2  444   4.686   6.025   5.993 -0.6114 -0.6230 -0.6341
  135LEU     CG  445   4.651   6.206   5.901  0.3475 -0.0086  0.2318
  135LEU     HG  446   4.696   6.269   5.822 -0.5176  4.8710  3.2044
  135LEU    CD1  447   4.502   6.199   5.864  0.6179  0.4566 -0.9935
  135LEU   HD11  448   4.479   6.168   5.760  2.1630 -3.8224 -0.2841
  135LEU   HD12  449   4.457   6.299   5.879  0.2957  0.1430  0.2834
  135LEU   HD13  450   4.450   6.130   5.934  0.5556 -1.8531 -3.1904
  135LEU    CD2  451   4.656   6.279   6.036  0.2086  0.2993  0.0710
  135LEU   HD21  452   4.754   6.321   6.067 -0.2330  1.0449  0.4973
  135LEU   HD22  453   4.631   6.210   6.119  1.8579 -0.1745  0.2101
  135LEU   HD23  454   4.588   6.367   6.043 -0.3922  0.0160 -1.8436
  135LEU      C  455   4.715   6.021   5.651 -0.1422  0.3711 -0.8987
  135LEU      O  456   4.632   6.077   5.578  0.0970  1.0514 -0.6589
  136LEU      N  457   4.842   5.996   5.616 -0.1101 -0.9300  0.0603
  136LEU     HN  458   4.904   5.964   5.687  0.4574 -0.9706 -0.4415
  136LEU     CA  459   4.886   6.027   5.483  0.2253 -0.3234  0.3051
  136LEU     HA  460   4.841   6.122   5.457  0.5534 -0.5015 -0.9556
  136LEU     CB  461   5.039   6.036   5.481  0.1971  0.0670 -0.6252
  136LEU    HB1  462   5.085   6.019   5.381 -1.4339 -0.0722 -1.3810
  136LEU    HB2  463   5.055   5.938   5.531 -1.5944 -0.9312 -1.8913
  136LEU     CG  464   5.114   6.156   5.541 -0.0165 -0.2576  0.3169
  136LEU     HG  465   5.073   6.185   5.640 -0.9100  1.8715 -0.6091
  136LEU    CD1  466   5.257   6.110   5.575  0.1877  0.0154 -0.1523
  136LEU   HD11  467   5.245   6.016   5.633  2.5479  0.4911  1.2357
  136LEU   HD12  468   5.300   6.191   5.637  1.1889 -0.8802  0.3639
  136LEU   HD13  469   5.314   6.086   5.483  1.6199 -1.4024  1.0494
  136LEU    CD2  470   5.115   6.278   5.448 -0.3999 -0.2363  0.3416
  136LEU   HD21  471   5.012   6.311   5.422  0.3297 -0.0118 -2.7251
  136LEU   HD22  472   5.168   6.237   5.360  0.6893 -0.8380  1.2641
  136LEU   HD23  473   5.170   6.371   5.474 -0.2961 -0.2115  0.0440
  136LEU      C  474   4.838   5.943   5.369 -0.4057 -0.1003  0.3988
  136LEU      O  475   4.805   5.992   5.262  0.3798 -0.0815  0.1605
  137VAL      N  476   4.829   5.811   5.395 -0.8392  0.0179  0.8675
  137VAL     HN  477   4.888   5.776   5.467 -0.8969 -1.3004  0.2976
  137VAL     CA  478   4.768   5.709   5.316 -0.1663  0.2697  0.0048
  137VAL     HA  479   4.815   5.716   5.219 -0.9267  0.5643 -0.3536
  137VAL     CB  480   4.808   5.573   5.363 -0.2398  0.2591  0.0406
  137VAL     HB  481   4.793   5.549   5.470  2.8078 -0.0628  0.4956
  137VAL    CG1  482   4.738   5.468   5.276 -0.4901  0.3906  0.0827
  137VAL   HG11  483   4.742   5.488   5.166  1.8955  0.6817  0.1768
  137VAL   HG12  484   4.631   5.459   5.307 -0.7205  1.0660 -0.4863
  137VAL   HG13  485   4.777   5.365   5.290 -1.1960  0.3424  1.8590
  137VAL    CG2  486   4.958   5.556   5.333 -0.1758  0.0219  0.4740
  137VAL   HG21  487   4.989   5.452   5.358  0.4412 -0.8856 -3.2784
  137VAL   HG22  488   5.027   5.627   5.383 -0.3761  0.0724  0.6778
  137VAL   HG23  489   4.970   5.555   5.222 -0.1629  1.0843  0.4559
  137VAL      C  490   4.620   5.718   5.296 -0.2017 -0.1589  0.0527
  137VAL      O  491   4.572   5.709   5.183  0.7706 -0.3770 -0.3562
  138LEU      N  492   4.549   5.766   5.399  0.5259  0.3884  0.3068
  138LEU     HN  493   4.599   5.760   5.485  1.4141 -3.7230 -0.2973
  138LEU     CA  494   4.413   5.810   5.400  0.3989  0.0057 -0.0860
  138LEU     HA  495   4.363   5.727   5.352  2.5858 -1.0800 -0.6359
  138LEU     CB  496   4.353   5.837   5.539 -0.2408  0.1041 -0.3772
  138LEU    HB1  497   4.410   5.908   5.603 -0.1867 -1.2863  1.1806
  138LEU    HB2  498   4.368   5.741   5.593 -0.9989  0.0714 -0.2206
  138LEU     CG  499   4.201   5.855   5.552 -0.1496  0.7293 -0.1385
  138LEU     HG  500   4.176   5.959   5.521 -0.9798  0.6593  0.2637
  138LEU    CD1  501   4.126   5.765   5.453  0.8759  0.0661 -0.3318
  138LEU   HD11  502   4.146   5.810   5.354  0.4402 -3.4749 -2.1784
  138LEU   HD12  503   4.016   5.781   5.465  0.7699 -0.2877 -0.8025
  138LEU   HD13  504   4.145   5.655   5.446  2.8878  0.3512  0.0949
  138LEU    CD2  505   4.160   5.849   5.700 -0.0677 -0.6796 -0.1670
  138LEU   HD21  506   4.197   5.753   5.743 -1.4055 -1.0848  0.1569
  138LEU   HD22  507   4.051   5.854   5.720 -0.2033  0.3471 -1.0517
  138LEU   HD23  508   4.202   5.933   5.759 -2.3721  0.6201 -0.2428
  138LEU      C  509   4.392   5.925   5.308  0.1427  0.0169 -0.0161
  138LEU      O  510   4.301   5.924   5.225 -0.1360 -0.8107  0.2866
  139CYS      N  511   4.478   6.027   5.323  0.3502 -0.1889  0.1999
  139CYS     HN  512   4.537   6.026   5.404 -1.3418  2.5700  1.6183
  139CYS     CA  513   4.477   6.136   5.230 -0.0349 -0.5116 -0.1753
  139CYS     HA  514   4.378   6.178   5.244 -0.1634 -1.3072  1.6634
  139CYS     CB  515   4.570   6.247   5.279 -0.9742  0.1987  0.0325
  139CYS    HB1  516   4.670   6.204   5.303 -1.4812 -0.1974  1.5209
  139CYS    HB2  517   4.539   6.279   5.381  1.7071  0.4218  0.8645
  139CYS     SG  518   4.601   6.392   5.174 -0.4755 -0.0094 -0.1150
  139CYS    HG1  519   4.654   6.330   5.070 -2.2729 -0.2075 -0.9576
  139CYS      C  520   4.492   6.104   5.085  0.4089  0.0901 -0.2638
  139CYS      O  521   4.413   6.153   5.005  0.0655  0.0654  0.0545
  140VAL      N  522   4.582   6.016   5.038  0.2975 -0.0032 -0.3077
  140VAL     HN  523   4.636   5.967   5.106 -0.8129 -2.4450 -1.0803
  140VAL     CA  524   4.601   5.988   4.899 -0.2113  0.1988 -0.4196
  140VAL     HA  525   4.619   6.079   4.843 -0.3085 -0.6374 -1.8504
  140VAL     CB  526   4.726   5.909   4.874 -0.4692 -0.5098  0.4874
  140VAL     HB  527   4.722   5.818   4.938 -1.6435 -1.2418 -0.5802
  140VAL    CG1  528   4.744   5.871   4.726 -0.2297  0.6421  0.2150
  140VAL   HG11  529   4.656   5.822   4.678  0.6196  0.5461 -1.2969
  140VAL   HG12  530   4.825   5.799   4.704 -1.9663 -1.3045 -0.2147
  140VAL   HG13  531   4.764   5.958   4.661 -0.2552  0.6759  0.2516
  140VAL    CG2  532   4.841   5.999   4.922 -0.8030 -0.0328  0.3968
  140VAL   HG21  533   4.848   6.023   5.030  1.8438 -1.9248  0.7458
  140VAL   HG22  534   4.836   6.097   4.870 -0.9237  0.4209  1.2482
  140VAL   HG23  535   4.943   5.958   4.905 -0.8672 -0.4933  1.0777
  140VAL      C  536   4.479   5.929   4.838 -0.3276 -0.0064  0.0025
  140VAL      O  537   4.440   5.974   4.730 -0.8498  0.0420  0.2092
  141ILE      N  538   4.404   5.834   4.897 -0.1647 -0.0811  0.0922
  141ILE     HN  539   4.443   5.810   4.986  0.4064  0.8822  0.1217
  141ILE     CA  540   4.290   5.764   4.847 -0.4099  0.1814  0.2792
  141ILE     HA  541   4.307   5.726   4.748 -2.9891 -0.9937  0.1988
  141ILE     CB  542   4.253   5.652   4.940 -0.4346 -0.0484 -0.0067
  141ILE     HB  543   4.231   5.682   5.045 -3.3512 -0.5708 -0.3655
  141ILE    CG2  544   4.128   5.582   4.884 -0.3111 -0.1328 -0.1823
  141ILE   HG21  545   4.042   5.652   4.897 -0.4872 -0.0458 -1.5916
  141ILE   HG22  546   4.104   5.497   4.951 -0.8658  1.1962  1.3584
  141ILE   HG23  547   4.146   5.552   4.778  2.7074 -1.3059  0.5841
  141ILE    CG1  548   4.371   5.554   4.950 -0.1298  0.3357  0.1666
  141ILE   HG11  549   4.471   5.599   4.972  0.6105 -1.6763  1.2112
  141ILE   HG12  550   4.392   5.505   4.853 -1.7663  1.0663 -0.6055
  141ILE     CD  551   4.359   5.450   5.062  0.2542 -0.0352 -0.1340
  141ILE    HD1  552   4.348   5.493   5.164  1.0899  1.0484 -0.4756
  141ILE    HD2  553   4.452   5.390   5.071 -0.0647 -0.7165 -1.1487
  141ILE    HD3  554   4.283   5.374   5.034  0.0186 -0.8810  2.5894
  141ILE      C  555   4.176   5.854   4.814 -0.6737 -0.3078 -0.1561
  141ILE      O  556   4.130   5.857   4.700  0.4023  0.4776 -0.5900
  142LEU      N  557   4.146   5.941   4.912  0.3419  0.1331 -0.2266
  142LEU     HN  558   4.207   5.942   4.991 -2.7005 -0.3535  2.3637
  142LEU     CA  559   4.044   6.041   4.901 -0.1459 -0.3613 -0.2559
  142LEU     HA  560   3.961   5.990   4.855 -2.2981  0.5238  2.4125
  142LEU     CB  561   4.006   6.114   5.031 -0.1991 -0.0134 -0.4674
  142LEU    HB1  562   3.948   6.208   5.021 -0.7038 -0.1303  1.1269
  142LEU    HB2  563   4.093   6.161   5.079 -0.5414  0.1701 -0.0203
  142LEU     CG  564   3.918   6.033   5.128  0.5095 -0.7151 -0.4045
  142LEU     HG  565   3.960   5.936   5.162  1.3288 -0.0848  0.4316
  142LEU    CD1  566   3.884   6.123   5.248 -0.0367 -0.8480 -0.4593
  142LEU   HD11  567   3.979   6.143   5.301  1.6554 -1.0023 -3.2647
  142LEU   HD12  568   3.828   6.064   5.324  1.7367 -1.2875  0.5663
  142LEU   HD13  569   3.840   6.225   5.234 -1.4043 -1.6007 -2.1378
  142LEU    CD2  570   3.779   6.000   5.072 -0.1031  0.6006  0.2936
  142LEU   HD21  571   3.729   6.094   5.038 -0.5768  0.1141 -0.3964
  142LEU   HD22  572   3.721   5.933   5.138  0.2422  0.3468  0.3439
  142LEU   HD23  573   3.790   5.947   4.975  0.0513  3.2669 -1.2316
  142LEU      C  574   4.079   6.140   4.796  0.2723 -0.4973 -0.2495
  142LEU      O  575   3.992   6.193   4.726 -0.2703 -0.2102  0.6240
  143HSD      N  576   4.203   6.190   4.795  0.1388 -0.1057  0.9064
  143HSD     HN  577   4.271   6.171   4.865  0.4512  0.0306  0.6443
  143HSD     CA  578   4.230   6.303   4.711  0.0094 -0.4592  0.3864
  143HSD     HA  579   4.151   6.377   4.716  1.0780  0.7630 -0.2546
  143HSD     CB  580   4.352   6.385   4.755 -0.0680 -0.2942  0.2984
  143HSD    HB1  581   4.427   6.310   4.789  0.7550 -0.8114 -2.4383
  143HSD    HB2  582   4.322   6.441   4.846 -0.7486 -2.2138  1.3134
  143HSD    ND1  583   4.362   6.612   4.642 -0.1112 -0.7084 -0.2744
  143HSD    HD1  584   4.295   6.661   4.699  0.3124  0.4825 -0.7800
  143HSD     CG  585   4.399   6.479   4.649  0.2305 -0.5938  0.1670
  143HSD    CE1  586   4.432   6.666   4.540  0.0865 -0.3718  0.0399
  143HSD    HE1  587   4.403   6.770   4.525  1.1264 -0.0145  0.3766
  143HSD    NE2  588   4.521   6.584   4.487  0.2703 -0.2800  0.2014
  143HSD    CD2  589   4.498   6.466   4.555  0.2491 -0.3092  0.1445
  143HSD    HD2  590   4.532   6.369   4.521 -2.4140 -0.9707 -0.9651
  143HSD      C  591   4.238   6.271   4.565  0.2688  0.0393  0.2900
  143HSD      O  592   4.199   6.347   4.477 -0.0845 -0.6597 -0.1608
  144SER      N  593   4.295   6.154   4.532  0.7013  0.3584 -0.1143
  144SER     HN  594   4.301   6.076   4.594 -1.8778 -0.2128 -0.4808
  144SER     CA  595   4.319   6.107   4.399  0.1650 -0.2689  0.0084
  144SER     HA  596   4.346   6.190   4.337  1.3241  0.5194  1.5000
  144SER     CB  597   4.420   5.992   4.386  0.2066 -0.2136 -0.1743
  144SER    HB1  598   4.420   5.954   4.281  0.5529  1.5512 -0.8429
  144SER    HB2  599   4.378   5.907   4.445  0.0167 -1.1725 -1.6054
  144SER     OG  600   4.550   6.033   4.422  0.0995  0.1134 -0.1548
  144SER    HG1  601   4.544   6.047   4.517 -0.1954 -0.4544 -0.0850
  144SER      C  602   4.193   6.056   4.337  0.0746 -0.1998  0.1309
  144SER      O  603   4.136   5.962   4.393 -0.3262 -0.1620 -0.2145
  145ARG      N  604   4.152   6.116   4.224  0.6882  0.1505  0.0926
  145ARG     HN  605   4.212   6.189   4.191  2.1093 -0.1357  1.8846
  145ARG     CA  606   4.043   6.071   4.144  0.5640  0.1104  0.2813
  145ARG     HA  607   3.953   6.097   4.198 -0.7960 -0.6416 -1.5061
  145ARG     CB  608   4.033   6.172   4.028 -0.1462  0.7704  0.9114
  145ARG    HB1  609   4.017   6.274   4.071  2.6735  1.7662 -0.1536
  145ARG    HB2  610   3.948   6.143   3.963  0.8684  0.2965 -0.2408
  145ARG     CG  611   4.156   6.201   3.941 -0.7168 -0.3377 -0.2902
  145ARG    HG1  612   4.173   6.112   3.877 -0.0808 -0.2529 -0.2460
  145ARG    HG2  613   4.241   6.224   4.009 -0.3420 -1.5005 -0.3270
  145ARG     CD  614   4.129   6.312   3.840  0.1407 -0.4186 -0.6173
  145ARG    HD1  615   4.078   6.392   3.897 -0.7854 -1.1654 -0.3620
  145ARG    HD2  616   4.061   6.276   3.760  0.3589  0.4205 -1.1865
  145ARG     NE  617   4.263   6.350   3.787  0.3021  0.1673  0.1949
  145ARG     HE  618   4.331   6.279   3.773 -0.2262 -0.0466 -1.6398
  145ARG     CZ  619   4.284   6.472   3.728 -0.3411  0.0706 -0.2489
  145ARG    NH1  620   4.178   6.556   3.710 -0.1520  0.2633 -0.4746
  145ARG   HH11  621   4.082   6.534   3.729 -1.3429  3.9374 -1.4017
  145ARG   HH12  622   4.196   6.644   3.666 -0.2398  1.8858  2.4590
  145ARG    NH2  623   4.401   6.493   3.662  0.0326 -0.5137  0.2121
  145ARG   HH21  624   4.469   6.421   3.652 -0.0529 -0.5614 -0.0421
  145ARG   HH22  625   4.421   6.565   3.595  0.5789  1.0116  1.9246
  145ARG      C  626   4.033   5.931   4.093 -0.2035  0.0222  0.6498
  145ARG      O  627   3.932   5.863   4.107 -0.1125 -0.3308 -0.2866
  146SER      N  628   4.147   5.878   4.043 -0.2617  0.1345  0.3921
  146SER     HN  629   4.216   5.945   4.017 -0.7675  0.9242  1.0071
  146SER     CA  630   4.163   5.743   3.998 -0.4936  0.3554 -0.3787
  146SER     HA  631   4.087   5.732   3.923 -0.6265  2.4131 -0.6211
  146SER     CB  632   4.307   5.719   3.949 -0.4161 -0.5095  0.2395
  146SER    HB1  633   4.366   5.748   4.038 -1.2672 -0.8946  0.9367
  146SER    HB2  634   4.319   5.790   3.864  1.9473 -1.4589 -0.3028
  146SER     OG  635   4.346   5.585   3.921  0.1386 -0.3051  0.0130
  146SER    HG1  636   4.326   5.570   3.828  0.7386  1.4011 -0.4365
  146SER      C  637   4.136   5.642   4.104 -0.4389  0.9525  0.2160
  146SER      O  638   4.073   5.540   4.076  0.6871  0.2330  0.2519
  147LEU      N  639   4.190   5.661   4.226 -0.4145  0.2780  0.3147
  147LEU     HN  640   4.237   5.747   4.246 -0.2707 -0.1230  1.8379
  147LEU     CA  641   4.172   5.574   4.337 -0.1435  0.0823  0.2069
  147LEU     HA  642   4.180   5.469   4.313 -2.1074  0.1230 -0.8082
  147LEU     CB  643   4.272   5.607   4.450  0.1067  0.3183 -0.0815
  147LEU    HB1  644   4.241   5.562   4.547 -0.4410 -0.4806 -0.6094
  147LEU    HB2  645   4.270   5.715   4.476 -1.9793  0.0726  1.0964
  147LEU     CG  646   4.413   5.555   4.420  0.1113  0.2441  0.0612
  147LEU     HG  647   4.412   5.451   4.383  0.5400 -0.2076  1.2528
  147LEU    CD1  648   4.497   5.646   4.328  0.2261  0.1393  0.0613
  147LEU   HD11  649   4.594   5.598   4.303 -0.4186 -1.0213 -0.3144
  147LEU   HD12  650   4.518   5.744   4.375  1.2376 -0.1045  0.1458
  147LEU   HD13  651   4.442   5.661   4.233  1.1243  1.4268 -0.2800
  147LEU    CD2  652   4.491   5.546   4.553 -0.1116 -0.8157  0.1265
  147LEU   HD21  653   4.446   5.485   4.634  0.0124 -2.9054 -1.2944
  147LEU   HD22  654   4.508   5.646   4.597 -0.4258 -0.4959 -0.4670
  147LEU   HD23  655   4.591   5.503   4.527  0.6112  1.5657 -1.3569
  147LEU      C  656   4.034   5.582   4.392 -0.1511 -0.2938  0.2499
  147LEU      O  657   3.967   5.481   4.413 -0.0237 -0.3999  0.1491
  148ARG      N  658   3.985   5.707   4.401  0.4872  0.0012 -0.2706
  148ARG     HN  659   4.041   5.788   4.386 -1.0160  1.7158  2.6305
  148ARG     CA  660   3.852   5.728   4.450  0.5965 -0.2461  0.1361
  148ARG     HA  661   3.841   5.695   4.552 -2.0846 -0.2426 -0.0767
  148ARG     CB  662   3.834   5.880   4.438  0.3353 -0.2717  0.1842
  148ARG    HB1  663   3.843   5.912   4.332  0.1514 -0.5347  0.0872
  148ARG    HB2  664   3.917   5.924   4.497  0.5270  1.1259 -1.0694
  148ARG     CG  665   3.699   5.930   4.491  0.1727 -0.4148 -0.0857
  148ARG    HG1  666   3.703   5.882   4.592  2.6859 -0.1102  0.0262
  148ARG    HG2  667   3.613   5.897   4.430  0.1439 -0.6930  0.1009
  148ARG     CD  668   3.703   6.082   4.509 -0.5054 -0.3898 -0.1200
  148ARG    HD1  669   3.749   6.121   4.416  1.6668 -4.8319 -1.1849
  148ARG    HD2  670   3.764   6.129   4.589 -1.4118  3.5153 -1.5177
  148ARG     NE  671   3.564   6.132   4.523 -0.1562  0.4042  0.6440
  148ARG     HE  672   3.492   6.071   4.558 -2.2741  2.6483  0.4437
  148ARG     CZ  673   3.534   6.264   4.538 -0.4458  0.4277 -0.0597
  148ARG    NH1  674   3.626   6.363   4.523  0.1135 -0.0682  0.0437
  148ARG   HH11  675   3.597   6.459   4.518  0.9540  0.1320 -1.6621
  148ARG   HH12  676   3.716   6.331   4.493 -0.1300  0.4795 -1.3318
  148ARG    NH2  677   3.402   6.284   4.564 -0.6310 -0.6939 -0.0716
  148ARG   HH21  678   3.335   6.214   4.541 -0.1304 -0.8486 -1.0876
  148ARG   HH22  679   3.368   6.376   4.541 -0.3966 -0.6148 -0.1051
  148ARG      C  680   3.741   5.665   4.373 -0.0398  0.5446  0.3909
  148ARG      O  681   3.646   5.605   4.422 -0.2497  0.2808 -0.3166
  149CYS      N  682   3.756   5.682   4.240  0.0052 -0.6344  0.2333
  149CYS     HN  683   3.834   5.736   4.208  0.1135  0.9671  2.8341
  149CYS     CA  684   3.655   5.633   4.152  0.0684 -0.0235 -0.1868
  149CYS     HA  685   3.568   5.674   4.201  0.1857 -0.5768  0.5030
  149CYS     CB  686   3.674   5.695   4.012 -0.0094  0.0257 -0.1742
  149CYS    HB1  687   3.623   5.638   3.931  2.4859  1.3582 -2.8618
  149CYS    HB2  688   3.782   5.689   3.988  0.2920 -3.0107  1.4956
  149CYS     SG  689   3.613   5.866   4.003 -0.4107 -0.1102 -0.0869
  149CYS    HG1  690   3.711   5.914   4.078 -0.7819 -0.1603  0.4399
  149CYS      C  691   3.645   5.485   4.141  0.3230 -0.0144 -0.6109
  149CYS      O  692   3.549   5.428   4.089 -0.2796  0.0571  0.3806
  150ARG      N  693   3.751   5.413   4.182  0.1126 -0.0131 -0.0512
  150ARG     HN  694   3.825   5.457   4.234 -0.3219  1.3244 -0.5212
  150ARG     CA  695   3.771   5.275   4.152  0.0999 -0.0895  0.2814
  150ARG     HA  696   3.705   5.251   4.070 -0.4685  1.6064  0.2191
  150ARG     CB  697   3.911   5.257   4.091 -0.0923  0.3080 -0.2801
  150ARG    HB1  698   3.942   5.154   4.117 -2.2682 -0.3019  0.0659
  150ARG    HB2  699   3.986   5.318   4.147  1.9137 -3.2593  1.2179
  150ARG     CG  700   3.929   5.281   3.941 -0.3449 -0.2392 -0.3969
  150ARG    HG1  701   3.920   5.388   3.914  1.1642 -0.2548 -1.1150
  150ARG    HG2  702   3.848   5.230   3.886  1.7817 -3.1208 -1.1146
  150ARG     CD  703   4.055   5.218   3.881 -0.1981 -0.8015  0.4753
  150ARG    HD1  704   4.051   5.228   3.770 -0.9846 -0.0323  0.5684
  150ARG    HD2  705   4.059   5.109   3.902  2.1145 -0.5062  1.8790
  150ARG     NE  706   4.172   5.299   3.927 -0.3845 -0.2385 -0.0211
  150ARG     HE  707   4.162   5.392   3.962 -0.7785 -0.2249 -0.1538
  150ARG     CZ  708   4.298   5.253   3.949 -0.0501  0.5402 -0.2681
  150ARG    NH1  709   4.329   5.125   3.912  0.1044  0.4977 -0.0002
  150ARG   HH11  710   4.270   5.073   3.851  0.5894  0.0213 -0.0716
  150ARG   HH12  711   4.413   5.081   3.943 -1.7222 -3.7861 -0.4268
  150ARG    NH2  712   4.411   5.325   3.977 -0.0047  0.0916  0.7715
  150ARG   HH21  713   4.412   5.425   3.975 -2.1339  0.1753  1.0769
  150ARG   HH22  714   4.496   5.276   3.995  0.3836  0.1936 -0.6431
  150ARG      C  715   3.738   5.180   4.262 -0.0800 -0.2742  0.0670
  150ARG      O  716   3.803   5.188   4.366 -0.3313  0.1439  0.1929
  151PRO      N  717   3.642   5.092   4.264  0.1455 -0.5240  0.1710
  151PRO     CD  718   3.556   5.055   4.152  0.1543 -0.6344  0.2005
  151PRO    HD1  719   3.609   5.036   4.056 -2.3877  0.0993 -1.4277
  151PRO    HD2  720   3.485   5.140   4.142 -0.7276 -1.5573 -1.8466
  151PRO     CA  721   3.585   5.039   4.384 -0.0527  0.2173  0.4090
  151PRO     HA  722   3.572   5.124   4.450 -1.0500 -0.8059  1.5732
  151PRO     CB  723   3.457   4.968   4.342 -0.2729  0.6308  0.3759
  151PRO    HB1  724   3.367   5.032   4.352 -1.6605 -0.9274 -1.5120
  151PRO    HB2  725   3.445   4.873   4.397  1.5854  0.4651  0.5471
  151PRO     CG  726   3.479   4.929   4.195  0.2600 -0.5163  0.7484
  151PRO    HG1  727   3.549   4.844   4.177 -2.4665 -2.7445  0.0223
  151PRO    HG2  728   3.386   4.908   4.138  1.0748  0.4420 -1.0230
  151PRO      C  729   3.674   4.951   4.466  0.2105  0.3910  0.3142
  151PRO      O  730   3.642   4.923   4.581  0.4136 -0.4212  0.1803
  152SER      N  731   3.785   4.898   4.411 -0.5001 -0.0979 -0.6903
  152SER     HN  732   3.804   4.925   4.317 -0.2426 -0.8018 -0.8461
  152SER     CA  733   3.883   4.829   4.490 -0.3248  0.3688 -0.4984
  152SER     HA  734   3.833   4.753   4.548  0.5134  1.5332  1.8978
  152SER     CB  735   3.983   4.779   4.385  0.1658 -0.1476  0.2116
  152SER    HB1  736   3.923   4.717   4.315 -1.7048  0.3368  1.3269
  152SER    HB2  737   4.062   4.721   4.438  1.9480  0.0916 -2.0294
  152SER     OG  738   4.051   4.880   4.312 -0.2062 -0.1855 -0.1912
  152SER    HG1  739   4.006   4.894   4.228 -0.1256 -0.2211 -0.2401
  152SER      C  740   3.945   4.901   4.604 -0.7432 -0.4752  0.2745
  152SER      O  741   3.984   4.840   4.703 -0.2951 -0.1099  0.3303
  153TYR      N  742   3.953   5.036   4.597  0.0471 -0.5075  0.4499
  153TYR     HN  743   3.915   5.084   4.519 -0.4596  1.4110  1.8181
  153TYR     CA  744   4.022   5.118   4.692  0.2288  0.1327 -0.2315
  153TYR     HA  745   4.092   5.055   4.743 -3.4674 -1.4972  3.3742
  153TYR     CB  746   4.087   5.240   4.624  0.5675  0.3476  0.4721
  153TYR    HB1  747   4.124   5.320   4.692  1.1486  1.2216 -0.8258
  153TYR    HB2  748   4.009   5.290   4.563  0.0355  3.4403  3.3509
  153TYR     CG  749   4.208   5.196   4.550 -0.0027 -1.1459  0.3838
  153TYR    CD1  750   4.206   5.166   4.415  0.3144 -0.0916  0.1332
  153TYR    HD1  751   4.105   5.171   4.376  0.4986 -1.2404 -0.5246
  153TYR    CE1  752   4.315   5.110   4.354  0.1361 -0.1583 -0.1277
  153TYR    HE1  753   4.307   5.063   4.257 -1.8057 -0.1982  0.0186
  153TYR     CZ  754   4.431   5.086   4.423 -0.0776 -0.4842  0.1257
  153TYR     OH  755   4.549   5.032   4.367  0.1537 -0.1218  0.2525
  153TYR     HH  756   4.548   5.044   4.272  1.0999 -0.7154  0.1570
  153TYR    CD2  757   4.328   5.183   4.616  0.1511  0.7056  0.5438
  153TYR    HD2  758   4.333   5.206   4.721  0.1646  0.1299  0.6745
  153TYR    CE2  759   4.436   5.122   4.556 -0.2603  0.6575 -0.1644
  153TYR    HE2  760   4.528   5.104   4.610 -0.0343 -1.0223 -1.0490
  153TYR      C  761   3.938   5.162   4.807  0.3754 -0.0030 -0.0722
  153TYR      O  762   3.997   5.219   4.898 -0.5252  0.0634  0.4898
  154HSD      N  763   3.807   5.130   4.798  0.2288  0.4515  0.3898
  154HSD     HN  764   3.770   5.082   4.719  0.2065  0.4898  0.3768
  154HSD     CA  765   3.714   5.148   4.905 -0.3467 -0.2470  0.0102
  154HSD     HA  766   3.711   5.253   4.930  2.5156  0.0365 -0.4610
  154HSD     CB  767   3.571   5.099   4.873 -0.4608  0.0984 -0.0131
  154HSD    HB1  768   3.522   5.108   4.972  0.3564  0.3247  0.3853
  154HSD    HB2  769   3.565   4.990   4.853  1.4042  0.0226 -0.3632
  154HSD    ND1  770   3.539   5.268   4.682  0.1747 -0.2376 -0.5880
  154HSD    HD1  771   3.633   5.292   4.660  0.2480 -0.7370 -0.8420
  154HSD     CG  772   3.494   5.167   4.764 -0.2468  0.4694  0.0628
  154HSD    CE1  773   3.429   5.308   4.612 -0.0738 -0.0456 -0.0942
  154HSD    HE1  774   3.447   5.377   4.530 -0.3013  0.1078 -0.0165
  154HSD    NE2  775   3.321   5.242   4.649  0.2434 -0.6603 -0.2428
  154HSD    CD2  776   3.359   5.153   4.748 -0.2100 -0.2441  0.3176
  154HSD    HD2  777   3.285   5.110   4.813 -1.5635  0.9155 -0.4008
  154HSD      C  778   3.757   5.071   5.025  0.3825 -0.1758 -0.2009
  154HSD      O  779   3.749   5.123   5.136  0.8471 -0.0160 -0.2436
  155PHE      N  780   3.804   4.946   5.008  0.6323 -0.1993  0.6089
  155PHE     HN  781   3.798   4.901   4.919 -2.2679 -1.4665  1.3226
  155PHE     CA  782   3.840   4.861   5.117 -0.2082 -0.1078  0.9624
  155PHE     HA  783   3.776   4.883   5.201 -0.6993  1.5290  0.2010
  155PHE     CB  784   3.832   4.716   5.066  0.0703  0.3620 -0.4789
  155PHE    HB1  785   3.853   4.639   5.144  1.1981  1.0899 -0.0393
  155PHE    HB2  786   3.915   4.697   4.995  0.4002 -1.8951  0.3895
  155PHE     CG  787   3.704   4.674   5.003 -0.0163 -0.0336 -0.0547
  155PHE    CD1  788   3.585   4.726   5.047  0.0107 -0.0070 -0.0083
  155PHE    HD1  789   3.580   4.773   5.144  1.6222 -0.0751  0.1194
  155PHE    CE1  790   3.474   4.703   4.969 -0.0236 -0.0403  0.0497
  155PHE    HE1  791   3.386   4.755   5.006  0.8865  2.0854 -0.6272
  155PHE     CZ  792   3.476   4.635   4.849 -0.1537  0.0726 -0.0173
  155PHE     HZ  793   3.385   4.624   4.792 -1.6396  1.0825  2.0083
  155PHE    CD2  794   3.711   4.603   4.885  0.1422 -0.4683  0.2143
  155PHE    HD2  795   3.805   4.569   4.845 -0.4141 -0.0639 -1.5563
  155PHE    CE2  796   3.599   4.591   4.806 -0.1076 -0.3677  0.5507
  155PHE    HE2  797   3.596   4.541   4.711 -0.8257  1.6309 -0.5335
  155PHE      C  798   3.972   4.902   5.173  0.1965  0.1441 -0.1514
  155PHE      O  799   4.004   4.880   5.289  0.2018 -0.1452 -0.2089
  156ILE      N  800   4.061   4.965   5.095 -0.1175 -0.0297 -0.6549
  156ILE     HN  801   4.047   4.967   4.996 -2.0594 -3.6948 -0.6365
  156ILE     CA  802   4.183   5.016   5.149 -0.3296 -0.0247 -0.1801
  156ILE     HA  803   4.217   4.949   5.227 -1.1535  0.9665  1.0900
  156ILE     CB  804   4.281   5.042   5.039 -0.0840  0.7073  0.2055
  156ILE     HB  805   4.260   5.137   4.986 -0.3016  0.8429  0.5288
  156ILE    CG2  806   4.429   5.054   5.080  0.0667  0.8015 -0.3552
  156ILE   HG21  807   4.442   5.139   5.150  0.6753 -1.7693  2.9260
  156ILE   HG22  808   4.493   5.058   4.989 -2.6768 -1.1820 -2.5422
  156ILE   HG23  809   4.447   4.959   5.136 -0.0088  1.4612  0.8147
  156ILE    CG1  810   4.275   4.926   4.939 -0.4500  0.3297  0.6589
  156ILE   HG11  811   4.343   4.956   4.856  1.8978 -0.2094  2.2796
  156ILE   HG12  812   4.177   4.920   4.888  0.0779 -1.0897 -0.2587
  156ILE     CD  813   4.296   4.784   4.993 -0.2546 -0.0339 -0.3396
  156ILE    HD1  814   4.399   4.776   5.033 -0.3002  0.5101 -0.0960
  156ILE    HD2  815   4.266   4.709   4.917 -0.2441  0.8461 -1.2458
  156ILE    HD3  816   4.223   4.769   5.075 -1.4674  0.8357 -1.2145
  156ILE      C  817   4.161   5.146   5.219  0.2810  0.3029 -0.5847
  156ILE      O  818   4.223   5.175   5.321 -0.4458 -0.2073  0.0172
  157GLY      N  819   4.063   5.230   5.181 -0.0636  0.3902  0.4633
  157GLY     HN  820   4.016   5.206   5.096 -0.0050  0.1343  0.5019
  157GLY     CA  821   4.008   5.345   5.245 -0.0154  0.3644  0.5522
  157GLY    HA1  822   3.934   5.378   5.173  0.2725  1.2916  0.6657
  157GLY    HA2  823   4.092   5.410   5.262  3.1231 -2.5948 -2.2761
  157GLY      C  824   3.947   5.312   5.377 -0.0451  0.0134  0.4496
  157GLY      O  825   3.964   5.380   5.477  0.0081  0.4088  0.1730
  158SER      N  826   3.867   5.204   5.383 -0.1860  0.0915  0.0570
  158SER     HN  827   3.820   5.175   5.300  1.3832  3.0817 -2.0757
  158SER     CA  828   3.824   5.146   5.507  0.1230  0.1036  0.1704
  158SER     HA  829   3.775   5.225   5.563  1.3315  0.2143  1.1081
  158SER     CB  830   3.728   5.029   5.480  0.4471 -0.3340  0.8748
  158SER    HB1  831   3.772   4.945   5.421  0.7088 -0.7088  1.5920
  158SER    HB2  832   3.643   5.064   5.418  3.1054  0.3990 -2.7201
  158SER     OG  833   3.668   4.975   5.596 -1.0875 -0.5918 -0.0047
  158SER    HG1  834   3.726   4.908   5.634 -0.3852  0.1631  0.2981
  158SER      C  835   3.934   5.102   5.597 -0.0140  0.1567  0.3644
  158SER      O  836   3.930   5.129   5.717 -0.7278 -0.4044  0.4751
  159LEU      N  837   4.036   5.031   5.547  0.3593  0.7824  0.2192
  159LEU     HN  838   4.036   5.006   5.451 -1.0051  0.2824  0.3172
  159LEU     CA  839   4.141   4.979   5.629 -0.2135 -0.6480  0.0912
  159LEU     HA  840   4.110   4.911   5.707 -0.1133  1.4642  2.0879
  159LEU     CB  841   4.234   4.888   5.547  0.1863  0.1330 -0.3418
  159LEU    HB1  842   4.293   4.951   5.477 -3.1696  2.7187 -1.0940
  159LEU    HB2  843   4.167   4.821   5.489 -1.4588  1.0009  0.4825
  159LEU     CG  844   4.338   4.807   5.626 -0.3927  0.0036  0.3039
  159LEU     HG  845   4.417   4.879   5.658  1.3037 -0.6121 -2.2059
  159LEU    CD1  846   4.284   4.748   5.757 -0.4095 -0.1285  0.2361
  159LEU   HD11  847   4.197   4.681   5.741  0.3234 -0.6343 -2.0904
  159LEU   HD12  848   4.253   4.824   5.832 -0.8517 -1.0710  1.0300
  159LEU   HD13  849   4.361   4.683   5.804  0.6317  1.8276  1.3899
  159LEU    CD2  850   4.416   4.694   5.558 -0.0095 -0.0859  0.8760
  159LEU   HD21  851   4.350   4.608   5.530 -0.9355 -0.2260  3.2996
  159LEU   HD22  852   4.481   4.655   5.639  0.4933  1.8574  1.4386
  159LEU   HD23  853   4.477   4.731   5.473 -2.2706  0.1359 -0.7459
  159LEU      C  854   4.226   5.081   5.697 -0.0905 -0.3111 -0.5579
  159LEU      O  855   4.249   5.071   5.818 -0.1503 -0.8722 -0.5928
  160ALA      N  856   4.260   5.191   5.628 -0.4231  0.6693  0.7806
  160ALA     HN  857   4.223   5.193   5.535 -2.0168  0.8681  1.3891
  160ALA     CA  858   4.323   5.312   5.670  0.3600  0.4153  0.3680
  160ALA     HA  859   4.420   5.288   5.710  1.1379  1.9039 -0.5234
  160ALA     CB  860   4.326   5.410   5.552  0.8163  0.0711  0.0899
  160ALA    HB1  861   4.381   5.358   5.471 -0.0088 -2.0316  0.8070
  160ALA    HB2  862   4.375   5.502   5.590  0.3745 -0.2502  1.4998
  160ALA    HB3  863   4.223   5.424   5.511  0.6035 -3.1781 -0.7871
  160ALA      C  864   4.246   5.383   5.776 -0.0341 -0.1822  0.4840
  160ALA      O  865   4.302   5.420   5.879 -0.3324  0.3081  0.4734
  161VAL      N  866   4.114   5.404   5.760  0.0911  0.3598  0.1479
  161VAL     HN  867   4.073   5.391   5.670 -0.8555  2.3824  0.2330
  161VAL     CA  868   4.042   5.466   5.867 -0.2816 -0.4796  0.3921
  161VAL     HA  869   4.101   5.554   5.889 -1.3403  1.1135 -2.5264
  161VAL     CB  870   3.912   5.523   5.818 -0.0830 -0.7586 -0.4846
  161VAL     HB  871   3.923   5.587   5.728  0.0212 -0.9284 -0.5928
  161VAL    CG1  872   3.807   5.414   5.791 -0.3859 -0.5229 -0.2730
  161VAL   HG11  873   3.796   5.357   5.886  1.3277 -0.0377  0.2531
  161VAL   HG12  874   3.839   5.351   5.705 -3.0683 -0.8040 -1.1520
  161VAL   HG13  875   3.707   5.451   5.759 -1.1723 -1.0104  1.5112
  161VAL    CG2  876   3.859   5.611   5.933  0.0982 -1.1276 -0.1151
  161VAL   HG21  877   3.831   5.549   6.021 -1.0433 -1.1294 -0.4653
  161VAL   HG22  878   3.765   5.662   5.904  0.2101 -0.2063  1.0628
  161VAL   HG23  879   3.941   5.681   5.961  1.2680 -1.7086 -1.9052
  161VAL      C  880   4.027   5.382   5.989  0.8258 -0.7832  0.3285
  161VAL      O  881   4.030   5.429   6.102 -0.5985  0.0202  0.0496
  162ALA      N  882   4.011   5.249   5.971  0.2989 -0.6590 -0.1635
  162ALA     HN  883   4.020   5.207   5.881  0.5025 -1.4922  0.2450
  162ALA     CA  884   3.995   5.162   6.083 -0.5005  0.2741  0.4603
  162ALA     HA  885   3.909   5.187   6.144  0.6834  0.6224  2.0776
  162ALA     CB  886   3.973   5.021   6.027  0.9820  0.1066  0.2512
  162ALA    HB1  887   3.885   5.022   5.959  0.5950 -2.8020  0.5632
  162ALA    HB2  888   3.964   4.948   6.110  0.6074  0.3841  0.4595
  162ALA    HB3  889   4.059   4.986   5.967  0.8124 -0.3151  0.2450
  162ALA      C  890   4.115   5.154   6.172  0.0492 -0.4140 -0.3314
  162ALA      O  891   4.098   5.172   6.292 -0.0453  0.0430 -0.4140
  163ASP      N  892   4.236   5.137   6.116  0.2254 -0.4349  0.0501
  163ASP     HN  893   4.231   5.099   6.024 -0.7222  0.3889 -0.2611
  163ASP     CA  894   4.366   5.137   6.176  0.3513 -0.0030 -0.2165
  163ASP     HA  895   4.360   5.063   6.254 -1.9040  1.7495  1.4141
  163ASP     CB  896   4.471   5.096   6.072  0.1533 -0.2766 -0.3111
  163ASP    HB1  897   4.573   5.131   6.101 -1.1747  2.1288  1.8618
  163ASP    HB2  898   4.453   5.142   5.972  1.6808  2.2601  0.4849
  163ASP     CG  899   4.479   4.947   6.045 -0.1554 -0.3938  0.2368
  163ASP    OD1  900   4.433   4.866   6.131 -0.0949 -0.5868  0.0890
  163ASP    OD2  901   4.543   4.914   5.942  0.0328  0.3332  0.1192
  163ASP      C  902   4.397   5.265   6.244 -0.4297  0.0263  0.1015
  163ASP      O  903   4.444   5.268   6.358  0.7422 -0.4183 -0.3500
  164LEU      N  904   4.366   5.378   6.177  0.4660  0.0964 -0.2188
  164LEU     HN  905   4.331   5.379   6.084  1.8333 -0.3400 -0.7561
  164LEU     CA  906   4.382   5.509   6.231 -0.6201  0.2832 -0.3294
  164LEU     HA  907   4.484   5.524   6.262 -0.4858  2.5199 -1.5731
  164LEU     CB  908   4.359   5.605   6.112 -0.6954  0.5220 -0.1221
  164LEU    HB1  909   4.257   5.594   6.069 -0.7494 -0.1298  0.1670
  164LEU    HB2  910   4.440   5.568   6.046  0.7376 -2.2344  2.8842
  164LEU     CG  911   4.376   5.752   6.156  0.0944  0.3993  0.0048
  164LEU     HG  912   4.308   5.777   6.240 -3.8579  0.5150 -2.9206
  164LEU    CD1  913   4.527   5.769   6.181  0.0637  0.1213  0.4109
  164LEU   HD11  914   4.581   5.740   6.089  0.1170 -1.4556  0.9131
  164LEU   HD12  915   4.571   5.707   6.261  1.8780 -1.7086 -1.8938
  164LEU   HD13  916   4.550   5.874   6.210  3.7561 -0.1671 -0.9626
  164LEU    CD2  917   4.344   5.845   6.039  0.6191  0.8330  0.2025
  164LEU   HD21  918   4.250   5.817   5.987 -1.4014  1.1206  3.4245
  164LEU   HD22  919   4.427   5.849   5.966  2.2272 -2.4198  1.6589
  164LEU   HD23  920   4.325   5.952   6.062 -0.7331  1.0116 -1.4632
  164LEU      C  921   4.297   5.539   6.349 -0.5543 -0.5859 -0.0589
  164LEU      O  922   4.351   5.576   6.453 -0.6809 -0.5157 -0.0181
  165LEU      N  923   4.166   5.507   6.342 -0.5942 -0.4073 -0.1539
  165LEU     HN  924   4.123   5.468   6.261 -0.3509 -2.8556  0.8143
  165LEU     CA  925   4.083   5.516   6.458  0.2169 -0.3162  0.4241
  165LEU     HA  926   4.083   5.620   6.489 -2.1078 -0.4959  1.1561
  165LEU     CB  927   3.940   5.479   6.418  0.2093 -0.4799  0.5953
  165LEU    HB1  928   3.945   5.377   6.374  1.7077 -0.8711  1.6184
  165LEU    HB2  929   3.907   5.559   6.348  2.4953  1.4024  1.5507
  165LEU     CG  930   3.838   5.478   6.533 -0.3454  0.1738  0.1203
  165LEU     HG  931   3.868   5.408   6.614  2.0094 -0.1158 -0.9186
  165LEU    CD1  932   3.818   5.619   6.592 -0.7051  0.2796 -0.2526
  165LEU   HD11  933   3.774   5.688   6.517  0.0037  0.9198 -0.0893
  165LEU   HD12  934   3.916   5.654   6.630 -0.0536  1.3062 -2.6823
  165LEU   HD13  935   3.744   5.613   6.675  0.9502  0.1314  1.2703
  165LEU    CD2  936   3.705   5.423   6.480 -0.3062  0.4185 -0.2372
  165LEU   HD21  937   3.651   5.374   6.564  0.1294 -3.0216 -1.7836
  165LEU   HD22  938   3.725   5.332   6.419 -2.2127  0.0989 -0.4378
  165LEU   HD23  939   3.644   5.482   6.408 -2.7779 -1.8308 -0.1482
  165LEU      C  940   4.123   5.431   6.574  0.2722  0.1583  0.7564
  165LEU      O  941   4.127   5.475   6.689  0.0560  0.0144  0.8177
  166GLY      N  942   4.162   5.304   6.554 -0.3849 -0.0225  0.5849
  166GLY     HN  943   4.158   5.264   6.463  0.8804 -0.1586  0.5686
  166GLY     CA  944   4.192   5.213   6.659  0.2195 -0.3244  0.1570
  166GLY    HA1  945   4.209   5.117   6.613 -0.4975  0.5677 -2.0681
  166GLY    HA2  946   4.108   5.222   6.726  0.3424 -3.3268  0.8713
  166GLY      C  947   4.313   5.255   6.737  0.4052 -0.5439 -0.0102
  166GLY      O  948   4.320   5.252   6.859 -0.3634  0.1010  0.0580
  167SER      N  949   4.417   5.294   6.662  0.1213 -0.5060 -0.3935
  167SER     HN  950   4.412   5.294   6.562 -0.4802  1.1529 -0.3920
  167SER     CA  951   4.543   5.322   6.723 -0.1256 -0.5807  0.1556
  167SER     HA  952   4.569   5.237   6.785 -0.9737 -0.8133  0.2006
  167SER     CB  953   4.659   5.340   6.624 -0.4146  0.3307 -0.0233
  167SER    HB1  954   4.681   5.238   6.586 -0.7176 -0.4627  1.8411
  167SER    HB2  955   4.745   5.379   6.682  0.1913 -0.6865 -0.2207
  167SER     OG  956   4.634   5.443   6.529  0.1636  0.1434 -0.3833
  167SER    HG1  957   4.551   5.425   6.485 -1.8137  3.3299  1.6713
  167SER      C  958   4.544   5.430   6.826 -0.4397 -0.4792  0.0527
  167SER      O  959   4.605   5.423   6.932 -0.1126  0.2960 -0.0761
  168VAL      N  960   4.473   5.540   6.796  0.4681 -0.0471 -0.5666
  168VAL     HN  961   4.415   5.531   6.715 -1.1601 -1.3944  0.6925
  168VAL     CA  962   4.458   5.645   6.891  0.0400 -0.6825  0.0788
  168VAL     HA  963   4.561   5.662   6.919  1.0824 -5.3869 -0.1908
  168VAL     CB  964   4.407   5.770   6.826  0.3689 -0.5182  0.1313
  168VAL     HB  965   4.318   5.739   6.767 -0.7886  0.9942  1.0017
  168VAL    CG1  966   4.345   5.870   6.925  0.1686 -0.3193 -0.1912
  168VAL   HG11  967   4.263   5.827   6.987 -0.5730 -0.3409 -1.1534
  168VAL   HG12  968   4.306   5.961   6.875  0.1236 -0.6013 -0.6752
  168VAL   HG13  969   4.425   5.908   6.993  0.6229  0.8056 -1.3278
  168VAL    CG2  970   4.521   5.836   6.747  0.5816 -0.0630  0.8069
  168VAL   HG21  971   4.600   5.869   6.819  1.1113  1.4615 -0.4087
  168VAL   HG22  972   4.485   5.916   6.679  1.1502  0.7960  1.4817
  168VAL   HG23  973   4.557   5.757   6.677 -0.1834  0.6612 -0.4457
  168VAL      C  974   4.388   5.603   7.016 -0.4002  0.1509  0.1171
  168VAL      O  975   4.437   5.629   7.125  0.5150  0.2085 -0.3005
  169ILE      N  976   4.271   5.539   6.995  0.0252 -0.5636 -0.1010
  169ILE     HN  977   4.225   5.519   6.909 -0.0123  0.0157 -0.2163
  169ILE     CA  978   4.191   5.496   7.105  0.3051  0.4675  0.5215
  169ILE     HA  979   4.160   5.577   7.169  0.6853 -0.1512  1.5342
  169ILE     CB  980   4.065   5.437   7.050  0.4623  0.3794  0.2526
  169ILE     HB  981   4.094   5.368   6.968  1.9717  1.2463  0.0222
  169ILE    CG2  982   3.990   5.362   7.161  0.4407  0.2169  0.1289
  169ILE   HG21  983   4.048   5.268   7.176  1.4737  0.9365  0.7965
  169ILE   HG22  984   3.893   5.321   7.128  1.5964 -0.1396 -3.1678
  169ILE   HG23  985   3.976   5.424   7.252  0.5965 -2.6735  2.2906
  169ILE    CG1  986   3.973   5.537   6.977 -0.0951  0.1528  0.6350
  169ILE   HG11  987   4.039   5.584   6.901 -0.0002 -1.7102 -0.5165
  169ILE   HG12  988   3.929   5.609   7.049 -0.4481  0.2702  0.2996
  169ILE     CD  989   3.853   5.478   6.904  0.4205 -0.1208 -0.0071
  169ILE    HD1  990   3.805   5.558   6.844  1.1485  0.2636 -0.0908
  169ILE    HD2  991   3.783   5.430   6.976 -0.2819  0.3020 -0.3892
  169ILE    HD3  992   3.886   5.399   6.833 -1.0671 -0.0018 -0.8898
  169ILE      C  993   4.268   5.397   7.186  0.7952  0.7342  0.3852
  169ILE      O  994   4.272   5.391   7.308 -0.4935 -0.1440  0.4030
  170PHE      N  995   4.335   5.299   7.123 -0.7475 -0.5003  0.5959
  170PHE     HN  996   4.324   5.273   7.027  1.5109 -2.6413  0.8259
  170PHE     CA  997   4.429   5.209   7.182  0.0379  0.0520  0.2067
  170PHE     HA  998   4.374   5.154   7.257  0.3344 -1.8478 -0.9028
  170PHE     CB  999   4.476   5.099   7.085 -0.0827  0.1041  0.0883
  170PHE    HB1 1000   4.516   5.145   6.992 -1.3585  0.8604 -0.1027
  170PHE    HB2 1001   4.392   5.035   7.053 -1.2438 -0.0497  3.0676
  170PHE     CG 1002   4.581   5.006   7.136  0.3345  0.5178 -0.0089
  170PHE    CD1 1003   4.546   4.882   7.181  0.4314  0.5488  0.1547
  170PHE    HD1 1004   4.444   4.845   7.179  0.0545  1.4997  0.9974
  170PHE    CE1 1005   4.639   4.791   7.226  0.1028  0.1728  0.0812
  170PHE    HE1 1006   4.613   4.692   7.261 -0.9895  0.1904 -0.6078
  170PHE     CZ 1007   4.770   4.831   7.240  0.1669  0.1111 -0.3226
  170PHE     HZ 1008   4.843   4.763   7.281  2.2717  1.7566 -1.1875
  170PHE    CD2 1009   4.716   5.033   7.135  0.4147  0.1595  0.5505
  170PHE    HD2 1010   4.752   5.125   7.091 -0.4387 -0.6887 -2.1237
  170PHE    CE2 1011   4.810   4.956   7.200  0.4767  0.3402  0.6776
  170PHE    HE2 1012   4.914   4.985   7.206  0.7252 -0.1035 -0.9714
  170PHE      C 1013   4.544   5.260   7.262  0.5362 -0.2785 -0.2884
  170PHE      O 1014   4.557   5.229   7.381 -0.2913 -0.2482 -0.1883
  171VAL      N 1015   4.637   5.345   7.214 -0.1241  0.6923  0.1133
  171VAL     HN 1016   4.634   5.367   7.117  2.4716 -0.4124 -0.3190
  171VAL     CA 1017   4.756   5.384   7.283 -0.0323 -0.2973  0.5481
  171VAL     HA 1018   4.813   5.302   7.325 -1.7029 -1.3740  0.7935
  171VAL     CB 1019   4.850   5.457   7.191 -0.6525  0.1809  0.2856
  171VAL     HB 1020   4.944   5.485   7.242 -1.5360  1.9355  1.0206
  171VAL    CG1 1021   4.873   5.356   7.077  0.1261  0.0798  0.5283
  171VAL   HG11 1022   4.952   5.386   7.005  1.1729 -1.8614  0.7793
  171VAL   HG12 1023   4.778   5.335   7.025 -0.3334  0.1083  1.3461
  171VAL   HG13 1024   4.921   5.264   7.117 -1.5750 -1.5800 -1.0893
  171VAL    CG2 1025   4.785   5.585   7.137 -0.2876  0.0933 -0.3754
  171VAL   HG21 1026   4.782   5.669   7.210 -1.6717 -0.3414  0.0914
  171VAL   HG22 1027   4.688   5.566   7.087  0.6695 -1.4928 -1.7366
  171VAL   HG23 1028   4.848   5.619   7.052 -1.5633 -1.1211 -1.8626
  171VAL      C 1029   4.731   5.466   7.405  0.3839 -0.2127  0.5782
  171VAL      O 1030   4.802   5.458   7.505  0.3820  0.9097  0.6793
  172TYR      N 1031   4.623   5.547   7.399  0.2502 -0.3846  0.6418
  172TYR     HN 1032   4.571   5.563   7.316 -0.2472  0.5683  1.1308
  172TYR     CA 1033   4.576   5.618   7.514  0.1734 -0.0958  0.4297
  172TYR     HA 1034   4.663   5.669   7.551 -0.8237  1.3158  0.9143
  172TYR     CB 1035   4.479   5.727   7.463  0.2281  0.0056  0.5388
  172TYR    HB1 1036   4.392   5.698   7.400  1.2671 -1.9868 -0.0689
  172TYR    HB2 1037   4.539   5.774   7.382 -0.5702  1.2334  0.6316
  172TYR     CG 1038   4.434   5.824   7.566 -0.5166  0.3311 -0.0831
  172TYR    CD1 1039   4.530   5.911   7.613  0.0023 -0.0740 -0.3707
  172TYR    HD1 1040   4.626   5.908   7.566 -0.0955  0.6739 -0.6274
  172TYR    CE1 1041   4.487   6.003   7.706 -0.0181 -0.2101 -0.2443
  172TYR    HE1 1042   4.554   6.082   7.736 -1.2703  0.2360  1.5390
  172TYR     CZ 1043   4.358   6.006   7.754 -0.1325  0.3870 -0.5730
  172TYR     OH 1044   4.317   6.105   7.846  0.2925 -0.4101  0.5151
  172TYR     HH 1045   4.224   6.092   7.867  1.0120 -3.1448  2.4786
  172TYR    CD2 1046   4.311   5.816   7.627 -0.3159 -0.0828  0.2766
  172TYR    HD2 1047   4.239   5.748   7.583  0.2450  0.7960 -2.1806
  172TYR    CE2 1048   4.270   5.905   7.723 -0.3412  0.4600 -0.2261
  172TYR    HE2 1049   4.167   5.907   7.755 -0.7611  0.9259 -1.5635
  172TYR      C 1050   4.516   5.537   7.623 -0.1673  0.0658  0.3654
  172TYR      O 1051   4.529   5.570   7.741 -0.0858  0.2312  0.3098
  173SER      N 1052   4.448   5.426   7.589  0.3258 -0.0927 -0.1217
  173SER     HN 1053   4.422   5.408   7.495 -1.3310  1.6254 -0.0530
  173SER     CA 1054   4.407   5.338   7.694  0.2996 -0.1665 -0.1941
  173SER     HA 1055   4.368   5.389   7.780  0.2950  1.5236 -1.1499
  173SER     CB 1056   4.293   5.251   7.640 -0.0758  0.1801  0.0355
  173SER    HB1 1057   4.316   5.183   7.555  0.9430 -1.2277  1.4040
  173SER    HB2 1058   4.224   5.322   7.590  0.0811 -0.7297 -1.5441
  173SER     OG 1059   4.225   5.183   7.744 -0.3945  0.3773 -0.0429
  173SER    HG1 1060   4.285   5.112   7.768 -1.6648 -0.6047  0.3582
  173SER      C 1061   4.514   5.254   7.756 -0.1391 -0.5113  0.0990
  173SER      O 1062   4.503   5.223   7.874 -0.3391  0.2643  0.2898
  174PHE      N 1063   4.610   5.211   7.673 -0.3238 -0.4482 -0.1510
  174PHE     HN 1064   4.592   5.227   7.576 -1.3232  0.8934  0.2324
  174PHE     CA 1065   4.723   5.129   7.707  0.3148  0.4888  0.0129
  174PHE     HA 1066   4.683   5.040   7.753  1.5741 -0.2454 -0.2896
  174PHE     CB 1067   4.791   5.094   7.574  0.3052 -0.4169  0.2430
  174PHE    HB1 1068   4.815   5.194   7.533 -3.9678  0.5375 -0.4066
  174PHE    HB2 1069   4.725   5.038   7.504  2.2331 -0.2414 -1.8162
  174PHE     CG 1070   4.915   5.015   7.601  0.3144 -0.2432  0.7240
  174PHE    CD1 1071   4.910   4.878   7.593 -0.0674 -0.2074  0.2383
  174PHE    HD1 1072   4.821   4.825   7.562  0.5158  0.3758 -2.7254
  174PHE    CE1 1073   5.020   4.805   7.629 -0.0792 -0.5001 -0.3061
  174PHE    HE1 1074   5.010   4.698   7.645  0.1219 -0.6357 -1.0268
  174PHE     CZ 1075   5.132   4.874   7.670 -0.3857 -0.1601 -0.0425
  174PHE     HZ 1076   5.222   4.826   7.704 -0.5660  1.3668  2.9141
  174PHE    CD2 1077   5.030   5.086   7.623  0.4753 -0.3408  0.2166
  174PHE    HD2 1078   5.033   5.194   7.611  1.9909 -0.5584 -2.0358
  174PHE    CE2 1079   5.138   5.012   7.666  0.5607 -0.1829  0.2827
  174PHE    HE2 1080   5.233   5.058   7.684  1.4886 -1.3089 -1.4198
  174PHE      C 1081   4.801   5.207   7.808  1.0673  0.0013 -0.1824
  174PHE      O 1082   4.849   5.149   7.905  0.2050  0.8385  0.7614
  175ILE      N 1083   4.821   5.338   7.783 -0.2716  0.2514 -0.0654
  175ILE     HN 1084   4.807   5.386   7.698  0.6577  0.6594 -0.0061
  175ILE     CA 1085   4.892   5.416   7.880  0.3814 -0.2911 -0.0935
  175ILE     HA 1086   4.976   5.355   7.908  0.8301  0.6435  0.6746
  175ILE     CB 1087   4.964   5.531   7.815  0.6214 -0.5301 -0.2542
  175ILE     HB 1088   5.027   5.592   7.884  0.1759  1.6409 -1.6727
  175ILE    CG2 1089   5.059   5.478   7.707  0.6353 -0.3872 -0.3130
  175ILE   HG21 1090   5.002   5.432   7.623 -1.8529  0.2322  0.9646
  175ILE   HG22 1091   5.139   5.419   7.757  0.7608  0.5796  0.6616
  175ILE   HG23 1092   5.111   5.561   7.654 -0.6686  1.0925  0.6376
  175ILE    CG1 1093   4.860   5.626   7.752  0.3195 -0.3632  0.4799
  175ILE   HG11 1094   4.755   5.602   7.776  0.2794 -1.0493 -0.3241
  175ILE   HG12 1095   4.877   5.634   7.643 -0.0686 -2.1417  0.2600
  175ILE     CD 1096   4.871   5.770   7.801 -0.1795 -0.2906  0.3790
  175ILE    HD1 1097   4.827   5.788   7.901 -0.4723  0.3296  0.1444
  175ILE    HD2 1098   4.816   5.845   7.740  2.6719  1.9125  0.3019
  175ILE    HD3 1099   4.975   5.811   7.803  0.4914 -1.9464  0.9122
  175ILE      C 1100   4.818   5.456   8.003  0.3565 -0.8908  0.0885
  175ILE      O 1101   4.869   5.455   8.114  0.3442  1.0914  0.1490
  176ASP      N 1102   4.686   5.483   8.001  0.5961  0.3840  0.2476
  176ASP     HN 1103   4.636   5.474   7.915  0.2177  2.0874  0.2717
  176ASP     CA 1104   4.609   5.517   8.117 -0.1313 -0.0368 -0.1060
  176ASP     HA 1105   4.667   5.585   8.177  0.2910 -2.2337  2.1720
  176ASP     CB 1106   4.479   5.575   8.059 -0.1948  0.1156  0.1854
  176ASP    HB1 1107   4.419   5.497   8.008 -0.9148  1.1197 -0.5659
  176ASP    HB2 1108   4.512   5.648   7.982  0.5354  0.9237  1.2327
  176ASP     CG 1109   4.386   5.644   8.158 -0.4176  0.1697 -0.0607
  176ASP    OD1 1110   4.424   5.668   8.276 -0.7623  0.5308 -0.0245
  176ASP    OD2 1111   4.275   5.687   8.116 -0.2310  0.3849 -0.3411
  176ASP      C 1112   4.583   5.405   8.212  0.1451  0.1797  0.2278
  176ASP      O 1113   4.556   5.427   8.330 -0.1661  0.0561  0.1818
  177PHE      N 1114   4.590   5.280   8.165  0.0992  0.0794  0.4851
  177PHE     HN 1115   4.599   5.259   8.068 -1.8286 -1.0147  0.5018
  177PHE     CA 1116   4.566   5.163   8.245 -0.0455 -0.0832  0.2052
  177PHE     HA 1117   4.510   5.203   8.328 -1.0698 -0.5784 -0.2252
  177PHE     CB 1118   4.492   5.050   8.171 -0.0321  0.0323  0.0131
  177PHE    HB1 1119   4.559   4.999   8.099 -0.4361  0.3113 -0.5731
  177PHE    HB2 1120   4.406   5.087   8.111 -0.3045  0.3939  0.6099
  177PHE     CG 1121   4.443   4.957   8.276  0.0785  0.0316  0.0630
  177PHE    CD1 1122   4.350   5.000   8.367 -0.6630 -0.6633 -0.3501
  177PHE    HD1 1123   4.301   5.096   8.364 -3.5344 -2.0512 -1.8671
  177PHE    CE1 1124   4.302   4.911   8.461 -0.0024 -0.2049  0.4326
  177PHE    HE1 1125   4.226   4.950   8.528 -1.9733 -1.6258 -0.8859
  177PHE     CZ 1126   4.338   4.779   8.469 -0.3347 -0.3071  0.2905
  177PHE     HZ 1127   4.303   4.706   8.541  0.5554 -0.4173  0.6218
  177PHE    CD2 1128   4.480   4.824   8.281 -0.5157 -0.1359  0.1393
  177PHE    HD2 1129   4.557   4.788   8.214  0.0710 -0.2646  0.8648
  177PHE    CE2 1130   4.429   4.738   8.375 -0.2000 -0.1119  0.3349
  177PHE    HE2 1131   4.462   4.635   8.381  0.4340  0.1059  0.7706
  177PHE      C 1132   4.696   5.114   8.297  0.1965  0.5575  0.2225
  177PHE      O 1133   4.703   5.081   8.416 -0.2569 -0.3634  0.0068
  178HSD      N 1134   4.807   5.104   8.222 -0.1244  0.3150 -0.2280
  178HSD     HN 1135   4.815   5.125   8.125 -0.7049  0.8972 -0.1594
  178HSD     CA 1136   4.927   5.042   8.268 -0.3689 -0.1027 -0.1490
  178HSD     HA 1137   4.904   4.953   8.325  0.4704 -0.2771 -0.0579
  178HSD     CB 1138   5.016   4.984   8.156 -0.0294 -0.4679  0.3048
  178HSD    HB1 1139   5.098   4.930   8.208  0.8409  2.2133  1.8912
  178HSD    HB2 1140   5.058   5.058   8.085 -0.3184  0.6672  1.2897
  178HSD    ND1 1141   4.913   4.755   8.152  0.1185 -0.6177 -0.0897
  178HSD    HD1 1142   4.939   4.728   8.244 -0.1641 -2.3186 -0.4711
  178HSD     CG 1143   4.951   4.869   8.084 -0.2669 -0.2926  0.2339
  178HSD    CE1 1144   4.864   4.670   8.057  0.7809 -0.4808 -0.5563
  178HSD    HE1 1145   4.846   4.564   8.073 -2.5546  0.0099 -0.4636
  178HSD    NE2 1146   4.866   4.725   7.937  0.3132  0.1710 -0.2682
  178HSD    CD2 1147   4.919   4.851   7.953  0.0795  0.2273  0.0764
  178HSD    HD2 1148   4.919   4.930   7.879 -2.0154  1.2589  1.0821
  178HSD      C 1149   5.006   5.127   8.361 -0.7738 -0.1088  0.2027
  178HSD      O 1150   5.075   5.070   8.446 -0.1748 -0.2585 -0.3768
  179VAL      N 1151   4.986   5.260   8.360 -0.0476  0.0138  0.4715
  179VAL     HN 1152   4.916   5.299   8.300 -0.9127  1.3014  2.2170
  179VAL     CA 1153   5.055   5.352   8.444  0.2829  0.1146  0.0890
  179VAL     HA 1154   5.162   5.337   8.432  0.7858  2.1057  1.5296
  179VAL     CB 1155   5.029   5.495   8.404  0.6779  0.2399  0.2708
  179VAL     HB 1156   5.041   5.494   8.294  0.1084 -0.3390  0.2085
  179VAL    CG1 1157   4.882   5.530   8.430  0.4145 -0.5426 -0.1278
  179VAL   HG11 1158   4.865   5.561   8.535  1.1319 -0.9997  0.1320
  179VAL   HG12 1159   4.813   5.448   8.399 -1.1336  0.6543  0.0408
  179VAL   HG13 1160   4.863   5.621   8.369  1.4121  0.3655  0.8744
  179VAL    CG2 1161   5.132   5.596   8.460  0.6500  0.4770 -0.1032
  179VAL   HG21 1162   5.110   5.698   8.423 -2.1432  0.3538  0.9873
  179VAL   HG22 1163   5.239   5.577   8.438  0.1708 -2.4070 -0.3500
  179VAL   HG23 1164   5.124   5.599   8.570 -0.8901  0.9341 -0.2006
  179VAL      C 1165   5.011   5.337   8.585 -0.1408  0.0201 -0.0539
  179VAL      O 1166   5.097   5.346   8.673 -0.4277  0.6277  0.1686
  180PHE      N 1167   4.887   5.293   8.614 -0.0487 -0.1023  0.1601
  180PHE     HN 1168   4.831   5.280   8.533 -1.3692 -1.2055  1.1958
  180PHE     CA 1169   4.839   5.254   8.743 -0.3685 -0.1429  0.0277
  180PHE     HA 1170   4.903   5.175   8.780  0.5690  0.0799 -1.0500
  180PHE     CB 1171   4.832   5.370   8.844  0.3120 -0.1700  0.1109
  180PHE    HB1 1172   4.742   5.432   8.823 -0.2087 -0.6989  0.7345
  180PHE    HB2 1173   4.918   5.438   8.830  0.6449 -0.4430  0.7965
  180PHE     CG 1174   4.842   5.320   8.984 -0.4078 -0.8044 -0.0566
  180PHE    CD1 1175   4.727   5.319   9.060 -0.3657  0.1528  0.0394
  180PHE    HD1 1176   4.634   5.330   9.005  0.2918 -0.6651 -1.2860
  180PHE    CE1 1177   4.725   5.283   9.192 -0.0870  0.0656  0.0183
  180PHE    HE1 1178   4.636   5.276   9.253  0.9250  1.0220  1.7169
  180PHE     CZ 1179   4.847   5.253   9.250 -0.1651 -0.2289  0.0322
  180PHE     HZ 1180   4.844   5.235   9.357  0.0765  1.4861  0.3563
  180PHE    CD2 1181   4.962   5.292   9.044 -0.2162 -0.2955 -0.1954
  180PHE    HD2 1182   5.054   5.308   8.990 -0.2684  2.0121  0.2941
  180PHE    CE2 1183   4.964   5.264   9.179 -0.2584  0.4967 -0.0223
  180PHE    HE2 1184   5.058   5.247   9.228 -1.0597  1.2120  1.8441
  180PHE      C 1185   4.699   5.213   8.710 -0.5070  0.3852 -0.0499
  180PHE      O 1186   4.627   5.273   8.630 -0.2988  0.2889 -0.3115
  181HSD      N 1187   4.654   5.098   8.763 -0.3949  0.4859  0.2703
  181HSD     HN 1188   4.708   5.043   8.826 -0.2705  0.2420 -0.0447
  181HSD     CA 1189   4.538   5.025   8.723 -0.1899  0.3820 -0.1494
  181HSD     HA 1190   4.524   5.044   8.618 -0.6565  0.1172 -0.1384
  181HSD     CB 1191   4.563   4.878   8.762 -0.0606  0.3868 -0.2113
  181HSD    HB1 1192   4.480   4.813   8.728  0.7856 -1.6095  1.3140
  181HSD    HB2 1193   4.557   4.865   8.872  0.3379  0.0623 -0.2237
  181HSD    ND1 1194   4.728   4.845   8.568  0.1617 -0.3607 -0.2180
  181HSD    HD1 1195   4.691   4.921   8.516 -0.3910 -1.0584 -0.8721
  181HSD     CG 1196   4.686   4.821   8.697  0.1304  0.6071 -0.0463
  181HSD    CE1 1197   4.847   4.781   8.549  0.2939 -0.3012  0.3853
  181HSD    HE1 1198   4.909   4.778   8.460 -0.0612 -0.5315  0.1440
  181HSD    NE2 1199   4.881   4.716   8.659  0.3655 -0.4200  0.2920
  181HSD    CD2 1200   4.786   4.747   8.753 -0.3734 -0.3982 -0.4510
  181HSD    HD2 1201   4.807   4.704   8.850 -3.5344  3.6951  2.4259
  181HSD      C 1202   4.413   5.083   8.781 -0.3009 -0.0866  0.0918
  181HSD      O 1203   4.374   5.047   8.891  0.0791  0.7452  0.5078
  182ARG      N 1204   4.351   5.184   8.718 -0.3547  0.3623  0.8511
  182ARG     HN 1205   4.401   5.235   8.648 -1.2419  1.4721  0.9830
  182ARG     CA 1206   4.233   5.257   8.752 -0.2413  0.5443  0.8616
  182ARG     HA 1207   4.243   5.288   8.855 -0.7119  0.0570  1.0630
  182ARG     CB 1208   4.213   5.382   8.665  0.1166  0.0409  0.0363
  182ARG    HB1 1209   4.294   5.456   8.686  0.5701 -0.5434  0.3642
  182ARG    HB2 1210   4.123   5.441   8.695  1.4783  1.8827  0.7227
  182ARG     CG 1211   4.210   5.360   8.514  0.0482  0.0070  0.0427
  182ARG    HG1 1212   4.113   5.316   8.484  1.4758 -1.5648 -2.6457
  182ARG    HG2 1213   4.293   5.294   8.479  0.2880  0.7888 -0.8995
  182ARG     CD 1214   4.236   5.496   8.449  0.1216  0.0851  0.2319
  182ARG    HD1 1215   4.244   5.475   8.340  0.5977 -3.1817  0.7650
  182ARG    HD2 1216   4.333   5.539   8.481  0.2193 -0.4746  0.7193
  182ARG     NE 1217   4.125   5.590   8.477  0.3593  0.5466 -0.3504
  182ARG     HE 1218   4.037   5.554   8.506 -0.7287  0.7810 -3.0390
  182ARG     CZ 1219   4.137   5.726   8.475 -0.0941  0.5856 -0.6803
  182ARG    NH1 1220   4.254   5.791   8.448 -0.0569  0.3616 -1.0702
  182ARG   HH11 1221   4.321   5.735   8.401 -1.9326 -3.2852  0.2410
  182ARG   HH12 1222   4.258   5.891   8.442 -0.8632  0.5565  0.8111
  182ARG    NH2 1223   4.027   5.792   8.522 -0.6006 -0.1811 -0.7811
  182ARG   HH21 1224   3.942   5.740   8.531 -1.3525  0.9124 -1.3309
  182ARG   HH22 1225   4.014   5.889   8.502  0.6492  0.1093 -0.2490
  182ARG      C 1226   4.114   5.166   8.751  0.3942 -0.3073 -0.2842
  182ARG      O 1227   4.093   5.088   8.659  0.1738 -0.1460 -0.3741
  183LYS      N 1228   4.025   5.191   8.849 -0.1722  0.2970 -0.9393
  183LYS     HN 1229   4.040   5.267   8.912 -0.7645  0.6780 -1.2418
  183LYS     CA 1230   3.902   5.119   8.853  0.2051 -0.3204  0.2006
  183LYS     HA 1231   3.928   5.015   8.838  0.3790 -0.1976 -0.4010
  183LYS     CB 1232   3.841   5.129   8.994  0.0790  0.3974  0.0969
  183LYS    HB1 1233   3.753   5.062   9.001  0.9132 -0.7943 -0.4623
  183LYS    HB2 1234   3.803   5.233   9.006 -0.6742  0.3792 -1.6677
  183LYS     CG 1235   3.937   5.086   9.105 -0.2797 -0.1733  0.1878
  183LYS    HG1 1236   3.892   5.118   9.201  2.0105  0.4417  1.1014
  183LYS    HG2 1237   4.039   5.130   9.104  0.6722 -2.2044 -1.4636
  183LYS     CD 1238   3.950   4.934   9.118  0.4371 -0.1343 -0.0324
  183LYS    HD1 1239   4.015   4.897   9.036 -1.5037 -2.5023 -0.6300
  183LYS    HD2 1240   3.851   4.890   9.094 -0.8051  0.6756  3.1830
  183LYS     CE 1241   4.004   4.895   9.255  0.0088  0.2438  0.2463
  183LYS    HE1 1242   3.936   4.914   9.341  0.9074  2.0057  0.6224
  183LYS    HE2 1243   4.099   4.951   9.269  0.1027  0.0078  0.5758
  183LYS     NZ 1244   4.046   4.753   9.251  0.2549  0.3200  0.0290
  183LYS    HZ1 1245   4.105   4.738   9.167 -0.5294 -2.4266 -0.1271
  183LYS    HZ2 1246   3.964   4.688   9.250  0.1852  0.3856  0.8824
  183LYS    HZ3 1247   4.097   4.731   9.339  1.3116  1.2913 -0.3257
  183LYS      C 1248   3.798   5.149   8.749  0.0233 -0.6670  0.2813
  183LYS      O 1249   3.755   5.059   8.678 -0.3361 -0.5174  0.3073
  184ASP      N 1250   3.759   5.277   8.741  0.3389 -0.6142 -0.4243
  184ASP     HN 1251   3.811   5.338   8.800  0.3254 -1.4751  0.5017
  184ASP     CA 1252   3.666   5.353   8.663  0.4881  0.0300  0.0190
  184ASP     HA 1253   3.659   5.453   8.704 -0.3083  0.4481 -1.0798
  184ASP     CB 1254   3.715   5.360   8.518  0.4088  0.0099 -0.0078
  184ASP    HB1 1255   3.635   5.415   8.463 -0.4194  0.3416  1.4745
  184ASP    HB2 1256   3.733   5.260   8.473  1.7975  1.4692 -2.9932
  184ASP     CG 1257   3.840   5.446   8.509  0.0159  0.5961  0.0865
  184ASP    OD1 1258   3.870   5.540   8.588  0.0265  0.7837 -0.1375
  184ASP    OD2 1259   3.896   5.432   8.397  0.4977 -0.0817  0.4142
  184ASP      C 1260   3.526   5.300   8.668  0.5512 -0.1302  0.1693
  184ASP      O 1261   3.503   5.188   8.711 -0.8151 -0.0158 -0.2266
  185SER      N 1262   3.424   5.371   8.615 -0.2297 -0.7837  0.7819
  185SER     HN 1263   3.445   5.457   8.569 -1.6506 -0.3807  0.8543
  185SER     CA 1264   3.288   5.329   8.619 -0.5737  0.2200 -0.0881
  185SER     HA 1265   3.279   5.281   8.716 -2.7181 -0.1865 -0.4442
  185SER     CB 1266   3.186   5.444   8.613 -0.3763  0.4024 -0.0042
  185SER    HB1 1267   3.204   5.504   8.521 -1.7107  0.5359 -0.2014
  185SER    HB2 1268   3.201   5.512   8.700 -0.2474 -1.1190  1.2039
  185SER     OG 1269   3.054   5.394   8.626 -0.3439  0.2900 -0.0914
  185SER    HG1 1270   3.049   5.343   8.708 -0.6728 -0.5102 -0.6025
  185SER      C 1271   3.264   5.225   8.516 -0.3700  0.0631  0.0210
  185SER      O 1272   3.329   5.225   8.411  0.1969 -0.1722  0.3731
  186ARG      N 1273   3.176   5.127   8.541 -0.2357 -0.1435 -0.3002
  186ARG     HN 1274   3.120   5.132   8.623 -0.0416  2.5424 -0.2581
  186ARG     CA 1275   3.172   4.998   8.478 -0.2568 -0.1716 -0.2435
  186ARG     HA 1276   3.274   4.964   8.469 -0.7285 -1.6170 -0.2408
  186ARG     CB 1277   3.090   4.896   8.559  0.3776 -0.5586 -0.0823
  186ARG    HB1 1278   3.070   4.802   8.504  0.9796 -0.9293  0.3175
  186ARG    HB2 1279   2.991   4.946   8.569  1.7790  1.9402  3.3502
  186ARG     CG 1280   3.145   4.869   8.700  0.2812 -0.1322  0.0366
  186ARG    HG1 1281   3.139   4.964   8.757  1.1005  0.3609 -0.6706
  186ARG    HG2 1282   3.250   4.839   8.683 -0.4098 -2.2726 -0.7950
  186ARG     CD 1283   3.073   4.752   8.766  0.1311 -0.3099 -0.4326
  186ARG    HD1 1284   3.095   4.663   8.703  0.2361  0.4767 -1.5293
  186ARG    HD2 1285   2.964   4.767   8.779  0.3708 -0.4331  2.3232
  186ARG     NE 1286   3.132   4.746   8.903  0.5932 -0.5181 -0.6363
  186ARG     HE 1287   3.213   4.800   8.927 -0.4046  1.5915 -1.6724
  186ARG     CZ 1288   3.087   4.652   8.991 -0.2582  0.4227 -0.0447
  186ARG    NH1 1289   2.990   4.559   8.970  0.1316  0.0207 -0.0716
  186ARG   HH11 1290   2.966   4.546   8.873  3.1592  0.1080 -0.9206
  186ARG   HH12 1291   2.973   4.487   9.037 -1.5312  0.2958 -0.1462
  186ARG    NH2 1292   3.124   4.659   9.122  0.1665 -0.2739 -0.1264
  186ARG   HH21 1293   3.197   4.723   9.145  0.7053  0.3118 -3.1284
  186ARG   HH22 1294   3.090   4.591   9.188  2.1467 -0.8605  0.3419
  186ARG      C 1295   3.129   5.003   8.335 -0.6186 -0.0756 -0.1323
  186ARG      O 1296   3.181   4.924   8.256  0.0596 -0.2144  0.4412
  187ASN      N 1297   3.040   5.092   8.288 -0.7348  0.0597  0.3340
  187ASN     HN 1298   2.989   5.149   8.351  1.0185 -1.3556  3.2636
  187ASN     CA 1299   3.003   5.096   8.150  0.2808  0.0406  0.0587
  187ASN     HA 1300   3.009   4.997   8.107  3.8581 -0.0028  0.3144
  187ASN     CB 1301   2.858   5.146   8.137  0.0096 -0.6106  0.5527
  187ASN    HB1 1302   2.827   5.168   8.033 -0.3632  2.7390  1.2674
  187ASN    HB2 1303   2.849   5.236   8.201 -0.1901 -0.7385  0.7064
  187ASN     CG 1304   2.760   5.045   8.195 -0.3748 -0.7024 -0.2534
  187ASN    OD1 1305   2.781   4.924   8.188  1.2277 -0.4890  0.4825
  187ASN    ND2 1306   2.656   5.103   8.261  0.1647 -0.3820  0.3202
  187ASN   HD21 1307   2.593   5.038   8.302 -0.9415  1.2048  1.2282
  187ASN   HD22 1308   2.650   5.203   8.267  0.1427 -0.4651  2.1312
  187ASN      C 1309   3.100   5.180   8.074  0.1178  0.2091  0.0348
  187ASN      O 1310   3.117   5.168   7.953  0.3597 -0.5589  0.1420
  188VAL      N 1311   3.180   5.269   8.135  0.2874  0.2773 -0.2809
  188VAL     HN 1312   3.185   5.274   8.235 -0.8074  0.7489 -0.2386
  188VAL     CA 1313   3.284   5.348   8.077  0.2049  0.2789 -0.4280
  188VAL     HA 1314   3.238   5.395   7.991  0.3220 -2.5157 -2.1831
  188VAL     CB 1315   3.324   5.458   8.169 -0.3782 -0.0343  0.2081
  188VAL     HB 1316   3.378   5.419   8.258  1.7237  1.0536 -0.5174
  188VAL    CG1 1317   3.418   5.561   8.103 -0.4873 -0.2496 -0.2877
  188VAL   HG11 1318   3.357   5.619   8.032 -2.5588 -0.7571  0.9856
  188VAL   HG12 1319   3.505   5.507   8.060 -1.6319 -1.1457 -1.5272
  188VAL   HG13 1320   3.459   5.624   8.185 -1.4787  0.5371 -0.3805
  188VAL    CG2 1321   3.196   5.524   8.223 -0.4640  0.1891 -0.2596
  188VAL   HG21 1322   3.122   5.558   8.148 -0.2047 -0.5006 -0.8373
  188VAL   HG22 1323   3.232   5.616   8.274 -3.1658  1.0451  0.2624
  188VAL   HG23 1324   3.159   5.467   8.311 -0.0611  1.0109  0.4644
  188VAL      C 1325   3.399   5.263   8.036 -0.2897 -0.5567 -0.1093
  188VAL      O 1326   3.458   5.281   7.930  0.1678 -0.0385  0.2307
  189PHE      N 1327   3.444   5.167   8.119  0.3354 -0.3363 -0.1873
  189PHE     HN 1328   3.409   5.164   8.212  0.5768  2.7132  0.0931
  189PHE     CA 1329   3.528   5.061   8.071  0.1465 -0.6647  0.1971
  189PHE     HA 1330   3.615   5.111   8.033 -0.9600  1.3682  0.1785
  189PHE     CB 1331   3.560   4.975   8.194 -0.0501 -0.4232  0.4182
  189PHE    HB1 1332   3.471   4.935   8.247 -0.6824  1.0325  0.5164
  189PHE    HB2 1333   3.611   5.037   8.271  0.2084 -1.7416  1.3316
  189PHE     CG 1334   3.654   4.864   8.161  0.1925 -0.1502  0.1763
  189PHE    CD1 1335   3.777   4.896   8.110 -0.1255 -0.0342 -0.5428
  189PHE    HD1 1336   3.805   5.000   8.113  1.5533 -0.4601 -0.1422
  189PHE    CE1 1337   3.862   4.799   8.062 -0.0200 -0.2502  0.0705
  189PHE    HE1 1338   3.958   4.822   8.019 -0.1946 -0.5136 -0.4614
  189PHE     CZ 1339   3.829   4.665   8.069  0.5290 -0.4039 -0.2082
  189PHE     HZ 1340   3.902   4.589   8.049  1.2125 -0.5166  2.3589
  189PHE    CD2 1341   3.617   4.732   8.161  0.2195 -0.1607 -0.2354
  189PHE    HD2 1342   3.512   4.712   8.180  0.0100 -0.1049 -1.2630
  189PHE    CE2 1343   3.706   4.635   8.123  0.5866  0.0112  0.1721
  189PHE    HE2 1344   3.673   4.532   8.132 -2.1496  0.9920  2.5963
  189PHE      C 1345   3.480   4.980   7.955 -0.3189  0.1630 -0.2045
  189PHE      O 1346   3.561   4.937   7.872 -0.0012 -0.1652  0.2648
  190LEU      N 1347   3.354   4.933   7.961 -0.0259 -0.6031  0.1518
  190LEU     HN 1348   3.319   4.930   8.055 -0.6626 -0.0641 -0.0628
  190LEU     CA 1349   3.297   4.855   7.856 -0.0606 -0.2563 -0.0866
  190LEU     HA 1350   3.357   4.767   7.844  0.8084  0.2354  0.5088
  190LEU     CB 1351   3.159   4.802   7.899  0.0533 -0.4801  0.0047
  190LEU    HB1 1352   3.098   4.756   7.818 -1.2741  0.9932  0.1217
  190LEU    HB2 1353   3.112   4.890   7.947 -0.6583  0.2169 -1.8912
  190LEU     CG 1354   3.164   4.698   8.012 -0.1992 -0.7302 -0.2111
  190LEU     HG 1355   3.233   4.737   8.089 -0.3929 -0.2533 -0.2740
  190LEU    CD1 1356   3.024   4.672   8.072  0.0486  0.2577  0.8394
  190LEU   HD11 1357   2.956   4.658   7.985  1.1289 -1.0018  0.1587
  190LEU   HD12 1358   3.001   4.771   8.116 -1.3439  1.4573 -2.2892
  190LEU   HD13 1359   3.027   4.586   8.142 -0.6171 -1.5038 -1.1843
  190LEU    CD2 1360   3.223   4.565   7.964  0.0817 -0.5263 -0.4369
  190LEU   HD21 1361   3.244   4.500   8.052 -0.0227  0.8485  0.6272
  190LEU   HD22 1362   3.319   4.576   7.910  1.4792 -1.4921  1.7244
  190LEU   HD23 1363   3.145   4.519   7.899  0.5463 -0.0554 -1.3527
  190LEU      C 1364   3.281   4.926   7.726 -0.2867 -0.1105  0.0193
  190LEU      O 1365   3.321   4.872   7.623 -0.4281  0.0940 -0.1446
  191PHE      N 1366   3.243   5.055   7.725  1.0288  0.2921 -0.3001
  191PHE     HN 1367   3.213   5.098   7.810 -1.6154 -0.8942 -0.5513
  191PHE     CA 1368   3.250   5.145   7.613 -0.5067 -0.0722 -0.7126
  191PHE     HA 1369   3.193   5.098   7.534  0.3425  0.0499 -1.4209
  191PHE     CB 1370   3.181   5.276   7.652  0.5550  0.3091 -0.0591
  191PHE    HB1 1371   3.222   5.304   7.752  0.7322 -1.4041  0.3799
  191PHE    HB2 1372   3.074   5.259   7.677  0.6881  0.4868  0.6688
  191PHE     CG 1373   3.190   5.400   7.569 -0.1835  0.1448 -0.3946
  191PHE    CD1 1374   3.199   5.380   7.434 -0.3617 -0.2444 -0.3503
  191PHE    HD1 1375   3.196   5.279   7.395 -0.0361  0.2810 -1.8134
  191PHE    CE1 1376   3.200   5.491   7.353 -0.2507 -0.1411 -0.2071
  191PHE    HE1 1377   3.220   5.483   7.247 -0.6585 -0.2599 -0.2768
  191PHE     CZ 1378   3.192   5.617   7.408 -0.2499 -0.3385  0.2543
  191PHE     HZ 1379   3.216   5.695   7.337 -1.8381  0.5236  0.6108
  191PHE    CD2 1380   3.172   5.524   7.625 -0.1860  0.0319 -0.1365
  191PHE    HD2 1381   3.150   5.535   7.730 -0.1879  2.6539 -0.3458
  191PHE    CE2 1382   3.168   5.634   7.542 -0.2219  0.2728  0.1837
  191PHE    HE2 1383   3.146   5.726   7.594 -2.1091  1.5880 -2.7330
  191PHE      C 1384   3.383   5.173   7.551 -0.1211 -0.0346  0.1195
  191PHE      O 1385   3.407   5.167   7.431 -0.0085 -0.1022  0.1472
  192LYS      N 1386   3.484   5.192   7.639  0.3375  0.0056 -0.4115
  192LYS     HN 1387   3.463   5.206   7.735 -0.7789  1.3458 -0.8207
  192LYS     CA 1388   3.622   5.209   7.607  0.5096 -0.2273  0.1936
  192LYS     HA 1389   3.616   5.284   7.530 -1.0880  0.2030  0.6908
  192LYS     CB 1390   3.709   5.256   7.725  0.0331 -0.3991  0.6176
  192LYS    HB1 1391   3.690   5.184   7.807 -1.4893  0.0683  0.7001
  192LYS    HB2 1392   3.665   5.352   7.759  0.4661  0.0552 -0.0758
  192LYS     CG 1393   3.853   5.278   7.679 -0.2385  0.2657  0.0573
  192LYS    HG1 1394   3.865   5.284   7.568  1.0052 -2.3460 -0.0396
  192LYS    HG2 1395   3.893   5.180   7.715 -1.4156 -0.2604 -0.0278
  192LYS     CD 1396   3.933   5.377   7.763  0.2518 -0.0476 -0.0353
  192LYS    HD1 1397   3.882   5.474   7.751 -0.7219 -0.1622  2.5197
  192LYS    HD2 1398   4.032   5.388   7.712  1.2326 -0.8179  1.5974
  192LYS     CE 1399   3.959   5.356   7.913  0.1321  0.1755  0.0152
  192LYS    HE1 1400   3.864   5.364   7.970  0.2388  0.5728  0.1389
  192LYS    HE2 1401   4.033   5.431   7.950 -0.5687 -0.0524  1.9601
  192LYS     NZ 1402   4.018   5.222   7.937  0.0521  0.0432 -0.4985
  192LYS    HZ1 1403   4.047   5.207   8.036  0.6690  0.2128 -0.6487
  192LYS    HZ2 1404   4.107   5.216   7.885 -0.6077 -0.3204 -1.6216
  192LYS    HZ3 1405   3.954   5.148   7.902 -1.2459  1.5535 -1.4796
  192LYS      C 1406   3.691   5.095   7.540 -0.5118 -0.4248 -0.5584
  192LYS      O 1407   3.742   5.111   7.429 -0.3888  0.0881 -0.4340
  193LEU      N 1408   3.665   4.975   7.595 -0.5463  0.0586  0.5129
  193LEU     HN 1409   3.607   4.967   7.675  1.3971 -0.1634  1.9698
  193LEU     CA 1410   3.704   4.844   7.553 -0.6613  0.2176 -0.1090
  193LEU     HA 1411   3.810   4.857   7.538 -0.4375 -1.1026  0.1970
  193LEU     CB 1412   3.672   4.742   7.664 -0.5242  0.2003 -0.0857
  193LEU    HB1 1413   3.564   4.737   7.689 -0.8320 -2.9466 -1.5003
  193LEU    HB2 1414   3.716   4.776   7.760  3.1197  0.0264 -1.5244
  193LEU     CG 1415   3.702   4.596   7.626  0.5870  0.2671  0.4760
  193LEU     HG 1416   3.654   4.574   7.528 -0.4290  0.8145  0.8392
  193LEU    CD1 1417   3.848   4.549   7.629  0.3897 -0.3490  0.6181
  193LEU   HD11 1418   3.905   4.618   7.563  0.4309 -0.1337  0.8741
  193LEU   HD12 1419   3.856   4.443   7.597 -1.3676 -0.7888  1.5114
  193LEU   HD13 1420   3.878   4.571   7.734  0.9520  1.2326  0.1555
  193LEU    CD2 1421   3.631   4.498   7.721 -0.2802  0.4566  0.0366
  193LEU   HD21 1422   3.663   4.516   7.826 -0.7609  1.5797  0.0028
  193LEU   HD22 1423   3.651   4.392   7.695 -0.1465  0.3793  0.4397
  193LEU   HD23 1424   3.521   4.515   7.727 -0.9196 -3.4010  2.2498
  193LEU      C 1425   3.636   4.806   7.426  0.0155  0.0577 -0.4252
  193LEU      O 1426   3.689   4.738   7.338  0.6350 -0.6542  0.4720
  194GLY      N 1427   3.511   4.852   7.407 -0.1182 -0.0630  0.1452
  194GLY     HN 1428   3.459   4.878   7.489  0.7666 -0.2697  0.7874
  194GLY     CA 1429   3.426   4.845   7.292 -0.2400 -0.2297  0.2453
  194GLY    HA1 1430   3.325   4.878   7.313 -0.7615 -0.3390 -1.9284
  194GLY    HA2 1431   3.422   4.740   7.271 -0.7823  0.1363 -1.6363
  194GLY      C 1432   3.485   4.925   7.181  0.1270 -0.2681  0.4063
  194GLY      O 1433   3.478   4.885   7.064 -0.4401  0.1109  0.3057
  195GLY      N 1434   3.536   5.046   7.208  0.1009 -0.1325 -0.1212
  195GLY     HN 1435   3.528   5.087   7.299  0.1303 -0.4708  0.0378
  195GLY     CA 1436   3.592   5.119   7.099  0.5074 -0.1754  0.0556
  195GLY    HA1 1437   3.642   5.204   7.144  1.2320 -1.1149  1.0760
  195GLY    HA2 1438   3.517   5.143   7.026 -0.5929 -0.8409  0.9328
  195GLY      C 1439   3.711   5.056   7.035  0.3320 -0.1299 -0.3158
  195GLY      O 1440   3.730   5.060   6.913  0.1411  0.3435 -0.3348
  196VAL      N 1441   3.802   5.000   7.115  0.1763 -0.3505 -0.2931
  196VAL     HN 1442   3.797   5.007   7.214  0.1586  0.7524 -0.3610
  196VAL     CA 1443   3.919   4.929   7.072  0.2798 -0.1508 -0.3448
  196VAL     HA 1444   3.979   4.993   7.009  0.8784 -0.7496 -0.3894
  196VAL     CB 1445   4.004   4.901   7.192  0.0941  0.2157 -0.1286
  196VAL     HB 1446   3.936   4.849   7.264  0.1069 -0.3059 -0.4897
  196VAL    CG1 1447   4.115   4.812   7.136  0.1418  0.2085 -0.0248
  196VAL   HG11 1448   4.078   4.708   7.122 -0.8443  0.4359  0.8068
  196VAL   HG12 1449   4.192   4.795   7.214 -1.2496 -0.3212  1.2778
  196VAL   HG13 1450   4.156   4.863   7.046  0.8044 -1.2651 -0.6000
  196VAL    CG2 1451   4.053   5.031   7.258 -0.1566  0.4363 -0.3711
  196VAL   HG21 1452   3.976   5.088   7.315  0.6237 -1.3156  2.6765
  196VAL   HG22 1453   4.108   5.085   7.178  1.4485  0.7875  0.9305
  196VAL   HG23 1454   4.125   4.994   7.334 -2.5008 -3.9915  0.0208
  196VAL      C 1455   3.880   4.811   6.988 -0.4372 -0.1927  0.0317
  196VAL      O 1456   3.922   4.802   6.873  0.0154  0.1271  0.1657
  197THR      N 1457   3.788   4.732   7.044 -0.6221  0.3281  0.4732
  197THR     HN 1458   3.764   4.743   7.141 -3.2212  1.7568 -0.2296
  197THR     CA 1459   3.743   4.614   6.977  0.1649  0.3217 -0.0581
  197THR     HA 1460   3.830   4.561   6.942 -0.3715  0.8305 -2.2888
  197THR     CB 1461   3.663   4.529   7.072  0.4211 -0.1179 -0.2336
  197THR     HB 1462   3.576   4.586   7.110  0.1423 -0.7018  0.0070
  197THR    OG1 1463   3.748   4.499   7.182 -0.2245 -0.5991  0.1412
  197THR    HG1 1464   3.737   4.575   7.240 -1.4679 -0.7005  0.0648
  197THR    CG2 1465   3.615   4.398   7.009  0.1677 -0.1930  0.1112
  197THR   HG21 1466   3.692   4.332   6.963 -1.9400 -0.9231 -2.7016
  197THR   HG22 1467   3.542   4.411   6.926 -0.6113 -2.3078  0.4034
  197THR   HG23 1468   3.567   4.335   7.087 -1.9461 -0.0962 -1.0365
  197THR      C 1469   3.676   4.633   6.846  0.2607  0.5072 -0.0794
  197THR      O 1470   3.690   4.562   6.747 -0.4588  0.1814  0.0466
  198ALA      N 1471   3.592   4.738   6.834 -0.1174  0.2212  0.0132
  198ALA     HN 1472   3.591   4.793   6.917 -0.7421 -0.5937  0.5499
  198ALA     CA 1473   3.521   4.783   6.718 -0.1117 -0.1344 -0.1309
  198ALA     HA 1474   3.471   4.699   6.673  2.0844 -0.9505 -1.1920
  198ALA     CB 1475   3.417   4.889   6.758  0.1193 -0.0090  0.1480
  198ALA    HB1 1476   3.356   4.917   6.669 -0.5189 -0.1972  0.5192
  198ALA    HB2 1477   3.466   4.979   6.802  0.5682  0.0519 -0.4689
  198ALA    HB3 1478   3.355   4.840   6.837 -0.3962 -1.6825 -1.2298
  198ALA      C 1479   3.615   4.825   6.610  0.4152 -0.5172  0.1740
  198ALA      O 1480   3.602   4.784   6.495  0.2300  0.0212 -0.0019
  199SER      N 1481   3.714   4.911   6.641 -0.0075  0.1502 -0.3041
  199SER     HN 1482   3.730   4.932   6.737  0.1091 -1.6377  0.0958
  199SER     CA 1483   3.807   4.962   6.545 -0.1218  0.2339 -0.3722
  199SER     HA 1484   3.752   5.002   6.461  1.7567 -0.2728 -1.9154
  199SER     CB 1485   3.913   5.061   6.596 -0.0565 -0.0396  0.0350
  199SER    HB1 1486   3.966   5.098   6.505 -1.8910  2.0170 -0.2780
  199SER    HB2 1487   3.991   5.017   6.661  2.0711 -0.7345 -2.7487
  199SER     OG 1488   3.847   5.166   6.665  0.1114  0.1161 -0.0382
  199SER    HG1 1489   3.801   5.125   6.739 -1.0038 -0.6421 -1.1025
  199SER      C 1490   3.888   4.850   6.488 -0.0657 -0.0308  0.2145
  199SER      O 1491   3.902   4.831   6.367 -0.1672 -0.3430  0.2539
  200PHE      N 1492   3.943   4.761   6.572  0.0903  0.0234  0.1702
  200PHE     HN 1493   3.939   4.769   6.671  0.3809  0.1902  0.1688
  200PHE     CA 1494   4.018   4.652   6.517 -0.1178 -0.2123  0.3478
  200PHE     HA 1495   4.079   4.691   6.436  1.9304  0.4851  2.1200
  200PHE     CB 1496   4.106   4.579   6.620  0.1150 -0.5444 -0.0809
  200PHE    HB1 1497   4.155   4.490   6.576  2.3188  2.2165 -3.7489
  200PHE    HB2 1498   4.044   4.551   6.708 -1.6269  0.4282 -0.9451
  200PHE     CG 1499   4.217   4.665   6.670 -0.1002 -0.2275 -0.1359
  200PHE    CD1 1500   4.303   4.738   6.591  0.6788 -0.6712  0.2808
  200PHE    HD1 1501   4.301   4.733   6.483  0.5379  1.9477  0.0922
  200PHE    CE1 1502   4.408   4.812   6.639 -0.0598  0.5593  0.0619
  200PHE    HE1 1503   4.474   4.852   6.564  1.0455 -0.8806  0.2229
  200PHE     CZ 1504   4.428   4.815   6.775  0.2025  0.0199  0.0388
  200PHE     HZ 1505   4.507   4.876   6.816  0.1636 -0.4553  0.8418
  200PHE    CD2 1506   4.241   4.671   6.806 -0.6152  0.7562 -0.0822
  200PHE    HD2 1507   4.187   4.608   6.874  0.4268 -1.1794 -0.9629
  200PHE    CE2 1508   4.346   4.743   6.859  0.0375 -0.0835 -0.2110
  200PHE    HE2 1509   4.380   4.733   6.961  0.0547 -1.2047 -0.3114
  200PHE      C 1510   3.940   4.550   6.443  0.3476 -0.5137  0.2690
  200PHE      O 1511   3.988   4.497   6.342  0.0212  0.2451 -0.2960
  201THR      N 1512   3.819   4.514   6.490  0.2812 -0.3382  0.2353
  201THR     HN 1513   3.788   4.545   6.579 -1.7332 -1.4012 -0.0387
  201THR     CA 1514   3.729   4.422   6.429  0.2016 -0.1687  0.0939
  201THR     HA 1515   3.788   4.331   6.429 -0.6952 -0.7975 -1.2489
  201THR     CB 1516   3.608   4.386   6.510  0.1377  0.3903  0.2491
  201THR     HB 1517   3.553   4.476   6.545 -0.8804 -0.0667 -0.1334
  201THR    OG1 1518   3.650   4.316   6.626  0.1995  0.1040  0.0531
  201THR    HG1 1519   3.680   4.395   6.672 -0.0112  0.3840 -0.2920
  201THR    CG2 1520   3.518   4.286   6.437  0.0303  0.1581  0.6960
  201THR   HG21 1521   3.580   4.197   6.411 -1.0842 -0.0800 -1.4017
  201THR   HG22 1522   3.488   4.324   6.337 -0.3637 -0.5020  0.5527
  201THR   HG23 1523   3.427   4.261   6.497  0.9635 -0.9809  1.7082
  201THR      C 1524   3.695   4.471   6.292  0.2651 -0.2870  0.0365
  201THR      O 1525   3.690   4.389   6.200  0.7062 -0.1693 -0.0961
  202ALA      N 1526   3.682   4.604   6.274 -0.4292 -0.3401  0.1211
  202ALA     HN 1527   3.685   4.664   6.353  1.3936 -0.2583  0.0188
  202ALA     CA 1528   3.683   4.670   6.147 -0.1948  0.2153  0.4129
  202ALA     HA 1529   3.597   4.629   6.096  0.7416 -2.5124  0.8374
  202ALA     CB 1530   3.662   4.821   6.168  0.6817  0.3924  0.0676
  202ALA    HB1 1531   3.571   4.830   6.231  0.3143  0.2041 -0.4346
  202ALA    HB2 1532   3.642   4.872   6.071  1.2592  2.4707  0.9861
  202ALA    HB3 1533   3.740   4.873   6.229 -0.5958 -0.7827  2.8956
  202ALA      C 1534   3.794   4.651   6.049 -0.4584  0.2682  0.1028
  202ALA      O 1535   3.778   4.622   5.930 -0.5134  0.2171  0.1234
  203SER      N 1536   3.918   4.665   6.098 -0.3366  0.1890 -0.1774
  203SER     HN 1537   3.922   4.690   6.195  0.5746 -0.4214 -0.0415
  203SER     CA 1538   4.037   4.644   6.022 -0.3497  0.3533 -0.2443
  203SER     HA 1539   4.024   4.708   5.936  0.3132 -0.4474 -0.9558
  203SER     CB 1540   4.155   4.680   6.115 -0.1400 -0.6104 -0.1310
  203SER    HB1 1541   4.140   4.650   6.221  2.7356 -0.4879  0.3805
  203SER    HB2 1542   4.173   4.789   6.107 -1.1403 -0.3330  1.1092
  203SER     OG 1543   4.275   4.614   6.076 -0.0295 -0.3165 -0.2932
  203SER    HG1 1544   4.333   4.690   6.077 -1.1380  0.6261 -2.0846
  203SER      C 1545   4.046   4.507   5.964 -0.6630  0.3435 -0.2708
  203SER      O 1546   4.065   4.487   5.844  0.5680  0.1096 -0.0444
  204VAL      N 1547   4.024   4.402   6.045 -0.0471 -0.1466 -0.7326
  204VAL     HN 1548   4.004   4.421   6.141 -2.7412  1.6482 -1.5341
  204VAL     CA 1549   4.029   4.267   5.999  0.1009 -0.5026  0.2967
  204VAL     HA 1550   4.115   4.265   5.933 -0.1348 -0.1266 -0.0306
  204VAL     CB 1551   4.052   4.173   6.114  0.2775 -0.0905  0.5987
  204VAL     HB 1552   4.052   4.071   6.070 -0.5847 -0.7272  2.0290
  204VAL    CG1 1553   4.192   4.204   6.168  0.0992  0.3818  0.7926
  204VAL   HG11 1554   4.279   4.204   6.099  0.3220  1.8698  1.0236
  204VAL   HG12 1555   4.209   4.134   6.253 -0.9232 -0.4524  0.3195
  204VAL   HG13 1556   4.189   4.310   6.203  0.4112  1.1426 -1.3472
  204VAL    CG2 1557   3.945   4.186   6.223 -0.1849  0.1235  0.1300
  204VAL   HG21 1558   3.931   4.292   6.251  2.8777  1.5862 -3.1107
  204VAL   HG22 1559   3.973   4.133   6.317 -3.8803 -0.8484  0.8438
  204VAL   HG23 1560   3.846   4.152   6.186 -0.7835  0.2430  1.5619
  204VAL      C 1561   3.914   4.235   5.910  0.2342  0.1829 -0.1328
  204VAL      O 1562   3.930   4.151   5.821  0.7481  0.0744  0.0566
  205GLY      N 1563   3.807   4.315   5.921  0.2933  0.2674 -0.1621
  205GLY     HN 1564   3.803   4.373   6.002  1.8841 -2.4300  2.0101
  205GLY     CA 1565   3.699   4.312   5.828 -0.1367 -0.0822  0.3462
  205GLY    HA1 1566   3.621   4.379   5.861 -2.0754 -0.5969 -2.6995
  205GLY    HA2 1567   3.654   4.214   5.815  0.3160 -0.1417 -0.9548
  205GLY      C 1568   3.738   4.353   5.690 -0.1199  0.0103  0.3800
  205GLY      O 1569   3.715   4.292   5.586  0.7090  0.1799  0.0891
  206SER      N 1570   3.813   4.465   5.690  0.0187 -0.0799 -0.3058
  206SER     HN 1571   3.837   4.502   5.779 -2.3149  0.4535  0.1559
  206SER     CA 1572   3.847   4.534   5.569  0.0991  0.3398 -0.0454
  206SER     HA 1573   3.759   4.521   5.508  1.8098  0.4778 -2.7413
  206SER     CB 1574   3.897   4.677   5.596  0.3735  0.1378  0.5530
  206SER    HB1 1575   3.919   4.719   5.495 -1.2405 -0.8432 -0.2578
  206SER    HB2 1576   3.985   4.684   5.663  1.6207 -0.6358 -0.9483
  206SER     OG 1577   3.790   4.742   5.663 -0.0107 -0.3237  0.3996
  206SER    HG1 1578   3.773   4.698   5.746 -1.1681  1.3801  1.1328
  206SER      C 1579   3.955   4.464   5.493 -0.1404 -0.0609 -0.0197
  206SER      O 1580   3.962   4.455   5.371  0.1994 -0.2973  0.0155
  207LEU      N 1581   4.040   4.392   5.570 -0.4137  0.2412  0.5745
  207LEU     HN 1582   4.038   4.405   5.668  0.2440  1.3636  0.4518
  207LEU     CA 1583   4.140   4.297   5.535 -0.2799  0.5255  0.1741
  207LEU     HA 1584   4.207   4.352   5.469 -1.3095  3.3592  1.3306
  207LEU     CB 1585   4.219   4.238   5.653  0.2980 -0.0827 -0.5014
  207LEU    HB1 1586   4.267   4.143   5.624  1.3216  1.2282 -3.5116
  207LEU    HB2 1587   4.157   4.220   5.743  0.2085 -2.2895 -0.9566
  207LEU     CG 1588   4.331   4.330   5.704  0.2014 -0.0582 -0.3301
  207LEU     HG 1589   4.301   4.435   5.724  3.0010  0.5444  1.3179
  207LEU    CD1 1590   4.378   4.279   5.842 -0.3483 -0.0774 -0.1455
  207LEU   HD11 1591   4.475   4.329   5.864 -1.1410  1.0953  0.7651
  207LEU   HD12 1592   4.390   4.169   5.845  3.1901  0.0056 -3.0401
  207LEU   HD13 1593   4.312   4.313   5.924  0.3952  2.6895 -0.5649
  207LEU    CD2 1594   4.450   4.330   5.607 -0.1339  0.5711 -0.7519
  207LEU   HD21 1595   4.422   4.374   5.509  0.8158  1.2461 -0.7323
  207LEU   HD22 1596   4.488   4.226   5.592  0.5544  0.5017  1.1951
  207LEU   HD23 1597   4.539   4.384   5.646  0.0452  0.3420 -0.8397
  207LEU      C 1598   4.080   4.185   5.457  0.3067  0.0015  0.4639
  207LEU      O 1599   4.115   4.147   5.345 -0.5782  0.9787 -0.1611
  208PHE      N 1600   3.971   4.125   5.508 -0.3967  0.6129 -0.2942
  208PHE     HN 1601   3.955   4.132   5.606  0.2221  0.0572 -0.1485
  208PHE     CA 1602   3.891   4.029   5.439 -0.1667  0.0784  0.1742
  208PHE     HA 1603   3.954   3.949   5.402  0.5757  0.2896  0.9450
  208PHE     CB 1604   3.788   3.974   5.539 -0.6658  0.5281 -0.0868
  208PHE    HB1 1605   3.734   4.061   5.582 -0.5914  1.0440 -0.9992
  208PHE    HB2 1606   3.849   3.918   5.613 -0.9123  1.2265  0.6573
  208PHE     CG 1607   3.687   3.880   5.485 -0.1619 -0.1269  0.0906
  208PHE    CD1 1608   3.729   3.766   5.420 -0.1251 -0.1694  0.1891
  208PHE    HD1 1609   3.834   3.741   5.411  0.2373  1.5644 -1.0190
  208PHE    CE1 1610   3.636   3.677   5.372  0.1745 -0.5124  0.2338
  208PHE    HE1 1611   3.669   3.586   5.325 -1.0853  0.0289 -1.8484
  208PHE     CZ 1612   3.502   3.698   5.390  0.1377 -0.2692 -0.2971
  208PHE     HZ 1613   3.430   3.624   5.357  2.9092 -1.9812 -2.9948
  208PHE    CD2 1614   3.553   3.900   5.507 -0.0589  0.0083  0.6020
  208PHE    HD2 1615   3.520   3.990   5.557  0.3608  0.7910 -0.4987
  208PHE    CE2 1616   3.462   3.818   5.444  0.4762 -0.5027  0.4792
  208PHE    HE2 1617   3.357   3.840   5.459  1.0112  0.9705  2.6023
  208PHE      C 1618   3.822   4.082   5.318  0.1879  0.4439  0.1290
  208PHE      O 1619   3.826   4.008   5.220  0.1895 -0.2222  0.6266
  209LEU      N 1620   3.761   4.202   5.318  0.1641  0.4342  0.5107
  209LEU     HN 1621   3.741   4.237   5.410 -1.3037  1.2475 -0.0874
  209LEU     CA 1622   3.713   4.268   5.201  0.0106 -0.0388  0.3089
  209LEU     HA 1623   3.640   4.194   5.169 -0.3494 -0.7239  2.5123
  209LEU     CB 1624   3.654   4.407   5.228  0.4969  0.2093  0.1102
  209LEU    HB1 1625   3.620   4.450   5.131 -0.7086 -0.3975  0.2447
  209LEU    HB2 1626   3.721   4.475   5.285  0.4485 -0.6388  1.2124
  209LEU     CG 1627   3.522   4.405   5.307  0.1553  0.2758 -0.4542
  209LEU     HG 1628   3.534   4.349   5.402 -0.1589  0.5333 -0.2617
  209LEU    CD1 1629   3.463   4.542   5.344  0.4797  0.3229 -0.1075
  209LEU   HD11 1630   3.532   4.592   5.416  4.6220  0.5918 -3.7827
  209LEU   HD12 1631   3.362   4.523   5.385  1.8479 -1.2200  2.8437
  209LEU   HD13 1632   3.458   4.615   5.260 -1.4982  1.3187  0.8047
  209LEU    CD2 1633   3.412   4.323   5.237  0.1748  0.2618 -0.4705
  209LEU   HD21 1634   3.312   4.331   5.285  0.1613  1.6374 -0.6749
  209LEU   HD22 1635   3.437   4.215   5.236  0.9005  0.4213 -0.3462
  209LEU   HD23 1636   3.395   4.366   5.136 -2.0723  2.6957  0.7929
  209LEU      C 1637   3.817   4.281   5.095 -0.2765 -0.6701 -0.0572
  209LEU      O 1638   3.791   4.257   4.977 -0.0968  0.0409 -0.2424
  210THR      N 1639   3.940   4.318   5.133 -0.2419 -0.5062 -0.3237
  210THR     HN 1640   3.951   4.354   5.226  0.8526 -2.2076  0.2524
  210THR     CA 1641   4.048   4.334   5.041  0.2726 -0.2070  0.3189
  210THR     HA 1642   4.023   4.400   4.959 -2.4967 -2.3030 -0.6627
  210THR     CB 1643   4.164   4.405   5.105  0.5463 -0.1755 -0.2070
  210THR     HB 1644   4.199   4.356   5.198  1.4438 -2.0906 -1.4834
  210THR    OG1 1645   4.128   4.535   5.150  0.2623 -0.0981 -0.6461
  210THR    HG1 1646   4.072   4.523   5.227  1.2411 -0.3792  0.0465
  210THR    CG2 1647   4.290   4.428   5.019  0.3933  0.0971 -0.3597
  210THR   HG21 1648   4.369   4.491   5.065  1.2108 -0.6220 -0.7493
  210THR   HG22 1649   4.263   4.476   4.922 -1.2960  3.3341  1.5185
  210THR   HG23 1650   4.348   4.336   5.000 -0.0999 -0.0957 -0.9993
  210THR      C 1651   4.100   4.207   4.983  0.2154 -0.0935  0.0163
  210THR      O 1652   4.132   4.197   4.864  0.2050  0.7407 -0.0625
  211ALA      N 1653   4.102   4.101   5.065 -0.2909  0.4097  0.6887
  211ALA     HN 1654   4.065   4.111   5.157 -1.9918 -0.5764  0.1382
  211ALA     CA 1655   4.143   3.967   5.037 -0.1344  0.5616  0.1774
  211ALA     HA 1656   4.232   3.960   4.977  0.2058 -1.7972  0.8774
  211ALA     CB 1657   4.159   3.899   5.174 -0.3679  0.4092  0.1291
  211ALA    HB1 1658   4.170   3.789   5.166 -1.5319  0.1199  1.9779
  211ALA    HB2 1659   4.064   3.908   5.231 -0.1478  0.3810  0.5085
  211ALA    HB3 1660   4.245   3.949   5.223 -0.7047 -0.1282  1.3156
  211ALA      C 1661   4.050   3.892   4.948  0.0792 -0.0050  0.4311
  211ALA      O 1662   4.087   3.833   4.847 -0.1033  0.3417  0.1642
  212ILE      N 1663   3.920   3.903   4.980 -0.0649 -0.1868 -0.0854
  212ILE     HN 1664   3.894   3.960   5.057 -1.0832 -0.6210 -0.0915
  212ILE     CA 1665   3.813   3.857   4.896  0.2311 -0.2627 -0.4223
  212ILE     HA 1666   3.848   3.757   4.876  5.3783  1.0568  0.5599
  212ILE     CB 1667   3.680   3.831   4.959  0.5227 -0.1709  0.2377
  212ILE     HB 1668   3.609   3.792   4.883 -1.2328  1.3922  0.9828
  212ILE    CG2 1669   3.692   3.716   5.061  0.7186 -0.2946  0.0743
  212ILE   HG21 1670   3.599   3.669   5.099  0.5865  0.6186  0.9329
  212ILE   HG22 1671   3.759   3.757   5.140  0.1788  0.9791 -0.1085
  212ILE   HG23 1672   3.755   3.634   5.020 -1.1511  0.0577 -4.0130
  212ILE    CG1 1673   3.605   3.956   5.008 -0.1196 -0.3323 -0.3195
  212ILE   HG11 1674   3.628   4.034   4.933  2.1575 -1.4509 -0.8580
  212ILE   HG12 1675   3.620   3.994   5.112 -0.8073  1.0364 -0.6982
  212ILE     CD 1676   3.455   3.927   5.000 -0.1051 -0.5017 -0.0334
  212ILE    HD1 1677   3.436   3.861   5.087  0.5238 -1.2763 -0.4745
  212ILE    HD2 1678   3.424   3.878   4.905  0.5542  1.3740 -1.2794
  212ILE    HD3 1679   3.397   4.022   5.010  2.6749  1.2160  0.9813
  212ILE      C 1680   3.795   3.924   4.764 -0.3703 -0.1255 -0.2727
  212ILE      O 1681   3.781   3.856   4.662  0.3929 -0.5638 -0.0980
  213ASP      N 1682   3.815   4.056   4.749 -0.2620 -0.1620 -0.4642
  213ASP     HN 1683   3.829   4.113   4.829  0.2344  1.1883 -1.4737
  213ASP     CA 1684   3.817   4.129   4.627  0.0566  0.0880 -0.3081
  213ASP     HA 1685   3.730   4.089   4.577 -0.4164  2.2789 -1.3828
  213ASP     CB 1686   3.825   4.279   4.663 -0.2801  0.0668 -0.1403
  213ASP    HB1 1687   3.928   4.302   4.698 -0.2137 -0.9168  0.3774
  213ASP    HB2 1688   3.751   4.306   4.741 -0.7188  0.6535 -0.7505
  213ASP     CG 1689   3.794   4.366   4.543 -0.1715  0.0872 -0.1536
  213ASP    OD1 1690   3.728   4.321   4.445  0.1273  0.2252 -0.4211
  213ASP    OD2 1691   3.830   4.486   4.553 -0.3908  0.1053  0.4241
  213ASP      C 1692   3.931   4.082   4.543  0.1719 -0.1958  0.0047
  213ASP      O 1693   3.912   4.064   4.422 -0.5843  0.2391  0.0550
  214ARG      N 1694   4.053   4.054   4.592  0.1084 -0.0035  0.2734
  214ARG     HN 1695   4.068   4.077   4.688  1.5498 -0.9201  0.2929
  214ARG     CA 1696   4.156   3.985   4.521 -0.6545 -0.3588 -0.5171
  214ARG     HA 1697   4.170   4.041   4.430  1.8684  2.0139  1.1588
  214ARG     CB 1698   4.292   3.993   4.594 -0.5149 -0.1861 -0.7912
  214ARG    HB1 1699   4.368   3.936   4.536  0.0959  0.3097 -0.4927
  214ARG    HB2 1700   4.280   3.946   4.694  0.2811  0.6250 -0.2983
  214ARG     CG 1701   4.338   4.138   4.612  0.1343 -0.5573  0.7129
  214ARG    HG1 1702   4.251   4.203   4.636 -0.7918 -0.2964 -2.8288
  214ARG    HG2 1703   4.372   4.175   4.513 -1.0657 -0.2104  0.4160
  214ARG     CD 1704   4.448   4.171   4.713 -0.6213  0.1533  1.3096
  214ARG    HD1 1705   4.538   4.127   4.665 -0.9429  0.4379  0.4243
  214ARG    HD2 1706   4.432   4.130   4.815 -1.1931  0.6023  1.4074
  214ARG     NE 1707   4.471   4.318   4.717  0.6760 -0.0009  0.0707
  214ARG     HE 1708   4.397   4.375   4.681 -0.5695 -0.0024  2.4744
  214ARG     CZ 1709   4.585   4.378   4.761  0.4901  0.2103  0.2728
  214ARG    NH1 1710   4.695   4.308   4.802  0.1847 -0.1427  0.4999
  214ARG   HH11 1711   4.703   4.209   4.792  2.4763  0.1798 -2.2878
  214ARG   HH12 1712   4.772   4.362   4.836  1.7060 -1.4728 -0.6487
  214ARG    NH2 1713   4.579   4.514   4.763 -0.0867  0.1952 -0.0808
  214ARG   HH21 1714   4.490   4.553   4.739 -0.1390  0.2699  0.2323
  214ARG   HH22 1715   4.664   4.568   4.772 -0.8717  1.8004 -1.6034
  214ARG      C 1716   4.129   3.846   4.478  0.0540 -0.5483 -0.3681
  214ARG      O 1717   4.154   3.809   4.363 -0.1533 -0.2026 -0.5230
  215TYR      N 1718   4.063   3.766   4.564  0.4629 -0.7143 -0.2065
  215TYR     HN 1719   4.042   3.800   4.655  1.2607 -2.9140  0.8887
  215TYR     CA 1720   4.031   3.628   4.547  0.4427 -0.7433  0.0491
  215TYR     HA 1721   4.118   3.576   4.510  1.7545  1.6056 -0.3505
  215TYR     CB 1722   3.999   3.567   4.685  0.1869  0.0990  0.3674
  215TYR    HB1 1723   3.960   3.648   4.751  2.4079  3.1437 -1.7723
  215TYR    HB2 1724   4.094   3.536   4.732  0.5574 -2.3858 -1.7437
  215TYR     CG 1725   3.912   3.446   4.691  0.0125  0.2394  0.7082
  215TYR    CD1 1726   3.973   3.324   4.714 -0.2445 -0.2546 -1.1024
  215TYR    HD1 1727   4.079   3.317   4.734 -0.6403  1.2185  2.2326
  215TYR    CE1 1728   3.896   3.211   4.729 -0.0811 -0.3148 -0.6858
  215TYR    HE1 1729   3.942   3.115   4.745 -0.7538 -0.5396 -0.0714
  215TYR     CZ 1730   3.759   3.223   4.722 -0.0978  0.1685  0.2950
  215TYR     OH 1731   3.678   3.108   4.743  0.1188 -0.1254 -0.4473
  215TYR     HH 1732   3.736   3.035   4.766  1.1339  0.7634 -0.0685
  215TYR    CD2 1733   3.775   3.454   4.695  0.0109  0.4953  0.2237
  215TYR    HD2 1734   3.720   3.547   4.694 -0.7059  0.1085 -1.9592
  215TYR    CE2 1735   3.695   3.342   4.699  0.2713  0.2947 -0.0915
  215TYR    HE2 1736   3.589   3.358   4.707  0.2782  0.3485 -0.0943
  215TYR      C 1737   3.929   3.612   4.440 -0.0949  0.2172  0.4043
  215TYR      O 1738   3.946   3.528   4.351 -0.0977  0.6474 -0.0068
  216ILE      N 1739   3.828   3.700   4.435 -0.0009  0.3239  0.3507
  216ILE     HN 1740   3.820   3.765   4.510 -0.6727  1.1726 -0.4227
  216ILE     CA 1741   3.723   3.724   4.341  0.1881  0.2279  0.1153
  216ILE     HA 1742   3.675   3.628   4.327 -1.2493  0.9496 -0.1142
  216ILE     CB 1743   3.609   3.809   4.387 -0.0453 -0.2278  0.3875
  216ILE     HB 1744   3.651   3.906   4.419  0.2155 -0.4780  0.8044
  216ILE    CG2 1745   3.501   3.837   4.280  0.0695 -0.7175  0.1405
  216ILE   HG21 1746   3.431   3.913   4.322  1.6023  0.0864  1.3383
  216ILE   HG22 1747   3.447   3.745   4.248 -2.0923  0.6622 -0.4146
  216ILE   HG23 1748   3.551   3.888   4.196  0.1206 -1.4851 -0.3032
  216ILE    CG1 1749   3.536   3.748   4.508  0.0614 -0.8633  0.1331
  216ILE   HG11 1750   3.600   3.687   4.576  0.1503  0.8385  1.6666
  216ILE   HG12 1751   3.463   3.686   4.452 -0.1077 -1.2680  0.7981
  216ILE     CD 1752   3.457   3.842   4.599  0.5521 -0.6686  0.3662
  216ILE    HD1 1753   3.525   3.900   4.664  2.2179  0.2138 -2.0181
  216ILE    HD2 1754   3.391   3.780   4.663  1.4919 -1.6967  0.3776
  216ILE    HD3 1755   3.389   3.906   4.539 -1.2893 -1.1047  1.8817
  216ILE      C 1756   3.773   3.758   4.204 -0.3852  0.6138 -0.0021
  216ILE      O 1757   3.728   3.715   4.098  0.4251 -0.0542 -0.0835
  217SER      N 1758   3.869   3.852   4.205  0.0208  0.2135 -0.4111
  217SER     HN 1759   3.907   3.892   4.289  3.1878 -4.0340  0.5101
  217SER     CA 1760   3.923   3.897   4.081 -0.1689  0.2590 -0.4763
  217SER     HA 1761   3.837   3.913   4.018 -1.6834 -0.4805  1.3121
  217SER     CB 1762   3.998   4.030   4.100 -0.0418  0.1263 -0.0364
  217SER    HB1 1763   4.082   4.012   4.170 -1.3483  1.5297  1.9873
  217SER    HB2 1764   3.929   4.098   4.154  1.4505  1.9076 -0.2463
  217SER     OG 1765   4.033   4.093   3.978  0.1866 -0.4685 -0.2833
  217SER    HG1 1766   4.056   4.186   3.988 -2.0831  0.7048 -3.8184
  217SER      C 1767   4.013   3.801   4.012 -0.3265 -0.3598  0.1730
  217SER      O 1768   4.010   3.788   3.889 -0.1273  0.2831  0.0987
  218ILE      N 1769   4.102   3.728   4.081 -0.2338 -0.3759  0.0390
  218ILE     HN 1770   4.109   3.736   4.180 -1.0445 -0.1088  0.0814
  218ILE     CA 1771   4.177   3.624   4.018  0.0416  0.0156 -0.2805
  218ILE     HA 1772   4.215   3.669   3.927  3.7001  2.5111  2.2218
  218ILE     CB 1773   4.304   3.588   4.090 -0.1414  0.2722  0.1749
  218ILE     HB 1774   4.341   3.688   4.122 -1.0305  0.7921 -0.3359
  218ILE    CG2 1775   4.272   3.515   4.221  0.4294 -0.3413 -0.0284
  218ILE   HG21 1776   4.370   3.494   4.270  1.0661 -0.3083 -1.2350
  218ILE   HG22 1777   4.221   3.418   4.202 -1.8501  0.5809  1.0488
  218ILE   HG23 1778   4.207   3.571   4.290 -1.7410 -0.5711 -1.7817
  218ILE    CG1 1779   4.411   3.526   3.999 -0.2492 -0.3887  0.4996
  218ILE   HG11 1780   4.433   3.573   3.901  0.6714  0.1666  0.9542
  218ILE   HG12 1781   4.371   3.425   3.974  0.5557 -0.5511 -0.2125
  218ILE     CD 1782   4.542   3.512   4.077  0.0589  0.0212  0.0604
  218ILE    HD1 1783   4.529   3.435   4.157  0.0061  1.0064  1.0214
  218ILE    HD2 1784   4.557   3.613   4.120  0.5562  0.8468 -1.9291
  218ILE    HD3 1785   4.632   3.475   4.023 -0.6544  0.7653 -1.7133
  218ILE      C 1786   4.093   3.508   3.975  0.3383 -0.4612  0.4112
  218ILE      O 1787   4.111   3.446   3.870  0.9248  0.0618  0.1970
  219HSD      N 1788   3.986   3.476   4.049 -0.0267  0.3075  0.2281
  219HSD     HN 1789   3.976   3.519   4.138  1.3064  1.0198  0.0432
  219HSD     CA 1790   3.892   3.373   4.017  0.3616 -0.1101  0.4133
  219HSD     HA 1791   3.934   3.274   4.010 -0.3661 -0.3830 -0.4127
  219HSD     CB 1792   3.794   3.355   4.134  0.1452  0.2165  0.2824
  219HSD    HB1 1793   3.763   3.461   4.150 -1.2351  0.0394 -0.9329
  219HSD    HB2 1794   3.839   3.317   4.228 -0.2884  3.0317  1.7415
  219HSD    ND1 1795   3.643   3.167   4.046  0.1064 -0.3648 -0.1549
  219HSD    HD1 1796   3.712   3.119   3.991 -0.8030 -1.5346 -0.3243
  219HSD     CG 1797   3.662   3.286   4.112  0.4506 -0.0410 -0.8220
  219HSD    CE1 1798   3.515   3.126   4.066  0.0420  0.2236  0.6767
  219HSD    HE1 1799   3.475   3.025   4.056  0.3596 -0.0574  2.1377
  219HSD    NE2 1800   3.451   3.215   4.141  0.0242  0.1636  0.7326
  219HSD    CD2 1801   3.541   3.317   4.164  0.6668 -0.1577 -0.2352
  219HSD    HD2 1802   3.510   3.401   4.225 -0.1891 -1.6969  1.5639
  219HSD      C 1803   3.814   3.398   3.892  0.4396 -0.2664  0.3326
  219HSD      O 1804   3.810   3.313   3.803  0.3740  0.1189 -0.0357
  220ARG      N 1805   3.756   3.518   3.871  0.1358 -0.4685  0.0033
  220ARG     HN 1806   3.786   3.591   3.932  0.5706 -1.8934  1.5903
  220ARG     CA 1807   3.683   3.550   3.753  0.2084  0.0015  0.0833
  220ARG     HA 1808   3.687   3.465   3.686 -0.1490  1.4959 -1.9224
  220ARG     CB 1809   3.533   3.571   3.780  0.2164  0.0241  0.1173
  220ARG    HB1 1810   3.471   3.599   3.692 -3.3589 -0.4009  2.3068
  220ARG    HB2 1811   3.521   3.647   3.860 -0.5247  0.2445 -0.1895
  220ARG     CG 1812   3.465   3.442   3.827  0.9249 -0.3024  0.2628
  220ARG    HG1 1813   3.362   3.479   3.849  1.0462 -0.3160  0.8856
  220ARG    HG2 1814   3.514   3.410   3.921  0.2478 -2.2049  0.0078
  220ARG     CD 1815   3.466   3.335   3.718 -0.1626 -0.0167 -0.0413
  220ARG    HD1 1816   3.563   3.281   3.709 -1.4877 -2.6709  0.3146
  220ARG    HD2 1817   3.435   3.369   3.617  1.1063 -1.1117 -0.8240
  220ARG     NE 1818   3.356   3.243   3.761 -0.4109  0.2036 -0.1981
  220ARG     HE 1819   3.285   3.266   3.827 -0.4023  1.4117 -0.5854
  220ARG     CZ 1820   3.351   3.116   3.711  0.5842 -0.1618  0.5811
  220ARG    NH1 1821   3.416   3.090   3.593  0.1168  0.4252  0.1856
  220ARG   HH11 1822   3.448   3.165   3.535  1.5055 -0.5019 -0.2969
  220ARG   HH12 1823   3.416   3.001   3.548  1.5094 -0.3152  1.5400
  220ARG    NH2 1824   3.280   3.026   3.784 -0.4282 -0.1290 -0.3283
  220ARG   HH21 1825   3.219   3.066   3.852  0.3503 -0.0548  0.3539
  220ARG   HH22 1826   3.259   2.931   3.758  1.8506 -0.6141 -0.6443
  220ARG      C 1827   3.731   3.668   3.676 -0.0724  0.2202  0.2406
  220ARG      O 1828   3.655   3.765   3.677 -0.0260  0.2618 -0.2440
  221PRO      N 1829   3.841   3.670   3.607 -0.0218  0.0238  0.3135
  221PRO     CD 1830   3.922   3.552   3.581 -0.5807 -0.2865 -0.0669
  221PRO    HD1 1831   3.860   3.462   3.563 -0.7932 -0.3502  0.9127
  221PRO    HD2 1832   3.984   3.528   3.670  1.8704  0.8445 -1.3730
  221PRO     CA 1833   3.908   3.787   3.558 -0.4984  0.2408  0.1663
  221PRO     HA 1834   3.922   3.847   3.647 -0.1638 -0.5753  0.6822
  221PRO     CB 1835   4.044   3.743   3.505 -0.5386  0.4600 -0.1222
  221PRO    HB1 1836   4.114   3.750   3.591 -2.3413  2.0206  1.2991
  221PRO    HB2 1837   4.076   3.807   3.419 -0.0159 -0.1205 -0.3677
  221PRO     CG 1838   4.025   3.593   3.475  0.1416  0.1815  0.8040
  221PRO    HG1 1839   3.985   3.576   3.373 -0.1607  1.2209  0.7372
  221PRO    HG2 1840   4.116   3.531   3.490  0.3845  0.3041 -0.0813
  221PRO      C 1841   3.827   3.863   3.459 -0.5624 -0.1590 -0.0916
  221PRO      O 1842   3.831   3.986   3.457  0.4112 -0.1850 -0.2387
  222LEU      N 1843   3.751   3.794   3.372  0.8114 -0.8387 -0.7923
  222LEU     HN 1844   3.750   3.694   3.378  1.1537 -0.8259 -0.4406
  222LEU     CA 1845   3.670   3.859   3.274  0.3616  0.0148  0.1191
  222LEU     HA 1846   3.723   3.950   3.248  0.0740  0.9406  2.5685
  222LEU     CB 1847   3.658   3.767   3.151  0.2259 -0.0940  0.2158
  222LEU    HB1 1848   3.599   3.816   3.071  2.3523 -2.0321 -2.7090
  222LEU    HB2 1849   3.591   3.685   3.185  0.9319  0.8102  4.4290
  222LEU     CG 1850   3.783   3.697   3.095  0.4121 -0.0191  0.5320
  222LEU     HG 1851   3.842   3.641   3.170  1.7446  1.3655  0.5521
  222LEU    CD1 1852   3.745   3.588   2.993  0.0018 -0.0218  0.6849
  222LEU   HD11 1853   3.668   3.520   3.036 -0.4529  0.1084  0.0887
  222LEU   HD12 1854   3.831   3.520   2.978  0.6798  0.9172  0.2621
  222LEU   HD13 1855   3.709   3.632   2.898  1.2631 -3.2231 -1.4135
  222LEU    CD2 1856   3.880   3.795   3.027  1.0843 -0.7641  0.4128
  222LEU   HD21 1857   3.924   3.864   3.102 -1.3571 -1.1551  2.3425
  222LEU   HD22 1858   3.827   3.850   2.947  1.1510 -0.0010  0.8813
  222LEU   HD23 1859   3.965   3.731   2.993  0.1646 -2.0420  0.4164
  222LEU      C 1860   3.534   3.898   3.318  0.3478  0.1936 -0.0766
  222LEU      O 1861   3.459   3.959   3.240  0.2507  0.0410 -0.1041
  223ALA      N 1862   3.493   3.863   3.441 -0.2388  0.7533 -0.1067
  223ALA     HN 1863   3.549   3.826   3.514 -0.2191 -1.3514 -1.1261
  223ALA     CA 1864   3.358   3.889   3.480 -0.3359 -0.0603  0.1254
  223ALA     HA 1865   3.291   3.919   3.401  0.8843  0.7490 -0.6319
  223ALA     CB 1866   3.291   3.765   3.541 -0.4719 -0.3949 -0.6894
  223ALA    HB1 1867   3.185   3.794   3.554  0.0302  0.4695  2.4761
  223ALA    HB2 1868   3.345   3.740   3.636  0.1060  1.5304 -0.4710
  223ALA    HB3 1869   3.281   3.680   3.470  0.2274  0.9956 -2.5111
  223ALA      C 1870   3.360   3.994   3.587  0.1161 -0.1617  0.2165
  223ALA      O 1871   3.254   4.031   3.638  0.1618  0.1275  0.1027
  224TYR      N 1872   3.480   4.041   3.624  0.0774  0.1923 -0.1042
  224TYR     HN 1873   3.561   3.998   3.583 -0.5507 -0.5212 -0.6232
  224TYR     CA 1874   3.509   4.122   3.738 -0.0682 -0.3269  0.3020
  224TYR     HA 1875   3.470   4.068   3.823  0.6271  0.4500  1.1383
  224TYR     CB 1876   3.661   4.138   3.745 -0.0107 -0.7693  0.1180
  224TYR    HB1 1877   3.684   4.202   3.657 -0.8762  1.4234  1.3974
  224TYR    HB2 1878   3.714   4.040   3.743  1.4120 -0.0159 -0.4793
  224TYR     CG 1879   3.709   4.200   3.872  0.1286 -0.1128 -0.2512
  224TYR    CD1 1880   3.673   4.146   3.993 -0.5588  0.1867 -0.3173
  224TYR    HD1 1881   3.617   4.055   4.006 -1.5394  0.5787 -1.6733
  224TYR    CE1 1882   3.707   4.216   4.107 -0.6566 -0.0461 -0.1425
  224TYR    HE1 1883   3.670   4.175   4.199  1.3707 -1.6344  0.0280
  224TYR     CZ 1884   3.762   4.342   4.102  0.8497 -0.6716  0.0806
  224TYR     OH 1885   3.805   4.407   4.220 -0.3306  0.3090 -0.0154
  224TYR     HH 1886   3.769   4.369   4.300 -0.7245 -0.2508 -0.4491
  224TYR    CD2 1887   3.763   4.326   3.865 -0.8644  0.3563  0.3361
  224TYR    HD2 1888   3.798   4.369   3.772 -0.5446 -1.2470 -0.3106
  224TYR    CE2 1889   3.786   4.399   3.979  0.7841 -0.1069  0.3272
  224TYR    HE2 1890   3.832   4.497   3.973  1.8365 -0.3907  2.6280
  224TYR      C 1891   3.435   4.251   3.751 -0.2277 -0.3228 -0.5622
  224TYR      O 1892   3.367   4.269   3.852 -0.4000  0.2164 -0.7688
  225LYS      N 1893   3.410   4.326   3.642 -0.5722  0.2269 -0.1128
  225LYS     HN 1894   3.423   4.292   3.549 -2.0970  0.9017 -0.5939
  225LYS     CA 1895   3.343   4.452   3.644  0.0031  0.5352  0.2789
  225LYS     HA 1896   3.370   4.493   3.740  0.1781 -2.0216  1.4121
  225LYS     CB 1897   3.403   4.535   3.530 -0.0271 -0.1703 -0.2556
  225LYS    HB1 1898   3.343   4.628   3.522 -1.2468 -1.0773 -3.7130
  225LYS    HB2 1899   3.404   4.471   3.439  0.0431 -2.1079  1.0514
  225LYS     CG 1900   3.539   4.601   3.555 -0.1586  0.0172 -0.0331
  225LYS    HG1 1901   3.606   4.513   3.565  2.1401  1.6317 -0.5130
  225LYS    HG2 1902   3.548   4.648   3.655  1.3888  1.0622 -0.6278
  225LYS     CD 1903   3.581   4.699   3.445  0.1864  0.0363  0.1154
  225LYS    HD1 1904   3.506   4.781   3.440  0.7008  0.5697  0.8628
  225LYS    HD2 1905   3.579   4.637   3.353 -1.6078 -0.5670  0.5265
  225LYS     CE 1906   3.726   4.746   3.461  0.2144  0.0023 -0.0205
  225LYS    HE1 1907   3.792   4.659   3.476  0.2149 -0.1995 -1.1138
  225LYS    HE2 1908   3.737   4.819   3.545  5.3867 -1.1556  0.6168
  225LYS     NZ 1909   3.770   4.817   3.339  0.1795 -0.5039 -0.3266
  225LYS    HZ1 1910   3.694   4.806   3.269  0.1049 -0.0629 -0.3143
  225LYS    HZ2 1911   3.866   4.795   3.305  1.6036  1.0609  2.3357
  225LYS    HZ3 1912   3.773   4.920   3.348 -0.2462 -0.6746  2.7204
  225LYS      C 1913   3.195   4.443   3.627  0.0365 -0.3328  0.3805
  225LYS      O 1914   3.127   4.544   3.610 -0.2785 -0.6267 -0.1250
  226ARG      N 1915   3.134   4.323   3.631 -0.2459 -0.1989  0.1928
  226ARG     HN 1916   3.189   4.240   3.637 -0.8013 -0.6635 -0.8134
  226ARG     CA 1917   2.995   4.294   3.647 -0.2637 -0.2305 -0.0069
  226ARG     HA 1918   2.939   4.385   3.658  0.2451  0.2154 -0.9531
  226ARG     CB 1919   2.929   4.205   3.540 -0.3868  0.7505 -0.7593
  226ARG    HB1 1920   2.999   4.123   3.514 -0.7314  0.1723  0.1016
  226ARG    HB2 1921   2.920   4.256   3.442  0.0659  0.0447 -1.1819
  226ARG     CG 1922   2.800   4.132   3.578  0.0233  0.1737 -0.4600
  226ARG    HG1 1923   2.829   4.055   3.653 -0.2903  0.2354 -0.2758
  226ARG    HG2 1924   2.761   4.077   3.490 -0.2181  1.1818 -1.0003
  226ARG     CD 1925   2.677   4.207   3.629  0.3486 -0.0010  0.6055
  226ARG    HD1 1926   2.622   4.258   3.548  1.9308  0.4581 -0.2152
  226ARG    HD2 1927   2.711   4.280   3.707 -1.3370  0.5784  0.8283
  226ARG     NE 1928   2.583   4.107   3.687  0.0813 -0.0236  0.1340
  226ARG     HE 1929   2.630   4.026   3.720  0.5965  0.2733  0.1472
  226ARG     CZ 1930   2.464   4.139   3.745 -0.0797  0.2694 -0.3485
  226ARG    NH1 1931   2.427   4.269   3.766 -0.3954  0.1706 -0.2740
  226ARG   HH11 1932   2.488   4.347   3.752 -0.2352  0.4208  1.5273
  226ARG   HH12 1933   2.335   4.270   3.805 -0.2739 -1.6410  0.1168
  226ARG    NH2 1934   2.389   4.031   3.782 -0.3334  0.6177  0.1704
  226ARG   HH21 1935   2.420   3.939   3.761 -1.1156  0.7886 -1.9801
  226ARG   HH22 1936   2.312   4.053   3.842 -1.6230 -0.4538 -1.0405
  226ARG      C 1937   2.983   4.244   3.787  0.1037 -0.4567 -0.0532
  226ARG      O 1938   2.887   4.284   3.854  0.0955  0.6079 -0.6796
  227ILE      N 1939   3.070   4.159   3.843  0.5171  0.4532  0.7097
  227ILE     HN 1940   3.141   4.125   3.782  0.9449  0.3657  1.2517
  227ILE     CA 1941   3.054   4.107   3.976 -0.6912 -0.1489  0.3477
  227ILE     HA 1942   2.956   4.064   3.966  0.5373 -2.7667 -2.0239
  227ILE     CB 1943   3.151   3.994   3.997 -0.5229 -0.0842 -0.0586
  227ILE     HB 1944   3.243   4.047   3.968 -0.8622  3.0149  3.8181
  227ILE    CG2 1945   3.166   3.959   4.146  0.2774 -0.2170 -0.1686
  227ILE   HG21 1946   3.251   3.888   4.154 -0.1335 -0.4972  2.4156
  227ILE   HG22 1947   3.075   3.926   4.200 -0.6924  2.7941  0.2511
  227ILE   HG23 1948   3.207   4.043   4.206  1.0968 -0.3700 -0.5028
  227ILE    CG1 1949   3.120   3.873   3.906 -0.0458 -0.4793  0.2995
  227ILE   HG11 1950   3.090   3.907   3.804  1.6684 -0.8306 -0.3499
  227ILE   HG12 1951   3.031   3.822   3.948 -1.0166 -2.8230 -4.0640
  227ILE     CD 1952   3.234   3.772   3.892 -0.2925 -0.6973 -0.1583
  227ILE    HD1 1953   3.332   3.823   3.892 -0.2737 -0.7158  0.5883
  227ILE    HD2 1954   3.220   3.692   3.816  1.4549 -0.6310 -0.5753
  227ILE    HD3 1955   3.244   3.707   3.981  0.5565 -1.2004 -0.6114
  227ILE      C 1956   3.068   4.212   4.081 -0.0030  0.2022 -0.0845
  227ILE      O 1957   2.995   4.215   4.180  0.0648  0.7956 -0.0505
  228VAL      N 1958   3.153   4.314   4.063 -0.3852  0.4934 -0.2581
  228VAL     HN 1959   3.198   4.323   3.974  0.1247  0.3813 -0.0146
  228VAL     CA 1960   3.168   4.420   4.158 -0.2113  0.1260  0.1292
  228VAL     HA 1961   3.097   4.414   4.239 -0.7545 -0.1212 -0.3541
  228VAL     CB 1962   3.302   4.416   4.225  0.0130 -0.1885 -0.3351
  228VAL     HB 1963   3.317   4.309   4.249  1.1730  0.1922  0.7167
  228VAL    CG1 1964   3.432   4.456   4.151  0.2805 -0.7154 -0.1542
  228VAL   HG11 1965   3.443   4.389   4.063 -3.1837 -1.5458 -0.1015
  228VAL   HG12 1966   3.526   4.455   4.210 -0.0469 -0.5383  0.3879
  228VAL   HG13 1967   3.430   4.564   4.126  0.7416 -0.7565 -0.3758
  228VAL    CG2 1968   3.292   4.505   4.350 -0.1982 -0.7674  0.0575
  228VAL   HG21 1969   3.191   4.513   4.396 -1.0107 -0.4763 -1.7024
  228VAL   HG22 1970   3.315   4.609   4.321 -2.4750 -0.1938  0.1395
  228VAL   HG23 1971   3.364   4.480   4.431  0.5736  0.6792 -0.1541
  228VAL      C 1972   3.137   4.550   4.091 -0.0172  0.1757  0.1345
  228VAL      O 1973   3.197   4.592   3.992 -0.4481  0.3175 -0.0687
  229THR      N 1974   3.040   4.624   4.147  0.2126  0.0164  0.7618
  229THR     HN 1975   2.994   4.589   4.228 -2.3543 -0.5904 -0.8402
  229THR     CA 1976   2.995   4.749   4.094 -0.0630 -0.3955  0.0069
  229THR     HA 1977   3.066   4.783   4.019 -3.1253 -1.3845 -3.6789
  229THR     CB 1978   2.857   4.744   4.034 -0.0478  0.3174 -0.1015
  229THR     HB 1979   2.842   4.841   3.982 -0.1136  0.0083 -0.6574
  229THR    OG1 1980   2.755   4.726   4.131  0.0333 -0.1091 -0.0941
  229THR    HG1 1981   2.671   4.742   4.087 -0.6664  0.2631  1.3204
  229THR    CG2 1982   2.851   4.626   3.936  0.3237 -0.2000  0.4821
  229THR   HG21 1983   2.935   4.633   3.864 -0.2378  1.5170 -0.0757
  229THR   HG22 1984   2.750   4.631   3.888 -0.2265 -1.4831  1.4712
  229THR   HG23 1985   2.862   4.527   3.983  0.4546  0.4089  1.7747
  229THR      C 1986   3.005   4.842   4.209 -0.6023  0.0046 -0.2649
  229THR      O 1987   3.002   4.794   4.322 -0.4592 -0.2888 -0.3863
  230ARG      N 1988   3.020   4.975   4.193 -0.3727  0.1062  0.7217
  230ARG     HN 1989   3.015   5.007   4.099  0.6279  1.1928  1.0220
  230ARG     CA 1990   3.009   5.075   4.296  0.2288  0.4145  0.4920
  230ARG     HA 1991   3.096   5.056   4.357 -1.4923  0.5288  3.1342
  230ARG     CB 1992   3.022   5.218   4.242 -0.5758  0.2771 -0.0976
  230ARG    HB1 1993   2.986   5.300   4.307 -0.0347  0.1906  0.3150
  230ARG    HB2 1994   2.947   5.233   4.161 -0.0772  1.2960 -0.3893
  230ARG     CG 1995   3.168   5.249   4.208 -0.4412  0.1099  0.3161
  230ARG    HG1 1996   3.211   5.177   4.136  2.9800 -0.6135  2.8157
  230ARG    HG2 1997   3.224   5.230   4.302  0.7922  1.8401 -0.0164
  230ARG     CD 1998   3.200   5.387   4.148 -0.2479  0.1528  0.5138
  230ARG    HD1 1999   3.123   5.413   4.072  1.5611  1.1152 -1.0716
  230ARG    HD2 2000   3.299   5.391   4.100 -2.2586 -1.6735 -4.3745
  230ARG     NE 2001   3.184   5.491   4.254  0.2914  0.5282  0.2263
  230ARG     HE 2002   3.143   5.459   4.339 -0.5387  2.2012  0.5082
  230ARG     CZ 2003   3.240   5.616   4.253  0.2729  0.5374  0.1318
  230ARG    NH1 2004   3.306   5.669   4.146  0.3841 -0.0159 -0.0813
  230ARG   HH11 2005   3.309   5.624   4.057  4.3227  0.3539 -0.2818
  230ARG   HH12 2006   3.326   5.767   4.148  0.0830  0.0923 -1.3791
  230ARG    NH2 2007   3.241   5.688   4.369 -0.1593  0.1434  0.3827
  230ARG   HH21 2008   3.251   5.786   4.353 -0.5956  0.1033 -0.1576
  230ARG   HH22 2009   3.196   5.658   4.453 -2.2803  0.1791 -0.6757
  230ARG      C 2010   2.899   5.068   4.396 -0.1247 -0.0926  0.0808
  230ARG      O 2011   2.920   5.086   4.516  0.2541 -0.0116  0.0035
  231PRO      N 2012   2.773   5.051   4.372 -0.0895 -0.5183  0.1911
  231PRO     CD 2013   2.704   5.083   4.248  0.0172  0.2776  0.3315
  231PRO    HD1 2014   2.764   5.051   4.159 -1.4136 -0.1062 -0.5296
  231PRO    HD2 2015   2.689   5.193   4.243 -0.8066  0.1163 -2.0676
  231PRO     CA 2016   2.682   5.029   4.481 -0.4465  0.3205  0.0703
  231PRO     HA 2017   2.690   5.108   4.554 -1.1169 -0.2939  0.8368
  231PRO     CB 2018   2.545   5.044   4.415 -0.4744  0.3153  0.1238
  231PRO    HB1 2019   2.513   5.150   4.408 -0.7058  0.2268 -0.2196
  231PRO    HB2 2020   2.465   4.985   4.464 -0.2141  2.2780  3.1513
  231PRO     CG 2021   2.574   5.003   4.269 -0.0156  0.2985  0.2209
  231PRO    HG1 2022   2.598   4.896   4.255 -0.0493  0.2864  0.2528
  231PRO    HG2 2023   2.501   5.031   4.191 -0.7206 -2.1666 -0.0793
  231PRO      C 2024   2.699   4.909   4.568  0.0744  0.4225  0.1113
  231PRO      O 2025   2.670   4.915   4.687 -0.6256 -0.1409 -0.0224
  232LYS      N 2026   2.740   4.793   4.515  0.4442  0.1037  1.0814
  232LYS     HN 2027   2.735   4.790   4.416 -0.0711  1.4913  1.0587
  232LYS     CA 2028   2.771   4.671   4.584 -0.6997 -0.6933  0.2244
  232LYS     HA 2029   2.688   4.643   4.648  0.6097  0.0822  2.4061
  232LYS     CB 2030   2.797   4.551   4.492  0.5957 -0.1639 -0.1150
  232LYS    HB1 2031   2.828   4.466   4.555 -2.8887 -1.9633 -0.6172
  232LYS    HB2 2032   2.872   4.566   4.411 -1.0355 -2.8743 -2.2961
  232LYS     CG 2033   2.665   4.514   4.425  0.4489  0.0512  0.0523
  232LYS    HG1 2034   2.629   4.591   4.353  0.0686 -2.8841 -3.1480
  232LYS    HG2 2035   2.585   4.503   4.502  0.4879 -2.4398 -0.1912
  232LYS     CD 2036   2.665   4.377   4.356 -0.5897 -0.1266  0.3741
  232LYS    HD1 2037   2.735   4.318   4.419  0.5172  2.3331  1.6078
  232LYS    HD2 2038   2.720   4.384   4.259  0.8875 -1.5012  1.0736
  232LYS     CE 2039   2.525   4.318   4.339 -0.6823  0.1336  0.2011
  232LYS    HE1 2040   2.456   4.387   4.287 -3.0464 -1.1901  1.3977
  232LYS    HE2 2041   2.483   4.298   4.440 -0.9668 -1.9750 -0.2849
  232LYS     NZ 2042   2.530   4.184   4.275  0.4618  0.3662 -0.2392
  232LYS    HZ1 2043   2.430   4.159   4.256 -0.0062  0.7724  1.5084
  232LYS    HZ2 2044   2.582   4.128   4.345  2.3791  1.6374 -0.5775
  232LYS    HZ3 2045   2.582   4.170   4.186  0.5446 -0.0184 -0.1321
  232LYS      C 2046   2.888   4.688   4.675 -0.3009  0.0879 -0.4141
  232LYS      O 2047   2.879   4.642   4.789  0.7650  0.2016 -0.2746
  233ALA      N 2048   2.997   4.748   4.626 -0.2517  0.3412 -0.0050
  233ALA     HN 2049   2.998   4.776   4.530 -4.3273 -1.4763 -0.8232
  233ALA     CA 2050   3.112   4.776   4.706 -0.3530  0.0112  0.2601
  233ALA     HA 2051   3.147   4.681   4.745 -0.1255 -0.9119 -2.0228
  233ALA     CB 2052   3.221   4.841   4.618 -0.8453 -0.2472 -0.5558
  233ALA    HB1 2053   3.253   4.770   4.540  1.6992  0.4038 -0.1928
  233ALA    HB2 2054   3.305   4.869   4.684 -1.4753  1.1900 -0.3179
  233ALA    HB3 2055   3.175   4.930   4.569 -3.8376 -1.1442  0.3824
  233ALA      C 2056   3.081   4.861   4.824 -0.0007 -0.0917  0.4274
  233ALA      O 2057   3.133   4.841   4.934  0.0001 -0.7064  0.3194
  234VAL      N 2058   2.992   4.961   4.814  0.1755  0.0246  0.0027
  234VAL     HN 2059   2.951   4.991   4.728  2.3153  2.0711 -0.4179
  234VAL     CA 2060   2.952   5.054   4.915 -0.0470  0.4131 -0.4395
  234VAL     HA 2061   3.042   5.071   4.971  0.6605  0.0162 -1.4265
  234VAL     CB 2062   2.887   5.175   4.855  0.1395  0.7104 -0.0451
  234VAL     HB 2063   2.799   5.136   4.799 -0.1349 -0.2016  0.9725
  234VAL    CG1 2064   2.848   5.269   4.971  0.3311  0.6902  0.0356
  234VAL   HG11 2065   2.944   5.287   5.024 -0.5097  2.0937  1.1378
  234VAL   HG12 2066   2.776   5.227   5.044  0.3659  1.1622  0.3469
  234VAL   HG13 2067   2.802   5.365   4.939  1.6585  1.3354 -0.0328
  234VAL    CG2 2068   2.981   5.260   4.769  0.7549  0.0653 -0.0165
  234VAL   HG21 2069   3.052   5.322   4.829 -0.9250  1.2600  0.8124
  234VAL   HG22 2070   2.928   5.340   4.712  1.1380  0.4504  0.1591
  234VAL   HG23 2071   3.021   5.192   4.690 -0.9913  0.9099 -1.7211
  234VAL      C 2072   2.873   4.981   5.018  0.4223 -0.2686 -0.5554
  234VAL      O 2073   2.896   5.000   5.137 -0.5415 -1.0536 -0.2250
  235VAL      N 2074   2.782   4.888   4.981 -0.0314  0.0188 -0.1824
  235VAL     HN 2075   2.749   4.870   4.888 -0.8451  1.6369 -0.2397
  235VAL     CA 2076   2.707   4.810   5.074  0.0809  0.4229  0.2481
  235VAL     HA 2077   2.655   4.882   5.135 -0.3067  1.6561 -1.4628
  235VAL     CB 2078   2.596   4.737   5.005  0.0686  0.2393  0.4588
  235VAL     HB 2079   2.634   4.691   4.912 -1.7952  0.2690 -0.3632
  235VAL    CG1 2080   2.520   4.636   5.093  0.1113  0.2102  0.4620
  235VAL   HG11 2081   2.452   4.585   5.021  1.5767  1.5189 -1.9818
  235VAL   HG12 2082   2.467   4.690   5.174 -1.4841 -0.6159  0.0182
  235VAL   HG13 2083   2.580   4.548   5.127  2.7962  1.5213 -0.5926
  235VAL    CG2 2084   2.497   4.837   4.943  0.1858 -0.1228 -0.3287
  235VAL   HG21 2085   2.549   4.932   4.917 -0.2018  0.9246  2.2877
  235VAL   HG22 2086   2.412   4.865   5.010 -0.1443 -0.6907 -0.5051
  235VAL   HG23 2087   2.438   4.793   4.860 -0.3097  1.6171 -0.9544
  235VAL      C 2088   2.789   4.711   5.150 -0.0799  0.3456  0.3220
  235VAL      O 2089   2.764   4.691   5.269  0.2717  0.1391  0.3602
  236ALA      N 2090   2.885   4.646   5.083 -0.3520 -0.1207  0.3802
  236ALA     HN 2091   2.884   4.646   4.983 -0.1946 -0.7090  0.3761
  236ALA     CA 2092   2.978   4.559   5.149 -0.2273  0.0689  0.4568
  236ALA     HA 2093   2.928   4.471   5.187  1.8284 -1.2476  0.2243
  236ALA     CB 2094   3.074   4.504   5.043 -0.4955  0.0747  0.2101
  236ALA    HB1 2095   3.139   4.421   5.078  0.0912 -0.3510 -1.7558
  236ALA    HB2 2096   3.136   4.587   5.003 -0.5660  0.1231  0.1979
  236ALA    HB3 2097   3.015   4.466   4.957 -0.3456  2.9197 -1.2849
  236ALA      C 2098   3.057   4.620   5.260 -0.0009  0.1043  0.2763
  236ALA      O 2099   3.070   4.558   5.365  0.0474  0.0413  0.2325
  237PHE      N 2100   3.110   4.741   5.235 -0.3875  0.2417  0.0928
  237PHE     HN 2101   3.102   4.780   5.144 -0.6107  0.2394  0.1116
  237PHE     CA 2102   3.181   4.830   5.322  0.0134 -0.2206  0.2492
  237PHE     HA 2103   3.270   4.777   5.350 -0.1215 -0.6225 -0.0774
  237PHE     CB 2104   3.239   4.943   5.234 -0.7103  0.0588  0.1179
  237PHE    HB1 2105   3.172   4.972   5.151 -1.8340 -0.1796  0.9102
  237PHE    HB2 2106   3.333   4.901   5.192 -3.0569 -2.1311 -3.4293
  237PHE     CG 2107   3.272   5.067   5.310  0.3763 -0.0096 -0.2302
  237PHE    CD1 2108   3.382   5.064   5.393 -0.3943 -0.5676  0.8049
  237PHE    HD1 2109   3.442   4.977   5.414  0.0593  0.1021  2.3789
  237PHE    CE1 2110   3.418   5.182   5.454 -0.1095 -0.1632 -0.1183
  237PHE    HE1 2111   3.503   5.180   5.521 -0.7587  0.0963  0.7363
  237PHE     CZ 2112   3.342   5.296   5.442 -0.1525 -0.1593  0.1741
  237PHE     HZ 2113   3.388   5.379   5.494 -0.6411 -0.7697  1.6404
  237PHE    CD2 2114   3.200   5.182   5.293 -0.6790 -0.5871  0.2118
  237PHE    HD2 2115   3.110   5.176   5.234 -1.6989 -2.7751  1.8559
  237PHE    CE2 2116   3.234   5.299   5.357  0.2389 -0.5353 -0.3480
  237PHE    HE2 2117   3.160   5.377   5.342 -2.5308 -2.9532 -0.0475
  237PHE      C 2118   3.104   4.883   5.439  0.0255  0.1836  0.0756
  237PHE      O 2119   3.150   4.869   5.552  0.1570  0.3274  0.0400
  238CYS      N 2120   2.980   4.931   5.420 -0.2327 -0.4709  0.0865
  238CYS     HN 2121   2.948   4.945   5.327  1.7336  1.5343 -0.3960
  238CYS     CA 2122   2.898   4.980   5.526  0.1406  0.1324  0.1023
  238CYS     HA 2123   2.961   5.040   5.590  0.1632 -0.1588  0.3585
  238CYS     CB 2124   2.767   5.043   5.476 -0.0094 -0.3978 -0.1835
  238CYS    HB1 2125   2.697   5.074   5.556  0.6067 -0.3159  0.3320
  238CYS    HB2 2126   2.719   4.971   5.406 -1.7247 -0.1273  0.6813
  238CYS     SG 2127   2.796   5.187   5.369  0.1604 -0.0823  0.2839
  238CYS    HG1 2128   2.858   5.124   5.270  0.8856 -0.7915  1.1661
  238CYS      C 2129   2.853   4.867   5.613 -0.5707  0.3836  0.0674
  238CYS      O 2130   2.852   4.886   5.735 -0.7670  0.3675  0.0681
  239LEU      N 2131   2.812   4.749   5.563  0.0825  0.0359  0.3328
  239LEU     HN 2132   2.808   4.730   5.465  2.0904  1.3738 -0.0602
  239LEU     CA 2133   2.779   4.636   5.643  0.1322 -0.0630  0.2141
  239LEU     HA 2134   2.697   4.672   5.703  1.8722  1.5884  1.7166
  239LEU     CB 2135   2.724   4.525   5.552 -0.1282  0.0493  0.2320
  239LEU    HB1 2136   2.807   4.483   5.492  1.9217  0.9098  2.3027
  239LEU    HB2 2137   2.643   4.570   5.492 -0.7871 -1.3987 -0.0188
  239LEU     CG 2138   2.669   4.396   5.616  0.4542 -0.1364  0.3678
  239LEU     HG 2139   2.756   4.335   5.648  1.5965  1.5405  0.5748
  239LEU    CD1 2140   2.577   4.418   5.737 -0.1817  0.0310 -0.1401
  239LEU   HD11 2141   2.515   4.328   5.757 -1.0526  0.6067 -0.1932
  239LEU   HD12 2142   2.499   4.494   5.717 -0.5192  0.5059  2.5319
  239LEU   HD13 2143   2.631   4.448   5.829  0.4678 -2.4859  0.3820
  239LEU    CD2 2144   2.587   4.313   5.516  0.0936  1.1693 -0.4470
  239LEU   HD21 2145   2.642   4.298   5.421  1.4527  0.3505  0.4352
  239LEU   HD22 2146   2.497   4.370   5.484 -1.2209  0.1093  1.1985
  239LEU   HD23 2147   2.562   4.213   5.559  1.6734 -0.5675 -3.2258
  239LEU      C 2148   2.894   4.576   5.717 -0.0786 -0.2315  0.4075
  239LEU      O 2149   2.870   4.525   5.827 -0.0793 -0.2530  0.3969
  240MET      N 2150   3.018   4.579   5.667 -0.2816 -0.3787 -0.1147
  240MET     HN 2151   3.029   4.610   5.573 -0.1969  0.3884  0.1385
  240MET     CA 2152   3.136   4.536   5.735 -0.0000  0.2839 -0.1677
  240MET     HA 2153   3.117   4.435   5.768 -1.5369  0.9891  1.2786
  240MET     CB 2154   3.268   4.536   5.656 -0.1529 -0.3154 -0.4297
  240MET    HB1 2155   3.299   4.641   5.638 -1.4606  0.2043  0.2175
  240MET    HB2 2156   3.258   4.491   5.554  2.8430  0.8425 -1.3492
  240MET     CG 2157   3.388   4.453   5.703 -0.0040  0.2051  0.1188
  240MET    HG1 2158   3.410   4.497   5.803 -1.9075  1.8772 -0.1253
  240MET    HG2 2159   3.477   4.474   5.641 -0.4732 -0.0958 -0.6699
  240MET     SD 2160   3.365   4.273   5.704 -0.0381  0.2077  0.0903
  240MET     CE 2161   3.311   4.229   5.871 -0.0018 -0.3941 -0.0558
  240MET    HE1 2162   3.238   4.146   5.884  0.1034 -0.1695  2.6530
  240MET    HE2 2163   3.260   4.322   5.903 -0.6306  0.1224 -2.4266
  240MET    HE3 2164   3.396   4.216   5.941 -0.6226 -0.9672  0.6156
  240MET      C 2165   3.161   4.620   5.856 -0.1932 -0.1704  0.1932
  240MET      O 2166   3.187   4.562   5.961 -0.0901 -0.1518  0.1773
  241TRP      N 2167   3.152   4.754   5.849  0.3030 -0.1462 -0.0040
  241TRP     HN 2168   3.149   4.806   5.763  0.0688  1.5764  0.9997
  241TRP     CA 2169   3.147   4.844   5.960 -0.0101 -0.2354  0.0548
  241TRP     HA 2170   3.239   4.824   6.013 -0.9081  0.8689  2.1383
  241TRP     CB 2171   3.146   4.991   5.914  0.1432  0.0226  0.8595
  241TRP    HB1 2172   3.102   5.072   5.976 -0.0294  0.8403 -0.2986
  241TRP    HB2 2173   3.087   5.004   5.821  2.8008  2.2495 -0.6929
  241TRP     CG 2174   3.280   5.048   5.881  0.2748 -0.5255  0.4201
  241TRP    CD1 2175   3.341   5.057   5.759 -0.1005 -0.0413  0.2641
  241TRP    HD1 2176   3.300   5.009   5.672  0.7299 -0.3665  0.0390
  241TRP    NE1 2177   3.474   5.089   5.774  0.1319 -0.8012 -0.0943
  241TRP    HE1 2178   3.549   5.062   5.719 -0.0707 -1.0884 -0.2333
  241TRP    CE2 2179   3.497   5.122   5.905  0.0874 -0.4242 -0.1809
  241TRP    CD2 2180   3.381   5.090   5.973  0.2175  0.0015  0.2485
  241TRP    CE3 2181   3.381   5.088   6.109 -0.1757 -0.1948  0.2451
  241TRP    HE3 2182   3.292   5.075   6.169 -0.3160  1.1841  0.3679
  241TRP    CZ3 2183   3.490   5.143   6.173 -0.0540 -0.1141 -0.0323
  241TRP    HZ3 2184   3.475   5.150   6.279  1.0102 -0.3643  0.1439
  241TRP    CZ2 2185   3.607   5.176   5.966 -0.0197  0.0310 -0.3827
  241TRP    HZ2 2186   3.699   5.184   5.910 -0.4081 -2.3623 -1.5259
  241TRP    CH2 2187   3.604   5.179   6.103 -0.1827 -0.3655 -0.3771
  241TRP    HH2 2188   3.680   5.233   6.157 -0.9047  2.1264 -1.7279
  241TRP      C 2189   3.040   4.809   6.057 -0.3488  0.4619 -0.0611
  241TRP      O 2190   3.063   4.803   6.177  0.0877 -0.3685 -0.1835
  242THR      N 2191   2.915   4.784   6.012 -0.4316  0.5603  0.1114
  242THR     HN 2192   2.890   4.793   5.916 -1.2345 -1.5374  0.0741
  242THR     CA 2193   2.804   4.748   6.096 -0.1794 -0.4813  0.0181
  242THR     HA 2194   2.801   4.817   6.179 -0.8038 -1.3197  0.7074
  242THR     CB 2195   2.672   4.760   6.027 -0.2909 -0.2079  0.2739
  242THR     HB 2196   2.664   4.672   5.959 -1.0221 -0.0314  0.1243
  242THR    OG1 2197   2.665   4.884   5.958  0.3114 -0.2516  0.1324
  242THR    HG1 2198   2.734   4.882   5.891  1.0746 -2.9917  0.8504
  242THR    CG2 2199   2.558   4.760   6.130 -0.4001 -0.3113  0.1562
  242THR   HG21 2200   2.463   4.788   6.080 -0.2106 -1.3148 -0.8011
  242THR   HG22 2201   2.577   4.844   6.201 -1.7362  0.3032 -0.1756
  242THR   HG23 2202   2.551   4.665   6.187  1.1062  0.5301  1.8757
  242THR      C 2203   2.819   4.627   6.181 -0.1795 -0.1954  0.4281
  242THR      O 2204   2.788   4.633   6.300  0.2216 -0.0092  0.5228
  243ILE      N 2205   2.871   4.518   6.122  0.1889  0.1101  0.1819
  243ILE     HN 2206   2.877   4.522   6.023 -1.1991 -0.1403  0.0643
  243ILE     CA 2207   2.893   4.390   6.183 -0.4872 -0.0718  0.0599
  243ILE     HA 2208   2.810   4.345   6.234  0.6976 -3.3286 -0.6432
  243ILE     CB 2209   2.930   4.299   6.070 -0.0219 -0.2566  0.3587
  243ILE     HB 2210   2.987   4.354   5.992 -0.0497 -0.3042  0.3054
  243ILE    CG2 2211   3.018   4.181   6.116  0.4154  0.0144  0.2227
  243ILE   HG21 2212   3.105   4.216   6.177 -0.4767  0.6332  1.1870
  243ILE   HG22 2213   3.050   4.124   6.027 -0.6928  2.7280 -2.0746
  243ILE   HG23 2214   2.966   4.112   6.185  0.4776 -1.4014 -1.1059
  243ILE    CG1 2215   2.801   4.240   6.013 -0.0374 -0.3105  0.4470
  243ILE   HG11 2216   2.718   4.314   6.012 -1.6256 -1.7979  3.9195
  243ILE   HG12 2217   2.765   4.167   6.089 -1.9637  0.8089  0.6651
  243ILE     CD 2218   2.808   4.170   5.877 -0.2865  0.3570  0.0868
  243ILE    HD1 2219   2.868   4.233   5.808 -1.4500  2.6088  1.0229
  243ILE    HD2 2220   2.709   4.153   5.831 -0.0078 -1.1807 -0.0132
  243ILE    HD3 2221   2.858   4.071   5.879  0.1048  0.4640 -1.9611
  243ILE      C 2222   2.998   4.404   6.289 -0.1562  0.1121 -0.2904
  243ILE      O 2223   2.989   4.353   6.400 -0.2363  0.5215 -0.1093
  244ALA      N 2224   3.105   4.481   6.263  0.1577 -0.0444  0.5311
  244ALA     HN 2225   3.108   4.515   6.170  1.3704 -3.1142 -0.6848
  244ALA     CA 2226   3.217   4.503   6.350  0.2743 -0.2638  0.4377
  244ALA     HA 2227   3.260   4.408   6.377 -1.7302 -1.4950 -0.5446
  244ALA     CB 2228   3.326   4.580   6.273  0.3165 -0.8145 -0.0598
  244ALA    HB1 2229   3.295   4.685   6.253 -1.4884 -1.3202 -0.0231
  244ALA    HB2 2230   3.356   4.526   6.180 -0.3001 -0.2551 -0.5925
  244ALA    HB3 2231   3.422   4.579   6.329  1.0455 -0.6287 -1.2604
  244ALA      C 2232   3.179   4.577   6.474 -0.5042 -0.2522  0.1963
  244ALA      O 2233   3.228   4.551   6.583  0.0368 -0.0388  0.0099
  245ILE      N 2234   3.094   4.680   6.463  0.0779  0.2313  0.1413
  245ILE     HN 2235   3.057   4.709   6.375  0.8841  4.4090  0.9536
  245ILE     CA 2236   3.056   4.765   6.572 -0.0183  0.0081  0.2828
  245ILE     HA 2237   3.144   4.792   6.628  0.1786  0.9126 -0.4377
  245ILE     CB 2238   2.997   4.893   6.521  0.2332 -0.1630 -0.4569
  245ILE     HB 2239   2.916   4.868   6.450  0.3811 -0.8787 -0.3875
  245ILE    CG2 2240   2.925   4.971   6.633  0.3269 -0.6356 -0.0636
  245ILE   HG21 2241   3.001   4.999   6.709  0.6761 -0.4674 -0.4674
  245ILE   HG22 2242   2.849   4.905   6.680  1.4977 -3.1722 -1.4851
  245ILE   HG23 2243   2.888   5.066   6.589  0.0891  0.0248  1.4969
  245ILE    CG1 2244   3.106   4.982   6.460  0.1297 -0.2053 -0.7042
  245ILE   HG11 2245   3.172   4.920   6.395  0.8861 -2.0813  1.6905
  245ILE   HG12 2246   3.167   5.016   6.546  0.1213 -0.9362 -0.3957
  245ILE     CD 2247   3.054   5.099   6.377 -0.0146  0.3094  0.1056
  245ILE    HD1 2248   3.140   5.141   6.321 -0.1287 -0.4051 -0.6338
  245ILE    HD2 2249   3.012   5.176   6.444  1.6918  0.3255  1.2227
  245ILE    HD3 2250   2.982   5.058   6.303  0.1648  1.1735 -0.5692
  245ILE      C 2251   2.964   4.694   6.665  0.0541 -0.2301  0.1733
  245ILE      O 2252   2.978   4.691   6.787 -0.5229 -0.4577  0.2364
  246VAL      N 2253   2.860   4.627   6.613 -0.2191  0.6599 -0.4384
  246VAL     HN 2254   2.836   4.617   6.517  0.0482  1.2427 -0.5717
  246VAL     CA 2255   2.766   4.564   6.700  0.5651  0.1799  0.0690
  246VAL     HA 2256   2.750   4.642   6.773 -1.8711  1.6636 -1.8939
  246VAL     CB 2257   2.630   4.542   6.642  0.4802  0.5230  0.1346
  246VAL     HB 2258   2.555   4.524   6.723  0.5202 -3.1977 -0.4787
  246VAL    CG1 2259   2.579   4.673   6.581 -0.4660  0.0635 -0.0961
  246VAL   HG11 2260   2.595   4.757   6.652 -3.0930  0.4223  0.1544
  246VAL   HG12 2261   2.469   4.667   6.567 -0.2990  0.8066 -1.9824
  246VAL   HG13 2262   2.627   4.698   6.484 -0.0969 -1.1174 -0.2307
  246VAL    CG2 2263   2.615   4.422   6.547  0.8199  0.3088  0.3510
  246VAL   HG21 2264   2.653   4.328   6.593 -1.3315 -0.9370 -0.2611
  246VAL   HG22 2265   2.645   4.431   6.441  1.3204 -2.4302  0.1859
  246VAL   HG23 2266   2.506   4.409   6.527  0.7338 -0.2543  1.1434
  246VAL      C 2267   2.814   4.444   6.776 -0.0137 -0.1073 -0.0147
  246VAL      O 2268   2.783   4.430   6.894 -0.3915 -0.2503 -0.1275
  247ILE      N 2269   2.889   4.349   6.717 -0.5313 -0.4454 -0.1401
  247ILE     HN 2270   2.921   4.361   6.624  1.1618  1.2590  0.5911
  247ILE     CA 2271   2.963   4.250   6.790 -0.4506 -0.1495  0.1858
  247ILE     HA 2272   2.903   4.188   6.855  1.0046 -2.2329 -0.3665
  247ILE     CB 2273   3.015   4.155   6.687 -0.3991 -0.3312  0.3797
  247ILE     HB 2274   3.071   4.211   6.609 -2.0851 -0.3758 -0.9174
  247ILE    CG2 2275   3.103   4.056   6.765  0.4512 -0.1705 -0.3544
  247ILE   HG21 2276   3.134   3.967   6.707 -1.1548  0.0022 -1.5277
  247ILE   HG22 2277   3.032   4.022   6.843 -1.0310  1.1539 -1.0647
  247ILE   HG23 2278   3.188   4.102   6.821  0.6046 -1.0178  0.1240
  247ILE    CG1 2279   2.901   4.098   6.601  0.0576 -0.5707 -0.0742
  247ILE   HG11 2280   2.860   4.173   6.531 -0.5578 -0.6821  0.1614
  247ILE   HG12 2281   2.820   4.079   6.674  0.8244 -0.8586  0.7266
  247ILE     CD 2282   2.934   3.975   6.516  0.5983 -0.2649 -0.3137
  247ILE    HD1 2283   3.012   4.009   6.445  0.3194  0.1326 -0.4330
  247ILE    HD2 2284   2.847   3.948   6.453 -1.6285  0.7763  2.1096
  247ILE    HD3 2285   2.984   3.899   6.581  0.6471 -0.4112 -0.5185
  247ILE      C 2286   3.059   4.299   6.892 -0.2977  0.1516 -0.0980
  247ILE      O 2287   3.079   4.244   7.001 -0.2095 -0.3829 -0.3844
  248ALA      N 2288   3.122   4.414   6.862  0.1131 -0.0869 -0.1535
  248ALA     HN 2289   3.119   4.457   6.772 -0.1659 -0.1134 -0.1592
  248ALA     CA 2290   3.222   4.470   6.946 -0.1640  0.3150 -0.0885
  248ALA     HA 2291   3.290   4.391   6.975 -1.8784 -1.0568  0.3257
  248ALA     CB 2292   3.305   4.577   6.872  0.4119  0.3291  0.5646
  248ALA    HB1 2293   3.387   4.625   6.931  1.0422 -0.3757  0.2795
  248ALA    HB2 2294   3.239   4.658   6.835  0.1083 -0.6824 -1.2306
  248ALA    HB3 2295   3.354   4.540   6.780 -2.0859  1.2979 -1.2579
  248ALA      C 2296   3.174   4.518   7.078  0.3974  0.0959  0.2007
  248ALA      O 2297   3.243   4.500   7.178  0.6905  0.0180 -0.0158
  249VAL      N 2298   3.054   4.580   7.084  0.4039  0.1829 -0.4585
  249VAL     HN 2299   2.991   4.585   7.008 -1.2143 -1.6096  0.6760
  249VAL     CA 2300   3.000   4.625   7.209  0.3169 -0.0438 -0.4149
  249VAL     HA 2301   3.079   4.633   7.282  2.0394 -1.1684 -2.0397
  249VAL     CB 2302   2.939   4.761   7.192  0.3897 -0.0441 -0.6851
  249VAL     HB 2303   2.914   4.800   7.292 -0.3912  1.1422 -1.3235
  249VAL    CG1 2304   3.043   4.859   7.136 -0.0573  0.6404 -0.3217
  249VAL   HG11 2305   3.133   4.861   7.200  1.7100  3.0728 -2.6687
  249VAL   HG12 2306   2.996   4.960   7.130 -1.4194 -0.0034 -0.9776
  249VAL   HG13 2307   3.080   4.825   7.037  0.5680  0.2830  0.0348
  249VAL    CG2 2308   2.813   4.765   7.103 -0.1398  0.4465  0.0817
  249VAL   HG21 2309   2.728   4.716   7.156  2.3519 -1.6581  2.4401
  249VAL   HG22 2310   2.833   4.713   7.007 -0.1625  2.2609 -0.9533
  249VAL   HG23 2311   2.787   4.870   7.077 -2.2252 -0.1433 -0.4583
  249VAL      C 2312   2.902   4.535   7.278  0.4882  0.2874  0.2680
  249VAL      O 2313   2.828   4.571   7.369  0.3220  0.7939 -0.0624
  250LEU      N 2314   2.902   4.406   7.241  0.0714  0.4282 -0.2407
  250LEU     HN 2315   2.968   4.382   7.170  0.0981 -0.2758  0.0142
  250LEU     CA 2316   2.803   4.315   7.290  0.2175  0.2155 -0.3351
  250LEU     HA 2317   2.712   4.367   7.261  1.3410  1.1214 -2.4462
  250LEU     CB 2318   2.810   4.177   7.221  0.0904 -0.0777  0.2339
  250LEU    HB1 2319   2.895   4.119   7.263  0.6436 -0.1115 -0.8993
  250LEU    HB2 2320   2.853   4.188   7.119  2.4902 -1.9140  0.9676
  250LEU     CG 2321   2.679   4.097   7.211 -0.0413  0.1604  0.0075
  250LEU     HG 2322   2.628   4.118   7.308 -0.7956  2.7231 -0.8570
  250LEU    CD1 2323   2.588   4.148   7.098 -1.0541  0.1985  0.8221
  250LEU   HD11 2324   2.556   4.252   7.120  0.0661  0.5381  0.9345
  250LEU   HD12 2325   2.503   4.079   7.085 -1.3717  0.1215  2.9131
  250LEU   HD13 2326   2.647   4.165   7.005 -4.1886 -2.9231 -2.0324
  250LEU    CD2 2327   2.713   3.949   7.191  0.3751  0.3566 -0.7684
  250LEU   HD21 2328   2.786   3.935   7.107  2.8145  3.2505  0.6980
  250LEU   HD22 2329   2.615   3.898   7.185  0.5592  0.0017 -0.8302
  250LEU   HD23 2330   2.770   3.917   7.281  0.9243  0.4815 -1.0670
  250LEU      C 2331   2.787   4.294   7.436 -0.1028 -0.4086 -0.4547
  250LEU      O 2332   2.671   4.283   7.475  0.0693  0.2182  0.2651
  251PRO      N 2333   2.885   4.293   7.521 -0.3330 -0.1909 -0.1835
  251PRO     CD 2334   3.026   4.278   7.487 -0.3400 -0.4521 -0.1066
  251PRO    HD1 2335   3.082   4.370   7.459 -0.0673  0.0781  1.9369
  251PRO    HD2 2336   3.042   4.197   7.413 -2.8953 -1.7766  0.6574
  251PRO     CA 2337   2.865   4.301   7.663 -0.3472  0.2829 -0.2119
  251PRO     HA 2338   2.812   4.212   7.694 -2.2413  1.1934 -0.7349
  251PRO     CB 2339   3.007   4.299   7.720  0.1071  0.2120 -1.3125
  251PRO    HB1 2340   3.012   4.244   7.816 -2.0778  0.5105 -0.9740
  251PRO    HB2 2341   3.059   4.395   7.740  0.5312 -0.3867  0.7541
  251PRO     CG 2342   3.087   4.220   7.616  0.4308 -0.5392 -0.5047
  251PRO    HG1 2343   3.196   4.237   7.619  0.5470 -1.2630 -0.3405
  251PRO    HG2 2344   3.065   4.111   7.623 -0.8818 -0.4222 -2.1469
  251PRO      C 2345   2.793   4.415   7.726  0.1148  0.3592  0.1941
  251PRO      O 2346   2.721   4.396   7.824  0.5667  0.2841  0.5098
  252LEU      N 2347   2.808   4.537   7.670  0.0761  0.1402 -0.3029
  252LEU     HN 2348   2.872   4.526   7.595 -0.4656 -2.1506 -0.5250
  252LEU     CA 2349   2.737   4.656   7.704  0.2362  0.2070 -0.1982
  252LEU     HA 2350   2.719   4.659   7.811  2.1300  1.1493  0.1325
  252LEU     CB 2351   2.830   4.771   7.661  0.0583  0.1062 -0.8621
  252LEU    HB1 2352   2.859   4.745   7.557  1.6776 -0.0919 -0.3863
  252LEU    HB2 2353   2.917   4.751   7.727  0.6949 -0.0189 -1.7124
  252LEU     CG 2354   2.792   4.919   7.675  0.0077  0.0189 -0.0036
  252LEU     HG 2355   2.701   4.939   7.615 -0.6422 -1.1538  0.5637
  252LEU    CD1 2356   2.770   4.960   7.821  0.4083 -0.1634  0.1067
  252LEU   HD11 2357   2.747   5.068   7.825  1.2644  0.1067 -1.5199
  252LEU   HD12 2358   2.856   4.942   7.890  0.6858 -1.1352 -0.4795
  252LEU   HD13 2359   2.684   4.903   7.864  0.8576 -0.1926  1.0018
  252LEU    CD2 2360   2.905   5.011   7.625  0.1044  0.0677  0.3041
  252LEU   HD21 2361   2.989   5.011   7.698 -1.6539  0.1115  2.4224
  252LEU   HD22 2362   2.880   5.120   7.620  2.5920  0.8116  1.9323
  252LEU   HD23 2363   2.934   4.982   7.522 -1.9241  1.5134 -0.7424
  252LEU      C 2364   2.602   4.663   7.643 -0.0906  0.1825  0.5091
  252LEU      O 2365   2.504   4.720   7.692 -0.3435  0.1217  0.0893
  253LEU      N 2366   2.581   4.579   7.540 -0.6146 -0.0783  0.8232
  253LEU     HN 2367   2.661   4.533   7.501 -0.2848  0.4096  0.9045
  253LEU     CA 2368   2.448   4.550   7.496 -0.4019 -0.0436  0.1482
  253LEU     HA 2369   2.381   4.634   7.508 -3.2493 -1.9075 -1.4649
  253LEU     CB 2370   2.454   4.509   7.348  0.2824  0.4275  0.0378
  253LEU    HB1 2371   2.357   4.465   7.316 -0.6378 -1.2830  4.4797
  253LEU    HB2 2372   2.528   4.427   7.337  0.1316  0.1578  0.9889
  253LEU     CG 2373   2.487   4.620   7.246  0.6679 -0.0757 -0.3898
  253LEU     HG 2374   2.584   4.670   7.268 -0.8281  2.1330  1.7415
  253LEU    CD1 2375   2.497   4.550   7.109 -0.2730 -0.2586 -0.3725
  253LEU   HD11 2376   2.402   4.496   7.089  0.6475 -2.6146  1.0502
  253LEU   HD12 2377   2.574   4.469   7.110  1.7477  1.5574  0.7060
  253LEU   HD13 2378   2.527   4.619   7.028  0.8847  0.1223  0.3467
  253LEU    CD2 2379   2.390   4.739   7.251  0.7543 -0.0006 -0.4628
  253LEU   HD21 2380   2.401   4.816   7.171  0.1042 -0.3567 -0.9087
  253LEU   HD22 2381   2.395   4.803   7.341 -3.2620  0.4811 -0.4113
  253LEU   HD23 2382   2.284   4.705   7.239  0.7924 -0.6078  0.7434
  253LEU      C 2383   2.376   4.452   7.581 -0.4178 -0.2006 -0.0458
  253LEU      O 2384   2.255   4.434   7.568 -0.5817  0.2014  0.8438
  254GLY      N 2385   2.442   4.383   7.675  0.1037 -0.3622 -0.5246
  254GLY     HN 2386   2.538   4.410   7.681 -0.3177  1.0604  0.3632
  254GLY     CA 2387   2.375   4.287   7.756  0.1495  0.0270 -0.0208
  254GLY    HA1 2388   2.271   4.278   7.727  0.7381 -0.6109 -2.0454
  254GLY    HA2 2389   2.364   4.333   7.854 -1.8186  2.4226 -1.2515
  254GLY      C 2390   2.433   4.150   7.758 -0.0197 -0.0455  0.1067
  254GLY      O 2391   2.369   4.064   7.818  0.6521 -0.7780 -0.2082
  255TRP      N 2392   2.556   4.122   7.712 -0.2723 -0.4961 -0.3157
  255TRP     HN 2393   2.611   4.194   7.669 -0.3392  0.6997  1.4955
  255TRP     CA 2394   2.624   3.998   7.729  0.4373 -0.1609 -0.6273
  255TRP     HA 2395   2.565   3.923   7.781 -0.1454  1.0973  0.5770
  255TRP     CB 2396   2.660   3.938   7.592  0.6805  0.0475 -0.6532
  255TRP    HB1 2397   2.743   3.866   7.606  1.4428  0.8694 -0.8498
  255TRP    HB2 2398   2.702   4.025   7.536  1.1643  0.0180 -0.3381
  255TRP     CG 2399   2.548   3.863   7.529 -0.5690  0.0548  1.4489
  255TRP    CD1 2400   2.524   3.729   7.543 -0.0296 -0.2328 -0.0807
  255TRP    HD1 2401   2.597   3.656   7.574  2.1126  1.6294 -0.4976
  255TRP    NE1 2402   2.405   3.704   7.481  0.1966 -0.0155 -0.6086
  255TRP    HE1 2403   2.361   3.617   7.492 -0.9778  0.7086  0.6362
  255TRP    CE2 2404   2.347   3.820   7.438 -0.0978  0.0910  0.0589
  255TRP    CD2 2405   2.434   3.923   7.467 -0.2239  0.0061  0.7444
  255TRP    CE3 2406   2.394   4.052   7.448  0.3380  0.0529 -0.1987
  255TRP    HE3 2407   2.457   4.137   7.467  0.9127 -0.3710 -0.1678
  255TRP    CZ3 2408   2.272   4.072   7.387  0.3375  0.3185 -0.1116
  255TRP    HZ3 2409   2.232   4.173   7.387  0.4020  0.3554 -1.0734
  255TRP    CZ2 2410   2.222   3.842   7.387  0.2132  0.3432 -0.6075
  255TRP    HZ2 2411   2.153   3.761   7.373  0.8934 -0.4895  0.6286
  255TRP    CH2 2412   2.188   3.970   7.349 -0.2544  0.5623  0.5228
  255TRP    HH2 2413   2.091   3.987   7.306 -0.8486  1.3184  2.0720
  255TRP      C 2414   2.738   4.014   7.824 -0.0383 -0.1544 -0.0480
  255TRP      O 2415   2.855   3.984   7.800  0.2301  0.2211  0.7527
  256ASN      N 2416   2.710   4.072   7.942  0.0845 -0.4639  0.1323
  256ASN     HN 2417   2.618   4.101   7.964  0.6437  1.0273  0.6399
  256ASN     CA 2418   2.806   4.098   8.045  0.0516 -0.1407  0.0813
  256ASN     HA 2419   2.906   4.090   8.005  0.5245  1.6254  0.7934
  256ASN     CB 2420   2.795   4.241   8.100 -0.0112 -0.1763  0.1646
  256ASN    HB1 2421   2.829   4.316   8.025 -2.5552 -0.9073 -1.8765
  256ASN    HB2 2422   2.862   4.244   8.188  2.1204 -0.6650 -1.3794
  256ASN     CG 2423   2.657   4.283   8.151  0.0670  0.1262  0.1346
  256ASN    OD1 2424   2.616   4.259   8.264  0.0361 -0.1276  0.0687
  256ASN    ND2 2425   2.576   4.348   8.063  0.0940  0.2224  0.1811
  256ASN   HD21 2426   2.477   4.352   8.079  0.0131 -0.0401 -0.2426
  256ASN   HD22 2427   2.623   4.381   7.981  1.1758 -0.5284  0.4822
  256ASN      C 2428   2.779   3.998   8.153  0.1193 -0.2955 -0.0457
  256ASN      O 2429   2.673   3.935   8.159  0.2544 -0.5091  0.0966
  257CYS      N 2430   2.880   3.978   8.238  0.1795  0.2314  0.0129
  257CYS     HN 2431   2.963   4.034   8.232  0.9697 -0.8437  0.5448
  257CYS     CA 2432   2.882   3.884   8.346 -0.2985 -0.2453 -0.3862
  257CYS     HA 2433   2.886   3.789   8.296 -0.8646 -0.0259 -0.8530
  257CYS     CB 2434   3.017   3.892   8.420 -0.5011  0.4566 -0.0804
  257CYS    HB1 2435   3.011   3.821   8.505  0.9133 -1.3697 -1.4236
  257CYS    HB2 2436   3.039   3.991   8.465  2.0097  0.9613 -2.1574
  257CYS     SG 2437   3.154   3.857   8.306 -0.2268  0.1114  0.3490
  257CYS      C 2438   2.769   3.885   8.443 -0.2326  0.0515 -0.3101
  257CYS      O 2439   2.697   3.787   8.460  0.0654 -0.1155  0.0136
  258GLU      N 2440   2.751   4.002   8.506  0.0183 -0.1161  0.0801
  258GLU     HN 2441   2.797   4.082   8.469 -2.5270  0.2660 -2.6514
  258GLU     CA 2442   2.665   4.027   8.618 -0.0619 -0.0902  0.0141
  258GLU     HA 2443   2.692   3.965   8.702  0.1433  0.9724  0.7561
  258GLU     CB 2444   2.689   4.172   8.662  0.2610 -0.1868  0.1572
  258GLU    HB1 2445   2.642   4.232   8.581  0.1615 -0.5498 -0.0547
  258GLU    HB2 2446   2.800   4.181   8.651  0.0212  0.6620 -1.9239
  258GLU     CG 2447   2.642   4.212   8.802 -0.4058  0.1029 -0.1487
  258GLU    HG1 2448   2.535   4.186   8.818 -1.2895  0.6279 -4.1588
  258GLU    HG2 2449   2.646   4.323   8.807 -0.0250  0.0411  1.4446
  258GLU     CD 2450   2.730   4.153   8.911 -0.3103  0.5805  0.0331
  258GLU    OE1 2451   2.855   4.155   8.900 -0.3516  0.2153 -0.5242
  258GLU    OE2 2452   2.676   4.083   9.001 -0.2523 -0.3876 -0.6690
  258GLU      C 2453   2.520   4.002   8.592 -0.0890  0.1531 -0.0797
  258GLU      O 2454   2.451   3.954   8.681  0.0573 -0.0987 -0.1011
  259LYS      N 2455   2.473   4.044   8.473 -0.4678  0.0354  0.0298
  259LYS     HN 2456   2.530   4.103   8.416 -1.8216 -0.6687 -2.1802
  259LYS     CA 2457   2.340   4.020   8.425 -0.3372 -0.1884 -0.2213
  259LYS     HA 2458   2.277   4.064   8.501  0.1407  2.6624 -1.3325
  259LYS     CB 2459   2.318   4.101   8.295 -0.0174 -0.0713 -0.2047
  259LYS    HB1 2460   2.388   4.067   8.216  0.3507 -1.3251  0.6176
  259LYS    HB2 2461   2.350   4.206   8.308 -3.3367  1.4493 -2.8934
  259LYS     CG 2462   2.175   4.104   8.242 -0.1486 -0.1255  0.1393
  259LYS    HG1 2463   2.161   4.208   8.205  0.5834 -0.4975 -1.2406
  259LYS    HG2 2464   2.098   4.079   8.319 -0.0920 -4.0342 -0.8672
  259LYS     CD 2465   2.155   4.009   8.124  0.1430 -0.0416  0.0224
  259LYS    HD1 2466   2.157   3.909   8.172  1.3188  0.0173  0.1229
  259LYS    HD2 2467   2.228   4.015   8.040 -0.0546  1.2209 -0.0869
  259LYS     CE 2468   2.019   4.025   8.054  0.1013  0.2379  0.1633
  259LYS    HE1 2469   2.010   3.966   7.961  2.7527  1.9010 -1.2609
  259LYS    HE2 2470   1.995   4.131   8.031 -1.2244 -0.7024 -3.4632
  259LYS     NZ 2471   1.911   3.972   8.141 -0.0512  0.2813 -0.0000
  259LYS    HZ1 2472   1.924   3.872   8.165 -0.9898 -0.1133 -1.0518
  259LYS    HZ2 2473   1.823   3.981   8.087 -1.8182 -1.3477  2.4460
  259LYS    HZ3 2474   1.896   4.030   8.226  0.0326  0.6015 -0.2032
  259LYS      C 2475   2.307   3.877   8.400 -0.3462 -0.1874 -0.2229
  259LYS      O 2476   2.197   3.832   8.432 -0.4188 -0.0025 -0.2035
  260LEU      N 2477   2.403   3.803   8.342 -0.0533  0.0476 -0.0467
  260LEU     HN 2478   2.497   3.832   8.329  0.8745 -2.4427  0.4578
  260LEU     CA 2479   2.372   3.670   8.298 -0.6204  0.0454  0.3443
  260LEU     HA 2480   2.267   3.663   8.277 -0.4955 -0.0630 -0.2668
  260LEU     CB 2481   2.449   3.626   8.172 -0.1186  0.2666  0.5725
  260LEU    HB1 2482   2.423   3.519   8.159 -0.7907  0.1751  2.4086
  260LEU    HB2 2483   2.557   3.638   8.195 -0.0363 -0.4462  0.5667
  260LEU     CG 2484   2.421   3.713   8.048 -0.1117 -0.1421  0.2835
  260LEU     HG 2485   2.442   3.818   8.077  2.2592 -0.9584  1.8790
  260LEU    CD1 2486   2.530   3.674   7.948 -0.7002 -0.7174 -0.1389
  260LEU   HD11 2487   2.627   3.695   7.999 -0.8717 -0.7191  0.1883
  260LEU   HD12 2488   2.531   3.743   7.860  3.3895  1.5184  1.3838
  260LEU   HD13 2489   2.531   3.566   7.918  1.2500 -1.1492  1.2861
  260LEU    CD2 2490   2.278   3.692   7.995 -0.0555  0.1096  0.0297
  260LEU   HD21 2491   2.257   3.584   8.011  2.1925 -0.1065  2.1962
  260LEU   HD22 2492   2.256   3.729   7.893  0.0228 -1.5283 -0.6042
  260LEU   HD23 2493   2.201   3.735   8.062 -0.3569  0.7686 -0.7342
  260LEU      C 2494   2.400   3.574   8.408 -0.2519 -0.0181  0.1974
  260LEU      O 2495   2.356   3.460   8.392 -0.1102 -0.0162 -0.2335
  261GLN      N 2496   2.463   3.622   8.517  0.5745 -0.0599 -0.2596
  261GLN     HN 2497   2.494   3.716   8.522  1.1609 -0.2980  1.2131
  261GLN     CA 2498   2.501   3.543   8.630  0.0481 -0.2339 -0.2041
  261GLN     HA 2499   2.544   3.621   8.691 -0.7740  2.6512 -3.0347
  261GLN     CB 2500   2.384   3.480   8.708  0.4612  0.3044  0.8673
  261GLN    HB1 2501   2.426   3.434   8.801  0.8510 -0.2518  0.4190
  261GLN    HB2 2502   2.339   3.399   8.647 -2.6315  3.2707 -1.1818
  261GLN     CG 2503   2.272   3.570   8.760  0.0308  0.0500  0.3827
  261GLN    HG1 2504   2.208   3.621   8.685  0.9950  1.4232  0.4634
  261GLN    HG2 2505   2.323   3.646   8.822  0.1791 -0.6776  1.1692
  261GLN     CD 2506   2.177   3.484   8.843 -0.6333  0.4635  0.0627
  261GLN    OE1 2507   2.083   3.418   8.801  0.1141 -0.3745 -0.3348
  261GLN    NE2 2508   2.214   3.472   8.973  0.0968  0.5569 -0.1321
  261GLN   HE21 2509   2.157   3.412   9.029 -2.7809  2.5226 -0.7103
  261GLN   HE22 2510   2.295   3.510   9.017  0.0932 -2.2411  2.6206
  261GLN      C 2511   2.611   3.451   8.593  0.3156  0.0763 -0.1886
  261GLN      O 2512   2.627   3.349   8.661 -0.4524  0.2107  0.2037
  262SER      N 2513   2.704   3.487   8.502 -0.0268 -0.0735 -0.5992
  262SER     HN 2514   2.683   3.574   8.458 -1.9045 -1.1180 -1.9880
  262SER     CA 2515   2.823   3.416   8.466  0.2066  0.1871 -0.3479
  262SER     HA 2516   2.794   3.312   8.467 -0.2518  0.2772 -1.8484
  262SER     CB 2517   2.872   3.444   8.323  0.0858 -0.6899 -0.5677
  262SER    HB1 2518   2.953   3.376   8.289  2.0937  2.0607 -1.6264
  262SER    HB2 2519   2.913   3.547   8.312  1.0705 -1.1379 -1.1889
  262SER     OG 2520   2.771   3.423   8.225 -0.6157  0.1875 -0.0471
  262SER    HG1 2521   2.798   3.461   8.142 -0.3093 -0.8475 -0.4365
  262SER      C 2522   2.946   3.430   8.549  0.0179  0.0565 -0.0423
  262SER      O 2523   2.960   3.531   8.618 -0.6102 -0.3452  0.6951
  263VAL      N 2524   3.039   3.334   8.536  0.1978  0.2759 -0.3901
  263VAL     HN 2525   3.025   3.259   8.472  0.5212  0.5308 -0.7645
  263VAL     CA 2526   3.152   3.318   8.621  0.1090  0.2645 -0.2740
  263VAL     HA 2527   3.122   3.323   8.725 -1.0477 -1.7502 -0.4661
  263VAL     CB 2528   3.201   3.176   8.621  0.3431  0.3421 -0.2137
  263VAL     HB 2529   3.237   3.158   8.518 -0.4501  2.5867 -0.9607
  263VAL    CG1 2530   3.308   3.151   8.728 -0.3421  0.1743  0.4464
  263VAL   HG11 2531   3.329   3.042   8.735 -2.5797 -0.2935  0.5114
  263VAL   HG12 2532   3.263   3.183   8.824  0.6638  1.0554  0.6473
  263VAL   HG13 2533   3.410   3.194   8.716  0.3292 -0.7719  2.2968
  263VAL    CG2 2534   3.083   3.088   8.667  0.2161  0.6053 -0.0271
  263VAL   HG21 2535   3.023   3.150   8.737 -1.6441 -0.7122 -0.3770
  263VAL   HG22 2536   3.124   2.993   8.708 -0.6237  0.0954 -0.3506
  263VAL   HG23 2537   3.018   3.060   8.581  0.7431 -0.4812 -0.0848
  263VAL      C 2538   3.266   3.413   8.600 -0.2290  0.7093 -0.1143
  263VAL      O 2539   3.342   3.447   8.690 -0.3309  0.2432  0.1526
  264CYS      N 2540   3.274   3.466   8.477  0.4385  0.6612 -0.0925
  264CYS     HN 2541   3.215   3.429   8.405 -0.7295  0.8514  0.7361
  264CYS     CA 2542   3.350   3.583   8.448  0.4572  0.5316 -0.5861
  264CYS     HA 2543   3.311   3.606   8.350 -3.6528 -0.8563  0.5493
  264CYS     CB 2544   3.309   3.708   8.528 -0.1243  0.1530 -0.2913
  264CYS    HB1 2545   3.366   3.722   8.622  1.0603 -0.3682 -0.9180
  264CYS    HB2 2546   3.205   3.715   8.567 -0.5627  2.0406 -1.7128
  264CYS     SG 2547   3.318   3.857   8.425  0.0509  0.3268 -0.0277
  264CYS      C 2548   3.497   3.577   8.426  0.4767  0.0777 -0.3454
  264CYS      O 2549   3.580   3.520   8.497 -0.1666 -0.5184 -0.0647
  265SER      N 2550   3.542   3.642   8.316  0.1822  0.6169 -0.1492
  265SER     HN 2551   3.482   3.698   8.261  0.4848  1.0694 -0.0228
  265SER     CA 2552   3.678   3.649   8.274  0.3621  0.1165  0.3256
  265SER     HA 2553   3.715   3.550   8.297 -3.0691 -1.8946 -1.8581
  265SER     CB 2554   3.693   3.676   8.123  0.1312  0.0199  0.2865
  265SER    HB1 2555   3.690   3.782   8.092  0.8393 -0.8393 -3.0607
  265SER    HB2 2556   3.616   3.633   8.055  1.2219 -0.6233 -0.5745
  265SER     OG 2557   3.812   3.620   8.069  0.4736  0.7766  0.2479
  265SER    HG1 2558   3.797   3.526   8.076 -1.8550  1.0581 -0.2115
  265SER      C 2559   3.757   3.747   8.355  0.3710 -0.1185  0.6026
  265SER      O 2560   3.707   3.855   8.384  0.3444  0.0008  0.1348
  266ASP      N 2561   3.887   3.723   8.379  0.4867  0.0457  0.1636
  266ASP     HN 2562   3.931   3.638   8.352  1.0900  1.1562 -2.7272
  266ASP     CA 2563   3.970   3.801   8.466  0.1608  0.1677  0.3655
  266ASP     HA 2564   3.916   3.864   8.536  1.1385  0.2213  1.0899
  266ASP     CB 2565   4.054   3.702   8.549  0.2966 -0.3483 -0.3789
  266ASP    HB1 2566   4.101   3.760   8.631 -1.2363 -1.1088  1.1012
  266ASP    HB2 2567   4.126   3.646   8.486 -0.1225 -1.2729 -0.0523
  266ASP     CG 2568   3.961   3.602   8.617  0.0367  0.1035 -0.0625
  266ASP    OD1 2569   3.880   3.650   8.701  0.2011  0.1561  0.0686
  266ASP    OD2 2570   3.963   3.479   8.595  0.1366  0.1300 -0.2088
  266ASP      C 2571   4.067   3.884   8.390  0.1582  0.0416  0.2256
  266ASP      O 2572   4.124   3.979   8.443 -0.5850  0.4797  0.2462
  267ILE      N 2573   4.079   3.868   8.256 -0.6053  0.7384  0.0690
  267ILE     HN 2574   4.036   3.788   8.216  2.3161 -1.4544  0.9593
  267ILE     CA 2575   4.150   3.956   8.169 -0.2508  0.2395 -0.1540
  267ILE     HA 2576   4.248   3.969   8.211 -0.7978  0.7365  1.0400
  267ILE     CB 2577   4.167   3.887   8.037 -0.0455  0.0452 -0.0252
  267ILE     HB 2578   4.188   3.782   8.068 -1.8370 -0.8625 -1.6934
  267ILE    CG2 2579   4.039   3.874   7.952  0.1798 -0.4434 -0.2951
  267ILE   HG21 2580   4.055   3.799   7.872 -0.4774 -1.0245  0.1181
  267ILE   HG22 2581   4.019   3.974   7.908  0.0223  0.1718  1.1239
  267ILE   HG23 2582   3.954   3.844   8.017  0.1158 -1.3112 -0.7703
  267ILE    CG1 2583   4.278   3.946   7.949 -0.7974  0.2954 -0.8184
  267ILE   HG11 2584   4.370   3.965   8.008  1.1913 -0.1989 -3.5143
  267ILE   HG12 2585   4.253   4.052   7.925 -1.4721  0.3918  0.2515
  267ILE     CD 2586   4.312   3.872   7.819  0.2613 -0.1232 -0.3108
  267ILE    HD1 2587   4.325   3.762   7.824  0.5807 -0.3619 -3.7763
  267ILE    HD2 2588   4.406   3.917   7.779  0.7326 -2.3688 -1.9059
  267ILE    HD3 2589   4.227   3.894   7.751  1.1509  2.2120 -0.7899
  267ILE      C 2590   4.096   4.094   8.154 -0.1352  0.3560  0.4552
  267ILE      O 2591   4.167   4.195   8.155  0.3748  0.0177 -0.4036
  268PHE      N 2592   3.963   4.111   8.144 -0.1761 -0.3125 -0.3075
  268PHE     HN 2593   3.904   4.031   8.136 -3.3655  1.6632  1.2907
  268PHE     CA 2594   3.899   4.239   8.142  0.1120 -0.1638 -0.1552
  268PHE     HA 2595   3.968   4.308   8.188 -0.7269  0.4115  0.2673
  268PHE     CB 2596   3.860   4.293   8.003  0.0861  0.3914  0.0622
  268PHE    HB1 2597   3.832   4.400   8.008  1.9438  0.8642  2.8829
  268PHE    HB2 2598   3.771   4.239   7.963 -0.0923  2.1645 -2.0994
  268PHE     CG 2599   3.972   4.294   7.905 -0.1218 -0.1561 -0.1869
  268PHE    CD1 2600   4.084   4.371   7.924 -0.1441 -0.1356 -0.1265
  268PHE    HD1 2601   4.098   4.420   8.019 -2.8770 -2.1917  1.4631
  268PHE    CE1 2602   4.180   4.376   7.825  0.0255  0.3255  0.0608
  268PHE    HE1 2603   4.267   4.438   7.844  0.4453  0.1216 -1.1370
  268PHE     CZ 2604   4.170   4.304   7.709 -0.0541 -0.1378  0.3518
  268PHE     HZ 2605   4.245   4.310   7.631 -0.2175 -0.8520  0.1363
  268PHE    CD2 2606   3.958   4.224   7.787 -0.1569 -0.0449 -0.2481
  268PHE    HD2 2607   3.870   4.166   7.765  0.3421 -1.0428  0.3301
  268PHE    CE2 2608   4.058   4.227   7.693 -0.0960  0.0266 -0.1824
  268PHE    HE2 2609   4.041   4.179   7.597 -0.0471 -1.9615  0.7522
  268PHE      C 2610   3.776   4.215   8.224  0.1120  0.0428 -0.0919
  268PHE      O 2611   3.708   4.126   8.174 -0.2456  0.4503 -0.3426
  269PRO      N 2612   3.753   4.272   8.339  0.2405  0.0139 -0.0518
  269PRO     CD 2613   3.833   4.382   8.390  0.1022  0.0451  0.1003
  269PRO    HD1 2614   3.853   4.455   8.308  1.7090 -2.6076 -2.0421
  269PRO    HD2 2615   3.927   4.351   8.440 -1.3688 -0.9160  2.4274
  269PRO     CA 2616   3.639   4.242   8.421 -0.1241  0.4893 -0.3766
  269PRO     HA 2617   3.639   4.134   8.418  3.2454  0.3853 -0.4196
  269PRO     CB 2618   3.668   4.312   8.554 -0.3219 -0.5184  0.2048
  269PRO    HB1 2619   3.746   4.254   8.608 -0.0772  0.2042  0.6380
  269PRO    HB2 2620   3.583   4.344   8.617  0.5434 -0.7454  1.5284
  269PRO     CG 2621   3.748   4.435   8.506 -0.3323 -0.5647  0.0637
  269PRO    HG1 2622   3.685   4.518   8.468  1.5800  0.7193 -0.4538
  269PRO    HG2 2623   3.814   4.471   8.587 -0.7713 -0.6062  0.4478
  269PRO      C 2624   3.506   4.276   8.364 -0.3931  0.3169  0.1438
  269PRO      O 2625   3.495   4.374   8.292 -0.5654  0.0909 -0.1432
  270HSD      N 2626   3.405   4.191   8.391  0.1055 -0.3925 -0.1867
  270HSD     HN 2627   3.417   4.111   8.450 -1.6077 -1.7789 -1.5832
  270HSD     CA 2628   3.269   4.207   8.349 -0.0042 -0.1297  0.2549
  270HSD     HA 2629   3.215   4.155   8.426  1.2709 -0.9400  0.6278
  270HSD     CB 2630   3.219   4.353   8.341  0.0044 -0.1495 -0.2275
  270HSD    HB1 2631   3.112   4.365   8.315  0.4690  1.1441 -1.7090
  270HSD    HB2 2632   3.265   4.413   8.259  0.6505  0.1425  0.3408
  270HSD    ND1 2633   3.232   4.410   8.587  0.0786 -0.1659 -0.5429
  270HSD    HD1 2634   3.191   4.326   8.622  0.3544 -0.7187 -1.4915
  270HSD     CG 2635   3.257   4.442   8.455 -0.6031  0.4855 -0.5145
  270HSD    CE1 2636   3.290   4.508   8.661  0.1616 -0.4047 -0.2845
  270HSD    HE1 2637   3.302   4.499   8.769 -0.3021  1.4609 -0.0482
  270HSD    NE2 2638   3.349   4.602   8.589 -0.4542  0.1595 -0.0580
  270HSD    CD2 2639   3.319   4.563   8.460  0.1909  0.0699 -0.1821
  270HSD    HD2 2640   3.351   4.617   8.372  0.8851  0.5743  0.3606
  270HSD      C 2641   3.242   4.148   8.215 -0.2079  0.3820  0.0657
  270HSD      O 2642   3.128   4.153   8.168  0.0087 -0.4688 -0.5810
  271ILE      N 2643   3.341   4.082   8.153 -0.2205 -0.2417  0.6930
  271ILE     HN 2644   3.433   4.075   8.191 -0.8538  0.5829  2.4969
  271ILE     CA 2645   3.330   4.019   8.025  0.1734 -0.0666  0.5713
  271ILE     HA 2646   3.240   4.050   7.975  0.5820  0.0491 -0.1148
  271ILE     CB 2647   3.445   4.046   7.931 -0.3469 -0.0513 -0.0673
  271ILE     HB 2648   3.530   3.997   7.984 -0.8407 -1.3711 -0.4480
  271ILE    CG2 2649   3.424   3.983   7.792 -0.5066 -0.3762  0.1028
  271ILE   HG21 2650   3.322   4.004   7.756 -0.3390  0.0373 -0.1343
  271ILE   HG22 2651   3.439   3.873   7.796  0.6886 -0.2197  0.3697
  271ILE   HG23 2652   3.493   4.038   7.725 -0.5795  2.3130  2.0745
  271ILE    CG1 2653   3.491   4.192   7.928  0.2662 -0.2507 -0.3973
  271ILE   HG11 2654   3.586   4.205   7.871  0.5485 -1.8685 -0.3368
  271ILE   HG12 2655   3.522   4.222   8.030  2.4948 -0.9029 -0.8247
  271ILE     CD 2656   3.380   4.279   7.868  0.1638 -0.5288 -0.6179
  271ILE    HD1 2657   3.419   4.383   7.876  1.0872 -0.9098  0.1132
  271ILE    HD2 2658   3.290   4.279   7.933  0.5187  1.8042 -0.0342
  271ILE    HD3 2659   3.351   4.259   7.763 -1.7156 -1.1065 -0.0219
  271ILE      C 2660   3.315   3.871   8.036 -0.7172  0.0335  0.8217
  271ILE      O 2661   3.387   3.799   8.105 -0.4528 -0.2115  0.3041
  272ASP      N 2662   3.212   3.813   7.972 -0.1354  0.4182 -0.5074
  272ASP     HN 2663   3.151   3.864   7.912  2.6553  3.3730 -1.1470
  272ASP     CA 2664   3.186   3.674   7.988 -0.0434  0.3721 -0.7405
  272ASP     HA 2665   3.216   3.645   8.088  0.6170  2.1320 -0.4003
  272ASP     CB 2666   3.034   3.652   7.985 -0.0591  0.1467  0.7540
  272ASP    HB1 2667   3.002   3.711   7.897  2.4689  0.0178 -0.3391
  272ASP    HB2 2668   2.988   3.706   8.070  0.5737  0.9142  0.6190
  272ASP     CG 2669   2.969   3.515   7.969 -0.2092  0.3045 -0.0289
  272ASP    OD1 2670   2.844   3.511   7.983 -0.1695 -0.1690  0.2326
  272ASP    OD2 2671   3.039   3.412   7.948 -0.8289 -0.1013 -0.1311
  272ASP      C 2672   3.267   3.589   7.896 -0.3732 -0.4122 -0.3193
  272ASP      O 2673   3.290   3.615   7.778 -0.0415 -0.2019 -0.2080
  273GLU      N 2674   3.311   3.473   7.948  0.4059  0.0990  0.1832
  273GLU     HN 2675   3.270   3.443   8.033  0.4714 -0.9080 -0.1269
  273GLU     CA 2676   3.390   3.372   7.884  0.2963  0.3808 -0.4110
  273GLU     HA 2677   3.479   3.424   7.855  0.0122  2.0692  1.5435
  273GLU     CB 2678   3.412   3.261   7.989 -0.0659  0.7180  0.0249
  273GLU    HB1 2679   3.437   3.309   8.086  4.0787  1.7521 -1.3474
  273GLU    HB2 2680   3.505   3.205   7.966  0.5745  1.5102  0.5719
  273GLU     CG 2681   3.302   3.158   8.012  0.4293  0.1069 -0.3108
  273GLU    HG1 2682   3.303   3.076   7.937  2.7299 -0.8904  0.7079
  273GLU    HG2 2683   3.202   3.205   8.005  0.0019 -0.8294 -0.6073
  273GLU     CD 2684   3.312   3.088   8.148 -0.4678  0.0778 -0.2530
  273GLU    OE1 2685   3.279   3.156   8.249  0.6926 -0.1678  0.3068
  273GLU    OE2 2686   3.366   2.975   8.160  0.2301  0.4526  0.2378
  273GLU      C 2687   3.332   3.322   7.757  0.0619  0.1462 -0.2131
  273GLU      O 2688   3.409   3.292   7.666  0.6086  0.4051  0.1644
  274THR      N 2689   3.199   3.312   7.739  0.0856 -0.2348 -0.2015
  274THR     HN 2690   3.140   3.332   7.817 -0.5770 -1.1936 -0.4283
  274THR     CA 2691   3.131   3.285   7.616 -0.1076  0.1374 -0.1788
  274THR     HA 2692   3.175   3.194   7.577  1.4398  1.2418 -1.1461
  274THR     CB 2693   2.984   3.255   7.620 -0.1726  0.4575 -0.0750
  274THR     HB 2694   2.948   3.213   7.524  3.1175 -2.2610 -0.2972
  274THR    OG1 2695   2.914   3.360   7.684 -0.3556  0.1992  0.1522
  274THR    HG1 2696   2.954   3.364   7.772  1.7993 -3.3787 -0.4723
  274THR    CG2 2697   2.960   3.131   7.709  0.4596  0.2775 -0.1492
  274THR   HG21 2698   2.991   3.149   7.814 -1.1592 -1.1126  0.5998
  274THR   HG22 2699   3.025   3.051   7.668  3.6631  0.5878  3.7610
  274THR   HG23 2700   2.854   3.101   7.717  1.1735 -2.8646 -1.0473
  274THR      C 2701   3.154   3.389   7.512 -0.2932  0.0227 -0.3342
  274THR      O 2702   3.180   3.357   7.395 -0.0136  0.5007 -0.4014
  275TYR      N 2703   3.153   3.517   7.553 -0.4464 -0.1901  0.3404
  275TYR     HN 2704   3.138   3.536   7.650 -2.7158 -1.2387  0.2614
  275TYR     CA 2705   3.179   3.620   7.458  0.4442 -0.3686  0.3751
  275TYR     HA 2706   3.120   3.591   7.372 -0.3119  1.1651  0.3400
  275TYR     CB 2707   3.130   3.757   7.508 -0.6517 -0.3698 -0.6312
  275TYR    HB1 2708   3.178   3.783   7.605 -0.3809 -0.5651 -0.7127
  275TYR    HB2 2709   3.020   3.750   7.524 -0.6124  2.2917  1.6574
  275TYR     CG 2710   3.170   3.868   7.417 -0.1948 -0.5093 -0.6058
  275TYR    CD1 2711   3.092   3.890   7.305 -0.3515  0.0852 -0.3795
  275TYR    HD1 2712   3.005   3.829   7.289 -0.7599  0.5399  0.0413
  275TYR    CE1 2713   3.135   3.982   7.212  0.0906  0.2516 -0.0185
  275TYR    HE1 2714   3.070   4.008   7.130  0.4019 -0.6959 -0.5749
  275TYR     CZ 2715   3.251   4.052   7.235  0.0574  0.2361  0.2082
  275TYR     OH 2716   3.291   4.154   7.145 -0.3105  0.4878  0.3286
  275TYR     HH 2717   3.209   4.193   7.115 -0.2427  2.2269  2.2051
  275TYR    CD2 2718   3.281   3.943   7.444 -0.6777 -0.1170  0.3471
  275TYR    HD2 2719   3.338   3.935   7.535 -0.6239  0.6115  0.3783
  275TYR    CE2 2720   3.325   4.033   7.349 -0.5004 -0.0097  0.5287
  275TYR    HE2 2721   3.412   4.093   7.369 -0.3697  0.5284 -1.4597
  275TYR      C 2722   3.319   3.621   7.408  0.2187  0.3546 -0.2709
  275TYR      O 2723   3.342   3.645   7.289  0.1368 -0.4364 -0.4512
  276LEU      N 2724   3.419   3.594   7.493 -0.3819 -0.2709  0.2473
  276LEU     HN 2725   3.401   3.593   7.591 -0.0050  0.1139  0.3226
  276LEU     CA 2726   3.553   3.580   7.444 -0.4689  0.0810 -0.1031
  276LEU     HA 2727   3.575   3.665   7.383  0.9925 -1.6269 -2.1010
  276LEU     CB 2728   3.653   3.590   7.561 -0.6484  0.5642  0.0105
  276LEU    HB1 2729   3.753   3.558   7.525 -0.9253 -1.6347  1.0546
  276LEU    HB2 2730   3.636   3.506   7.632 -0.6912 -0.2111 -0.8876
  276LEU     CG 2731   3.674   3.736   7.605  0.5544  0.1172  0.9707
  276LEU     HG 2732   3.578   3.786   7.630  0.5288  0.7161 -0.2528
  276LEU    CD1 2733   3.768   3.740   7.727  0.3741 -0.0746  1.1174
  276LEU   HD11 2734   3.708   3.703   7.813 -0.6455 -0.4427  0.2719
  276LEU   HD12 2735   3.802   3.844   7.749  2.1990 -0.6627  1.1991
  276LEU   HD13 2736   3.858   3.677   7.715  0.9231  0.8656  0.0882
  276LEU    CD2 2737   3.752   3.824   7.506 -0.2370  0.0736  0.2987
  276LEU   HD21 2738   3.837   3.773   7.457  0.9493  2.1516  0.0725
  276LEU   HD22 2739   3.780   3.923   7.548 -0.4924  0.6020 -0.7385
  276LEU   HD23 2740   3.685   3.856   7.424  0.3080 -0.6176 -0.4368
  276LEU      C 2741   3.582   3.459   7.362 -0.0756 -0.0187  0.1768
  276LEU      O 2742   3.650   3.471   7.260 -0.1063 -0.1173  0.1453
  277MET      N 2743   3.519   3.345   7.395 -0.3158  0.2082  0.5080
  277MET     HN 2744   3.457   3.334   7.471 -1.4292 -1.6340 -0.5960
  277MET     CA 2745   3.523   3.235   7.304  0.0309  0.5040  0.1569
  277MET     HA 2746   3.625   3.204   7.285  0.0480  0.6698 -0.0215
  277MET     CB 2747   3.440   3.116   7.357  0.0589  0.6409  0.5186
  277MET    HB1 2748   3.423   3.041   7.277  0.7477  0.4860  0.5105
  277MET    HB2 2749   3.337   3.148   7.385 -0.4466  1.0472 -1.6124
  277MET     CG 2750   3.490   3.036   7.477  0.2415  0.3430  0.2436
  277MET    HG1 2751   3.514   3.104   7.561  1.0077 -0.9575  1.1265
  277MET    HG2 2752   3.581   2.971   7.470  0.7178  1.0601 -0.3835
  277MET     SD 2753   3.368   2.920   7.545  0.1763  0.1993 -0.1116
  277MET     CE 2754   3.449   2.884   7.703 -0.4813 -0.2390  0.1274
  277MET    HE1 2755   3.480   2.984   7.741  0.1875  0.1196 -1.3091
  277MET    HE2 2756   3.550   2.840   7.685  0.0749  1.3970 -0.8935
  277MET    HE3 2757   3.392   2.831   7.783  0.6774 -0.6357  0.7177
  277MET      C 2758   3.470   3.261   7.168  0.6317  0.3665 -0.1052
  277MET      O 2759   3.530   3.228   7.066  0.0304 -0.8599 -0.0736
  278PHE      N 2760   3.358   3.335   7.160 -0.0486 -0.6993 -0.7712
  278PHE     HN 2761   3.302   3.357   7.239 -1.9354 -0.5211 -2.0804
  278PHE     CA 2762   3.297   3.388   7.042 -0.1390 -0.2559 -0.5280
  278PHE     HA 2763   3.277   3.307   6.974 -1.7277 -0.0384 -0.3423
  278PHE     CB 2764   3.159   3.442   7.083  0.2216  0.5416 -0.3302
  278PHE    HB1 2765   3.181   3.505   7.171 -0.8159 -0.9894  1.0822
  278PHE    HB2 2766   3.105   3.353   7.121  2.1040  0.6856  3.0711
  278PHE     CG 2767   3.076   3.505   6.976 -0.2503 -0.2280 -0.4272
  278PHE    CD1 2768   3.003   3.430   6.887  0.2369 -0.5971 -0.5195
  278PHE    HD1 2769   3.010   3.322   6.881  2.7755 -0.4132 -2.7391
  278PHE    CE1 2770   2.935   3.494   6.787 -0.1219 -0.4280 -0.1667
  278PHE    HE1 2771   2.888   3.443   6.704 -3.0629  2.8720 -0.7858
  278PHE     CZ 2772   2.932   3.632   6.780 -0.2737 -0.3750  0.7498
  278PHE     HZ 2773   2.875   3.677   6.700  0.3232 -1.2437 -0.1869
  278PHE    CD2 2774   3.079   3.642   6.967  0.5309 -0.2265 -0.2124
  278PHE    HD2 2775   3.145   3.691   7.038 -2.6066  0.8252  2.2032
  278PHE    CE2 2776   3.009   3.704   6.867  0.2430 -0.0943  0.0696
  278PHE    HE2 2777   3.008   3.812   6.875  0.8832 -0.0160 -0.7471
  278PHE      C 2778   3.381   3.483   6.963  0.0548 -0.0531 -0.0841
  278PHE      O 2779   3.387   3.467   6.841 -0.2897 -0.4037 -0.0560
  279TRP      N 2780   3.446   3.584   7.023  0.0737 -0.0207 -0.1584
  279TRP     HN 2781   3.432   3.605   7.120  0.3647 -0.4084 -0.0332
  279TRP     CA 2782   3.522   3.683   6.954 -0.0217  0.2015  0.0523
  279TRP     HA 2783   3.465   3.722   6.871  1.1113 -0.8163 -1.2534
  279TRP     CB 2784   3.566   3.793   7.053  0.2514  0.1551 -0.0149
  279TRP    HB1 2785   3.625   3.761   7.142  0.1797  0.1731  0.0391
  279TRP    HB2 2786   3.472   3.837   7.093  0.1259 -0.3226  0.2264
  279TRP     CG 2787   3.640   3.906   6.989 -0.5993  0.6263 -0.1862
  279TRP    CD1 2788   3.582   4.003   6.913 -0.4354  0.8993  0.0386
  279TRP    HD1 2789   3.480   4.010   6.879 -1.8638 -0.2564  3.5905
  279TRP    NE1 2790   3.685   4.080   6.866  0.1444  0.2810  0.2710
  279TRP    HE1 2791   3.683   4.149   6.796 -0.0185  0.2765  0.2716
  279TRP    CE2 2792   3.808   4.044   6.915  0.0486  0.0343  0.3298
  279TRP    CD2 2793   3.778   3.939   7.000 -0.3876 -0.2405 -0.1538
  279TRP    CE3 2794   3.883   3.880   7.065  0.0083  0.0291 -0.5440
  279TRP    HE3 2795   3.856   3.792   7.120 -2.7261 -0.4072 -2.3813
  279TRP    CZ3 2796   4.012   3.923   7.043 -0.1696  0.4864 -0.7206
  279TRP    HZ3 2797   4.088   3.882   7.107 -0.9487  1.1476  0.6653
  279TRP    CZ2 2798   3.933   4.086   6.883 -0.2296  0.5686 -0.0627
  279TRP    HZ2 2799   3.961   4.163   6.813  0.7154  0.3193  0.0320
  279TRP    CH2 2800   4.031   4.033   6.962 -0.0995  1.1257  0.1572
  279TRP    HH2 2801   4.132   4.062   6.936 -0.5885  0.8729 -2.2577
  279TRP      C 2802   3.645   3.626   6.893 -0.4850 -0.3193 -0.4030
  279TRP      O 2803   3.695   3.676   6.793 -0.8656  0.7905 -0.0481
  280ILE      N 2804   3.708   3.531   6.965  0.1341  0.6686  0.3791
  280ILE     HN 2805   3.672   3.495   7.051  0.7246 -1.8592 -0.3660
  280ILE     CA 2806   3.815   3.447   6.922 -0.3458  0.1358  0.2190
  280ILE     HA 2807   3.878   3.517   6.870 -3.0417  1.3444 -1.6425
  280ILE     CB 2808   3.899   3.395   7.036 -0.0559 -0.0006 -0.0561
  280ILE     HB 2809   3.831   3.335   7.100  0.4956 -2.3961 -1.5931
  280ILE    CG2 2810   4.008   3.306   6.974  0.4017  0.2948  0.3184
  280ILE   HG21 2811   4.062   3.373   6.904 -1.4903  0.9254 -0.5946
  280ILE   HG22 2812   3.972   3.223   6.910 -2.3088  1.0072  0.7736
  280ILE   HG23 2813   4.081   3.269   7.049 -0.7471 -0.0314  1.3132
  280ILE    CG1 2814   3.962   3.510   7.117 -0.3441 -0.1968  0.4495
  280ILE   HG11 2815   3.892   3.595   7.133 -0.5917 -0.2908 -0.0890
  280ILE   HG12 2816   4.043   3.552   7.055 -0.9306 -1.7531 -1.4801
  280ILE     CD 2817   3.987   3.471   7.262 -0.0462  0.3867  0.5563
  280ILE    HD1 2818   4.015   3.558   7.325 -0.2823  1.8341 -1.2540
  280ILE    HD2 2819   4.067   3.393   7.268 -1.2470 -0.8432  1.2541
  280ILE    HD3 2820   3.894   3.431   7.309 -0.9237  0.8791 -0.7237
  280ILE      C 2821   3.774   3.355   6.813 -0.7938  0.5113  0.0693
  280ILE      O 2822   3.835   3.368   6.707 -0.3983  0.0404  0.2369
  281GLY      N 2823   3.662   3.279   6.817 -0.3332 -0.1694  0.2750
  281GLY     HN 2824   3.608   3.268   6.900 -2.0238  0.7210 -0.6636
  281GLY     CA 2825   3.616   3.215   6.698  0.3250  0.0196 -0.0912
  281GLY    HA1 2826   3.515   3.182   6.720 -0.3795  1.0404 -1.5444
  281GLY    HA2 2827   3.687   3.138   6.672  1.4305  0.9150  0.2065
  281GLY      C 2828   3.588   3.295   6.575 -0.2792  0.1274  0.1120
  281GLY      O 2829   3.641   3.261   6.470 -0.2962  0.0589  0.1267
  282VAL      N 2830   3.515   3.408   6.581  0.4729  0.6160  0.2898
  282VAL     HN 2831   3.457   3.429   6.659 -3.0603 -3.0285 -0.9894
  282VAL     CA 2832   3.484   3.491   6.468  0.3024  0.5054  0.2549
  282VAL     HA 2833   3.457   3.421   6.390 -2.0888  2.2182 -0.5570
  282VAL     CB 2834   3.370   3.588   6.479 -0.1980 -0.0734  0.2824
  282VAL     HB 2835   3.350   3.647   6.387  1.9720  0.2605 -0.0358
  282VAL    CG1 2836   3.246   3.509   6.523 -0.0606 -0.1375  0.5579
  282VAL   HG11 2837   3.255   3.463   6.624  2.8227  0.7874  0.7981
  282VAL   HG12 2838   3.223   3.424   6.456  2.6653 -0.6904  0.2094
  282VAL   HG13 2839   3.159   3.578   6.515 -1.3481 -1.7757 -0.3680
  282VAL    CG2 2840   3.401   3.701   6.578  0.1640 -0.3691  0.5085
  282VAL   HG21 2841   3.318   3.774   6.589 -0.3370 -0.3913 -2.3455
  282VAL   HG22 2842   3.490   3.758   6.544  1.3104 -2.4102 -0.0721
  282VAL   HG23 2843   3.439   3.656   6.672  2.3119  1.7433  0.7677
  282VAL      C 2844   3.606   3.552   6.410  0.3281 -0.0868 -0.3351
  282VAL      O 2845   3.631   3.546   6.290  0.0010 -0.0676 -0.4024
  283THR      N 2846   3.698   3.599   6.497  0.1671  0.0080 -0.2146
  283THR     HN 2847   3.680   3.603   6.595 -0.4165  2.3931 -0.3336
  283THR     CA 2848   3.826   3.651   6.460  0.2351 -0.0459 -0.0580
  283THR     HA 2849   3.818   3.731   6.388  4.2235 -0.1544 -0.8506
  283THR     CB 2850   3.895   3.724   6.572  0.1181 -0.5315  0.3365
  283THR     HB 2851   3.907   3.650   6.653 -0.2019 -0.1358  0.7530
  283THR    OG1 2852   3.809   3.829   6.615  0.1347 -0.3938  0.0440
  283THR    HG1 2853   3.756   3.788   6.684 -1.3234  3.1065  1.2423
  283THR    CG2 2854   4.032   3.779   6.527 -0.1455  0.0422  0.2186
  283THR   HG21 2855   4.015   3.844   6.438 -0.5351  0.7093  0.7693
  283THR   HG22 2856   4.097   3.701   6.483 -1.8449 -2.4710  1.8690
  283THR   HG23 2857   4.088   3.829   6.609  0.8112  0.2571 -0.5453
  283THR      C 2858   3.910   3.543   6.402 -0.1454 -0.2685 -0.1966
  283THR      O 2859   3.962   3.563   6.292 -0.2621  0.0705 -0.1891
  284SER      N 2860   3.917   3.422   6.460  0.0547 -0.3587 -0.4104
  284SER     HN 2861   3.856   3.408   6.537  1.4078 -0.6373  0.6530
  284SER     CA 2862   3.987   3.307   6.408  0.2765 -0.1304 -0.6242
  284SER     HA 2863   4.092   3.332   6.404  0.0772  0.5875 -1.9798
  284SER     CB 2864   3.994   3.189   6.506  0.2751  0.4479  0.0861
  284SER    HB1 2865   4.051   3.106   6.458 -2.0961 -2.0544  1.3103
  284SER    HB2 2866   3.897   3.152   6.546  1.0235  1.0018  2.5831
  284SER     OG 2867   4.076   3.223   6.618 -0.1701  0.2469  0.4763
  284SER    HG1 2868   4.023   3.272   6.681 -0.8961 -1.2710  1.1047
  284SER      C 2869   3.941   3.258   6.275 -0.6756 -0.2919 -0.2442
  284SER      O 2870   4.022   3.250   6.183 -0.3029 -0.2351  0.0729
  285VAL      N 2871   3.810   3.234   6.255 -0.6676 -0.7272  0.1832
  285VAL     HN 2872   3.740   3.233   6.325 -1.8337 -1.7564 -0.9545
  285VAL     CA 2873   3.764   3.203   6.123  0.2854 -0.3638 -0.2493
  285VAL     HA 2874   3.830   3.125   6.090  1.9599  1.6141 -1.7976
  285VAL     CB 2875   3.628   3.139   6.125  0.0567  0.1120 -0.3089
  285VAL     HB 2876   3.604   3.094   6.026  3.7370 -1.7659 -0.5397
  285VAL    CG1 2877   3.633   3.020   6.222  0.5574  0.3574 -0.0281
  285VAL   HG11 2878   3.714   2.944   6.212 -0.8467 -1.0969 -0.7631
  285VAL   HG12 2879   3.539   2.962   6.213 -0.1080  1.4927 -0.5505
  285VAL   HG13 2880   3.646   3.058   6.325  0.9596  0.2464 -0.0349
  285VAL    CG2 2881   3.513   3.234   6.160  0.2432  0.2761 -0.1349
  285VAL   HG21 2882   3.423   3.170   6.178 -0.8254  1.1540 -2.0552
  285VAL   HG22 2883   3.496   3.311   6.082  1.0434  2.5798  1.8219
  285VAL   HG23 2884   3.521   3.289   6.257 -0.1633  0.3752 -0.1545
  285VAL      C 2885   3.769   3.302   6.012  0.0650  0.0059  0.0676
  285VAL      O 2886   3.796   3.280   5.894 -0.9224  0.2035 -0.2006
  286LEU      N 2887   3.746   3.429   6.048  0.5259  0.1280 -0.0506
  286LEU     HN 2888   3.717   3.443   6.143  0.1705 -2.0417  0.2052
  286LEU     CA 2889   3.769   3.542   5.963  0.0351 -0.2542 -0.6993
  286LEU     HA 2890   3.707   3.516   5.878  0.3722 -2.9944 -0.1886
  286LEU     CB 2891   3.711   3.671   6.024 -0.1753 -0.3388 -0.7161
  286LEU    HB1 2892   3.774   3.682   6.114 -0.5307 -2.5775 -0.1234
  286LEU    HB2 2893   3.608   3.665   6.066 -0.3336  3.1076 -0.3293
  286LEU     CG 2894   3.706   3.802   5.944  0.1250  0.1200  0.0082
  286LEU     HG 2895   3.812   3.816   5.914  1.0580 -0.7529  2.6401
  286LEU    CD1 2896   3.623   3.774   5.817  0.1587 -0.3064  0.0800
  286LEU   HD11 2897   3.659   3.691   5.753  0.3522  2.3935 -3.6097
  286LEU   HD12 2898   3.621   3.867   5.756 -0.2682 -0.5275 -0.2416
  286LEU   HD13 2899   3.518   3.751   5.844 -0.0542  1.5384  0.9997
  286LEU    CD2 2900   3.650   3.920   6.026 -0.3081 -0.0646 -0.0180
  286LEU   HD21 2901   3.539   3.926   6.019 -0.3229  0.9519  0.9078
  286LEU   HD22 2902   3.686   4.020   5.992  0.5754 -0.1694  0.5690
  286LEU   HD23 2903   3.683   3.913   6.131 -0.9761 -1.3508  0.1248
  286LEU      C 2904   3.910   3.549   5.917  0.2751  0.6827  0.1451
  286LEU      O 2905   3.930   3.568   5.797  0.2937 -0.0059  0.0353
  287LEU      N 2906   4.009   3.525   6.004  0.0126  0.1634  0.3030
  287LEU     HN 2907   3.995   3.521   6.103 -0.7187  0.6076  0.2222
  287LEU     CA 2908   4.143   3.501   5.959  0.0227  0.2005  0.3105
  287LEU     HA 2909   4.157   3.584   5.891 -2.7686 -0.6003 -1.4114
  287LEU     CB 2910   4.232   3.509   6.085  0.2722  0.3528  0.1250
  287LEU    HB1 2911   4.197   3.432   6.157  0.2702  0.8398  0.6466
  287LEU    HB2 2912   4.202   3.605   6.131 -1.0665  0.4975 -0.9432
  287LEU     CG 2913   4.384   3.517   6.068  0.2581  0.3288 -0.0339
  287LEU     HG 2914   4.405   3.411   6.043  0.5002  0.1060  1.0781
  287LEU    CD1 2915   4.433   3.607   5.953 -0.2858  0.0539 -0.4870
  287LEU   HD11 2916   4.544   3.601   5.942 -0.3193 -1.0401 -0.3564
  287LEU   HD12 2917   4.388   3.706   5.975  0.4533  0.8731 -2.5014
  287LEU   HD13 2918   4.401   3.579   5.851  0.6360 -0.7089 -0.5793
  287LEU    CD2 2919   4.457   3.550   6.200  0.2672 -0.2821  0.1163
  287LEU   HD21 2920   4.433   3.467   6.270 -0.7937 -0.0174  0.0870
  287LEU   HD22 2921   4.411   3.643   6.239  0.8127 -0.0018  0.1056
  287LEU   HD23 2922   4.567   3.551   6.187  0.6690 -1.3927  2.8115
  287LEU      C 2923   4.173   3.382   5.875  0.1440  0.4902 -0.0571
  287LEU      O 2924   4.251   3.386   5.779  0.0158 -0.1491 -0.1937
  288LEU      N 2925   4.109   3.268   5.905  0.5547  0.2251 -0.1755
  288LEU     HN 2926   4.046   3.253   5.981 -0.5646  3.9722 -0.1697
  288LEU     CA 2927   4.108   3.151   5.823  0.2434  0.0526  0.0707
  288LEU     HA 2928   4.213   3.130   5.809  0.2335  0.5796 -0.8666
  288LEU     CB 2929   4.039   3.028   5.885 -0.1382  0.1778 -0.0985
  288LEU    HB1 2930   4.019   2.961   5.798  0.4501  0.1733 -0.2408
  288LEU    HB2 2931   3.940   3.055   5.926 -0.2999  0.3194 -0.5699
  288LEU     CG 2932   4.131   2.940   5.972 -0.1686 -0.0393 -0.2824
  288LEU     HG 2933   4.168   2.993   6.062  0.8040  0.1009 -0.7475
  288LEU    CD1 2934   4.040   2.828   6.024 -0.8442  0.4535 -0.3785
  288LEU   HD11 2935   4.103   2.774   6.098  0.8687  0.5528 -1.6862
  288LEU   HD12 2936   4.014   2.749   5.950 -0.0681  0.1947 -0.3829
  288LEU   HD13 2937   3.950   2.864   6.078  0.5821  3.4052  0.2207
  288LEU    CD2 2938   4.247   2.874   5.895 -0.0130  0.0568 -0.1329
  288LEU   HD21 2939   4.318   2.946   5.850 -0.3806 -0.3386 -1.4023
  288LEU   HD22 2940   4.212   2.813   5.808  0.7348  1.2533 -1.3095
  288LEU   HD23 2941   4.303   2.812   5.968  0.7100  0.6326 -0.1985
  288LEU      C 2942   4.059   3.178   5.685  0.5782 -0.0860 -0.0759
  288LEU      O 2943   4.118   3.131   5.588 -0.0076  0.3670 -0.6678
  289PHE      N 2944   3.951   3.255   5.665  0.2744 -0.4443  0.1748
  289PHE     HN 2945   3.902   3.293   5.743  1.5525  2.5320 -0.3444
  289PHE     CA 2946   3.913   3.302   5.535  0.2599 -0.1814  0.2749
  289PHE     HA 2947   3.901   3.220   5.466  1.1633  0.0564 -0.1877
  289PHE     CB 2948   3.781   3.380   5.541  0.4409  0.1030  0.6617
  289PHE    HB1 2949   3.772   3.432   5.443 -2.0374  0.7923  1.1790
  289PHE    HB2 2950   3.774   3.465   5.612 -0.5150  1.1534 -0.6280
  289PHE     CG 2951   3.657   3.298   5.551  0.1264  0.4967  0.0673
  289PHE    CD1 2952   3.627   3.206   5.453  0.3512 -0.0870  0.5445
  289PHE    HD1 2953   3.694   3.175   5.374 -1.9308  1.1351 -1.9995
  289PHE    CE1 2954   3.500   3.153   5.449  0.4455 -0.3007  0.3040
  289PHE    HE1 2955   3.469   3.090   5.367  1.4427  0.8696 -1.0314
  289PHE     CZ 2956   3.410   3.180   5.549 -0.5627  0.3897 -0.7772
  289PHE     HZ 2957   3.313   3.135   5.565 -0.2984  0.4980  1.4407
  289PHE    CD2 2958   3.565   3.330   5.648  0.2063 -0.2493  0.3995
  289PHE    HD2 2959   3.585   3.400   5.728 -2.5293  0.9776  0.1002
  289PHE    CE2 2960   3.443   3.268   5.649  0.2751 -0.4094 -0.3367
  289PHE    HE2 2961   3.368   3.288   5.724  0.1873 -0.7438 -0.3374
  289PHE      C 2962   4.013   3.393   5.470  0.4428 -0.4970  0.1117
  289PHE      O 2963   4.044   3.369   5.353  0.2594 -0.6975  0.1020
  290ILE      N 2964   4.069   3.490   5.544 -0.4492 -0.2003  0.4133
  290ILE     HN 2965   4.044   3.507   5.639  1.0078  1.8211  0.5105
  290ILE     CA 2966   4.166   3.583   5.497 -0.0894 -0.4426  0.6657
  290ILE     HA 2967   4.122   3.627   5.409 -0.3198  2.0302  1.9243
  290ILE     CB 2968   4.211   3.691   5.591 -0.5053 -0.0811  0.4532
  290ILE     HB 2969   4.220   3.644   5.690  2.0775 -1.3349 -0.2981
  290ILE    CG2 2970   4.350   3.751   5.564 -0.2049 -0.9997 -0.0747
  290ILE   HG21 2971   4.429   3.673   5.551  0.4048 -0.5302  0.7461
  290ILE   HG22 2972   4.376   3.798   5.661 -3.1715  0.0544  0.3110
  290ILE   HG23 2973   4.349   3.825   5.482 -0.5717 -1.1983 -0.2522
  290ILE    CG1 2974   4.098   3.795   5.605 -0.7224 -0.2149 -0.2355
  290ILE   HG11 2975   4.000   3.744   5.608 -1.2090  0.5714 -1.7738
  290ILE   HG12 2976   4.103   3.866   5.519 -0.7506  0.6901  0.4958
  290ILE     CD 2977   4.105   3.872   5.737 -0.6484  0.0769 -0.4102
  290ILE    HD1 2978   4.000   3.891   5.768 -0.7034 -1.6198  0.5281
  290ILE    HD2 2979   4.164   3.965   5.720  0.2144 -0.4232 -0.1737
  290ILE    HD3 2980   4.156   3.808   5.812 -0.7650 -1.1433 -1.3402
  290ILE      C 2981   4.284   3.509   5.444  0.1740  0.4115  0.0205
  290ILE      O 2982   4.330   3.543   5.335  0.0491 -0.3563 -0.2748
  291VAL      N 2983   4.338   3.405   5.510  0.0213  0.4298  0.1768
  291VAL     HN 2984   4.306   3.393   5.604 -0.7423  2.0554  0.1576
  291VAL     CA 2985   4.455   3.330   5.475 -0.0564  0.3126  0.1643
  291VAL     HA 2986   4.517   3.397   5.417  1.3742  0.6873  2.0666
  291VAL     CB 2987   4.546   3.287   5.585 -0.3220  0.4054  0.4231
  291VAL     HB 2988   4.641   3.245   5.545 -1.2473 -1.0091 -0.3614
  291VAL    CG1 2989   4.593   3.411   5.663  0.6624  0.0576  0.4073
  291VAL   HG11 2990   4.653   3.484   5.606  0.3345  1.1807  1.4554
  291VAL   HG12 2991   4.660   3.380   5.746  1.5868  1.0628  0.0562
  291VAL   HG13 2992   4.500   3.454   5.707 -0.7099 -0.4003 -1.8687
  291VAL    CG2 2993   4.480   3.174   5.666 -0.0878 -0.1165 -0.1010
  291VAL   HG21 2994   4.519   3.184   5.770  0.9025 -1.4718 -0.3217
  291VAL   HG22 2995   4.525   3.081   5.626 -0.5616 -1.3872  2.1312
  291VAL   HG23 2996   4.370   3.167   5.677  0.0169  0.5360  1.9000
  291VAL      C 2997   4.433   3.222   5.374 -0.1185  0.5587 -0.0895
  291VAL      O 2998   4.522   3.198   5.293 -0.1237  0.2845 -0.0151
  292TYR      N 2999   4.313   3.160   5.371 -0.0016  0.3301 -0.0697
  292TYR     HN 3000   4.252   3.161   5.450  1.1764 -0.0476  0.8889
  292TYR     CA 3001   4.271   3.093   5.252 -0.8138  0.9136 -0.1146
  292TYR     HA 3002   4.334   3.008   5.231 -2.0302  0.1919 -0.9843
  292TYR     CB 3003   4.132   3.038   5.291 -0.3233  0.2040  0.6652
  292TYR    HB1 3004   4.084   3.125   5.341 -0.2975  0.2014  0.6963
  292TYR    HB2 3005   4.146   2.951   5.359  3.8734 -1.2513 -1.6826
  292TYR     CG 3006   4.043   2.992   5.181  0.0269  0.4524  0.2749
  292TYR    CD1 3007   4.096   2.907   5.087 -0.7454 -0.0013  0.2410
  292TYR    HD1 3008   4.198   2.878   5.107 -0.5766  0.3023 -0.1489
  292TYR    CE1 3009   4.026   2.873   4.973  0.0613 -0.4337 -0.1301
  292TYR    HE1 3010   4.071   2.803   4.904  0.0028 -0.3539 -0.2494
  292TYR     CZ 3011   3.892   2.901   4.966  0.0345 -0.5784 -0.2188
  292TYR     OH 3012   3.816   2.861   4.854 -0.0104 -0.5974 -0.1814
  292TYR     HH 3013   3.867   2.817   4.786  1.0885  2.0019 -1.2028
  292TYR    CD2 3014   3.911   3.025   5.165 -0.0877 -0.2248 -0.2229
  292TYR    HD2 3015   3.872   3.095   5.237 -2.5627 -0.6768 -1.0052
  292TYR    CE2 3016   3.833   2.981   5.061  0.0924 -0.5172 -0.2347
  292TYR    HE2 3017   3.733   3.021   5.052 -0.3387 -1.5458 -0.2154
  292TYR      C 3018   4.265   3.171   5.125 -0.0528  0.4867 -0.4174
  292TYR      O 3019   4.311   3.121   5.023 -0.2837  0.1659 -0.3660
  293ALA      N 3020   4.208   3.293   5.131 -0.2684  0.3600  0.3145
  293ALA     HN 3021   4.171   3.329   5.216 -0.3727 -0.0143  0.4275
  293ALA     CA 3022   4.190   3.369   5.011 -0.2223 -0.2727 -0.0970
  293ALA     HA 3023   4.140   3.308   4.938  0.5792  0.9482 -1.7294
  293ALA     CB 3024   4.116   3.502   5.032 -0.0056 -0.0172 -0.8917
  293ALA    HB1 3025   4.029   3.480   5.098  1.9521 -1.0844  1.5175
  293ALA    HB2 3026   4.077   3.545   4.938 -2.0279  1.8771  0.7095
  293ALA    HB3 3027   4.170   3.576   5.096 -0.2430 -0.2542 -0.4068
  293ALA      C 3028   4.319   3.397   4.941 -0.2273 -0.2270 -0.0891
  293ALA      O 3029   4.335   3.367   4.823  0.1559 -0.3269 -0.0103
  294TYR      N 3030   4.420   3.438   5.019 -0.0055 -0.3922 -0.2900
  294TYR     HN 3031   4.400   3.469   5.111 -1.3873  3.4229 -1.6950
  294TYR     CA 3032   4.554   3.458   4.971 -0.0089 -0.2035 -0.2218
  294TYR     HA 3033   4.546   3.500   4.872 -1.0757 -3.2632 -1.5752
  294TYR     CB 3034   4.646   3.543   5.060 -0.1239 -0.1179 -0.1837
  294TYR    HB1 3035   4.753   3.547   5.030 -0.4572  3.3100 -1.3614
  294TYR    HB2 3036   4.644   3.498   5.162 -0.6137  0.4876  0.0810
  294TYR     CG 3037   4.596   3.683   5.073  0.3285  0.0286 -0.0062
  294TYR    CD1 3038   4.543   3.739   5.187 -0.5159 -0.3172 -0.2266
  294TYR    HD1 3039   4.548   3.682   5.279 -1.0099 -1.0961 -0.6681
  294TYR    CE1 3040   4.501   3.870   5.194 -0.1535 -0.2292  0.3838
  294TYR    HE1 3041   4.462   3.918   5.282 -2.1109  1.0660 -1.0955
  294TYR     CZ 3042   4.509   3.941   5.076  0.0763  0.0200  0.5490
  294TYR     OH 3043   4.468   4.076   5.087  0.4232  0.1664  0.0903
  294TYR     HH 3044   4.473   4.102   5.179 -0.3323  1.3179 -0.1769
  294TYR    CD2 3045   4.594   3.752   4.954 -0.4815 -0.3316 -0.2052
  294TYR    HD2 3046   4.634   3.705   4.866 -1.0906 -0.5807 -0.3514
  294TYR    CE2 3047   4.547   3.881   4.959  0.3917 -0.0270  0.6737
  294TYR    HE2 3048   4.557   3.940   4.868  1.9598 -1.5266 -0.1857
  294TYR      C 3049   4.622   3.337   4.917  0.5326 -0.1197  0.2705
  294TYR      O 3050   4.682   3.339   4.809 -0.1496  0.2546 -0.1046
  295MET      N 3051   4.601   3.221   4.981  0.3184 -0.5477 -0.5720
  295MET     HN 3052   4.552   3.214   5.067  1.2759  0.8195  0.0993
  295MET     CA 3053   4.636   3.094   4.925  0.5465 -0.4395 -0.6773
  295MET     HA 3054   4.742   3.108   4.908  0.5100  2.3383  0.8715
  295MET     CB 3055   4.632   2.982   5.030  0.3125  0.0846 -0.1225
  295MET    HB1 3056   4.646   2.880   4.989 -0.1236 -0.5813  1.3079
  295MET    HB2 3057   4.529   2.982   5.070  0.4145 -1.1145  0.1825
  295MET     CG 3058   4.746   2.991   5.132 -0.0756  0.3888  0.2861
  295MET    HG1 3059   4.727   3.088   5.182 -1.1974  0.1793  0.2968
  295MET    HG2 3060   4.839   3.004   5.072 -1.5127 -0.5281 -2.3126
  295MET     SD 3061   4.778   2.851   5.243  0.1438  0.0479 -0.2031
  295MET     CE 3062   4.645   2.867   5.366  0.3486 -0.2457  0.0577
  295MET    HE1 3063   4.670   2.950   5.436  0.0109  0.8424 -1.0817
  295MET    HE2 3064   4.626   2.775   5.425  0.9099 -0.3400  0.1043
  295MET    HE3 3065   4.551   2.905   5.321  0.3687 -1.4265 -1.0503
  295MET      C 3066   4.575   3.051   4.796 -0.3654  0.1234 -0.4412
  295MET      O 3067   4.640   2.990   4.711  0.4373  0.1547  0.1438
  296TYR      N 3068   4.444   3.070   4.773 -0.4793 -0.2225 -0.0905
  296TYR     HN 3069   4.379   3.110   4.837 -1.6982 -0.1576 -1.3373
  296TYR     CA 3070   4.387   3.049   4.644  0.0854 -0.3659 -0.3187
  296TYR     HA 3071   4.414   2.953   4.602 -0.6117  0.9161 -4.1190
  296TYR     CB 3072   4.233   3.055   4.649  0.1308  0.8927 -0.1082
  296TYR    HB1 3073   4.198   3.141   4.710  0.3687  0.5151  0.5707
  296TYR    HB2 3074   4.200   2.968   4.709  4.6665  0.0377  1.5320
  296TYR     CG 3075   4.160   3.057   4.519 -0.4645 -0.1226  0.1953
  296TYR    CD1 3076   4.148   3.174   4.447  0.5595  0.0194  0.2420
  296TYR    HD1 3077   4.190   3.270   4.474 -0.9790  0.3713  1.5449
  296TYR    CE1 3078   4.073   3.172   4.332  0.6564  0.3130  0.1742
  296TYR    HE1 3079   4.063   3.269   4.284 -1.1472 -0.6145 -1.4679
  296TYR     CZ 3080   4.011   3.059   4.285 -0.2120  0.5640  0.7037
  296TYR     OH 3081   3.924   3.078   4.176  0.1790 -0.2793  0.2322
  296TYR     HH 3082   3.879   2.995   4.159  0.6951 -0.2509 -1.3975
  296TYR    CD2 3083   4.099   2.942   4.476  0.0872 -0.2494 -0.2613
  296TYR    HD2 3084   4.112   2.849   4.529  0.0445  1.0790  2.1922
  296TYR    CE2 3085   4.021   2.945   4.363 -0.6048  0.1974  0.2223
  296TYR    HE2 3086   3.965   2.855   4.342 -0.2000  0.0198 -0.1116
  296TYR      C 3087   4.444   3.135   4.537 -0.1509 -0.0114 -0.1598
  296TYR      O 3088   4.466   3.102   4.421  0.5718  0.2057 -0.0874
  297ILE      N 3089   4.468   3.263   4.571  0.2151  0.0200 -0.5232
  297ILE     HN 3090   4.437   3.302   4.658  0.2621  4.5428 -2.2729
  297ILE     CA 3091   4.526   3.359   4.482 -0.0823  0.3721 -0.3437
  297ILE     HA 3092   4.470   3.372   4.390 -1.5281 -0.1959  0.4258
  297ILE     CB 3093   4.518   3.498   4.537  0.2648  0.1909  0.1749
  297ILE     HB 3094   4.586   3.498   4.625  2.2721  1.5208 -1.3070
  297ILE    CG2 3095   4.585   3.590   4.435  0.6508 -0.4764 -0.1788
  297ILE   HG21 3096   4.543   3.596   4.332 -0.2312  0.9858  0.2465
  297ILE   HG22 3097   4.692   3.563   4.423  0.3477 -2.7889  1.7608
  297ILE   HG23 3098   4.582   3.694   4.475  0.8091  0.1564 -1.7239
  297ILE    CG1 3099   4.378   3.549   4.575 -0.0705 -0.1358 -0.5970
  297ILE   HG11 3100   4.308   3.469   4.607  0.6962 -0.8642 -0.7307
  297ILE   HG12 3101   4.336   3.580   4.477 -1.7498  1.0555  0.4361
  297ILE     CD 3102   4.383   3.662   4.679 -0.1320 -0.7204  0.0482
  297ILE    HD1 3103   4.282   3.701   4.701  0.0172 -0.0103 -0.4808
  297ILE    HD2 3104   4.441   3.745   4.634  1.5328 -1.6905  0.3136
  297ILE    HD3 3105   4.434   3.628   4.771 -0.3205  0.0892  0.4569
  297ILE      C 3106   4.663   3.315   4.443  0.0152  0.3510  0.0181
  297ILE      O 3107   4.712   3.315   4.331  0.0075  0.0599  0.0157
  298LEU      N 3108   4.741   3.262   4.540  0.5050  0.4487 -0.3172
  298LEU     HN 3109   4.722   3.269   4.637  0.6061  0.0414 -0.2651
  298LEU     CA 3110   4.869   3.207   4.510  0.3941  0.0736 -0.1111
  298LEU     HA 3111   4.924   3.279   4.451 -1.3634  0.4956 -1.3401
  298LEU     CB 3112   4.938   3.167   4.641 -0.0671 -0.0734  0.0894
  298LEU    HB1 3113   4.869   3.096   4.691 -0.1056 -0.0568  0.0611
  298LEU    HB2 3114   4.934   3.258   4.705  0.4289 -0.2821  0.4256
  298LEU     CG 3115   5.084   3.119   4.634  0.1113  0.4772 -0.0302
  298LEU     HG 3116   5.086   3.034   4.563 -1.7259 -0.9581  1.5465
  298LEU    CD1 3117   5.182   3.233   4.597  0.4105  0.2081 -0.0762
  298LEU   HD11 3118   5.289   3.204   4.599 -0.1150 -1.9436  0.6804
  298LEU   HD12 3119   5.171   3.320   4.665 -0.3417  0.3043 -0.3068
  298LEU   HD13 3120   5.175   3.273   4.494 -1.1729  0.3816  0.0720
  298LEU    CD2 3121   5.105   3.053   4.771 -0.0084 -0.2484 -0.3571
  298LEU   HD21 3122   5.092   3.133   4.848  0.7038  2.0491 -2.4747
  298LEU   HD22 3123   5.210   3.019   4.781 -0.1767 -0.3904  1.0730
  298LEU   HD23 3124   5.036   2.969   4.792 -2.1478  1.5040  0.0223
  298LEU      C 3125   4.859   3.088   4.420 -0.3217  0.0530 -0.0134
  298LEU      O 3126   4.940   3.083   4.327 -0.2023 -0.7667  0.1243
  299TRP      N 3127   4.766   2.995   4.448 -0.0270 -0.2021  0.1344
  299TRP     HN 3128   4.710   3.006   4.530 -0.8566 -1.1123 -0.2856
  299TRP     CA 3129   4.743   2.891   4.354  0.1157 -0.3241  0.2330
  299TRP     HA 3130   4.834   2.833   4.343 -1.3259 -2.8111  0.5871
  299TRP     CB 3131   4.636   2.798   4.413 -0.1137 -0.2832 -0.1101
  299TRP    HB1 3132   4.547   2.857   4.443  0.8071  0.2247  1.7421
  299TRP    HB2 3133   4.667   2.762   4.514 -3.4229 -0.8976  0.8170
  299TRP     CG 3134   4.586   2.675   4.345  0.1642 -0.4195 -0.0710
  299TRP    CD1 3135   4.644   2.554   4.367 -0.2873 -0.4484  0.9992
  299TRP    HD1 3136   4.713   2.537   4.449  2.3361 -1.4469 -1.2357
  299TRP    NE1 3137   4.583   2.465   4.283  0.2357  0.2283 -0.1187
  299TRP    HE1 3138   4.594   2.369   4.269  0.5819  0.4511 -1.4637
  299TRP    CE2 3139   4.483   2.522   4.209 -0.3274  0.3032  0.6801
  299TRP    CD2 3140   4.476   2.653   4.255  0.1935  0.7355 -0.4128
  299TRP    CE3 3141   4.370   2.726   4.212 -0.3769  0.2241  0.0904
  299TRP    HE3 3142   4.354   2.821   4.259  0.3667  0.3489  0.1096
  299TRP    CZ3 3143   4.284   2.676   4.117  0.1748 -0.0544 -0.2716
  299TRP    HZ3 3144   4.212   2.741   4.070  0.6482  0.1205 -0.7656
  299TRP    CZ2 3145   4.390   2.465   4.128  0.3993 -0.1516  0.1525
  299TRP    HZ2 3146   4.409   2.366   4.090 -0.8081  0.8185 -3.4202
  299TRP    CH2 3147   4.294   2.546   4.071  0.4922 -0.1334  0.0178
  299TRP    HH2 3148   4.226   2.505   3.998  0.5187 -1.1728  0.5551
  299TRP      C 3149   4.706   2.933   4.216 -0.1319 -0.5224  0.2391
  299TRP      O 3150   4.752   2.886   4.112 -0.1664 -0.2588  0.1027
  300LYS      N 3151   4.615   3.031   4.196  0.4760  0.0021  0.0102
  300LYS     HN 3152   4.579   3.085   4.271 -0.6891 -0.1025 -0.4599
  300LYS     CA 3153   4.551   3.046   4.069 -0.0838 -0.3173  0.2541
  300LYS     HA 3154   4.530   2.956   4.013 -2.1480  0.1720  0.1734
  300LYS     CB 3155   4.426   3.130   4.101  0.0308  0.1630 -0.5345
  300LYS    HB1 3156   4.451   3.223   4.157 -0.0691  1.2624 -2.2394
  300LYS    HB2 3157   4.368   3.070   4.174 -1.2722  0.3445 -1.3942
  300LYS     CG 3158   4.332   3.156   3.983 -0.1257 -0.0959 -0.4664
  300LYS    HG1 3159   4.383   3.212   3.902  1.3662  1.5004  1.5039
  300LYS    HG2 3160   4.254   3.225   4.021  1.1302  2.1865 -1.7934
  300LYS     CD 3161   4.265   3.031   3.925 -0.0307 -0.1929 -0.3711
  300LYS    HD1 3162   4.218   2.976   4.010  0.1457  0.2405  0.0090
  300LYS    HD2 3163   4.340   2.962   3.881 -0.5371  0.4659 -2.3976
  300LYS     CE 3164   4.173   3.064   3.808 -0.4107  0.5785  0.1383
  300LYS    HE1 3165   4.235   3.117   3.733 -0.9107 -1.3225 -1.7220
  300LYS    HE2 3166   4.084   3.130   3.822 -1.4549 -1.1562  2.3689
  300LYS     NZ 3167   4.131   2.939   3.740  0.4867 -0.0046  0.6492
  300LYS    HZ1 3168   4.044   2.896   3.777  0.3226 -2.4120 -2.2333
  300LYS    HZ2 3169   4.199   2.861   3.752  0.2145 -0.0056  2.4318
  300LYS    HZ3 3170   4.108   2.955   3.640  0.0513  1.2567  0.9377
  300LYS      C 3171   4.642   3.123   3.980 -0.3545  0.1632  0.3916
  300LYS      O 3172   4.633   3.100   3.860  0.9966  0.1902  0.2735
  301ALA      N 3173   4.735   3.211   4.021 -0.1029  0.1864 -0.2165
  301ALA     HN 3174   4.731   3.243   4.115  2.0885  2.1377 -0.7021
  301ALA     CA 3175   4.839   3.257   3.935  0.1231  0.0105 -0.0406
  301ALA     HA 3176   4.789   3.295   3.847 -1.5359  0.4948  1.0639
  301ALA     CB 3177   4.918   3.366   4.009  0.1665 -0.0987  0.0752
  301ALA    HB1 3178   5.005   3.424   3.972 -0.4246  2.6056  2.5133
  301ALA    HB2 3179   4.936   3.323   4.110 -0.4677  1.0869  0.7257
  301ALA    HB3 3180   4.844   3.446   4.034  1.2480  0.1345  2.9888
  301ALA      C 3181   4.933   3.149   3.895 -0.2705 -0.3476 -0.0013
  301ALA      O 3182   4.974   3.146   3.779 -0.4505 -0.2059 -0.0674
  302HSD      N 3183   4.960   3.058   3.990 -0.0429 -0.2649  0.0151
  302HSD     HN 3184   4.919   3.083   4.078  1.4378  1.7468  0.2129
  302HSD     CA 3185   5.038   2.939   3.973 -0.3656 -0.4343 -0.3074
  302HSD     HA 3186   5.126   2.985   3.930 -0.4093 -0.8072 -0.7946
  302HSD     CB 3187   5.071   2.858   4.099  0.5665  0.0680 -0.2159
  302HSD    HB1 3188   4.987   2.792   4.130  0.1952  1.0875  1.0476
  302HSD    HB2 3189   5.088   2.910   4.195 -1.3284 -0.9474  0.7393
  302HSD    ND1 3190   5.298   2.796   4.007  0.1691  0.3576 -0.0735
  302HSD    HD1 3191   5.321   2.891   3.987  1.0699  0.5961  1.8533
  302HSD     CG 3192   5.181   2.760   4.071  0.1156 -0.3496 -0.5552
  302HSD    CE1 3193   5.375   2.685   3.993  0.1456  0.2796  0.3728
  302HSD    HE1 3194   5.475   2.676   3.951 -0.3892 -0.5157 -0.8023
  302HSD    NE2 3195   5.309   2.581   4.040  0.0935 -0.1918 -0.7196
  302HSD    CD2 3196   5.187   2.625   4.087  0.2187 -0.3136 -0.2813
  302HSD    HD2 3197   5.120   2.551   4.128  0.4134 -0.2661  0.1363
  302HSD      C 3198   4.988   2.854   3.862  0.2634 -0.5321 -0.5175
  302HSD      O 3199   5.058   2.819   3.767  0.7496  0.4767 -0.5364
  303SER      N 3200   4.857   2.823   3.857  0.1430 -0.0769 -0.2589
  303SER     HN 3201   4.809   2.863   3.935  1.1767 -0.4545  0.6070
  303SER     CA 3202   4.784   2.752   3.756 -0.0976 -0.4195  0.1518
  303SER     HA 3203   4.834   2.657   3.750 -0.2732 -0.4225 -1.6060
  303SER     CB 3204   4.637   2.736   3.797 -0.1946  0.5575  0.2177
  303SER    HB1 3205   4.578   2.681   3.720  0.5417  0.0719 -0.0088
  303SER    HB2 3206   4.590   2.834   3.821 -1.0628  0.1701  0.1653
  303SER     OG 3207   4.639   2.658   3.915 -0.4519 -0.0737 -0.1867
  303SER    HG1 3208   4.723   2.679   3.959  1.1323 -3.7904 -1.0451
  303SER      C 3209   4.775   2.814   3.621 -0.7462 -0.1707  0.3073
  303SER      O 3210   4.788   2.744   3.521 -0.1051 -0.1911  0.3969
  304HSD      N 3211   4.760   2.948   3.619 -0.4630 -0.1439 -0.2915
  304HSD     HN 3212   4.769   2.999   3.704 -1.0935 -1.2238  0.4511
  304HSD     CA 3213   4.769   3.022   3.497  0.2162 -0.0294 -0.1768
  304HSD     HA 3214   4.707   2.985   3.417  0.7582  0.1439 -0.6851
  304HSD     CB 3215   4.722   3.167   3.514 -0.5627 -0.2313 -0.5182
  304HSD    HB1 3216   4.777   3.216   3.598 -1.8136  0.5326 -0.1216
  304HSD    HB2 3217   4.617   3.166   3.549 -0.5711 -3.1232 -0.3635
  304HSD    ND1 3218   4.684   3.259   3.281 -0.2332  0.0373  0.2144
  304HSD    HD1 3219   4.609   3.201   3.250 -0.9730  0.7729  0.5668
  304HSD     CG 3220   4.748   3.264   3.403  0.4171 -0.0178 -0.1186
  304HSD    CE1 3221   4.714   3.375   3.216 -0.2632  0.0168  0.1611
  304HSD    HE1 3222   4.670   3.400   3.120  0.0637 -0.0291 -0.0034
  304HSD    NE2 3223   4.782   3.462   3.289  0.6492 -0.1431 -0.4839
  304HSD    CD2 3224   4.800   3.390   3.405  0.2347  0.0640 -0.2894
  304HSD    HD2 3225   4.855   3.440   3.484  0.9934 -0.0870 -0.7113
  304HSD      C 3226   4.908   3.018   3.442  0.3387  0.4989  0.0907
  304HSD      O 3227   4.935   3.014   3.323  0.2908 -0.3501  0.1047
  305ALA      N 3228   5.004   3.026   3.536  0.2720 -0.2697  0.2312
  305ALA     HN 3229   4.986   3.050   3.631  1.5056 -1.6371  0.8413
  305ALA     CA 3230   5.141   3.036   3.496  0.0623 -0.0015 -0.4385
  305ALA     HA 3231   5.137   3.123   3.432  0.0393  0.5613  0.3089
  305ALA     CB 3232   5.232   3.046   3.619 -0.1158 -0.2728 -0.2816
  305ALA    HB1 3233   5.232   2.960   3.689  0.9958  1.7632  2.4283
  305ALA    HB2 3234   5.203   3.138   3.676 -0.9557  0.1390 -1.3509
  305ALA    HB3 3235   5.336   3.054   3.580 -0.5277 -2.2128 -1.9021
  305ALA      C 3236   5.196   2.920   3.421  0.2427 -0.1235 -0.1207
  305ALA      O 3237   5.276   2.937   3.330  0.0390  0.3593 -0.2114
  306VAL      N 3238   5.159   2.797   3.463 -0.0792  0.0132  0.0010
  306VAL     HN 3239   5.118   2.783   3.553  2.5977 -1.4042  1.1100
  306VAL     CA 3240   5.199   2.675   3.400 -0.1733 -0.1429  0.2401
  306VAL     HA 3241   5.306   2.672   3.386 -0.4073  1.3762 -2.6876
  306VAL     CB 3242   5.188   2.553   3.486  0.2077 -0.3060  0.0612
  306VAL     HB 3243   5.208   2.460   3.428  1.7049  0.2239 -0.3151
  306VAL    CG1 3244   5.299   2.551   3.592 -0.1359  0.2052  0.4353
  306VAL   HG11 3245   5.268   2.490   3.680  0.2252 -1.4957 -0.5681
  306VAL   HG12 3246   5.315   2.653   3.633 -1.0093  0.3354  0.4784
  306VAL   HG13 3247   5.389   2.511   3.542 -0.6890  1.5851 -1.7628
  306VAL    CG2 3248   5.063   2.541   3.575  0.0746  0.1505 -0.0610
  306VAL   HG21 3249   5.056   2.454   3.644 -3.1392 -0.9997 -1.6182
  306VAL   HG22 3250   4.971   2.544   3.513  0.4872 -1.3315 -0.7998
  306VAL   HG23 3251   5.055   2.634   3.635 -0.4847 -1.7431  3.0054
  306VAL      C 3252   5.131   2.643   3.271 -0.1255 -0.0720  0.1976
  306VAL      O 3253   5.186   2.564   3.195 -0.9797 -0.1038 -0.4034
  307ARG      N 3254   5.013   2.703   3.248  0.1287  0.3535  0.0024
  307ARG     HN 3255   4.975   2.758   3.322 -1.7737 -2.5108  1.2869
  307ARG     CA 3256   4.948   2.685   3.122 -0.2072 -0.0867  0.2386
  307ARG     HA 3257   4.932   2.580   3.102 -1.3836  0.6766 -3.8288
  307ARG     CB 3258   4.804   2.741   3.129 -0.0771  0.1744  0.9286
  307ARG    HB1 3259   4.811   2.821   3.205 -0.5683  1.7346 -0.6068
  307ARG    HB2 3260   4.734   2.663   3.165 -1.8620 -1.1583 -4.4812
  307ARG     CG 3261   4.731   2.788   3.003  0.1563 -0.3552  0.5895
  307ARG    HG1 3262   4.802   2.853   2.948  0.3564 -2.2743 -1.5457
  307ARG    HG2 3263   4.640   2.847   3.028 -0.0281  0.2444 -1.3892
  307ARG     CD 3264   4.695   2.674   2.908 -0.1719  0.3007 -0.0783
  307ARG    HD1 3265   4.784   2.613   2.883  1.3700  1.6522  1.7798
  307ARG    HD2 3266   4.648   2.723   2.820 -1.8048 -0.1509  0.5118
  307ARG     NE 3267   4.606   2.576   2.976  0.2043  0.0597  0.0674
  307ARG     HE 3268   4.638   2.500   3.032 -0.4377 -0.6562 -0.5071
  307ARG     CZ 3269   4.477   2.607   3.008  0.1514 -0.0827 -0.0053
  307ARG    NH1 3270   4.406   2.715   2.963 -0.1253 -0.1170  0.3404
  307ARG   HH11 3271   4.446   2.773   2.892  1.1153 -1.0734  0.2096
  307ARG   HH12 3272   4.310   2.712   2.991 -0.5182 -0.2081 -0.9527
  307ARG    NH2 3273   4.390   2.518   3.064  0.2174 -0.1775 -0.0508
  307ARG   HH21 3274   4.427   2.427   3.083 -1.3186 -0.7524  0.3205
  307ARG   HH22 3275   4.291   2.529   3.053 -0.0800 -0.4465  1.9464
  307ARG      C 3276   5.027   2.737   3.007 -0.6644 -0.0363 -0.0599
  307ARG      O 3277   5.046   2.683   2.899 -0.5343 -0.0531 -0.0287
  308MET      N 3278   5.085   2.857   3.028 -0.2727 -0.2012 -0.1729
  308MET     HN 3279   5.081   2.892   3.121  0.0109  1.1144 -0.6365
  308MET     CA 3280   5.139   2.939   2.925  0.4021  0.3050  0.5731
  308MET     HA 3281   5.067   2.930   2.845  2.6285 -0.9558 -1.4360
  308MET     CB 3282   5.143   3.089   2.961 -0.1389  0.3838  0.3218
  308MET    HB1 3283   5.195   3.146   2.881  0.7732 -1.3318 -0.3639
  308MET    HB2 3284   5.193   3.091   3.060  0.5089  1.2681 -0.0073
  308MET     CG 3285   5.000   3.141   2.974 -0.0559  0.7243 -0.1052
  308MET    HG1 3286   5.005   3.251   2.992  0.9930  0.6907 -0.1130
  308MET    HG2 3287   4.960   3.091   3.064  0.9867 -1.4614 -0.7817
  308MET     SD 3288   4.876   3.107   2.846 -0.1637 -0.1021  0.2147
  308MET     CE 3289   4.739   3.207   2.911  0.2117  0.4874  0.1096
  308MET    HE1 3290   4.762   3.315   2.903 -2.2596  1.1097  0.5830
  308MET    HE2 3291   4.718   3.170   3.013 -3.2109 -0.8777 -0.9584
  308MET    HE3 3292   4.645   3.196   2.853 -0.5646  2.9060  0.7777
  308MET      C 3293   5.271   2.897   2.869  0.0722  0.0578 -0.0302
  308MET      O 3294   5.297   2.931   2.754 -0.6104  0.4886 -0.0635
  309ILE      N 3295   5.350   2.821   2.946  0.2677  0.1610 -0.1260
  309ILE     HN 3296   5.305   2.811   3.034 -0.8733  0.3449 -0.6745
  309ILE     CA 3297   5.462   2.738   2.913  0.4933  0.3331  0.2019
  309ILE     HA 3298   5.543   2.800   2.877 -1.4490  3.6883  1.0790
  309ILE     CB 3299   5.494   2.661   3.038  0.2901  0.6612  0.4587
  309ILE     HB 3300   5.426   2.574   3.049 -0.1204  0.8527 -0.4677
  309ILE    CG2 3301   5.639   2.614   3.017  0.1681  0.3303  0.3367
  309ILE   HG21 3302   5.699   2.701   2.981  1.4374 -0.4465  0.5058
  309ILE   HG22 3303   5.662   2.541   2.938  0.2899  0.7729 -0.0415
  309ILE   HG23 3304   5.696   2.581   3.107 -1.1403 -5.1934 -0.5682
  309ILE    CG1 3305   5.484   2.752   3.162 -0.7088  0.0956  0.7969
  309ILE   HG11 3306   5.374   2.759   3.178 -0.5539 -0.9437  2.6443
  309ILE   HG12 3307   5.530   2.850   3.136 -2.4834  1.0489  1.0918
  309ILE     CD 3308   5.555   2.698   3.286  0.1862 -0.3470  0.0995
  309ILE    HD1 3309   5.666   2.696   3.273  0.0363  1.0335 -1.8969
  309ILE    HD2 3310   5.516   2.596   3.306 -0.3535 -0.3426 -0.8806
  309ILE    HD3 3311   5.528   2.772   3.364 -0.8116 -0.6908  0.0994
  309ILE      C 3312   5.429   2.649   2.799 -0.2102  0.9847 -0.1141
  309ILE      O 3313   5.504   2.648   2.701  0.3820  0.0669  0.3312
  310GLN      N 3314   5.319   2.572   2.795 -0.0370  0.7410 -0.2920
  310GLN     HN 3315   5.257   2.569   2.873  0.5756  1.3220  0.2281
  310GLN     CA 3316   5.267   2.493   2.687 -0.4128  0.0792  0.3648
  310GLN     HA 3317   5.351   2.453   2.632 -1.1195 -0.1213 -0.5977
  310GLN     CB 3318   5.182   2.376   2.738 -0.3621 -0.2868 -0.3873
  310GLN    HB1 3319   5.185   2.304   2.653  1.8882 -1.6522  0.7340
  310GLN    HB2 3320   5.084   2.425   2.753 -0.0608  0.3865 -0.5906
  310GLN     CG 3321   5.238   2.301   2.859 -0.4757 -0.2587 -0.3169
  310GLN    HG1 3322   5.173   2.215   2.886 -1.3474  0.5983  0.3561
  310GLN    HG2 3323   5.216   2.369   2.943  1.4148 -2.0575  1.7566
  310GLN     CD 3324   5.385   2.262   2.852 -0.4263 -0.1556  0.1046
  310GLN    OE1 3325   5.431   2.208   2.751 -0.1347 -0.0983  0.2059
  310GLN    NE2 3326   5.457   2.300   2.961  0.2206 -0.9503 -0.0368
  310GLN   HE21 3327   5.557   2.301   2.965  0.3250  2.4013 -0.8810
  310GLN   HE22 3328   5.410   2.338   3.041  1.0273  1.1516 -0.4934
  310GLN      C 3329   5.191   2.565   2.581  0.4302 -0.0500 -0.3358
  310GLN      O 3330   5.117   2.505   2.503 -0.0818  0.7026 -0.4395
  311ARG      N 3331   5.215   2.696   2.568 -0.1620  0.0896 -0.0500
  311ARG     HN 3332   5.271   2.745   2.635 -0.0113 -1.2799  0.8727
  311ARG     CA 3333   5.156   2.784   2.471 -0.0137  0.1943 -0.0468
  311ARG     HA 3334   5.135   2.724   2.384  1.5387  0.7758 -0.8622
  311ARG     CB 3335   5.032   2.853   2.529 -0.2335  0.0969 -0.3934
  311ARG    HB1 3336   4.991   2.928   2.458  0.2624  0.1626 -0.6106
  311ARG    HB2 3337   5.065   2.914   2.616  1.9857 -1.3650 -0.1439
  311ARG     CG 3338   4.923   2.760   2.583  0.2878 -0.4833 -0.3340
  311ARG    HG1 3339   4.849   2.826   2.633  0.6506 -1.3904  1.4926
  311ARG    HG2 3340   4.956   2.693   2.666 -0.0226  0.2429  0.3871
  311ARG     CD 3341   4.837   2.698   2.473 -0.6658  0.1184  0.0551
  311ARG    HD1 3342   4.888   2.627   2.404  0.3030 -0.6571  1.5131
  311ARG    HD2 3343   4.787   2.780   2.418  2.8862  1.8904 -0.8169
  311ARG     NE 3344   4.733   2.616   2.541 -0.4434  0.1055  0.3874
  311ARG     HE 3345   4.641   2.656   2.548 -0.7429 -0.3658 -0.5880
  311ARG     CZ 3346   4.748   2.494   2.601  0.1534  0.1246  0.2871
  311ARG    NH1 3347   4.862   2.420   2.598  0.3827  0.4924 -0.2480
  311ARG   HH11 3348   4.945   2.451   2.551  1.7095 -2.4396 -0.0681
  311ARG   HH12 3349   4.869   2.339   2.656  0.1608  0.1917 -0.6409
  311ARG    NH2 3350   4.636   2.441   2.659  0.2993 -0.3085  0.1819
  311ARG   HH21 3351   4.545   2.479   2.642 -0.3108 -0.5279  2.5354
  311ARG   HH22 3352   4.645   2.356   2.710  1.8085 -0.0019  0.4947
  311ARG      C 3353   5.265   2.877   2.433  0.2402  0.0000  0.1975
  311ARG      O 3354   5.240   2.988   2.387 -0.3563 -0.2994 -0.2138
  312GLY      N 3355   5.394   2.840   2.445  0.2586 -0.3017 -0.8219
  312GLY     HN 3356   5.414   2.750   2.483 -0.4380  0.5861  1.9285
  312GLY     CA 3357   5.510   2.908   2.396  0.0309  0.3630 -0.4549
  312GLY    HA1 3358   5.509   2.921   2.289 -1.3074 -1.0587 -0.6504
  312GLY    HA2 3359   5.593   2.846   2.426 -1.2490 -1.2954 -0.1845
  312GLY      C 3360   5.542   3.043   2.450  0.1345 -0.0054  0.4255
  312GLY      O 3361   5.500   3.085   2.558 -0.2891 -0.3365  0.3889
  313THR      N 3362   5.618   3.125   2.376 -0.0932 -0.4878 -0.3522
  313THR     HN 3363   5.662   3.095   2.292  2.8679 -0.4406  1.0572
  313THR     CA 3364   5.632   3.263   2.411  0.5180 -0.6565  0.0957
  313THR     HA 3365   5.547   3.300   2.466  0.0397  1.2754 -1.7748
  313THR     CB 3366   5.753   3.280   2.498  0.1004  0.0459  0.5504
  313THR     HB 3367   5.733   3.215   2.586 -2.9851  0.8797  0.5702
  313THR    OG1 3368   5.765   3.407   2.560  0.6884  0.2934 -0.0533
  313THR    HG1 3369   5.726   3.395   2.647  0.7681 -0.9231 -0.1714
  313THR    CG2 3370   5.886   3.248   2.428 -0.4342 -0.0471 -0.4450
  313THR   HG21 3371   5.964   3.210   2.498  1.2012 -0.8488 -2.5891
  313THR   HG22 3372   5.933   3.340   2.387  1.1736 -1.2263 -1.3599
  313THR   HG23 3373   5.880   3.186   2.336 -1.5714  0.4021 -0.6932
  313THR      C 3374   5.642   3.352   2.291  0.4939 -0.1845  0.4409
  313THR      O 3375   5.610   3.471   2.292  0.0435 -0.3030  0.3487
  314GLN      N 3376   5.666   3.290   2.174  0.3010  0.1772  0.2080
  314GLN     HN 3377   5.701   3.196   2.175  0.0320  0.0537 -0.8070
  314GLN     CA 3378   5.670   3.361   2.050  0.1217 -0.3570 -0.1074
  314GLN     HA 3379   5.681   3.468   2.060  0.1850 -0.0483 -2.8967
  314GLN     CB 3380   5.783   3.304   1.962  0.2888 -0.1539 -0.0254
  314GLN    HB1 3381   5.780   3.358   1.865 -1.1143  0.1243  0.1507
  314GLN    HB2 3382   5.761   3.198   1.940  1.2898 -0.8006  1.8971
  314GLN     CG 3383   5.917   3.321   2.034  0.2401  0.0953  0.0118
  314GLN    HG1 3384   5.996   3.283   1.964  0.1545 -1.1389  0.5541
  314GLN    HG2 3385   5.934   3.269   2.131  1.6962 -1.5360 -1.0600
  314GLN     CD 3386   5.939   3.469   2.059  0.0113  0.0356  0.5981
  314GLN    OE1 3387   5.917   3.520   2.168  0.2501  1.2117  0.1110
  314GLN    NE2 3388   6.005   3.543   1.965 -0.2002  0.0928  0.4947
  314GLN   HE21 3389   6.031   3.633   2.001  0.3500 -0.3471  1.2323
  314GLN   HE22 3390   6.016   3.499   1.876  1.5975  0.0456  0.7065
  314GLN      C 3391   5.538   3.346   1.984  0.1764 -0.0551 -0.2895
  314GLN      O 3392   5.496   3.437   1.912 -0.4400  0.0109  0.1412
  315LYS      N 3393   5.467   3.233   2.005  0.0335  0.0693 -0.0939
  315LYS     HN 3394   5.506   3.163   2.064  0.5962  0.3829 -0.0823
  315LYS     CA 3395   5.346   3.192   1.941 -0.1862  0.2117  0.2201
  315LYS     HA 3396   5.275   3.266   1.973 -0.0928 -1.3036  4.5791
  315LYS     CB 3397   5.366   3.167   1.790  0.0953 -0.6566  0.3953
  315LYS    HB1 3398   5.403   3.257   1.737  0.7998  0.6069  2.8716
  315LYS    HB2 3399   5.260   3.162   1.757  0.0803 -1.7185  0.5723
  315LYS     CG 3400   5.437   3.037   1.752 -0.4059 -0.8480  0.1119
  315LYS    HG1 3401   5.377   2.953   1.795 -1.2311  0.2951  1.2661
  315LYS    HG2 3402   5.533   3.036   1.807 -0.4892  0.1869  0.2851
  315LYS     CD 3403   5.459   3.023   1.601 -0.6236  0.0449 -0.0056
  315LYS    HD1 3404   5.526   3.109   1.579  1.9863 -1.4972  1.4481
  315LYS    HD2 3405   5.359   3.030   1.552 -1.2971 -2.0788  0.9356
  315LYS     CE 3406   5.516   2.893   1.544 -0.1148  0.4417 -0.4068
  315LYS    HE1 3407   5.577   2.920   1.455 -3.2292  1.6370 -2.3437
  315LYS    HE2 3408   5.443   2.816   1.514  2.1499 -0.8605 -3.0635
  315LYS     NZ 3409   5.610   2.833   1.641  0.1085  0.9670 -0.2944
  315LYS    HZ1 3410   5.689   2.894   1.671  1.5528 -0.9129 -0.0501
  315LYS    HZ2 3411   5.649   2.746   1.601  1.6675  1.3821  0.2317
  315LYS    HZ3 3412   5.562   2.795   1.725  0.1385  2.1775  0.2943
  315LYS      C 3413   5.301   3.070   2.014  0.4194 -0.1079  0.0763
  315LYS      O 3414   5.378   2.991   2.067 -0.0210 -0.7926 -0.2828
  316SER      N 3415   5.168   3.049   2.023  0.3200  0.3954 -0.1282
  316SER     HN 3416   5.105   3.118   1.989 -0.1975  0.2686  0.5562
  316SER     CA 3417   5.105   2.932   2.076 -0.3417  0.5260 -0.6086
  316SER     HA 3418   5.136   2.921   2.179  3.0878 -0.7336 -1.6164
  316SER     CB 3419   4.953   2.950   2.083 -0.4162 -0.2291 -0.1628
  316SER    HB1 3420   4.921   2.953   1.977 -0.7012 -0.1204 -0.0746
  316SER    HB2 3421   4.932   3.045   2.136 -1.2478 -0.6214  0.2401
  316SER     OG 3422   4.890   2.850   2.163  0.3837 -0.1721  0.5540
  316SER    HG1 3423   4.823   2.891   2.219 -0.6045 -1.9746  0.7483
  316SER      C 3424   5.144   2.804   2.010 -0.8025 -0.0530  0.2251
  316SER      O 3425   5.167   2.797   1.889 -0.3819 -0.1004  0.3084
  317ILE      N 3426   5.153   2.698   2.092  0.2346  0.0924  0.3173
  317ILE     HN 3427   5.115   2.721   2.182 -0.6827 -0.4206  0.0826
  317ILE     CA 3428   5.218   2.577   2.054 -0.1575 -0.1231  0.3155
  317ILE     HA 3429   5.276   2.591   1.963 -0.9302  1.7048  0.0618
  317ILE     CB 3430   5.132   2.456   2.035 -0.2483  0.0592 -0.4813
  317ILE     HB 3431   5.195   2.365   2.022  0.1803  0.1035  1.1611
  317ILE    CG2 3432   5.046   2.433   2.160  0.2703 -0.3547 -0.1977
  317ILE   HG21 3433   5.007   2.330   2.169  2.0984 -1.0042  0.6808
  317ILE   HG22 3434   4.963   2.506   2.147 -0.8205 -1.4245  0.4791
  317ILE   HG23 3435   5.105   2.456   2.252 -1.2558  0.3067  0.6671
  317ILE    CG1 3436   5.050   2.487   1.909  0.7742  0.4459 -1.0613
  317ILE   HG11 3437   5.124   2.526   1.836  1.8140  0.8501  0.1849
  317ILE   HG12 3438   4.975   2.568   1.926 -0.1065 -0.5061 -0.3074
  317ILE     CD 3439   4.984   2.375   1.829 -0.2492 -0.1465  0.5660
  317ILE    HD1 3440   5.060   2.306   1.786 -2.0430 -1.9124  0.0560
  317ILE    HD2 3441   4.939   2.408   1.733 -0.1717 -2.5867 -0.3776
  317ILE    HD3 3442   4.919   2.317   1.898  0.0958 -1.2860 -0.0341
  317ILE      C 3443   5.325   2.552   2.154 -0.0850 -0.5790  0.1272
  317ILE      O 3444   5.322   2.607   2.264 -0.2495  0.3624 -0.3473
  327VAL      N 3445   5.431   2.477   2.117 -0.1686 -0.4034 -0.4828
  327VAL     HN 3446   5.451   2.465   2.020 -1.2082  0.5547 -0.8424
  327VAL     CA 3447   5.504   2.390   2.203  0.0654  0.1418 -0.1233
  327VAL     HA 3448   5.435   2.337   2.267  0.5292  0.2456  0.4815
  327VAL     CB 3449   5.576   2.284   2.125  0.2772 -0.1791  0.4964
  327VAL     HB 3450   5.629   2.216   2.195  2.3142  2.6704  1.9101
  327VAL    CG1 3451   5.481   2.195   2.044  0.0551 -0.0405  0.6029
  327VAL   HG11 3452   5.531   2.097   2.026  0.3857 -0.1593  2.0573
  327VAL   HG12 3453   5.463   2.237   1.943  0.5920 -0.5957  0.2676
  327VAL   HG13 3454   5.395   2.162   2.106 -0.2100  1.5565  1.1282
  327VAL    CG2 3455   5.685   2.347   2.038  0.0305 -0.1407  0.2154
  327VAL   HG21 3456   5.763   2.394   2.102  0.0731  2.8113 -1.7589
  327VAL   HG22 3457   5.644   2.429   1.975 -0.6286  0.1326  0.9879
  327VAL   HG23 3458   5.727   2.271   1.969 -0.5015 -1.7630  1.6214
  327VAL      C 3459   5.593   2.465   2.297 -0.0726  0.0896  0.0508
  327VAL      O 3460   5.626   2.580   2.270  0.3273  0.0511  0.3647
  328GLN      N 3461   5.627   2.407   2.413 -0.1230 -0.0255  0.0082
  328GLN     HN 3462   5.572   2.329   2.441  0.8671 -1.1164 -0.9633
  328GLN     CA 3463   5.708   2.466   2.516  0.1785  0.0815 -0.2904
  328GLN     HA 3464   5.652   2.558   2.528  2.6500  1.7719 -0.8494
  328GLN     CB 3465   5.701   2.391   2.649  0.1259  0.4383 -0.0907
  328GLN    HB1 3466   5.592   2.388   2.671 -0.3175  0.3123 -2.1162
  328GLN    HB2 3467   5.745   2.448   2.734 -1.1178 -0.5107  1.2512
  328GLN     CG 3468   5.762   2.251   2.640 -0.0599  0.3637 -0.2068
  328GLN    HG1 3469   5.861   2.253   2.591  0.6668 -1.0652  1.1146
  328GLN    HG2 3470   5.709   2.175   2.578  1.0977 -0.5389 -0.1313
  328GLN     CD 3471   5.800   2.198   2.778 -0.2751  0.5970 -0.0578
  328GLN    OE1 3472   5.864   2.270   2.854  0.8043 -0.3270 -0.0690
  328GLN    NE2 3473   5.776   2.067   2.804  0.7704  0.3651 -0.2164
  328GLN   HE21 3474   5.843   2.023   2.864  2.4183  0.4868 -1.8888
  328GLN   HE22 3475   5.720   2.011   2.742 -0.6457 -0.7976  1.9684
  328GLN      C 3476   5.848   2.506   2.487  0.2093  0.1443 -0.0593
  328GLN      O 3477   5.908   2.457   2.391 -0.1722 -0.0850 -0.1812
  329VAL      N 3478   5.898   2.608   2.560  0.0274  0.3031 -0.1566
  329VAL     HN 3479   5.841   2.659   2.624 -0.4886  0.0833 -0.4270
  329VAL     CA 3480   6.024   2.672   2.539  0.2235  0.0633  0.2557
  329VAL     HA 3481   6.095   2.596   2.511 -1.4615 -0.6467 -2.5468
  329VAL     CB 3482   6.024   2.764   2.420 -0.3763  0.1975  0.3566
  329VAL     HB 3483   5.971   2.715   2.336  1.1624 -2.2630  0.7360
  329VAL    CG1 3484   5.939   2.888   2.455 -0.0337  0.6530 -0.4110
  329VAL   HG11 3485   5.844   2.866   2.508  0.8088 -2.7991 -0.1300
  329VAL   HG12 3486   5.912   2.930   2.355  0.0804  0.5206 -0.4981
  329VAL   HG13 3487   6.010   2.958   2.503  0.4134  0.5709 -0.9371
  329VAL    CG2 3488   6.158   2.805   2.357 -0.4292 -0.3245 -0.0931
  329VAL   HG21 3489   6.153   2.878   2.274  3.6628  1.5446  1.0523
  329VAL   HG22 3490   6.201   2.706   2.327  1.4950  0.2603  0.5706
  329VAL   HG23 3491   6.238   2.856   2.415 -1.4294  0.2839  0.7850
  329VAL      C 3492   6.069   2.742   2.662  0.1880  0.1476  0.2207
  329VAL      O 3493   5.989   2.774   2.750 -0.4609 -0.9246  0.0382
  330THR      N 3494   6.198   2.779   2.670  0.2801 -0.0563 -0.2751
  330THR     HN 3495   6.265   2.768   2.597 -0.6910  1.7911 -1.5055
  330THR     CA 3496   6.252   2.854   2.779 -0.1932 -0.2353  0.0864
  330THR     HA 3497   6.210   2.822   2.873  0.5948 -0.0155  0.5187
  330THR     CB 3498   6.399   2.837   2.800 -0.1504 -0.4596 -0.3748
  330THR     HB 3499   6.427   2.893   2.892  0.5026  1.2989 -1.5799
  330THR    OG1 3500   6.468   2.876   2.682  0.3751 -0.1321  0.0337
  330THR    HG1 3501   6.451   2.970   2.675  0.6201 -0.1147 -0.3870
  330THR    CG2 3502   6.434   2.691   2.833  0.1666 -0.3299 -0.1235
  330THR   HG21 3503   6.370   2.656   2.917 -1.2220  0.7346 -0.7046
  330THR   HG22 3504   6.536   2.687   2.877  0.7312 -1.1911 -1.4520
  330THR   HG23 3505   6.429   2.611   2.757 -1.1055  0.3971 -0.8437
  330THR      C 3506   6.206   2.996   2.778 -0.7337 -0.4018  0.2624
  330THR      O 3507   6.157   3.050   2.679  0.5071 -0.0859 -0.2096
  331ARG      N 3508   6.205   3.067   2.892 -0.1383  0.2642 -0.1318
  331ARG     HN 3509   6.242   3.017   2.971 -1.2808  0.5450  0.6036
  331ARG     CA 3510   6.154   3.198   2.921 -0.1277  0.1880  0.2522
  331ARG     HA 3511   6.201   3.229   3.013  0.2713 -0.8628  0.4162
  331ARG     CB 3512   6.203   3.310   2.827 -0.0519 -0.0872 -0.0408
  331ARG    HB1 3513   6.146   3.405   2.826  0.5354  0.2712 -0.2805
  331ARG    HB2 3514   6.191   3.266   2.726  2.0103 -1.6363  0.3210
  331ARG     CG 3515   6.352   3.342   2.839 -0.2102  0.5271  0.3558
  331ARG    HG1 3516   6.404   3.265   2.777  1.0171  1.4657  0.1821
  331ARG    HG2 3517   6.391   3.332   2.942 -0.0133 -1.8994  0.1173
  331ARG     CD 3518   6.381   3.479   2.777  0.1842  0.3923  0.2362
  331ARG    HD1 3519   6.489   3.501   2.765  0.3159 -0.4759 -0.2729
  331ARG    HD2 3520   6.330   3.559   2.834 -2.4962 -2.6130  2.4679
  331ARG     NE 3521   6.321   3.480   2.641  0.3984 -0.2701  0.1305
  331ARG     HE 3522   6.307   3.392   2.596  0.4723 -0.4221  0.4066
  331ARG     CZ 3523   6.270   3.580   2.563  0.3172 -0.5859 -0.2257
  331ARG    NH1 3524   6.263   3.712   2.600  0.5778 -0.3903 -0.8488
  331ARG   HH11 3525   6.316   3.733   2.682  2.0214  0.1681 -1.8857
  331ARG   HH12 3526   6.193   3.777   2.571  0.4198 -1.3409 -2.8067
  331ARG    NH2 3527   6.203   3.550   2.448 -0.1627  0.3226 -0.1924
  331ARG   HH21 3528   6.198   3.453   2.424 -0.5810  0.2512  0.1623
  331ARG   HH22 3529   6.180   3.626   2.387 -0.7487  0.0365 -0.3356
  331ARG      C 3530   6.009   3.209   2.950 -0.1437  0.0686  0.2252
  331ARG      O 3531   5.941   3.264   2.863  0.0824  0.2152  0.1406
  332PRO      N 3532   5.952   3.163   3.058 -0.3504 -0.0542  0.0658
  332PRO     CD 3533   6.024   3.105   3.170  0.4569  0.3863 -0.2151
  332PRO    HD1 3534   6.068   3.181   3.239  1.0039 -0.0320 -0.0929
  332PRO    HD2 3535   6.102   3.034   3.134  1.8079  1.1978  0.9714
  332PRO     CA 3536   5.810   3.165   3.073 -0.4057 -0.3162 -0.3743
  332PRO     HA 3537   5.746   3.150   2.988 -0.6285 -2.5726  0.1366
  332PRO     CB 3538   5.792   3.039   3.157  0.0564 -0.3813 -0.3701
  332PRO    HB1 3539   5.781   2.949   3.092 -0.8644 -0.6656  0.1636
  332PRO    HB2 3540   5.702   3.044   3.221  0.3403 -1.5976  0.1570
  332PRO     CG 3541   5.918   3.021   3.242  0.2469  0.4239 -0.4750
  332PRO    HG1 3542   5.911   3.067   3.343  2.2866 -1.3742  0.5938
  332PRO    HG2 3543   5.956   2.916   3.243 -2.6957 -0.7597 -1.9556
  332PRO      C 3544   5.764   3.289   3.143 -0.2372 -0.5508  0.1570
  332PRO      O 3545   5.784   3.304   3.264 -0.1093 -0.3632  0.1116
  333ASP      N 3546   5.701   3.377   3.064 -0.5086 -0.7787  0.1211
  333ASP     HN 3547   5.663   3.339   2.979  2.1625 -0.5901 -1.2435
  333ASP     CA 3548   5.661   3.508   3.105 -0.1948 -0.5817 -0.1931
  333ASP     HA 3549   5.748   3.568   3.127  0.4035 -1.4865 -0.0216
  333ASP     CB 3550   5.580   3.576   2.993  0.4638  0.3639 -0.1046
  333ASP    HB1 3551   5.484   3.525   2.969 -0.0947  0.8486  0.9936
  333ASP    HB2 3552   5.641   3.578   2.900 -1.5504  1.8538 -1.4709
  333ASP     CG 3553   5.564   3.726   3.015  0.0416  0.2488  0.4028
  333ASP    OD1 3554   5.491   3.786   2.932 -0.1036 -0.2067  0.1945
  333ASP    OD2 3555   5.632   3.790   3.099  0.1243  0.8246 -0.0989
  333ASP      C 3556   5.577   3.508   3.228 -0.0969  0.1800 -0.1235
  333ASP      O 3557   5.605   3.576   3.327  0.2076 -0.2139  0.0632
  334GLN      N 3558   5.475   3.420   3.238  0.5439 -0.5844 -0.2373
  334GLN     HN 3559   5.468   3.348   3.169  1.4740 -0.6052 -0.3252
  334GLN     CA 3560   5.378   3.416   3.342  0.2030 -0.0210 -0.5288
  334GLN     HA 3561   5.353   3.515   3.377 -0.8063  0.6109 -2.8108
  334GLN     CB 3562   5.245   3.351   3.300 -0.0541  0.1521  0.0019
  334GLN    HB1 3563   5.184   3.341   3.392 -0.8578 -1.7363 -0.6791
  334GLN    HB2 3564   5.253   3.244   3.269 -0.2749  0.3075 -0.6184
  334GLN     CG 3565   5.172   3.433   3.193 -0.2596 -0.2156 -0.1416
  334GLN    HG1 3566   5.069   3.391   3.188 -0.6610  0.8852 -2.7752
  334GLN    HG2 3567   5.227   3.414   3.098  0.7886  0.1655  0.3734
  334GLN     CD 3568   5.173   3.580   3.231 -0.0239 -0.1914 -0.2361
  334GLN    OE1 3569   5.123   3.622   3.335  0.7905  0.0564  0.0681
  334GLN    NE2 3570   5.224   3.671   3.144  0.1995 -0.0364  0.0516
  334GLN   HE21 3571   5.254   3.763   3.169 -0.5759 -0.1363  1.4387
  334GLN   HE22 3572   5.244   3.625   3.057 -0.6566 -1.4247  0.5518
  334GLN      C 3573   5.424   3.353   3.469 -0.0833  0.0856 -0.3715
  334GLN      O 3574   5.377   3.368   3.581 -0.0019 -0.2832 -0.2868
  335ALA      N 3575   5.530   3.271   3.461 -0.4036 -0.4125  0.3364
  335ALA     HN 3576   5.582   3.261   3.376  1.2943 -0.2883  1.3068
  335ALA     CA 3577   5.607   3.210   3.565  0.4748  0.0653 -0.0196
  335ALA     HA 3578   5.530   3.183   3.635  0.4484  1.0029  0.3312
  335ALA     CB 3579   5.654   3.073   3.513  0.2587  0.3633 -1.0310
  335ALA    HB1 3580   5.750   3.070   3.457  0.2550 -0.9324 -0.9964
  335ALA    HB2 3581   5.579   3.026   3.446 -0.7723 -1.6793  1.3814
  335ALA    HB3 3582   5.668   3.007   3.602 -0.2829  1.7390  0.1164
  335ALA      C 3583   5.706   3.301   3.629  0.1763  0.1532  0.3269
  335ALA      O 3584   5.744   3.278   3.743  0.4503  0.3520  0.2760
  336ARG      N 3585   5.757   3.403   3.557  0.8108 -0.2474  0.1933
  336ARG     HN 3586   5.746   3.415   3.458  2.5065  0.4076  0.0582
  336ARG     CA 3587   5.827   3.512   3.618  0.4111 -0.2378  0.6461
  336ARG     HA 3588   5.888   3.470   3.697  1.2610 -2.6941 -1.1726
  336ARG     CB 3589   5.938   3.578   3.534 -0.2725 -0.1618 -0.2157
  336ARG    HB1 3590   6.011   3.495   3.520  0.0467  0.2574 -1.1500
  336ARG    HB2 3591   5.985   3.659   3.593  1.0811 -0.1929 -1.1963
  336ARG     CG 3592   5.903   3.628   3.393  0.3133 -0.1462 -0.3581
  336ARG    HG1 3593   5.837   3.716   3.406  0.5339 -0.2355  1.8121
  336ARG    HG2 3594   5.848   3.554   3.330 -0.2732 -0.3951  0.4210
  336ARG     CD 3595   6.033   3.671   3.326  0.3735  0.1123 -0.0815
  336ARG    HD1 3596   6.107   3.590   3.308  1.5502  0.7472  1.6012
  336ARG    HD2 3597   6.075   3.741   3.401 -1.9225  3.4501 -1.6847
  336ARG     NE 3598   6.004   3.742   3.199  0.2193 -0.2763 -0.2644
  336ARG     HE 3599   5.969   3.835   3.209  0.1247 -0.4425  1.1544
  336ARG     CZ 3600   5.983   3.675   3.081 -0.5230 -0.5509  0.0186
  336ARG    NH1 3601   6.049   3.564   3.038  0.2367 -0.0834 -0.0450
  336ARG   HH11 3602   6.113   3.513   3.095  0.0684 -0.6726 -0.3698
  336ARG   HH12 3603   6.047   3.544   2.940  2.9213 -1.4472  0.0826
  336ARG    NH2 3604   5.905   3.721   2.978 -0.2164 -0.1141 -0.0238
  336ARG   HH21 3605   5.905   3.661   2.899 -0.8748 -0.5092  0.2654
  336ARG   HH22 3606   5.820   3.760   3.012 -0.3191 -1.0756  0.8952
  336ARG      C 3607   5.735   3.612   3.679  0.1620  0.2018 -0.4202
  336ARG      O 3608   5.764   3.675   3.780 -0.2032  0.0975 -0.2492
  337MET      N 3609   5.609   3.619   3.631 -0.1080 -0.1194  0.2287
  337MET     HN 3610   5.596   3.561   3.551 -0.1600 -1.7765  1.3727
  337MET     CA 3611   5.500   3.694   3.684 -0.4578 -0.2881 -0.2466
  337MET     HA 3612   5.545   3.791   3.697 -1.4377  0.0711  0.6335
  337MET     CB 3613   5.386   3.729   3.587 -0.1048  0.0078 -0.5561
  337MET    HB1 3614   5.363   3.633   3.537  1.3906 -1.0894  0.7737
  337MET    HB2 3615   5.443   3.788   3.512  2.2140 -1.5541 -0.1235
  337MET     CG 3616   5.267   3.802   3.649 -0.0338 -0.2685 -0.0908
  337MET    HG1 3617   5.299   3.886   3.714 -0.1207  0.3629 -0.8387
  337MET    HG2 3618   5.228   3.736   3.729 -1.8081 -1.0428 -1.5044
  337MET     SD 3619   5.139   3.870   3.538  0.1818 -0.1449 -0.2650
  337MET     CE 3620   5.043   3.969   3.655  0.5589 -0.0302 -0.0487
  337MET    HE1 3621   4.995   3.918   3.742  1.3957  0.1340  0.5191
  337MET    HE2 3622   4.965   4.028   3.602 -1.3997 -0.9684  1.6233
  337MET    HE3 3623   5.114   4.035   3.709  0.3386  0.4538 -0.3422
  337MET      C 3624   5.448   3.645   3.815 -0.0177  0.1230  0.0812
  337MET      O 3625   5.425   3.717   3.912 -0.0136 -0.0928  0.2435
  338ASP      N 3626   5.439   3.511   3.825 -0.5656  0.1421 -0.1225
  338ASP     HN 3627   5.458   3.453   3.747 -0.3427 -1.7311  1.2456
  338ASP     CA 3628   5.385   3.442   3.938  0.1807  0.1738  0.2636
  338ASP     HA 3629   5.283   3.470   3.962  0.4559  0.3972  1.2312
  338ASP     CB 3630   5.399   3.294   3.898 -1.0142  0.1438 -0.1084
  338ASP    HB1 3631   5.507   3.275   3.882 -0.8428  0.8304  0.1708
  338ASP    HB2 3632   5.333   3.280   3.810 -1.6546 -0.0321  0.3934
  338ASP     CG 3633   5.338   3.194   3.995 -0.2885 -0.1514  0.0566
  338ASP    OD1 3634   5.242   3.243   4.061 -0.1217 -0.1597  0.3109
  338ASP    OD2 3635   5.371   3.074   3.984  0.0857 -0.0035 -0.4672
  338ASP      C 3636   5.457   3.467   4.066  0.1901 -0.0129  0.2932
  338ASP      O 3637   5.401   3.485   4.174  0.3536  0.4166  0.3074
  339ILE      N 3638   5.591   3.462   4.061  0.1679 -0.1389 -0.3029
  339ILE     HN 3639   5.636   3.461   3.972  2.9589  1.3501  0.9231
  339ILE     CA 3640   5.675   3.502   4.170 -0.5831  0.3287  0.1082
  339ILE     HA 3641   5.647   3.449   4.260  2.0512 -0.7156  0.3809
  339ILE     CB 3642   5.816   3.454   4.156 -0.6737  0.0972 -0.0281
  339ILE     HB 3643   5.862   3.465   4.256 -0.2033 -1.1897 -0.0839
  339ILE    CG2 3644   5.809   3.303   4.130 -0.1202  0.0885 -0.1416
  339ILE   HG21 3645   5.740   3.255   4.202 -0.7472 -0.4288 -1.0690
  339ILE   HG22 3646   5.905   3.251   4.151  0.6845  1.8364  0.7124
  339ILE   HG23 3647   5.773   3.274   4.029 -1.2226  1.1434 -0.0714
  339ILE    CG1 3648   5.900   3.519   4.044 -0.7103 -0.2854 -0.2776
  339ILE   HG11 3649   5.892   3.629   4.033  2.6180  0.0233 -0.6134
  339ILE   HG12 3650   5.855   3.481   3.950 -1.7914  0.2014  0.0304
  339ILE     CD 3651   6.047   3.479   4.048 -0.5253  0.4471  0.6216
  339ILE    HD1 3652   6.055   3.371   4.075  1.8764 -0.0661 -1.6654
  339ILE    HD2 3653   6.115   3.543   4.108  1.4265 -0.5611 -0.4135
  339ILE    HD3 3654   6.081   3.486   3.942  0.6961 -1.2604  0.8389
  339ILE      C 3655   5.677   3.645   4.211  0.4124  0.3566 -0.0135
  339ILE      O 3656   5.694   3.679   4.328  0.1045 -0.1610  0.1840
  340ARG      N 3657   5.646   3.735   4.116 -0.3451  0.3126  0.1816
  340ARG     HN 3658   5.605   3.695   4.035 -1.7171 -0.8071  1.3762
  340ARG     CA 3659   5.647   3.877   4.139  0.3853  0.3421 -0.0061
  340ARG     HA 3660   5.734   3.891   4.202 -0.4567 -0.7192  1.4590
  340ARG     CB 3661   5.668   3.943   4.001 -0.8012  0.2725 -0.2228
  340ARG    HB1 3662   5.581   3.906   3.943 -0.4958  1.1223 -1.2260
  340ARG    HB2 3663   5.759   3.904   3.951  0.1339 -0.2649  1.7511
  340ARG     CG 3664   5.677   4.095   3.985 -0.1368  0.2921  0.3113
  340ARG    HG1 3665   5.780   4.103   4.027 -0.7665  0.8494  1.8098
  340ARG    HG2 3666   5.602   4.147   4.047 -0.2599  0.0860  0.3392
  340ARG     CD 3667   5.674   4.153   3.844  0.4793  0.1206  0.2248
  340ARG    HD1 3668   5.731   4.249   3.842  0.4478  0.1322 -0.3917
  340ARG    HD2 3669   5.571   4.173   3.809 -0.0067  0.2662  1.6670
  340ARG     NE 3670   5.730   4.055   3.747 -0.5297 -0.4926  0.2514
  340ARG     HE 3671   5.817   4.007   3.759 -1.1533 -1.1615  2.3842
  340ARG     CZ 3672   5.681   4.033   3.621  0.2797  0.7163 -0.2920
  340ARG    NH1 3673   5.569   4.078   3.558 -0.0414  0.1797 -0.1061
  340ARG   HH11 3674   5.524   4.161   3.588 -0.9676 -0.1854 -0.4399
  340ARG   HH12 3675   5.554   4.042   3.465  1.7266 -2.2816  0.4702
  340ARG    NH2 3676   5.761   3.955   3.543  0.3036  0.2087  0.2369
  340ARG   HH21 3677   5.855   3.930   3.567 -0.2259 -0.6045  1.6426
  340ARG   HH22 3678   5.728   3.952   3.449  0.4329  1.1060  0.1593
  340ARG      C 3679   5.522   3.926   4.202  0.1331  0.7374 -0.8079
  340ARG      O 3680   5.521   4.011   4.291  0.5031 -0.2481  0.1552
  341LEU      N 3681   5.410   3.854   4.180  0.3261  0.0365  0.4218
  341LEU     HN 3682   5.409   3.773   4.121 -4.9131  0.7528 -0.9860
  341LEU     CA 3683   5.280   3.858   4.239  0.1171  0.1426 -0.0356
  341LEU     HA 3684   5.241   3.958   4.252  0.1454 -0.0985  2.2861
  341LEU     CB 3685   5.179   3.772   4.163  0.3685 -0.1887  0.0025
  341LEU    HB1 3686   5.089   3.753   4.226  0.5891 -1.8600 -0.1163
  341LEU    HB2 3687   5.220   3.671   4.141 -0.6037 -1.1077  2.0883
  341LEU     CG 3688   5.126   3.834   4.033  0.1543  0.3276  0.3385
  341LEU     HG 3689   5.212   3.859   3.968  1.0248  0.2851  1.4407
  341LEU    CD1 3690   5.042   3.728   3.960  0.6898  0.3199 -0.2749
  341LEU   HD11 3691   5.002   3.765   3.863  2.0815  1.4371 -0.4522
  341LEU   HD12 3692   4.946   3.719   4.015 -0.1776  0.0780 -1.7665
  341LEU   HD13 3693   5.099   3.633   3.954  1.7823  0.9657 -0.3131
  341LEU    CD2 3694   5.045   3.963   4.055 -0.8098 -0.1612 -0.2659
  341LEU   HD21 3695   4.996   4.005   3.964 -1.9656 -2.1832 -0.6515
  341LEU   HD22 3696   5.104   4.044   4.103  0.6348 -0.9527 -0.6728
  341LEU   HD23 3697   4.966   3.943   4.131 -0.4028  0.3799  0.3095
  341LEU      C 3698   5.292   3.811   4.380  0.0991  0.4017  0.0523
  341LEU      O 3699   5.236   3.869   4.473 -0.4923  0.1305 -0.1339
  342ALA      N 3700   5.362   3.697   4.395 -0.5446  0.0239  0.2376
  342ALA     HN 3701   5.415   3.665   4.317 -0.5963  1.0222 -0.2175
  342ALA     CA 3702   5.366   3.642   4.527  0.6605  0.2138  0.2971
  342ALA     HA 3703   5.262   3.631   4.556 -0.0848 -0.5361 -2.3605
  342ALA     CB 3704   5.402   3.494   4.505  0.5206  0.1783  0.2964
  342ALA    HB1 3705   5.510   3.475   4.490  0.0696 -1.2327 -1.5784
  342ALA    HB2 3706   5.347   3.440   4.425 -0.5043 -2.2840  2.5048
  342ALA    HB3 3707   5.380   3.438   4.599 -1.9644  0.3586 -0.0985
  342ALA      C 3708   5.454   3.702   4.631 -0.0581  0.9885  0.4751
  342ALA      O 3709   5.420   3.684   4.748 -0.1974  0.1218  0.3104
  343LYS      N 3710   5.561   3.774   4.592 -0.2105  0.7888 -0.3353
  343LYS     HN 3711   5.585   3.780   4.496  0.7639 -1.2043 -0.2402
  343LYS     CA 3712   5.650   3.837   4.684 -0.3728  0.4916  0.0268
  343LYS     HA 3713   5.695   3.756   4.739 -0.6707 -0.1536 -0.6600
  343LYS     CB 3714   5.769   3.905   4.615  0.1585 -0.5757 -0.1237
  343LYS    HB1 3715   5.841   3.834   4.568 -0.3796 -0.5160 -1.0650
  343LYS    HB2 3716   5.817   3.975   4.686 -2.2804  0.3692  0.7176
  343LYS     CG 3717   5.733   3.990   4.493 -0.0869 -0.0813  0.2889
  343LYS    HG1 3718   5.655   4.065   4.518  0.7339  0.9038  0.0152
  343LYS    HG2 3719   5.703   3.917   4.414 -0.1444 -0.2951  0.5091
  343LYS     CD 3720   5.850   4.059   4.423  0.0035  0.0704  0.5875
  343LYS    HD1 3721   5.812   4.121   4.339  0.0679 -0.5079  0.1317
  343LYS    HD2 3722   5.926   3.986   4.388  5.1513  3.2168  3.6967
  343LYS     CE 3723   5.930   4.140   4.526  0.1873  0.2874  0.2758
  343LYS    HE1 3724   5.973   4.057   4.585  1.3143 -0.9443 -2.1134
  343LYS    HE2 3725   5.866   4.208   4.586  0.9047  0.8249  0.4420
  343LYS     NZ 3726   6.046   4.210   4.466  0.2468 -0.0275  0.0145
  343LYS    HZ1 3727   6.096   4.278   4.527  0.4054 -0.1397  0.0083
  343LYS    HZ2 3728   6.016   4.248   4.374  0.1479  1.3828  0.5929
  343LYS    HZ3 3729   6.115   4.136   4.443  0.2474  0.0025 -0.0862
  343LYS      C 3730   5.584   3.926   4.785 -0.2301  0.1216  0.4496
  343LYS      O 3731   5.607   3.917   4.905  0.0255  0.2180  0.4082
  344THR      N 3732   5.490   4.008   4.734  0.4740  0.3943 -0.4387
  344THR     HN 3733   5.473   4.003   4.636  0.2027 -1.3170 -0.3376
  344THR     CA 3734   5.415   4.099   4.814 -0.0616 -0.0918 -0.3785
  344THR     HA 3735   5.486   4.147   4.879  1.1212 -2.9286  0.5596
  344THR     CB 3736   5.339   4.189   4.720 -0.6605 -0.1925  0.0055
  344THR     HB 3737   5.284   4.124   4.649  0.6321 -0.5029 -0.7533
  344THR    OG1 3738   5.432   4.263   4.643 -0.4692 -0.2990  0.1330
  344THR    HG1 3739   5.375   4.284   4.569 -1.9141 -1.9475  0.6931
  344THR    CG2 3740   5.246   4.296   4.780 -0.3035  0.0715  0.0957
  344THR   HG21 3741   5.218   4.369   4.701  0.4068 -0.2694 -0.4834
  344THR   HG22 3742   5.302   4.360   4.851 -2.1989 -0.6655  2.4113
  344THR   HG23 3743   5.158   4.263   4.840 -2.1171  0.8483 -1.9942
  344THR      C 3744   5.317   4.026   4.898 -0.5915  0.6181 -0.3636
  344THR      O 3745   5.287   4.062   5.012 -0.4604 -0.3699 -0.0037
  345LEU      N 3746   5.255   3.924   4.837  0.1930 -0.0548 -0.0591
  345LEU     HN 3747   5.276   3.912   4.740  1.3764  0.8514  0.0753
  345LEU     CA 3748   5.145   3.848   4.890  0.0284 -0.1395 -0.5172
  345LEU     HA 3749   5.069   3.914   4.930  0.2185  0.7462 -1.5406
  345LEU     CB 3750   5.078   3.773   4.774  0.0265 -0.3078 -0.4081
  345LEU    HB1 3751   5.148   3.716   4.710  2.0892 -0.3117  1.7625
  345LEU    HB2 3752   5.031   3.852   4.711  0.8944 -1.4637 -2.6039
  345LEU     CG 3753   4.967   3.674   4.813 -0.1247  0.3010  0.7674
  345LEU     HG 3754   4.899   3.698   4.897 -0.7479 -0.7855  0.6019
  345LEU    CD1 3755   4.868   3.666   4.694  0.6603  1.1082  0.0470
  345LEU   HD11 3756   4.909   3.610   4.608 -2.2542 -0.0687 -0.6877
  345LEU   HD12 3757   4.829   3.767   4.670 -2.7765 -0.0404  0.2719
  345LEU   HD13 3758   4.785   3.601   4.728  1.2114  1.0124  1.3177
  345LEU    CD2 3759   5.023   3.532   4.830  0.4154  0.3114 -0.7164
  345LEU   HD21 3760   4.949   3.456   4.863  1.0603 -0.6046 -1.3203
  345LEU   HD22 3761   5.113   3.532   4.896  0.1678  1.6580 -0.3548
  345LEU   HD23 3762   5.048   3.499   4.727 -0.9741  0.5514 -1.1526
  345LEU      C 3763   5.177   3.765   5.009  0.1777 -0.0211 -0.4744
  345LEU      O 3764   5.110   3.755   5.112  0.1886 -0.2243 -0.4856
  346VAL      N 3765   5.294   3.699   4.996  0.2540  0.0279 -0.0603
  346VAL     HN 3766   5.344   3.693   4.910 -0.2759 -1.2904 -0.3008
  346VAL     CA 3767   5.339   3.616   5.103  0.0836 -0.2818 -0.2243
  346VAL     HA 3768   5.256   3.557   5.138  0.0720  0.9958  2.1035
  346VAL     CB 3769   5.449   3.523   5.062  0.1628 -0.2374 -0.1189
  346VAL     HB 3770   5.467   3.458   5.150  0.9437  2.1676  1.6179
  346VAL    CG1 3771   5.391   3.438   4.948 -0.4596 -0.1203  0.1113
  346VAL   HG11 3772   5.469   3.360   4.937  0.8661  1.1244  0.3909
  346VAL   HG12 3773   5.389   3.489   4.850  1.0828 -0.3599 -0.0689
  346VAL   HG13 3774   5.295   3.386   4.972 -0.9349 -0.2311 -1.8409
  346VAL    CG2 3775   5.580   3.597   5.028  0.4744 -1.0363 -0.7045
  346VAL   HG21 3776   5.666   3.532   5.002  3.4282  2.4593 -0.4407
  346VAL   HG22 3777   5.619   3.656   5.114  1.1517  0.0467 -1.7228
  346VAL   HG23 3778   5.556   3.664   4.943 -0.2577 -0.8945 -0.3950
  346VAL      C 3779   5.377   3.702   5.220  0.2673  0.0474 -0.5245
  346VAL      O 3780   5.364   3.653   5.332 -0.5584  0.5021 -0.4155
  347LEU      N 3781   5.421   3.827   5.197  0.1150  0.1555 -0.2337
  347LEU     HN 3782   5.437   3.857   5.104 -0.3533  2.2027  0.3064
  347LEU     CA 3783   5.447   3.926   5.296  0.1026  0.1468 -0.2220
  347LEU     HA 3784   5.495   3.868   5.373  0.0571 -0.1903 -0.4466
  347LEU     CB 3785   5.524   4.043   5.233  0.6418 -0.1980 -0.2109
  347LEU    HB1 3786   5.459   4.082   5.152 -1.0515  0.8675  1.5524
  347LEU    HB2 3787   5.619   4.006   5.189  1.3573 -1.7135  2.3714
  347LEU     CG 3788   5.558   4.167   5.318 -0.1592 -0.1057 -0.0151
  347LEU     HG 3789   5.474   4.195   5.385 -2.0345  0.8172 -2.6370
  347LEU    CD1 3790   5.667   4.123   5.418  0.3513  0.9274 -0.1060
  347LEU   HD11 3791   5.621   4.044   5.481  1.3897 -1.4324 -2.1491
  347LEU   HD12 3792   5.694   4.210   5.483 -1.9004  1.0545  0.7734
  347LEU   HD13 3793   5.754   4.076   5.367  1.1206  3.1072 -0.9370
  347LEU    CD2 3794   5.579   4.288   5.226 -0.6034 -0.4495 -0.5733
  347LEU   HD21 3795   5.503   4.290   5.145 -0.2890 -0.3390 -0.8714
  347LEU   HD22 3796   5.679   4.288   5.177 -0.9264  0.7460 -1.2576
  347LEU   HD23 3797   5.575   4.377   5.292 -0.1147  0.6300 -1.9385
  347LEU      C 3798   5.319   3.973   5.358  0.1933  0.5081 -0.3027
  347LEU      O 3799   5.319   3.998   5.478 -0.2717  0.0266 -0.1982
  348ILE      N 3800   5.206   3.975   5.286  0.0962 -0.1195 -0.1716
  348ILE     HN 3801   5.212   3.958   5.188  0.7505 -1.3250  0.0536
  348ILE     CA 3802   5.078   3.999   5.345  0.0928  0.0854 -0.2607
  348ILE     HA 3803   5.082   4.087   5.408  1.5254 -1.9078  2.6486
  348ILE     CB 3804   4.969   4.028   5.246 -0.0400 -0.0670 -0.1592
  348ILE     HB 3805   4.963   3.939   5.180  0.7562  0.7941 -1.4230
  348ILE    CG2 3806   4.831   4.041   5.313  0.1025 -0.1433  0.1531
  348ILE   HG21 3807   4.828   4.115   5.396  0.4590  0.1890 -0.1282
  348ILE   HG22 3808   4.805   3.945   5.363 -0.8590 -0.8404 -1.6182
  348ILE   HG23 3809   4.752   4.054   5.236  0.7854 -0.6052 -0.6395
  348ILE    CG1 3810   4.989   4.153   5.159 -0.8918  0.2306  0.0626
  348ILE   HG11 3811   5.098   4.175   5.157 -1.0872  1.3125  0.6882
  348ILE   HG12 3812   4.956   4.237   5.224  0.3337  0.3203  0.5845
  348ILE     CD 3813   4.929   4.144   5.019  0.0337  0.0808 -0.3312
  348ILE    HD1 3814   4.972   4.070   4.949  0.5573 -1.5038  1.5962
  348ILE    HD2 3815   4.930   4.246   4.974 -1.7196 -0.3518 -1.4979
  348ILE    HD3 3816   4.820   4.124   5.025  0.1498 -0.4039  0.2594
  348ILE      C 3817   5.040   3.889   5.438  0.4880  0.1367 -0.0347
  348ILE      O 3818   5.010   3.914   5.555  0.3693 -0.2338  0.0147
  349LEU      N 3819   5.048   3.760   5.399  0.3769  0.1067  0.0367
  349LEU     HN 3820   5.067   3.741   5.303  0.2618  0.5970 -0.0864
  349LEU     CA 3821   5.028   3.641   5.476 -0.4743  0.1874 -0.0504
  349LEU     HA 3822   4.921   3.644   5.486 -0.6580  1.0705 -1.8850
  349LEU     CB 3823   5.056   3.517   5.391  0.2795  0.4057 -0.1293
  349LEU    HB1 3824   5.063   3.432   5.463 -0.8478  0.4181  0.0099
  349LEU    HB2 3825   5.141   3.532   5.320 -0.0362  1.0453 -0.3765
  349LEU     CG 3826   4.937   3.479   5.300  0.1596 -0.1359  0.2475
  349LEU     HG 3827   4.899   3.569   5.247  0.2094  0.4114  1.1046
  349LEU    CD1 3828   4.988   3.376   5.198 -0.3683  0.2368 -0.4005
  349LEU   HD11 3829   5.030   3.285   5.246  0.7556  1.0449  0.1902
  349LEU   HD12 3830   5.067   3.424   5.136 -0.1242 -0.1056 -0.3617
  349LEU   HD13 3831   4.906   3.346   5.130 -1.2884  2.7221 -0.4920
  349LEU    CD2 3832   4.821   3.418   5.381  0.1131  0.0350  0.3126
  349LEU   HD21 3833   4.785   3.492   5.455  0.8115 -0.4539  1.1652
  349LEU   HD22 3834   4.847   3.318   5.422  1.0933  0.9678  2.0957
  349LEU   HD23 3835   4.738   3.394   5.311  0.7310 -1.5130  0.0687
  349LEU      C 3836   5.096   3.638   5.609 -0.1443  0.0052 -0.2219
  349LEU      O 3837   5.027   3.610   5.706  0.3665 -0.5915 -0.0267
  350VAL      N 3838   5.230   3.643   5.609 -0.1451  0.0565 -0.2214
  350VAL     HN 3839   5.284   3.653   5.525  2.2976  0.0161  1.2719
  350VAL     CA 3840   5.311   3.619   5.724 -0.2196  0.1818 -0.1441
  350VAL     HA 3841   5.277   3.522   5.755  1.5169 -1.0496 -1.8776
  350VAL     CB 3842   5.456   3.592   5.695 -0.3226 -0.1565 -0.3535
  350VAL     HB 3843   5.506   3.584   5.794  0.0486  0.7513 -0.4598
  350VAL    CG1 3844   5.477   3.456   5.627 -0.6100 -0.2807 -0.1996
  350VAL   HG11 3845   5.441   3.465   5.523 -1.8669 -0.7141  0.1852
  350VAL   HG12 3846   5.438   3.362   5.673  1.3639  0.5640  3.6435
  350VAL   HG13 3847   5.586   3.433   5.626 -0.9053 -1.8290  0.3533
  350VAL    CG2 3848   5.516   3.711   5.620 -0.4261 -0.1067 -0.3594
  350VAL   HG21 3849   5.450   3.726   5.531  1.8783  1.0202 -1.9873
  350VAL   HG22 3850   5.622   3.698   5.592 -0.0749 -0.3835  1.0326
  350VAL   HG23 3851   5.501   3.804   5.679  1.6080  0.6267 -0.9229
  350VAL      C 3852   5.287   3.726   5.826  0.8539  0.1629  0.1436
  350VAL      O 3853   5.293   3.696   5.945  0.2149 -0.3635  0.0519
  351VAL      N 3854   5.255   3.853   5.797  0.1403  0.0762  0.5193
  351VAL     HN 3855   5.258   3.884   5.702  3.0220  1.5370  0.9779
  351VAL     CA 3856   5.225   3.955   5.893 -0.0924  0.2181  0.2962
  351VAL     HA 3857   5.314   3.954   5.954  0.2503 -1.8254 -0.1649
  351VAL     CB 3858   5.208   4.090   5.829 -0.0208  0.1956  0.2276
  351VAL     HB 3859   5.150   4.086   5.734  0.0937  0.7162  0.1299
  351VAL    CG1 3860   5.156   4.197   5.927  0.5936  0.6176  0.0998
  351VAL   HG11 3861   5.051   4.176   5.956  0.5884 -1.9839 -1.4259
  351VAL   HG12 3862   5.161   4.299   5.883  0.4108  1.3721  1.7568
  351VAL   HG13 3863   5.217   4.204   6.019  0.8774 -0.8897  0.0492
  351VAL    CG2 3864   5.346   4.133   5.776 -0.2944 -0.0447 -0.7033
  351VAL   HG21 3865   5.405   4.167   5.864 -2.1362  1.0284  0.1660
  351VAL   HG22 3866   5.339   4.217   5.704 -1.9767  0.2781 -0.1919
  351VAL   HG23 3867   5.409   4.056   5.726 -0.5214 -0.7559  0.0742
  351VAL      C 3868   5.101   3.934   5.973 -0.0604 -0.8987  0.0673
  351VAL      O 3869   5.098   3.973   6.089  0.1634 -0.1430 -0.1706
  352LEU      N 3870   4.989   3.891   5.912 -0.2054  0.2858 -0.5343
  352LEU     HN 3871   4.992   3.882   5.813  2.1714  1.8582 -0.6978
  352LEU     CA 3872   4.870   3.857   5.984  0.3550  0.2366  0.3891
  352LEU     HA 3873   4.855   3.938   6.054 -2.8353  0.6452 -0.6128
  352LEU     CB 3874   4.747   3.842   5.894  0.6394 -0.5105  0.1131
  352LEU    HB1 3875   4.656   3.826   5.956 -0.2908  2.0765 -0.4621
  352LEU    HB2 3876   4.763   3.758   5.823  2.4426 -0.1429  0.0371
  352LEU     CG 3877   4.723   3.969   5.810  0.5834 -0.1403  0.6803
  352LEU     HG 3878   4.795   3.963   5.726  0.6534 -0.2559  0.7488
  352LEU    CD1 3879   4.588   3.963   5.736  0.7471  0.8526  0.2872
  352LEU   HD11 3880   4.574   3.878   5.666  1.5364  1.6495 -0.8907
  352LEU   HD12 3881   4.578   4.054   5.672 -0.8263  0.1455 -0.5103
  352LEU   HD13 3882   4.507   3.971   5.811 -0.7646  1.2737 -1.3362
  352LEU    CD2 3883   4.729   4.101   5.888 -0.0921  0.1743  0.2141
  352LEU   HD21 3884   4.826   4.126   5.938 -0.3436 -0.2207  0.9134
  352LEU   HD22 3885   4.653   4.096   5.968 -0.5964  0.8853 -0.2118
  352LEU   HD23 3886   4.709   4.189   5.824  1.9761  0.4107 -0.2015
  352LEU      C 3887   4.886   3.743   6.079  0.1354  0.0440  0.1930
  352LEU      O 3888   4.834   3.740   6.190 -0.2598  0.0900  0.0126
  353ILE      N 3889   4.964   3.641   6.040  0.0302 -0.0165  0.1335
  353ILE     HN 3890   4.995   3.632   5.945  1.5167 -2.8136  0.7670
  353ILE     CA 3891   4.997   3.532   6.126 -0.0160 -0.1486 -0.0145
  353ILE     HA 3892   4.903   3.489   6.158  0.0771  0.5540  1.2754
  353ILE     CB 3893   5.069   3.425   6.050  0.1872 -0.0517  0.0390
  353ILE     HB 3894   5.161   3.463   6.000  0.1384  0.1921  0.1319
  353ILE    CG2 3895   5.118   3.307   6.136 -0.0800 -0.1489  0.0597
  353ILE   HG21 3896   5.026   3.263   6.180 -1.5092  0.0755 -2.4618
  353ILE   HG22 3897   5.196   3.342   6.207 -0.6948  0.4850  0.4357
  353ILE   HG23 3898   5.161   3.225   6.073  2.4035  1.4361 -0.4483
  353ILE    CG1 3899   4.983   3.368   5.935 -0.1820  0.3605  0.1087
  353ILE   HG11 3900   5.046   3.288   5.891 -0.7664  0.1672 -0.3839
  353ILE   HG12 3901   4.961   3.438   5.852  0.6347 -0.0787 -0.4981
  353ILE     CD 3902   4.850   3.307   5.978 -0.3004  0.0214 -0.7283
  353ILE    HD1 3903   4.867   3.220   6.045  1.7965  0.6140 -0.4300
  353ILE    HD2 3904   4.796   3.280   5.884  1.0492 -2.3204 -0.9018
  353ILE    HD3 3905   4.785   3.378   6.034 -3.1509 -3.4744  0.8079
  353ILE      C 3906   5.084   3.573   6.239  0.7664 -0.9957 -0.2938
  353ILE      O 3907   5.065   3.531   6.353  0.3568 -0.1356 -0.0293
  354ILE      N 3908   5.186   3.658   6.215 -0.3667  0.4755 -0.0467
  354ILE     HN 3909   5.200   3.678   6.119 -1.4153  0.3047 -0.2498
  354ILE     CA 3910   5.269   3.705   6.321  0.1516 -0.6013  0.0353
  354ILE     HA 3911   5.303   3.623   6.383  1.4652 -0.4823 -0.4795
  354ILE     CB 3912   5.390   3.780   6.273 -0.1501  0.0551  0.2746
  354ILE     HB 3913   5.361   3.852   6.194 -1.6799  0.6447  1.3459
  354ILE    CG2 3914   5.451   3.874   6.378  0.4554 -0.4429  0.3725
  354ILE   HG21 3915   5.463   3.818   6.473  0.5601  0.3362  0.8184
  354ILE   HG22 3916   5.388   3.963   6.397  2.0299  0.6511  0.7539
  354ILE   HG23 3917   5.552   3.910   6.347  0.7254 -0.4846  1.1805
  354ILE    CG1 3918   5.496   3.685   6.213 -0.1761 -0.1993  0.6268
  354ILE   HG11 3919   5.434   3.609   6.162  0.3026 -0.1904  0.0205
  354ILE   HG12 3920   5.562   3.642   6.291  0.4017  1.8361  1.3285
  354ILE     CD 3921   5.579   3.758   6.108 -0.3751  0.0077  0.6110
  354ILE    HD1 3922   5.659   3.690   6.070 -0.7431  0.3537 -0.8345
  354ILE    HD2 3923   5.644   3.834   6.157  0.3602  0.6843 -1.3003
  354ILE    HD3 3924   5.526   3.813   6.028 -1.6018  0.2429  1.5616
  354ILE      C 3925   5.202   3.793   6.420  0.4425  0.1855 -0.4564
  354ILE      O 3926   5.213   3.767   6.540 -0.5746  0.6089 -0.2547
  355CYS      N 3927   5.111   3.881   6.373 -0.0844 -0.2878 -0.3413
  355CYS     HN 3928   5.100   3.896   6.275  2.7878  1.0042 -0.5842
  355CYS     CA 3929   5.042   3.975   6.456 -0.1145 -0.3035 -0.3483
  355CYS     HA 3930   5.110   4.013   6.532 -1.5953 -1.7577  1.8241
  355CYS     CB 3931   4.982   4.091   6.375  0.4643 -0.1012 -0.4990
  355CYS    HB1 3932   4.895   4.133   6.430 -0.5017 -0.8359 -1.4234
  355CYS    HB2 3933   4.934   4.050   6.283 -0.5437  1.1553 -0.5662
  355CYS     SG 3934   5.119   4.201   6.330  0.0078  0.5941 -0.2078
  355CYS    HG1 3935   5.140   4.273   6.440  2.2429 -1.5248  0.8644
  355CYS      C 3936   4.926   3.922   6.532 -0.2237  0.0752 -0.2489
  355CYS      O 3937   4.907   3.960   6.648 -0.1527 -0.6170 -0.0045
  356TRP      N 3938   4.852   3.823   6.478 -0.0072 -0.2014 -0.0477
  356TRP     HN 3939   4.892   3.783   6.397  1.9775  1.0080  0.2777
  356TRP     CA 3940   4.732   3.779   6.543  0.0330  0.4520  0.4930
  356TRP     HA 3941   4.693   3.839   6.624  0.5727  0.2750  0.8883
  356TRP     CB 3942   4.614   3.757   6.446  0.5433  0.0602 -0.0452
  356TRP    HB1 3943   4.527   3.702   6.488  0.7187 -0.8853 -0.8606
  356TRP    HB2 3944   4.652   3.695   6.362 -0.3457  0.4828 -0.7785
  356TRP     CG 3945   4.566   3.888   6.394 -0.2919 -0.0769  0.3642
  356TRP    CD1 3946   4.599   3.946   6.275  0.5676 -0.1285  0.5659
  356TRP    HD1 3947   4.672   3.910   6.205 -0.2695  1.7579 -1.4058
  356TRP    NE1 3948   4.543   4.071   6.268 -0.2350 -0.4841  0.3963
  356TRP    HE1 3949   4.583   4.146   6.219 -1.1120 -0.8224 -0.8943
  356TRP    CE2 3950   4.487   4.105   6.388  0.2986  0.4600  0.3875
  356TRP    CD2 3951   4.503   3.993   6.468  0.4974  0.4397  0.3212
  356TRP    CE3 3952   4.459   4.004   6.596  1.0170 -0.0427  0.5425
  356TRP    HE3 3953   4.469   3.914   6.655 -1.8965  0.1308  1.4247
  356TRP    CZ3 3954   4.391   4.117   6.635  0.0611 -0.3533 -0.1748
  356TRP    HZ3 3955   4.350   4.128   6.734  1.2890  1.1307  0.2138
  356TRP    CZ2 3956   4.419   4.218   6.421 -0.0710  0.3281  0.0869
  356TRP    HZ2 3957   4.414   4.294   6.345 -0.3526  1.8958  1.6044
  356TRP    CH2 3958   4.374   4.224   6.551  0.5812  0.1314  0.3260
  356TRP    HH2 3959   4.321   4.313   6.583  1.6113  0.5477  0.9261
  356TRP      C 3960   4.760   3.645   6.602  0.8396  0.2454 -0.3169
  356TRP      O 3961   4.705   3.611   6.707  0.2898  0.1750 -0.6211
  357GLY      N 3962   4.832   3.547   6.546 -0.0397 -0.5517 -0.0924
  357GLY     HN 3963   4.889   3.565   6.466  1.1873  0.1473  0.8970
  357GLY     CA 3964   4.857   3.419   6.604 -0.2486 -0.4025  0.3332
  357GLY    HA1 3965   4.933   3.359   6.556 -2.0100 -1.7848 -0.8744
  357GLY    HA2 3966   4.763   3.365   6.599  0.7190 -2.0714 -2.6030
  357GLY      C 3967   4.897   3.417   6.748  0.1868  0.1067  0.2220
  357GLY      O 3968   4.832   3.341   6.820  0.5858 -0.9532 -0.5074
  358PRO      N 3969   4.993   3.490   6.795  0.3383 -0.1041  0.2441
  358PRO     CD 3970   5.083   3.570   6.714 -0.0537 -0.5231 -0.6139
  358PRO    HD1 3971   5.062   3.679   6.703  2.6714  0.0040 -1.2606
  358PRO    HD2 3972   5.118   3.528   6.617  1.6359 -0.4262 -0.0698
  358PRO     CA 3973   5.035   3.479   6.932 -0.1421 -0.1815  0.3879
  358PRO     HA 3974   5.049   3.376   6.959  1.4995 -0.3170 -0.7878
  358PRO     CB 3975   5.168   3.554   6.943  0.1283 -0.5761 -0.1378
  358PRO    HB1 3976   5.232   3.486   7.003  0.9049  0.5134  0.3028
  358PRO    HB2 3977   5.176   3.655   6.987  1.1489  0.8097 -3.2377
  358PRO     CG 3978   5.213   3.565   6.796 -0.2744  0.2284 -0.2044
  358PRO    HG1 3979   5.268   3.658   6.771 -0.3121  0.8979  1.9975
  358PRO    HG2 3980   5.269   3.477   6.758 -0.6902 -0.1749  0.0935
  358PRO      C 3981   4.940   3.544   7.026 -0.4692 -0.3444  0.1745
  358PRO      O 3982   4.913   3.483   7.129 -0.5873 -0.0597  0.3146
  359LEU      N 3983   4.888   3.661   6.987  0.0370 -0.3024 -0.4003
  359LEU     HN 3984   4.924   3.698   6.902 -0.8897  1.6468 -0.0162
  359LEU     CA 3985   4.785   3.728   7.060  0.2167 -0.2372 -0.2045
  359LEU     HA 3986   4.832   3.744   7.156  1.6904 -0.4106 -0.8821
  359LEU     CB 3987   4.759   3.867   7.000 -0.0673 -0.2205 -0.0495
  359LEU    HB1 3988   4.735   3.852   6.893 -0.9720 -1.1878  0.2767
  359LEU    HB2 3989   4.853   3.926   7.005 -0.2711  0.0159  2.4525
  359LEU     CG 3990   4.645   3.951   7.061 -0.2847 -0.3181 -0.3137
  359LEU     HG 3991   4.549   3.896   7.052 -0.2593 -0.9433  2.2217
  359LEU    CD1 3992   4.656   3.981   7.212 -0.1538  0.7718 -0.5332
  359LEU   HD11 3993   4.571   4.038   7.255 -0.1579 -0.0334  0.5557
  359LEU   HD12 3994   4.739   4.045   7.248 -0.1424 -0.2013  1.3051
  359LEU   HD13 3995   4.672   3.889   7.272 -0.8048  1.5157  0.8266
  359LEU    CD2 3996   4.624   4.085   6.989 -0.1486 -0.0269  0.1805
  359LEU   HD21 3997   4.721   4.137   6.981 -0.6160  0.6892 -1.0626
  359LEU   HD22 3998   4.550   4.154   7.035 -1.3503  1.1399 -3.2100
  359LEU   HD23 3999   4.590   4.063   6.885 -2.4525 -0.5320  0.9677
  359LEU      C 4000   4.657   3.656   7.085  0.2449 -0.2714 -0.1514
  359LEU      O 4001   4.614   3.640   7.200 -0.2238  0.7541 -0.1775
  360LEU      N 4002   4.604   3.589   6.981 -0.0196  0.1916 -0.3169
  360LEU     HN 4003   4.649   3.591   6.892  0.4556 -2.6369 -0.2350
  360LEU     CA 4004   4.492   3.501   6.994  0.3780 -0.2884 -0.1027
  360LEU     HA 4005   4.417   3.556   7.049 -0.8186 -1.5658 -0.4167
  360LEU     CB 4006   4.444   3.468   6.852  0.6810  0.0557 -0.2881
  360LEU    HB1 4007   4.384   3.374   6.856 -1.4371  1.3336 -0.7133
  360LEU    HB2 4008   4.538   3.436   6.802  1.4522 -0.4878  1.4161
  360LEU     CG 4009   4.375   3.588   6.785 -0.5488 -0.1702  0.5178
  360LEU     HG 4010   4.440   3.677   6.799 -0.7636 -0.1235  1.2854
  360LEU    CD1 4011   4.363   3.560   6.634  0.1411 -0.0843  0.4412
  360LEU   HD11 4012   4.460   3.541   6.584  0.0389 -0.3773  0.3499
  360LEU   HD12 4013   4.315   3.651   6.594 -1.2557  0.2099  2.6024
  360LEU   HD13 4014   4.305   3.466   6.618 -0.7224  0.8546 -2.5930
  360LEU    CD2 4015   4.236   3.621   6.840 -0.7302 -0.3380  0.1616
  360LEU   HD21 4016   4.157   3.552   6.802 -0.7880 -1.1014  1.5792
  360LEU   HD22 4017   4.220   3.727   6.811  0.6709  0.2676  1.4466
  360LEU   HD23 4018   4.236   3.624   6.951  0.2752 -1.0798  0.1922
  360LEU      C 4019   4.517   3.378   7.075 -0.0979 -0.2596  0.0902
  360LEU      O 4020   4.441   3.334   7.161 -0.2572  0.6240  0.4179
  361ALA      N 4021   4.632   3.313   7.051 -0.2830 -0.5423 -0.0472
  361ALA     HN 4022   4.685   3.328   6.968 -1.6704 -1.2666 -1.1062
  361ALA     CA 4023   4.678   3.204   7.131  0.5453  0.0393  0.2932
  361ALA     HA 4024   4.594   3.137   7.122  0.3412  0.3306  0.0258
  361ALA     CB 4025   4.805   3.139   7.073  0.5422  0.0172  0.3064
  361ALA    HB1 4026   4.845   3.064   7.144  1.1291  0.2869  0.2624
  361ALA    HB2 4027   4.881   3.219   7.058  0.3821  0.0761 -0.2055
  361ALA    HB3 4028   4.784   3.093   6.974 -2.3723  0.5384  0.5744
  361ALA      C 4029   4.696   3.225   7.278 -0.7512  0.4308  0.4107
  361ALA      O 4030   4.661   3.146   7.366  0.0668 -0.4589 -0.0464
  362ILE      N 4031   4.740   3.346   7.316 -0.0383  0.1987  0.3388
  362ILE     HN 4032   4.766   3.406   7.241 -0.1180  1.1333  1.0427
  362ILE     CA 4033   4.757   3.397   7.449  0.5396  0.2915  0.2309
  362ILE     HA 4034   4.801   3.316   7.506 -2.5128 -3.2764 -1.9344
  362ILE     CB 4035   4.851   3.514   7.446  0.5790  0.2513 -0.3350
  362ILE     HB 4036   4.828   3.582   7.362 -1.5076  0.0302 -0.0101
  362ILE    CG2 4037   4.834   3.593   7.577  0.1027 -0.2879 -0.0624
  362ILE   HG21 4038   4.748   3.663   7.573 -1.9715 -2.5458  2.0936
  362ILE   HG22 4039   4.924   3.656   7.594 -0.2527  0.2832 -0.2459
  362ILE   HG23 4040   4.819   3.527   7.665 -0.5587  0.3377  0.3063
  362ILE    CG1 4041   4.994   3.459   7.433  0.4584 -0.2555  0.3619
  362ILE   HG11 4042   5.055   3.552   7.424 -1.7374  1.4620  2.0161
  362ILE   HG12 4043   4.999   3.411   7.333  0.3436  2.4744 -1.0401
  362ILE     CD 4044   5.050   3.358   7.533 -0.3264 -0.5176  0.5430
  362ILE    HD1 4045   5.019   3.388   7.636  0.2503  1.7935  0.1099
  362ILE    HD2 4046   5.160   3.365   7.521 -0.6516  0.3450 -2.8174
  362ILE    HD3 4047   5.010   3.258   7.505 -1.5623 -0.5360  2.1616
  362ILE      C 4048   4.623   3.420   7.510  0.1961 -0.1754 -0.3243
  362ILE      O 4049   4.601   3.388   7.627 -0.2165 -0.2705 -0.4304
  363MET      N 4050   4.525   3.482   7.442 -0.1637 -0.7560 -0.3411
  363MET     HN 4051   4.550   3.520   7.353  0.3989  0.6360  0.3807
  363MET     CA 4052   4.389   3.487   7.485 -0.1218  0.2826 -0.3020
  363MET     HA 4053   4.387   3.538   7.580  0.6464  2.8575 -1.5722
  363MET     CB 4054   4.303   3.579   7.397 -0.8301 -0.0453  0.0454
  363MET    HB1 4055   4.200   3.574   7.440 -0.6472 -0.5769  0.4299
  363MET    HB2 4056   4.293   3.532   7.297  0.1007  0.3257 -0.2308
  363MET     CG 4057   4.357   3.722   7.387 -0.3355 -0.2496 -0.2431
  363MET    HG1 4058   4.450   3.720   7.326  0.1217  2.6681  0.2242
  363MET    HG2 4059   4.384   3.761   7.487 -0.5171  1.7616 -0.9304
  363MET     SD 4060   4.224   3.827   7.322 -0.3532 -0.1048  0.0218
  363MET     CE 4061   4.129   3.846   7.476 -0.1738 -0.1543  0.1374
  363MET    HE1 4062   4.043   3.915   7.469 -1.1152 -1.3951 -1.4023
  363MET    HE2 4063   4.192   3.864   7.566 -0.0057 -0.2095  0.0313
  363MET    HE3 4064   4.077   3.750   7.498  1.1531 -0.2750  3.3001
  363MET      C 4065   4.321   3.359   7.519  0.5894  0.0282  0.2087
  363MET      O 4066   4.239   3.360   7.611 -0.2016 -0.1443 -0.4820
  364VAL      N 4067   4.341   3.251   7.442  0.2660  0.0533  0.0874
  364VAL     HN 4068   4.414   3.259   7.374  0.8473  1.3677  0.8384
  364VAL     CA 4069   4.285   3.122   7.465 -0.1452  0.2208  0.0488
  364VAL     HA 4070   4.180   3.148   7.473 -0.2238  1.0452 -2.6344
  364VAL     CB 4071   4.310   3.046   7.338 -0.0720  0.4793 -0.0926
  364VAL     HB 4072   4.407   3.072   7.293 -0.0059 -1.3441 -1.1127
  364VAL    CG1 4073   4.317   2.894   7.360  0.6441  0.5069 -0.1251
  364VAL   HG11 4074   4.228   2.864   7.418  0.6351 -0.6509 -0.6906
  364VAL   HG12 4075   4.412   2.867   7.412  1.5519  3.0207 -0.3261
  364VAL   HG13 4076   4.303   2.842   7.263 -2.3102 -0.7472  0.8827
  364VAL    CG2 4077   4.199   3.072   7.235  0.0529 -0.1005 -0.3768
  364VAL   HG21 4078   4.183   3.179   7.211 -1.9203 -0.7258 -2.3064
  364VAL   HG22 4079   4.104   3.027   7.272  0.0001  0.9440  0.8118
  364VAL   HG23 4080   4.216   3.027   7.135  3.0111 -1.2531  0.5360
  364VAL      C 4081   4.314   3.063   7.599 -0.1362  1.3680  0.5588
  364VAL      O 4082   4.225   3.003   7.658  0.2513  0.4452  0.2208
  365TYR      N 4083   4.440   3.083   7.641  0.3108  0.3040 -0.2395
  365TYR     HN 4084   4.507   3.122   7.578 -0.6656  2.2962 -0.1163
  365TYR     CA 4085   4.479   3.049   7.774  0.1228  0.0887 -0.2394
  365TYR     HA 4086   4.461   2.943   7.783 -3.2788  0.5698  0.1112
  365TYR     CB 4087   4.628   3.075   7.803  0.1014  0.1656 -0.1903
  365TYR    HB1 4088   4.656   3.047   7.907  1.6749  0.8034 -0.4206
  365TYR    HB2 4089   4.654   3.182   7.796  0.9084  0.0548  0.8336
  365TYR     CG 4090   4.716   2.988   7.720  0.1236 -0.2059  0.2139
  365TYR    CD1 4091   4.811   3.043   7.638  0.2336  0.1595  0.5842
  365TYR    HD1 4092   4.825   3.150   7.627  1.2979 -0.1147 -1.1550
  365TYR    CE1 4093   4.905   2.965   7.575  0.3872  0.3791  0.5377
  365TYR    HE1 4094   4.981   3.010   7.512  1.7566 -1.1900  1.0044
  365TYR     CZ 4095   4.905   2.829   7.594 -0.2620  0.3460  0.3365
  365TYR     OH 4096   4.998   2.744   7.529 -0.3153  0.0637  0.6250
  365TYR     HH 4097   5.005   2.663   7.580  1.1366  0.8563  1.7553
  365TYR    CD2 4098   4.721   2.852   7.739 -0.9032 -0.2744  0.0702
  365TYR    HD2 4099   4.659   2.812   7.818 -1.4383  0.3475 -0.0191
  365TYR    CE2 4100   4.812   2.770   7.677 -0.1154  0.2939  0.4655
  365TYR    HE2 4101   4.808   2.664   7.696 -0.9177 -0.0252 -1.2898
  365TYR      C 4102   4.397   3.107   7.884  0.3813 -0.2748  0.1457
  365TYR      O 4103   4.343   3.027   7.962 -0.0059 -0.0975  0.0641
  366ASP      N 4104   4.379   3.240   7.884  0.4481 -0.2626  0.6302
  366ASP     HN 4105   4.427   3.306   7.827 -0.3886 -0.2535 -0.0827
  366ASP     CA 4106   4.282   3.303   7.968  0.1815  0.3148 -0.1049
  366ASP     HA 4107   4.309   3.260   8.063  0.3463  2.3343  0.8102
  366ASP     CB 4108   4.298   3.455   7.961  0.4317  0.2671 -0.6523
  366ASP    HB1 4109   4.209   3.506   8.005 -0.2461 -1.3668 -0.0807
  366ASP    HB2 4110   4.311   3.487   7.855  1.2632 -1.3892 -1.0743
  366ASP     CG 4111   4.417   3.507   8.040  0.6706 -0.3157 -0.6260
  366ASP    OD1 4112   4.463   3.446   8.140 -0.2826  0.2001  0.1447
  366ASP    OD2 4113   4.454   3.623   8.008  0.5065 -0.0584  0.1068
  366ASP      C 4114   4.138   3.269   7.947  0.3031 -0.2135 -0.1002
  366ASP      O 4115   4.069   3.257   8.048  0.3082 -0.1925 -0.0942
  367VAL      N 4116   4.078   3.248   7.829  0.1989 -0.3043 -0.0311
  367VAL     HN 4117   4.142   3.267   7.755 -1.2723  0.7345 -1.1113
  367VAL     CA 4118   3.941   3.209   7.810  0.3739 -0.6621 -0.5799
  367VAL     HA 4119   3.882   3.285   7.857 -0.2535 -1.9520  0.8124
  367VAL     CB 4120   3.911   3.217   7.664 -0.2720 -0.0510 -0.4138
  367VAL     HB 4121   3.989   3.165   7.605 -1.5882 -0.3482 -1.9892
  367VAL    CG1 4122   3.774   3.154   7.630 -0.5733 -0.0252  0.7075
  367VAL   HG11 4123   3.739   3.168   7.525 -0.2506  2.4145  0.8537
  367VAL   HG12 4124   3.693   3.195   7.694 -0.6093 -0.8267  1.1875
  367VAL   HG13 4125   3.764   3.045   7.649  0.1156 -0.2228  0.0022
  367VAL    CG2 4126   3.911   3.365   7.622  0.4652 -0.0152 -0.2968
  367VAL   HG21 4127   3.833   3.425   7.673  2.5458  3.2106 -0.5841
  367VAL   HG22 4128   3.894   3.376   7.513  2.8357  2.7983 -0.5131
  367VAL   HG23 4129   4.003   3.417   7.657  1.7251 -0.3128 -2.9321
  367VAL      C 4130   3.907   3.076   7.868  0.0194 -0.0863  0.5607
  367VAL      O 4131   3.804   3.066   7.936  0.0706 -0.1024  0.6364
  368PHE      N 4132   3.993   2.976   7.844  0.4841  0.2959  0.6114
  368PHE     HN 4133   4.072   2.985   7.784  2.3164 -2.4527  2.3347
  368PHE     CA 4134   3.962   2.846   7.895  0.6733  0.1270  0.3033
  368PHE     HA 4135   3.855   2.833   7.900  0.3362  1.7536 -1.6416
  368PHE     CB 4136   4.019   2.742   7.797  0.2365  0.0462  0.1306
  368PHE    HB1 4137   4.010   2.636   7.829  0.2730 -0.2453 -0.8000
  368PHE    HB2 4138   4.125   2.767   7.776  0.3219  0.0296  0.5157
  368PHE     CG 4139   3.932   2.746   7.677 -0.3458  0.8173  0.5736
  368PHE    CD1 4140   3.815   2.674   7.678 -0.0280  0.2825  0.0115
  368PHE    HD1 4141   3.791   2.628   7.773 -0.4101  2.4387  1.0106
  368PHE    CE1 4142   3.731   2.673   7.569  0.1807 -0.5764 -0.1512
  368PHE    HE1 4143   3.639   2.616   7.572 -1.6812  2.1812 -0.7112
  368PHE     CZ 4144   3.769   2.738   7.454 -0.0140  0.1370  0.1832
  368PHE     HZ 4145   3.703   2.722   7.369 -0.0568 -0.2452  0.2890
  368PHE    CD2 4146   3.973   2.802   7.558 -0.1108 -0.5683 -0.0197
  368PHE    HD2 4147   4.068   2.853   7.553  0.4076 -1.5785 -0.7925
  368PHE    CE2 4148   3.890   2.803   7.449 -0.1391  0.3622  0.0009
  368PHE    HE2 4149   3.923   2.851   7.358  1.6631 -1.4377 -0.3583
  368PHE      C 4150   4.012   2.801   8.028  0.2303 -0.3455  0.3168
  368PHE      O 4151   3.979   2.692   8.074 -0.1382 -0.4663 -0.2269
  369GLY      N 4152   4.093   2.882   8.099  0.0512  0.3156 -0.2204
  369GLY     HN 4153   4.116   2.974   8.067 -1.4903  0.4685 -0.9791
  369GLY     CA 4154   4.169   2.844   8.214  0.1939 -0.1574 -0.4687
  369GLY    HA1 4155   4.263   2.795   8.194  0.7107  0.2178  0.9178
  369GLY    HA2 4156   4.097   2.787   8.271  1.7422  0.7970  2.6953
  369GLY      C 4157   4.203   2.961   8.300 -0.8301 -0.2438  0.0723
  369GLY      O 4158   4.185   3.079   8.272 -0.7403 -0.3009 -0.2321
  370LYS      N 4159   4.226   2.931   8.429  0.1514  0.0080 -0.0309
  370LYS     HN 4160   4.218   2.841   8.472 -0.3372 -0.5512 -1.2350
  370LYS     CA 4161   4.248   3.020   8.538  0.3000 -0.2450  0.1497
  370LYS     HA 4162   4.164   3.086   8.520  0.3698 -0.5490 -1.4164
  370LYS     CB 4163   4.230   2.953   8.675  0.0782 -0.0733  0.2058
  370LYS    HB1 4164   4.244   3.023   8.761 -2.0193  2.8651 -1.6421
  370LYS    HB2 4165   4.287   2.858   8.682 -0.4720 -0.3150  2.0312
  370LYS     CG 4166   4.083   2.918   8.694 -0.1352  0.7390  0.1091
  370LYS    HG1 4167   4.034   2.854   8.617 -0.5756  0.8608  0.2854
  370LYS    HG2 4168   4.032   3.017   8.691  0.6924  1.1784  0.2416
  370LYS     CD 4169   4.077   2.846   8.829  0.0989  0.1894 -0.1701
  370LYS    HD1 4170   3.969   2.844   8.855 -0.0193 -1.9517 -0.6777
  370LYS    HD2 4171   4.128   2.920   8.895  2.9702  0.0569 -2.0465
  370LYS     CE 4172   4.135   2.705   8.834  0.3081  0.2846  0.1517
  370LYS    HE1 4173   4.087   2.659   8.923  0.7407  0.5880  0.5455
  370LYS    HE2 4174   4.246   2.705   8.839  0.3308 -1.5082  0.5419
  370LYS     NZ 4175   4.102   2.617   8.720 -0.3373  0.5799  0.1067
  370LYS    HZ1 4176   4.169   2.628   8.641  0.9190  2.5956  1.3590
  370LYS    HZ2 4177   4.011   2.644   8.679 -0.2893  0.8260  0.1600
  370LYS    HZ3 4178   4.096   2.520   8.756 -1.4955  1.3337  2.1031
  370LYS      C 4179   4.367   3.109   8.527 -0.0463  0.1521 -0.4614
  370LYS      O 4180   4.472   3.080   8.470  0.3624 -0.1228  0.4181
  371MET      N 4181   4.361   3.229   8.587 -0.0286 -0.0473 -0.0596
  371MET     HN 4182   4.272   3.248   8.629 -0.0695 -0.4799  0.0596
  371MET     CA 4183   4.468   3.322   8.602 -0.1587  0.1271 -0.2008
  371MET     HA 4184   4.479   3.376   8.509  1.8824 -0.5039 -0.3773
  371MET     CB 4185   4.427   3.437   8.695 -0.3890  0.0480 -0.2046
  371MET    HB1 4186   4.338   3.488   8.654  1.0723  1.8844 -1.2189
  371MET    HB2 4187   4.505   3.515   8.703  0.7373 -1.0973  0.3516
  371MET     CG 4188   4.393   3.383   8.835  0.0419  0.1933 -0.0459
  371MET    HG1 4189   4.484   3.324   8.856 -0.9911 -2.4845 -2.5051
  371MET    HG2 4190   4.307   3.314   8.844 -0.3310  0.9084  2.7746
  371MET     SD 4191   4.377   3.515   8.959 -0.2656 -0.0432  0.1688
  371MET     CE 4192   4.233   3.604   8.894 -0.4647 -0.0505  0.5950
  371MET    HE1 4193   4.177   3.654   8.976  0.9059  0.6029  1.1548
  371MET    HE2 4194   4.154   3.544   8.843 -0.2941  0.7768 -0.6881
  371MET    HE3 4195   4.262   3.683   8.821 -1.8728 -0.6115 -0.6178
  371MET      C 4196   4.610   3.278   8.619 -0.2001  0.0460 -0.0599
  371MET      O 4197   4.643   3.189   8.697 -0.0348  0.2058  0.0521
  372ASN      N 4198   4.703   3.347   8.551  0.0555  0.3241  0.5615
  372ASN     HN 4199   4.678   3.426   8.494 -0.0124  1.1303  1.6819
  372ASN     CA 4200   4.835   3.296   8.535 -0.0440  0.1378  0.3122
  372ASN     HA 4201   4.865   3.246   8.626 -0.3030 -2.1734 -0.7837
  372ASN     CB 4202   4.841   3.194   8.420  0.0135  0.2723  0.1947
  372ASN    HB1 4203   4.805   3.243   8.328 -0.2708 -0.1970  0.0523
  372ASN    HB2 4204   4.774   3.108   8.444  1.3098 -1.0460 -0.7261
  372ASN     CG 4205   4.973   3.122   8.399  0.0534  0.2414  0.5253
  372ASN    OD1 4206   5.073   3.140   8.469  1.0357 -0.2222 -0.7152
  372ASN    ND2 4207   4.977   3.038   8.292 -0.3374 -0.4954  1.0814
  372ASN   HD21 4208   5.066   3.000   8.266 -0.0987  1.4844 -1.3777
  372ASN   HD22 4209   4.889   3.027   8.246  1.4399 -2.4647 -2.2399
  372ASN      C 4210   4.926   3.411   8.506  0.2215 -0.1651 -0.0798
  372ASN      O 4211   4.912   3.471   8.400 -0.3760 -0.3031 -0.0872
  373LYS      N 4212   5.026   3.434   8.593  0.5619 -0.2756 -0.4404
  373LYS     HN 4213   5.036   3.384   8.678  0.4160  0.7943  0.2370
  373LYS     CA 4214   5.098   3.557   8.577  0.0884  0.1010  0.2135
  373LYS     HA 4215   5.028   3.634   8.551  2.1592  1.3711 -2.0596
  373LYS     CB 4216   5.165   3.618   8.701  0.5569  0.4620 -0.2093
  373LYS    HB1 4217   5.087   3.656   8.771 -0.1235 -0.5102 -0.4142
  373LYS    HB2 4218   5.226   3.707   8.677 -0.0228  0.4987 -1.6556
  373LYS     CG 4219   5.252   3.525   8.787  0.6260  0.4778 -0.2604
  373LYS    HG1 4220   5.333   3.492   8.718 -1.3086 -0.6924 -2.1221
  373LYS    HG2 4221   5.196   3.434   8.818  2.7346 -1.0874 -0.7743
  373LYS     CD 4222   5.315   3.592   8.909 -0.1517  0.9423 -0.1092
  373LYS    HD1 4223   5.395   3.525   8.946 -1.3716 -0.9970 -0.7935
  373LYS    HD2 4224   5.237   3.606   8.987  2.9775 -2.0149  4.0124
  373LYS     CE 4225   5.384   3.725   8.881 -0.0457  0.8091 -0.4968
  373LYS    HE1 4226   5.316   3.799   8.833 -1.3441 -0.3083 -0.4659
  373LYS    HE2 4227   5.475   3.732   8.818  0.5897  3.3377  0.5598
  373LYS     NZ 4228   5.435   3.767   9.013  0.1296 -0.1498 -0.2519
  373LYS    HZ1 4229   5.351   3.789   9.070 -0.1975  0.6212 -1.0112
  373LYS    HZ2 4230   5.485   3.859   9.015 -0.5923  0.3154  3.3141
  373LYS    HZ3 4231   5.492   3.695   9.061 -1.8558 -1.0605  0.8624
  373LYS      C 4232   5.196   3.565   8.465  0.9288  0.4164  0.9612
  373LYS      O 4233   5.239   3.670   8.417  0.0426  0.2501 -0.2333
  374LEU      N 4234   5.220   3.450   8.399 -0.2194  0.4196  0.5185
  374LEU     HN 4235   5.209   3.373   8.461 -0.8147  0.8809  0.9940
  374LEU     CA 4236   5.280   3.441   8.269 -0.7168 -0.1641  0.3271
  374LEU     HA 4237   5.370   3.499   8.285  1.0318 -2.3891 -0.8197
  374LEU     CB 4238   5.330   3.298   8.242  0.5891  0.4100 -0.3928
  374LEU    HB1 4239   5.243   3.229   8.241  2.0271 -1.5360  0.5015
  374LEU    HB2 4240   5.387   3.269   8.333 -2.0620 -2.2540  0.5787
  374LEU     CG 4241   5.403   3.278   8.108  0.6922  0.0642 -0.2864
  374LEU     HG 4242   5.333   3.282   8.022  0.2439 -0.5998  0.0368
  374LEU    CD1 4243   5.511   3.386   8.090  0.9603 -0.0648  0.5220
  374LEU   HD11 4244   5.469   3.488   8.104  2.2156  0.5225  0.1658
  374LEU   HD12 4245   5.561   3.368   7.992  0.2160  3.8689 -0.7443
  374LEU   HD13 4246   5.595   3.366   8.160  0.0352  0.2502  1.7569
  374LEU    CD2 4247   5.452   3.133   8.097  0.2358 -0.1371  0.2777
  374LEU   HD21 4248   5.367   3.065   8.071  1.6289 -2.5686  1.6904
  374LEU   HD22 4249   5.497   3.098   8.193  0.2372  0.3602  0.4580
  374LEU   HD23 4250   5.537   3.122   8.026  2.2398  0.4427  2.4635
  374LEU      C 4251   5.199   3.489   8.154  0.5545 -0.4482 -0.7069
  374LEU      O 4252   5.248   3.563   8.068  0.1599  0.0475 -0.5019
  375ILE      N 4253   5.067   3.464   8.161  0.5149  0.0124  0.2843
  375ILE     HN 4254   5.025   3.412   8.235  1.7718  0.3188  1.2466
  375ILE     CA 4255   4.975   3.517   8.065  0.1747  0.0362  0.6179
  375ILE     HA 4256   5.016   3.525   7.965 -2.2240  1.5513 -0.3248
  375ILE     CB 4257   4.853   3.430   8.065  0.2122 -0.0241  0.2239
  375ILE     HB 4258   4.808   3.427   8.167  3.2258 -0.1925  1.6450
  375ILE    CG2 4259   4.758   3.487   7.959 -0.0615 -0.6489  0.1278
  375ILE   HG21 4260   4.799   3.514   7.859 -2.8263 -0.1980 -0.9823
  375ILE   HG22 4261   4.711   3.574   8.010 -1.2068 -0.2659 -1.4829
  375ILE   HG23 4262   4.679   3.411   7.939 -0.2748 -1.0776  2.3166
  375ILE    CG1 4263   4.889   3.284   8.033  0.1575 -0.0747  0.3844
  375ILE   HG11 4264   4.797   3.222   8.030  1.1876 -2.1516  4.3416
  375ILE   HG12 4265   4.940   3.234   8.118  1.3259 -0.0697 -0.2948
  375ILE     CD 4266   4.986   3.256   7.918  0.1006  0.2003  0.2697
  375ILE    HD1 4267   5.085   3.302   7.938 -0.4878  2.4148 -1.4739
  375ILE    HD2 4268   4.953   3.286   7.816  0.6241  1.9798  0.5874
  375ILE    HD3 4269   4.994   3.146   7.904  2.3221  0.3087  0.3972
  375ILE      C 4270   4.944   3.660   8.087 -0.0480  0.0124  0.4669
  375ILE      O 4271   4.930   3.734   7.989 -0.4221 -0.2094  0.3526
  376LYS      N 4272   4.948   3.705   8.213  0.2515  0.1102  0.4235
  376LYS     HN 4273   4.934   3.638   8.286  1.2811 -0.1422  0.4055
  376LYS     CA 4274   4.952   3.846   8.237  0.4624  0.1454  0.1908
  376LYS     HA 4275   4.860   3.884   8.195 -2.3793 -3.5908  2.3531
  376LYS     CB 4276   4.949   3.879   8.388 -0.3938  0.1671  0.1731
  376LYS    HB1 4277   4.929   3.988   8.395 -1.0348  0.2151 -1.7778
  376LYS    HB2 4278   5.043   3.849   8.437  0.1397 -0.9350 -1.4223
  376LYS     CG 4279   4.832   3.822   8.469 -0.3390  0.1103  0.2130
  376LYS    HG1 4280   4.850   3.841   8.577  0.1156  0.7948  0.0237
  376LYS    HG2 4281   4.821   3.713   8.449  0.2604  0.3498 -1.5857
  376LYS     CD 4282   4.700   3.887   8.429 -0.3450 -0.0337 -0.0075
  376LYS    HD1 4283   4.679   3.871   8.321 -0.3412 -2.7100  0.3182
  376LYS    HD2 4284   4.705   3.998   8.434 -0.6604  0.0454 -1.2007
  376LYS     CE 4285   4.584   3.850   8.522 -0.1921 -0.3633  0.0550
  376LYS    HE1 4286   4.610   3.891   8.622  1.3954 -2.3779  0.5303
  376LYS    HE2 4287   4.570   3.741   8.535 -1.7021 -0.2239 -0.2597
  376LYS     NZ 4288   4.455   3.909   8.480  0.1645  0.1248 -0.3812
  376LYS    HZ1 4289   4.424   3.860   8.393  1.2559 -2.0921  0.4035
  376LYS    HZ2 4290   4.468   4.008   8.451 -0.8358 -0.5860 -3.7800
  376LYS    HZ3 4291   4.382   3.907   8.555 -1.1403  1.0807 -1.5671
  376LYS      C 4292   5.067   3.919   8.177  0.0207  0.5239 -0.2119
  376LYS      O 4293   5.064   4.036   8.141  0.8162  0.5516 -0.2174
  377THR      N 4294   5.187   3.859   8.188 -0.3342 -0.2061 -0.2064
  377THR     HN 4295   5.188   3.772   8.236  1.0733  2.1653  4.7289
  377THR     CA 4296   5.306   3.912   8.129 -0.1512 -0.6545 -0.2473
  377THR     HA 4297   5.312   4.015   8.162 -1.0419 -1.2052  1.7401
  377THR     CB 4298   5.428   3.841   8.181 -0.0180 -0.2742 -0.0336
  377THR     HB 4299   5.425   3.731   8.169 -1.0557 -0.3706  0.8382
  377THR    OG1 4300   5.439   3.876   8.319  0.0921  0.1909 -0.1598
  377THR    HG1 4301   5.369   3.824   8.359 -0.8349  1.4331 -0.0745
  377THR    CG2 4302   5.556   3.896   8.116 -0.1158  0.0897  0.0725
  377THR   HG21 4303   5.646   3.873   8.177  0.8355  0.8415 -1.0075
  377THR   HG22 4304   5.568   4.006   8.121  2.5948 -0.1569  0.8984
  377THR   HG23 4305   5.574   3.857   8.013 -1.0556 -0.9483  0.2758
  377THR      C 4306   5.310   3.926   7.981  0.0950 -0.2216 -0.2038
  377THR      O 4307   5.330   4.033   7.924 -0.4904 -0.2645 -0.5028
  378VAL      N 4308   5.279   3.816   7.909 -0.2866 -0.2975  0.0713
  378VAL     HN 4309   5.245   3.740   7.963 -1.7974 -0.6660 -1.2799
  378VAL     CA 4310   5.279   3.804   7.766  0.0828  0.1584  0.0335
  378VAL     HA 4311   5.371   3.846   7.726 -0.1045 -0.0090 -0.5815
  378VAL     CB 4312   5.279   3.657   7.736  0.3675  0.1906 -0.1330
  378VAL     HB 4313   5.199   3.603   7.789 -0.7551 -2.5226 -4.1326
  378VAL    CG1 4314   5.257   3.636   7.585 -0.2041  0.5507 -0.1017
  378VAL   HG11 4315   5.291   3.538   7.544 -2.1889 -0.3281  0.2215
  378VAL   HG12 4316   5.312   3.711   7.524 -2.2212  0.7037 -1.8394
  378VAL   HG13 4317   5.150   3.658   7.565  0.0758  0.8048 -1.3785
  378VAL    CG2 4318   5.419   3.605   7.772  0.1174 -0.0553  0.5118
  378VAL   HG21 4319   5.404   3.498   7.797 -1.1863  0.7339  3.5128
  378VAL   HG22 4320   5.447   3.648   7.870 -0.6155  4.3050 -0.9693
  378VAL   HG23 4321   5.503   3.632   7.704  0.8255  0.4989  1.5698
  378VAL      C 4322   5.176   3.890   7.701 -0.1833 -0.2599 -0.1017
  378VAL      O 4323   5.204   3.959   7.603  0.8538  0.1857  0.4862
  379PHE      N 4324   5.057   3.893   7.762 -0.2572  0.0150 -0.2573
  379PHE     HN 4325   5.047   3.839   7.846  1.8181  0.3645  0.2679
  379PHE     CA 4326   4.952   3.978   7.715 -0.1987 -0.0016 -0.4208
  379PHE     HA 4327   4.918   3.948   7.617 -0.1842 -1.6361  0.0415
  379PHE     CB 4328   4.827   3.953   7.801 -0.1224 -0.0656 -0.3286
  379PHE    HB1 4329   4.839   3.982   7.908 -2.6161  0.3936 -0.1152
  379PHE    HB2 4330   4.809   3.843   7.793  0.9293 -0.4659  1.9075
  379PHE     CG 4331   4.704   4.017   7.747  0.0386  0.1614 -0.4274
  379PHE    CD1 4332   4.645   3.977   7.630  0.6388  0.2785 -0.7733
  379PHE    HD1 4333   4.705   3.904   7.576  0.3799 -1.2369  0.8779
  379PHE    CE1 4334   4.545   4.054   7.576  0.2150  0.1389 -0.1856
  379PHE    HE1 4335   4.508   4.025   7.479  0.0270  0.1777 -0.1259
  379PHE     CZ 4336   4.490   4.163   7.639  0.2283  0.2035 -0.2846
  379PHE     HZ 4337   4.422   4.229   7.588 -0.2100 -1.1729 -1.5487
  379PHE    CD2 4338   4.645   4.121   7.816  1.0574  0.4477  0.0469
  379PHE    HD2 4339   4.694   4.149   7.908  0.5359 -2.4417  1.3407
  379PHE    CE2 4340   4.545   4.197   7.761  1.1247  0.0568 -0.6352
  379PHE    HE2 4341   4.510   4.286   7.811 -0.2586 -1.8165  1.9885
  379PHE      C 4342   4.975   4.125   7.703  0.2435 -0.0412 -0.0782
  379PHE      O 4343   4.934   4.185   7.604  0.7107  0.6227  0.1210
  380ALA      N 4344   5.044   4.197   7.794  0.3507 -0.0047 -0.1884
  380ALA     HN 4345   5.083   4.161   7.878  0.8890  0.5969 -0.1774
  380ALA     CA 4346   5.070   4.337   7.780 -0.3309  0.1014 -0.4511
  380ALA     HA 4347   4.976   4.388   7.767 -0.4418  0.4787  1.4928
  380ALA     CB 4348   5.137   4.391   7.907  0.2780 -0.5464 -0.4910
  380ALA    HB1 4349   5.247   4.371   7.907  0.3546 -0.1605 -0.7078
  380ALA    HB2 4350   5.098   4.348   8.001  1.6777 -2.1246 -0.5947
  380ALA    HB3 4351   5.115   4.499   7.924 -0.7594 -1.0228  1.4716
  380ALA      C 4352   5.148   4.360   7.655  0.2460  0.1160 -0.0854
  380ALA      O 4353   5.107   4.439   7.571  0.2126  0.2464  0.0540
  381PHE      N 4354   5.257   4.286   7.629  0.2511  0.1222 -0.0876
  381PHE     HN 4355   5.262   4.216   7.700 -3.3627  1.0126  1.1982
  381PHE     CA 4356   5.333   4.289   7.507  0.4073  0.0988  0.0086
  381PHE     HA 4357   5.373   4.389   7.498  2.2446 -0.5841  0.1394
  381PHE     CB 4358   5.449   4.189   7.510  0.1623 -0.1911 -0.0421
  381PHE    HB1 4359   5.512   4.208   7.420  0.3123  0.9987  0.3018
  381PHE    HB2 4360   5.420   4.082   7.514  0.9699 -0.5394 -2.1765
  381PHE     CG 4361   5.541   4.216   7.624 -0.2572 -0.0610  0.2669
  381PHE    CD1 4362   5.590   4.339   7.660  0.3624 -0.2379  0.0559
  381PHE    HD1 4363   5.565   4.422   7.596  1.7074  0.3216  0.2228
  381PHE    CE1 4364   5.668   4.356   7.772  0.9419  0.0771 -0.3912
  381PHE    HE1 4365   5.698   4.455   7.803  1.2870 -0.2358  0.3031
  381PHE     CZ 4366   5.711   4.245   7.841  0.2125  0.0918  0.1056
  381PHE     HZ 4367   5.768   4.250   7.932  0.9233 -0.5606 -0.2921
  381PHE    CD2 4368   5.584   4.105   7.694  0.0721 -0.2855 -0.2826
  381PHE    HD2 4369   5.550   4.009   7.657 -3.2868  0.0569  1.5116
  381PHE    CE2 4370   5.671   4.120   7.799 -0.3014  0.3057 -0.0529
  381PHE    HE2 4371   5.693   4.029   7.852 -0.5987  0.4183  0.2674
  381PHE      C 4372   5.253   4.258   7.385  0.1634  0.2572  0.1269
  381PHE      O 4373   5.270   4.320   7.279 -0.4686 -0.6047 -0.4916
  382CYS      N 4374   5.166   4.157   7.395 -0.1344  0.4774 -0.1854
  382CYS     HN 4375   5.157   4.105   7.481 -0.2045  0.3931 -0.2433
  382CYS     CA 4376   5.074   4.118   7.293 -0.0322  0.1307 -0.1478
  382CYS     HA 4377   5.118   4.100   7.196 -1.4920 -2.0477 -0.4733
  382CYS     CB 4378   5.000   3.988   7.329 -0.1144  0.1319 -0.3089
  382CYS    HB1 4379   4.927   3.964   7.249 -1.1239  4.4382 -0.9311
  382CYS    HB2 4380   4.943   4.006   7.422 -0.9474  2.0312 -1.1223
  382CYS     SG 4381   5.103   3.838   7.341 -0.4193 -0.0437  0.1584
  382CYS    HG1 4382   5.182   3.907   7.421 -0.6268  0.5164 -0.1128
  382CYS      C 4383   4.962   4.210   7.256 -0.0801  0.1293 -0.0081
  382CYS      O 4384   4.934   4.229   7.138  0.3651 -0.0227 -0.1399
  383SER      N 4385   4.907   4.293   7.347 -0.3751  0.2560 -0.3019
  383SER     HN 4386   4.924   4.268   7.442  0.5737  1.2311 -0.1933
  383SER     CA 4387   4.821   4.401   7.310 -0.1917  0.6193  0.3207
  383SER     HA 4388   4.738   4.365   7.252  0.2106  1.7407 -1.0215
  383SER     CB 4389   4.764   4.464   7.438 -0.1977  0.4743  0.3888
  383SER    HB1 4390   4.717   4.388   7.503 -1.0972  0.4630 -0.2581
  383SER    HB2 4391   4.681   4.536   7.418 -1.9647 -1.9243 -1.5581
  383SER     OG 4392   4.861   4.538   7.511  0.2433  0.2170  0.0686
  383SER    HG1 4393   4.940   4.485   7.524  1.8114  2.3391 -0.2261
  383SER      C 4394   4.880   4.504   7.220 -0.0140  0.3896  0.1716
  383SER      O 4395   4.817   4.556   7.128 -0.0667  0.0163 -0.0033
  384MET      N 4396   5.013   4.524   7.224  0.0116  0.2005  0.3415
  384MET     HN 4397   5.077   4.484   7.289  1.7940  0.2263 -1.3139
  384MET     CA 4398   5.089   4.588   7.120 -0.1665 -0.0455  0.0571
  384MET     HA 4399   5.037   4.682   7.107 -1.8863 -0.8316  0.8973
  384MET     CB 4400   5.225   4.633   7.176 -0.4670  0.9297  0.0269
  384MET    HB1 4401   5.263   4.694   7.091 -0.6035  0.8700 -0.0773
  384MET    HB2 4402   5.290   4.545   7.192  2.5116  3.0666  0.5823
  384MET     CG 4403   5.206   4.733   7.290 -0.2683  0.8664  0.1150
  384MET    HG1 4404   5.165   4.687   7.382  0.9072 -0.4483  0.0188
  384MET    HG2 4405   5.129   4.810   7.271 -0.6714  0.9923  2.0326
  384MET     SD 4406   5.371   4.795   7.335 -0.0423  0.3341  0.0283
  384MET     CE 4407   5.419   4.654   7.440  0.1928 -0.1266 -0.6862
  384MET    HE1 4408   5.520   4.654   7.485 -0.7907  0.3059  1.6931
  384MET    HE2 4409   5.419   4.560   7.381  0.1275 -1.8127  1.8623
  384MET    HE3 4410   5.345   4.642   7.522 -0.7903 -1.1395 -1.6810
  384MET      C 4411   5.088   4.531   6.983 -0.7975 -0.0653  0.0652
  384MET      O 4412   5.123   4.595   6.884  0.0607  0.0533  0.4325
  385LEU      N 4413   5.063   4.400   6.967  0.1278 -0.2888  0.3644
  385LEU     HN 4414   5.015   4.347   7.037 -0.7595  0.8761  0.6612
  385LEU     CA 4415   5.093   4.335   6.843 -0.2914  0.2510 -0.0202
  385LEU     HA 4416   5.181   4.385   6.804 -1.2599  2.0808  0.0013
  385LEU     CB 4417   5.125   4.185   6.852  0.1418  0.3066 -0.5388
  385LEU    HB1 4418   5.141   4.145   6.749  1.3102  1.0771 -0.6754
  385LEU    HB2 4419   5.039   4.130   6.895 -1.1664 -0.0626 -3.3688
  385LEU     CG 4420   5.252   4.153   6.932  0.1403  0.0294 -0.6474
  385LEU     HG 4421   5.247   4.200   7.032  0.7055 -2.8660  0.8602
  385LEU    CD1 4422   5.284   4.006   6.964  0.0826  0.2613  0.5380
  385LEU   HD11 4423   5.197   3.949   7.002  0.2264 -1.4638 -1.5213
  385LEU   HD12 4424   5.369   4.002   7.036  0.8918 -0.0110 -0.4066
  385LEU   HD13 4425   5.320   3.956   6.871  0.0101  0.1715  0.5594
  385LEU    CD2 4426   5.377   4.210   6.862  0.8790  0.4078  0.9426
  385LEU   HD21 4427   5.376   4.321   6.868 -2.1914  0.4325  1.4894
  385LEU   HD22 4428   5.387   4.178   6.756 -1.4375 -0.4161  0.9173
  385LEU   HD23 4429   5.459   4.159   6.917 -1.7054 -2.7585  2.2341
  385LEU      C 4430   4.984   4.350   6.742 -0.3229  0.4161  0.0368
  385LEU      O 4431   5.009   4.340   6.622 -0.0090 -0.0041  0.1362
  386CYS      N 4432   4.862   4.376   6.792 -0.3502  0.2944  0.0339
  386CYS     HN 4433   4.855   4.366   6.891 -0.0959 -1.2587 -0.0859
  386CYS     CA 4434   4.756   4.426   6.710 -0.0789 -0.2592 -0.6688
  386CYS     HA 4435   4.751   4.368   6.619  0.7967  0.5457 -1.2530
  386CYS     CB 4436   4.616   4.392   6.763  0.4200 -0.4311  0.5631
  386CYS    HB1 4437   4.600   4.282   6.765 -1.8141 -0.1512  0.5395
  386CYS    HB2 4438   4.540   4.430   6.691  0.7585 -1.3896 -0.3271
  386CYS     SG 4439   4.587   4.460   6.929 -0.0341  0.5765  0.0786
  386CYS    HG1 4440   4.691   4.541   6.944 -0.0455  0.4546  0.9153
  386CYS      C 4441   4.780   4.563   6.655  0.0570 -0.1493 -0.3376
  386CYS      O 4442   4.760   4.584   6.536 -0.2656 -0.0325 -0.2641
  387LEU      N 4443   4.833   4.655   6.738 -0.6741  0.1548 -0.2031
  387LEU     HN 4444   4.850   4.620   6.830  0.7778 -0.8701 -0.8187
  387LEU     CA 4445   4.880   4.784   6.700 -0.2231 -0.0111 -0.2174
  387LEU     HA 4446   4.793   4.829   6.655  0.2366  1.2569  0.1103
  387LEU     CB 4447   4.933   4.863   6.821 -0.4285  0.3017 -0.3307
  387LEU    HB1 4448   5.010   4.801   6.873 -1.7450  0.6902  2.2373
  387LEU    HB2 4449   4.856   4.873   6.901  1.0392  1.0045  1.0427
  387LEU     CG 4450   4.986   5.003   6.785  0.1073  0.2012  0.0499
  387LEU     HG 4451   5.072   4.993   6.716 -1.2444 -1.8445 -1.4544
  387LEU    CD1 4452   4.881   5.092   6.716 -0.0165  0.1481  0.1648
  387LEU   HD11 4453   4.802   5.112   6.791  1.3202  0.3447  1.5887
  387LEU   HD12 4454   4.831   5.055   6.624 -2.1863  1.6206  0.6832
  387LEU   HD13 4455   4.928   5.189   6.689  0.3501  0.3413  1.4018
  387LEU    CD2 4456   5.046   5.076   6.907  1.0221 -0.3254 -0.0751
  387LEU   HD21 4457   5.116   5.008   6.959  0.8090 -1.0273 -0.6739
  387LEU   HD22 4458   4.977   5.106   6.989  0.4744 -0.7725 -0.3612
  387LEU   HD23 4459   5.119   5.150   6.867  3.3914 -3.0187 -1.1030
  387LEU      C 4460   4.989   4.782   6.599 -0.3769 -0.4734 -0.3760
  387LEU      O 4461   4.983   4.861   6.505  0.1292  0.1364  0.1009
  388LEU      N 4462   5.087   4.690   6.605  0.1848  0.0943 -0.6808
  388LEU     HN 4463   5.106   4.643   6.691 -0.3707  0.8601 -0.1266
  388LEU     CA 4464   5.182   4.667   6.501  0.3035 -0.1699 -0.5142
  388LEU     HA 4465   5.235   4.757   6.473  1.3696 -1.3669 -2.5576
  388LEU     CB 4466   5.277   4.555   6.547 -0.1223 -0.3314 -0.0156
  388LEU    HB1 4467   5.215   4.465   6.567  1.7017 -1.1194  2.5434
  388LEU    HB2 4468   5.329   4.581   6.641  1.7509 -1.6731 -0.6263
  388LEU     CG 4469   5.380   4.502   6.446 -0.2913 -0.3510 -0.1789
  388LEU     HG 4470   5.330   4.477   6.350 -1.7833  2.8836 -0.3594
  388LEU    CD1 4471   5.478   4.617   6.421 -0.2338 -0.3335  0.1166
  388LEU   HD11 4472   5.554   4.591   6.344 -0.9205  0.0424 -0.7082
  388LEU   HD12 4473   5.536   4.651   6.509  0.3034 -0.3151 -0.2343
  388LEU   HD13 4474   5.422   4.705   6.383 -2.2358 -1.1324  1.1065
  388LEU    CD2 4475   5.441   4.375   6.506 -0.0665  0.1637  0.6948
  388LEU   HD21 4476   5.366   4.293   6.517 -1.8457  1.6502  0.0264
  388LEU   HD22 4477   5.506   4.387   6.596  0.9076 -2.8712  0.5295
  388LEU   HD23 4478   5.509   4.325   6.433 -0.3144 -1.7443  1.7047
  388LEU      C 4479   5.130   4.634   6.366 -0.0092 -0.8554 -0.2300
  388LEU      O 4480   5.190   4.675   6.266 -0.0999 -0.4948 -0.1408
  389ASN      N 4481   5.018   4.560   6.359 -0.2433 -0.4729 -0.7008
  389ASN     HN 4482   4.969   4.525   6.439 -0.2910 -1.2879 -1.0692
  389ASN     CA 4483   4.962   4.525   6.232 -0.2329 -0.4251 -0.7172
  389ASN     HA 4484   5.042   4.469   6.187  0.9194 -1.0199  1.8797
  389ASN     CB 4485   4.838   4.438   6.258 -0.4482  0.1029  0.0645
  389ASN    HB1 4486   4.758   4.495   6.311  1.1908  2.6155 -0.0112
  389ASN    HB2 4487   4.860   4.357   6.330  0.8057 -1.0215 -1.5320
  389ASN     CG 4488   4.780   4.367   6.137  0.2438 -0.2723 -0.0505
  389ASN    OD1 4489   4.700   4.276   6.159  0.0330 -0.0673  0.0455
  389ASN    ND2 4490   4.816   4.409   6.014  0.3600 -0.2277 -0.0001
  389ASN   HD21 4491   4.875   4.489   6.005  1.1444 -0.8026 -0.0743
  389ASN   HD22 4492   4.768   4.376   5.933  0.2127 -1.0677  0.4256
  389ASN      C 4493   4.918   4.646   6.157  0.5222  0.3905  0.1220
  389ASN      O 4494   4.934   4.661   6.036  0.6505  0.3313  0.1335
  390SER      N 4495   4.852   4.740   6.228  0.4914  0.0290  0.5747
  390SER     HN 4496   4.826   4.723   6.323 -2.3228 -1.2524 -0.3129
  390SER     CA 4497   4.804   4.864   6.176  0.1542 -0.2229  0.2774
  390SER     HA 4498   4.737   4.842   6.094 -0.2454  1.3898  0.1524
  390SER     CB 4499   4.737   4.955   6.280 -0.3206  0.3631 -0.5295
  390SER    HB1 4500   4.722   5.059   6.244  1.3540  2.2180  3.5675
  390SER    HB2 4501   4.817   4.970   6.355  0.5180 -0.7255 -1.1753
  390SER     OG 4502   4.628   4.881   6.334  0.4658 -0.0405  0.5391
  390SER    HG1 4503   4.561   4.865   6.268  1.8626  1.3746 -1.3410
  390SER      C 4504   4.908   4.951   6.113 -0.3161  0.2568  0.1536
  390SER      O 4505   4.881   5.016   6.013 -0.3672  0.4498  0.2910
  391THR      N 4506   5.034   4.946   6.160 -0.2344 -0.0976 -0.0979
  391THR     HN 4507   5.044   4.911   6.253  1.2914  1.3071  0.3004
  391THR     CA 4508   5.148   5.013   6.108  0.2957 -0.7280  0.2273
  391THR     HA 4509   5.113   5.106   6.065 -0.3125 -1.7734 -1.6573
  391THR     CB 4510   5.243   5.041   6.221  0.0975  0.0348  0.2141
  391THR     HB 4511   5.224   4.993   6.320  2.7882  0.3435  0.9700
  391THR    OG1 4512   5.239   5.179   6.255  0.1849  0.0958 -0.0151
  391THR    HG1 4513   5.166   5.183   6.317  0.9879  0.5064  0.9347
  391THR    CG2 4514   5.390   5.014   6.185 -0.1040 -0.1337 -0.5176
  391THR   HG21 4515   5.407   5.076   6.095 -1.0612 -0.1594 -0.7178
  391THR   HG22 4516   5.417   4.908   6.163 -0.2237 -0.4736  0.8626
  391THR   HG23 4517   5.454   5.043   6.272 -0.1102 -0.7467 -0.3053
  391THR      C 4518   5.205   4.945   5.989  0.3261 -0.2035 -0.0629
  391THR      O 4519   5.245   5.015   5.896 -0.1649 -0.5988 -0.5784
  392VAL      N 4520   5.192   4.811   5.976 -0.5745 -0.1394  0.1324
  392VAL     HN 4521   5.146   4.760   6.048  0.3754 -0.1542  0.7478
  392VAL     CA 4522   5.247   4.729   5.873  0.1833  0.2408  0.2292
  392VAL     HA 4523   5.330   4.775   5.821  0.1465 -0.8945 -0.8832
  392VAL     CB 4524   5.293   4.596   5.927  0.3601  0.0526 -0.3756
  392VAL     HB 4525   5.213   4.538   5.978 -0.8365 -0.2342 -2.4348
  392VAL    CG1 4526   5.334   4.502   5.812  0.4685 -0.2782 -0.0677
  392VAL   HG11 4527   5.397   4.555   5.737 -0.8426  0.6521 -0.5384
  392VAL   HG12 4528   5.242   4.475   5.757 -0.9944  4.3046 -0.3537
  392VAL   HG13 4529   5.379   4.406   5.844  0.1754  0.2995  2.2497
  392VAL    CG2 4530   5.410   4.605   6.026  0.0056 -0.2862  0.0823
  392VAL   HG21 4531   5.488   4.671   5.982 -0.4318 -0.2481 -0.6638
  392VAL   HG22 4532   5.461   4.509   6.047  2.4196  0.9956  0.5195
  392VAL   HG23 4533   5.383   4.662   6.117 -1.6444  0.8052 -1.0228
  392VAL      C 4534   5.149   4.715   5.762  0.1018  0.4845  0.2713
  392VAL      O 4535   5.188   4.683   5.651  0.5335  0.3061  0.4758
  393ASN      N 4536   5.017   4.737   5.782 -0.0403 -0.2230  0.1281
  393ASN     HN 4537   4.985   4.755   5.875 -0.7763  0.2913 -0.2175
  393ASN     CA 4538   4.923   4.748   5.675  0.2671 -0.0215 -0.1230
  393ASN     HA 4539   4.932   4.650   5.632  3.0911 -0.3341  0.9322
  393ASN     CB 4540   4.779   4.773   5.723  0.3789 -0.0804  0.2497
  393ASN    HB1 4541   4.697   4.801   5.654  0.7850  1.1071  0.2332
  393ASN    HB2 4542   4.779   4.849   5.804 -0.2135  0.4242 -0.2158
  393ASN     CG 4543   4.730   4.646   5.792  0.4695  0.0210  0.5038
  393ASN    OD1 4544   4.778   4.535   5.769  0.1467  0.0417 -0.3129
  393ASN    ND2 4545   4.620   4.656   5.872 -0.2494 -0.0502 -0.4610
  393ASN   HD21 4546   4.589   4.566   5.900 -0.5476 -0.1962 -1.2292
  393ASN   HD22 4547   4.592   4.744   5.911 -0.2975 -0.1025 -0.3753
  393ASN      C 4548   4.949   4.843   5.564 -0.3918  0.2672 -0.0393
  393ASN      O 4549   4.940   4.800   5.448  0.0609  0.2836 -0.0822
  394PRO      N 4550   4.981   4.969   5.573  0.2529  0.0793  0.3590
  394PRO     CD 4551   4.949   5.054   5.686  0.0684  0.1059  0.2865
  394PRO    HD1 4552   5.011   5.010   5.768 -0.1729 -0.2118  0.3012
  394PRO    HD2 4553   4.842   5.044   5.712  0.0473  1.6078  0.9019
  394PRO     CA 4554   5.025   5.046   5.460  0.2739 -0.2587  0.1342
  394PRO     HA 4555   4.946   5.045   5.387 -0.0749 -1.6576  0.4992
  394PRO     CB 4556   5.059   5.187   5.506 -0.5595  0.0339 -0.1460
  394PRO    HB1 4557   5.015   5.265   5.440  0.5845  3.0410  2.3830
  394PRO    HB2 4558   5.164   5.213   5.532 -0.1921 -0.1133 -1.4239
  394PRO     CG 4559   4.979   5.197   5.637 -0.4321  0.0883 -0.0729
  394PRO    HG1 4560   5.023   5.258   5.718  0.7204  0.7396 -1.1636
  394PRO    HG2 4561   4.882   5.242   5.608 -0.2898  0.3841 -0.0913
  394PRO      C 4562   5.151   4.995   5.398  0.1154  0.0180 -0.4195
  394PRO      O 4563   5.173   5.010   5.278  0.2776  0.1262 -0.3749
  395ILE      N 4564   5.244   4.935   5.474 -0.4968 -0.0202  0.3163
  395ILE     HN 4565   5.215   4.919   5.568 -0.0384  0.2593  0.5120
  395ILE     CA 4566   5.361   4.873   5.420 -0.7597 -0.2131 -0.0337
  395ILE     HA 4567   5.412   4.944   5.357 -1.2163 -1.8744 -2.4338
  395ILE     CB 4568   5.458   4.846   5.531 -0.6420  0.5575  0.0548
  395ILE     HB 4569   5.415   4.766   5.595  0.7276  1.8366  2.7408
  395ILE    CG2 4570   5.582   4.779   5.468 -1.1405 -0.4812  0.1514
  395ILE   HG21 4571   5.614   4.835   5.377 -0.4079  1.8746  1.7621
  395ILE   HG22 4572   5.555   4.675   5.440  0.6789 -0.8168 -0.4802
  395ILE   HG23 4573   5.664   4.764   5.540  1.2353 -1.7846 -2.6097
  395ILE    CG1 4574   5.494   4.969   5.616  0.0862  0.3107  0.1173
  395ILE   HG11 4575   5.403   5.023   5.651  0.1509  0.3166  0.2786
  395ILE   HG12 4576   5.558   5.031   5.549  0.7093 -1.3849 -0.9334
  395ILE     CD 4577   5.578   4.932   5.738 -0.0268  0.2354  0.1725
  395ILE    HD1 4578   5.682   4.914   5.702  0.5384  1.9584  0.8478
  395ILE    HD2 4579   5.520   4.849   5.782 -0.6168  1.7293  2.3564
  395ILE    HD3 4580   5.583   5.011   5.816  2.4743 -0.6442  0.9839
  395ILE      C 4581   5.332   4.750   5.340 -0.1350 -0.3022 -0.1280
  395ILE      O 4582   5.396   4.727   5.238 -0.4927 -0.1699 -0.3846
  396ILE      N 4583   5.231   4.668   5.374 -0.1807 -0.2680 -0.1773
  396ILE     HN 4584   5.183   4.661   5.461  0.9620 -0.4547  0.4555
  396ILE     CA 4585   5.205   4.565   5.278  0.7387 -0.3675 -0.3295
  396ILE     HA 4586   5.302   4.534   5.242  1.9163  2.2556  0.4173
  396ILE     CB 4587   5.146   4.445   5.348  0.2715  0.1904  0.2443
  396ILE     HB 4588   5.122   4.365   5.275  1.4206  0.8288 -0.8992
  396ILE    CG2 4589   5.251   4.380   5.440 -0.5632 -0.2537  0.8925
  396ILE   HG21 4590   5.267   4.459   5.517 -1.9953  1.8368 -0.8070
  396ILE   HG22 4591   5.342   4.362   5.379  0.4258  1.7626  1.6583
  396ILE   HG23 4592   5.210   4.288   5.488 -3.7903  1.1150  1.0523
  396ILE    CG1 4593   5.009   4.472   5.412 -0.0341  0.0399 -0.3406
  396ILE   HG11 4594   4.935   4.493   5.332 -0.5213  4.3746  1.0368
  396ILE   HG12 4595   5.013   4.570   5.463 -0.9643  0.5057 -1.1102
  396ILE     CD 4596   4.955   4.373   5.516 -0.2466  0.5083 -0.0033
  396ILE    HD1 4597   4.853   4.391   5.555  0.8352  2.1070  2.3672
  396ILE    HD2 4598   5.019   4.395   5.604  1.6285  0.8856 -1.3780
  396ILE    HD3 4599   4.975   4.264   5.505  0.8181  0.5567  1.2218
  396ILE      C 4600   5.119   4.606   5.164  0.0629  0.3384  0.4280
  396ILE      O 4601   5.138   4.551   5.056  0.0167 -0.0719  0.6305
  397TYR      N 4602   5.030   4.705   5.185 -0.5543 -0.1615  0.1980
  397TYR     HN 4603   5.023   4.729   5.281  0.3583  3.2654 -0.4546
  397TYR     CA 4604   4.935   4.745   5.085 -0.4200 -0.1520  0.0742
  397TYR     HA 4605   4.935   4.670   5.007  2.0051  0.1878 -0.3401
  397TYR     CB 4606   4.789   4.762   5.128 -0.5386 -0.0831 -0.3528
  397TYR    HB1 4607   4.724   4.809   5.050 -0.6763  0.8090  0.2907
  397TYR    HB2 4608   4.786   4.838   5.209  3.0099 -1.2528  1.0323
  397TYR     CG 4609   4.743   4.632   5.185  0.9366 -0.3711  0.2272
  397TYR    CD1 4610   4.732   4.523   5.102  0.3162 -0.3630  0.2902
  397TYR    HD1 4611   4.767   4.530   5.000  1.1376 -2.5947  0.3689
  397TYR    CE1 4612   4.677   4.407   5.150 -0.4706  0.0170  0.3314
  397TYR    HE1 4613   4.673   4.328   5.076  1.1475  2.6534 -2.8022
  397TYR     CZ 4614   4.638   4.388   5.281  0.3115 -0.3786  0.5138
  397TYR     OH 4615   4.588   4.271   5.342 -0.2536 -0.1979  0.3973
  397TYR     HH 4616   4.550   4.293   5.427 -0.8990  0.9679 -0.1714
  397TYR    CD2 4617   4.691   4.620   5.312 -0.4077 -0.1664 -0.2840
  397TYR    HD2 4618   4.695   4.703   5.381 -0.4080  0.1511 -0.6611
  397TYR    CE2 4619   4.646   4.499   5.361  0.2513 -0.1968  0.2670
  397TYR    HE2 4620   4.613   4.486   5.462 -3.4643 -0.9093 -0.8754
  397TYR      C 4621   4.984   4.861   5.006  0.5111 -0.2196  0.5360
  397TYR      O 4622   5.032   4.842   4.894 -0.0847  0.4071  0.1753
  398ALA      N 4623   4.964   4.981   5.062 -0.0253 -0.0785  0.0572
  398ALA     HN 4624   4.929   4.979   5.156 -0.0213 -1.5975  0.0444
  398ALA     CA 4625   4.983   5.109   5.001  0.2530  0.0973  0.5040
  398ALA     HA 4626   4.915   5.110   4.917  1.9288 -2.8309 -1.0336
  398ALA     CB 4627   4.960   5.224   5.101 -0.1334  0.3722  0.1027
  398ALA    HB1 4628   5.038   5.229   5.180  0.3806  2.4003 -0.4718
  398ALA    HB2 4629   4.859   5.210   5.146  0.3905 -0.0170  1.2016
  398ALA    HB3 4630   4.955   5.326   5.057 -0.2812 -0.1299 -1.0607
  398ALA      C 4631   5.118   5.137   4.946  0.2439 -0.1370  0.3604
  398ALA      O 4632   5.127   5.198   4.840 -0.3288 -0.0741  0.3462
  399LEU      N 4633   5.226   5.092   5.013  0.0027 -0.4600  0.5383
  399LEU     HN 4634   5.220   5.041   5.099  0.9440 -0.9264  0.3342
  399LEU     CA 4635   5.358   5.120   4.967 -0.1736 -0.2415  0.1593
  399LEU     HA 4636   5.366   5.222   4.933 -1.9441 -0.2871 -0.4569
  399LEU     CB 4637   5.454   5.093   5.084  0.1306 -0.0246 -0.0379
  399LEU    HB1 4638   5.435   4.997   5.136  0.7774 -0.6530 -0.9354
  399LEU    HB2 4639   5.415   5.170   5.154  0.1627  0.4067 -0.4888
  399LEU     CG 4640   5.606   5.108   5.069  0.1423  0.4473  0.4671
  399LEU     HG 4641   5.654   5.029   5.006 -2.6912 -0.6680 -0.4795
  399LEU    CD1 4642   5.648   5.239   5.001 -0.0065  0.0188 -0.4874
  399LEU   HD11 4643   5.592   5.246   4.906 -1.4816 -0.0912  0.3567
  399LEU   HD12 4644   5.758   5.236   4.983 -0.0507  1.2156 -1.0580
  399LEU   HD13 4645   5.610   5.317   5.071 -0.8335 -2.6587  2.2618
  399LEU    CD2 4646   5.671   5.106   5.208  0.1399 -0.2940  0.4635
  399LEU   HD21 4647   5.780   5.130   5.205 -0.0403  0.5903  0.6466
  399LEU   HD22 4648   5.670   5.013   5.268 -0.3316  0.0636  1.0158
  399LEU   HD23 4649   5.616   5.184   5.265 -1.5062 -0.1069 -1.2718
  399LEU      C 4650   5.393   5.033   4.851 -0.7762  0.2562 -0.4017
  399LEU      O 4651   5.463   5.065   4.755 -0.5875  0.0680 -0.3272
  400ARG      N 4652   5.336   4.911   4.850 -0.0228 -0.1218  0.6018
  400ARG     HN 4653   5.273   4.886   4.923 -0.3452 -2.4702 -0.4151
  400ARG     CA 4654   5.350   4.812   4.748 -0.4619  0.3273  0.0991
  400ARG     HA 4655   5.444   4.817   4.694 -1.6431 -2.3291 -2.4849
  400ARG     CB 4656   5.367   4.677   4.819  0.3829  0.1799 -0.3664
  400ARG    HB1 4657   5.348   4.586   4.757  0.6335 -0.8758  1.0519
  400ARG    HB2 4658   5.288   4.668   4.896  0.3556 -1.0364 -0.5179
  400ARG     CG 4659   5.509   4.659   4.873  0.0931 -0.0172  0.3360
  400ARG    HG1 4660   5.558   4.740   4.931 -0.2627  0.6843 -0.3283
  400ARG    HG2 4661   5.573   4.655   4.783 -1.7539  1.2541 -1.0999
  400ARG     CD 4662   5.524   4.537   4.964 -0.1797 -0.2290  0.1008
  400ARG    HD1 4663   5.492   4.447   4.907 -0.6906 -1.3461  2.0387
  400ARG    HD2 4664   5.459   4.539   5.054 -0.3419  1.5169 -0.0260
  400ARG     NE 4665   5.668   4.508   4.987 -0.0599  0.3839  0.1259
  400ARG     HE 4666   5.717   4.452   4.921 -0.0793  1.0328 -0.4451
  400ARG     CZ 4667   5.735   4.589   5.075 -0.2342  0.3138  0.3246
  400ARG    NH1 4668   5.667   4.651   5.176 -0.6557  0.4329 -0.0290
  400ARG   HH11 4669   5.570   4.672   5.163 -0.8775 -1.7631 -2.8398
  400ARG   HH12 4670   5.728   4.716   5.221  0.0235  0.1128 -0.4755
  400ARG    NH2 4671   5.870   4.602   5.059 -0.2639 -0.0590 -0.2709
  400ARG   HH21 4672   5.923   4.649   5.129 -0.1473 -2.1740  1.1637
  400ARG   HH22 4673   5.910   4.562   4.977  0.8206  1.2811 -0.4175
  400ARG      C 4674   5.247   4.815   4.640  0.2552  0.6403 -0.5855
  400ARG      O 4675   5.219   4.721   4.566  0.5309  0.4186 -0.4116
  401SER      N 4676   5.179   4.931   4.627 -0.3214  0.3219 -0.4462
  401SER     HN 4677   5.184   5.005   4.693 -0.6635  1.8757 -2.0940
  401SER     CA 4678   5.070   4.952   4.537 -0.6042 -0.0265 -0.1933
  401SER     HA 4679   5.055   4.859   4.484 -0.6021 -0.1514  0.0242
  401SER     CB 4680   4.934   5.000   4.590 -0.2805 -0.1741  0.7961
  401SER    HB1 4681   4.938   5.083   4.663  0.9638 -0.0491  0.6057
  401SER    HB2 4682   4.893   4.920   4.654 -0.1567  1.5636  3.1693
  401SER     OG 4683   4.844   5.043   4.489  0.0425  0.4839  0.7803
  401SER    HG1 4684   4.764   4.996   4.513  0.4624 -1.6783 -1.5518
  401SER      C 4685   5.120   5.054   4.440 -0.3056 -0.1382 -0.1572
  401SER      O 4686   5.163   5.164   4.473  0.6911 -0.5978  0.1360
  402LYS      N 4687   5.126   5.009   4.313 -0.1401  0.1412 -0.2493
  402LYS     HN 4688   5.093   4.916   4.298  0.1969 -0.2362  1.1381
  402LYS     CA 4689   5.179   5.086   4.205 -0.1309  0.3691 -0.0814
  402LYS     HA 4690   5.275   5.120   4.241  0.1277 -0.5757  0.1464
  402LYS     CB 4691   5.182   5.002   4.077  0.3388 -0.4121  0.4360
  402LYS    HB1 4692   5.076   4.978   4.058  0.1316 -0.0485  1.1088
  402LYS    HB2 4693   5.230   4.904   4.101  1.5031  0.0908  0.2706
  402LYS     CG 4694   5.246   5.070   3.955 -0.4200  0.0985  0.3155
  402LYS    HG1 4695   5.345   5.105   3.992 -0.6504 -0.1946  1.2432
  402LYS    HG2 4696   5.185   5.156   3.921  0.7118  2.4724  3.7583
  402LYS     CD 4697   5.250   4.975   3.834  0.3976  0.4622  0.0502
  402LYS    HD1 4698   5.150   4.968   3.785  1.0943 -0.4393 -1.2890
  402LYS    HD2 4699   5.279   4.874   3.871 -1.6265  0.0232  0.5608
  402LYS     CE 4700   5.349   5.007   3.722  0.5995 -0.3301 -0.0005
  402LYS    HE1 4701   5.456   5.011   3.751  1.6363  2.0425 -3.5602
  402LYS    HE2 4702   5.328   5.108   3.680  1.5191 -0.4357 -0.7532
  402LYS     NZ 4703   5.340   4.911   3.610  0.3466 -0.2434 -0.0546
  402LYS    HZ1 4704   5.308   4.821   3.652 -1.0966 -0.0221 -0.6060
  402LYS    HZ2 4705   5.429   4.896   3.559  1.7106  3.4659  0.9504
  402LYS    HZ3 4706   5.276   4.941   3.534  2.7374  2.1228 -1.2631
  402LYS      C 4707   5.102   5.210   4.174 -0.2064  0.4231  0.3107
  402LYS      O 4708   5.167   5.314   4.163  0.1883  0.1521  0.0542
  403ASP      N 4709   4.968   5.201   4.162 -0.2281  0.1546  0.7128
  403ASP     HN 4710   4.937   5.106   4.156 -1.2155  0.4285  1.4034
  403ASP     CA 4711   4.873   5.307   4.155 -0.3527 -0.0143 -0.4508
  403ASP     HA 4712   4.879   5.355   4.059 -0.0948 -1.1753 -1.0295
  403ASP     CB 4713   4.736   5.242   4.184 -0.3754  0.1357 -0.2028
  403ASP    HB1 4714   4.658   5.317   4.208  0.4103  0.4912  1.3566
  403ASP    HB2 4715   4.740   5.175   4.273 -1.9522 -1.5502 -1.3254
  403ASP     CG 4716   4.679   5.164   4.066 -0.0468 -0.0189 -0.2616
  403ASP    OD1 4717   4.700   5.196   3.945 -0.7315  0.0722 -0.3569
  403ASP    OD2 4718   4.589   5.081   4.095  0.2664 -0.3018 -0.0903
  403ASP      C 4719   4.886   5.414   4.258 -0.3028 -0.2905 -0.1670
  403ASP      O 4720   4.905   5.531   4.226  1.0024 -0.5171 -0.2523
  404LEU      N 4721   4.886   5.378   4.387 -0.2996  0.0359 -0.0756
  404LEU     HN 4722   4.881   5.280   4.406 -0.0574 -0.0760 -0.5796
  404LEU     CA 4723   4.899   5.473   4.493  0.3374  0.2969 -0.3828
  404LEU     HA 4724   4.823   5.546   4.469  0.3240  0.4824  0.1960
  404LEU     CB 4725   4.870   5.406   4.628 -0.8259  0.1473 -0.7020
  404LEU    HB1 4726   4.958   5.350   4.665 -0.0600  2.1605  0.6748
  404LEU    HB2 4727   4.783   5.343   4.599 -2.2043  0.9469  1.4188
  404LEU     CG 4728   4.823   5.492   4.746  0.2568  0.0547 -0.1978
  404LEU     HG 4729   4.770   5.582   4.708 -2.0577  0.5313  3.5900
  404LEU    CD1 4730   4.722   5.419   4.835  0.2133  0.6650  0.2660
  404LEU   HD11 4731   4.634   5.402   4.768 -0.4887  1.5176  0.9419
  404LEU   HD12 4732   4.679   5.472   4.923 -0.7113 -2.1620  1.6396
  404LEU   HD13 4733   4.762   5.320   4.866  1.3786  1.9782  3.2520
  404LEU    CD2 4734   4.943   5.545   4.827 -0.1297  0.3939  0.1606
  404LEU   HD21 4735   4.984   5.450   4.869  1.0333  1.2675  1.0747
  404LEU   HD22 4736   4.905   5.607   4.911  0.3726 -1.4843  1.8515
  404LEU   HD23 4737   5.011   5.593   4.754 -0.5260 -1.5686 -1.6010
  404LEU      C 4738   5.033   5.540   4.496  0.4975 -0.0081 -0.6260
  404LEU      O 4739   5.037   5.661   4.514 -0.4065 -0.1500  0.6723
  405ARG      N 4740   5.140   5.463   4.471  0.3383 -0.0700 -1.1261
  405ARG     HN 4741   5.125   5.365   4.461 -0.7482 -0.1445  0.8286
  405ARG     CA 4742   5.272   5.516   4.451  0.3265  0.5342  0.3089
  405ARG     HA 4743   5.288   5.578   4.538 -0.4494 -0.8137  1.4618
  405ARG     CB 4744   5.373   5.400   4.454  0.1681  0.3783 -0.2731
  405ARG    HB1 4745   5.360   5.316   4.382 -0.2215  1.6240 -1.7242
  405ARG    HB2 4746   5.370   5.358   4.557  1.8804  1.4335  0.2368
  405ARG     CG 4747   5.515   5.448   4.424  0.5082 -0.4754 -0.0661
  405ARG    HG1 4748   5.536   5.535   4.489 -0.2941  0.4287 -0.9871
  405ARG    HG2 4749   5.515   5.486   4.320 -0.0729  2.1751  0.8418
  405ARG     CD 4750   5.608   5.329   4.450  0.8628 -0.0775  0.5165
  405ARG    HD1 4751   5.585   5.281   4.547 -1.4418  0.9083  0.5212
  405ARG    HD2 4752   5.709   5.372   4.439  0.5306  0.5379 -0.2168
  405ARG     NE 4753   5.589   5.241   4.331 -0.5309  0.3088  0.4290
  405ARG     HE 4754   5.566   5.284   4.244  1.8369  0.0498 -0.4017
  405ARG     CZ 4755   5.595   5.105   4.325 -0.6045  0.3265 -0.1256
  405ARG    NH1 4756   5.619   5.035   4.440  0.4490  0.2059 -0.4078
  405ARG   HH11 4757   5.675   5.084   4.508  0.3928  0.9548 -0.8871
  405ARG   HH12 4758   5.620   4.936   4.433  0.0408  0.2182 -0.6910
  405ARG    NH2 4759   5.549   5.051   4.209  0.7272  0.4657 -0.7425
  405ARG   HH21 4760   5.566   4.953   4.197 -1.5075  0.0237 -0.7692
  405ARG   HH22 4761   5.556   5.108   4.126 -0.4925  0.3021 -0.9827
  405ARG      C 4762   5.295   5.610   4.339 -0.3121  0.5241  0.1650
  405ARG      O 4763   5.360   5.714   4.351  0.1245  0.2533  0.1757
  406HSD      N 4764   5.237   5.581   4.221 -0.6934  0.7659  0.2933
  406HSD     HN 4765   5.195   5.495   4.193  0.2173  1.2465 -2.9111
  406HSD     CA 4766   5.215   5.678   4.118  0.1717  0.3837 -0.2607
  406HSD     HA 4767   5.318   5.704   4.099  0.7852 -0.5132  1.5637
  406HSD     CB 4768   5.157   5.610   3.993 -0.3001 -0.0334  0.1817
  406HSD    HB1 4769   5.065   5.555   4.022  0.2651 -2.7564 -2.6853
  406HSD    HB2 4770   5.222   5.525   3.963  1.0223  0.9156  0.2758
  406HSD    ND1 4771   5.028   5.707   3.796  0.2846  0.0428  0.0352
  406HSD    HD1 4772   4.938   5.667   3.813 -0.1802 -0.2575 -2.6885
  406HSD     CG 4773   5.140   5.703   3.877  0.1374  0.1302  0.2447
  406HSD    CE1 4774   5.059   5.789   3.692 -0.0319 -0.1968 -0.2509
  406HSD    HE1 4775   4.994   5.820   3.611  3.7512  0.0637 -3.5225
  406HSD    NE2 4776   5.181   5.840   3.704  0.0593 -0.4726  0.0093
  406HSD    CD2 4777   5.233   5.783   3.819  0.3974 -0.4338 -0.1247
  406HSD    HD2 4778   5.338   5.795   3.841  0.7683  0.6066 -2.1818
  406HSD      C 4779   5.154   5.807   4.160  0.1459  0.2202  0.2199
  406HSD      O 4780   5.214   5.910   4.130  0.2178  0.2541  0.4722
  407ALA      N 4781   5.037   5.818   4.226 -0.0664  0.1928 -0.1456
  407ALA     HN 4782   4.989   5.734   4.249 -1.4077  1.1112  0.5645
  407ALA     CA 4783   4.982   5.938   4.281  0.0682 -0.0196  0.4726
  407ALA     HA 4784   4.984   6.015   4.205  2.0557  1.0232  1.5001
  407ALA     CB 4785   4.845   5.900   4.341 -0.3338  0.5131 -0.0926
  407ALA    HB1 4786   4.786   5.991   4.364  0.6956  1.7724 -2.0430
  407ALA    HB2 4787   4.854   5.830   4.426  3.1894  0.2099 -0.5427
  407ALA    HB3 4788   4.790   5.843   4.264 -1.0421 -0.9332  1.4384
  407ALA      C 4789   5.065   6.009   4.382  0.6079  0.0780 -0.0363
  407ALA      O 4790   5.082   6.130   4.372 -0.5327  0.2008 -0.7418
  408PHE      N 4791   5.111   5.930   4.480 -0.0383  0.0807  0.2724
  408PHE     HN 4792   5.077   5.836   4.485 -1.4362  0.3891 -2.2494
  408PHE     CA 4793   5.188   5.970   4.594 -0.2537  0.7184  0.1959
  408PHE     HA 4794   5.131   6.046   4.645 -0.3643 -0.7438  2.4038
  408PHE     CB 4795   5.209   5.851   4.689 -0.8250  0.2022 -0.3126
  408PHE    HB1 4796   5.254   5.772   4.626  0.4385  2.1329 -1.9506
  408PHE    HB2 4797   5.118   5.808   4.735 -0.1356 -1.5242 -0.4778
  408PHE     CG 4798   5.297   5.887   4.804 -0.4838 -0.3634 -0.3906
  408PHE    CD1 4799   5.255   5.940   4.924  0.1564  0.2986 -0.4524
  408PHE    HD1 4800   5.150   5.949   4.948  0.4632 -0.3188  1.2305
  408PHE    CE1 4801   5.333   5.996   5.022 -0.2663  0.5109 -0.2328
  408PHE    HE1 4802   5.289   6.037   5.112 -0.2603  1.9792 -0.8746
  408PHE     CZ 4803   5.469   5.988   5.004 -0.3027  0.0733 -0.3249
  408PHE     HZ 4804   5.539   6.031   5.074  0.3125 -1.7611  0.2466
  408PHE    CD2 4805   5.434   5.881   4.791 -0.4432  0.3827 -0.3421
  408PHE    HD2 4806   5.478   5.846   4.699 -0.3147  0.5088 -0.3295
  408PHE    CE2 4807   5.517   5.936   4.886 -0.2506 -0.1120 -0.2232
  408PHE    HE2 4808   5.624   5.940   4.871 -0.3267 -0.4377 -0.8880
  408PHE      C 4809   5.318   6.034   4.560  0.0252  0.1534  0.1750
  408PHE      O 4810   5.355   6.140   4.610  0.4156  0.3225 -0.4580
  409ARG      N 4811   5.391   5.975   4.464  0.6748  0.4554  0.4763
  409ARG     HN 4812   5.354   5.888   4.432 -0.2701  1.2010 -0.5122
  409ARG     CA 4813   5.514   6.027   4.413  0.8595  0.0558  0.5063
  409ARG     HA 4814   5.574   6.062   4.496  1.0730  1.9189 -0.3681
  409ARG     CB 4815   5.592   5.916   4.341 -0.0486 -0.3592  0.1497
  409ARG    HB1 4816   5.583   5.818   4.393 -1.2196 -1.4859 -2.0395
  409ARG    HB2 4817   5.701   5.936   4.340 -0.3892  1.7167 -0.9299
  409ARG     CG 4818   5.558   5.891   4.194  0.8044 -0.1834 -0.0794
  409ARG    HG1 4819   5.569   5.985   4.135  0.8674 -0.2818 -0.2259
  409ARG    HG2 4820   5.449   5.882   4.175  0.7647  1.1530 -0.6177
  409ARG     CD 4821   5.611   5.763   4.129  0.2150 -0.2062 -0.5252
  409ARG    HD1 4822   5.558   5.748   4.033 -1.5722 -0.8679  0.5219
  409ARG    HD2 4823   5.582   5.673   4.187  1.1104 -0.7734 -0.9236
  409ARG     NE 4824   5.760   5.764   4.119  0.2548 -0.2808  0.0188
  409ARG     HE 4825   5.810   5.711   4.188 -0.7434  0.3808  1.3128
  409ARG     CZ 4826   5.824   5.811   4.008  0.3609  0.0365  0.2124
  409ARG    NH1 4827   5.764   5.875   3.904  0.4646  0.1594  0.2286
  409ARG   HH11 4828   5.668   5.901   3.906 -0.1525 -1.9062  0.0050
  409ARG   HH12 4829   5.816   5.923   3.833 -0.4437  0.6778 -0.0911
  409ARG    NH2 4830   5.959   5.794   3.993  0.2940 -0.4596  0.1374
  409ARG   HH21 4831   6.014   5.756   4.067  0.7817 -1.0740 -0.5195
  409ARG   HH22 4832   6.001   5.809   3.904  1.0327 -1.7316  0.2493
  409ARG      C 4833   5.495   6.154   4.337 -0.3346 -0.4247 -0.0232
  409ARG      O 4834   5.596   6.211   4.295 -0.0909 -0.7236  0.1463
  410SER      N 4835   5.376   6.209   4.308 -0.1103  0.2386  0.2895
  410SER     HN 4836   5.289   6.167   4.333 -0.5679 -1.2285 -3.1826
  410SER     CA 4837   5.365   6.324   4.224 -0.1704  0.2035  0.2488
  410SER     HA 4838   5.457   6.345   4.172 -0.4138 -1.8350 -1.1136
  410SER     CB 4839   5.259   6.295   4.116 -0.0668 -0.0094  0.2033
  410SER    HB1 4840   5.267   6.380   4.044  0.3868 -0.2615 -0.0501
  410SER    HB2 4841   5.156   6.299   4.155 -0.1288 -0.8572  0.1408
  410SER     OG 4842   5.283   6.173   4.047  0.3139  0.3431 -0.3081
  410SER    HG1 4843   5.218   6.113   4.085 -1.7911  2.6942  0.1284
  410SER      C 4844   5.317   6.444   4.299  0.4731  0.5330  0.1349
  410SER      O 4845   5.278   6.544   4.238  0.2341  0.5917  0.3820
  411MET      N 4846   5.313   6.433   4.433  0.1425 -0.0077  0.0805
  411MET     HN 4847   5.364   6.359   4.475  1.8205  1.6699  1.1025
  411MET     CA 4848   5.270   6.543   4.514  0.0066 -0.0858  0.1159
  411MET     HA 4849   5.186   6.595   4.471  1.7380  1.1255 -2.0216
  411MET     CB 4850   5.231   6.480   4.649  0.1823 -0.7394 -0.1320
  411MET    HB1 4851   5.204   6.563   4.718  0.8370 -0.6462  0.0167
  411MET    HB2 4852   5.318   6.439   4.705  2.6640  0.7599 -2.6494
  411MET     CG 4853   5.117   6.379   4.637  0.1215 -0.6543 -0.2921
  411MET    HG1 4854   5.108   6.323   4.733  1.1020 -2.6091 -1.2676
  411MET    HG2 4855   5.155   6.307   4.561  2.8757  0.1686  0.2110
  411MET     SD 4856   4.955   6.451   4.595  0.1930 -0.2292  0.1489
  411MET     CE 4857   4.862   6.297   4.570  0.3140 -0.3325  0.3144
  411MET    HE1 4858   4.850   6.245   4.667  0.6313 -0.9758  0.0089
  411MET    HE2 4859   4.916   6.236   4.494  1.5558  0.8094  0.2538
  411MET    HE3 4860   4.763   6.313   4.521  0.6514 -1.7350 -0.8815
  411MET      C 4861   5.366   6.654   4.540  0.0806 -0.0773 -0.1918
  411MET      O 4862   5.337   6.772   4.551 -0.4693 -0.2303  0.0014
  412PHE      N 4863   5.491   6.612   4.566  0.1540 -0.3111 -0.8763
  412PHE     HN 4864   5.517   6.515   4.561  1.9699  0.0187  0.6721
  412PHE     CA 4865   5.599   6.702   4.590 -0.3237  0.0315  0.0502
  412PHE     HA 4866   5.565   6.774   4.663 -0.8507  0.9414 -1.0561
  412PHE     CB 4867   5.718   6.638   4.664  0.0993 -0.0443 -0.6768
  412PHE    HB1 4868   5.743   6.550   4.601  0.3021  0.4184 -1.2448
  412PHE    HB2 4869   5.687   6.611   4.768  2.8382 -0.8156  0.0050
  412PHE     CG 4870   5.839   6.721   4.686  0.1267 -0.2527 -0.0228
  412PHE    CD1 4871   5.833   6.822   4.779 -0.5540 -0.5736  0.2848
  412PHE    HD1 4872   5.745   6.833   4.841 -1.1108 -2.3952 -0.1025
  412PHE    CE1 4873   5.949   6.876   4.828 -0.3681 -0.5208 -0.2129
  412PHE    HE1 4874   5.944   6.943   4.913  0.0336  0.0841 -0.6513
  412PHE     CZ 4875   6.067   6.852   4.762  0.0989  0.4338  0.2505
  412PHE     HZ 4876   6.156   6.908   4.788  0.4394  0.1907 -0.3514
  412PHE    CD2 4877   5.960   6.691   4.627  0.2588  0.0668  0.0816
  412PHE    HD2 4878   5.961   6.609   4.557  0.7654 -2.3152  2.7078
  412PHE    CE2 4879   6.075   6.757   4.663  0.1022  0.0514  0.6187
  412PHE    HE2 4880   6.161   6.739   4.601 -2.4017 -0.5343 -2.9720
  412PHE      C 4881   5.643   6.781   4.471 -0.2241 -0.2203 -0.0803
  412PHE      O 4882   5.647   6.903   4.484  0.1525 -0.1976 -0.3774
  413PRO      N 4883   5.660   6.733   4.352  0.0260  0.3068 -0.2598
  413PRO     CD 4884   5.726   6.606   4.324 -0.4037  0.0709 -0.2198
  413PRO    HD1 4885   5.663   6.515   4.317  0.2847 -0.4118 -0.2183
  413PRO    HD2 4886   5.809   6.591   4.397 -0.9978 -0.0989  0.4278
  413PRO     CA 4887   5.646   6.815   4.235 -0.2328  0.5058 -0.0887
  413PRO     HA 4888   5.731   6.881   4.230  0.3503 -0.2814 -1.0790
  413PRO     CB 4889   5.683   6.723   4.119 -0.3643  0.3293  0.0082
  413PRO    HB1 4890   5.727   6.773   4.030 -0.1920 -0.6765 -0.4980
  413PRO    HB2 4891   5.599   6.656   4.088 -0.8817  1.4370 -1.0586
  413PRO     CG 4892   5.790   6.636   4.187 -0.3839  0.1433 -0.1935
  413PRO    HG1 4893   5.812   6.540   4.136  0.3963 -0.1593  0.6856
  413PRO    HG2 4894   5.882   6.697   4.191  0.6368 -1.1111 -2.5390
  413PRO      C 4895   5.522   6.898   4.226 -0.2709  0.5025  0.3789
  413PRO      O 4896   5.416   6.843   4.253 -0.1598  0.0549 -0.0695
  414SER      N 4897   5.529   7.024   4.179 -0.1697 -0.0511 -1.1613
  414SER     HN 4898   5.618   7.068   4.171 -1.1899  2.0607 -1.6476
  414SER     CA 4899   5.409   7.097   4.152 -0.0800  0.2757 -0.6929
  414SER     HA 4900   5.344   7.083   4.238 -0.8837  0.3201 -1.2871
  414SER     CB 4901   5.427   7.250   4.143  0.5597  0.2785  0.4213
  414SER    HB1 4902   5.466   7.285   4.241 -0.0739 -1.9559  1.5639
  414SER    HB2 4903   5.330   7.304   4.140  0.0678 -0.5757  0.4325
  414SER     OG 4904   5.516   7.288   4.040 -0.1758  0.5687 -0.1185
  414SER    HG1 4905   5.603   7.254   4.063 -0.9177 -1.6787 -0.3989
  414SER      C 4906   5.327   7.044   4.040  0.0807 -0.6035 -0.4056
  414SER      O 4907   5.369   7.001   3.933  0.2983 -0.4843 -0.3677
  415CYSP     N 4908   5.195   7.069   4.049  0.1950 -0.0317 -0.2533
  415CYSP    HN 4909   5.153   7.130   4.116  1.7781  1.1409 -0.2808
  415CYSP    CA 4910   5.096   7.024   3.956 -0.0760  0.1231 -0.0408
  415CYSP    HA 4911   5.138   6.954   3.885 -1.3407 -0.0102 -0.7023
  415CYSP     C 4912   5.057   7.152   3.891  0.2234  0.3324  0.1933
  415CYSP     O 4913   5.045   7.251   3.964 -0.0516  0.1669  0.3731
  415CYSP    CB 4914   4.972   6.952   4.014  0.1718 -0.6688 -0.4760
  415CYSP   HB1 4915   5.018   6.880   4.085  2.6034  0.2514 -1.0113
  415CYSP   HB2 4916   4.913   7.027   4.071  0.2262 -1.3836  0.5545
  415CYSP    SG 4917   4.891   6.862   3.879 -0.4382  0.0266 -0.5777
  415CYSP    C1 4918   4.767   6.768   3.972  0.1437 -0.1343  0.0461
  415CYSP    O1 4919   4.766   6.750   4.092 -0.0772 -1.1467 -0.0918
  415CYSP    C2 4920   4.680   6.691   3.872 -0.0693  0.2477 -0.0658
  415CYSP   H2A 4921   4.631   6.609   3.929  1.4628 -0.5335  0.1915
  415CYSP   H2B 4922   4.747   6.643   3.797 -1.2305 -0.0520 -0.9316
  415CYSP    C3 4923   4.583   6.787   3.803 -0.0497 -0.1465 -0.6486
  415CYSP   H3A 4924   4.511   6.729   3.740  0.0045 -2.0661  0.9449
  415CYSP   H3B 4925   4.636   6.848   3.727 -0.3888 -1.3880 -1.9172
  415CYSP    C4 4926   4.490   6.870   3.892  0.2582 -0.0016 -0.4622
  415CYSP   H4A 4927   4.420   6.923   3.825  1.7486 -0.2070 -2.2935
  415CYSP   H4B 4928   4.540   6.951   3.949 -1.7659 -0.2312  1.7758
  415CYSP    C5 4929   4.425   6.797   4.010 -0.0344  0.5237 -0.2967
  415CYSP   H5A 4930   4.508   6.751   4.068  0.4390  2.1743  0.4271
  415CYSP   H5B 4931   4.365   6.713   3.971 -3.7571 -0.0202  5.3232
  415CYSP    C6 4932   4.335   6.875   4.106  0.2373  0.0024  0.3939
  415CYSP   H6A 4933   4.265   6.936   4.044  1.4501  1.8450  0.7844
  415CYSP   H6B 4934   4.409   6.943   4.152 -0.6484 -0.2304  2.2806
  415CYSP    C7 4935   4.252   6.789   4.202  0.5227 -0.7776 -0.0518
  415CYSP   H7A 4936   4.305   6.694   4.224  3.1787  0.7700  0.6467
  415CYSP   H7B 4937   4.162   6.752   4.147  0.1888 -1.5168  0.9577
  415CYSP    C8 4938   4.199   6.860   4.326 -0.4775 -0.7415 -0.4906
  415CYSP   H8A 4939   4.132   6.945   4.301  1.5852  0.8564 -0.7857
  415CYSP   H8B 4940   4.280   6.900   4.390 -0.1880  0.3954 -1.5411
  415CYSP    C9 4941   4.112   6.753   4.394 -0.2276 -0.5994  0.0587
  415CYSP   H9A 4942   4.161   6.653   4.391  1.8324  0.3574  0.0579
  415CYSP   H9B 4943   4.017   6.739   4.338  0.0484 -1.5134 -0.2058
  415CYSP   C10 4944   4.085   6.782   4.542 -0.5295  0.5087 -0.2072
  415CYSP  H10A 4945   4.021   6.872   4.548 -1.4666 -0.1030 -0.7510
  415CYSP  H10B 4946   4.179   6.809   4.595  0.4423 -0.4890 -1.3504
  415CYSP   C11 4947   3.992   6.685   4.615 -0.5235  0.5599 -0.1297
  415CYSP  H11A 4948   4.038   6.586   4.632  2.2763  1.6626 -0.7227
  415CYSP  H11B 4949   3.908   6.667   4.544 -0.1538  0.7898 -0.6289
  415CYSP   C12 4950   3.949   6.748   4.748 -0.8288 -0.1972  0.1320
  415CYSP  H12A 4951   3.923   6.854   4.732  0.5118  0.0653 -0.4612
  415CYSP  H12B 4952   4.033   6.736   4.819  1.3830 -2.4326 -2.5898
  415CYSP   C13 4953   3.828   6.681   4.814 -0.9770 -0.5133 -0.4472
  415CYSP  H13A 4954   3.736   6.715   4.761 -0.0393 -0.1540 -1.8947
  415CYSP  H13B 4955   3.827   6.707   4.922  1.5823  0.5322 -0.6039
  415CYSP   C14 4956   3.834   6.528   4.808 -0.0119 -0.4817 -0.4470
  415CYSP  H14A 4957   3.921   6.492   4.867  0.8156 -0.2973 -1.5237
  415CYSP  H14B 4958   3.851   6.496   4.703  0.2627  0.2016 -0.6132
  415CYSP   C15 4959   3.702   6.459   4.844  0.2357 -0.5208  0.4245
  415CYSP  H15A 4960   3.714   6.350   4.822 -0.3545 -0.4242 -0.4396
  415CYSP  H15B 4961   3.624   6.499   4.777  0.2531 -0.6165  0.3452
  415CYSP   C16 4962   3.652   6.481   4.986 -0.7366 -0.7892  0.1306
  415CYSP  H16A 4963   3.739   6.477   5.055 -1.2025  1.6872  0.9829
  415CYSP  H16B 4964   3.599   6.578   4.995 -1.5356 -1.0277 -1.6271
  415CYSP  H16C 4965   3.573   6.410   5.017 -0.6945 -1.2771 -0.8692
  416GLU      N 4966   5.049   7.160   3.758 -0.3782 -0.0410  0.2072
  416GLU     HN 4967   5.064   7.079   3.702 -0.6201  1.1099 -1.6466
  416GLU     CA 4968   5.011   7.276   3.682  0.0157  0.0388  0.1300
  416GLU     HA 4969   5.065   7.360   3.722  0.2719 -0.8761  1.7948
  416GLU     CB 4970   5.053   7.262   3.534 -0.0710 -0.0328  0.1124
  416GLU    HB1 4971   5.015   7.351   3.480 -0.7757 -0.6855 -0.4757
  416GLU    HB2 4972   5.007   7.176   3.482 -1.4376  0.9150 -0.2990
  416GLU     CG 4973   5.205   7.240   3.533 -0.0499  0.1292 -0.3526
  416GLU    HG1 4974   5.225   7.149   3.592 -1.4015  0.7372  1.1330
  416GLU    HG2 4975   5.271   7.319   3.577 -2.0401  0.6340  1.9562
  416GLU     CD 4976   5.257   7.224   3.391  0.9072  0.1723 -0.0111
  416GLU    OE1 4977   5.312   7.116   3.357  0.5940 -0.2525  0.8163
  416GLU    OE2 4978   5.251   7.323   3.313 -0.4422  0.6720  0.6942
  416GLU      C 4979   4.868   7.315   3.689  0.1010  0.3252  0.2878
  416GLU      O 4980   4.776   7.238   3.715 -0.1164  0.5117  0.0930
  417GLY      N 4981   4.844   7.446   3.666  0.0987  0.1779 -0.6070
  417GLY     HN 4982   4.921   7.505   3.642  0.8024 -0.2362  0.5109
  417GLY     CA 4983   4.719   7.514   3.672  0.0439  0.0131  0.3056
  417GLY    HA1 4984   4.740   7.609   3.625 -0.9111  0.0349 -0.1092
  417GLY    HA2 4985   4.690   7.525   3.775 -0.6897  0.4130  0.0605
  417GLY      C 4986   4.597   7.460   3.605  0.1694 -0.0768  0.1465
  417GLY      O 4987   4.595   7.387   3.506 -0.4628 -0.0822  0.1598
  418THR      N 4988   4.481   7.494   3.663 -0.1530 -0.6430 -0.1553
  418THR     HN 4989   4.485   7.574   3.723  0.6867  1.0683 -2.3585
  418THR     CA 4990   4.350   7.459   3.616 -0.1956 -0.2237 -0.3524
  418THR     HA 4991   4.358   7.364   3.565  1.4903  1.4859 -3.6275
  418THR     CB 4992   4.248   7.451   3.725 -0.1476  0.3074 -0.2621
  418THR     HB 4993   4.284   7.369   3.791  2.8929  0.6913 -1.2926
  418THR    OG1 4994   4.121   7.415   3.674 -0.2243  0.1687  0.0203
  418THR    HG1 4995   4.132   7.355   3.599 -1.6127  1.9074 -1.6666
  418THR    CG2 4996   4.252   7.569   3.823 -0.0505  0.4735 -0.4676
  418THR   HG21 4997   4.350   7.586   3.874  0.1321  1.6341 -1.1447
  418THR   HG22 4998   4.182   7.540   3.903  0.2139 -0.0498 -0.4212
  418THR   HG23 4999   4.239   7.669   3.775 -0.0397  0.8022  0.2034
  418THR      C 5000   4.298   7.553   3.508 -0.0828  0.4453  0.1654
  418THR    OT1 5001   4.286   7.674   3.521  0.0516  0.4814 -0.0291
  418THR    OT2 5002   4.269   7.484   3.397 -0.1985  0.1758  0.3616
  418THR     CT 5003   4.243   7.549   3.272 -0.7820 -0.4247  0.1679
  418THR    HT1 5004   4.133   7.565   3.264 -0.5029  2.4727  0.9820
  418THR    HT2 5005   4.277   7.492   3.183  0.8081  1.0958 -0.2505
  418THR    HT3 5006   4.282   7.653   3.279 -2.0318  0.0547  0.4713
  419CHL1    C3 5007   0.132   1.912   8.001  0.2987  0.2133  0.3200
  419CHL1    H3 5008   0.083   2.012   8.007  0.0980  0.3822 -2.7388
  419CHL1    O3 5009   0.191   1.873   8.124 -0.0197  0.5783  0.5909
  419CHL1   H3' 5010   0.241   1.944   8.167 -1.4438  1.7281  0.4086
  419CHL1    C4 5011   0.031   1.802   7.965  0.0490  0.2838  0.7816
  419CHL1   H4A 5012   0.087   1.707   7.976 -0.9069 -0.1252  2.4169
  419CHL1   H4B 5013  -0.054   1.792   8.035 -0.5489 -3.1153 -0.2177
  419CHL1    C5 5014  -0.017   1.810   7.823  0.4662  0.0101  0.6220
  419CHL1    C6 5015  -0.147   1.791   7.796  0.4963 -0.2158  0.6291
  419CHL1    H6 5016  -0.211   1.775   7.884  0.1131 -2.2433  0.0413
  419CHL1    C7 5017  -0.208   1.784   7.658  0.3730 -0.0440  0.6760
  419CHL1   H7A 5018  -0.275   1.697   7.644  1.4841 -0.8526  0.2804
  419CHL1   H7B 5019  -0.273   1.873   7.648 -0.8705 -0.9069  0.8296
  419CHL1    C8 5020  -0.097   1.791   7.552 -0.0141 -0.0895  0.2701
  419CHL1    H8 5021  -0.073   1.682   7.552 -1.1065 -0.3456 -0.0479
  419CHL1   C14 5022  -0.140   1.832   7.414  0.1353 -0.2980  0.1616
  419CHL1   H14 5023  -0.164   1.940   7.419 -1.0522 -0.5415 -0.0019
  419CHL1   C15 5024  -0.273   1.771   7.367  0.1988 -0.2419 -0.0983
  419CHL1  H15A 5025  -0.283   1.661   7.382  0.0500 -0.1146  0.8402
  419CHL1  H15B 5026  -0.371   1.811   7.403  0.0340  0.7598 -1.5729
  419CHL1   C16 5027  -0.258   1.770   7.215  0.2557 -0.2203 -0.0916
  419CHL1  H16A 5028  -0.237   1.665   7.188  0.0034 -0.7359  1.5740
  419CHL1  H16B 5029  -0.341   1.817   7.158 -0.9677 -1.8922  0.2476
  419CHL1   C17 5030  -0.127   1.845   7.186 -0.0342  0.5150  0.4520
  419CHL1   H17 5031  -0.149   1.954   7.196  0.3906  0.8376 -1.7348
  419CHL1   C13 5032  -0.040   1.813   7.304  0.0993 -0.3184  0.1317
  419CHL1   C18 5033   0.015   1.670   7.291  0.3921 -0.1765 -0.2303
  419CHL1  H18A 5034   0.068   1.633   7.382 -0.8937 -1.0905  0.1796
  419CHL1  H18B 5035  -0.052   1.593   7.249  1.4801 -1.6420  0.6181
  419CHL1  H18C 5036   0.097   1.671   7.216  0.2429  2.8502 -0.4920
  419CHL1   C12 5037   0.070   1.915   7.337  0.3350 -0.3718 -0.4663
  419CHL1  H12A 5038   0.155   1.930   7.267  1.9729  0.6903  1.6180
  419CHL1  H12B 5039   0.029   2.018   7.336 -1.1224 -0.9136  0.1121
  419CHL1   C11 5040   0.122   1.882   7.477 -0.0358 -0.1667 -0.2795
  419CHL1  H11A 5041   0.182   1.789   7.468  0.5242  0.0862  0.6407
  419CHL1  H11B 5042   0.191   1.967   7.499 -1.3172  0.8265  0.0391
  419CHL1    C9 5043   0.022   1.873   7.593  0.0920 -0.0226 -0.1565
  419CHL1    H9 5044  -0.024   1.974   7.596 -2.9796 -1.2337 -1.3522
  419CHL1   C10 5045   0.090   1.829   7.719 -0.1462 -0.0355 -0.0312
  419CHL1   C19 5046   0.168   1.697   7.700 -0.2162  0.0342 -0.8363
  419CHL1  H19A 5047   0.109   1.616   7.652  0.6603 -1.4977  0.5552
  419CHL1  H19B 5048   0.265   1.716   7.650 -0.1328 -0.0152 -0.6958
  419CHL1  H19C 5049   0.190   1.648   7.797 -1.1024 -1.5389 -1.3951
  419CHL1    C1 5050   0.184   1.944   7.760 -0.0363 -0.1444  0.0276
  419CHL1   H1A 5051   0.270   1.965   7.693  1.5166 -1.0967  1.6365
  419CHL1   H1B 5052   0.119   2.034   7.762 -0.1071 -0.1942  1.8608
  419CHL1    C2 5053   0.246   1.930   7.899  0.0664 -0.2828 -0.0315
  419CHL1   H2A 5054   0.303   2.018   7.937 -0.5741 -0.0540  0.4370
  419CHL1   H2B 5055   0.320   1.848   7.890 -1.6541 -1.7122 -2.3492
  419CHL1   C20 5056  -0.064   1.833   7.051 -0.3065 -0.2324  0.3870
  419CHL1   H20 5057   0.014   1.754   7.052  0.5720  0.4005 -2.8979
  419CHL1   C21 5058   0.003   1.965   7.007 -0.1820 -0.3461  0.2282
  419CHL1  H21A 5059   0.082   1.937   6.934 -0.2862  0.5553 -0.2433
  419CHL1  H21B 5060   0.051   2.004   7.099  0.3017 -0.7791  0.1597
  419CHL1  H21C 5061  -0.062   2.045   6.965  0.1157  0.0377  0.4956
  419CHL1   C22 5062  -0.157   1.778   6.942  0.3273  0.1581 -0.3696
  419CHL1  H22A 5063  -0.198   1.677   6.964 -1.2280  0.8217 -0.0280
  419CHL1  H22B 5064  -0.252   1.835   6.941 -0.9117 -1.7640 -2.1398
  419CHL1   C23 5065  -0.094   1.770   6.803  0.6180  0.3484 -0.2484
  419CHL1  H23A 5066  -0.088   1.877   6.771  2.6411  1.1316  2.4520
  419CHL1  H23B 5067   0.010   1.735   6.816  0.0564 -1.2708  0.1393
  419CHL1   C24 5068  -0.198   1.707   6.710  0.2632  0.1603  0.2698
  419CHL1  H24A 5069  -0.209   1.603   6.748 -0.4601  0.0725 -0.1548
  419CHL1  H24B 5070  -0.295   1.761   6.715  0.2718  0.3101 -0.8174
  419CHL1   C25 5071  -0.147   1.715   6.565 -0.0951  0.2064  0.1471
  419CHL1   H25 5072  -0.156   1.823   6.543  0.9000  0.1879 -0.4170
  419CHL1   C26 5073   0.003   1.681   6.558 -0.1754 -0.1630  0.1493
  419CHL1  H26A 5074   0.057   1.761   6.614  0.1665  0.2813 -0.7964
  419CHL1  H26B 5075   0.029   1.583   6.603  0.5733 -0.5122 -1.0120
  419CHL1  H26C 5076   0.039   1.688   6.454  1.1772  0.4166  0.6295
  419CHL1   C27 5077  -0.228   1.621   6.472 -0.0018  0.3795 -0.1111
  419CHL1  H27A 5078  -0.217   1.516   6.506  3.4290  0.7319  0.3029
  419CHL1  H27B 5079  -0.336   1.647   6.474 -0.8970 -2.9548  0.0616
  419CHL1  H27C 5080  -0.200   1.631   6.365 -1.9777 -0.0745 -0.6917
  420CHL1    C3 5081   2.352   2.585   7.665 -0.8077  0.0838  0.0865
  420CHL1    H3 5082   2.444   2.646   7.676 -0.3327 -0.5875 -0.0786
  420CHL1    O3 5083   2.301   2.566   7.796  0.3989  0.0629  0.5637
  420CHL1   H3' 5084   2.366   2.506   7.833  0.2264 -0.1219  0.5706
  420CHL1    C4 5085   2.248   2.645   7.569 -0.6342 -0.2153 -0.2906
  420CHL1   H4A 5086   2.169   2.569   7.586 -1.7393  1.4203  2.6753
  420CHL1   H4B 5087   2.217   2.742   7.612  0.3128 -0.4870  1.0628
  420CHL1    C5 5088   2.302   2.657   7.429  0.0201  0.4023  0.0150
  420CHL1    C6 5089   2.310   2.772   7.360  0.2555  0.4618  0.1380
  420CHL1    H6 5090   2.274   2.862   7.411  0.9741  0.7035  0.2375
  420CHL1    C7 5091   2.357   2.783   7.218  0.5863  0.4494  0.2460
  420CHL1   H7A 5092   2.297   2.860   7.166  0.8225  1.6416  1.6925
  420CHL1   H7B 5093   2.462   2.816   7.227  1.5919 -2.6028  1.0519
  420CHL1    C8 5094   2.356   2.647   7.146 -0.0128  0.7143 -0.2599
  420CHL1    H8 5095   2.254   2.613   7.118  0.5032 -0.4257 -0.8163
  420CHL1   C14 5096   2.439   2.664   7.022 -0.0333  0.0860 -0.3644
  420CHL1   H14 5097   2.540   2.697   7.052  0.2800  0.2752 -1.5960
  420CHL1   C15 5098   2.387   2.769   6.922 -0.1912  0.3783  0.0201
  420CHL1  H15A 5099   2.282   2.754   6.892  0.5392  0.8040 -3.0842
  420CHL1  H15B 5100   2.396   2.871   6.966 -0.8191  0.2018  0.5601
  420CHL1   C16 5101   2.473   2.734   6.800 -0.1410  0.4147  0.0451
  420CHL1  H16A 5102   2.423   2.745   6.701  0.6250 -0.6033 -0.4674
  420CHL1  H16B 5103   2.561   2.801   6.805 -0.9282  1.3941  2.4051
  420CHL1   C17 5104   2.532   2.594   6.823 -0.3905  0.2463 -0.3129
  420CHL1   H17 5105   2.631   2.614   6.870 -1.3050  1.4090  1.2549
  420CHL1   C13 5106   2.454   2.540   6.940 -0.2940  0.0393 -0.3458
  420CHL1   C18 5107   2.323   2.481   6.886 -0.2933 -0.1761 -0.1176
  420CHL1  H18A 5108   2.269   2.549   6.817 -0.4647 -0.3771 -0.1833
  420CHL1  H18B 5109   2.345   2.386   6.832 -1.6022 -0.7403  0.3130
  420CHL1  H18C 5110   2.264   2.456   6.977 -1.3992  2.0007 -0.1693
  420CHL1   C12 5111   2.535   2.442   7.027 -0.7481  0.1991  0.2626
  420CHL1  H12A 5112   2.538   2.345   6.971  4.7067 -0.9971  2.0569
  420CHL1  H12B 5113   2.639   2.476   7.047 -0.5513 -0.9095  1.2151
  420CHL1   C11 5114   2.454   2.419   7.155 -0.3222  0.3345  0.5564
  420CHL1  H11A 5115   2.362   2.360   7.135 -0.1897  0.7687 -1.6283
  420CHL1  H11B 5116   2.510   2.346   7.217  0.5039  1.1849  0.8375
  420CHL1    C9 5117   2.421   2.546   7.236 -0.1723  0.7812 -0.0678
  420CHL1    H9 5118   2.523   2.581   7.263  0.3634  0.5330 -1.6617
  420CHL1   C10 5119   2.352   2.529   7.368 -0.2177  0.3825 -0.1393
  420CHL1   C19 5120   2.226   2.447   7.337 -0.0861  0.1877 -0.1671
  420CHL1  H19A 5121   2.175   2.491   7.248 -0.4496  2.0741  0.9065
  420CHL1  H19B 5122   2.263   2.348   7.304 -0.5704  0.6183 -2.1343
  420CHL1  H19C 5123   2.153   2.433   7.420 -1.7348  1.4814 -1.3092
  420CHL1    C1 5124   2.441   2.452   7.466 -0.4581  0.7068  0.3417
  420CHL1   H1A 5125   2.452   2.345   7.438  2.1867  0.3380  2.3473
  420CHL1   H1B 5126   2.541   2.502   7.462 -1.2976  2.3818 -0.9740
  420CHL1    C2 5127   2.395   2.447   7.612 -0.5119  0.0911  0.3066
  420CHL1   H2A 5128   2.486   2.414   7.666  1.9024  3.2233 -1.4529
  420CHL1   H2B 5129   2.303   2.387   7.625 -1.1612  1.0422  0.2337
  420CHL1   C20 5130   2.564   2.505   6.707  0.1225 -0.1576  0.1332
  420CHL1   H20 5131   2.566   2.398   6.736  0.5910 -0.1160  0.2668
  420CHL1   C21 5132   2.709   2.530   6.664  0.0277  0.6262  0.2423
  420CHL1  H21A 5133   2.734   2.638   6.663  0.3666  0.5505 -1.1530
  420CHL1  H21B 5134   2.724   2.500   6.558  0.8611  1.0172  0.2388
  420CHL1  H21C 5135   2.777   2.469   6.728 -0.3429  0.2733  0.3000
  420CHL1   C22 5136   2.469   2.523   6.588  0.3125  0.1103  0.0223
  420CHL1  H22A 5137   2.361   2.526   6.615 -0.0110 -0.4960 -1.0777
  420CHL1  H22B 5138   2.498   2.621   6.544 -0.0790  1.5402  2.7880
  420CHL1   C23 5139   2.476   2.405   6.490  0.7244  0.4600 -0.3752
  420CHL1  H23A 5140   2.573   2.393   6.437  1.2722 -0.4289  0.7757
  420CHL1  H23B 5141   2.457   2.309   6.543 -0.5796  0.5891 -0.5867
  420CHL1   C24 5142   2.361   2.425   6.392  0.3207  0.0102  0.0021
  420CHL1  H24A 5143   2.276   2.373   6.442  0.8933 -0.0056  0.9667
  420CHL1  H24B 5144   2.338   2.533   6.377 -2.3829 -0.3069  1.1476
  420CHL1   C25 5145   2.395   2.367   6.254  0.2631 -0.0935  0.0327
  420CHL1   H25 5146   2.499   2.402   6.241  0.0390  0.6042  0.0967
  420CHL1   C26 5147   2.398   2.213   6.243 -0.7343 -0.1400  0.2848
  420CHL1  H26A 5148   2.297   2.173   6.266 -1.6909  0.9800 -1.6953
  420CHL1  H26B 5149   2.423   2.178   6.141  0.0305  0.4760  0.2513
  420CHL1  H26C 5150   2.475   2.184   6.317  2.8404  2.3885 -2.1128
  420CHL1   C27 5151   2.321   2.445   6.144 -0.4743 -0.5930  0.1643
  420CHL1  H27A 5152   2.364   2.547   6.133  1.8500 -1.3759  1.2912
  420CHL1  H27B 5153   2.340   2.392   6.049  0.1113 -0.9105  0.4576
  420CHL1  H27C 5154   2.212   2.441   6.167 -0.3291 -3.2693  0.6365
  421CHL1    C3 5155   7.064   0.236   7.601 -0.2031  0.2555  0.3181
  421CHL1    H3 5156   7.169   0.235   7.562 -0.1212 -0.0787  0.5413
  421CHL1    O3 5157   7.065   0.231   7.742 -0.4395 -0.2958  0.3006
  421CHL1   H3' 5158   6.980   0.270   7.764 -1.5150 -1.6322 -1.2455
  421CHL1    C4 5159   6.997   0.370   7.567  0.3712  0.4660 -0.0084
  421CHL1   H4A 5160   6.903   0.385   7.625  0.5183  0.1926  0.3045
  421CHL1   H4B 5161   7.073   0.433   7.618  0.7483 -0.5975  0.7866
  421CHL1    C5 5162   6.983   0.387   7.419 -0.3897 -0.1986 -0.0150
  421CHL1    C6 5163   7.044   0.492   7.362  0.5831 -0.9466 -0.3722
  421CHL1    H6 5164   7.104   0.563   7.422 -2.0173  0.3742  0.8007
  421CHL1    C7 5165   7.042   0.526   7.216 -0.0894  0.2014 -0.1084
  421CHL1   H7A 5166   7.011   0.630   7.196  1.5510  0.7878  0.2480
  421CHL1   H7B 5167   7.142   0.508   7.169 -0.3911 -0.6460 -0.4485
  421CHL1    C8 5168   6.938   0.437   7.146 -0.1399  0.0393  0.1714
  421CHL1    H8 5169   6.840   0.479   7.175 -1.2340 -1.3078 -1.3605
  421CHL1   C14 5170   6.957   0.441   6.998 -0.1959 -0.1606  0.1598
  421CHL1   H14 5171   7.050   0.382   6.983 -0.5178 -0.7984  0.5910
  421CHL1   C15 5172   6.975   0.579   6.933  0.1939 -0.4194 -0.2914
  421CHL1  H15A 5173   6.907   0.656   6.973  0.8264 -0.0903  0.1652
  421CHL1  H15B 5174   7.079   0.618   6.944 -0.9338  2.7218  0.1625
  421CHL1   C16 5175   6.951   0.546   6.785  0.4326  0.1564 -0.4619
  421CHL1  H16A 5176   6.872   0.621   6.764  0.7147  0.3117 -0.9982
  421CHL1  H16B 5177   7.041   0.569   6.724 -0.3632  1.0087 -1.3459
  421CHL1   C17 5178   6.895   0.403   6.774 -0.1782  0.3244  0.3470
  421CHL1   H17 5179   6.983   0.337   6.760  0.7764  1.3739  1.2476
  421CHL1   C13 5180   6.857   0.366   6.914 -0.3300 -0.0391  0.2108
  421CHL1   C18 5181   6.720   0.429   6.942 -0.2287  0.0712  0.4780
  421CHL1  H18A 5182   6.722   0.536   6.913  1.1370  0.2359  1.1404
  421CHL1  H18B 5183   6.642   0.371   6.887  0.0488  0.1982 -0.0530
  421CHL1  H18C 5184   6.693   0.427   7.050  1.0324  1.6487  0.8488
  421CHL1   C12 5185   6.850   0.218   6.955 -1.0779 -0.0426  0.0797
  421CHL1  H12A 5186   6.757   0.167   6.921 -2.6403  1.6472  1.5565
  421CHL1  H12B 5187   6.942   0.163   6.925 -0.9107  0.0734  0.3733
  421CHL1   C11 5188   6.842   0.208   7.107  0.0580 -0.1824  0.1376
  421CHL1  H11A 5189   6.740   0.248   7.126 -0.0353  0.2118 -1.1031
  421CHL1  H11B 5190   6.844   0.101   7.137 -0.0535 -0.3927 -0.6017
  421CHL1    C9 5191   6.935   0.294   7.194  0.6780 -0.2105 -0.4926
  421CHL1    H9 5192   7.035   0.255   7.166  0.8104  0.9986 -1.8303
  421CHL1   C10 5193   6.912   0.280   7.341  0.0301 -0.0754 -0.5803
  421CHL1   C19 5194   6.763   0.281   7.383  0.0796 -0.9356 -0.3486
  421CHL1  H19A 5195   6.754   0.275   7.493 -1.2838  0.8755 -0.3139
  421CHL1  H19B 5196   6.721   0.380   7.353 -0.6773 -1.2144 -0.2204
  421CHL1  H19C 5197   6.699   0.196   7.352 -2.2083  0.8507 -0.7916
  421CHL1    C1 5198   6.972   0.147   7.391 -0.0751  0.1955  0.2932
  421CHL1   H1A 5199   6.905   0.067   7.353 -1.1773  0.9968  0.4901
  421CHL1   H1B 5200   7.072   0.126   7.346  0.3531  1.1501  0.7720
  421CHL1    C2 5201   6.990   0.116   7.539  0.6887 -0.2083  0.1220
  421CHL1   H2A 5202   7.044   0.021   7.560  1.4255 -0.0119 -0.8129
  421CHL1   H2B 5203   6.888   0.114   7.583  0.1031 -0.7447 -1.2201
  421CHL1   C20 5204   6.802   0.379   6.658  0.2725 -0.0431  0.0600
  421CHL1   H20 5205   6.746   0.284   6.675  0.5579 -0.4179 -1.0377
  421CHL1   C21 5206   6.890   0.340   6.539  0.3694  0.7450 -0.1306
  421CHL1  H21A 5207   6.834   0.278   6.466  2.2162  1.1966 -2.0603
  421CHL1  H21B 5208   6.967   0.268   6.575  0.6823  1.7701  1.2980
  421CHL1  H21C 5209   6.926   0.429   6.483 -1.0398  0.4204 -1.6453
  421CHL1   C22 5210   6.698   0.487   6.624  0.4562  0.0450 -0.2223
  421CHL1  H22A 5211   6.694   0.552   6.713  3.2964 -1.0874  0.8580
  421CHL1  H22B 5212   6.749   0.541   6.541  0.8471 -2.8549 -1.9976
  421CHL1   C23 5213   6.558   0.441   6.584  0.3309  0.2283 -0.0034
  421CHL1  H23A 5214   6.518   0.390   6.674  1.1125 -1.0291 -0.3402
  421CHL1  H23B 5215   6.494   0.529   6.566 -3.0790 -1.9108  0.7946
  421CHL1   C24 5216   6.565   0.355   6.457 -0.0446  0.3450 -0.1048
  421CHL1  H24A 5217   6.614   0.410   6.374 -1.0542 -0.7911 -1.5013
  421CHL1  H24B 5218   6.619   0.263   6.489  3.1121  2.4859  1.3318
  421CHL1   C25 5219   6.428   0.328   6.393 -0.1534 -0.3263  0.3947
  421CHL1   H25 5220   6.348   0.328   6.470  3.3702  0.6399  4.4699
  421CHL1   C26 5221   6.395   0.430   6.283  0.2934 -0.3993  0.1930
  421CHL1  H26A 5222   6.482   0.431   6.214 -0.3851 -1.6220 -0.7182
  421CHL1  H26B 5223   6.313   0.393   6.219  0.2217  0.6516 -0.3575
  421CHL1  H26C 5224   6.369   0.529   6.327  1.4101 -0.4141  0.9360
  421CHL1   C27 5225   6.427   0.188   6.330 -0.3746  0.1726 -0.7335
  421CHL1  H27A 5226   6.473   0.199   6.229  1.4426  2.1788  0.2205
  421CHL1  H27B 5227   6.484   0.122   6.399 -0.0595 -0.4746 -1.5888
  421CHL1  H27C 5228   6.326   0.144   6.339 -0.4407  0.5794  0.8519
  422CHL1    C3 5229   0.122   0.061   7.548 -0.4794 -0.3325 -0.0728
  422CHL1    H3 5230   0.175   0.154   7.517  2.1202 -1.5855  0.2803
  422CHL1    O3 5231   0.131   0.061   7.689 -0.4282 -0.1854 -0.0767
  422CHL1   H3' 5232   0.128  -0.034   7.702 -3.6917 -0.3681 -1.1096
  422CHL1    C4 5233  -0.023   0.072   7.499 -0.4439  0.9152  0.0605
  422CHL1   H4A 5234  -0.080  -0.006   7.553 -2.0617  1.9358 -0.0892
  422CHL1   H4B 5235  -0.058   0.164   7.550 -0.8517  0.4542  0.6314
  422CHL1    C5 5236  -0.040   0.072   7.349  0.2382  0.1181 -0.0229
  422CHL1    C6 5237  -0.107   0.171   7.290  0.5232  0.3822  0.0910
  422CHL1    H6 5238  -0.152   0.256   7.343 -0.0196  1.4041 -1.8943
  422CHL1    C7 5239  -0.125   0.175   7.141  0.3411 -0.1985  0.0954
  422CHL1   H7A 5240  -0.225   0.209   7.107 -0.0561 -1.2516  0.1913
  422CHL1   H7B 5241  -0.051   0.253   7.111  0.0901 -0.0868 -0.2499
  422CHL1    C8 5242  -0.105   0.036   7.079 -0.0055 -0.2075 -0.0022
  422CHL1    H8 5243  -0.188  -0.034   7.102  0.3186 -1.1364 -1.5130
  422CHL1   C14 5244  -0.096   0.046   6.930 -0.1347  0.2899  0.0230
  422CHL1   H14 5245  -0.013   0.116   6.908 -0.6238  0.4375 -1.4973
  422CHL1   C15 5246  -0.199   0.128   6.850  0.0722  0.1612 -0.3782
  422CHL1  H15A 5247  -0.294   0.080   6.883  0.6653 -0.0476  1.0750
  422CHL1  H15B 5248  -0.215   0.232   6.883  0.9379  0.5717 -1.2053
  422CHL1   C16 5249  -0.169   0.088   6.705 -0.3753 -0.2374 -0.3648
  422CHL1  H16A 5250  -0.266   0.056   6.660 -0.7347 -0.0065  0.2354
  422CHL1  H16B 5251  -0.133   0.167   6.635  2.8668 -1.7118 -0.5431
  422CHL1   C17 5252  -0.067  -0.027   6.709 -0.0861  0.0312  0.1335
  422CHL1   H17 5253   0.033   0.021   6.699  0.5821 -1.1921  0.6845
  422CHL1   C13 5254  -0.073  -0.079   6.850 -0.4133  0.1471  0.1616
  422CHL1   C18 5255  -0.193  -0.174   6.858  0.0723 -0.4355  0.6213
  422CHL1  H18A 5256  -0.167  -0.277   6.827  0.6846  0.0162 -0.3911
  422CHL1  H18B 5257  -0.249  -0.182   6.954 -1.2063  0.5524 -0.0022
  422CHL1  H18C 5258  -0.274  -0.141   6.789  1.7163 -2.2855 -2.3844
  422CHL1   C12 5259   0.061  -0.137   6.900 -0.1226  0.8376  0.2042
  422CHL1  H12A 5260   0.084  -0.238   6.861  2.0154  0.6754  1.7350
  422CHL1  H12B 5261   0.145  -0.073   6.867 -0.4812  0.9705 -0.4781
  422CHL1   C11 5262   0.060  -0.148   7.052  0.4444 -0.0054  0.1467
  422CHL1  H11A 5263  -0.003  -0.237   7.076 -0.3789  0.6575  0.4972
  422CHL1  H11B 5264   0.163  -0.172   7.087  0.5936  0.7260  0.2172
  422CHL1    C9 5265   0.023  -0.022   7.132  0.4526  0.3813 -0.4561
  422CHL1    H9 5266   0.101   0.055   7.115 -1.9117  3.1164  0.3175
  422CHL1   C10 5267   0.024  -0.045   7.280 -0.0025  0.2511 -0.4743
  422CHL1   C19 5268  -0.057  -0.169   7.320  0.3531  0.3647  0.6186
  422CHL1  H19A 5269  -0.085  -0.176   7.428 -2.2907  2.6327  0.1715
  422CHL1  H19B 5270  -0.155  -0.167   7.268  0.2178 -1.3962  0.7506
  422CHL1  H19C 5271  -0.005  -0.260   7.284 -0.5419  0.4090 -0.8504
  422CHL1    C1 5272   0.169  -0.052   7.330 -0.1114  0.2339 -0.1553
  422CHL1   H1A 5273   0.211  -0.137   7.273 -3.8899 -0.2857 -2.5020
  422CHL1   H1B 5274   0.221   0.038   7.290 -1.4518  0.7441 -0.7996
  422CHL1    C2 5275   0.184  -0.063   7.482  0.1408  0.0324 -0.1950
  422CHL1   H2A 5276   0.291  -0.071   7.511  0.3067 -1.1792 -1.0117
  422CHL1   H2B 5277   0.121  -0.147   7.518 -1.6241  1.9619  1.4980
  422CHL1   C20 5278  -0.082  -0.117   6.590  0.0733  0.2420 -0.0478
  422CHL1   H20 5279  -0.187  -0.152   6.601 -0.0591 -0.1166 -2.0907
  422CHL1   C21 5280   0.026  -0.227   6.594 -0.7578 -0.5912 -0.0629
  422CHL1  H21A 5281   0.026  -0.299   6.678 -0.2815 -0.6118 -0.0748
  422CHL1  H21B 5282   0.121  -0.169   6.590 -1.8258  1.4528  1.7854
  422CHL1  H21C 5283   0.026  -0.271   6.492 -0.0248  2.9019 -1.7170
  422CHL1   C22 5284  -0.076  -0.044   6.455 -0.4860  0.0102 -0.1983
  422CHL1  H22A 5285  -0.121   0.057   6.460  0.7534  0.5997 -0.6672
  422CHL1  H22B 5286   0.030  -0.027   6.425 -1.4328  3.8626 -2.0300
  422CHL1   C23 5287  -0.155  -0.114   6.344 -0.1996 -0.3827 -0.1580
  422CHL1  H23A 5288  -0.121  -0.217   6.320  0.0015 -0.5523  0.8222
  422CHL1  H23B 5289  -0.259  -0.116   6.383 -0.6568 -1.7311 -1.3585
  422CHL1   C24 5290  -0.146  -0.021   6.222 -0.0891  0.0282  0.1619
  422CHL1  H24A 5291  -0.195   0.075   6.249  1.6024  0.7295  0.8845
  422CHL1  H24B 5292  -0.041   0.011   6.206  0.6509 -1.7729  1.1278
  422CHL1   C25 5293  -0.206  -0.081   6.094 -0.3456  0.0698  0.2619
  422CHL1   H25 5294  -0.315  -0.091   6.115 -0.4237  0.3342 -0.0087
  422CHL1   C26 5295  -0.181   0.020   5.980  0.7211 -0.1511  0.2903
  422CHL1  H26A 5296  -0.197   0.127   6.004  2.1512  0.3078 -0.6794
  422CHL1  H26B 5297  -0.072   0.010   5.958  0.4591  0.1213 -1.2366
  422CHL1  H26C 5298  -0.231  -0.008   5.885  1.3166 -0.0311 -0.0637
  422CHL1   C27 5299  -0.152  -0.219   6.051  0.5800  0.3988  0.3373
  422CHL1  H27A 5300  -0.189  -0.298   6.120  1.1224 -0.4883 -0.3812
  422CHL1  H27B 5301  -0.201  -0.242   5.954 -1.8473  2.9491  0.8066
  422CHL1  H27C 5302  -0.042  -0.225   6.042  0.8459 -1.2390  3.3637
  423CHL1    C3 5303   5.555   7.791   7.920 -0.6605 -0.1042 -0.4690
  423CHL1    H3 5304   5.444   7.787   7.911 -0.7959  2.2152 -0.3691
  423CHL1    O3 5305   5.582   7.775   8.059 -0.3203 -0.4201 -0.5746
  423CHL1   H3' 5306   5.550   7.687   8.082  0.5606 -0.4391  0.7032
  423CHL1    C4 5307   5.620   7.669   7.854 -0.0569  0.3118 -0.6492
  423CHL1   H4A 5308   5.714   7.649   7.910 -1.4323 -4.1672  0.4298
  423CHL1   H4B 5309   5.562   7.576   7.870  1.2574 -0.4888 -0.3528
  423CHL1    C5 5310   5.641   7.677   7.706  0.5168 -0.1073 -0.5943
  423CHL1    C6 5311   5.609   7.568   7.635  0.7354 -0.9190  0.5334
  423CHL1    H6 5312   5.572   7.472   7.674 -0.2916 -0.3370  1.0235
  423CHL1    C7 5313   5.621   7.566   7.485  0.2428 -0.4528  0.4883
  423CHL1   H7A 5314   5.668   7.472   7.450 -1.6301 -1.2843  0.0803
  423CHL1   H7B 5315   5.522   7.560   7.436  1.2911 -0.0304 -1.8014
  423CHL1    C8 5316   5.702   7.685   7.430 -0.2515 -0.2661  0.1465
  423CHL1    H8 5317   5.808   7.659   7.453 -0.6736 -0.3357  2.2486
  423CHL1   C14 5318   5.683   7.701   7.283  0.6611  0.4676  0.1013
  423CHL1   H14 5319   5.575   7.726   7.271  0.1987 -0.4464  2.0676
  423CHL1   C15 5320   5.698   7.573   7.199  0.0489  0.3249  0.2035
  423CHL1  H15A 5321   5.787   7.510   7.220  0.5738  1.0939  0.3293
  423CHL1  H15B 5322   5.611   7.505   7.205  0.2430 -0.0218 -0.6710
  423CHL1   C16 5323   5.707   7.628   7.056  0.2393 -0.5550 -0.1265
  423CHL1  H16A 5324   5.786   7.580   6.995  2.3815  2.0960  0.3441
  423CHL1  H16B 5325   5.605   7.612   7.016  0.1678 -1.4681  0.3852
  423CHL1   C17 5326   5.738   7.777   7.073  0.2088 -0.4972 -0.5587
  423CHL1   H17 5327   5.641   7.831   7.064 -0.4524 -1.3724  0.9936
  423CHL1   C13 5328   5.767   7.807   7.217  0.4302  0.1464 -0.7333
  423CHL1   C18 5329   5.918   7.790   7.240  0.3246  0.2585  0.1085
  423CHL1  H18A 5330   5.985   7.841   7.167 -0.7508  0.3965 -0.8041
  423CHL1  H18B 5331   5.949   7.827   7.340 -1.0660 -0.1940  0.7312
  423CHL1  H18C 5332   5.950   7.685   7.223  1.9583  0.6393  0.6694
  423CHL1   C12 5333   5.720   7.941   7.277  0.6986 -0.1093  0.0742
  423CHL1  H12A 5334   5.788   8.024   7.250  2.2465 -0.7621  1.8018
  423CHL1  H12B 5335   5.618   7.974   7.247  0.1363  0.0401  2.0038
  423CHL1   C11 5336   5.728   7.941   7.429  0.1214 -0.3685  0.1088
  423CHL1  H11A 5337   5.838   7.949   7.445  0.1557  2.2742 -1.0146
  423CHL1  H11B 5338   5.681   8.032   7.474 -2.5594 -2.7759  2.6257
  423CHL1    C9 5339   5.668   7.816   7.495 -0.4848 -0.1981 -0.1089
  423CHL1    H9 5340   5.562   7.841   7.478 -0.2415  1.7758  0.9468
  423CHL1   C10 5341   5.686   7.807   7.644 -0.4763  0.4970 -0.0658
  423CHL1   C19 5342   5.838   7.813   7.668 -0.5059  0.1723  0.2149
  423CHL1  H19A 5343   5.905   7.757   7.601  1.4757  2.3418  0.2654
  423CHL1  H19B 5344   5.874   7.915   7.643 -1.3331  0.0145 -1.7670
  423CHL1  H19C 5345   5.872   7.793   7.772  0.6816  1.0250  0.0048
  423CHL1    C1 5346   5.622   7.926   7.717 -0.3987  0.4715  0.0453
  423CHL1   H1A 5347   5.664   8.026   7.690 -0.1424  0.8241  1.6114
  423CHL1   H1B 5348   5.521   7.917   7.673  0.2912 -2.0091 -1.2008
  423CHL1    C2 5349   5.619   7.921   7.870 -0.3445 -0.0639  0.0292
  423CHL1   H2A 5350   5.565   8.002   7.924  0.7755  0.0990  0.9492
  423CHL1   H2B 5351   5.727   7.929   7.894 -0.3111  2.9267 -0.6936
  423CHL1   C20 5352   5.823   7.838   6.965  0.3917 -0.2644 -0.2858
  423CHL1   H20 5353   5.929   7.804   6.977  0.6553  0.6509  0.0785
  423CHL1   C21 5354   5.830   7.991   6.981 -0.7050 -0.2366 -0.0185
  423CHL1  H21A 5355   5.725   8.023   6.999 -0.1661  1.5071  0.1655
  423CHL1  H21B 5356   5.868   8.042   6.890  0.7455 -2.5345 -0.8002
  423CHL1  H21C 5357   5.895   8.014   7.067  0.8363 -2.5091 -0.4769
  423CHL1   C22 5358   5.769   7.801   6.826 -0.3091  0.0373 -0.0955
  423CHL1  H22A 5359   5.768   7.690   6.828  0.8971  0.0208  0.7436
  423CHL1  H22B 5360   5.670   7.850   6.818  0.1677  1.0533  0.0493
  423CHL1   C23 5361   5.861   7.823   6.706 -0.1991  0.5586  0.0814
  423CHL1  H23A 5362   5.872   7.932   6.685 -2.5881  1.1601  1.5820
  423CHL1  H23B 5363   5.962   7.789   6.740  0.2439  0.8355 -0.9071
  423CHL1   C24 5364   5.820   7.729   6.593 -0.0701 -0.2585  0.7005
  423CHL1  H24A 5365   5.836   7.624   6.622  0.5219 -0.4420 -0.2252
  423CHL1  H24B 5366   5.712   7.734   6.569  0.5421  3.0309 -2.2417
  423CHL1   C25 5367   5.891   7.753   6.458 -0.4691 -0.4848  0.4506
  423CHL1   H25 5368   5.867   7.857   6.426 -1.9783 -0.4457  1.5725
  423CHL1   C26 5369   6.041   7.723   6.455 -0.5886 -1.0484 -0.3523
  423CHL1  H26A 5370   6.052   7.616   6.486 -1.7659 -0.6418  1.6388
  423CHL1  H26B 5371   6.084   7.752   6.357  1.5650 -0.9345  0.5635
  423CHL1  H26C 5372   6.087   7.795   6.526 -0.4737 -1.0879 -0.3850
  423CHL1   C27 5373   5.819   7.677   6.345 -0.3450  0.2047 -0.0958
  423CHL1  H27A 5374   5.819   7.567   6.356 -3.3733  0.0260 -1.0225
  423CHL1  H27B 5375   5.713   7.703   6.327 -0.7404  0.0117  1.8036
  423CHL1  H27C 5376   5.864   7.692   6.244 -3.1622 -0.7653 -1.5909
  424CHL1    C3 5377   1.298   1.759   8.034 -0.3657 -0.2351  0.0282
  424CHL1    H3 5378   1.361   1.851   8.033  0.1073 -0.5287  0.9522
  424CHL1    O3 5379   1.293   1.711   8.167 -0.4141 -0.3975 -0.0340
  424CHL1   H3' 5380   1.352   1.635   8.165 -0.1361 -0.2380  1.1514
  424CHL1    C4 5381   1.152   1.782   7.991 -0.3392  0.0281  0.0744
  424CHL1   H4A 5382   1.098   1.687   8.010  0.5050 -0.5751 -0.4511
  424CHL1   H4B 5383   1.115   1.863   8.058  1.2360  3.0668 -2.4269
  424CHL1    C5 5384   1.148   1.824   7.847 -0.2933 -0.1798  0.0129
  424CHL1    C6 5385   1.088   1.938   7.806 -0.5656 -0.2089  0.3218
  424CHL1    H6 5386   1.036   2.000   7.880 -1.2120  1.6341 -1.5879
  424CHL1    C7 5387   1.072   1.977   7.662 -0.1688 -0.5799  0.1749
  424CHL1   H7A 5388   0.967   2.007   7.642 -0.6204 -1.2193  1.4640
  424CHL1   H7B 5389   1.139   2.064   7.647 -0.4698 -0.6255 -1.6354
  424CHL1    C8 5390   1.121   1.869   7.564 -0.3755 -0.4215 -0.1050
  424CHL1    H8 5391   1.033   1.802   7.561 -1.2476  0.7157 -0.6875
  424CHL1   C14 5392   1.140   1.930   7.428  0.4328  0.7125  0.5014
  424CHL1   H14 5393   1.220   2.007   7.430  0.6422  0.5278 -0.4611
  424CHL1   C15 5394   1.016   2.001   7.370 -0.1592 -0.6894  0.0160
  424CHL1  H15A 5395   0.914   1.958   7.373  0.0557 -1.3346 -1.2970
  424CHL1  H15B 5396   1.012   2.096   7.427 -0.8867 -2.0818  2.4522
  424CHL1   C16 5397   1.059   2.019   7.224 -0.0597 -0.0512  0.1245
  424CHL1  H16A 5398   0.971   2.000   7.159  0.7953 -1.4785 -0.6565
  424CHL1  H16B 5399   1.089   2.123   7.197  0.6388  0.2183  1.7722
  424CHL1   C17 5400   1.176   1.924   7.199  0.2546  0.3349  0.1089
  424CHL1   H17 5401   1.266   1.989   7.197  0.5654 -0.0481  1.0725
  424CHL1   C13 5402   1.183   1.836   7.320 -0.2263  0.6011  0.3311
  424CHL1   C18 5403   1.080   1.724   7.297  0.7297 -0.2148 -0.0646
  424CHL1  H18A 5404   0.982   1.767   7.267 -0.2959 -2.4287 -0.1104
  424CHL1  H18B 5405   1.119   1.658   7.217 -0.0968  0.2461 -0.8678
  424CHL1  H18C 5406   1.078   1.657   7.385  0.4549  0.3773  0.3890
  424CHL1   C12 5407   1.318   1.784   7.372 -0.3600  0.0514  0.1368
  424CHL1  H12A 5408   1.354   1.701   7.307 -1.1501  0.1967 -0.5021
  424CHL1  H12B 5409   1.395   1.861   7.392 -0.9132  0.2547  1.5899
  424CHL1   C11 5410   1.304   1.718   7.510  0.7636  0.2776  0.3718
  424CHL1  H11A 5411   1.255   1.619   7.501  3.0501 -1.0447  1.6033
  424CHL1  H11B 5412   1.407   1.698   7.545  1.2436 -1.0201 -1.6283
  424CHL1    C9 5413   1.243   1.804   7.622 -0.1260  0.1416  0.0076
  424CHL1    H9 5414   1.321   1.883   7.633  0.9700 -0.8822 -0.2210
  424CHL1   C10 5415   1.222   1.734   7.753  0.2789  0.1957  0.1023
  424CHL1   C19 5416   1.147   1.601   7.737  0.2544  0.2314 -0.0997
  424CHL1  H19A 5417   1.059   1.624   7.673  0.3864 -0.9177 -0.7295
  424CHL1  H19B 5418   1.212   1.520   7.698  0.4431  1.2525 -1.9894
  424CHL1  H19C 5419   1.114   1.561   7.836  1.9061 -0.2203  0.2980
  424CHL1    C1 5420   1.364   1.707   7.807  0.2062 -0.3405  0.0340
  424CHL1   H1A 5421   1.412   1.630   7.743  2.5595  1.6932 -0.8198
  424CHL1   H1B 5422   1.423   1.801   7.803 -0.4109  0.0230 -2.7022
  424CHL1    C2 5423   1.370   1.652   7.950  0.1793  0.0128  0.1709
  424CHL1   H2A 5424   1.475   1.646   7.984  0.4210  1.5337 -0.1922
  424CHL1   H2B 5425   1.314   1.556   7.946  2.4429 -1.3704 -3.5443
  424CHL1   C20 5426   1.168   1.863   7.062  0.1871  0.5557  0.0160
  424CHL1   H20 5427   1.076   1.800   7.058 -0.9260  2.1781 -2.5050
  424CHL1   C21 5428   1.288   1.771   7.036  0.0150  0.2277  0.3637
  424CHL1  H21A 5429   1.298   1.748   6.928  0.5888 -1.7355  0.7822
  424CHL1  H21B 5430   1.279   1.676   7.094  0.3343  0.6056  1.0492
  424CHL1  H21C 5431   1.384   1.821   7.061  0.1461  0.1518  0.0323
  424CHL1   C22 5432   1.164   1.962   6.945 -0.4841 -0.0567 -0.4938
  424CHL1  H22A 5433   1.080   2.032   6.964  1.0032  1.4938  0.7822
  424CHL1  H22B 5434   1.259   2.019   6.932  0.0462 -0.3202  1.8357
  424CHL1   C23 5435   1.130   1.910   6.805  0.2304 -0.3243 -0.5753
  424CHL1  H23A 5436   1.222   1.856   6.776 -0.5692 -1.3630 -1.2334
  424CHL1  H23B 5437   1.046   1.839   6.817 -0.3800  0.3761 -0.5702
  424CHL1   C24 5438   1.105   2.019   6.700  0.0883  0.2259  0.0201
  424CHL1  H24A 5439   1.026   2.085   6.741 -0.2612  0.6144 -1.2461
  424CHL1  H24B 5440   1.199   2.074   6.680  0.8768 -1.2881 -0.6526
  424CHL1   C25 5441   1.043   1.977   6.565  0.0166  0.2532  0.0449
  424CHL1   H25 5442   0.950   1.923   6.592 -0.6127  1.9062  1.3535
  424CHL1   C26 5443   0.996   2.102   6.490  0.1451 -0.2382 -0.8666
  424CHL1  H26A 5444   0.944   2.081   6.394 -0.5499  3.3694 -1.4147
  424CHL1  H26B 5445   0.938   2.169   6.556  2.6036 -1.6374  3.0828
  424CHL1  H26C 5446   1.089   2.160   6.468  0.2819  1.0403  2.5009
  424CHL1   C27 5447   1.134   1.887   6.480 -0.1142 -0.1718  0.3496
  424CHL1  H27A 5448   1.225   1.944   6.452  1.6718 -1.8823  2.2441
  424CHL1  H27B 5449   1.164   1.802   6.545  1.6910  1.7169  2.1211
  424CHL1  H27C 5450   1.078   1.859   6.388  1.2789  1.4351 -1.0525
  425CHL1    C3 5451   0.608   0.134   7.724  0.3356  0.2608 -0.1500
  425CHL1    H3 5452   0.506   0.100   7.750  0.3982  1.2961  1.6573
  425CHL1    O3 5453   0.664   0.186   7.844 -0.1991  0.4971 -0.0001
  425CHL1   H3' 5454   0.724   0.257   7.818  1.4554 -1.1131 -0.7841
  425CHL1    C4 5455   0.688   0.009   7.685  0.1147  0.0704  0.0029
  425CHL1   H4A 5456   0.791   0.047   7.677  0.0675  1.2099  3.4156
  425CHL1   H4B 5457   0.694  -0.061   7.771 -0.0163 -1.3414 -1.0885
  425CHL1    C5 5458   0.633  -0.058   7.561 -0.7902  0.0788  0.3940
  425CHL1    C6 5459   0.606  -0.189   7.556  0.2581 -0.1347  0.1141
  425CHL1    H6 5460   0.617  -0.259   7.640 -1.1687 -1.5125 -0.7887
  425CHL1    C7 5461   0.558  -0.261   7.434  0.7482 -0.3095  0.0236
  425CHL1   H7A 5462   0.600  -0.364   7.424 -0.0197 -0.6122 -0.1602
  425CHL1   H7B 5463   0.448  -0.260   7.450  1.0258  0.6118  2.1788
  425CHL1    C8 5464   0.598  -0.179   7.310  0.7101 -0.7887 -0.3105
  425CHL1    H8 5465   0.708  -0.192   7.303  0.5843 -1.7858 -0.5427
  425CHL1   C14 5466   0.535  -0.236   7.186 -0.1722 -0.4265 -0.0373
  425CHL1   H14 5467   0.425  -0.229   7.200 -0.3622 -1.9284 -0.6389
  425CHL1   C15 5468   0.553  -0.386   7.157 -0.1791 -0.4435  0.0346
  425CHL1  H15A 5469   0.663  -0.402   7.161 -0.1277 -0.7279 -1.7065
  425CHL1  H15B 5470   0.498  -0.465   7.211  0.7699 -1.2168 -0.0881
  425CHL1   C16 5471   0.503  -0.395   7.012 -0.0891 -0.2056 -0.0118
  425CHL1  H16A 5472   0.573  -0.458   6.955 -0.8090 -0.1051 -1.0257
  425CHL1  H16B 5473   0.406  -0.450   7.011  0.2740 -0.8640 -1.6737
  425CHL1   C17 5474   0.488  -0.250   6.963 -0.5228 -0.2060  0.1043
  425CHL1   H17 5475   0.381  -0.222   6.976 -0.3801  1.4528 -1.7445
  425CHL1   C13 5476   0.560  -0.160   7.060 -0.5294 -0.1509  0.0579
  425CHL1   C18 5477   0.710  -0.173   7.032 -0.5096 -0.0184  0.0922
  425CHL1  H18A 5478   0.779  -0.143   7.113  1.8262 -1.1841 -1.3289
  425CHL1  H18B 5479   0.731  -0.274   6.989  0.8236  0.2913 -0.0485
  425CHL1  H18C 5480   0.725  -0.103   6.947  0.8538  0.6400  0.8409
  425CHL1   C12 5481   0.500  -0.019   7.073  0.3212  0.2463 -0.2349
  425CHL1  H12A 5482   0.528   0.040   6.983  1.0589 -1.2381 -0.9976
  425CHL1  H12B 5483   0.389  -0.009   7.065  0.3277  0.4212 -0.1469
  425CHL1   C11 5484   0.561   0.047   7.197  0.0947 -0.6014  0.3369
  425CHL1  H11A 5485   0.666   0.066   7.167 -0.1967  1.1960  0.3430
  425CHL1  H11B 5486   0.518   0.149   7.209  0.4806 -0.3090 -0.6711
  425CHL1    C9 5487   0.558  -0.035   7.327  0.7047 -0.8461  0.2007
  425CHL1    H9 5488   0.448  -0.031   7.342  0.6636 -2.7514  0.6803
  425CHL1   C10 5489   0.624   0.033   7.442 -0.1002 -0.0788  0.2185
  425CHL1   C19 5490   0.768   0.068   7.401 -0.2439 -0.1619 -0.3709
  425CHL1  H19A 5491   0.832  -0.023   7.394 -0.0854 -0.0681 -0.1715
  425CHL1  H19B 5492   0.779   0.128   7.308 -1.6418  0.5017 -0.1318
  425CHL1  H19C 5493   0.806   0.141   7.477 -1.1065  0.7469 -0.7842
  425CHL1    C1 5494   0.551   0.163   7.480 -0.0359  0.0360 -0.0409
  425CHL1   H1A 5495   0.572   0.240   7.403 -0.5988 -0.4420 -0.6861
  425CHL1   H1B 5496   0.442   0.146   7.494 -0.4251  2.5213  0.4011
  425CHL1    C2 5497   0.598   0.234   7.607  0.5038  0.1183 -0.2865
  425CHL1   H2A 5498   0.542   0.327   7.628  2.1130  0.9385  0.5967
  425CHL1   H2B 5499   0.698   0.281   7.594 -0.1515  1.8382  0.5914
  425CHL1   C20 5500   0.498  -0.246   6.813 -0.3196 -0.5206  0.1106
  425CHL1   H20 5501   0.408  -0.300   6.776  0.4994 -0.5688 -1.9175
  425CHL1   C21 5502   0.624  -0.317   6.761  0.3072  0.3935  0.3539
  425CHL1  H21A 5503   0.696  -0.244   6.719 -1.4095  1.5018 -0.8038
  425CHL1  H21B 5504   0.597  -0.374   6.669 -2.7829 -0.4296  1.6429
  425CHL1  H21C 5505   0.680  -0.386   6.827 -0.8436  0.0577  0.9964
  425CHL1   C22 5506   0.480  -0.110   6.744 -0.7859 -0.6205  0.0285
  425CHL1  H22A 5507   0.410  -0.047   6.802  0.0582 -1.5230  2.1166
  425CHL1  H22B 5508   0.569  -0.045   6.731 -2.0436  0.8540 -1.6907
  425CHL1   C23 5509   0.420  -0.120   6.603  0.0736  0.1380 -0.4047
  425CHL1  H23A 5510   0.504  -0.155   6.540 -0.0696 -2.1836  0.5660
  425CHL1  H23B 5511   0.335  -0.191   6.612 -1.2071  1.7936  1.6986
  425CHL1   C24 5512   0.360   0.013   6.559 -0.4809  0.0219 -0.0160
  425CHL1  H24A 5513   0.275   0.034   6.627 -0.4530  0.8126 -0.2130
  425CHL1  H24B 5514   0.436   0.093   6.569  1.1655 -1.5512  0.4797
  425CHL1   C25 5515   0.321   0.019   6.410  0.1140  0.1840 -0.1669
  425CHL1   H25 5516   0.246  -0.060   6.389  2.2459 -3.1035  3.3245
  425CHL1   C26 5517   0.253   0.154   6.381  0.5363  0.4321 -0.0210
  425CHL1  H26A 5518   0.172   0.163   6.457  0.5323  0.0324  0.0235
  425CHL1  H26B 5519   0.319   0.243   6.391  1.8740 -0.7723  2.8750
  425CHL1  H26C 5520   0.206   0.159   6.280 -2.4149 -0.8724  1.1565
  425CHL1   C27 5521   0.444   0.001   6.319  0.4333 -0.5082  0.3893
  425CHL1  H27A 5522   0.525   0.075   6.332  2.2856 -2.0491 -1.7511
  425CHL1  H27B 5523   0.482  -0.102   6.335 -0.8708 -0.6635  3.1809
  425CHL1  H27C 5524   0.413   0.010   6.212 -1.6719  1.4228  1.0704
  426CHL1    C3 5525   3.050   1.101   7.958  0.2617 -0.2968  0.3232
  426CHL1    H3 5526   3.102   1.004   7.943  0.1584 -0.2067 -0.7222
  426CHL1    O3 5527   3.106   1.181   8.061 -0.0523  0.1400  0.1580
  426CHL1   H3' 5528   3.036   1.196   8.125 -1.9996 -3.0163 -1.0309
  426CHL1    C4 5529   3.068   1.185   7.830 -0.9056  0.2985  0.5391
  426CHL1   H4A 5530   3.017   1.284   7.833  0.5738  1.1100 -0.0181
  426CHL1   H4B 5531   3.172   1.204   7.796 -0.8307 -1.7039 -0.5105
  426CHL1    C5 5532   3.001   1.123   7.710  0.0296  0.4296 -0.0628
  426CHL1    C6 5533   3.076   1.075   7.611  0.3319  0.5557  0.1025
  426CHL1    H6 5534   3.183   1.100   7.615  0.1402  1.8379 -1.3767
  426CHL1    C7 5535   3.015   1.033   7.480  0.2075  0.1857  0.2788
  426CHL1   H7A 5536   3.055   1.083   7.389  1.9218 -0.2691  0.7474
  426CHL1   H7B 5537   3.036   0.924   7.479 -0.8511 -0.0364  0.8553
  426CHL1    C8 5538   2.862   1.050   7.483  0.1916  0.1410 -0.1950
  426CHL1    H8 5539   2.828   1.152   7.454  1.9012  0.8588  0.1765
  426CHL1   C14 5540   2.800   0.977   7.367 -0.0542  0.2598 -0.1392
  426CHL1   H14 5541   2.813   0.870   7.397 -0.8027  0.3900  0.6882
  426CHL1   C15 5542   2.866   0.985   7.229  0.3674 -0.3869  0.0223
  426CHL1  H15A 5543   2.873   1.088   7.188 -0.2593  0.2655  1.4876
  426CHL1  H15B 5544   2.963   0.930   7.233 -0.5082 -2.0551 -0.7314
  426CHL1   C16 5545   2.762   0.912   7.144  0.0747  0.3975 -0.2968
  426CHL1  H16A 5546   2.736   0.971   7.053 -0.2922  1.2242  0.3259
  426CHL1  H16B 5547   2.803   0.812   7.120 -0.0358  0.8236 -2.4818
  426CHL1   C17 5548   2.639   0.894   7.234  0.2169 -0.2726 -0.2354
  426CHL1   H17 5549   2.636   0.793   7.283  2.1679 -0.9435 -1.4083
  426CHL1   C13 5550   2.652   0.988   7.350 -0.1748 -0.7339  0.1869
  426CHL1   C18 5551   2.616   1.133   7.314 -0.0210 -0.6021  0.5576
  426CHL1  H18A 5552   2.644   1.206   7.393  0.5110  0.1313 -0.2926
  426CHL1  H18B 5553   2.670   1.172   7.225  1.0790  0.6037  1.7057
  426CHL1  H18C 5554   2.507   1.141   7.296 -0.6545  0.0079  3.9393
  426CHL1   C12 5555   2.598   0.932   7.483 -0.9392 -0.2776  0.0734
  426CHL1  H12A 5556   2.487   0.945   7.479 -0.9738 -0.2291  0.9941
  426CHL1  H12B 5557   2.621   0.823   7.485 -0.3148 -0.1603 -0.4359
  426CHL1   C11 5558   2.644   1.008   7.607 -0.1169 -0.0226 -0.3830
  426CHL1  H11A 5559   2.605   1.112   7.606  1.9932  0.8062 -0.8488
  426CHL1  H11B 5560   2.606   0.952   7.695  0.7272 -0.0654 -0.0337
  426CHL1    C9 5561   2.798   1.012   7.613 -0.1314  0.4836 -0.2537
  426CHL1    H9 5562   2.840   0.910   7.625  0.3388  0.6083 -0.8025
  426CHL1   C10 5563   2.854   1.098   7.722  0.1604 -0.2473  0.1790
  426CHL1   C19 5564   2.788   1.237   7.723  0.5685 -0.0515  0.0324
  426CHL1  H19A 5565   2.690   1.221   7.772  1.0305 -0.3243  0.8867
  426CHL1  H19B 5566   2.834   1.321   7.780 -0.0896  0.0209  0.4649
  426CHL1  H19C 5567   2.768   1.276   7.621  0.5954 -0.0347  0.0348
  426CHL1    C1 5568   2.828   1.027   7.856 -0.1537 -0.5825 -0.0579
  426CHL1   H1A 5569   2.721   1.021   7.884 -0.0800 -1.8744  0.0506
  426CHL1   H1B 5570   2.864   0.923   7.834  1.2903  0.3829 -2.7504
  426CHL1    C2 5571   2.899   1.086   7.978  0.0634  0.3297 -0.6208
  426CHL1   H2A 5572   2.884   1.018   8.065 -1.0698 -0.6014 -1.5060
  426CHL1   H2B 5573   2.851   1.182   8.009  0.3053  0.4533 -0.6268
  426CHL1   C20 5574   2.513   0.915   7.156  0.1118 -0.2041 -0.0486
  426CHL1   H20 5575   2.514   1.016   7.110  0.3474  0.5966  1.6135
  426CHL1   C21 5576   2.384   0.919   7.240  0.5669  0.1108  0.6468
  426CHL1  H21A 5577   2.387   0.998   7.319  1.2629 -1.2955  2.0945
  426CHL1  H21B 5578   2.352   0.822   7.283 -0.3279  0.5939  1.1096
  426CHL1  H21C 5579   2.304   0.958   7.174  0.4644 -1.6594 -0.3371
  426CHL1   C22 5580   2.497   0.811   7.044 -0.1038 -0.2729  0.0460
  426CHL1  H22A 5581   2.591   0.795   6.988  0.5978  0.1843  1.0579
  426CHL1  H22B 5582   2.460   0.713   7.082 -0.9899  0.4392  1.0785
  426CHL1   C23 5583   2.397   0.845   6.934  0.0168  0.0683  0.0398
  426CHL1  H23A 5584   2.297   0.850   6.982  0.2296 -0.4878  0.5583
  426CHL1  H23B 5585   2.427   0.942   6.888  1.2953 -0.3947 -0.1378
  426CHL1   C24 5586   2.400   0.731   6.832  0.1033 -0.1755  0.3149
  426CHL1  H24A 5587   2.499   0.700   6.793 -0.1171 -1.5456  0.7689
  426CHL1  H24B 5588   2.361   0.642   6.886 -1.5945 -0.1994 -0.8544
  426CHL1   C25 5589   2.303   0.758   6.716 -0.4042 -0.2697  0.7091
  426CHL1   H25 5590   2.317   0.865   6.690 -0.6405 -0.6309 -1.0442
  426CHL1   C26 5591   2.348   0.678   6.592 -0.0557  0.4040  0.3931
  426CHL1  H26A 5592   2.300   0.712   6.498 -1.0473  0.2953  0.8545
  426CHL1  H26B 5593   2.456   0.697   6.573  0.0373 -0.2823  0.2080
  426CHL1  H26C 5594   2.332   0.570   6.614  1.3951  0.2854  1.0541
  426CHL1   C27 5595   2.155   0.729   6.745 -0.6126  0.2470  0.2097
  426CHL1  H27A 5596   2.100   0.712   6.650 -0.5516 -2.2641  0.5534
  426CHL1  H27B 5597   2.137   0.636   6.804  0.4099 -1.2781 -1.7474
  426CHL1  H27C 5598   2.110   0.802   6.815 -0.0142  1.3929 -0.5693
  427CHL1    C3 5599   0.207   5.677   7.869 -0.1054  0.0901 -0.3612
  427CHL1    H3 5600   0.125   5.611   7.832 -1.0349 -0.6583  2.7521
  427CHL1    O3 5601   0.210   5.700   8.009  0.4322 -0.1727 -0.3302
  427CHL1   H3' 5602   0.302   5.708   8.036  0.2081  0.4631  0.2873
  427CHL1    C4 5603   0.338   5.605   7.833 -0.1278 -0.2728  0.2604
  427CHL1   H4A 5604   0.420   5.655   7.889  1.1018 -1.2064 -0.6405
  427CHL1   H4B 5605   0.325   5.504   7.877  0.2399  0.4317  2.0921
  427CHL1    C5 5606   0.366   5.599   7.685 -0.0031  0.6021  0.2398
  427CHL1    C6 5607   0.402   5.483   7.628  0.5844  0.3825  1.0309
  427CHL1    H6 5608   0.404   5.393   7.691  3.2302 -0.0850  0.3791
  427CHL1    C7 5609   0.443   5.477   7.484 -0.4767  0.0225  0.7298
  427CHL1   H7A 5610   0.540   5.421   7.480  0.8977  2.2544  0.9044
  427CHL1   H7B 5611   0.362   5.432   7.423 -1.1036  1.9738  0.0593
  427CHL1    C8 5612   0.483   5.612   7.421  0.6301 -0.6770 -0.1048
  427CHL1    H8 5613   0.580   5.649   7.460  0.9151  2.0029 -2.9847
  427CHL1   C14 5614   0.483   5.600   7.271  0.5578 -0.1751 -0.1429
  427CHL1   H14 5615   0.380   5.569   7.242  1.0720  0.7762 -3.3768
  427CHL1   C15 5616   0.582   5.496   7.216  0.2233 -0.2660 -0.5796
  427CHL1  H15A 5617   0.673   5.501   7.279  0.1075 -1.4143 -0.2985
  427CHL1  H15B 5618   0.543   5.392   7.216 -1.6832  0.3893 -1.9006
  427CHL1   C16 5619   0.589   5.549   7.073 -0.5314 -0.1477 -0.5742
  427CHL1  H16A 5620   0.690   5.555   7.029  0.6028 -0.4608  1.8457
  427CHL1  H16B 5621   0.545   5.464   7.017 -0.3266 -0.2581 -0.5649
  427CHL1   C17 5622   0.501   5.675   7.060  0.3650  0.5780  0.2933
  427CHL1   H17 5623   0.399   5.637   7.037  0.9151 -1.5758  1.1727
  427CHL1   C13 5624   0.503   5.731   7.200 -0.2402  0.2693  0.4282
  427CHL1   C18 5625   0.644   5.784   7.232  0.0253  0.0065 -0.2735
  427CHL1  H18A 5626   0.681   5.870   7.172  0.4609  0.3972  0.5362
  427CHL1  H18B 5627   0.645   5.822   7.336 -2.3654  0.2036 -0.2579
  427CHL1  H18C 5628   0.722   5.705   7.233 -1.5018 -1.5746  0.1465
  427CHL1   C12 5629   0.392   5.830   7.237  0.2061  0.7273  0.5563
  427CHL1  H12A 5630   0.398   5.931   7.192 -1.7572  0.9625  0.7111
  427CHL1  H12B 5631   0.291   5.788   7.217 -0.5545  1.6521  2.2298
  427CHL1   C11 5632   0.392   5.848   7.389  0.3975  0.3627  0.6002
  427CHL1  H11A 5633   0.484   5.903   7.420  2.1378  0.0938 -3.5227
  427CHL1  H11B 5634   0.306   5.911   7.420  2.0757  3.0547  0.1349
  427CHL1    C9 5635   0.380   5.713   7.461  1.1305 -0.1293 -0.1893
  427CHL1    H9 5636   0.283   5.674   7.426  0.8771  0.2237  0.1165
  427CHL1   C10 5637   0.367   5.728   7.610 -0.0397  0.2753 -0.3289
  427CHL1   C19 5638   0.486   5.811   7.662 -0.4318  0.4683  0.2738
  427CHL1  H19A 5639   0.496   5.817   7.772  0.4515  0.2766  0.2062
  427CHL1  H19B 5640   0.584   5.765   7.635  0.3519  1.0355  2.0128
  427CHL1  H19C 5641   0.477   5.917   7.630  1.0297  0.2160 -1.1331
  427CHL1    C1 5642   0.235   5.798   7.647  0.0967  0.3011  0.1155
  427CHL1   H1A 5643   0.229   5.902   7.607 -1.1227  0.5669  0.9415
  427CHL1   H1B 5644   0.150   5.750   7.594  0.3967  0.8560 -0.8876
  427CHL1    C2 5645   0.210   5.813   7.797  0.4534  0.3636  0.1695
  427CHL1   H2A 5646   0.110   5.860   7.811  0.4471  0.5076 -0.3334
  427CHL1   H2B 5647   0.289   5.878   7.841  0.2739  0.9679 -0.3799
  427CHL1   C20 5648   0.559   5.755   6.947  0.7579 -0.0331  0.0614
  427CHL1   H20 5649   0.670   5.755   6.952  0.7376 -0.5898  0.7459
  427CHL1   C21 5650   0.498   5.896   6.945  0.5296 -0.1303  0.0504
  427CHL1  H21A 5651   0.387   5.890   6.957 -0.0790  1.7597 -3.3554
  427CHL1  H21B 5652   0.512   5.949   6.849  3.4286  0.8355  0.9117
  427CHL1  H21C 5653   0.542   5.952   7.030  0.9154 -1.1765  0.5550
  427CHL1   C22 5654   0.533   5.694   6.808 -0.0435 -0.1567  0.2609
  427CHL1  H22A 5655   0.543   5.584   6.792  0.7076  0.1716 -1.8573
  427CHL1  H22B 5656   0.426   5.704   6.780  0.0366 -2.3486 -1.0724
  427CHL1   C23 5657   0.621   5.757   6.700  0.7596 -0.4341  0.7433
  427CHL1  H23A 5658   0.612   5.868   6.690 -1.6964 -0.6486 -0.0593
  427CHL1  H23B 5659   0.730   5.737   6.708  1.0758  1.0423  0.4226
  427CHL1   C24 5660   0.592   5.691   6.565  0.6038 -0.2856  0.7040
  427CHL1  H24A 5661   0.492   5.706   6.518  1.3494  1.9087 -0.3435
  427CHL1  H24B 5662   0.599   5.581   6.578 -0.5916 -0.3955  0.5672
  427CHL1   C25 5663   0.688   5.727   6.451 -0.2634  0.1650  0.1042
  427CHL1   H25 5664   0.789   5.689   6.479 -0.8906 -0.9170  0.9683
  427CHL1   C26 5665   0.642   5.667   6.317 -0.4605  0.8297 -0.1323
  427CHL1  H26A 5666   0.547   5.709   6.276 -0.8169  0.9021  0.7410
  427CHL1  H26B 5667   0.725   5.681   6.246 -1.8017 -0.0703 -1.9581
  427CHL1  H26C 5668   0.634   5.556   6.320 -3.9653  0.6534 -4.5538
  427CHL1   C27 5669   0.700   5.878   6.424  0.1163  0.0437 -0.4322
  427CHL1  H27A 5670   0.601   5.923   6.399 -0.9579 -0.2515  2.8367
  427CHL1  H27B 5671   0.745   5.935   6.508 -2.3038 -0.9460  1.6516
  427CHL1  H27C 5672   0.773   5.894   6.341  0.0469  3.6890  0.0474
  428CHL1    C3 5673   7.360   2.536   7.737 -0.5879  0.3442 -0.0418
  428CHL1    H3 5674   7.350   2.644   7.716  0.0648  0.5618  0.7534
  428CHL1    O3 5675   7.342   2.512   7.876  0.0138 -0.3126 -0.0710
  428CHL1   H3' 5676   7.250   2.491   7.893 -0.1920 -0.4553 -1.2522
  428CHL1    C4 5677   7.258   2.464   7.647 -0.3841 -0.2952  0.2317
  428CHL1   H4A 5678   7.258   2.356   7.673  0.6199 -0.6534 -1.1498
  428CHL1   H4B 5679   7.160   2.504   7.681  0.3778  0.6469  1.3799
  428CHL1    C5 5680   7.279   2.486   7.500  0.1568  0.6083  0.4382
  428CHL1    C6 5681   7.174   2.531   7.429  0.0117  0.1318  0.3393
  428CHL1    H6 5682   7.076   2.547   7.476 -1.8308  1.4245 -3.4903
  428CHL1    C7 5683   7.183   2.554   7.281  0.0480  0.1613  0.3474
  428CHL1   H7A 5684   7.086   2.523   7.237 -0.9335 -0.4967  2.8298
  428CHL1   H7B 5685   7.192   2.662   7.254  3.5187 -0.0517  0.1724
  428CHL1    C8 5686   7.303   2.478   7.223 -0.2040 -0.2526  0.3670
  428CHL1    H8 5687   7.273   2.371   7.229  0.3211 -0.5066 -1.0946
  428CHL1   C14 5688   7.322   2.525   7.082 -0.4291 -0.2291  0.3456
  428CHL1   H14 5689   7.355   2.631   7.088  0.0365 -0.4187  1.4304
  428CHL1   C15 5690   7.201   2.515   6.987 -0.2349 -0.6599  0.1378
  428CHL1  H15A 5691   7.147   2.422   7.013  0.3275 -0.5995  1.6482
  428CHL1  H15B 5692   7.132   2.599   7.010  0.0620 -0.9789  2.4622
  428CHL1   C16 5693   7.264   2.493   6.849  0.1113 -0.2534  0.2286
  428CHL1  H16A 5694   7.221   2.401   6.806  0.9679 -0.3943 -0.3389
  428CHL1  H16B 5695   7.232   2.573   6.778  0.7903 -2.1180 -2.2950
  428CHL1   C17 5696   7.416   2.503   6.871  0.1075  0.3788  0.0182
  428CHL1   H17 5697   7.447   2.609   6.870 -1.9801  1.0320  0.1056
  428CHL1   C13 5698   7.437   2.458   7.013 -0.3698  0.1933  0.0309
  428CHL1   C18 5699   7.422   2.305   7.023  0.2416  0.0739 -0.7513
  428CHL1  H18A 5700   7.429   2.265   7.126 -2.8600  2.9203  0.7500
  428CHL1  H18B 5701   7.336   2.262   6.966  0.9918 -1.4334 -0.7926
  428CHL1  H18C 5702   7.511   2.260   6.974  0.1105 -2.6223  1.3023
  428CHL1   C12 5703   7.561   2.506   7.090 -0.3800  0.2762 -0.0022
  428CHL1  H12A 5704   7.649   2.466   7.035 -0.6714  1.3274 -1.2847
  428CHL1  H12B 5705   7.567   2.616   7.080  2.2586  0.3818  1.8087
  428CHL1   C11 5706   7.559   2.471   7.239 -0.5927 -0.4068 -0.1620
  428CHL1  H11A 5707   7.596   2.366   7.233  0.0081 -0.2690  0.7810
  428CHL1  H11B 5708   7.646   2.524   7.283  0.6135  0.1215 -2.9797
  428CHL1    C9 5709   7.425   2.504   7.307 -0.2263  0.3297  0.2235
  428CHL1    H9 5710   7.430   2.614   7.316  3.1445  0.3351 -0.2109
  428CHL1   C10 5711   7.417   2.458   7.449  0.0659  0.4397  0.2745
  428CHL1   C19 5712   7.449   2.308   7.448  0.2371  0.4761  0.0787
  428CHL1  H19A 5713   7.384   2.248   7.380  0.1944  1.5363 -0.8401
  428CHL1  H19B 5714   7.555   2.282   7.425 -0.3609 -3.1400  0.8113
  428CHL1  H19C 5715   7.441   2.273   7.553 -1.5628 -2.0890 -0.8212
  428CHL1    C1 5716   7.520   2.527   7.541  0.5362 -0.0684  0.1337
  428CHL1   H1A 5717   7.616   2.485   7.504  0.5470  0.1880 -0.1359
  428CHL1   H1B 5718   7.526   2.635   7.515  1.3381 -0.2126 -0.3139
  428CHL1    C2 5719   7.502   2.501   7.691 -0.3901  0.8380  0.1899
  428CHL1   H2A 5720   7.582   2.546   7.753 -0.6355  0.8922  0.4657
  428CHL1   H2B 5721   7.509   2.391   7.700 -0.2830  0.8503  0.2726
  428CHL1   C20 5722   7.485   2.440   6.754  0.0727 -0.2368  0.3212
  428CHL1   H20 5723   7.460   2.332   6.746 -0.2008 -0.1049 -0.7878
  428CHL1   C21 5724   7.638   2.448   6.766  0.0679 -0.3502  0.4725
  428CHL1  H21A 5725   7.668   2.555   6.777 -2.4907  0.3444  1.6547
  428CHL1  H21B 5726   7.672   2.399   6.673 -0.9316 -0.5218  0.1922
  428CHL1  H21C 5727   7.683   2.391   6.850  1.7750 -1.5606 -1.2041
  428CHL1   C22 5728   7.446   2.503   6.619 -0.0560  0.2109  0.5642
  428CHL1  H22A 5729   7.339   2.530   6.607  0.5256  2.2140 -0.5438
  428CHL1  H22B 5730   7.515   2.589   6.603  3.5012 -2.1910  1.7787
  428CHL1   C23 5731   7.455   2.409   6.498 -0.3900  0.4057  0.3861
  428CHL1  H23A 5732   7.561   2.375   6.489 -0.9183 -0.9370 -1.2241
  428CHL1  H23B 5733   7.387   2.324   6.521  0.4065 -0.1369  0.7964
  428CHL1   C24 5734   7.410   2.465   6.363 -0.3462  0.2450  0.3052
  428CHL1  H24A 5735   7.299   2.466   6.362 -0.3498  0.0006 -0.4240
  428CHL1  H24B 5736   7.452   2.567   6.347  1.5368 -0.1347  2.3495
  428CHL1   C25 5737   7.451   2.377   6.243  0.0457  0.0752  0.5589
  428CHL1   H25 5738   7.413   2.275   6.266  0.0185 -0.0354  0.0388
  428CHL1   C26 5739   7.378   2.416   6.113  0.4860 -0.5433  0.1269
  428CHL1  H26A 5740   7.272   2.387   6.130  0.7122 -0.4901  1.7528
  428CHL1  H26B 5741   7.375   2.519   6.071 -1.0342  0.2007  1.9170
  428CHL1  H26C 5742   7.417   2.349   6.033  2.3636  1.1746 -0.4867
  428CHL1   C27 5743   7.603   2.384   6.223 -0.1417  0.0100 -1.0113
  428CHL1  H27A 5744   7.627   2.338   6.124  0.5252  0.7602 -1.2058
  428CHL1  H27B 5745   7.636   2.490   6.221  0.7367 -0.2568 -2.6731
  428CHL1  H27C 5746   7.652   2.321   6.300 -0.6065 -0.2843 -0.9495
  429CHL1    C3 5747   8.211   3.696   4.974 -0.2084 -0.0488 -0.6461
  429CHL1    H3 5748   8.294   3.644   5.027  0.0335  2.1550  1.2936
  429CHL1    O3 5749   8.237   3.692   4.835  0.2042 -0.0479 -0.5697
  429CHL1   H3' 5750   8.187   3.768   4.804 -0.9139  1.2487  3.7360
  429CHL1    C4 5751   8.082   3.627   5.020 -0.2692  0.3120 -0.2678
  429CHL1   H4A 5752   7.994   3.668   4.966  0.8686  2.9831 -0.2431
  429CHL1   H4B 5753   8.095   3.521   4.991  0.7877 -0.0830  1.4794
  429CHL1    C5 5754   8.062   3.648   5.168 -0.1097  0.0328 -0.2083
  429CHL1    C6 5755   8.036   3.545   5.249 -0.4488  0.1916 -0.1146
  429CHL1    H6 5756   8.046   3.440   5.218 -0.0508 -0.1228  1.0058
  429CHL1    C7 5757   7.996   3.565   5.392  0.2047  0.2069  0.0663
  429CHL1   H7A 5758   7.912   3.501   5.427  0.7606 -0.5104  0.1069
  429CHL1   H7B 5759   8.084   3.529   5.449  0.6737  0.2621 -0.6110
  429CHL1    C8 5760   7.960   3.709   5.435 -0.3042 -0.0061  0.3541
  429CHL1    H8 5761   7.859   3.735   5.396 -0.0413  0.4388 -0.0396
  429CHL1   C14 5762   7.956   3.733   5.583  0.2411  0.4463  0.2955
  429CHL1   H14 5763   8.061   3.725   5.618 -0.0259 -0.4126  0.9607
  429CHL1   C15 5764   7.875   3.641   5.677 -0.0804  0.2247 -0.1936
  429CHL1  H15A 5765   7.771   3.625   5.642  1.0425 -1.7952 -3.0238
  429CHL1  H15B 5766   7.920   3.540   5.681  1.7095  1.0094  0.9270
  429CHL1   C16 5767   7.882   3.716   5.810  0.9440  0.1942 -0.2264
  429CHL1  H16A 5768   7.784   3.714   5.862  0.2172 -1.8278 -1.5454
  429CHL1  H16B 5769   7.953   3.668   5.882 -0.4169 -1.2743  0.1922
  429CHL1   C17 5770   7.941   3.855   5.783  0.7785  0.3500  0.2001
  429CHL1   H17 5771   8.049   3.834   5.800  0.8314  0.7015  0.3058
  429CHL1   C13 5772   7.927   3.871   5.634 -0.2378  0.3534  0.2861
  429CHL1   C18 5773   7.785   3.909   5.591 -0.0920  0.0647 -0.4609
  429CHL1  H18A 5774   7.771   3.881   5.484  0.3991 -1.1899 -0.2084
  429CHL1  H18B 5775   7.714   3.861   5.661  1.2081 -0.6837  0.3867
  429CHL1  H18C 5776   7.785   4.020   5.593  0.7331  0.0749 -0.4853
  429CHL1   C12 5777   8.031   3.963   5.568 -0.7132  0.6795 -0.0157
  429CHL1  H12A 5778   8.014   4.068   5.600 -1.6721 -0.0212  1.9718
  429CHL1  H12B 5779   8.136   3.935   5.595 -0.6249 -0.8219 -1.7586
  429CHL1   C11 5780   8.021   3.945   5.417 -0.1771  0.0049  0.0256
  429CHL1  H11A 5781   7.928   3.980   5.367  2.0533 -0.0916 -4.7261
  429CHL1  H11B 5782   8.090   4.023   5.381  1.4314 -0.2290  2.4020
  429CHL1    C9 5783   8.053   3.803   5.365 -0.6286 -0.0419 -0.1319
  429CHL1    H9 5784   8.152   3.784   5.412 -0.9139  1.1169  1.0168
  429CHL1   C10 5785   8.067   3.790   5.216 -0.4182  0.0127 -0.1154
  429CHL1   C19 5786   7.945   3.859   5.153 -0.4320  0.2757  0.1943
  429CHL1  H19A 5787   7.945   3.839   5.044 -0.5309 -1.2463  0.4651
  429CHL1  H19B 5788   7.849   3.820   5.193 -0.7800 -0.8082 -1.6034
  429CHL1  H19C 5789   7.946   3.970   5.156  0.6714  0.2625  1.2086
  429CHL1    C1 5790   8.205   3.847   5.179 -0.3630  0.3089  0.5239
  429CHL1   H1A 5791   8.215   3.953   5.211 -2.0728  0.9437 -0.8731
  429CHL1   H1B 5792   8.284   3.788   5.230  2.5092  2.9148 -0.5595
  429CHL1    C2 5793   8.218   3.840   5.027 -0.0006 -0.4966  0.5897
  429CHL1   H2A 5794   8.313   3.885   4.991 -0.3800  1.0444  1.4062
  429CHL1   H2B 5795   8.143   3.904   4.976 -1.4489 -1.1910  1.7604
  429CHL1   C20 5796   7.916   3.980   5.863  0.1036  0.1757  0.2692
[truncated: 5,861,789 more chars]
