# Supplementary material for: pKa Calculations of GPCRs: Understanding Protonation States in Receptor Activation
Source: J Chem Inf Model. 2024 Aug 16;64(17):6850–6. doi: 10.1021/acs.jcim.4c01125 (PMC11388449; doi:10.1021/acs.jcim.4c01125)
Supplement: Supplementary file 2 — ci4c01125_si_002.zip [file ci4c01125_si_002.zip › cb1r_active_deprot_last.gro]

CB1R ActDeprot in POPC:CHL Membrane
90749
  107CYS    CAY    1   4.634   4.208   7.689  0.4953 -0.2449  0.4712
  107CYS    HY1    2   4.599   4.176   7.589  0.1265  1.0048  0.1773
  107CYS    HY2    3   4.725   4.154   7.723  1.3660  0.6321 -0.4113
  107CYS    HY3    4   4.668   4.314   7.680  0.4687 -0.1523  1.2938
  107CYS     CY    5   4.519   4.188   7.782  0.1239  0.1486  0.1029
  107CYS     OY    6   4.473   4.076   7.804 -0.3215  0.2745 -0.1766
  107CYS      N    7   4.474   4.298   7.846  0.1940  0.1904  0.0808
  107CYS     HN    8   4.509   4.388   7.822  0.2949 -0.6727 -3.7059
  107CYS     CA    9   4.404   4.299   7.971  0.4302  0.1657  0.2115
  107CYS     HA   10   4.323   4.229   7.959 -0.0940  0.6939  0.6596
  107CYS     CB   11   4.492   4.270   8.093  0.0063  0.8048  0.6741
  107CYS    HB1   12   4.564   4.355   8.102  0.0010  1.2351 -2.3728
  107CYS    HB2   13   4.553   4.187   8.051  2.3726  1.4704  2.5241
  107CYS     SG   14   4.406   4.227   8.247  0.0587  0.1120  0.5151
  107CYS    HG1   15   4.383   4.351   8.289  0.8961  0.2309  0.6455
  107CYS      C   16   4.332   4.429   7.984  0.0804 -0.0576  0.5165
  107CYS      O   17   4.370   4.524   7.915 -0.0157 -0.0726  0.4430
  108PHE      N   18   4.237   4.439   8.078  0.0981  0.1728  0.5110
  108PHE     HN   19   4.224   4.368   8.146  0.9391 -0.0754  0.4215
  108PHE     CA   20   4.179   4.567   8.107  0.2326  0.3816 -0.1263
  108PHE     HA   21   4.240   4.643   8.061  1.7931 -0.5513  0.3151
  108PHE     CB   22   4.029   4.568   8.073  0.2186 -0.6302 -0.1468
  108PHE    HB1   23   3.975   4.657   8.113  1.5856  1.1448 -2.0176
  108PHE    HB2   24   3.998   4.471   8.118 -0.3652 -0.3485  0.0684
  108PHE     CG   25   4.006   4.556   7.926  0.3117 -0.1602 -0.2021
  108PHE    CD1   26   3.993   4.435   7.862  0.0172 -0.2302 -0.0147
  108PHE    HD1   27   4.004   4.345   7.921 -0.4243 -0.8201 -0.8098
  108PHE    CE1   28   3.975   4.429   7.726 -1.3874 -0.1342  0.1610
  108PHE    HE1   29   3.978   4.338   7.668 -1.2588  0.6695 -1.1400
  108PHE     CZ   30   3.959   4.546   7.655 -0.0064  0.1781  0.3449
  108PHE     HZ   31   3.947   4.547   7.547  1.0736  0.6026  0.2147
  108PHE    CD2   32   3.995   4.673   7.855 -0.4039  0.2654  0.5858
  108PHE    HD2   33   3.987   4.771   7.899 -0.7457  0.7658 -0.5481
  108PHE    CE2   34   3.964   4.666   7.721  0.1921  0.1124  0.4517
  108PHE    HE2   35   3.948   4.759   7.668 -1.7240 -1.5405 -2.1833
  108PHE      C   36   4.197   4.608   8.249 -0.0925  0.1012 -0.0030
  108PHE      O   37   4.212   4.528   8.341  0.0375 -0.0112 -0.1231
  109MET      N   38   4.192   4.740   8.277 -0.6112  0.0751  0.0349
  109MET     HN   39   4.184   4.802   8.199  1.5253 -0.3863 -0.6259
  109MET     CA   40   4.219   4.790   8.408 -0.1919  0.5671 -0.2389
  109MET     HA   41   4.224   4.709   8.479  1.9417 -0.4579 -1.4453
  109MET     CB   42   4.362   4.846   8.414 -0.1974  0.5913 -0.3328
  109MET    HB1   43   4.437   4.769   8.384 -0.5504  1.0834 -2.6530
  109MET    HB2   44   4.383   4.882   8.517 -3.5649 -1.7784  1.3595
  109MET     CG   45   4.390   4.965   8.321  0.1785  0.1824 -0.7459
  109MET    HG1   46   4.329   5.052   8.351  0.2813 -0.0186  0.0790
  109MET    HG2   47   4.367   4.938   8.216  0.9966  2.6701 -1.6243
  109MET     SD   48   4.562   5.022   8.340  0.1224  0.1661 -0.1629
  109MET     CE   49   4.565   5.104   8.502 -0.2043  0.3545 -0.2501
  109MET    HE1   50   4.534   5.036   8.584 -0.0566  2.8888  2.0498
  109MET    HE2   51   4.516   5.204   8.511 -2.1730 -0.6293  0.3323
  109MET    HE3   52   4.671   5.131   8.525 -0.4398  1.7686 -0.7019
  109MET      C   53   4.116   4.891   8.445 -0.0426  0.6418 -0.0274
  109MET      O   54   4.040   4.947   8.366  0.1026  0.1712 -0.5057
  110VAL      N   55   4.107   4.921   8.576 -0.5676  0.0377  0.0749
  110VAL     HN   56   4.178   4.879   8.632 -1.4916  0.8951  1.9705
  110VAL     CA   57   4.028   5.027   8.629 -0.1951  0.3005  0.1058
  110VAL     HA   58   3.927   5.015   8.591 -0.5783  0.7045  0.9651
  110VAL     CB   59   4.011   5.012   8.777 -0.3102 -0.0049  0.0626
  110VAL     HB   60   4.105   5.021   8.835 -1.0756  2.5227  1.0173
  110VAL    CG1   61   3.914   5.119   8.830 -0.6798 -0.0708 -0.4803
  110VAL   HG11   62   3.835   5.145   8.755 -0.3979 -0.0939 -0.7882
  110VAL   HG12   63   3.966   5.214   8.856 -0.9549 -0.1842  0.5186
  110VAL   HG13   64   3.853   5.067   8.907 -0.0986 -1.1169 -0.7038
  110VAL    CG2   65   3.952   4.872   8.801  0.0133 -0.0982  0.3297
  110VAL   HG21   66   4.008   4.785   8.761 -0.1191 -0.2112  0.3915
  110VAL   HG22   67   3.857   4.874   8.743  1.1990  2.4779 -1.7326
  110VAL   HG23   68   3.918   4.847   8.904  1.0944 -0.3568  0.6406
  110VAL      C   69   4.071   5.164   8.587 -0.0961  0.5432  0.9802
  110VAL      O   70   4.189   5.198   8.593  0.1472 -0.1824  0.5121
  111LEU      N   71   3.976   5.246   8.539  0.2188  0.4181  0.1308
  111LEU     HN   72   3.885   5.217   8.509  0.2810 -0.0864  0.4255
  111LEU     CA   73   3.998   5.382   8.502 -0.0248  0.3614 -0.2297
  111LEU     HA   74   4.053   5.376   8.409  1.0180 -0.0468  0.3922
  111LEU     CB   75   3.865   5.458   8.487 -0.5349 -0.5496 -0.3399
  111LEU    HB1   76   3.882   5.567   8.487  1.1201 -0.7881 -0.7472
  111LEU    HB2   77   3.804   5.422   8.574 -0.1521  1.2032  0.6905
  111LEU     CG   78   3.796   5.440   8.351 -0.2923 -0.6706 -0.4476
  111LEU     HG   79   3.798   5.330   8.336  2.3171 -0.3005 -4.0578
  111LEU    CD1   80   3.648   5.480   8.356 -0.1157 -0.0681  0.0099
  111LEU   HD11   81   3.645   5.588   8.382  0.6003 -0.2026  0.6890
  111LEU   HD12   82   3.589   5.444   8.443 -0.0193 -0.5878 -0.1389
  111LEU   HD13   83   3.587   5.462   8.265  0.6385 -1.3480 -0.2627
  111LEU    CD2   84   3.870   5.506   8.233 -0.0842  0.5094  0.3276
  111LEU   HD21   85   3.974   5.468   8.227 -0.0798  0.6645 -0.8424
  111LEU   HD22   86   3.877   5.613   8.260  0.1227  0.1817  1.6364
  111LEU   HD23   87   3.826   5.473   8.136 -1.2758  0.0507  0.9943
  111LEU      C   88   4.091   5.470   8.579  0.1105 -0.0560  0.0899
  111LEU      O   89   4.093   5.468   8.702  0.0236 -0.9538  0.0815
  112ASN      N   90   4.164   5.553   8.502  0.3054 -0.1122  0.2135
  112ASN     HN   91   4.130   5.566   8.409  0.2335 -2.7580 -0.2190
  112ASN     CA   92   4.267   5.638   8.553  0.0603  0.4696 -0.2412
  112ASN     HA   93   4.228   5.681   8.644  0.5632  1.7114 -0.5906
  112ASN     CB   94   4.394   5.558   8.590 -0.0175  0.3685 -0.1924
  112ASN    HB1   95   4.366   5.474   8.657 -1.7634  0.5205 -0.6687
  112ASN    HB2   96   4.460   5.621   8.654  1.5838 -2.1894  0.7955
  112ASN     CG   97   4.472   5.505   8.471 -0.2895 -0.0026 -0.2086
  112ASN    OD1   98   4.436   5.520   8.355  0.3128  0.4069 -0.3465
  112ASN    ND2   99   4.587   5.439   8.502  0.1834  0.9288  0.0802
  112ASN   HD21  100   4.642   5.393   8.433 -2.3876 -1.1762 -0.7461
  112ASN   HD22  101   4.629   5.450   8.592  3.0880 -0.1254 -1.0470
  112ASN      C  102   4.287   5.747   8.454 -0.0217  0.2190 -0.5366
  112ASN      O  103   4.241   5.738   8.340 -0.4820  0.2877 -0.3583
  113PRO      N  104   4.360   5.850   8.486  0.2519 -0.1714  0.1075
  113PRO     CD  105   4.365   5.894   8.625 -0.1590  0.0089  0.0663
  113PRO    HD1  106   4.461   5.865   8.672 -0.3131 -1.4274 -0.4450
  113PRO    HD2  107   4.278   5.862   8.686 -1.6140 -1.1867 -2.4588
  113PRO     CA  108   4.368   5.964   8.399  0.3831 -0.1950  0.0890
  113PRO     HA  109   4.268   5.985   8.364  0.2278 -0.5185  0.3321
  113PRO     CB  110   4.411   6.079   8.489  0.0521 -0.3884  0.4975
  113PRO    HB1  111   4.371   6.176   8.453 -0.9257 -1.4411 -1.3803
  113PRO    HB2  112   4.521   6.082   8.501  0.1589 -2.1470  0.1211
  113PRO     CG  113   4.348   6.046   8.626 -1.0392 -0.0833  0.0760
  113PRO    HG1  114   4.400   6.100   8.708  0.5806  2.5027 -2.4499
  113PRO    HG2  115   4.243   6.083   8.620 -0.8015  0.9810  1.7053
  113PRO      C  116   4.438   5.941   8.269  0.3664  0.3078 -0.0097
  113PRO      O  117   4.390   5.994   8.169 -0.4629  0.2281  0.3371
  114SER      N  118   4.541   5.856   8.264  0.0707 -0.1106  0.7588
  114SER     HN  119   4.586   5.817   8.344  2.5836 -0.0102 -0.5090
  114SER     CA  120   4.596   5.823   8.136 -0.8342 -0.1136  0.3608
  114SER     HA  121   4.627   5.912   8.084 -0.7283 -0.9844 -1.1246
  114SER     CB  122   4.725   5.742   8.162 -0.3904  0.6029  0.4154
  114SER    HB1  123   4.772   5.704   8.069 -0.8481 -1.5062  0.9973
  114SER    HB2  124   4.696   5.667   8.239 -0.9419  2.5461  2.1840
  114SER     OG  125   4.827   5.824   8.217  0.0482  0.1348  0.3064
  114SER    HG1  126   4.800   5.831   8.309 -1.5736 -0.9248 -0.0455
  114SER      C  127   4.515   5.765   8.026 -0.1079 -0.4555 -0.0047
  114SER      O  128   4.530   5.791   7.906  0.2302  0.0251  0.1392
  115GLN      N  129   4.415   5.683   8.062 -0.3286 -0.0075  0.4080
  115GLN     HN  130   4.416   5.659   8.159  3.5258 -2.0517  0.0511
  115GLN     CA  131   4.315   5.632   7.973  0.3652 -0.5019 -0.0906
  115GLN     HA  132   4.364   5.596   7.884 -0.0762 -1.1356 -0.0867
  115GLN     CB  133   4.238   5.519   8.043  0.2535 -0.1531  0.3498
  115GLN    HB1  134   4.157   5.480   7.978  0.5815 -0.4512  0.1183
  115GLN    HB2  135   4.202   5.545   8.145  0.0461  1.2653 -0.0575
  115GLN     CG  136   4.333   5.400   8.057  0.2917 -0.1257  0.3245
  115GLN    HG1  137   4.421   5.421   8.121 -2.2142 -1.1908  4.5756
  115GLN    HG2  138   4.370   5.360   7.960 -1.1137  0.0123 -0.2975
  115GLN     CD  139   4.265   5.288   8.135  0.2166 -0.3694 -0.0864
  115GLN    OE1  140   4.226   5.183   8.086 -0.0868 -0.4789  0.3826
  115GLN    NE2  141   4.233   5.313   8.265  0.3046  0.3094 -0.1890
  115GLN   HE21  142   4.197   5.235   8.318  2.0288 -2.1096 -2.3537
  115GLN   HE22  143   4.279   5.394   8.301 -2.1178  1.7182 -0.0378
  115GLN      C  144   4.229   5.745   7.929  0.8114 -0.1429 -0.0572
  115GLN      O  145   4.193   5.778   7.816  0.2583 -0.1828  0.0995
  116GLN      N  146   4.190   5.830   8.026 -0.0317 -0.4003 -0.1554
  116GLN     HN  147   4.239   5.795   8.106  1.0832 -2.9058 -1.7910
  116GLN     CA  148   4.093   5.934   8.016  0.5879  0.1950 -0.0356
  116GLN     HA  149   4.008   5.888   7.967  2.0606 -0.2274 -2.3460
  116GLN     CB  150   4.061   5.996   8.154 -0.3052  0.4243 -0.3381
  116GLN    HB1  151   3.997   6.086   8.148  0.4844  1.1041  1.0294
  116GLN    HB2  152   4.148   6.044   8.203 -1.9255  3.8218 -0.5273
  116GLN     CG  153   3.983   5.898   8.241  0.0887  0.1692 -0.2699
  116GLN    HG1  154   4.015   5.791   8.237 -0.1289  0.0534  0.6850
  116GLN    HG2  155   3.880   5.900   8.202 -0.0390 -2.2764 -0.2214
  116GLN     CD  156   3.981   5.923   8.392 -0.7991 -0.4062 -0.1811
  116GLN    OE1  157   4.001   5.836   8.476 -0.2345  0.0561  0.1632
  116GLN    NE2  158   3.955   6.049   8.434  0.0661 -0.0346 -0.7275
  116GLN   HE21  159   3.956   6.079   8.530  0.2709 -3.8280  0.6183
  116GLN   HE22  160   3.925   6.115   8.366  0.1770 -1.8462 -2.6296
  116GLN      C  161   4.129   6.046   7.925 -0.2728  0.2967 -0.2579
  116GLN      O  162   4.053   6.106   7.849 -0.4392  0.2109 -0.1584
  117LEU      N  163   4.261   6.069   7.922 -0.2419  0.1241 -0.2604
  117LEU     HN  164   4.317   6.009   7.978 -0.5081  0.0706 -0.0506
  117LEU     CA  165   4.327   6.152   7.826 -0.0021 -0.0146 -0.2160
  117LEU     HA  166   4.256   6.232   7.814 -0.7575 -0.6773 -0.2868
  117LEU     CB  167   4.463   6.204   7.877 -0.1528  0.1248  0.0423
  117LEU    HB1  168   4.542   6.127   7.894 -0.9987 -1.2438 -1.8752
  117LEU    HB2  169   4.447   6.249   7.978 -0.5593  3.4945 -1.4085
  117LEU     CG  170   4.531   6.316   7.798 -0.0024  0.0565  0.0752
  117LEU     HG  171   4.556   6.274   7.699  1.1395 -1.1549  0.8458
  117LEU    CD1  172   4.434   6.435   7.798 -0.4316 -0.2871 -0.6301
  117LEU   HD11  173   4.493   6.514   7.747  1.4891  0.0152  1.8598
  117LEU   HD12  174   4.423   6.477   7.901  2.5926  1.6691 -0.9502
  117LEU   HD13  175   4.340   6.411   7.744 -0.8283 -2.9013  1.0487
  117LEU    CD2  176   4.662   6.365   7.863  0.1834 -0.5496  0.1584
  117LEU   HD21  177   4.746   6.297   7.838  0.2830  0.2011 -1.6478
  117LEU   HD22  178   4.642   6.381   7.971 -0.2698  0.0664 -0.0140
  117LEU   HD23  179   4.677   6.468   7.826 -1.8536  0.0321  0.8151
  117LEU      C  180   4.342   6.097   7.688  0.3992  0.0223 -0.1894
  117LEU      O  181   4.315   6.155   7.583 -0.4684 -0.3871 -0.2051
  118ALA      N  182   4.366   5.965   7.675 -0.0223 -0.0142 -0.6190
  118ALA     HN  183   4.362   5.911   7.758  1.5161  2.0638  0.9222
  118ALA     CA  184   4.369   5.894   7.551  0.1401 -0.0914 -0.5715
  118ALA     HA  185   4.448   5.939   7.493  1.0465 -1.2876 -0.3111
  118ALA     CB  186   4.403   5.745   7.569  0.0231 -0.0061  0.3882
  118ALA    HB1  187   4.325   5.685   7.622  0.2351  0.6358  1.4606
  118ALA    HB2  188   4.482   5.755   7.647  1.2101 -0.2580 -0.7513
  118ALA    HB3  189   4.440   5.709   7.471  1.0561  1.8474  0.0537
  118ALA      C  190   4.240   5.884   7.476 -0.1878 -0.6057  0.0536
  118ALA      O  191   4.233   5.915   7.357 -0.4633 -0.6795  0.0495
  119ILE      N  192   4.132   5.850   7.549  0.1544 -0.8722  0.4395
  119ILE     HN  193   4.142   5.859   7.648 -1.4772  1.8220  0.4591
  119ILE     CA  194   4.003   5.837   7.490  0.1504 -0.2189  0.2955
  119ILE     HA  195   4.015   5.776   7.402  0.4039 -0.5255  0.5399
  119ILE     CB  196   3.896   5.777   7.576 -0.0631  0.2496  0.3571
  119ILE     HB  197   3.797   5.758   7.528  0.5848  0.3576 -1.0543
  119ILE    CG2  198   3.940   5.639   7.626  0.4834  0.4208  0.3488
  119ILE   HG21  199   3.862   5.592   7.690  0.4985  0.9513  0.7630
  119ILE   HG22  200   4.035   5.648   7.683  1.1372  0.3040 -0.6941
  119ILE   HG23  201   3.967   5.576   7.539 -1.6712 -0.2668  0.1287
  119ILE    CG1  202   3.861   5.865   7.698 -0.7721  0.6663 -0.1419
  119ILE   HG11  203   3.821   5.962   7.659  0.4536  1.5660  0.7698
  119ILE   HG12  204   3.962   5.880   7.740  0.1385 -3.3794 -0.5184
  119ILE     CD  205   3.773   5.803   7.806 -0.7395 -0.3097 -0.6669
  119ILE    HD1  206   3.826   5.722   7.860 -2.4847 -1.0507  0.0358
  119ILE    HD2  207   3.676   5.779   7.757 -0.5032  1.6331 -2.2266
  119ILE    HD3  208   3.749   5.884   7.877  2.2299 -0.6521  0.8558
  119ILE      C  209   3.951   5.967   7.441  0.1266 -0.2519  0.2322
  119ILE      O  210   3.869   5.972   7.348 -0.1693 -0.2835  0.4903
  120ALA      N  211   3.993   6.082   7.497 -0.0430 -0.1782  0.2111
  120ALA     HN  212   4.052   6.074   7.577  0.1835  1.7344  0.2821
  120ALA     CA  213   3.951   6.214   7.463  0.2557 -0.0488  0.3347
  120ALA     HA  214   3.843   6.208   7.459  0.1640  0.6971  1.4386
  120ALA     CB  215   4.002   6.316   7.566 -0.1579 -0.4533  0.9453
  120ALA    HB1  216   3.955   6.299   7.665 -1.0952  0.0633  0.6007
  120ALA    HB2  217   3.977   6.417   7.527 -0.8116  0.0621  2.6117
  120ALA    HB3  218   4.112   6.304   7.563 -0.4524 -3.9099 -0.7873
  120ALA      C  219   3.992   6.252   7.325  0.2140  0.0779  0.3580
  120ALA      O  220   3.915   6.294   7.238  0.4909 -0.2505 -0.0507
  121VAL      N  221   4.119   6.223   7.291  0.0581 -0.0870 -0.0978
  121VAL     HN  222   4.174   6.210   7.373  0.1469 -0.0128 -0.1464
  121VAL     CA  223   4.188   6.244   7.168 -0.0258  0.2452 -0.0892
  121VAL     HA  224   4.178   6.350   7.149 -2.2726  0.0198 -0.4436
  121VAL     CB  225   4.332   6.208   7.189  0.0382  0.6067  0.0911
  121VAL     HB  226   4.332   6.104   7.227  2.5976  1.7031  3.6196
  121VAL    CG1  227   4.418   6.213   7.061 -0.5128  0.1281 -0.2976
  121VAL   HG11  228   4.522   6.177   7.077 -1.2073 -1.4073  1.2178
  121VAL   HG12  229   4.415   6.316   7.021 -1.7076  0.5730  0.8395
  121VAL   HG13  230   4.377   6.152   6.977 -1.0747  2.8595 -2.1226
  121VAL    CG2  231   4.401   6.301   7.291  0.2033  0.1606  0.3871
  121VAL   HG21  232   4.511   6.283   7.301 -0.1858 -3.5227 -0.3877
  121VAL   HG22  233   4.365   6.292   7.395  0.4262 -1.5264  0.3506
  121VAL   HG23  234   4.377   6.404   7.258 -3.0779 -0.0513  1.7383
  121VAL      C  235   4.125   6.159   7.063  0.5531 -0.2294 -0.0570
  121VAL      O  236   4.093   6.217   6.959 -0.3218  0.3930  0.5487
  122LEU      N  237   4.093   6.032   7.092 -0.1818  0.0592  0.4238
  122LEU     HN  238   4.122   6.007   7.184  1.8092 -1.7180 -0.5661
  122LEU     CA  239   4.033   5.938   7.002  0.0895  0.4455 -0.1674
  122LEU     HA  240   4.094   5.946   6.913  3.6287 -2.7671  1.6824
  122LEU     CB  241   4.044   5.794   7.054 -0.2229  0.3213 -0.4442
  122LEU    HB1  242   3.993   5.720   6.989 -1.4640  0.5745  0.1984
  122LEU    HB2  243   3.998   5.785   7.155 -1.7010 -2.1665 -1.2482
  122LEU     CG  244   4.190   5.748   7.066 -0.2158  0.3523 -0.4110
  122LEU     HG  245   4.250   5.827   7.116  0.1349 -0.8361  1.1517
  122LEU    CD1  246   4.211   5.635   7.168 -0.7544  0.1896 -0.4791
  122LEU   HD11  247   4.143   5.548   7.151  0.1253 -1.0061  1.6852
  122LEU   HD12  248   4.177   5.674   7.267  2.7271 -0.6453  1.1919
  122LEU   HD13  249   4.315   5.596   7.170 -1.2802 -1.3440 -0.9154
  122LEU    CD2  250   4.261   5.709   6.936 -0.3399 -0.5344 -0.2207
  122LEU   HD21  251   4.209   5.635   6.871 -0.0963 -0.2568 -0.7465
  122LEU   HD22  252   4.362   5.672   6.962 -0.8523 -2.4271 -0.7424
  122LEU   HD23  253   4.270   5.790   6.860 -1.6122 -0.2903 -0.1353
  122LEU      C  254   3.890   5.965   6.970 -0.0117 -0.2089 -0.2672
  122LEU      O  255   3.855   5.973   6.853  0.1869  0.2988 -0.2950
  123SER      N  256   3.811   6.000   7.073 -0.0884 -0.5492 -0.2097
  123SER     HN  257   3.841   5.998   7.168 -2.7045 -1.2277  0.6985
  123SER     CA  258   3.675   6.042   7.056  0.0372 -0.2868 -0.5625
  123SER     HA  259   3.626   5.962   7.003  0.8274 -0.5033 -0.9846
  123SER     CB  260   3.609   6.052   7.195  0.1639  0.2041 -0.5351
  123SER    HB1  261   3.637   6.141   7.256  1.3113 -0.4116 -0.1380
  123SER    HB2  262   3.621   5.958   7.253  1.7424 -0.3656 -1.6936
  123SER     OG  263   3.468   6.057   7.184  0.1306 -0.1098 -0.2410
  123SER    HG1  264   3.420   6.040   7.266 -0.6387 -0.7582 -0.8108
  123SER      C  265   3.663   6.166   6.974 -0.4107  0.2915  0.3633
  123SER      O  266   3.595   6.169   6.872  0.2067  0.1421 -0.0518
  124LEU      N  267   3.745   6.268   7.006 -0.3216  0.3335 -0.0052
  124LEU     HN  268   3.796   6.283   7.089 -0.2556 -0.1316  0.0421
  124LEU     CA  269   3.748   6.393   6.937 -0.6772  0.2320 -0.2096
  124LEU     HA  270   3.648   6.428   6.917 -1.0045  0.7352  2.0542
  124LEU     CB  271   3.821   6.494   7.027 -0.2113 -0.6389  0.4015
  124LEU    HB1  272   3.837   6.591   6.975 -0.7554 -0.9832 -0.4271
  124LEU    HB2  273   3.920   6.452   7.055 -1.3178 -2.3129  2.0879
  124LEU     CG  274   3.736   6.543   7.147  0.1792  0.1695  0.3574
  124LEU     HG  275   3.712   6.454   7.209  0.4906  0.2313  0.5687
  124LEU    CD1  276   3.831   6.619   7.241  0.5808  0.2465 -0.1055
  124LEU   HD11  277   3.784   6.650   7.336  0.3899  1.4516 -0.5748
  124LEU   HD12  278   3.858   6.716   7.194  1.9060  0.0418  0.1966
  124LEU   HD13  279   3.926   6.563   7.258  0.3122 -0.3628 -0.5527
  124LEU    CD2  280   3.611   6.618   7.100  0.0384 -0.3347 -0.0853
  124LEU   HD21  281   3.541   6.640   7.184  1.8062 -0.2017  1.4168
  124LEU   HD22  282   3.552   6.559   7.026 -2.0147  0.8970  0.4772
  124LEU   HD23  283   3.644   6.713   7.053  1.6066  0.1743  1.9377
  124LEU      C  284   3.810   6.381   6.802 -0.0103 -0.0027  0.1121
  124LEU      O  285   3.759   6.438   6.706 -0.0624  0.3131  0.3275
  125THR      N  286   3.916   6.302   6.777 -0.8019 -1.0031 -0.1519
  125THR     HN  287   3.964   6.256   6.851  0.0818  0.5835  0.3153
  125THR     CA  288   3.972   6.272   6.649 -0.0421 -0.0884 -0.0423
  125THR     HA  289   4.003   6.367   6.606  1.4400 -0.6030 -0.1558
  125THR     CB  290   4.100   6.194   6.652 -0.1088 -0.2014 -0.1403
  125THR     HB  291   4.096   6.110   6.725 -0.9497  1.5112  1.8756
  125THR    OG1  292   4.207   6.276   6.696 -0.4176 -0.1357  0.4941
  125THR    HG1  293   4.201   6.290   6.791  0.6363  0.4106  0.4960
  125THR    CG2  294   4.149   6.135   6.519 -0.1851  0.3810 -0.4297
  125THR   HG21  295   4.242   6.080   6.542 -1.1651 -1.5488 -0.8380
  125THR   HG22  296   4.159   6.223   6.452 -1.2575  0.1165 -0.9707
  125THR   HG23  297   4.082   6.061   6.469  0.5208  0.7090 -1.9260
  125THR      C  298   3.873   6.205   6.560 -0.2048 -0.1084  0.1550
  125THR      O  299   3.846   6.248   6.448 -0.2973 -0.3048  0.1026
  126LEU      N  300   3.799   6.102   6.604 -0.2251 -0.1227  0.0863
  126LEU     HN  301   3.815   6.057   6.691  0.7111 -0.8834 -0.4612
  126LEU     CA  302   3.687   6.043   6.536  0.0073  0.0576 -0.4541
  126LEU     HA  303   3.722   6.006   6.441  0.9257 -3.0364  0.9691
  126LEU     CB  304   3.633   5.914   6.598  0.7133 -0.1105 -0.1797
  126LEU    HB1  305   3.541   5.877   6.548  1.0024  1.9575 -2.3989
  126LEU    HB2  306   3.623   5.939   6.706 -1.5945 -0.7601 -0.1884
  126LEU     CG  307   3.732   5.796   6.601  0.8393  0.0114  0.6218
  126LEU     HG  308   3.832   5.834   6.630  1.1786  1.1175 -1.7589
  126LEU    CD1  309   3.710   5.690   6.710  0.4119 -0.7258 -0.1696
  126LEU   HD11  310   3.807   5.641   6.732  1.4340  1.5234  0.6634
  126LEU   HD12  311   3.630   5.617   6.685 -1.5702  0.8371  1.2790
  126LEU   HD13  312   3.681   5.738   6.806  0.4000 -2.9562  1.0154
  126LEU    CD2  313   3.752   5.735   6.461  0.0582  0.3061  0.3785
  126LEU   HD21  314   3.844   5.675   6.451 -0.9755 -1.3261  0.3164
  126LEU   HD22  315   3.762   5.820   6.390 -1.2064 -1.4432 -2.0117
  126LEU   HD23  316   3.665   5.672   6.432 -0.6544  1.0221  0.9103
  126LEU      C  317   3.575   6.140   6.515 -0.3308 -0.2534 -0.0910
  126LEU      O  318   3.527   6.155   6.403 -0.7713 -0.1235  0.1159
  127GLY      N  319   3.538   6.226   6.612 -0.4250 -0.1423 -0.2258
  127GLY     HN  320   3.570   6.209   6.705 -3.2744 -1.9464  0.5417
  127GLY     CA  321   3.441   6.329   6.597 -0.0958  0.2145  0.0792
  127GLY    HA1  322   3.447   6.390   6.686 -0.8650 -0.7962  0.8564
  127GLY    HA2  323   3.340   6.291   6.590 -0.4805  1.3532 -0.9829
  127GLY      C  324   3.481   6.420   6.486 -0.1267  0.2294  0.0812
  127GLY      O  325   3.404   6.461   6.399 -0.3720  0.5054  0.4246
  128THR      N  326   3.602   6.477   6.477 -0.0799  0.1241  0.0383
  128THR     HN  327   3.665   6.443   6.545 -1.1988 -2.6847 -0.2125
  128THR     CA  328   3.647   6.569   6.377  0.2580 -0.3526 -0.2529
  128THR     HA  329   3.573   6.648   6.375 -0.2428 -0.7731 -3.6009
  128THR     CB  330   3.776   6.641   6.405 -0.1770  0.4914 -0.3706
  128THR     HB  331   3.853   6.562   6.402 -0.8608 -0.2518  0.7671
  128THR    OG1  332   3.777   6.682   6.541 -0.6702  0.5923 -0.3963
  128THR    HG1  333   3.785   6.607   6.601  0.2291  1.5371  0.7054
  128THR    CG2  334   3.812   6.762   6.317  0.4425  0.4763 -0.1442
  128THR   HG21  335   3.737   6.842   6.334  0.1424  0.3052 -0.6277
  128THR   HG22  336   3.821   6.735   6.209  0.8253  0.2998 -0.0679
  128THR   HG23  337   3.917   6.793   6.334  0.7721 -1.3008  1.4099
  128THR      C  338   3.635   6.527   6.235  0.3545  0.1776 -0.4229
  128THR      O  339   3.573   6.598   6.156 -0.1158  0.4192  0.1572
  129PHE      N  340   3.689   6.409   6.199  0.4382  0.0417  0.1471
  129PHE     HN  341   3.731   6.352   6.270 -2.4171 -0.6742  1.4205
  129PHE     CA  342   3.666   6.342   6.075 -0.0040 -0.0658  0.2869
  129PHE     HA  343   3.699   6.404   5.993 -1.3427 -0.0732 -0.2855
  129PHE     CB  344   3.742   6.208   6.070  0.0521 -0.0201 -0.0594
  129PHE    HB1  345   3.730   6.166   5.968 -0.7378  0.0157  0.0137
  129PHE    HB2  346   3.706   6.133   6.143  0.6024  0.6929  0.9722
  129PHE     CG  347   3.890   6.223   6.076  0.0542 -0.1854  0.2980
  129PHE    CD1  348   3.970   6.167   6.173  0.1974  0.2449  0.4272
  129PHE    HD1  349   3.925   6.118   6.258 -3.6990  1.5262 -0.6933
  129PHE    CE1  350   4.106   6.174   6.157  0.1285 -0.2153 -0.3868
  129PHE    HE1  351   4.175   6.122   6.222  2.0592  0.5954 -1.6745
  129PHE     CZ  352   4.167   6.230   6.047  0.3025  0.2704 -0.0494
  129PHE     HZ  353   4.273   6.251   6.035  0.0149  1.5120 -0.5123
  129PHE    CD2  354   3.950   6.288   5.970 -0.5611 -0.4629 -0.2257
  129PHE    HD2  355   3.883   6.335   5.900 -1.1953 -0.2315  0.5115
  129PHE    CE2  356   4.086   6.294   5.956 -0.5048 -0.0155  0.4621
  129PHE    HE2  357   4.126   6.342   5.868 -0.9199  0.2578  0.4224
  129PHE      C  358   3.522   6.310   6.052  0.1339 -0.3404 -0.2017
  129PHE      O  359   3.471   6.335   5.943  0.2196 -0.3628 -0.2474
  130THR      N  360   3.445   6.269   6.154  0.0345  0.1437 -0.0787
  130THR     HN  361   3.485   6.254   6.244  1.2227  2.4106 -0.1646
  130THR     CA  362   3.304   6.247   6.142 -0.0073  0.4804 -0.2084
  130THR     HA  363   3.292   6.175   6.063  2.7626 -0.5632  0.1895
  130THR     CB  364   3.231   6.183   6.257 -0.0080 -0.5449 -0.7650
  130THR     HB  365   3.253   6.236   6.353 -0.0479 -1.5433 -0.1986
  130THR    OG1  366   3.278   6.050   6.272 -0.4213 -0.6385 -0.2941
  130THR    HG1  367   3.371   6.053   6.296 -0.2251  0.2855 -1.1162
  130THR    CG2  368   3.081   6.169   6.230 -0.2439  0.1285  0.1623
  130THR   HG21  369   3.048   6.109   6.143  0.8605  0.2011 -0.3135
  130THR   HG22  370   3.026   6.266   6.225 -1.6887 -0.5843  1.1824
  130THR   HG23  371   3.039   6.118   6.320  1.9324  0.5119  1.4568
  130THR      C  372   3.227   6.371   6.113 -0.3463  0.2770 -0.1793
  130THR      O  373   3.151   6.378   6.016 -0.0581  0.1216 -0.4177
  131VAL      N  374   3.254   6.485   6.180 -0.2812  0.4903 -0.5638
  131VAL     HN  375   3.315   6.475   6.258 -1.3029  2.0003  0.4889
  131VAL     CA  376   3.199   6.613   6.151 -0.5407  0.4851 -0.1118
  131VAL     HA  377   3.092   6.604   6.159 -0.8730  1.3799 -2.6082
  131VAL     CB  378   3.249   6.711   6.253 -0.0513  0.4506 -0.3162
  131VAL     HB  379   3.358   6.697   6.267  0.1650  1.8590 -0.4713
  131VAL    CG1  380   3.240   6.860   6.217 -0.0399  0.4211 -0.4451
  131VAL   HG11  381   3.302   6.890   6.130  0.0240  0.1746 -0.4829
  131VAL   HG12  382   3.269   6.926   6.302  0.0821  2.3827 -1.9500
  131VAL   HG13  383   3.143   6.906   6.191  0.7076  2.2952 -0.1293
  131VAL    CG2  384   3.174   6.685   6.385  0.2025 -0.4633 -0.3487
  131VAL   HG21  385   3.146   6.578   6.400 -3.6893  0.5756  0.8097
  131VAL   HG22  386   3.090   6.755   6.400  1.4781  1.1194 -0.3209
  131VAL   HG23  387   3.250   6.716   6.460  0.6326 -0.5916 -0.7266
  131VAL      C  388   3.223   6.666   6.013 -0.0012 -0.0613 -0.2304
  131VAL      O  389   3.121   6.695   5.951 -0.3117 -0.1651  0.2180
  132LEU      N  390   3.352   6.680   5.980 -0.0867 -0.0612 -0.5615
  132LEU     HN  391   3.426   6.657   6.042  0.0864  0.6134 -0.5046
  132LEU     CA  392   3.389   6.731   5.851 -0.0871  0.6476 -0.2858
  132LEU     HA  393   3.338   6.826   5.846  1.5608  1.5042 -2.6821
  132LEU     CB  394   3.539   6.756   5.830 -0.0696  0.4378 -0.4175
  132LEU    HB1  395   3.566   6.799   5.731  0.5880 -0.1251 -0.4892
  132LEU    HB2  396   3.596   6.662   5.843 -1.4460 -0.6683 -2.0119
  132LEU     CG  397   3.594   6.852   5.937  0.2494 -0.3821  0.1656
  132LEU     HG  398   3.563   6.820   6.038  1.1098  0.2568  0.6506
  132LEU    CD1  399   3.748   6.848   5.931  0.2406 -0.0480 -0.3913
  132LEU   HD11  400   3.783   6.746   5.958  3.6948  0.9845 -0.4399
  132LEU   HD12  401   3.791   6.913   6.010  0.5293  0.5706 -1.0496
  132LEU   HD13  402   3.788   6.875   5.831  0.0227 -1.9787 -1.0448
  132LEU    CD2  403   3.550   6.998   5.913 -0.2159 -0.5676 -0.1301
  132LEU   HD21  404   3.583   7.039   5.815 -0.3614  1.4803  0.6293
  132LEU   HD22  405   3.579   7.072   5.991  0.8497  0.7568 -1.7146
  132LEU   HD23  406   3.439   6.995   5.911 -0.2421 -0.9888  1.0212
  132LEU      C  407   3.345   6.650   5.733  0.2354 -0.0714  0.0843
  132LEU      O  408   3.272   6.689   5.642 -0.3124  0.1706  0.6208
  133GLU      N  409   3.376   6.519   5.733  0.2395 -0.0719  0.3173
  133GLU     HN  410   3.433   6.485   5.807  1.7764 -0.3072 -0.9183
  133GLU     CA  411   3.333   6.428   5.632  0.1662  0.0682  0.2212
  133GLU     HA  412   3.371   6.468   5.540 -1.2106  1.8760  0.3866
  133GLU     CB  413   3.394   6.288   5.651 -0.1591 -0.1260 -0.1425
  133GLU    HB1  414   3.355   6.212   5.580 -1.0643 -0.9659  1.1863
  133GLU    HB2  415   3.366   6.254   5.753 -1.2445  0.8593 -0.0865
  133GLU     CG  416   3.547   6.280   5.648 -0.1165  0.5526  0.0602
  133GLU    HG1  417   3.573   6.183   5.695 -0.1317  0.5318  0.0257
  133GLU    HG2  418   3.585   6.368   5.703  4.2108  0.6379 -2.6189
  133GLU     CD  419   3.593   6.282   5.503 -0.0987 -0.0061  0.0554
  133GLU    OE1  420   3.679   6.368   5.469 -0.4592  0.0628 -0.6851
  133GLU    OE2  421   3.544   6.201   5.420  0.0842 -0.3734  0.3025
  133GLU      C  422   3.186   6.421   5.610  0.1766 -0.5999  0.3325
  133GLU      O  423   3.139   6.424   5.497  0.0008  0.3327  0.4244
  134ASN      N  424   3.105   6.420   5.718 -0.1451  0.1771  0.1021
  134ASN     HN  425   3.141   6.424   5.811  0.4250 -1.6819 -0.0149
  134ASN     CA  426   2.964   6.411   5.697 -0.1940 -0.1203  0.5362
  134ASN     HA  427   2.940   6.359   5.605 -1.2432 -1.9575  1.7906
  134ASN     CB  428   2.893   6.332   5.807 -0.0330 -0.6145  0.2856
  134ASN    HB1  429   2.782   6.334   5.799  0.0075  0.7530 -0.0551
  134ASN    HB2  430   2.923   6.369   5.907 -2.7351  0.2546  0.8476
  134ASN     CG  431   2.945   6.189   5.800  0.0486 -0.5398 -0.8139
  134ASN    OD1  432   2.888   6.101   5.736 -0.6478 -0.7028  0.0081
  134ASN    ND2  433   3.053   6.154   5.876 -0.1074  0.1325 -0.2712
  134ASN   HD21  434   3.084   6.060   5.861 -1.3984 -0.5134  0.9186
  134ASN   HD22  435   3.109   6.221   5.924  1.1997 -1.4242  0.4624
  134ASN      C  436   2.905   6.547   5.676  0.1100 -0.0325  0.2258
  134ASN      O  437   2.795   6.554   5.623  0.1962  0.6377  0.1364
  135LEU      N  438   2.970   6.659   5.713 -0.0037  0.1789 -0.2118
  135LEU     HN  439   3.053   6.669   5.768 -0.8776  2.9165  0.7540
  135LEU     CA  440   2.926   6.788   5.670 -0.1707  0.2234  0.0917
  135LEU     HA  441   2.819   6.794   5.680 -0.3179 -1.1082 -0.4902
  135LEU     CB  442   2.999   6.898   5.748  0.3241  0.0168 -0.0751
  135LEU    HB1  443   3.104   6.909   5.712  0.1963  1.4989 -0.0574
  135LEU    HB2  444   2.986   6.880   5.857 -2.5023 -1.4738 -0.5793
  135LEU     CG  445   2.944   7.040   5.728 -0.0984 -0.1001  0.2599
  135LEU     HG  446   2.955   7.072   5.622  1.2291  1.3250  0.7962
  135LEU    CD1  447   2.798   7.052   5.776 -0.1916  0.5371 -0.1642
  135LEU   HD11  448   2.782   7.027   5.883  0.9275  0.8271  0.0816
  135LEU   HD12  449   2.730   6.993   5.711  1.0683  1.0267 -1.9850
  135LEU   HD13  450   2.767   7.158   5.770 -2.8907 -0.0172  1.8992
  135LEU    CD2  451   3.031   7.138   5.809 -0.0035 -0.2488  0.3376
  135LEU   HD21  452   3.124   7.147   5.748  0.9318 -3.0961  1.2034
  135LEU   HD22  453   3.060   7.104   5.910  0.6929  0.2708  0.3241
  135LEU   HD23  454   2.976   7.234   5.816 -0.5175 -0.3656 -1.4863
  135LEU      C  455   2.950   6.808   5.524 -0.0448  0.4631  0.1440
  135LEU      O  456   2.868   6.874   5.461  0.1903 -0.0496 -0.7092
  136LEU      N  457   3.061   6.754   5.471 -0.5408 -0.4570  0.0122
  136LEU     HN  458   3.125   6.709   5.532  2.8841 -0.2695 -3.0429
  136LEU     CA  459   3.091   6.765   5.331 -0.2850  0.4411  0.1308
  136LEU     HA  460   3.099   6.870   5.306 -0.1910  0.5994  0.7907
  136LEU     CB  461   3.235   6.715   5.310 -0.3926  0.3467 -0.3977
  136LEU    HB1  462   3.252   6.613   5.351  2.7027  0.9247  0.0261
  136LEU    HB2  463   3.309   6.764   5.377 -2.5300 -0.4985  2.8174
  136LEU     CG  464   3.288   6.704   5.166 -0.1459 -0.1533 -0.2716
  136LEU     HG  465   3.250   6.795   5.115  2.3426 -0.0399 -2.1317
  136LEU    CD1  466   3.441   6.714   5.174 -0.1937  0.1886  0.2394
  136LEU   HD11  467   3.481   6.623   5.224 -0.0097 -0.0662 -0.3716
  136LEU   HD12  468   3.460   6.804   5.237 -1.8657  1.3055 -0.7792
  136LEU   HD13  469   3.482   6.730   5.072 -1.9142 -2.0406 -0.8787
  136LEU    CD2  470   3.259   6.580   5.080  0.2688 -0.2225 -0.3121
  136LEU   HD21  471   3.150   6.561   5.072 -0.1766  1.5417  0.9461
  136LEU   HD22  472   3.309   6.489   5.119  2.3431  0.8998 -0.1935
  136LEU   HD23  473   3.302   6.604   4.980  1.0116 -0.9007 -0.1681
  136LEU      C  474   2.989   6.695   5.249  0.0913 -0.1396  0.1505
  136LEU      O  475   2.941   6.746   5.148 -0.0001  0.2228  0.3755
  137VAL      N  476   2.944   6.578   5.298 -0.4082  0.2802  0.7160
  137VAL     HN  477   2.992   6.530   5.371  1.1858  0.6761 -0.0303
  137VAL     CA  478   2.843   6.501   5.232  0.3056 -0.1222  0.0719
  137VAL     HA  479   2.871   6.505   5.128  3.4019  0.8050  0.8352
  137VAL     CB  480   2.843   6.360   5.284  0.0791 -0.0797  0.1882
  137VAL     HB  481   2.854   6.380   5.392 -0.5850 -0.0388  0.2555
  137VAL    CG1  482   2.712   6.287   5.248  0.1855 -0.2782  0.1999
  137VAL   HG11  483   2.623   6.330   5.298  0.6447 -1.0330  1.7260
  137VAL   HG12  484   2.733   6.182   5.274  2.3470 -0.8965 -3.3698
  137VAL   HG13  485   2.696   6.287   5.138 -0.0037  2.9536  0.1291
  137VAL    CG2  486   2.969   6.284   5.240  0.0030 -0.1682  0.1216
  137VAL   HG21  487   3.070   6.318   5.271  0.2516 -1.8150  1.2449
  137VAL   HG22  488   2.977   6.280   5.129  3.3791 -1.1843  0.2891
  137VAL   HG23  489   2.960   6.181   5.279  0.5358  0.6457  2.5638
  137VAL      C  490   2.709   6.565   5.235  0.3226 -0.0873  0.0813
  137VAL      O  491   2.639   6.572   5.134  0.4471 -0.0967 -0.0053
  138LEU      N  492   2.669   6.618   5.352  0.1041 -0.6388  0.2578
  138LEU     HN  493   2.724   6.604   5.435  2.2745  0.9273 -0.8164
  138LEU     CA  494   2.545   6.685   5.375  0.4138 -0.0265  0.1425
  138LEU     HA  495   2.459   6.628   5.344 -1.1423  2.9018 -1.3844
  138LEU     CB  496   2.533   6.721   5.524  0.0716  0.4143  0.0111
  138LEU    HB1  497   2.616   6.784   5.562  0.9035 -0.9564  0.5740
  138LEU    HB2  498   2.559   6.629   5.582 -1.3095  0.7517  1.2195
  138LEU     CG  499   2.402   6.787   5.569 -0.0174  0.3779 -0.1928
  138LEU     HG  500   2.385   6.886   5.520 -3.7627 -0.6035 -1.2579
  138LEU    CD1  501   2.270   6.715   5.537  0.1958  0.0771 -0.4042
  138LEU   HD11  502   2.240   6.720   5.430 -0.4801 -0.0096 -0.2236
  138LEU   HD12  503   2.184   6.770   5.582  1.0151  0.5676  0.6175
  138LEU   HD13  504   2.273   6.610   5.571 -3.1558  0.1664  0.5228
  138LEU    CD2  505   2.414   6.809   5.720  0.0518  0.1034 -0.1597
  138LEU   HD21  506   2.322   6.833   5.778 -0.3139 -1.2211 -0.1463
  138LEU   HD22  507   2.490   6.890   5.729  0.2689  0.2365 -2.6297
  138LEU   HD23  508   2.468   6.723   5.766 -1.1191 -0.3363  0.4271
  138LEU      C  509   2.530   6.806   5.289 -0.3500  0.0596  0.3947
  138LEU      O  510   2.438   6.815   5.208 -0.4724  0.0820  0.5339
  139CYS      N  511   2.629   6.897   5.285 -0.1131 -0.2349 -0.4887
  139CYS     HN  512   2.708   6.908   5.345 -0.8773 -0.0905  0.5060
  139CYS     CA  513   2.631   7.010   5.198 -0.2221  0.0218 -0.1578
  139CYS     HA  514   2.541   7.067   5.221 -1.1666 -1.3209 -0.4164
  139CYS     CB  515   2.753   7.099   5.225 -0.0152 -0.3219  0.0336
  139CYS    HB1  516   2.746   7.187   5.158 -1.7712  0.0734  0.6806
  139CYS    HB2  517   2.845   7.041   5.200  0.5754 -0.3169  2.0215
  139CYS     SG  518   2.774   7.157   5.396  0.2692  0.3881 -0.2379
  139CYS    HG1  519   2.791   7.039   5.454 -0.8526  0.9598  1.3226
  139CYS      C  520   2.628   6.982   5.051  0.2767  0.5795 -0.2785
  139CYS      O  521   2.560   7.046   4.971  0.2187 -0.4320 -1.0594
  140VAL      N  522   2.704   6.882   5.004 -0.2090  0.3118 -0.4972
  140VAL     HN  523   2.766   6.830   5.062 -1.1669 -0.0919  0.2004
  140VAL     CA  524   2.707   6.833   4.870 -0.2343 -0.0689 -0.3627
  140VAL     HA  525   2.731   6.920   4.810  1.6305 -0.0579  0.3250
  140VAL     CB  526   2.825   6.745   4.839  0.0155 -0.1240  0.7163
  140VAL     HB  527   2.819   6.656   4.906 -0.9226 -0.2711  0.4501
  140VAL    CG1  528   2.824   6.684   4.698  0.2800  0.3579  0.5053
  140VAL   HG11  529   2.848   6.760   4.621  0.1197  0.4999  0.5942
  140VAL   HG12  530   2.726   6.642   4.667  1.6861 -1.1908 -2.1723
  140VAL   HG13  531   2.895   6.599   4.687 -0.2031  0.1843 -1.8273
  140VAL    CG2  532   2.952   6.831   4.846  0.2062 -0.3451 -0.0113
  140VAL   HG21  533   2.961   6.901   4.761 -3.0251  1.6049  1.0790
  140VAL   HG22  534   3.040   6.762   4.844  1.3540  0.8906  2.4563
  140VAL   HG23  535   2.973   6.881   4.943 -0.7893  0.1896 -0.0594
  140VAL      C  536   2.577   6.781   4.819 -0.2061 -0.4814 -0.0166
  140VAL      O  537   2.532   6.822   4.712  0.8541 -0.2348 -0.3842
  141ILE      N  538   2.509   6.698   4.899 -0.2227 -0.4831 -0.0328
  141ILE     HN  539   2.536   6.665   4.990 -2.1820 -0.2997  0.6575
  141ILE     CA  540   2.378   6.646   4.876 -0.4179 -0.0800  0.1739
  141ILE     HA  541   2.367   6.592   4.784 -4.4098  0.2113  0.2900
  141ILE     CB  542   2.341   6.553   4.988 -0.2595  0.0957  0.3728
  141ILE     HB  543   2.388   6.599   5.078 -0.6552  2.6913 -0.6549
  141ILE    CG2  544   2.189   6.543   5.005 -0.2875  0.3418  0.2753
  141ILE   HG21  545   2.157   6.466   5.078 -1.4800 -1.2858 -1.8466
  141ILE   HG22  546   2.132   6.531   4.910  1.9228  2.7726 -1.4949
  141ILE   HG23  547   2.143   6.630   5.056 -1.0456 -0.5101  1.0874
  141ILE    CG1  548   2.403   6.416   4.956  0.4962  0.3847  0.5765
  141ILE   HG11  549   2.512   6.437   4.945  0.4642  0.2403 -0.0174
  141ILE   HG12  550   2.377   6.379   4.855  0.8511  2.7527 -0.4527
  141ILE     CD  551   2.379   6.305   5.058 -0.9532 -0.0377 -0.2030
  141ILE    HD1  552   2.271   6.279   5.060 -0.7494 -0.9605 -0.5598
  141ILE    HD2  553   2.412   6.327   5.162  1.1712 -1.8241 -0.4237
  141ILE    HD3  554   2.442   6.215   5.038  1.9137  1.1972  2.4030
  141ILE      C  555   2.284   6.760   4.857  0.4404  0.5743 -0.2154
  141ILE      O  556   2.201   6.756   4.766  0.0668 -0.4277  0.1606
  142LEU      N  557   2.296   6.863   4.944 -0.1458  0.2242  0.2935
  142LEU     HN  558   2.367   6.850   5.013  0.5975 -0.3611 -0.5568
  142LEU     CA  559   2.209   6.976   4.935  0.0527  0.3478 -0.1320
  142LEU     HA  560   2.112   6.929   4.936 -0.2722  0.9944  1.2030
  142LEU     CB  561   2.203   7.051   5.070 -1.2900  0.2281 -0.1191
  142LEU    HB1  562   2.137   7.137   5.045 -2.0554 -0.6908 -1.4120
  142LEU    HB2  563   2.307   7.071   5.102  0.0941 -1.4244 -3.1180
  142LEU     CG  564   2.134   6.974   5.184  0.2464 -0.3740  0.4184
  142LEU     HG  565   2.195   6.887   5.218  0.2807  0.3609  2.3843
  142LEU    CD1  566   2.123   7.059   5.312 -0.0942  0.0261  0.1263
  142LEU   HD11  567   2.049   7.142   5.311  0.3949  0.6606  3.6978
  142LEU   HD12  568   2.222   7.094   5.350 -0.5461  2.1846 -0.5338
  142LEU   HD13  569   2.081   6.996   5.394 -0.5629  0.4413  0.2096
  142LEU    CD2  570   1.995   6.916   5.157  0.0411  0.1388  0.3607
  142LEU   HD21  571   1.957   6.857   5.243  0.0080 -2.2585 -1.1861
  142LEU   HD22  572   1.978   6.842   5.076 -1.6388  0.0825  0.7203
  142LEU   HD23  573   1.917   6.995   5.148  2.4684  2.4581 -1.9097
  142LEU      C  574   2.220   7.065   4.816  0.0810  0.8359  0.2328
  142LEU      O  575   2.128   7.113   4.751 -0.0421  0.2883 -0.0001
  143HSD      N  576   2.344   7.095   4.774  0.1264 -0.1624 -0.3739
  143HSD     HN  577   2.418   7.056   4.827 -0.0150  1.9140  1.5212
  143HSD     CA  578   2.380   7.170   4.657  0.2324  0.1661 -0.1330
  143HSD     HA  579   2.366   7.274   4.683 -2.3037 -0.3280  0.7327
  143HSD     CB  580   2.529   7.136   4.636  0.3330  0.3102  0.3233
  143HSD    HB1  581   2.542   7.026   4.632  0.2097  0.2010  2.2590
  143HSD    HB2  582   2.584   7.172   4.725  0.6004 -1.0633  0.7195
  143HSD    ND1  583   2.673   7.110   4.421  0.1853  0.0021 -0.5215
  143HSD    HD1  584   2.695   7.013   4.430 -0.0088  0.0441  0.5216
  143HSD     CG  585   2.598   7.184   4.511  0.5223 -0.4482  0.1371
  143HSD    CE1  586   2.703   7.196   4.320  0.6470  0.6289  0.1386
  143HSD    HE1  587   2.754   7.168   4.228  1.0133 -1.2223  0.8608
  143HSD    NE2  588   2.659   7.319   4.343  0.1888  0.4480  0.2431
  143HSD    CD2  589   2.596   7.312   4.466 -0.4625 -0.5512 -0.1366
  143HSD    HD2  590   2.550   7.400   4.507  0.4862 -1.4171  3.0674
  143HSD      C  591   2.314   7.124   4.532  0.2535 -0.3471  0.0424
  143HSD      O  592   2.298   7.207   4.442 -0.1774 -0.1492  0.3015
  144SER      N  593   2.296   6.992   4.514  0.0374 -0.2612 -0.4040
  144SER     HN  594   2.312   6.936   4.596 -0.5031  0.3179  0.1029
  144SER     CA  595   2.260   6.926   4.393 -0.1787  0.1774 -0.5797
  144SER     HA  596   2.279   6.999   4.316 -1.4811 -0.8946 -1.9919
  144SER     CB  597   2.349   6.810   4.346 -0.5219 -0.3371  0.0142
  144SER    HB1  598   2.344   6.734   4.427 -1.9354 -1.6734 -1.2408
  144SER    HB2  599   2.455   6.843   4.339 -0.8416  0.4281 -1.8013
  144SER     OG  600   2.312   6.745   4.224 -0.4733 -0.2424 -0.0509
  144SER    HG1  601   2.391   6.740   4.170  0.6708  0.7679  1.3983
  144SER      C  602   2.113   6.900   4.385 -0.2408  0.0763  0.6686
  144SER      O  603   2.063   6.823   4.467 -0.2377 -0.8761 -0.2086
  145ARG      N  604   2.048   6.952   4.279  0.5396 -0.2036  0.0390
  145ARG     HN  605   2.102   7.006   4.215  1.7562 -1.0535  0.3166
  145ARG     CA  606   1.907   6.928   4.263  0.4441  0.1985  0.2627
  145ARG     HA  607   1.856   6.966   4.350 -0.1912 -0.5094  0.2084
  145ARG     CB  608   1.855   7.018   4.150 -0.4029 -0.2982  0.2556
  145ARG    HB1  609   1.922   7.021   4.062 -0.0658  0.3032  0.5293
  145ARG    HB2  610   1.868   7.123   4.184  2.2845  0.1692 -1.8876
  145ARG     CG  611   1.710   6.993   4.107 -0.5298  0.5319  0.1862
  145ARG    HG1  612   1.650   6.994   4.200 -1.8380  2.0919 -0.6363
  145ARG    HG2  613   1.704   6.891   4.062  1.2822  0.2448  0.5048
  145ARG     CD  614   1.640   7.097   4.019 -0.5110  0.7383  0.4162
  145ARG    HD1  615   1.633   7.185   4.087 -0.1789  0.5759  0.6612
  145ARG    HD2  616   1.536   7.068   3.992 -0.7832  2.6538 -0.7572
  145ARG     NE  617   1.719   7.132   3.898 -0.5148 -0.0053  0.1936
  145ARG     HE  618   1.816   7.106   3.893  0.0343  1.6861  1.2010
  145ARG     CZ  619   1.672   7.201   3.790 -0.4119 -0.1171  0.0767
  145ARG    NH1  620   1.554   7.270   3.793 -0.3744 -0.0563  0.1894
  145ARG   HH11  621   1.508   7.284   3.880 -0.0372 -0.2708  0.4066
  145ARG   HH12  622   1.525   7.316   3.709  1.0731  1.8915  0.6832
  145ARG    NH2  623   1.768   7.244   3.703 -0.0281 -0.6898  0.2085
  145ARG   HH21  624   1.861   7.208   3.712  0.8007  0.4573 -2.5976
  145ARG   HH22  625   1.734   7.307   3.633 -0.8081 -1.6326 -0.2906
  145ARG      C  626   1.876   6.784   4.241  0.4191  0.2297  0.0992
  145ARG      O  627   1.797   6.725   4.314  0.5513  0.1673  0.1929
  146SER      N  628   1.965   6.723   4.160 -0.4285 -0.4513 -0.3288
  146SER     HN  629   2.034   6.784   4.124  0.3299 -1.0963  0.0031
  146SER     CA  630   1.971   6.583   4.133 -0.1972 -0.3966 -0.5646
  146SER     HA  631   1.888   6.564   4.066  0.3896 -2.4474 -0.7787
  146SER     CB  632   2.095   6.563   4.045  0.3858  0.1934  0.1071
  146SER    HB1  633   2.190   6.585   4.097 -0.1506 -0.5067  1.4312
  146SER    HB2  634   2.087   6.632   3.958 -2.0490 -0.2923 -0.1294
  146SER     OG  635   2.090   6.434   3.986 -0.1711  0.1287  0.2936
  146SER    HG1  636   2.087   6.451   3.891  1.2557 -0.7244  0.0704
  146SER      C  637   1.992   6.499   4.254 -0.6475  0.7570  0.3298
  146SER      O  638   1.919   6.402   4.274 -0.5912  0.5318 -0.5347
  147LEU      N  639   2.083   6.536   4.347  0.0354 -0.2892  0.0980
  147LEU     HN  640   2.161   6.591   4.318  0.5094 -0.9391  0.0996
  147LEU     CA  641   2.105   6.465   4.469  0.1059  0.0457  0.2806
  147LEU     HA  642   2.111   6.359   4.449  3.2165  0.2587 -0.4060
  147LEU     CB  643   2.235   6.494   4.546  0.2739 -0.1528  0.0749
  147LEU    HB1  644   2.222   6.449   4.647  0.4190  1.0786  0.6648
  147LEU    HB2  645   2.238   6.603   4.570 -1.8908  0.2143 -1.1001
  147LEU     CG  646   2.363   6.446   4.477  0.0533 -0.0514 -0.4104
  147LEU     HG  647   2.360   6.489   4.375 -0.4561 -1.7559 -1.1501
  147LEU    CD1  648   2.493   6.511   4.529 -0.5295  0.2629  0.6944
  147LEU   HD11  649   2.577   6.516   4.456 -1.2850  2.3703 -0.0917
  147LEU   HD12  650   2.540   6.459   4.615  1.7513  0.3328 -0.4317
  147LEU   HD13  651   2.469   6.615   4.558  0.2372 -0.0581  2.5638
  147LEU    CD2  652   2.368   6.293   4.462 -0.2888 -0.1416  0.3190
  147LEU   HD21  653   2.456   6.261   4.402 -1.3666 -0.9357 -0.9109
  147LEU   HD22  654   2.277   6.256   4.411 -0.0709 -1.4509  0.8352
  147LEU   HD23  655   2.375   6.248   4.563  1.3682 -1.9345 -0.5013
  147LEU      C  656   1.987   6.477   4.560  0.5433  0.0404  0.8549
  147LEU      O  657   1.945   6.377   4.618  0.2840  0.0029  0.6041
  148ARG      N  658   1.927   6.597   4.569 -0.2281 -0.2092 -0.6521
  148ARG     HN  659   1.964   6.675   4.519  2.2354 -1.4488 -0.9061
  148ARG     CA  660   1.814   6.613   4.655  0.4498 -0.3568  0.2792
  148ARG     HA  661   1.839   6.575   4.753  0.0144  2.2900  1.4982
  148ARG     CB  662   1.766   6.759   4.669  0.2476 -0.4382  0.4444
  148ARG    HB1  663   1.676   6.753   4.734  1.2657 -0.1580  1.9421
  148ARG    HB2  664   1.747   6.800   4.568 -1.0108 -1.4976  0.2330
  148ARG     CG  665   1.862   6.854   4.742 -0.1205  0.0582  0.2838
  148ARG    HG1  666   1.943   6.870   4.668  0.1032 -1.6163  0.1355
  148ARG    HG2  667   1.902   6.812   4.837  0.0708  1.0604  0.6581
  148ARG     CD  668   1.792   6.981   4.790  0.0241  0.2676 -0.0569
  148ARG    HD1  669   1.865   7.058   4.822  2.3015 -1.3697 -1.0894
  148ARG    HD2  670   1.713   6.966   4.867 -1.4480  0.2775 -1.4901
  148ARG     NE  671   1.726   7.035   4.667 -0.1930 -0.0400 -0.0775
  148ARG     HE  672   1.627   7.041   4.655  0.1116 -0.5004 -4.0501
  148ARG     CZ  673   1.790   7.108   4.572  0.4261 -0.6710 -0.1524
  148ARG    NH1  674   1.922   7.142   4.558  0.2023  0.3186  0.0251
  148ARG   HH11  675   1.948   7.206   4.486 -1.7686 -1.4101 -2.3937
  148ARG   HH12  676   1.990   7.114   4.625  0.8180 -0.1200 -0.7581
  148ARG    NH2  677   1.698   7.165   4.488  0.5472  0.4452  0.4567
  148ARG   HH21  678   1.608   7.122   4.486  1.1095 -0.8457  1.2960
  148ARG   HH22  679   1.718   7.223   4.409 -1.6237  0.3982 -0.1651
  148ARG      C  680   1.690   6.538   4.620 -0.1558  0.9227 -0.4154
  148ARG      O  681   1.606   6.511   4.705  0.4548 -0.0842 -0.1045
  149CYS      N  682   1.668   6.508   4.491  0.1599  0.3527 -0.3430
  149CYS     HN  683   1.734   6.538   4.422 -1.4139  2.2579 -1.1161
  149CYS     CA  684   1.557   6.437   4.436 -0.0191 -0.2394  0.7673
  149CYS     HA  685   1.474   6.458   4.502 -0.3574 -0.1265  0.3106
  149CYS     CB  686   1.521   6.494   4.298  0.2810  0.0895  0.8257
  149CYS    HB1  687   1.437   6.434   4.257  0.1707 -1.3002  2.9278
  149CYS    HB2  688   1.602   6.486   4.222 -1.3637 -0.0197 -0.9985
  149CYS     SG  689   1.472   6.669   4.306  0.1168  0.0934 -0.0983
  149CYS    HG1  690   1.600   6.699   4.320  1.0125 -3.6647  0.7711
  149CYS      C  691   1.571   6.289   4.425  0.4259 -0.1657  0.3019
  149CYS      O  692   1.467   6.226   4.406  0.2120  0.2474  0.0982
  150ARG      N  693   1.692   6.234   4.443  0.5052 -0.0575  0.1001
  150ARG     HN  694   1.774   6.291   4.447 -0.5546  1.4931  1.7026
  150ARG     CA  695   1.721   6.094   4.441  0.5055 -0.0524 -0.2254
  150ARG     HA  696   1.660   6.072   4.354  1.1125  1.2954 -1.0349
  150ARG     CB  697   1.868   6.078   4.397  0.4720  0.0551 -0.3797
  150ARG    HB1  698   1.902   5.977   4.430 -0.9606 -0.7660 -1.2502
  150ARG    HB2  699   1.928   6.157   4.446  1.0042  0.6104 -1.8859
  150ARG     CG  700   1.888   6.076   4.245  0.1222  0.7014 -0.4371
  150ARG    HG1  701   1.824   6.156   4.203 -0.1953  0.2716 -0.7896
  150ARG    HG2  702   1.833   5.983   4.219  1.2192 -0.0828 -0.0174
  150ARG     CD  703   2.033   6.066   4.198  0.4384  0.0555  0.6261
  150ARG    HD1  704   2.082   6.150   4.251 -0.0272  0.5300  0.3125
  150ARG    HD2  705   2.019   6.085   4.089 -2.2764 -0.7677  0.7528
  150ARG     NE  706   2.090   5.930   4.223 -0.3813 -0.3468  0.3411
  150ARG     HE  707   2.029   5.860   4.261 -0.1124  0.3281  2.1025
  150ARG     CZ  708   2.219   5.899   4.190 -0.2174  0.1519  0.5013
  150ARG    NH1  709   2.304   5.997   4.148 -0.3073 -0.0080 -0.0645
  150ARG   HH11  710   2.263   6.087   4.133 -2.3761 -0.9219 -0.3162
  150ARG   HH12  711   2.386   5.964   4.102  0.7811  0.1336  1.6751
  150ARG    NH2  712   2.249   5.769   4.215 -0.9854 -0.0325  0.5160
  150ARG   HH21  713   2.171   5.713   4.242 -1.1773 -2.1162 -3.5623
  150ARG   HH22  714   2.344   5.743   4.235 -1.2285  1.1642  3.8475
  150ARG      C  715   1.688   6.021   4.566  0.1083  0.0881 -0.2493
  150ARG      O  716   1.757   6.056   4.661 -0.1778  0.3556 -0.1354
  151PRO      N  717   1.599   5.928   4.583  0.1498  0.0675 -0.1458
  151PRO     CD  718   1.510   5.882   4.477 -0.0974  0.3696 -0.0715
  151PRO    HD1  719   1.564   5.851   4.385 -0.9140 -1.0254 -0.1259
  151PRO    HD2  720   1.455   5.975   4.451  2.5502  1.7757 -0.9541
  151PRO     CA  721   1.571   5.857   4.704  0.2007  0.1432 -0.0896
  151PRO     HA  722   1.521   5.924   4.772  1.0643  0.7075 -0.0026
  151PRO     CB  723   1.482   5.737   4.671  0.2175  0.1282 -0.0826
  151PRO    HB1  724   1.409   5.721   4.753 -0.6388  3.4124 -0.0611
  151PRO    HB2  725   1.543   5.645   4.658 -0.3661 -0.1194 -1.2555
  151PRO     CG  726   1.419   5.772   4.535  0.7306 -0.5576 -0.5022
  151PRO    HG1  727   1.401   5.678   4.479  1.2958 -1.8370  1.3768
  151PRO    HG2  728   1.323   5.825   4.550  0.2411 -0.8848 -2.1843
  151PRO      C  729   1.678   5.815   4.798 -0.3514 -0.5647  0.2358
  151PRO      O  730   1.674   5.846   4.917  0.3738 -0.1232  0.1518
  152SER      N  731   1.785   5.754   4.743 -0.1153 -0.0319  0.0991
  152SER     HN  732   1.790   5.738   4.645 -0.9608  1.5906 -0.2323
  152SER     CA  733   1.902   5.707   4.811 -0.1399 -0.3160 -0.0568
  152SER     HA  734   1.879   5.630   4.883  1.3230  0.8535  1.7287
  152SER     CB  735   1.993   5.654   4.698  0.1106 -0.2599  0.1178
  152SER    HB1  736   2.083   5.601   4.736  0.2191 -1.5349 -1.7861
  152SER    HB2  737   2.042   5.739   4.646 -0.9007  1.1873  1.4358
  152SER     OG  738   1.918   5.580   4.602 -0.3063  0.4016 -0.0757
  152SER    HG1  739   1.897   5.497   4.646 -2.0197  1.3504  1.0028
  152SER      C  740   1.976   5.812   4.886 -0.0847 -0.2866 -0.1527
  152SER      O  741   2.035   5.790   4.991  0.2209 -0.0098 -0.2667
  153TYR      N  742   1.977   5.938   4.840 -0.7171 -0.1762  0.1285
  153TYR     HN  743   1.934   5.966   4.754  2.2148 -1.6702 -2.0003
  153TYR     CA  744   2.052   6.047   4.895 -0.1338 -0.5481  0.0623
  153TYR     HA  745   2.137   6.011   4.952  1.0768 -0.8076 -1.8108
  153TYR     CB  746   2.118   6.135   4.788 -0.1151 -0.4936  0.1187
  153TYR    HB1  747   2.160   6.229   4.831 -1.9382  0.4226 -0.0057
  153TYR    HB2  748   2.061   6.177   4.702 -0.1359  0.4729  0.5856
  153TYR     CG  749   2.224   6.050   4.727  0.7226  0.4881  0.1669
  153TYR    CD1  750   2.208   5.987   4.606  0.4395 -0.1928  0.5482
  153TYR    HD1  751   2.117   5.998   4.548 -0.8876 -1.6868  2.2361
  153TYR    CE1  752   2.310   5.910   4.555 -0.1145 -0.5620 -0.0230
  153TYR    HE1  753   2.310   5.869   4.455  3.5049 -0.4279 -0.1953
  153TYR     CZ  754   2.425   5.893   4.628 -0.3646 -0.3428  0.4331
  153TYR     OH  755   2.525   5.815   4.565  0.4364  0.7001  0.3841
  153TYR     HH  756   2.499   5.789   4.476 -0.4722  0.3942  0.7234
  153TYR    CD2  757   2.337   6.025   4.802  0.6082  0.1103  0.2196
  153TYR    HD2  758   2.353   6.065   4.901  1.2965 -0.0819  0.1919
  153TYR    CE2  759   2.441   5.951   4.752  0.2764 -0.4943  0.4266
  153TYR    HE2  760   2.540   5.959   4.795  0.7323 -0.8217 -0.5317
  153TYR      C  761   1.958   6.123   4.981 -0.2827  0.3390 -0.8600
  153TYR      O  762   2.007   6.209   5.054  0.3617 -0.6900 -0.0334
  154HSD      N  763   1.829   6.086   4.990  0.0112 -0.5830 -0.1627
  154HSD     HN  764   1.799   6.018   4.923 -2.0139 -0.1082  0.1870
  154HSD     CA  765   1.750   6.122   5.104  0.0467 -0.1391 -0.2761
  154HSD     HA  766   1.778   6.225   5.124 -0.2474  0.6136 -3.2155
  154HSD     CB  767   1.597   6.105   5.101 -0.0491  0.6198  0.0755
  154HSD    HB1  768   1.555   6.150   5.193 -1.0992 -0.5542  0.2028
  154HSD    HB2  769   1.571   5.998   5.088  0.2783  0.5268  0.1787
  154HSD    ND1  770   1.586   6.203   4.861 -0.0390 -0.0535  0.0917
  154HSD    HD1  771   1.667   6.163   4.820 -0.5093  0.0385 -0.9472
  154HSD     CG  772   1.540   6.190   4.991 -0.6774 -0.0686 -0.1326
  154HSD    CE1  773   1.487   6.263   4.789  0.0901  0.4177  0.2990
  154HSD    HE1  774   1.512   6.294   4.687 -2.4500  0.5309 -0.3493
  154HSD    NE2  775   1.383   6.286   4.867 -0.4270 -0.0911 -0.2278
  154HSD    CD2  776   1.415   6.242   4.994 -0.4157  0.5532 -0.0082
  154HSD    HD2  777   1.341   6.236   5.074  0.9742 -1.3938  1.2189
  154HSD      C  778   1.794   6.036   5.217 -0.0346  0.0168 -0.1258
  154HSD      O  779   1.795   6.086   5.330 -0.4521  0.1166 -0.1622
  155PHE      N  780   1.822   5.907   5.190  0.2478  0.1455 -0.4495
  155PHE     HN  781   1.803   5.862   5.104 -2.8869  2.1770 -0.9660
  155PHE     CA  782   1.861   5.817   5.294 -0.1919  0.3079 -0.1419
  155PHE     HA  783   1.799   5.828   5.382 -0.9031  1.3604 -0.7499
  155PHE     CB  784   1.845   5.669   5.254  0.3011  0.1024  0.4042
  155PHE    HB1  785   1.878   5.607   5.340  0.0729  1.6156  1.6221
  155PHE    HB2  786   1.906   5.650   5.162  0.4111  0.1498  0.4668
  155PHE     CG  787   1.702   5.645   5.221  0.4835 -0.4689  0.0121
  155PHE    CD1  788   1.609   5.683   5.316  0.0902  0.6897 -0.8279
  155PHE    HD1  789   1.635   5.734   5.407  0.5605 -1.8149  0.5280
  155PHE    CE1  790   1.476   5.655   5.301  0.0769 -0.1415  0.6857
  155PHE    HE1  791   1.403   5.693   5.371 -1.7594 -0.0392 -1.1647
  155PHE     CZ  792   1.429   5.602   5.183  0.6484  0.7615  0.0311
  155PHE     HZ  793   1.322   5.589   5.174  0.7945  0.1334 -0.8852
  155PHE    CD2  794   1.654   5.600   5.101  0.5191  0.4498 -0.3525
  155PHE    HD2  795   1.722   5.569   5.022  0.9321  1.8307 -0.5603
  155PHE    CE2  796   1.520   5.575   5.084  0.4948  0.3391  0.0005
  155PHE    HE2  797   1.479   5.531   4.994 -3.5705  1.3990  1.1092
  155PHE      C  798   2.001   5.851   5.330 -0.0086 -0.6205  0.0387
  155PHE      O  799   2.036   5.863   5.448 -0.6190 -0.4973  0.2098
  156ILE      N  800   2.087   5.883   5.232 -0.0835  0.2121  0.2406
  156ILE     HN  801   2.059   5.868   5.137  2.0237 -1.5448 -0.1702
  156ILE     CA  802   2.223   5.910   5.267  0.0859  0.4553 -0.5785
  156ILE     HA  803   2.250   5.847   5.350 -2.0924  2.1082  1.5167
  156ILE     CB  804   2.309   5.869   5.151  0.3096  0.3294 -0.3680
  156ILE     HB  805   2.271   5.925   5.063  2.6311  0.6905 -1.2158
  156ILE    CG2  806   2.448   5.934   5.160  0.4609  0.0081 -0.3850
  156ILE   HG21  807   2.510   5.899   5.246 -1.9531 -0.5369  1.2292
  156ILE   HG22  808   2.449   6.044   5.166 -2.0027  0.0907 -0.7740
  156ILE   HG23  809   2.504   5.911   5.067  0.1508 -0.0550 -0.5558
  156ILE    CG1  810   2.321   5.718   5.126  0.0868  0.2755 -0.1547
  156ILE   HG11  811   2.219   5.677   5.143  0.7537 -1.6394 -0.5153
  156ILE   HG12  812   2.373   5.654   5.200 -0.2810  0.1374 -0.0133
  156ILE     CD  813   2.362   5.672   4.986  0.4624 -0.5429  0.2153
  156ILE    HD1  814   2.455   5.726   4.960  0.2962  0.0657  0.8603
  156ILE    HD2  815   2.286   5.704   4.910  2.3299  0.4306 -1.3265
  156ILE    HD3  816   2.370   5.561   4.980 -0.0522 -0.6656  1.5021
  156ILE      C  817   2.247   6.045   5.324  0.0021  0.1505  0.1820
  156ILE      O  818   2.334   6.064   5.409 -0.0564  1.0951  0.0478
  157GLY      N  819   2.169   6.151   5.294  0.4393  0.1382 -1.0203
  157GLY     HN  820   2.103   6.136   5.220  0.7067 -1.5437 -0.9536
  157GLY     CA  821   2.171   6.273   5.368 -0.5273 -0.3944 -0.0831
  157GLY    HA1  822   2.112   6.337   5.304 -0.4320  0.5798  0.7730
  157GLY    HA2  823   2.269   6.317   5.383 -0.5149 -0.4510  0.0013
  157GLY      C  824   2.099   6.259   5.497 -0.4398 -0.1711 -0.0097
  157GLY      O  825   2.126   6.334   5.591  0.0359 -0.0956 -0.2029
  158SER      N  826   2.002   6.168   5.516 -0.9600  0.4230  0.2400
  158SER     HN  827   1.965   6.120   5.438 -2.1933 -1.3962  1.8418
  158SER     CA  828   1.954   6.135   5.647 -0.2801 -0.1276  0.3601
  158SER     HA  829   1.914   6.224   5.692 -1.6414  0.5330 -1.9861
  158SER     CB  830   1.843   6.029   5.646 -0.3996 -0.0025  0.3399
  158SER    HB1  831   1.879   5.928   5.616 -0.0668  0.3440 -0.4555
  158SER    HB2  832   1.769   6.056   5.567  0.2115 -0.7351 -0.5072
  158SER     OG  833   1.777   6.029   5.771 -0.4075  0.2284  0.3366
  158SER    HG1  834   1.807   5.951   5.819 -0.0035 -0.0408 -0.3374
  158SER      C  835   2.056   6.084   5.743 -0.1782 -0.0850  0.2745
  158SER      O  836   2.071   6.124   5.859 -0.0651  0.5672  0.0433
  159LEU      N  837   2.132   5.986   5.692 -0.3610 -0.3467  0.5010
  159LEU     HN  838   2.107   5.957   5.600  0.9455  0.4952 -0.1563
  159LEU     CA  839   2.246   5.924   5.752 -0.1826 -0.2177  0.2972
  159LEU     HA  840   2.211   5.889   5.848 -0.0450 -0.6822  0.1812
  159LEU     CB  841   2.287   5.803   5.667  0.4007  0.0394  0.2069
  159LEU    HB1  842   2.290   5.827   5.559  1.2011  0.5128  0.3217
  159LEU    HB2  843   2.206   5.728   5.664  0.5166 -0.1745  1.5803
  159LEU     CG  844   2.417   5.729   5.704  0.2673 -0.2017  0.1936
  159LEU     HG  845   2.499   5.802   5.689  0.6437 -0.5945  0.3058
  159LEU    CD1  846   2.415   5.677   5.849  0.3700 -0.1042  0.2305
  159LEU   HD11  847   2.336   5.600   5.864 -0.3731  0.7228  0.6214
  159LEU   HD12  848   2.403   5.757   5.924 -1.7213  0.9505 -1.1146
  159LEU   HD13  849   2.511   5.626   5.873  0.3005  0.0119  0.7653
  159LEU    CD2  850   2.458   5.615   5.609  0.2416  0.0051 -0.0678
  159LEU   HD21  851   2.388   5.529   5.623 -2.1042  2.0049  1.3189
  159LEU   HD22  852   2.559   5.577   5.634  0.9033  0.6252 -1.7009
  159LEU   HD23  853   2.440   5.638   5.502  0.6712 -2.6202 -0.7775
  159LEU      C  854   2.355   6.022   5.780 -0.3943  0.1012  0.0166
  159LEU      O  855   2.423   6.019   5.883  0.2820  0.1467 -0.4170
  160ALA      N  856   2.386   6.117   5.689  0.0227  0.0278  0.0805
  160ALA     HN  857   2.364   6.105   5.593 -0.1427  0.0597  0.1155
  160ALA     CA  858   2.470   6.229   5.718 -0.4467  0.4725 -0.2812
  160ALA     HA  859   2.560   6.185   5.757 -1.1942 -1.9257 -1.1047
  160ALA     CB  860   2.497   6.320   5.597  0.1793 -0.0290 -0.5277
  160ALA    HB1  861   2.406   6.383   5.583  0.3401  0.1910 -0.5828
  160ALA    HB2  862   2.524   6.271   5.501  0.4271 -0.0529 -0.4452
  160ALA    HB3  863   2.577   6.388   5.633  1.2783 -2.8068  2.7052
  160ALA      C  864   2.419   6.312   5.830 -0.0661  0.9146 -0.4303
  160ALA      O  865   2.492   6.346   5.923 -0.5830  0.3044  0.2098
  161VAL      N  866   2.291   6.355   5.837 -0.2735  0.2654 -0.1622
  161VAL     HN  867   2.227   6.330   5.765 -0.5515 -0.4345  0.3147
  161VAL     CA  868   2.242   6.447   5.936 -0.1017  0.2182 -0.0310
  161VAL     HA  869   2.324   6.513   5.961 -1.9743  1.7914  2.3866
  161VAL     CB  870   2.129   6.525   5.875 -0.1112  0.3855  0.2041
  161VAL     HB  871   2.144   6.546   5.767 -2.6351 -0.6247 -0.4093
  161VAL    CG1  872   1.990   6.460   5.873  0.2564 -0.4257  0.4680
  161VAL   HG11  873   2.012   6.361   5.829  0.4910 -1.4328  2.7039
  161VAL   HG12  874   1.921   6.514   5.805  0.2754  0.2964  1.0064
  161VAL   HG13  875   1.943   6.447   5.973  1.2522  2.8385  1.4903
  161VAL    CG2  876   2.105   6.656   5.953 -0.6760  0.4392 -0.0556
  161VAL   HG21  877   2.075   6.639   6.058 -2.3695  0.3881 -0.5234
  161VAL   HG22  878   2.027   6.713   5.898  2.7246  2.7545 -2.9233
  161VAL   HG23  879   2.196   6.720   5.953 -0.5325  0.2665  1.5476
  161VAL      C  880   2.228   6.386   6.071  0.4099 -0.0680 -0.1017
  161VAL      O  881   2.250   6.450   6.174 -0.1232  0.4203 -0.2851
  162ALA      N  882   2.207   6.254   6.087 -0.0173  0.0416  0.2519
  162ALA     HN  883   2.191   6.204   6.003 -2.5241  0.7988  0.1825
  162ALA     CA  884   2.199   6.195   6.217  0.2120 -0.0107  0.2422
  162ALA     HA  885   2.145   6.268   6.275 -1.7349 -0.2600 -1.1284
  162ALA     CB  886   2.122   6.064   6.193  0.1149  0.1156 -0.1319
  162ALA    HB1  887   2.177   6.001   6.119  1.6322 -1.8378  2.5177
  162ALA    HB2  888   2.022   6.089   6.150 -0.5017  1.2100  1.8112
  162ALA    HB3  889   2.106   5.999   6.281  0.7784 -0.1525 -0.2037
  162ALA      C  890   2.333   6.170   6.276  0.1759  0.1953  0.4125
  162ALA      O  891   2.354   6.174   6.397 -0.0876 -0.6361  0.4883
  163ASP      N  892   2.440   6.159   6.194  0.2799  0.0913  0.5614
  163ASP     HN  893   2.425   6.145   6.097  1.1528  2.0479  0.1143
  163ASP     CA  894   2.576   6.152   6.236  0.4714  0.1476 -0.0498
  163ASP     HA  895   2.579   6.105   6.333  1.4879 -1.9002 -1.0186
  163ASP     CB  896   2.668   6.081   6.135  0.2816 -0.0219 -0.1023
  163ASP    HB1  897   2.777   6.095   6.151  0.0084  1.0771  0.9942
  163ASP    HB2  898   2.644   6.110   6.031 -0.3122 -1.0976 -0.2767
  163ASP     CG  899   2.643   5.931   6.151 -0.6741  0.0724 -0.6652
  163ASP    OD1  900   2.576   5.885   6.247 -0.3818  0.1474 -0.4244
  163ASP    OD2  901   2.696   5.858   6.063 -0.0962 -0.1165 -0.1671
  163ASP      C  902   2.636   6.285   6.266  0.2832  0.2860 -0.2865
  163ASP      O  903   2.733   6.296   6.341  0.1049  0.0645 -0.0214
  164LEU      N  904   2.591   6.390   6.195  0.1635  0.1867 -0.3571
  164LEU     HN  905   2.527   6.369   6.121 -2.2697  0.0622  1.6353
  164LEU     CA  906   2.624   6.525   6.230  0.4005  0.0548 -0.0639
  164LEU     HA  907   2.730   6.531   6.251  0.0014  0.6056  1.9463
  164LEU     CB  908   2.571   6.626   6.126 -0.4225  0.3582  0.6378
  164LEU    HB1  909   2.461   6.642   6.128 -0.2927  1.4736 -0.3081
  164LEU    HB2  910   2.597   6.584   6.027  2.1940  2.0420  0.5174
  164LEU     CG  911   2.635   6.765   6.141 -0.3155  0.3535  0.2251
  164LEU     HG  912   2.616   6.796   6.246 -2.5584 -0.7089  0.1737
  164LEU    CD1  913   2.783   6.762   6.099 -0.1922  0.2640  0.6630
  164LEU   HD11  914   2.834   6.692   6.170  1.0167 -0.3657 -0.7633
  164LEU   HD12  915   2.829   6.862   6.117  0.4838  0.8683 -3.3912
  164LEU   HD13  916   2.804   6.724   5.997 -2.4453  0.8475 -0.0562
  164LEU    CD2  917   2.561   6.867   6.053 -0.6817  0.3426  0.5172
  164LEU   HD21  918   2.458   6.830   6.069 -0.2467 -1.4103 -0.3861
  164LEU   HD22  919   2.589   6.861   5.945  0.5816 -0.7182  0.8689
  164LEU   HD23  920   2.575   6.974   6.075 -0.2704  0.0001  1.9906
  164LEU      C  921   2.566   6.564   6.361  0.0364  0.4961 -0.3544
  164LEU      O  922   2.632   6.623   6.447 -0.1206  0.2428 -0.0585
  165LEU      N  923   2.437   6.531   6.383  0.2748 -0.5312 -0.4512
  165LEU     HN  924   2.376   6.502   6.310 -0.0537 -0.9353 -0.0253
  165LEU     CA  925   2.369   6.541   6.509  0.5640 -0.7361 -0.2763
  165LEU     HA  926   2.377   6.643   6.543 -1.3913 -0.6481  0.0300
  165LEU     CB  927   2.217   6.534   6.485  0.4456 -0.5952  0.4101
  165LEU    HB1  928   2.185   6.432   6.456 -0.1978 -0.0961 -0.7115
  165LEU    HB2  929   2.191   6.610   6.408  1.6190 -1.9912 -1.4832
  165LEU     CG  930   2.130   6.564   6.608  0.1242  0.3847 -0.0385
  165LEU     HG  931   2.171   6.508   6.695  1.8270  3.0118  0.9689
  165LEU    CD1  932   2.118   6.714   6.635 -0.6842  0.2773  0.2248
  165LEU   HD11  933   2.057   6.767   6.559 -0.2189 -0.3961 -0.6247
  165LEU   HD12  934   2.218   6.762   6.645 -1.0870  1.1935 -0.0515
  165LEU   HD13  935   2.071   6.735   6.734  0.0539 -0.1789  0.6828
  165LEU    CD2  936   1.992   6.506   6.575  0.4451 -0.5489  0.2038
  165LEU   HD21  937   1.973   6.529   6.468  1.0253  0.3358  0.2822
  165LEU   HD22  938   1.904   6.545   6.631 -0.1255 -1.1371 -0.2572
  165LEU   HD23  939   1.995   6.395   6.581 -2.3532 -0.6856  0.8107
  165LEU      C  940   2.418   6.455   6.620  1.1842  0.0244  0.0542
  165LEU      O  941   2.444   6.496   6.732  0.0073  0.4172  0.1949
  166GLY      N  942   2.438   6.325   6.591 -0.1805 -0.0496 -0.6390
  166GLY     HN  943   2.424   6.294   6.498 -2.8605  0.4848 -0.4950
  166GLY     CA  944   2.466   6.226   6.691  0.0716  0.2092 -0.4545
  166GLY    HA1  945   2.455   6.132   6.639  1.7136 -0.1212 -0.2656
  166GLY    HA2  946   2.402   6.233   6.777 -0.4743 -1.8294 -0.6596
  166GLY      C  947   2.607   6.223   6.742 -0.1264  0.2888  0.1020
  166GLY      O  948   2.629   6.220   6.863 -0.1911 -0.4114  0.0999
  167SER      N  949   2.705   6.248   6.654 -0.1208  0.2655  0.1019
  167SER     HN  950   2.681   6.268   6.559 -0.1845  1.1933  0.3053
  167SER     CA  951   2.841   6.269   6.692 -0.0934  0.1299  0.0790
  167SER     HA  952   2.856   6.182   6.755  1.4370 -0.0439 -0.4888
  167SER     CB  953   2.931   6.244   6.570  0.1309  1.0096  0.0585
  167SER    HB1  954   2.909   6.150   6.515  0.1202 -0.0883  1.8560
  167SER    HB2  955   3.034   6.226   6.610  0.5919  2.0706 -0.6092
  167SER     OG  956   2.961   6.356   6.489  0.1794  1.0358  0.1126
  167SER    HG1  957   2.883   6.360   6.433  0.1514  1.7147  0.1911
  167SER      C  958   2.867   6.394   6.769  0.0095  0.2581 -0.1617
  167SER      O  959   2.949   6.389   6.860 -0.3072  0.0675  0.1183
  168VAL      N  960   2.811   6.512   6.737 -0.0194  0.2482 -0.1472
  168VAL     HN  961   2.754   6.506   6.656  0.4835 -1.5352 -0.4173
  168VAL     CA  962   2.829   6.632   6.813  0.2743  0.1923 -0.1285
  168VAL     HA  963   2.934   6.652   6.827 -0.1523  1.9614  0.8531
  168VAL     CB  964   2.772   6.751   6.742 -0.0767  0.1526  0.0856
  168VAL     HB  965   2.672   6.724   6.701 -0.1144  0.2638  0.1032
  168VAL    CG1  966   2.763   6.883   6.821  0.0424  0.0215  0.3190
  168VAL   HG11  967   2.840   6.902   6.898  0.1436 -2.1490  0.8062
  168VAL   HG12  968   2.678   6.859   6.889 -1.0051 -0.1174 -0.9982
  168VAL   HG13  969   2.724   6.966   6.758 -1.6772 -1.9298 -1.3442
  168VAL    CG2  970   2.872   6.764   6.626 -0.4455 -0.9633 -0.3724
  168VAL   HG21  971   2.849   6.850   6.559 -0.1946 -1.0593 -0.5832
  168VAL   HG22  972   2.865   6.670   6.567 -1.6849 -0.5009 -1.0246
  168VAL   HG23  973   2.976   6.773   6.664 -0.5813  0.3026 -0.2434
  168VAL      C  974   2.780   6.627   6.953 -0.1240  0.0200 -0.2719
  168VAL      O  975   2.850   6.670   7.045 -0.0650 -0.3911 -0.1213
  169ILE      N  976   2.664   6.565   6.980 -0.0697  0.1615  0.3169
  169ILE     HN  977   2.614   6.525   6.903 -0.2907  0.5038  0.2781
  169ILE     CA  978   2.601   6.542   7.106 -0.3116  0.1368  0.1935
  169ILE     HA  979   2.618   6.633   7.161 -2.2718  0.8012 -0.2320
  169ILE     CB  980   2.457   6.501   7.101 -0.1264 -0.5027 -0.0620
  169ILE     HB  981   2.444   6.412   7.036  0.7806 -0.9269  0.3194
  169ILE    CG2  982   2.403   6.460   7.239  0.5144 -0.6030  0.1591
  169ILE   HG21  983   2.400   6.542   7.314 -0.8859 -1.5170  1.1365
  169ILE   HG22  984   2.459   6.381   7.293 -1.6258 -1.3570  1.3908
  169ILE   HG23  985   2.296   6.435   7.229 -0.1239  0.8099  2.5275
  169ILE    CG1  986   2.362   6.610   7.047  0.1171  0.0064  0.5173
  169ILE   HG11  987   2.422   6.673   6.977 -0.5348 -0.7794 -0.7980
  169ILE   HG12  988   2.320   6.674   7.126 -0.0106  2.1479 -1.1884
  169ILE     CD  989   2.238   6.543   6.986  0.3091  0.0397  0.0821
  169ILE    HD1  990   2.185   6.611   6.916 -1.3401 -1.0992  0.1801
  169ILE    HD2  991   2.171   6.510   7.069  0.4144  1.5427  0.8131
  169ILE    HD3  992   2.264   6.455   6.924  0.7969  0.0512  0.2617
  169ILE      C  993   2.686   6.445   7.181  0.8580  0.7209 -0.3508
  169ILE      O  994   2.718   6.460   7.299  0.4080 -0.1726 -0.1072
  170PHE      N  995   2.727   6.334   7.117  0.1475  0.0954  0.2620
  170PHE     HN  996   2.694   6.312   7.026 -0.0444  1.2515  0.0316
  170PHE     CA  997   2.809   6.226   7.163 -0.2809 -0.4397 -0.2136
  170PHE     HA  998   2.754   6.184   7.245  2.3986 -1.0650  1.3600
  170PHE     CB  999   2.836   6.119   7.056  0.1674 -0.0725 -0.4719
  170PHE    HB1 1000   2.898   6.160   6.973 -0.4343 -1.3067 -1.5672
  170PHE    HB2 1001   2.740   6.085   7.014 -0.4323  0.6335  0.2995
  170PHE     CG 1002   2.899   5.998   7.116 -0.0830 -0.0316 -0.1268
  170PHE    CD1 1003   2.824   5.930   7.209  0.0074 -0.3365 -0.2768
  170PHE    HD1 1004   2.727   5.972   7.230 -0.2669  0.4687 -2.8683
  170PHE    CE1 1005   2.877   5.819   7.270  0.2376 -0.1282 -0.0982
  170PHE    HE1 1006   2.821   5.767   7.346  1.0642  0.2623  0.8028
  170PHE     CZ 1007   3.000   5.771   7.229  0.3442 -0.2823  0.3908
  170PHE     HZ 1008   3.027   5.677   7.273 -0.7919  0.2847  2.4498
  170PHE    CD2 1009   3.022   5.948   7.080  0.1590  0.1327  0.4558
  170PHE    HD2 1010   3.071   6.001   7.000 -0.4448  0.1998  0.1242
  170PHE    CE2 1011   3.078   5.834   7.135 -0.1299 -0.2150  0.0381
  170PHE    HE2 1012   3.172   5.795   7.100 -0.9794 -1.4695 -0.9210
  170PHE      C 1013   2.940   6.271   7.218 -0.6817  0.4734  0.0249
  170PHE      O 1014   2.977   6.245   7.332  0.2650 -0.3591 -0.4471
  171VAL      N 1015   3.014   6.354   7.142 -0.4046  0.6885  0.5251
  171VAL     HN 1016   2.972   6.382   7.056  0.0507  3.1577  1.0461
  171VAL     CA 1017   3.139   6.412   7.179 -0.2520  0.5074  0.2950
  171VAL     HA 1018   3.190   6.327   7.222 -1.3996 -1.2529 -1.6369
  171VAL     CB 1019   3.223   6.468   7.068 -0.3737 -0.2025 -0.1598
  171VAL     HB 1020   3.321   6.488   7.115  0.3962 -2.0085 -0.8803
  171VAL    CG1 1021   3.264   6.359   6.967  0.4793 -0.0301 -0.0110
  171VAL   HG11 1022   3.185   6.353   6.889  0.6180  0.4428 -0.1906
  171VAL   HG12 1023   3.278   6.259   7.013  2.4561  0.7922  1.2877
  171VAL   HG13 1024   3.360   6.389   6.920 -0.5623  1.1375 -1.5013
  171VAL    CG2 1025   3.172   6.584   6.981  0.4816 -0.1377 -0.5912
  171VAL   HG21 1026   3.083   6.563   6.918  2.1199  0.1673 -3.1540
  171VAL   HG22 1027   3.253   6.616   6.912 -1.2983  1.4479 -2.0641
  171VAL   HG23 1028   3.149   6.673   7.044  0.3700 -0.7764  0.2948
  171VAL      C 1029   3.131   6.506   7.294 -0.2497  0.1126  0.6210
  171VAL      O 1030   3.217   6.503   7.382  0.2608 -0.3012  0.1236
  172TYR      N 1031   3.022   6.584   7.302 -0.3709  0.0498 -0.2710
  172TYR     HN 1032   2.965   6.601   7.222 -1.2585 -0.0691  0.3258
  172TYR     CA 1033   2.989   6.651   7.424 -0.0200  0.2979 -0.3110
  172TYR     HA 1034   3.072   6.720   7.436  0.8115 -0.7866  0.4108
  172TYR     CB 1035   2.870   6.746   7.404 -0.0867  0.1938 -0.4049
  172TYR    HB1 1036   2.779   6.689   7.375  1.0989 -1.3435 -1.2514
  172TYR    HB2 1037   2.891   6.813   7.318 -1.5616  0.1036 -0.8584
  172TYR     CG 1038   2.839   6.832   7.522  0.2593 -0.2713  0.0283
  172TYR    CD1 1039   2.938   6.916   7.565  0.1067 -0.0040 -0.1369
  172TYR    HD1 1040   3.042   6.917   7.536  0.3756 -0.2756  0.7664
  172TYR    CE1 1041   2.912   7.014   7.659  0.1503 -0.3212  0.2074
  172TYR    HE1 1042   2.994   7.074   7.694  0.7229  0.3937 -2.2107
  172TYR     CZ 1043   2.782   7.039   7.696  0.1204  0.0058 -0.1164
  172TYR     OH 1044   2.766   7.158   7.770 -0.0614  0.2261 -0.5089
  172TYR     HH 1045   2.671   7.173   7.776  0.1781  1.6809  0.0181
  172TYR    CD2 1046   2.710   6.854   7.565  0.1547 -0.3545 -0.2354
  172TYR    HD2 1047   2.631   6.796   7.520  1.5171 -0.5973 -2.4662
  172TYR    CE2 1048   2.681   6.958   7.650  0.4060 -0.2896 -0.2289
  172TYR    HE2 1049   2.579   6.976   7.680  0.1214 -0.5177 -1.0312
  172TYR      C 1050   2.984   6.570   7.549  0.1324  0.7179 -0.0265
  172TYR      O 1051   3.053   6.580   7.650 -0.1195 -0.6968  0.3043
  173SER      N 1052   2.889   6.477   7.529  0.5383  0.2521  0.1953
  173SER     HN 1053   2.860   6.453   7.436 -1.8102  1.7660  0.4473
  173SER     CA 1054   2.836   6.391   7.631 -0.0503 -0.3908 -0.6310
  173SER     HA 1055   2.806   6.460   7.709 -1.8102 -1.2616 -0.4960
  173SER     CB 1056   2.706   6.317   7.595 -0.0768 -0.5655 -0.1785
  173SER    HB1 1057   2.658   6.277   7.687  0.2348 -0.6299 -0.0404
  173SER    HB2 1058   2.708   6.230   7.526 -0.5799  0.0441 -0.9821
  173SER     OG 1059   2.617   6.410   7.536 -0.4752 -0.3990  0.6659
  173SER    HG1 1060   2.625   6.416   7.440 -2.4329  1.6512  0.5223
  173SER      C 1061   2.931   6.292   7.688 -0.2045 -0.1696  0.0169
  173SER      O 1062   2.928   6.265   7.808 -0.6758  0.2790  0.1089
  174PHE      N 1063   3.021   6.241   7.601  0.0704  0.3072  0.0199
  174PHE     HN 1064   3.011   6.269   7.506 -0.0643 -1.5612 -0.5461
  174PHE     CA 1065   3.123   6.148   7.636 -0.1009  0.0397 -0.1903
  174PHE     HA 1066   3.076   6.068   7.692  1.2486 -0.5846  0.0835
  174PHE     CB 1067   3.191   6.102   7.506  0.1037 -0.1060 -0.0326
  174PHE    HB1 1068   3.243   6.187   7.458  1.1358 -1.4026 -1.2811
  174PHE    HB2 1069   3.109   6.067   7.440 -0.3927 -0.3832  0.7119
  174PHE     CG 1070   3.287   5.988   7.515  0.0647 -0.1663 -0.3818
  174PHE    CD1 1071   3.247   5.857   7.508  0.1451 -0.2256  0.2851
  174PHE    HD1 1072   3.145   5.823   7.498  0.1431 -0.6455  1.5464
  174PHE    CE1 1073   3.343   5.758   7.511  0.1741 -0.2079 -0.0941
  174PHE    HE1 1074   3.309   5.656   7.502  2.0661 -0.8859  0.0018
  174PHE     CZ 1075   3.477   5.787   7.513  0.2518 -0.5646 -0.1017
  174PHE     HZ 1076   3.552   5.710   7.517  1.4094  0.3898 -2.0372
  174PHE    CD2 1077   3.421   6.020   7.522  0.0867 -0.2533 -0.4065
  174PHE    HD2 1078   3.447   6.124   7.537 -0.4416 -0.3533  1.6130
  174PHE    CE2 1079   3.514   5.919   7.525 -0.1228 -0.4441 -0.2415
  174PHE    HE2 1080   3.617   5.951   7.528 -0.4762  0.6691  0.6913
  174PHE      C 1081   3.230   6.202   7.725  0.0838 -0.4100 -0.1361
  174PHE      O 1082   3.265   6.142   7.826 -0.9701 -0.1184  0.4196
  175ILE      N 1083   3.273   6.323   7.683 -0.1367 -0.0457  0.6760
  175ILE     HN 1084   3.235   6.375   7.607  0.8655  2.2292  1.6411
  175ILE     CA 1085   3.372   6.406   7.744  0.3015  0.0575 -0.1600
  175ILE     HA 1086   3.462   6.350   7.763  0.7048  0.7332 -0.0342
  175ILE     CB 1087   3.420   6.517   7.655 -0.6877  0.3367 -0.3575
  175ILE     HB 1088   3.329   6.564   7.612 -0.7111  0.5535 -0.0764
  175ILE    CG2 1089   3.498   6.616   7.743 -0.2472 -0.0956 -0.2556
  175ILE   HG21 1090   3.582   6.575   7.802  0.1656 -0.2483 -0.9372
  175ILE   HG22 1091   3.432   6.659   7.821 -0.9839  0.4202 -1.1357
  175ILE   HG23 1092   3.526   6.701   7.677  0.3491 -0.9552 -1.1385
  175ILE    CG1 1093   3.506   6.460   7.542  0.1513  0.2389  0.3185
  175ILE   HG11 1094   3.514   6.538   7.463  0.8015 -1.6172 -1.5689
  175ILE   HG12 1095   3.442   6.389   7.486 -0.3369  1.4320 -0.6993
  175ILE     CD 1096   3.640   6.395   7.577  0.0661 -0.2834 -0.2987
  175ILE    HD1 1097   3.617   6.317   7.652  2.8639  0.5180  1.5648
  175ILE    HD2 1098   3.698   6.479   7.620  0.1587 -0.1139 -0.7453
  175ILE    HD3 1099   3.688   6.353   7.486 -0.5854 -0.0545 -0.7590
  175ILE      C 1100   3.349   6.436   7.888 -0.0672  0.1727 -0.2393
  175ILE      O 1101   3.434   6.406   7.973  0.3080  0.4358 -0.5206
  176ASP      N 1102   3.230   6.490   7.916 -0.0061  0.2520 -0.1297
  176ASP     HN 1103   3.153   6.520   7.859  0.3420  0.1472 -0.6600
  176ASP     CA 1104   3.199   6.507   8.055  0.2210  0.0211 -0.0490
  176ASP     HA 1105   3.278   6.562   8.102  1.6388  0.2767 -2.5569
  176ASP     CB 1106   3.067   6.583   8.081  0.3504  0.3328 -0.2932
  176ASP    HB1 1107   3.041   6.561   8.187 -1.3393 -2.3509 -1.1781
  176ASP    HB2 1108   2.983   6.546   8.019 -1.1403 -0.6190  2.1622
  176ASP     CG 1109   3.090   6.732   8.061 -0.1235  0.4665  0.1672
  176ASP    OD1 1110   3.174   6.798   8.128  0.1589  0.9056 -0.6095
  176ASP    OD2 1111   3.019   6.784   7.971 -0.1213 -0.2566 -0.2566
  176ASP      C 1112   3.203   6.382   8.134  0.5014 -0.2102 -0.4268
  176ASP      O 1113   3.267   6.383   8.239  0.2749  0.1024 -0.2900
  177PHE      N 1114   3.149   6.267   8.091 -0.1071  0.1742 -0.6985
  177PHE     HN 1115   3.113   6.269   7.998 -1.0986 -0.6194 -0.3554
  177PHE     CA 1116   3.131   6.154   8.178  0.0684  0.0318 -0.8458
  177PHE     HA 1117   3.117   6.200   8.275  1.5580 -0.7587 -0.2363
  177PHE     CB 1118   3.001   6.088   8.129 -0.2225  0.2321 -0.3559
  177PHE    HB1 1119   3.023   6.064   8.023 -1.0735 -1.7629 -0.1289
  177PHE    HB2 1120   2.919   6.162   8.133 -0.2683  0.1442  2.2661
  177PHE     CG 1121   2.959   5.964   8.200 -0.3026  0.2031 -0.4538
  177PHE    CD1 1122   2.945   5.841   8.140  0.2372 -0.0146 -0.1364
  177PHE    HD1 1123   2.958   5.842   8.032 -0.3450  1.4097 -0.2150
  177PHE    CE1 1124   2.921   5.725   8.210 -0.5533 -0.1588 -0.6317
  177PHE    HE1 1125   2.897   5.637   8.151  0.6178  1.4722 -3.8005
  177PHE     CZ 1126   2.893   5.739   8.344  0.5104 -0.1241 -0.4053
  177PHE     HZ 1127   2.868   5.645   8.391 -2.5825  1.1447  0.6898
  177PHE    CD2 1128   2.940   5.972   8.336  0.6399 -0.0604 -0.2981
  177PHE    HD2 1129   2.956   6.072   8.373  1.7913 -0.2259 -0.3250
  177PHE    CE2 1130   2.900   5.861   8.406 -0.4049  0.0684 -0.6698
  177PHE    HE2 1131   2.876   5.880   8.510 -0.1187  1.0044 -0.7708
  177PHE      C 1132   3.245   6.060   8.193  0.2785  0.3904 -0.1352
  177PHE      O 1133   3.268   5.999   8.298  0.7727  0.4082 -0.2303
  178HSD      N 1134   3.319   6.046   8.081 -0.1776 -0.4017 -0.3457
  178HSD     HN 1135   3.304   6.101   7.999  0.6589 -0.3601 -0.4730
  178HSD     CA 1136   3.424   5.949   8.075  0.3449  0.1321  0.1172
  178HSD     HA 1137   3.407   5.870   8.147 -2.9613 -1.3770 -2.1125
  178HSD     CB 1138   3.417   5.873   7.942 -0.1632  0.0320  0.1986
  178HSD    HB1 1139   3.501   5.801   7.938 -2.1052 -2.3092 -0.8038
  178HSD    HB2 1140   3.418   5.946   7.858  2.5323  1.0232  0.9766
  178HSD    ND1 1141   3.268   5.681   8.016  0.7308  0.1269  0.1995
  178HSD    HD1 1142   3.321   5.639   8.090 -0.0634 -1.5221 -0.1193
  178HSD     CG 1143   3.305   5.776   7.923 -0.3979  0.3452 -0.0369
  178HSD    CE1 1144   3.151   5.630   7.970  0.7776  0.2121 -0.0145
  178HSD    HE1 1145   3.096   5.552   8.022  0.7043 -0.3535 -0.9048
  178HSD    NE2 1146   3.106   5.692   7.862  0.2583 -0.1184  0.0085
  178HSD    CD2 1147   3.205   5.782   7.830 -0.0717  0.0998 -0.4107
  178HSD    HD2 1148   3.176   5.863   7.764  0.2214 -0.3123 -1.0560
  178HSD      C 1149   3.557   6.012   8.098  0.2435  0.3195  0.1952
  178HSD      O 1150   3.642   5.936   8.145  0.2770 -0.0043 -0.3900
  179VAL      N 1151   3.577   6.143   8.075  0.2597  0.3773  0.5301
  179VAL     HN 1152   3.514   6.201   8.025 -1.3971 -2.9290 -1.6234
  179VAL     CA 1153   3.706   6.204   8.079  0.3444  0.2211  0.1425
  179VAL     HA 1154   3.781   6.126   8.088 -1.9373 -1.9085  2.0463
  179VAL     CB 1155   3.734   6.292   7.960 -0.7780  0.4370  0.0303
  179VAL     HB 1156   3.662   6.376   7.943  2.2846  2.4762 -4.6689
  179VAL    CG1 1157   3.868   6.367   7.968 -0.2569 -0.5160  0.4324
  179VAL   HG11 1158   3.875   6.436   7.881 -1.5914 -2.3926 -1.2532
  179VAL   HG12 1159   3.954   6.297   7.963 -0.1299 -0.2846 -0.8710
  179VAL   HG13 1160   3.874   6.438   8.053  0.1416 -1.1083  0.9013
  179VAL    CG2 1161   3.740   6.200   7.837  0.3311 -0.1328  0.4987
  179VAL   HG21 1162   3.642   6.161   7.803 -0.4734  0.2520  2.2873
  179VAL   HG22 1163   3.806   6.116   7.868  0.7839 -0.0576 -0.2199
  179VAL   HG23 1164   3.792   6.260   7.759 -0.4181  0.9761  0.8283
  179VAL      C 1165   3.709   6.281   8.206  0.2079  0.3581  0.0638
  179VAL      O 1166   3.790   6.256   8.296 -0.4230 -0.6130  0.3770
  180PHE      N 1167   3.618   6.379   8.218  0.4988  0.7271 -0.6724
  180PHE     HN 1168   3.553   6.388   8.143  1.9738  1.6179 -1.8966
  180PHE     CA 1169   3.610   6.464   8.333 -0.3419 -0.3019  0.0477
  180PHE     HA 1170   3.711   6.489   8.360  0.2167 -2.7398  0.4735
  180PHE     CB 1171   3.528   6.592   8.307  0.1511 -0.0050 -0.0531
  180PHE    HB1 1172   3.509   6.653   8.398 -1.7794  1.1469 -1.1794
  180PHE    HB2 1173   3.435   6.561   8.254  1.6857 -3.3280 -1.1090
  180PHE     CG 1174   3.602   6.688   8.219 -0.0183 -0.0341 -0.2262
  180PHE    CD1 1175   3.549   6.713   8.095 -0.6406  0.8183  0.1970
  180PHE    HD1 1176   3.460   6.660   8.064 -1.2475  0.0917  2.9727
  180PHE    CE1 1177   3.599   6.819   8.022  0.0710  0.2539 -0.1619
  180PHE    HE1 1178   3.558   6.845   7.926 -1.8930 -1.3320  0.1733
  180PHE     CZ 1179   3.702   6.895   8.072  0.4021 -0.3434  0.0719
  180PHE     HZ 1180   3.738   6.984   8.022 -1.3430 -0.5676 -1.6817
  180PHE    CD2 1181   3.697   6.772   8.272 -0.4770  0.2697  0.1286
  180PHE    HD2 1182   3.730   6.746   8.371 -0.3109 -0.8371 -0.2000
  180PHE    CE2 1183   3.746   6.879   8.201  0.1656  0.0287  0.1972
  180PHE    HE2 1184   3.832   6.931   8.238  0.2991  0.5488 -0.8044
  180PHE      C 1185   3.555   6.396   8.454 -0.1552  0.0298  0.3192
  180PHE      O 1186   3.607   6.417   8.563  0.0036 -0.7626  0.3997
  181HSD      N 1187   3.454   6.310   8.435  0.2336 -0.3502 -0.0499
  181HSD     HN 1188   3.437   6.287   8.339  1.3089 -0.6785 -0.1767
  181HSD     CA 1189   3.378   6.238   8.533  0.0420  0.0777  0.1203
  181HSD     HA 1190   3.319   6.176   8.466  0.5034 -0.3193  0.0728
  181HSD     CB 1191   3.459   6.144   8.624 -0.5122 -0.4181  0.1086
  181HSD    HB1 1192   3.388   6.100   8.697  0.2721  0.4975  1.4685
  181HSD    HB2 1193   3.523   6.209   8.687 -1.8577 -0.4037  1.5329
  181HSD    ND1 1194   3.620   6.033   8.457 -0.6672 -0.2890 -0.4443
  181HSD    HD1 1195   3.685   6.106   8.433 -0.4962 -0.9671 -2.1753
  181HSD     CG 1196   3.518   6.028   8.549 -0.1564 -0.2557  0.1348
  181HSD    CE1 1197   3.649   5.907   8.417  0.6069 -0.1568  0.0135
  181HSD    HE1 1198   3.712   5.871   8.335  0.0627  0.3279 -0.6281
  181HSD    NE2 1199   3.573   5.821   8.482  0.0270 -0.0389 -0.5017
  181HSD    CD2 1200   3.494   5.896   8.568 -0.0443 -0.3382 -0.3034
  181HSD    HD2 1201   3.427   5.834   8.626 -0.0312  0.3859  0.5045
  181HSD      C 1202   3.273   6.316   8.603  0.4620  0.8301 -0.0842
  181HSD      O 1203   3.271   6.325   8.725  0.1443 -0.3156  0.0011
  182ARG      N 1204   3.187   6.386   8.526 -0.6704 -0.2722  0.1415
  182ARG     HN 1205   3.212   6.401   8.430  3.4593  2.7970  1.4113
  182ARG     CA 1206   3.091   6.475   8.584 -0.3821  0.3831 -0.3704
  182ARG     HA 1207   3.072   6.445   8.686 -1.8536 -0.6034 -0.8981
  182ARG     CB 1208   3.141   6.620   8.599  0.1199  0.1427  0.3535
  182ARG    HB1 1209   3.218   6.621   8.678 -2.6035  1.2112  3.1866
  182ARG    HB2 1210   3.059   6.681   8.643 -1.4463 -1.0314 -0.7925
  182ARG     CG 1211   3.192   6.691   8.473 -0.2964 -0.1568  0.0115
  182ARG    HG1 1212   3.103   6.701   8.408  1.0287  2.1995 -1.5818
  182ARG    HG2 1213   3.270   6.617   8.444 -0.2604 -0.8518  1.7472
  182ARG     CD 1214   3.258   6.827   8.497 -0.1721 -0.1998 -0.0868
  182ARG    HD1 1215   3.338   6.813   8.572  1.0377 -0.2699 -1.3555
  182ARG    HD2 1216   3.190   6.904   8.540 -1.7810 -2.2876  1.3314
  182ARG     NE 1217   3.313   6.865   8.364  0.8608 -0.9207  0.1235
  182ARG     HE 1218   3.256   6.844   8.284  1.0722 -2.3849  0.3219
  182ARG     CZ 1219   3.413   6.957   8.355  0.2848 -0.3259 -0.3501
  182ARG    NH1 1220   3.499   6.981   8.459 -0.1108  0.3565 -0.1751
  182ARG   HH11 1221   3.466   6.939   8.543  0.8525 -0.3560 -0.1376
  182ARG   HH12 1222   3.560   7.059   8.451  1.1365 -0.6258 -0.5143
  182ARG    NH2 1223   3.423   7.031   8.241 -0.1614 -0.1888 -0.3001
  182ARG   HH21 1224   3.389   6.994   8.155  1.0933 -1.9538 -0.0789
  182ARG   HH22 1225   3.499   7.094   8.227 -2.3773  2.3922 -1.5917
  182ARG      C 1226   2.962   6.460   8.511 -0.5003 -0.0868 -0.0733
  182ARG      O 1227   2.962   6.428   8.392  0.8813  0.2197 -0.1735
  183LYS      N 1228   2.851   6.478   8.584  0.2452 -0.0098  1.0637
  183LYS     HN 1229   2.857   6.498   8.682 -1.4704 -2.1326  1.6848
  183LYS     CA 1230   2.723   6.431   8.542  0.3378  0.4852  0.1995
  183LYS     HA 1231   2.713   6.425   8.435 -1.0198 -4.0450  0.3804
  183LYS     CB 1232   2.701   6.290   8.600  0.1111  0.3120 -0.2969
  183LYS    HB1 1233   2.793   6.236   8.571  1.3388 -0.0223  3.5840
  183LYS    HB2 1234   2.614   6.239   8.555 -0.9990  2.5478 -0.8354
  183LYS     CG 1235   2.683   6.282   8.752 -0.4069  0.3224 -0.3546
  183LYS    HG1 1236   2.575   6.293   8.773 -0.4546  2.4355 -1.4194
  183LYS    HG2 1237   2.736   6.367   8.800  0.2036  0.1574 -0.7321
  183LYS     CD 1238   2.750   6.156   8.808 -0.0549  0.5942 -0.1549
  183LYS    HD1 1239   2.849   6.133   8.764 -0.9004 -0.6583 -1.5107
  183LYS    HD2 1240   2.684   6.080   8.761  1.6430 -0.6911 -0.5629
  183LYS     CE 1241   2.756   6.155   8.961  0.5046 -0.2301 -0.1750
  183LYS    HE1 1242   2.800   6.062   9.001  1.5952 -0.3401 -1.5617
  183LYS    HE2 1243   2.652   6.174   8.997  0.4988  2.8366 -1.5026
  183LYS     NZ 1244   2.846   6.258   9.018 -0.5460  0.5981  0.0180
  183LYS    HZ1 1245   2.921   6.279   8.950  0.3785 -3.7580 -0.6160
  183LYS    HZ2 1246   2.890   6.226   9.106 -0.9484 -0.4176 -0.1256
  183LYS    HZ3 1247   2.788   6.344   9.031 -0.4830  0.9124 -1.5995
  183LYS      C 1248   2.615   6.521   8.592 -0.5021 -0.2813 -0.2075
  183LYS      O 1249   2.498   6.500   8.559 -0.6600  0.1909  0.0489
  184ASP      N 1250   2.637   6.632   8.665 -0.5293 -0.4394  0.0421
  184ASP     HN 1251   2.728   6.647   8.703 -0.8352  0.5924  0.3914
  184ASP     CA 1252   2.539   6.725   8.710  0.2497  0.4442 -0.0739
  184ASP     HA 1253   2.463   6.669   8.764 -0.1576  1.3165  0.2851
  184ASP     CB 1254   2.604   6.828   8.805  0.0616  0.6032 -0.1174
  184ASP    HB1 1255   2.532   6.903   8.845 -1.5580 -1.0771  0.2498
  184ASP    HB2 1256   2.692   6.878   8.759  0.7693  0.4459  1.0493
  184ASP     CG 1257   2.664   6.765   8.929 -0.1699  0.1005 -0.2584
  184ASP    OD1 1258   2.591   6.697   9.007  0.0527 -0.1957 -0.3072
  184ASP    OD2 1259   2.788   6.776   8.949 -0.2038 -0.6482  0.4115
  184ASP      C 1260   2.470   6.798   8.600 -0.1549 -0.3403 -0.3491
  184ASP      O 1261   2.523   6.815   8.490 -0.4669  0.1985 -0.4173
  185SER      N 1262   2.344   6.841   8.617  0.3075  0.7999  0.3590
  185SER     HN 1263   2.295   6.840   8.704  0.5435  0.6234  0.4912
  185SER     CA 1264   2.267   6.906   8.515 -0.1850  0.0167  0.2218
  185SER     HA 1265   2.192   6.963   8.567  1.9310  0.9150  2.4940
  185SER     CB 1266   2.325   7.009   8.417 -0.5464 -0.2396 -0.2692
  185SER    HB1 1267   2.396   6.957   8.350  1.1462 -2.3971  2.9633
  185SER    HB2 1268   2.387   7.077   8.480  0.1397 -1.5643  0.5347
  185SER     OG 1269   2.226   7.080   8.343 -0.2087  0.2153 -0.2925
  185SER    HG1 1270   2.271   7.120   8.268 -1.0903  1.7625 -0.0339
  185SER      C 1271   2.179   6.804   8.451 -0.3799  0.5563 -0.3710
  185SER      O 1272   2.186   6.771   8.332  0.5582  0.0859 -0.1893
  186ARG      N 1273   2.096   6.746   8.539 -0.3072  0.3302 -0.4510
  186ARG     HN 1274   2.111   6.773   8.634 -0.6661  2.4726 -0.9520
  186ARG     CA 1275   2.030   6.623   8.511 -0.2575  0.1781  0.0763
  186ARG     HA 1276   2.111   6.563   8.471  0.0211  2.0195 -2.3473
  186ARG     CB 1277   2.002   6.543   8.639 -0.0629  0.0303  0.0279
  186ARG    HB1 1278   2.092   6.544   8.703  0.1818 -1.2450 -0.2806
  186ARG    HB2 1279   1.976   6.438   8.614 -0.7692  0.5839 -1.7332
  186ARG     CG 1280   1.890   6.603   8.725 -0.2682  0.1841 -0.3428
  186ARG    HG1 1281   1.889   6.714   8.736 -0.0548 -0.0003  1.9998
  186ARG    HG2 1282   1.911   6.560   8.825 -1.3665 -1.6996 -0.8841
  186ARG     CD 1283   1.746   6.570   8.687 -0.1418 -0.2502 -0.4516
  186ARG    HD1 1284   1.732   6.579   8.577  0.8600 -1.3285 -0.6847
  186ARG    HD2 1285   1.676   6.631   8.749  1.1074  0.9260 -0.1609
  186ARG     NE 1286   1.714   6.427   8.713  0.1589 -0.3543 -0.6599
  186ARG     HE 1287   1.767   6.382   8.784 -0.7264 -1.0435 -0.4136
  186ARG     CZ 1288   1.598   6.366   8.674 -0.1663 -0.3696  0.3081
  186ARG    NH1 1289   1.504   6.432   8.600  0.5373  0.1782 -0.1123
  186ARG   HH11 1290   1.522   6.529   8.580  1.0939 -0.2107 -1.6983
  186ARG   HH12 1291   1.416   6.388   8.580 -0.0904  1.4927 -0.3895
  186ARG    NH2 1292   1.577   6.235   8.704 -0.3431 -0.3175  0.4156
  186ARG   HH21 1293   1.629   6.191   8.777 -2.5968 -0.6631  1.9315
  186ARG   HH22 1294   1.497   6.185   8.671  1.5431 -2.9085 -0.5926
  186ARG      C 1295   1.925   6.619   8.405 -0.2200  0.3396  0.0339
  186ARG      O 1296   1.911   6.516   8.340  0.2395  0.0904  0.3325
  187ASN      N 1297   1.846   6.727   8.390 -0.5163  0.1586  0.2820
  187ASN     HN 1298   1.864   6.796   8.459 -0.0351  1.4325 -1.0742
  187ASN     CA 1299   1.750   6.734   8.283 -0.0316 -0.6672 -0.2217
  187ASN     HA 1300   1.698   6.640   8.275 -2.7141  0.8631 -3.1869
  187ASN     CB 1301   1.644   6.843   8.307 -0.3586 -1.0018 -0.1228
  187ASN    HB1 1302   1.592   6.848   8.209 -2.4909  0.6446  1.0080
  187ASN    HB2 1303   1.685   6.937   8.351 -2.0351 -1.6715  3.1502
  187ASN     CG 1304   1.536   6.798   8.404 -0.9527 -0.2375 -0.4130
  187ASN    OD1 1305   1.534   6.704   8.484 -0.0486 -0.2489 -0.3863
  187ASN    ND2 1306   1.427   6.878   8.398 -0.7638  0.0210 -0.4024
  187ASN   HD21 1307   1.354   6.861   8.464 -1.1322  2.1707 -0.1858
  187ASN   HD22 1308   1.433   6.943   8.322  1.7726 -0.3061 -0.5655
  187ASN      C 1309   1.817   6.745   8.151 -0.1742  0.5635 -0.1998
  187ASN      O 1310   1.770   6.680   8.057  0.0317 -0.2521  0.2529
  188VAL      N 1311   1.928   6.819   8.135  0.2400 -0.0874 -0.3847
  188VAL     HN 1312   1.960   6.877   8.209  1.2548 -1.2373  0.1035
  188VAL     CA 1313   2.005   6.820   8.015 -0.0532  0.0390 -0.5733
  188VAL     HA 1314   1.945   6.836   7.926  1.8968  1.1855 -1.7616
  188VAL     CB 1315   2.098   6.938   8.023  0.0947 -0.1101 -0.0729
  188VAL     HB 1316   2.164   6.934   8.112 -1.8567 -0.2766  1.4340
  188VAL    CG1 1317   2.181   6.942   7.893  0.4778  0.0885  0.1745
  188VAL   HG11 1318   2.242   6.853   7.868  1.6344  1.1847 -1.0271
  188VAL   HG12 1319   2.247   7.030   7.902  1.2004 -0.5929  2.3941
  188VAL   HG13 1320   2.113   6.968   7.809  0.2048 -0.3884  0.2410
  188VAL    CG2 1321   2.020   7.070   8.034  0.0651 -0.0706 -0.7051
  188VAL   HG21 1322   1.910   7.062   8.045  0.1336 -0.7587 -0.4764
  188VAL   HG22 1323   2.028   7.129   7.941  1.8427 -0.3793 -0.7739
  188VAL   HG23 1324   2.067   7.129   8.116 -0.8803  0.7672 -0.7414
  188VAL      C 1325   2.077   6.691   7.999  0.2753  0.1359  0.0776
  188VAL      O 1326   2.097   6.639   7.889 -0.0944 -0.4491  0.2772
  189PHE      N 1327   2.115   6.619   8.106 -0.5048 -0.3326  0.0469
  189PHE     HN 1328   2.115   6.665   8.194 -0.8935  2.2596 -1.2169
  189PHE     CA 1329   2.166   6.485   8.099 -0.0576 -0.1284 -0.6154
  189PHE     HA 1330   2.255   6.487   8.037  0.3758  1.6045  0.0062
  189PHE     CB 1331   2.214   6.426   8.232  0.1798  0.0711 -0.6113
  189PHE    HB1 1332   2.122   6.393   8.286  1.1086 -0.1178  0.9355
  189PHE    HB2 1333   2.262   6.504   8.295 -2.1524  0.5318  0.7259
  189PHE     CG 1334   2.308   6.312   8.218  0.4851  0.2488 -0.0722
  189PHE    CD1 1335   2.443   6.331   8.234  0.5582 -0.4719  0.2329
  189PHE    HD1 1336   2.485   6.428   8.258 -0.3067 -0.1246  0.3886
  189PHE    CE1 1337   2.526   6.224   8.212  0.7375 -0.1918 -0.4773
  189PHE    HE1 1338   2.632   6.247   8.212  1.0314 -1.3908 -1.6441
  189PHE     CZ 1339   2.477   6.098   8.186  0.5661 -0.1353 -0.4251
  189PHE     HZ 1340   2.540   6.014   8.162 -0.4198 -1.1459  0.4166
  189PHE    CD2 1341   2.255   6.186   8.202  0.4054  0.2057  0.5105
  189PHE    HD2 1342   2.150   6.171   8.186  0.8755 -1.3836 -1.6898
  189PHE    CE2 1343   2.340   6.079   8.182  0.4819  0.3125  0.2529
  189PHE    HE2 1344   2.306   5.983   8.146  2.2572 -1.0506  1.9896
  189PHE      C 1345   2.076   6.385   8.035 -0.5677  0.1977 -0.4121
  189PHE      O 1346   2.126   6.319   7.944 -0.4509 -0.2408 -0.0347
  190LEU      N 1347   1.947   6.384   8.073 -0.3635  0.4688  0.3197
  190LEU     HN 1348   1.917   6.437   8.151 -0.2483 -0.4374  0.9984
  190LEU     CA 1349   1.848   6.307   8.004 -0.1306  0.4562 -0.0018
  190LEU     HA 1350   1.885   6.206   7.994  1.6285  1.0418  0.3619
  190LEU     CB 1351   1.715   6.304   8.082  0.0172  0.0807  0.2398
  190LEU    HB1 1352   1.646   6.244   8.019  2.7347 -1.2804 -1.6599
  190LEU    HB2 1353   1.683   6.411   8.090 -0.8802 -0.1989  0.5022
  190LEU     CG 1354   1.720   6.245   8.224  0.0722 -0.4114  0.0362
  190LEU     HG 1355   1.815   6.274   8.274  1.5167 -0.3360 -2.5724
  190LEU    CD1 1356   1.596   6.299   8.297 -0.1620 -0.0469 -0.6197
  190LEU   HD11 1357   1.601   6.410   8.288 -0.6840 -0.0191 -0.6356
  190LEU   HD12 1358   1.584   6.263   8.401 -0.0670 -2.3208 -1.3394
  190LEU   HD13 1359   1.500   6.267   8.250 -0.0053 -0.0948 -0.9068
  190LEU    CD2 1360   1.723   6.093   8.203  0.3091 -0.3602 -0.3155
  190LEU   HD21 1361   1.819   6.048   8.171  0.0662  0.8043 -3.0274
  190LEU   HD22 1362   1.649   6.068   8.124 -2.0409 -0.1917  1.7128
  190LEU   HD23 1363   1.695   6.036   8.294 -1.0303 -1.0507 -1.1245
  190LEU      C 1364   1.830   6.347   7.861  0.2961 -0.1019 -0.2183
  190LEU      O 1365   1.799   6.262   7.778  0.2483 -0.0525 -0.2512
  191PHE      N 1366   1.837   6.479   7.833  0.4249 -0.1484 -0.3999
  191PHE     HN 1367   1.854   6.540   7.909  1.8270 -1.1822  0.1747
  191PHE     CA 1368   1.817   6.530   7.701 -0.0866 -0.0516 -0.2868
  191PHE     HA 1369   1.721   6.499   7.663 -0.9580  0.7445  1.1863
  191PHE     CB 1370   1.800   6.682   7.718  0.1036 -0.0264 -0.3191
  191PHE    HB1 1371   1.883   6.722   7.781 -0.0092  0.3472 -0.4085
  191PHE    HB2 1372   1.709   6.693   7.780  0.2330  0.1853 -0.1632
  191PHE     CG 1373   1.788   6.758   7.591  0.5321 -0.5113 -0.6580
  191PHE    CD1 1374   1.690   6.732   7.499  0.5076  0.1623 -0.8290
  191PHE    HD1 1375   1.623   6.647   7.506  0.5648  0.2215  0.6541
  191PHE    CE1 1376   1.675   6.806   7.384 -0.0125  0.3384 -0.6529
  191PHE    HE1 1377   1.592   6.791   7.317  0.2326  1.5899 -1.2800
  191PHE     CZ 1378   1.760   6.912   7.365  0.1083  0.2969 -0.3452
  191PHE     HZ 1379   1.765   6.955   7.266 -1.3104  0.1652 -0.4870
  191PHE    CD2 1380   1.868   6.869   7.575  0.0328 -0.0610 -0.1057
  191PHE    HD2 1381   1.946   6.903   7.642 -0.5728  1.1757 -0.0044
  191PHE    CE2 1382   1.853   6.945   7.462  0.0731 -0.1393 -0.1635
  191PHE    HE2 1383   1.913   7.033   7.446 -0.4225  0.4588  1.1338
  191PHE      C 1384   1.922   6.488   7.603 -0.1517 -0.3331 -0.2380
  191PHE      O 1385   1.890   6.434   7.498  0.3162 -0.0552 -0.5297
  192LYS      N 1386   2.048   6.493   7.651 -0.1968 -0.6296 -0.0862
  192LYS     HN 1387   2.068   6.545   7.734 -0.4266  0.2794 -0.5816
  192LYS     CA 1388   2.159   6.437   7.581  0.1572  0.1422 -0.1515
  192LYS     HA 1389   2.173   6.490   7.488 -2.2046 -0.1896 -0.7439
  192LYS     CB 1390   2.290   6.469   7.656  0.2232 -0.0066 -0.2030
  192LYS    HB1 1391   2.372   6.412   7.608 -0.2517 -0.4502 -0.4974
  192LYS    HB2 1392   2.277   6.430   7.760 -0.1352  0.5072 -0.0525
  192LYS     CG 1393   2.318   6.619   7.662 -0.0059  0.0350 -0.1505
  192LYS    HG1 1394   2.230   6.679   7.693 -0.4632 -1.3817  1.4783
  192LYS    HG2 1395   2.333   6.644   7.555 -0.5097  0.4246 -0.1294
  192LYS     CD 1396   2.443   6.661   7.739  0.0464  0.1000 -0.2708
  192LYS    HD1 1397   2.448   6.770   7.720 -3.8569  0.7850  1.7518
  192LYS    HD2 1398   2.537   6.612   7.703  0.0054  0.0113 -0.2577
  192LYS     CE 1399   2.428   6.649   7.890  0.0769  0.1054 -0.2673
  192LYS    HE1 1400   2.427   6.543   7.925  1.9008 -0.5996 -2.1934
  192LYS    HE2 1401   2.329   6.683   7.927 -0.1794  0.6511 -1.4344
  192LYS     NZ 1402   2.535   6.722   7.962  0.2854 -0.4557 -0.0016
  192LYS    HZ1 1403   2.525   6.825   7.966 -0.0402 -0.5076  3.2178
  192LYS    HZ2 1404   2.629   6.712   7.920  0.3621  0.4207 -0.0583
  192LYS    HZ3 1405   2.542   6.705   8.065 -1.6526 -0.2370  0.2051
  192LYS      C 1406   2.154   6.291   7.550  0.6357  0.0605  0.1442
  192LYS      O 1407   2.196   6.238   7.448 -0.3984 -0.1655 -0.1714
  193LEU      N 1408   2.113   6.215   7.653 -0.1797  0.1936 -0.0745
  193LEU     HN 1409   2.095   6.264   7.738 -2.1410  1.5307 -1.1720
  193LEU     CA 1410   2.098   6.073   7.647 -0.3568  0.2117 -0.0808
  193LEU     HA 1411   2.194   6.041   7.609 -0.0262  0.8627  0.1854
  193LEU     CB 1412   2.085   6.008   7.786 -0.0966 -0.0240 -0.1647
  193LEU    HB1 1413   2.002   6.057   7.842  0.2498  0.3213  0.0513
  193LEU    HB2 1414   2.177   6.037   7.841  0.2096  2.0026 -1.6173
  193LEU     CG 1415   2.080   5.854   7.785  0.1782 -0.0316 -0.1449
  193LEU     HG 1416   1.978   5.819   7.760  0.4009 -0.7583 -0.0517
  193LEU    CD1 1417   2.180   5.785   7.690  0.7139  0.4658  0.0478
  193LEU   HD11 1418   2.177   5.804   7.581  3.2767 -0.4268 -0.2552
  193LEU   HD12 1419   2.206   5.682   7.724 -1.6735  0.1143  0.9864
  193LEU   HD13 1420   2.274   5.832   7.728  0.5761  1.7385 -1.1065
  193LEU    CD2 1421   2.108   5.794   7.924  0.3121  0.2466 -0.0490
  193LEU   HD21 1422   2.078   5.687   7.920  1.4020 -0.0394 -2.2175
  193LEU   HD22 1423   2.042   5.846   7.997  0.6446  0.3443  0.1839
  193LEU   HD23 1424   2.215   5.812   7.945  0.8985 -2.0377 -0.8082
  193LEU      C 1425   1.998   6.021   7.550  0.0874 -0.2233 -0.3078
  193LEU      O 1426   2.029   5.939   7.463  0.0103  0.0185 -0.5636
  194GLY      N 1427   1.878   6.081   7.555  0.3549  0.3322 -0.4833
  194GLY     HN 1428   1.882   6.161   7.616  1.3461 -0.2665  0.2853
  194GLY     CA 1429   1.774   6.056   7.461  0.0076  0.4783 -0.1403
  194GLY    HA1 1430   1.695   6.120   7.497 -2.1542 -1.5147 -1.1015
  194GLY    HA2 1431   1.755   5.950   7.464 -0.4144  0.5635  1.5790
  194GLY      C 1432   1.799   6.105   7.323  0.4140 -0.1379 -0.2887
  194GLY      O 1433   1.770   6.033   7.227  0.0086 -0.4860  0.0897
  195GLY      N 1434   1.866   6.221   7.318  0.4650 -0.1505  0.0695
  195GLY     HN 1435   1.902   6.270   7.397 -0.7741 -0.8746  1.1153
  195GLY     CA 1436   1.896   6.266   7.185 -0.3918 -0.0998 -0.1154
  195GLY    HA1 1437   1.923   6.370   7.189  1.2387 -0.4992  0.1768
  195GLY    HA2 1438   1.811   6.269   7.119  0.1150  0.2015 -0.7680
  195GLY      C 1439   2.001   6.190   7.111 -0.1806 -0.0118  0.0890
  195GLY      O 1440   1.995   6.163   6.991 -0.6789  0.0354  0.0980
  196VAL      N 1441   2.100   6.134   7.182  0.1278  0.0935 -0.2569
  196VAL     HN 1442   2.113   6.156   7.278 -0.7911 -0.4219 -0.0046
  196VAL     CA 1443   2.208   6.066   7.116  0.1241 -0.0445 -0.1205
  196VAL     HA 1444   2.223   6.115   7.021  1.1289  1.3998  0.7515
  196VAL     CB 1445   2.334   6.086   7.194 -0.1651  0.6923  0.1622
  196VAL     HB 1446   2.334   6.190   7.235 -0.4617 -0.0264  2.0927
  196VAL    CG1 1447   2.335   5.987   7.311 -0.8271  0.4271 -0.0549
  196VAL   HG11 1448   2.350   5.883   7.276 -0.6487  0.1423  0.8319
  196VAL   HG12 1449   2.239   6.002   7.366 -0.5025  0.9942  0.3693
  196VAL   HG13 1450   2.426   6.010   7.371 -0.2044 -1.9680  0.0282
  196VAL    CG2 1451   2.456   6.051   7.108 -0.2205 -0.4348  0.5288
  196VAL   HG21 1452   2.441   5.953   7.058 -3.3559 -0.1306  0.6433
  196VAL   HG22 1453   2.550   6.056   7.167 -0.2809 -1.0488  0.6799
  196VAL   HG23 1454   2.471   6.132   7.033  0.9004 -0.5005  0.6600
  196VAL      C 1455   2.164   5.926   7.088 -0.2449  0.1053 -0.3020
  196VAL      O 1456   2.198   5.874   6.982  0.2819  0.3433 -0.2556
  197THR      N 1457   2.086   5.865   7.179  0.1951  0.3524  0.2482
  197THR     HN 1458   2.074   5.917   7.263 -1.0863  0.1623  0.1999
  197THR     CA 1459   2.028   5.736   7.156  0.2997  0.3775 -0.1692
  197THR     HA 1460   2.102   5.659   7.143 -0.4996 -0.1990 -1.5588
  197THR     CB 1461   1.938   5.689   7.267  0.0965  0.2600 -0.3842
  197THR     HB 1462   1.861   5.767   7.283 -1.0546 -0.7954 -0.6257
  197THR    OG1 1463   2.006   5.679   7.391  0.3514 -0.2829 -0.5628
  197THR    HG1 1464   1.987   5.751   7.451  1.0212 -0.9755  0.5143
  197THR    CG2 1465   1.873   5.552   7.241  0.3224  0.1031 -0.1266
  197THR   HG21 1466   1.802   5.531   7.324  0.1876  0.0922 -0.2438
  197THR   HG22 1467   1.949   5.471   7.244 -0.0684 -0.2377  2.3917
  197THR   HG23 1468   1.831   5.531   7.140  2.1577 -2.1015 -0.5236
  197THR      C 1469   1.939   5.739   7.037  0.0518  0.3407  0.0131
  197THR      O 1470   1.944   5.646   6.955  0.1344  0.2057  0.1700
  198ALA      N 1471   1.867   5.852   7.025 -0.3341  0.1298  0.3266
  198ALA     HN 1472   1.872   5.919   7.099  1.0224  1.0183 -0.5204
  198ALA     CA 1473   1.779   5.877   6.916  0.4381 -0.1432 -0.3742
  198ALA     HA 1474   1.713   5.792   6.904 -1.1071  0.4907  2.5801
  198ALA     CB 1475   1.681   5.995   6.930  0.1368 -0.4859  0.4666
  198ALA    HB1 1476   1.607   5.993   7.013 -2.9980  0.8164 -2.0647
  198ALA    HB2 1477   1.612   6.011   6.844  0.8884  1.6604  0.2025
  198ALA    HB3 1478   1.736   6.091   6.942 -1.0641  0.1070  1.4709
  198ALA      C 1479   1.851   5.890   6.786  0.3097  0.1464 -0.4197
  198ALA      O 1480   1.815   5.829   6.685 -0.2005 -0.1151 -0.0878
  199SER      N 1481   1.963   5.964   6.783  0.1884  0.3677  0.2916
  199SER     HN 1482   1.980   6.009   6.870  0.8671 -2.0486  1.5086
  199SER     CA 1483   2.055   5.985   6.675  0.1260 -0.4902  0.0590
  199SER     HA 1484   1.992   6.028   6.598  1.0793  0.3719 -0.2578
  199SER     CB 1485   2.156   6.097   6.704 -0.1477 -0.2910  0.2580
  199SER    HB1 1486   2.211   6.117   6.609  1.0514 -0.2982  0.9297
  199SER    HB2 1487   2.224   6.062   6.784 -0.5438  2.6849  2.0700
  199SER     OG 1488   2.091   6.216   6.747  0.5109  0.0529  0.3158
  199SER    HG1 1489   2.046   6.190   6.828  0.1298  1.7752  0.7000
  199SER      C 1490   2.126   5.860   6.638  0.8994 -0.0271 -0.0496
  199SER      O 1491   2.160   5.833   6.523 -0.2708 -0.2694 -0.3574
  200PHE      N 1492   2.150   5.768   6.734  0.3296 -0.1228  0.0072
  200PHE     HN 1493   2.146   5.784   6.832  1.0919  1.7002 -0.2170
  200PHE     CA 1494   2.198   5.641   6.691  0.3774 -0.0481 -0.1617
  200PHE     HA 1495   2.270   5.650   6.611  0.8675 -1.7292  0.0409
  200PHE     CB 1496   2.268   5.570   6.808  0.0016  0.3066  0.2803
  200PHE    HB1 1497   2.294   5.464   6.789 -2.4294 -0.5520  1.2217
  200PHE    HB2 1498   2.194   5.575   6.892  1.7792  1.6545  1.8563
  200PHE     CG 1499   2.400   5.629   6.843  0.3837 -0.2130 -0.2834
  200PHE    CD1 1500   2.447   5.617   6.972 -0.0547  0.4956 -0.0526
  200PHE    HD1 1501   2.387   5.562   7.042  0.4937 -0.4716 -0.3243
  200PHE    CE1 1502   2.570   5.665   7.012  0.0291  0.0836  0.1890
  200PHE    HE1 1503   2.613   5.654   7.110  0.7166  1.1217  0.0190
  200PHE     CZ 1504   2.653   5.726   6.921  0.0792 -0.2470  0.0098
  200PHE     HZ 1505   2.748   5.767   6.952  0.4174 -1.1442  0.1906
  200PHE    CD2 1506   2.487   5.686   6.754  0.2179 -0.0471 -0.3379
  200PHE    HD2 1507   2.457   5.698   6.651 -4.5657  0.1857  0.8488
  200PHE    CE2 1508   2.610   5.737   6.791  0.1518 -0.1280 -0.0042
  200PHE    HE2 1509   2.666   5.795   6.719 -0.1327 -1.2417 -1.1668
  200PHE      C 1510   2.091   5.557   6.628  0.2380  0.1740 -0.2237
  200PHE      O 1511   2.119   5.484   6.534 -0.6003 -0.1941 -0.1934
  201THR      N 1512   1.969   5.560   6.683  0.1115 -0.0166 -0.4931
  201THR     HN 1513   1.973   5.610   6.770 -2.1922 -0.1234 -0.2634
  201THR     CA 1514   1.854   5.493   6.630 -0.1104  0.0936 -0.1582
  201THR     HA 1515   1.890   5.392   6.623 -1.3559 -0.3083 -1.0156
  201THR     CB 1516   1.731   5.487   6.715 -0.3998 -0.2641 -0.5959
  201THR     HB 1517   1.686   5.589   6.719  1.8751  0.7692  0.6542
  201THR    OG1 1518   1.763   5.441   6.846 -0.0030  0.0275 -0.5886
  201THR    HG1 1519   1.827   5.498   6.889 -0.1285 -0.4809  0.2843
  201THR    CG2 1520   1.628   5.384   6.667  0.2475 -1.0623 -0.2857
  201THR   HG21 1521   1.675   5.288   6.637 -0.1069 -0.6672 -2.1743
  201THR   HG22 1522   1.586   5.424   6.573 -1.3613 -0.2375  0.7248
  201THR   HG23 1523   1.539   5.382   6.734 -0.8601  3.1071 -1.3611
  201THR      C 1524   1.820   5.533   6.490 -1.0023  0.0948  0.0524
  201THR      O 1525   1.818   5.454   6.396 -0.2469 -0.3572  0.4026
  202ALA      N 1526   1.823   5.665   6.468  0.1716  0.1215  0.2974
  202ALA     HN 1527   1.834   5.718   6.552 -0.5916  0.3029  0.2839
  202ALA     CA 1528   1.810   5.737   6.345 -0.2148 -0.1656  0.1713
  202ALA     HA 1529   1.720   5.715   6.289 -1.8843  2.4496  1.5875
  202ALA     CB 1530   1.814   5.889   6.369  0.1434 -0.0727 -0.4618
  202ALA    HB1 1531   1.804   5.950   6.277  1.2263  2.6289  1.0996
  202ALA    HB2 1532   1.911   5.924   6.412  0.1829  0.9872 -1.3752
  202ALA    HB3 1533   1.733   5.917   6.439 -0.9713 -0.4001 -1.5822
  202ALA      C 1534   1.913   5.708   6.242 -0.0339  0.5003  0.1590
  202ALA      O 1535   1.895   5.697   6.121  0.1639 -0.1416  0.1794
  203SER      N 1536   2.040   5.701   6.288 -0.0092 -0.1915  0.0036
  203SER     HN 1537   2.057   5.706   6.386 -2.2741 -1.8501  0.5451
  203SER     CA 1538   2.150   5.665   6.203 -0.1047  0.0025 -0.2057
  203SER     HA 1539   2.144   5.713   6.107  2.3224 -1.3131 -1.0892
  203SER     CB 1540   2.281   5.713   6.267  0.1179 -0.4025 -0.3546
  203SER    HB1 1541   2.294   5.678   6.372  0.0567  4.1158  1.4141
  203SER    HB2 1542   2.270   5.823   6.280  0.3198 -0.1178 -2.2884
  203SER     OG 1543   2.401   5.688   6.196  0.3707  0.0672 -0.0979
  203SER    HG1 1544   2.457   5.766   6.201 -1.1380  1.1391  1.2305
  203SER      C 1545   2.170   5.523   6.162 -0.7900 -0.1699  0.0345
  203SER      O 1546   2.187   5.494   6.044 -0.0690 -0.1096  0.1165
  204VAL      N 1547   2.154   5.427   6.255 -0.0068 -0.1690  0.1735
  204VAL     HN 1548   2.159   5.450   6.352 -0.2411 -1.4292  0.4970
  204VAL     CA 1549   2.176   5.291   6.218 -0.2244 -0.1740  0.0650
  204VAL     HA 1550   2.258   5.289   6.148 -0.4898  1.4899 -0.3317
  204VAL     CB 1551   2.206   5.219   6.346  0.2811 -0.1539 -0.0402
  204VAL     HB 1552   2.130   5.244   6.424 -2.6673  0.9070 -2.9967
  204VAL    CG1 1553   2.218   5.070   6.309  0.3555 -0.0006 -0.6443
  204VAL   HG11 1554   2.296   5.056   6.232  0.9633  1.3315 -0.2969
  204VAL   HG12 1555   2.127   5.031   6.260  0.1155 -0.7433  0.3534
  204VAL   HG13 1556   2.251   5.008   6.395 -0.7923  0.0273 -0.1615
  204VAL    CG2 1557   2.335   5.280   6.403  0.4981 -0.3653 -0.3037
  204VAL   HG21 1558   2.359   5.223   6.496 -0.2976 -1.8647 -0.9791
  204VAL   HG22 1559   2.311   5.378   6.449 -1.1654 -0.7281 -0.3510
  204VAL   HG23 1560   2.417   5.297   6.330 -0.5348  3.3665 -0.8115
  204VAL      C 1561   2.057   5.248   6.138 -0.3529  0.0947  0.1105
  204VAL      O 1562   2.071   5.177   6.039 -0.0417 -0.0811  0.2772
  205GLY      N 1563   1.937   5.302   6.166 -0.1870  0.4475  0.1471
  205GLY     HN 1564   1.929   5.360   6.247  0.1932  0.7554 -0.0344
  205GLY     CA 1565   1.812   5.300   6.098  0.1365 -0.2817 -0.4434
  205GLY    HA1 1566   1.735   5.357   6.148  0.0059 -0.5829 -0.3022
  205GLY    HA2 1567   1.775   5.199   6.093 -2.6273  0.5754  0.4027
  205GLY      C 1568   1.807   5.356   5.960  0.3442 -0.0479 -0.3566
  205GLY      O 1569   1.760   5.296   5.863  0.1926 -0.3278 -0.1095
  206SER      N 1570   1.877   5.470   5.940 -0.5380  0.5281 -0.2414
  206SER     HN 1571   1.914   5.514   6.021  1.2056  0.8693 -1.1797
  206SER     CA 1572   1.909   5.529   5.814 -0.0065 -0.1744 -0.4459
  206SER     HA 1573   1.817   5.530   5.757 -1.4168  0.6953  1.6614
  206SER     CB 1574   1.967   5.671   5.818  0.5955 -0.4278 -0.0326
  206SER    HB1 1575   1.992   5.696   5.712 -0.0481 -1.0505 -0.3381
  206SER    HB2 1576   2.064   5.674   5.871  0.5809  0.3340 -0.0297
  206SER     OG 1577   1.876   5.768   5.868  0.2249 -0.7588 -0.0627
  206SER    HG1 1578   1.858   5.749   5.960  0.8458 -0.3665  0.1490
  206SER      C 1579   2.004   5.451   5.730  0.3391 -0.0840 -0.1421
  206SER      O 1580   1.994   5.453   5.608  0.6861  0.1782 -0.1672
  207LEU      N 1581   2.102   5.384   5.793 -0.3513 -0.2835  0.7518
  207LEU     HN 1582   2.103   5.391   5.892 -1.4501  0.4525  0.7257
  207LEU     CA 1583   2.200   5.302   5.728 -0.5268 -0.1863  0.3596
  207LEU     HA 1584   2.237   5.352   5.640  2.0347  0.1225  1.5267
  207LEU     CB 1585   2.317   5.285   5.827 -0.0521 -0.1043 -0.1852
  207LEU    HB1 1586   2.276   5.245   5.922  0.4589  0.8037  0.4206
  207LEU    HB2 1587   2.357   5.386   5.850 -2.4632  0.3799  2.3676
  207LEU     CG 1588   2.422   5.178   5.795  0.0989  0.0277 -0.1301
  207LEU     HG 1589   2.396   5.070   5.786  0.3807  0.0518 -1.6143
  207LEU    CD1 1590   2.502   5.208   5.667  0.4731  0.0786  0.1120
  207LEU   HD11 1591   2.561   5.301   5.682  0.8125  0.0252 -0.8070
  207LEU   HD12 1592   2.442   5.224   5.574  2.5775  0.5874 -1.2294
  207LEU   HD13 1593   2.574   5.129   5.637  1.8516  1.5093 -0.5487
  207LEU    CD2 1594   2.529   5.182   5.906  0.0449 -0.1154 -0.0726
  207LEU   HD21 1595   2.576   5.282   5.912 -1.0677  0.4671 -0.7412
  207LEU   HD22 1596   2.614   5.110   5.898  2.4320  2.5134  0.3160
  207LEU   HD23 1597   2.479   5.169   6.004 -0.6499  2.3572 -0.0465
  207LEU      C 1598   2.134   5.174   5.689 -0.3198 -0.0790 -0.3523
  207LEU      O 1599   2.162   5.119   5.583  0.2157 -0.2996 -0.1004
  208PHE      N 1600   2.033   5.129   5.766 -0.5679  0.4162 -0.3771
  208PHE     HN 1601   2.008   5.174   5.851 -1.1397 -0.3414 -0.1329
  208PHE     CA 1602   1.936   5.034   5.722 -0.1503 -0.1640 -0.0757
  208PHE     HA 1603   1.994   4.952   5.682  3.3376  2.2357 -0.4030
  208PHE     CB 1604   1.865   4.980   5.847  0.5250 -0.8589  0.0090
  208PHE    HB1 1605   1.853   5.056   5.927 -1.4343 -2.1214  0.9867
  208PHE    HB2 1606   1.937   4.905   5.886  1.6280 -0.2832 -0.8818
  208PHE     CG 1607   1.730   4.919   5.834  0.1426 -0.0093 -0.0254
  208PHE    CD1 1608   1.710   4.784   5.818 -0.1331  0.0616 -0.3076
  208PHE    HD1 1609   1.803   4.729   5.809 -0.2619 -0.1589 -0.3022
  208PHE    CE1 1610   1.588   4.721   5.814 -0.1479  0.0808 -0.1689
  208PHE    HE1 1611   1.590   4.618   5.782  2.3982  0.2408 -0.7498
  208PHE     CZ 1612   1.476   4.801   5.817  0.2916  0.6907  0.0518
  208PHE     HZ 1613   1.385   4.758   5.780  0.1390  0.4606  0.6828
  208PHE    CD2 1614   1.615   4.995   5.833  0.4806  0.5015 -0.1104
  208PHE    HD2 1615   1.625   5.103   5.840  0.2182  0.4519  1.3833
  208PHE    CE2 1616   1.491   4.937   5.833  0.4037  0.6607  0.2164
  208PHE    HE2 1617   1.405   5.003   5.831  1.1139  1.6140  0.3541
  208PHE      C 1618   1.852   5.073   5.605 -0.6578 -0.0964  0.3083
  208PHE      O 1619   1.851   5.001   5.505 -0.3703  0.0269  0.2184
  209LEU      N 1620   1.792   5.193   5.595 -0.4437 -0.0286 -0.1904
  209LEU     HN 1621   1.793   5.247   5.679 -0.7593 -2.4178  1.4617
  209LEU     CA 1622   1.722   5.241   5.480 -0.3664 -0.5474 -0.4568
  209LEU     HA 1623   1.643   5.172   5.453 -1.8301 -0.1358  2.3792
  209LEU     CB 1624   1.650   5.372   5.517  0.2355 -0.2726 -0.2475
  209LEU    HB1 1625   1.619   5.424   5.424  0.0081  1.7013  0.8844
  209LEU    HB2 1626   1.729   5.433   5.565 -0.2163 -1.4890  2.2257
  209LEU     CG 1627   1.525   5.361   5.606  0.3835  0.0321 -0.0010
  209LEU     HG 1628   1.557   5.320   5.704  0.7460 -0.2261 -0.2274
  209LEU    CD1 1629   1.463   5.497   5.644 -0.0816  0.0083 -0.6456
  209LEU   HD11 1630   1.450   5.567   5.559 -1.9973  0.8852  0.3174
  209LEU   HD12 1631   1.531   5.549   5.715 -0.7730 -0.4501  0.3771
  209LEU   HD13 1632   1.363   5.490   5.692  0.0705  2.7322  0.2435
  209LEU    CD2 1633   1.416   5.263   5.559  0.2147  0.1208  0.2017
  209LEU   HD21 1634   1.465   5.164   5.546 -0.5832 -0.4291  1.2804
  209LEU   HD22 1635   1.364   5.297   5.467 -0.7195  2.8176  1.6166
  209LEU   HD23 1636   1.338   5.255   5.637 -1.2416  2.5599 -0.8863
  209LEU      C 1637   1.807   5.267   5.360  0.1345  0.0410  0.0196
  209LEU      O 1638   1.763   5.255   5.246  0.8467 -0.2430 -0.2284
  210THR      N 1639   1.933   5.308   5.382  0.0712  0.3836 -0.2494
  210THR     HN 1640   1.966   5.334   5.472 -0.3156  1.5254 -0.4263
  210THR     CA 1641   2.031   5.311   5.278  0.3403 -0.0951 -0.0147
  210THR     HA 1642   1.996   5.373   5.197  1.3875  1.3267  0.5784
  210THR     CB 1643   2.157   5.376   5.326  0.1346  0.1658  0.1756
  210THR     HB 1644   2.188   5.318   5.416  0.0997 -2.2865 -1.2943
  210THR    OG1 1645   2.139   5.515   5.348  0.1756  0.1256  0.4663
  210THR    HG1 1646   2.088   5.524   5.429  1.3922  0.6154  1.2089
  210THR    CG2 1647   2.274   5.366   5.226 -0.0747 -0.4968 -0.0036
  210THR   HG21 1648   2.240   5.412   5.130 -2.4822 -0.4577  0.8017
  210THR   HG22 1649   2.305   5.260   5.210  1.3885  0.0615 -1.0473
  210THR   HG23 1650   2.364   5.423   5.256 -0.9190  0.7041  0.2959
  210THR      C 1651   2.062   5.177   5.221  0.1634 -0.1549  0.0282
  210THR      O 1652   2.065   5.165   5.098 -0.2851  0.3840 -0.0369
  211ALA      N 1653   2.083   5.073   5.303 -0.7071 -0.2079  0.1910
  211ALA     HN 1654   2.063   5.088   5.399 -1.0568 -3.5406  0.7879
  211ALA     CA 1655   2.122   4.940   5.267 -0.0456  0.1792 -0.5616
  211ALA     HA 1656   2.211   4.954   5.208  0.6886  0.0227  0.4777
  211ALA     CB 1657   2.154   4.865   5.398  0.5838  0.3343 -0.6199
  211ALA    HB1 1658   2.192   4.761   5.385 -1.6261 -0.8490  1.4605
  211ALA    HB2 1659   2.073   4.854   5.474 -0.0591 -1.3481 -1.4824
  211ALA    HB3 1660   2.237   4.910   5.455  0.7295  0.5224 -0.9839
  211ALA      C 1661   2.010   4.874   5.194  0.0919  0.1198 -0.7186
  211ALA      O 1662   2.025   4.801   5.096 -0.0557 -0.2452 -0.4705
  212ILE      N 1663   1.889   4.906   5.242  0.1901 -0.8977  0.2302
  212ILE     HN 1664   1.871   4.960   5.324 -1.6278 -0.1415 -0.6268
  212ILE     CA 1665   1.769   4.866   5.176 -0.1582  0.1030  0.2400
  212ILE     HA 1666   1.771   4.758   5.178 -0.1373  0.0954 -0.1348
  212ILE     CB 1667   1.648   4.898   5.260 -0.0010  0.4280  0.3444
  212ILE     HB 1668   1.659   5.000   5.302 -1.0830  0.3904  0.7479
  212ILE    CG2 1669   1.521   4.885   5.174  0.3364 -0.8360  0.0106
  212ILE   HG21 1670   1.541   4.792   5.117  1.7122 -1.1056  0.8669
  212ILE   HG22 1671   1.513   4.975   5.111 -2.6492  0.1751  1.6466
  212ILE   HG23 1672   1.431   4.855   5.233  0.7836 -0.4693  0.8961
  212ILE    CG1 1673   1.649   4.792   5.372  0.2296 -0.1027 -0.1528
  212ILE   HG11 1674   1.750   4.789   5.418 -0.2047  1.5291  0.9906
  212ILE   HG12 1675   1.617   4.699   5.319 -1.5676  0.9770 -1.0618
  212ILE     CD 1676   1.559   4.830   5.489  0.2565  0.9423 -0.4559
  212ILE    HD1 1677   1.528   4.741   5.548  0.9951  1.5119  0.8335
  212ILE    HD2 1678   1.473   4.887   5.447 -0.3161  0.7380  0.4063
  212ILE    HD3 1679   1.610   4.906   5.551  0.7356  1.1841 -1.1414
  212ILE      C 1680   1.755   4.908   5.034 -0.0641 -0.1260  0.1619
  212ILE      O 1681   1.723   4.830   4.945  0.3348  0.2253 -0.2974
  213ASP      N 1682   1.780   5.038   5.005 -0.2801 -0.1035  0.0786
  213ASP     HN 1683   1.787   5.109   5.075  0.3186 -1.3029  1.2887
  213ASP     CA 1684   1.770   5.091   4.873 -0.5462  0.0243  0.1481
  213ASP     HA 1685   1.676   5.069   4.825 -0.6221  0.3292  0.1536
  213ASP     CB 1686   1.775   5.244   4.884 -0.5103  0.0323  0.0212
  213ASP    HB1 1687   1.858   5.281   4.947 -1.4073  0.2638  1.1059
  213ASP    HB2 1688   1.683   5.283   4.933 -1.2233 -0.1273 -1.1626
  213ASP     CG 1689   1.800   5.320   4.754 -0.1905  0.3899  0.2911
  213ASP    OD1 1690   1.917   5.354   4.722 -0.2954  0.2854 -0.2031
  213ASP    OD2 1691   1.707   5.339   4.672  0.3542 -0.1329 -0.4612
  213ASP      C 1692   1.874   5.030   4.785 -0.4688  0.0833  0.1987
  213ASP      O 1693   1.858   4.998   4.668 -0.4519  0.3811  0.1144
  214ARG      N 1694   1.996   5.012   4.840 -0.1869  0.0120 -0.4493
  214ARG     HN 1695   2.006   5.048   4.932 -0.4743 -0.1798 -0.3442
  214ARG     CA 1696   2.098   4.944   4.767  0.0755 -0.1463  0.0636
  214ARG     HA 1697   2.113   4.988   4.669  3.8685 -1.9954 -0.3902
  214ARG     CB 1698   2.229   4.976   4.841  0.1130 -0.5374  0.1676
  214ARG    HB1 1699   2.224   4.917   4.935 -0.1408 -1.7469 -0.5802
  214ARG    HB2 1700   2.244   5.085   4.857  1.2126 -0.6758  0.1749
  214ARG     CG 1701   2.356   4.933   4.766  0.2102 -0.2466  0.1647
  214ARG    HG1 1702   2.339   4.834   4.720 -0.1495 -0.2823  0.3702
  214ARG    HG2 1703   2.453   4.928   4.821  0.2021 -2.0999  0.0591
  214ARG     CD 1704   2.381   5.039   4.659  0.4766  0.2500  0.7087
  214ARG    HD1 1705   2.360   5.145   4.683 -1.6291  0.1480 -0.4193
  214ARG    HD2 1706   2.300   5.029   4.583 -1.6240  0.1757  2.8146
  214ARG     NE 1707   2.513   5.021   4.592  0.2522 -0.6771  0.4990
  214ARG     HE 1708   2.533   4.979   4.504  1.5994  0.8797  0.0038
  214ARG     CZ 1709   2.629   5.084   4.626  0.0194 -0.0406  0.1357
  214ARG    NH1 1710   2.644   5.163   4.737 -0.1993 -0.2386  0.3084
  214ARG   HH11 1711   2.565   5.204   4.783  1.7435  2.9890  1.0527
  214ARG   HH12 1712   2.730   5.213   4.741 -0.2927 -0.1250  0.8933
  214ARG    NH2 1713   2.736   5.069   4.542  0.4725 -0.1456  0.7256
  214ARG   HH21 1714   2.722   5.027   4.453  3.1438 -2.1869  1.1502
  214ARG   HH22 1715   2.824   5.111   4.562  2.0049 -1.8400 -1.9597
  214ARG      C 1716   2.081   4.797   4.751  0.0665 -0.1679  0.2653
  214ARG      O 1717   2.134   4.741   4.655 -0.2697 -0.4288  0.2307
  215TYR      N 1718   2.001   4.730   4.836 -0.0443 -0.1646  0.1649
  215TYR     HN 1719   1.967   4.776   4.918 -0.4828 -0.6309  0.2519
  215TYR     CA 1720   1.960   4.594   4.822  0.8380 -0.4218  0.0045
  215TYR     HA 1721   2.050   4.541   4.795 -0.3504 -2.5206 -0.0029
  215TYR     CB 1722   1.930   4.535   4.960 -0.0581 -0.1702 -0.0770
  215TYR    HB1 1723   1.863   4.594   5.027  0.6396 -0.0230  0.4965
  215TYR    HB2 1724   2.026   4.529   5.015 -0.4673 -0.0152  0.6706
  215TYR     CG 1725   1.869   4.399   4.969  0.1340 -0.2648 -0.2098
  215TYR    CD1 1726   1.951   4.294   5.003  0.2289 -0.3599 -0.7324
  215TYR    HD1 1727   2.056   4.310   5.023  0.5875 -3.3531  0.2796
  215TYR    CE1 1728   1.897   4.170   5.027  0.1533 -0.1973 -0.0482
  215TYR    HE1 1729   1.951   4.080   5.054  0.3712  0.0021  0.1861
  215TYR     CZ 1730   1.762   4.147   5.014  0.1265  0.2729 -0.6644
  215TYR     OH 1731   1.714   4.017   5.040 -0.0067  0.5298  0.4354
  215TYR     HH 1732   1.619   4.027   5.045 -0.2775 -1.6766  1.2146
  215TYR    CD2 1733   1.733   4.379   4.963  0.0740 -0.2820  0.9161
  215TYR    HD2 1734   1.673   4.466   4.940 -1.3684 -1.1341  1.3469
  215TYR    CE2 1735   1.681   4.253   4.981 -0.6125 -0.2256 -0.4800
  215TYR    HE2 1736   1.574   4.242   4.974 -0.7082 -0.2623  0.7153
  215TYR      C 1737   1.858   4.573   4.715  0.1410 -0.2030  0.6143
  215TYR      O 1738   1.881   4.490   4.627 -0.0163  0.0067  0.3721
  216ILE      N 1739   1.762   4.666   4.702 -0.4167 -0.8992 -0.4109
  216ILE     HN 1740   1.770   4.741   4.767  1.9545  1.1151 -2.8474
  216ILE     CA 1741   1.665   4.666   4.597 -0.6249  0.1747 -0.2241
  216ILE     HA 1742   1.636   4.563   4.590  0.4115 -0.0722 -1.3512
  216ILE     CB 1743   1.552   4.758   4.633 -0.8153 -0.3484  0.5320
  216ILE     HB 1744   1.588   4.861   4.652 -0.1456 -0.6154  0.7375
  216ILE    CG2 1745   1.456   4.770   4.513 -0.4304 -0.1009  0.2472
  216ILE   HG21 1746   1.511   4.790   4.419 -1.2109 -0.9801 -0.4108
  216ILE   HG22 1747   1.379   4.850   4.514 -2.2389 -1.6998 -1.6786
  216ILE   HG23 1748   1.405   4.674   4.490 -0.3109 -0.1939  0.3729
  216ILE    CG1 1749   1.481   4.714   4.762  0.5684 -0.6589  1.2015
  216ILE   HG11 1750   1.540   4.686   4.852 -0.4200  0.6175  2.2922
  216ILE   HG12 1751   1.427   4.622   4.731 -0.1219  0.2026 -0.2867
  216ILE     CD 1752   1.374   4.809   4.816  0.5311 -0.6574  1.1241
  216ILE    HD1 1753   1.302   4.756   4.882  1.5196 -1.5542  1.5137
  216ILE    HD2 1754   1.329   4.874   4.737 -1.9949 -1.7912  1.5342
  216ILE    HD3 1755   1.415   4.878   4.892 -2.2478  2.3811  0.0998
  216ILE      C 1756   1.731   4.686   4.465  0.2281 -0.6635  0.0616
  216ILE      O 1757   1.702   4.615   4.369 -0.6386 -0.4542  0.1562
  217SER      N 1758   1.822   4.786   4.460 -0.0683 -0.3954 -0.0498
  217SER     HN 1759   1.838   4.843   4.540  2.0235 -0.4308 -0.4108
  217SER     CA 1760   1.885   4.830   4.340 -0.3629 -0.0692 -0.0884
  217SER     HA 1761   1.820   4.878   4.268 -1.5391 -0.9765  0.3345
  217SER     CB 1762   1.990   4.940   4.361 -0.1678 -0.3799  0.6086
  217SER    HB1 1763   2.075   4.896   4.418  0.1907 -0.5324 -0.0357
  217SER    HB2 1764   1.934   5.013   4.423  0.7239  0.7084  0.1795
  217SER     OG 1765   2.030   5.015   4.247  0.3239 -0.9221  0.4165
  217SER    HG1 1766   2.076   5.093   4.280 -2.1328 -0.0324  1.9853
  217SER      C 1767   1.959   4.718   4.275  0.6411  0.4666  0.1128
  217SER      O 1768   1.958   4.706   4.153 -0.1308  0.5873  0.1017
  218ILE      N 1769   2.022   4.627   4.352 -0.0711 -0.0710  0.0717
  218ILE     HN 1770   2.038   4.641   4.449 -0.9297  3.4116 -0.1665
  218ILE     CA 1771   2.090   4.524   4.280  0.0606  0.0548  0.0143
  218ILE     HA 1772   2.113   4.548   4.178  0.0817  1.5421  0.3547
  218ILE     CB 1773   2.220   4.493   4.349  0.2544 -0.0363 -0.3901
  218ILE     HB 1774   2.264   4.411   4.289 -2.6504 -1.4334 -0.7656
  218ILE    CG2 1775   2.311   4.617   4.342 -0.1584  0.2975  0.1380
  218ILE   HG21 1776   2.323   4.663   4.242 -1.5518  2.3269  0.8108
  218ILE   HG22 1777   2.411   4.593   4.383 -0.0522  0.7479  0.1481
  218ILE   HG23 1778   2.275   4.704   4.402 -0.7665 -0.0884  0.3393
  218ILE    CG1 1779   2.201   4.437   4.491 -0.3547  0.1722 -0.3863
  218ILE   HG11 1780   2.114   4.369   4.502  0.0174 -0.2467 -0.0299
  218ILE   HG12 1781   2.180   4.528   4.551 -0.2798  0.9196 -1.4524
  218ILE     CD 1782   2.327   4.370   4.544 -0.0624  0.5563 -0.5857
  218ILE    HD1 1783   2.333   4.368   4.655  1.2253 -1.5962 -0.6350
  218ILE    HD2 1784   2.412   4.434   4.515 -1.5920  2.2380 -1.5327
  218ILE    HD3 1785   2.350   4.269   4.504 -0.1284  0.5588 -0.6287
  218ILE      C 1786   2.014   4.397   4.265 -0.4093  0.3615 -0.2018
  218ILE      O 1787   2.052   4.310   4.186 -0.0393  0.0993  0.2611
  219HSD      N 1788   1.898   4.387   4.333  0.0032  0.3883  0.5055
  219HSD     HN 1789   1.853   4.457   4.388 -3.1010 -1.2807  0.3236
  219HSD     CA 1790   1.818   4.269   4.331 -0.0920  0.4597  0.0264
  219HSD     HA 1791   1.878   4.184   4.303  0.3876  1.0457 -0.7626
  219HSD     CB 1792   1.758   4.245   4.471  0.3164 -0.1636  0.1011
  219HSD    HB1 1793   1.683   4.326   4.490 -0.4398 -0.9272  0.4275
  219HSD    HB2 1794   1.840   4.244   4.545  1.5092 -2.5766 -1.1340
  219HSD    ND1 1795   1.555   4.109   4.534 -0.5956 -0.5730 -0.6525
  219HSD    HD1 1796   1.497   4.189   4.554 -0.7675 -0.8375 -0.0476
  219HSD     CG 1797   1.682   4.117   4.481 -0.0271  0.0856  0.7395
  219HSD    CE1 1798   1.510   3.981   4.528 -0.5285 -0.6754  0.6163
  219HSD    HE1 1799   1.414   3.945   4.564 -1.2880  2.9525  2.7149
  219HSD    NE2 1800   1.603   3.909   4.467 -0.1460  0.1440  0.2129
  219HSD    CD2 1801   1.711   3.991   4.439  0.0490  0.0858  0.7917
  219HSD    HD2 1802   1.790   3.960   4.373 -1.8834 -1.0513 -1.1261
  219HSD      C 1803   1.717   4.276   4.221 -0.0585  0.6233  0.0066
  219HSD      O 1804   1.679   4.176   4.160 -0.0882  0.4812  0.2538
  220ARG      N 1805   1.656   4.394   4.205  0.3755  0.8399 -0.0760
  220ARG     HN 1806   1.669   4.468   4.272  0.3932 -1.1617  2.2660
  220ARG     CA 1807   1.562   4.424   4.101  0.3638 -0.1493 -0.3537
  220ARG     HA 1808   1.542   4.345   4.029  2.3052  0.3106 -1.4731
  220ARG     CB 1809   1.427   4.467   4.161  0.5996  0.0277  0.0554
  220ARG    HB1 1810   1.357   4.508   4.085  0.3210 -1.5874 -0.5929
  220ARG    HB2 1811   1.431   4.544   4.241 -3.5693 -0.4737  0.9279
  220ARG     CG 1812   1.352   4.355   4.233  0.4779 -0.0060 -0.1236
  220ARG    HG1 1813   1.284   4.399   4.310  0.4723  0.5850 -0.4572
  220ARG    HG2 1814   1.421   4.299   4.299  0.7706 -0.5715 -0.9009
  220ARG     CD 1815   1.279   4.259   4.139  0.1033  0.2774 -0.1262
  220ARG    HD1 1816   1.355   4.215   4.070  0.1082  2.2841 -1.4911
  220ARG    HD2 1817   1.200   4.307   4.078  2.8722  2.2282 -2.4592
  220ARG     NE 1818   1.224   4.154   4.229  0.3416  0.1082 -0.1772
  220ARG     HE 1819   1.134   4.168   4.271 -0.0673 -0.3521 -0.8751
  220ARG     CZ 1820   1.283   4.036   4.263  0.0044 -0.0018  0.0344
  220ARG    NH1 1821   1.410   4.002   4.226  0.0260  0.1035  0.0133
  220ARG   HH11 1822   1.459   4.029   4.143 -2.5883  2.3434 -0.9679
  220ARG   HH12 1823   1.447   3.920   4.270  0.5454  0.9375  1.1810
  220ARG    NH2 1824   1.234   3.955   4.362  0.1888  0.2699  0.3516
  220ARG   HH21 1825   1.152   3.982   4.412 -0.9660  0.6779 -1.6466
  220ARG   HH22 1826   1.278   3.871   4.393 -0.7204 -1.2705 -2.1903
  220ARG      C 1827   1.612   4.530   4.009  0.6222  0.5543  0.5803
  220ARG      O 1828   1.545   4.633   4.013 -0.1196  0.0973  0.1325
  221PRO      N 1829   1.715   4.518   3.930  0.3082 -0.0374  0.2539
  221PRO     CD 1830   1.798   4.400   3.905 -0.1057 -0.3173  0.1862
  221PRO    HD1 1831   1.730   4.313   3.893 -1.0932  0.4697 -0.1228
  221PRO    HD2 1832   1.868   4.383   3.989  1.7157  1.8114 -0.7945
  221PRO     CA 1833   1.763   4.627   3.850  0.2009  0.0854  0.3587
  221PRO     HA 1834   1.773   4.711   3.918 -1.2757  0.2228  0.4323
  221PRO     CB 1835   1.899   4.579   3.800  0.0495 -0.1537  0.1780
  221PRO    HB1 1836   1.967   4.608   3.883  2.5076  1.3598 -2.2181
  221PRO    HB2 1837   1.924   4.633   3.707 -1.8101  0.5328  0.0383
  221PRO     CG 1838   1.870   4.430   3.773  0.2033 -0.2199  0.3748
  221PRO    HG1 1839   1.792   4.419   3.694 -1.6474  0.9123  1.9463
  221PRO    HG2 1840   1.957   4.365   3.750  0.4260  0.7313 -1.6399
  221PRO      C 1841   1.671   4.677   3.745 -0.0343  0.3395  0.6814
  221PRO      O 1842   1.695   4.789   3.698  0.5744 -0.0798 -0.0276
  222LEU      N 1843   1.566   4.601   3.710  0.5581 -0.0595 -0.2796
  222LEU     HN 1844   1.557   4.507   3.741 -0.9716 -0.5794 -2.1052
  222LEU     CA 1845   1.458   4.629   3.620  0.3179 -0.0350  0.0155
  222LEU     HA 1846   1.497   4.713   3.564 -1.0042  2.1146  2.1060
  222LEU     CB 1847   1.413   4.507   3.538 -0.6455  0.0230  0.4452
  222LEU    HB1 1848   1.325   4.531   3.475 -0.9980 -1.1067  0.4792
  222LEU    HB2 1849   1.395   4.423   3.609  2.1430  1.3216  2.8772
  222LEU     CG 1850   1.512   4.462   3.429 -0.6793  0.4738  0.2284
  222LEU     HG 1851   1.608   4.434   3.476 -0.3474  0.3324 -0.5131
  222LEU    CD1 1852   1.462   4.340   3.349 -0.4255  0.0108  0.7708
  222LEU   HD11 1853   1.536   4.318   3.270 -1.7898 -2.4569  0.0914
  222LEU   HD12 1854   1.365   4.352   3.297 -0.1388 -2.3699 -0.4003
  222LEU   HD13 1855   1.461   4.247   3.409 -0.0915 -2.4408 -2.7354
  222LEU    CD2 1856   1.533   4.572   3.323  0.2863 -0.1440 -0.2340
  222LEU   HD21 1857   1.622   4.543   3.264  2.0125  1.3370  1.4907
  222LEU   HD22 1858   1.550   4.670   3.373 -0.1988 -0.8131  1.3300
  222LEU   HD23 1859   1.442   4.594   3.262 -0.4121  2.9913  1.7036
  222LEU      C 1860   1.338   4.681   3.691  0.2990  0.1492 -0.1490
  222LEU      O 1861   1.244   4.715   3.619 -0.1113 -0.1943  0.2147
  223ALA      N 1862   1.334   4.697   3.825 -0.8499 -0.0152 -0.1535
  223ALA     HN 1863   1.399   4.662   3.892  2.2235  2.2164 -1.7088
  223ALA     CA 1864   1.213   4.749   3.881 -0.4199  0.3094  0.4736
  223ALA     HA 1865   1.151   4.786   3.802  0.2010 -1.0954 -0.7238
  223ALA     CB 1866   1.133   4.635   3.947 -0.3886 -0.4180 -0.7267
  223ALA    HB1 1867   1.032   4.670   3.977  0.6339  1.7352  0.4122
  223ALA    HB2 1868   1.187   4.587   4.031  0.4176  0.1514 -0.9087
  223ALA    HB3 1869   1.122   4.556   3.869  0.1280 -0.2400 -0.9874
  223ALA      C 1870   1.243   4.848   3.988  0.4206 -0.0844  0.6156
  223ALA      O 1871   1.160   4.889   4.069 -0.3563 -0.3788 -0.0164
  224TYR      N 1872   1.371   4.888   3.988  0.3688  0.0857  0.2291
  224TYR     HN 1873   1.434   4.847   3.921  0.5800 -1.1987  1.1631
  224TYR     CA 1874   1.424   4.975   4.088 -0.2792 -0.1535  0.7808
  224TYR     HA 1875   1.401   4.927   4.182  0.9325 -0.7821  0.7739
  224TYR     CB 1876   1.577   4.979   4.072 -0.3010  0.1579  0.6437
  224TYR    HB1 1877   1.602   5.003   3.967 -2.5241 -1.2579 -0.2927
  224TYR    HB2 1878   1.614   4.877   4.097  0.4080  0.3078  0.2211
  224TYR     CG 1879   1.652   5.069   4.163  0.4540  0.0628  0.1182
  224TYR    CD1 1880   1.625   5.068   4.298 -0.6407  0.1513 -0.0932
  224TYR    HD1 1881   1.550   5.000   4.335  1.1665 -1.0096  1.6701
  224TYR    CE1 1882   1.692   5.152   4.383 -0.3114 -0.1122 -0.0889
  224TYR    HE1 1883   1.667   5.148   4.488  0.2292 -2.1800 -0.0045
  224TYR     CZ 1884   1.788   5.238   4.336 -0.5330  0.2282  0.0715
  224TYR     OH 1885   1.852   5.332   4.419 -0.2726 -0.5163  0.7247
  224TYR     HH 1886   1.798   5.351   4.497 -2.6598  1.9591 -1.3354
  224TYR    CD2 1887   1.748   5.157   4.117  0.6186  0.0114  0.3621
  224TYR    HD2 1888   1.763   5.168   4.011 -2.2437 -1.4521 -0.2932
  224TYR    CE2 1889   1.818   5.240   4.201  0.2217  0.4770  0.2392
  224TYR    HE2 1890   1.886   5.315   4.164  2.1538 -0.9330  0.7720
  224TYR      C 1891   1.366   5.112   4.095  0.6076  0.2793 -0.1312
  224TYR      O 1892   1.351   5.160   4.208 -0.1514  0.1326 -0.1672
  225LYS      N 1893   1.328   5.179   3.985  0.0257  0.3265  0.0936
  225LYS     HN 1894   1.342   5.142   3.893  0.5294 -0.4036  0.4610
  225LYS     CA 1895   1.264   5.307   3.997 -0.2980  0.1990 -0.2435
  225LYS     HA 1896   1.309   5.366   4.075 -2.1970  0.1905  0.8893
  225LYS     CB 1897   1.282   5.395   3.872 -0.2426  0.5564  0.0159
  225LYS    HB1 1898   1.240   5.496   3.890 -1.4286 -0.1852  1.7204
  225LYS    HB2 1899   1.217   5.343   3.798 -0.7890 -0.7268  1.3423
  225LYS     CG 1900   1.420   5.418   3.810 -0.0450 -0.3749  0.0855
  225LYS    HG1 1901   1.401   5.464   3.710  1.1263 -1.8647 -0.8636
  225LYS    HG2 1902   1.459   5.319   3.780  0.5711 -0.1824  0.2532
  225LYS     CD 1903   1.516   5.491   3.903  0.0259 -0.4044  0.0353
  225LYS    HD1 1904   1.507   5.453   4.007  2.2888  1.1253  0.8626
  225LYS    HD2 1905   1.495   5.600   3.905 -1.7288 -0.7051 -0.7652
  225LYS     CE 1906   1.666   5.476   3.878  0.0603 -0.1373  0.0791
  225LYS    HE1 1907   1.720   5.380   3.897  0.8816  0.2219 -0.3989
  225LYS    HE2 1908   1.705   5.557   3.944  1.0605 -0.6036  0.0752
  225LYS     NZ 1909   1.702   5.514   3.740  0.2549 -0.2954  0.0860
  225LYS    HZ1 1910   1.679   5.612   3.716 -1.2355 -0.4460  0.7858
  225LYS    HZ2 1911   1.649   5.444   3.685 -2.8343  0.6846  1.6088
  225LYS    HZ3 1912   1.803   5.494   3.722  0.2154  0.2159 -0.7563
  225LYS      C 1913   1.119   5.286   4.021 -0.3228 -0.2805 -0.7749
  225LYS      O 1914   1.043   5.383   4.024  0.1489  0.0674  0.5274
  226ARG      N 1915   1.074   5.160   4.023 -0.0200 -0.3833 -0.2085
  226ARG     HN 1916   1.131   5.082   3.998  0.4436  0.6823 -2.8017
  226ARG     CA 1917   0.932   5.143   4.034 -0.0756  0.1071 -0.1445
  226ARG     HA 1918   0.876   5.227   3.997 -2.4658 -0.5229  1.7828
  226ARG     CB 1919   0.895   5.025   3.942  0.1244 -0.0591 -0.0135
  226ARG    HB1 1920   0.785   5.032   3.931  0.3452  0.3424 -2.8040
  226ARG    HB2 1921   0.923   4.925   3.980  2.6343  0.5742  0.0089
  226ARG     CG 1922   0.951   5.030   3.799 -0.0439  0.1265 -0.0740
  226ARG    HG1 1923   0.911   4.943   3.743  1.4472 -0.4457 -0.3111
  226ARG    HG2 1924   1.059   5.006   3.786  0.4479  1.9307  0.4803
  226ARG     CD 1925   0.937   5.156   3.715 -0.0655  0.1837  0.0154
  226ARG    HD1 1926   0.967   5.143   3.609 -0.7949  0.4837 -0.2324
  226ARG    HD2 1927   0.993   5.245   3.754  1.3050 -0.4223 -0.4898
  226ARG     NE 1928   0.791   5.183   3.712 -0.1931 -0.5100  0.0047
  226ARG     HE 1929   0.731   5.109   3.682 -1.3214  0.3468  0.0791
  226ARG     CZ 1930   0.731   5.296   3.760  0.0278 -0.2107 -0.4192
  226ARG    NH1 1931   0.799   5.405   3.805 -0.6981  0.3496 -0.6715
  226ARG   HH11 1932   0.892   5.417   3.772 -0.4661 -0.3314 -0.2686
  226ARG   HH12 1933   0.758   5.474   3.866 -0.2321 -0.8080  1.0102
  226ARG    NH2 1934   0.599   5.292   3.794  0.0843 -0.3999 -0.2214
  226ARG   HH21 1935   0.542   5.211   3.779  0.3715 -0.5579 -0.4582
  226ARG   HH22 1936   0.568   5.371   3.847 -2.4804 -0.8010 -1.0070
  226ARG      C 1937   0.899   5.114   4.177  0.0885  0.3537 -0.0569
  226ARG      O 1938   0.806   5.169   4.237  0.0221 -0.1179  0.2801
  227ILE      N 1939   0.986   5.030   4.234  0.0688  0.1652 -0.3025
  227ILE     HN 1940   1.051   4.982   4.176  0.6416 -0.0663  0.5033
  227ILE     CA 1941   0.974   4.994   4.372 -0.7095 -0.1425 -0.4469
  227ILE     HA 1942   0.870   4.975   4.393  0.0451 -2.8966  1.2676
  227ILE     CB 1943   1.047   4.865   4.395 -0.7247 -0.0986 -0.1468
  227ILE     HB 1944   1.149   4.882   4.353 -2.4914  2.2176 -4.0861
  227ILE    CG2 1945   1.053   4.826   4.543  0.1264  0.4913 -0.0180
  227ILE   HG21 1946   1.119   4.737   4.553 -0.2488  0.3854  2.0828
  227ILE   HG22 1947   0.957   4.799   4.593  0.1231  0.4830 -0.0292
  227ILE   HG23 1948   1.105   4.892   4.616  0.8257 -0.7716  0.6705
  227ILE    CG1 1949   0.979   4.749   4.320 -0.3431 -0.3007 -0.1840
  227ILE   HG11 1950   0.961   4.783   4.215 -0.1388 -0.3551 -0.2375
  227ILE   HG12 1951   0.887   4.723   4.376 -1.9390  1.3396 -1.8767
  227ILE     CD 1952   1.076   4.632   4.306  0.1878  0.0878  0.2145
  227ILE    HD1 1953   1.034   4.536   4.270  1.4190  0.1497 -1.4687
  227ILE    HD2 1954   1.128   4.597   4.398 -2.9214  0.4052  2.2242
  227ILE    HD3 1955   1.152   4.649   4.227  1.5512 -1.1274  1.2055
  227ILE      C 1956   1.020   5.095   4.472 -0.5679 -0.2520 -0.4010
  227ILE      O 1957   0.962   5.113   4.579  0.6601 -0.1535  0.2614
  228VAL      N 1958   1.123   5.170   4.431 -0.3817 -0.2655  0.0416
  228VAL     HN 1959   1.166   5.166   4.341  2.2329 -0.7835  1.2048
  228VAL     CA 1960   1.163   5.286   4.504  0.3439 -0.2380 -0.3886
  228VAL     HA 1961   1.113   5.290   4.600  1.0653  0.2168 -0.0153
  228VAL     CB 1962   1.311   5.299   4.529  0.2875 -0.0262 -0.1573
  228VAL     HB 1963   1.362   5.313   4.431 -0.8864 -1.8083 -1.0838
  228VAL    CG1 1964   1.339   5.410   4.631 -0.2737 -0.1427  0.1300
  228VAL   HG11 1965   1.305   5.506   4.587 -1.0761 -1.4815 -2.3492
  228VAL   HG12 1966   1.448   5.415   4.655 -0.9412 -0.8864  3.9419
  228VAL   HG13 1967   1.282   5.393   4.725  0.6195 -0.1921  0.6768
  228VAL    CG2 1968   1.360   5.167   4.591 -0.8775 -0.2908  0.2218
  228VAL   HG21 1969   1.371   5.094   4.508 -0.6229 -0.2484  0.2205
  228VAL   HG22 1970   1.294   5.130   4.673  0.1837  0.0759  1.2525
  228VAL   HG23 1971   1.462   5.181   4.631 -1.3957  1.6710  0.9937
  228VAL      C 1972   1.118   5.408   4.432  0.1698  0.0899  0.2605
  228VAL      O 1973   1.182   5.446   4.334  0.0336  0.3242  0.2627
  229THR      N 1974   1.014   5.477   4.482  0.0218  0.0437  0.0228
  229THR     HN 1975   0.962   5.433   4.555  0.5187  1.6733  1.4376
  229THR     CA 1976   0.971   5.603   4.430 -0.4160 -0.0442  0.1673
  229THR     HA 1977   1.027   5.628   4.341 -0.2921  0.3822  0.3656
  229THR     CB 1978   0.826   5.595   4.394 -0.4219 -0.1647  0.2154
  229THR     HB 1979   0.788   5.697   4.372  1.1536  0.6076  0.9375
  229THR    OG1 1980   0.744   5.540   4.497 -0.1118  0.5608  0.8569
  229THR    HG1 1981   0.681   5.611   4.511 -0.6321 -0.0753  1.7757
  229THR    CG2 1982   0.802   5.508   4.269  0.0752  0.3987 -0.2764
  229THR   HG21 1983   0.861   5.553   4.186 -1.1391  2.7886  0.0603
  229THR   HG22 1984   0.696   5.506   4.235  0.6348  0.1317 -2.1287
  229THR   HG23 1985   0.836   5.405   4.290 -2.5102 -0.3605  0.5910
  229THR      C 1986   0.988   5.697   4.543 -0.1807  0.0820  0.0275
  229THR      O 1987   0.984   5.657   4.659 -0.0327 -0.1287 -0.0400
  230ARG      N 1988   1.005   5.828   4.514 -0.2429  0.1097  0.1136
  230ARG     HN 1989   1.003   5.862   4.420  0.1505  0.2197  0.1464
  230ARG     CA 1990   1.028   5.929   4.611  0.0591  0.0694  0.0839
  230ARG     HA 1991   1.117   5.901   4.666  1.2106  3.3405  0.1330
  230ARG     CB 1992   1.061   6.061   4.538  0.1775  0.0429  0.0907
  230ARG    HB1 1993   0.965   6.101   4.500 -0.7176 -0.5143  1.6336
  230ARG    HB2 1994   1.131   6.030   4.457  1.6344  0.1837  1.2429
  230ARG     CG 1995   1.127   6.165   4.629  0.1942  0.2795 -0.1917
  230ARG    HG1 1996   1.217   6.128   4.681  0.2940 -0.6119 -0.9792
  230ARG    HG2 1997   1.062   6.201   4.712 -4.5194 -0.7846 -3.0022
  230ARG     CD 1998   1.170   6.283   4.542  0.3151  0.1936 -0.2478
  230ARG    HD1 1999   1.081   6.332   4.496  0.8282  0.0446 -1.4438
  230ARG    HD2 2000   1.234   6.245   4.459 -0.3475  0.4079 -0.8772
  230ARG     NE 2001   1.262   6.366   4.624  0.0312  0.6562 -0.3968
  230ARG     HE 2002   1.295   6.330   4.711  1.9141  0.7745 -1.0225
  230ARG     CZ 2003   1.260   6.503   4.625 -0.1153  0.6510  0.0166
  230ARG    NH1 2004   1.208   6.578   4.524 -0.0287 -0.1465 -0.6318
  230ARG   HH11 2005   1.183   6.530   4.440 -0.1511  1.2054 -1.3986
  230ARG   HH12 2006   1.260   6.664   4.528  2.9856 -1.8624  1.5356
  230ARG    NH2 2007   1.335   6.571   4.716 -0.0408 -0.0390  0.4788
  230ARG   HH21 2008   1.338   6.670   4.703 -0.8059  0.2115  1.9896
  230ARG   HH22 2009   1.404   6.514   4.763 -0.6083 -1.2070 -0.0748
  230ARG      C 2010   0.924   5.948   4.717 -0.0249  0.1573 -0.0140
  230ARG      O 2011   0.973   5.946   4.830 -0.1922  0.1956  0.0586
  231PRO      N 2012   0.795   5.961   4.709 -0.0983 -0.5295  0.0285
  231PRO     CD 2013   0.727   5.988   4.583 -0.0688  0.1363  0.1513
  231PRO    HD1 2014   0.725   5.894   4.523  2.4577  0.4151 -0.5125
  231PRO    HD2 2015   0.779   6.066   4.523 -1.5558  0.6056 -0.5644
  231PRO     CA 2016   0.709   5.963   4.823 -0.4087 -0.4556 -0.2068
  231PRO     HA 2017   0.738   6.049   4.882 -1.3406  2.3171 -3.4814
  231PRO     CB 2018   0.570   5.992   4.765 -0.2245 -0.0349 -0.4403
  231PRO    HB1 2019   0.517   6.068   4.826 -1.1336 -1.2704  0.3661
  231PRO    HB2 2020   0.509   5.899   4.771  1.6974 -1.3209  0.3842
  231PRO     CG 2021   0.593   6.049   4.624 -0.4025 -0.1395 -0.5117
  231PRO    HG1 2022   0.502   6.039   4.561 -0.9106  2.0719 -0.2466
  231PRO    HG2 2023   0.615   6.158   4.625  2.2402 -0.5687 -2.6589
  231PRO      C 2024   0.708   5.839   4.906  0.1820 -0.1643  0.2353
  231PRO      O 2025   0.690   5.853   5.027  0.5039  0.1447  0.2490
  232LYS      N 2026   0.729   5.718   4.853 -0.1292 -0.1336  0.0447
  232LYS     HN 2027   0.742   5.697   4.756  0.9612 -0.7721  0.3137
  232LYS     CA 2028   0.740   5.599   4.933  0.2277 -0.1816 -0.0768
  232LYS     HA 2029   0.660   5.593   5.005  0.5857 -2.1468  0.2016
  232LYS     CB 2030   0.743   5.470   4.850  0.2051 -0.2296 -0.0013
  232LYS    HB1 2031   0.777   5.382   4.909  0.1221 -0.4941 -0.3454
  232LYS    HB2 2032   0.820   5.485   4.772 -0.2894  1.8200 -0.1529
  232LYS     CG 2033   0.608   5.437   4.784  0.2750 -0.0574 -0.2306
  232LYS    HG1 2034   0.584   5.525   4.721 -0.1874  1.0550  1.4215
  232LYS    HG2 2035   0.538   5.437   4.870  2.5198  1.7016  1.7531
  232LYS     CD 2036   0.605   5.308   4.702  0.3034  0.2162 -0.6628
  232LYS    HD1 2037   0.631   5.222   4.766 -2.4451 -0.1224  0.1205
  232LYS    HD2 2038   0.678   5.316   4.619  1.8208  2.7821  0.7867
  232LYS     CE 2039   0.470   5.268   4.643  0.0772  0.0484 -0.0446
  232LYS    HE1 2040   0.433   5.355   4.583 -0.7421 -2.1419 -2.9673
  232LYS    HE2 2041   0.400   5.245   4.726 -0.0421 -0.5180 -0.2976
  232LYS     NZ 2042   0.488   5.148   4.559  0.4785 -0.2804  0.5091
  232LYS    HZ1 2043   0.391   5.110   4.548  0.6443  0.0272 -3.2886
  232LYS    HZ2 2044   0.553   5.081   4.604 -0.4034  0.8670  3.8038
  232LYS    HZ3 2045   0.518   5.181   4.465 -0.9599  0.5430  0.2991
  232LYS      C 2046   0.861   5.596   5.019  0.2158  0.3119 -0.0388
  232LYS      O 2047   0.862   5.548   5.133 -0.0592 -0.0741 -0.1973
  233ALA      N 2048   0.973   5.642   4.960  0.1810  0.6725  0.1729
  233ALA     HN 2049   0.972   5.666   4.863 -0.8992  0.7619  0.1915
  233ALA     CA 2050   1.095   5.662   5.031  0.2025  0.0863  0.3019
  233ALA     HA 2051   1.120   5.565   5.074 -1.5348 -0.1944  0.7383
  233ALA     CB 2052   1.195   5.704   4.923  0.0804 -0.5463 -0.0641
  233ALA    HB1 2053   1.294   5.726   4.970  0.2254 -0.7181 -0.2843
  233ALA    HB2 2054   1.164   5.792   4.862 -1.3396 -2.4265 -2.2303
  233ALA    HB3 2055   1.224   5.624   4.851 -0.2868 -1.0006  0.2888
  233ALA      C 2056   1.086   5.765   5.139 -0.7530 -0.2563  0.5628
  233ALA      O 2057   1.139   5.755   5.249 -0.6251  0.4610  0.5734
  234VAL      N 2058   1.011   5.874   5.115  0.0372  0.2799  0.4595
  234VAL     HN 2059   0.951   5.870   5.035 -1.2186 -0.6440  1.3945
  234VAL     CA 2060   0.991   5.979   5.209  0.3137  0.2491  0.5515
  234VAL     HA 2061   1.089   6.004   5.247  2.2580  1.5526 -4.4677
  234VAL     CB 2062   0.936   6.098   5.136 -0.0396 -0.1799  0.1127
  234VAL     HB 2063   0.846   6.068   5.078 -2.1269  1.6475  2.1842
  234VAL    CG1 2064   0.892   6.210   5.231 -0.4065 -0.1163 -0.1315
  234VAL   HG11 2065   0.974   6.232   5.303 -0.4485 -0.4481  0.0179
  234VAL   HG12 2066   0.806   6.181   5.296 -0.3425 -0.5549 -0.2434
  234VAL   HG13 2067   0.877   6.312   5.188 -0.0293  0.0766  0.1865
  234VAL    CG2 2068   1.040   6.151   5.035 -0.3110 -0.2345 -0.1962
  234VAL   HG21 2069   0.993   6.218   4.960  1.3660  2.5386  1.0913
  234VAL   HG22 2070   1.101   6.071   4.989  1.0386  1.6110 -1.7601
  234VAL   HG23 2071   1.109   6.220   5.088 -1.3627  0.0067  0.9031
  234VAL      C 2072   0.906   5.935   5.323 -0.0516 -0.0543  0.1668
  234VAL      O 2073   0.925   5.982   5.436 -0.2211  0.0193  0.1641
  235VAL      N 2074   0.805   5.850   5.302  0.0738 -0.1752  0.0476
  235VAL     HN 2075   0.776   5.836   5.208  1.4886  3.1897 -1.0726
  235VAL     CA 2076   0.732   5.783   5.405 -0.0616 -0.1061 -0.0021
  235VAL     HA 2077   0.681   5.853   5.469  1.0730  0.9933 -0.2591
  235VAL     CB 2078   0.616   5.701   5.358 -0.1357  0.0282 -0.0554
  235VAL     HB 2079   0.641   5.657   5.259 -2.0592 -1.1636 -0.0808
  235VAL    CG1 2080   0.566   5.595   5.458 -0.6417 -0.3047 -0.6532
  235VAL   HG11 2081   0.474   5.551   5.413 -2.6718  2.8740  0.0675
  235VAL   HG12 2082   0.540   5.647   5.553  1.0089  0.4411 -0.5839
  235VAL   HG13 2083   0.642   5.516   5.477  0.3912  0.5487 -1.1084
  235VAL    CG2 2084   0.494   5.791   5.332 -0.2260  0.0164  0.3265
  235VAL   HG21 2085   0.516   5.867   5.254 -2.5152  2.2108  1.6625
  235VAL   HG22 2086   0.483   5.853   5.424  1.4926  3.0008 -1.3292
  235VAL   HG23 2087   0.403   5.730   5.312  0.7648 -1.6947  0.8578
  235VAL      C 2088   0.814   5.701   5.499  0.0118  0.5592  0.5202
  235VAL      O 2089   0.807   5.718   5.620  0.3087 -0.3785  0.6768
  236ALA      N 2090   0.904   5.623   5.437 -0.4042  0.5710 -0.1131
  236ALA     HN 2091   0.897   5.606   5.339 -0.5310  0.2803 -0.0531
  236ALA     CA 2092   0.999   5.558   5.522 -0.2374  0.5772 -0.2929
  236ALA     HA 2093   0.948   5.494   5.593 -0.6279  1.1816 -0.0249
  236ALA     CB 2094   1.084   5.465   5.434 -0.9926 -0.8400  0.4408
  236ALA    HB1 2095   1.027   5.383   5.384 -0.0045 -1.5768  0.5030
  236ALA    HB2 2096   1.163   5.431   5.504  0.2566  1.7604  0.4023
  236ALA    HB3 2097   1.151   5.513   5.359 -1.0410 -0.1837  0.8150
  236ALA      C 2098   1.094   5.642   5.601  0.4373  0.0505 -0.5368
  236ALA      O 2099   1.110   5.628   5.722  0.7175 -0.5447 -0.6409
  237PHE      N 2100   1.143   5.751   5.538 -0.4862  0.4544 -0.5701
  237PHE     HN 2101   1.143   5.754   5.439  0.9984 -1.7417 -0.6967
  237PHE     CA 2102   1.214   5.849   5.614  0.1639 -0.4339 -0.0081
  237PHE     HA 2103   1.298   5.802   5.662 -0.9596 -1.7696  0.7358
  237PHE     CB 2104   1.265   5.945   5.505  0.2270  0.1353  0.5197
  237PHE    HB1 2105   1.175   5.960   5.443 -0.7650  1.7264  2.2461
  237PHE    HB2 2106   1.347   5.905   5.441  1.8098  0.7874  2.0515
  237PHE     CG 2107   1.323   6.076   5.545  0.1951  0.3999 -0.2930
  237PHE    CD1 2108   1.270   6.193   5.495  0.0777  0.3968 -0.1749
  237PHE    HD1 2109   1.179   6.182   5.438  0.1819 -1.8424 -0.0160
  237PHE    CE1 2110   1.338   6.311   5.512  0.2325  0.2688  0.0983
  237PHE    HE1 2111   1.309   6.402   5.463  0.8919  0.3773 -0.1045
  237PHE     CZ 2112   1.451   6.313   5.592  0.1086 -0.2588  0.2957
  237PHE     HZ 2113   1.507   6.403   5.614  0.7385 -1.2074  2.9180
  237PHE    CD2 2114   1.439   6.078   5.619 -0.1653 -0.4696  0.3091
  237PHE    HD2 2115   1.472   5.981   5.654  0.8528  0.2002  1.2731
  237PHE    CE2 2116   1.505   6.197   5.640  0.0633 -0.4995 -0.2312
  237PHE    HE2 2117   1.593   6.198   5.703 -0.7230 -2.8073  1.0170
  237PHE      C 2118   1.145   5.917   5.727 -0.0360 -0.4505 -0.1199
  237PHE      O 2119   1.196   5.922   5.839 -0.1024  0.4944 -0.1314
  238CYS      N 2120   1.018   5.956   5.708  0.3950  0.8539 -0.3738
  238CYS     HN 2121   0.977   5.939   5.619 -0.0035  0.2571 -0.0783
  238CYS     CA 2122   0.929   6.023   5.798  0.0682 -0.1255  0.0373
  238CYS     HA 2123   0.976   6.113   5.835  1.6308 -0.7911 -0.2294
  238CYS     CB 2124   0.800   6.065   5.727  0.0694  0.0467  0.1353
  238CYS    HB1 2125   0.717   6.099   5.793 -0.0195  1.1937 -0.5448
  238CYS    HB2 2126   0.752   5.981   5.672 -1.0161  0.3451  0.6035
  238CYS     SG 2127   0.835   6.206   5.618 -0.2504 -0.3620 -0.5065
  238CYS    HG1 2128   0.907   6.130   5.537 -0.0249 -0.4328 -0.2426
  238CYS      C 2129   0.897   5.945   5.922 -0.2579  0.0264  0.0477
  238CYS      O 2130   0.900   5.988   6.037  0.1696 -0.5879  0.2707
  239LEU      N 2131   0.861   5.817   5.901  0.1072 -0.0470 -0.1450
  239LEU     HN 2132   0.857   5.801   5.803 -2.9925  2.1065 -0.5314
  239LEU     CA 2133   0.816   5.720   5.997  0.4826 -0.2012 -0.1232
  239LEU     HA 2134   0.742   5.773   6.056 -1.2374  1.0679 -3.1688
  239LEU     CB 2135   0.754   5.595   5.934  0.0190  0.0467 -0.1637
  239LEU    HB1 2136   0.832   5.548   5.871 -0.5196  0.0982 -0.8857
  239LEU    HB2 2137   0.671   5.623   5.865  1.3659  1.6809 -1.1711
  239LEU     CG 2138   0.702   5.483   6.027  0.4347  0.2003  0.2524
  239LEU     HG 2139   0.793   5.441   6.076 -0.3688 -0.2649  1.3969
  239LEU    CD1 2140   0.611   5.540   6.137 -0.0863  0.1880 -0.1698
  239LEU   HD11 2141   0.575   5.457   6.203  0.4449  0.8486  0.9917
  239LEU   HD12 2142   0.522   5.591   6.095 -0.9720 -1.3337 -0.2226
  239LEU   HD13 2143   0.670   5.604   6.207 -0.1149 -2.0332  2.0435
  239LEU    CD2 2144   0.623   5.377   5.949  0.2209  0.5709 -0.0342
  239LEU   HD21 2145   0.553   5.328   6.021 -0.1053  2.2566  0.8578
  239LEU   HD22 2146   0.692   5.307   5.899 -0.1633  0.2429 -0.1073
  239LEU   HD23 2147   0.545   5.417   5.881  0.0244 -0.9817 -0.7528
  239LEU      C 2148   0.923   5.694   6.097  0.2148  0.1298  0.2519
  239LEU      O 2149   0.899   5.714   6.216 -0.4335 -0.5262  0.2434
  240MET      N 2150   1.045   5.667   6.050  0.0846 -0.4343  0.2275
  240MET     HN 2151   1.055   5.651   5.952 -3.2890 -0.3519 -0.2255
  240MET     CA 2152   1.158   5.657   6.137 -0.1378 -0.2135  0.5448
  240MET     HA 2153   1.122   5.582   6.206 -1.1744  0.6620  0.9733
  240MET     CB 2154   1.284   5.616   6.057  0.0445 -0.2961  0.8715
  240MET    HB1 2155   1.290   5.692   5.977 -0.5495  0.5021  1.5675
  240MET    HB2 2156   1.273   5.511   6.023  1.3642  0.4061 -2.0411
  240MET     CG 2157   1.417   5.618   6.132  0.4139  0.4758  0.2047
  240MET    HG1 2158   1.421   5.545   6.215 -1.1757  1.6754  1.3708
  240MET    HG2 2159   1.428   5.717   6.179 -2.9103  1.3566 -0.6074
  240MET     SD 2160   1.558   5.598   6.018  0.1070  0.2783 -0.1460
  240MET     CE 2161   1.556   5.746   5.913  0.3098  0.3426 -0.0603
  240MET    HE1 2162   1.571   5.843   5.965 -0.7733 -0.3809  1.6766
  240MET    HE2 2163   1.465   5.739   5.850  0.4405  1.4759 -0.3963
  240MET    HE3 2164   1.631   5.724   5.833 -0.7402  0.7276 -1.1822
  240MET      C 2165   1.198   5.775   6.217  0.5967 -0.1567  0.1094
  240MET      O 2166   1.241   5.773   6.333  0.4591 -0.6752  0.1515
  241TRP      N 2167   1.184   5.894   6.156 -0.0784  0.0906  0.7220
  241TRP     HN 2168   1.155   5.894   6.060 -1.0945  0.4625  1.0186
  241TRP     CA 2169   1.213   6.020   6.216  0.0899  0.2731  0.2685
  241TRP     HA 2170   1.298   6.010   6.282  0.4934  2.0321  0.0583
  241TRP     CB 2171   1.244   6.133   6.117 -0.3581  0.5546  0.4449
  241TRP    HB1 2172   1.237   6.227   6.175  0.0463  1.0804 -0.3413
  241TRP    HB2 2173   1.186   6.120   6.023  0.7392 -0.4473 -0.1140
  241TRP     CG 2174   1.391   6.136   6.089 -0.3729  0.1739  0.3240
  241TRP    CD1 2175   1.446   6.102   5.969 -0.1642 -0.4493  0.5871
  241TRP    HD1 2176   1.385   6.067   5.887 -0.2031  0.4950  0.1915
  241TRP    NE1 2177   1.581   6.125   5.968 -0.3422  0.6783 -0.4492
  241TRP    HE1 2178   1.638   6.117   5.890 -1.8817  2.4302 -1.8616
  241TRP    CE2 2179   1.615   6.182   6.088  0.3292 -0.0040 -0.3127
  241TRP    CD2 2180   1.500   6.188   6.165  0.3188 -0.3584 -0.3006
  241TRP    CE3 2181   1.504   6.229   6.294 -0.5982 -0.0891 -0.3543
  241TRP    HE3 2182   1.418   6.233   6.360 -0.8248  0.4923 -0.6837
  241TRP    CZ3 2183   1.628   6.265   6.342 -0.5802 -0.0898 -0.4008
  241TRP    HZ3 2184   1.639   6.302   6.443  4.1906  1.2953 -1.1744
  241TRP    CZ2 2185   1.736   6.224   6.135  0.1212  0.1329  0.0995
  241TRP    HZ2 2186   1.821   6.218   6.069 -0.1992 -0.1305 -0.2956
  241TRP    CH2 2187   1.743   6.261   6.268 -0.1532 -0.4315  0.2737
  241TRP    HH2 2188   1.837   6.301   6.303  0.4031 -1.1247 -0.3592
  241TRP      C 2189   1.122   6.066   6.325 -0.1044  0.1212  0.1696
  241TRP      O 2190   1.171   6.126   6.420 -0.0136  0.0281  0.1818
  242THR      N 2191   0.993   6.029   6.315 -0.0620  0.0849 -0.2726
  242THR     HN 2192   0.956   5.991   6.231 -1.2728  0.2058  0.1857
  242THR     CA 2193   0.895   6.031   6.419 -0.1544  0.1755 -0.3605
  242THR     HA 2194   0.891   6.127   6.468  0.2599 -0.1391  0.3071
  242THR     CB 2195   0.756   5.991   6.379 -0.2760  0.1663  0.0604
  242THR     HB 2196   0.753   5.884   6.348 -2.8865  0.4049 -0.8061
  242THR    OG1 2197   0.722   6.074   6.269 -0.0066  0.0545 -0.1087
  242THR    HG1 2198   0.791   6.061   6.204 -0.1416  0.5313 -0.3532
  242THR    CG2 2199   0.649   6.009   6.488 -0.4296 -0.4457  0.0174
  242THR   HG21 2200   0.652   5.939   6.574 -2.9620 -0.3580  0.2494
  242THR   HG22 2201   0.549   6.000   6.441 -1.7524  0.4100  2.4982
  242THR   HG23 2202   0.649   6.117   6.515 -1.8339  0.0724 -1.8176
  242THR      C 2203   0.936   5.943   6.533 -1.2379  0.0667 -0.0414
  242THR      O 2204   0.944   5.993   6.645  0.5650  0.0771 -0.1509
  243ILE      N 2205   0.983   5.820   6.506  0.0712  0.3960  0.6383
  243ILE     HN 2206   1.002   5.788   6.413  2.5631 -0.5557  1.4032
  243ILE     CA 2207   1.021   5.726   6.606  0.2014 -0.1330  0.0984
  243ILE     HA 2208   0.941   5.723   6.679  0.5548  1.4248  0.5903
  243ILE     CB 2209   1.050   5.587   6.558 -0.5139 -0.2491 -0.0081
  243ILE     HB 2210   1.132   5.593   6.483  1.1639  0.7203  1.8151
  243ILE    CG2 2211   1.096   5.504   6.680 -0.5466 -0.2469  0.0057
  243ILE   HG21 2212   1.199   5.529   6.711 -0.4407 -0.1296 -0.4393
  243ILE   HG22 2213   1.091   5.397   6.652 -1.4210 -0.4441  0.8431
  243ILE   HG23 2214   1.033   5.519   6.771  1.0142 -1.2281  1.2955
  243ILE    CG1 2215   0.922   5.531   6.494 -0.1442 -0.6294 -0.4305
  243ILE   HG11 2216   0.867   5.618   6.452  1.3725  1.3055  1.3370
  243ILE   HG12 2217   0.848   5.496   6.570 -1.3396  1.0343 -0.7605
  243ILE     CD 2218   0.940   5.423   6.388  0.4758 -0.1266 -0.8410
  243ILE    HD1 2219   0.857   5.418   6.314 -2.0161  1.4056  1.6381
  243ILE    HD2 2220   0.945   5.328   6.446  1.3589 -0.2304 -1.0736
  243ILE    HD3 2221   1.041   5.443   6.347  2.5088 -3.2163  2.1269
  243ILE      C 2222   1.137   5.777   6.684 -0.1719  0.4287  0.2943
  243ILE      O 2223   1.137   5.769   6.807 -0.3141  0.6184  0.3054
  244ALA      N 2224   1.237   5.840   6.620 -0.2013 -0.0137 -0.2004
  244ALA     HN 2225   1.238   5.838   6.521  0.1363 -1.4000 -0.1907
  244ALA     CA 2226   1.347   5.902   6.688 -0.5512  0.2093  0.1690
  244ALA     HA 2227   1.404   5.837   6.752  1.5001  2.0438  0.3687
  244ALA     CB 2228   1.458   5.940   6.587 -0.3641  0.3902  0.4405
  244ALA    HB1 2229   1.556   5.953   6.637 -1.4384 -0.3766  2.9484
  244ALA    HB2 2230   1.437   6.023   6.517 -0.8775 -0.0528  0.0507
  244ALA    HB3 2231   1.459   5.850   6.521  2.2881  0.5309  0.1993
  244ALA      C 2232   1.309   6.014   6.779 -0.4331 -0.1020  0.6039
  244ALA      O 2233   1.347   6.023   6.895  0.4761 -0.6798  0.3610
  245ILE      N 2234   1.221   6.103   6.729 -0.5046  0.1443  1.1672
  245ILE     HN 2235   1.176   6.096   6.641 -1.1608  0.8052  1.4385
  245ILE     CA 2236   1.176   6.221   6.797 -0.3247  0.7067  0.3286
  245ILE     HA 2237   1.260   6.270   6.842  0.5661 -0.3829 -0.1008
  245ILE     CB 2238   1.118   6.325   6.706 -0.0409  0.3186 -0.2995
  245ILE     HB 2239   1.059   6.269   6.630 -0.2123  0.7022 -0.4521
  245ILE    CG2 2240   1.012   6.418   6.767 -0.2922 -0.5252  0.5788
  245ILE   HG21 2241   0.913   6.373   6.786 -1.5260  1.0791 -1.5504
  245ILE   HG22 2242   0.985   6.497   6.694 -1.4020 -0.0753  1.4588
  245ILE   HG23 2243   1.061   6.462   6.857 -1.0013  0.8012  0.3444
  245ILE    CG1 2244   1.229   6.386   6.618  0.2442  0.0293 -0.1411
  245ILE   HG11 2245   1.178   6.443   6.538 -2.9433 -3.0925 -0.6015
  245ILE   HG12 2246   1.270   6.300   6.561 -0.9177 -0.0444 -0.9006
  245ILE     CD 2247   1.343   6.459   6.687  0.9500 -1.2655  0.1020
  245ILE    HD1 2248   1.300   6.536   6.755  1.1947 -0.1020 -1.0324
  245ILE    HD2 2249   1.397   6.528   6.619 -0.7407  1.7894  1.6194
  245ILE    HD3 2250   1.417   6.398   6.745  2.0580 -2.0482 -2.0401
  245ILE      C 2251   1.102   6.191   6.923 -0.0284 -0.1824  0.2954
  245ILE      O 2252   1.114   6.256   7.026 -0.4136 -0.5693  0.5876
  246VAL      N 2253   1.021   6.083   6.924 -0.3000  0.0117 -0.4956
  246VAL     HN 2254   1.009   6.030   6.841  0.2484 -2.2211  0.7845
  246VAL     CA 2255   0.963   6.032   7.044 -0.0494 -0.0360 -0.3958
  246VAL     HA 2256   0.913   6.118   7.083  0.9420  0.2795  0.2313
  246VAL     CB 2257   0.858   5.929   7.014  0.1296 -0.3585  0.0631
  246VAL     HB 2258   0.905   5.843   6.963  2.9822  0.6068  0.8588
  246VAL    CG1 2259   0.790   5.878   7.142  0.1533 -0.1198  0.1731
  246VAL   HG11 2260   0.723   5.789   7.130 -0.5037  0.3729  0.1379
  246VAL   HG12 2261   0.728   5.960   7.185  0.2240  1.0121 -1.7666
  246VAL   HG13 2262   0.854   5.824   7.215  0.5550 -2.4085 -1.7493
  246VAL    CG2 2263   0.745   5.987   6.926  0.2543 -0.4109 -0.1318
  246VAL   HG21 2264   0.677   5.903   6.903  1.2135 -1.1375 -0.3987
  246VAL   HG22 2265   0.786   6.014   6.827 -1.7173 -1.6899 -1.3538
  246VAL   HG23 2266   0.683   6.071   6.964 -0.2145 -0.2021 -1.3422
  246VAL      C 2267   1.059   5.973   7.142 -0.5619 -0.0324  0.1121
  246VAL      O 2268   1.057   6.018   7.257  0.9424 -0.1954  0.2294
  247ILE      N 2269   1.146   5.883   7.093 -0.1136  0.3996  0.1081
  247ILE     HN 2270   1.143   5.858   6.997 -0.7801 -0.9641  0.4702
  247ILE     CA 2271   1.242   5.818   7.178 -0.0430  0.0242 -0.2605
  247ILE     HA 2272   1.195   5.759   7.255  0.3862 -0.6158 -0.4777
  247ILE     CB 2273   1.305   5.706   7.100 -0.0659  0.1379 -0.4447
  247ILE     HB 2274   1.344   5.753   7.007 -2.0008  3.4201  0.2499
  247ILE    CG2 2275   1.426   5.641   7.171 -0.6424 -0.0989  0.3359
  247ILE   HG21 2276   1.518   5.701   7.160 -0.8527  0.0666 -0.5816
  247ILE   HG22 2277   1.444   5.542   7.124 -2.7888 -0.2654 -0.2772
  247ILE   HG23 2278   1.403   5.635   7.279 -0.5636  0.7222  0.4020
  247ILE    CG1 2279   1.203   5.599   7.057 -0.2363  0.1852 -0.1600
  247ILE   HG11 2280   1.246   5.525   6.986 -1.0586 -0.8648  0.3971
  247ILE   HG12 2281   1.119   5.642   6.999 -1.9068  1.1521  2.7778
  247ILE     CD 2282   1.137   5.517   7.169  0.5452 -0.5319 -0.2135
  247ILE    HD1 2283   1.068   5.578   7.231  1.0256  1.2302 -1.3010
  247ILE    HD2 2284   1.220   5.484   7.236  1.0488  3.8645  1.6770
  247ILE    HD3 2285   1.081   5.430   7.129  1.5263 -0.8077 -1.0327
  247ILE      C 2286   1.339   5.912   7.239 -0.0526 -0.1817  0.0718
  247ILE      O 2287   1.392   5.882   7.346 -0.1016  0.2174  0.2091
  248ALA      N 2288   1.372   6.022   7.169  0.0366 -0.2323  0.0347
  248ALA     HN 2289   1.344   6.024   7.073  2.8169 -2.8569 -0.9731
  248ALA     CA 2290   1.457   6.124   7.221 -0.1247 -0.0090 -0.1365
  248ALA     HA 2291   1.553   6.076   7.236  1.1567  2.0997 -1.0945
  248ALA     CB 2292   1.466   6.232   7.112  0.0181  0.1168 -0.0001
  248ALA    HB1 2293   1.545   6.307   7.137  0.1595 -0.1868  0.4583
  248ALA    HB2 2294   1.370   6.281   7.086 -0.5389 -0.8622  0.1668
  248ALA    HB3 2295   1.507   6.178   7.024 -2.1852 -0.2557 -0.8567
  248ALA      C 2296   1.406   6.193   7.342 -0.4175 -0.7086  0.1395
  248ALA      O 2297   1.491   6.224   7.425 -0.4968  0.3501 -0.1644
  249VAL      N 2298   1.276   6.228   7.349 -0.2458 -0.0579  0.1182
  249VAL     HN 2299   1.210   6.214   7.276 -2.2941  0.4957  1.7636
  249VAL     CA 2300   1.228   6.301   7.462 -0.2219  0.6509 -0.3222
  249VAL     HA 2301   1.316   6.341   7.510  0.1423  0.1388 -0.5519
  249VAL     CB 2302   1.126   6.407   7.435 -0.4638  0.4438 -0.2291
  249VAL     HB 2303   1.106   6.465   7.528  2.2184  1.9481 -0.4912
  249VAL    CG1 2304   1.205   6.512   7.355  0.3927  0.2023  0.2858
  249VAL   HG11 2305   1.283   6.559   7.419  0.9286 -0.0273 -0.1966
  249VAL   HG12 2306   1.142   6.594   7.313  0.0588 -0.7851 -1.2081
  249VAL   HG13 2307   1.258   6.462   7.272  0.0876 -1.8031  1.2284
  249VAL    CG2 2308   0.996   6.361   7.366 -0.3907  0.6724 -0.5227
  249VAL   HG21 2309   0.935   6.454   7.371  1.0694  1.6757  3.9022
  249VAL   HG22 2310   0.939   6.285   7.425  0.3186  0.4805 -0.0690
  249VAL   HG23 2311   1.020   6.318   7.267  2.2205  2.0632 -0.5928
  249VAL      C 2312   1.171   6.213   7.568  0.3301  0.1369 -0.4493
  249VAL      O 2313   1.150   6.257   7.681  0.0233  0.2910 -0.5687
  250LEU      N 2314   1.150   6.082   7.545  0.2200  0.0934 -0.1216
  250LEU     HN 2315   1.156   6.056   7.448 -1.7737  1.1880 -0.5868
  250LEU     CA 2316   1.096   5.983   7.632  0.6739 -0.1005 -0.0582
  250LEU     HA 2317   0.995   6.012   7.657  0.2722 -1.3099 -0.1896
  250LEU     CB 2318   1.078   5.856   7.546  0.3265 -0.0615 -0.0433
  250LEU    HB1 2319   1.165   5.850   7.477 -0.6075  2.4444 -1.5732
  250LEU    HB2 2320   0.984   5.865   7.488 -0.3053 -1.0961  0.7774
  250LEU     CG 2321   1.058   5.728   7.629  0.4519 -0.0208  0.0502
  250LEU     HG 2322   1.139   5.723   7.704  0.6483 -0.3965 -0.1872
  250LEU    CD1 2323   0.920   5.708   7.694  0.3884 -0.6171 -0.2567
  250LEU   HD11 2324   0.903   5.801   7.753  3.4269 -0.0210 -0.1645
  250LEU   HD12 2325   0.926   5.624   7.765  2.5334 -0.0750  0.2866
  250LEU   HD13 2326   0.841   5.705   7.616  0.6662  1.2948 -0.6760
  250LEU    CD2 2327   1.082   5.615   7.528  0.4911  0.2556 -0.2524
  250LEU   HD21 2328   0.994   5.620   7.460 -0.7044 -0.4865  1.1907
  250LEU   HD22 2329   1.077   5.510   7.566  0.3512  0.1486 -0.5629
  250LEU   HD23 2330   1.183   5.611   7.480  0.3090  0.9078 -0.7051
  250LEU      C 2331   1.161   5.961   7.764  0.3444  0.0860  0.1353
  250LEU      O 2332   1.089   5.955   7.864  0.2524 -0.3666  0.0443
  251PRO      N 2333   1.290   5.964   7.781  0.3232  0.2958  0.2520
  251PRO     CD 2334   1.392   5.923   7.687 -0.6675 -0.4571 -0.5065
  251PRO    HD1 2335   1.433   5.998   7.616 -2.6185 -0.4398 -1.6971
  251PRO    HD2 2336   1.349   5.843   7.622 -2.3930  0.1480 -0.1714
  251PRO     CA 2337   1.338   5.959   7.916  0.2284  0.0194  0.2753
  251PRO     HA 2338   1.292   5.871   7.958 -1.5251  1.1531  0.8381
  251PRO     CB 2339   1.491   5.962   7.909  0.2247 -0.1779  0.0920
  251PRO    HB1 2340   1.542   5.907   7.991 -0.2745  0.9917  1.2338
  251PRO    HB2 2341   1.535   6.064   7.901 -4.4513  2.3218  1.9250
  251PRO     CG 2342   1.510   5.885   7.778 -0.6498  0.1853 -0.2565
  251PRO    HG1 2343   1.604   5.906   7.723 -0.0962 -0.8009  0.2759
  251PRO    HG2 2344   1.503   5.775   7.796  2.4164 -0.7122 -3.4918
  251PRO      C 2345   1.304   6.075   8.004  0.0338 -0.0228  0.2553
  251PRO      O 2346   1.266   6.047   8.118 -0.2259 -0.1091  0.1485
  252LEU      N 2347   1.324   6.200   7.959  0.0917 -0.1686 -0.1254
  252LEU     HN 2348   1.374   6.212   7.873 -1.4880  2.0322 -0.8261
  252LEU     CA 2349   1.296   6.316   8.037  0.4411 -0.3015  0.2000
  252LEU     HA 2350   1.359   6.311   8.125  2.3811 -0.7017 -1.1463
  252LEU     CB 2351   1.337   6.441   7.958  0.4481 -0.0428  0.6131
  252LEU    HB1 2352   1.288   6.418   7.861 -0.8905  0.0957  1.2335
  252LEU    HB2 2353   1.446   6.442   7.935 -0.2659 -0.1563 -3.6220
  252LEU     CG 2354   1.299   6.586   7.993  0.0949  0.0548 -0.1648
  252LEU     HG 2355   1.189   6.585   8.012  0.2129 -1.0903  0.5434
  252LEU    CD1 2356   1.372   6.615   8.125 -0.0430 -0.2649 -0.0174
  252LEU   HD11 2357   1.333   6.705   8.176  1.7258 -0.3866  1.6658
  252LEU   HD12 2358   1.478   6.643   8.104 -0.2123 -0.7081 -1.5906
  252LEU   HD13 2359   1.364   6.532   8.199 -2.2159 -0.0095  0.0852
  252LEU    CD2 2360   1.343   6.681   7.880 -0.4949  0.1055 -0.3582
  252LEU   HD21 2361   1.282   6.663   7.789  0.4900 -2.7808 -0.5570
  252LEU   HD22 2362   1.443   6.653   7.841 -1.1970 -1.0030 -1.4626
  252LEU   HD23 2363   1.323   6.786   7.910 -1.6516 -0.1365 -0.2182
  252LEU      C 2364   1.154   6.327   8.082  0.3186  0.0617 -0.2624
  252LEU      O 2365   1.134   6.360   8.199  0.4196 -0.3718 -0.1190
  253LEU      N 2366   1.056   6.304   7.993  0.0253 -0.1290  0.1097
  253LEU     HN 2367   1.089   6.264   7.908  3.1949 -1.4570  1.7806
  253LEU     CA 2368   0.916   6.320   8.017 -0.0497  0.0821 -0.4721
  253LEU     HA 2369   0.893   6.416   8.062  1.2226  1.1844 -2.0481
  253LEU     CB 2370   0.834   6.301   7.888 -0.4646  0.0629 -0.2051
  253LEU    HB1 2371   0.725   6.282   7.902 -0.2585 -1.6834 -0.7565
  253LEU    HB2 2372   0.858   6.206   7.837 -2.1572 -0.7327  0.3790
  253LEU     CG 2373   0.842   6.413   7.783  0.1267 -0.3546 -0.6072
  253LEU     HG 2374   0.945   6.408   7.742  0.4373 -0.0340  0.1189
  253LEU    CD1 2375   0.744   6.386   7.668 -0.2938  0.2005 -0.3856
  253LEU   HD11 2376   0.755   6.452   7.579  0.6512 -0.9800 -1.1733
  253LEU   HD12 2377   0.639   6.404   7.700  0.0417  0.2420  0.7361
  253LEU   HD13 2378   0.754   6.280   7.637 -1.5073  0.7117 -2.7746
  253LEU    CD2 2379   0.836   6.556   7.840  0.5652 -0.4535 -0.3047
  253LEU   HD21 2380   0.844   6.631   7.757  1.5941  2.0944  1.9491
  253LEU   HD22 2381   0.915   6.583   7.913  1.7907  0.1855 -1.7949
  253LEU   HD23 2382   0.735   6.565   7.883  0.2204 -0.0391 -1.1595
  253LEU      C 2383   0.872   6.229   8.126  0.2621  0.2623 -0.1939
  253LEU      O 2384   0.790   6.259   8.213  0.1605 -0.5733  0.0022
  254GLY      N 2385   0.924   6.105   8.135 -0.3363  0.0519  0.4501
  254GLY     HN 2386   1.000   6.085   8.073 -0.6717  0.9250 -0.2650
  254GLY     CA 2387   0.892   6.016   8.242  0.0458 -0.0879  0.4500
  254GLY    HA1 2388   0.786   6.014   8.261 -0.6732 -0.6901 -3.0464
  254GLY    HA2 2389   0.956   6.042   8.326 -0.8123 -0.3131  1.1951
  254GLY      C 2390   0.940   5.875   8.228 -0.0952 -0.0810 -0.1066
  254GLY      O 2391   0.863   5.783   8.255 -0.0497 -0.0843  0.0124
  255TRP      N 2392   1.063   5.848   8.180 -0.1292  0.4951 -0.5306
  255TRP     HN 2393   1.121   5.919   8.142 -1.0733  1.2215 -0.6709
  255TRP     CA 2394   1.106   5.712   8.180 -0.6357  0.3284 -0.0831
  255TRP     HA 2395   1.051   5.645   8.244 -0.9619  0.9378  0.2875
  255TRP     CB 2396   1.085   5.652   8.040 -0.5209  0.6649 -0.2479
  255TRP    HB1 2397   1.160   5.684   7.965  1.4918 -1.5660  0.6791
  255TRP    HB2 2398   0.986   5.686   8.003  0.1642  1.0249 -1.8195
  255TRP     CG 2399   1.097   5.504   8.036 -0.7134  0.6551 -0.5432
  255TRP    CD1 2400   1.194   5.425   7.982 -1.0512  0.2608 -0.5778
  255TRP    HD1 2401   1.290   5.464   7.953 -0.4670 -0.8348 -0.2073
  255TRP    NE1 2402   1.159   5.293   8.000 -0.0043  0.0887  0.2924
  255TRP    HE1 2403   1.212   5.211   7.997  1.1737  0.7556  1.5538
  255TRP    CE2 2404   1.035   5.284   8.058  0.0147  0.1471  0.3425
  255TRP    CD2 2405   0.997   5.415   8.086 -0.1712  0.2156 -0.2230
  255TRP    CE3 2406   0.878   5.442   8.146  0.4806  0.4043  1.0228
  255TRP    HE3 2407   0.846   5.545   8.156  3.0872  1.2214  1.8548
  255TRP    CZ3 2408   0.798   5.334   8.173  0.1231  0.1150 -1.0228
  255TRP    HZ3 2409   0.705   5.360   8.222  0.4821 -1.3338  0.5409
  255TRP    CZ2 2410   0.963   5.174   8.090 -0.1271  0.0234 -0.4016
  255TRP    HZ2 2411   0.997   5.072   8.078  1.4117 -0.0305  3.2310
  255TRP    CH2 2412   0.839   5.207   8.139 -0.1824 -0.1463 -0.4275
  255TRP    HH2 2413   0.775   5.124   8.166  0.9360 -0.9304 -0.1286
  255TRP      C 2414   1.249   5.719   8.222 -0.6389  0.1688 -0.0471
  255TRP      O 2415   1.335   5.692   8.138 -0.4715  0.2053  0.1127
  256ASN      N 2416   1.265   5.753   8.351 -0.5764 -0.2018  0.0439
  256ASN     HN 2417   1.181   5.761   8.406 -1.8429  0.3393 -1.8662
  256ASN     CA 2418   1.391   5.773   8.414 -0.7306  0.1176  0.2512
  256ASN     HA 2419   1.462   5.697   8.385 -1.2308  0.1084 -0.9674
  256ASN     CB 2420   1.452   5.912   8.389 -0.1230 -0.1432  0.2600
  256ASN    HB1 2421   1.447   5.936   8.280 -2.6439 -0.5960  0.2287
  256ASN    HB2 2422   1.555   5.898   8.429 -0.1692  1.0139  0.8270
  256ASN     CG 2423   1.393   6.031   8.464 -0.1161 -0.0938  0.1880
  256ASN    OD1 2424   1.403   6.042   8.586 -0.1033 -0.4024  0.2156
  256ASN    ND2 2425   1.300   6.105   8.399  0.3803  0.6811  0.3435
  256ASN   HD21 2426   1.250   6.177   8.447 -0.6218  0.4887 -0.3696
  256ASN   HD22 2427   1.286   6.083   8.302 -0.9627 -2.3658  1.0972
  256ASN      C 2428   1.380   5.742   8.560  0.0559 -0.7162  0.1400
  256ASN      O 2429   1.271   5.753   8.614 -0.0974  0.4732 -0.3676
  257CYS      N 2430   1.494   5.719   8.628  0.3393 -0.6640 -0.3105
  257CYS     HN 2431   1.582   5.733   8.584  0.3249  1.6661  0.3166
  257CYS     CA 2432   1.490   5.655   8.756 -0.6788 -0.5783 -0.2906
  257CYS     HA 2433   1.452   5.554   8.742 -3.4759  0.5530 -1.6172
  257CYS     CB 2434   1.636   5.661   8.804 -0.6842  0.2438 -0.3619
  257CYS    HB1 2435   1.651   5.624   8.908  3.0138 -2.5436 -1.6672
  257CYS    HB2 2436   1.673   5.765   8.804  0.0767 -0.0066  0.5573
  257CYS     SG 2437   1.742   5.549   8.709 -0.1886  0.1277  0.3201
  257CYS      C 2438   1.408   5.721   8.861  0.0714  0.3704 -0.2856
  257CYS      O 2439   1.332   5.663   8.939  0.2577  0.2720 -0.1796
  258GLU      N 2440   1.411   5.855   8.860 -0.1825  0.3781 -0.1808
  258GLU     HN 2441   1.469   5.907   8.798  1.9961 -0.8272  0.6987
  258GLU     CA 2442   1.345   5.935   8.959  0.0448 -0.1512  0.4031
  258GLU     HA 2443   1.362   5.894   9.058  0.0144  3.9022  2.2729
  258GLU     CB 2444   1.386   6.083   8.951  0.0469 -0.1668  0.1053
  258GLU    HB1 2445   1.403   6.104   8.844  1.5994 -0.2597  0.3025
  258GLU    HB2 2446   1.486   6.083   9.001 -0.1436  0.4957  0.4909
  258GLU     CG 2447   1.293   6.185   9.016 -0.1402 -0.3908  0.1922
  258GLU    HG1 2448   1.304   6.176   9.126 -2.7085  0.0696  0.5522
  258GLU    HG2 2449   1.184   6.169   9.003 -0.0119 -0.6306 -0.6819
  258GLU     CD 2450   1.320   6.331   8.981  0.6345 -0.5338  0.1664
  258GLU    OE1 2451   1.257   6.384   8.885  0.1721 -0.6254  0.4170
  258GLU    OE2 2452   1.413   6.392   9.039  0.0264  0.3647  0.2184
  258GLU      C 2453   1.198   5.913   8.950 -0.0324  0.5712 -0.1299
  258GLU      O 2454   1.132   5.904   9.053  1.0206 -0.1043  0.5045
  259LYS      N 2455   1.154   5.917   8.823  0.0241  0.2580 -0.1577
  259LYS     HN 2456   1.216   5.937   8.748  1.7713  0.9345  1.3823
  259LYS     CA 2457   1.016   5.894   8.793 -0.0229 -0.0028  0.2492
  259LYS     HA 2458   0.948   5.959   8.846 -0.2507  1.7521 -2.0365
  259LYS     CB 2459   0.988   5.932   8.647  0.0625 -0.3020  0.1563
  259LYS    HB1 2460   0.886   5.898   8.621  0.2101 -0.7215  0.1175
  259LYS    HB2 2461   1.062   5.882   8.580  0.2774  1.0148 -0.6341
  259LYS     CG 2462   1.005   6.081   8.615 -0.2059 -0.2589  0.2114
  259LYS    HG1 2463   0.978   6.103   8.510 -0.7010 -2.7942 -0.2672
  259LYS    HG2 2464   1.110   6.112   8.632 -0.6732  0.7220  1.4580
  259LYS     CD 2465   0.923   6.176   8.702  0.0045  0.1341 -0.0158
  259LYS    HD1 2466   0.918   6.273   8.649  1.0459 -0.5398 -1.4009
  259LYS    HD2 2467   0.977   6.184   8.799 -0.3995 -1.4637  0.3850
  259LYS     CE 2468   0.778   6.142   8.738  0.0001 -0.1175 -0.2702
  259LYS    HE1 2469   0.775   6.065   8.817  0.4859 -1.7342 -1.7547
  259LYS    HE2 2470   0.723   6.115   8.645 -0.3938  1.9074 -0.6804
  259LYS     NZ 2471   0.701   6.257   8.790  0.2719 -0.2383  0.4056
  259LYS    HZ1 2472   0.604   6.236   8.822 -0.6785  3.0675  0.0474
  259LYS    HZ2 2473   0.698   6.331   8.716  2.9416 -0.3294  0.1184
  259LYS    HZ3 2474   0.751   6.302   8.869 -1.6397  0.0401  1.5201
  259LYS      C 2475   0.968   5.756   8.820  0.3392 -0.1186  0.3145
  259LYS      O 2476   0.856   5.741   8.869  0.1837  0.0413  0.0112
  260LEU      N 2477   1.047   5.652   8.788  0.0966 -0.1455 -0.2186
  260LEU     HN 2478   1.141   5.659   8.755 -0.4950  1.4897 -1.7097
  260LEU     CA 2479   0.992   5.521   8.800 -0.3894  0.0665 -0.1278
  260LEU     HA 2480   0.884   5.520   8.795 -0.4364 -0.1043  0.6821
  260LEU     CB 2481   1.034   5.431   8.683 -0.4634  0.0124 -0.1133
  260LEU    HB1 2482   0.983   5.334   8.697 -0.2227  0.1671  2.1747
  260LEU    HB2 2483   1.140   5.398   8.690 -0.1649  0.6490 -1.3995
  260LEU     CG 2484   1.020   5.494   8.544 -0.0797  0.0342 -0.1449
  260LEU     HG 2485   1.046   5.602   8.553  1.3993 -0.4477  1.9530
  260LEU    CD1 2486   1.123   5.431   8.449  0.0014  0.2038 -0.1702
  260LEU   HD11 2487   1.100   5.481   8.352 -2.5196 -0.9197 -0.2268
  260LEU   HD12 2488   1.109   5.323   8.430 -1.6385  0.4876 -0.7783
  260LEU   HD13 2489   1.228   5.456   8.474  0.2063  1.0823 -1.7567
  260LEU    CD2 2490   0.882   5.464   8.482 -0.0965 -0.0944 -0.0441
  260LEU   HD21 2491   0.874   5.360   8.444  0.3292 -0.5951  1.1827
  260LEU   HD22 2492   0.868   5.536   8.399 -0.5223 -1.9239 -1.6451
  260LEU   HD23 2493   0.801   5.476   8.557  0.7124  0.8730  0.6928
  260LEU      C 2494   1.021   5.452   8.929 -0.1879  0.2114 -0.0970
  260LEU      O 2495   0.955   5.355   8.965 -0.2861  0.2966 -0.0475
  261GLN      N 2496   1.118   5.502   9.007 -0.4308  0.5948 -0.0397
  261GLN     HN 2497   1.174   5.580   8.977  0.2784 -0.5508 -1.8859
  261GLN     CA 2498   1.167   5.450   9.131  0.5688  0.1365 -0.6193
  261GLN     HA 2499   1.244   5.517   9.167  1.4484 -1.3375  0.3611
  261GLN     CB 2500   1.060   5.436   9.240 -0.0968  0.5106 -1.2181
  261GLN    HB1 2501   1.122   5.400   9.325 -1.3079 -2.2962 -1.3980
  261GLN    HB2 2502   0.989   5.356   9.207  0.4048  0.5692 -2.4929
  261GLN     CG 2503   0.977   5.556   9.286 -0.2260 -0.1254  0.2650
  261GLN    HG1 2504   0.890   5.522   9.346  0.4705  0.1370  1.4712
  261GLN    HG2 2505   0.930   5.620   9.208 -2.9307  1.2700  2.8578
  261GLN     CD 2506   1.059   5.650   9.374 -0.3274 -0.2222  0.4636
  261GLN    OE1 2507   1.092   5.613   9.487  0.9975 -0.0617  0.1484
  261GLN    NE2 2508   1.103   5.766   9.320  0.0744 -0.7257 -0.3062
  261GLN   HE21 2509   1.147   5.834   9.379 -0.9047  1.3496 -1.8072
  261GLN   HE22 2510   1.112   5.788   9.222  0.4784 -0.4268 -0.2062
  261GLN      C 2511   1.257   5.334   9.102  0.2101 -0.2823 -0.0752
  261GLN      O 2512   1.247   5.231   9.168  0.0156 -0.0829  0.2093
  262SER      N 2513   1.339   5.346   8.996 -0.4333 -0.2812 -0.5760
  262SER     HN 2514   1.324   5.429   8.942  0.1037  0.1558 -0.0700
  262SER     CA 2515   1.437   5.252   8.952  0.3213  0.1973  0.0595
  262SER     HA 2516   1.382   5.161   8.936 -0.0327  0.3590  0.3441
  262SER     CB 2517   1.501   5.283   8.816  0.3637  0.5031  0.1476
  262SER    HB1 2518   1.565   5.199   8.782  2.2266  1.5874  0.8246
  262SER    HB2 2519   1.554   5.380   8.817 -1.5919  1.6801 -1.6492
  262SER     OG 2520   1.398   5.301   8.720 -0.5666 -0.2185  0.9948
  262SER    HG1 2521   1.407   5.233   8.653 -2.8962 -0.1843  0.5383
  262SER      C 2522   1.549   5.234   9.048  0.1672  0.0751  0.2166
  262SER      O 2523   1.585   5.330   9.116 -0.3166  0.4635 -0.0722
  263VAL      N 2524   1.603   5.111   9.044 -0.4361 -0.1772 -0.2360
  263VAL     HN 2525   1.570   5.036   8.987  0.5736 -0.5824 -0.3172
  263VAL     CA 2526   1.730   5.085   9.104 -0.3571  0.3498 -0.1719
  263VAL     HA 2527   1.709   5.111   9.207 -1.2677  1.3690 -0.5979
  263VAL     CB 2528   1.775   4.943   9.087 -0.0835  0.3490  0.5203
  263VAL     HB 2529   1.768   4.923   8.978 -2.1605  1.4872  0.4083
  263VAL    CG1 2530   1.917   4.913   9.139 -0.0724 -0.0531  0.2620
  263VAL   HG11 2531   1.926   4.936   9.247 -1.2337 -0.9483  0.5682
  263VAL   HG12 2532   1.991   4.970   9.078 -1.1435  0.7282 -0.3376
  263VAL   HG13 2533   1.934   4.804   9.132  1.5169  0.1044  1.1197
  263VAL    CG2 2534   1.683   4.840   9.156 -0.1889  0.1660  0.1051
  263VAL   HG21 2535   1.654   4.882   9.254 -2.8826 -0.1718 -0.4593
  263VAL   HG22 2536   1.725   4.738   9.162  0.3721  0.3453 -0.6115
  263VAL   HG23 2537   1.592   4.841   9.093 -0.0869  0.4933 -0.0417
  263VAL      C 2538   1.837   5.168   9.043  0.5403 -0.3903  0.3668
  263VAL      O 2539   1.914   5.236   9.112 -0.0405  0.1806  0.4592
  264CYS      N 2540   1.827   5.184   8.910 -0.3489  0.1816  0.4986
  264CYS     HN 2541   1.769   5.120   8.861 -0.0341  0.2200  0.0708
  264CYS     CA 2542   1.897   5.279   8.828 -0.2806 -0.3567 -0.0694
  264CYS     HA 2543   1.826   5.306   8.751  0.6993  0.0193 -0.8526
  264CYS     CB 2544   1.933   5.412   8.896  0.2012 -0.3131 -0.4060
  264CYS    HB1 2545   2.031   5.417   8.947 -0.2879 -0.3647  0.5743
  264CYS    HB2 2546   1.855   5.420   8.976 -2.6926 -0.7137 -2.9938
  264CYS     SG 2547   1.928   5.559   8.791  0.0440 -0.1459 -0.1650
  264CYS      C 2548   2.016   5.223   8.759  0.0371  0.1733  0.0485
  264CYS      O 2549   2.105   5.168   8.825 -0.0071  0.3268  0.2359
  265SER      N 2550   2.031   5.244   8.627  0.1136  0.0122  0.0310
  265SER     HN 2551   1.949   5.280   8.583 -0.1206  1.6146  1.6509
  265SER     CA 2552   2.144   5.196   8.554 -0.1790 -0.1864 -0.2963
  265SER     HA 2553   2.153   5.089   8.567  2.1536  0.1013  0.9381
  265SER     CB 2554   2.117   5.218   8.404  0.5347  0.3035 -0.3611
  265SER    HB1 2555   2.120   5.329   8.403 -0.1094  0.3403 -2.6699
  265SER    HB2 2556   2.015   5.188   8.372  1.1890 -0.9408 -1.3842
  265SER     OG 2557   2.221   5.159   8.328  0.0080 -1.0134 -0.0901
  265SER    HG1 2558   2.211   5.067   8.353 -0.8781 -1.3202 -1.4352
  265SER      C 2559   2.273   5.247   8.609 -0.3671  0.0541 -0.0726
  265SER      O 2560   2.290   5.362   8.648 -0.5503 -0.0535  0.3319
  266ASP      N 2561   2.375   5.159   8.602 -0.0060  0.4292  0.4125
  266ASP     HN 2562   2.361   5.068   8.564  0.5520  0.4265  0.1964
  266ASP     CA 2563   2.508   5.209   8.617  0.1740  0.1814 -0.3112
  266ASP     HA 2564   2.502   5.311   8.651  0.8540  0.5663 -1.2875
  266ASP     CB 2565   2.576   5.140   8.737  0.0861  0.5063 -0.0733
  266ASP    HB1 2566   2.522   5.144   8.834  2.5150  0.5082  1.3577
  266ASP    HB2 2567   2.669   5.197   8.758  0.7992 -1.0840  1.2779
  266ASP     CG 2568   2.614   4.996   8.706  0.3311  0.5908 -0.1744
  266ASP    OD1 2569   2.592   4.952   8.590  0.0205 -0.3154  0.2210
  266ASP    OD2 2570   2.662   4.922   8.796 -0.4811  0.1382 -0.1025
  266ASP      C 2571   2.576   5.209   8.484  0.1107  0.0454 -0.3430
  266ASP      O 2572   2.698   5.218   8.476  0.1126  0.5176  0.1211
  267ILE      N 2573   2.504   5.201   8.371 -0.4201 -0.1962  0.0047
  267ILE     HN 2574   2.407   5.182   8.368 -1.0488  2.5900 -0.3675
  267ILE     CA 2575   2.558   5.238   8.243 -0.0483 -0.2817  0.1360
  267ILE     HA 2576   2.663   5.213   8.246  0.5244  1.7343 -1.6072
  267ILE     CB 2577   2.498   5.159   8.131 -0.1359 -0.3433  0.2269
  267ILE     HB 2578   2.392   5.192   8.133 -0.0145  0.0318  1.3440
  267ILE    CG2 2579   2.565   5.202   8.000  0.2310 -0.8303  0.2520
  267ILE   HG21 2580   2.675   5.199   8.016  0.3729  0.4277 -0.3649
  267ILE   HG22 2581   2.553   5.304   7.958  0.2841 -0.8498  0.1893
  267ILE   HG23 2582   2.544   5.146   7.907 -0.0290  1.8199 -1.3768
  267ILE    CG1 2583   2.506   5.007   8.155 -0.0725 -0.2282  0.9561
  267ILE   HG11 2584   2.458   4.986   8.253  1.5309  0.7491  1.9980
  267ILE   HG12 2585   2.615   4.987   8.156  0.1691  1.0019  1.5134
  267ILE     CD 2586   2.441   4.921   8.047 -0.0095  0.4271  0.3907
  267ILE    HD1 2587   2.494   4.949   7.953  1.0260  2.4876  1.5113
  267ILE    HD2 2588   2.334   4.948   8.047 -0.0948  0.1027  0.2030
  267ILE    HD3 2589   2.452   4.814   8.077 -1.5136  0.3505  0.7276
  267ILE      C 2590   2.563   5.383   8.212  0.3095 -0.3742 -0.2450
  267ILE      O 2591   2.665   5.439   8.173  0.2450 -0.2695 -0.2630
  268PHE      N 2592   2.456   5.457   8.245  0.4325 -0.1173 -0.4222
  268PHE     HN 2593   2.374   5.412   8.279  0.7737 -0.9390 -0.6816
  268PHE     CA 2594   2.454   5.600   8.246 -0.1532 -0.1247  0.3322
  268PHE     HA 2595   2.556   5.632   8.259 -0.1766  0.0906 -0.0001
  268PHE     CB 2596   2.382   5.659   8.123 -0.0157 -0.7940 -0.0732
  268PHE    HB1 2597   2.367   5.769   8.129  0.2869 -0.3633 -4.3372
  268PHE    HB2 2598   2.281   5.614   8.117 -0.9543  1.1353  0.3681
  268PHE     CG 2599   2.453   5.635   7.995  0.1418 -0.1444 -0.1103
  268PHE    CD1 2600   2.575   5.698   7.990 -0.2326  0.5786 -0.2492
  268PHE    HD1 2601   2.620   5.747   8.075 -0.4977 -1.2206  0.9645
  268PHE    CE1 2602   2.655   5.697   7.878 -0.4227  0.0678 -0.3840
  268PHE    HE1 2603   2.752   5.744   7.892  0.0647 -1.5379  2.2907
  268PHE     CZ 2604   2.606   5.633   7.767 -0.0299 -0.0002 -0.5197
  268PHE     HZ 2605   2.667   5.628   7.678  2.7063  0.7593  1.1918
  268PHE    CD2 2606   2.411   5.567   7.884 -0.1557 -0.1247 -0.0097
  268PHE    HD2 2607   2.318   5.513   7.874  0.6874 -1.3608 -1.7846
  268PHE    CE2 2608   2.483   5.573   7.766  0.5727 -1.2958  0.3514
  268PHE    HE2 2609   2.438   5.534   7.676  3.0061  0.3525 -1.7043
  268PHE      C 2610   2.376   5.645   8.365  0.0827 -0.6055  0.6717
  268PHE      O 2611   2.281   5.572   8.394  0.1914 -0.8081  0.5230
  269PRO      N 2612   2.404   5.752   8.433  0.2045  0.0225 -0.3440
  269PRO     CD 2613   2.532   5.821   8.441  0.1763  0.0267  0.0863
  269PRO    HD1 2614   2.573   5.847   8.341  0.5219  0.8068  0.4303
  269PRO    HD2 2615   2.606   5.750   8.485  0.1525 -0.8294 -1.1746
  269PRO     CA 2616   2.311   5.826   8.512  0.3793  0.2516 -0.3529
  269PRO     HA 2617   2.307   5.773   8.606  1.0724  0.7484 -0.0265
  269PRO     CB 2618   2.372   5.964   8.535  0.4519  0.2031 -0.2562
  269PRO    HB1 2619   2.328   6.014   8.624 -2.9743 -3.5219  0.3793
  269PRO    HB2 2620   2.354   6.034   8.451 -2.1976  0.5918  0.5343
  269PRO     CG 2621   2.522   5.932   8.547  0.2597 -0.4203  0.5671
  269PRO    HG1 2622   2.583   6.021   8.521  0.8599 -0.5927  1.3547
  269PRO    HG2 2623   2.544   5.907   8.653 -0.1655 -1.2030  0.4853
  269PRO      C 2624   2.169   5.834   8.469  0.3720 -0.0304 -0.3838
  269PRO      O 2625   2.141   5.846   8.350  0.6186  0.3903 -0.4022
  270HSD      N 2626   2.073   5.820   8.562  0.4075  0.8355 -0.2075
  270HSD     HN 2627   2.109   5.803   8.653  1.1288 -0.6481 -0.7421
  270HSD     CA 2628   1.937   5.863   8.555  0.2222  0.2790 -0.0626
  270HSD     HA 2629   1.893   5.853   8.653 -2.4873  1.7702 -1.0198
  270HSD     CB 2630   1.914   6.008   8.507 -0.0578  0.1177 -0.4282
  270HSD    HB1 2631   1.807   6.035   8.515  0.1083  1.4465 -2.1601
  270HSD    HB2 2632   1.937   6.019   8.399  0.3574 -1.4650 -0.5332
  270HSD    ND1 2633   1.994   6.111   8.720 -0.2399  0.4928 -0.2651
  270HSD    HD1 2634   1.919   6.077   8.778 -0.5773  0.7016 -0.5777
  270HSD     CG 2635   2.010   6.094   8.584  0.1556 -0.3962 -0.1148
  270HSD    CE1 2636   2.100   6.186   8.759 -0.1603  0.1362  0.2191
  270HSD    HE1 2637   2.126   6.207   8.863  1.4916  0.9705 -0.3265
  270HSD    NE2 2638   2.176   6.221   8.657  0.1696 -0.1925  0.3460
  270HSD    CD2 2639   2.121   6.162   8.545  0.1757 -0.1690  0.3306
  270HSD    HD2 2640   2.164   6.173   8.447 -1.3139  2.6279 -0.1060
  270HSD      C 2641   1.855   5.769   8.474  0.0989  0.5684 -0.2749
  270HSD      O 2642   1.732   5.774   8.483  0.0897  0.2690 -0.2010
  271ILE      N 2643   1.909   5.689   8.380 -0.2410  0.2851 -0.2335
  271ILE     HN 2644   2.008   5.690   8.369  0.2866  1.3291  3.2764
  271ILE     CA 2645   1.836   5.607   8.289  0.2928 -0.4348 -0.0342
  271ILE     HA 2646   1.744   5.661   8.268  0.3682 -0.8539 -1.5773
  271ILE     CB 2647   1.907   5.597   8.157  0.0728  0.1923 -0.2090
  271ILE     HB 2648   1.959   5.692   8.135  1.6571 -0.4451  0.5918
  271ILE    CG2 2649   1.998   5.473   8.152 -0.9285 -0.5748  0.1821
  271ILE   HG21 2650   1.944   5.376   8.161 -2.2103  0.2210  1.4811
  271ILE   HG22 2651   2.072   5.466   8.234  2.2089  1.3466 -2.2661
  271ILE   HG23 2652   2.059   5.479   8.059  1.4380 -1.1049  1.6358
  271ILE    CG1 2653   1.804   5.585   8.043 -0.6342 -0.2329  0.4636
  271ILE   HG11 2654   1.730   5.503   8.058  0.6178 -1.2100  1.5768
  271ILE   HG12 2655   1.862   5.545   7.957 -0.6385  0.4490  0.1364
  271ILE     CD 2656   1.733   5.714   8.005 -0.7060 -0.4962 -0.2946
  271ILE    HD1 2657   1.647   5.686   7.940  0.0979  2.0209 -2.6303
  271ILE    HD2 2658   1.794   5.789   7.951 -0.0083 -1.3098 -0.6543
  271ILE    HD3 2659   1.692   5.759   8.098 -1.2030 -0.2876 -0.6086
  271ILE      C 2660   1.793   5.476   8.345 -0.1979 -0.0944  0.3984
  271ILE      O 2661   1.852   5.421   8.438 -0.0257 -0.6612 -0.0406
  272ASP      N 2662   1.678   5.424   8.299 -0.3177  0.4315  0.0915
  272ASP     HN 2663   1.618   5.465   8.232 -2.0368 -0.4030  1.0528
  272ASP     CA 2664   1.629   5.294   8.332  0.1364  0.2907  0.2115
  272ASP     HA 2665   1.658   5.275   8.435  0.9782 -0.4135 -0.1395
  272ASP     CB 2666   1.476   5.298   8.320  0.1333 -0.3792 -0.0248
  272ASP    HB1 2667   1.434   5.307   8.218  0.3215  0.8242 -0.0095
  272ASP    HB2 2668   1.438   5.384   8.379  0.7829  0.5043 -0.8820
  272ASP     CG 2669   1.409   5.171   8.371  0.0187 -0.1931  0.2964
  272ASP    OD1 2670   1.398   5.151   8.494 -1.0447  0.2925  0.2926
  272ASP    OD2 2671   1.365   5.096   8.279  0.3325  0.1424 -0.1364
  272ASP      C 2672   1.686   5.195   8.236 -0.2846  0.2235  0.0316
  272ASP      O 2673   1.733   5.238   8.131  0.0590  0.3391  0.2315
  273GLU      N 2674   1.699   5.067   8.276 -0.0812  0.1073 -0.4039
  273GLU     HN 2675   1.680   5.037   8.369 -0.3964  0.3227 -0.4008
  273GLU     CA 2676   1.754   4.959   8.200  0.2944  0.2156 -0.2895
  273GLU     HA 2677   1.832   5.011   8.146  0.1914  0.7013  0.0238
  273GLU     CB 2678   1.789   4.851   8.303 -0.2604  0.1006 -0.2183
  273GLU    HB1 2679   1.833   4.755   8.268  2.2335  1.0719  0.0446
  273GLU    HB2 2680   1.705   4.836   8.374 -0.1194  0.3931  0.0098
  273GLU     CG 2681   1.896   4.910   8.396 -0.8029 -0.1729  0.5953
  273GLU    HG1 2682   1.876   5.013   8.431 -1.4253  0.1818 -0.7208
  273GLU    HG2 2683   1.987   4.922   8.334  0.0690  2.1086  2.2145
  273GLU     CD 2684   1.936   4.820   8.512  0.2838 -0.4826  0.0015
  273GLU    OE1 2685   1.862   4.807   8.613 -0.0865 -0.4039 -0.2572
  273GLU    OE2 2686   2.044   4.756   8.509  0.3479 -0.3636 -0.2283
  273GLU      C 2687   1.666   4.902   8.094  0.2512 -0.7752  0.2698
  273GLU      O 2688   1.727   4.855   7.999  0.5137 -0.0887  0.0962
  274THR      N 2689   1.532   4.907   8.100  0.2542 -0.3142 -0.0423
  274THR     HN 2690   1.479   4.953   8.171 -2.9063 -0.0932 -2.3213
  274THR     CA 2691   1.449   4.868   7.990  0.2942 -0.2802 -0.0851
  274THR     HA 2692   1.472   4.766   7.962  1.4929 -0.3489  1.0590
  274THR     CB 2693   1.302   4.871   8.021  0.3389 -0.3549  0.1374
  274THR     HB 2694   1.232   4.838   7.941 -1.4269  1.6817  0.7627
  274THR    OG1 2695   1.255   5.001   8.052  0.3534 -0.3308  0.0566
  274THR    HG1 2696   1.278   5.026   8.142 -0.9532 -0.6891  0.5107
  274THR    CG2 2697   1.257   4.785   8.141  0.1600  0.3594  0.5864
  274THR   HG21 2698   1.147   4.784   8.159  0.1828 -0.5834  0.6884
  274THR   HG22 2699   1.299   4.821   8.238  1.0453 -0.4573  0.5162
  274THR   HG23 2700   1.280   4.679   8.120  1.2828  0.9721 -1.6262
  274THR      C 2701   1.467   4.950   7.868  0.4394  0.1391  0.2180
  274THR      O 2702   1.467   4.898   7.757  0.1296 -0.3733  0.4575
  275TYR      N 2703   1.496   5.081   7.885 -0.4035  0.3448  0.1314
  275TYR     HN 2704   1.504   5.131   7.971 -2.6128 -0.3691  0.8322
  275TYR     CA 2705   1.524   5.168   7.776  0.4240  0.0598  0.1106
  275TYR     HA 2706   1.446   5.175   7.702 -0.6271  1.4977  1.3099
  275TYR     CB 2707   1.549   5.310   7.831 -0.0803  0.0739  0.3070
  275TYR    HB1 2708   1.631   5.303   7.905 -0.0227  0.3911  0.2727
  275TYR    HB2 2709   1.460   5.340   7.891 -1.3956 -0.5896 -1.2274
  275TYR     CG 2710   1.578   5.415   7.729 -0.2227 -0.0767  0.1105
  275TYR    CD1 2711   1.471   5.460   7.656 -0.2248 -0.2814 -0.0143
  275TYR    HD1 2712   1.371   5.421   7.671  0.6537 -2.1765  1.1736
  275TYR    CE1 2713   1.491   5.559   7.562 -0.3200 -0.0234  0.2374
  275TYR    HE1 2714   1.408   5.598   7.505 -0.6209 -0.5419  0.3138
  275TYR     CZ 2715   1.614   5.618   7.548 -0.6750  0.8729  0.7709
  275TYR     OH 2716   1.630   5.719   7.450 -0.0134  0.0438  0.0034
  275TYR     HH 2717   1.548   5.762   7.426  0.7972  0.4100 -2.3440
  275TYR    CD2 2718   1.705   5.465   7.711 -0.1367 -0.3090  0.0639
  275TYR    HD2 2719   1.792   5.429   7.764  0.2736 -0.7043 -0.8517
  275TYR    CE2 2720   1.718   5.571   7.624 -0.6427 -0.2450  0.0619
  275TYR    HE2 2721   1.818   5.609   7.613 -0.7091 -0.1795 -0.3151
  275TYR      C 2722   1.646   5.125   7.702  0.4527  0.4941 -0.1027
  275TYR      O 2723   1.654   5.112   7.580  0.3684  0.0315 -0.0633
  276LEU      N 2724   1.754   5.093   7.776  0.4021  0.5274 -0.0151
  276LEU     HN 2725   1.749   5.098   7.876 -0.6831 -0.2387 -0.0190
  276LEU     CA 2726   1.881   5.053   7.723  0.5464  0.3688  0.4421
  276LEU     HA 2727   1.919   5.126   7.653  0.2317  1.2523  1.1723
  276LEU     CB 2728   1.973   5.051   7.846  0.2242 -0.2427  0.6762
  276LEU    HB1 2729   2.068   4.995   7.831  0.1589  0.3954 -2.9925
  276LEU    HB2 2730   1.930   4.982   7.922  0.2352 -1.4587 -0.3777
  276LEU     CG 2731   2.008   5.189   7.904 -0.0192  0.1039  0.0075
  276LEU     HG 2732   1.914   5.227   7.949 -0.9323  0.1363 -1.8189
  276LEU    CD1 2733   2.123   5.184   8.006 -0.0449 -0.4870  0.0133
  276LEU   HD11 2734   2.179   5.278   8.025 -0.4238 -0.6788  2.2955
  276LEU   HD12 2735   2.189   5.100   7.975 -2.3085 -2.8187  1.1653
  276LEU   HD13 2736   2.086   5.146   8.103  2.9841  0.6074  1.7242
  276LEU    CD2 2737   2.056   5.287   7.795  0.1447 -0.0341 -0.0459
  276LEU   HD21 2738   2.153   5.255   7.752  0.9418  2.0179  0.1270
  276LEU   HD22 2739   2.069   5.392   7.828  0.7518 -0.1869  0.1989
  276LEU   HD23 2740   1.980   5.286   7.714  0.5472 -2.1833 -0.4536
  276LEU      C 2741   1.887   4.919   7.659 -0.1753  0.3061  0.4893
  276LEU      O 2742   1.945   4.905   7.551 -0.4521 -0.4257  0.4308
  277MET      N 2743   1.816   4.813   7.703 -0.7529  0.1478 -0.7966
  277MET     HN 2744   1.777   4.823   7.794 -0.8858  0.5088 -0.8902
  277MET     CA 2745   1.784   4.688   7.643 -0.0852 -0.3770 -0.0693
  277MET     HA 2746   1.875   4.640   7.608 -0.7915 -2.1757  0.4257
  277MET     CB 2747   1.716   4.588   7.738  0.1582 -0.2060  0.2846
  277MET    HB1 2748   1.688   4.492   7.691  1.3181  0.5215 -2.0210
  277MET    HB2 2749   1.621   4.637   7.770 -0.0284 -0.0459 -0.5071
  277MET     CG 2750   1.802   4.549   7.858  0.3706  0.0690  0.2220
  277MET    HG1 2751   1.753   4.466   7.914 -0.2699  0.5746  0.4202
  277MET    HG2 2752   1.821   4.639   7.920  0.8041  1.5388 -1.9273
  277MET     SD 2753   1.973   4.499   7.820  0.2655 -0.1490  0.0363
  277MET     CE 2754   1.953   4.350   7.718  0.0843  0.0016 -0.1485
  277MET    HE1 2755   2.046   4.292   7.701  1.4336  2.1742 -0.6044
  277MET    HE2 2756   1.914   4.364   7.615  3.6407 -0.7125 -1.7132
  277MET    HE3 2757   1.889   4.272   7.765 -0.1587  1.3735  1.9570
  277MET      C 2758   1.704   4.712   7.519 -0.4344 -0.1480  0.2017
  277MET      O 2759   1.735   4.652   7.417 -0.1413  0.1234  0.1270
  278PHE      N 2760   1.610   4.808   7.515  0.5559  0.8353 -0.3216
  278PHE     HN 2761   1.593   4.860   7.598 -0.9686 -0.5790  0.3181
  278PHE     CA 2762   1.531   4.846   7.402  0.3209  0.4356 -0.2941
  278PHE     HA 2763   1.496   4.752   7.362  1.1657 -0.2824  0.5928
  278PHE     CB 2764   1.404   4.925   7.436  0.0441  0.0599 -0.4497
  278PHE    HB1 2765   1.435   5.003   7.509  1.0668  0.6622 -1.4979
  278PHE    HB2 2766   1.344   4.850   7.493 -0.3062 -0.0347 -0.9328
  278PHE     CG 2767   1.330   4.983   7.320 -0.3782  0.2921 -0.0697
  278PHE    CD1 2768   1.342   5.116   7.286  0.7111  0.2652  0.1457
  278PHE    HD1 2769   1.405   5.185   7.340 -0.4359  0.5700  1.1679
  278PHE    CE1 2770   1.281   5.166   7.174  0.9575  0.1880 -0.0215
  278PHE    HE1 2771   1.291   5.269   7.141 -1.8140  0.3860 -0.4651
  278PHE     CZ 2772   1.201   5.077   7.106  0.4744 -0.0120  0.8037
  278PHE     HZ 2773   1.143   5.113   7.023 -1.6543 -1.0511  1.7621
  278PHE    CD2 2774   1.250   4.897   7.250 -0.3557  0.0470  0.2020
  278PHE    HD2 2775   1.252   4.794   7.282 -0.4763 -0.1471 -0.3885
  278PHE    CE2 2776   1.171   4.950   7.150 -0.2459 -0.1209  0.0237
  278PHE    HE2 2777   1.100   4.890   7.096 -1.7536  0.7175  1.0281
  278PHE      C 2778   1.608   4.904   7.288  0.1557  0.4566 -0.3965
  278PHE      O 2779   1.585   4.868   7.173 -0.3000 -0.1625 -0.1184
  279TRP      N 2780   1.704   4.994   7.319  0.4993 -0.1235  0.2575
  279TRP     HN 2781   1.712   5.025   7.414 -1.1339  0.9598  0.0750
  279TRP     CA 2782   1.785   5.048   7.215 -0.0979 -0.1047 -0.1997
  279TRP     HA 2783   1.722   5.084   7.134  1.2641  0.0548 -1.2243
  279TRP     CB 2784   1.861   5.173   7.262  0.8762 -0.6658 -0.2618
  279TRP    HB1 2785   1.900   5.141   7.361 -0.8566 -2.6543 -0.1420
  279TRP    HB2 2786   1.788   5.252   7.290  0.3162 -0.9919 -0.7621
  279TRP     CG 2787   1.971   5.227   7.177  0.4835  0.0955 -0.2986
  279TRP    CD1 2788   1.957   5.240   7.042  0.4538 -0.6725 -0.3765
  279TRP    HD1 2789   1.860   5.229   6.997 -1.4249  2.0444  2.5923
  279TRP    NE1 2790   2.072   5.298   6.994 -0.1266  1.2839  0.4898
  279TRP    HE1 2791   2.091   5.303   6.899 -2.0069  2.7866  0.1430
  279TRP    CE2 2792   2.171   5.296   7.089 -0.0377  0.1471  0.3947
  279TRP    CD2 2793   2.110   5.248   7.204  0.4501 -0.5115  0.3829
  279TRP    CE3 2794   2.179   5.244   7.321 -0.0520 -0.5931  0.6823
  279TRP    HE3 2795   2.131   5.228   7.416  1.2381  0.9207  1.6523
  279TRP    CZ3 2796   2.316   5.261   7.313 -0.0949 -0.5518  0.0041
  279TRP    HZ3 2797   2.381   5.265   7.398 -0.1006  0.1832 -0.0198
  279TRP    CZ2 2798   2.304   5.325   7.086 -0.0586  0.2253  0.2258
  279TRP    HZ2 2799   2.352   5.348   6.992 -1.3287  2.6936  0.0972
  279TRP    CH2 2800   2.379   5.308   7.200 -0.0840 -0.0946  0.1965
  279TRP    HH2 2801   2.485   5.322   7.191  0.1379 -0.7443  1.5752
  279TRP      C 2802   1.870   4.941   7.155 -0.1235 -0.4600  0.3964
  279TRP      O 2803   1.885   4.932   7.034 -0.0105 -0.0768  0.3811
  280ILE      N 2804   1.922   4.845   7.233  0.7197 -0.1366  0.2477
  280ILE     HN 2805   1.900   4.844   7.331  0.9828  1.5379  0.3553
  280ILE     CA 2806   1.990   4.731   7.180  0.3273 -0.2781  0.0422
  280ILE     HA 2807   2.069   4.761   7.113  0.3473  0.8959  0.5740
  280ILE     CB 2808   2.047   4.651   7.293 -0.0143 -0.0743  0.3627
  280ILE     HB 2809   1.998   4.678   7.389 -0.8478 -2.8006  0.7855
  280ILE    CG2 2810   2.050   4.499   7.268  0.5824  0.0567 -0.4226
  280ILE   HG21 2811   2.081   4.470   7.166 -0.0353 -2.3954  0.0301
  280ILE   HG22 2812   1.952   4.461   7.303  0.1492  1.8345  0.4099
  280ILE   HG23 2813   2.122   4.452   7.339 -1.0309 -0.6876  0.7839
  280ILE    CG1 2814   2.196   4.686   7.308 -0.0168 -0.0065  0.2321
  280ILE   HG11 2815   2.239   4.657   7.210 -1.4429  2.3514 -1.1809
  280ILE   HG12 2816   2.244   4.629   7.391  1.7696  2.3386  0.9220
  280ILE     CD 2817   2.220   4.831   7.349 -0.2062  0.1003 -0.0349
  280ILE    HD1 2818   2.193   4.901   7.267  0.5875  2.4142  1.5627
  280ILE    HD2 2819   2.326   4.847   7.376 -0.9296  1.9972  2.0504
  280ILE    HD3 2820   2.161   4.861   7.439 -0.1404  1.3693 -0.3866
  280ILE      C 2821   1.906   4.646   7.090 -0.0036 -0.0455  0.1307
  280ILE      O 2822   1.948   4.605   6.982 -0.0321  0.3977 -0.0515
  281GLY      N 2823   1.782   4.614   7.129 -0.0282 -0.1038  0.0025
  281GLY     HN 2824   1.755   4.650   7.218  1.5285  0.9949  0.0570
  281GLY     CA 2825   1.678   4.550   7.054 -0.1152 -0.2690  0.2614
  281GLY    HA1 2826   1.588   4.561   7.113  0.4703  2.0192  0.8116
  281GLY    HA2 2827   1.707   4.447   7.040  2.7973  0.1376  2.3531
  281GLY      C 2828   1.648   4.608   6.920  0.2165  0.2786  0.4208
  281GLY      O 2829   1.656   4.539   6.819 -0.1118 -0.0352  0.6074
  282VAL      N 2830   1.626   4.740   6.913  0.3896  0.2881  0.0162
  282VAL     HN 2831   1.616   4.797   6.995  0.6808  1.1785 -0.5448
  282VAL     CA 2832   1.604   4.797   6.784 -0.1503  0.2067  0.0682
  282VAL     HA 2833   1.543   4.735   6.721  2.0478  0.5776 -2.6296
  282VAL     CB 2834   1.537   4.931   6.786 -0.1216  0.2298 -0.3620
  282VAL     HB 2835   1.515   4.970   6.684  2.1708  1.9861 -0.2738
  282VAL    CG1 2836   1.405   4.914   6.862 -0.1802 -0.0398 -0.5224
  282VAL   HG11 2837   1.371   4.809   6.848  0.2676 -0.0767 -1.3654
  282VAL   HG12 2838   1.334   4.986   6.814 -1.1579 -0.3426  0.4142
  282VAL   HG13 2839   1.422   4.936   6.970  0.4422 -2.5569 -0.0567
  282VAL    CG2 2840   1.634   5.038   6.840 -0.2199 -0.0049  0.2835
  282VAL   HG21 2841   1.592   5.140   6.829 -2.4902 -0.8739  0.3012
  282VAL   HG22 2842   1.725   5.042   6.777 -0.3946  0.7183  0.0648
  282VAL   HG23 2843   1.657   5.018   6.947  1.2471  0.6234  0.1028
  282VAL      C 2844   1.726   4.795   6.698 -0.4188  0.0075 -0.3086
  282VAL      O 2845   1.721   4.758   6.580  0.3513 -0.3680 -0.2325
  283THR      N 2846   1.843   4.822   6.758 -0.3070 -0.1337 -0.4619
  283THR     HN 2847   1.845   4.837   6.856 -1.3528 -4.4082  0.4340
  283THR     CA 2848   1.967   4.831   6.687  0.1023  0.3564  0.3067
  283THR     HA 2849   1.949   4.902   6.607  0.1365  1.6355  1.3894
  283THR     CB 2850   2.075   4.893   6.772  0.5674 -0.5084  0.3544
  283THR     HB 2851   2.084   4.833   6.865 -1.6500  0.3068  1.1641
  283THR    OG1 2852   2.050   5.028   6.807 -0.4432 -0.5136 -0.2882
  283THR    HG1 2853   2.038   5.024   6.902 -0.5277 -0.8500 -0.3128
  283THR    CG2 2854   2.211   4.904   6.701  0.0398 -0.1697 -0.6355
  283THR   HG21 2855   2.289   4.935   6.775 -1.1899  0.9648  0.2470
  283THR   HG22 2856   2.199   4.982   6.623 -1.3398  0.3641  0.0661
  283THR   HG23 2857   2.227   4.804   6.657 -0.4957 -0.3370 -0.4614
  283THR      C 2858   2.006   4.702   6.624 -0.8570  0.1235  0.1791
  283THR      O 2859   2.042   4.699   6.506 -0.3548 -0.1219  0.3384
  284SER      N 2860   1.997   4.590   6.697 -0.1074  0.0114  0.1017
  284SER     HN 2861   1.969   4.591   6.793 -0.8541 -0.3343 -0.1098
  284SER     CA 2862   2.033   4.459   6.653 -0.3094 -0.0328  0.0659
  284SER     HA 2863   2.141   4.461   6.645 -0.3474 -0.1633 -0.4937
  284SER     CB 2864   2.013   4.364   6.773  0.0681  0.2491  0.3530
  284SER    HB1 2865   2.049   4.262   6.749  1.3690 -0.3245  4.1071
  284SER    HB2 2866   1.913   4.350   6.818 -0.1332  0.4376 -0.0353
  284SER     OG 2867   2.100   4.406   6.878  0.3587  0.4140  0.0495
  284SER    HG1 2868   2.049   4.473   6.924 -2.1705 -1.7675  0.6834
  284SER      C 2869   1.968   4.410   6.529  0.2242 -0.3515 -0.0890
  284SER      O 2870   2.035   4.354   6.441  0.1563  0.3235 -0.5827
  285VAL      N 2871   1.839   4.442   6.516  0.3364  0.0850 -0.1381
  285VAL     HN 2872   1.800   4.494   6.591  3.1354  2.7204 -0.3413
  285VAL     CA 2873   1.758   4.416   6.401  0.3821  0.1882 -0.1936
  285VAL     HA 2874   1.767   4.312   6.376  1.5446  0.6016 -1.6600
  285VAL     CB 2875   1.613   4.446   6.427  0.3582  0.0628 -0.1818
  285VAL     HB 2876   1.601   4.552   6.459 -2.0402 -0.9265  2.6047
  285VAL    CG1 2877   1.527   4.409   6.305 -0.1028 -1.0859  0.4798
  285VAL   HG11 2878   1.420   4.404   6.336  0.4798 -1.1400  2.6806
  285VAL   HG12 2879   1.554   4.311   6.262  0.8872 -1.1797  1.2752
  285VAL   HG13 2880   1.542   4.483   6.224  0.8436 -0.0991  1.5123
  285VAL    CG2 2881   1.575   4.357   6.546 -0.0481  0.7448  0.2108
  285VAL   HG21 2882   1.640   4.369   6.635 -0.9389  0.6865  0.8797
  285VAL   HG22 2883   1.587   4.252   6.510 -0.1561  0.5343  0.7651
  285VAL   HG23 2884   1.471   4.382   6.574 -0.6731 -0.2928 -1.0806
  285VAL      C 2885   1.805   4.490   6.280  0.2765  0.2431 -0.2022
  285VAL      O 2886   1.819   4.434   6.172  0.1881  0.2398 -0.2119
  286LEU      N 2887   1.845   4.617   6.298  0.7078  0.0396  0.3105
  286LEU     HN 2888   1.831   4.659   6.388 -0.5639  0.5393 -0.0932
  286LEU     CA 2889   1.896   4.702   6.195  0.0189 -0.1269 -0.1784
  286LEU     HA 2890   1.822   4.702   6.117 -2.6118  0.0048  2.1849
  286LEU     CB 2891   1.886   4.851   6.232 -0.1060 -0.1161 -0.2592
  286LEU    HB1 2892   1.932   4.912   6.152 -0.3104  0.0485 -0.2509
  286LEU    HB2 2893   1.962   4.868   6.311 -0.5082  1.1848 -0.1310
  286LEU     CG 2894   1.745   4.897   6.274  0.0322  0.0197  0.0669
  286LEU     HG 2895   1.695   4.828   6.345 -1.2412 -0.0578 -0.8634
  286LEU    CD1 2896   1.761   5.030   6.348  0.0247  0.1829 -0.2221
  286LEU   HD11 2897   1.825   5.101   6.291  0.3574  1.2264  1.3644
  286LEU   HD12 2898   1.809   5.030   6.448 -0.7777  0.2948  0.1720
  286LEU   HD13 2899   1.659   5.072   6.357  0.1072  1.0084 -2.5345
  286LEU    CD2 2900   1.646   4.913   6.157 -0.9569 -0.4281  0.8247
  286LEU   HD21 2901   1.632   4.807   6.128  2.6239 -0.9791  0.6330
  286LEU   HD22 2902   1.685   4.988   6.084  0.7087 -0.9314  1.1471
  286LEU   HD23 2903   1.549   4.956   6.190  0.2602  1.5375  2.0419
  286LEU      C 2904   2.031   4.664   6.145  0.1112 -0.2739  0.1776
  286LEU      O 2905   2.050   4.651   6.024 -0.0865 -0.0509  0.1233
  287LEU      N 2906   2.121   4.632   6.240 -0.0341 -0.1885  0.3438
  287LEU     HN 2907   2.110   4.638   6.339  2.1536 -0.8292  0.6889
  287LEU     CA 2908   2.253   4.583   6.217  0.0967  0.5484 -0.5368
  287LEU     HA 2909   2.311   4.656   6.161  1.0056 -1.0289 -1.7422
  287LEU     CB 2910   2.332   4.572   6.349 -0.3060  0.4066 -0.3050
  287LEU    HB1 2911   2.291   4.488   6.408  1.1243  1.3319  2.1685
  287LEU    HB2 2912   2.313   4.663   6.409  2.7442  0.8591  0.1737
  287LEU     CG 2913   2.484   4.550   6.336 -0.2719  0.4142  0.0844
  287LEU     HG 2914   2.500   4.495   6.241  1.3160  0.7884  0.1094
  287LEU    CD1 2915   2.569   4.678   6.329  0.1556  0.1301 -0.0140
  287LEU   HD11 2916   2.674   4.645   6.318 -0.7372 -2.6489 -0.9912
  287LEU   HD12 2917   2.553   4.740   6.420 -2.1814 -1.3431  0.6786
  287LEU   HD13 2918   2.532   4.730   6.238  3.4202 -1.1837 -2.2595
  287LEU    CD2 2919   2.544   4.453   6.440  0.0200  0.1227 -0.3487
  287LEU   HD21 2920   2.646   4.427   6.405  0.1337 -0.8750  0.6871
  287LEU   HD22 2921   2.478   4.364   6.437 -1.4113  1.1241 -0.0714
  287LEU   HD23 2922   2.539   4.489   6.545 -0.6251  0.4751 -0.4925
  287LEU      C 2923   2.257   4.457   6.138 -0.1042  0.0546  0.2292
  287LEU      O 2924   2.336   4.438   6.045  0.3135  0.0117  0.5910
  288LEU      N 2925   2.168   4.360   6.166 -0.4570  0.2533 -0.2006
  288LEU     HN 2926   2.107   4.376   6.243 -0.2853  1.2955 -0.2606
  288LEU     CA 2927   2.147   4.233   6.103  0.4049  0.1539 -0.2975
  288LEU     HA 2928   2.243   4.183   6.110  1.6649  2.5929  1.3697
  288LEU     CB 2929   2.055   4.137   6.181  0.5213  0.2069 -0.0923
  288LEU    HB1 2930   1.968   4.198   6.210 -0.8015 -0.1959 -2.9012
  288LEU    HB2 2931   2.102   4.096   6.273 -1.1538  0.9297  1.1237
  288LEU     CG 2932   2.007   4.023   6.089  0.0651  0.1773  0.1830
  288LEU     HG 2933   1.951   4.070   6.005 -1.2068 -0.4652  0.6383
  288LEU    CD1 2934   2.112   3.920   6.045 -0.0155 -0.1040  0.6428
  288LEU   HD11 2935   2.199   3.976   6.005 -1.9524  1.3561 -1.7851
  288LEU   HD12 2936   2.066   3.857   5.967  0.1803 -0.7679  1.0509
  288LEU   HD13 2937   2.139   3.857   6.133 -1.0217 -0.3683  0.7667
  288LEU    CD2 2938   1.902   3.956   6.179 -0.0591  0.0121 -0.0819
  288LEU   HD21 2939   1.828   4.028   6.221  0.7042  1.4112 -1.0543
  288LEU   HD22 2940   1.968   3.912   6.257  0.5899  1.0600 -0.0224
  288LEU   HD23 2941   1.846   3.872   6.133 -0.5724 -0.4373  1.2954
  288LEU      C 2942   2.118   4.243   5.958 -0.0675 -0.0977 -0.2243
  288LEU      O 2943   2.178   4.176   5.873 -0.1717 -0.3932 -0.0678
  289PHE      N 2944   2.030   4.338   5.921 -0.3230 -0.3246 -0.1998
  289PHE     HN 2945   1.990   4.401   5.986  1.2664  0.0961  0.4321
  289PHE     CA 2946   1.996   4.374   5.787 -0.1723  0.1677 -0.1070
  289PHE     HA 2947   1.972   4.279   5.741  1.9226  0.0490 -1.0657
  289PHE     CB 2948   1.876   4.470   5.795 -0.6105 -0.4043  0.2839
  289PHE    HB1 2949   1.926   4.567   5.815  2.2454 -1.7390  0.0065
  289PHE    HB2 2950   1.808   4.428   5.872  1.6567 -1.7742  1.6316
  289PHE     CG 2951   1.820   4.465   5.657  0.5128 -0.2399 -0.1842
  289PHE    CD1 2952   1.723   4.374   5.621  0.3403  0.0580 -0.4743
  289PHE    HD1 2953   1.678   4.313   5.698 -1.2280 -1.3587 -2.4348
  289PHE    CE1 2954   1.680   4.356   5.492 -0.7040  0.4403 -0.1918
  289PHE    HE1 2955   1.605   4.287   5.456 -0.2019  0.1752 -0.7417
  289PHE     CZ 2956   1.743   4.435   5.399  0.1480  0.1876  0.1595
  289PHE     HZ 2957   1.712   4.422   5.296  0.2718  0.0344  0.1436
  289PHE    CD2 2958   1.871   4.546   5.558  0.2236 -0.0715 -0.1962
  289PHE    HD2 2959   1.943   4.625   5.578  0.6341  0.0793 -2.0991
  289PHE    CE2 2960   1.836   4.533   5.426  0.2110  0.2363 -0.2245
  289PHE    HE2 2961   1.875   4.589   5.343  1.4206 -1.2197 -0.6663
  289PHE      C 2962   2.114   4.420   5.709  0.3431 -0.3478  0.3646
  289PHE      O 2963   2.132   4.389   5.592  0.3307  0.5789  0.1067
  290ILE      N 2964   2.197   4.507   5.769 -0.0124  0.1896  0.0828
  290ILE     HN 2965   2.180   4.535   5.863  1.1468  1.6112 -0.0886
  290ILE     CA 2966   2.307   4.577   5.710  0.0230 -0.0156 -0.0936
  290ILE     HA 2967   2.277   4.633   5.623  0.4321 -0.6280 -0.6416
  290ILE     CB 2968   2.350   4.684   5.806  0.4673 -0.3541  0.0909
  290ILE     HB 2969   2.369   4.646   5.908 -0.1328  0.7033  0.6098
  290ILE    CG2 2970   2.476   4.755   5.753  0.0384  0.2483 -0.1365
  290ILE   HG21 2971   2.508   4.834   5.824  0.9810 -0.0496 -0.2101
  290ILE   HG22 2972   2.474   4.796   5.650  2.3065 -0.8231 -0.6713
  290ILE   HG23 2973   2.556   4.678   5.759  0.1350  0.1270 -2.3511
  290ILE    CG1 2974   2.242   4.794   5.809  0.5762 -0.2398 -0.1126
  290ILE   HG11 2975   2.140   4.751   5.801  0.3378  0.6412 -2.7570
  290ILE   HG12 2976   2.259   4.854   5.718 -2.1936  1.0864  0.1588
  290ILE     CD 2977   2.255   4.868   5.942 -0.0204 -0.6630  0.1869
  290ILE    HD1 2978   2.184   4.954   5.947 -0.7320 -1.2301  0.1035
  290ILE    HD2 2979   2.354   4.910   5.968  0.1828 -1.7996  1.3170
  290ILE    HD3 2980   2.223   4.800   6.023 -2.2728 -0.9674 -0.8529
  290ILE      C 2981   2.418   4.484   5.674  0.0595 -0.0727  0.1657
  290ILE      O 2982   2.472   4.498   5.564 -0.1356 -0.3146  0.0368
  291VAL      N 2983   2.459   4.393   5.764  0.0116 -0.1804  0.0792
  291VAL     HN 2984   2.401   4.377   5.844  0.3783 -1.0983  0.1727
  291VAL     CA 2985   2.556   4.289   5.748 -0.4126 -0.7054  0.8339
  291VAL     HA 2986   2.649   4.329   5.710 -1.2973  1.0363  0.4110
  291VAL     CB 2987   2.590   4.216   5.875 -0.3447 -0.5889  0.8835
  291VAL     HB 2988   2.501   4.165   5.917  0.1120 -1.7158  0.5189
  291VAL    CG1 2989   2.705   4.117   5.848 -0.1831 -0.0102 -0.6416
  291VAL   HG11 2990   2.756   4.088   5.942  1.7951  0.0659 -1.6436
  291VAL   HG12 2991   2.789   4.166   5.793  0.3966  0.8796  0.9835
  291VAL   HG13 2992   2.659   4.026   5.804  1.6891 -1.0424 -0.5426
  291VAL    CG2 2993   2.641   4.332   5.963 -0.1646  0.1334 -0.1484
  291VAL   HG21 2994   2.689   4.306   6.060  0.1133  0.7239 -0.1284
  291VAL   HG22 2995   2.562   4.405   5.991 -0.3655  0.1273 -0.6772
  291VAL   HG23 2996   2.729   4.376   5.912  0.9488  0.9098  2.3005
  291VAL      C 2997   2.506   4.195   5.644 -0.1060  0.4759 -0.4023
  291VAL      O 2998   2.583   4.152   5.558  0.4175  0.3567  0.1214
  292TYR      N 2999   2.378   4.154   5.640  0.1188 -0.2702 -0.0895
  292TYR     HN 3000   2.326   4.180   5.721  1.1518  0.6062  0.3234
  292TYR     CA 3001   2.325   4.075   5.534 -0.3247 -0.2408  0.1074
  292TYR     HA 3002   2.386   3.986   5.530  0.4118  0.0101  3.1067
  292TYR     CB 3003   2.183   4.031   5.573 -0.1168 -0.5954  0.4751
  292TYR    HB1 3004   2.132   4.120   5.615  3.2399  0.9536  1.6068
  292TYR    HB2 3005   2.178   3.949   5.647 -0.4692 -0.7938  0.2370
  292TYR     CG 3006   2.101   3.970   5.464  0.3167  0.5473 -0.5115
  292TYR    CD1 3007   2.143   3.858   5.397 -0.4785 -0.2307  0.2701
  292TYR    HD1 3008   2.240   3.818   5.421 -0.0217  1.5489  1.5093
  292TYR    CE1 3009   2.056   3.803   5.305  0.2732 -0.4889 -0.2926
  292TYR    HE1 3010   2.087   3.723   5.240  2.6899 -0.0920  0.2521
  292TYR     CZ 3011   1.940   3.869   5.269  0.6616  0.2864 -0.1570
  292TYR     OH 3012   1.869   3.827   5.155  0.0416 -0.1638  0.3836
  292TYR     HH 3013   1.811   3.902   5.141  0.3452  0.0717  0.3586
  292TYR    CD2 3014   1.984   4.034   5.431 -0.0609  0.2167  0.1762
  292TYR    HD2 3015   1.945   4.118   5.487  1.0737  2.2630 -1.9832
  292TYR    CE2 3016   1.908   3.990   5.325  0.2184  0.0829  0.0317
  292TYR    HE2 3017   1.825   4.045   5.282  1.4340  2.0205  0.0451
  292TYR      C 3018   2.326   4.136   5.398 -0.5520 -0.1499  0.1472
  292TYR      O 3019   2.374   4.076   5.302  0.4601 -0.2390  0.6941
  293ALA      N 3020   2.279   4.262   5.384  0.3243  0.1616 -0.0205
  293ALA     HN 3021   2.230   4.303   5.461  2.2435  1.1057  0.7788
  293ALA     CA 3022   2.290   4.341   5.266 -0.0480  0.3438  0.0650
  293ALA     HA 3023   2.241   4.287   5.186 -2.4257  2.2346  0.1625
  293ALA     CB 3024   2.222   4.477   5.289 -0.2043  0.3040 -0.1582
  293ALA    HB1 3025   2.120   4.454   5.325 -0.0921 -1.7007 -0.9985
  293ALA    HB2 3026   2.198   4.530   5.194 -1.8646  0.6980  0.4580
  293ALA    HB3 3027   2.272   4.549   5.357  0.2904  0.3266 -0.5341
  293ALA      C 3028   2.430   4.363   5.219  0.0489  0.1366  0.2571
  293ALA      O 3029   2.457   4.328   5.104  0.3746  0.5093  0.2174
  294TYR      N 3030   2.523   4.398   5.310 -0.0339  0.6467  0.1444
  294TYR     HN 3031   2.497   4.418   5.404 -2.9005  1.5558 -0.7408
  294TYR     CA 3032   2.664   4.401   5.283 -0.0158 -0.1685  0.1155
  294TYR     HA 3033   2.681   4.469   5.200 -0.2411 -1.7301 -1.2484
  294TYR     CB 3034   2.746   4.443   5.406  0.0860  0.1492 -0.0581
  294TYR    HB1 3035   2.855   4.421   5.402  0.2513  0.3059  2.2150
  294TYR    HB2 3036   2.706   4.381   5.489  0.0468  1.9402  1.3001
  294TYR     CG 3037   2.750   4.589   5.436  0.7001  0.1216  0.0062
  294TYR    CD1 3038   2.729   4.679   5.334 -0.3129 -0.1874 -0.0637
  294TYR    HD1 3039   2.712   4.639   5.236 -1.2378 -0.4575  0.1947
  294TYR    CE1 3040   2.739   4.813   5.362  0.1210 -0.2314 -0.0018
  294TYR    HE1 3041   2.733   4.887   5.283  1.8228 -0.7284 -0.6443
  294TYR     CZ 3042   2.768   4.856   5.490  0.3089 -0.0300 -0.1120
  294TYR     OH 3043   2.790   4.992   5.521  0.0633  0.0378 -0.2317
  294TYR     HH 3044   2.819   5.009   5.611 -1.8864 -0.0761  0.4695
  294TYR    CD2 3045   2.782   4.629   5.563  0.4424  0.1172  0.0710
  294TYR    HD2 3046   2.803   4.557   5.640 -0.9250 -0.3403  0.0456
  294TYR    CE2 3047   2.781   4.764   5.591 -0.1598  0.1144  0.0822
  294TYR    HE2 3048   2.810   4.800   5.689  3.9136  1.6656 -1.4486
  294TYR      C 3049   2.724   4.274   5.235  0.4429  0.1990 -0.2923
  294TYR      O 3050   2.800   4.271   5.137  0.4612  0.2038 -0.2782
  295MET      N 3051   2.685   4.159   5.293  0.1278  0.4633  0.0212
  295MET     HN 3052   2.623   4.150   5.370  0.1130  1.2722  0.1197
  295MET     CA 3053   2.709   4.033   5.231  0.5057  0.5168  0.0589
  295MET     HA 3054   2.815   4.027   5.211  0.2530 -0.3752 -1.0854
  295MET     CB 3055   2.678   3.913   5.323  0.3744  0.3690 -0.1801
  295MET    HB1 3056   2.705   3.819   5.269 -1.0523  0.1503 -0.5706
  295MET    HB2 3057   2.569   3.898   5.340  0.4788 -2.9164 -1.6184
  295MET     CG 3058   2.765   3.893   5.447  0.0682  0.1930  0.0083
  295MET    HG1 3059   2.738   3.806   5.510  1.0218  0.5921  0.9978
  295MET    HG2 3060   2.755   3.983   5.510  0.2625  0.9027 -0.9456
  295MET     SD 3061   2.938   3.857   5.404 -0.0480  0.1601 -0.4407
  295MET     CE 3062   3.005   3.813   5.567 -0.4370  0.1949 -0.2687
  295MET    HE1 3063   3.111   3.780   5.557 -0.7728 -0.4977 -1.8864
  295MET    HE2 3064   2.954   3.718   5.595  0.0448 -0.2966 -1.0038
  295MET    HE3 3065   2.991   3.894   5.640 -1.0769 -0.1375 -0.0188
  295MET      C 3066   2.655   4.015   5.094  0.5895  0.7924 -0.0092
  295MET      O 3067   2.726   3.968   5.006  0.2860 -0.1872  0.2615
  296TYR      N 3068   2.525   4.046   5.076  0.1670 -0.8905  0.0324
  296TYR     HN 3069   2.473   4.082   5.153  0.5873  1.8133 -0.8547
  296TYR     CA 3070   2.463   4.031   4.948 -0.0686  0.0735  0.0266
  296TYR     HA 3071   2.474   3.928   4.916  0.0497 -0.1944  0.8949
  296TYR     CB 3072   2.310   4.040   4.967 -0.0791  0.2848 -0.1586
  296TYR    HB1 3073   2.269   4.133   5.012 -2.6050 -1.1809  0.7638
  296TYR    HB2 3074   2.277   3.960   5.036 -1.0406  1.0382  0.2804
  296TYR     CG 3075   2.232   4.023   4.841 -0.1359 -0.1559 -0.0656
  296TYR    CD1 3076   2.163   4.134   4.799  0.4323  0.2531  0.0625
  296TYR    HD1 3077   2.173   4.230   4.846  0.1214  0.5149 -0.3939
  296TYR    CE1 3078   2.096   4.129   4.679  0.6076  0.2438 -0.0344
  296TYR    HE1 3079   2.050   4.221   4.647 -1.1749 -0.9562 -1.0890
  296TYR     CZ 3080   2.086   4.009   4.611 -0.4495  0.2494  0.1046
  296TYR     OH 3081   1.999   3.997   4.501 -0.2499  0.6212 -0.0925
  296TYR     HH 3082   2.009   3.906   4.473 -0.4146  0.6944 -0.4079
  296TYR    CD2 3083   2.215   3.900   4.783 -0.3545 -0.1025 -0.1148
  296TYR    HD2 3084   2.262   3.811   4.823 -0.1763 -0.9142 -2.0178
  296TYR    CE2 3085   2.148   3.898   4.663  0.0777  0.3209 -0.3679
  296TYR    HE2 3086   2.152   3.804   4.609  4.5601 -1.2391  2.0942
  296TYR      C 3087   2.512   4.112   4.833 -0.8860  0.2946 -0.1721
  296TYR      O 3088   2.525   4.061   4.722  0.1387  0.5169 -0.1622
  297ILE      N 3089   2.552   4.238   4.855 -0.4079  0.1236 -0.0623
  297ILE     HN 3090   2.539   4.279   4.945  1.6921  3.2140 -0.9756
  297ILE     CA 3091   2.619   4.323   4.762 -0.5474  0.3920  0.0822
  297ILE     HA 3092   2.566   4.326   4.668 -0.1048  2.2242 -0.1565
  297ILE     CB 3093   2.626   4.467   4.806  0.0172  0.4480 -0.1755
  297ILE     HB 3094   2.693   4.465   4.895  0.4377 -1.2674 -0.4940
  297ILE    CG2 3095   2.682   4.561   4.698  0.7633 -0.3301 -0.4831
  297ILE   HG21 3096   2.773   4.519   4.651  0.0478 -1.3847 -0.9590
  297ILE   HG22 3097   2.689   4.659   4.751 -1.8759  0.1103 -0.7969
  297ILE   HG23 3098   2.613   4.572   4.611  2.5754  4.8800 -1.6081
  297ILE    CG1 3099   2.491   4.525   4.853 -0.0893 -0.0273  0.1165
  297ILE   HG11 3100   2.429   4.445   4.898 -0.2385  0.8485  1.5245
  297ILE   HG12 3101   2.428   4.559   4.768  0.6581  1.7658  0.2344
  297ILE     CD 3102   2.508   4.641   4.951 -0.1383  0.4728 -0.4561
  297ILE    HD1 3103   2.574   4.609   5.035 -0.6186 -0.4223 -0.4014
  297ILE    HD2 3104   2.411   4.661   5.001 -0.0220 -0.1540  0.0439
  297ILE    HD3 3105   2.556   4.732   4.911  0.7435 -0.1538 -0.8643
  297ILE      C 3106   2.754   4.271   4.724 -0.6258  0.1600  0.1243
  297ILE      O 3107   2.794   4.265   4.609 -0.4955 -0.3219  0.1909
  298LEU      N 3108   2.823   4.218   4.827 -0.0549 -0.0048 -0.3441
  298LEU     HN 3109   2.786   4.227   4.919  0.4270 -0.3376 -0.1136
  298LEU     CA 3110   2.955   4.163   4.817 -0.1876 -0.2972 -0.5023
  298LEU     HA 3111   3.014   4.230   4.755 -1.4730  0.9700 -0.4124
  298LEU     CB 3112   3.021   4.149   4.955 -0.3870 -0.1794 -0.3947
  298LEU    HB1 3113   2.954   4.087   5.018  1.3232  0.0482  1.7759
  298LEU    HB2 3114   3.028   4.248   5.005  1.3721 -0.3953 -0.1409
  298LEU     CG 3115   3.161   4.088   4.972 -0.4614 -0.2559 -0.0483
  298LEU     HG 3116   3.164   3.983   4.934  0.9715 -0.6416  1.0246
  298LEU    CD1 3117   3.272   4.160   4.894 -0.5928 -0.1854 -0.1714
  298LEU   HD11 3118   3.221   4.181   4.798 -0.1834  0.4647 -0.2519
  298LEU   HD12 3119   3.368   4.104   4.883 -0.3763  0.2549 -0.5753
  298LEU   HD13 3120   3.282   4.262   4.937 -0.9016  0.3488 -1.3402
  298LEU    CD2 3121   3.206   4.071   5.118  0.6616 -0.5380 -0.4130
  298LEU   HD21 3122   3.306   4.027   5.135  1.1731  0.2974 -1.1994
  298LEU   HD22 3123   3.124   4.010   5.163 -0.7778 -0.0100 -2.1642
  298LEU   HD23 3124   3.216   4.172   5.164  0.4697  0.1846 -1.9122
  298LEU      C 3125   2.956   4.040   4.733 -0.0841 -0.8834  0.3498
  298LEU      O 3126   3.041   4.016   4.648 -0.5697 -0.0374 -0.4027
  299TRP      N 3127   2.851   3.957   4.750 -0.5659 -0.3456  0.0430
  299TRP     HN 3128   2.784   3.984   4.819 -0.9441 -1.2640  0.0545
  299TRP     CA 3129   2.834   3.833   4.681 -0.0377 -0.3647 -0.0540
  299TRP     HA 3130   2.924   3.775   4.698  2.0427  1.9860 -2.2445
  299TRP     CB 3131   2.710   3.762   4.739 -0.3251  0.1427 -0.0443
  299TRP    HB1 3132   2.630   3.839   4.748 -0.4390 -0.2223  2.6815
  299TRP    HB2 3133   2.712   3.731   4.845 -0.6801  1.3348  0.3295
  299TRP     CG 3134   2.666   3.648   4.654  0.1107 -0.4709  0.5460
  299TRP    CD1 3135   2.707   3.518   4.660  0.4465 -0.4077 -0.2990
  299TRP    HD1 3136   2.802   3.480   4.695 -0.0448 -1.2901  0.1192
  299TRP    NE1 3137   2.622   3.440   4.586  0.1658 -0.6083  0.2315
  299TRP    HE1 3138   2.632   3.344   4.569 -2.6782 -1.0273  0.5266
  299TRP    CE2 3139   2.517   3.518   4.545  0.4033 -0.2938  0.2215
  299TRP    CD2 3140   2.546   3.650   4.577  0.1113 -0.3084  0.5489
  299TRP    CE3 3141   2.464   3.747   4.528  0.3004 -0.3744  0.1009
  299TRP    HE3 3142   2.482   3.852   4.540 -0.1653 -0.4621  1.8522
  299TRP    CZ3 3143   2.352   3.710   4.457 -0.0611 -0.0483  0.4953
  299TRP    HZ3 3144   2.296   3.790   4.411  0.9921  0.1138 -0.5469
  299TRP    CZ2 3145   2.403   3.480   4.482  0.2265 -0.3409  0.5681
  299TRP    HZ2 3146   2.395   3.379   4.445 -1.1743  0.5222 -1.6636
  299TRP    CH2 3147   2.319   3.578   4.434  1.0065 -0.1643 -0.4618
  299TRP    HH2 3148   2.226   3.557   4.383  0.6009  3.0450 -1.2747
  299TRP      C 3149   2.821   3.856   4.535 -0.0657 -0.0563 -0.0049
  299TRP      O 3150   2.889   3.790   4.455 -0.1196 -0.3512  0.1912
  300LYS      N 3151   2.747   3.960   4.494  0.5035  0.2500 -0.2706
  300LYS     HN 3152   2.700   4.015   4.563  2.1247  0.3306  0.8165
  300LYS     CA 3153   2.732   4.002   4.358 -0.2931  0.3417 -0.1608
  300LYS     HA 3154   2.701   3.916   4.301 -2.1264  0.8255  0.0511
  300LYS     CB 3155   2.611   4.096   4.344 -0.6470 -0.1060 -0.1420
  300LYS    HB1 3156   2.604   4.174   4.423 -0.0475 -1.8809  1.7534
  300LYS    HB2 3157   2.519   4.036   4.356 -1.1584  0.9990  2.1280
  300LYS     CG 3158   2.593   4.169   4.211  0.4620  0.1818 -0.1428
  300LYS    HG1 3159   2.581   4.089   4.135 -1.0605  0.3983 -0.1534
  300LYS    HG2 3160   2.681   4.235   4.196 -1.2824  2.6577 -0.0574
  300LYS     CD 3161   2.467   4.256   4.209  0.5175  0.2807  0.3144
  300LYS    HD1 3162   2.476   4.316   4.301 -1.9218 -0.4185  1.0871
  300LYS    HD2 3163   2.373   4.198   4.220  0.6273  0.0796  0.2150
  300LYS     CE 3164   2.471   4.348   4.087 -0.8683 -0.1057 -0.0468
  300LYS    HE1 3165   2.569   4.402   4.093 -0.0880 -1.5679  0.9864
  300LYS    HE2 3166   2.390   4.423   4.093 -1.6465 -0.6858 -2.3861
  300LYS     NZ 3167   2.449   4.272   3.962 -0.3114  0.2896 -0.3939
  300LYS    HZ1 3168   2.539   4.242   3.919 -0.3637 -0.6907  0.1380
  300LYS    HZ2 3169   2.402   4.328   3.888  0.1842  1.8898  0.4597
  300LYS    HZ3 3170   2.383   4.193   3.977 -0.5988  0.5084 -0.4887
  300LYS      C 3171   2.853   4.057   4.290 -0.3255  0.6754  0.0466
  300LYS      O 3172   2.887   4.003   4.185 -0.2394  0.3017  0.2630
  301ALA      N 3173   2.920   4.154   4.354  0.8772 -0.5929  0.7523
  301ALA     HN 3174   2.891   4.176   4.446 -3.0978  2.3859 -0.9402
  301ALA     CA 3175   3.036   4.223   4.308  0.1787 -0.0347 -0.1972
  301ALA     HA 3176   3.012   4.261   4.210  1.7596 -0.7580 -0.9018
  301ALA     CB 3177   3.073   4.329   4.413 -0.2730  0.2070 -0.2803
  301ALA    HB1 3178   2.984   4.395   4.425  0.7485  1.1573  3.2906
  301ALA    HB2 3179   3.148   4.403   4.376 -0.5052 -0.5694 -2.4446
  301ALA    HB3 3180   3.111   4.288   4.509 -0.3571  0.6092 -0.0722
  301ALA      C 3181   3.153   4.134   4.283  0.3825  0.0592  0.4153
  301ALA      O 3182   3.215   4.132   4.178 -0.2862 -1.0952  0.0256
  302HSD      N 3183   3.180   4.043   4.379 -0.0888 -0.5875 -0.0564
  302HSD     HN 3184   3.119   4.040   4.458  0.6916  0.0789  0.5914
  302HSD     CA 3185   3.274   3.936   4.368  0.1315 -0.4553  0.5382
  302HSD     HA 3186   3.367   3.986   4.342  0.4555  0.1099  2.5737
  302HSD     CB 3187   3.296   3.874   4.508 -0.4905 -0.5791  0.5830
  302HSD    HB1 3188   3.206   3.820   4.543 -0.3037 -2.5407 -1.7075
  302HSD    HB2 3189   3.307   3.957   4.581 -2.4473 -0.5258  0.8642
  302HSD    ND1 3190   3.421   3.682   4.607  0.3248 -0.1642  0.4288
  302HSD    HD1 3191   3.356   3.670   4.682  1.4262 -2.2203  1.1193
  302HSD     CG 3192   3.408   3.774   4.505 -0.2311 -0.2862  0.3844
  302HSD    CE1 3193   3.533   3.608   4.586  0.5824  0.2872  0.2142
  302HSD    HE1 3194   3.555   3.517   4.641  1.7015  0.6561  0.4099
  302HSD    NE2 3195   3.602   3.656   4.484 -0.0920  0.1637 -0.3059
  302HSD    CD2 3196   3.524   3.759   4.436 -0.5085 -0.0717 -0.1372
  302HSD    HD2 3197   3.551   3.821   4.352  1.7079 -0.9995 -0.1948
  302HSD      C 3198   3.236   3.840   4.262 -0.1054  0.7321 -0.4736
  302HSD      O 3199   3.328   3.795   4.193 -0.0124 -0.0679  0.1599
  303SER      N 3200   3.109   3.803   4.239  0.0606 -0.1699 -0.0174
  303SER     HN 3201   3.039   3.859   4.283 -1.5716 -3.0873  1.3629
  303SER     CA 3202   3.071   3.736   4.118 -0.4771  0.1378 -0.0259
  303SER     HA 3203   3.131   3.646   4.118  1.5867  1.4030  1.9244
  303SER     CB 3204   2.926   3.684   4.113 -0.3643 -0.2096  0.2469
  303SER    HB1 3205   2.855   3.769   4.100 -1.1647 -0.7803  0.8046
  303SER    HB2 3206   2.899   3.634   4.209  2.2082 -2.0034  0.1437
  303SER     OG 3207   2.910   3.589   4.010  0.0993  0.3296 -0.3312
  303SER    HG1 3208   2.970   3.518   4.036  0.6696  0.5336 -1.0597
  303SER      C 3209   3.101   3.796   3.985 -0.3349 -0.3398 -0.2137
  303SER      O 3210   3.157   3.728   3.900  0.4206 -0.1166  0.0940
  304HSD      N 3211   3.070   3.926   3.970 -0.1992 -0.3388 -0.4785
  304HSD     HN 3212   3.027   3.972   4.047  2.1400 -1.1174  1.4188
  304HSD     CA 3213   3.119   4.004   3.860  0.4026 -0.0643 -0.0216
  304HSD     HA 3214   3.077   3.955   3.774 -1.0737  1.9930 -0.5737
  304HSD     CB 3215   3.065   4.148   3.869  0.1843 -0.1712  0.4250
  304HSD    HB1 3216   3.111   4.210   3.788 -1.5055  0.1344 -0.3394
  304HSD    HB2 3217   3.095   4.197   3.964 -0.9816 -0.5608  1.0074
  304HSD    ND1 3218   2.856   4.122   3.738  0.3337 -0.0975 -0.2995
  304HSD    HD1 3219   2.904   4.082   3.660 -0.3685  1.1218 -1.3930
  304HSD     CG 3220   2.917   4.168   3.853  0.1333 -0.8050  0.0988
  304HSD    CE1 3221   2.723   4.141   3.761  0.3298 -0.4043 -0.0653
  304HSD    HE1 3222   2.645   4.094   3.700  1.0745 -0.1360 -1.2538
  304HSD    NE2 3223   2.698   4.201   3.876  0.0115 -0.5590 -0.0536
  304HSD    CD2 3224   2.822   4.224   3.931  0.0591 -0.5721 -0.1548
  304HSD    HD2 3225   2.837   4.267   4.030 -0.5730  1.4748 -0.9090
  304HSD      C 3226   3.265   3.997   3.833  0.4377 -0.6774  0.3090
  304HSD      O 3227   3.307   3.984   3.718  0.2103 -0.6042  0.2179
  305ALA      N 3228   3.349   4.007   3.938  0.1886 -0.1889  0.4640
  305ALA     HN 3229   3.316   4.035   4.028 -0.2117  1.5890 -0.1776
  305ALA     CA 3230   3.491   3.995   3.933  0.2207  0.2986  0.0484
  305ALA     HA 3231   3.533   4.062   3.859  0.8783 -0.2939 -0.1323
  305ALA     CB 3232   3.556   4.011   4.071  0.3471 -0.4131  0.0749
  305ALA    HB1 3233   3.666   3.996   4.064  0.1274 -1.8563 -0.6701
  305ALA    HB2 3234   3.512   3.932   4.136 -2.9002 -0.6228 -2.1468
  305ALA    HB3 3235   3.535   4.109   4.117 -0.5646 -0.4862 -0.1774
  305ALA      C 3236   3.531   3.862   3.879 -0.3202  0.3483 -0.4798
  305ALA      O 3237   3.626   3.839   3.804 -0.1577 -0.3263 -0.0768
  306VAL      N 3238   3.471   3.753   3.930  0.1661 -0.1190 -0.8825
  306VAL     HN 3239   3.412   3.764   4.010  0.0200 -1.7162 -0.7372
  306VAL     CA 3240   3.489   3.618   3.888  0.5932 -0.2135 -0.3977
  306VAL     HA 3241   3.595   3.598   3.883  1.0558  1.8611  0.1147
  306VAL     CB 3242   3.428   3.513   3.977  0.0832  0.3590 -0.0670
  306VAL     HB 3243   3.322   3.529   4.004 -0.2595 -2.3079  0.4076
  306VAL    CG1 3244   3.426   3.371   3.919  0.0831  0.3697 -0.0931
  306VAL   HG11 3245   3.347   3.366   3.842  1.6413  0.0544 -1.7450
  306VAL   HG12 3246   3.409   3.296   4.000  0.4767 -0.7349 -1.0012
  306VAL   HG13 3247   3.526   3.346   3.877 -0.1590 -0.1755 -0.3569
  306VAL    CG2 3248   3.507   3.529   4.108  0.6086 -0.4471 -0.2820
  306VAL   HG21 3249   3.509   3.630   4.153  0.0264 -1.7011  2.8344
  306VAL   HG22 3250   3.607   3.481   4.095 -0.3197 -2.5745  0.0353
  306VAL   HG23 3251   3.463   3.470   4.191  1.4591 -0.8745 -0.1186
  306VAL      C 3252   3.451   3.598   3.745  0.2156  0.6305 -0.4213
  306VAL      O 3253   3.533   3.555   3.664 -0.3213 -0.7579 -0.2540
  307ARG      N 3254   3.330   3.635   3.702 -0.0566 -0.3331 -0.5189
  307ARG     HN 3255   3.264   3.662   3.772 -1.6809 -0.2172 -2.0051
  307ARG     CA 3256   3.292   3.610   3.566 -0.2449  0.5094 -0.6284
  307ARG     HA 3257   3.322   3.508   3.547 -2.5836 -0.0139 -1.7869
  307ARG     CB 3258   3.139   3.613   3.553 -0.3434 -0.2829  0.2291
  307ARG    HB1 3259   3.099   3.561   3.643  1.2784 -1.9245  0.0643
  307ARG    HB2 3260   3.106   3.557   3.463  1.2428 -1.5506  0.3936
  307ARG     CG 3261   3.087   3.756   3.532  0.5572 -0.0600 -0.5723
  307ARG    HG1 3262   3.120   3.800   3.436 -1.4035 -0.4848 -1.4745
  307ARG    HG2 3263   3.131   3.826   3.607 -1.9112  2.2192 -1.1185
  307ARG     CD 3264   2.936   3.775   3.528  0.4761 -0.5240  0.0811
  307ARG    HD1 3265   2.902   3.719   3.438 -1.8359  1.6613 -0.5165
  307ARG    HD2 3266   2.908   3.882   3.526  0.9897 -0.4009 -1.3502
  307ARG     NE 3267   2.889   3.717   3.658  0.1716  0.5723  0.4687
  307ARG     HE 3268   2.952   3.675   3.723 -0.3122 -1.6591 -0.4010
  307ARG     CZ 3269   2.756   3.710   3.687  0.0232 -0.5285 -0.4042
  307ARG    NH1 3270   2.659   3.766   3.610  0.4388 -0.0585 -0.5887
  307ARG   HH11 3271   2.694   3.820   3.533  2.4670 -1.7215 -0.9308
  307ARG   HH12 3272   2.561   3.777   3.628  0.6544  0.3434  0.3897
  307ARG    NH2 3273   2.726   3.652   3.807  0.0206  0.1647 -0.0624
  307ARG   HH21 3274   2.791   3.614   3.873 -1.9911  1.3462  2.7941
  307ARG   HH22 3275   2.631   3.622   3.811 -0.0056  0.0506 -1.2444
  307ARG      C 3276   3.376   3.689   3.471  0.2382  0.2089 -0.4561
  307ARG      O 3277   3.402   3.650   3.358  0.2094  0.0679 -0.4143
  308MET      N 3278   3.417   3.814   3.498  0.1721  0.0826  0.2508
  308MET     HN 3279   3.396   3.858   3.585 -0.9018 -1.0256  0.5790
  308MET     CA 3280   3.506   3.884   3.410 -0.3278  0.1443 -0.2052
  308MET     HA 3281   3.480   3.869   3.306  2.3620 -3.1785 -0.5622
  308MET     CB 3282   3.506   4.036   3.436 -0.0291  0.1134 -0.0216
  308MET    HB1 3283   3.588   4.092   3.387  0.7623  0.4573  1.6319
  308MET    HB2 3284   3.511   4.051   3.546  0.4450 -1.4364  0.1980
  308MET     CG 3285   3.374   4.104   3.399 -0.2479 -0.1440  0.2716
  308MET    HG1 3286   3.371   4.199   3.457 -1.4952  0.4130 -0.6509
  308MET    HG2 3287   3.285   4.054   3.442 -0.2593 -1.4570 -1.2033
  308MET     SD 3288   3.338   4.130   3.222 -0.2498 -0.3663  0.2392
  308MET     CE 3289   3.242   4.282   3.247  0.1201 -0.1005  0.0517
  308MET    HE1 3290   3.220   4.334   3.151  0.3276  0.3924  0.2649
  308MET    HE2 3291   3.312   4.360   3.283  0.5840  0.4907 -1.9776
  308MET    HE3 3292   3.151   4.268   3.308  0.8082 -1.9312  0.7316
  308MET      C 3293   3.639   3.818   3.400 -0.2460  0.3093 -0.2068
  308MET      O 3294   3.690   3.804   3.289  0.4725 -0.2667  0.1886
  309ILE      N 3295   3.698   3.768   3.510 -0.2110  0.3023 -0.2288
  309ILE     HN 3296   3.665   3.788   3.602 -1.0027 -0.5661 -0.3118
  309ILE     CA 3297   3.819   3.692   3.516 -0.3723  0.0455 -0.2229
  309ILE     HA 3298   3.883   3.752   3.453 -2.5819  0.4523 -2.2228
  309ILE     CB 3299   3.879   3.687   3.654 -0.2823 -0.2081 -0.2710
  309ILE     HB 3300   3.796   3.667   3.725 -0.7913  0.7821 -0.5701
  309ILE    CG2 3301   3.986   3.578   3.667 -0.1752 -0.0747 -0.0273
  309ILE   HG21 3302   4.087   3.603   3.629 -0.3634 -0.5448 -0.8791
  309ILE   HG22 3303   3.957   3.481   3.619  1.0600 -0.1512 -0.6560
  309ILE   HG23 3304   4.001   3.552   3.774 -0.9134  2.0132  0.6200
  309ILE    CG1 3305   3.941   3.818   3.707 -0.3268 -0.2787 -0.0444
  309ILE   HG11 3306   3.878   3.902   3.672 -1.2264 -1.4696 -1.4287
  309ILE   HG12 3307   4.035   3.842   3.653 -0.8742  2.0640 -0.0794
  309ILE     CD 3308   3.947   3.827   3.859  0.3642 -0.1322 -0.0811
  309ILE    HD1 3309   3.999   3.920   3.892  1.6042 -1.5075  2.1052
  309ILE    HD2 3310   4.008   3.742   3.896 -1.4493 -1.7766 -0.7195
  309ILE    HD3 3311   3.848   3.831   3.908  0.7750  0.0995  0.7553
  309ILE      C 3312   3.811   3.565   3.439 -0.1729 -0.1671  0.1071
  309ILE      O 3313   3.903   3.531   3.365 -0.2784  0.6670 -0.4199
  310GLN      N 3314   3.695   3.498   3.449 -0.0696 -0.3241  0.2647
  310GLN     HN 3315   3.628   3.536   3.512  0.5967 -1.8619  2.0025
  310GLN     CA 3316   3.663   3.380   3.374 -0.5041  0.1502 -0.3005
  310GLN     HA 3317   3.747   3.314   3.391 -0.2789 -0.5958 -3.5452
  310GLN     CB 3318   3.539   3.319   3.440 -0.1517  0.4239  0.6320
  310GLN    HB1 3319   3.493   3.232   3.387 -1.4572  0.0482  2.2934
  310GLN    HB2 3320   3.460   3.396   3.451  0.5393  1.1660  0.4728
  310GLN     CG 3321   3.567   3.248   3.573  0.1099 -0.1664  0.2641
  310GLN    HG1 3322   3.475   3.197   3.605 -0.7701 -1.6460 -3.9165
  310GLN    HG2 3323   3.591   3.323   3.651 -0.4066 -1.1898  1.4245
  310GLN     CD 3324   3.682   3.148   3.572 -0.2026 -0.5307  0.8192
  310GLN    OE1 3325   3.786   3.168   3.634  0.1583  0.5153 -0.1014
  310GLN    NE2 3326   3.655   3.035   3.501 -0.5163  0.1991 -0.2414
  310GLN   HE21 3327   3.727   2.966   3.510 -0.8038  0.0733  1.3898
  310GLN   HE22 3328   3.565   3.030   3.457 -1.2352 -0.1234  1.1992
  310GLN      C 3329   3.641   3.382   3.226  0.3443 -0.3149 -0.4366
  310GLN      O 3330   3.665   3.282   3.158  0.0650 -0.1016 -0.8478
  311ARG      N 3331   3.609   3.501   3.173  0.0399  0.1074  0.6698
  311ARG     HN 3332   3.583   3.586   3.219 -2.1724  0.9221 -1.8458
  311ARG     CA 3333   3.601   3.510   3.031  0.2016  0.0297  0.6557
  311ARG     HA 3334   3.565   3.414   2.995 -0.4906 -0.3774  2.3638
  311ARG     CB 3335   3.497   3.620   3.003  0.9284  0.7720  0.8429
  311ARG    HB1 3336   3.485   3.644   2.895 -2.7925 -1.4043  0.5963
  311ARG    HB2 3337   3.521   3.708   3.067  3.1649 -0.4243  1.7783
  311ARG     CG 3338   3.357   3.582   3.050  0.7902 -0.0014 -0.1570
  311ARG    HG1 3339   3.363   3.538   3.152  1.7286 -0.8621 -0.5562
  311ARG    HG2 3340   3.326   3.505   2.976 -0.0320 -0.0860  0.2620
  311ARG     CD 3341   3.254   3.695   3.058  0.2533 -0.4714 -0.3477
  311ARG    HD1 3342   3.255   3.724   2.951  2.1683  0.3027 -0.1687
  311ARG    HD2 3343   3.283   3.782   3.121  0.3217  1.0949 -2.4334
  311ARG     NE 3344   3.126   3.629   3.095  0.0597  0.2473  0.2785
  311ARG     HE 3345   3.112   3.532   3.075  0.0541  0.6107 -1.5929
  311ARG     CZ 3346   3.014   3.696   3.137 -0.4944 -0.2540 -0.3763
  311ARG    NH1 3347   3.003   3.826   3.177  0.3370 -0.4050  0.3767
  311ARG   HH11 3348   3.079   3.886   3.153  1.6545 -2.1837 -0.1477
  311ARG   HH12 3349   2.916   3.864   3.208  0.1746 -0.6030  0.1651
  311ARG    NH2 3350   2.912   3.610   3.166  0.1602 -0.7642  0.4500
  311ARG   HH21 3351   2.932   3.515   3.142  1.8944  0.0932 -1.9055
  311ARG   HH22 3352   2.839   3.635   3.229 -1.3876 -1.6503 -0.9197
  311ARG      C 3353   3.725   3.539   2.953 -0.0783 -0.5682 -0.0238
  311ARG      O 3354   3.721   3.534   2.830  0.2485  0.0630 -0.0622
  312GLY      N 3355   3.836   3.574   3.020 -0.5033  0.1201  0.3202
  312GLY     HN 3356   3.831   3.576   3.120 -0.3993 -0.3831  0.3368
  312GLY     CA 3357   3.966   3.586   2.963 -0.6107 -0.3925 -0.0319
  312GLY    HA1 3358   3.967   3.514   2.882 -1.3225  0.0345 -0.4289
  312GLY    HA2 3359   4.037   3.576   3.044 -0.2297  1.6888 -0.0476
  312GLY      C 3360   3.991   3.719   2.901  0.3092 -0.4808  0.1408
  312GLY      O 3361   3.902   3.778   2.840  0.5978 -0.4120 -0.2162
  313THR      N 3362   4.118   3.764   2.910  0.3168 -0.5550  0.3896
  313THR     HN 3363   4.189   3.725   2.968  0.5239 -2.2202 -0.9193
  313THR     CA 3364   4.166   3.875   2.834  0.1048 -0.7287 -0.0010
  313THR     HA 3365   4.107   3.965   2.833  0.7971 -0.2734 -0.7773
  313THR     CB 3366   4.305   3.920   2.867 -0.1194 -0.3384  0.4261
  313THR     HB 3367   4.355   3.992   2.799  0.1259  2.4866  3.3434
  313THR    OG1 3368   4.403   3.819   2.882 -0.3405 -0.5463  0.4682
  313THR    HG1 3369   4.407   3.793   2.974 -0.5105  0.4380  0.7588
  313THR    CG2 3370   4.311   3.993   3.002 -0.2905 -0.1783  0.3475
  313THR   HG21 3371   4.272   3.934   3.088 -0.6550  0.5301  0.6773
  313THR   HG22 3372   4.240   4.078   2.995 -1.9384 -1.6032 -1.1774
  313THR   HG23 3373   4.415   4.026   3.022 -0.5533  0.6801  0.3360
  313THR      C 3374   4.154   3.846   2.689 -0.0204 -0.2844 -0.0815
  313THR      O 3375   4.118   3.933   2.609  0.4321  0.2439  0.2870
  314GLN      N 3376   4.191   3.721   2.655  0.3470 -0.1412 -0.2220
  314GLN     HN 3377   4.210   3.647   2.719 -1.1688 -1.3244 -1.0718
  314GLN     CA 3378   4.189   3.670   2.522 -0.0257  0.0164 -0.2777
  314GLN     HA 3379   4.105   3.717   2.472 -1.1417 -0.4525  1.0912
  314GLN     CB 3380   4.322   3.691   2.447  0.3681 -0.4653  0.2771
  314GLN    HB1 3381   4.402   3.621   2.477  0.4529 -1.1952 -1.5543
  314GLN    HB2 3382   4.357   3.793   2.472  1.3104 -0.6314 -0.3431
  314GLN     CG 3383   4.316   3.688   2.295  0.1282  0.9799  0.2425
  314GLN    HG1 3384   4.297   3.584   2.261  0.6559  1.6100 -2.2541
  314GLN    HG2 3385   4.408   3.727   2.245 -0.8683 -0.3874 -2.8916
  314GLN     CD 3386   4.197   3.760   2.234 -0.2803 -0.0098 -0.1524
  314GLN    OE1 3387   4.093   3.699   2.211 -0.1633 -0.2090 -0.1556
  314GLN    NE2 3388   4.208   3.892   2.201 -0.5069  0.0478 -0.0050
  314GLN   HE21 3389   4.135   3.932   2.146 -0.1460  0.3250 -0.2855
  314GLN   HE22 3390   4.292   3.946   2.212 -1.7125  2.0426 -0.2197
  314GLN      C 3391   4.156   3.525   2.532  0.0627 -0.0056 -0.3074
  314GLN      O 3392   4.191   3.452   2.624 -0.1642  0.0679 -0.1627
  315LYS      N 3393   4.102   3.473   2.419 -0.1661 -0.2518 -0.0867
  315LYS     HN 3394   4.094   3.526   2.335  1.4762  2.5998  1.3563
  315LYS     CA 3395   4.053   3.342   2.391  0.1230 -0.3130 -0.3096
  315LYS     HA 3396   3.966   3.334   2.454  1.7387 -0.7987  1.9881
  315LYS     CB 3397   4.005   3.337   2.245 -0.0134  0.2874 -0.2900
  315LYS    HB1 3398   3.964   3.237   2.219  0.1793  0.5442 -1.6511
  315LYS    HB2 3399   4.097   3.357   2.185  0.1620  0.7469  0.1311
  315LYS     CG 3400   3.887   3.432   2.220 -0.2308  0.0121 -0.3152
  315LYS    HG1 3401   3.865   3.440   2.112  0.0973  1.3567 -0.2961
  315LYS    HG2 3402   3.919   3.533   2.253  0.4219 -0.3107  0.0591
  315LYS     CD 3403   3.765   3.404   2.308  0.1386 -0.1278  0.1609
  315LYS    HD1 3404   3.794   3.430   2.412  0.5003  1.5862 -0.3449
  315LYS    HD2 3405   3.733   3.298   2.304  1.2335 -0.4339 -2.1942
  315LYS     CE 3406   3.657   3.505   2.270 -0.0833 -0.2622  0.4312
  315LYS    HE1 3407   3.621   3.488   2.166  1.5939  1.1335 -0.4355
  315LYS    HE2 3408   3.689   3.612   2.269  0.0986 -0.3148 -0.5897
  315LYS     NZ 3409   3.551   3.491   2.373 -0.0551  0.7658  0.6139
  315LYS    HZ1 3410   3.512   3.396   2.388  1.1446 -0.6338 -3.6537
  315LYS    HZ2 3411   3.468   3.549   2.351 -0.8057 -0.7351 -0.7110
  315LYS    HZ3 3412   3.591   3.516   2.465  1.5139 -3.5840  1.3367
  315LYS      C 3413   4.149   3.233   2.422  0.0832 -0.2395  0.0771
  315LYS      O 3414   4.268   3.239   2.393 -0.0845  0.3487 -0.5098
  316SER      N 3415   4.091   3.131   2.488  0.0378 -0.0396  0.3453
  316SER     HN 3416   3.991   3.135   2.494  0.0874  0.6786  0.9478
  316SER     CA 3417   4.160   3.011   2.523  0.2888 -0.1180 -0.4003
  316SER     HA 3418   4.080   2.939   2.520 -1.4965  1.5351  2.4806
  316SER     CB 3419   4.271   2.957   2.432  0.2112 -0.5172 -0.2591
  316SER    HB1 3420   4.290   2.851   2.461  1.0902 -0.4784 -0.6604
  316SER    HB2 3421   4.362   3.016   2.451 -1.5751  1.8170  1.5923
  316SER     OG 3422   4.230   2.952   2.296 -0.3021  0.1343 -0.1298
  316SER    HG1 3423   4.160   2.887   2.293  0.5793 -0.8092 -0.7239
  316SER      C 3424   4.212   3.018   2.663 -0.0137 -0.0383 -0.2895
  316SER      O 3425   4.255   2.917   2.718  0.3641  0.2410 -0.0643
  317ILE      N 3426   4.202   3.135   2.730 -0.2006 -0.3422  0.2124
  317ILE     HN 3427   4.174   3.217   2.681  0.7195 -0.8607 -1.2759
  317ILE     CA 3428   4.224   3.166   2.868  0.0873  0.7375 -0.0675
  317ILE     HA 3429   4.215   3.077   2.929  0.3151  1.4046  0.9598
  317ILE     CB 3430   4.116   3.258   2.918 -0.3530  0.1527  0.0720
  317ILE     HB 3431   4.112   3.349   2.855  2.2446  0.9793  0.9586
  317ILE    CG2 3432   3.981   3.187   2.899 -0.2165 -0.1474  0.2181
  317ILE   HG21 3433   3.987   3.088   2.950  1.3440 -1.0071 -1.4979
  317ILE   HG22 3434   3.963   3.186   2.789  1.2495 -1.1776 -0.0461
  317ILE   HG23 3435   3.895   3.240   2.945 -2.4056 -2.5233 -0.8927
  317ILE    CG1 3436   4.130   3.304   3.064  0.4001  0.1511  0.0058
  317ILE   HG11 3437   4.045   3.370   3.092  1.7962  1.8709  0.4242
  317ILE   HG12 3438   4.217   3.372   3.073 -1.7224  3.0359  0.3212
  317ILE     CD 3439   4.131   3.181   3.155 -0.1091  0.1400  0.0018
  317ILE    HD1 3440   4.114   3.212   3.260 -1.3934  2.5108 -0.8199
  317ILE    HD2 3441   4.214   3.109   3.141 -0.1924 -0.1160  0.7862
  317ILE    HD3 3442   4.039   3.122   3.140 -0.5884  1.2012 -1.5890
  317ILE      C 3443   4.358   3.222   2.898  0.1966  0.4553 -0.0214
  317ILE      O 3444   4.418   3.182   2.997  0.0250 -0.1167 -0.1460
  327VAL      N 3445   4.401   3.322   2.818 -0.2413  0.3963 -0.3367
  327VAL     HN 3446   4.342   3.367   2.752  0.4188  1.4795 -0.2174
  327VAL     CA 3447   4.535   3.371   2.821  0.0139 -0.2966 -0.0662
  327VAL     HA 3448   4.597   3.283   2.814  0.0897 -0.1654 -1.2831
  327VAL     CB 3449   4.560   3.464   2.706  0.3902  0.2144  0.4248
  327VAL     HB 3450   4.486   3.547   2.707 -0.4270 -0.4861 -0.3707
  327VAL    CG1 3451   4.701   3.527   2.708  0.5042 -0.0405  0.4559
  327VAL   HG11 3452   4.722   3.583   2.801 -1.4084  3.2679 -0.9142
  327VAL   HG12 3453   4.707   3.604   2.627  0.6625  0.1592  0.6566
  327VAL   HG13 3454   4.778   3.448   2.694 -0.0511 -0.6499  0.7767
  327VAL    CG2 3455   4.539   3.381   2.579  0.2449  0.0512  0.5559
  327VAL   HG21 3456   4.431   3.396   2.556 -0.1653 -1.4635  1.3722
  327VAL   HG22 3457   4.565   3.275   2.599  1.4741 -0.2953 -2.2598
  327VAL   HG23 3458   4.610   3.418   2.502  1.3030 -1.9537  0.4811
  327VAL      C 3459   4.573   3.434   2.951  0.0640 -0.2631 -0.0968
  327VAL      O 3460   4.492   3.497   3.018  0.1959 -0.5632  0.3504
  328GLN      N 3461   4.690   3.403   3.009  0.1404 -0.4167 -0.3290
  328GLN     HN 3462   4.755   3.343   2.961 -1.8672 -3.5716  0.5745
  328GLN     CA 3463   4.725   3.441   3.143  0.2016 -0.1281 -0.4269
  328GLN     HA 3464   4.632   3.460   3.195 -0.6890 -0.1277 -1.9524
  328GLN     CB 3465   4.792   3.321   3.212 -0.2663 -0.1794 -0.0601
  328GLN    HB1 3466   4.831   3.347   3.312  1.2915 -1.8598 -0.1853
  328GLN    HB2 3467   4.876   3.293   3.145  1.4479  1.5278  1.2548
  328GLN     CG 3468   4.693   3.210   3.250  0.1572 -0.3371  0.5947
  328GLN    HG1 3469   4.737   3.128   3.311 -0.5714 -0.3066  1.1658
  328GLN    HG2 3470   4.661   3.144   3.166 -1.4969 -2.3810  2.7287
  328GLN     CD 3471   4.576   3.256   3.334  0.0678  0.6070 -0.0304
  328GLN    OE1 3472   4.605   3.306   3.442 -0.0537  0.1178  0.2331
  328GLN    NE2 3473   4.449   3.245   3.285  0.1209 -0.9553  0.1374
  328GLN   HE21 3474   4.376   3.290   3.335  1.5731  1.8294 -0.0316
  328GLN   HE22 3475   4.434   3.213   3.191  1.8887 -3.0225  0.4788
  328GLN      C 3476   4.801   3.569   3.155  0.1087 -0.1363  0.2571
  328GLN      O 3477   4.924   3.575   3.149  0.0611  0.1737 -0.5526
  329VAL      N 3478   4.724   3.678   3.171  0.2652 -0.0902  0.7030
  329VAL     HN 3479   4.625   3.676   3.182  0.5055 -0.0994  3.7777
  329VAL     CA 3480   4.782   3.807   3.189  0.0995  0.1389 -0.3573
  329VAL     HA 3481   4.890   3.811   3.177  0.3400 -1.6502  0.7932
  329VAL     CB 3482   4.720   3.899   3.088  0.0197  0.7162  0.2082
  329VAL     HB 3483   4.612   3.920   3.100 -0.5455 -0.7822 -1.6187
  329VAL    CG1 3484   4.790   4.035   3.096  1.0811  0.1850  0.1392
  329VAL   HG11 3485   4.768   4.101   3.009  2.4701  0.6936  0.1365
  329VAL   HG12 3486   4.897   4.033   3.126  0.8660 -0.2293  0.9020
  329VAL   HG13 3487   4.732   4.087   3.176 -0.9542 -1.1075 -0.4354
  329VAL    CG2 3488   4.751   3.843   2.948  0.3844  1.0748  0.1442
  329VAL   HG21 3489   4.854   3.807   2.930 -0.5819 -0.8232 -2.0695
  329VAL   HG22 3490   4.735   3.918   2.867  1.7050  0.2153 -0.9737
  329VAL   HG23 3491   4.682   3.759   2.923  0.7675  0.7322  0.2308
  329VAL      C 3492   4.747   3.861   3.323  0.3510 -0.4764 -0.0388
  329VAL      O 3493   4.633   3.847   3.367  0.1472 -0.1674 -0.4641
  330THR      N 3494   4.841   3.911   3.405  0.0646 -0.1036  0.0685
  330THR     HN 3495   4.934   3.921   3.371  0.9659 -1.8070  1.8185
  330THR     CA 3496   4.818   3.965   3.535  0.3667  0.7775 -0.2407
  330THR     HA 3497   4.783   3.889   3.603 -0.7974  2.2171  0.8560
  330THR     CB 3498   4.942   4.015   3.604  0.4172  0.5129 -0.1381
  330THR     HB 3499   4.988   4.099   3.547 -0.5289  0.9356 -0.2987
  330THR    OG1 3500   5.042   3.916   3.616  0.1313  0.2323 -0.0648
  330THR    HG1 3501   5.070   3.909   3.525 -3.3822  0.6391 -1.3313
  330THR    CG2 3502   4.910   4.057   3.748  0.3716 -0.9022  0.2777
  330THR   HG21 3503   4.853   3.979   3.804  0.1607 -1.2930 -0.4657
  330THR   HG22 3504   4.851   4.152   3.755  2.5471  0.4156  2.0625
  330THR   HG23 3505   4.996   4.081   3.813 -0.6425 -0.0171  1.3494
  330THR      C 3506   4.718   4.076   3.533 -0.1428  0.3209 -0.5342
  330THR      O 3507   4.726   4.181   3.470 -0.5274  0.1012 -0.9488
  331ARG      N 3508   4.605   4.048   3.600 -0.3360  0.0148 -0.9877
  331ARG     HN 3509   4.595   3.958   3.641  0.9090  0.9134  1.5013
  331ARG     CA 3510   4.497   4.137   3.628 -0.4633 -0.5038  0.2660
  331ARG     HA 3511   4.431   4.094   3.702  1.6096 -0.4314  2.2463
  331ARG     CB 3512   4.534   4.263   3.709  0.2653  0.0031 -0.8271
  331ARG    HB1 3513   4.455   4.340   3.698  1.3089  1.5281  1.5716
  331ARG    HB2 3514   4.623   4.310   3.662 -0.4915 -0.2728 -2.6529
  331ARG     CG 3515   4.542   4.226   3.857  0.4455  0.5782 -0.6949
  331ARG    HG1 3516   4.630   4.161   3.876  0.9605  1.7381  1.2881
  331ARG    HG2 3517   4.451   4.179   3.898 -0.5812  1.7249 -1.5698
  331ARG     CD 3518   4.580   4.352   3.935  0.9244 -0.1747  0.3092
  331ARG    HD1 3519   4.504   4.433   3.928  0.5277 -0.5258  0.4858
  331ARG    HD2 3520   4.675   4.392   3.894  0.3678 -0.3843 -1.2341
  331ARG     NE 3521   4.609   4.307   4.075  0.2080  0.1854  0.5804
  331ARG     HE 3522   4.591   4.212   4.099 -4.0030  0.4765 -0.5795
  331ARG     CZ 3523   4.634   4.395   4.176  0.0403  0.6656  0.2115
  331ARG    NH1 3524   4.644   4.530   4.157  0.5916  0.5521 -0.3514
  331ARG   HH11 3525   4.616   4.572   4.071 -2.3220 -2.0733 -0.8803
  331ARG   HH12 3526   4.690   4.576   4.233  1.7279  1.4473 -1.5603
  331ARG    NH2 3527   4.682   4.353   4.297 -0.0533 -0.1660 -0.0342
  331ARG   HH21 3528   4.697   4.258   4.324 -0.1911 -0.1542  0.0872
  331ARG   HH22 3529   4.705   4.420   4.367  0.7636 -0.9354  0.4416
  331ARG      C 3530   4.405   4.169   3.515 -0.0139  0.1120  0.0663
  331ARG      O 3531   4.415   4.282   3.467  0.6122  0.2977  0.6174
  332PRO      N 3532   4.317   4.083   3.471  0.2271 -0.3092  0.4002
  332PRO     CD 3533   4.312   3.942   3.504  0.2287 -0.3496  0.2318
  332PRO    HD1 3534   4.271   3.945   3.608 -1.6329 -1.3370 -0.4180
  332PRO    HD2 3535   4.413   3.896   3.503  1.0367  1.2778  1.4467
  332PRO     CA 3536   4.211   4.119   3.382  0.4363 -0.4906  0.0760
  332PRO     HA 3537   4.257   4.138   3.286  0.6272 -0.0841  0.2448
  332PRO     CB 3538   4.121   3.996   3.378  0.7331 -0.6968 -0.3413
  332PRO    HB1 3539   4.074   3.983   3.278 -2.5343 -1.8266  1.2052
  332PRO    HB2 3540   4.045   4.003   3.459  0.9786  1.6660 -0.2663
  332PRO     CG 3541   4.214   3.876   3.406  0.6423 -0.6796  0.0368
  332PRO    HG1 3542   4.162   3.787   3.449  1.5384 -2.0059 -1.5029
  332PRO    HG2 3543   4.260   3.845   3.310  1.0099 -0.3114  0.0939
  332PRO      C 3544   4.136   4.246   3.404  0.8211 -0.2945  0.2574
  332PRO      O 3545   4.067   4.262   3.504  0.2440 -0.4613 -0.1104
  333ASP      N 3546   4.142   4.335   3.303 -0.0102 -0.3804  0.1264
  333ASP     HN 3547   4.208   4.319   3.229  1.6486  0.2072  1.4037
  333ASP     CA 3548   4.100   4.471   3.301 -0.1172 -0.4188 -0.4136
  333ASP     HA 3549   4.161   4.507   3.382 -0.5271 -2.7940  1.0375
  333ASP     CB 3550   4.147   4.549   3.177  0.1262  0.6198  0.3212
  333ASP    HB1 3551   4.161   4.656   3.205  0.2721  0.4947  0.7332
  333ASP    HB2 3552   4.070   4.538   3.099 -0.1878 -2.0524  0.9246
  333ASP     CG 3553   4.280   4.507   3.117 -0.1167  0.2028  0.0777
  333ASP    OD1 3554   4.314   4.386   3.101 -0.4197  0.0904  0.2813
  333ASP    OD2 3555   4.356   4.600   3.078 -0.1398  0.1539 -0.0873
  333ASP      C 3556   3.960   4.506   3.341  0.1199 -0.4380  0.4606
  333ASP      O 3557   3.935   4.596   3.420 -0.2503 -0.1420  0.0072
  334GLN      N 3558   3.865   4.432   3.281 -0.1870 -0.1311  0.5691
  334GLN     HN 3559   3.873   4.358   3.214  1.0363  1.3689 -1.0289
  334GLN     CA 3560   3.727   4.460   3.308 -0.2435 -0.0652  0.2102
  334GLN     HA 3561   3.718   4.566   3.293  0.0893 -0.3351 -2.5748
  334GLN     CB 3562   3.625   4.400   3.209 -0.0162 -0.3235  0.1279
  334GLN    HB1 3563   3.518   4.415   3.239 -0.2378  0.2494 -0.8917
  334GLN    HB2 3564   3.633   4.290   3.202 -0.1993 -0.3278 -0.0283
  334GLN     CG 3565   3.635   4.451   3.065 -0.8045 -0.0142  0.1759
  334GLN    HG1 3566   3.562   4.389   3.008  0.2277 -1.7499  0.6700
  334GLN    HG2 3567   3.734   4.435   3.017 -1.6572  0.9076 -2.0248
  334GLN     CD 3568   3.593   4.597   3.054 -0.0298  0.1885 -0.1575
  334GLN    OE1 3569   3.474   4.630   3.061  0.0598  0.4215  0.3053
  334GLN    NE2 3570   3.693   4.689   3.053 -0.2763  0.4577 -0.3110
  334GLN   HE21 3571   3.675   4.787   3.063 -2.0650  0.1948 -0.5730
  334GLN   HE22 3572   3.784   4.648   3.055 -0.2046  0.6331  0.0324
  334GLN      C 3573   3.677   4.439   3.446  0.0802  0.1133  0.3565
  334GLN      O 3574   3.576   4.495   3.489  0.2871  0.6559  0.1343
  335ALA      N 3575   3.746   4.358   3.528  0.2070  0.0938  0.2300
  335ALA     HN 3576   3.827   4.306   3.502 -1.9444 -4.0996  1.0917
  335ALA     CA 3577   3.699   4.322   3.658  0.3385 -0.1317  0.2161
  335ALA     HA 3578   3.591   4.323   3.670  0.4736 -1.0973  1.7905
  335ALA     CB 3579   3.754   4.181   3.685  0.8177 -0.0191 -0.1738
  335ALA    HB1 3580   3.865   4.174   3.692  0.7068 -1.2708  0.6570
  335ALA    HB2 3581   3.722   4.105   3.610  1.8730 -0.4414 -0.2156
  335ALA    HB3 3582   3.711   4.143   3.780 -0.1292 -1.5880 -1.1811
  335ALA      C 3583   3.745   4.414   3.766  0.1134 -0.0197  0.2161
  335ALA      O 3584   3.693   4.412   3.878 -0.3504  0.2561  0.0103
  336ARG      N 3585   3.829   4.516   3.741  0.1115 -0.1198 -0.2111
  336ARG     HN 3586   3.866   4.525   3.649  1.0137  0.7150  0.2163
  336ARG     CA 3587   3.875   4.603   3.845  0.0769 -0.6176  0.2301
  336ARG     HA 3588   3.911   4.538   3.923 -0.2584 -2.7466 -1.3008
  336ARG     CB 3589   3.997   4.685   3.798  0.0020 -0.1254  0.8891
  336ARG    HB1 3590   4.038   4.753   3.876  1.1784 -1.3990  1.4194
  336ARG    HB2 3591   3.964   4.761   3.723  1.3059 -1.4871 -1.1564
  336ARG     CG 3592   4.115   4.614   3.732 -0.1950 -0.2116  0.6262
  336ARG    HG1 3593   4.202   4.677   3.705  0.1873 -1.8543 -2.3974
  336ARG    HG2 3594   4.086   4.593   3.627  1.7972 -0.6770  0.1209
  336ARG     CD 3595   4.160   4.489   3.809 -0.0898 -0.5709 -0.0115
  336ARG    HD1 3596   4.247   4.446   3.756 -1.5940 -0.4519 -2.7283
  336ARG    HD2 3597   4.083   4.410   3.810 -0.2385 -0.4267  0.4894
  336ARG     NE 3598   4.202   4.540   3.943 -0.2484 -0.5124  0.0159
  336ARG     HE 3599   4.195   4.634   3.978  2.0830  0.6893 -2.3965
  336ARG     CZ 3600   4.262   4.455   4.031  0.3276 -0.2679 -0.1360
  336ARG    NH1 3601   4.256   4.320   4.016  0.9286 -0.2848 -0.2331
  336ARG   HH11 3602   4.185   4.286   3.955 -1.7471 -0.0491  2.5283
  336ARG   HH12 3603   4.285   4.265   4.095 -1.1199  0.2018  0.9340
  336ARG    NH2 3604   4.307   4.508   4.149 -0.5609 -0.3055  0.2325
  336ARG   HH21 3605   4.327   4.451   4.228  0.1987  0.4223  0.5830
  336ARG   HH22 3606   4.309   4.607   4.164 -0.8394 -0.5033  1.6653
  336ARG      C 3607   3.779   4.690   3.919  0.1172 -0.0730 -0.3456
  336ARG      O 3608   3.783   4.702   4.041  0.5350  0.3392 -0.3964
  337MET      N 3609   3.675   4.751   3.861 -0.0870  0.3840  0.4931
  337MET     HN 3610   3.661   4.745   3.762 -2.3981  1.6549  0.6774
  337MET     CA 3611   3.579   4.831   3.932 -0.5015  0.1436  0.2084
  337MET     HA 3612   3.623   4.904   3.998 -2.5500 -0.0001  1.8320
  337MET     CB 3613   3.482   4.900   3.835  0.0165  0.3365 -0.1830
  337MET    HB1 3614   3.396   4.937   3.896 -0.0162 -0.6721  0.4190
  337MET    HB2 3615   3.441   4.825   3.764 -0.2436  0.2774  0.0228
  337MET     CG 3616   3.542   5.016   3.757  0.1894  0.1610 -0.3109
  337MET    HG1 3617   3.467   5.073   3.697  2.1774  2.3504 -0.8953
  337MET    HG2 3618   3.608   4.960   3.687  1.4049  0.1764  0.7893
  337MET     SD 3619   3.645   5.144   3.836  0.0709  0.2193 -0.2507
  337MET     CE 3620   3.528   5.236   3.940  0.5925  0.1133  0.4335
  337MET    HE1 3621   3.481   5.313   3.876 -1.6139  0.1925  2.0342
  337MET    HE2 3622   3.573   5.288   4.027 -0.1649 -0.3183  1.0912
  337MET    HE3 3623   3.454   5.160   3.972 -1.0784  1.2926 -0.5135
  337MET      C 3624   3.501   4.753   4.032 -0.1850  0.0372  0.3744
  337MET      O 3625   3.480   4.795   4.146  0.0954 -0.2299  0.5272
  338ASP      N 3626   3.452   4.635   3.991 -0.2956  0.1707  0.1217
  338ASP     HN 3627   3.448   4.603   3.897 -2.5786  0.6941 -0.0207
  338ASP     CA 3628   3.379   4.553   4.083 -0.1187 -0.5022 -0.3287
  338ASP     HA 3629   3.303   4.612   4.133  1.1930  1.3599 -0.4511
  338ASP     CB 3630   3.308   4.436   4.014 -0.3417 -0.5628  0.0016
  338ASP    HB1 3631   3.220   4.401   4.073 -1.3172  0.6006 -0.7115
  338ASP    HB2 3632   3.381   4.355   3.994 -1.1943 -2.6386  4.0407
  338ASP     CG 3633   3.237   4.485   3.888 -0.2858  0.3512  0.3247
  338ASP    OD1 3634   3.153   4.578   3.901 -0.1548  0.5251 -0.0589
  338ASP    OD2 3635   3.265   4.441   3.774 -0.3828 -0.0923  0.4728
  338ASP      C 3636   3.465   4.505   4.195  0.5001  1.3321  0.0142
  338ASP      O 3637   3.425   4.499   4.311 -0.1239  0.2235 -0.2422
  339ILE      N 3638   3.593   4.469   4.176 -0.0304 -0.5409 -0.2040
  339ILE     HN 3639   3.630   4.466   4.084  3.1274 -1.4476  0.9484
  339ILE     CA 3640   3.690   4.436   4.276  0.0306 -0.5691 -0.2727
  339ILE     HA 3641   3.651   4.352   4.331 -1.1474 -0.1815 -0.5031
  339ILE     CB 3642   3.823   4.406   4.213  0.4410 -0.3184  0.4666
  339ILE     HB 3643   3.859   4.466   4.127  1.3508 -0.6940  0.5645
  339ILE    CG2 3644   3.947   4.429   4.302  0.3362 -0.1107  0.5598
  339ILE   HG21 3645   4.037   4.400   4.244  0.1532  0.6185 -0.1037
  339ILE   HG22 3646   3.930   4.363   4.389 -1.5731  2.1994  2.0671
  339ILE   HG23 3647   3.964   4.534   4.332  0.7628  0.1511 -0.5495
  339ILE    CG1 3648   3.822   4.257   4.173 -0.5449 -0.2348  0.1534
  339ILE   HG11 3649   3.733   4.217   4.121 -0.6622  1.3398 -0.9509
  339ILE   HG12 3650   3.827   4.195   4.265 -2.4859 -1.4862 -0.5239
  339ILE     CD 3651   3.941   4.222   4.084 -0.3013  0.2923  0.2635
  339ILE    HD1 3652   3.920   4.126   4.031 -3.7459  0.6210  0.8338
  339ILE    HD2 3653   4.031   4.210   4.149  1.2824 -2.3690 -2.1479
  339ILE    HD3 3654   3.958   4.303   4.010 -1.8950  0.1587 -0.2787
  339ILE      C 3655   3.705   4.539   4.382 -0.2246 -0.2683 -0.5260
  339ILE      O 3656   3.703   4.519   4.503 -0.4217 -1.0550 -0.6528
  340ARG      N 3657   3.723   4.665   4.338 -0.0161 -0.0914  0.0476
  340ARG     HN 3658   3.719   4.684   4.240 -2.0591  0.9173  0.2625
  340ARG     CA 3659   3.725   4.780   4.422  0.4374  0.0334 -0.1345
  340ARG     HA 3660   3.808   4.771   4.491  0.1155 -1.7237  0.0580
  340ARG     CB 3661   3.752   4.911   4.345  0.2844  0.1757  0.0516
  340ARG    HB1 3662   3.744   5.001   4.409 -2.3497 -0.0048  0.1055
  340ARG    HB2 3663   3.670   4.917   4.270  1.8973  1.3247 -1.6778
  340ARG     CG 3664   3.887   4.910   4.273  0.1134 -0.1219 -0.2715
  340ARG    HG1 3665   3.897   4.820   4.208 -0.0634  1.3896 -2.4987
  340ARG    HG2 3666   3.975   4.907   4.342 -0.4293  3.6452  0.7907
  340ARG     CD 3667   3.908   5.027   4.177 -0.1186  0.2941  0.1826
  340ARG    HD1 3668   3.909   5.127   4.226 -1.0487  0.4803 -0.1718
  340ARG    HD2 3669   3.830   5.018   4.099 -0.3415  0.4974  0.3779
  340ARG     NE 3670   4.043   5.024   4.114 -0.4008 -0.2813 -0.3937
  340ARG     HE 3671   4.109   4.950   4.124  2.5527  2.1148 -0.8338
  340ARG     CZ 3672   4.079   5.117   4.021 -0.0604 -0.0335 -0.0109
  340ARG    NH1 3673   4.014   5.237   4.016 -0.1503 -0.0845 -0.0513
  340ARG   HH11 3674   3.956   5.265   4.092  2.2595  1.0258  1.4844
  340ARG   HH12 3675   4.050   5.298   3.945  0.4482 -0.0839  0.2499
  340ARG    NH2 3676   4.186   5.088   3.941 -0.2607 -0.2090 -0.2126
  340ARG   HH21 3677   4.233   5.001   3.960  0.4708  0.7291  2.8537
  340ARG   HH22 3678   4.214   5.162   3.881 -1.5578  0.9907  0.5875
  340ARG      C 3679   3.603   4.801   4.504  0.4497 -0.3170 -0.0271
  340ARG      O 3680   3.619   4.817   4.625  0.0471 -0.2987  0.0255
  341LEU      N 3681   3.482   4.792   4.446  0.2945  0.1765  0.2178
  341LEU     HN 3682   3.464   4.801   4.348  0.8207  1.5101  0.2277
  341LEU     CA 3683   3.364   4.779   4.527 -0.0123  0.2457 -0.2135
  341LEU     HA 3684   3.351   4.868   4.587 -1.0479 -1.3278  1.9930
  341LEU     CB 3685   3.253   4.769   4.421  0.2769  0.2412 -0.5187
  341LEU    HB1 3686   3.277   4.696   4.341  2.0708 -0.0809  0.2546
  341LEU    HB2 3687   3.262   4.862   4.361  0.3111 -0.8357 -2.2382
  341LEU     CG 3688   3.110   4.734   4.465  0.3619  0.0298 -0.4108
  341LEU     HG 3689   3.112   4.633   4.511 -0.1673 -0.0453 -0.5512
  341LEU    CD1 3690   3.064   4.835   4.571  0.3356 -0.1171 -0.2826
  341LEU   HD11 3691   3.131   4.833   4.660 -1.5210  0.4595  1.1814
  341LEU   HD12 3692   2.960   4.816   4.604  0.4103  0.2915  0.2174
  341LEU   HD13 3693   3.070   4.938   4.529  1.7101 -0.2316 -0.4055
  341LEU    CD2 3694   3.014   4.726   4.345  0.2739  0.3182 -0.3601
  341LEU   HD21 3695   3.004   4.830   4.306  0.5276  0.7406  0.6735
  341LEU   HD22 3696   2.911   4.692   4.367  1.0422 -0.2304  2.9991
  341LEU   HD23 3697   3.062   4.665   4.265  1.8983 -1.5963  1.9050
  341LEU      C 3698   3.364   4.669   4.626  0.0087  0.7191  0.3184
  341LEU      O 3699   3.336   4.694   4.743  0.0844  0.2083  0.4496
  342ALA      N 3700   3.404   4.545   4.591 -0.4453  0.4399  0.7683
  342ALA     HN 3701   3.414   4.518   4.495 -0.2139  2.2944  0.2367
  342ALA     CA 3702   3.425   4.431   4.675 -0.1671  0.0284  0.1490
  342ALA     HA 3703   3.332   4.404   4.722  0.2605 -3.7355 -0.8352
  342ALA     CB 3704   3.474   4.306   4.600  0.1721  0.0338  0.3614
  342ALA    HB1 3705   3.578   4.319   4.563  0.4419 -0.9566  0.7313
  342ALA    HB2 3706   3.407   4.287   4.514 -0.0449 -0.1310  0.5656
  342ALA    HB3 3707   3.480   4.217   4.667 -1.4257  0.1830  0.7371
  342ALA      C 3708   3.522   4.458   4.785 -0.1331  0.3452  0.0424
  342ALA      O 3709   3.492   4.424   4.899  0.0687  0.0719  0.0130
  343LYS      N 3710   3.639   4.520   4.761  0.1976 -0.2827  0.0140
  343LYS     HN 3711   3.659   4.531   4.664 -1.4210 -0.3859 -0.3615
  343LYS     CA 3712   3.727   4.562   4.866 -0.0603 -0.0673  0.1470
  343LYS     HA 3713   3.747   4.471   4.920 -3.6836 -0.3189  1.3097
  343LYS     CB 3714   3.858   4.618   4.809 -0.1353 -0.2089 -0.1684
  343LYS    HB1 3715   3.925   4.674   4.878 -0.6496  2.0808 -1.3997
  343LYS    HB2 3716   3.831   4.695   4.733  2.1539  0.5384 -0.3004
  343LYS     CG 3717   3.947   4.516   4.738 -0.1295 -0.2110 -0.1584
  343LYS    HG1 3718   3.903   4.490   4.639  0.8730 -2.3637 -0.0954
  343LYS    HG2 3719   3.957   4.424   4.800 -1.2032 -0.2182  0.0394
  343LYS     CD 3720   4.084   4.576   4.707 -0.0600 -0.1739  0.2227
  343LYS    HD1 3721   4.127   4.611   4.803 -0.0181 -1.5392  0.7224
  343LYS    HD2 3722   4.069   4.667   4.645  0.7737 -0.5196 -0.4911
  343LYS     CE 3723   4.186   4.487   4.637  0.1986  0.2171  0.0956
  343LYS    HE1 3724   4.131   4.443   4.551 -1.4758  3.1896 -0.4635
  343LYS    HE2 3725   4.225   4.412   4.710 -0.9209 -0.4131  0.0680
  343LYS     NZ 3726   4.308   4.554   4.588 -0.1942  0.8937  0.0297
  343LYS    HZ1 3727   4.295   4.657   4.585  4.1917  1.8662  3.5896
  343LYS    HZ2 3728   4.326   4.515   4.493 -0.2345  1.1952 -0.1008
  343LYS    HZ3 3729   4.393   4.546   4.648  0.0768  1.1290 -0.3181
  343LYS      C 3730   3.671   4.660   4.963  0.3041  0.2968 -0.0088
  343LYS      O 3731   3.702   4.653   5.082 -0.1532 -0.4239  0.0745
  344THR      N 3732   3.592   4.756   4.912 -0.1498 -0.2360 -0.3138
  344THR     HN 3733   3.591   4.762   4.812 -0.2239  1.7234 -0.2428
  344THR     CA 3734   3.524   4.853   4.992 -0.0523 -0.6548  0.2813
  344THR     HA 3735   3.595   4.896   5.061 -0.1623  1.1841 -0.6837
  344THR     CB 3736   3.457   4.963   4.915  0.8551  0.0823  0.5158
  344THR     HB 3737   3.365   4.921   4.868  2.3306 -1.6636 -0.9510
  344THR    OG1 3738   3.541   5.007   4.810 -0.3456  0.5179 -0.2802
  344THR    HG1 3739   3.539   4.939   4.742 -0.3495  0.1620  0.0731
  344THR    CG2 3740   3.429   5.092   4.994 -0.6769  0.3562 -0.4219
  344THR   HG21 3741   3.532   5.130   5.012 -0.2949 -0.1143 -1.5231
  344THR   HG22 3742   3.376   5.062   5.087 -0.7373 -1.9514 -1.1411
  344THR   HG23 3743   3.383   5.171   4.931 -0.2092  0.9308 -0.0576
  344THR      C 3744   3.418   4.794   5.078 -0.3892  0.0083  0.3295
  344THR      O 3745   3.418   4.816   5.199  0.6354 -0.0431  0.3465
  345LEU      N 3746   3.336   4.701   5.026 -0.2668  0.1772 -0.1703
  345LEU     HN 3747   3.338   4.674   4.930  0.3720  0.7780 -0.3287
  345LEU     CA 3748   3.244   4.622   5.102 -0.2066  0.5826  0.3262
  345LEU     HA 3749   3.185   4.695   5.156  0.1516  1.5956 -0.6248
  345LEU     CB 3750   3.140   4.544   5.020  0.3464 -0.0023  0.1733
  345LEU    HB1 3751   3.080   4.476   5.084  0.7383  0.1058  0.6634
  345LEU    HB2 3752   3.196   4.469   4.960 -0.3932 -0.7360  0.3855
  345LEU     CG 3753   3.047   4.636   4.939  0.2250  0.0728  0.3986
  345LEU     HG 3754   3.109   4.720   4.901  1.0451 -0.3521  0.7698
  345LEU    CD1 3755   3.001   4.555   4.817  0.0311  0.3376  0.2953
  345LEU   HD11 3756   2.922   4.481   4.844  1.4209 -0.8885  1.1206
  345LEU   HD12 3757   3.085   4.489   4.787  1.2083  0.3063  3.3064
  345LEU   HD13 3758   2.961   4.617   4.734  1.3950  0.8063 -0.0261
  345LEU    CD2 3759   2.921   4.680   5.014 -0.1395 -0.8031  0.3148
  345LEU   HD21 3760   2.854   4.592   5.025 -2.9002  1.2601  1.2786
  345LEU   HD22 3761   2.859   4.762   4.972 -0.0587  0.1643  1.9763
  345LEU   HD23 3762   2.950   4.700   5.120  1.2791 -1.5034  0.0771
  345LEU      C 3763   3.300   4.536   5.211 -0.2732  0.0124 -0.0885
  345LEU      O 3764   3.246   4.527   5.321 -0.4590  0.2039 -0.1638
  346VAL      N 3765   3.411   4.467   5.180 -0.3840 -0.3233  0.2550
  346VAL     HN 3766   3.450   4.492   5.092 -0.3454  1.1928  0.6672
  346VAL     CA 3767   3.483   4.395   5.281 -0.1917 -0.2051  0.2031
  346VAL     HA 3768   3.413   4.322   5.319 -0.3779 -1.0628 -1.6847
  346VAL     CB 3769   3.598   4.321   5.219 -0.1826  0.5353 -0.6990
  346VAL     HB 3770   3.644   4.385   5.142  1.0884  0.0047 -0.3999
  346VAL    CG1 3771   3.710   4.273   5.313 -0.5944 -0.2627 -0.6045
  346VAL   HG11 3772   3.763   4.361   5.354  1.2579 -0.9342 -1.4179
  346VAL   HG12 3773   3.785   4.215   5.254  0.2961 -0.3748  0.6130
  346VAL   HG13 3774   3.668   4.203   5.388 -1.1299 -0.8650 -1.4421
  346VAL    CG2 3775   3.540   4.189   5.165 -0.1463  0.2071  0.0432
  346VAL   HG21 3776   3.524   4.110   5.241 -2.1158  0.3561 -0.1554
  346VAL   HG22 3777   3.614   4.150   5.092  1.3112 -0.6001  1.8628
  346VAL   HG23 3778   3.444   4.204   5.110 -0.3812  0.7394  0.5932
  346VAL      C 3779   3.526   4.481   5.395  0.4011 -0.4966  0.2031
  346VAL      O 3780   3.518   4.448   5.514  0.2489 -1.0426  0.0479
  347LEU      N 3781   3.585   4.595   5.357 -0.3370 -0.1619  0.0403
  347LEU     HN 3782   3.596   4.621   5.262 -1.0128  0.8195  0.2131
  347LEU     CA 3783   3.631   4.692   5.451  0.0390 -0.7478  0.4692
  347LEU     HA 3784   3.714   4.640   5.497 -0.5711 -2.8778 -0.7155
  347LEU     CB 3785   3.692   4.811   5.374 -0.2356 -0.1710  1.1244
  347LEU    HB1 3786   3.618   4.860   5.309 -0.8946  0.8128  2.5730
  347LEU    HB2 3787   3.776   4.781   5.307 -0.5312  0.0624  0.6488
  347LEU     CG 3788   3.751   4.931   5.451  0.0815  0.0113  0.5995
  347LEU     HG 3789   3.666   4.972   5.509 -0.1600 -0.8129  0.8543
  347LEU    CD1 3790   3.859   4.901   5.556  0.2154  0.3086  0.5462
  347LEU   HD11 3791   3.804   4.849   5.637 -2.4478  1.1910 -0.6050
  347LEU   HD12 3792   3.887   4.999   5.601  1.7234  0.7968 -1.3273
  347LEU   HD13 3793   3.948   4.845   5.519  0.2273  0.4532  0.3574
  347LEU    CD2 3794   3.801   5.044   5.360  0.3437 -0.1139  0.5842
  347LEU   HD21 3795   3.744   5.089   5.275  3.4736  1.0896 -1.0442
  347LEU   HD22 3796   3.899   5.015   5.317  0.2026 -0.7005  0.6591
  347LEU   HD23 3797   3.826   5.128   5.429 -2.9728  1.8347 -0.3178
  347LEU      C 3798   3.529   4.729   5.553 -0.3644 -0.6831  0.0439
  347LEU      O 3799   3.558   4.736   5.672 -0.5492  0.0653  0.0530
  348ILE      N 3800   3.404   4.751   5.508 -0.0534 -0.1488 -0.5832
  348ILE     HN 3801   3.383   4.732   5.413 -0.5778  1.9284 -0.9272
  348ILE     CA 3802   3.301   4.793   5.598  0.2642  0.0853 -0.3264
  348ILE     HA 3803   3.346   4.858   5.671 -0.7057 -1.0560  1.3363
  348ILE     CB 3804   3.201   4.880   5.527 -0.2114  0.0635  0.3124
  348ILE     HB 3805   3.259   4.947   5.460  1.7881 -2.2159 -0.3656
  348ILE    CG2 3806   3.102   4.802   5.439  0.0109 -0.4536  0.5177
  348ILE   HG21 3807   3.152   4.729   5.372 -1.2276 -1.4390  0.6372
  348ILE   HG22 3808   3.036   4.873   5.384  1.8396  1.1477  0.2854
  348ILE   HG23 3809   3.039   4.740   5.506 -1.7030  1.9362  1.2573
  348ILE    CG1 3810   3.122   4.967   5.627 -0.1098  0.4204  0.0853
  348ILE   HG11 3811   3.067   4.899   5.696  0.8032  0.4248  0.8430
  348ILE   HG12 3812   3.052   5.033   5.571  0.8427  0.3242 -1.2799
  348ILE     CD 3813   3.198   5.067   5.714 -0.2308  0.3095  0.3196
  348ILE    HD1 3814   3.174   5.046   5.820 -0.5083  0.5371  0.3028
  348ILE    HD2 3815   3.178   5.174   5.687  1.3284  0.2207 -1.3866
  348ILE    HD3 3816   3.309   5.064   5.713 -0.2521 -1.0615  0.9665
  348ILE      C 3817   3.246   4.677   5.673 -0.1489  0.2464 -0.3754
  348ILE      O 3818   3.193   4.691   5.783  0.8982 -0.1030  0.1853
  349LEU      N 3819   3.258   4.554   5.620 -0.2035 -0.3100  0.8617
  349LEU     HN 3820   3.297   4.543   5.529  0.4274  0.3855  1.0413
  349LEU     CA 3821   3.230   4.440   5.701 -0.1168 -0.4601  0.6813
  349LEU     HA 3822   3.141   4.467   5.757  0.6466 -0.2605  1.8476
  349LEU     CB 3823   3.225   4.307   5.624  0.1780 -0.1630  0.1416
  349LEU    HB1 3824   3.222   4.215   5.687  0.8329 -1.6038 -1.8237
  349LEU    HB2 3825   3.315   4.305   5.561  1.5240 -0.9878  1.9886
  349LEU     CG 3826   3.096   4.297   5.541  0.2119 -0.4048  0.1153
  349LEU     HG 3827   3.069   4.391   5.487 -2.1181 -1.3597 -0.4956
  349LEU    CD1 3828   3.113   4.205   5.419 -0.0506 -0.1563 -0.1122
  349LEU   HD11 3829   3.014   4.171   5.383  0.5697 -0.0307 -2.0155
  349LEU   HD12 3830   3.175   4.117   5.446 -0.1738  0.4841  2.6073
  349LEU   HD13 3831   3.172   4.256   5.340  1.5115 -2.6225 -0.6405
  349LEU    CD2 3832   2.972   4.247   5.617  0.1224  0.6341  0.6735
  349LEU   HD21 3833   2.947   4.316   5.701  0.4412  0.2881  1.0510
  349LEU   HD22 3834   2.995   4.141   5.637  1.4820  0.7567 -0.1358
  349LEU   HD23 3835   2.890   4.249   5.542  0.9835  0.2614 -0.3004
  349LEU      C 3836   3.328   4.430   5.813  0.4052 -0.5685  0.2208
  349LEU      O 3837   3.280   4.413   5.926 -0.2821 -0.3814 -0.0388
  350VAL      N 3838   3.458   4.452   5.789  0.1299  0.6599 -0.2253
  350VAL     HN 3839   3.490   4.458   5.695 -2.0200 -0.8494 -1.1445
  350VAL     CA 3840   3.546   4.470   5.901  0.0401  0.0432 -0.0507
  350VAL     HA 3841   3.538   4.375   5.952 -0.2224 -0.7490 -1.4875
  350VAL     CB 3842   3.690   4.477   5.860  0.0890  0.1118  0.1334
  350VAL     HB 3843   3.689   4.570   5.799 -1.3118  1.1439  1.6427
  350VAL    CG1 3844   3.790   4.491   5.976 -0.1907  0.2901  0.3558
  350VAL   HG11 3845   3.894   4.500   5.936 -0.9148 -0.1444 -1.7340
  350VAL   HG12 3846   3.778   4.417   6.057  0.8230  1.4306  1.6006
  350VAL   HG13 3847   3.790   4.586   6.033  1.9067 -0.0154  0.9395
  350VAL    CG2 3848   3.723   4.355   5.773 -0.7823 -0.1545  0.1675
  350VAL   HG21 3849   3.832   4.337   5.763 -0.8150 -0.2558 -0.0187
  350VAL   HG22 3850   3.698   4.362   5.665  1.5973  0.8568 -0.3914
  350VAL   HG23 3851   3.684   4.260   5.816 -1.4830  0.6006  1.2513
  350VAL      C 3852   3.510   4.576   5.998 -0.0098  0.0800 -0.1095
  350VAL      O 3853   3.482   4.545   6.114 -0.1312  0.1020 -0.1326
  351VAL      N 3854   3.507   4.703   5.954 -0.5702  0.1693  0.1636
  351VAL     HN 3855   3.532   4.715   5.858  1.3750 -0.3993  0.5406
  351VAL     CA 3856   3.481   4.827   6.021 -0.1766  0.3274  0.0276
  351VAL     HA 3857   3.559   4.842   6.095 -1.4054 -0.7770  1.6109
  351VAL     CB 3858   3.486   4.943   5.927 -0.2910 -0.1481 -0.5710
  351VAL     HB 3859   3.429   4.917   5.835  0.3949 -0.6595 -0.8622
  351VAL    CG1 3860   3.429   5.071   5.991  0.7289  0.1963 -0.3331
  351VAL   HG11 3861   3.474   5.087   6.092  2.0451  4.5055 -1.3768
  351VAL   HG12 3862   3.319   5.059   5.995  0.5450  1.3193 -1.3080
  351VAL   HG13 3863   3.451   5.161   5.930 -1.4359 -1.1186 -3.3431
  351VAL    CG2 3864   3.633   4.974   5.893 -0.3451  0.5335 -0.1993
  351VAL   HG21 3865   3.691   5.010   5.980  2.2265 -0.5675 -1.3600
  351VAL   HG22 3866   3.632   5.036   5.800  1.3873 -0.7940 -1.1614
  351VAL   HG23 3867   3.677   4.878   5.858  0.1402  0.6629  0.0497
  351VAL      C 3868   3.357   4.820   6.102 -0.0485 -0.5055  0.1680
  351VAL      O 3869   3.366   4.846   6.222 -0.4959  0.4893  0.0041
  352LEU      N 3870   3.241   4.790   6.041 -0.1960 -0.1163  0.2517
  352LEU     HN 3871   3.250   4.778   5.942  1.1487  2.8178 -0.0860
  352LEU     CA 3872   3.113   4.793   6.104 -0.3341 -0.1850 -0.0231
  352LEU     HA 3873   3.093   4.895   6.135  1.3270 -0.4333  2.0843
  352LEU     CB 3874   2.999   4.756   6.007 -0.2095  0.2700 -0.3477
  352LEU    HB1 3875   3.008   4.655   5.961  0.5656 -0.0035  0.3821
  352LEU    HB2 3876   3.010   4.840   5.935  4.4728  0.4885  0.3204
  352LEU     CG 3877   2.862   4.747   6.076  0.0443 -0.3431  0.0837
  352LEU     HG 3878   2.873   4.680   6.164 -1.5881  0.8556  1.2642
  352LEU    CD1 3879   2.802   4.881   6.120  0.3296 -0.3348  0.4592
  352LEU   HD11 3880   2.796   4.937   6.024 -3.0684 -0.8878  0.2361
  352LEU   HD12 3881   2.875   4.947   6.171  0.7820 -0.1628 -0.3846
  352LEU   HD13 3882   2.706   4.869   6.174 -0.0099 -0.0514 -0.0678
  352LEU    CD2 3883   2.764   4.677   5.981  0.2415 -0.3851 -0.0890
  352LEU   HD21 3884   2.815   4.586   5.943 -0.3340 -0.2649 -1.2067
  352LEU   HD22 3885   2.742   4.743   5.894  0.6079  0.4960  0.4719
  352LEU   HD23 3886   2.675   4.642   6.037  0.2787  2.3002  1.8425
  352LEU      C 3887   3.114   4.703   6.222 -0.5035 -0.5627 -0.3072
  352LEU      O 3888   3.059   4.739   6.326  0.0996  0.2435 -0.2596
  353ILE      N 3889   3.174   4.582   6.215 -0.3511 -0.5248  0.2598
  353ILE     HN 3890   3.214   4.546   6.131  0.7790  0.7735  0.2009
  353ILE     CA 3891   3.181   4.499   6.331 -0.3680 -0.5081  0.2730
  353ILE     HA 3892   3.081   4.492   6.371  0.1539  0.0361  1.7528
  353ILE     CB 3893   3.229   4.361   6.297  0.2831 -0.1489 -0.3088
  353ILE     HB 3894   3.334   4.362   6.260 -0.1682  1.0121 -1.6564
  353ILE    CG2 3895   3.227   4.260   6.413  0.1466  0.2752  0.0592
  353ILE   HG21 3896   3.222   4.158   6.369  0.4531  0.0972  0.4236
  353ILE   HG22 3897   3.138   4.262   6.481 -0.6835 -0.8301 -0.9606
  353ILE   HG23 3898   3.313   4.248   6.483 -1.2489 -2.8991  1.4032
  353ILE    CG1 3899   3.140   4.310   6.182  0.1628 -0.2023 -0.1923
  353ILE   HG11 3900   3.165   4.203   6.162  3.1134  0.2855  0.3158
  353ILE   HG12 3901   3.150   4.371   6.090  2.1271  0.7238  0.5820
  353ILE     CD 3902   2.988   4.311   6.198  0.1503 -0.4140 -0.2902
  353ILE    HD1 3903   2.935   4.276   6.108  0.9176  1.3117 -1.4801
  353ILE    HD2 3904   2.941   4.409   6.222  0.6093  0.4198 -2.5706
  353ILE    HD3 3905   2.973   4.240   6.282 -0.6363 -1.0085 -0.9218
  353ILE      C 3906   3.258   4.555   6.446  0.3473  0.0143 -0.4517
  353ILE      O 3907   3.217   4.543   6.561 -0.2618  0.4067 -0.6248
  354ILE      N 3908   3.370   4.625   6.418  0.7371 -0.4834 -0.1524
  354ILE     HN 3909   3.394   4.649   6.324 -0.7399 -0.1882 -0.4733
  354ILE     CA 3910   3.446   4.678   6.527  0.0827  0.0107  0.0680
  354ILE     HA 3911   3.459   4.599   6.599 -1.2080 -0.4655 -0.1841
  354ILE     CB 3912   3.579   4.729   6.479  0.0643 -0.0880 -0.0909
  354ILE     HB 3913   3.556   4.776   6.381 -2.8266 -1.5346 -0.2213
  354ILE    CG2 3914   3.655   4.818   6.578 -0.3260 -0.4027  0.5060
  354ILE   HG21 3915   3.765   4.812   6.561 -0.2064 -0.6836  1.3711
  354ILE   HG22 3916   3.636   4.781   6.681  1.3438 -2.2346  0.2140
  354ILE   HG23 3917   3.623   4.925   6.576 -0.4265 -0.3639  2.4685
  354ILE    CG1 3918   3.658   4.604   6.438  0.1153 -0.0417 -0.1329
  354ILE   HG11 3919   3.597   4.543   6.368  2.2652  0.5738 -2.7261
  354ILE   HG12 3920   3.683   4.546   6.529 -1.4418  0.3978  0.6111
  354ILE     CD 3921   3.787   4.632   6.360  0.3978 -0.3149  0.2340
  354ILE    HD1 3922   3.851   4.716   6.395 -0.0084  0.1852 -0.2154
  354ILE    HD2 3923   3.756   4.659   6.257  0.0459 -2.0826 -0.1663
  354ILE    HD3 3924   3.844   4.536   6.358  1.8048  0.4174  2.2195
  354ILE      C 3925   3.374   4.789   6.595  0.0685 -0.0206  0.1042
  354ILE      O 3926   3.361   4.791   6.717 -0.3956  0.2816  0.0546
  355CYS      N 3927   3.301   4.869   6.515  0.3292 -0.1758 -0.2909
  355CYS     HN 3928   3.327   4.865   6.419  2.2865  1.1883  0.1113
  355CYS     CA 3929   3.210   4.973   6.552 -0.0439 -0.3382 -0.7483
  355CYS     HA 3930   3.277   5.033   6.611 -1.2434  0.0954  0.2154
  355CYS     CB 3931   3.151   5.058   6.438  0.1503  0.7382 -0.0596
  355CYS    HB1 3932   3.089   5.132   6.492 -0.7535 -0.2230  0.2476
  355CYS    HB2 3933   3.089   4.995   6.370 -0.5167  2.1165 -0.7646
  355CYS     SG 3934   3.283   5.130   6.335  0.5536  0.0050 -0.0601
  355CYS    HG1 3935   3.304   5.027   6.254  0.7955  0.3873 -0.4845
  355CYS      C 3936   3.105   4.931   6.649  0.4396 -0.1627 -0.1473
  355CYS      O 3937   3.096   4.996   6.753  0.2832  0.5113 -0.5738
  356TRP      N 3938   3.023   4.828   6.623 -0.2938  0.3047  0.2860
  356TRP     HN 3939   3.049   4.764   6.551 -1.1814 -0.5366  0.6853
  356TRP     CA 3940   2.904   4.800   6.697 -0.2736 -0.2965  0.0983
  356TRP     HA 3941   2.906   4.868   6.781  2.2347  0.0883 -0.1796
  356TRP     CB 3942   2.779   4.826   6.612  0.1993  0.3923 -0.4011
  356TRP    HB1 3943   2.685   4.789   6.659  0.3696 -0.3048 -0.5831
  356TRP    HB2 3944   2.797   4.766   6.520  1.5871  1.4484 -0.8506
  356TRP     CG 3945   2.752   4.967   6.573  0.1154  0.4262 -0.2189
  356TRP    CD1 3946   2.807   5.029   6.465  0.2152 -0.3213 -0.6040
  356TRP    HD1 3947   2.868   4.982   6.390  1.2685 -0.7146  0.4613
  356TRP    NE1 3948   2.765   5.160   6.458 -1.1038 -0.6894  0.0956
  356TRP    HE1 3949   2.764   5.223   6.384  2.3513  0.0344  0.4860
  356TRP    CE2 3950   2.685   5.183   6.567 -0.5991  0.5010  0.2257
  356TRP    CD2 3951   2.679   5.068   6.644  0.6245  0.4530  0.2787
  356TRP    CE3 3952   2.618   5.072   6.765  0.3227  0.1850  0.1369
  356TRP    HE3 3953   2.617   4.979   6.821  0.8431 -0.1654 -0.4292
  356TRP    CZ3 3954   2.562   5.190   6.806 -0.1058  0.0899 -0.1629
  356TRP    HZ3 3955   2.505   5.195   6.898 -1.5801 -0.0144 -1.0373
  356TRP    CZ2 3956   2.625   5.300   6.601 -0.7109  0.6379 -0.4283
  356TRP    HZ2 3957   2.635   5.392   6.546  0.5454 -0.7302 -2.6827
  356TRP    CH2 3958   2.571   5.303   6.727  0.5759  0.2568  0.1448
  356TRP    HH2 3959   2.540   5.398   6.768 -0.6012  0.8823 -2.0692
  356TRP      C 3960   2.893   4.663   6.756 -0.6568 -0.5864 -0.6407
  356TRP      O 3961   2.821   4.636   6.852 -0.4987  0.2577 -0.2739
  357GLY      N 3962   2.977   4.566   6.717  0.5443 -0.0045  0.4348
  357GLY     HN 3963   3.044   4.583   6.644  0.0329 -0.3791 -0.1289
  357GLY     CA 3964   2.975   4.435   6.774 -0.2821  0.0170  0.4587
  357GLY    HA1 3965   3.054   4.385   6.720  0.8164  1.8410  0.3219
  357GLY    HA2 3966   2.875   4.394   6.765  0.8479 -2.7425 -0.4955
  357GLY      C 3967   3.015   4.429   6.918  0.5225  0.2270  0.2498
  357GLY      O 3968   2.927   4.387   6.993  0.2288  0.1718 -0.1219
  358PRO      N 3969   3.124   4.477   6.969  0.2826  0.6702  0.3504
  358PRO     CD 3970   3.247   4.501   6.896  0.0960  0.0124 -0.1850
  358PRO    HD1 3971   3.256   4.609   6.870 -0.4857  0.2397  0.5276
  358PRO    HD2 3972   3.257   4.427   6.814 -1.7822  0.0825 -0.5314
  358PRO     CA 3973   3.153   4.475   7.110 -0.1034 -0.6993  0.4287
  358PRO     HA 3974   3.145   4.376   7.153 -0.1787 -0.2096  1.5850
  358PRO     CB 3975   3.299   4.519   7.116 -0.4097  0.3917  0.1225
  358PRO    HB1 3976   3.339   4.480   7.212  1.7751 -1.3940 -1.4149
  358PRO    HB2 3977   3.308   4.630   7.108 -1.0327  0.3662 -1.1794
  358PRO     CG 3978   3.358   4.453   6.990 -0.7627 -0.6684  0.5008
  358PRO    HG1 3979   3.455   4.494   6.956 -1.5973  0.5724 -0.4662
  358PRO    HG2 3980   3.364   4.343   6.997 -1.4993 -0.7928 -0.5702
  358PRO      C 3981   3.060   4.567   7.182  0.1460 -0.1967  0.1179
  358PRO      O 3982   3.027   4.548   7.299  0.0741  0.1463  0.1527
  359LEU      N 3983   3.010   4.672   7.115 -0.0158 -0.2428  0.1653
  359LEU     HN 3984   3.056   4.690   7.028 -0.5508 -0.5380 -0.1787
  359LEU     CA 3985   2.931   4.772   7.180  0.4887  0.0245  0.3803
  359LEU     HA 3986   2.986   4.793   7.270  0.8441 -2.7195  0.9106
  359LEU     CB 3987   2.889   4.896   7.099  0.5462 -0.1757  0.0441
  359LEU    HB1 3988   2.828   4.866   7.011  0.1665 -1.6819  0.7825
  359LEU    HB2 3989   2.977   4.949   7.057 -0.1847 -1.3885 -3.3713
  359LEU     CG 3990   2.820   5.004   7.183  0.7190  0.1471 -0.2286
  359LEU     HG 3991   2.850   5.099   7.133 -1.3502  0.9150 -0.0921
  359LEU    CD1 3992   2.666   5.001   7.183  0.7234 -0.0477 -0.0804
  359LEU   HD11 3993   2.627   4.908   7.230 -0.3279  0.0188 -0.8092
  359LEU   HD12 3994   2.621   5.010   7.082  0.2634  1.2356  0.2279
  359LEU   HD13 3995   2.638   5.087   7.247  2.8152  0.6228  0.0238
  359LEU    CD2 3996   2.876   5.024   7.325  0.2508  0.0646 -0.0302
  359LEU   HD21 3997   2.986   5.008   7.322  0.0805 -1.3818 -3.6537
  359LEU   HD22 3998   2.824   4.955   7.395  2.6710 -1.7170  0.1794
  359LEU   HD23 3999   2.867   5.128   7.363 -0.8960  0.0653 -0.2931
  359LEU      C 4000   2.804   4.703   7.216  0.1351  0.4726  0.0047
  359LEU      O 4001   2.768   4.700   7.334 -0.0265 -0.4038 -0.0587
  360LEU      N 4002   2.729   4.633   7.128  0.2058 -0.2539  0.5060
  360LEU     HN 4003   2.750   4.619   7.032 -1.1508  1.0683 -0.0173
  360LEU     CA 4004   2.606   4.571   7.165 -0.0185 -0.0535  0.1014
  360LEU     HA 4005   2.536   4.650   7.190  0.3539  0.1044  0.6716
  360LEU     CB 4006   2.544   4.514   7.037  0.1615 -0.2144  0.0868
  360LEU    HB1 4007   2.466   4.437   7.054 -0.0626 -1.0131 -3.6342
  360LEU    HB2 4008   2.620   4.457   6.978 -0.5451 -0.0096 -1.0607
  360LEU     CG 4009   2.490   4.611   6.931 -0.3762 -0.4387  0.1527
  360LEU     HG 4010   2.559   4.695   6.909 -1.3611 -0.3817 -3.3765
  360LEU    CD1 4011   2.467   4.535   6.798  0.3487 -0.0384 -0.2054
  360LEU   HD11 4012   2.562   4.489   6.764  0.6371  0.4602 -0.0981
  360LEU   HD12 4013   2.444   4.604   6.715  1.9737 -0.5397 -1.1104
  360LEU   HD13 4014   2.382   4.468   6.821 -1.1690  1.8604  0.0194
  360LEU    CD2 4015   2.359   4.679   6.973 -0.1698 -0.1055  0.2603
  360LEU   HD21 4016   2.326   4.753   6.897  1.6712 -1.8673 -2.4198
  360LEU   HD22 4017   2.366   4.722   7.075  0.7280  0.4480 -0.0261
  360LEU   HD23 4018   2.275   4.607   6.983 -0.9188  0.3699 -1.9872
  360LEU      C 4019   2.608   4.480   7.283  0.6792 -0.0208  0.1189
  360LEU      O 4020   2.523   4.476   7.371  0.7057  0.5735  0.1727
  361ALA      N 4021   2.708   4.390   7.277  0.1605 -0.5675 -0.6785
  361ALA     HN 4022   2.780   4.429   7.220  2.5056  0.8889  2.9350
  361ALA     CA 4023   2.743   4.278   7.360 -0.1967  0.0541  0.3288
  361ALA     HA 4024   2.662   4.209   7.377  0.3013 -0.4035  0.8277
  361ALA     CB 4025   2.852   4.194   7.292 -0.7351 -0.2684 -0.1503
  361ALA    HB1 4026   2.832   4.194   7.183 -2.1407 -2.2194  0.0628
  361ALA    HB2 4027   2.868   4.098   7.345  0.9542 -0.4186 -0.8649
  361ALA    HB3 4028   2.951   4.245   7.299 -0.7155 -0.1791 -0.9459
  361ALA      C 4029   2.781   4.316   7.498 -0.1256  0.1834  0.2743
  361ALA      O 4030   2.745   4.248   7.594 -0.1581 -0.0211  0.1171
  362ILE      N 4031   2.863   4.421   7.516  0.1239  0.1367 -0.5567
  362ILE     HN 4032   2.908   4.469   7.441  2.4940 -0.5408  0.3173
  362ILE     CA 4033   2.903   4.470   7.645 -0.3699 -0.1614 -0.2858
  362ILE     HA 4034   2.941   4.386   7.701 -0.1427 -0.5396 -0.9876
  362ILE     CB 4035   3.017   4.566   7.625 -0.0015 -0.5202  0.0787
  362ILE     HB 4036   2.986   4.630   7.540  1.4922 -0.8664 -0.7488
  362ILE    CG2 4037   3.038   4.660   7.745 -0.1280 -0.2663 -0.0967
  362ILE   HG21 4038   3.064   4.606   7.839  0.1783  0.9598  0.5483
  362ILE   HG22 4039   2.959   4.729   7.780  1.0411  1.3214 -0.4451
  362ILE   HG23 4040   3.114   4.736   7.715  0.9101 -0.5758  1.5702
  362ILE    CG1 4041   3.139   4.488   7.574 -0.0457 -0.3672 -0.2601
  362ILE   HG11 4042   3.216   4.560   7.538  0.0544 -0.2606  0.1571
  362ILE   HG12 4043   3.115   4.413   7.496  0.1224 -0.5414 -0.1472
  362ILE     CD 4044   3.219   4.427   7.689  0.1307  0.7918  0.2457
  362ILE    HD1 4045   3.290   4.353   7.648 -1.8036 -1.6047  0.9341
  362ILE    HD2 4046   3.157   4.366   7.758  2.2354 -1.2369  0.4662
  362ILE    HD3 4047   3.275   4.502   7.749  1.2719 -0.0140  0.2100
  362ILE      C 4048   2.790   4.528   7.722 -0.3606 -0.0833 -0.3300
  362ILE      O 4049   2.779   4.493   7.840  0.7443  0.1298 -0.1572
  363MET      N 4050   2.700   4.611   7.667  0.3258  0.7683 -0.1837
  363MET     HN 4051   2.711   4.605   7.568 -0.4581  0.9086 -0.2863
  363MET     CA 4052   2.581   4.665   7.726 -0.0357 -0.0012 -0.1909
  363MET     HA 4053   2.611   4.720   7.814  0.4877  0.7215 -0.8043
  363MET     CB 4054   2.495   4.764   7.645 -0.0508  0.1776  0.0410
  363MET    HB1 4055   2.402   4.782   7.702 -0.7477  0.2929 -1.1140
  363MET    HB2 4056   2.471   4.728   7.543  0.1070 -0.5230  0.2425
  363MET     CG 4057   2.570   4.897   7.638  0.2379  0.0082 -0.0878
  363MET    HG1 4058   2.674   4.896   7.598  0.4171  0.4348  0.3624
  363MET    HG2 4059   2.581   4.927   7.745 -1.1550  0.9082 -0.1769
  363MET     SD 4060   2.495   5.012   7.520 -0.0894 -0.2016 -0.0867
  363MET     CE 4061   2.356   5.072   7.621  0.1484 -0.4492  0.3937
  363MET    HE1 4062   2.299   5.160   7.584 -2.0564 -2.5206 -1.4775
  363MET    HE2 4063   2.398   5.081   7.723 -0.4862 -1.5549  0.7563
  363MET    HE3 4064   2.272   4.999   7.620  0.5728 -0.9618 -1.5347
  363MET      C 4065   2.494   4.553   7.771 -0.1659  0.0567 -0.2982
  363MET      O 4066   2.438   4.549   7.881 -0.7017 -0.1160 -0.5748
  364VAL      N 4067   2.480   4.447   7.690 -0.3812  0.1145 -0.3354
  364VAL     HN 4068   2.525   4.444   7.601  1.7736 -1.2544  0.7213
  364VAL     CA 4069   2.393   4.337   7.714  0.1548 -0.3628 -0.5587
  364VAL     HA 4070   2.290   4.370   7.724  0.8741  1.8492 -0.0608
  364VAL     CB 4071   2.379   4.248   7.594  0.3170  0.1852 -0.9866
  364VAL     HB 4072   2.475   4.261   7.538 -1.0302  3.8024 -2.8216
  364VAL    CG1 4073   2.346   4.102   7.628 -0.1070  0.5622  0.2719
  364VAL   HG11 4074   2.250   4.095   7.682 -0.7270  1.1584 -0.7295
  364VAL   HG12 4075   2.428   4.047   7.680  1.3401  0.9610 -1.4732
  364VAL   HG13 4076   2.316   4.049   7.535 -2.5583  2.1229  0.0943
  364VAL    CG2 4077   2.274   4.298   7.494 -0.7631  0.0736  0.0740
  364VAL   HG21 4078   2.173   4.266   7.527 -0.6518 -0.1627  0.1913
  364VAL   HG22 4079   2.282   4.256   7.391 -3.3030 -0.8223  0.1816
  364VAL   HG23 4080   2.295   4.406   7.477  0.8361 -0.4218 -1.3629
  364VAL      C 4081   2.440   4.265   7.836 -0.1601 -0.5946 -0.5704
  364VAL      O 4082   2.356   4.239   7.922 -0.1357  0.1442 -0.3146
  365TYR      N 4083   2.569   4.229   7.843 -0.1526 -0.4933 -0.1647
  365TYR     HN 4084   2.622   4.236   7.758  0.1414  2.1822  0.1624
  365TYR     CA 4085   2.617   4.165   7.961 -0.2262  0.1865  0.2377
  365TYR     HA 4086   2.553   4.081   7.986  0.1781  0.0664  0.8954
  365TYR     CB 4087   2.746   4.085   7.933 -0.3007 -0.0250  0.4860
  365TYR    HB1 4088   2.822   4.157   7.894 -0.3771  0.0496  0.4737
  365TYR    HB2 4089   2.729   4.008   7.855  2.3682 -0.2326  0.0289
  365TYR     CG 4090   2.800   4.011   8.050  0.1671  0.0195  0.2991
  365TYR    CD1 4091   2.729   3.917   8.121 -0.0314 -0.1110 -0.0655
  365TYR    HD1 4092   2.627   3.906   8.089  0.0907 -3.6786  0.4134
  365TYR    CE1 4093   2.781   3.856   8.233 -0.3025 -0.3240 -0.0545
  365TYR    HE1 4094   2.719   3.793   8.295 -1.8791  0.9349 -0.3115
  365TYR     CZ 4095   2.916   3.867   8.257 -0.4085  0.1115  0.3417
  365TYR     OH 4096   2.977   3.807   8.370  0.5848  0.2462 -0.1097
  365TYR     HH 4097   3.069   3.830   8.379  0.3506  1.4186 -0.5321
  365TYR    CD2 4098   2.936   4.014   8.070  0.1871  0.0851  0.1529
  365TYR    HD2 4099   2.997   4.076   8.005 -0.6346  0.6741 -0.0733
  365TYR    CE2 4100   2.991   3.951   8.178 -0.2209 -0.1847  0.2047
  365TYR    HE2 4101   3.097   3.963   8.197 -0.2551  2.0388 -0.7136
  365TYR      C 4102   2.624   4.254   8.081  0.5788  0.0211  0.3205
  365TYR      O 4103   2.595   4.201   8.188  0.3171 -0.5915 -0.0461
  366ASP      N 4104   2.648   4.386   8.074  0.2538  0.0590 -0.1073
  366ASP     HN 4105   2.667   4.429   7.986 -0.1829  0.9922  0.2508
  366ASP     CA 4106   2.648   4.488   8.173 -0.0939  0.0129 -0.0597
  366ASP     HA 4107   2.728   4.474   8.244  1.4880  2.4559 -1.2576
  366ASP     CB 4108   2.699   4.617   8.106 -0.1821 -0.0221 -0.1934
  366ASP    HB1 4109   2.622   4.670   8.046  1.0412  0.1189 -1.7094
  366ASP    HB2 4110   2.790   4.605   8.042 -2.1572  0.1150 -3.2182
  366ASP     CG 4111   2.744   4.722   8.206  0.4424 -0.2470 -0.2326
  366ASP    OD1 4112   2.833   4.805   8.173  0.0448  0.3608  0.1975
  366ASP    OD2 4113   2.678   4.737   8.312 -0.0023  0.0233 -0.5464
  366ASP      C 4114   2.521   4.501   8.251 -0.1808  0.3160 -0.2505
  366ASP      O 4115   2.522   4.498   8.374  0.2385  0.0562 -0.2583
  367VAL      N 4116   2.406   4.501   8.181 -0.2020  0.0172 -0.2125
  367VAL     HN 4117   2.410   4.507   8.082 -0.6324 -1.7876 -0.3860
  367VAL     CA 4118   2.274   4.506   8.237  0.1389  0.4215  0.5660
  367VAL     HA 4119   2.275   4.592   8.302 -0.2367  0.7800  0.1005
  367VAL     CB 4120   2.170   4.527   8.131  0.3151  0.2044  0.3494
  367VAL     HB 4121   2.181   4.451   8.051  1.3616 -2.2088  2.6187
  367VAL    CG1 4122   2.029   4.522   8.193  0.4883 -0.0627  0.7319
  367VAL   HG11 4123   2.004   4.417   8.218  0.2970 -0.5450 -1.2809
  367VAL   HG12 4124   1.952   4.575   8.132  0.9426  2.4500  2.1948
  367VAL   HG13 4125   2.031   4.585   8.284 -1.6058  2.1344 -0.6088
  367VAL    CG2 4126   2.184   4.667   8.070 -0.4075  0.2109  0.1927
  367VAL   HG21 4127   2.110   4.677   7.988 -2.3630 -2.6415  1.4646
  367VAL   HG22 4128   2.291   4.663   8.038  0.2227 -1.5798  2.3176
  367VAL   HG23 4129   2.173   4.749   8.144 -0.6635  1.6491 -1.3579
  367VAL      C 4130   2.243   4.386   8.320  0.6184  0.1109  0.3035
  367VAL      O 4131   2.188   4.398   8.430  0.3217 -0.8464  0.2683
  368PHE      N 4132   2.283   4.265   8.278  0.0517  0.1104 -0.2544
  368PHE     HN 4133   2.330   4.258   8.191 -1.1269 -1.5016 -0.8186
  368PHE     CA 4134   2.262   4.142   8.348 -0.2099  0.1655 -0.2381
  368PHE     HA 4135   2.158   4.144   8.379 -0.0194  2.5805  0.4429
  368PHE     CB 4136   2.273   4.023   8.251 -0.8028  0.1646 -0.3075
  368PHE    HB1 4137   2.378   4.038   8.220 -0.9529  0.9250 -0.4764
  368PHE    HB2 4138   2.211   4.040   8.160 -0.3247  0.9473 -0.4986
  368PHE     CG 4139   2.265   3.885   8.306 -0.0112  0.0736 -0.4101
  368PHE    CD1 4140   2.148   3.813   8.317  0.1869 -0.2376 -0.3348
  368PHE    HD1 4141   2.054   3.862   8.294  0.5322 -0.3067 -2.0549
  368PHE    CE1 4142   2.148   3.684   8.363  0.1056  0.1270  0.7040
  368PHE    HE1 4143   2.053   3.634   8.378 -0.1813  0.6497  0.6249
  368PHE     CZ 4144   2.265   3.633   8.415  0.5228 -0.2554 -0.5747
  368PHE     HZ 4145   2.261   3.533   8.457 -2.6307  0.1352  0.3285
  368PHE    CD2 4146   2.380   3.823   8.348 -0.5804 -0.7234 -0.0087
  368PHE    HD2 4147   2.475   3.873   8.344 -1.3180  0.6532 -1.3388
  368PHE    CE2 4148   2.385   3.698   8.405  0.7292 -0.4654  0.4592
  368PHE    HE2 4149   2.479   3.654   8.437  0.7626 -1.6444 -1.1561
  368PHE      C 4150   2.349   4.130   8.468 -0.3134  0.2447 -0.1545
  368PHE      O 4151   2.297   4.118   8.579 -0.3645 -0.2668 -0.2329
  369GLY      N 4152   2.481   4.151   8.450 -0.1886 -0.5797 -0.2071
  369GLY     HN 4153   2.518   4.177   8.361 -1.1999 -1.4731 -0.9243
  369GLY     CA 4154   2.573   4.158   8.558  0.1857  0.0918 -0.5652
  369GLY    HA1 4155   2.672   4.163   8.515  1.0458 -0.9277  1.1529
  369GLY    HA2 4156   2.570   4.060   8.603 -1.7146  0.0551 -0.7027
  369GLY      C 4157   2.549   4.260   8.664 -0.5316 -0.2709 -0.3728
  369GLY      O 4158   2.482   4.360   8.639 -0.8629 -0.3332  0.2454
  370LYS      N 4159   2.593   4.234   8.789 -0.0829  0.2934 -0.4080
  370LYS     HN 4160   2.646   4.151   8.805 -2.5687 -1.3323 -0.0806
  370LYS     CA 4161   2.585   4.315   8.906  0.3244 -0.5746  0.2278
  370LYS     HA 4162   2.552   4.414   8.879 -0.2117 -0.6633  0.5480
  370LYS     CB 4163   2.488   4.253   9.008  0.3947  0.3157  0.8502
  370LYS    HB1 4164   2.483   4.301   9.108  1.2529  1.4304  0.3701
  370LYS    HB2 4165   2.530   4.150   9.018 -0.9431 -0.5058 -1.2383
  370LYS     CG 4166   2.349   4.234   8.945  0.5964 -0.1396  0.5342
  370LYS    HG1 4167   2.273   4.188   9.011 -0.0208  1.0491  0.6706
  370LYS    HG2 4168   2.361   4.175   8.852  0.5181  0.9559 -0.1785
  370LYS     CD 4169   2.279   4.366   8.912  0.1006 -0.6066 -0.3093
  370LYS    HD1 4170   2.345   4.421   8.843  0.8398  1.6053  1.9957
  370LYS    HD2 4171   2.277   4.424   9.007  0.5771 -2.9305  1.2054
  370LYS     CE 4172   2.131   4.365   8.872 -0.0817  0.6728  0.2802
  370LYS    HE1 4173   2.085   4.466   8.880 -0.8585  0.4977 -1.4565
  370LYS    HE2 4174   2.067   4.290   8.922 -0.9139 -0.6352 -2.5356
  370LYS     NZ 4175   2.122   4.340   8.726 -0.5066  1.0096  0.2471
  370LYS    HZ1 4176   2.078   4.248   8.707 -0.0118  1.3101 -2.8210
  370LYS    HZ2 4177   2.210   4.352   8.671 -0.1685  1.0292  0.7796
  370LYS    HZ3 4178   2.059   4.413   8.686  2.5685  2.8112 -1.7932
  370LYS      C 4179   2.720   4.332   8.968 -0.0349  0.2557  0.7982
  370LYS      O 4180   2.788   4.233   8.993 -0.2209 -0.0695  0.0475
  371MET      N 4181   2.771   4.454   8.991  0.3935  0.2783 -0.2207
  371MET     HN 4182   2.722   4.540   8.975  0.8516  0.7735  0.9120
  371MET     CA 4183   2.892   4.488   9.060  0.2706  0.0618  0.0995
  371MET     HA 4184   2.897   4.596   9.055 -0.2525  0.0358 -2.8074
  371MET     CB 4185   2.895   4.442   9.207  0.1844  0.3428  0.1910
  371MET    HB1 4186   2.997   4.473   9.235 -0.3654  1.8284  0.6190
  371MET    HB2 4187   2.909   4.331   9.209 -1.0596  0.1663  2.0923
  371MET     CG 4188   2.781   4.501   9.290 -0.1272 -0.0619  0.0592
  371MET    HG1 4189   2.807   4.481   9.396 -0.5610  0.4391  0.2629
  371MET    HG2 4190   2.685   4.449   9.270  0.5089 -1.3964  0.3872
  371MET     SD 4191   2.761   4.682   9.280 -0.1481 -0.0489  0.3183
  371MET     CE 4192   2.921   4.767   9.286 -0.0271 -0.2454 -0.0300
  371MET    HE1 4193   2.969   4.760   9.186 -0.7714  4.3274 -0.9228
  371MET    HE2 4194   2.987   4.720   9.362 -2.6038 -1.0708  1.8700
  371MET    HE3 4195   2.922   4.877   9.304  2.0614 -0.4081  1.2056
  371MET      C 4196   3.016   4.445   8.990  0.2948  0.2380  0.0356
  371MET      O 4197   3.097   4.371   9.045 -0.2396 -0.3015  0.1131
  372ASN      N 4198   3.044   4.504   8.872 -0.4525 -0.1478 -0.3446
  372ASN     HN 4199   2.984   4.575   8.833  0.3791 -0.3350 -2.0472
  372ASN     CA 4200   3.162   4.479   8.795  0.0062  0.0841  0.2745
  372ASN     HA 4201   3.213   4.403   8.852  0.2241  1.2605  1.7373
  372ASN     CB 4202   3.118   4.408   8.667  0.2407 -0.3727  0.4465
  372ASN    HB1 4203   3.049   4.473   8.609  0.5019 -2.9015 -3.0502
  372ASN    HB2 4204   3.047   4.326   8.693 -3.5696  2.1306 -1.0787
  372ASN     CG 4205   3.228   4.372   8.568  0.2245  0.3193  0.1713
  372ASN    OD1 4206   3.340   4.423   8.562  0.7196 -0.7426  0.0978
  372ASN    ND2 4207   3.195   4.287   8.468  0.7334  0.3028  0.0122
  372ASN   HD21 4208   3.267   4.242   8.414  0.1194  2.4196 -2.8640
  372ASN   HD22 4209   3.100   4.254   8.464  0.8699 -0.0798 -0.1027
  372ASN      C 4210   3.223   4.613   8.772  0.1385 -0.0336 -0.0623
  372ASN      O 4211   3.152   4.703   8.727 -0.1555 -0.1498  0.1647
  373LYS      N 4212   3.351   4.630   8.808  0.1474 -0.4148  0.0910
  373LYS     HN 4213   3.410   4.554   8.834 -0.6853 -1.4637 -0.9971
  373LYS     CA 4214   3.427   4.751   8.797  0.0530 -0.3463  0.1914
  373LYS     HA 4215   3.364   4.838   8.808 -1.6246 -1.3405 -1.0108
  373LYS     CB 4216   3.536   4.748   8.905  0.0799  0.4150  0.1959
  373LYS    HB1 4217   3.606   4.665   8.879  1.0202  0.6663  1.7798
  373LYS    HB2 4218   3.482   4.712   8.995  0.2856 -0.9101 -0.1814
  373LYS     CG 4219   3.599   4.882   8.942 -0.1067  0.4670  0.3267
  373LYS    HG1 4220   3.654   4.919   8.853 -1.4318  0.6581 -0.4351
  373LYS    HG2 4221   3.680   4.880   9.019 -0.5762  1.8951  0.8893
  373LYS     CD 4222   3.510   4.997   8.988  0.0239  0.3942  0.7709
  373LYS    HD1 4223   3.495   4.983   9.097  0.5542  0.3360  0.8368
  373LYS    HD2 4224   3.410   4.993   8.939  0.8826 -0.8080 -0.9804
  373LYS     CE 4225   3.564   5.138   8.959 -0.1412  0.3568  0.2742
  373LYS    HE1 4226   3.557   5.166   8.852  3.3598  1.6395  0.2584
  373LYS    HE2 4227   3.668   5.142   8.998 -0.4514  0.0870  1.1617
  373LYS     NZ 4228   3.486   5.240   9.031 -0.4065  0.6928 -0.4819
  373LYS    HZ1 4229   3.492   5.205   9.129  0.6113  2.2952  0.0675
  373LYS    HZ2 4230   3.389   5.256   8.996 -0.7189 -1.3735 -0.6656
  373LYS    HZ3 4231   3.542   5.328   9.026  1.4910 -0.1302  2.8289
  373LYS      C 4232   3.484   4.771   8.661 -0.1773  0.1969  0.1710
  373LYS      O 4233   3.505   4.881   8.608 -0.2607  0.0279 -0.2187
  374LEU      N 4234   3.515   4.659   8.594 -0.2949  0.2304  0.0610
  374LEU     HN 4235   3.488   4.569   8.628 -1.3139  1.0515  1.5620
  374LEU     CA 4236   3.606   4.648   8.485 -0.3292 -0.1483  0.0681
  374LEU     HA 4237   3.692   4.712   8.503  0.3214 -1.2403  0.9971
  374LEU     CB 4238   3.640   4.499   8.464 -0.5709 -0.1005 -0.6916
  374LEU    HB1 4239   3.553   4.442   8.425 -1.0607 -0.4962  0.9239
  374LEU    HB2 4240   3.654   4.443   8.559 -2.3589  1.3883  0.5347
  374LEU     CG 4241   3.760   4.470   8.372  0.3554  0.4891  0.3087
  374LEU     HG 4242   3.724   4.503   8.272  2.9328  0.7213 -0.6040
  374LEU    CD1 4243   3.887   4.553   8.397  0.4328  0.3367  0.4169
  374LEU   HD11 4244   3.963   4.505   8.331 -0.2404 -0.4894  0.2309
  374LEU   HD12 4245   3.930   4.532   8.498  0.2305  2.4510  0.9961
  374LEU   HD13 4246   3.873   4.663   8.394 -1.9782  0.0766  0.7298
  374LEU    CD2 4247   3.805   4.324   8.360  0.1699  0.4889 -0.4026
  374LEU   HD21 4248   3.722   4.264   8.318  0.4743  0.4393 -0.9454
  374LEU   HD22 4249   3.849   4.284   8.454  0.5295  2.0232  0.1045
  374LEU   HD23 4250   3.882   4.304   8.282  1.2563 -2.8536  1.3441
  374LEU      C 4251   3.539   4.685   8.357 -0.0762 -0.2991 -0.1104
  374LEU      O 4252   3.604   4.749   8.275 -1.0297 -0.0256 -0.6668
  375ILE      N 4253   3.410   4.646   8.346 -0.3912  0.5380  0.4839
  375ILE     HN 4254   3.363   4.608   8.424  1.3815 -0.0488  1.3261
  375ILE     CA 4255   3.339   4.644   8.222 -0.0256  0.1713  0.2754
  375ILE     HA 4256   3.398   4.606   8.140 -1.8126  0.5796 -1.2937
  375ILE     CB 4257   3.211   4.566   8.235 -0.3019  0.5559 -0.0854
  375ILE     HB 4258   3.248   4.470   8.277 -0.4524  0.2916 -0.5445
  375ILE    CG2 4259   3.115   4.632   8.335 -0.4842 -0.2377  0.2683
  375ILE   HG21 4260   3.065   4.718   8.286 -1.4594 -1.1765 -0.4495
  375ILE   HG22 4261   3.172   4.666   8.424 -1.0272  2.6132 -0.3806
  375ILE   HG23 4262   3.032   4.570   8.374 -0.9659 -0.8176 -1.5791
  375ILE    CG1 4263   3.155   4.532   8.096  0.4243  0.3434 -0.3358
  375ILE   HG11 4264   3.236   4.519   8.021  0.0472  1.0883 -0.8753
  375ILE   HG12 4265   3.089   4.612   8.056 -0.5294 -1.6350 -3.0659
  375ILE     CD 4266   3.075   4.402   8.110  0.4961  0.3485  0.1290
  375ILE    HD1 4267   3.052   4.365   8.008  1.0067  0.6298 -0.0954
  375ILE    HD2 4268   2.978   4.406   8.163  0.3813  2.1851 -0.1432
  375ILE    HD3 4269   3.147   4.328   8.152  1.1779  2.2044  2.4300
  375ILE      C 4270   3.301   4.783   8.183 -0.7134  0.0567  0.5233
  375ILE      O 4271   3.268   4.817   8.069  0.0184 -0.0018  0.2919
  376LYS      N 4272   3.321   4.876   8.278 -0.3213  0.3803  0.1266
  376LYS     HN 4273   3.364   4.853   8.365  1.0011  1.3250 -0.2396
  376LYS     CA 4274   3.299   5.017   8.268 -0.1632  0.3744 -0.3413
  376LYS     HA 4275   3.202   5.036   8.225 -0.7243  0.2258  0.8072
  376LYS     CB 4276   3.284   5.078   8.408  0.3494  0.1856 -0.2003
  376LYS    HB1 4277   3.257   5.186   8.406  0.2093  0.2006  1.3758
  376LYS    HB2 4278   3.383   5.073   8.457 -0.5757 -0.0286  1.7598
  376LYS     CG 4279   3.181   4.998   8.488  0.7498 -0.0061  0.1243
  376LYS    HG1 4280   3.166   5.030   8.593 -0.3164  0.2698 -0.1082
  376LYS    HG2 4281   3.208   4.890   8.493  0.0408 -0.1410  3.1212
  376LYS     CD 4282   3.045   5.003   8.419  0.6534  0.0653  0.3189
  376LYS    HD1 4283   3.056   4.941   8.327  0.2492 -2.4272  1.8667
  376LYS    HD2 4284   3.031   5.109   8.388 -1.3975  0.0811  1.1592
  376LYS     CE 4285   2.930   4.952   8.506  0.2008 -0.5142 -0.5925
  376LYS    HE1 4286   2.922   5.030   8.585  2.5678 -0.1882 -0.5794
  376LYS    HE2 4287   2.942   4.856   8.561 -0.3144  1.1029  2.6117
  376LYS     NZ 4288   2.801   4.957   8.435  0.0677  0.0505 -0.3186
  376LYS    HZ1 4289   2.812   4.911   8.342  0.8345 -0.2937 -0.0613
  376LYS    HZ2 4290   2.766   5.055   8.437 -0.8539 -0.2688 -0.2729
  376LYS    HZ3 4291   2.727   4.912   8.492  1.8335  1.2292  3.1696
  376LYS      C 4292   3.409   5.081   8.190  0.2428  0.1135  0.0115
  376LYS      O 4293   3.384   5.171   8.110 -0.4324  0.5954  0.7448
  377THR      N 4294   3.533   5.034   8.213  0.0045 -0.4550  0.1443
  377THR     HN 4295   3.550   4.961   8.279 -1.2523  0.3610  1.4230
  377THR     CA 4296   3.644   5.075   8.133  0.0044 -0.2823  0.2357
  377THR     HA 4297   3.650   5.183   8.122  0.5562 -0.5129 -2.2451
  377THR     CB 4298   3.777   5.038   8.192 -0.0217 -0.2965  0.2865
  377THR     HB 4299   3.787   4.928   8.183 -0.0799 -0.2683 -0.1798
  377THR    OG1 4300   3.789   5.071   8.329 -0.1504 -0.3915  0.3193
  377THR    HG1 4301   3.879   5.044   8.349  0.2694  1.7228  1.6100
  377THR    CG2 4302   3.896   5.106   8.121  0.0767 -0.6577  0.1020
  377THR   HG21 4303   3.892   5.100   8.011  1.7713 -0.1890 -0.0223
  377THR   HG22 4304   3.992   5.058   8.151  1.2930  0.6957 -1.4402
  377THR   HG23 4305   3.905   5.216   8.136  0.0700 -0.3354 -1.9951
  377THR      C 4306   3.633   5.035   7.991 -0.0508  0.6023 -0.0196
  377THR      O 4307   3.664   5.119   7.907 -0.6036  0.8313  0.0033
  378VAL      N 4308   3.591   4.909   7.967 -0.4934  0.8219 -0.4108
  378VAL     HN 4309   3.555   4.853   8.041 -0.2044 -0.4103 -1.1623
  378VAL     CA 4310   3.573   4.849   7.838 -0.3553 -0.0200 -0.0425
  378VAL     HA 4311   3.664   4.839   7.781 -0.8203 -2.3875 -0.4823
  378VAL     CB 4312   3.540   4.704   7.862 -0.1371 -0.0410  0.1407
  378VAL     HB 4313   3.454   4.691   7.930  1.2325 -1.4611  1.6967
  378VAL    CG1 4314   3.521   4.625   7.731  0.2483 -0.0704  0.1006
  378VAL   HG11 4315   3.482   4.523   7.751 -1.3476  0.2390 -1.2403
  378VAL   HG12 4316   3.624   4.622   7.690 -0.2517  0.9985 -1.2904
  378VAL   HG13 4317   3.439   4.667   7.669  0.5066 -0.6007 -0.6102
  378VAL    CG2 4318   3.657   4.638   7.937  0.3245  0.9203  0.2891
  378VAL   HG21 4319   3.681   4.669   8.041  0.5652  1.6141  0.0289
  378VAL   HG22 4320   3.753   4.648   7.883  0.9181  1.4242  1.4025
  378VAL   HG23 4321   3.638   4.529   7.947 -0.1329  0.7095 -2.2515
  378VAL      C 4322   3.465   4.915   7.761 -0.1210 -0.5377 -0.8204
  378VAL      O 4323   3.481   4.949   7.644  0.3312  0.6491 -0.4203
  379PHE      N 4324   3.355   4.950   7.830  0.4787  0.1544 -0.2121
  379PHE     HN 4325   3.344   4.918   7.924 -0.1145 -1.8047 -0.9092
  379PHE     CA 4326   3.258   5.037   7.772 -0.1667 -0.7743 -0.5439
  379PHE     HA 4327   3.231   4.976   7.687 -0.8142 -0.4533 -0.5785
  379PHE     CB 4328   3.136   5.044   7.866  0.1394  0.2764 -0.2071
  379PHE    HB1 4329   3.180   5.051   7.967  1.5021 -0.5145 -0.7160
  379PHE    HB2 4330   3.095   4.941   7.869 -0.2538  0.2886 -2.7057
  379PHE     CG 4331   3.034   5.146   7.829 -0.1033  0.0572 -0.1461
  379PHE    CD1 4332   2.954   5.121   7.720 -0.2910 -0.2743  0.0648
  379PHE    HD1 4333   2.963   5.029   7.665 -0.4376  0.9925 -2.2107
  379PHE    CE1 4334   2.854   5.211   7.692  0.3175  0.2260 -0.5428
  379PHE    HE1 4335   2.781   5.191   7.614  0.5326  0.8592 -0.9113
  379PHE     CZ 4336   2.829   5.319   7.773 -0.3135 -0.0138 -0.4137
  379PHE     HZ 4337   2.751   5.389   7.745  0.2875  1.4536  1.3611
  379PHE    CD2 4338   3.013   5.256   7.909 -0.1122  0.1705 -0.3058
  379PHE    HD2 4339   3.079   5.277   7.991 -0.5430  0.3090  0.0133
  379PHE    CE2 4340   2.910   5.344   7.881 -0.4981 -0.2533 -0.2179
  379PHE    HE2 4341   2.908   5.430   7.946 -0.2945 -0.1496 -0.3491
  379PHE      C 4342   3.305   5.170   7.723 -0.2709 -0.5466 -0.0275
  379PHE      O 4343   3.280   5.207   7.609 -0.1873  0.0394  0.1396
  380ALA      N 4344   3.397   5.238   7.794 -0.5945  0.4054 -0.5116
  380ALA     HN 4345   3.441   5.187   7.868 -1.2542  1.5624  0.7152
  380ALA     CA 4346   3.463   5.359   7.754  0.2687  0.0402 -0.2182
  380ALA     HA 4347   3.381   5.429   7.752 -1.3112 -1.6944  0.3948
  380ALA     CB 4348   3.551   5.414   7.868 -0.3350 -0.3170  0.4283
  380ALA    HB1 4349   3.494   5.471   7.944 -0.5190  0.7696 -0.4938
  380ALA    HB2 4350   3.620   5.490   7.826  0.3485 -1.0074  0.2819
  380ALA    HB3 4351   3.615   5.339   7.919 -1.4500 -0.7370  1.2621
  380ALA      C 4352   3.536   5.349   7.625  0.2662 -0.0115 -0.2153
  380ALA      O 4353   3.507   5.431   7.538  0.0337  0.0050 -0.1226
  381PHE      N 4354   3.612   5.240   7.600 -0.1180 -0.3705  0.1630
  381PHE     HN 4355   3.626   5.180   7.679 -1.0941  0.3622  0.9222
  381PHE     CA 4356   3.679   5.217   7.476  0.1776  0.2048  0.2147
  381PHE     HA 4357   3.731   5.301   7.431  1.0708  0.0470  0.9036
  381PHE     CB 4358   3.782   5.103   7.489 -0.2135 -0.1335  0.3505
  381PHE    HB1 4359   3.842   5.077   7.400  0.4456 -0.3104  0.8413
  381PHE    HB2 4360   3.741   5.009   7.530  0.7490  0.6159  3.2545
  381PHE     CG 4361   3.888   5.151   7.583  0.3814 -0.2194 -0.2704
  381PHE    CD1 4362   3.964   5.262   7.558 -0.0220  0.0212 -0.4281
  381PHE    HD1 4363   3.959   5.310   7.461 -2.1242 -0.6553 -0.7158
  381PHE    CE1 4364   4.062   5.296   7.648 -0.6419  0.0826  0.2382
  381PHE    HE1 4365   4.118   5.383   7.618  1.3490 -1.3128 -0.3061
  381PHE     CZ 4366   4.094   5.217   7.756  0.4289  0.4792  0.2235
  381PHE     HZ 4367   4.172   5.246   7.825  0.4955 -1.8560  1.2241
  381PHE    CD2 4368   3.912   5.074   7.694 -0.2665 -0.2988 -0.1829
  381PHE    HD2 4369   3.847   4.991   7.721 -1.0162  0.1656 -0.5161
  381PHE    CE2 4370   4.013   5.109   7.780  0.4339  0.1376 -1.1661
  381PHE    HE2 4371   4.036   5.047   7.866  2.9437  1.2988 -0.9079
  381PHE      C 4372   3.579   5.183   7.372  0.2970 -0.2544  0.2505
  381PHE      O 4373   3.580   5.247   7.267  0.7819 -0.4429  0.1362
  382CYS      N 4374   3.487   5.087   7.393 -0.5346  0.5469  0.3144
  382CYS     HN 4375   3.485   5.031   7.475  4.4275  0.0964  0.4105
  382CYS     CA 4376   3.400   5.039   7.290  0.3838  0.3142 -0.3665
  382CYS     HA 4377   3.458   5.006   7.204 -0.2152  1.3438 -1.1886
  382CYS     CB 4378   3.318   4.919   7.339  0.6064  0.4932  0.4579
  382CYS    HB1 4379   3.255   4.889   7.252 -0.4355 -0.4151  1.4945
  382CYS    HB2 4380   3.248   4.957   7.416  1.3124  0.1038  1.3118
  382CYS     SG 4381   3.411   4.768   7.379  0.2262  0.1333 -0.0042
  382CYS    HG1 4382   3.451   4.817   7.495  0.5032 -1.2324  0.4928
  382CYS      C 4383   3.301   5.137   7.237 -0.5464 -0.4798 -0.1348
  382CYS      O 4384   3.270   5.143   7.119 -0.3844 -0.0573 -0.1576
  383SER      N 4385   3.251   5.218   7.332  0.2226 -0.0542 -0.0822
  383SER     HN 4386   3.285   5.196   7.423  0.4027 -0.9171 -0.3458
  383SER     CA 4387   3.144   5.310   7.308 -0.0474 -0.3411  0.0084
  383SER     HA 4388   3.063   5.251   7.268 -0.5391  1.7502 -2.3920
  383SER     CB 4389   3.096   5.383   7.434  0.0248 -0.4919  0.1231
  383SER    HB1 4390   3.033   5.317   7.497  0.8866 -0.5377  0.9470
  383SER    HB2 4391   3.039   5.475   7.410  0.4617 -0.2331  0.0744
  383SER     OG 4392   3.201   5.442   7.509 -0.4581  0.4920  0.0483
  383SER    HG1 4393   3.264   5.373   7.531  0.0189  0.6938 -0.6379
  383SER      C 4394   3.161   5.407   7.196 -0.4374 -0.2064  0.0648
  383SER      O 4395   3.079   5.429   7.108 -0.1612 -0.1121 -0.1722
  384MET      N 4396   3.284   5.462   7.191 -0.4343 -0.2605 -0.5997
  384MET     HN 4397   3.352   5.445   7.263  1.9566  1.3881 -2.3104
  384MET     CA 4398   3.328   5.556   7.094 -0.7656  0.3143 -0.2006
  384MET     HA 4399   3.249   5.627   7.072  0.7081  1.8396 -0.8163
  384MET     CB 4400   3.444   5.645   7.144  0.1041 -0.4150 -0.8754
  384MET    HB1 4401   3.402   5.694   7.235  0.3828 -0.9622 -0.4472
  384MET    HB2 4402   3.458   5.727   7.070  1.1822 -0.8381 -1.1511
  384MET     CG 4403   3.572   5.572   7.186  0.1150  0.3832  0.5447
  384MET    HG1 4404   3.598   5.486   7.120  3.7455 -0.0116  2.2958
  384MET    HG2 4405   3.548   5.521   7.281  0.3885  0.1440  0.4880
  384MET     SD 4406   3.714   5.678   7.224  0.1958  0.2514  0.6074
  384MET     CE 4407   3.816   5.535   7.271 -0.1460 -0.2432 -0.1409
  384MET    HE1 4408   3.789   5.449   7.206 -1.2567  0.0758 -0.1336
  384MET    HE2 4409   3.799   5.507   7.378  2.4176  0.6511  0.5644
  384MET    HE3 4410   3.925   5.554   7.266 -0.2909  1.1424  0.9820
  384MET      C 4411   3.359   5.504   6.958  0.1661  0.1321  0.0748
  384MET      O 4412   3.354   5.579   6.860 -0.2474  0.2586  0.1897
  385LEU      N 4413   3.381   5.373   6.938  0.2091  0.2161 -0.4647
  385LEU     HN 4414   3.377   5.305   7.011 -1.3564  0.6010 -0.1677
  385LEU     CA 4415   3.409   5.316   6.810 -0.1580 -0.0318 -0.4352
  385LEU     HA 4416   3.479   5.385   6.765  0.3216 -0.8926 -1.0272
  385LEU     CB 4417   3.453   5.171   6.835  0.3266  0.0095 -1.0268
  385LEU    HB1 4418   3.485   5.126   6.739 -1.1354 -0.4624 -1.3165
  385LEU    HB2 4419   3.368   5.113   6.877 -0.3117  0.4440 -1.7010
  385LEU     CG 4420   3.564   5.155   6.940 -0.4292 -0.5428 -0.3035
  385LEU     HG 4421   3.520   5.193   7.035 -0.3318  2.2324 -1.3091
  385LEU    CD1 4422   3.618   5.011   6.951  0.2620 -0.3269 -0.7904
  385LEU   HD11 4423   3.531   4.953   6.990  0.4274  0.8516  1.5020
  385LEU   HD12 4424   3.698   5.011   7.027 -0.0403  1.2913 -0.4391
  385LEU   HD13 4425   3.648   4.974   6.851 -0.1258  1.4749 -1.6059
  385LEU    CD2 4426   3.685   5.244   6.907 -0.1433 -0.6268  0.4791
  385LEU   HD21 4427   3.661   5.349   6.880 -0.6839 -0.6134  1.0033
  385LEU   HD22 4428   3.754   5.189   6.839  1.3035  2.6519 -0.9085
  385LEU   HD23 4429   3.739   5.257   7.003 -0.9234 -0.8697  0.9598
  385LEU      C 4430   3.286   5.322   6.725 -0.2753  0.1578 -0.2522
  385LEU      O 4431   3.306   5.316   6.604  0.1203  0.0221 -0.1809
  386CYS      N 4432   3.166   5.352   6.778 -0.2318 -0.2725  0.0925
  386CYS     HN 4433   3.155   5.359   6.877 -0.6751  0.3140  0.0046
  386CYS     CA 4434   3.052   5.377   6.696 -0.1067  0.2273  0.0704
  386CYS     HA 4435   3.025   5.284   6.647 -1.7033  0.2002  0.9266
  386CYS     CB 4436   2.925   5.410   6.777 -0.3564  0.4288 -0.3943
  386CYS    HB1 4437   2.843   5.418   6.703 -2.1297 -0.7616  1.3497
  386CYS    HB2 4438   2.939   5.506   6.831 -0.2685  0.1387  0.1091
  386CYS     SG 4439   2.880   5.286   6.902  0.2686 -0.1511 -0.7374
  386CYS    HG1 4440   2.820   5.216   6.806  0.4675  1.1155 -1.8184
  386CYS      C 4441   3.073   5.475   6.585  0.2942  0.0174 -0.0394
  386CYS      O 4442   3.023   5.466   6.473  0.0570 -0.1940  0.0820
  387LEU      N 4443   3.150   5.580   6.619  0.4081 -0.0749 -0.0115
  387LEU     HN 4444   3.189   5.580   6.711 -0.2529  2.5371  0.3512
  387LEU     CA 4445   3.183   5.703   6.553 -0.3621  0.1713  0.0629
  387LEU     HA 4446   3.096   5.753   6.513  1.3034  0.7658 -3.0600
  387LEU     CB 4447   3.272   5.797   6.636 -0.0366 -0.0595 -0.0226
  387LEU    HB1 4448   3.309   5.881   6.573  0.8077 -1.9710 -2.2030
  387LEU    HB2 4449   3.356   5.738   6.678 -2.9557 -3.0677  2.1756
  387LEU     CG 4450   3.202   5.862   6.758  0.0795 -0.2729  0.1587
  387LEU     HG 4451   3.145   5.787   6.817 -2.0573  0.5253 -0.8171
  387LEU    CD1 4452   3.307   5.928   6.849 -0.2615  0.1303  0.2568
  387LEU   HD11 4453   3.382   5.988   6.794 -1.1523 -0.7743 -2.0893
  387LEU   HD12 4454   3.367   5.856   6.908  0.1958  0.5662  0.3293
  387LEU   HD13 4455   3.254   6.004   6.910  0.6497  1.6619 -0.7864
  387LEU    CD2 4456   3.103   5.968   6.710 -0.1813 -0.5323  0.1213
  387LEU   HD21 4457   3.156   6.055   6.664 -1.8908  1.4335  1.6605
  387LEU   HD22 4458   3.044   6.010   6.794 -0.8264 -1.5249  0.1773
  387LEU   HD23 4459   3.020   5.929   6.647  1.2018  1.1943 -3.0264
  387LEU      C 4460   3.267   5.675   6.434 -0.1301  0.1631  0.2284
  387LEU      O 4461   3.263   5.749   6.335 -0.2316 -0.1491 -0.0026
  388LEU      N 4462   3.345   5.566   6.432 -0.4425 -0.0538 -0.2646
  388LEU     HN 4463   3.341   5.508   6.513  0.3251 -0.2501 -0.3569
  388LEU     CA 4464   3.426   5.521   6.323 -0.2483  0.1814 -0.2185
  388LEU     HA 4465   3.483   5.604   6.285  0.1874 -0.3813 -0.8375
  388LEU     CB 4466   3.530   5.418   6.370 -0.6691 -0.3137 -0.3638
  388LEU    HB1 4467   3.474   5.331   6.410 -3.3430  0.7552 -1.5397
  388LEU    HB2 4468   3.600   5.462   6.444 -0.2315  0.4608 -1.2183
  388LEU     CG 4469   3.626   5.362   6.262 -0.1926 -0.0971 -0.0567
  388LEU     HG 4470   3.563   5.351   6.171 -1.5102  0.0411  0.8098
  388LEU    CD1 4471   3.743   5.460   6.248 -0.2781  0.1261  0.7549
  388LEU   HD11 4472   3.806   5.431   6.161  0.8181  1.1493  1.1652
  388LEU   HD12 4473   3.814   5.448   6.333 -0.4945  0.7679  1.0347
  388LEU   HD13 4474   3.713   5.566   6.232 -0.6236 -0.2325 -1.1496
  388LEU    CD2 4475   3.667   5.219   6.299 -0.3509 -0.2368 -0.4136
  388LEU   HD21 4476   3.738   5.171   6.229  0.7780  2.0425 -0.9442
  388LEU   HD22 4477   3.576   5.159   6.320  1.6318 -2.5709  2.4229
  388LEU   HD23 4478   3.720   5.219   6.397  0.1581  0.1886 -0.6874
  388LEU      C 4479   3.346   5.481   6.204 -0.3306 -0.9504  0.2032
  388LEU      O 4480   3.387   5.485   6.088  0.1073 -0.3915  0.3743
  389ASN      N 4481   3.223   5.434   6.231 -0.5698 -0.4260  0.0426
  389ASN     HN 4482   3.194   5.438   6.327  1.1265 -1.6174  0.6622
  389ASN     CA 4483   3.131   5.410   6.124 -0.4831 -0.2142 -0.0807
  389ASN     HA 4484   3.183   5.338   6.062  0.5918  0.8563 -0.4470
  389ASN     CB 4485   3.015   5.329   6.186 -0.2532  0.0378  0.6928
  389ASN    HB1 4486   2.961   5.401   6.252  3.9107  2.0513  2.2603
  389ASN    HB2 4487   3.044   5.248   6.256 -0.3382  1.1132  2.0153
  389ASN     CG 4488   2.921   5.277   6.078 -0.1660  0.3726  0.4522
  389ASN    OD1 4489   2.956   5.193   5.996 -0.1054  0.4677  0.3806
  389ASN    ND2 4490   2.792   5.318   6.087 -0.2937  0.0610  0.0387
  389ASN   HD21 4491   2.759   5.383   6.155 -2.0011 -0.4119 -0.2895
  389ASN   HD22 4492   2.738   5.299   6.004 -1.0984 -1.3475  0.8463
  389ASN      C 4493   3.088   5.528   6.045 -0.5606 -0.2841 -0.1437
  389ASN      O 4494   3.082   5.524   5.923 -0.0414 -0.1656 -0.1783
  390SER      N 4495   3.063   5.634   6.126  0.1249 -0.0431 -0.2364
  390SER     HN 4496   3.065   5.619   6.224  0.0811 -2.2700 -0.5176
  390SER     CA 4497   3.016   5.762   6.084  0.1353  0.0458  0.0259
  390SER     HA 4498   2.933   5.761   6.015  0.7097 -0.8106 -0.6792
  390SER     CB 4499   2.990   5.859   6.201  0.3921 -0.1137  0.2165
  390SER    HB1 4500   2.942   5.947   6.153  0.8039 -0.3186 -0.5906
  390SER    HB2 4501   3.080   5.883   6.261  0.6095  0.1150 -0.2030
  390SER     OG 4502   2.901   5.798   6.293  0.6383 -0.5241  0.1853
  390SER    HG1 4503   2.814   5.795   6.251  0.3596 -1.7086  0.7952
  390SER      C 4504   3.119   5.830   6.001 -0.0067  0.5087  0.2244
  390SER      O 4505   3.098   5.881   5.892  0.5899  0.3619  0.0354
  391THR      N 4506   3.244   5.819   6.052  0.0631 -0.2047 -0.0901
  391THR     HN 4507   3.246   5.777   6.142  1.5095  1.0536  0.5038
  391THR     CA 4508   3.367   5.849   5.986 -0.3381  0.2628 -0.6442
  391THR     HA 4509   3.360   5.957   5.981 -1.5256  0.3096  1.1285
  391THR     CB 4510   3.489   5.810   6.065 -0.4710  0.7060 -0.2208
  391THR     HB 4511   3.493   5.702   6.091  0.5448  0.3562 -1.7302
  391THR    OG1 4512   3.486   5.863   6.197 -0.1530  0.1643  0.0041
  391THR    HG1 4513   3.402   5.840   6.237  0.8975 -1.9563  1.1672
  391THR    CG2 4514   3.616   5.862   5.997  0.0527 -0.6017 -0.2543
  391THR   HG21 4515   3.607   5.967   5.963 -0.5488 -0.3698  0.5971
  391THR   HG22 4516   3.642   5.807   5.904  3.1418  1.0551 -0.4870
  391THR   HG23 4517   3.707   5.848   6.059  0.1686  0.0340 -0.2767
  391THR      C 4518   3.384   5.792   5.850 -0.1741 -0.0868 -0.4797
  391THR      O 4519   3.420   5.855   5.750  0.6176 -0.4622 -0.4372
  392VAL      N 4520   3.367   5.659   5.842  0.8660 -0.2502 -0.0611
  392VAL     HN 4521   3.336   5.605   5.920  0.5379 -0.9625 -0.6694
  392VAL     CA 4522   3.398   5.581   5.726  0.0432 -0.1501 -0.3508
  392VAL     HA 4523   3.478   5.624   5.669  0.1982  0.4096  0.2758
  392VAL     CB 4524   3.468   5.452   5.756 -0.1572 -0.1272  0.2313
  392VAL     HB 4525   3.406   5.390   5.824  0.2594  0.1881  0.9187
  392VAL    CG1 4526   3.494   5.358   5.637  0.1655  0.7182 -0.3767
  392VAL   HG11 4527   3.524   5.401   5.539 -3.8026 -1.3922 -2.7945
  392VAL   HG12 4528   3.394   5.312   5.620 -0.4834  1.8321  0.3375
  392VAL   HG13 4529   3.557   5.274   5.673 -1.6642 -1.1634 -1.3493
  392VAL    CG2 4530   3.606   5.467   5.823  0.2021  0.1408 -0.5577
  392VAL   HG21 4531   3.610   5.532   5.913  1.8882  1.2325 -1.3672
  392VAL   HG22 4532   3.687   5.505   5.758  0.3152  2.5581  0.8694
  392VAL   HG23 4533   3.620   5.363   5.859 -4.6604 -0.9752 -1.1755
  392VAL      C 4534   3.290   5.567   5.624 -0.0680  0.5198 -0.3255
  392VAL      O 4535   3.309   5.548   5.504 -0.1320 -0.1676 -0.2284
  393ASN      N 4536   3.164   5.593   5.665 -0.1635 -0.0988 -0.2225
  393ASN     HN 4537   3.147   5.607   5.762 -1.7476  1.4966 -0.6988
  393ASN     CA 4538   3.048   5.587   5.582 -0.2399  0.3812 -0.1539
  393ASN     HA 4539   3.040   5.485   5.546 -1.2303 -0.0940  1.3203
  393ASN     CB 4540   2.913   5.612   5.650  0.0768  0.3600  0.4886
  393ASN    HB1 4541   2.835   5.612   5.571  0.6137 -1.5467 -0.0870
  393ASN    HB2 4542   2.915   5.699   5.720 -0.0847 -0.9807  2.2291
  393ASN     CG 4543   2.860   5.500   5.738 -0.1093  0.0172 -0.0565
  393ASN    OD1 4544   2.892   5.382   5.724  0.4944  0.1572  0.1153
  393ASN    ND2 4545   2.761   5.532   5.826  0.0763  0.5428 -0.0396
  393ASN   HD21 4546   2.731   5.462   5.890 -1.8262 -0.3175 -1.7735
  393ASN   HD22 4547   2.720   5.622   5.813 -0.1435  0.3964 -0.3600
  393ASN      C 4548   3.050   5.675   5.462  0.0063  0.1779 -0.3013
  393ASN      O 4549   3.001   5.623   5.361  0.1337 -0.1385 -0.2008
  394PRO      N 4550   3.090   5.798   5.452  0.4641  0.0527 -0.0068
  394PRO     CD 4551   3.113   5.885   5.566 -0.0062  0.5034 -0.2531
  394PRO    HD1 4552   3.209   5.848   5.607  1.0288  2.5334 -0.7756
  394PRO    HD2 4553   3.034   5.886   5.644  0.4972 -0.8478  0.3018
  394PRO     CA 4554   3.138   5.863   5.333 -0.1357 -0.3572 -0.4803
  394PRO     HA 4555   3.046   5.876   5.279  0.5303 -1.6929 -1.9845
  394PRO     CB 4556   3.193   6.001   5.371  0.1880 -0.6809  0.2567
  394PRO    HB1 4557   3.176   6.076   5.290  0.7001  0.6232  1.3277
  394PRO    HB2 4558   3.302   5.984   5.379  0.7642  0.8149 -2.7924
  394PRO     CG 4559   3.126   6.026   5.507 -0.4199  0.5464 -0.2509
  394PRO    HG1 4560   3.181   6.090   5.579 -1.4191  1.3653 -0.1969
  394PRO    HG2 4561   3.023   6.065   5.498 -0.6162  0.0787 -0.0411
  394PRO      C 4562   3.220   5.794   5.231  0.2370 -0.3912 -0.1606
  394PRO      O 4563   3.196   5.808   5.111  0.0263  0.0668 -0.0650
  395ILE      N 4564   3.322   5.715   5.270 -0.0766 -0.6280  0.1904
  395ILE     HN 4565   3.341   5.696   5.366  1.5204 -0.3139 -0.0263
  395ILE     CA 4566   3.402   5.638   5.180  0.0433 -0.4484  0.1420
  395ILE     HA 4567   3.446   5.700   5.103  0.2357  0.4806  0.9817
  395ILE     CB 4568   3.512   5.575   5.261  0.4071 -0.2532 -0.1915
  395ILE     HB 4569   3.471   5.502   5.335 -0.8642 -0.7324 -1.3287
  395ILE    CG2 4570   3.611   5.490   5.180 -0.0987 -0.6153 -0.4341
  395ILE   HG21 4571   3.655   5.564   5.109  1.2029 -1.3575 -0.4186
  395ILE   HG22 4572   3.558   5.411   5.123 -2.0617  1.3139 -1.4610
  395ILE   HG23 4573   3.683   5.446   5.252  0.0280  1.0332  0.5031
  395ILE    CG1 4574   3.589   5.686   5.334  0.0863 -0.0765 -0.1209
  395ILE   HG11 4575   3.519   5.739   5.403  1.1325  2.0470 -0.6060
  395ILE   HG12 4576   3.605   5.760   5.253 -1.9824  2.2657  1.4418
  395ILE     CD 4577   3.724   5.656   5.397 -0.2814 -0.3311  0.5608
  395ILE    HD1 4578   3.770   5.745   5.446  1.0961 -0.5219 -0.3062
  395ILE    HD2 4579   3.796   5.623   5.319  2.9859  0.8350  2.8555
  395ILE    HD3 4580   3.721   5.571   5.468  0.9434 -1.6361 -0.8781
  395ILE      C 4581   3.316   5.538   5.112 -0.2360 -0.2737  0.2356
  395ILE      O 4582   3.326   5.515   4.991 -0.6659  0.0965  0.1278
  396ILE      N 4583   3.226   5.473   5.188 -0.0741 -0.6729  0.0879
  396ILE     HN 4584   3.219   5.490   5.286 -0.6880 -0.2647 -0.0197
  396ILE     CA 4585   3.137   5.371   5.142 -0.1925 -0.5626  0.0731
  396ILE     HA 4586   3.198   5.301   5.087 -0.0606 -1.3860  1.2193
  396ILE     CB 4587   3.075   5.301   5.259 -0.0549 -0.0077  0.4852
  396ILE     HB 4588   3.009   5.374   5.311  0.8908  0.5543  0.9089
  396ILE    CG2 4589   2.988   5.180   5.219  0.3555 -0.0897 -0.1707
  396ILE   HG21 4590   2.900   5.208   5.281 -0.0437 -0.6716 -0.4669
  396ILE   HG22 4591   3.019   5.080   5.256 -0.1083  0.0398  0.6077
  396ILE   HG23 4592   2.947   5.174   5.117 -2.1360 -2.1596  0.8323
  396ILE    CG1 4593   3.174   5.259   5.369 -0.2563  0.0854  0.7034
  396ILE   HG11 4594   3.136   5.193   5.450 -0.6550 -0.0498  0.4056
  396ILE   HG12 4595   3.196   5.356   5.418  1.3209  1.0007 -1.6508
  396ILE     CD 4596   3.299   5.187   5.320 -0.0276  0.9808 -0.0534
  396ILE    HD1 4597   3.332   5.235   5.225 -2.8425  0.1205 -1.5852
  396ILE    HD2 4598   3.279   5.079   5.302  0.0040  0.6024  1.9780
  396ILE    HD3 4599   3.380   5.192   5.396 -0.7808 -2.2552  1.1208
  396ILE      C 4600   3.027   5.425   5.057  0.3972  0.1457 -0.2535
  396ILE      O 4601   2.992   5.361   4.958  0.0693 -1.2440  0.7180
  397TYR      N 4602   2.978   5.548   5.077 -0.5034 -0.2885  0.2836
  397TYR     HN 4603   3.013   5.598   5.156  1.2225 -2.3059  0.8597
  397TYR     CA 4604   2.855   5.589   5.017 -0.1050 -0.3202 -0.5733
  397TYR     HA 4605   2.825   5.512   4.948  0.7879 -0.8518 -0.3816
  397TYR     CB 4606   2.740   5.604   5.119 -0.6219 -0.2893 -1.1537
  397TYR    HB1 4607   2.649   5.637   5.064 -1.4777 -0.4076  0.1404
  397TYR    HB2 4608   2.763   5.678   5.199 -0.5697 -2.5749  1.0696
  397TYR     CG 4609   2.701   5.475   5.183  0.5700 -0.2363 -0.2786
  397TYR    CD1 4610   2.730   5.446   5.314  0.3868  0.3060 -0.1132
  397TYR    HD1 4611   2.778   5.515   5.382  3.1750  0.6532 -2.2504
  397TYR    CE1 4612   2.699   5.324   5.368  0.1029  0.2940 -0.2994
  397TYR    HE1 4613   2.720   5.304   5.472 -0.7318  1.5974  0.1323
  397TYR     CZ 4614   2.632   5.236   5.285 -0.2835  0.2879  0.0152
  397TYR     OH 4615   2.598   5.107   5.330  0.1844 -0.0176 -0.4973
  397TYR     HH 4616   2.658   5.087   5.402 -0.0112 -1.7485 -0.7675
  397TYR    CD2 4617   2.638   5.386   5.099  0.0302 -0.1646  0.0506
  397TYR    HD2 4618   2.623   5.412   4.996 -1.3376 -1.1713 -0.0335
  397TYR    CE2 4619   2.600   5.266   5.155 -0.4320 -0.0580 -0.0282
  397TYR    HE2 4620   2.559   5.195   5.085  1.3299  0.3644 -1.5724
  397TYR      C 4621   2.872   5.710   4.932  0.2466 -0.1024 -0.2020
  397TYR      O 4622   2.836   5.695   4.815  0.3827  0.6350 -0.3398
  398ALA      N 4623   2.934   5.819   4.981  0.1826 -0.0645 -0.2053
  398ALA     HN 4624   2.958   5.825   5.077 -1.1759  0.3079  0.1314
  398ALA     CA 4625   2.949   5.936   4.900  0.5528  0.3084  0.3957
  398ALA     HA 4626   2.855   5.948   4.848 -0.3439  0.8502  2.0516
  398ALA     CB 4627   2.961   6.058   4.992  1.4074  0.5642 -0.0517
  398ALA    HB1 4628   3.001   6.148   4.940  0.7747  0.6535 -0.3959
  398ALA    HB2 4629   3.021   6.034   5.083  0.6968 -1.3843 -0.0595
  398ALA    HB3 4630   2.857   6.079   5.024  0.6414 -0.7209 -1.5600
  398ALA      C 4631   3.060   5.936   4.802  0.0821  0.4379 -0.1420
  398ALA      O 4632   3.050   5.991   4.692  0.1406  0.5467 -0.0932
  399LEU      N 4633   3.174   5.873   4.838 -0.0477  0.4764  0.3415
  399LEU     HN 4634   3.185   5.851   4.934 -0.1511  0.2812  0.3092
  399LEU     CA 4635   3.297   5.884   4.766 -0.2417  0.5822  0.0207
  399LEU     HA 4636   3.319   5.982   4.725  1.7337  0.3024  0.3102
  399LEU     CB 4637   3.411   5.844   4.861 -0.5222 -0.2977 -0.0025
  399LEU    HB1 4638   3.404   5.736   4.885  1.5718 -1.0367 -2.3046
  399LEU    HB2 4639   3.406   5.907   4.952 -1.4261  1.1171 -0.9954
  399LEU     CG 4640   3.557   5.864   4.818 -0.3274  0.4943  0.9749
  399LEU     HG 4641   3.576   5.813   4.721  0.3573  1.8228  0.3826
  399LEU    CD1 4642   3.596   6.009   4.786  0.0784  0.1136 -0.3093
  399LEU   HD11 4643   3.539   6.050   4.700 -0.6371  1.8062  0.9222
  399LEU   HD12 4644   3.702   6.028   4.760 -0.1667 -0.7267 -2.0953
  399LEU   HD13 4645   3.581   6.076   4.873  1.6770 -2.3551  2.0086
  399LEU    CD2 4646   3.659   5.807   4.919  0.0924  0.3503  0.4774
  399LEU   HD21 4647   3.643   5.869   5.010 -0.3136  2.3848 -0.9091
  399LEU   HD22 4648   3.764   5.817   4.887 -0.1491  0.3604 -0.3290
  399LEU   HD23 4649   3.636   5.700   4.941 -1.9653  1.0553  2.0755
  399LEU      C 4650   3.296   5.801   4.642 -0.4323  0.4813  0.0886
  399LEU      O 4651   3.361   5.829   4.542 -0.6224 -0.4214 -0.2907
  400ARG      N 4652   3.212   5.696   4.638  0.3015 -0.1222  0.0909
  400ARG     HN 4653   3.167   5.664   4.721  1.3077 -0.6523  0.4401
  400ARG     CA 4654   3.196   5.616   4.521 -0.0453 -0.0040  0.0565
  400ARG     HA 4655   3.295   5.605   4.479  1.1193 -1.0501  2.7937
  400ARG     CB 4656   3.153   5.474   4.562 -0.0152 -0.0099  0.0687
  400ARG    HB1 4657   3.141   5.407   4.474  2.0054 -0.7190  0.2860
  400ARG    HB2 4658   3.052   5.470   4.607  0.1790 -1.6548  0.4314
  400ARG     CG 4659   3.250   5.412   4.663 -0.3382 -0.1447  0.2969
  400ARG    HG1 4660   3.233   5.455   4.764  3.3534 -0.2292  1.0974
  400ARG    HG2 4661   3.347   5.456   4.631 -1.1432 -0.4311 -2.8343
  400ARG     CD 4662   3.252   5.260   4.673  0.2376 -0.1839 -0.3488
  400ARG    HD1 4663   3.158   5.208   4.703  1.8515 -3.6525 -0.8511
  400ARG    HD2 4664   3.320   5.227   4.755  0.3499 -2.2625 -1.2059
  400ARG     NE 4665   3.278   5.201   4.539 -0.1050  0.0037 -0.4988
  400ARG     HE 4666   3.203   5.197   4.473  1.1985  0.1736 -2.0788
  400ARG     CZ 4667   3.402   5.184   4.485  0.1870  0.4371  0.0318
  400ARG    NH1 4668   3.510   5.211   4.564 -0.2246  0.1590  0.7014
  400ARG   HH11 4669   3.492   5.220   4.662  0.2759  2.3977  0.6362
  400ARG   HH12 4670   3.601   5.215   4.523 -0.1735 -1.5273  0.6030
  400ARG    NH2 4671   3.428   5.167   4.352  0.4489  0.3044  0.0968
  400ARG   HH21 4672   3.526   5.168   4.332  0.9100 -0.7564  2.0139
  400ARG   HH22 4673   3.355   5.171   4.283  0.7509 -0.5488 -0.2740
  400ARG      C 4674   3.101   5.659   4.415 -0.0121  0.1159  0.0750
  400ARG      O 4675   3.093   5.597   4.309 -0.3688 -0.4629  0.4398
  401SER      N 4676   3.022   5.767   4.431 -0.3459 -0.1043 -0.0782
  401SER     HN 4677   3.028   5.823   4.513 -0.6748  0.4734 -0.4368
  401SER     CA 4678   2.925   5.810   4.335 -0.1448 -0.0653 -0.2642
  401SER     HA 4679   2.879   5.723   4.289 -0.5891  0.0512 -0.0491
  401SER     CB 4680   2.811   5.881   4.410  0.0325 -0.4441  0.3696
  401SER    HB1 4681   2.850   5.971   4.464 -0.1033  0.1866 -0.5623
  401SER    HB2 4682   2.756   5.813   4.477 -1.5534  0.1731 -0.2653
  401SER     OG 4683   2.715   5.938   4.322  0.1704 -0.4817  0.1932
  401SER    HG1 4684   2.644   5.874   4.313  0.4206 -1.1971  2.4756
  401SER      C 4685   2.977   5.913   4.241  0.1505  0.0248 -0.0037
  401SER      O 4686   3.047   6.004   4.283 -0.5308  0.5640 -0.0173
  402LYS      N 4687   2.962   5.890   4.109 -0.0591  0.3836 -0.0431
  402LYS     HN 4688   2.909   5.813   4.074  0.6245  0.1025 -0.4813
  402LYS     CA 4689   3.012   5.985   4.014  0.1966  0.1293 -0.1627
  402LYS     HA 4690   3.118   5.994   4.031  0.2866 -0.8527 -0.1446
  402LYS     CB 4691   3.003   5.926   3.872  0.3508  0.0728 -0.1494
  402LYS    HB1 4692   3.051   5.991   3.796 -1.3402 -0.1684 -1.4867
  402LYS    HB2 4693   2.894   5.914   3.858 -0.2506  2.9967  1.2569
  402LYS     CG 4694   3.067   5.790   3.849 -0.0499 -0.2034  0.3393
  402LYS    HG1 4695   3.013   5.720   3.916 -0.5244  1.6126  1.9184
  402LYS    HG2 4696   3.175   5.790   3.877 -0.4345  1.5416  1.9711
  402LYS     CD 4697   3.053   5.734   3.707  0.3777 -0.2832  0.3271
  402LYS    HD1 4698   3.078   5.808   3.627 -1.8792 -0.1765 -0.3407
  402LYS    HD2 4699   2.944   5.724   3.688  0.5887 -2.5123  0.0381
  402LYS     CE 4700   3.097   5.588   3.701  0.1962 -0.3392  0.3727
  402LYS    HE1 4701   3.059   5.525   3.617  0.8027 -1.7371  1.1038
  402LYS    HE2 4702   3.048   5.549   3.793  1.1602 -1.0394  0.6037
  402LYS     NZ 4703   3.242   5.570   3.720  0.2604  0.2279  0.4285
  402LYS    HZ1 4704   3.265   5.580   3.821 -0.7944 -0.5996  0.7742
  402LYS    HZ2 4705   3.287   5.646   3.665  0.4514 -0.0660  0.1750
  402LYS    HZ3 4706   3.269   5.475   3.688 -1.6646  0.0295 -0.7634
  402LYS      C 4707   2.938   6.114   4.019  0.1236  0.0935 -0.3280
  402LYS      O 4708   2.987   6.226   4.004  0.3719 -0.0014 -0.2266
  403ASP      N 4709   2.804   6.107   4.034  0.1981 -0.1149  0.2348
  403ASP     HN 4710   2.764   6.016   4.028  0.9781 -0.3855 -1.4622
  403ASP     CA 4711   2.713   6.215   4.049 -0.1466 -0.3615 -0.0538
  403ASP     HA 4712   2.711   6.277   3.961  2.1353  1.5954  1.1429
  403ASP     CB 4713   2.577   6.145   4.064 -0.1615 -0.3137  0.0381
  403ASP    HB1 4714   2.485   6.207   4.053  0.2459  0.5665  1.3051
  403ASP    HB2 4715   2.565   6.093   4.161 -0.9029 -2.3417 -1.0776
  403ASP     CG 4716   2.560   6.038   3.957  0.0383 -0.4004  0.0931
  403ASP    OD1 4717   2.593   6.067   3.839 -0.3273 -0.3955 -0.0085
  403ASP    OD2 4718   2.530   5.923   3.999 -0.0468 -0.5659 -0.4149
  403ASP      C 4719   2.752   6.300   4.165 -0.2329 -0.2525 -0.1035
  403ASP      O 4720   2.740   6.422   4.153 -0.0214 -0.2507 -0.3034
  404LEU      N 4721   2.783   6.242   4.283  0.4233 -0.2728 -0.2821
  404LEU     HN 4722   2.783   6.144   4.295  0.6624 -0.1392  0.8620
  404LEU     CA 4723   2.818   6.324   4.395  0.0627 -0.1033 -0.2919
  404LEU     HA 4724   2.753   6.411   4.394 -0.8614 -0.7557 -2.1154
  404LEU     CB 4725   2.801   6.238   4.521  0.4429  0.5597  0.2214
  404LEU    HB1 4726   2.871   6.152   4.529  0.9742  0.6642 -2.2744
  404LEU    HB2 4727   2.705   6.183   4.510  1.6070 -1.7768  0.9741
  404LEU     CG 4728   2.795   6.309   4.657 -0.1415  0.3767  0.2936
  404LEU     HG 4729   2.754   6.411   4.645 -1.5369 -0.1296  0.5156
  404LEU    CD1 4730   2.700   6.243   4.758  0.6079 -0.4333  0.4828
  404LEU   HD11 4731   2.697   6.308   4.848 -0.4871 -0.5336  0.5322
  404LEU   HD12 4732   2.737   6.142   4.786  2.5621  0.0169 -0.3076
  404LEU   HD13 4733   2.601   6.248   4.707  0.1022 -0.3064  1.4515
  404LEU    CD2 4734   2.938   6.317   4.714  0.0252  0.1915 -0.0935
  404LEU   HD21 4735   2.969   6.213   4.739  3.0393  0.1901 -3.1012
  404LEU   HD22 4736   2.930   6.371   4.810  2.1608 -0.6508  0.6219
  404LEU   HD23 4737   3.014   6.368   4.652  0.6209 -1.2242 -0.5835
  404LEU      C 4738   2.957   6.379   4.388 -0.1423  0.4181 -0.3182
  404LEU      O 4739   2.981   6.486   4.445 -0.3654  0.2324  0.1351
  405ARG      N 4740   3.055   6.315   4.323  0.2559  0.5759  0.1188
  405ARG     HN 4741   3.040   6.221   4.292 -0.4586  1.1864 -1.4912
  405ARG     CA 4742   3.185   6.367   4.295  0.2064  0.2459 -0.7647
  405ARG     HA 4743   3.223   6.406   4.389  3.9895  1.1557 -2.4718
  405ARG     CB 4744   3.268   6.252   4.235  0.3401  0.0922 -0.2970
  405ARG    HB1 4745   3.366   6.299   4.210  1.2945  0.5976  3.7402
  405ARG    HB2 4746   3.218   6.201   4.150  0.8269 -0.8117 -0.0437
  405ARG     CG 4747   3.294   6.148   4.343 -0.0394  0.3941  0.0899
  405ARG    HG1 4748   3.313   6.051   4.292 -1.9688 -0.0564  0.1790
  405ARG    HG2 4749   3.203   6.125   4.403  0.3393 -1.9408 -0.1158
  405ARG     CD 4750   3.413   6.169   4.436  0.1572 -1.4812  0.3000
  405ARG    HD1 4751   3.425   6.094   4.518 -2.7094  0.1569  2.4065
  405ARG    HD2 4752   3.390   6.268   4.481 -0.6826 -1.9560  0.9508
  405ARG     NE 4753   3.541   6.172   4.359 -0.5144  0.1366 -0.7852
  405ARG     HE 4754   3.551   6.121   4.274  0.1821 -3.6070  1.3443
  405ARG     CZ 4755   3.650   6.242   4.403 -0.8434  0.3066 -0.2335
  405ARG    NH1 4756   3.658   6.321   4.514 -0.5968  0.4402 -0.3445
  405ARG   HH11 4757   3.587   6.328   4.585  0.4676  1.1045  0.6916
  405ARG   HH12 4758   3.750   6.353   4.536  1.1129 -3.3490 -1.1362
  405ARG    NH2 4759   3.761   6.224   4.327 -0.8511  0.9042 -0.3948
  405ARG   HH21 4760   3.843   6.279   4.340 -1.9441  2.1679  1.5375
  405ARG   HH22 4761   3.745   6.179   4.239  0.5038  1.3130 -0.8800
  405ARG      C 4762   3.176   6.486   4.206 -0.3066  0.2521 -0.7054
  405ARG      O 4763   3.236   6.590   4.231  0.1391 -0.1008 -0.2946
  406HSD      N 4764   3.091   6.485   4.102 -0.7261 -0.2923 -0.3600
  406HSD     HN 4765   3.062   6.395   4.068 -0.8330 -0.4491  0.1424
  406HSD     CA 4766   3.053   6.598   4.023  0.0407  0.1931 -0.0390
  406HSD     HA 4767   3.137   6.637   3.968 -1.2480  3.0508 -0.1615
  406HSD     CB 4768   2.960   6.552   3.910  0.4599  0.6777 -0.5869
  406HSD    HB1 4769   2.938   6.640   3.847  1.6307  2.0387  0.8178
  406HSD    HB2 4770   2.861   6.511   3.941 -0.8503  4.1823  0.2726
  406HSD    ND1 4771   2.953   6.401   3.704 -0.0714  0.9182 -0.2843
  406HSD    HD1 4772   2.864   6.424   3.665 -1.1396 -0.2413  1.3386
  406HSD     CG 4773   3.017   6.451   3.815  0.2550  0.0949 -0.0957
  406HSD    CE1 4774   3.045   6.322   3.641 -0.0467  0.3745  0.4138
  406HSD    HE1 4775   3.014   6.277   3.547 -4.0632  1.8496  0.8387
  406HSD    NE2 4776   3.161   6.314   3.704  0.2709  0.0933 -0.1960
  406HSD    CD2 4777   3.142   6.397   3.813  0.4637  0.5972 -0.5415
  406HSD    HD2 4778   3.229   6.398   3.878  2.0897  3.2808 -2.5030
  406HSD      C 4779   2.989   6.708   4.100  0.7895 -0.0226  0.9213
  406HSD      O 4780   3.019   6.823   4.066 -0.3333  0.1112  0.3236
  407ALA      N 4781   2.896   6.692   4.196 -0.2946 -0.7176 -0.2136
  407ALA     HN 4782   2.859   6.602   4.220 -0.8056 -0.9815 -1.8923
  407ALA     CA 4783   2.845   6.799   4.276  0.7199 -0.5226  0.1915
  407ALA     HA 4784   2.807   6.868   4.202  0.7142  0.5474  1.1702
  407ALA     CB 4785   2.725   6.739   4.352  0.4641 -0.3285 -0.0586
  407ALA    HB1 4786   2.654   6.686   4.285  0.9599 -2.1474  0.8010
  407ALA    HB2 4787   2.676   6.811   4.422 -0.5179  0.5835 -1.6113
  407ALA    HB3 4788   2.762   6.660   4.420  0.5604 -0.6753 -0.5136
  407ALA      C 4789   2.955   6.859   4.357  0.6172  0.2002 -0.2004
  407ALA      O 4790   2.958   6.982   4.364 -0.2793  0.1870  0.6660
  408PHE      N 4791   3.041   6.779   4.422  0.1895 -0.5338 -0.5190
  408PHE     HN 4792   3.028   6.681   4.415  1.4534 -0.7479 -0.0300
  408PHE     CA 4793   3.151   6.827   4.500 -0.0928 -0.4179 -0.1848
  408PHE     HA 4794   3.110   6.884   4.582  1.3574 -0.9520  0.9629
  408PHE     CB 4795   3.213   6.703   4.566  0.6251 -0.2558 -0.5383
  408PHE    HB1 4796   3.253   6.642   4.483  0.8421 -1.2564  0.2708
  408PHE    HB2 4797   3.131   6.640   4.608  0.8925 -1.4966 -1.8034
  408PHE     CG 4798   3.323   6.729   4.664  0.1594  0.0936 -0.1028
  408PHE    CD1 4799   3.442   6.662   4.648  0.3622  0.3439  0.3474
  408PHE    HD1 4800   3.444   6.582   4.575 -2.5685  0.0801  0.4217
  408PHE    CE1 4801   3.547   6.701   4.727  0.5700 -0.1665  0.3309
  408PHE    HE1 4802   3.644   6.654   4.717  0.3422 -0.7308  0.7289
  408PHE     CZ 4803   3.540   6.803   4.820  0.2026  0.9579 -0.9014
  408PHE     HZ 4804   3.630   6.824   4.875  0.8800 -2.4330 -0.4768
  408PHE    CD2 4805   3.308   6.821   4.765  0.4259  0.3452 -0.2916
  408PHE    HD2 4806   3.217   6.878   4.778 -0.2487 -0.4544 -1.2474
  408PHE    CE2 4807   3.416   6.858   4.841  0.1059  0.3441  0.1635
  408PHE    HE2 4808   3.413   6.926   4.925 -0.6866  0.4675  0.0508
  408PHE      C 4809   3.247   6.909   4.421 -0.6420  0.1594 -0.2553
  408PHE      O 4810   3.311   7.000   4.473 -0.5334 -0.1928  0.2281
  409ARG      N 4811   3.261   6.880   4.290  0.1316 -0.3269 -0.0687
  409ARG     HN 4812   3.212   6.803   4.249  0.1327 -0.4391  0.1384
  409ARG     CA 4813   3.349   6.950   4.201  0.0545 -0.5363 -0.3117
  409ARG     HA 4814   3.435   6.986   4.256 -0.3357 -1.8693  1.2683
  409ARG     CB 4815   3.397   6.852   4.093  0.0435 -0.5390 -0.3141
  409ARG    HB1 4816   3.437   6.902   4.003 -1.1517  0.3337 -0.3876
  409ARG    HB2 4817   3.306   6.793   4.066 -0.8914 -0.0839  1.6468
  409ARG     CG 4818   3.512   6.762   4.136  0.2550 -0.0457  0.1656
  409ARG    HG1 4819   3.517   6.687   4.054 -0.5923 -1.0086  0.9724
  409ARG    HG2 4820   3.484   6.700   4.224 -1.3498  0.2335 -0.1339
  409ARG     CD 4821   3.649   6.827   4.157  0.1677  0.0239  0.5217
  409ARG    HD1 4822   3.634   6.892   4.246 -3.0587  0.8306 -0.4824
  409ARG    HD2 4823   3.680   6.884   4.068 -0.5870  0.2240  0.3858
  409ARG     NE 4824   3.749   6.726   4.203  0.1514 -0.2449 -0.0296
  409ARG     HE 4825   3.741   6.693   4.297 -0.7622  1.8464  0.6732
  409ARG     CZ 4826   3.818   6.640   4.122 -0.1141 -0.4123 -0.0772
  409ARG    NH1 4827   3.794   6.636   3.988 -0.5096 -0.2835 -0.0109
  409ARG   HH11 4828   3.752   6.722   3.958 -2.0950  0.1011  2.9706
  409ARG   HH12 4829   3.830   6.560   3.935  2.6301  1.2494 -0.2813
  409ARG    NH2 4830   3.898   6.545   4.178 -0.1346 -0.1007  0.4840
  409ARG   HH21 4831   3.907   6.535   4.278 -0.6818 -0.9165  0.4632
  409ARG   HH22 4832   3.959   6.493   4.118  0.5405 -1.3340  2.1217
  409ARG      C 4833   3.288   7.072   4.141  0.2836  0.2322  0.9760
  409ARG      O 4834   3.360   7.154   4.084 -0.0782 -0.0207  0.1412
  410SER      N 4835   3.156   7.089   4.154  0.2657  0.5564  0.3753
  410SER     HN 4836   3.098   7.016   4.190 -0.5057  0.1496 -1.5325
  410SER     CA 4837   3.088   7.184   4.070  0.3491 -0.0202 -0.3559
  410SER     HA 4838   3.151   7.226   3.992 -1.3767 -0.1334 -1.8738
  410SER     CB 4839   2.965   7.130   3.995 -0.3074  0.7586  0.1500
  410SER    HB1 4840   2.911   7.211   3.942  0.2427 -0.5567 -2.5948
  410SER    HB2 4841   2.895   7.075   4.061 -0.2985  3.0799  2.2721
  410SER     OG 4842   3.013   7.036   3.901 -0.6858  1.0740 -0.3626
  410SER    HG1 4843   3.029   6.956   3.952  0.4041  0.7716 -1.1411
  410SER      C 4844   3.029   7.289   4.157  0.4022  0.0334 -0.3839
  410SER      O 4845   2.938   7.365   4.123 -0.2776 -0.3319  0.5734
  411MET      N 4846   3.087   7.309   4.277  0.2418  0.3664 -0.3610
  411MET     HN 4847   3.169   7.257   4.298 -1.1781 -1.6246  0.4933
  411MET     CA 4848   3.043   7.406   4.372  0.3093  0.2590 -0.2207
  411MET     HA 4849   2.937   7.393   4.391  0.0198  0.3998 -1.6763
  411MET     CB 4850   3.111   7.388   4.509  0.2235 -0.1580 -0.2299
  411MET    HB1 4851   3.086   7.469   4.581  0.7843 -1.7110  1.8191
  411MET    HB2 4852   3.221   7.399   4.492 -0.0688  0.1243 -2.2526
  411MET     CG 4853   3.091   7.254   4.579 -0.2250  0.2181  0.3731
  411MET    HG1 4854   3.134   7.264   4.681  0.0910 -1.2746  0.4101
  411MET    HG2 4855   3.148   7.177   4.522  0.6784  1.1309  0.0075
  411MET     SD 4856   2.921   7.200   4.614  0.0018 -0.3447  0.6125
  411MET     CE 4857   2.848   7.350   4.685  0.5378  0.6188 -0.8484
  411MET    HE1 4858   2.741   7.348   4.715  1.2407  0.7267  1.9331
  411MET    HE2 4859   2.852   7.426   4.603  2.2908 -2.1607 -3.5878
  411MET    HE3 4860   2.900   7.395   4.772 -1.1473 -1.0360  1.0911
  411MET      C 4861   3.076   7.543   4.324  0.6636  0.5167  0.7298
  411MET      O 4862   3.005   7.640   4.348  0.2847  0.3356  0.3639
  412PHE      N 4863   3.185   7.551   4.245  0.0906 -0.0197 -0.1314
  412PHE     HN 4864   3.253   7.478   4.247 -0.8131 -0.8768  0.3540
  412PHE     CA 4865   3.232   7.666   4.173  0.2463 -0.2681 -0.4310
  412PHE     HA 4866   3.218   7.738   4.253  3.1047 -1.3898  1.2215
  412PHE     CB 4867   3.384   7.657   4.154  0.3343 -0.2883  0.2486
  412PHE    HB1 4868   3.405   7.583   4.075  0.4598 -1.2082  1.1262
  412PHE    HB2 4869   3.434   7.630   4.249 -1.2465  0.1314  1.2422
  412PHE     CG 4870   3.439   7.791   4.120 -0.4376 -0.0923 -0.2533
  412PHE    CD1 4871   3.488   7.815   3.994  0.4111 -0.0005  0.0905
  412PHE    HD1 4872   3.473   7.745   3.914  0.5196  0.6758 -0.5359
  412PHE    CE1 4873   3.540   7.939   3.962 -0.2074  0.2730  0.1308
  412PHE    HE1 4874   3.569   7.953   3.859 -1.1165 -2.5549 -0.6024
  412PHE     CZ 4875   3.530   8.041   4.054 -0.1232  0.3341  0.0718
  412PHE     HZ 4876   3.554   8.144   4.035  0.2865  0.3782  0.7738
  412PHE    CD2 4877   3.448   7.888   4.218  0.0575 -0.1269 -0.2616
  412PHE    HD2 4878   3.408   7.870   4.317  0.6020 -0.9694 -0.1818
  412PHE    CE2 4879   3.489   8.014   4.182  0.1300 -0.0547  0.0744
  412PHE    HE2 4880   3.501   8.093   4.255 -1.1637 -0.0184  0.2824
  412PHE      C 4881   3.149   7.709   4.057 -0.3042 -0.3956 -0.0904
  412PHE      O 4882   3.127   7.828   4.037  0.1467 -0.4073 -0.6657
  413PRO      N 4883   3.104   7.630   3.964 -0.2687 -0.2912 -0.1965
  413PRO     CD 4884   3.173   7.512   3.915  0.1695 -0.3140  0.4657
  413PRO    HD1 4885   3.189   7.436   3.995  1.9303 -0.7925 -0.2867
  413PRO    HD2 4886   3.276   7.536   3.882  0.5769 -3.0973 -0.5794
  413PRO     CA 4887   2.985   7.661   3.890 -0.1457 -0.1632 -0.3417
  413PRO     HA 4888   3.009   7.740   3.821  1.5123 -1.8168 -1.7417
  413PRO     CB 4889   2.953   7.532   3.814 -0.0064 -0.0649 -0.5654
  413PRO    HB1 4890   2.889   7.553   3.726  0.5756 -0.1607 -1.0197
  413PRO    HB2 4891   2.915   7.455   3.885 -0.7451  0.6276 -0.1870
  413PRO     CG 4892   3.093   7.474   3.789  0.1478 -0.1353  0.4258
  413PRO    HG1 4893   3.090   7.364   3.780 -0.5842 -0.3549  2.7319
  413PRO    HG2 4894   3.138   7.516   3.697 -2.5103 -0.8798 -1.3162
  413PRO      C 4895   2.868   7.703   3.974  0.2051  0.0556  0.0416
  413PRO      O 4896   2.843   7.660   4.086 -0.0258 -0.2509 -0.1268
  414SER      N 4897   2.792   7.801   3.922 -0.1488 -0.3055 -0.1274
  414SER     HN 4898   2.819   7.852   3.840 -3.0709  0.1518 -0.9226
  414SER     CA 4899   2.668   7.845   3.976 -0.0424 -0.2523  0.0729
  414SER     HA 4900   2.692   7.883   4.075 -1.0355  3.3157 -0.8914
  414SER     CB 4901   2.602   7.967   3.909  0.6426  0.0168 -0.1214
  414SER    HB1 4902   2.675   8.049   3.898 -2.3055  2.8185 -0.2717
  414SER    HB2 4903   2.514   8.000   3.969  1.6311  1.1440  0.7477
  414SER     OG 4904   2.565   7.943   3.774  0.7461  0.0905 -0.1628
  414SER    HG1 4905   2.479   7.901   3.780  1.3156 -0.8826  2.0816
  414SER      C 4906   2.567   7.738   3.998  0.0272 -0.3016  0.1524
  414SER      O 4907   2.578   7.628   3.944  0.1866 -0.1576 -0.1085
  415CYSP     N 4908   2.481   7.759   4.100 -0.3589  0.1881 -0.2716
  415CYSP    HN 4909   2.482   7.841   4.155  0.2372 -1.9519  3.1769
  415CYSP    CA 4910   2.406   7.657   4.167 -0.0250 -0.0823 -0.3084
  415CYSP    HA 4911   2.460   7.564   4.177 -0.2546 -0.3459 -1.3368
  415CYSP     C 4912   2.288   7.639   4.077 -0.0933 -0.0530 -0.2251
  415CYSP     O 4913   2.202   7.722   4.051  0.1945  0.2496 -0.2107
  415CYSP    CB 4914   2.345   7.706   4.299  0.3419 -0.1289 -0.1205
  415CYSP   HB1 4915   2.432   7.763   4.339  0.2559 -1.2933  1.8004
  415CYSP   HB2 4916   2.255   7.771   4.306  0.9435  0.5803  1.2773
  415CYSP    SG 4917   2.321   7.563   4.408 -0.0321  0.0657  0.0527
  415CYSP    C1 4918   2.263   7.649   4.558  0.1144 -0.0773  0.1920
  415CYSP    O1 4919   2.273   7.771   4.563  0.6668 -0.0884 -0.4341
  415CYSP    C2 4920   2.204   7.558   4.664  0.3300  0.0276  0.4049
  415CYSP   H2A 4921   2.254   7.461   4.683  1.0439  0.6717  1.8964
  415CYSP   H2B 4922   2.111   7.530   4.610  0.6639 -0.8967  0.2923
  415CYSP    C3 4923   2.178   7.631   4.796 -0.3203  0.1427  0.2196
  415CYSP   H3A 4924   2.161   7.741   4.797 -0.8142  0.0727 -0.2147
  415CYSP   H3B 4925   2.274   7.624   4.851  0.3000  1.4052 -0.6483
  415CYSP    C4 4926   2.064   7.566   4.874 -0.7390 -0.1088 -0.5841
  415CYSP   H4A 4927   1.967   7.604   4.837  0.2576  2.8227 -0.4449
  415CYSP   H4B 4928   2.081   7.589   4.982 -1.4213  1.3468 -0.7585
  415CYSP    C5 4929   2.072   7.414   4.859  0.2309 -0.0371 -0.8409
  415CYSP   H5A 4930   2.176   7.375   4.867  0.9583  2.0246  0.8584
  415CYSP   H5B 4931   2.043   7.394   4.754 -4.6511  0.4955  0.1803
  415CYSP    C6 4932   1.977   7.340   4.954  0.5085  0.2296 -0.3459
  415CYSP   H6A 4933   2.002   7.356   5.061 -1.0846  1.0975 -0.0757
  415CYSP   H6B 4934   1.979   7.230   4.939 -0.9554 -0.2071  2.1316
  415CYSP    C7 4935   1.830   7.374   4.929  0.2599 -0.6603 -0.1443
  415CYSP   H7A 4936   1.810   7.384   4.820 -2.0185  1.1192  0.3598
  415CYSP   H7B 4937   1.797   7.475   4.963 -0.1432 -0.5555 -0.8329
  415CYSP    C8 4938   1.729   7.281   4.996  0.2361 -0.2830  0.3507
  415CYSP   H8A 4939   1.720   7.192   4.931  0.3359 -0.4275  0.5342
  415CYSP   H8B 4940   1.630   7.330   4.999  0.9145  1.1267  0.7432
  415CYSP    C9 4941   1.767   7.242   5.139 -0.0489  0.4355  0.6257
  415CYSP   H9A 4942   1.774   7.337   5.196  0.8932  0.0796  1.1228
  415CYSP   H9B 4943   1.868   7.198   5.134  0.1148  0.8329  0.3816
  415CYSP   C10 4944   1.656   7.151   5.193  0.2554 -0.3884 -0.1169
  415CYSP  H10A 4945   1.643   7.072   5.116  0.7098  0.6543 -1.2928
  415CYSP  H10B 4946   1.558   7.201   5.200 -1.2617 -3.1682 -0.0942
  415CYSP   C11 4947   1.685   7.074   5.322 -0.3794 -0.3033  0.0786
  415CYSP  H11A 4948   1.774   7.008   5.314 -0.5036 -0.8408  2.3302
  415CYSP  H11B 4949   1.598   7.008   5.340 -1.5037  1.2157  0.4022
  415CYSP   C12 4950   1.703   7.170   5.440 -0.2123  0.3611 -0.4810
  415CYSP  H12A 4951   1.615   7.237   5.434 -1.5447 -1.3191 -0.3226
  415CYSP  H12B 4952   1.794   7.234   5.442 -1.1070  1.6654 -0.6681
  415CYSP   C13 4953   1.702   7.095   5.574 -0.1710  0.3196 -0.5034
  415CYSP  H13A 4954   1.787   7.023   5.578 -0.7429 -0.3308  0.2129
  415CYSP  H13B 4955   1.605   7.040   5.578 -0.3442  0.6963  1.5689
  415CYSP   C14 4956   1.709   7.184   5.698 -0.6129  0.1599 -0.3603
  415CYSP  H14A 4957   1.631   7.263   5.699 -0.8659 -0.0894  1.1943
  415CYSP  H14B 4958   1.810   7.230   5.691 -0.1319 -0.3490  2.3198
  415CYSP   C15 4959   1.704   7.104   5.828  0.0018  0.2784 -0.2608
  415CYSP  H15A 4960   1.786   7.029   5.830  0.2193  0.5075 -0.4821
  415CYSP  H15B 4961   1.604   7.057   5.831 -1.0292  2.4022 -0.0128
  415CYSP   C16 4962   1.712   7.196   5.949  0.0978 -0.0672 -0.0042
  415CYSP  H16A 4963   1.808   7.253   5.949  0.8905 -1.2703  2.1741
  415CYSP  H16B 4964   1.627   7.267   5.945 -1.5205 -1.9642 -1.8506
  415CYSP  H16C 4965   1.709   7.135   6.042 -1.4932  0.2391  0.1610
  416GLU      N 4966   2.283   7.523   4.009  0.5349  0.3112 -0.9113
  416GLU     HN 4967   2.352   7.451   4.007 -0.8492 -1.0970 -0.2004
  416GLU     CA 4968   2.156   7.482   3.957  0.1323  0.3777 -0.0048
  416GLU     HA 4969   2.110   7.559   3.897  2.2434  0.5045 -1.5833
  416GLU     CB 4970   2.176   7.357   3.869  0.2746  0.6353 -0.3402
  416GLU    HB1 4971   2.075   7.315   3.851  0.1665  1.5122 -2.0000
  416GLU    HB2 4972   2.230   7.280   3.928  0.9721  1.6850  0.4348
  416GLU     CG 4973   2.250   7.383   3.738  0.0205  0.3434 -0.5420
  416GLU    HG1 4974   2.359   7.403   3.753 -0.2204 -0.1632  2.4392
  416GLU    HG2 4975   2.213   7.475   3.688  1.6655  1.7101  0.6207
  416GLU     CD 4976   2.234   7.266   3.642 -0.3027 -0.1001  0.0481
  416GLU    OE1 4977   2.131   7.235   3.575 -0.0868  0.1075 -0.3873
  416GLU    OE2 4978   2.337   7.195   3.631  0.0167  0.3655  0.0155
  416GLU      C 4979   2.051   7.449   4.056  0.2254 -0.0101 -0.0352
  416GLU      O 4980   2.078   7.398   4.165 -0.0570  0.2995  0.1798
  417GLY      N 4981   1.923   7.469   4.019  0.2186 -0.3101 -0.1749
  417GLY     HN 4982   1.900   7.505   3.929  1.0998 -1.2862 -0.8195
  417GLY     CA 4983   1.807   7.418   4.086 -0.0190  0.3386 -0.0923
  417GLY    HA1 4984   1.820   7.311   4.082 -3.3243 -0.3291  2.6282
  417GLY    HA2 4985   1.724   7.466   4.037  2.3847  4.0405 -0.9939
  417GLY      C 4986   1.793   7.455   4.230  0.1429 -0.2553  0.0785
  417GLY      O 4987   1.768   7.368   4.313  0.3790  0.4613  0.9169
  418THR      N 4988   1.810   7.582   4.270 -0.4309  0.0039 -0.4781
  418THR     HN 4989   1.829   7.650   4.199 -1.8613 -0.4397 -1.3075
  418THR     CA 4990   1.815   7.632   4.404 -0.2341 -0.3186 -0.3647
  418THR     HA 4991   1.890   7.580   4.462 -0.3979  0.9397  1.0436
  418THR     CB 4992   1.874   7.769   4.414 -0.2460 -0.3481  0.1319
  418THR     HB 4993   1.976   7.772   4.372  0.0322 -1.9706  0.6452
  418THR    OG1 4994   1.886   7.815   4.548  0.2101 -0.0701 -0.0030
  418THR    HG1 4995   1.928   7.900   4.538 -0.1676  0.2579  1.0480
  418THR    CG2 4996   1.793   7.881   4.347  0.2019 -0.3343 -0.3952
  418THR   HG21 4997   1.841   7.982   4.346 -5.3568  2.7448 -0.5038
  418THR   HG22 4998   1.689   7.897   4.383  0.9754  3.7646  0.5964
  418THR   HG23 4999   1.786   7.865   4.238 -0.6536  0.5323 -0.4897
  418THR      C 5000   1.678   7.624   4.472  0.0763 -0.0321  0.3031
  418THR    OT1 5001   1.584   7.696   4.443  0.4015  0.2325 -0.1125
  418THR    OT2 5002   1.669   7.529   4.565  0.3177 -0.0741  0.2853
  418THR     CT 5003   1.533   7.503   4.601  0.4115 -0.7843  0.1419
  418THR    HT1 5004   1.485   7.419   4.546 -1.1646 -1.1261  1.9777
  418THR    HT2 5005   1.472   7.596   4.611 -1.6620 -1.8549 -1.6650
  418THR    HT3 5006   1.520   7.471   4.706 -1.4394 -0.5997 -0.0020
  419CHL1    C3 5007   7.884   1.504   7.796 -0.2365  0.6923 -0.2018
  419CHL1    H3 5008   7.940   1.599   7.784  1.0222 -0.0248 -0.2453
  419CHL1    O3 5009   7.925   1.433   7.912 -0.1232  0.1034 -0.5926
  419CHL1   H3' 5010   8.017   1.408   7.909 -0.0970  0.2424 -0.9535
  419CHL1    C4 5011   7.733   1.532   7.796 -0.1950  0.9118  0.1889
  419CHL1   H4A 5012   7.685   1.434   7.816  3.0632 -0.5631  1.5337
  419CHL1   H4B 5013   7.714   1.602   7.881 -2.9515 -0.0546  0.4743
  419CHL1    C5 5014   7.671   1.592   7.674 -1.3149 -0.5386  0.0232
  419CHL1    C6 5015   7.605   1.709   7.678  0.3683  0.4409 -0.0119
  419CHL1    H6 5016   7.591   1.765   7.772 -1.0615 -0.4119  0.3223
  419CHL1    C7 5017   7.547   1.785   7.562 -0.2449  0.2485  0.1648
  419CHL1   H7A 5018   7.442   1.814   7.585  0.0863  1.3821  0.2953
  419CHL1   H7B 5019   7.604   1.877   7.537 -0.3926 -0.2152 -2.0480
  419CHL1    C8 5020   7.553   1.699   7.435  0.0884  0.7012 -0.1302
  419CHL1    H8 5021   7.465   1.631   7.442  0.3302  0.4814  1.1657
  419CHL1   C14 5022   7.542   1.797   7.322  0.3765  1.0799  0.1694
  419CHL1   H14 5023   7.629   1.865   7.336  1.8253 -0.5190 -0.6463
  419CHL1   C15 5024   7.415   1.883   7.317  0.1482  0.7213 -0.2126
  419CHL1  H15A 5025   7.325   1.822   7.296 -0.1176  1.7328 -2.2957
  419CHL1  H15B 5026   7.397   1.954   7.400 -2.2061 -1.0580  0.8759
  419CHL1   C16 5027   7.443   1.953   7.184 -0.2280  0.7713 -0.2657
  419CHL1  H16A 5028   7.344   1.969   7.134 -1.3495  2.8559  2.3746
  419CHL1  H16B 5029   7.497   2.046   7.213  0.0331  0.4098  0.4079
  419CHL1   C17 5030   7.542   1.866   7.104 -0.8103 -0.3599  0.2339
  419CHL1   H17 5031   7.639   1.920   7.102 -0.6890 -0.3914  2.5989
  419CHL1   C13 5032   7.559   1.740   7.184 -0.0265 -0.0453  0.5697
  419CHL1   C18 5033   7.449   1.639   7.146 -0.4807  0.8270 -0.5034
  419CHL1  H18A 5034   7.461   1.560   7.223 -1.9289  1.2742  0.2177
  419CHL1  H18B 5035   7.346   1.680   7.145 -1.0012 -0.4438 -0.8926
  419CHL1  H18C 5036   7.461   1.601   7.043 -3.6529 -2.8072  0.2350
  419CHL1   C12 5037   7.696   1.671   7.179 -0.2526 -0.4359 -0.2585
  419CHL1  H12A 5038   7.719   1.622   7.082  1.5357  1.8018 -1.0502
  419CHL1  H12B 5039   7.771   1.751   7.189 -0.6784 -0.1418  0.6971
  419CHL1   C11 5040   7.711   1.566   7.290  0.3352 -0.1683 -0.0814
  419CHL1  H11A 5041   7.640   1.486   7.259  1.9902 -0.4527 -3.7274
  419CHL1  H11B 5042   7.809   1.516   7.283  0.1561 -0.4884 -0.3599
  419CHL1    C9 5043   7.685   1.627   7.428 -0.0831  0.4088 -0.4074
  419CHL1    H9 5044   7.769   1.699   7.438  1.2997 -1.4146  2.2939
  419CHL1   C10 5045   7.706   1.531   7.541  0.0038  0.6655 -0.2045
  419CHL1   C19 5046   7.617   1.407   7.527 -0.0110  0.7438 -0.8382
  419CHL1  H19A 5047   7.602   1.360   7.627  0.5412  0.0563 -1.0748
  419CHL1  H19B 5048   7.512   1.429   7.498 -1.0988 -2.3351  0.2736
  419CHL1  H19C 5049   7.660   1.340   7.450  2.6990  1.0287  0.3339
  419CHL1    C1 5050   7.853   1.484   7.547 -0.2348 -0.0916 -0.1669
  419CHL1   H1A 5051   7.884   1.415   7.466 -0.3166  1.6210 -1.7346
  419CHL1   H1B 5052   7.918   1.574   7.543  0.8768 -0.6929  2.3077
  419CHL1    C2 5053   7.904   1.414   7.673 -0.7625  0.0894  0.1505
  419CHL1   H2A 5054   8.010   1.387   7.654 -0.8853 -0.0896 -0.3072
  419CHL1   H2B 5055   7.848   1.319   7.687 -0.3415 -0.0105  1.2727
  419CHL1   C20 5056   7.507   1.853   6.959 -0.0575  0.1263  0.0063
  419CHL1   H20 5057   7.413   1.799   6.935 -0.9367  1.4822  0.2949
  419CHL1   C21 5058   7.617   1.775   6.885 -0.2646 -0.1494 -0.0118
  419CHL1  H21A 5059   7.600   1.761   6.776 -0.0347 -0.3170 -0.0269
  419CHL1  H21B 5060   7.633   1.673   6.928 -1.5141 -0.6569 -0.7010
  419CHL1  H21C 5061   7.712   1.830   6.904  0.6005 -2.0897  1.7556
  419CHL1   C22 5062   7.491   1.995   6.901  0.1051  0.0299 -0.2790
  419CHL1  H22A 5063   7.479   2.079   6.972 -1.5027 -0.7714  0.4613
  419CHL1  H22B 5064   7.573   2.022   6.831  2.2938 -1.0602  1.7009
  419CHL1   C23 5065   7.354   2.006   6.833  0.0487  0.0349 -0.1646
  419CHL1  H23A 5066   7.352   1.921   6.762  0.5605 -2.0293  2.1648
  419CHL1  H23B 5067   7.287   1.989   6.920  1.3736 -1.2023  0.6694
  419CHL1   C24 5068   7.321   2.136   6.759  0.0562  0.0117 -0.2083
  419CHL1  H24A 5069   7.367   2.223   6.810  3.0116 -1.2381 -0.5511
  419CHL1  H24B 5070   7.368   2.143   6.658 -2.1433 -1.2973 -1.4164
  419CHL1   C25 5071   7.169   2.150   6.740  0.0672  0.3978 -0.0192
  419CHL1   H25 5072   7.127   2.047   6.728 -0.1276  0.1662  2.1937
  419CHL1   C26 5073   7.097   2.203   6.866 -0.0165  0.6143 -0.1584
  419CHL1  H26A 5074   6.988   2.185   6.874  0.1637 -0.0716  0.9622
  419CHL1  H26B 5075   7.128   2.140   6.952 -3.3790 -0.3587  0.4874
  419CHL1  H26C 5076   7.128   2.308   6.882 -0.0752  0.9242 -1.8216
  419CHL1   C27 5077   7.132   2.230   6.614 -0.0559 -0.3439 -0.4601
  419CHL1  H27A 5078   7.178   2.330   6.628 -0.6786 -0.1200  0.0386
  419CHL1  H27B 5079   7.174   2.186   6.521 -0.3211  1.4497 -1.4612
  419CHL1  H27C 5080   7.023   2.248   6.618 -0.1193 -0.8940  1.0108
  420CHL1    C3 5081   1.160   3.452   8.086  0.2531 -0.3221  0.0976
  420CHL1    H3 5082   1.253   3.392   8.080  1.9821  2.2076 -0.1686
  420CHL1    O3 5083   1.142   3.478   8.225  0.7672  0.5358  0.0104
  420CHL1   H3' 5084   1.057   3.522   8.219  0.3746 -0.3139 -0.9359
  420CHL1    C4 5085   1.182   3.585   8.012  0.4119 -0.2915  0.1984
  420CHL1   H4A 5086   1.095   3.646   8.044 -0.9512 -2.4970  0.9526
  420CHL1   H4B 5087   1.272   3.629   8.061  0.8813  0.7617 -1.5249
  420CHL1    C5 5088   1.216   3.572   7.866  0.2924 -0.0291  0.1455
  420CHL1    C6 5089   1.331   3.616   7.814  0.6615 -0.2364  0.7694
  420CHL1    H6 5090   1.397   3.672   7.882 -0.6773 -0.9639  2.7551
  420CHL1    C7 5091   1.371   3.597   7.670 -0.5079  0.0630  0.3929
  420CHL1   H7A 5092   1.412   3.692   7.630 -2.1677  1.0729  0.9631
  420CHL1   H7B 5093   1.436   3.508   7.661 -2.5652 -1.4792  0.1148
  420CHL1    C8 5094   1.245   3.566   7.588 -0.3388  0.7181 -0.1249
  420CHL1    H8 5095   1.199   3.667   7.594  0.6499  1.1047  1.7018
  420CHL1   C14 5096   1.280   3.525   7.449 -0.0366 -0.1699  0.2092
  420CHL1   H14 5097   1.340   3.433   7.469  0.2835  0.6192  3.2903
  420CHL1   C15 5098   1.378   3.611   7.368 -0.8281  0.3723 -0.1777
  420CHL1  H15A 5099   1.339   3.715   7.360  1.5299  1.2335 -1.6108
  420CHL1  H15B 5100   1.476   3.606   7.419 -0.7163 -1.6112 -0.5248
  420CHL1   C16 5101   1.367   3.545   7.230 -0.0478 -0.1481  0.0049
  420CHL1  H16A 5102   1.343   3.626   7.158  0.5354  2.8047  2.8721
  420CHL1  H16B 5103   1.463   3.495   7.205  0.9033  1.5507  0.1258
  420CHL1   C17 5104   1.251   3.445   7.237  0.1243 -0.3573 -0.1096
  420CHL1   H17 5105   1.306   3.351   7.260  2.8462  1.5301  1.6683
  420CHL1   C13 5106   1.169   3.479   7.359  0.1529  0.3154 -0.2750
  420CHL1   C18 5107   1.073   3.595   7.329 -0.1826  0.1829  0.2820
  420CHL1  H18A 5108   1.115   3.667   7.256 -0.8561  0.0374 -0.2599
  420CHL1  H18B 5109   0.973   3.563   7.293  0.6463 -1.7059 -0.4732
  420CHL1  H18C 5110   1.063   3.652   7.424  1.1597  0.7916  0.0813
  420CHL1   C12 5111   1.099   3.360   7.426 -0.2333  0.4792 -0.3822
  420CHL1  H12A 5112   1.010   3.320   7.374  1.1130 -0.8934 -1.7203
  420CHL1  H12B 5113   1.180   3.285   7.441 -1.1120 -0.2710  0.8426
  420CHL1   C11 5114   1.050   3.401   7.565  0.2677  0.1263 -0.0958
  420CHL1  H11A 5115   0.964   3.469   7.545 -0.4596 -0.3284  1.3300
  420CHL1  H11B 5116   1.003   3.312   7.612 -2.7996  1.9935  0.6699
  420CHL1    C9 5117   1.157   3.465   7.656  0.1612  0.3026 -0.0937
  420CHL1    H9 5118   1.219   3.374   7.672  0.5454  0.3448 -1.2530
  420CHL1   C10 5119   1.105   3.503   7.791  0.2833  0.1478 -0.0028
  420CHL1   C19 5120   0.985   3.597   7.771  0.4145  0.5876  1.1410
  420CHL1  H19A 5121   0.904   3.541   7.719  0.8246 -2.4786  3.5163
  420CHL1  H19B 5122   0.949   3.638   7.867  0.6356  2.1306  0.5848
  420CHL1  H19C 5123   1.011   3.681   7.703  0.1177  0.9649  1.4873
  420CHL1    C1 5124   1.062   3.374   7.861  0.1251  0.1579 -0.0826
  420CHL1   H1A 5125   0.983   3.312   7.812 -1.8913  3.2192 -0.9779
  420CHL1   H1B 5126   1.153   3.312   7.852 -0.6328 -1.1472  0.7616
  420CHL1    C2 5127   1.045   3.382   8.013  0.1648 -0.0062 -0.0701
  420CHL1   H2A 5128   1.051   3.278   8.051 -1.0393 -0.1440 -0.2268
  420CHL1   H2B 5129   0.945   3.427   8.028 -0.4835 -1.9775  2.3669
  420CHL1   C20 5130   1.179   3.416   7.109 -0.2440 -0.6929  0.1714
  420CHL1   H20 5131   1.117   3.502   7.077  0.1542 -0.7631 -0.8020
  420CHL1   C21 5132   1.088   3.292   7.125 -0.2814 -0.6918 -0.0378
  420CHL1  H21A 5133   1.129   3.217   7.196 -2.6511  0.9160  3.2995
  420CHL1  H21B 5134   1.073   3.244   7.026 -1.3852 -0.0754 -0.1834
  420CHL1  H21C 5135   0.986   3.315   7.161 -0.1314 -1.4154  0.8549
  420CHL1   C22 5136   1.274   3.388   6.992  0.1502  0.3840  0.2241
  420CHL1  H22A 5137   1.367   3.448   6.995  1.8179 -2.0018 -0.3788
  420CHL1  H22B 5138   1.307   3.281   6.988 -1.7509 -0.2062 -1.0081
  420CHL1   C23 5139   1.218   3.430   6.856  0.1339 -0.2310  0.0345
  420CHL1  H23A 5140   1.130   3.365   6.837  0.2143 -0.5285  0.6448
  420CHL1  H23B 5141   1.183   3.535   6.859  0.6479 -0.0670  2.0613
  420CHL1   C24 5142   1.321   3.415   6.744 -0.2600  0.2046 -0.3896
  420CHL1  H24A 5143   1.407   3.483   6.757 -1.9324  2.0140  2.1612
  420CHL1  H24B 5144   1.348   3.307   6.752 -3.8624 -0.9513 -1.4763
  420CHL1   C25 5145   1.257   3.441   6.606 -0.6018 -0.3667 -0.3461
  420CHL1   H25 5146   1.339   3.441   6.531 -1.3552 -1.6951 -1.2032
  420CHL1   C26 5147   1.162   3.324   6.576 -0.5520 -0.5558  0.2284
  420CHL1  H26A 5148   1.086   3.300   6.653 -2.1697 -2.0105 -1.7385
  420CHL1  H26B 5149   1.099   3.345   6.487 -1.7345 -0.1433  1.1451
  420CHL1  H26C 5150   1.231   3.237   6.564 -0.0307 -0.2871  1.1653
  420CHL1   C27 5151   1.185   3.576   6.588 -0.2838 -0.1385  0.0682
  420CHL1  H27A 5152   1.262   3.655   6.601 -0.6079  0.1858  0.0246
  420CHL1  H27B 5153   1.136   3.581   6.488 -2.4104 -1.8893  0.9512
  420CHL1  H27C 5154   1.110   3.589   6.668 -3.5074  0.1805 -2.7988
  421CHL1    C3 5155   5.527   2.611   8.109 -0.0243 -0.3231 -0.3964
  421CHL1    H3 5156   5.537   2.503   8.089 -0.3725 -0.5180  0.4255
  421CHL1    O3 5157   5.535   2.630   8.250 -0.1915 -0.2669 -0.3940
  421CHL1   H3' 5158   5.531   2.725   8.258  2.0863 -0.1101 -0.7080
  421CHL1    C4 5159   5.649   2.679   8.045 -0.0351  0.1365  0.0620
  421CHL1   H4A 5160   5.644   2.785   8.076 -0.9334  0.8369 -2.2933
  421CHL1   H4B 5161   5.730   2.624   8.099 -1.1273 -1.2161  0.4007
  421CHL1    C5 5162   5.651   2.675   7.895 -0.3988  0.1820  0.0562
  421CHL1    C6 5163   5.755   2.625   7.827 -0.5936 -0.1037 -0.0320
  421CHL1    H6 5164   5.840   2.571   7.871  1.6330  2.4915 -0.9429
  421CHL1    C7 5165   5.767   2.615   7.678  0.1024 -0.0973  0.0249
  421CHL1   H7A 5166   5.863   2.650   7.633 -0.0757  1.1734  0.5956
  421CHL1   H7B 5167   5.763   2.507   7.650  1.9867  0.1757 -1.6098
  421CHL1    C8 5168   5.663   2.705   7.609  0.3851 -0.0564 -0.3593
  421CHL1    H8 5169   5.698   2.810   7.618 -0.9950  0.4537 -0.6314
  421CHL1   C14 5170   5.637   2.661   7.468 -0.1275 -0.0438 -0.2716
  421CHL1   H14 5171   5.595   2.559   7.471  2.0198 -0.9635  1.0759
  421CHL1   C15 5172   5.761   2.662   7.378 -0.1059  0.4886 -0.2417
  421CHL1  H15A 5173   5.819   2.757   7.381 -2.1082  1.7991 -0.9656
  421CHL1  H15B 5174   5.829   2.578   7.405 -0.9662  0.4618  1.9865
  421CHL1   C16 5175   5.698   2.648   7.239  0.2339  0.0569 -0.3542
  421CHL1  H16A 5176   5.758   2.714   7.173  0.8263 -1.2525 -1.1806
  421CHL1  H16B 5177   5.724   2.549   7.196  2.9779  0.9556 -0.9417
  421CHL1   C17 5178   5.548   2.680   7.251  0.1524 -0.3945 -0.1382
  421CHL1   H17 5179   5.496   2.582   7.257 -0.4303 -0.0634  0.3562
  421CHL1   C13 5180   5.540   2.743   7.387  0.1245  0.1441 -0.3851
  421CHL1   C18 5181   5.586   2.889   7.376 -0.2780  0.2986 -0.0468
  421CHL1  H18A 5182   5.683   2.904   7.322 -0.5247 -0.3166 -0.6752
  421CHL1  H18B 5183   5.513   2.946   7.315  0.5087 -0.2507 -1.5594
  421CHL1  H18C 5184   5.598   2.943   7.472  1.8889  0.0327 -0.1026
  421CHL1   C12 5185   5.404   2.734   7.457  0.0813  0.3163 -0.4473
  421CHL1  H12A 5186   5.336   2.803   7.404  1.0470  0.1516 -1.9594
  421CHL1  H12B 5187   5.356   2.634   7.449  1.9069 -0.6122 -0.2508
  421CHL1   C11 5188   5.420   2.780   7.602 -0.0799 -0.3522 -0.2137
  421CHL1  H11A 5189   5.423   2.891   7.603 -0.4621 -0.3013  2.2002
  421CHL1  H11B 5190   5.330   2.732   7.648  1.6558 -1.9498  1.7089
  421CHL1    C9 5191   5.530   2.705   7.679  0.3180 -0.0488 -0.4865
  421CHL1    H9 5192   5.496   2.600   7.681  0.6867 -0.2329  2.8337
  421CHL1   C10 5193   5.528   2.729   7.828 -0.2853 -0.2005 -0.4653
  421CHL1   C19 5194   5.518   2.881   7.853  0.2056 -0.2374 -0.0338
  421CHL1  H19A 5195   5.580   2.940   7.783  0.3248  1.8732  1.7438
  421CHL1  H19B 5196   5.414   2.920   7.846 -0.5543 -1.3155  3.3453
  421CHL1  H19C 5197   5.555   2.915   7.952  2.0784 -0.1498 -0.7184
  421CHL1    C1 5198   5.410   2.657   7.894 -0.6664  0.9713  0.1545
  421CHL1   H1A 5199   5.311   2.693   7.857 -0.5867  1.7188  0.6446
  421CHL1   H1B 5200   5.415   2.551   7.862 -2.0242  0.8352  0.3442
  421CHL1    C2 5201   5.394   2.656   8.046 -0.1126  0.2899  0.2120
  421CHL1   H2A 5202   5.306   2.596   8.077 -1.2142  2.2588  1.0973
  421CHL1   H2B 5203   5.368   2.760   8.075 -0.5529  0.3201 -0.2683
  421CHL1   C20 5204   5.494   2.744   7.126  0.3782 -0.0562 -0.0644
  421CHL1   H20 5205   5.530   2.848   7.113  1.3664 -0.5818 -1.8974
  421CHL1   C21 5206   5.340   2.747   7.126  0.3848  0.2479 -0.5742
  421CHL1  H21A 5207   5.301   2.765   7.024  0.1875 -2.4986 -1.0556
  421CHL1  H21B 5208   5.299   2.819   7.199 -0.0566  0.6718 -1.2328
  421CHL1  H21C 5209   5.300   2.647   7.152 -0.5605  0.7040 -0.2299
  421CHL1   C22 5210   5.534   2.664   7.001  0.3209 -0.4019  0.1369
  421CHL1  H22A 5211   5.499   2.733   6.922  1.0608  2.5884  2.2565
  421CHL1  H22B 5212   5.645   2.668   6.992  0.2496 -0.0586 -0.6159
  421CHL1   C23 5213   5.491   2.518   6.981 -0.0178 -0.2500 -0.2424
  421CHL1  H23A 5214   5.500   2.460   7.075  0.0455 -3.3031 -2.0100
  421CHL1  H23B 5215   5.381   2.514   6.968 -0.1010  1.3862 -0.3003
  421CHL1   C24 5216   5.563   2.464   6.858  0.6872  0.2512 -0.0572
  421CHL1  H24A 5217   5.672   2.458   6.878  1.1972  0.7004 -2.3395
  421CHL1  H24B 5218   5.546   2.356   6.836  0.2510  0.3771 -0.3658
  421CHL1   C25 5219   5.532   2.540   6.728 -0.1213 -0.2044 -0.1371
  421CHL1   H25 5220   5.540   2.651   6.739 -2.7483  0.0886 -0.4791
  421CHL1   C26 5221   5.630   2.492   6.620  0.0455  0.0101 -0.0839
  421CHL1  H26A 5222   5.732   2.504   6.661  0.2377 -1.7149  0.0382
  421CHL1  H26B 5223   5.606   2.384   6.606  1.0752 -0.5113  1.8504
  421CHL1  H26C 5224   5.619   2.547   6.524 -0.7764 -1.3561 -0.8048
  421CHL1   C27 5225   5.384   2.522   6.689 -0.2293  0.8192 -0.2322
  421CHL1  H27A 5226   5.362   2.568   6.590  1.8438  0.0442 -1.1057
  421CHL1  H27B 5227   5.377   2.413   6.673  1.6194  0.7216 -0.6436
  421CHL1  H27C 5228   5.322   2.553   6.776 -0.7836  0.1363 -0.3794
  422CHL1    C3 5229   6.072   2.164   7.995  0.0997 -0.2100  0.0716
  422CHL1    H3 5230   6.033   2.061   8.008  0.0389 -0.1836  0.0993
  422CHL1    O3 5231   6.100   2.209   8.127 -0.0292  0.5179 -0.1421
  422CHL1   H3' 5232   6.196   2.199   8.128 -0.1620 -1.0692  1.0305
  422CHL1    C4 5233   6.193   2.175   7.901  0.1695 -0.3489  0.1466
  422CHL1   H4A 5234   6.246   2.273   7.902  2.5612 -1.5654  0.4367
  422CHL1   H4B 5235   6.279   2.111   7.931  1.0268  0.3852 -0.6636
  422CHL1    C5 5236   6.161   2.142   7.758  0.4664  0.2865 -0.0689
  422CHL1    C6 5237   6.233   2.050   7.692 -0.0181  0.0203 -0.2302
  422CHL1    H6 5238   6.315   1.991   7.737  0.6713  0.3697 -0.9966
  422CHL1    C7 5239   6.204   2.019   7.548 -0.2034 -0.3229 -0.1182
  422CHL1   H7A 5240   6.301   2.016   7.495  0.2103  0.7676  0.5446
  422CHL1   H7B 5241   6.152   1.921   7.535  1.3726 -1.1592 -0.3471
  422CHL1    C8 5242   6.120   2.126   7.477 -0.2982 -0.0392  0.4204
  422CHL1    H8 5243   6.194   2.208   7.465  0.3380 -0.5599  0.7278
  422CHL1   C14 5244   6.067   2.076   7.346  0.3159  0.3194  0.0299
  422CHL1   H14 5245   6.000   1.991   7.371 -0.4447  0.9139  0.0677
  422CHL1   C15 5246   6.156   2.011   7.239  0.3084 -0.1596  0.3131
  422CHL1  H15A 5247   6.235   2.088   7.229  0.1236  0.6994  4.0006
  422CHL1  H15B 5248   6.196   1.914   7.277 -3.5059 -1.8871  0.4884
  422CHL1   C16 5249   6.075   1.999   7.110  0.4101 -0.0002  0.2359
  422CHL1  H16A 5250   6.120   2.041   7.017 -1.4562  1.1498 -0.2069
  422CHL1  H16B 5251   6.052   1.891   7.103  1.4531 -0.2941  1.1556
  422CHL1   C17 5252   5.946   2.077   7.141  0.0442 -0.3648 -0.3339
  422CHL1   H17 5253   5.874   2.001   7.178 -1.8634  0.9442 -1.2040
  422CHL1   C13 5254   5.977   2.162   7.261  0.1330 -0.2960 -0.4045
  422CHL1   C18 5255   6.049   2.287   7.209  0.2241 -0.2383 -0.1438
  422CHL1  H18A 5256   6.097   2.351   7.286 -1.4167  1.1411 -0.2061
  422CHL1  H18B 5257   6.136   2.255   7.147  0.3452 -0.3562  0.0873
  422CHL1  H18C 5258   5.979   2.351   7.151 -0.1183  1.2524  1.8283
  422CHL1   C12 5259   5.860   2.211   7.348 -0.2780 -0.8599 -0.6345
  422CHL1  H12A 5260   5.811   2.300   7.303 -1.3534  0.1138  2.2285
  422CHL1  H12B 5261   5.786   2.131   7.367  0.4763 -1.3906  0.1050
  422CHL1   C11 5262   5.914   2.261   7.482  0.6264 -0.6861 -1.0588
  422CHL1  H11A 5263   5.956   2.360   7.455  2.0337 -1.1457 -0.6393
  422CHL1  H11B 5264   5.824   2.274   7.545  0.2709  2.2460 -2.0477
  422CHL1    C9 5265   6.005   2.168   7.564 -0.0833  0.0936  0.6418
  422CHL1    H9 5266   5.951   2.074   7.588 -0.8887  0.1767 -0.7574
  422CHL1   C10 5267   6.043   2.215   7.701  0.0299  0.1163  0.6023
  422CHL1   C19 5268   6.080   2.364   7.694 -0.0293  0.0848 -0.4693
  422CHL1  H19A 5269   5.994   2.431   7.671 -0.0376 -0.0357 -0.7993
  422CHL1  H19B 5270   6.115   2.407   7.790 -1.3990  0.6027 -0.1810
  422CHL1  H19C 5271   6.154   2.392   7.615  0.2702  0.6278 -0.0018
  422CHL1    C1 5272   5.924   2.213   7.798 -0.3530 -0.1044  0.1291
  422CHL1   H1A 5273   5.849   2.287   7.763 -0.8332 -0.1224  1.0869
  422CHL1   H1B 5274   5.882   2.110   7.792  0.2601 -0.3733  0.3525
  422CHL1    C2 5275   5.949   2.242   7.946  0.1325 -0.1647  0.0614
  422CHL1   H2A 5276   5.862   2.225   8.013 -0.3037  1.7982  0.0717
  422CHL1   H2B 5277   5.976   2.350   7.957  0.7740 -0.4287  1.1921
  422CHL1   C20 5278   5.888   2.135   7.016 -0.3196 -0.1608 -0.0726
  422CHL1   H20 5279   5.956   2.207   6.967 -1.0419  0.9602  0.5265
  422CHL1   C21 5280   5.754   2.197   7.058 -0.5597 -0.2523 -0.6890
  422CHL1  H21A 5281   5.762   2.297   7.105 -3.1454  0.1971 -1.0320
  422CHL1  H21B 5282   5.696   2.126   7.122 -0.2358 -0.1812 -0.3072
  422CHL1  H21C 5283   5.692   2.224   6.971 -2.3873  1.7037  1.0996
  422CHL1   C22 5284   5.859   2.020   6.918  0.4534 -0.2125 -0.2488
  422CHL1  H22A 5285   5.944   1.950   6.912 -0.6592 -1.8515  1.7457
  422CHL1  H22B 5286   5.786   1.946   6.957  2.6265 -1.9558  0.6655
  422CHL1   C23 5287   5.819   2.059   6.775 -0.0533  0.0136 -0.0498
  422CHL1  H23A 5288   5.786   1.970   6.717  2.1168 -0.1007 -1.1973
  422CHL1  H23B 5289   5.736   2.132   6.786 -0.7021 -0.4063 -1.8190
  422CHL1   C24 5290   5.936   2.116   6.696  0.1631 -0.1116  0.1760
  422CHL1  H24A 5291   5.989   2.199   6.748  0.8754  1.8142 -3.3031
  422CHL1  H24B 5292   6.013   2.039   6.672  0.5969  0.4198 -0.1912
  422CHL1   C25 5293   5.877   2.178   6.568  0.1763  0.4035  0.4141
  422CHL1   H25 5294   5.789   2.243   6.585  0.2801  0.7615 -0.3746
  422CHL1   C26 5295   5.969   2.272   6.489 -0.1116  0.4306  0.1069
  422CHL1  H26A 5296   5.986   2.359   6.555 -0.6260  1.2280 -0.7867
  422CHL1  H26B 5297   6.068   2.222   6.483 -0.9972 -1.3714 -0.2320
  422CHL1  H26C 5298   5.924   2.309   6.394  0.6266 -1.3147 -0.9755
  422CHL1   C27 5299   5.834   2.068   6.469  0.9071  0.5954 -0.1228
  422CHL1  H27A 5300   5.923   2.013   6.431  1.4716 -1.4002  3.5766
  422CHL1  H27B 5301   5.764   1.994   6.515 -0.6032  1.7598 -0.4804
  422CHL1  H27C 5302   5.775   2.106   6.383 -0.7750 -2.1476 -0.2945
  423CHL1    C3 5303   5.069   8.204   8.273  0.1047 -0.3021 -0.0637
  423CHL1    H3 5304   5.166   8.156   8.245  0.2622  0.7652 -1.4769
  423CHL1    O3 5305   5.057   8.220   8.413  0.1391  0.2105 -0.1166
  423CHL1   H3' 5306   4.987   8.284   8.426  0.3098  0.5847 -0.9854
  423CHL1    C4 5307   5.057   8.336   8.195  0.4369 -0.3112 -0.1357
  423CHL1   H4A 5308   4.963   8.381   8.235  0.9348  0.2723  0.3961
  423CHL1   H4B 5309   5.134   8.405   8.235 -0.6481  0.5285  0.5963
  423CHL1    C5 5310   5.060   8.315   8.047  0.2162 -0.3599 -0.1345
  423CHL1    C6 5311   5.144   8.384   7.969  0.1707  0.1732  0.2899
  423CHL1    H6 5312   5.215   8.454   8.017  3.0783 -2.3380 -0.0691
  423CHL1    C7 5313   5.144   8.358   7.821  0.0666 -0.4738  0.4025
  423CHL1   H7A 5314   5.165   8.454   7.769  0.1301 -0.0414  1.1985
  423CHL1   H7B 5315   5.233   8.294   7.802 -1.2486 -2.1681 -0.2668
  423CHL1    C8 5316   5.014   8.295   7.769 -0.0183  0.1790 -0.1840
  423CHL1    H8 5317   4.941   8.378   7.779  2.5159  2.6770 -1.0616
  423CHL1   C14 5318   5.021   8.274   7.620  0.1507  0.1219 -0.1677
  423CHL1   H14 5319   5.097   8.194   7.608  0.5025  0.0362  2.1205
  423CHL1   C15 5320   5.074   8.380   7.523 -0.0557  0.2025 -0.1928
  423CHL1  H15A 5321   5.013   8.467   7.557 -0.7870 -1.6336  3.6376
  423CHL1  H15B 5322   5.184   8.394   7.534  0.0662 -1.5617  1.1112
  423CHL1   C16 5323   5.029   8.325   7.388 -0.1166 -0.0646 -0.0633
  423CHL1  H16A 5324   4.975   8.407   7.336  0.2417  1.3256  1.6625
  423CHL1  H16B 5325   5.118   8.292   7.330  0.5555  0.5754  0.5931
  423CHL1   C17 5326   4.939   8.204   7.420 -0.2982  0.0818 -0.0205
  423CHL1   H17 5327   4.999   8.110   7.418 -2.2873 -1.2537  0.4112
  423CHL1   C13 5328   4.899   8.207   7.564  0.1883 -0.1863  0.1199
  423CHL1   C18 5329   4.781   8.304   7.580  0.5980  0.4186 -0.5167
  423CHL1  H18A 5330   4.687   8.253   7.552 -0.7343  0.3625  3.5183
  423CHL1  H18B 5331   4.766   8.326   7.688 -2.1172  2.4104 -1.1878
  423CHL1  H18C 5332   4.811   8.397   7.526  0.1437  1.7887  1.5052
  423CHL1   C12 5333   4.881   8.071   7.635 -0.3666 -0.1342  0.0783
  423CHL1  H12A 5334   4.799   8.010   7.592 -0.6735  0.2191  0.1565
  423CHL1  H12B 5335   4.974   8.010   7.629 -0.2930 -0.1227  0.9628
  423CHL1   C11 5336   4.869   8.089   7.786  0.0394  0.5892  0.0319
  423CHL1  H11A 5337   4.768   8.130   7.809 -0.4483 -0.7044  0.3561
  423CHL1  H11B 5338   4.867   7.989   7.836 -1.9432 -0.6722 -2.3407
  423CHL1    C9 5339   4.975   8.178   7.853  0.1590  0.3592  0.1498
  423CHL1    H9 5340   5.064   8.112   7.867  0.1666 -0.0685 -1.6647
  423CHL1   C10 5341   4.954   8.222   7.995 -0.4471  0.2637  0.0932
  423CHL1   C19 5342   4.821   8.296   8.014 -0.2285  0.7560 -0.2876
  423CHL1  H19A 5343   4.791   8.314   8.119 -1.4324 -0.0766 -0.4633
  423CHL1  H19B 5344   4.809   8.396   7.965 -0.3372  1.4562  1.1198
  423CHL1  H19C 5345   4.745   8.221   7.981 -0.2146  0.9350 -0.7424
  423CHL1    C1 5346   4.941   8.092   8.077  0.1904  0.1831  0.0728
  423CHL1   H1A 5347   4.851   8.033   8.048 -0.6669  0.8535  1.2731
  423CHL1   H1B 5348   5.028   8.031   8.045 -1.0621 -0.7363 -1.7382
  423CHL1    C2 5349   4.950   8.118   8.227 -0.0199 -0.2474  0.1611
  423CHL1   H2A 5350   4.962   8.017   8.272 -1.0962 -1.3977 -1.9737
  423CHL1   H2B 5351   4.859   8.162   8.273 -1.1417 -1.1926 -1.0926
  423CHL1   C20 5352   4.828   8.190   7.320 -0.2622  0.0820 -0.0614
  423CHL1   H20 5353   4.756   8.275   7.321 -0.5012 -0.1031 -0.8658
  423CHL1   C21 5354   4.730   8.073   7.338 -0.0274 -0.0350  0.4865
  423CHL1  H21A 5355   4.781   7.975   7.356  1.1144  0.9202  2.8184
  423CHL1  H21B 5356   4.667   8.085   7.248  0.6108  2.5214  0.3009
  423CHL1  H21C 5357   4.661   8.085   7.424 -2.0005  1.9138 -1.2432
  423CHL1   C22 5358   4.875   8.195   7.173 -0.2093 -0.2219 -0.0538
  423CHL1  H22A 5359   4.787   8.165   7.113  0.8147  0.7013 -2.0942
  423CHL1  H22B 5360   4.919   8.289   7.135  1.3946 -1.0675 -0.3925
  423CHL1   C23 5361   4.975   8.081   7.156 -0.0140 -0.0734  0.0941
  423CHL1  H23A 5362   5.070   8.120   7.199 -1.8244  2.2010  2.2806
  423CHL1  H23B 5363   4.953   7.989   7.215 -0.5761  0.3712  0.5754
  423CHL1   C24 5364   4.996   8.043   7.009 -0.4516 -0.6685  0.1802
  423CHL1  H24A 5365   4.901   8.013   6.961 -0.8539  0.5517  0.1901
  423CHL1  H24B 5366   5.019   8.141   6.961 -1.8704  0.7019  2.1236
  423CHL1   C25 5367   5.115   7.951   6.975 -0.0370 -0.0038 -0.1795
  423CHL1   H25 5368   5.105   7.855   7.028  0.9302  0.1913  0.3687
  423CHL1   C26 5369   5.116   7.926   6.823 -0.2643  0.8572 -0.3321
  423CHL1  H26A 5370   5.023   7.868   6.806 -0.1232 -0.0982  1.7797
  423CHL1  H26B 5371   5.106   8.021   6.766 -0.2610 -0.0572 -1.9164
  423CHL1  H26C 5372   5.207   7.873   6.789 -0.3575  1.1366 -1.0470
  423CHL1   C27 5373   5.248   8.007   7.027 -0.0391  0.1223 -0.3092
  423CHL1  H27A 5374   5.258   8.109   6.983  1.3142 -0.0692 -0.5066
  423CHL1  H27B 5375   5.261   8.015   7.137  0.8768  1.2477 -0.4790
  423CHL1  H27C 5376   5.332   7.949   6.981 -0.6337  1.0798 -2.7244
  424CHL1    C3 5377   6.976   2.838   8.025  0.3548  0.1143  0.3053
  424CHL1    H3 5378   7.004   2.733   8.002  2.5993  0.5680  0.6787
  424CHL1    O3 5379   6.998   2.864   8.163  0.1408  0.3706  0.2905
  424CHL1   H3' 5380   6.936   2.809   8.211  2.1949 -1.9092  0.5332
  424CHL1    C4 5381   7.071   2.924   7.940  0.0908 -0.1602 -0.2719
  424CHL1   H4A 5382   7.043   3.031   7.951  1.6461  0.2848 -0.4020
  424CHL1   H4B 5383   7.172   2.916   7.986 -0.3766  0.4020  0.8854
  424CHL1    C5 5384   7.059   2.891   7.794  0.0316  0.2452 -0.3604
  424CHL1    C6 5385   7.168   2.871   7.720 -0.1198 -0.8116 -0.3184
  424CHL1    H6 5386   7.270   2.879   7.762  0.1608  0.1641 -1.1245
  424CHL1    C7 5387   7.166   2.842   7.572 -0.1233  0.0312 -0.4876
  424CHL1   H7A 5388   7.243   2.889   7.507 -0.6398 -0.4705 -1.4702
  424CHL1   H7B 5389   7.196   2.735   7.569  0.2681 -0.0160  2.1035
  424CHL1    C8 5390   7.029   2.854   7.504 -0.1900 -0.3978 -0.4289
  424CHL1    H8 5391   7.019   2.960   7.474 -0.9084 -0.2721  0.2255
  424CHL1   C14 5392   7.018   2.770   7.380  0.3523 -0.6976 -0.2774
  424CHL1   H14 5393   7.034   2.667   7.419 -0.3366 -0.4735  0.6410
  424CHL1   C15 5394   7.126   2.793   7.273  0.0755 -0.4343 -0.5021
  424CHL1  H15A 5395   7.127   2.901   7.246  3.0372 -0.3965 -0.6522
  424CHL1  H15B 5396   7.227   2.760   7.307  1.0212  0.9703 -1.8287
  424CHL1   C16 5397   7.063   2.714   7.158 -0.4874 -0.0971 -0.4289
  424CHL1  H16A 5398   7.079   2.773   7.066  2.1895 -0.0967 -0.0742
  424CHL1  H16B 5399   7.106   2.612   7.157 -1.1793 -0.4069  0.2419
  424CHL1   C17 5400   6.915   2.689   7.191 -0.2746 -0.4713  0.2828
  424CHL1   H17 5401   6.903   2.588   7.235 -1.2154 -0.7901 -0.6482
  424CHL1   C13 5402   6.887   2.778   7.308  0.4701  0.6519 -0.3685
  424CHL1   C18 5403   6.853   2.914   7.244  0.1701  0.9118  0.3335
  424CHL1  H18A 5404   6.922   2.942   7.162  2.1233  1.7506  2.1828
  424CHL1  H18B 5405   6.746   2.916   7.214  0.0830 -1.1478  0.3186
  424CHL1  H18C 5406   6.869   2.995   7.318 -1.7624  1.0282  0.6959
  424CHL1   C12 5407   6.783   2.727   7.410  0.7107  0.7071 -0.0946
  424CHL1  H12A 5408   6.690   2.732   7.350  0.7055 -1.0726 -0.2916
  424CHL1  H12B 5409   6.805   2.621   7.436  1.9839  1.0406  0.2472
  424CHL1   C11 5410   6.788   2.805   7.541  0.2877  0.0041  0.3467
  424CHL1  H11A 5411   6.745   2.908   7.536 -1.4114 -0.5765  1.9412
  424CHL1  H11B 5412   6.718   2.750   7.607 -0.2076  0.1899 -0.0226
  424CHL1    C9 5413   6.928   2.810   7.606  0.3935 -0.4168  0.1534
  424CHL1    H9 5414   6.959   2.705   7.623  2.4661  0.2073  0.4306
  424CHL1   C10 5415   6.921   2.886   7.735 -0.0982 -0.1503 -0.0267
  424CHL1   C19 5416   6.883   3.035   7.729 -0.0402 -0.1167  0.3983
  424CHL1  H19A 5417   6.892   3.092   7.824 -2.1974  0.1719  0.4637
  424CHL1  H19B 5418   6.944   3.082   7.649  0.5154  1.2119  1.5699
  424CHL1  H19C 5419   6.776   3.035   7.699 -0.0185  1.6039  0.2278
  424CHL1    C1 5420   6.822   2.819   7.833  0.0074  0.2580  0.3617
  424CHL1   H1A 5421   6.720   2.841   7.795  0.4965 -0.2574 -1.3289
  424CHL1   H1B 5422   6.829   2.708   7.827 -0.1455  0.2180  0.8983
  424CHL1    C2 5423   6.832   2.863   7.979  0.1959 -0.3575  0.5397
  424CHL1   H2A 5424   6.754   2.819   8.046 -0.2917 -0.3100  0.0137
  424CHL1   H2B 5425   6.810   2.971   7.996  0.0703 -0.6255  2.3351
  424CHL1   C20 5426   6.824   2.675   7.072  0.0173 -0.2383  0.0298
  424CHL1   H20 5427   6.801   2.773   7.025 -2.8725 -1.7650 -1.9990
  424CHL1   C21 5428   6.684   2.634   7.120  0.0107 -0.1076  0.1206
  424CHL1  H21A 5429   6.629   2.713   7.176 -2.5125 -1.3410 -0.5187
  424CHL1  H21B 5430   6.677   2.537   7.174  0.8395 -1.8437 -2.6751
  424CHL1  H21C 5431   6.623   2.624   7.028 -2.1521 -0.2066  1.4919
  424CHL1   C22 5432   6.873   2.581   6.960 -0.1897  0.1715 -0.4089
  424CHL1  H22A 5433   6.983   2.591   6.948  0.0025 -0.2447  0.8127
  424CHL1  H22B 5434   6.865   2.478   7.001 -0.8033  0.8222  1.1767
  424CHL1   C23 5435   6.812   2.585   6.820  0.0075  0.2131 -0.4947
  424CHL1  H23A 5436   6.701   2.583   6.828  0.0010 -3.4583 -0.0917
  424CHL1  H23B 5437   6.845   2.679   6.771 -0.7700  0.1996 -1.0591
  424CHL1   C24 5438   6.848   2.469   6.727 -0.1731 -0.3985  0.1878
  424CHL1  H24A 5439   6.958   2.474   6.713 -0.2527  1.5529 -0.0375
  424CHL1  H24B 5440   6.830   2.369   6.773 -0.2582 -0.1490  0.7133
  424CHL1   C25 5441   6.793   2.483   6.585  0.2363  0.1747  0.0781
  424CHL1   H25 5442   6.822   2.391   6.528 -0.8493  1.2592 -2.3982
  424CHL1   C26 5443   6.639   2.485   6.588  0.2196  0.3726 -0.6233
  424CHL1  H26A 5444   6.599   2.387   6.620  1.2802  0.6338  1.7219
  424CHL1  H26B 5445   6.591   2.569   6.643 -3.3138 -0.5023 -2.0850
  424CHL1  H26C 5446   6.598   2.476   6.485 -1.7957 -1.2657  0.2554
  424CHL1   C27 5447   6.841   2.599   6.497 -0.1040  0.1820 -0.1001
  424CHL1  H27A 5448   6.951   2.599   6.486 -0.1587 -1.1465 -0.8636
  424CHL1  H27B 5449   6.801   2.588   6.393 -2.1312  2.3170  0.3572
  424CHL1  H27C 5450   6.808   2.696   6.539  0.8186 -0.4101  2.1067
  425CHL1    C3 5451   5.795   0.090   8.082  0.3249  0.0132 -0.3401
  425CHL1    H3 5452   5.876   0.049   8.018  0.0705 -0.9582 -0.0583
  425CHL1    O3 5453   5.813   0.066   8.221 -0.3514 -0.2623 -0.2970
  425CHL1   H3' 5454   5.726   0.054   8.260 -0.1300  1.9358  1.0304
  425CHL1    C4 5455   5.786   0.239   8.047 -1.0597  0.1296  0.4454
  425CHL1   H4A 5456   5.706   0.284   8.111 -1.4042  0.1488  0.0045
  425CHL1   H4B 5457   5.877   0.287   8.090 -1.2882  0.1541  0.9074
  425CHL1    C5 5458   5.746   0.259   7.904  0.2278 -0.9706 -0.0797
  425CHL1    C6 5459   5.824   0.339   7.829 -0.1670 -0.1302  0.4042
  425CHL1    H6 5460   5.920   0.378   7.866 -0.5021  0.1493  1.0120
  425CHL1    C7 5461   5.798   0.369   7.684 -0.0685 -0.3149  0.3484
  425CHL1   H7A 5462   5.813   0.475   7.655  1.3251 -0.0839  1.7487
  425CHL1   H7B 5463   5.884   0.315   7.640 -0.1000 -0.5925  0.6178
  425CHL1    C8 5464   5.664   0.314   7.632  0.1751 -0.4277 -0.1625
  425CHL1    H8 5465   5.593   0.392   7.669 -0.7379 -1.6767  0.8073
  425CHL1   C14 5466   5.665   0.301   7.483 -0.7551  0.3391 -0.2450
  425CHL1   H14 5467   5.734   0.217   7.463  0.5155  1.5408 -1.1068
  425CHL1   C15 5468   5.713   0.420   7.398 -0.1691  0.1090 -0.2413
  425CHL1  H15A 5469   5.662   0.509   7.441  0.3469 -1.2651  3.5951
  425CHL1  H15B 5470   5.823   0.432   7.406  0.0556 -1.9629  0.2717
  425CHL1   C16 5471   5.660   0.380   7.260 -0.1673  0.1023 -0.2400
  425CHL1  H16A 5472   5.597   0.466   7.229 -2.4291 -1.6242 -0.7142
  425CHL1  H16B 5473   5.742   0.357   7.188  0.9205  0.0805  0.9704
  425CHL1   C17 5474   5.563   0.262   7.279  0.1566 -0.1936 -0.4023
  425CHL1   H17 5475   5.622   0.170   7.259  1.3767 -0.3313  3.1778
  425CHL1   C13 5476   5.531   0.265   7.425 -0.5383  0.0156 -0.5509
  425CHL1   C18 5477   5.425   0.371   7.459 -0.4400 -0.1824  0.4170
  425CHL1  H18A 5478   5.320   0.338   7.447 -1.2497  2.2790  0.2550
  425CHL1  H18B 5479   5.439   0.415   7.560  0.3355  1.5137 -0.3866
  425CHL1  H18C 5480   5.436   0.453   7.384  0.6355  0.3716  1.1522
  425CHL1   C12 5481   5.493   0.128   7.484 -0.1370  0.0132 -0.2930
  425CHL1  H12A 5482   5.393   0.095   7.448 -0.3492  0.5021 -0.1623
  425CHL1  H12B 5483   5.568   0.057   7.444  1.3753  1.6034 -0.3933
  425CHL1   C11 5484   5.506   0.117   7.636 -0.0205  0.4918 -0.2656
  425CHL1  H11A 5485   5.416   0.156   7.689  0.2590  0.3087  0.3566
  425CHL1  H11B 5486   5.511   0.007   7.656  0.6959  0.3401 -1.2452
  425CHL1    C9 5487   5.628   0.185   7.700  0.0618 -0.1604  0.2915
  425CHL1    H9 5488   5.712   0.119   7.671 -0.1817 -0.6233  0.6338
  425CHL1   C10 5489   5.633   0.177   7.850 -0.4153 -0.3445  0.2982
  425CHL1   C19 5490   5.511   0.249   7.908 -0.0919  0.3151  0.1638
  425CHL1  H19A 5491   5.518   0.255   8.019 -1.4939  0.2622  0.2729
  425CHL1  H19B 5492   5.528   0.353   7.872  2.3781  0.6427  2.0121
  425CHL1  H19C 5493   5.415   0.199   7.883  1.1999 -2.8055  1.0234
  425CHL1    C1 5494   5.650   0.030   7.892 -0.7681 -0.4057  0.2333
  425CHL1   H1A 5495   5.558  -0.020   7.857 -0.3507  0.5790 -2.4820
  425CHL1   H1B 5496   5.725  -0.012   7.821 -0.7749  1.3685 -0.8823
  425CHL1    C2 5497   5.670   0.009   8.043  0.1256  0.0594  0.1849
  425CHL1   H2A 5498   5.667  -0.099   8.068  0.1682 -0.1749 -0.7889
  425CHL1   H2B 5499   5.586   0.061   8.094 -0.5714 -0.0809 -0.7784
  425CHL1   C20 5500   5.455   0.275   7.175 -0.5696 -0.2603  0.3398
  425CHL1   H20 5501   5.416   0.379   7.177  0.7711  0.3392 -1.6616
  425CHL1   C21 5502   5.339   0.178   7.202 -0.9241  0.0247 -0.1425
  425CHL1  H21A 5503   5.258   0.185   7.127  0.5408  0.6983 -1.7123
  425CHL1  H21B 5504   5.287   0.202   7.297 -2.7250  0.1076 -1.1048
  425CHL1  H21C 5505   5.396   0.086   7.226  0.2616  0.7962  0.0377
  425CHL1   C22 5506   5.503   0.246   7.032 -0.0947 -0.1436  0.4761
  425CHL1  H22A 5507   5.539   0.342   6.989  0.0220 -0.1924  0.4651
  425CHL1  H22B 5508   5.589   0.176   7.028  0.0076  0.0366 -0.6371
  425CHL1   C23 5509   5.407   0.197   6.924 -0.0266 -0.0731  0.3833
  425CHL1  H23A 5510   5.363   0.098   6.950  1.5568 -0.4708  1.7326
  425CHL1  H23B 5511   5.321   0.267   6.921  0.2941  0.2971 -1.9136
  425CHL1   C24 5512   5.466   0.184   6.783 -0.1619 -0.0914  0.3293
  425CHL1  H24A 5513   5.466   0.278   6.724 -0.9662 -1.2323 -1.5655
  425CHL1  H24B 5514   5.573   0.155   6.783 -0.4916 -1.4690 -1.1505
  425CHL1   C25 5515   5.399   0.076   6.696  0.3776 -0.0876 -0.0943
  425CHL1   H25 5516   5.415  -0.014   6.759  0.9004 -0.2402 -0.4334
  425CHL1   C26 5517   5.247   0.091   6.675  0.3697  0.3110  0.2291
  425CHL1  H26A 5518   5.185   0.091   6.767  0.1235  1.4253  0.0788
  425CHL1  H26B 5519   5.224   0.192   6.634 -2.1404 -0.0573  0.5728
  425CHL1  H26C 5520   5.214   0.006   6.612  1.2194  1.7750 -2.3540
  425CHL1   C27 5521   5.476   0.044   6.566 -0.1803  0.2130 -0.5028
  425CHL1  H27A 5522   5.581   0.015   6.588 -0.9556 -2.1692  0.3392
  425CHL1  H27B 5523   5.427  -0.042   6.517 -0.2333 -0.7702  1.2129
  425CHL1  H27C 5524   5.469   0.135   6.503  1.1430  0.6118 -0.1079
  426CHL1    C3 5525   0.465   2.673   7.533 -0.0203  0.0799  0.0798
  426CHL1    H3 5526   0.564   2.724   7.531 -1.3344  2.8823  0.7867
  426CHL1    O3 5527   0.479   2.572   7.632 -1.0354 -0.2799 -0.1378
  426CHL1   H3' 5528   0.387   2.547   7.645 -1.7084 -0.0228 -3.5048
  426CHL1    C4 5529   0.343   2.759   7.570 -0.3970 -0.1600 -0.5942
  426CHL1   H4A 5530   0.252   2.694   7.567 -0.9209  0.6193 -2.3263
  426CHL1   H4B 5531   0.357   2.809   7.668  0.5209 -0.5839 -0.4951
  426CHL1    C5 5532   0.324   2.856   7.457 -0.3062  0.5620  0.0028
  426CHL1    C6 5533   0.323   2.988   7.481 -0.2511  0.6075 -0.2431
  426CHL1    H6 5534   0.343   3.015   7.586  2.2838 -0.9275 -0.2265
  426CHL1    C7 5535   0.298   3.095   7.379  0.1322  0.5316 -0.4194
  426CHL1   H7A 5536   0.218   3.165   7.410 -0.4844  0.6365 -2.1248
  426CHL1   H7B 5537   0.386   3.156   7.352  1.7701 -0.8628  1.4577
  426CHL1    C8 5538   0.245   3.030   7.250 -0.3168 -0.0806  0.0635
  426CHL1    H8 5539   0.137   3.008   7.262 -0.8671  2.0114 -0.5750
  426CHL1   C14 5540   0.270   3.133   7.144  1.1560  0.0996  0.5665
  426CHL1   H14 5541   0.380   3.149   7.135  0.8431  2.3239  0.0042
  426CHL1   C15 5542   0.216   3.273   7.176  0.4223 -0.0577  0.0360
  426CHL1  H15A 5543   0.116   3.261   7.223  0.8202 -2.7717  0.3413
  426CHL1  H15B 5544   0.274   3.334   7.248  0.0933  2.5582 -1.7498
  426CHL1   C16 5545   0.215   3.334   7.035 -0.1408 -0.1993 -0.0227
  426CHL1  H16A 5546   0.113   3.377   7.026  0.5562  1.7554  1.0047
  426CHL1  H16B 5547   0.286   3.418   7.034  1.9792 -1.9100 -0.4265
  426CHL1   C17 5548   0.245   3.223   6.933 -0.4784 -0.2454 -0.0726
  426CHL1   H17 5549   0.354   3.226   6.914 -0.6386 -0.1179 -1.0761
  426CHL1   C13 5550   0.219   3.096   7.008  0.1507  0.1943  0.9083
  426CHL1   C18 5551   0.067   3.077   7.017  0.0325  0.1613 -0.7572
  426CHL1  H18A 5552   0.027   3.068   6.914 -1.0064 -0.2828 -0.3374
  426CHL1  H18B 5553   0.042   2.983   7.071 -0.1958 -0.4939 -1.9813
  426CHL1  H18C 5554   0.012   3.160   7.068 -0.7757 -0.5350 -0.4744
  426CHL1   C12 5555   0.295   2.970   6.963 -0.0979  0.0785  0.8089
  426CHL1  H12A 5556   0.257   2.941   6.863  1.0026 -0.1592  0.4363
  426CHL1  H12B 5557   0.401   3.000   6.946  0.0883  0.6864  2.8196
  426CHL1   C11 5558   0.289   2.860   7.069 -0.0560  0.0849  0.8181
  426CHL1  H11A 5559   0.185   2.821   7.069 -0.4183  0.7568 -2.4852
  426CHL1  H11B 5560   0.359   2.784   7.028  0.5534  1.3650 -0.6213
  426CHL1    C9 5561   0.322   2.907   7.212  0.3355  0.1206  0.7178
  426CHL1    H9 5562   0.426   2.945   7.204  0.3776 -0.2553 -0.7064
  426CHL1   C10 5563   0.308   2.801   7.318  0.3119 -0.3279  0.2724
  426CHL1   C19 5564   0.168   2.739   7.313  0.0716  0.2187  0.1239
  426CHL1  H19A 5565   0.153   2.668   7.397  1.1486  0.4335  0.5224
  426CHL1  H19B 5566   0.087   2.814   7.327 -0.4192 -0.4395  0.9160
  426CHL1  H19C 5567   0.148   2.683   7.219 -0.7251  1.9019 -0.7547
  426CHL1    C1 5568   0.419   2.697   7.295  0.4777 -0.0086 -0.3965
  426CHL1   H1A 5569   0.383   2.634   7.211  0.7506  0.7058 -1.0606
  426CHL1   H1B 5570   0.512   2.755   7.275  2.1889 -1.4229  2.7701
  426CHL1    C2 5571   0.445   2.593   7.404 -0.4542  0.2275  0.0571
  426CHL1   H2A 5572   0.533   2.529   7.381 -1.4105 -1.0970 -0.0446
  426CHL1   H2B 5573   0.359   2.524   7.423  0.8501 -1.3933  0.2511
  426CHL1   C20 5574   0.177   3.246   6.800 -0.4832  0.0414 -0.0218
  426CHL1   H20 5575   0.070   3.241   6.828 -0.8968 -0.6281 -1.6128
  426CHL1   C21 5576   0.212   3.138   6.696 -0.0092  0.5214 -0.3644
  426CHL1  H21A 5577   0.173   3.035   6.711  2.7607 -0.8247 -1.6851
  426CHL1  H21B 5578   0.322   3.130   6.687  0.0959  1.3372  0.0426
  426CHL1  H21C 5579   0.164   3.159   6.598  0.7927  0.3715 -0.7965
  426CHL1   C22 5580   0.206   3.390   6.754 -0.6014  0.0980  0.0804
  426CHL1  H22A 5581   0.145   3.464   6.811 -1.8592 -0.2238 -0.8133
  426CHL1  H22B 5582   0.307   3.422   6.788 -2.0061  1.2619  3.6200
  426CHL1   C23 5583   0.177   3.428   6.609 -0.2716 -0.3559 -0.1077
  426CHL1  H23A 5584   0.234   3.371   6.533 -0.5373  1.4250 -1.7321
  426CHL1  H23B 5585   0.069   3.404   6.598 -0.5088 -0.2093  1.6144
  426CHL1   C24 5586   0.183   3.579   6.585  0.0338 -0.3794 -0.1857
  426CHL1  H24A 5587   0.119   3.612   6.670 -0.8328  0.8380 -1.2731
  426CHL1  H24B 5588   0.286   3.620   6.594  0.3561 -1.0971 -0.5433
  426CHL1   C25 5589   0.115   3.640   6.461 -0.3959 -0.2802  0.0938
  426CHL1   H25 5590   0.012   3.601   6.452 -1.1276  1.9653 -3.0691
  426CHL1   C26 5591   0.109   3.792   6.479  0.4809 -0.2687  0.3393
  426CHL1  H26A 5592   0.212   3.833   6.467  0.4602 -0.6308 -1.2235
  426CHL1  H26B 5593   0.061   3.829   6.386  2.3168  1.3055 -0.0627
  426CHL1  H26C 5594   0.051   3.821   6.569 -1.8845 -2.9587 -0.1930
  426CHL1   C27 5595   0.192   3.610   6.331  0.0577 -0.7026  0.4556
  426CHL1  H27A 5596   0.158   3.667   6.241  1.2299  0.1655  0.5440
  426CHL1  H27B 5597   0.300   3.636   6.331  0.1013 -0.8458  1.4880
  426CHL1  H27C 5598   0.197   3.503   6.301 -1.4803 -0.3766 -1.1389
  427CHL1    C3 5599   7.198   6.865   8.190  0.2966 -0.1970 -0.0878
  427CHL1    H3 5600   7.268   6.952   8.195 -0.2668  0.4868 -2.6924
  427CHL1    O3 5601   7.188   6.815   8.323 -0.1988 -0.4745 -0.2300
  427CHL1   H3' 5602   7.145   6.729   8.318 -0.2100 -0.5753  1.2395
  427CHL1    C4 5603   7.059   6.912   8.144  0.2357 -0.4215 -0.1300
  427CHL1   H4A 5604   6.993   6.823   8.144 -0.7283  0.2491  1.5379
  427CHL1   H4B 5605   7.025   6.979   8.226  2.0693  0.1723  0.1907
  427CHL1    C5 5606   7.053   6.978   8.009  0.1279  0.1006  0.1248
  427CHL1    C6 5607   7.002   7.100   7.989 -0.3054 -0.0330  0.3915
  427CHL1    H6 5608   6.961   7.164   8.068 -1.1511  0.3097 -0.3088
  427CHL1    C7 5609   7.006   7.171   7.856 -0.2313 -0.4401  0.1739
  427CHL1   H7A 5610   6.916   7.236   7.857  0.6846  0.8618  0.6013
  427CHL1   H7B 5611   7.093   7.241   7.853 -0.9677  0.4535 -1.6018
  427CHL1    C8 5612   7.028   7.067   7.744  0.2111  0.0195 -0.1705
  427CHL1    H8 5613   6.931   7.016   7.725  0.1942  0.3176 -0.9209
  427CHL1   C14 5614   7.062   7.137   7.616 -0.5014  0.0939 -0.3261
  427CHL1   H14 5615   7.158   7.189   7.639 -0.7003  1.0060 -1.4445
  427CHL1   C15 5616   6.969   7.250   7.569  0.3605  0.9316 -0.0701
  427CHL1  H15A 5617   6.862   7.223   7.578  0.5039 -0.3815 -1.7253
  427CHL1  H15B 5618   6.989   7.344   7.624 -3.0828  1.6466  0.2046
  427CHL1   C16 5619   6.999   7.265   7.419 -0.5456 -0.1168 -0.3738
  427CHL1  H16A 5620   6.907   7.272   7.357 -0.1840  1.1792 -0.7956
  427CHL1  H16B 5621   7.043   7.364   7.393 -1.0486 -0.1012 -1.1823
  427CHL1   C17 5622   7.109   7.163   7.385 -0.2468  0.0765 -0.0058
  427CHL1   H17 5623   7.208   7.200   7.419  0.6891 -1.0235 -1.3659
  427CHL1   C13 5624   7.086   7.059   7.490  0.1749 -0.1016 -0.0847
  427CHL1   C18 5625   6.959   6.984   7.445 -0.2051  0.6719 -0.3180
  427CHL1  H18A 5626   6.916   6.934   7.534  0.6625  1.8188  0.7891
  427CHL1  H18B 5627   6.867   7.043   7.426 -1.2209 -0.4501  0.9109
  427CHL1  H18C 5628   6.983   6.907   7.368 -2.1654  0.5594 -0.8685
  427CHL1   C12 5629   7.191   6.951   7.523  0.5123  0.2828  0.0999
  427CHL1  H12A 5630   7.208   6.873   7.446  0.5182 -0.3149  0.7036
  427CHL1  H12B 5631   7.280   7.014   7.543 -0.6048  1.0454  3.2183
  427CHL1   C11 5632   7.159   6.874   7.651  0.1835  0.2905  0.0240
  427CHL1  H11A 5633   7.067   6.815   7.632  0.9002  0.0643 -3.2291
  427CHL1  H11B 5634   7.237   6.800   7.679 -0.3456 -0.9021 -1.5141
  427CHL1    C9 5635   7.132   6.963   7.774  0.2677  0.1603  0.1377
  427CHL1    H9 5636   7.227   7.020   7.777 -0.1787  0.8945  0.6944
  427CHL1   C10 5637   7.113   6.890   7.903  0.1722  0.1435  0.1140
  427CHL1   C19 5638   7.009   6.780   7.874  0.2513  0.0828  0.0617
  427CHL1  H19A 5639   6.992   6.722   7.967 -0.7841  0.7374  0.2872
  427CHL1  H19B 5640   6.912   6.814   7.832  0.3067 -2.3199 -2.2768
  427CHL1  H19C 5641   7.046   6.705   7.800  0.3713  0.1672  0.0357
  427CHL1    C1 5642   7.246   6.831   7.952  0.0899 -0.0961  0.0522
  427CHL1   H1A 5643   7.293   6.757   7.883  0.5499 -1.7723  2.0566
  427CHL1   H1B 5644   7.322   6.912   7.950  2.1122 -1.8762 -2.4635
  427CHL1    C2 5645   7.249   6.762   8.088 -0.3285 -0.4730 -0.1247
  427CHL1   H2A 5646   7.346   6.713   8.113  0.0459  0.8667  1.2276
  427CHL1   H2B 5647   7.174   6.681   8.089  0.5686 -1.3786 -1.9012
  427CHL1   C20 5648   7.107   7.122   7.240  0.3314 -0.3983  0.1184
  427CHL1   H20 5649   7.028   7.049   7.214 -0.1873  0.3068 -0.3009
  427CHL1   C21 5650   7.244   7.055   7.217  0.4158 -0.3157  0.3713
  427CHL1  H21A 5651   7.255   7.016   7.113  0.9948 -1.3625  0.8080
  427CHL1  H21B 5652   7.244   6.964   7.281 -2.1613 -1.5622 -1.1965
  427CHL1  H21C 5653   7.328   7.124   7.238  0.8045 -0.9130  0.8065
  427CHL1   C22 5654   7.074   7.235   7.142  0.7337 -0.2743  0.1212
  427CHL1  H22A 5655   6.968   7.269   7.151  1.1813  1.3958 -0.5484
  427CHL1  H22B 5656   7.137   7.318   7.178 -1.5337  1.8956 -0.5880
  427CHL1   C23 5657   7.104   7.194   6.997 -0.5371 -0.2397 -0.1658
  427CHL1  H23A 5658   7.213   7.184   6.979  0.0160  2.4437  1.0817
  427CHL1  H23B 5659   7.047   7.102   6.973 -0.3845 -0.0205 -1.4127
  427CHL1   C24 5660   7.071   7.303   6.895 -0.5723 -0.3335 -0.2538
  427CHL1  H24A 5661   7.136   7.391   6.915 -2.2845  0.7137  0.8824
  427CHL1  H24B 5662   6.966   7.327   6.919 -0.2315 -0.2988  1.2607
  427CHL1   C25 5663   7.085   7.251   6.750  0.2070  0.0137 -0.3067
  427CHL1   H25 5664   7.186   7.205   6.737  0.7504  1.3012 -0.8291
  427CHL1   C26 5665   6.980   7.147   6.709  0.6590 -0.5630 -0.0152
  427CHL1  H26A 5666   6.882   7.189   6.741  0.8924  0.5530 -0.7156
  427CHL1  H26B 5667   6.993   7.121   6.602  1.9177 -1.3458  0.3043
  427CHL1  H26C 5668   6.995   7.061   6.778  2.6056 -0.2110  0.0515
  427CHL1   C27 5669   7.080   7.372   6.655 -0.1571 -0.0323 -0.3462
  427CHL1  H27A 5670   6.982   7.392   6.607 -0.2274 -0.0365 -0.2064
  427CHL1  H27B 5671   7.115   7.469   6.696  0.0764  0.5088 -1.7716
  427CHL1  H27C 5672   7.151   7.339   6.576  0.2798 -2.0839  0.8337
  428CHL1    C3 5673   3.732   2.604   7.122  0.0856 -0.0031  0.5851
  428CHL1    H3 5674   3.635   2.657   7.126 -0.8456 -1.5956 -0.0601
  428CHL1    O3 5675   3.779   2.574   7.253  0.5842  0.2291  0.4618
  428CHL1   H3' 5676   3.837   2.498   7.242  1.2949  0.6796  1.0097
  428CHL1    C4 5677   3.730   2.474   7.040  0.4334  0.4380 -0.1290
  428CHL1   H4A 5678   3.826   2.421   7.055  0.8632  0.8262 -1.3364
  428CHL1   H4B 5679   3.650   2.406   7.076  0.8378 -0.5168 -0.9845
  428CHL1    C5 5680   3.710   2.494   6.892  0.5338 -0.1280 -0.2197
  428CHL1    C6 5681   3.612   2.425   6.832 -0.0485  0.3141  0.2126
  428CHL1    H6 5682   3.554   2.350   6.887  0.0582  1.3383  1.7872
  428CHL1    C7 5683   3.601   2.422   6.682  0.9921 -0.4632  0.1392
  428CHL1   H7A 5684   3.600   2.314   6.653  0.5953 -0.3802 -0.1679
  428CHL1   H7B 5685   3.503   2.460   6.646  2.8130  1.0963 -3.6002
  428CHL1    C8 5686   3.711   2.499   6.608  0.2861  0.1387 -0.3032
  428CHL1    H8 5687   3.798   2.429   6.613  0.7240  0.7034  3.5348
  428CHL1   C14 5688   3.672   2.522   6.465  0.4375 -0.5079 -0.4505
  428CHL1   H14 5689   3.574   2.574   6.471  0.0785 -1.2579  0.4921
  428CHL1   C15 5690   3.626   2.407   6.373  0.1237 -0.5505 -0.2431
  428CHL1  H15A 5691   3.706   2.330   6.378  1.0951  0.4743  0.7889
  428CHL1  H15B 5692   3.524   2.369   6.391 -0.5557  1.5242  0.6436
  428CHL1   C16 5693   3.631   2.473   6.235  0.4267  0.3771  0.1992
  428CHL1  H16A 5694   3.705   2.425   6.167 -0.0319  0.3586 -0.2903
  428CHL1  H16B 5695   3.540   2.472   6.171  0.4769 -0.5167  0.1249
  428CHL1   C17 5696   3.686   2.615   6.257  0.0123  0.5673  0.0222
  428CHL1   H17 5697   3.601   2.681   6.283 -0.9244 -1.3289  2.0867
  428CHL1   C13 5698   3.766   2.606   6.384  0.2407 -0.0019 -0.1580
  428CHL1   C18 5699   3.899   2.532   6.363  0.1920 -0.2743  0.4711
  428CHL1  H18A 5700   3.952   2.489   6.451  0.2277  1.3743  1.2902
  428CHL1  H18B 5701   3.879   2.436   6.310 -0.2224 -1.2471  2.3189
  428CHL1  H18C 5702   3.969   2.589   6.298 -2.0348 -0.2603 -2.1103
  428CHL1   C12 5703   3.777   2.739   6.459  0.1660  0.0941 -0.3159
  428CHL1  H12A 5704   3.847   2.805   6.405 -1.3561  0.4911 -1.8824
  428CHL1  H12B 5705   3.672   2.776   6.467 -0.1794 -1.0706  0.9946
  428CHL1   C11 5706   3.831   2.719   6.601  0.6331 -0.5654 -0.5859
  428CHL1  H11A 5707   3.939   2.693   6.613  0.7117 -0.8201 -1.7029
  428CHL1  H11B 5708   3.817   2.820   6.645 -0.5771 -1.8295  2.2101
  428CHL1    C9 5709   3.748   2.622   6.686  0.3727  0.0245 -0.1637
  428CHL1    H9 5710   3.649   2.672   6.696 -0.8354 -1.8612 -1.8795
  428CHL1   C10 5711   3.799   2.594   6.824  0.3671  0.0640 -0.1534
  428CHL1   C19 5712   3.940   2.532   6.821  0.2829 -0.1009 -0.6846
  428CHL1  H19A 5713   3.944   2.431   6.774 -0.0079 -0.5406  0.2121
  428CHL1  H19B 5714   4.011   2.599   6.769 -0.2125  0.5758 -0.5026
  428CHL1  H19C 5715   3.975   2.508   6.923  0.8264 -0.1917 -0.8880
  428CHL1    C1 5716   3.799   2.726   6.904 -0.1288 -0.0937  0.1115
  428CHL1   H1A 5717   3.884   2.793   6.878  0.8674 -0.0663  3.0889
  428CHL1   H1B 5718   3.701   2.778   6.899 -0.2911 -0.4701 -0.8476
  428CHL1    C2 5719   3.828   2.703   7.053 -0.2720  0.0477  0.1612
  428CHL1   H2A 5720   3.824   2.799   7.109  1.0067  1.2881 -1.7572
  428CHL1   H2B 5721   3.929   2.657   7.059  0.8798  1.9547 -2.4901
  428CHL1   C20 5722   3.750   2.666   6.131  0.1878  0.5170  0.0910
  428CHL1   H20 5723   3.848   2.617   6.110  0.1407  0.1784  0.6383
  428CHL1   C21 5724   3.793   2.813   6.146 -0.0236  0.5344  0.5480
  428CHL1  H21A 5725   3.831   2.850   6.048 -0.7674 -0.2291 -0.0516
  428CHL1  H21B 5726   3.887   2.822   6.204 -0.6818  2.6033  1.3619
  428CHL1  H21C 5727   3.718   2.881   6.191  0.1124  1.8553 -1.1138
  428CHL1   C22 5728   3.667   2.650   6.003 -0.0377 -0.2358  0.3259
  428CHL1  H22A 5729   3.723   2.703   5.923 -0.3231  0.4699  0.5848
  428CHL1  H22B 5730   3.662   2.542   5.977 -1.8050  0.3686 -2.3050
  428CHL1   C23 5731   3.524   2.703   6.012  0.1535  0.2781  0.3557
  428CHL1  H23A 5732   3.469   2.634   6.080  0.5622  2.0272  2.5737
  428CHL1  H23B 5733   3.527   2.802   6.062  0.6827  0.9495 -0.9490
  428CHL1   C24 5734   3.447   2.712   5.880  0.1178  0.3314  0.3805
  428CHL1  H24A 5735   3.428   2.608   5.844 -2.2843  1.1836 -1.0891
  428CHL1  H24B 5736   3.348   2.753   5.911 -0.5114 -2.7403  2.9486
  428CHL1   C25 5737   3.519   2.791   5.769 -0.1374  0.1134  0.0551
  428CHL1   H25 5738   3.627   2.768   5.780 -0.3089 -1.3878 -1.1470
  428CHL1   C26 5739   3.458   2.753   5.633 -0.1978  0.2184  0.0527
  428CHL1  H26A 5740   3.350   2.778   5.628 -0.5188 -1.2774 -1.3024
  428CHL1  H26B 5741   3.512   2.797   5.547 -0.8177  2.8100  0.8936
  428CHL1  H26C 5742   3.462   2.644   5.610  0.5594  0.0015  1.1146
  428CHL1   C27 5743   3.501   2.943   5.782  0.1999  0.1472  0.1305
  428CHL1  H27A 5744   3.531   2.998   5.690  0.7417  0.6418  0.6010
  428CHL1  H27B 5745   3.395   2.959   5.810 -0.3624 -2.7195 -0.0702
  428CHL1  H27C 5746   3.566   2.968   5.868  1.0093 -0.2655 -0.3507
  429CHL1    C3 5747   5.611   5.305   5.228  0.3350  0.1472 -0.0145
  429CHL1    H3 5748   5.666   5.373   5.296 -1.3414  2.3055 -0.6935
  429CHL1    O3 5749   5.622   5.351   5.094  0.4096 -0.0045 -0.0614
  429CHL1   H3' 5750   5.551   5.415   5.089  0.7281  0.4039  0.4998
  429CHL1    C4 5751   5.668   5.163   5.242 -0.3864 -0.1300  0.1654
  429CHL1   H4A 5752   5.614   5.088   5.179  0.8509 -0.1369 -0.9249
  429CHL1   H4B 5753   5.775   5.152   5.215 -0.2975 -3.5760  1.3655
  429CHL1    C5 5754   5.658   5.127   5.387  0.3490  0.1165  0.2779
  429CHL1    C6 5755   5.769   5.101   5.459  0.7280  0.1287 -0.2981
  429CHL1    H6 5756   5.871   5.102   5.417  1.4436  0.3236  1.3826
  429CHL1    C7 5757   5.763   5.043   5.597  0.3452  0.7195 -0.0606
  429CHL1   H7A 5758   5.833   4.957   5.610  0.8624  1.2154  0.4805
  429CHL1   H7B 5759   5.811   5.116   5.666  2.2824 -2.3796  2.1486
  429CHL1    C8 5760   5.621   5.015   5.647  0.2304  1.0238 -0.2177
  429CHL1    H8 5761   5.605   4.911   5.613  1.4004  0.2865  1.3734
  429CHL1   C14 5762   5.618   5.011   5.797 -0.3374  0.1801 -0.2479
  429CHL1   H14 5763   5.643   5.115   5.826  0.9180  0.9016 -3.5305
  429CHL1   C15 5764   5.724   4.928   5.872  0.2047  0.8078 -0.3134
  429CHL1  H15A 5765   5.739   4.832   5.819  0.6443  0.1068  1.0380
  429CHL1  H15B 5766   5.818   4.986   5.865 -0.1351  1.3197 -0.6920
  429CHL1   C16 5767   5.671   4.914   6.015 -0.2156 -0.0360 -0.5466
  429CHL1  H16A 5768   5.664   4.804   6.032  0.6794  0.2977  2.7173
  429CHL1  H16B 5769   5.739   4.950   6.095 -1.0856 -0.5705  0.4536
  429CHL1   C17 5770   5.536   4.988   6.014 -0.2703 -0.1282 -0.2394
  429CHL1   H17 5771   5.576   5.088   6.041  0.9672  0.0645 -2.4371
  429CHL1   C13 5772   5.489   4.992   5.871 -0.3077  0.0776 -0.2220
  429CHL1   C18 5773   5.429   4.855   5.833 -0.5434  0.1640 -0.1636
  429CHL1  H18A 5774   5.333   4.836   5.885 -0.9375  0.0086 -0.9363
  429CHL1  H18B 5775   5.411   4.861   5.724 -0.6671  1.2769 -0.0944
  429CHL1  H18C 5776   5.502   4.774   5.851 -1.3711 -0.7937 -1.0106
  429CHL1   C12 5777   5.398   5.105   5.821 -0.2442  0.1773 -0.1098
  429CHL1  H12A 5778   5.297   5.093   5.866 -1.0597  0.2073 -1.8571
  429CHL1  H12B 5779   5.442   5.198   5.865 -1.2697 -0.2081  1.8407
  429CHL1   C11 5780   5.392   5.119   5.669 -0.5241 -0.3205 -0.1444
  429CHL1  H11A 5781   5.322   5.041   5.631  1.3426 -2.0894 -0.1253
  429CHL1  H11B 5782   5.336   5.214   5.654 -1.3829 -1.1157 -2.3516
  429CHL1    C9 5783   5.527   5.121   5.595 -0.5852  0.2951 -0.2465
  429CHL1    H9 5784   5.578   5.214   5.628  1.0525 -0.5466 -0.2941
  429CHL1   C10 5785   5.520   5.130   5.446  0.0773 -0.3830 -0.3251
  429CHL1   C19 5786   5.434   5.018   5.385 -0.4097 -0.0053 -0.3357
  429CHL1  H19A 5787   5.433   5.046   5.277  1.0804 -1.3917 -0.7448
  429CHL1  H19B 5788   5.467   4.913   5.401 -2.5226 -0.3099  2.8604
  429CHL1  H19C 5789   5.329   5.038   5.414 -0.8344 -0.2672 -1.6198
  429CHL1    C1 5790   5.459   5.269   5.425  0.1743 -0.3191 -0.1800
  429CHL1   H1A 5791   5.353   5.261   5.458  0.3736  0.7395  0.7893
  429CHL1   H1B 5792   5.503   5.351   5.487 -2.2769  0.9594  0.0071
  429CHL1    C2 5793   5.466   5.315   5.279  0.2601 -0.2241 -0.1457
  429CHL1   H2A 5794   5.422   5.417   5.285 -2.0132 -0.9567 -2.6665
  429CHL1   H2B 5795   5.396   5.252   5.221  0.0959 -2.0080  1.8702
  429CHL1   C20 5796   5.447   4.926   6.117 -0.3132 -0.0789 -0.2469
[truncated: 5,861,789 more chars]
