# Supplementary material for: pKa Calculations of GPCRs: Understanding Protonation States in Receptor Activation
Source: J Chem Inf Model. 2024 Aug 16;64(17):6850–6. doi: 10.1021/acs.jcim.4c01125 (PMC11388449; doi:10.1021/acs.jcim.4c01125)
Supplement: Supplementary file 2 — ci4c01125_si_002.zip [file ci4c01125_si_002.zip › cb1r_active_prot_first.gro]

CB1R ActProt in POPC:CHL Membrane
90754
  107CYS    CAY    1   6.715   3.973   8.159  0.0293  0.5143 -0.2767
  107CYS    HY1    2   6.670   4.069   8.192  0.4576  1.0347 -1.1657
  107CYS    HY2    3   6.778   4.004   8.072 -1.2620 -1.8007 -2.1542
  107CYS    HY3    4   6.761   3.936   8.253 -0.8269  1.0102  0.3518
  107CYS     CY    5   6.608   3.886   8.101  0.5201  0.1642 -0.6582
  107CYS     OY    6   6.506   3.943   8.064 -0.0874 -0.5123 -0.0369
  107CYS      N    7   6.626   3.753   8.099 -0.7887 -0.0385  0.3249
  107CYS     HN    8   6.707   3.722   8.149 -0.1943 -0.6310 -0.9663
  107CYS     CA    9   6.535   3.654   8.050 -0.4510 -0.0483 -0.2932
  107CYS     HA   10   6.506   3.675   7.949 -2.2234 -1.3872 -0.1108
  107CYS     CB   11   6.584   3.510   8.069  0.1052  0.1965  0.1718
  107CYS    HB1   12   6.507   3.441   8.028  0.0642 -0.1958  0.8962
  107CYS    HB2   13   6.602   3.466   8.170  1.9376 -0.6205 -0.4752
  107CYS     SG   14   6.731   3.469   7.970  0.1346  0.2307  0.2010
  107CYS    HG1   15   6.824   3.503   8.058 -1.3275  0.7415  1.5984
  107CYS      C   16   6.404   3.655   8.121 -0.2921 -0.1181  0.0053
  107CYS      O   17   6.301   3.645   8.053 -0.1984  0.3577 -0.2150
  108PHE      N   18   6.404   3.671   8.254 -0.4580  0.4251 -0.0562
  108PHE     HN   19   6.492   3.681   8.301  0.1529 -2.3350 -0.4285
  108PHE     CA   20   6.283   3.681   8.329 -0.3985 -0.2976  0.1411
  108PHE     HA   21   6.213   3.606   8.296 -0.6060  0.3936 -1.0340
  108PHE     CB   22   6.294   3.658   8.481 -0.8503  0.0914  0.2388
  108PHE    HB1   23   6.195   3.675   8.527 -1.1071 -1.4632  0.3184
  108PHE    HB2   24   6.368   3.735   8.513  0.4921 -0.9006 -0.3344
  108PHE     CG   25   6.338   3.521   8.522 -0.0875  0.1280 -0.4332
  108PHE    CD1   26   6.392   3.525   8.648 -0.9883  0.0310 -0.0402
  108PHE    HD1   27   6.377   3.610   8.712 -1.9432 -0.9697  1.1350
  108PHE    CE1   28   6.448   3.416   8.712  0.3999  0.6042 -0.2482
  108PHE    HE1   29   6.494   3.441   8.806  1.7310 -0.6616 -0.5322
  108PHE     CZ   30   6.454   3.299   8.641 -0.1092  0.1691  0.4173
  108PHE     HZ   31   6.508   3.214   8.680  0.5944 -1.3773 -3.4506
  108PHE    CD2   32   6.346   3.402   8.453  0.8232  0.2615 -0.5794
  108PHE    HD2   33   6.309   3.392   8.352  2.7616 -0.4667 -1.2512
  108PHE    CE2   34   6.399   3.292   8.515  0.0212  0.3828  0.3472
  108PHE    HE2   35   6.402   3.201   8.456 -0.5827  1.9109 -2.1672
  108PHE      C   36   6.204   3.805   8.301  0.5631  0.2105 -0.3734
  108PHE      O   37   6.257   3.912   8.274  0.1906  0.4300 -0.2269
  109MET      N   38   6.070   3.794   8.305  0.5525  0.5192  0.3232
  109MET     HN   39   6.034   3.705   8.332 -2.0962  1.8768  1.6539
  109MET     CA   40   5.986   3.901   8.261  0.1397 -0.0320 -0.2428
  109MET     HA   41   6.042   3.993   8.250 -0.2265  0.2592  0.3290
  109MET     CB   42   5.914   3.868   8.129  0.4973  0.4621 -0.5662
  109MET    HB1   43   5.832   3.941   8.113 -1.2127 -1.2035  0.2632
  109MET    HB2   44   5.860   3.772   8.141 -0.1302  0.7550 -0.9754
  109MET     CG   45   6.006   3.871   8.006  0.1599 -0.3152 -0.8473
  109MET    HG1   46   5.956   3.822   7.920  1.7303 -0.6265 -1.5980
  109MET    HG2   47   6.100   3.816   8.027 -0.7633 -1.2962  0.9548
  109MET     SD   48   6.042   4.033   7.932  0.3547 -0.0100 -0.0924
  109MET     CE   49   6.205   3.995   7.860  0.4037 -0.8955  0.4774
  109MET    HE1   50   6.270   3.961   7.943  0.2733  0.2616  1.0638
  109MET    HE2   51   6.254   4.082   7.813 -1.0309 -0.4656 -0.2665
  109MET    HE3   52   6.208   3.919   7.779  2.1484  1.8115 -2.2091
  109MET      C   53   5.893   3.941   8.369  0.0281  0.3633 -0.4858
  109MET      O   54   5.786   3.881   8.380  0.8149 -1.0183 -0.1354
  110VAL      N   55   5.931   4.047   8.443  0.2413  0.0918 -0.2057
  110VAL     HN   56   6.020   4.091   8.430 -0.0120  0.5695 -0.3557
  110VAL     CA   57   5.854   4.093   8.554 -0.0106  0.0884 -0.3777
  110VAL     HA   58   5.765   4.032   8.562  0.2028 -0.0026  2.2374
  110VAL     CB   59   5.927   4.061   8.681 -0.7957 -0.3678 -0.0296
  110VAL     HB   60   6.030   4.102   8.677 -0.9893  0.1907  0.6428
  110VAL    CG1   61   5.863   4.120   8.807 -0.8213 -0.2549 -0.0964
  110VAL   HG11   62   5.873   4.229   8.788  1.0739 -0.9703 -4.2509
  110VAL   HG12   63   5.911   4.080   8.899  0.2299  1.9977  0.3990
  110VAL   HG13   64   5.755   4.095   8.818 -1.1236  0.0187 -2.0926
  110VAL    CG2   65   5.944   3.908   8.690 -0.3101 -0.3018  0.2087
  110VAL   HG21   66   6.007   3.871   8.607 -1.2481  0.0235 -0.6698
  110VAL   HG22   67   5.845   3.859   8.676  0.1160 -0.7106 -1.6213
  110VAL   HG23   68   5.989   3.877   8.787 -0.9235 -2.1471 -0.0555
  110VAL      C   69   5.820   4.238   8.547 -0.3221  0.0553  0.3140
  110VAL      O   70   5.906   4.324   8.531 -0.2282 -0.1514 -0.3391
  111LEU      N   71   5.688   4.263   8.538 -0.2883  0.0746 -0.1654
  111LEU     HN   72   5.621   4.191   8.556 -2.1964  1.9522  0.7902
  111LEU     CA   73   5.633   4.394   8.521 -0.5056  0.0748  0.4933
  111LEU     HA   74   5.683   4.432   8.432 -0.3197  0.0149  0.5717
  111LEU     CB   75   5.484   4.389   8.483 -0.4610  0.0594  0.3172
  111LEU    HB1   76   5.429   4.342   8.568 -0.7029  1.2550  0.8481
  111LEU    HB2   77   5.470   4.331   8.389 -0.9415  1.0815 -0.2610
  111LEU     CG   78   5.417   4.526   8.462 -0.2627  0.1540  0.3015
  111LEU     HG   79   5.422   4.577   8.561 -1.1967 -0.3725  0.6349
  111LEU    CD1   80   5.490   4.604   8.351 -1.3068  0.0685 -0.4600
  111LEU   HD11   81   5.431   4.692   8.316 -1.5351 -0.6740 -2.0316
  111LEU   HD12   82   5.512   4.536   8.266 -0.2794 -0.0662 -0.1066
  111LEU   HD13   83   5.588   4.641   8.390 -1.7869  0.0064  0.8792
  111LEU    CD2   84   5.267   4.506   8.435 -0.2256  0.1085  0.1344
  111LEU   HD21   85   5.216   4.605   8.442  1.7216  1.0985  1.0914
  111LEU   HD22   86   5.218   4.427   8.496  0.9701  0.3857  1.5171
  111LEU   HD23   87   5.257   4.483   8.327 -1.3466 -1.0862  0.4696
  111LEU      C   88   5.654   4.486   8.636 -0.9795  0.4302  0.2963
  111LEU      O   89   5.621   4.463   8.752 -0.3215 -0.1756  0.3679
  112ASN      N   90   5.727   4.595   8.606 -0.2721 -0.0332  0.3267
  112ASN     HN   91   5.762   4.621   8.516  2.4491 -0.8151  1.0669
  112ASN     CA   92   5.782   4.687   8.700 -0.2648  0.1681  0.1269
  112ASN     HA   93   5.715   4.692   8.785  0.6701  2.9651  0.8311
  112ASN     CB   94   5.913   4.636   8.762 -0.1892  0.5081  0.2497
  112ASN    HB1   95   5.907   4.533   8.804 -0.8683  1.3267  2.2611
  112ASN    HB2   96   5.938   4.703   8.847  1.9412  2.0686 -1.5005
  112ASN     CG   97   6.033   4.652   8.670 -0.0190 -0.4099  0.2983
  112ASN    OD1   98   6.105   4.750   8.686 -0.3435 -0.0971 -0.1398
  112ASN    ND2   99   6.061   4.563   8.571 -0.0754  0.1298 -0.2085
  112ASN   HD21  100   6.138   4.569   8.508 -1.8603  0.3645 -2.4890
  112ASN   HD22  101   6.000   4.486   8.555 -0.3565  0.2349  0.3375
  112ASN      C  102   5.784   4.823   8.638 -0.5957  0.0530 -0.1431
  112ASN      O  103   5.788   4.823   8.515  0.8244 -0.1934 -0.1232
  113PRO      N  104   5.773   4.933   8.706 -0.1165  0.1475 -0.2131
  113PRO     CD  105   5.741   4.944   8.848  0.5456 -0.2108 -0.0304
  113PRO    HD1  106   5.822   4.908   8.914 -0.4691 -2.4282  0.0918
  113PRO    HD2  107   5.645   4.890   8.862 -0.4379  1.0935 -1.3581
  113PRO     CA  108   5.769   5.060   8.639 -0.5819 -0.0039 -0.4754
  113PRO     HA  109   5.673   5.076   8.593 -0.6913  3.2000  0.6010
  113PRO     CB  110   5.788   5.160   8.753  0.4219 -0.2591 -0.4103
  113PRO    HB1  111   5.729   5.251   8.730  0.0665 -1.1793 -3.5854
  113PRO    HB2  112   5.893   5.175   8.787 -0.4578  2.5809  1.4013
  113PRO     CG  113   5.716   5.093   8.872 -0.1224 -0.2069 -0.7081
  113PRO    HG1  114   5.759   5.133   8.966  0.3827  1.9669 -1.7973
  113PRO    HG2  115   5.608   5.121   8.863 -0.3126 -0.8849 -0.5397
  113PRO      C  116   5.858   5.095   8.525 -0.0934 -0.0614 -0.1115
  113PRO      O  117   5.809   5.170   8.442 -0.3486  0.2963  0.3531
  114SER      N  118   5.983   5.046   8.516 -0.0844 -0.1281  0.3384
  114SER     HN  119   6.027   4.978   8.575  0.8593 -1.6572 -1.9954
  114SER     CA  120   6.073   5.085   8.411  0.3563 -0.7861  0.4659
  114SER     HA  121   6.074   5.189   8.385 -0.5575 -0.5047  1.4792
  114SER     CB  122   6.215   5.041   8.450  0.7007  0.3513  0.5199
  114SER    HB1  123   6.245   5.097   8.541 -0.1849  3.1797 -0.8039
  114SER    HB2  124   6.295   5.063   8.376  2.6187 -3.2898  1.2581
  114SER     OG  125   6.237   4.903   8.477  0.0430  0.2885  0.7553
  114SER    HG1  126   6.246   4.850   8.398 -1.8699 -0.1146  0.7640
  114SER      C  127   6.040   5.014   8.284  0.3292  0.1920 -0.0787
  114SER      O  128   6.067   5.054   8.170  0.0303 -0.1717 -0.2788
  115GLN      N  129   5.969   4.901   8.296 -0.2503  0.6270  0.6276
  115GLN     HN  130   5.938   4.880   8.389 -2.1545 -0.4905 -0.2116
  115GLN     CA  131   5.908   4.815   8.200  0.0426  0.4335  0.6112
  115GLN     HA  132   5.969   4.814   8.111 -0.4628 -1.3434  0.2393
  115GLN     CB  133   5.906   4.668   8.246 -0.4488  0.2149 -0.1001
  115GLN    HB1  134   5.834   4.664   8.331  0.9815 -0.1602  1.1205
  115GLN    HB2  135   6.011   4.649   8.274  0.7690  4.5876 -1.0561
  115GLN     CG  136   5.855   4.576   8.134 -0.2158  0.4141 -0.3712
  115GLN    HG1  137   5.937   4.581   8.059  2.4485 -0.3454  2.2793
  115GLN    HG2  138   5.755   4.595   8.090 -0.8936 -1.2142  0.3715
  115GLN     CD  139   5.851   4.436   8.194  0.3546 -0.0897 -1.4860
  115GLN    OE1  140   5.739   4.392   8.219  0.4785  0.3356 -0.1414
  115GLN    NE2  141   5.972   4.378   8.218  0.0860 -0.0302  0.1057
  115GLN   HE21  142   5.983   4.309   8.289 -1.9481 -1.7769 -1.1526
  115GLN   HE22  143   6.053   4.414   8.172  0.8864 -1.8445  0.0322
  115GLN      C  144   5.779   4.870   8.150 -0.1198 -0.1065  0.4288
  115GLN      O  145   5.757   4.881   8.029  0.1404 -0.4719  0.3458
  116GLN      N  146   5.700   4.930   8.240  0.3307  0.3587  0.5169
  116GLN     HN  147   5.731   4.919   8.334  0.5315 -0.2087  0.3836
  116GLN     CA  148   5.582   5.007   8.215 -0.0115 -0.1718  0.4767
  116GLN     HA  149   5.524   4.939   8.154 -0.3715  2.5418 -2.5105
  116GLN     CB  150   5.500   5.033   8.342 -0.2199  0.2711  0.2546
  116GLN    HB1  151   5.564   5.077   8.422 -0.9647 -0.6187  1.3715
  116GLN    HB2  152   5.472   4.934   8.383  2.1283 -0.2736  0.6985
  116GLN     CG  153   5.374   5.115   8.312 -0.0601  0.3613 -0.1737
  116GLN    HG1  154   5.305   5.087   8.395  1.9169 -2.2560  0.7114
  116GLN    HG2  155   5.337   5.096   8.210  1.5893  0.8778 -0.9173
  116GLN     CD  156   5.394   5.265   8.330  0.3142  0.3033 -0.1037
  116GLN    OE1  157   5.344   5.346   8.252  0.6733 -0.0241 -0.6852
  116GLN    NE2  158   5.466   5.305   8.439  0.6963  0.0432 -0.2607
  116GLN   HE21  159   5.501   5.398   8.440 -0.2679  0.4084  1.2617
  116GLN   HE22  160   5.504   5.244   8.509  0.9474 -0.1502 -0.5609
  116GLN      C  161   5.606   5.128   8.130  0.0640 -0.4899  0.0410
  116GLN      O  162   5.527   5.159   8.042  0.1883  0.1687  0.1573
  117LEU      N  163   5.713   5.202   8.164 -0.2775 -0.0675  0.2025
  117LEU     HN  164   5.766   5.156   8.235  0.7597 -0.1524 -0.6135
  117LEU     CA  165   5.762   5.310   8.085 -0.0707 -0.0244  0.3893
  117LEU     HA  166   5.681   5.381   8.078 -1.0873 -1.1413  0.5499
  117LEU     CB  167   5.867   5.386   8.168 -0.3177  0.2820  0.4232
  117LEU    HB1  168   5.968   5.340   8.180 -0.7438 -1.1170 -0.9974
  117LEU    HB2  169   5.824   5.382   8.270 -3.0524 -1.0846 -0.6780
  117LEU     CG  170   5.883   5.537   8.143 -0.2329  0.1292 -0.4772
  117LEU     HG  171   5.780   5.569   8.115 -0.6519 -0.3349  0.4878
  117LEU    CD1  172   5.903   5.615   8.274  0.7959 -0.4152 -0.2962
  117LEU   HD11  173   5.818   5.602   8.344  0.8596 -0.4089 -0.2181
  117LEU   HD12  174   5.905   5.725   8.257 -0.1384 -0.0897  1.5240
  117LEU   HD13  175   5.996   5.585   8.326  0.6418 -0.9763 -0.3390
  117LEU    CD2  176   5.996   5.565   8.043  0.2399 -0.2584 -0.0542
  117LEU   HD21  177   6.097   5.521   8.062 -0.3440 -1.9339 -0.5910
  117LEU   HD22  178   6.012   5.674   8.041 -1.8767  0.1148  0.8363
  117LEU   HD23  179   5.958   5.538   7.942  0.0641  1.4720 -0.4830
  117LEU      C  180   5.800   5.276   7.945 -0.1519  0.0736  0.3437
  117LEU      O  181   5.761   5.343   7.849  0.0453 -0.2933  0.0061
  118ALA      N  182   5.881   5.171   7.926  0.3004  0.5136 -0.2115
  118ALA     HN  183   5.924   5.127   8.004 -1.0525  2.1499  1.5232
  118ALA     CA  184   5.932   5.141   7.795  0.1294 -0.2577 -0.1076
  118ALA     HA  185   5.973   5.234   7.760  1.9285 -0.9867 -0.0369
  118ALA     CB  186   6.040   5.031   7.805 -0.0623 -0.4510 -0.1673
  118ALA    HB1  187   6.004   4.946   7.866 -0.8227 -1.6364 -2.1442
  118ALA    HB2  188   6.134   5.073   7.845  0.8943 -1.6031 -1.1430
  118ALA    HB3  189   6.053   4.984   7.705 -1.1618 -3.0151  0.8184
  118ALA      C  190   5.830   5.105   7.693 -0.1958 -0.3671  0.2520
  118ALA      O  191   5.837   5.152   7.579  0.2156  0.2516  0.5261
  119ILE      N  192   5.727   5.030   7.734 -0.1228 -0.6330 -0.0481
  119ILE     HN  193   5.733   5.001   7.830  2.7854 -0.1821 -0.0160
  119ILE     CA  194   5.614   5.004   7.650  0.0373 -0.0637 -0.4455
  119ILE     HA  195   5.655   4.976   7.555 -0.1527  0.0749 -0.5705
  119ILE     CB  196   5.528   4.889   7.695  0.2703 -0.1537 -0.2306
  119ILE     HB  197   5.444   4.868   7.625 -0.5757  2.5840 -0.1530
  119ILE    CG2  198   5.615   4.763   7.705  0.1402 -0.1840  0.5840
  119ILE   HG21  199   5.694   4.777   7.782 -1.1918 -0.6102  2.0892
  119ILE   HG22  200   5.659   4.744   7.605  0.3946  4.7443 -0.4554
  119ILE   HG23  201   5.550   4.682   7.745  1.0766 -0.3930  1.7515
  119ILE    CG1  202   5.467   4.921   7.833 -0.0286 -0.2757 -0.3348
  119ILE   HG11  203   5.416   5.019   7.828  2.0203  0.7891 -2.6033
  119ILE   HG12  204   5.553   4.944   7.899 -1.3586  0.2218  1.2705
  119ILE     CD  205   5.376   4.823   7.908 -0.6410  0.6080  0.0928
  119ILE    HD1  206   5.281   4.793   7.859 -0.4948 -0.9225  0.7037
  119ILE    HD2  207   5.343   4.881   7.997  2.4985  2.6628  0.0709
  119ILE    HD3  208   5.422   4.726   7.937  0.9201  1.3548  0.2217
  119ILE      C  209   5.529   5.123   7.619  0.1222  0.1177  0.0049
  119ILE      O  210   5.479   5.137   7.508 -0.5541  0.2998  0.3291
  120ALA      N  211   5.505   5.219   7.710  0.0357 -0.1971  0.3149
  120ALA     HN  212   5.545   5.202   7.800  0.8270 -2.7497 -0.4217
  120ALA     CA  213   5.443   5.345   7.684  1.0053  0.1725 -0.2666
  120ALA     HA  214   5.342   5.323   7.652  1.0344 -1.5155  0.6642
  120ALA     CB  215   5.441   5.420   7.818  0.4825 -0.3949  0.0522
  120ALA    HB1  216   5.357   5.378   7.877 -1.2719  1.5332 -0.9368
  120ALA    HB2  217   5.407   5.525   7.804  2.8881  0.4025 -0.3488
  120ALA    HB3  218   5.538   5.423   7.873  1.8421  1.4331 -2.2288
  120ALA      C  219   5.503   5.442   7.589  0.4035  0.0724 -0.7517
  120ALA      O  220   5.430   5.492   7.503 -0.1203 -0.1771 -0.4598
  121VAL      N  221   5.635   5.460   7.603  0.3515  0.0726 -0.2603
  121VAL     HN  222   5.698   5.410   7.662  0.8991  0.8093 -0.1945
  121VAL     CA  223   5.712   5.532   7.507  0.3644  0.3408 -0.0492
  121VAL     HA  224   5.665   5.626   7.480 -1.4981 -0.3804  0.5707
  121VAL     CB  225   5.847   5.567   7.564  0.2892  0.4658  0.0524
  121VAL     HB  226   5.903   5.472   7.580  2.8778  1.8719 -0.1622
  121VAL    CG1  227   5.940   5.641   7.467  0.7058  0.1145  0.1815
  121VAL   HG11  228   6.041   5.655   7.512  1.2254 -0.9282 -0.6151
  121VAL   HG12  229   5.889   5.738   7.448  0.9379  0.6202  2.0092
  121VAL   HG13  230   5.950   5.576   7.377 -2.4778 -1.3844  0.7713
  121VAL    CG2  231   5.830   5.630   7.703 -0.0737 -0.0175  0.2303
  121VAL   HG21  232   5.806   5.736   7.682 -0.0650 -0.5330 -2.9564
  121VAL   HG22  233   5.925   5.630   7.761 -2.2646  1.3781  4.2405
  121VAL   HG23  234   5.760   5.580   7.773  0.8655  0.6689  1.7199
  121VAL      C  235   5.722   5.469   7.372 -0.5482  0.3732 -0.1340
  121VAL      O  236   5.707   5.536   7.270  0.9199  0.4833 -0.2941
  122LEU      N  237   5.725   5.335   7.364  0.8201  0.4100 -0.3551
  122LEU     HN  238   5.732   5.285   7.450 -1.4776 -1.1797 -1.0173
  122LEU     CA  239   5.715   5.254   7.247  0.5679  0.1101 -0.1292
  122LEU     HA  240   5.793   5.297   7.185  0.9496 -1.2263 -0.5941
  122LEU     CB  241   5.743   5.105   7.270 -0.5192 -0.0015  0.5589
  122LEU    HB1  242   5.688   5.066   7.358  0.9519  0.0498  1.5378
  122LEU    HB2  243   5.849   5.097   7.302  0.5112 -2.1817 -2.8164
  122LEU     CG  244   5.718   5.004   7.157 -0.3392 -0.1405  0.6427
  122LEU     HG  245   5.735   5.039   7.053  1.2433 -1.9554  0.2319
  122LEU    CD1  246   5.809   4.880   7.163 -1.5344 -1.0834 -0.0415
  122LEU   HD11  247   5.780   4.801   7.091 -0.9461 -0.8250 -0.5776
  122LEU   HD12  248   5.817   4.844   7.268 -1.0584 -2.4809 -0.5417
  122LEU   HD13  249   5.912   4.905   7.128 -1.7080 -0.2160  0.0495
  122LEU    CD2  250   5.575   4.949   7.166 -0.4278  0.0262  0.2687
  122LEU   HD21  251   5.550   4.905   7.265  0.4115  0.9906  0.9348
  122LEU   HD22  252   5.584   4.867   7.092  0.8273  0.6510 -0.2885
  122LEU   HD23  253   5.500   5.024   7.130  1.6313  1.4881 -1.1928
  122LEU      C  254   5.587   5.277   7.173  0.4730 -0.0749 -0.0196
  122LEU      O  255   5.589   5.322   7.059  0.7815  0.4564  0.1934
  123SER      N  256   5.471   5.258   7.239  0.4568 -0.4366 -0.1487
  123SER     HN  257   5.481   5.235   7.336  4.2329 -0.3999 -0.3879
  123SER     CA  258   5.346   5.277   7.174  0.4051  0.5313  0.2071
  123SER     HA  259   5.342   5.215   7.085  0.6906  0.5943  0.1518
  123SER     CB  260   5.231   5.230   7.265  0.7429  0.6084  0.6732
  123SER    HB1  261   5.134   5.237   7.211  1.6085  0.4593 -0.9742
  123SER    HB2  262   5.218   5.297   7.352  1.0445  0.1344  1.0897
  123SER     OG  263   5.239   5.093   7.304  0.2601  0.2921 -0.2973
  123SER    HG1  264   5.303   5.085   7.375  1.4935  0.3486 -1.3696
  123SER      C  265   5.315   5.414   7.124 -0.1606  0.5195  0.5211
  123SER      O  266   5.269   5.438   7.013  0.1779 -0.5389  0.1371
  124LEU      N  267   5.346   5.514   7.208  0.5242  0.1950  0.6619
  124LEU     HN  268   5.400   5.506   7.291  1.2709  0.0858  0.1806
  124LEU     CA  269   5.330   5.650   7.166 -0.3008 -0.2425 -0.4802
  124LEU     HA  270   5.232   5.661   7.121 -0.6993 -0.4078  0.3284
  124LEU     CB  271   5.323   5.734   7.295 -0.2458 -0.7727 -0.1317
  124LEU    HB1  272   5.324   5.840   7.262 -0.1386 -0.1976  1.6391
  124LEU    HB2  273   5.415   5.709   7.352  0.6785 -1.9854 -2.0401
  124LEU     CG  274   5.193   5.723   7.376 -0.3361  0.3114 -0.1260
  124LEU     HG  275   5.177   5.616   7.398  0.7688 -0.3124 -2.1608
  124LEU    CD1  276   5.206   5.792   7.513  0.1617 -0.3768  0.1756
  124LEU   HD11  277   5.210   5.903   7.514 -2.6439 -0.1973  0.0840
  124LEU   HD12  278   5.289   5.747   7.571  0.2872 -0.5445 -0.1334
  124LEU   HD13  279   5.116   5.770   7.575 -0.0087  0.3737  0.2063
  124LEU    CD2  280   5.064   5.773   7.307 -0.3831 -0.0233 -0.2811
  124LEU   HD21  281   5.054   5.877   7.271 -2.2021  0.5240  1.6653
  124LEU   HD22  282   4.977   5.743   7.369  0.1906 -2.0000 -0.3611
  124LEU   HD23  283   5.047   5.717   7.213 -1.5158 -2.0059  1.0366
  124LEU      C  284   5.427   5.704   7.067  0.5387  0.2503  0.5913
  124LEU      O  285   5.390   5.771   6.971 -0.2442 -0.8776  0.0809
  125THR      N  286   5.551   5.653   7.061  0.0285 -0.9147 -0.5637
  125THR     HN  287   5.582   5.584   7.126 -1.3323 -0.8563  0.1829
  125THR     CA  288   5.624   5.677   6.940  0.2621 -0.0945 -0.2654
  125THR     HA  289   5.622   5.781   6.912  0.3257  0.0527  0.2646
  125THR     CB  290   5.772   5.652   6.941  0.3171  0.2168  0.4171
  125THR     HB  291   5.794   5.543   6.945 -1.6883 -0.3562 -1.6078
  125THR    OG1  292   5.829   5.708   7.058  0.3654  0.4954  0.2617
  125THR    HG1  293   5.807   5.643   7.125 -0.9789  1.5910  0.9346
  125THR    CG2  294   5.840   5.724   6.823  0.1295 -0.1518  0.0800
  125THR   HG21  295   5.950   5.710   6.828  0.6305  1.9248 -2.7017
  125THR   HG22  296   5.819   5.832   6.843  0.6392  0.0461 -0.4316
  125THR   HG23  297   5.808   5.687   6.723  0.0084  0.3150 -0.0565
  125THR      C  298   5.570   5.616   6.816 -0.1800  0.1283 -0.1872
  125THR      O  299   5.549   5.672   6.708  0.3018  0.5741 -0.0518
  126LEU      N  300   5.537   5.485   6.816  0.0624  0.0675 -0.1613
  126LEU     HN  301   5.539   5.437   6.903  0.4774 -0.1308 -0.2741
  126LEU     CA  302   5.491   5.411   6.703  0.3098  0.3034 -0.4196
  126LEU     HA  303   5.560   5.440   6.624  0.2381 -0.2417 -0.6866
  126LEU     CB  304   5.495   5.260   6.729 -0.7901  0.3294 -0.0618
  126LEU    HB1  305   5.416   5.225   6.799  0.1986 -0.8439  0.5238
  126LEU    HB2  306   5.595   5.240   6.773 -1.1268 -1.0623  0.1459
  126LEU     CG  307   5.498   5.162   6.610 -0.1492 -0.0464  0.2531
  126LEU     HG  308   5.398   5.158   6.562 -0.6310 -0.1667  1.2373
  126LEU    CD1  309   5.606   5.194   6.506  0.3005 -0.4087  0.6066
  126LEU   HD11  310   5.635   5.301   6.501  0.8402 -0.5736  0.0378
  126LEU   HD12  311   5.565   5.152   6.411  0.6334 -1.3461  0.8667
  126LEU   HD13  312   5.697   5.140   6.539  0.5994  0.6555  1.5616
  126LEU    CD2  313   5.508   5.022   6.672  0.5291 -0.1100  0.0042
  126LEU   HD21  314   5.433   5.003   6.752 -0.1739  2.0095 -0.0810
  126LEU   HD22  315   5.611   5.003   6.707  0.6658 -2.4484 -1.4121
  126LEU   HD23  316   5.490   4.933   6.607  1.3850 -0.6501  0.4915
  126LEU      C  317   5.358   5.457   6.654 -0.0237 -0.2823 -0.0645
  126LEU      O  318   5.333   5.462   6.534 -0.2995 -0.2170 -0.0065
  127GLY      N  319   5.264   5.481   6.747  0.1086 -0.0228  0.0007
  127GLY     HN  320   5.285   5.472   6.844 -1.0780 -0.1597  0.2597
  127GLY     CA  321   5.133   5.533   6.721 -0.0403 -0.3602  0.0782
  127GLY    HA1  322   5.082   5.568   6.809 -0.3822  2.2168 -1.0610
  127GLY    HA2  323   5.076   5.464   6.661 -1.1066  0.4721  0.1070
  127GLY      C  324   5.142   5.654   6.635  1.0169 -0.4646  0.0231
  127GLY      O  325   5.095   5.655   6.521  0.1855 -0.0126  0.3587
  128THR      N  326   5.225   5.750   6.679  0.4549  0.2280 -0.3963
  128THR     HN  327   5.266   5.735   6.769  0.1328 -3.8900 -0.7493
  128THR     CA  328   5.236   5.876   6.612  0.1199  0.5418  0.1329
  128THR     HA  329   5.132   5.892   6.587  0.8590  1.6491 -2.5406
  128THR     CB  330   5.302   5.981   6.697  0.8088 -0.1331  0.4398
  128THR     HB  331   5.412   5.964   6.694  0.6355 -1.5243 -3.1500
  128THR    OG1  332   5.267   5.965   6.833  0.8210 -0.0640  0.4514
  128THR    HG1  333   5.322   5.904   6.883 -0.3882  1.0884  3.4531
  128THR    CG2  334   5.270   6.126   6.660  0.2706 -0.2500  0.4305
  128THR   HG21  335   5.159   6.132   6.658  0.2694 -0.2250  0.5720
  128THR   HG22  336   5.321   6.166   6.570 -1.0527 -1.6277 -0.9868
  128THR   HG23  337   5.298   6.196   6.742 -2.0321  2.0491 -0.5804
  128THR      C  338   5.305   5.865   6.480  0.3065  0.7520  0.2122
  128THR      O  339   5.267   5.936   6.388  1.0532  0.2321 -0.5056
  129PHE      N  340   5.402   5.772   6.467 -0.0283  0.3823  0.3408
  129PHE     HN  341   5.436   5.724   6.547  3.1761 -0.2818 -1.2794
  129PHE     CA  342   5.462   5.729   6.345 -0.4606  0.4700  0.0916
  129PHE     HA  343   5.502   5.815   6.294 -0.2847  1.5101  1.8923
  129PHE     CB  344   5.573   5.627   6.377 -0.6557  0.1388 -0.2734
  129PHE    HB1  345   5.525   5.546   6.436 -0.7406  0.7529  0.5233
  129PHE    HB2  346   5.643   5.677   6.447 -1.7718  0.3538  0.7195
  129PHE     CG  347   5.641   5.567   6.259  0.0900  0.0402  0.1985
  129PHE    CD1  348   5.759   5.617   6.207  0.3484 -0.4040  0.3567
  129PHE    HD1  349   5.798   5.704   6.257 -1.6807  2.1140 -2.1133
  129PHE    CE1  350   5.830   5.552   6.109 -0.1228  0.2004 -0.3996
  129PHE    HE1  351   5.927   5.580   6.070 -0.2376 -1.4427 -2.0191
  129PHE     CZ  352   5.776   5.437   6.055 -0.1761 -0.0424  0.1663
  129PHE     HZ  353   5.837   5.382   5.985  2.1139  1.3879  0.9115
  129PHE    CD2  354   5.594   5.450   6.206  0.1041  0.0973  0.0571
  129PHE    HD2  355   5.506   5.400   6.244 -0.4535 -1.1069 -2.5861
  129PHE    CE2  356   5.659   5.384   6.104  0.0672 -0.4105  0.3547
  129PHE    HE2  357   5.625   5.291   6.060  3.1629 -1.4140 -0.1210
  129PHE      C  358   5.362   5.675   6.248 -0.3228  0.2017  0.0975
  129PHE      O  359   5.358   5.720   6.134  0.5939 -0.3801 -0.1798
  130THR      N  360   5.273   5.584   6.292 -0.3659  0.2845  0.1822
  130THR     HN  361   5.281   5.533   6.377 -0.1353 -0.8052 -0.4705
  130THR     CA  362   5.192   5.518   6.195  0.2895 -0.0434 -0.1534
  130THR     HA  363   5.260   5.515   6.111  0.4239  2.4715 -0.2049
  130THR     CB  364   5.136   5.382   6.228 -0.3778  0.1520 -0.4560
  130THR     HB  365   5.220   5.314   6.254 -0.3264  0.2810 -0.2795
  130THR    OG1  366   5.073   5.322   6.116 -0.0192  0.4164 -0.8052
  130THR    HG1  367   5.142   5.312   6.050 -0.1890 -0.7565 -0.8317
  130THR    CG2  368   5.034   5.384   6.342 -0.1057  0.5643 -0.2179
  130THR   HG21  369   4.984   5.287   6.363 -0.5245  0.6650 -0.7353
  130THR   HG22  370   4.956   5.461   6.320 -0.9233  0.5213  2.2159
  130THR   HG23  371   5.080   5.420   6.436 -3.3407  0.4814  1.5636
  130THR      C  372   5.083   5.608   6.146  0.1392  0.1674  0.5586
  130THR      O  373   5.045   5.601   6.029  0.0747  0.1262  0.5818
  131VAL      N  374   5.038   5.698   6.235  0.3113  0.3566  0.4528
  131VAL     HN  375   5.060   5.699   6.332  1.9986  0.9417  0.1053
  131VAL     CA  376   4.946   5.805   6.210 -0.2802 -0.2825 -0.1260
  131VAL     HA  377   4.855   5.757   6.177  1.3141 -2.7648 -1.3195
  131VAL     CB  378   4.916   5.881   6.336 -0.2448 -0.0818 -0.2385
  131VAL     HB  379   5.010   5.902   6.392 -0.5558 -0.0786  0.2787
  131VAL    CG1  380   4.833   6.006   6.305 -0.2392  0.0055  0.0992
  131VAL   HG11  381   4.803   6.063   6.395 -1.6063  1.2385 -1.0743
  131VAL   HG12  382   4.755   5.996   6.226  0.8195  0.4281 -1.0293
  131VAL   HG13  383   4.898   6.086   6.265  0.9880 -0.2409  1.5314
  131VAL    CG2  384   4.829   5.791   6.425  0.2160 -0.1670  0.1289
  131VAL   HG21  385   4.723   5.812   6.400  1.0939  3.2597 -1.4005
  131VAL   HG22  386   4.846   5.818   6.532  1.4236  0.9878 -0.3307
  131VAL   HG23  387   4.853   5.684   6.407 -1.8003 -0.4204 -1.3411
  131VAL      C  388   4.993   5.897   6.103  0.0946  0.0773  0.3459
  131VAL      O  389   4.916   5.942   6.019  0.3638 -0.0435  0.0310
  132LEU      N  390   5.121   5.940   6.105  0.0908  0.1184 -0.1779
  132LEU     HN  391   5.175   5.911   6.184 -2.5644  1.4916  2.3438
  132LEU     CA  392   5.176   6.027   6.005 -0.1817  0.1453 -0.3047
  132LEU     HA  393   5.117   6.117   5.998  1.0258  0.8189 -2.5260
  132LEU     CB  394   5.311   6.063   6.069 -0.0215 -0.2791 -0.4025
  132LEU    HB1  395   5.376   5.980   6.103 -0.7971 -0.9424 -0.5238
  132LEU    HB2  396   5.291   6.102   6.171  0.7830 -2.1413  0.5074
  132LEU     CG  397   5.398   6.165   5.993  0.2147  0.0081  0.2493
  132LEU     HG  398   5.459   6.213   6.073 -1.0940 -0.3100  1.4832
  132LEU    CD1  399   5.491   6.107   5.886  0.2107 -0.0087  0.2548
  132LEU   HD11  400   5.528   6.175   5.805  0.7756 -1.8147 -1.0624
  132LEU   HD12  401   5.450   6.022   5.827 -0.2232  1.0372 -1.0225
  132LEU   HD13  402   5.587   6.076   5.931  0.4240 -0.2317 -0.3444
  132LEU    CD2  403   5.312   6.278   5.932 -0.8362 -0.2886  1.1462
  132LEU   HD21  404   5.362   6.376   5.922  0.4975 -0.9503  1.0889
  132LEU   HD22  405   5.224   6.293   5.999 -2.5717 -0.7827 -0.9145
  132LEU   HD23  406   5.279   6.242   5.832  0.0663  1.2646  0.2611
  132LEU      C  407   5.185   5.961   5.872  0.6809  0.4640 -0.4099
  132LEU      O  408   5.146   6.012   5.767 -0.2619  0.3379 -0.1291
  133GLU      N  409   5.238   5.838   5.871 -0.2237  0.0627 -0.3239
  133GLU     HN  410   5.279   5.803   5.955 -0.0346 -1.0754 -0.8663
  133GLU     CA  411   5.242   5.752   5.756  0.1287 -0.2083 -0.1138
  133GLU     HA  412   5.305   5.801   5.684  1.7226  1.3166  2.1784
  133GLU     CB  413   5.316   5.619   5.778 -0.2603 -0.4228 -0.0912
  133GLU    HB1  414   5.276   5.543   5.707  0.2779 -0.1246 -0.7281
  133GLU    HB2  415   5.270   5.596   5.876  0.7871 -1.6582  0.1336
  133GLU     CG  416   5.468   5.627   5.788 -0.3200  0.7350  0.0557
  133GLU    HG1  417   5.506   5.542   5.849 -1.6416  0.7957  1.0148
  133GLU    HG2  418   5.498   5.726   5.829 -2.2005  0.7024  1.6440
  133GLU     CD  419   5.533   5.604   5.653  0.0674  0.3732  0.3001
  133GLU    OE1  420   5.658   5.623   5.655  0.0840  0.3170 -0.0629
  133GLU    OE2  421   5.471   5.573   5.548  0.1780  0.4886  0.2005
  133GLU      C  422   5.109   5.724   5.695  0.0805  0.1227 -0.1654
  133GLU      O  423   5.094   5.747   5.575  0.0626  0.0207 -0.1831
  134ASN      N  424   5.006   5.674   5.765  0.0686 -0.3821 -0.5380
  134ASN     HN  425   5.015   5.642   5.859  0.4063 -0.3847 -0.5727
  134ASN     CA  426   4.872   5.650   5.718 -0.2187 -0.1646  0.1648
  134ASN     HA  427   4.882   5.577   5.639  3.4402  0.3317 -0.0398
  134ASN     CB  428   4.797   5.594   5.840  0.2836 -0.0485  0.5318
  134ASN    HB1  429   4.783   5.669   5.920  0.5104 -1.3916  1.8756
  134ASN    HB2  430   4.862   5.510   5.872 -0.1296 -0.1075  1.2401
  134ASN     CG  431   4.664   5.529   5.805  0.3432  0.1258 -0.0222
  134ASN    OD1  432   4.629   5.490   5.693  0.2371  0.1213  0.0128
  134ASN    ND2  433   4.596   5.492   5.917 -0.6502  0.0178 -0.6478
  134ASN   HD21  434   4.528   5.420   5.907 -0.4312 -0.0196 -2.1709
  134ASN   HD22  435   4.628   5.518   6.008 -0.1130 -0.4829 -0.6865
  134ASN      C  436   4.799   5.769   5.666  0.2670  0.1225  0.1312
  134ASN      O  437   4.729   5.774   5.565  0.0681 -0.0227  0.2613
  135LEU      N  438   4.812   5.886   5.732  0.2782  0.4038 -0.3645
  135LEU     HN  439   4.866   5.904   5.813 -0.5331 -1.4853  0.6672
  135LEU     CA  440   4.757   6.011   5.690 -0.3514  0.1417 -0.3325
  135LEU     HA  441   4.650   5.994   5.685 -0.1659 -1.2039 -0.1994
  135LEU     CB  442   4.775   6.123   5.794 -0.0685 -0.0485 -0.1776
  135LEU    HB1  443   4.880   6.121   5.830 -0.0846 -1.9298 -0.1328
  135LEU    HB2  444   4.717   6.091   5.883 -1.8144  2.3318 -0.3764
  135LEU     CG  445   4.729   6.268   5.773 -0.3003 -0.0877  0.0622
  135LEU     HG  446   4.790   6.319   5.695 -0.5918 -1.6433 -1.2483
  135LEU    CD1  447   4.584   6.269   5.722 -0.3628  0.1328  0.2461
  135LEU   HD11  448   4.555   6.373   5.697  0.6851  0.7267  1.4080
  135LEU   HD12  449   4.517   6.230   5.803  0.7833 -1.3059  0.5423
  135LEU   HD13  450   4.574   6.217   5.624  1.9085  1.2599 -0.6317
  135LEU    CD2  451   4.729   6.354   5.900  0.6675  0.0037  0.0085
  135LEU   HD21  452   4.670   6.307   5.982 -0.1230  0.6692 -0.1602
  135LEU   HD22  453   4.674   6.448   5.878 -0.1893  0.1758  2.5735
  135LEU   HD23  454   4.835   6.368   5.928  0.6066  2.4294 -0.7563
  135LEU      C  455   4.801   6.059   5.557  0.1514 -0.4505 -0.3821
  135LEU      O  456   4.713   6.100   5.482  0.9390  0.0868 -1.0415
  136LEU      N  457   4.929   6.042   5.516  0.4140  0.1159  0.1946
  136LEU     HN  458   4.996   6.008   5.581  2.1140 -3.2292 -2.9974
  136LEU     CA  459   4.982   6.050   5.384 -0.2461 -0.0916 -0.0872
  136LEU     HA  460   4.948   6.144   5.343  1.7227  0.9016  0.4351
  136LEU     CB  461   5.135   6.039   5.381 -0.2317  0.1773 -0.3538
  136LEU    HB1  462   5.174   6.032   5.277  0.9885  1.2134 -0.0013
  136LEU    HB2  463   5.170   5.951   5.439 -1.8128 -1.0958 -1.2443
  136LEU     CG  464   5.201   6.157   5.454  0.2659 -0.0803 -0.3830
  136LEU     HG  465   5.158   6.167   5.556  0.0248 -3.9616  0.0098
  136LEU    CD1  466   5.350   6.127   5.476  0.1876  0.1175  0.4617
  136LEU   HD11  467   5.408   6.208   5.525  0.4113  1.0634 -1.2713
  136LEU   HD12  468   5.408   6.099   5.384  1.1335  2.1287  0.3929
  136LEU   HD13  469   5.350   6.040   5.545 -2.7668 -0.3647 -0.0344
  136LEU    CD2  470   5.196   6.285   5.369  0.4568  0.1212 -0.0938
  136LEU   HD21  471   5.258   6.363   5.418  1.8693 -1.1654  0.2435
  136LEU   HD22  472   5.092   6.325   5.362 -0.6008 -2.4220  0.3103
  136LEU   HD23  473   5.236   6.269   5.266  0.1027 -0.4918 -0.1408
  136LEU      C  474   4.916   5.951   5.294  0.3364 -0.2092 -0.3925
  136LEU      O  475   4.886   5.991   5.181 -0.2262  0.0385 -0.1619
  137VAL      N  476   4.897   5.822   5.328  0.5836 -0.1068  0.1364
  137VAL     HN  477   4.930   5.790   5.416 -0.8369  0.3262  0.8655
  137VAL     CA  478   4.823   5.735   5.243  0.2959  0.0630  0.2101
  137VAL     HA  479   4.867   5.741   5.144  2.1077 -1.2734  0.8900
  137VAL     CB  480   4.842   5.591   5.281  0.1289 -0.0097  0.0200
  137VAL     HB  481   4.832   5.583   5.391 -1.5838  1.6862  0.0450
  137VAL    CG1  482   4.740   5.497   5.215  0.4248 -0.5067  0.2703
  137VAL   HG11  483   4.756   5.506   5.105  1.6349  0.7527  0.5239
  137VAL   HG12  484   4.633   5.518   5.237  0.5969 -0.9083  1.5601
  137VAL   HG13  485   4.759   5.390   5.241  0.7029 -0.9181 -1.4992
  137VAL    CG2  486   4.985   5.538   5.260  0.0458 -0.2519  0.0674
  137VAL   HG21  487   5.001   5.501   5.156  3.3194 -0.6719  0.6177
  137VAL   HG22  488   5.004   5.452   5.328  0.1809  1.1773  1.9116
  137VAL   HG23  489   5.065   5.613   5.278  0.7505 -0.4895 -1.7682
  137VAL      C  490   4.682   5.771   5.207  0.2784  0.1932  0.4095
  137VAL      O  491   4.639   5.769   5.092  0.0996 -0.0200  0.4787
  138LEU      N  492   4.607   5.807   5.312 -0.1891  0.4015  0.0059
  138LEU     HN  493   4.640   5.794   5.405  0.5542  0.3355 -0.2646
  138LEU     CA  494   4.472   5.855   5.307 -0.4607 -0.3512  0.0546
  138LEU     HA  495   4.418   5.774   5.261  2.0259 -2.0278 -0.1031
  138LEU     CB  496   4.435   5.883   5.454  0.3969  0.6260  0.1022
  138LEU    HB1  497   4.511   5.940   5.510  0.8015  0.0924  0.1046
  138LEU    HB2  498   4.436   5.789   5.514 -0.0644  0.1787 -0.5666
  138LEU     CG  499   4.298   5.949   5.478  0.0520  0.2200 -0.6679
  138LEU     HG  500   4.297   6.051   5.433  1.4276  1.8870  2.6654
  138LEU    CD1  501   4.193   5.851   5.424  0.1995 -0.3879  0.1168
  138LEU   HD11  502   4.091   5.886   5.451 -0.7090 -1.1560 -2.0441
  138LEU   HD12  503   4.207   5.753   5.472 -2.1519 -0.5433  0.5795
  138LEU   HD13  504   4.201   5.845   5.313 -2.7067  0.9832 -0.2751
  138LEU    CD2  505   4.280   5.973   5.629  0.2615 -0.1414 -0.5857
  138LEU   HD21  506   4.344   6.059   5.658 -0.4935  0.6647 -1.2743
  138LEU   HD22  507   4.293   5.886   5.698  1.3494  1.2396  1.0404
  138LEU   HD23  508   4.176   6.011   5.638  0.7136  1.6877 -2.4153
  138LEU      C  509   4.465   5.980   5.226 -0.1834 -0.2522  0.1796
  138LEU      O  510   4.379   5.998   5.139 -0.5567 -0.0151  0.5939
  139CYS      N  511   4.562   6.071   5.243 -0.2948 -0.1534  0.2813
  139CYS     HN  512   4.630   6.067   5.316  2.1859  1.6552 -1.7609
  139CYS     CA  513   4.585   6.186   5.162 -0.1153 -0.0825  0.4325
  139CYS     HA  514   4.489   6.235   5.161 -0.0969  0.0228 -1.7337
  139CYS     CB  515   4.697   6.273   5.221  0.3324 -0.2238 -0.1956
  139CYS    HB1  516   4.782   6.208   5.251 -0.7148 -0.5523  2.2323
  139CYS    HB2  517   4.673   6.319   5.319  1.2262  3.5455 -1.5563
  139CYS     SG  518   4.761   6.409   5.118  0.2158  0.3305  0.4610
  139CYS    HG1  519   4.837   6.345   5.031 -0.0498 -0.4880  0.8215
  139CYS      C  520   4.596   6.162   5.015 -0.2142  0.2338  0.3725
  139CYS      O  521   4.540   6.232   4.931 -0.0422  0.4268  0.4191
  140VAL      N  522   4.668   6.054   4.980 -0.5534  0.0509  0.2398
  140VAL     HN  523   4.718   6.001   5.049 -1.7770 -0.9854  0.3984
  140VAL     CA  524   4.688   6.002   4.849  0.0261 -0.3759  0.4936
  140VAL     HA  525   4.716   6.091   4.795  1.2870 -0.2843  1.2671
  140VAL     CB  526   4.810   5.914   4.838  0.4093  0.2395 -0.2610
  140VAL     HB  527   4.811   5.829   4.909  0.1625  0.5230  0.0884
  140VAL    CG1  528   4.820   5.847   4.700  0.1095  0.0288 -0.1818
  140VAL   HG11  529   4.917   5.794   4.685 -0.3593 -0.7318 -0.6002
  140VAL   HG12  530   4.805   5.930   4.628  0.5684  0.3743  0.1161
  140VAL   HG13  531   4.742   5.769   4.686 -1.4004  1.3636  0.4740
  140VAL    CG2  532   4.940   5.993   4.861  0.0571  0.6845  0.2224
  140VAL   HG21  533   4.952   6.080   4.793 -0.5040 -1.2625 -2.5393
  140VAL   HG22  534   5.024   5.922   4.846 -0.6607  0.1112 -1.3411
  140VAL   HG23  535   4.956   6.033   4.963  2.2657  0.5332 -0.0199
  140VAL      C  536   4.565   5.942   4.791  0.2338 -0.2358 -0.0989
  140VAL      O  537   4.515   5.983   4.686  0.1182 -0.0139  0.0427
  141ILE      N  538   4.499   5.842   4.853 -0.0862  0.0799  0.0746
  141ILE     HN  539   4.528   5.807   4.942  0.2819 -0.6369 -0.3221
  141ILE     CA  540   4.377   5.790   4.800 -0.2362 -0.0152  0.5149
  141ILE     HA  541   4.394   5.753   4.700 -2.7277  0.6199 -0.2131
  141ILE     CB  542   4.317   5.678   4.880 -0.2254 -0.0614  0.4562
  141ILE     HB  543   4.303   5.713   4.984 -0.2848 -0.0610  0.4480
  141ILE    CG2  544   4.171   5.650   4.841 -0.1128 -0.1524  0.0933
  141ILE   HG21  545   4.137   5.553   4.885  0.8983 -0.5238  0.0780
  141ILE   HG22  546   4.161   5.636   4.732  1.5851 -0.8631  0.0066
  141ILE   HG23  547   4.098   5.724   4.881 -1.3971 -1.4335  0.2106
  141ILE    CG1  548   4.404   5.551   4.875  0.3138  0.3132  0.3103
  141ILE   HG11  549   4.509   5.578   4.901 -0.5425  0.5756  4.0876
  141ILE   HG12  550   4.408   5.505   4.774 -3.1735 -1.8951  1.0216
  141ILE     CD  551   4.363   5.445   4.977  1.3390 -0.1911  0.2104
  141ILE    HD1  552   4.305   5.365   4.929 -3.3596  2.4763  0.8308
  141ILE    HD2  553   4.301   5.479   5.063  2.6843  0.1213  1.1048
  141ILE    HD3  554   4.456   5.405   5.025  2.0468 -2.1432 -2.5966
  141ILE      C  555   4.272   5.893   4.775  0.0726  0.2253  0.2070
  141ILE      O  556   4.218   5.899   4.664 -0.1784 -0.2705  0.2995
  142LEU      N  557   4.242   5.978   4.874 -0.0692 -0.2238  0.5537
  142LEU     HN  558   4.290   5.986   4.961  0.2838  0.2952  0.3170
  142LEU     CA  559   4.139   6.077   4.864  0.4737  0.3372  0.4621
  142LEU     HA  560   4.050   6.023   4.835 -0.3590  1.4409  0.9039
  142LEU     CB  561   4.119   6.145   5.000  0.3655  0.6402  0.2950
  142LEU    HB1  562   4.063   6.238   4.978  0.4125  0.7163  0.5007
  142LEU    HB2  563   4.223   6.164   5.033  0.1873  0.6107  0.8888
  142LEU     CG  564   4.048   6.065   5.110 -0.0112 -0.3229 -0.6289
  142LEU     HG  565   4.079   5.958   5.119 -0.0362 -0.2660  0.2423
  142LEU    CD1  566   4.048   6.127   5.251  0.3995  0.3119 -0.9069
  142LEU   HD11  567   4.145   6.128   5.305  0.5820  2.2154 -1.2065
  142LEU   HD12  568   3.975   6.078   5.319 -0.5502  0.9284 -1.4542
  142LEU   HD13  569   4.007   6.230   5.242  2.4468  1.1131 -1.6584
  142LEU    CD2  570   3.898   6.056   5.075 -0.1748 -0.6667  0.1236
  142LEU   HD21  571   3.882   5.983   4.993  0.5133  0.8817 -1.4693
  142LEU   HD22  572   3.862   6.155   5.039  0.0930 -0.9531 -0.9760
  142LEU   HD23  573   3.837   6.039   5.166  2.5782 -1.1686  2.0113
  142LEU      C  574   4.160   6.178   4.756 -0.3216  0.1332  0.1094
  142LEU      O  575   4.067   6.217   4.685 -0.1470 -0.3330 -0.3835
  143HSD      N  576   4.282   6.230   4.736 -0.4200  0.3912  0.1764
  143HSD     HN  577   4.363   6.199   4.787  2.0165  1.0045 -3.0383
  143HSD     CA  578   4.312   6.333   4.642 -0.4608  0.2304 -0.0142
  143HSD     HA  579   4.249   6.421   4.652 -1.9329 -0.5326 -1.9399
  143HSD     CB  580   4.452   6.387   4.678 -0.4722  0.3624 -0.1705
  143HSD    HB1  581   4.522   6.302   4.668  0.0770  0.3415  2.8928
  143HSD    HB2  582   4.452   6.414   4.786  1.5146 -2.2303  0.5836
  143HSD    ND1  583   4.430   6.626   4.619 -0.6600  0.3398  0.0816
  143HSD    HD1  584   4.355   6.646   4.682  0.3146  1.2018  1.0076
  143HSD     CG  585   4.493   6.506   4.597 -0.4482  0.4675 -0.0046
  143HSD    CE1  586   4.480   6.721   4.535  0.1276 -0.0724  0.0834
  143HSD    HE1  587   4.441   6.822   4.523  0.4571  0.3567  2.1857
  143HSD    NE2  588   4.574   6.669   4.458 -0.1998  0.2266 -0.5184
  143HSD    CD2  589   4.585   6.539   4.502 -0.1545  0.4978  0.2851
  143HSD    HD2  590   4.665   6.478   4.462 -0.2472  1.0447 -0.7932
  143HSD      C  591   4.305   6.295   4.499  0.6490 -0.1191  0.0124
  143HSD      O  592   4.278   6.373   4.407  0.0044 -0.7095 -0.3123
  144SER      N  593   4.322   6.166   4.466  0.6929 -0.1614  0.2047
  144SER     HN  594   4.317   6.100   4.540  0.3904  0.3719  0.6665
  144SER     CA  595   4.358   6.125   4.334  0.0416  0.0901 -0.0554
  144SER     HA  596   4.375   6.210   4.269  0.0539 -0.5847 -0.9614
  144SER     CB  597   4.470   6.021   4.348 -0.4335 -0.3749  0.3157
  144SER    HB1  598   4.490   5.969   4.252  0.2967 -1.9082  1.2576
  144SER    HB2  599   4.439   5.939   4.416  2.5206 -0.9470  1.1045
  144SER     OG  600   4.593   6.075   4.393 -0.2968  0.0920 -0.5954
  144SER    HG1  601   4.595   6.053   4.486 -1.4133  0.6993 -0.4060
  144SER      C  602   4.234   6.075   4.268  0.1202 -0.1118 -0.0491
  144SER      O  603   4.165   5.991   4.325 -0.0603  0.1280  0.0846
  145ARG      N  604   4.183   6.125   4.154 -0.3669  0.3876  0.3833
  145ARG     HN  605   4.225   6.207   4.113  1.5346 -0.0828  1.2781
  145ARG     CA  606   4.065   6.069   4.096  0.0252 -0.0196 -0.0355
  145ARG     HA  607   3.985   6.079   4.169 -0.7270  1.3348 -1.0011
  145ARG     CB  608   4.022   6.150   3.973 -0.3637 -0.3490 -0.1167
  145ARG    HB1  609   4.007   6.257   3.998  1.4987  0.6390 -2.7082
  145ARG    HB2  610   3.923   6.113   3.939 -2.5252  0.8860  4.1834
  145ARG     CG  611   4.123   6.160   3.858 -0.7884  0.0543 -0.4639
  145ARG    HG1  612   4.126   6.057   3.817 -2.2315  0.7571 -2.4589
  145ARG    HG2  613   4.226   6.179   3.897 -2.0137  0.8916  2.7270
  145ARG     CD  614   4.088   6.252   3.742 -0.6414  0.2621 -0.3436
  145ARG    HD1  615   4.095   6.355   3.783  2.5693  0.2130 -0.5857
  145ARG    HD2  616   3.985   6.221   3.713 -0.5590  0.1509 -0.5168
  145ARG     NE  617   4.192   6.232   3.638 -0.4356  0.1172 -0.1088
  145ARG     HE  618   4.242   6.146   3.625  1.0983  1.0853 -0.8825
  145ARG     CZ  619   4.197   6.306   3.524 -0.3054 -0.1646 -0.2876
  145ARG    NH1  620   4.160   6.437   3.510  0.9315  0.2227 -0.0076
  145ARG   HH11  621   4.144   6.487   3.594  0.0201 -1.4623  0.8853
  145ARG   HH12  622   4.190   6.487   3.429  0.5581  1.7156  0.7528
  145ARG    NH2  623   4.248   6.263   3.404 -0.2837 -0.3693 -0.2053
  145ARG   HH21  624   4.275   6.167   3.404  0.7401 -0.0902 -0.7006
  145ARG   HH22  625   4.240   6.314   3.319  0.5606  1.2430  0.6412
  145ARG      C  626   4.071   5.923   4.071 -0.0628  0.0138 -0.2445
  145ARG      O  627   3.971   5.854   4.086 -0.0851  0.0537 -0.2144
  146SER      N  628   4.184   5.871   4.018  0.0409 -0.1126  0.0953
  146SER     HN  629   4.270   5.920   4.011 -0.0252 -0.0666 -0.5110
  146SER     CA  630   4.186   5.737   3.969  0.4856 -0.1631  0.2540
  146SER     HA  631   4.093   5.723   3.916 -0.3931 -1.2035  1.9666
  146SER     CB  632   4.315   5.712   3.889  0.4351 -0.4851  0.2726
  146SER    HB1  633   4.404   5.736   3.950  1.6404 -1.6240 -0.9769
  146SER    HB2  634   4.306   5.781   3.803 -2.2566 -0.0840  0.7900
  146SER     OG  635   4.330   5.577   3.848  0.4585 -0.3103 -0.2939
  146SER    HG1  636   4.285   5.569   3.764  1.4808 -1.7927 -0.7495
  146SER      C  637   4.189   5.636   4.079  0.0613 -0.0202  0.3988
  146SER      O  638   4.153   5.519   4.066  0.3092 -0.0402 -0.1544
  147LEU      N  639   4.223   5.677   4.202  0.1096  0.2722  0.2888
  147LEU     HN  640   4.262   5.768   4.214 -1.9725  1.1436  0.9664
  147LEU     CA  641   4.216   5.597   4.321 -0.3019  0.6925  0.5553
  147LEU     HA  642   4.215   5.492   4.294 -2.2520  0.7101  0.4685
  147LEU     CB  643   4.327   5.636   4.420  0.3874 -0.0378  0.0823
  147LEU    HB1  644   4.334   5.562   4.502 -0.0559 -0.3896 -0.1954
  147LEU    HB2  645   4.311   5.733   4.472  2.5628  0.3472  0.1509
  147LEU     CG  646   4.471   5.647   4.366  0.3461  0.2972  0.0399
  147LEU     HG  647   4.472   5.715   4.278 -1.5459  0.2498 -0.0717
  147LEU    CD1  648   4.574   5.681   4.474  0.2415 -0.0206  0.2413
  147LEU   HD11  649   4.678   5.662   4.439 -0.2472  0.2399 -1.4218
  147LEU   HD12  650   4.557   5.627   4.569  0.4395 -0.6388 -0.0688
  147LEU   HD13  651   4.554   5.787   4.500  0.6955  0.8531 -2.5756
  147LEU    CD2  652   4.517   5.513   4.306 -0.1868  0.1086  0.0432
  147LEU   HD21  653   4.440   5.476   4.235 -1.6243 -1.1121  2.1427
  147LEU   HD22  654   4.515   5.441   4.390 -3.2391  0.2344  0.1544
  147LEU   HD23  655   4.617   5.518   4.256  0.4356 -0.5641  1.1811
  147LEU      C  656   4.080   5.607   4.381 -0.4045 -0.0575  0.4568
  147LEU      O  657   4.013   5.512   4.419 -1.1300  0.3096  0.1258
  148ARG      N  658   4.031   5.732   4.389 -0.4175  0.0033 -0.4589
  148ARG     HN  659   4.091   5.810   4.373 -0.6327  0.9154  2.5261
  148ARG     CA  660   3.907   5.758   4.455 -0.0366 -0.0787  0.2921
  148ARG     HA  661   3.914   5.706   4.549 -1.9434 -2.6245 -0.8715
  148ARG     CB  662   3.893   5.910   4.479 -0.4209 -0.0521 -0.0956
  148ARG    HB1  663   3.895   5.963   4.382 -3.7550 -0.0325 -0.2365
  148ARG    HB2  664   3.975   5.945   4.546  0.7020 -1.6687 -0.5459
  148ARG     CG  665   3.767   5.956   4.552  0.2557  0.9920  0.4394
  148ARG    HG1  666   3.789   6.045   4.614  0.9477  0.1690  1.4267
  148ARG    HG2  667   3.730   5.881   4.626  2.8503 -1.5663 -0.6473
  148ARG     CD  668   3.657   5.994   4.453 -0.0245 -0.3774  0.2033
  148ARG    HD1  669   3.637   5.918   4.374 -2.0726 -2.1258  2.2376
  148ARG    HD2  670   3.689   6.086   4.400 -1.0113  0.7658  1.5099
  148ARG     NE  671   3.524   6.029   4.510 -0.1876 -0.1878 -0.2937
  148ARG     HE  672   3.495   6.125   4.502 -0.3690 -0.3559 -2.0533
  148ARG     CZ  673   3.442   5.938   4.571  0.0313 -0.1215  0.0964
  148ARG    NH1  674   3.325   5.983   4.625 -0.1339  0.0730 -0.4248
  148ARG   HH11  675   3.258   5.918   4.662  0.2272  1.0032  1.9802
  148ARG   HH12  676   3.311   6.082   4.629  0.8381  0.2256 -0.6535
  148ARG    NH2  677   3.467   5.804   4.566 -0.0312 -0.1476  0.4385
  148ARG   HH21  678   3.552   5.767   4.528 -0.2366 -0.8022  0.6110
  148ARG   HH22  679   3.395   5.745   4.601 -0.8792  0.7637  0.2906
  148ARG      C  680   3.780   5.704   4.399 -0.0951  0.2973  0.0589
  148ARG      O  681   3.683   5.671   4.466 -0.0830  0.2615  0.0587
  149CYS      N  682   3.780   5.688   4.265  0.2841 -0.3526  0.1310
  149CYS     HN  683   3.860   5.718   4.213  0.2377 -1.3619 -0.5495
  149CYS     CA  684   3.670   5.628   4.197  0.0922 -0.0677  0.1914
  149CYS     HA  685   3.583   5.656   4.255 -1.8838 -2.0418 -1.6093
  149CYS     CB  686   3.650   5.699   4.063  0.6446 -0.0306  0.1268
  149CYS    HB1  687   3.555   5.672   4.010 -0.6263  3.4186  0.3942
  149CYS    HB2  688   3.735   5.672   3.997  1.4789  2.0166  0.2835
  149CYS     SG  689   3.647   5.880   4.082 -0.4006 -0.0294  0.0247
  149CYS    HG1  690   3.772   5.896   4.042  0.5015 -1.7917  1.9260
  149CYS      C  691   3.675   5.479   4.190 -0.4763 -0.0852  0.1259
  149CYS      O  692   3.580   5.409   4.156 -0.1055 -0.6209  0.1831
  150ARG      N  693   3.783   5.416   4.239 -0.3935  0.7149  1.0001
  150ARG     HN  694   3.859   5.467   4.281  1.3073 -1.8967  1.2984
  150ARG     CA  695   3.799   5.278   4.208 -0.2432  0.8304  0.5558
  150ARG     HA  696   3.740   5.257   4.121  1.7152  1.6918 -1.0651
  150ARG     CB  697   3.938   5.236   4.156 -0.6384  0.4390 -0.2005
  150ARG    HB1  698   3.987   5.147   4.200  2.6092  1.3791 -1.5955
  150ARG    HB2  699   4.017   5.298   4.204  0.2309  0.1676 -1.2511
  150ARG     CG  700   3.953   5.240   4.004  0.5510  0.0943 -0.0963
  150ARG    HG1  701   3.949   5.343   3.963  1.4352 -0.0195 -0.5100
  150ARG    HG2  702   3.869   5.184   3.958  2.8900 -3.3107 -0.6758
  150ARG     CD  703   4.082   5.176   3.950  0.3982 -0.2173 -0.0928
  150ARG    HD1  704   4.069   5.169   3.840  0.7548  0.2754 -0.1716
  150ARG    HD2  705   4.100   5.075   3.992  1.7371 -1.2940 -2.9821
  150ARG     NE  706   4.188   5.275   3.980  0.4016 -0.1603 -0.2949
  150ARG     HE  707   4.171   5.372   3.998  0.0074 -0.4622  1.0322
  150ARG     CZ  708   4.320   5.240   3.966  0.4202 -0.3056  0.2395
  150ARG    NH1  709   4.371   5.118   3.935  0.5895 -0.3142  0.5531
  150ARG   HH11  710   4.315   5.048   3.980 -0.6197  0.3700  0.1587
  150ARG   HH12  711   4.470   5.117   3.949  0.4695  2.2209  2.2511
  150ARG    NH2  712   4.410   5.342   3.968 -0.3009  0.3391  0.9082
  150ARG   HH21  713   4.370   5.433   3.956 -1.1523 -0.1888 -0.4502
  150ARG   HH22  714   4.490   5.318   3.913 -0.6850  1.7406 -0.3428
  150ARG      C  715   3.757   5.192   4.323 -0.5043  0.3265  0.0884
  150ARG      O  716   3.773   5.231   4.438  0.1330 -0.1669  0.1739
  151PRO      N  717   3.701   5.076   4.311 -0.0869  0.0873  0.4441
  151PRO     CD  718   3.654   5.018   4.186  0.2124  0.1680  0.2938
  151PRO    HD1  719   3.727   5.017   4.103 -0.4369  1.4351 -0.3086
  151PRO    HD2  720   3.570   5.086   4.160 -0.8393 -0.8908  0.8345
  151PRO     CA  721   3.640   5.011   4.424 -0.2073 -0.3793  0.1141
  151PRO     HA  722   3.580   5.077   4.485  2.0235 -0.3988  2.4980
  151PRO     CB  723   3.553   4.897   4.371  0.3542 -0.6872 -0.1563
  151PRO    HB1  724   3.452   4.937   4.349  0.5891 -0.3689 -0.6821
  151PRO    HB2  725   3.552   4.809   4.438 -2.0166 -0.3139  0.4004
  151PRO     CG  726   3.602   4.879   4.226  0.7659 -0.1524 -0.0889
  151PRO    HG1  727   3.687   4.807   4.216  2.4917  1.8867 -0.8041
  151PRO    HG2  728   3.528   4.842   4.153  1.7606  1.6672 -2.1188
  151PRO      C  729   3.735   4.954   4.524  0.2586  0.4802  0.1698
  151PRO      O  730   3.699   4.958   4.641 -0.4925 -0.2348 -0.0272
  152SER      N  731   3.852   4.896   4.491  0.1507  0.5400 -0.3198
  152SER     HN  732   3.876   4.879   4.396 -1.6439 -1.6034 -0.4652
  152SER     CA  733   3.945   4.833   4.579 -0.3028  0.0197 -0.2120
  152SER     HA  734   3.898   4.752   4.633  0.0414 -0.3090 -0.4035
  152SER     CB  735   4.071   4.772   4.517 -0.0117  0.1034  0.2900
  152SER    HB1  736   4.045   4.675   4.468  2.2955 -0.9882  1.0481
  152SER    HB2  737   4.148   4.750   4.594  3.2803  1.4872 -2.3469
  152SER     OG  738   4.139   4.853   4.422 -0.2131 -0.1113 -0.0417
  152SER    HG1  739   4.092   4.858   4.339 -0.7148  2.9157  0.3302
  152SER      C  740   3.988   4.930   4.684 -0.3525 -0.0066 -0.1673
  152SER      O  741   4.001   4.895   4.801 -0.3887 -0.2317 -0.2287
  153TYR      N  742   4.014   5.053   4.636 -0.3538  0.0394 -0.0475
  153TYR     HN  743   3.995   5.076   4.541 -1.4228 -1.2063 -0.1731
  153TYR     CA  744   4.056   5.158   4.724  0.1114 -0.1499 -0.0434
  153TYR     HA  745   4.137   5.114   4.782 -1.0131 -2.5045 -0.1315
  153TYR     CB  746   4.107   5.283   4.651  0.0147 -0.1303 -0.0757
  153TYR    HB1  747   4.147   5.358   4.723 -0.7712 -0.2218  0.4685
  153TYR    HB2  748   4.023   5.324   4.591 -1.2759 -1.5582  0.6673
  153TYR     CG  749   4.221   5.236   4.568 -0.2336 -0.3310 -0.3010
  153TYR    CD1  750   4.204   5.209   4.434 -0.1346 -0.5045 -0.2788
  153TYR    HD1  751   4.110   5.230   4.384  1.6900 -0.1746 -3.9389
  153TYR    CE1  752   4.305   5.154   4.359  0.1445 -0.4676  0.0693
  153TYR    HE1  753   4.287   5.148   4.253 -2.5693 -1.2254  0.5084
  153TYR     CZ  754   4.428   5.128   4.416  0.1775 -0.3600  0.0457
  153TYR     OH  755   4.529   5.086   4.327 -0.2034 -0.1011 -0.5130
  153TYR     HH  756   4.609   5.074   4.378 -0.5412  2.0421  0.6388
  153TYR    CD2  757   4.343   5.211   4.625  0.0952  0.5831 -0.5768
  153TYR    HD2  758   4.358   5.225   4.731 -0.5495 -1.5228 -0.1509
  153TYR    CE2  759   4.445   5.158   4.549  0.1375 -0.2202  0.0191
  153TYR    HE2  760   4.539   5.141   4.599  0.0706 -0.4041  0.0812
  153TYR      C  761   3.947   5.204   4.814 -0.2429 -0.0513 -0.5201
  153TYR      O  762   3.984   5.277   4.906  0.6071 -0.0017 -0.8917
  154HSD      N  763   3.819   5.164   4.805 -0.5009  0.6393  0.0761
  154HSD     HN  764   3.787   5.105   4.732  0.0460  2.8628 -2.0897
  154HSD     CA  765   3.729   5.169   4.917 -0.1801 -0.1683  0.3737
  154HSD     HA  766   3.733   5.271   4.953 -1.7104  0.8654 -2.1428
  154HSD     CB  767   3.585   5.141   4.872 -0.0880  0.0009 -0.0299
  154HSD    HB1  768   3.517   5.139   4.960  1.3865 -1.5331  1.1309
  154HSD    HB2  769   3.573   5.035   4.843  1.4552 -0.9007  2.3338
  154HSD    ND1  770   3.574   5.300   4.667  0.0684 -0.0166 -0.3150
  154HSD    HD1  771   3.665   5.284   4.628  0.1744  0.3975 -0.2429
  154HSD     CG  772   3.519   5.235   4.775  0.3407  0.4550  0.1117
  154HSD    CE1  773   3.476   5.364   4.598  0.0551  0.1621 -0.1316
  154HSD    HE1  774   3.501   5.430   4.514 -0.8561  0.1256 -0.4453
  154HSD    NE2  775   3.361   5.342   4.658  0.2785 -0.0367  0.2298
  154HSD    CD2  776   3.386   5.264   4.768  0.2433  0.0605  0.3074
  154HSD    HD2  777   3.307   5.233   4.835  0.2664  1.4520  1.0033
  154HSD      C  778   3.774   5.084   5.031  0.5576  0.0952  0.2905
  154HSD      O  779   3.766   5.127   5.146  0.2026  0.3293  0.1795
  155PHE      N  780   3.834   4.967   5.004 -0.4072 -0.3631  0.0672
  155PHE     HN  781   3.850   4.949   4.907 -0.6368  2.7647 -0.6587
  155PHE     CA  782   3.855   4.862   5.099 -0.0943 -0.3106  0.0559
  155PHE     HA  783   3.781   4.867   5.177 -0.5876 -0.4966 -0.3977
  155PHE     CB  784   3.855   4.721   5.037 -0.4260 -0.2196 -0.1536
  155PHE    HB1  785   3.882   4.647   5.116 -1.0223  0.9658  1.2018
  155PHE    HB2  786   3.933   4.717   4.958  0.7364 -0.1443  0.9474
  155PHE     CG  787   3.724   4.694   4.972 -0.3868  0.4648 -0.5281
  155PHE    CD1  788   3.604   4.728   5.031  0.0604  0.3044  0.4995
  155PHE    HD1  789   3.593   4.799   5.111  2.8825  1.9669 -0.4414
  155PHE    CE1  790   3.487   4.681   4.977  0.6533 -0.1184 -0.4593
  155PHE    HE1  791   3.387   4.711   5.008  0.4904  0.0891 -1.1776
  155PHE     CZ  792   3.489   4.589   4.876 -0.3699 -0.9892  0.2909
  155PHE     HZ  793   3.396   4.549   4.838 -2.0765  3.7404 -1.2196
  155PHE    CD2  794   3.726   4.600   4.871  0.0342 -0.3429  0.2106
  155PHE    HD2  795   3.824   4.573   4.834  0.8151  2.8051 -0.3122
  155PHE    CE2  796   3.609   4.549   4.821 -0.1160  0.3135 -0.1117
  155PHE    HE2  797   3.616   4.466   4.752 -1.9277  0.8500 -1.0299
  155PHE      C  798   3.985   4.893   5.166 -0.0724 -0.1466 -0.0617
  155PHE      O  799   4.003   4.888   5.288  0.2956  0.1935 -0.1028
  156ILE      N  800   4.081   4.943   5.087  0.0745  0.2821  0.3841
  156ILE     HN  801   4.064   4.954   4.990 -1.6820 -3.4593  0.0856
  156ILE     CA  802   4.207   4.988   5.138  0.2582 -0.1004  0.2737
  156ILE     HA  803   4.250   4.915   5.205  1.7093 -1.0692 -1.6114
  156ILE     CB  804   4.309   5.000   5.028 -0.0281  0.4602  0.0652
  156ILE     HB  805   4.253   5.062   4.955 -2.2438  0.0407  1.3076
  156ILE    CG2  806   4.447   5.059   5.063  0.1376  0.2550 -0.2412
  156ILE   HG21  807   4.499   5.011   5.148  0.8723  1.3530 -0.0508
  156ILE   HG22  808   4.444   5.169   5.079  0.5191  0.2142  0.1182
  156ILE   HG23  809   4.516   5.047   4.977 -0.8459  0.4665 -1.0763
  156ILE    CG1  810   4.334   4.868   4.953 -0.3386  0.5117 -0.1296
  156ILE   HG11  811   4.251   4.794   4.963  0.3791 -0.2599  0.2097
  156ILE   HG12  812   4.418   4.813   4.999  0.1511 -0.5345 -2.1745
  156ILE     CD  813   4.369   4.881   4.805 -1.0615  0.3059 -0.3218
  156ILE    HD1  814   4.375   4.777   4.766 -0.1250 -0.1578  0.9957
  156ILE    HD2  815   4.469   4.928   4.797 -0.7556 -0.4693 -1.2670
  156ILE    HD3  816   4.298   4.939   4.742  1.9383  3.2137 -1.2774
  156ILE      C  817   4.190   5.118   5.209 -0.2157 -0.0345  0.0425
  156ILE      O  818   4.268   5.145   5.301  0.6387 -0.8996 -0.4148
  157GLY      N  819   4.101   5.208   5.164  0.1683  0.3938  0.1374
  157GLY     HN  820   4.059   5.199   5.074  1.3543  1.4198 -0.5646
  157GLY     CA  821   4.062   5.323   5.240  0.2373  0.2476  0.3944
  157GLY    HA1  822   4.004   5.392   5.181  3.0068  0.8813 -1.8198
  157GLY    HA2  823   4.152   5.372   5.274 -0.3365  0.1180  2.1468
  157GLY      C  824   3.990   5.285   5.364 -0.1696  0.0367  0.0980
  157GLY      O  825   4.021   5.338   5.471  0.9129 -0.4395  0.0385
  158SER      N  826   3.899   5.186   5.361  0.1494 -0.2551 -0.0016
  158SER     HN  827   3.864   5.168   5.270 -2.4452  0.1533  0.8135
  158SER     CA  828   3.838   5.144   5.484  0.6040  0.0765  0.3433
  158SER     HA  829   3.782   5.222   5.533  0.1806 -0.4631  0.7227
  158SER     CB  830   3.727   5.040   5.458 -0.2834  1.0123  0.3216
  158SER    HB1  831   3.759   4.963   5.384 -0.6128 -0.6660  1.8576
  158SER    HB2  832   3.646   5.097   5.408 -2.4994 -1.3099  1.0906
  158SER     OG  833   3.669   4.974   5.569 -0.2755 -0.0614 -0.3063
  158SER    HG1  834   3.727   4.906   5.604 -2.0278  0.1166  3.5158
  158SER      C  835   3.934   5.087   5.582  0.2851 -0.1006  0.5513
  158SER      O  836   3.930   5.132   5.696 -0.4984  0.4624  0.3098
  159LEU      N  837   4.034   5.008   5.540 -0.0452 -0.4937  0.4972
  159LEU     HN  838   4.026   4.982   5.444  0.7267  3.5312 -0.8142
  159LEU     CA  839   4.147   4.962   5.615 -0.2515 -0.4781  0.8194
  159LEU     HA  840   4.110   4.900   5.696  1.5935  1.0397  2.9797
  159LEU     CB  841   4.234   4.868   5.530 -0.2083  0.0093  0.3227
  159LEU    HB1  842   4.254   4.916   5.432 -0.1764  0.6392  0.6339
  159LEU    HB2  843   4.173   4.777   5.512 -2.0947  1.4133 -0.7680
  159LEU     CG  844   4.372   4.827   5.582  0.1423  0.6566 -0.0798
  159LEU     HG  845   4.442   4.910   5.607  0.8786 -0.2356  0.9495
  159LEU    CD1  846   4.373   4.739   5.708 -0.0759  0.1060 -0.4596
  159LEU   HD11  847   4.312   4.648   5.688 -2.7363  1.9321 -1.2157
  159LEU   HD12  848   4.321   4.797   5.787 -0.0681  2.6093 -2.2028
  159LEU   HD13  849   4.480   4.724   5.733  0.3616  2.2175 -0.9185
  159LEU    CD2  850   4.458   4.748   5.482 -0.6093  0.4457 -0.5668
  159LEU   HD21  851   4.555   4.706   5.515 -0.9087  0.2311  0.0491
  159LEU   HD22  852   4.478   4.810   5.392  0.0989  1.2251  0.1092
  159LEU   HD23  853   4.402   4.656   5.455  1.2467  0.0758 -3.6108
  159LEU      C  854   4.231   5.067   5.680 -0.2417  0.0034  0.0369
  159LEU      O  855   4.258   5.063   5.800  0.4988 -0.1141 -0.1290
  160ALA      N  856   4.265   5.176   5.609 -0.4852  0.4920  0.6580
  160ALA     HN  857   4.258   5.162   5.511  3.0896 -1.2822  0.4751
  160ALA     CA  858   4.331   5.295   5.652  0.1764  0.3791 -0.0243
  160ALA     HA  859   4.422   5.249   5.688 -0.5616 -1.0818  0.0496
  160ALA     CB  860   4.360   5.376   5.524  0.4606  0.4255  0.0681
  160ALA    HB1  861   4.416   5.320   5.446 -2.0112 -1.6369 -0.3935
  160ALA    HB2  862   4.407   5.474   5.547 -2.7719  2.4676 -1.3237
  160ALA    HB3  863   4.268   5.405   5.470 -0.1031 -0.0225  0.7634
  160ALA      C  864   4.263   5.371   5.760  0.0946  0.5891 -0.2225
  160ALA      O  865   4.320   5.397   5.866  0.0119  0.2241 -0.0871
  161VAL      N  866   4.131   5.395   5.751  0.0351  0.2071 -0.3658
  161VAL     HN  867   4.080   5.363   5.672 -1.0218  0.5350  0.1694
  161VAL     CA  868   4.065   5.469   5.854  0.3217  0.1245 -0.1206
  161VAL     HA  869   4.120   5.558   5.880 -1.6984  1.8661 -1.4075
  161VAL     CB  870   3.934   5.520   5.801  0.2671 -0.1839 -0.2822
  161VAL     HB  871   3.887   5.577   5.883  2.8327 -1.2675  2.0982
  161VAL    CG1  872   3.972   5.620   5.690 -0.1432  0.3883  0.0882
  161VAL   HG11  873   4.031   5.572   5.609  0.1505 -1.4158  1.2921
  161VAL   HG12  874   4.028   5.702   5.740 -1.0740  2.2317 -1.7409
  161VAL   HG13  875   3.881   5.666   5.648  1.8514  2.4478 -2.2794
  161VAL    CG2  876   3.838   5.417   5.738  0.0429 -0.1499  0.0040
  161VAL   HG21  877   3.866   5.381   5.636  0.0051 -1.4331  0.4292
  161VAL   HG22  878   3.740   5.469   5.746 -0.4394 -0.7736 -1.5189
  161VAL   HG23  879   3.822   5.337   5.813  0.7418  1.4359  1.9244
  161VAL      C  880   4.049   5.391   5.980  0.4230 -0.0855 -0.2387
  161VAL      O  881   4.059   5.445   6.090 -0.6954  0.0464 -0.1892
  162ALA      N  882   4.022   5.260   5.965 -0.4513  0.0726 -0.0744
  162ALA     HN  883   4.015   5.219   5.875 -0.1462 -0.7852  0.2758
  162ALA     CA  884   4.004   5.165   6.071  0.1573  0.0925  0.0500
  162ALA     HA  885   3.929   5.201   6.140  1.2706  0.4882  1.0860
  162ALA     CB  886   3.970   5.023   6.023  0.0433  0.3182 -0.5453
  162ALA    HB1  887   3.881   5.037   5.958 -0.4362 -0.5161 -0.0822
  162ALA    HB2  888   3.941   4.954   6.105 -0.8214  1.5408  0.2219
  162ALA    HB3  889   4.051   4.984   5.958  0.4255  0.8751 -0.4079
  162ALA      C  890   4.130   5.160   6.151  0.1098 -0.3039  0.1012
  162ALA      O  891   4.123   5.180   6.272  0.4523 -0.2161  0.1072
  163ASP      N  892   4.247   5.144   6.085  0.0136 -0.1323 -0.1129
  163ASP     HN  893   4.243   5.132   5.986  0.5353  1.2609 -0.3212
  163ASP     CA  894   4.372   5.153   6.154 -0.0109 -0.3070 -0.0472
  163ASP     HA  895   4.378   5.077   6.231  4.0435  1.0139  1.1545
  163ASP     CB  896   4.488   5.119   6.058 -0.3739  0.4522 -0.7668
  163ASP    HB1  897   4.587   5.136   6.106 -0.6514 -3.0845  1.4380
  163ASP    HB2  898   4.476   5.180   5.966 -1.2748  0.3176 -0.7559
  163ASP     CG  899   4.495   4.974   6.012  0.5278  0.1811  0.1821
  163ASP    OD1  900   4.440   4.878   6.063  0.0122  0.1748 -0.3693
  163ASP    OD2  901   4.571   4.951   5.897 -0.4806  0.3927 -0.5405
  163ASP    HD2  902   4.602   5.035   5.863  0.9543  0.8445  1.6803
  163ASP      C  903   4.397   5.280   6.226 -0.2688 -0.5325  0.4462
  163ASP      O  904   4.448   5.272   6.338  0.1455  0.3198  0.3352
  164LEU      N  905   4.368   5.397   6.166  0.1172 -0.2839  0.7342
  164LEU     HN  906   4.341   5.393   6.070 -1.5900 -0.2906  1.1699
  164LEU     CA  907   4.390   5.529   6.216 -0.2388 -0.0946  0.3936
  164LEU     HA  908   4.496   5.537   6.231  0.2859 -3.4406 -0.6607
  164LEU     CB  909   4.353   5.631   6.107  0.0424  0.3940  0.7527
  164LEU    HB1  910   4.244   5.619   6.089  0.2037 -1.0319  0.6430
  164LEU    HB2  911   4.402   5.601   6.012  1.5054  2.4381  0.7922
  164LEU     CG  912   4.391   5.779   6.129  1.0024  0.2326  0.2050
  164LEU     HG  913   4.322   5.823   6.203 -0.3728  0.0127 -0.9084
  164LEU    CD1  914   4.535   5.809   6.176  0.9577  0.4815  0.1820
  164LEU   HD11  915   4.537   5.919   6.188  2.6636  0.5260 -0.3239
  164LEU   HD12  916   4.604   5.778   6.095 -0.7575 -0.4106 -1.0113
  164LEU   HD13  917   4.552   5.758   6.274 -0.4209  2.9468  1.8022
  164LEU    CD2  918   4.360   5.851   5.997 -0.0685  0.0042  0.3236
  164LEU   HD21  919   4.398   5.955   6.005 -1.2260  0.3439  2.0437
  164LEU   HD22  920   4.252   5.851   5.972  0.0862  0.9597 -0.4253
  164LEU   HD23  921   4.413   5.797   5.916  0.5362 -1.3816  1.6051
  164LEU      C  922   4.314   5.554   6.342 -0.0876  0.0892  0.4490
  164LEU      O  923   4.372   5.575   6.448  0.4305  0.0253  0.1817
  165LEU      N  924   4.180   5.544   6.330 -0.0561 -0.2262  0.3480
  165LEU     HN  925   4.145   5.525   6.239 -0.2485  2.9310 -0.3636
  165LEU     CA  926   4.094   5.544   6.443 -0.1711 -0.1923  0.2607
  165LEU     HA  927   4.114   5.636   6.496 -0.3246 -0.3238  0.5551
  165LEU     CB  928   3.943   5.533   6.414 -0.1973  0.5627  0.1082
  165LEU    HB1  929   3.933   5.426   6.384  1.2395  0.7011 -0.9994
  165LEU    HB2  930   3.929   5.598   6.325  1.0283  1.8899  0.8407
  165LEU     CG  931   3.846   5.561   6.529 -0.2315  0.8956  0.0001
  165LEU     HG  932   3.852   5.483   6.608  1.2815  2.7370  1.8145
  165LEU    CD1  933   3.883   5.687   6.610 -0.4739  0.7064  0.4096
  165LEU   HD11  934   3.836   5.709   6.708 -0.3394 -0.1043  0.6711
  165LEU   HD12  935   3.861   5.764   6.533 -2.0082 -0.7052 -0.6263
  165LEU   HD13  936   3.987   5.681   6.649  0.2400 -1.3055 -1.5977
  165LEU    CD2  937   3.704   5.575   6.472 -0.0900  0.7162 -0.3977
  165LEU   HD21  938   3.710   5.658   6.399  4.1317  1.1301  0.1987
  165LEU   HD22  939   3.624   5.609   6.542 -3.2337 -4.7426 -0.7291
  165LEU   HD23  940   3.665   5.483   6.423 -0.4602  0.9470 -0.5440
  165LEU      C  941   4.133   5.451   6.554  0.4484 -0.1650  0.0670
  165LEU      O  942   4.138   5.489   6.670 -0.2818 -0.3726  0.1729
  166GLY      N  943   4.165   5.327   6.513  0.7402 -0.1533  0.2649
  166GLY     HN  944   4.158   5.302   6.417  1.8721  1.6033 -0.3290
  166GLY     CA  945   4.190   5.223   6.609  0.2261 -0.6268 -0.1092
  166GLY    HA1  946   4.208   5.126   6.565 -0.7038 -1.0555  0.4375
  166GLY    HA2  947   4.110   5.229   6.681 -0.5755  1.7627 -1.0637
  166GLY      C  948   4.316   5.239   6.687 -0.0007  0.3594  0.0687
  166GLY      O  949   4.312   5.240   6.810 -0.5200  0.4525  0.0536
  167SER      N  950   4.430   5.263   6.619 -0.0775  0.7183  0.0650
  167SER     HN  951   4.424   5.259   6.520 -2.3506  1.2869  0.1136
  167SER     CA  952   4.554   5.289   6.684  0.2144  0.2403 -0.2971
  167SER     HA  953   4.564   5.195   6.736 -0.6507 -0.3869 -1.2312
  167SER     CB  954   4.669   5.320   6.586  0.3963  0.1856 -0.1007
  167SER    HB1  955   4.682   5.229   6.524 -2.0016 -0.8714  0.8121
  167SER    HB2  956   4.768   5.343   6.631 -0.0627  0.3947  0.8271
  167SER     OG  957   4.625   5.422   6.498 -0.2974  0.0837  0.1196
  167SER    HG1  958   4.534   5.405   6.475 -1.0955 -0.8441  3.5263
  167SER      C  959   4.562   5.398   6.785  0.5289  0.0358 -0.0996
  167SER      O  960   4.620   5.373   6.891  0.4363  0.6075  0.0918
  168VAL      N  961   4.507   5.518   6.760  0.0197 -0.2649 -0.4347
  168VAL     HN  962   4.466   5.544   6.672 -1.6836 -0.2202  0.3251
  168VAL     CA  963   4.505   5.624   6.857 -0.4710 -0.2916 -0.4113
  168VAL     HA  964   4.605   5.637   6.896 -0.9367 -0.0529  0.7496
  168VAL     CB  965   4.478   5.757   6.794  0.0944  0.0785  0.1116
  168VAL     HB  966   4.479   5.834   6.873 -2.2191 -0.4150  0.6983
  168VAL    CG1  967   4.592   5.796   6.699  0.0111  0.1047  0.0215
  168VAL   HG11  968   4.568   5.890   6.645  0.0237  0.7326  1.0892
  168VAL   HG12  969   4.610   5.718   6.621  2.7195 -0.9710  1.5678
  168VAL   HG13  970   4.690   5.816   6.747  1.1352 -4.1048 -0.0773
  168VAL    CG2  971   4.340   5.763   6.725  0.1237  0.3188  0.0746
  168VAL   HG21  972   4.319   5.699   6.636 -0.3154  0.0786  0.3491
  168VAL   HG22  973   4.314   5.863   6.682 -1.1365 -0.3615 -0.8181
  168VAL   HG23  974   4.251   5.745   6.789 -0.2650  0.8541 -0.3076
  168VAL      C  975   4.418   5.612   6.977  0.5406 -0.1419  0.3493
  168VAL      O  976   4.453   5.647   7.090 -0.0096 -0.1208  0.5151
  169ILE      N  977   4.298   5.552   6.967  0.3518  0.3353 -0.3070
  169ILE     HN  978   4.270   5.502   6.886  0.3964  0.1496 -0.2083
  169ILE     CA  979   4.225   5.516   7.085  0.6126 -0.0754 -0.2703
  169ILE     HA  980   4.228   5.608   7.140  1.4909 -0.6005  0.5969
  169ILE     CB  981   4.078   5.488   7.071  0.6562 -0.4452 -0.0007
  169ILE     HB  982   4.028   5.571   7.016 -1.5627 -0.2990  2.0787
  169ILE    CG2  983   4.059   5.360   6.988 -0.2501 -0.3216  0.0106
  169ILE   HG21  984   4.114   5.274   7.033 -1.5619 -1.6992 -0.9041
  169ILE   HG22  985   4.111   5.385   6.894 -1.5286 -0.9483 -0.8906
  169ILE   HG23  986   3.956   5.331   6.957  0.2099 -4.3585  1.6732
  169ILE    CG1  987   4.011   5.467   7.208  0.2110  0.2608 -0.1083
  169ILE   HG11  988   4.063   5.388   7.265  0.1503 -0.5148 -1.0966
  169ILE   HG12  989   3.912   5.424   7.181 -0.1991  0.7535  0.5962
  169ILE     CD  990   3.976   5.591   7.290 -0.5773  0.4613 -0.7288
  169ILE    HD1  991   3.896   5.570   7.364  3.5356 -3.8067  3.1883
  169ILE    HD2  992   3.948   5.674   7.221 -0.1445  0.4910 -0.8709
  169ILE    HD3  993   4.064   5.622   7.351  0.3296 -0.5971 -1.4643
  169ILE      C  994   4.292   5.413   7.170  0.1822 -0.0383  0.1151
  169ILE      O  995   4.302   5.414   7.293 -0.5506  0.3974  0.1749
  170PHE      N  996   4.363   5.317   7.109  0.2750  0.2109 -0.1740
  170PHE     HN  997   4.376   5.333   7.011  1.7509 -1.6241 -0.3410
  170PHE     CA  998   4.447   5.218   7.170 -0.2682 -0.0911  0.0857
  170PHE     HA  999   4.386   5.186   7.254 -1.5923 -1.1832 -1.2396
  170PHE     CB 1000   4.481   5.103   7.073 -0.1682  0.4874 -0.5706
  170PHE    HB1 1001   4.516   5.137   6.973 -0.6436  1.3615 -0.4558
  170PHE    HB2 1002   4.386   5.047   7.062  0.0484  0.0866 -0.4088
  170PHE     CG 1003   4.577   5.011   7.139 -0.4417  0.1243 -0.6797
  170PHE    CD1 1004   4.545   4.928   7.244  0.1262  0.0729 -0.5441
  170PHE    HD1 1005   4.448   4.945   7.289 -0.0902  0.1800 -1.0526
  170PHE    CE1 1006   4.632   4.834   7.294 -0.4845 -0.2709 -0.1092
  170PHE    HE1 1007   4.624   4.776   7.385  1.0469  1.3622  1.1433
  170PHE     CZ 1008   4.751   4.816   7.226 -0.3199  0.4168 -0.0178
  170PHE     HZ 1009   4.816   4.736   7.258 -1.3125 -0.0397  0.9116
  170PHE    CD2 1010   4.696   4.989   7.073  0.2758  0.3470  0.5110
  170PHE    HD2 1011   4.722   5.059   6.995 -1.5399 -0.2900 -0.7136
  170PHE    CE2 1012   4.784   4.894   7.118  0.4385  0.3242  0.1480
  170PHE    HE2 1013   4.889   4.872   7.100  0.3211 -0.6720  0.6180
  170PHE      C 1014   4.563   5.269   7.247 -0.2211 -0.1700  0.0660
  170PHE      O 1015   4.575   5.219   7.358  0.4905  0.0020  0.0739
  171VAL      N 1016   4.646   5.364   7.199  0.0468 -0.5444 -0.2129
  171VAL     HN 1017   4.631   5.408   7.111 -1.5025  1.8534  1.1324
  171VAL     CA 1018   4.763   5.409   7.268 -0.0874 -0.2044 -0.2054
  171VAL     HA 1019   4.811   5.325   7.316  1.0804  0.0180 -0.9292
  171VAL     CB 1020   4.857   5.477   7.173  0.2153 -0.1832  0.1052
  171VAL     HB 1021   4.931   5.515   7.247 -0.5402 -2.6296  2.2786
  171VAL    CG1 1022   4.919   5.372   7.080 -0.2285 -0.0260 -0.3702
  171VAL   HG11 1023   4.847   5.346   6.999  1.6557 -2.1267 -1.5102
  171VAL   HG12 1024   4.950   5.285   7.142 -0.7484  1.4767  2.1282
  171VAL   HG13 1025   5.010   5.405   7.025 -0.4855 -3.5493 -3.3060
  171VAL    CG2 1026   4.792   5.591   7.093 -0.2249 -0.5511 -0.0648
  171VAL   HG21 1027   4.716   5.550   7.024 -1.3999 -0.1772  0.9725
  171VAL   HG22 1028   4.874   5.650   7.045  0.6947  0.9839  3.1304
  171VAL   HG23 1029   4.748   5.662   7.166 -0.2257 -1.4216  0.7972
  171VAL      C 1030   4.728   5.490   7.388  0.0088 -0.0323 -0.2933
  171VAL      O 1031   4.801   5.490   7.487 -0.7858 -0.5410  0.3093
  172TYR      N 1032   4.611   5.555   7.384  0.4618  0.7954 -0.3217
  172TYR     HN 1033   4.558   5.564   7.300 -2.1112  1.7213  1.2799
  172TYR     CA 1034   4.557   5.617   7.501 -0.0939 -0.1083 -0.0855
  172TYR     HA 1035   4.636   5.664   7.557 -0.9489  1.5009 -0.1853
  172TYR     CB 1036   4.444   5.713   7.461 -0.5249 -0.4825  0.2317
  172TYR    HB1 1037   4.368   5.652   7.407 -1.1969  0.9741 -0.5014
  172TYR    HB2 1038   4.493   5.788   7.395  0.7573 -1.1451  0.4013
  172TYR     CG 1039   4.385   5.786   7.577 -0.2033  0.0349  0.0691
  172TYR    CD1 1040   4.475   5.844   7.663  0.1519  0.4369 -0.5637
  172TYR    HD1 1041   4.583   5.849   7.654  0.4535 -1.0832  1.5614
  172TYR    CE1 1042   4.427   5.892   7.782 -0.1501 -0.2517 -0.4044
  172TYR    HE1 1043   4.497   5.929   7.855 -0.1137  0.6875 -0.9040
  172TYR     CZ 1044   4.294   5.876   7.815 -0.0222 -0.6654 -0.0771
  172TYR     OH 1045   4.251   5.918   7.942  0.4734 -0.7158  0.1109
  172TYR     HH 1046   4.162   5.955   7.939  0.8211  0.2007  0.6521
  172TYR    CD2 1047   4.251   5.774   7.606 -0.1025 -0.2964  0.4064
  172TYR    HD2 1048   4.177   5.733   7.540 -1.7163  1.1396  1.2441
  172TYR    CE2 1049   4.204   5.832   7.721 -0.5272  0.1983 -0.0094
  172TYR    HE2 1050   4.099   5.835   7.746 -0.4499 -0.8450  0.5111
  172TYR      C 1051   4.509   5.521   7.605  0.1227  0.0765  0.1880
  172TYR      O 1052   4.517   5.535   7.727 -0.3888  0.1686  0.2122
  173SER      N 1053   4.440   5.415   7.559  0.1385  0.1508 -0.0067
  173SER     HN 1054   4.409   5.424   7.465  0.1651  1.8530  0.1027
  173SER     CA 1055   4.389   5.307   7.636  0.0592  0.1690 -0.0343
  173SER     HA 1056   4.320   5.347   7.710 -0.1156 -0.8083  0.3592
  173SER     CB 1057   4.293   5.229   7.544 -0.2101 -0.2276  0.5659
  173SER    HB1 1058   4.355   5.184   7.463 -0.3819  0.6331 -0.0586
  173SER    HB2 1059   4.213   5.293   7.501 -0.8716 -1.5300 -0.2122
  173SER     OG 1060   4.222   5.130   7.616 -0.1733 -0.8568 -0.2400
  173SER    HG1 1061   4.227   5.055   7.557 -1.3189 -0.0531 -1.4214
  173SER      C 1062   4.496   5.226   7.702 -0.4387 -0.5735 -0.1183
  173SER      O 1063   4.492   5.195   7.821 -0.5767  0.3609  0.1366
  174PHE      N 1064   4.600   5.195   7.623  0.3440  0.0065  0.6637
  174PHE     HN 1065   4.599   5.213   7.525 -0.2110 -0.3679  0.5959
  174PHE     CA 1066   4.711   5.116   7.666  0.7348  0.0169 -0.3203
  174PHE     HA 1067   4.680   5.020   7.703  0.3471  0.5916  0.8769
  174PHE     CB 1068   4.796   5.093   7.539  0.3034 -0.0163 -0.6039
  174PHE    HB1 1069   4.843   5.184   7.497  0.7155  0.3254  0.5646
  174PHE    HB2 1070   4.731   5.053   7.459  0.4411  0.7933 -1.1280
  174PHE     CG 1071   4.902   4.993   7.572  0.2966 -0.0107 -0.5690
  174PHE    CD1 1072   4.861   4.862   7.577  0.0053  0.0896 -0.2439
  174PHE    HD1 1073   4.759   4.837   7.553 -0.8011  2.8926 -0.1331
  174PHE    CE1 1074   4.954   4.762   7.590 -0.3163 -0.2066 -0.2276
  174PHE    HE1 1075   4.910   4.665   7.606 -1.3600  0.6991  3.2986
  174PHE     CZ 1076   5.082   4.797   7.626 -0.3826 -0.1796 -0.0185
  174PHE     HZ 1077   5.149   4.719   7.658 -0.2973  0.9261  2.8073
  174PHE    CD2 1078   5.034   5.026   7.592  0.1948 -0.0933  0.2743
  174PHE    HD2 1079   5.076   5.121   7.562  4.0310 -2.5656 -3.4510
  174PHE    CE2 1080   5.124   4.928   7.630  0.1321 -0.3341 -0.1854
  174PHE    HE2 1081   5.227   4.958   7.641  0.3466 -0.0778 -2.4228
  174PHE      C 1082   4.786   5.176   7.780  0.0288 -0.2679  0.2999
  174PHE      O 1083   4.812   5.113   7.882 -0.0197 -0.4066  0.2268
  175ILE      N 1084   4.822   5.303   7.756 -0.1558 -0.1600  0.5917
  175ILE     HN 1085   4.801   5.350   7.671  1.6479  0.1476  0.2653
  175ILE     CA 1086   4.904   5.377   7.847 -0.1799  0.1935  0.3290
  175ILE     HA 1087   4.983   5.312   7.881 -0.5014 -0.8352 -0.8313
  175ILE     CB 1088   4.973   5.498   7.790  0.0373 -0.0329  0.1105
  175ILE     HB 1089   5.047   5.532   7.867  0.7737 -1.6926  0.1856
  175ILE    CG2 1090   5.066   5.463   7.672  0.1225  0.3804  0.0545
  175ILE   HG21 1091   5.153   5.402   7.703 -0.2192  1.3289  3.2758
  175ILE   HG22 1092   5.093   5.559   7.622 -0.6761 -0.8839 -3.0095
  175ILE   HG23 1093   5.003   5.408   7.599 -2.0522  0.7205  1.5373
  175ILE    CG1 1094   4.887   5.621   7.758  0.3154  0.0941 -0.1496
  175ILE   HG11 1095   4.781   5.587   7.749 -0.9849  3.1301  2.0425
  175ILE   HG12 1096   4.915   5.653   7.655 -0.0834  2.3434  0.3814
  175ILE     CD 1097   4.892   5.739   7.854  0.1131 -0.2146  0.2441
  175ILE    HD1 1098   4.998   5.759   7.882 -0.1502  2.8778 -0.5337
  175ILE    HD2 1099   4.830   5.719   7.944 -0.2564 -2.4061 -0.4566
  175ILE    HD3 1100   4.853   5.825   7.795  1.1555  0.1795  0.1052
  175ILE      C 1101   4.840   5.407   7.978 -0.5081 -0.0009  0.2139
  175ILE      O 1102   4.902   5.378   8.080  0.2190 -0.1290 -0.2581
  176ASP      N 1103   4.712   5.449   7.974 -0.1511  1.0473 -0.8360
  176ASP     HN 1104   4.660   5.453   7.890 -2.5520 -0.2928  0.4883
  176ASP     CA 1105   4.647   5.494   8.093  0.1859  0.3798 -0.3936
  176ASP     HA 1106   4.723   5.543   8.153  0.6847  0.3464 -0.9906
  176ASP     CB 1107   4.534   5.589   8.050 -0.4230 -0.1261  0.0680
  176ASP    HB1 1108   4.476   5.533   7.974 -0.6682 -1.8432  1.4593
  176ASP    HB2 1109   4.574   5.684   8.009  2.1514 -1.3974 -0.5630
  176ASP     CG 1110   4.437   5.632   8.159 -0.1767 -0.3203  0.3671
  176ASP    OD1 1111   4.313   5.615   8.140 -0.0641  0.0154 -0.7559
  176ASP    OD2 1112   4.487   5.681   8.264  0.3408  0.0151 -0.0322
  176ASP      C 1113   4.612   5.382   8.185  0.2973  0.2748 -0.4807
  176ASP      O 1114   4.614   5.388   8.308 -0.3227  0.0267 -0.4546
  177PHE      N 1115   4.576   5.272   8.117  0.2164  0.2548 -0.4043
  177PHE     HN 1116   4.580   5.263   8.018  3.7105 -1.1903 -0.2575
  177PHE     CA 1117   4.554   5.146   8.182 -0.2101  0.3672 -0.3253
  177PHE     HA 1118   4.479   5.169   8.256 -0.5425  1.4766 -0.9803
  177PHE     CB 1119   4.503   5.043   8.080  0.1651  0.0782 -0.2214
  177PHE    HB1 1120   4.562   5.041   7.986  1.5433 -0.6295  0.6104
  177PHE    HB2 1121   4.404   5.083   8.049  0.7705  0.1291 -2.2402
  177PHE     CG 1122   4.489   4.899   8.116  0.1895  0.1200 -0.0459
  177PHE    CD1 1123   4.367   4.854   8.160  0.0878 -0.0620 -0.5094
  177PHE    HD1 1124   4.287   4.926   8.158 -0.4021 -0.5069  1.0802
  177PHE    CE1 1125   4.352   4.725   8.207  0.3365  0.2978  0.5858
  177PHE    HE1 1126   4.255   4.697   8.246 -0.7962  1.5411 -1.1887
  177PHE     CZ 1127   4.460   4.641   8.223  0.1542 -0.0238  0.1434
  177PHE     HZ 1128   4.454   4.541   8.264  2.7157  0.3380  1.5705
  177PHE    CD2 1129   4.596   4.813   8.127 -0.0318 -0.2233 -0.5790
  177PHE    HD2 1130   4.695   4.843   8.097  1.2917 -1.6491  2.0132
  177PHE    CE2 1131   4.582   4.687   8.181  0.0661 -0.0448 -0.1321
  177PHE    HE2 1132   4.677   4.638   8.196  0.6324  0.8437 -0.7012
  177PHE      C 1133   4.674   5.096   8.256 -0.4342  0.4894  0.1208
  177PHE      O 1134   4.666   5.041   8.366  0.7289  0.9478  0.4440
  178HSD      N 1135   4.796   5.117   8.205 -0.3858  0.1523  0.0945
  178HSD     HN 1136   4.809   5.172   8.122 -1.8568  0.1843 -0.1527
  178HSD     CA 1137   4.914   5.065   8.266  0.0193  0.7056 -0.2031
  178HSD     HA 1138   4.898   4.978   8.327  0.2573 -1.7234 -3.3487
  178HSD     CB 1139   5.012   5.007   8.163  0.0571  0.1261  0.1525
  178HSD    HB1 1140   5.108   4.979   8.210 -1.2420 -2.6258  1.3643
  178HSD    HB2 1141   5.028   5.087   8.087  0.7773 -1.0566 -0.9931
  178HSD    ND1 1142   4.968   4.881   7.967 -0.2660 -0.2467  0.2341
  178HSD    HD1 1143   4.992   4.960   7.911  1.3350 -0.6968  0.2549
  178HSD     CG 1144   4.966   4.877   8.105  0.3864 -0.0357  0.2518
  178HSD    CE1 1145   4.952   4.751   7.929  0.1663 -0.3355  0.3515
  178HSD    HE1 1146   4.947   4.712   7.828  0.5206  1.6956 -0.4969
  178HSD    NE2 1147   4.945   4.669   8.032 -0.1095 -0.0846  0.5364
  178HSD    CD2 1148   4.956   4.747   8.145 -0.4741  0.0843  0.4543
  178HSD    HD2 1149   4.975   4.705   8.243  3.8721 -0.1127 -0.2667
  178HSD      C 1150   4.988   5.154   8.360 -0.2694  0.0913  0.6231
  178HSD      O 1151   5.057   5.108   8.450  0.4823  0.3716  0.2081
  179VAL      N 1152   4.979   5.288   8.350  0.3592  0.0873 -0.1193
  179VAL     HN 1153   4.917   5.332   8.285  0.0732  0.4954  0.4195
  179VAL     CA 1154   5.067   5.373   8.423 -0.3084  0.6240  0.0777
  179VAL     HA 1155   5.163   5.325   8.412  1.3100  3.4989  0.6282
  179VAL     CB 1156   5.075   5.514   8.373  0.0746  0.4668 -0.3103
  179VAL     HB 1157   5.107   5.515   8.267  1.5119  1.1692  0.1093
  179VAL    CG1 1158   4.943   5.592   8.385 -0.4818 -0.5462  0.2745
  179VAL   HG11 1159   4.913   5.617   8.489  2.9886  0.6937  1.1241
  179VAL   HG12 1160   4.866   5.555   8.314  0.3222 -0.4621 -0.6679
  179VAL   HG13 1161   4.956   5.694   8.344 -0.7159 -0.6893 -0.1581
  179VAL    CG2 1162   5.196   5.579   8.443  0.2609 -0.2321  0.0266
  179VAL   HG21 1163   5.175   5.623   8.543  1.5529  0.4740  0.0154
  179VAL   HG22 1164   5.227   5.666   8.381  1.4318 -2.0288 -2.0368
  179VAL   HG23 1165   5.281   5.509   8.458 -0.3917 -0.9556  0.3958
  179VAL      C 1166   5.047   5.367   8.571  0.1115 -1.0349  0.0911
  179VAL      O 1167   5.144   5.368   8.646  0.5297 -0.2856 -0.4493
  180PHE      N 1168   4.923   5.345   8.618 -0.0451 -0.4966 -0.0679
  180PHE     HN 1169   4.859   5.323   8.544 -0.0690  1.3008 -0.6326
  180PHE     CA 1170   4.878   5.322   8.752 -0.0098 -0.4741 -0.0508
  180PHE     HA 1171   4.955   5.276   8.812  0.8696  2.0836  0.8946
  180PHE     CB 1172   4.823   5.444   8.827  0.1310 -0.2980 -0.2323
  180PHE    HB1 1173   4.734   5.480   8.771 -0.5169  0.0297  0.9721
  180PHE    HB2 1174   4.890   5.532   8.824  1.5729 -1.3757 -0.3137
  180PHE     CG 1175   4.777   5.418   8.966  0.1068 -0.1696 -0.2162
  180PHE    CD1 1176   4.648   5.383   8.999  0.0496  0.1498 -0.0992
  180PHE    HD1 1177   4.578   5.390   8.916 -1.0040  2.2242  0.8823
  180PHE    CE1 1178   4.612   5.346   9.126  0.3265 -0.0854 -0.0903
  180PHE    HE1 1179   4.508   5.323   9.146 -0.3194  0.1361 -2.8083
  180PHE     CZ 1180   4.706   5.351   9.226  0.4711 -0.8530 -0.1824
  180PHE     HZ 1181   4.678   5.313   9.323 -2.6468 -1.4206 -1.2045
  180PHE    CD2 1182   4.867   5.431   9.069  0.4261 -0.1508 -0.4961
  180PHE    HD2 1183   4.966   5.464   9.040 -0.4229  2.2959 -0.8661
  180PHE    CE2 1184   4.836   5.384   9.194  0.2157 -0.2269 -0.5760
  180PHE    HE2 1185   4.915   5.388   9.268  0.0175 -0.0027 -0.3745
  180PHE      C 1186   4.769   5.224   8.725  0.0788 -0.5170 -0.2577
  180PHE      O 1187   4.710   5.224   8.618 -0.1046  0.3085 -0.1649
  181HSD      N 1188   4.724   5.140   8.821  0.4117 -0.3606  0.0407
  181HSD     HN 1189   4.774   5.137   8.907  0.1703  1.5256  0.2997
  181HSD     CA 1190   4.616   5.048   8.805 -0.1135  0.2759 -0.1422
  181HSD     HA 1191   4.597   5.033   8.700  1.2841  1.1262 -0.5459
  181HSD     CB 1192   4.630   4.907   8.866  0.1188  0.3523 -0.0175
  181HSD    HB1 1193   4.546   4.849   8.823 -0.8964  0.6334  1.4878
  181HSD    HB2 1194   4.627   4.923   8.976  1.2150  3.9261 -0.3817
  181HSD    ND1 1195   4.879   4.858   8.856  0.3710 -0.0442  0.1388
  181HSD    HD1 1196   4.914   4.926   8.920 -1.3577  1.3650 -0.3249
  181HSD     CG 1197   4.750   4.836   8.813  0.2695  0.4559  0.1823
  181HSD    CE1 1198   4.959   4.764   8.798  0.3541  0.0592 -0.0544
  181HSD    HE1 1199   5.067   4.768   8.808  0.2051  3.6186  1.6632
  181HSD    NE2 1200   4.888   4.678   8.726 -0.2266  0.0388  0.5351
  181HSD    CD2 1201   4.759   4.724   8.737 -0.0553  0.7284 -0.2570
  181HSD    HD2 1202   4.686   4.674   8.673  1.3519 -0.4752 -0.9762
  181HSD      C 1203   4.492   5.112   8.855 -0.3856 -0.2376 -0.1582
  181HSD      O 1204   4.441   5.091   8.965 -0.2625  0.2092 -0.0148
  182ARG      N 1205   4.437   5.204   8.774 -0.2531 -0.0743 -0.0631
  182ARG     HN 1206   4.490   5.223   8.692 -0.8419 -0.1309 -0.4678
  182ARG     CA 1207   4.309   5.264   8.794 -0.1938  0.1856 -0.4661
  182ARG     HA 1208   4.309   5.307   8.893  1.9268 -1.0250  0.0969
  182ARG     CB 1209   4.287   5.385   8.701  0.2246  1.0314  0.5168
  182ARG    HB1 1210   4.365   5.462   8.720  1.1635 -0.3131  2.5970
  182ARG    HB2 1211   4.183   5.421   8.713  0.5396  2.2760 -0.3364
  182ARG     CG 1212   4.298   5.353   8.552  0.3002  0.7294  0.5844
  182ARG    HG1 1213   4.227   5.273   8.526 -0.5694  1.4981  0.5506
  182ARG    HG2 1214   4.404   5.322   8.534 -0.1126 -1.0058  0.9780
  182ARG     CD 1215   4.286   5.471   8.455  0.0033 -0.2303 -0.5696
  182ARG    HD1 1216   4.321   5.438   8.355 -0.3310  1.3714 -1.2408
  182ARG    HD2 1217   4.348   5.546   8.508 -0.4954 -0.3980  0.2727
  182ARG     NE 1218   4.142   5.512   8.453  0.0506 -0.0641 -0.5470
  182ARG     HE 1219   4.066   5.448   8.458  0.1027 -0.0514  1.0380
  182ARG     CZ 1220   4.102   5.641   8.435 -0.1400 -0.0471 -0.0275
  182ARG    NH1 1221   4.191   5.744   8.424 -0.5296  0.2514 -0.4152
  182ARG   HH11 1222   4.285   5.712   8.409  0.2138  0.9111  2.2664
  182ARG   HH12 1223   4.159   5.833   8.391 -1.0674  0.6439  1.0839
  182ARG    NH2 1224   3.972   5.680   8.452 -0.0399  0.4251 -0.3294
  182ARG   HH21 1225   3.909   5.606   8.475 -1.6799  1.3479 -1.6208
  182ARG   HH22 1226   3.948   5.774   8.474  2.2303  1.3577 -1.4415
  182ARG      C 1227   4.190   5.174   8.790  0.2077 -0.3872  0.2793
  182ARG      O 1228   4.189   5.093   8.698 -0.1542  0.0261 -0.0858
  183LYS      N 1229   4.091   5.189   8.879  0.0572 -1.3598  0.2855
  183LYS     HN 1230   4.093   5.264   8.945 -1.3916  0.3069 -1.4272
  183LYS     CA 1231   3.970   5.112   8.876 -0.7217 -0.1741  0.4034
  183LYS     HA 1232   3.983   5.017   8.825 -0.0738  0.0045  0.2226
  183LYS     CB 1233   3.920   5.073   9.016 -0.4932 -0.3401  0.4399
  183LYS    HB1 1234   3.841   4.995   9.021  0.4164 -1.2451  1.2739
  183LYS    HB2 1235   3.877   5.161   9.069 -0.1591 -0.9837  1.8204
  183LYS     CG 1236   4.037   5.015   9.096  0.3947  0.1143 -0.5065
  183LYS    HG1 1237   3.998   5.019   9.199 -0.9749 -0.2642 -0.9906
  183LYS    HG2 1238   4.118   5.089   9.111 -0.3142  0.8474 -0.2331
  183LYS     CD 1239   4.090   4.878   9.052 -0.1125 -0.1647 -0.2574
  183LYS    HD1 1240   4.158   4.880   8.964  1.7887 -1.4897  1.1057
  183LYS    HD2 1241   4.002   4.820   9.018 -0.6720 -0.2736  1.3242
  183LYS     CE 1242   4.147   4.791   9.164 -0.6805  0.4433  0.5068
  183LYS    HE1 1243   4.110   4.811   9.268 -1.1287 -2.0699  0.8898
  183LYS    HE2 1244   4.256   4.806   9.175 -0.5147 -0.4845  0.1873
  183LYS     NZ 1245   4.137   4.649   9.127  0.4756  0.4320  0.2156
  183LYS    HZ1 1246   4.171   4.588   9.204 -0.4493 -0.3434  0.0305
  183LYS    HZ2 1247   4.190   4.628   9.039 -2.6774 -4.1427 -0.9819
  183LYS    HZ3 1248   4.037   4.622   9.117  0.5194 -0.2819  1.5060
  183LYS      C 1249   3.867   5.196   8.809  0.1725  0.6283  0.0046
  183LYS      O 1250   3.823   5.296   8.866 -0.5399  0.3104  0.0261
  184ASP      N 1251   3.824   5.156   8.688  0.2396  0.2145  0.1158
  184ASP     HN 1252   3.855   5.075   8.639  1.3279  1.1810 -0.8430
  184ASP     CA 1253   3.721   5.227   8.618  0.2406 -0.1318 -0.2351
  184ASP     HA 1254   3.713   5.327   8.657 -1.1170  0.4209 -1.7887
  184ASP     CB 1255   3.747   5.239   8.467  0.7066 -0.3540 -0.1758
  184ASP    HB1 1256   3.656   5.264   8.409 -0.5260  2.3186  2.6356
  184ASP    HB2 1257   3.794   5.142   8.438 -0.1280 -0.6871 -0.4284
  184ASP     CG 1258   3.848   5.348   8.434 -0.1729  0.4308 -0.3028
  184ASP    OD1 1259   3.860   5.439   8.521 -0.3364  0.2247 -0.0644
  184ASP    OD2 1260   3.900   5.360   8.320 -0.0090  0.6818 -0.2051
  184ASP      C 1261   3.594   5.153   8.640  0.2343 -0.0018  0.1558
  184ASP      O 1262   3.589   5.037   8.683 -0.2524  0.0803  0.3220
  185SER      N 1263   3.486   5.232   8.628  0.2285 -0.0418 -0.0506
  185SER     HN 1264   3.495   5.331   8.621 -0.0743  0.1508  1.8214
  185SER     CA 1265   3.356   5.172   8.626  0.1321  0.1712 -0.1285
  185SER     HA 1266   3.356   5.112   8.716  0.6771  1.7720  0.9805
  185SER     CB 1267   3.238   5.266   8.654 -0.0203 -0.1395  0.2756
  185SER    HB1 1268   3.243   5.303   8.759  2.0118  0.0196  0.1475
  185SER    HB2 1269   3.146   5.205   8.643  0.5431 -0.9736  0.1208
  185SER     OG 1270   3.242   5.376   8.565 -0.0143 -0.3581  0.0043
  185SER    HG1 1271   3.187   5.444   8.606  1.0228  0.9568 -0.7032
  185SER      C 1272   3.326   5.105   8.497  0.5499 -0.4749  0.1050
  185SER      O 1273   3.385   5.121   8.390 -0.3372 -0.0400 -0.3343
  186ARG      N 1274   3.238   5.003   8.498  0.4562 -0.3954 -0.1109
  186ARG     HN 1275   3.202   4.988   8.589  1.0201  0.9408  0.3492
  186ARG     CA 1276   3.221   4.906   8.394  0.5226 -0.1537 -0.3484
  186ARG     HA 1277   3.311   4.849   8.375  1.2542  0.6682  0.5849
  186ARG     CB 1278   3.118   4.803   8.443  0.0315  0.7439  0.5424
  186ARG    HB1 1279   3.162   4.765   8.537  0.7625  1.4936  0.5157
  186ARG    HB2 1280   3.112   4.718   8.372  2.3199  1.4023 -0.5323
  186ARG     CG 1281   2.979   4.859   8.474 -0.2783  0.0556  0.4178
  186ARG    HG1 1282   2.928   4.900   8.385  0.0201  1.0786  0.7083
  186ARG    HG2 1283   2.985   4.951   8.536  1.0780  0.5038 -0.3353
  186ARG     CD 1284   2.898   4.745   8.537 -0.2883  0.0826  0.4551
  186ARG    HD1 1285   2.908   4.647   8.486  1.8397 -0.1136  1.1459
  186ARG    HD2 1286   2.791   4.776   8.531 -0.2649 -0.0067 -0.7484
  186ARG     NE 1287   2.947   4.735   8.677  0.1525  0.3567  0.3226
  186ARG     HE 1288   3.027   4.792   8.699  1.5135 -1.7728  1.2786
  186ARG     CZ 1289   2.910   4.645   8.773 -0.0337  0.3977  0.2884
  186ARG    NH1 1290   2.839   4.532   8.746 -0.4787  0.7602 -0.0555
  186ARG   HH11 1291   2.820   4.510   8.650 -0.6505  0.1487  0.1150
  186ARG   HH12 1292   2.814   4.471   8.821  1.3613  0.5268  0.4093
  186ARG    NH2 1293   2.970   4.670   8.893 -0.0837 -0.5084  0.5087
  186ARG   HH21 1294   3.039   4.741   8.907 -0.6680  0.0831  0.4917
  186ARG   HH22 1295   2.937   4.629   8.978  1.3310  1.2754  2.0192
  186ARG      C 1296   3.186   4.962   8.260 -0.0403  0.3469  0.0045
  186ARG      O 1297   3.259   4.935   8.166 -0.3009 -0.7464  0.0942
  187ASN      N 1298   3.085   5.049   8.239 -0.3017  0.0646  0.0761
  187ASN     HN 1299   3.032   5.086   8.315  2.0775  1.4686  1.1834
  187ASN     CA 1300   3.057   5.115   8.115  0.2257  0.4553  0.1623
  187ASN     HA 1301   3.040   5.033   8.047 -2.1796  2.6863 -2.1434
  187ASN     CB 1302   2.930   5.201   8.114 -0.1868 -0.1512 -0.1768
  187ASN    HB1 1303   2.889   5.215   8.012 -0.1046 -0.5639 -0.2645
  187ASN    HB2 1304   2.955   5.297   8.164 -1.1107  0.5998 -1.1132
  187ASN     CG 1305   2.817   5.139   8.195 -0.0430  0.0464  0.1772
  187ASN    OD1 1306   2.805   5.017   8.199 -0.4116  0.0561 -0.4411
  187ASN    ND2 1307   2.740   5.221   8.271  0.8769  1.1255 -0.0240
  187ASN   HD21 1308   2.668   5.174   8.322  0.5508  0.1006 -1.3944
  187ASN   HD22 1309   2.756   5.320   8.273  0.7429  1.1812 -1.2050
  187ASN      C 1310   3.158   5.192   8.038  0.4291  0.0438  0.0163
  187ASN      O 1311   3.160   5.177   7.916 -0.5173  0.3042 -0.0366
  188VAL      N 1312   3.248   5.272   8.098  0.5811 -0.4923  0.5181
  188VAL     HN 1313   3.239   5.279   8.197 -0.9427  0.2029  0.3772
  188VAL     CA 1314   3.351   5.349   8.035 -0.4210  0.1544 -0.3771
  188VAL     HA 1315   3.315   5.388   7.941  0.6003  1.7442 -0.1457
  188VAL     CB 1316   3.403   5.468   8.110  0.0181 -0.2891  0.0328
  188VAL     HB 1317   3.477   5.528   8.052 -0.8948  1.0099  0.1556
  188VAL    CG1 1318   3.286   5.564   8.139  0.0314 -0.1203 -0.4558
  188VAL   HG11 1319   3.198   5.506   8.174 -0.9732  0.8280 -1.3551
  188VAL   HG12 1320   3.257   5.617   8.046  0.1628 -1.2449 -1.1535
  188VAL   HG13 1321   3.313   5.627   8.227  0.9457 -4.5782  2.8779
  188VAL    CG2 1322   3.469   5.439   8.246 -0.0176 -0.3529  0.0350
  188VAL   HG21 1323   3.407   5.378   8.315 -0.1201 -0.0296  0.2345
  188VAL   HG22 1324   3.474   5.540   8.292 -1.5252 -0.7388  1.1092
  188VAL   HG23 1325   3.568   5.389   8.246 -0.2485 -0.8345  1.0849
  188VAL      C 1326   3.467   5.258   8.013 -0.7912 -0.3216 -0.3676
  188VAL      O 1327   3.538   5.274   7.914  0.2642 -0.5322  0.3459
  189PHE      N 1328   3.494   5.162   8.103 -0.1271  0.0524 -0.1630
  189PHE     HN 1329   3.443   5.156   8.188  0.7207 -2.1308  0.2583
  189PHE     CA 1330   3.593   5.060   8.085 -0.2471 -0.1997  0.5859
  189PHE     HA 1331   3.688   5.112   8.082 -0.2053 -0.0052  2.9525
  189PHE     CB 1332   3.601   4.972   8.211 -0.3367 -0.8340  0.1503
  189PHE    HB1 1333   3.513   4.904   8.220  0.0163 -1.1428  1.4845
  189PHE    HB2 1334   3.600   5.037   8.301 -4.1890 -1.2038  0.5587
  189PHE     CG 1335   3.721   4.885   8.222  0.1484 -0.1620  0.2127
  189PHE    CD1 1336   3.848   4.936   8.234  0.0303  0.2089 -0.1103
  189PHE    HD1 1337   3.868   5.041   8.243 -0.5446  0.2355  1.0453
  189PHE    CE1 1338   3.957   4.852   8.230 -0.3251 -0.2545 -0.1441
  189PHE    HE1 1339   4.061   4.882   8.234 -0.1847 -0.8726  1.7569
  189PHE     CZ 1340   3.936   4.716   8.219 -0.1284 -0.3051  0.0825
  189PHE     HZ 1341   4.023   4.652   8.216 -0.0851 -0.2860  0.8831
  189PHE    CD2 1342   3.703   4.749   8.226 -0.1315 -0.1305 -0.0163
  189PHE    HD2 1343   3.601   4.712   8.219  0.2919 -1.0387 -2.7765
  189PHE    CE2 1344   3.810   4.662   8.223 -0.1910 -0.1965 -0.2972
  189PHE    HE2 1345   3.809   4.555   8.211  1.6854 -0.4168  1.1735
  189PHE      C 1346   3.563   4.970   7.971  0.2944 -0.0953  0.3577
  189PHE      O 1347   3.656   4.946   7.894  0.0528 -0.6360  0.2300
  190LEU      N 1348   3.437   4.926   7.951  0.2798  0.1652 -0.1434
  190LEU     HN 1349   3.370   4.948   8.021  0.4429  2.2111 -0.5618
  190LEU     CA 1350   3.388   4.845   7.844  0.0230 -0.1215  0.1897
  190LEU     HA 1351   3.471   4.775   7.839 -0.5337 -1.2054  3.5827
  190LEU     CB 1352   3.249   4.785   7.872  0.0055 -0.6329 -0.9242
  190LEU    HB1 1353   3.215   4.752   7.772  3.0244  0.6676 -2.5112
  190LEU    HB2 1354   3.171   4.852   7.913  1.2674  0.6860 -0.5733
  190LEU     CG 1355   3.250   4.665   7.968 -0.2163 -0.3230 -0.5314
  190LEU     HG 1356   3.295   4.690   8.066  0.2981  0.6432 -1.0001
  190LEU    CD1 1357   3.110   4.607   7.993 -0.3398 -0.0138 -0.5070
  190LEU   HD11 1358   3.030   4.682   8.011 -1.3707 -1.2510  0.2069
  190LEU   HD12 1359   3.126   4.535   8.076 -2.7027  0.5614  0.5248
  190LEU   HD13 1360   3.092   4.545   7.902  1.7191 -0.5517 -0.5996
  190LEU    CD2 1361   3.341   4.550   7.921  1.0015  0.3336  0.1748
  190LEU   HD21 1362   3.298   4.462   7.974 -1.5083  1.2244 -0.2736
  190LEU   HD22 1363   3.449   4.557   7.947  1.4371 -2.9304 -0.3251
  190LEU   HD23 1364   3.332   4.540   7.811 -1.4863  1.1159  0.2452
  190LEU      C 1365   3.384   4.924   7.718 -0.1084 -0.2344  0.1229
  190LEU      O 1366   3.422   4.869   7.615  0.1325  0.0302  0.0684
  191PHE      N 1367   3.348   5.053   7.723  0.8196  0.0363  0.0055
  191PHE     HN 1368   3.333   5.091   7.814  0.2686 -2.4599  1.0137
  191PHE     CA 1369   3.342   5.145   7.613 -0.1154  0.0074  0.0249
  191PHE     HA 1370   3.285   5.097   7.536  0.3326 -0.6789  0.1181
  191PHE     CB 1371   3.276   5.277   7.657 -0.1251  0.0985 -0.2666
  191PHE    HB1 1372   3.335   5.315   7.743  1.9394 -3.8070  0.2394
  191PHE    HB2 1373   3.169   5.258   7.680  0.0458 -0.5470 -0.0095
  191PHE     CG 1374   3.264   5.385   7.554 -0.1092  0.3906  0.0350
  191PHE    CD1 1375   3.243   5.345   7.424  0.4176 -0.1582  0.1078
  191PHE    HD1 1376   3.250   5.242   7.394 -0.0816 -0.2366  0.2560
  191PHE    CE1 1377   3.206   5.440   7.331  0.8523  0.2858  0.3870
  191PHE    HE1 1378   3.177   5.425   7.228 -0.0055 -2.2633  0.9335
  191PHE     CZ 1379   3.208   5.573   7.366  0.3861  0.4887 -0.3384
  191PHE     HZ 1380   3.181   5.646   7.291  2.7794  0.7605 -1.0104
  191PHE    CD2 1381   3.264   5.518   7.588 -0.5699  0.4511 -0.2017
  191PHE    HD2 1382   3.286   5.540   7.691  1.7273  1.0028 -0.7587
  191PHE    CE2 1383   3.234   5.614   7.495 -0.0472  0.5503 -0.2695
  191PHE    HE2 1384   3.214   5.716   7.527  2.3315  0.6716  1.0068
  191PHE      C 1385   3.480   5.161   7.560 -0.1601  0.0758 -0.0691
  191PHE      O 1386   3.502   5.169   7.439 -0.0201 -0.0145 -0.0493
  192LYS      N 1387   3.584   5.177   7.644  0.1747 -0.1381 -0.4413
  192LYS     HN 1388   3.578   5.171   7.743 -1.2411  0.4348 -0.4717
  192LYS     CA 1389   3.720   5.181   7.601  0.3636  0.0471  0.1694
  192LYS     HA 1390   3.718   5.258   7.525 -1.0779  0.3137  0.4624
  192LYS     CB 1391   3.817   5.224   7.712  0.5042  0.2402 -0.0261
  192LYS    HB1 1392   3.918   5.182   7.693  1.8877  2.1971  2.3928
  192LYS    HB2 1393   3.768   5.183   7.803  1.9550 -2.6001 -0.3874
  192LYS     CG 1394   3.817   5.376   7.727  0.1703  0.3240 -0.8701
  192LYS    HG1 1395   3.713   5.397   7.759 -0.3257 -1.6524 -1.0397
  192LYS    HG2 1396   3.844   5.425   7.630 -2.5447  2.3863 -0.7026
  192LYS     CD 1397   3.907   5.422   7.842  0.0277 -0.5616 -0.3983
  192LYS    HD1 1398   3.936   5.528   7.830  1.4869 -0.6224  2.0061
  192LYS    HD2 1399   4.003   5.367   7.842 -0.3876 -1.3286  0.9965
  192LYS     CE 1400   3.861   5.397   7.986 -0.3681 -0.0530 -0.4331
  192LYS    HE1 1401   3.829   5.292   8.001 -1.1693  0.2243 -0.1565
  192LYS    HE2 1402   3.772   5.463   7.998  1.0751  1.7730  0.7490
  192LYS     NZ 1403   3.967   5.439   8.080 -0.6466  0.0269 -0.1539
  192LYS    HZ1 1404   4.060   5.398   8.057 -0.0116  0.9631  0.6877
  192LYS    HZ2 1405   3.937   5.413   8.176  0.4973  2.3422  0.9139
  192LYS    HZ3 1406   3.987   5.541   8.079  2.1740 -0.4367 -1.7200
  192LYS      C 1407   3.768   5.057   7.533 -0.3525  0.0527 -0.3565
  192LYS      O 1408   3.821   5.063   7.423 -0.1655  0.2023 -0.2587
  193LEU      N 1409   3.748   4.936   7.589  0.4779  0.0017 -0.1614
  193LEU     HN 1410   3.709   4.940   7.681  0.9134  2.1788 -0.0046
  193LEU     CA 1411   3.789   4.814   7.526 -0.3146 -0.5009  0.2772
  193LEU     HA 1412   3.893   4.832   7.504 -0.0266 -1.2154  1.0331
  193LEU     CB 1413   3.780   4.692   7.619 -0.8135 -0.3585  0.4168
  193LEU    HB1 1414   3.797   4.607   7.550 -1.8880  0.8843 -1.4662
  193LEU    HB2 1415   3.676   4.677   7.656 -0.6474 -0.0302  1.0365
  193LEU     CG 1416   3.880   4.702   7.736 -0.1418  0.9024 -0.2436
  193LEU     HG 1417   3.842   4.790   7.792 -1.5020 -0.5644  1.2348
  193LEU    CD1 1418   3.883   4.581   7.830 -0.4464  1.1979  0.1493
  193LEU   HD11 1419   3.908   4.493   7.767 -1.0095  1.2940 -0.2176
  193LEU   HD12 1420   3.785   4.566   7.882 -1.9699 -0.3971 -2.8931
  193LEU   HD13 1421   3.965   4.603   7.901 -1.1461  1.4019  0.9180
  193LEU    CD2 1422   4.023   4.721   7.684  0.0704  0.2771  0.1049
  193LEU   HD21 1423   4.102   4.706   7.761  0.3265 -0.0735 -0.2209
  193LEU   HD22 1424   4.048   4.821   7.641  1.0634  0.4900  1.1164
  193LEU   HD23 1425   4.045   4.635   7.617 -0.3703 -1.5839  2.2452
  193LEU      C 1426   3.716   4.788   7.399  0.2994 -0.0325 -0.1780
  193LEU      O 1427   3.766   4.740   7.297  0.1192 -0.6960  0.0436
  194GLY      N 1428   3.584   4.814   7.397  0.3352  0.1487 -0.1667
  194GLY     HN 1429   3.534   4.846   7.477 -0.4074  1.1143 -0.9817
  194GLY     CA 1430   3.495   4.815   7.285 -0.2605  0.2969  0.3076
  194GLY    HA1 1431   3.401   4.859   7.316  0.4316  2.5233 -0.5163
  194GLY    HA2 1432   3.480   4.713   7.254  1.0509 -0.2146  1.2549
  194GLY      C 1433   3.543   4.892   7.167 -0.2404  0.0526  0.1567
  194GLY      O 1434   3.542   4.849   7.052 -0.1133  0.0167  0.1681
  195GLY      N 1435   3.578   5.020   7.191  0.8039 -0.1812 -0.0768
  195GLY     HN 1436   3.579   5.060   7.282 -0.1325  0.4003 -0.3179
  195GLY     CA 1437   3.622   5.108   7.087  0.6994  0.1251  0.1386
  195GLY    HA1 1438   3.649   5.203   7.132  1.2911  0.5506 -1.0823
  195GLY    HA2 1439   3.544   5.124   7.015 -1.3567  1.9252  2.5873
  195GLY      C 1440   3.745   5.059   7.019  0.3190 -0.4419 -0.1468
  195GLY      O 1441   3.756   5.053   6.896  0.1783 -0.0894 -0.1778
  196VAL      N 1442   3.840   5.007   7.098  0.5933  0.5991  0.2277
  196VAL     HN 1443   3.842   5.031   7.195  1.6293  0.4089  0.2668
  196VAL     CA 1444   3.954   4.937   7.046  0.1125 -0.1040  0.1107
  196VAL     HA 1445   3.999   4.999   6.970 -0.1870 -1.0840 -0.8970
  196VAL     CB 1446   4.042   4.885   7.155 -0.2426 -0.3478  0.2818
  196VAL     HB 1447   3.974   4.825   7.219  0.1064 -2.5064 -1.2606
  196VAL    CG1 1448   4.150   4.784   7.114 -0.1080 -0.1217  0.0760
  196VAL   HG11 1449   4.114   4.696   7.057 -0.2488 -0.7547  1.1170
  196VAL   HG12 1450   4.206   4.742   7.201 -0.4515  0.5667  0.6320
  196VAL   HG13 1451   4.232   4.822   7.050 -0.9517  0.0418 -0.9298
  196VAL    CG2 1452   4.100   5.000   7.239 -0.1999 -0.3289  0.2258
  196VAL   HG21 1453   4.153   4.965   7.330  0.1775 -1.1632 -0.3014
  196VAL   HG22 1454   4.016   5.068   7.263  1.8852  1.8136  1.8803
  196VAL   HG23 1455   4.173   5.064   7.187 -2.3035  1.7547 -0.3120
  196VAL      C 1456   3.910   4.818   6.967 -0.2281  0.1175 -0.0365
  196VAL      O 1457   3.948   4.806   6.850  0.1360 -0.1049  0.1049
  197THR      N 1458   3.825   4.729   7.021  0.2272 -0.2272  0.1189
  197THR     HN 1459   3.803   4.734   7.118  2.1992 -0.5805  0.6374
  197THR     CA 1460   3.779   4.606   6.964 -0.0727  0.0637 -0.2740
  197THR     HA 1461   3.868   4.549   6.946  0.8685  1.2630  0.3649
  197THR     CB 1462   3.693   4.529   7.059  0.0516  0.3346  0.0613
  197THR     HB 1463   3.623   4.597   7.111  0.8244  1.0774  0.1451
  197THR    OG1 1464   3.786   4.496   7.162  0.2396  0.5804 -0.0315
  197THR    HG1 1465   3.775   4.570   7.222 -1.1199 -0.1698  0.6766
  197THR    CG2 1466   3.631   4.398   7.008 -0.3676  0.6208 -0.1581
  197THR   HG21 1467   3.559   4.359   7.083  2.0152 -1.0888  1.3785
  197THR   HG22 1468   3.706   4.316   7.006 -1.8858 -0.8188 -1.4746
  197THR   HG23 1469   3.594   4.412   6.904 -1.3220  2.7949  0.4189
  197THR      C 1470   3.708   4.629   6.835 -0.8089  0.1933  0.1472
  197THR      O 1471   3.744   4.569   6.734  0.2493  0.3697  0.4106
  198ALA      N 1472   3.615   4.726   6.831 -0.4795  0.5027 -0.1878
  198ALA     HN 1473   3.585   4.767   6.918  0.2324 -1.8140  1.2483
  198ALA     CA 1474   3.548   4.756   6.709 -0.4003  0.3897 -0.2590
  198ALA     HA 1475   3.502   4.664   6.676  1.0392 -0.2524 -0.5161
  198ALA     CB 1476   3.444   4.863   6.746 -0.1882  0.3507  0.4540
  198ALA    HB1 1477   3.479   4.969   6.747  2.0715 -0.3346  0.0851
  198ALA    HB2 1478   3.401   4.833   6.844  2.0340  0.7993  1.6325
  198ALA    HB3 1479   3.360   4.850   6.675  0.1142 -1.4517  0.3860
  198ALA      C 1480   3.636   4.808   6.600 -0.0857  0.9978  0.2809
  198ALA      O 1481   3.623   4.754   6.490 -0.3837  1.1004  0.2639
  199SER      N 1482   3.725   4.902   6.636  0.5969  0.1706  0.7943
  199SER     HN 1483   3.735   4.920   6.733  3.1828 -0.3798  0.7195
  199SER     CA 1484   3.821   4.950   6.541  0.4379 -0.3975  0.3374
  199SER     HA 1485   3.762   4.995   6.461  1.3771  1.6423  0.7171
  199SER     CB 1486   3.908   5.071   6.579  0.4939 -0.2905 -0.1234
  199SER    HB1 1487   3.982   5.098   6.500  0.2852  3.5126  0.7932
  199SER    HB2 1488   3.962   5.038   6.671 -0.5858 -1.2975  0.1729
  199SER     OG 1489   3.821   5.179   6.608 -0.4387 -1.1138  0.2151
  199SER    HG1 1490   3.770   5.155   6.685 -0.9105 -1.4930 -0.2103
  199SER      C 1491   3.902   4.845   6.475  0.2943 -0.0820 -0.3475
  199SER      O 1492   3.931   4.848   6.355  0.1110 -0.0958 -0.3937
  200PHE      N 1493   3.951   4.751   6.557 -0.7099 -0.2757  0.0477
  200PHE     HN 1494   3.912   4.752   6.649 -0.5362  2.0295  0.1476
  200PHE     CA 1495   4.036   4.646   6.509 -0.2416 -0.1069  0.5083
  200PHE     HA 1496   4.088   4.686   6.423  0.7563  0.2897  1.2680
  200PHE     CB 1497   4.145   4.608   6.611  0.1098 -0.3074  0.0603
  200PHE    HB1 1498   4.196   4.512   6.589 -0.9505 -1.3189  1.7521
  200PHE    HB2 1499   4.087   4.594   6.705 -1.3658  2.9649 -0.2209
  200PHE     CG 1500   4.252   4.709   6.630 -0.3316  0.1343  0.2194
  200PHE    CD1 1501   4.323   4.743   6.517 -0.2777  0.0665  0.2325
  200PHE    HD1 1502   4.303   4.684   6.429  0.1603  0.5953 -0.2270
  200PHE    CE1 1503   4.412   4.847   6.524  0.2341 -0.3508 -0.0443
  200PHE    HE1 1504   4.459   4.879   6.432  0.4123 -2.6874 -0.8399
  200PHE     CZ 1505   4.434   4.917   6.640  0.1236 -0.2284 -0.0958
  200PHE     HZ 1506   4.508   4.995   6.654 -0.7020  0.2581  1.8062
  200PHE    CD2 1507   4.277   4.775   6.748 -0.5156  0.8596 -0.1447
  200PHE    HD2 1508   4.237   4.740   6.842  1.1969 -2.7035 -0.5595
  200PHE    CE2 1509   4.372   4.875   6.755  0.4363 -0.0438  0.1432
  200PHE    HE2 1510   4.393   4.921   6.850 -1.3285 -2.0322  1.5997
  200PHE      C 1511   3.967   4.534   6.440 -0.1964  0.4109 -0.3921
  200PHE      O 1512   4.014   4.475   6.342  0.2125  0.2876 -0.1249
  201THR      N 1513   3.841   4.513   6.483  0.1138 -0.2828  0.2072
  201THR     HN 1514   3.791   4.554   6.559 -2.2689 -2.8568  0.1478
  201THR     CA 1515   3.755   4.424   6.411  0.0316  0.0032 -0.0483
  201THR     HA 1516   3.800   4.326   6.420 -1.2173 -0.4669  1.5580
  201THR     CB 1517   3.617   4.407   6.467  0.0930 -0.1539  0.0546
  201THR     HB 1518   3.557   4.501   6.470 -0.9575 -0.8195  0.4186
  201THR    OG1 1519   3.637   4.373   6.603  0.2511 -0.0045  0.0708
  201THR    HG1 1520   3.679   4.446   6.648  1.7443 -1.1083  0.5618
  201THR    CG2 1521   3.542   4.293   6.397 -0.1330 -0.1622  0.3088
  201THR   HG21 1522   3.602   4.199   6.387  0.2501 -0.3559  3.4726
  201THR   HG22 1523   3.503   4.309   6.294 -2.0501  0.2672  1.0639
  201THR   HG23 1524   3.449   4.266   6.451 -0.9989 -0.0341 -1.0990
  201THR      C 1525   3.731   4.471   6.271  0.1349  0.6763  0.1549
  201THR      O 1526   3.733   4.395   6.174 -0.9362  0.5273  0.2419
  202ALA      N 1527   3.712   4.602   6.249 -0.2665  0.5178 -0.4503
  202ALA     HN 1528   3.701   4.658   6.331  0.3496  0.0929 -0.0644
  202ALA     CA 1529   3.696   4.667   6.123 -0.5551  0.2046 -0.5774
  202ALA     HA 1530   3.621   4.608   6.073  1.2971  0.3851 -3.8623
  202ALA     CB 1531   3.659   4.812   6.158 -0.5273 -0.0817  0.6715
  202ALA    HB1 1532   3.568   4.815   6.222  0.2804  0.3067  1.8295
  202ALA    HB2 1533   3.639   4.864   6.062 -2.7239 -0.3294  0.9262
  202ALA    HB3 1534   3.739   4.873   6.204 -1.0326  1.9186 -0.9869
  202ALA      C 1535   3.813   4.649   6.032  0.1525  0.0711  0.3400
  202ALA      O 1536   3.799   4.629   5.911  0.7957 -0.2161  0.3099
  203SER      N 1537   3.934   4.664   6.089  0.2270  0.0100  0.1987
  203SER     HN 1538   3.945   4.687   6.186 -0.0455  0.3531  0.1523
  203SER     CA 1539   4.051   4.627   6.017  0.1564  0.6178 -0.2297
  203SER     HA 1540   4.056   4.696   5.934  1.1778  0.4531 -0.3184
  203SER     CB 1541   4.167   4.659   6.113  0.0386  0.1480  0.0678
  203SER    HB1 1542   4.167   4.595   6.204  0.9129  0.9207  0.6278
  203SER    HB2 1543   4.159   4.767   6.138  2.5748  0.5688 -0.6216
  203SER     OG 1544   4.290   4.640   6.046  0.2531  0.2192  0.4361
  203SER    HG1 1545   4.346   4.718   6.054 -0.3095  0.6485  0.2626
  203SER      C 1546   4.059   4.488   5.963 -0.5606  0.4387  0.1133
  203SER      O 1547   4.077   4.463   5.843 -0.0309  0.1328  0.2514
  204VAL      N 1548   4.026   4.382   6.038 -0.0043 -0.0537 -0.3320
  204VAL     HN 1549   4.000   4.398   6.132 -0.3119 -0.6253 -0.3138
  204VAL     CA 1550   4.026   4.249   5.986  0.4169 -0.2373  0.1295
  204VAL     HA 1551   4.114   4.237   5.923 -0.6150  0.2753 -1.4823
  204VAL     CB 1552   4.035   4.138   6.087  0.1971 -0.5777 -0.2222
  204VAL     HB 1553   3.939   4.147   6.143  0.3814  1.7767 -0.1829
  204VAL    CG1 1554   4.043   3.996   6.028  0.3558 -0.8959  0.5610
  204VAL   HG11 1555   4.074   3.922   6.105 -0.4890 -2.3700 -0.4667
  204VAL   HG12 1556   4.116   3.992   5.944  0.8410 -3.3976  1.0209
  204VAL   HG13 1557   3.943   3.964   5.993  0.8455 -1.5875 -0.2533
  204VAL    CG2 1558   4.154   4.168   6.179 -0.0172 -0.1441 -0.0869
  204VAL   HG21 1559   4.139   4.272   6.216  0.2210  0.5241 -1.7839
  204VAL   HG22 1560   4.257   4.164   6.139  0.0989 -0.2570  0.2212
  204VAL   HG23 1561   4.142   4.099   6.265  0.2341 -0.4991 -0.3346
  204VAL      C 1562   3.918   4.219   5.888  0.2767  0.0612  0.1944
  204VAL      O 1563   3.941   4.156   5.785 -0.1599  0.0225  0.1153
  205GLY      N 1564   3.800   4.279   5.912  0.1541 -0.4594  0.9032
  205GLY     HN 1565   3.769   4.305   6.003 -0.8147 -2.1390  1.0987
  205GLY     CA 1566   3.691   4.291   5.820  0.2503 -0.1488  0.8302
  205GLY    HA1 1567   3.610   4.344   5.867 -0.3535 -0.1690 -0.1619
  205GLY    HA2 1568   3.663   4.190   5.791 -0.5284 -0.2213  1.8053
  205GLY      C 1569   3.732   4.354   5.691 -0.5776 -0.3493  0.4638
  205GLY      O 1570   3.697   4.301   5.585 -0.1434 -0.0792  0.1845
  206SER      N 1571   3.802   4.468   5.686 -0.3419 -0.5291 -0.5104
  206SER     HN 1572   3.825   4.508   5.774 -1.6674  1.6033 -1.0706
  206SER     CA 1573   3.853   4.532   5.568 -0.0731  0.0551 -0.0844
  206SER     HA 1574   3.775   4.545   5.494 -0.1529 -1.5437 -0.3198
  206SER     CB 1575   3.907   4.674   5.590  0.2821 -0.1011  0.0536
  206SER    HB1 1576   3.941   4.737   5.505 -0.0721  1.5471  1.0873
  206SER    HB2 1577   4.001   4.668   5.649  2.1404  1.8613 -2.4881
  206SER     OG 1578   3.810   4.749   5.662  0.3053  0.2463 -0.2749
  206SER    HG1 1579   3.798   4.704   5.746 -1.0921 -1.4684 -1.3265
  206SER      C 1580   3.960   4.457   5.496  0.4676  0.8192 -0.0817
  206SER      O 1581   3.971   4.466   5.374 -0.1961  0.6278 -0.1598
  207LEU      N 1582   4.047   4.377   5.559  0.5352  1.0856  0.1633
  207LEU     HN 1583   4.050   4.377   5.659 -0.4197  1.1875  0.1982
  207LEU     CA 1584   4.140   4.285   5.501 -0.5775 -0.2891  0.5199
  207LEU     HA 1585   4.203   4.342   5.434 -2.0822 -0.2578 -0.9298
  207LEU     CB 1586   4.231   4.230   5.613  0.3954 -0.3192 -0.2704
  207LEU    HB1 1587   4.292   4.142   5.584  2.0605  0.9240 -0.6916
  207LEU    HB2 1588   4.159   4.193   5.689 -0.4778  1.4545 -0.1651
  207LEU     CG 1589   4.324   4.331   5.682 -0.1792  0.1706 -0.1935
  207LEU     HG 1590   4.267   4.424   5.698 -3.6933 -2.1643  2.2338
  207LEU    CD1 1591   4.387   4.299   5.818 -0.3276 -0.2371 -0.2186
  207LEU   HD11 1592   4.474   4.234   5.793  1.1050  2.0965 -1.6760
  207LEU   HD12 1593   4.319   4.243   5.886 -1.1880 -2.0592 -2.4679
  207LEU   HD13 1594   4.435   4.387   5.867  1.3930 -1.6245  0.7039
  207LEU    CD2 1595   4.442   4.369   5.591 -0.2665  0.5980 -0.1258
  207LEU   HD21 1596   4.507   4.281   5.574 -0.4831  0.3494  0.3489
  207LEU   HD22 1597   4.507   4.443   5.643  1.4171 -0.7329 -0.2184
  207LEU   HD23 1598   4.414   4.411   5.492  1.8388  0.9650 -0.6194
  207LEU      C 1599   4.084   4.168   5.429 -0.2962 -0.2043  0.1653
  207LEU      O 1600   4.123   4.131   5.318  0.1442  0.2413  0.1694
  208PHE      N 1601   3.983   4.102   5.488 -0.4860  0.3620  0.4742
  208PHE     HN 1602   3.956   4.136   5.578  0.9870 -1.1405  1.5417
  208PHE     CA 1603   3.890   4.011   5.430 -0.3516  0.3666  0.2508
  208PHE     HA 1604   3.948   3.923   5.408  2.7257  1.6339  2.7017
  208PHE     CB 1605   3.789   3.973   5.540  0.0593  0.2191  0.5767
  208PHE    HB1 1606   3.755   4.073   5.576  0.9197  0.5606  0.4695
  208PHE    HB2 1607   3.850   3.934   5.624  1.6056  2.9435  0.8503
  208PHE     CG 1608   3.666   3.896   5.509  0.1972  0.2323 -0.0109
  208PHE    CD1 1609   3.668   3.777   5.439  0.4925  0.4357 -0.3508
  208PHE    HD1 1610   3.759   3.731   5.405  1.1374  0.8436  0.7455
  208PHE    CE1 1611   3.551   3.711   5.408  0.1791  0.5372  0.5814
  208PHE    HE1 1612   3.552   3.617   5.356 -0.7034  1.9156 -2.1101
  208PHE     CZ 1613   3.429   3.763   5.444 -0.1300  0.1148  0.1559
  208PHE     HZ 1614   3.341   3.705   5.424  0.0517  0.1947 -0.9131
  208PHE    CD2 1615   3.544   3.946   5.550  0.2157  0.2233  0.0537
  208PHE    HD2 1616   3.542   4.026   5.622  1.6585 -0.3382  0.7603
  208PHE    CE2 1617   3.428   3.882   5.514  0.2447 -0.0077  0.3717
  208PHE    HE2 1618   3.332   3.925   5.539  0.4669  0.7781 -0.0848
  208PHE      C 1619   3.818   4.055   5.307  0.2561 -0.1683 -0.3087
  208PHE      O 1620   3.822   3.984   5.207 -0.1070 -0.1686 -0.3270
  209LEU      N 1621   3.762   4.178   5.307  0.1576 -0.2142 -0.4787
  209LEU     HN 1622   3.737   4.235   5.385 -0.8597  0.5321 -1.3180
  209LEU     CA 1623   3.712   4.230   5.183 -0.3927  0.2923 -0.0462
  209LEU     HA 1624   3.632   4.168   5.145 -0.5128  1.5319 -1.9715
  209LEU     CB 1625   3.637   4.362   5.208 -0.2002  0.4304 -0.2035
  209LEU    HB1 1626   3.604   4.415   5.116  0.5466 -1.6312 -1.7294
  209LEU    HB2 1627   3.717   4.420   5.259 -0.3071 -1.1761  1.9266
  209LEU     CG 1628   3.511   4.349   5.294  0.0002  0.5441  0.1101
  209LEU     HG 1629   3.511   4.267   5.368  3.0366  2.5799  2.5998
  209LEU    CD1 1630   3.470   4.472   5.378 -0.3154  0.3477  0.2475
  209LEU   HD11 1631   3.381   4.468   5.444 -0.7718 -3.1726 -0.3396
  209LEU   HD12 1632   3.447   4.552   5.304  0.2409  0.2459 -0.0412
  209LEU   HD13 1633   3.560   4.497   5.438  0.2973 -0.0241 -0.4893
  209LEU    CD2 1634   3.392   4.328   5.198  0.0747  0.4490  0.0393
  209LEU   HD21 1635   3.294   4.327   5.250 -0.0582 -2.5651 -0.0930
  209LEU   HD22 1636   3.407   4.227   5.154  2.3376  0.6246  0.3073
  209LEU   HD23 1637   3.401   4.399   5.113 -1.4663 -1.4467 -1.8201
  209LEU      C 1638   3.809   4.251   5.072 -0.0151  0.0523  0.2359
  209LEU      O 1639   3.775   4.214   4.960 -0.2806  0.6696  0.1045
  210THR      N 1640   3.929   4.303   5.105 -0.0111  0.2570 -0.0954
  210THR     HN 1641   3.947   4.323   5.201  2.9057 -0.2426 -0.4477
  210THR     CA 1642   4.038   4.314   5.013 -0.1663  0.4560 -0.2552
  210THR     HA 1643   3.990   4.366   4.931 -1.8648 -1.0188 -0.2476
  210THR     CB 1644   4.158   4.376   5.079  0.1151  0.0715 -0.4068
  210THR     HB 1645   4.194   4.328   5.172  0.5794  2.2247  0.5982
  210THR    OG1 1646   4.139   4.514   5.108  0.6728  0.0139  0.2252
  210THR    HG1 1647   4.073   4.507   5.177 -0.8434  0.7113 -1.1156
  210THR    CG2 1648   4.284   4.380   4.991  0.6797 -0.4692  0.3624
  210THR   HG21 1649   4.259   4.427   4.893  0.7610  2.3395  1.5687
  210THR   HG22 1650   4.333   4.281   4.984  0.7624 -0.3549 -0.8663
  210THR   HG23 1651   4.364   4.443   5.036 -1.0841  2.4348 -0.2350
  210THR      C 1652   4.073   4.181   4.956 -1.1495 -0.2300  0.6970
  210THR      O 1653   4.079   4.166   4.835 -0.1116  0.5166  0.6442
  211ALA      N 1654   4.087   4.077   5.041  0.4487 -0.2484  0.4333
  211ALA     HN 1655   4.063   4.080   5.137  0.2423  1.2047  0.3662
  211ALA     CA 1656   4.122   3.945   4.997  0.3071 -0.1239 -0.0635
  211ALA     HA 1657   4.216   3.952   4.944 -0.1726  0.9720 -0.8058
  211ALA     CB 1658   4.138   3.859   5.123  0.1242 -0.1377 -0.0488
  211ALA    HB1 1659   4.187   3.760   5.117  1.1046  0.4024 -1.4920
  211ALA    HB2 1660   4.038   3.829   5.162  0.6988 -0.8358  0.9650
  211ALA    HB3 1661   4.189   3.912   5.207 -0.2111 -0.6730  0.5067
  211ALA      C 1662   4.023   3.881   4.906  0.2010  0.2730 -0.2306
  211ALA      O 1663   4.056   3.825   4.801 -0.1002  0.2634 -0.3211
  212ILE      N 1664   3.891   3.885   4.931  0.2322  0.6127 -0.1167
  212ILE     HN 1665   3.856   3.921   5.017 -1.5401  0.9933 -0.9581
  212ILE     CA 1666   3.793   3.832   4.842  0.2861 -0.2303  0.3197
  212ILE     HA 1667   3.832   3.736   4.811  0.2581 -0.6933  1.6470
  212ILE     CB 1668   3.659   3.804   4.902  0.0287  0.0950 -0.0939
  212ILE     HB 1669   3.601   3.753   4.823 -1.2057  4.1072 -2.0335
  212ILE    CG2 1670   3.672   3.692   5.007  0.0033  0.3725  0.2078
  212ILE   HG21 1671   3.722   3.602   4.965  0.9659  0.5019  1.0377
  212ILE   HG22 1672   3.573   3.651   5.037 -0.0219 -0.5106 -1.0034
  212ILE   HG23 1673   3.720   3.723   5.102 -1.5082  0.8796  0.8483
  212ILE    CG1 1674   3.584   3.926   4.959 -0.4736 -0.2112 -0.0918
  212ILE   HG11 1675   3.644   4.017   4.976  2.1975 -1.5648 -1.6390
  212ILE   HG12 1676   3.561   3.893   5.063  2.8473  0.5388  1.0029
  212ILE     CD 1677   3.466   3.965   4.870  0.0080  0.0651 -0.6075
  212ILE    HD1 1678   3.387   3.888   4.872 -0.7317  0.8266  0.0546
  212ILE    HD2 1679   3.495   3.983   4.764  0.5119 -1.6892 -0.7974
  212ILE    HD3 1680   3.416   4.061   4.894  0.5457  0.6069 -1.5456
  212ILE      C 1681   3.782   3.909   4.715 -0.2387 -0.1978  0.3817
  212ILE      O 1682   3.749   3.861   4.606  0.8683  0.3632 -0.2150
  213ASP      N 1683   3.816   4.038   4.708  0.1236 -0.3327 -0.4604
  213ASP     HN 1684   3.844   4.090   4.788 -2.2661  1.2016 -0.5162
  213ASP     CA 1685   3.833   4.112   4.586 -0.2650  0.0210 -0.3041
  213ASP     HA 1686   3.740   4.120   4.532 -0.8752 -0.6166  0.6187
  213ASP     CB 1687   3.874   4.256   4.621 -0.5708  0.0390 -0.0240
  213ASP    HB1 1688   3.975   4.268   4.666  0.3864  0.0865 -2.0669
  213ASP    HB2 1689   3.800   4.294   4.695 -0.4358  4.2378 -1.7561
  213ASP     CG 1690   3.857   4.348   4.501  0.1157 -0.1045 -0.2370
  213ASP    OD1 1691   3.863   4.313   4.381 -0.0378  0.2277 -0.3440
  213ASP    OD2 1692   3.868   4.468   4.539 -0.1383 -0.0349 -0.3782
  213ASP      C 1693   3.933   4.046   4.497  0.5890  0.8979 -0.0108
  213ASP      O 1694   3.898   4.014   4.383  0.0629  0.2667  0.3223
  214ARG      N 1695   4.052   4.016   4.551  0.2603  0.2204  0.3392
  214ARG     HN 1696   4.063   4.040   4.647 -1.7472 -0.6319  0.8396
  214ARG     CA 1697   4.156   3.944   4.484  0.1317  0.9033 -0.6092
  214ARG     HA 1698   4.178   4.000   4.394  0.0669  1.1361 -0.4813
  214ARG     CB 1699   4.294   3.967   4.547  0.2615 -0.1058 -0.5124
  214ARG    HB1 1700   4.360   3.903   4.485 -0.0986 -3.4287  2.2170
  214ARG    HB2 1701   4.293   3.910   4.643  2.1960  0.4813 -0.0928
  214ARG     CG 1702   4.331   4.115   4.549 -0.1012 -0.0219  0.5894
  214ARG    HG1 1703   4.267   4.173   4.620  0.8547  3.0368 -0.8812
  214ARG    HG2 1704   4.333   4.162   4.449 -2.0192  1.2099  1.0725
  214ARG     CD 1705   4.472   4.121   4.607  0.0931 -0.0524  0.1231
  214ARG    HD1 1706   4.538   4.069   4.534  0.3149 -0.3315  0.5147
  214ARG    HD2 1707   4.484   4.059   4.699 -0.2155  0.9625  0.8713
  214ARG     NE 1708   4.508   4.263   4.634  0.2151 -0.0402 -0.1103
  214ARG     HE 1709   4.447   4.343   4.627  0.0167 -0.3184 -3.8138
  214ARG     CZ 1710   4.634   4.284   4.681 -0.1103  0.2244  0.6492
  214ARG    NH1 1711   4.722   4.190   4.725 -0.2311 -0.1976  0.0053
  214ARG   HH11 1712   4.726   4.103   4.677 -1.8906 -0.3265  0.0366
  214ARG   HH12 1713   4.800   4.221   4.780  0.5952 -0.0663 -1.2069
  214ARG    NH2 1714   4.673   4.414   4.700  0.3114  0.2360 -0.2793
  214ARG   HH21 1715   4.622   4.487   4.655 -1.0143 -0.0488  0.7228
  214ARG   HH22 1716   4.770   4.422   4.723  0.3193 -2.7464  1.1820
  214ARG      C 1717   4.114   3.806   4.445 -0.2106  0.9330 -0.3487
  214ARG      O 1718   4.154   3.764   4.336 -0.7025  0.0825 -0.2122
  215TYR      N 1719   4.035   3.730   4.522  0.1142  0.5841 -0.3559
  215TYR     HN 1720   4.011   3.767   4.612 -1.1254 -1.8257  0.3902
  215TYR     CA 1721   3.978   3.605   4.484  0.4491  0.2598  0.1871
  215TYR     HA 1722   4.063   3.543   4.464  2.6351  1.7211  3.9294
  215TYR     CB 1723   3.905   3.551   4.608  0.3208  0.0108  0.0058
  215TYR    HB1 1724   3.815   3.607   4.644 -0.0940 -1.7679  1.9035
  215TYR    HB2 1725   3.982   3.549   4.689  1.6308 -1.4950 -1.2257
  215TYR     CG 1726   3.852   3.413   4.592 -0.2055  0.2418 -0.2603
  215TYR    CD1 1727   3.924   3.317   4.658 -0.3173  0.3947  0.0853
  215TYR    HD1 1728   4.020   3.327   4.707 -2.0830  2.6315  3.4795
  215TYR    CE1 1729   3.872   3.190   4.666 -0.0885  0.2899 -0.0831
  215TYR    HE1 1730   3.926   3.125   4.733  0.7958  0.1619 -0.9058
  215TYR     CZ 1731   3.748   3.162   4.615  0.2611 -0.3713 -0.5916
  215TYR     OH 1732   3.700   3.034   4.648 -0.1336 -0.0793 -0.0243
  215TYR     HH 1733   3.781   2.995   4.680 -0.1116  0.8179  1.1045
  215TYR    CD2 1734   3.737   3.384   4.523 -0.5257  0.0887  0.3309
  215TYR    HD2 1735   3.685   3.463   4.470 -0.0385  0.7396  0.8089
  215TYR    CE2 1736   3.682   3.260   4.543 -0.1553 -0.1078  0.1452
  215TYR    HE2 1737   3.592   3.235   4.489  1.0391  0.8432 -2.4045
  215TYR      C 1738   3.896   3.608   4.359 -0.0868 -0.1408  0.5203
  215TYR      O 1739   3.909   3.529   4.266  0.0548  0.2385  0.2125
  216ILE      N 1740   3.793   3.694   4.359  0.1292  0.1318 -0.6233
  216ILE     HN 1741   3.786   3.761   4.432 -0.7461  0.6176 -1.1343
  216ILE     CA 1742   3.703   3.723   4.251 -0.6615 -0.2370 -0.0734
  216ILE     HA 1743   3.666   3.624   4.231 -0.7500  0.1616 -2.1003
  216ILE     CB 1744   3.597   3.823   4.288 -0.0854  0.4541 -0.2637
  216ILE     HB 1745   3.636   3.926   4.305  1.0629 -0.2274  1.4567
  216ILE    CG2 1746   3.495   3.822   4.173 -0.0289 -0.1762 -0.3142
  216ILE   HG21 1747   3.537   3.845   4.073 -0.6035 -0.1959 -0.5639
  216ILE   HG22 1748   3.416   3.901   4.176  0.5199  0.4646 -1.7897
  216ILE   HG23 1749   3.464   3.718   4.149  1.4975 -0.1192 -2.8705
  216ILE    CG1 1750   3.527   3.772   4.415  0.0248 -0.0117 -0.3891
  216ILE   HG11 1751   3.588   3.756   4.507  1.6187 -0.5041 -1.4897
  216ILE   HG12 1752   3.488   3.671   4.388  1.2739 -0.3665 -0.9240
  216ILE     CD 1753   3.415   3.868   4.454  0.1511 -0.0467  0.0689
  216ILE    HD1 1754   3.444   3.968   4.492 -3.2244  1.8095 -1.7690
  216ILE    HD2 1755   3.360   3.816   4.536  1.9225 -2.3959 -0.1159
  216ILE    HD3 1756   3.344   3.880   4.369  0.2643 -1.6745 -0.2871
  216ILE      C 1757   3.778   3.753   4.126  0.0618 -0.4923  0.2955
  216ILE      O 1758   3.749   3.688   4.025  0.3606 -0.0503 -0.0777
  217SER      N 1759   3.880   3.840   4.136 -0.4226  0.1003  0.0883
  217SER     HN 1760   3.884   3.881   4.226 -3.2932 -2.7505  1.7264
  217SER     CA 1761   3.958   3.884   4.024 -0.3874 -0.4627 -0.1112
  217SER     HA 1762   3.900   3.938   3.952 -1.5280 -0.5038  0.7589
  217SER     CB 1763   4.068   3.975   4.083 -0.2402 -0.3646 -0.5368
  217SER    HB1 1764   4.116   3.907   4.156  0.5669  0.9065  0.1600
  217SER    HB2 1765   4.018   4.048   4.150 -2.8094 -2.6591  0.2450
  217SER     OG 1766   4.167   4.012   3.988 -0.6098  0.8714 -0.4534
  217SER    HG1 1767   4.129   4.084   3.936 -0.0565  2.1214  0.7854
  217SER      C 1768   4.025   3.778   3.944 -0.1603 -0.4245  0.0268
  217SER      O 1769   4.023   3.784   3.821  0.3456 -0.1558  0.0255
  218ILE      N 1770   4.083   3.675   4.008 -0.9464 -0.8567  0.0466
  218ILE     HN 1771   4.083   3.672   4.108 -0.5752  2.5382  0.2699
  218ILE     CA 1772   4.162   3.587   3.928  0.3134 -0.0861  0.4160
  218ILE     HA 1773   4.186   3.624   3.830 -2.2030  0.9701  0.1300
  218ILE     CB 1774   4.291   3.547   3.994  0.4747 -0.0388  0.1290
  218ILE     HB 1775   4.344   3.643   4.011  0.3109  0.1295 -0.2929
  218ILE    CG2 1776   4.271   3.485   4.133  0.0724  0.0448  0.1102
  218ILE   HG21 1777   4.221   3.552   4.206  1.7245  2.5744 -0.9704
  218ILE   HG22 1778   4.367   3.454   4.179 -0.6978 -0.2053  1.6345
  218ILE   HG23 1779   4.220   3.386   4.126  0.7521 -0.3362  0.5050
  218ILE    CG1 1780   4.383   3.467   3.901 -0.0523 -0.2079 -0.2527
  218ILE   HG11 1781   4.402   3.517   3.804 -0.5184 -1.0594 -0.7985
  218ILE   HG12 1782   4.325   3.375   3.877  1.1313 -0.9614 -0.2961
  218ILE     CD 1783   4.522   3.433   3.954 -0.0624 -0.7131 -0.5403
  218ILE    HD1 1784   4.582   3.398   3.867  0.6162  1.0157 -0.8084
  218ILE    HD2 1785   4.527   3.344   4.019 -0.2528  0.8754  1.7727
  218ILE    HD3 1786   4.564   3.528   3.995 -0.3051 -0.6886 -0.3515
  218ILE      C 1787   4.074   3.468   3.910  0.0187  0.2813 -0.6706
  218ILE      O 1788   4.096   3.394   3.815  0.0063 -0.7972  0.1451
  219HSD      N 1789   3.978   3.443   4.001  0.4467 -0.2945 -0.3691
  219HSD     HN 1790   3.969   3.494   4.086 -0.1909  1.9107 -1.6808
  219HSD     CA 1791   3.874   3.346   3.984  0.0183  0.1079 -0.0525
  219HSD     HA 1792   3.931   3.257   3.962 -0.5681 -0.4001  0.4605
  219HSD     CB 1793   3.792   3.322   4.112  0.0843 -0.0502 -0.0395
  219HSD    HB1 1794   3.733   3.415   4.126 -0.1707 -0.0935 -0.7459
  219HSD    HB2 1795   3.861   3.300   4.195 -1.1179  2.1252  1.6525
  219HSD    ND1 1796   3.693   3.089   4.151  0.1116 -0.2320 -0.0128
  219HSD    HD1 1797   3.777   3.036   4.162  0.8732  1.0453  0.5900
  219HSD     CG 1798   3.680   3.222   4.118  0.1866 -0.1382  0.3357
  219HSD    CE1 1799   3.568   3.037   4.162  0.1306 -0.1689  0.5326
  219HSD    HE1 1800   3.540   2.934   4.184  2.0106 -0.7205  0.4690
  219HSD    NE2 1801   3.479   3.133   4.147  0.0276 -0.3753 -0.2102
  219HSD    CD2 1802   3.547   3.250   4.122  0.1183 -0.4007 -0.0803
  219HSD    HD2 1803   3.491   3.339   4.095  0.3829  0.4811  2.0725
  219HSD      C 1804   3.786   3.359   3.864  0.1279 -0.0251 -0.1469
  219HSD      O 1805   3.758   3.261   3.795 -0.4864 -0.1910  0.3311
  220ARG      N 1806   3.729   3.479   3.845 -0.3435 -0.1734  0.3213
  220ARG     HN 1807   3.734   3.554   3.911 -1.6306  1.2672 -1.1210
  220ARG     CA 1808   3.642   3.500   3.733  0.0030  0.0165  0.0872
  220ARG     HA 1809   3.667   3.436   3.650  0.5352  0.5456 -0.1645
  220ARG     CB 1810   3.500   3.474   3.785 -0.0563 -0.5470 -0.3462
  220ARG    HB1 1811   3.430   3.521   3.712  1.1616  0.8357 -0.6808
  220ARG    HB2 1812   3.483   3.534   3.877  0.5337 -2.3598  1.0045
  220ARG     CG 1813   3.458   3.328   3.796 -0.1702 -0.4393  0.8142
  220ARG    HG1 1814   3.355   3.321   3.838 -1.4502  0.5990 -1.9142
  220ARG    HG2 1815   3.520   3.270   3.868  0.4710 -2.4242 -1.1915
  220ARG     CD 1816   3.454   3.249   3.664 -0.1075  0.1251  0.4723
  220ARG    HD1 1817   3.561   3.253   3.634 -0.6277  2.7919 -1.3956
  220ARG    HD2 1818   3.397   3.291   3.579  0.1374  0.7551  0.6141
  220ARG     NE 1819   3.402   3.113   3.693 -0.0282 -0.0380 -0.1442
  220ARG     HE 1820   3.306   3.090   3.676 -0.6040  0.0148  2.6299
  220ARG     CZ 1821   3.481   3.009   3.731 -0.0280 -0.0624 -0.2128
  220ARG    NH1 1822   3.602   3.023   3.793 -0.2110 -0.1692  0.1682
  220ARG   HH11 1823   3.643   3.114   3.801  0.9386 -0.7713  1.6508
  220ARG   HH12 1824   3.652   2.944   3.828  2.7030  0.4382 -2.2499
  220ARG    NH2 1825   3.426   2.884   3.738  0.2566 -0.1573  0.3827
  220ARG   HH21 1826   3.337   2.863   3.697 -0.0657  2.4226 -0.4436
  220ARG   HH22 1827   3.469   2.829   3.810  0.4758 -0.0405  0.3411
  220ARG      C 1828   3.670   3.631   3.668 -0.4092 -0.0995 -0.3264
  220ARG      O 1829   3.601   3.719   3.718 -0.3079  0.0021 -0.3642
  221PRO      N 1830   3.755   3.646   3.570  0.2261 -0.0385  0.2278
  221PRO     CD 1831   3.857   3.550   3.529  0.4244  0.0733  0.4551
  221PRO    HD1 1832   3.823   3.446   3.511 -0.4902  0.1139  1.8089
  221PRO    HD2 1833   3.925   3.543   3.617 -0.8269  1.3149  1.5820
  221PRO     CA 1834   3.790   3.780   3.533 -0.2088  0.0181  0.0217
  221PRO     HA 1835   3.787   3.840   3.622  1.4027 -0.3151  0.3247
  221PRO     CB 1836   3.925   3.764   3.463 -0.2238 -0.1414  0.0280
  221PRO    HB1 1837   4.004   3.773   3.541 -0.2291 -1.4698  0.2017
  221PRO    HB2 1838   3.946   3.836   3.380 -0.4391 -2.6362 -2.3253
  221PRO     CG 1839   3.937   3.618   3.417 -0.2029 -0.0970 -0.1072
  221PRO    HG1 1840   3.889   3.594   3.320  0.6330  2.0210 -1.1179
  221PRO    HG2 1841   4.039   3.579   3.398 -0.6404 -0.4854 -1.7451
  221PRO      C 1842   3.694   3.846   3.440 -0.3041  0.1464  0.2121
  221PRO      O 1843   3.702   3.969   3.437 -0.1110  0.1275 -0.0723
  222LEU      N 1844   3.604   3.776   3.369  0.2745 -0.0186 -0.3749
  222LEU     HN 1845   3.596   3.677   3.378  1.4500 -0.1613 -0.7241
  222LEU     CA 1846   3.513   3.838   3.279 -0.3145 -0.2209  0.0718
  222LEU     HA 1847   3.572   3.922   3.245  2.1154 -2.2504 -1.0471
  222LEU     CB 1848   3.478   3.746   3.160  0.0539 -0.0630 -0.1598
  222LEU    HB1 1849   3.411   3.810   3.100  0.6796  1.7359  0.9716
  222LEU    HB2 1850   3.429   3.653   3.197  0.2460  0.4040  1.3332
  222LEU     CG 1851   3.589   3.705   3.061 -0.3348 -0.1824 -0.5488
  222LEU     HG 1852   3.672   3.652   3.112 -2.3160  0.2655  3.6362
  222LEU    CD1 1853   3.517   3.608   2.966 -1.0577  0.3317 -0.5327
  222LEU   HD11 1854   3.505   3.518   3.029 -0.8734  1.2212  0.8188
  222LEU   HD12 1855   3.582   3.573   2.883  0.4683 -1.0552  1.1801
  222LEU   HD13 1856   3.424   3.656   2.929 -2.2453 -2.9145 -2.1259
  222LEU    CD2 1857   3.644   3.828   2.988  0.0075  0.3640  0.6004
  222LEU   HD21 1858   3.709   3.798   2.903 -0.5266  0.0414  0.3001
  222LEU   HD22 1859   3.701   3.894   3.056 -1.0151  2.0963 -0.1500
  222LEU   HD23 1860   3.560   3.892   2.954  0.7491  1.8809  1.4742
  222LEU      C 1861   3.388   3.883   3.347 -0.3479 -0.2160  0.0073
  222LEU      O 1862   3.328   3.983   3.309 -0.1379 -0.1296 -0.0976
  223ALA      N 1863   3.359   3.816   3.460 -0.0637  0.3283  0.4087
  223ALA     HN 1864   3.409   3.731   3.477 -1.0982 -0.1227  1.3210
  223ALA     CA 1865   3.257   3.854   3.553 -0.3722 -0.0361  0.2165
  223ALA     HA 1866   3.181   3.903   3.493 -0.5632 -0.0135  0.4768
  223ALA     CB 1867   3.204   3.732   3.631  0.1927 -0.5400 -0.1763
  223ALA    HB1 1868   3.102   3.750   3.672  1.0565  1.0726  1.3915
  223ALA    HB2 1869   3.278   3.692   3.703 -1.0282 -1.7077  0.4821
  223ALA    HB3 1870   3.180   3.650   3.560  0.4822 -1.1444  0.4130
  223ALA      C 1871   3.289   3.963   3.649  0.1643  0.7266 -0.8081
  223ALA      O 1872   3.198   4.017   3.711  0.1333  0.1729 -0.3673
  224TYR      N 1873   3.417   3.999   3.666  0.2771  0.0328 -0.1391
  224TYR     HN 1874   3.486   3.950   3.613  0.9108 -0.1744  0.8349
  224TYR     CA 1875   3.466   4.068   3.781 -0.3421  0.0934  0.0912
  224TYR     HA 1876   3.443   4.011   3.870 -2.9059  0.3561 -0.3268
  224TYR     CB 1877   3.618   4.077   3.756 -0.4068  0.0876 -0.3031
  224TYR    HB1 1878   3.647   4.112   3.655 -0.9140  2.6825  0.3624
  224TYR    HB2 1879   3.663   3.977   3.767  0.5516  0.6535  1.2735
  224TYR     CG 1880   3.687   4.159   3.860 -0.1535  0.0111 -0.4116
  224TYR    CD1 1881   3.685   4.126   3.994  0.5847  0.2595 -0.3365
  224TYR    HD1 1882   3.624   4.044   4.029  0.7207  0.2555 -0.1068
  224TYR    CE1 1883   3.759   4.192   4.089  0.0216  0.1739  0.1667
  224TYR    HE1 1884   3.765   4.153   4.190 -0.9228  1.3466  0.6986
  224TYR     CZ 1885   3.825   4.306   4.050  0.4263 -0.0263  0.2593
  224TYR     OH 1886   3.901   4.380   4.143  0.5128 -0.0550  0.2110
  224TYR     HH 1887   3.888   4.347   4.232 -0.7831  0.4459  0.2356
  224TYR    CD2 1888   3.751   4.275   3.825 -0.0704 -0.0278 -0.3884
  224TYR    HD2 1889   3.752   4.292   3.718 -1.5784 -2.1949 -0.8197
  224TYR    CE2 1890   3.818   4.348   3.920  0.4785 -0.9543 -0.0490
  224TYR    HE2 1891   3.873   4.436   3.887 -0.6195 -0.1349  0.2535
  224TYR      C 1892   3.402   4.200   3.805 -0.2990  0.0659  0.3617
  224TYR      O 1893   3.375   4.237   3.920  0.1057 -0.4489  0.6258
  225LYS      N 1894   3.381   4.278   3.698  0.1375  0.3225  0.4597
  225LYS     HN 1895   3.393   4.244   3.605  1.0160  2.6195 -0.3406
  225LYS     CA 1896   3.330   4.412   3.697 -0.3734  0.1285 -0.3639
  225LYS     HA 1897   3.362   4.468   3.783  0.7561 -2.2606  0.8639
  225LYS     CB 1898   3.386   4.489   3.576 -0.0156  0.1060 -0.2104
  225LYS    HB1 1899   3.354   4.595   3.573  2.2865  0.8460 -0.8789
  225LYS    HB2 1900   3.356   4.446   3.478  2.3324  0.0872 -0.9879
  225LYS     CG 1901   3.539   4.492   3.591 -0.0037 -0.3412 -0.2339
  225LYS    HG1 1902   3.569   4.390   3.560 -1.8357 -1.4044  1.2473
  225LYS    HG2 1903   3.569   4.503   3.697  1.9620  0.2607 -0.8149
  225LYS     CD 1904   3.614   4.596   3.507 -0.4447  0.0695 -0.1261
  225LYS    HD1 1905   3.581   4.593   3.401  2.5036 -1.3586 -1.1278
  225LYS    HD2 1906   3.721   4.567   3.516 -0.1394  1.6769  2.1984
  225LYS     CE 1907   3.618   4.740   3.557  0.3071  0.0966 -0.2541
  225LYS    HE1 1908   3.519   4.790   3.562  0.9784  1.3487  1.7175
  225LYS    HE2 1909   3.688   4.796   3.491  2.6255 -0.4620  1.6038
  225LYS     NZ 1910   3.673   4.749   3.694  0.0147 -0.9039 -0.0636
  225LYS    HZ1 1911   3.756   4.688   3.684  1.3852  1.1521 -2.1032
  225LYS    HZ2 1912   3.602   4.726   3.766  0.1836  0.3944  0.5534
  225LYS    HZ3 1913   3.707   4.845   3.716  1.4681 -1.3437 -0.2985
  225LYS      C 1914   3.181   4.425   3.702 -0.3687  0.0100  0.1000
  225LYS      O 1915   3.128   4.535   3.712  0.0449  0.2476 -0.2663
  226ARG      N 1916   3.109   4.312   3.691 -0.2229 -0.0460 -0.2804
  226ARG     HN 1917   3.149   4.237   3.638  0.2197  0.3500 -0.5174
  226ARG     CA 1918   2.976   4.289   3.738 -0.0704 -0.1806  0.0897
  226ARG     HA 1919   2.921   4.379   3.714 -2.8065 -0.6256  3.8418
  226ARG     CB 1920   2.917   4.173   3.656  0.0586 -0.1089 -0.1054
  226ARG    HB1 1921   2.980   4.084   3.680 -0.8086 -0.6301  0.2844
  226ARG    HB2 1922   2.921   4.197   3.548  0.5742  0.7236  0.0932
  226ARG     CG 1923   2.774   4.142   3.702  0.2211 -0.5450  0.1157
  226ARG    HG1 1924   2.787   4.099   3.804 -2.0894 -0.0959  0.6636
  226ARG    HG2 1925   2.745   4.062   3.631  0.8876 -0.9600  0.2994
  226ARG     CD 1926   2.667   4.251   3.693 -0.0832 -0.8656 -0.1412
  226ARG    HD1 1927   2.636   4.274   3.589  1.2337  0.9039 -0.2024
  226ARG    HD2 1928   2.699   4.345   3.743  2.4537 -2.5827  1.7473
  226ARG     NE 1929   2.547   4.195   3.760 -0.5167  0.3522  0.1312
  226ARG     HE 1930   2.525   4.100   3.737  1.5159 -0.4757  1.3599
  226ARG     CZ 1931   2.459   4.268   3.835 -0.4956  0.2143  0.2913
  226ARG    NH1 1932   2.478   4.402   3.855 -0.4112  0.3105 -0.4097
  226ARG   HH11 1933   2.543   4.459   3.806  1.1748 -0.7492  0.3818
  226ARG   HH12 1934   2.405   4.457   3.896 -0.5322  1.7280 -2.4093
  226ARG    NH2 1935   2.354   4.203   3.893  0.0041 -0.7228  0.1732
  226ARG   HH21 1936   2.338   4.105   3.882 -0.5353 -1.0647  3.1796
  226ARG   HH22 1937   2.302   4.263   3.954  2.2625  1.6287 -0.0405
  226ARG      C 1938   2.964   4.269   3.885 -0.0933 -0.0036  0.1125
  226ARG      O 1939   2.894   4.341   3.955  0.2443  0.3457  0.0953
  227ILE      N 1940   3.039   4.175   3.945 -0.4945 -0.3294  0.1060
  227ILE     HN 1941   3.099   4.125   3.883 -1.2944  0.4579 -1.3268
  227ILE     CA 1942   3.044   4.136   4.083 -0.3247  0.0038  0.1971
  227ILE     HA 1943   2.942   4.133   4.119 -0.4114 -1.0955 -0.1018
  227ILE     CB 1944   3.116   4.006   4.106  0.7866  0.5492 -0.1500
  227ILE     HB 1945   3.226   4.016   4.106  0.7015  1.6128  0.3223
  227ILE    CG2 1946   3.094   3.951   4.248 -0.0249 -0.1131 -0.5218
  227ILE   HG21 1947   3.161   4.003   4.320  0.3717  0.6524 -1.4240
  227ILE   HG22 1948   3.121   3.844   4.248 -1.4666 -0.4943 -0.5329
  227ILE   HG23 1949   2.987   3.957   4.277 -0.2674 -0.1863 -1.3738
  227ILE    CG1 1950   3.082   3.901   3.999  0.6803  0.1237  0.2997
  227ILE   HG11 1951   3.055   3.939   3.898 -1.7435  0.7861  1.1190
  227ILE   HG12 1952   2.985   3.855   4.029  1.7669 -1.1597  2.0394
  227ILE     CD 1953   3.180   3.784   3.988  0.0416 -0.3707 -0.1952
  227ILE    HD1 1954   3.269   3.817   3.931  0.0279 -1.8410 -1.1138
  227ILE    HD2 1955   3.140   3.710   3.915 -2.2651  0.5931  0.0058
  227ILE    HD3 1956   3.219   3.735   4.079  0.6252 -1.3000 -0.9278
  227ILE      C 1957   3.105   4.234   4.176  0.0158 -0.1214  0.1073
  227ILE      O 1958   3.058   4.256   4.288  0.9468  0.1157  0.4626
  228VAL      N 1959   3.221   4.290   4.138 -0.3189  0.5002 -0.0096
  228VAL     HN 1960   3.249   4.268   4.045 -0.2526  1.4543 -0.2330
  228VAL     CA 1961   3.289   4.386   4.219  0.0180 -0.1087  0.4354
  228VAL     HA 1962   3.239   4.399   4.314  0.7055 -0.4768  0.8548
  228VAL     CB 1963   3.434   4.354   4.236  0.1543  0.1218 -0.2647
  228VAL     HB 1964   3.487   4.366   4.139 -1.0787  1.9663 -0.7604
  228VAL    CG1 1965   3.502   4.439   4.344 -0.5042 -0.1040  0.3355
  228VAL   HG11 1966   3.472   4.545   4.328  0.5970 -0.0587 -1.6828
  228VAL   HG12 1967   3.613   4.426   4.352 -0.3468  1.3363  0.8097
  228VAL   HG13 1968   3.467   4.397   4.441 -2.2102 -0.0082 -0.2196
  228VAL    CG2 1969   3.445   4.207   4.281  0.5910  0.3094  0.2568
  228VAL   HG21 1970   3.369   4.191   4.360 -1.6371  1.3031 -1.5719
  228VAL   HG22 1971   3.545   4.191   4.328  1.4385  2.1939 -0.7874
  228VAL   HG23 1972   3.440   4.134   4.197 -1.2785 -1.4763  1.8036
  228VAL      C 1973   3.280   4.516   4.147  0.2052 -0.1835  0.2781
  228VAL      O 1974   3.312   4.547   4.032  0.0137 -0.2188  0.2153
  229THR      N 1975   3.230   4.614   4.224  0.1564  0.2916 -0.3456
  229THR     HN 1976   3.205   4.602   4.320  2.9776  0.6272  0.5279
  229THR     CA 1977   3.188   4.738   4.167  0.1623  0.2763 -0.3819
  229THR     HA 1978   3.265   4.774   4.100 -0.5856 -0.0874 -1.4500
  229THR     CB 1979   3.064   4.733   4.084  0.0403 -0.5420 -0.1547
  229THR     HB 1980   3.067   4.644   4.017  3.1279 -0.5485 -0.1606
  229THR    OG1 1981   3.039   4.847   4.003  0.3409 -0.1519  0.2968
  229THR    HG1 1982   3.075   4.853   3.914  0.2887  3.3018  0.3846
  229THR    CG2 1983   2.939   4.721   4.173  0.3473 -0.4666  0.2886
  229THR   HG21 1984   2.852   4.694   4.109  1.0757 -1.3094 -0.3787
  229THR   HG22 1985   2.927   4.810   4.237  0.6357 -1.0589  1.1828
  229THR   HG23 1986   2.962   4.637   4.242  0.2238 -1.1313 -0.4560
  229THR      C 1987   3.192   4.844   4.272  0.0314 -0.0430 -0.0514
  229THR      O 1988   3.188   4.813   4.391 -0.5510  0.1679 -0.0128
  230ARG      N 1989   3.194   4.974   4.237 -0.6323  0.0422  0.2145
  230ARG     HN 1990   3.194   5.004   4.142  1.0093 -0.3501  0.0671
  230ARG     CA 1991   3.185   5.079   4.334  0.2135 -0.0338  0.3817
  230ARG     HA 1992   3.270   5.065   4.399  0.9326  1.6717 -0.1364
  230ARG     CB 1993   3.219   5.217   4.275  0.0398 -0.2640 -0.2631
  230ARG    HB1 1994   3.195   5.223   4.166 -0.5951  0.5257 -0.0891
  230ARG    HB2 1995   3.330   5.219   4.277  0.0370  1.5411  2.2799
  230ARG     CG 1996   3.151   5.336   4.342  0.3345 -0.0641 -0.3200
  230ARG    HG1 1997   3.149   5.357   4.451  1.5400  0.0490 -0.2996
  230ARG    HG2 1998   3.041   5.334   4.327  0.0417  1.7675  1.1389
  230ARG     CD 1999   3.207   5.459   4.269 -0.0547 -0.0817 -0.6512
  230ARG    HD1 2000   3.184   5.463   4.161  2.3221  0.5405 -1.1861
  230ARG    HD2 2001   3.315   5.460   4.293 -0.3462  4.1012  1.4783
  230ARG     NE 2002   3.151   5.580   4.335  0.1973 -0.1410 -0.3254
  230ARG     HE 2003   3.096   5.561   4.417 -1.4210 -0.8206 -1.5204
  230ARG     CZ 2004   3.203   5.706   4.324  0.4875 -0.1773  0.5244
  230ARG    NH1 2005   3.289   5.733   4.221 -0.1057 -0.2619 -0.0017
  230ARG   HH11 2006   3.284   5.664   4.149 -1.0442 -1.4257  1.1229
  230ARG   HH12 2007   3.307   5.828   4.197 -1.9644  0.4930  1.3395
  230ARG    NH2 2008   3.147   5.809   4.394  0.3418 -0.1986  0.4407
  230ARG   HH21 2009   3.190   5.896   4.369  0.8635 -0.0804  1.6835
  230ARG   HH22 2010   3.052   5.805   4.422  1.2679 -0.2456  4.0883
  230ARG      C 2011   3.065   5.085   4.421 -0.1451  0.7203 -0.1590
  230ARG      O 2012   3.083   5.102   4.541 -0.3746  0.1607 -0.0443
  231PRO      N 2013   2.943   5.068   4.377 -0.1502 -0.1758  0.1937
  231PRO     CD 2014   2.898   5.102   4.243  0.3332  0.8012  0.2727
  231PRO    HD1 2015   2.900   5.009   4.184  0.4046  1.2553 -0.4485
  231PRO    HD2 2016   2.961   5.175   4.188 -0.4287  1.4612  0.2720
  231PRO     CA 2017   2.834   5.054   4.469 -0.2695 -0.2884  0.0352
  231PRO     HA 2018   2.819   5.147   4.521  0.4262 -0.2914  0.2641
  231PRO     CB 2019   2.718   5.040   4.371 -0.5535  0.1894  0.3007
  231PRO    HB1 2020   2.624   5.064   4.424 -0.0802  3.1027 -0.0126
  231PRO    HB2 2021   2.723   4.933   4.341  2.9065  0.2177  0.3179
  231PRO     CG 2022   2.750   5.138   4.257 -0.1132 -0.7370 -0.3845
  231PRO    HG1 2023   2.718   5.115   4.153 -0.7413 -1.0770 -0.1274
  231PRO    HG2 2024   2.738   5.242   4.294  0.7098 -0.2628 -1.4110
  231PRO      C 2025   2.841   4.947   4.573  0.1452 -0.2775  0.0218
  231PRO      O 2026   2.820   4.976   4.691 -0.7993  0.2341 -0.2682
  232LYS      N 2027   2.865   4.820   4.537  0.0097 -0.1908 -0.3801
  232LYS     HN 2028   2.862   4.796   4.440  0.7602  0.6816 -0.6365
  232LYS     CA 2029   2.892   4.709   4.624  0.4046  0.2880  0.1123
  232LYS     HA 2030   2.799   4.703   4.678  0.9910 -1.3051  0.9954
  232LYS     CB 2031   2.920   4.584   4.538  0.1945  0.2050  0.1653
  232LYS    HB1 2032   2.936   4.498   4.607 -0.0919 -0.7279 -0.9085
  232LYS    HB2 2033   3.009   4.600   4.475  1.4328 -2.1862  1.2012
  232LYS     CG 2034   2.814   4.520   4.449  0.6768 -0.4546  0.0623
  232LYS    HG1 2035   2.861   4.437   4.391 -1.4704 -1.3484 -0.5155
  232LYS    HG2 2036   2.772   4.594   4.378 -1.2040 -0.9862  0.5535
  232LYS     CD 2037   2.688   4.475   4.524  0.2561 -0.2578 -0.5158
  232LYS    HD1 2038   2.654   4.565   4.581 -0.3899 -0.6610 -0.2528
  232LYS    HD2 2039   2.724   4.400   4.598  0.1052 -0.7802 -0.9687
  232LYS     CE 2040   2.559   4.431   4.456 -0.1103  0.3381 -0.2233
  232LYS    HE1 2041   2.508   4.514   4.403  2.5687  1.4006 -1.3026
  232LYS    HE2 2042   2.481   4.401   4.529  0.1176  1.0812  0.3255
  232LYS     NZ 2043   2.578   4.325   4.354 -0.0971  0.1124  0.0151
  232LYS    HZ1 2044   2.639   4.362   4.279 -0.2782  1.0795  0.3407
  232LYS    HZ2 2045   2.483   4.306   4.316  0.1048  0.2987 -0.5866
  232LYS    HZ3 2046   2.622   4.240   4.395 -1.7913 -0.7486  0.1432
  232LYS      C 2047   3.004   4.735   4.719  0.4039 -0.0439  0.2038
  232LYS      O 2048   2.989   4.708   4.838  0.1507  0.2692  0.2433
  233ALA      N 2049   3.113   4.796   4.668  0.0155  0.2992 -0.2200
  233ALA     HN 2050   3.129   4.811   4.571 -1.0874  1.4373 -0.2617
  233ALA     CA 2051   3.215   4.837   4.759  0.1975 -0.5363 -0.0405
  233ALA     HA 2052   3.239   4.751   4.819 -0.3140 -0.5310  0.1854
  233ALA     CB 2053   3.342   4.881   4.685 -0.0162 -0.2105 -0.2125
  233ALA    HB1 2054   3.425   4.915   4.750 -1.2623  1.5969  0.5429
  233ALA    HB2 2055   3.309   4.968   4.624  0.8358 -0.0159 -0.4071
  233ALA    HB3 2056   3.370   4.805   4.609  1.2697  0.6464 -0.6236
  233ALA      C 2057   3.172   4.936   4.862 -0.4098 -0.5285 -0.2978
  233ALA      O 2058   3.200   4.921   4.981 -0.0409  1.2393 -0.1334
  234VAL      N 2059   3.099   5.047   4.840  0.4570  0.0381 -0.3198
  234VAL     HN 2060   3.077   5.073   4.746 -2.2728 -1.2281 -0.1281
  234VAL     CA 2061   3.050   5.126   4.948  0.1182 -0.5212 -0.0632
  234VAL     HA 2062   3.124   5.170   5.013 -1.1425 -1.2261  1.9398
  234VAL     CB 2063   2.980   5.250   4.900  0.1798 -0.4085  0.1382
  234VAL     HB 2064   2.895   5.222   4.835  0.5916  1.4372 -1.2785
  234VAL    CG1 2065   2.929   5.343   5.012  0.7685  0.1579 -0.0577
  234VAL   HG11 2066   3.013   5.347   5.084 -0.6881 -1.5164  1.8512
  234VAL   HG12 2067   2.841   5.293   5.058 -0.6616  1.7587 -0.9530
  234VAL   HG13 2068   2.901   5.446   4.981 -0.4711 -0.3599 -0.7354
  234VAL    CG2 2069   3.067   5.347   4.819  0.1202 -0.6421 -0.2065
  234VAL   HG21 2070   3.097   5.308   4.719  1.1860  0.1045 -0.2013
  234VAL   HG22 2071   3.156   5.372   4.881 -0.3777  1.1262 -0.1508
  234VAL   HG23 2072   3.015   5.444   4.806  0.9299  0.1053  1.6913
  234VAL      C 2073   2.960   5.054   5.043 -0.1018  0.3245  0.3766
  234VAL      O 2074   2.964   5.070   5.165 -0.1407  0.0797  0.4096
  235VAL      N 2075   2.870   4.970   4.990  0.5880  0.0333 -0.3485
  235VAL     HN 2076   2.863   4.949   4.893 -2.1789 -2.4979  0.2530
  235VAL     CA 2077   2.779   4.899   5.074  0.0631  0.6334 -0.4064
  235VAL     HA 2078   2.736   4.977   5.136  1.5581  0.5970  0.7153
  235VAL     CB 2079   2.678   4.827   4.990 -0.1420 -0.0132  0.3810
  235VAL     HB 2080   2.727   4.784   4.900 -0.2862  1.4879 -0.4418
  235VAL    CG1 2081   2.604   4.710   5.057  0.1296 -0.5844 -0.2998
  235VAL   HG11 2082   2.561   4.739   5.155 -2.7699  2.0408 -2.1812
  235VAL   HG12 2083   2.670   4.621   5.068  0.9867  0.1868  1.0984
  235VAL   HG13 2084   2.517   4.681   4.995 -0.0365  1.5113 -1.1200
  235VAL    CG2 2085   2.574   4.933   4.950 -0.0307  0.0008  0.1242
  235VAL   HG21 2086   2.517   4.963   5.041 -1.6416  1.0203 -1.1797
  235VAL   HG22 2087   2.503   4.897   4.874  0.7265 -1.3843  0.0457
  235VAL   HG23 2088   2.624   5.022   4.907  1.2939 -0.6364  0.2954
  235VAL      C 2089   2.837   4.804   5.173 -0.7808  0.4101 -0.1185
  235VAL      O 2090   2.806   4.803   5.292 -0.0475  0.1443  0.0719
  236ALA      N 2091   2.934   4.724   5.126 -0.8275  0.2333  0.0870
  236ALA     HN 2092   2.947   4.720   5.027 -0.5539 -0.0813  0.1320
  236ALA     CA 2093   3.025   4.642   5.201 -0.3870  0.4872 -0.1643
  236ALA     HA 2094   2.968   4.579   5.268 -1.6411  1.8048  0.0622
  236ALA     CB 2095   3.091   4.531   5.119  0.1064 -0.3237  1.2892
  236ALA    HB1 2096   3.165   4.573   5.048 -0.9101  1.1400  1.0550
  236ALA    HB2 2097   3.016   4.466   5.069  0.6457 -0.7578  1.0388
  236ALA    HB3 2098   3.150   4.465   5.186  2.8559  2.5063  1.8790
  236ALA      C 2099   3.112   4.715   5.298 -0.3425  0.3099 -0.0707
  236ALA      O 2100   3.121   4.672   5.413 -0.4694 -0.2294 -0.2593
  237PHE      N 2101   3.157   4.838   5.270 -0.4218  0.1677 -0.8562
  237PHE     HN 2102   3.152   4.866   5.174 -0.6736  0.0685 -0.8726
  237PHE     CA 2103   3.234   4.918   5.361 -0.5872  0.0870 -0.6438
  237PHE     HA 2104   3.316   4.859   5.400 -0.5752 -1.7870 -3.2456
  237PHE     CB 2105   3.306   5.025   5.277 -0.2068  0.5958  0.3224
  237PHE    HB1 2106   3.233   5.055   5.199 -1.4031  2.1639  1.9345
  237PHE    HB2 2107   3.389   4.989   5.213  0.3659  2.0651  0.1827
  237PHE     CG 2108   3.352   5.155   5.335 -0.0415  0.5992  0.1838
  237PHE    CD1 2109   3.413   5.167   5.458 -0.4117 -0.0698  0.4439
  237PHE    HD1 2110   3.419   5.079   5.520  2.2408  1.2025  2.1812
  237PHE    CE1 2111   3.457   5.291   5.499  0.0698 -0.1437  0.1627
  237PHE    HE1 2112   3.501   5.304   5.597 -1.2080  0.9920  0.6155
  237PHE     CZ 2113   3.453   5.399   5.415 -0.1490 -0.4528 -0.2280
  237PHE     HZ 2114   3.488   5.495   5.450 -1.5795  0.0288 -0.0431
  237PHE    CD2 2115   3.338   5.266   5.255 -0.4199  0.2284 -0.2729
  237PHE    HD2 2116   3.295   5.255   5.157  0.5230 -1.4269 -0.5431
  237PHE    CE2 2117   3.391   5.387   5.292  0.0339  0.0611 -0.3735
  237PHE    HE2 2118   3.390   5.465   5.217 -1.2537 -1.4088 -1.9727
  237PHE      C 2119   3.155   4.964   5.478  0.3101  0.0633 -0.0220
  237PHE      O 2120   3.193   4.957   5.595 -0.0123 -0.1192  0.0726
  238CYS      N 2121   3.033   5.014   5.451  0.1333 -0.4061 -0.0939
  238CYS     HN 2122   3.009   5.042   5.358 -1.5504 -2.0296 -0.1995
  238CYS     CA 2123   2.944   5.060   5.553  0.3861 -0.3712  0.1122
  238CYS     HA 2124   2.993   5.133   5.616  2.6493 -0.4331 -1.4575
  238CYS     CB 2125   2.824   5.118   5.476  0.2246  0.2986  0.8592
  238CYS    HB1 2126   2.750   5.165   5.545 -1.7288  1.8943 -2.1025
  238CYS    HB2 2127   2.777   5.044   5.408  1.3472  1.2700 -1.0485
  238CYS     SG 2128   2.869   5.267   5.382 -0.2236 -0.1312 -0.0456
  238CYS    HG1 2129   2.911   5.208   5.271 -0.2878 -1.1022  0.4291
  238CYS      C 2130   2.890   4.954   5.643  0.1153 -0.3526 -0.0282
  238CYS      O 2131   2.882   4.968   5.765  0.2214 -0.4718 -0.0069
  239LEU      N 2132   2.854   4.842   5.578  0.2805 -0.3225 -0.1719
  239LEU     HN 2133   2.854   4.845   5.479 -3.8544 -0.3310 -0.3291
  239LEU     CA 2134   2.810   4.720   5.639 -0.6922  0.0667 -0.0836
  239LEU     HA 2135   2.739   4.746   5.717 -0.4130 -0.7698  0.4688
  239LEU     CB 2136   2.755   4.615   5.541  0.0053 -0.6362  0.2617
  239LEU    HB1 2137   2.833   4.598   5.465  2.0357 -1.2560  2.3615
  239LEU    HB2 2138   2.669   4.663   5.488  1.5004  0.0707 -1.6285
  239LEU     CG 2139   2.699   4.481   5.592 -0.3328 -0.6177 -0.0601
  239LEU     HG 2140   2.776   4.432   5.655  1.6214  1.4396 -0.7076
  239LEU    CD1 2141   2.574   4.503   5.680 -0.5438 -0.3033 -0.4338
  239LEU   HD11 2142   2.480   4.520   5.625 -2.7708  1.4372  3.4769
  239LEU   HD12 2143   2.585   4.593   5.745  0.7995 -1.4805  1.0577
  239LEU   HD13 2144   2.558   4.417   5.748 -1.4796 -0.1128 -0.4114
  239LEU    CD2 2145   2.653   4.384   5.483  0.1022 -0.3656 -0.4702
  239LEU   HD21 2146   2.749   4.358   5.433  2.0935  2.3064  1.6579
  239LEU   HD22 2147   2.578   4.428   5.414 -0.9276 -3.3889 -1.4744
  239LEU   HD23 2148   2.592   4.299   5.522  2.6323 -2.2503 -0.3851
  239LEU      C 2149   2.914   4.660   5.727 -0.5229  0.8113  0.2329
  239LEU      O 2150   2.884   4.617   5.839  0.2965 -0.5911 -0.0548
  240MET      N 2151   3.042   4.652   5.686 -0.4995  0.2147  0.4082
  240MET     HN 2152   3.064   4.694   5.598  2.1778 -0.4875  0.6515
  240MET     CA 2153   3.146   4.590   5.762 -0.1447  0.0647 -0.1945
  240MET     HA 2154   3.112   4.497   5.804 -0.1354  0.1986  0.1126
  240MET     CB 2155   3.273   4.553   5.684 -0.1854 -0.1868 -0.1402
  240MET    HB1 2156   3.326   4.645   5.651  3.1838 -1.4387  1.2839
  240MET    HB2 2157   3.235   4.494   5.598 -2.1031  0.5302  0.1783
  240MET     CG 2158   3.370   4.459   5.756 -0.0602  0.2574  0.2695
  240MET    HG1 2159   3.396   4.499   5.857  0.9800 -1.4129  0.7096
  240MET    HG2 2160   3.467   4.458   5.702 -0.5358 -1.9589 -0.6508
  240MET     SD 2161   3.313   4.288   5.776  0.1201  0.1883  0.1909
  240MET     CE 2162   3.285   4.231   5.606 -0.2578 -0.6641  0.5326
  240MET    HE1 2163   3.277   4.121   5.616 -0.8663 -0.7126 -0.3498
  240MET    HE2 2164   3.372   4.254   5.540 -0.9294  1.8431  0.4206
  240MET    HE3 2165   3.190   4.275   5.568  0.5160  0.7071  0.1399
  240MET      C 2166   3.178   4.672   5.882  0.4938  0.0473 -0.3486
  240MET      O 2167   3.194   4.622   5.993 -0.5466  0.2374 -0.1043
  241TRP      N 2168   3.177   4.806   5.871  0.0519  0.1268  0.5593
  241TRP     HN 2169   3.169   4.843   5.779 -0.8146 -2.1900 -0.3616
  241TRP     CA 2170   3.175   4.889   5.988 -0.1401  0.5842  0.2359
  241TRP     HA 2171   3.258   4.863   6.052 -2.5788 -0.5618  3.1595
  241TRP     CB 2172   3.195   5.035   5.944  0.2740  0.5956  0.4546
  241TRP    HB1 2173   3.133   5.107   6.002 -0.8188 -0.2480  0.3702
  241TRP    HB2 2174   3.158   5.041   5.839 -0.8607 -0.8318  0.7360
  241TRP     CG 2175   3.336   5.080   5.935  0.5079 -0.2184 -0.0984
  241TRP    CD1 2176   3.410   5.089   5.821  0.0023  0.2624 -0.3908
  241TRP    HD1 2177   3.378   5.059   5.723 -0.2655 -1.1141  0.0964
  241TRP    NE1 2178   3.536   5.136   5.850  0.0206 -0.1129  0.1544
  241TRP    HE1 2179   3.619   5.153   5.802  0.1001 -0.2170  0.2540
  241TRP    CE2 2180   3.541   5.159   5.985  0.0438  0.0213  0.1304
  241TRP    CD2 2181   3.421   5.123   6.043  0.1793 -0.3195  0.2018
  241TRP    CE3 2182   3.403   5.131   6.177 -0.2435 -0.1950  0.1418
  241TRP    HE3 2183   3.308   5.111   6.224 -0.1105 -0.0528  0.4791
  241TRP    CZ3 2184   3.505   5.177   6.258  0.0319 -0.2990 -0.1452
  241TRP    HZ3 2185   3.486   5.179   6.364 -0.0013 -0.3558 -0.1495
  241TRP    CZ2 2186   3.642   5.204   6.064  0.0184 -0.0494  0.2027
  241TRP    HZ2 2187   3.734   5.233   6.016 -0.1160  1.9607  1.0596
  241TRP    CH2 2188   3.626   5.209   6.200 -0.0760  0.6972  0.1677
  241TRP    HH2 2189   3.706   5.241   6.265  1.5246  1.7341 -2.1849
  241TRP      C 2190   3.056   4.878   6.076  0.0953 -0.2569  0.4605
  241TRP      O 2191   3.071   4.876   6.198  0.1498 -0.2430  0.4542
  242THR      N 2192   2.936   4.857   6.018  0.0348  0.0252  0.4805
  242THR     HN 2193   2.929   4.843   5.920 -0.4071  1.2587  0.3249
  242THR     CA 2194   2.822   4.832   6.101 -0.3331 -0.4492 -0.1614
  242THR     HA 2195   2.802   4.919   6.161 -2.8074 -1.3778  0.4609
  242THR     CB 2196   2.696   4.814   6.022 -0.3784 -0.0507 -0.1787
  242THR     HB 2197   2.703   4.727   5.954 -1.4523 -1.3708  1.3345
  242THR    OG1 2198   2.681   4.919   5.928  0.4206 -0.1916 -0.4618
  242THR    HG1 2199   2.759   4.938   5.874  0.2728 -3.2540 -1.9495
  242THR    CG2 2200   2.569   4.818   6.110 -0.0804  0.7542  0.2272
  242THR   HG21 2201   2.543   4.736   6.180  1.9903  0.0233  0.2009
  242THR   HG22 2202   2.480   4.820   6.044  2.0729  1.4794 -2.9088
  242THR   HG23 2203   2.565   4.916   6.162  0.5622  1.0530 -0.2625
  242THR      C 2204   2.830   4.708   6.183  0.2823 -0.1496  0.2335
  242THR      O 2205   2.811   4.729   6.303  0.0079  0.0300  0.1580
  243ILE      N 2206   2.866   4.592   6.124 -0.0754  0.1887 -0.6598
  243ILE     HN 2207   2.868   4.585   6.025 -1.4700 -0.5231 -0.6621
  243ILE     CA 2208   2.866   4.472   6.202 -0.1652  0.6586  0.0732
  243ILE     HA 2209   2.775   4.471   6.260 -0.7213  1.5324 -0.7539
  243ILE     CB 2210   2.858   4.355   6.109  0.4817  0.8924 -0.2857
  243ILE     HB 2211   2.859   4.265   6.174  0.1664  1.1199  0.0371
  243ILE    CG2 2212   2.726   4.352   6.031  0.2682  0.8424  0.0754
  243ILE   HG21 2213   2.699   4.452   5.991 -0.3620  1.0584  1.0202
  243ILE   HG22 2214   2.644   4.329   6.103  0.6642  0.2598  0.3535
  243ILE   HG23 2215   2.725   4.278   5.948 -2.6348 -0.4990  1.1699
  243ILE    CG1 2216   2.969   4.336   6.004 -0.0735  0.0253 -0.7254
  243ILE   HG11 2217   3.064   4.360   6.056  0.0115  1.1301 -1.3432
  243ILE   HG12 2218   2.960   4.411   5.921  2.1927  1.4604  0.2349
  243ILE     CD 2219   2.971   4.190   5.959 -0.2198 -0.0488 -0.4941
  243ILE    HD1 2220   2.875   4.141   5.933 -1.0534 -0.8916  3.5209
  243ILE    HD2 2221   3.019   4.123   6.034  1.2059  0.4048 -0.9595
  243ILE    HD3 2222   3.048   4.180   5.879 -0.5781  0.3144 -0.8881
  243ILE      C 2223   2.977   4.457   6.300 -0.0889 -0.9073 -0.2362
  243ILE      O 2224   2.958   4.403   6.409 -0.0320 -0.3673  0.0443
  244ALA      N 2225   3.094   4.516   6.271 -0.5571  0.3295  0.3098
  244ALA     HN 2226   3.117   4.556   6.182  2.3413 -3.0245 -0.6763
  244ALA     CA 2227   3.207   4.517   6.360 -0.2100  0.3670 -0.1255
  244ALA     HA 2228   3.242   4.420   6.392 -1.0755  0.2960  0.6559
  244ALA     CB 2229   3.318   4.589   6.282  0.1272  0.2917  0.2871
  244ALA    HB1 2230   3.347   4.524   6.196  0.6752  1.6778 -0.6068
  244ALA    HB2 2231   3.405   4.606   6.349 -0.7550 -0.6410  1.7337
  244ALA    HB3 2232   3.280   4.679   6.231 -1.2487 -0.9188 -0.9248
  244ALA      C 2233   3.176   4.582   6.490  0.0424  0.2983 -0.0319
  244ALA      O 2234   3.220   4.534   6.594 -0.0790 -0.3081 -0.2570
  245ILE      N 2235   3.103   4.695   6.489 -0.6583 -0.1551 -0.1945
  245ILE     HN 2236   3.081   4.734   6.400 -1.6170  0.5846  0.3513
  245ILE     CA 2237   3.074   4.772   6.606  0.2437  0.0550 -0.1046
  245ILE     HA 2238   3.159   4.785   6.671 -0.8266 -0.6322  1.4999
  245ILE     CB 2239   3.031   4.909   6.563 -0.0361 -0.1907 -0.6134
  245ILE     HB 2240   2.958   4.895   6.481  2.5032 -0.3735 -3.0004
  245ILE    CG2 2241   2.972   4.987   6.681 -0.1111 -0.2195 -0.6318
  245ILE   HG21 2242   2.945   5.092   6.656  0.1377  0.0378  0.1611
  245ILE   HG22 2243   3.044   4.994   6.765  0.7430 -0.7511 -1.3018
  245ILE   HG23 2244   2.874   4.943   6.710 -1.5277  2.9454 -0.2046
  245ILE    CG1 2245   3.149   4.983   6.498  0.2292 -0.1443 -0.0840
  245ILE   HG11 2246   3.185   4.931   6.406  0.6655  2.4666 -1.4754
  245ILE   HG12 2247   3.237   4.997   6.565 -0.1701 -0.2761  0.4737
  245ILE     CD 2248   3.109   5.118   6.440 -0.6041 -0.4083 -0.1388
  245ILE    HD1 2249   3.026   5.103   6.369  0.4492  2.4294 -2.1652
  245ILE    HD2 2250   3.199   5.166   6.395 -1.1959 -0.7427 -1.7138
  245ILE    HD3 2251   3.079   5.186   6.523  0.4439 -0.6618  0.4721
  245ILE      C 2252   2.972   4.699   6.687  0.4876 -0.6447 -0.4147
  245ILE      O 2253   2.974   4.702   6.810  0.1121 -0.5846 -0.4093
  246VAL      N 2254   2.873   4.625   6.634 -0.1021 -0.2097  0.0607
  246VAL     HN 2255   2.874   4.609   6.535  1.2677  0.6777 -0.0882
  246VAL     CA 2256   2.779   4.553   6.714 -0.0598 -0.2845  0.0427
  246VAL     HA 2257   2.737   4.630   6.777  0.6229 -0.0319  0.2033
  246VAL     CB 2258   2.663   4.502   6.634 -0.1306 -0.0435 -0.0094
  246VAL     HB 2259   2.690   4.425   6.558 -0.1098 -0.1885  0.1449
  246VAL    CG1 2260   2.566   4.425   6.725  0.1158 -0.2874  0.0472
  246VAL   HG11 2261   2.532   4.476   6.818 -2.3400  1.0981 -1.4960
  246VAL   HG12 2262   2.610   4.327   6.753  1.5767  0.0542 -0.9633
  246VAL   HG13 2263   2.472   4.398   6.674 -1.5663  0.6025  2.4441
  246VAL    CG2 2264   2.584   4.616   6.567  0.0337  0.0958  0.0345
  246VAL   HG21 2265   2.490   4.575   6.524 -0.9435  1.8633  0.4094
  246VAL   HG22 2266   2.643   4.658   6.482 -0.5842 -1.3265 -1.1523
  246VAL   HG23 2267   2.564   4.699   6.637 -0.5808  0.0713 -0.1091
  246VAL      C 2268   2.837   4.448   6.802  0.1410 -0.2306 -0.0243
  246VAL      O 2269   2.813   4.436   6.922  0.4093 -0.0390  0.0482
  247ILE      N 2270   2.921   4.360   6.744 -0.2866 -0.2550 -0.6164
  247ILE     HN 2271   2.945   4.371   6.648 -1.8018 -2.8002 -1.3768
  247ILE     CA 2272   2.986   4.254   6.814 -0.0256 -0.0301 -0.5180
  247ILE     HA 2273   2.899   4.207   6.860 -1.7771  0.3829 -3.2016
  247ILE     CB 2274   3.044   4.153   6.721  0.6551  0.3397 -0.4974
  247ILE     HB 2275   3.110   4.205   6.648  0.8891 -0.3266 -0.7701
  247ILE    CG2 2276   3.130   4.044   6.788  0.0533 -0.3015 -0.7620
  247ILE   HG21 2277   3.207   4.083   6.857  1.0931 -0.5801 -1.7411
  247ILE   HG22 2278   3.185   3.985   6.712 -0.3449 -0.7459 -0.7110
  247ILE   HG23 2279   3.082   3.955   6.834  3.3184 -1.7411  0.1388
  247ILE    CG1 2280   2.936   4.094   6.629  0.8344  0.3534 -0.7205
  247ILE   HG11 2281   2.868   4.170   6.585 -0.4269 -1.2894 -1.7619
  247ILE   HG12 2282   2.860   4.035   6.686 -0.0117  0.6549 -1.5071
  247ILE     CD 2283   2.975   4.009   6.508 -0.1608 -0.6332 -0.3700
  247ILE    HD1 2284   3.033   4.066   6.433  0.4538 -1.5317 -0.5953
  247ILE    HD2 2285   2.885   3.964   6.461 -0.0294 -2.4325  1.0071
  247ILE    HD3 2286   3.041   3.925   6.538 -1.0484 -0.8152  1.1969
  247ILE      C 2287   3.078   4.308   6.918 -0.5669  0.3724 -0.2431
  247ILE      O 2288   3.091   4.256   7.029 -0.5941  0.4031 -0.2255
  248ALA      N 2289   3.149   4.421   6.898 -0.0651  0.1715  0.3881
  248ALA     HN 2290   3.127   4.472   6.815  0.4212 -2.2807 -1.3725
  248ALA     CA 2291   3.241   4.481   6.989  0.2978  0.5099 -0.1930
  248ALA     HA 2292   3.309   4.405   7.025 -0.5473  0.1582  0.6956
  248ALA     CB 2293   3.321   4.589   6.915  0.2208  0.4396 -0.3775
  248ALA    HB1 2294   3.256   4.669   6.873 -1.2857 -1.1766 -1.2426
  248ALA    HB2 2295   3.388   4.542   6.840  0.7488 -0.5214  0.6638
  248ALA    HB3 2296   3.391   4.631   6.990 -0.2243  0.3640  0.0854
  248ALA      C 2297   3.183   4.538   7.114  0.1944 -0.0598  0.0229
  248ALA      O 2298   3.244   4.548   7.221 -0.0111  1.0058  0.0525
  249VAL      N 2299   3.057   4.583   7.105  0.0823 -0.1994  0.7864
  249VAL     HN 2300   3.007   4.569   7.019  2.3217 -0.3700 -0.5731
  249VAL     CA 2301   2.982   4.649   7.207  0.0433  0.3927  0.3782
  249VAL     HA 2302   3.052   4.677   7.285 -1.0020  0.1921  1.4040
  249VAL     CB 2303   2.923   4.783   7.175 -0.4743  0.0708 -0.0249
  249VAL     HB 2304   2.893   4.827   7.272 -1.3233 -1.9983  0.6971
  249VAL    CG1 2305   3.030   4.875   7.113 -0.1191  0.0377  0.5388
  249VAL   HG11 2306   3.055   4.830   7.015  0.1612  0.7382  0.2805
  249VAL   HG12 2307   3.125   4.877   7.172  1.4185 -0.4735 -1.7881
  249VAL   HG13 2308   2.993   4.977   7.090 -1.4242 -0.1069  1.8457
  249VAL    CG2 2309   2.795   4.776   7.090 -0.2815  0.3455 -0.3420
  249VAL   HG21 2310   2.709   4.757   7.157  0.0490 -1.4000 -0.3518
  249VAL   HG22 2311   2.802   4.692   7.017 -2.8792 -0.6379  0.4151
  249VAL   HG23 2312   2.780   4.872   7.037 -0.5868  1.3557  1.5029
  249VAL      C 2313   2.887   4.556   7.272 -0.0454 -0.0607 -0.3893
  249VAL      O 2314   2.821   4.597   7.368  0.9362  0.0364  0.2531
  250LEU      N 2315   2.875   4.429   7.228 -0.1278  0.0125 -0.5754
  250LEU     HN 2316   2.925   4.399   7.147 -0.3661 -0.5251 -0.5246
  250LEU     CA 2317   2.778   4.334   7.272 -0.3516  0.4780 -0.0623
  250LEU     HA 2318   2.675   4.363   7.260 -1.3246 -2.6157  0.0557
  250LEU     CB 2319   2.796   4.201   7.197  0.0388  0.2739  0.3918
  250LEU    HB1 2320   2.898   4.159   7.208  0.5667  1.0864 -1.0418
  250LEU    HB2 2321   2.800   4.228   7.089  0.3700 -3.5918 -0.7176
  250LEU     CG 2322   2.683   4.098   7.207  0.1160  0.1483 -0.0464
  250LEU     HG 2323   2.680   4.071   7.315 -2.3810 -1.0982 -0.3544
  250LEU    CD1 2324   2.550   4.154   7.156 -0.0097  0.5179  0.6875
  250LEU   HD11 2325   2.471   4.086   7.193 -1.7928  1.2779 -1.4651
  250LEU   HD12 2326   2.550   4.156   7.045 -1.2285  1.1260  0.6733
  250LEU   HD13 2327   2.521   4.254   7.195 -1.1687 -0.1983  1.7475
  250LEU    CD2 2328   2.713   3.978   7.114 -0.0359 -0.1854  0.3337
  250LEU   HD21 2329   2.633   3.902   7.123 -0.5095  0.1069 -1.0976
  250LEU   HD22 2330   2.815   3.938   7.132  0.1187  0.4742  1.0282
  250LEU   HD23 2331   2.711   3.999   7.005  3.5535 -2.0622 -0.2542
  250LEU      C 2332   2.767   4.311   7.419  0.1859 -0.3628 -0.1484
  250LEU      O 2333   2.655   4.301   7.470 -0.0051 -0.0611 -0.5095
  251PRO      N 2334   2.868   4.316   7.500 -0.0680  0.1184  0.1416
  251PRO     CD 2335   3.006   4.295   7.460 -0.1321  0.3461 -0.1958
  251PRO    HD1 2336   3.045   4.388   7.413 -0.6726  0.6160 -0.1181
  251PRO    HD2 2337   3.019   4.213   7.385  3.7430 -0.8519  1.5434
  251PRO     CA 2338   2.859   4.323   7.643 -0.2708 -0.0184  0.1356
  251PRO     HA 2339   2.837   4.225   7.682 -1.2647  0.0562 -0.1981
  251PRO     CB 2340   3.002   4.358   7.682 -0.1824 -0.3177  0.0790
  251PRO    HB1 2341   3.018   4.335   7.790  2.1321  1.0715  0.1191
  251PRO    HB2 2342   3.020   4.466   7.660 -0.9538 -0.2275 -0.1498
  251PRO     CG 2343   3.080   4.262   7.591 -0.2016 -0.0237 -0.2485
  251PRO    HG1 2344   3.186   4.294   7.589 -0.7938  2.4700  2.2898
  251PRO    HG2 2345   3.073   4.158   7.627 -1.1772  0.3539  0.6821
  251PRO      C 2346   2.764   4.425   7.696 -0.2986 -0.1868  0.4097
  251PRO      O 2347   2.714   4.401   7.806 -0.3810  0.1653  0.4514
  252LEU      N 2348   2.734   4.536   7.627 -0.2348 -0.3729  0.0833
  252LEU     HN 2349   2.773   4.561   7.538  1.7258  2.4040  1.5903
  252LEU     CA 2350   2.660   4.648   7.677 -0.0978 -0.2619  0.0393
  252LEU     HA 2351   2.668   4.658   7.784 -2.2522  0.2275  0.2110
  252LEU     CB 2352   2.707   4.781   7.618  0.1531 -0.2916  0.1762
  252LEU    HB1 2353   2.653   4.865   7.667 -0.2724 -0.5220  0.1015
  252LEU    HB2 2354   2.702   4.792   7.508  0.5332  0.9285  0.2611
  252LEU     CG 2355   2.853   4.817   7.653  0.3092 -0.4905 -0.2641
  252LEU     HG 2356   2.907   4.730   7.611 -1.0535 -0.3768 -2.4396
  252LEU    CD1 2357   2.917   4.939   7.584 -0.3337 -0.0655 -0.1225
  252LEU   HD11 2358   3.009   4.976   7.633 -0.2247  2.8327 -2.2842
  252LEU   HD12 2359   2.852   5.028   7.584  3.0051  2.6036 -1.4029
  252LEU   HD13 2360   2.938   4.927   7.475 -0.3934  3.3538 -0.5979
  252LEU    CD2 2361   2.874   4.829   7.805 -0.2034 -0.6101 -0.1811
  252LEU   HD21 2362   2.851   4.738   7.865  1.3368  0.3778  2.0294
  252LEU   HD22 2363   2.819   4.916   7.845 -1.0129 -0.6104 -1.2580
  252LEU   HD23 2364   2.984   4.841   7.812 -0.4438  2.4227 -0.2959
  252LEU      C 2365   2.516   4.636   7.638 -0.1429  0.0301  0.1206
  252LEU      O 2366   2.436   4.724   7.671  0.1259  0.0054  0.8441
  253LEU      N 2367   2.483   4.526   7.568 -0.1929  0.1338 -0.0183
  253LEU     HN 2368   2.554   4.461   7.544  0.4230  1.3866 -1.8130
  253LEU     CA 2369   2.356   4.490   7.514 -0.1717  0.0486 -0.0103
  253LEU     HA 2370   2.291   4.575   7.532  1.1806  1.0733  0.2181
  253LEU     CB 2371   2.355   4.466   7.362 -0.4827 -0.1122  0.0149
  253LEU    HB1 2372   2.255   4.446   7.318  0.1096 -2.5468 -0.3793
  253LEU    HB2 2373   2.429   4.384   7.350  0.8619  0.7444  1.8868
  253LEU     CG 2374   2.407   4.590   7.286 -0.3148 -0.1350  0.0939
  253LEU     HG 2375   2.513   4.608   7.317 -0.1923 -1.8440  0.8106
  253LEU    CD1 2376   2.429   4.563   7.136 -0.4588  0.1816  0.0159
  253LEU   HD11 2377   2.490   4.645   7.093 -0.2189  1.1303  2.0566
  253LEU   HD12 2378   2.330   4.547   7.087  0.6393 -2.5330 -1.4938
  253LEU   HD13 2379   2.488   4.471   7.118 -0.6443 -0.0239  0.4495
  253LEU    CD2 2380   2.317   4.712   7.306  0.5566  0.6274 -0.5495
  253LEU   HD21 2381   2.348   4.762   7.400 -0.3185  0.6165 -0.2407
  253LEU   HD22 2382   2.207   4.698   7.301  0.4329  1.6389 -0.8370
  253LEU   HD23 2383   2.338   4.777   7.219 -0.4074  1.8616  0.1052
  253LEU      C 2384   2.301   4.373   7.588  0.1399  0.0591  0.2358
  253LEU      O 2385   2.191   4.328   7.557  0.0991  0.2407  0.1148
  254GLY      N 2386   2.378   4.320   7.684 -0.0193  0.2210  0.4551
  254GLY     HN 2387   2.461   4.372   7.705 -0.2719  1.0215 -0.4984
  254GLY     CA 2388   2.336   4.221   7.779  0.1714 -0.1602  0.1487
  254GLY    HA1 2389   2.232   4.197   7.761 -0.1243 -0.1921  1.7692
  254GLY    HA2 2390   2.340   4.280   7.869 -0.9816  1.1972 -0.6424
  254GLY      C 2391   2.418   4.098   7.791  0.2429 -0.0795  0.4929
  254GLY      O 2392   2.381   4.005   7.862  0.3666 -0.5960 -0.1009
  255TRP      N 2393   2.532   4.087   7.719 -0.5778 -0.4244 -0.7736
  255TRP     HN 2394   2.554   4.155   7.650 -2.4630  1.5807  0.4444
  255TRP     CA 2395   2.617   3.973   7.733  0.0159  0.0808 -0.2321
  255TRP     HA 2396   2.571   3.883   7.772  2.3335 -1.0491  0.0638
  255TRP     CB 2397   2.680   3.920   7.603 -0.7534  0.4765 -0.7750
  255TRP    HB1 2398   2.762   3.853   7.636 -0.8566  0.6559 -0.1261
  255TRP    HB2 2399   2.727   4.001   7.543 -0.8062 -0.1166 -1.6352
  255TRP     CG 2400   2.587   3.845   7.515 -0.0480 -0.2273 -0.9291
  255TRP    CD1 2401   2.572   3.710   7.498  0.1700 -0.3177 -0.4223
  255TRP    HD1 2402   2.636   3.643   7.553 -1.8407 -0.5571  1.7537
  255TRP    NE1 2403   2.448   3.681   7.447 -0.2158 -0.0333  0.3390
  255TRP    HE1 2404   2.400   3.597   7.455 -1.1206  0.3618 -0.7021
  255TRP    CE2 2405   2.379   3.798   7.427 -0.0922  0.0562  0.4343
  255TRP    CD2 2406   2.466   3.900   7.461 -0.1991  0.3145 -0.0488
  255TRP    CE3 2407   2.422   4.028   7.449 -0.3098  0.2601 -0.2226
  255TRP    HE3 2408   2.481   4.114   7.477 -0.2098 -0.6020  2.5540
  255TRP    CZ3 2409   2.296   4.053   7.400 -0.3940  0.0230 -0.1318
  255TRP    HZ3 2410   2.262   4.155   7.393  0.2280  0.2102 -0.6163
  255TRP    CZ2 2411   2.252   3.822   7.383  0.0471 -0.5823 -0.3469
  255TRP    HZ2 2412   2.191   3.739   7.352 -0.7461 -0.5936  1.1300
  255TRP    CH2 2413   2.211   3.952   7.363  0.3525 -0.4992 -0.4350
  255TRP    HH2 2414   2.116   3.982   7.322  0.5272 -0.5189 -0.8626
  255TRP      C 2415   2.723   4.007   7.832  0.1311  0.7647 -0.5920
  255TRP      O 2416   2.839   4.031   7.798  0.6933 -0.8070  0.1574
  256ASN      N 2417   2.684   4.005   7.961  0.6210  0.7715 -0.4409
  256ASN     HN 2418   2.595   3.978   7.996  0.2477 -0.2944 -2.0810
  256ASN     CA 2419   2.775   4.029   8.068  0.3876 -0.5027  0.0631
  256ASN     HA 2420   2.877   4.016   8.034  0.4280  1.5306 -0.7682
  256ASN     CB 2421   2.759   4.174   8.117 -0.1180 -0.4263 -0.3183
  256ASN    HB1 2422   2.796   4.240   8.036  0.6178 -2.4959 -1.7659
  256ASN    HB2 2423   2.819   4.205   8.205 -0.8950 -0.4657  0.2332
  256ASN     CG 2424   2.618   4.215   8.155  0.0880 -0.1708  0.1797
  256ASN    OD1 2425   2.559   4.175   8.256  0.0479 -0.3241  0.0961
  256ASN    ND2 2426   2.561   4.300   8.066  0.1474  0.3641  0.6484
  256ASN   HD21 2427   2.472   4.343   8.080 -0.6816 -1.3059  0.7258
  256ASN   HD22 2428   2.626   4.336   7.998 -0.6349  0.6067  0.0186
  256ASN      C 2429   2.740   3.934   8.177 -0.3187  0.5426  0.7637
  256ASN      O 2430   2.636   3.869   8.168 -0.1690  0.3817  0.1512
  257CYS      N 2431   2.832   3.917   8.274  0.3572 -0.1344  0.0187
  257CYS     HN 2432   2.915   3.971   8.260  0.1887  0.3574  0.8290
  257CYS     CA 2433   2.823   3.816   8.374 -0.5173 -0.3044 -0.2284
  257CYS     HA 2434   2.788   3.733   8.314 -0.1464 -1.0200  0.5224
  257CYS     CB 2435   2.952   3.811   8.457 -0.4900  0.2249 -0.2368
  257CYS    HB1 2436   2.952   3.723   8.525  0.4585  0.5141  0.1650
  257CYS    HB2 2437   2.961   3.907   8.512  0.2825  1.0441 -1.7001
  257CYS     SG 2438   3.105   3.791   8.361 -0.2077  0.1371  0.2280
  257CYS      C 2439   2.713   3.830   8.474 -0.0139 -0.1167  0.3012
  257CYS      O 2440   2.663   3.726   8.516 -0.3081  0.2045  0.7600
  258GLU      N 2441   2.672   3.955   8.501  0.2516 -0.0060  0.1937
  258GLU     HN 2442   2.714   4.034   8.457 -0.2386  0.6999  0.9659
  258GLU     CA 2443   2.568   3.984   8.595  0.0653 -0.4026  0.1124
  258GLU     HA 2444   2.582   3.919   8.680 -0.9187 -2.2294 -1.0694
  258GLU     CB 2445   2.563   4.133   8.635 -0.6971 -0.5020  0.4058
  258GLU    HB1 2446   2.464   4.142   8.684 -1.4697  0.4368 -1.2572
  258GLU    HB2 2447   2.566   4.198   8.546  0.2613 -1.4854 -0.3219
  258GLU     CG 2448   2.679   4.171   8.728 -0.1233 -0.4667 -0.3199
  258GLU    HG1 2449   2.681   4.280   8.748  0.2581 -0.3947 -0.7177
  258GLU    HG2 2450   2.775   4.145   8.678 -0.5724 -2.0039 -0.4442
  258GLU     CD 2451   2.666   4.117   8.869 -0.0701  0.4991  0.0620
  258GLU    OE1 2452   2.761   4.061   8.930 -0.3683 -0.1090 -0.0272
  258GLU    OE2 2453   2.556   4.142   8.925 -0.0160  0.2915  0.2606
  258GLU      C 2454   2.436   3.937   8.544  0.0183 -0.0313 -0.1104
  258GLU      O 2455   2.353   3.892   8.623 -0.2515  0.7761  0.0770
  259LYS      N 2456   2.401   3.945   8.414  0.1599 -0.6120 -0.1874
  259LYS     HN 2457   2.469   3.986   8.354 -1.3465  1.1825 -0.7594
  259LYS     CA 2458   2.278   3.897   8.359 -0.2255 -0.1246  0.2385
  259LYS     HA 2459   2.196   3.925   8.423 -1.4196 -1.4311 -0.6755
  259LYS     CB 2460   2.260   3.967   8.224 -0.0640 -0.4612  0.0396
  259LYS    HB1 2461   2.362   3.973   8.180 -0.0019 -1.9275 -0.0547
  259LYS    HB2 2462   2.231   4.073   8.245  0.7248 -0.0182 -1.0170
  259LYS     CG 2463   2.156   3.911   8.126 -0.5271  0.0017  0.2566
  259LYS    HG1 2464   2.189   3.809   8.096 -0.3443  0.0407  0.3194
  259LYS    HG2 2465   2.152   3.971   8.034 -2.1099 -2.6840 -1.5722
  259LYS     CD 2466   2.009   3.894   8.164 -0.5414 -0.3600  0.0409
  259LYS    HD1 2467   1.960   3.985   8.205  2.8578  0.4296  2.9052
  259LYS    HD2 2468   1.999   3.818   8.246 -0.6686 -0.8331 -0.4077
  259LYS     CE 2469   1.935   3.831   8.046 -0.1680 -0.2755 -0.2403
  259LYS    HE1 2470   1.993   3.741   8.018 -0.4009 -0.3536 -0.4770
  259LYS    HE2 2471   1.919   3.906   7.966  0.5387 -0.1744 -0.2934
  259LYS     NZ 2472   1.797   3.791   8.084 -0.1338  0.1723  0.3690
  259LYS    HZ1 2473   1.805   3.737   8.173  2.0427 -0.8147 -0.3526
  259LYS    HZ2 2474   1.739   3.724   8.030 -3.1996  1.0189  2.3192
  259LYS    HZ3 2475   1.741   3.877   8.100 -0.2466 -0.4307  3.9354
  259LYS      C 2476   2.269   3.750   8.339 -0.0947 -0.1148  0.1085
  259LYS      O 2477   2.174   3.686   8.384  0.0975 -0.2402  0.3418
  260LEU      N 2478   2.376   3.692   8.281 -0.3127 -0.2922 -0.1152
  260LEU     HN 2479   2.455   3.744   8.252 -1.6399  2.0990  0.2822
  260LEU     CA 2480   2.378   3.555   8.240  0.1080 -0.1661 -0.5225
  260LEU     HA 2481   2.285   3.525   8.194  1.4966  0.3309 -4.0053
  260LEU     CB 2482   2.486   3.539   8.131 -0.0025 -0.7193 -0.5504
  260LEU    HB1 2483   2.500   3.435   8.095 -2.6256 -0.5702 -2.2627
  260LEU    HB2 2484   2.575   3.571   8.189  0.3720 -3.0441  0.2550
  260LEU     CG 2485   2.467   3.630   8.009  0.0571 -0.0694 -0.0792
  260LEU     HG 2486   2.455   3.737   8.038 -2.3329 -0.2269 -0.2461
  260LEU    CD1 2487   2.598   3.624   7.929  0.2624  0.3640  0.2206
  260LEU   HD11 2488   2.594   3.667   7.827 -0.0795  0.3110  0.2107
  260LEU   HD12 2489   2.629   3.517   7.933  1.2646  0.6151 -0.4805
  260LEU   HD13 2490   2.680   3.677   7.982  1.0224  0.9115 -1.4472
  260LEU    CD2 2491   2.345   3.595   7.921 -0.0803 -0.2695  0.1882
  260LEU   HD21 2492   2.344   3.681   7.851 -0.1482  0.3074  0.8867
  260LEU   HD22 2493   2.251   3.603   7.979  0.1883  1.7714  0.4188
  260LEU   HD23 2494   2.360   3.502   7.862  0.2595 -0.0839 -0.0276
  260LEU      C 2495   2.396   3.465   8.357 -0.3087  0.4009 -0.0108
  260LEU      O 2496   2.360   3.347   8.361  0.5451  0.1297 -0.0977
  261GLN      N 2497   2.451   3.523   8.465  0.0578  0.1706 -0.0693
  261GLN     HN 2498   2.462   3.622   8.458  1.2174  0.0135 -0.6910
  261GLN     CA 2499   2.490   3.449   8.580 -0.2599  0.2653  0.1022
  261GLN     HA 2500   2.524   3.526   8.646  0.9683 -1.3147  1.3984
  261GLN     CB 2501   2.384   3.379   8.667  0.4981 -0.6097  0.3438
  261GLN    HB1 2502   2.431   3.314   8.744 -0.7914 -0.9915  0.8365
  261GLN    HB2 2503   2.323   3.305   8.611 -2.0723  0.9186  0.9351
  261GLN     CG 2504   2.287   3.470   8.744  0.1002 -0.8253  0.0994
  261GLN    HG1 2505   2.219   3.398   8.794 -2.2917  0.3702 -1.2559
  261GLN    HG2 2506   2.226   3.535   8.678  0.9258  0.2378  0.3561
  261GLN     CD 2507   2.349   3.556   8.853 -0.4738  0.0944 -0.2856
  261GLN    OE1 2508   2.379   3.517   8.966  0.1710 -0.3040 -0.5828
  261GLN    NE2 2509   2.360   3.685   8.814  0.2019 -0.1302 -0.8494
  261GLN   HE21 2510   2.412   3.746   8.873 -1.8475 -1.8648  3.1315
  261GLN   HE22 2511   2.313   3.714   8.730 -2.5648 -0.0044  0.6521
  261GLN      C 2512   2.614   3.367   8.571 -0.1386  0.4385  0.1962
  261GLN      O 2513   2.629   3.256   8.622  0.1380  0.3262 -0.1240
  262SER      N 2514   2.718   3.429   8.513  0.0235 -0.2483 -0.2666
  262SER     HN 2515   2.714   3.521   8.474  2.0299 -0.8634 -2.0949
  262SER     CA 2516   2.844   3.366   8.488 -0.0131 -0.4698  0.1087
  262SER     HA 2517   2.825   3.260   8.481  1.6968 -0.9725  2.0285
  262SER     CB 2518   2.908   3.419   8.359 -0.2685  0.2921  0.2891
  262SER    HB1 2519   3.001   3.364   8.333 -0.9181  0.4207 -2.6568
  262SER    HB2 2520   2.931   3.527   8.369 -0.9456  0.3673  1.2058
  262SER     OG 2521   2.815   3.417   8.252  0.1030 -0.2263 -0.0315
  262SER    HG1 2522   2.854   3.429   8.165  0.6724  0.4941  0.3157
  262SER      C 2523   2.941   3.387   8.599 -0.3643 -0.2975  0.3825
  262SER      O 2524   2.931   3.476   8.684 -0.3317 -0.5562  0.6582
  263VAL      N 2525   3.040   3.297   8.603 -0.6521 -0.6197  0.3311
  263VAL     HN 2526   3.048   3.234   8.526  0.7752 -2.4418  1.8657
  263VAL     CA 2527   3.150   3.280   8.692 -0.4042  0.3136  0.2195
  263VAL     HA 2528   3.110   3.290   8.792 -0.2625 -2.5156  0.6489
  263VAL     CB 2529   3.197   3.139   8.672 -0.5654  0.2358  0.3834
  263VAL     HB 2530   3.230   3.124   8.566 -0.4764 -1.3990  0.6132
  263VAL    CG1 2531   3.321   3.113   8.759 -0.3017  0.1001 -0.0294
  263VAL   HG11 2532   3.348   3.005   8.760  2.1408  0.6298  1.3221
  263VAL   HG12 2533   3.297   3.139   8.864  0.1211 -0.6267  0.2587
  263VAL   HG13 2534   3.408   3.168   8.717 -1.6168 -0.2757 -3.5852
  263VAL    CG2 2535   3.086   3.041   8.712 -0.2356 -0.4875 -0.4203
  263VAL   HG21 2536   3.020   3.012   8.627 -0.3293  1.6009 -1.1115
  263VAL   HG22 2537   3.031   3.084   8.799  0.3972 -0.3994 -0.0625
  263VAL   HG23 2538   3.139   2.951   8.750  1.1120  0.1353 -0.7785
  263VAL      C 2539   3.247   3.391   8.672  0.0539 -0.0668  0.2872
  263VAL      O 2540   3.294   3.444   8.772  0.3173 -0.0740  0.1680
  264CYS      N 2541   3.266   3.430   8.544  0.0321  0.1409  0.3475
  264CYS     HN 2542   3.231   3.361   8.481 -1.2955 -0.5635  1.7774
  264CYS     CA 2543   3.315   3.555   8.494 -0.1596 -0.1494 -0.5734
  264CYS     HA 2544   3.258   3.569   8.404 -1.9048  1.4304  0.6971
  264CYS     CB 2545   3.272   3.672   8.584 -0.3545 -0.2206 -0.5740
  264CYS    HB1 2546   3.337   3.685   8.673 -2.9035 -0.5657  1.4721
  264CYS    HB2 2547   3.170   3.672   8.627 -1.5165  0.5552 -3.1258
  264CYS     SG 2548   3.257   3.827   8.490  0.1587  0.0683 -0.1801
  264CYS      C 2549   3.462   3.562   8.473 -0.0893  0.5134  0.1155
  264CYS      O 2550   3.540   3.495   8.542  0.0341  0.3990 -0.1352
  265SER      N 2551   3.510   3.634   8.370  0.1151  0.2729  0.0402
  265SER     HN 2552   3.441   3.680   8.315 -0.3901  0.2267  0.6246
  265SER     CA 2553   3.649   3.645   8.339  0.1754  0.3124  0.3202
  265SER     HA 2554   3.668   3.542   8.312 -0.3131  0.2504  0.2063
  265SER     CB 2555   3.685   3.709   8.203  0.0525 -0.3790 -0.0444
  265SER    HB1 2556   3.639   3.810   8.204  0.0457 -0.3774  1.0722
  265SER    HB2 2557   3.639   3.650   8.121  1.7929 -0.4206 -1.0404
  265SER     OG 2558   3.825   3.731   8.191  0.0655 -0.5146 -0.1281
  265SER    HG1 2559   3.865   3.665   8.134 -0.5702 -2.0542  1.1158
  265SER      C 2560   3.728   3.690   8.456 -0.0561  0.1296  0.5460
  265SER      O 2561   3.683   3.777   8.531 -0.0505  0.4154  0.2158
  266ASP      N 2562   3.846   3.630   8.483  0.1429  0.2356 -0.0877
  266ASP     HN 2563   3.881   3.561   8.421  1.3010  1.9239 -1.4157
  266ASP     CA 2564   3.937   3.664   8.588 -0.0600 -0.0073  0.1676
  266ASP     HA 2565   3.888   3.717   8.668  0.1752  1.1972 -0.4547
  266ASP     CB 2566   3.981   3.525   8.636 -0.3731 -0.2595 -0.2740
  266ASP    HB1 2567   4.081   3.529   8.683 -0.2643  1.4284 -0.5758
  266ASP    HB2 2568   3.995   3.457   8.549  3.5770 -0.4105  0.3207
  266ASP     CG 2569   3.893   3.448   8.734 -0.1703  0.3821  0.4189
  266ASP    OD1 2570   3.791   3.492   8.793 -0.3635  0.0683  0.3235
  266ASP    OD2 2571   3.929   3.330   8.758 -0.5630  0.2796  0.4993
  266ASP      C 2572   4.043   3.757   8.540  0.3218 -0.5447 -0.0352
  266ASP      O 2573   4.120   3.818   8.615  0.4334 -0.7570  0.0249
  267ILE      N 2574   4.041   3.798   8.412  0.0826 -0.7127 -0.0847
  267ILE     HN 2575   3.970   3.777   8.345  0.5776  0.7863 -1.1091
  267ILE     CA 2576   4.138   3.883   8.351 -0.6401 -0.3102 -0.6870
  267ILE     HA 2577   4.220   3.904   8.418 -1.6790  1.1129  0.1749
  267ILE     CB 2578   4.200   3.812   8.233  0.2061 -0.2167 -0.3053
  267ILE     HB 2579   4.121   3.784   8.160 -0.5954 -1.6227  1.0439
  267ILE    CG2 2580   4.304   3.905   8.169  0.4369 -0.0402  0.3206
  267ILE   HG21 2581   4.319   3.867   8.066 -1.0523  1.1655 -0.3650
  267ILE   HG22 2582   4.403   3.905   8.220  0.2525 -2.1042  0.7333
  267ILE   HG23 2583   4.271   4.009   8.150 -0.5413 -0.8085 -2.6265
  267ILE    CG1 2584   4.257   3.677   8.277  0.3319  0.0055  0.2289
  267ILE   HG11 2585   4.175   3.608   8.306  0.2625 -0.1297 -0.2783
  267ILE   HG12 2586   4.335   3.688   8.355  2.3408 -0.1394 -1.6682
  267ILE     CD 2587   4.347   3.616   8.169  0.5684 -0.5023  0.7024
  267ILE    HD1 2588   4.284   3.598   8.079  2.2023  1.0372 -0.8494
  267ILE    HD2 2589   4.379   3.516   8.205  2.3024  0.0109  0.6463
  267ILE    HD3 2590   4.438   3.671   8.136  1.2230 -1.0295  1.5924
  267ILE      C 2591   4.073   4.012   8.316 -0.4274  0.0360  0.1757
  267ILE      O 2592   4.118   4.123   8.343  0.7545 -0.3874 -0.0415
  268PHE      N 2593   3.952   4.004   8.257 -0.2030  0.3536 -0.3321
  268PHE     HN 2594   3.920   3.910   8.245  1.6673 -0.4496  0.5636
  268PHE     CA 2595   3.879   4.117   8.209 -0.2470  0.3198 -0.3432
  268PHE     HA 2596   3.934   4.206   8.239  0.3932  0.1066 -0.8560
  268PHE     CB 2597   3.831   4.108   8.063 -0.1704 -0.6000 -0.3149
  268PHE    HB1 2598   3.750   4.181   8.041  0.0991 -0.6231 -1.4019
  268PHE    HB2 2599   3.796   4.004   8.043 -2.3681  0.4128 -2.2297
  268PHE     CG 2600   3.946   4.139   7.974  0.0926 -0.1900  0.1683
  268PHE    CD1 2601   3.989   4.267   7.949  0.2961 -0.3389 -0.2524
  268PHE    HD1 2602   3.944   4.345   8.010  1.1344 -0.6943  0.8381
  268PHE    CE1 2603   4.090   4.295   7.860  0.2103  0.3891 -0.1293
  268PHE    HE1 2604   4.118   4.399   7.866  0.3266  0.2897  1.6970
  268PHE     CZ 2605   4.145   4.195   7.784  0.2066  0.3771 -0.1147
  268PHE     HZ 2606   4.227   4.216   7.716 -0.0638 -0.5491 -0.7473
  268PHE    CD2 2607   4.007   4.039   7.903 -0.7128 -0.2201 -0.4870
  268PHE    HD2 2608   3.971   3.938   7.914  1.0073 -0.9823 -1.4116
  268PHE    CE2 2609   4.103   4.067   7.808 -0.5532  0.6290 -0.0826
  268PHE    HE2 2610   4.153   3.984   7.760 -1.4824  1.0293 -1.8159
  268PHE      C 2611   3.754   4.132   8.288 -0.1990  0.2076 -0.2488
  268PHE      O 2612   3.667   4.045   8.288 -0.0052  0.0086  0.3028
  269PRO      N 2613   3.736   4.240   8.358  0.1186  0.3797 -0.4303
  269PRO     CD 2614   3.841   4.299   8.438 -0.0402  0.2738 -0.1444
  269PRO    HD1 2615   3.910   4.355   8.371  0.6364  1.2604  1.3018
  269PRO    HD2 2616   3.905   4.222   8.486  0.2218  0.8134  0.3986
  269PRO     CA 2617   3.609   4.269   8.419  0.1443 -0.5371  0.0675
  269PRO     HA 2618   3.590   4.197   8.498  1.5773  0.6858  1.6154
  269PRO     CB 2619   3.636   4.399   8.493  0.5279 -0.3977 -0.3154
  269PRO    HB1 2620   3.571   4.417   8.581  1.1223 -0.2250  0.0997
  269PRO    HB2 2621   3.625   4.485   8.423  0.0272 -0.5022 -0.3664
  269PRO     CG 2622   3.779   4.387   8.548  0.3893  0.1732  0.1824
  269PRO    HG1 2623   3.830   4.485   8.556 -0.7313  0.7554  0.4593
  269PRO    HG2 2624   3.789   4.341   8.649 -1.0319  0.8547  0.6560
  269PRO      C 2625   3.490   4.280   8.331  0.0188  0.1620  0.3237
  269PRO      O 2626   3.493   4.349   8.229  0.5010 -0.7015 -0.2585
  270HSD      N 2627   3.382   4.212   8.374 -0.0729  0.3090  0.3254
  270HSD     HN 2628   3.392   4.171   8.464  1.9852 -0.2640 -0.1057
  270HSD     CA 2629   3.246   4.212   8.329 -0.0639 -0.0031  0.2996
  270HSD     HA 2630   3.178   4.165   8.397 -1.1695  0.4720 -0.4533
  270HSD     CB 2631   3.186   4.353   8.315 -0.6607 -0.2381  0.4881
  270HSD    HB1 2632   3.075   4.351   8.318 -0.7173 -0.3245 -1.0953
  270HSD    HB2 2633   3.220   4.387   8.215 -0.2112 -0.2999  0.6164
  270HSD    ND1 2634   3.180   4.428   8.552  0.3988 -0.1031 -0.1161
  270HSD    HD1 2635   3.132   4.346   8.581 -0.0609 -0.1081 -0.8603
  270HSD     CG 2636   3.230   4.446   8.424 -0.0624  0.3469 -0.2379
  270HSD    CE1 2637   3.249   4.513   8.633 -0.2257  0.5401 -0.2451
  270HSD    HE1 2638   3.233   4.520   8.741 -0.4068  1.7204 -0.3303
  270HSD    NE2 2639   3.337   4.583   8.564  0.5681 -0.2142 -0.0233
  270HSD    CD2 2640   3.324   4.544   8.432  0.1757  0.1079 -0.0816
  270HSD    HD2 2641   3.395   4.576   8.357  1.0904 -0.6368  0.4393
  270HSD      C 2642   3.238   4.128   8.205 -0.3364 -0.1628  0.4283
  270HSD      O 2643   3.144   4.133   8.126 -0.1384  0.1781  0.2112
  271ILE      N 2644   3.342   4.049   8.175 -0.4293  0.0302 -0.4267
  271ILE     HN 2645   3.423   4.057   8.233 -0.4353  3.9744 -0.6274
  271ILE     CA 2646   3.350   3.983   8.049 -0.5305  0.3137 -0.5832
  271ILE     HA 2647   3.278   4.011   7.974 -1.7305 -3.0280 -0.8329
  271ILE     CB 2648   3.473   4.034   7.980 -0.0653  0.4323  0.3164
  271ILE     HB 2649   3.551   4.058   8.055  1.3986  2.3318 -1.6957
  271ILE    CG2 2650   3.531   3.930   7.883 -0.2188  0.2850  0.3814
  271ILE   HG21 2651   3.461   3.875   7.817  1.6893 -1.4592 -0.3235
  271ILE   HG22 2652   3.590   3.858   7.945 -0.1643  0.8422  0.9877
  271ILE   HG23 2653   3.599   3.988   7.817 -1.6113 -0.1614 -1.5180
  271ILE    CG1 2654   3.458   4.174   7.917 -0.5763  0.3010  0.1442
  271ILE   HG11 2655   3.560   4.201   7.884 -0.2385 -0.6248  0.3781
  271ILE   HG12 2656   3.433   4.252   7.992 -0.4901  0.3710  0.0982
  271ILE     CD 2657   3.365   4.198   7.798 -0.1732 -0.3760 -0.3119
  271ILE    HD1 2658   3.356   4.103   7.741 -1.6867 -1.6368  1.9186
  271ILE    HD2 2659   3.386   4.283   7.729  0.3145  2.0419  2.5970
  271ILE    HD3 2660   3.262   4.209   7.837  0.6256  2.4229  1.2470
  271ILE      C 2661   3.329   3.837   8.072 -0.4174  0.3022 -0.5582
  271ILE      O 2662   3.371   3.778   8.172  0.0836  0.4451 -0.6829
  272ASP      N 2663   3.265   3.774   7.972  0.1994 -0.5343 -0.4430
  272ASP     HN 2664   3.239   3.832   7.895  1.6796  1.1146  0.2280
  272ASP     CA 2665   3.220   3.639   7.981 -0.0055 -0.3835  1.1133
  272ASP     HA 2666   3.257   3.591   8.070 -0.2975  1.6706  2.4028
  272ASP     CB 2667   3.068   3.621   7.962  0.0329  0.2898  0.0892
  272ASP    HB1 2668   3.033   3.646   7.860 -0.9587  1.7792  0.7507
  272ASP    HB2 2669   3.018   3.695   8.028  0.5535  1.3813 -0.6960
  272ASP     CG 2670   3.026   3.483   8.009 -0.4049  0.2936 -0.2875
  272ASP    OD1 2671   2.904   3.452   8.013 -0.3278  0.0332  0.1203
  272ASP    OD2 2672   3.109   3.398   8.052  0.3510  0.6993 -0.9113
  272ASP      C 2673   3.295   3.569   7.873  0.3569  0.6883  0.6571
  272ASP      O 2674   3.304   3.613   7.758 -0.7607 -0.1568  0.2227
  273GLU      N 2675   3.347   3.449   7.903 -0.3480  0.3069  0.3975
  273GLU     HN 2676   3.317   3.413   7.991 -0.4138 -3.1336 -0.8971
  273GLU     CA 2677   3.444   3.375   7.828 -1.1920 -0.8008  0.3923
  273GLU     HA 2678   3.520   3.444   7.796 -1.5281 -1.8216 -3.0463
  273GLU     CB 2679   3.506   3.270   7.921 -0.0685 -0.1251  0.4113
  273GLU    HB1 2680   3.541   3.330   8.008  1.4447  0.9818 -0.9000
  273GLU    HB2 2681   3.601   3.229   7.879 -0.6328 -1.3647  0.3145
  273GLU     CG 2682   3.416   3.158   7.972 -0.3849  0.0112  0.1488
  273GLU    HG1 2683   3.382   3.092   7.889  1.6523 -1.6046  0.5225
  273GLU    HG2 2684   3.328   3.212   8.014  0.5008  1.7338 -0.1232
  273GLU     CD 2685   3.480   3.065   8.074 -0.6347 -0.1771  0.1361
  273GLU    OE1 2686   3.520   2.951   8.036 -0.4494 -0.2322  0.5001
  273GLU    OE2 2687   3.488   3.095   8.196  0.3684 -0.1730  0.0821
  273GLU      C 2688   3.393   3.312   7.702 -0.1049 -0.0205 -0.4524
  273GLU      O 2689   3.462   3.290   7.603  0.0427 -0.3594 -0.2787
  274THR      N 2690   3.259   3.299   7.698 -0.1745  0.1895  0.6968
  274THR     HN 2691   3.214   3.336   7.779  0.5680 -2.3669  2.3958
  274THR     CA 2692   3.192   3.260   7.577 -0.2035  0.2493  0.6934
  274THR     HA 2693   3.246   3.178   7.534  2.3425  1.3542  1.5243
  274THR     CB 2694   3.054   3.217   7.615 -0.1140 -0.2901  0.4085
  274THR     HB 2695   3.002   3.186   7.522 -0.2144  1.3682 -0.1161
  274THR    OG1 2696   2.971   3.322   7.662 -0.1126 -0.0138 -0.2065
  274THR    HG1 2697   2.881   3.295   7.641  0.5448 -2.5528  0.0072
  274THR    CG2 2698   3.063   3.103   7.718  0.0858 -0.1848  0.5065
  274THR   HG21 2699   3.107   3.128   7.817 -0.1188 -2.2448  1.1575
  274THR   HG22 2700   3.124   3.024   7.669  1.4287  1.0936  0.0345
  274THR   HG23 2701   2.964   3.056   7.737 -1.9385  3.5000 -0.1509
  274THR      C 2702   3.187   3.370   7.476  0.0355 -0.3103  0.0708
  274THR      O 2703   3.195   3.352   7.355 -0.0059  0.3198 -0.0284
  275TYR      N 2704   3.167   3.498   7.513 -0.4103 -0.3022 -0.1960
  275TYR     HN 2705   3.170   3.528   7.608  0.5952  2.4423 -1.0076
  275TYR     CA 2706   3.180   3.611   7.427  0.2032 -0.0911  0.1694
  275TYR     HA 2707   3.112   3.590   7.346 -0.3713  0.8328  0.3856
  275TYR     CB 2708   3.129   3.735   7.503  0.1661  0.0122 -0.0243
  275TYR    HB1 2709   3.166   3.741   7.607 -2.5330  1.6627  0.9417
  275TYR    HB2 2710   3.019   3.729   7.511  0.1805 -3.9928 -0.8236
  275TYR     CG 2711   3.164   3.866   7.441 -0.0787  0.4498  0.7446
  275TYR    CD1 2712   3.096   3.899   7.326  0.2742 -0.6463  0.2035
  275TYR    HD1 2713   3.014   3.838   7.288  1.3137 -1.0637 -1.4736
  275TYR    CE1 2714   3.133   4.006   7.248  0.3966 -0.3932  0.6076
  275TYR    HE1 2715   3.080   4.029   7.157  0.8300 -2.9798 -0.3775
  275TYR     CZ 2716   3.243   4.080   7.283  0.4334  0.0960 -0.5123
  275TYR     OH 2717   3.282   4.187   7.200  0.2972  0.3842 -0.2058
  275TYR     HH 2718   3.219   4.193   7.128  0.0397 -4.1864 -0.6512
  275TYR    CD2 2719   3.263   3.951   7.482  0.1521  0.5080  0.0887
  275TYR    HD2 2720   3.328   3.927   7.566  2.3076 -0.8127 -1.8427
  275TYR    CE2 2721   3.305   4.055   7.403  0.3817 -0.0392 -0.5131
  275TYR    HE2 2722   3.392   4.108   7.439  0.1879  0.0880 -0.2326
  275TYR      C 2723   3.316   3.629   7.367  0.1311 -0.2609 -0.0451
  275TYR      O 2724   3.333   3.656   7.249 -0.0457 -0.4915 -0.1255
  276LEU      N 2725   3.424   3.620   7.446 -0.1332  0.1107  0.3640
  276LEU     HN 2726   3.406   3.616   7.544 -0.4567  0.8812  0.3411
  276LEU     CA 2727   3.561   3.605   7.406 -0.2519  0.2859 -0.1080
  276LEU     HA 2728   3.590   3.692   7.349 -1.0214  0.8084  0.2765
  276LEU     CB 2729   3.664   3.597   7.520 -0.4672  0.2933  0.0876
  276LEU    HB1 2730   3.761   3.607   7.468  1.4803 -1.3261  3.1588
  276LEU    HB2 2731   3.657   3.495   7.564 -1.0895 -0.1470 -0.9825
  276LEU     CG 2732   3.642   3.712   7.620  0.0792  0.0964  0.4388
  276LEU     HG 2733   3.538   3.705   7.660 -0.1450  0.6983 -0.0245
  276LEU    CD1 2734   3.736   3.703   7.741  0.0990  0.1554  0.4276
  276LEU   HD11 2735   3.836   3.662   7.717 -0.4843 -3.6917  3.5075
  276LEU   HD12 2736   3.699   3.628   7.814 -0.6033 -0.1828 -0.2614
  276LEU   HD13 2737   3.753   3.800   7.793  2.1606 -0.2366  0.5566
  276LEU    CD2 2738   3.657   3.848   7.549 -0.7820 -0.0308 -0.0085
  276LEU   HD21 2739   3.748   3.841   7.485 -0.0260 -1.8527  1.1877
  276LEU   HD22 2740   3.674   3.932   7.620  0.3017 -0.9642  0.8723
  276LEU   HD23 2741   3.562   3.875   7.499 -1.3128 -1.1373  0.3691
  276LEU      C 2742   3.581   3.495   7.309  0.9812  0.0398  0.4114
  276LEU      O 2743   3.632   3.517   7.199 -0.6078 -0.1192 -0.3859
  277MET      N 2744   3.546   3.369   7.343  0.4965  0.0956  0.1281
  277MET     HN 2745   3.503   3.355   7.432 -0.2104  0.0149 -0.2169
  277MET     CA 2746   3.551   3.258   7.253 -0.5344 -0.1900  0.4110
  277MET     HA 2747   3.655   3.247   7.229 -0.3076 -0.3986  1.4224
  277MET     CB 2748   3.511   3.135   7.335 -0.1407 -0.3364  0.3834
  277MET    HB1 2749   3.411   3.149   7.381 -0.3822  0.5891 -0.4131
  277MET    HB2 2750   3.587   3.129   7.416 -0.4472  1.6373  0.8616
  277MET     CG 2751   3.499   3.005   7.255 -0.0132  0.1951 -0.4995
  277MET    HG1 2752   3.406   3.020   7.195 -2.2918  0.4393  2.8633
  277MET    HG2 2753   3.490   2.918   7.323 -0.9432  0.1408 -0.6800
  277MET     SD 2754   3.635   2.954   7.145 -0.0052 -0.1568 -0.3258
  277MET     CE 2755   3.570   2.787   7.117  0.5808 -0.3739 -0.4010
  277MET    HE1 2756   3.618   2.727   7.036 -0.3548  1.0588 -2.0973
  277MET    HE2 2757   3.462   2.788   7.089  0.9456 -2.2138 -2.1433
  277MET    HE3 2758   3.579   2.730   7.212 -0.6844 -0.9210 -0.5928
  277MET      C 2759   3.478   3.275   7.124 -0.5356 -0.0304  0.4322
  277MET      O 2760   3.533   3.250   7.017  0.1758  0.1612  0.7473
  278PHE      N 2761   3.357   3.333   7.118 -0.5772 -0.1332  0.2831
  278PHE     HN 2762   3.314   3.350   7.206 -1.4288 -0.8340  0.0071
  278PHE     CA 2763   3.295   3.386   7.000 -0.1143  0.1051  0.1389
  278PHE     HA 2764   3.280   3.302   6.934  1.1578 -2.1102  2.4818
  278PHE     CB 2765   3.152   3.420   7.048 -0.3213 -0.4366 -0.0845
  278PHE    HB1 2766   3.168   3.498   7.125  0.7086 -0.8995  0.2033
  278PHE    HB2 2767   3.108   3.335   7.105  1.4373  0.0660  2.1972
  278PHE     CG 2768   3.063   3.472   6.941 -0.4865  0.2530  0.3812
  278PHE    CD1 2769   3.007   3.391   6.844 -0.2820  0.1926  0.3117
  278PHE    HD1 2770   3.043   3.291   6.828  0.7911  0.7418 -0.8592
  278PHE    CE1 2771   2.911   3.440   6.759 -0.5764 -0.2731  0.3741
  278PHE    HE1 2772   2.856   3.383   6.686 -0.9751 -1.2390  1.4072
  278PHE     CZ 2773   2.887   3.575   6.754  0.6846 -0.0602 -0.4274
  278PHE     HZ 2774   2.814   3.611   6.683 -0.0154  0.1394  0.3719
  278PHE    CD2 2775   3.035   3.606   6.937  0.1819  0.3899  0.0496
  278PHE    HD2 2776   3.076   3.671   7.014  0.1738  1.5459 -0.8880
  278PHE    CE2 2777   2.946   3.659   6.847  0.1929  0.0137 -0.1797
  278PHE    HE2 2778   2.935   3.766   6.852  3.3189  0.3655  2.3782
  278PHE      C 2779   3.366   3.489   6.920 -0.0822  0.1709  0.2523
  278PHE      O 2780   3.384   3.458   6.803 -0.6224  0.4550  0.0880
  279TRP      N 2781   3.414   3.599   6.981  0.8020  0.1297 -0.3631
  279TRP     HN 2782   3.401   3.612   7.079  0.3134 -0.6621 -0.3193
  279TRP     CA 2783   3.495   3.701   6.921 -0.0394  0.5895 -0.7306
  279TRP     HA 2784   3.439   3.725   6.832 -2.2594  0.3494  0.5144
  279TRP     CB 2785   3.498   3.832   7.003  0.7494  0.2835 -0.2683
  279TRP    HB1 2786   3.541   3.797   7.099  1.0014 -2.8751 -1.4033
  279TRP    HB2 2787   3.397   3.869   7.030  0.1693 -1.9346  0.9156
  279TRP     CG 2788   3.578   3.936   6.934  0.1460  0.3556 -0.8645
  279TRP    CD1 2789   3.549   4.031   6.840 -0.0259  0.3676 -0.7981
  279TRP    HD1 2790   3.451   4.053   6.801  0.3692 -0.4120 -2.2801
  279TRP    NE1 2791   3.662   4.099   6.804  0.3091  0.0308 -0.3851
  279TRP    HE1 2792   3.663   4.154   6.723 -2.3950 -1.1080 -1.3232
  279TRP    CE2 2793   3.767   4.047   6.876 -0.2528 -0.5362  0.0331
  279TRP    CD2 2794   3.718   3.951   6.963 -0.1705  0.1489  0.8503
  279TRP    CE3 2795   3.799   3.885   7.049 -0.1077 -0.2485  0.4918
  279TRP    HE3 2796   3.774   3.797   7.107 -2.3737 -0.2664 -0.4267
  279TRP    CZ3 2797   3.932   3.919   7.053 -0.0537 -0.4022 -0.0120
  279TRP    HZ3 2798   3.997   3.871   7.124  0.8000  0.3980 -0.2282
  279TRP    CZ2 2799   3.894   4.091   6.895 -0.3038 -0.3834  0.0217
  279TRP    HZ2 2800   3.940   4.173   6.842 -0.8187  1.4851  2.3301
  279TRP    CH2 2801   3.980   4.025   6.979 -0.2009 -0.3885 -0.0882
  279TRP    HH2 2802   4.085   4.051   6.970 -1.3952  4.7646 -2.8077
  279TRP      C 2803   3.625   3.648   6.872  0.2631  0.7264 -0.0894
  279TRP      O 2804   3.661   3.673   6.757 -0.3718  0.1232 -0.4279
  280ILE      N 2805   3.703   3.565   6.944 -0.7722 -0.2073  0.0022
  280ILE     HN 2806   3.677   3.536   7.035  0.8155 -1.5107  0.0875
  280ILE     CA 2807   3.823   3.499   6.901 -0.4656  0.1855  0.2451
  280ILE     HA 2808   3.891   3.576   6.867 -1.4941  0.6775 -0.7699
  280ILE     CB 2809   3.878   3.414   7.012  0.4586  0.5614  0.0807
  280ILE     HB 2810   3.798   3.349   7.053  0.0329  0.1589 -1.3085
  280ILE    CG2 2811   3.977   3.312   6.955 -0.6640 -0.4054 -0.1765
  280ILE   HG21 2812   3.920   3.236   6.898  0.4806  0.0588 -2.0492
  280ILE   HG22 2813   4.034   3.254   7.031  4.5818  0.0780 -3.1934
  280ILE   HG23 2814   4.053   3.356   6.887 -1.2554 -2.3344 -2.2345
  280ILE    CG1 2815   3.941   3.497   7.125 -0.5475  0.7590  0.5082
  280ILE   HG11 2816   3.974   3.429   7.207 -0.6656 -1.0843 -0.8946
  280ILE   HG12 2817   3.862   3.557   7.175 -0.9339 -1.1636  2.3365
  280ILE     CD 2818   4.063   3.580   7.086 -0.1240 -0.3731 -0.6379
  280ILE    HD1 2819   4.024   3.676   7.046  0.0599 -0.9171 -2.2231
  280ILE    HD2 2820   4.126   3.532   7.008 -1.7343 -2.5114 -0.7109
  280ILE    HD3 2821   4.133   3.595   7.171  1.0026 -1.7428 -1.2816
  280ILE      C 2822   3.791   3.422   6.777 -0.1175  0.4798 -0.0293
  280ILE      O 2823   3.869   3.414   6.682  0.3222  0.7833  0.2999
  281GLY      N 2824   3.680   3.346   6.772 -0.0900  0.4686 -0.4865
  281GLY     HN 2825   3.626   3.340   6.855  1.6990 -0.5153  0.6692
  281GLY     CA 2826   3.639   3.247   6.678  0.2045  0.2307 -0.3668
  281GLY    HA1 2827   3.561   3.186   6.723 -0.5045  0.4984 -1.1987
  281GLY    HA2 2828   3.729   3.189   6.663  0.0629  0.3188 -1.6363
  281GLY      C 2829   3.593   3.308   6.550 -0.0909 -0.0235 -0.3827
  281GLY      O 2830   3.619   3.255   6.443 -0.1691  0.1797 -0.5033
  282VAL      N 2831   3.520   3.421   6.551 -0.2095 -0.1006 -0.2239
  282VAL     HN 2832   3.477   3.454   6.635  2.7780  2.3142  0.5285
  282VAL     CA 2833   3.475   3.487   6.433 -0.0941  0.0125 -0.2056
  282VAL     HA 2834   3.441   3.407   6.369  0.1747 -0.8999  0.7636
  282VAL     CB 2835   3.360   3.584   6.445 -0.1877 -0.1289  0.0298
  282VAL     HB 2836   3.342   3.636   6.349 -0.6406  0.3873  0.3877
  282VAL    CG1 2837   3.229   3.509   6.475 -0.3901  0.1571 -0.1368
  282VAL   HG11 2838   3.198   3.434   6.399  0.2721 -1.1537  0.8394
  282VAL   HG12 2839   3.148   3.584   6.473  1.7035  2.5278 -1.0590
  282VAL   HG13 2840   3.236   3.464   6.577  1.2477  1.3737  0.3299
  282VAL    CG2 2841   3.389   3.692   6.550  0.4825 -0.1536 -0.1254
  282VAL   HG21 2842   3.407   3.644   6.648 -0.7961  0.6039  0.5073
  282VAL   HG22 2843   3.300   3.757   6.563 -0.1309 -1.1097  0.5068
  282VAL   HG23 2844   3.477   3.752   6.516  1.2562 -1.8483 -1.2556
  282VAL      C 2845   3.595   3.547   6.369  0.1870 -0.2435  0.0839
  282VAL      O 2846   3.619   3.518   6.252 -0.0181 -0.3766  0.0752
  283THR      N 2847   3.680   3.620   6.445  0.0574  0.5359 -0.5111
  283THR     HN 2848   3.648   3.641   6.537  1.6057  0.4100  0.0745
  283THR     CA 2849   3.803   3.682   6.405  0.1357  0.4345 -0.4253
  283THR     HA 2850   3.780   3.755   6.329 -1.7708 -0.6455 -0.9595
  283THR     CB 2851   3.877   3.754   6.514 -0.1461 -0.0486  0.0890
  283THR     HB 2852   3.903   3.689   6.600  3.5855  2.1415  0.8006
  283THR    OG1 2853   3.790   3.856   6.561 -0.0749  0.3726 -0.6795
  283THR    HG1 2854   3.746   3.814   6.635  2.2807  0.0981  0.6407
  283THR    CG2 2855   3.999   3.829   6.459 -0.3938  0.1801 -0.1525
  283THR   HG21 2856   4.074   3.773   6.401  1.5216  2.4930 -0.0911
  283THR   HG22 2857   4.038   3.895   6.541 -3.1207  0.5474  0.9592
  283THR   HG23 2858   3.959   3.903   6.386  0.0521  1.8424  1.1969
  283THR      C 2859   3.897   3.580   6.351 -0.2563 -0.1872  0.0453
  283THR      O 2860   3.976   3.603   6.259  0.2272 -0.9027  0.2789
  284SER      N 2861   3.901   3.462   6.415  0.2252 -0.1487  0.0883
  284SER     HN 2862   3.864   3.448   6.506  0.4157 -0.3002  0.1446
  284SER     CA 2863   3.978   3.351   6.366 -0.2309 -0.3902 -0.0839
  284SER     HA 2864   4.079   3.386   6.353 -0.6350  0.9299  0.1722
  284SER     CB 2865   3.987   3.226   6.455 -0.6160 -0.1493  0.3006
  284SER    HB1 2866   4.041   3.144   6.402  1.6800  1.2338  0.3456
  284SER    HB2 2867   3.891   3.179   6.485 -0.3677 -0.1929  1.0701
  284SER     OG 2868   4.059   3.238   6.577 -0.1993  0.7219 -0.0250
  284SER    HG1 2869   4.012   3.297   6.636 -0.4054 -0.0256  0.5696
  284SER      C 2870   3.930   3.304   6.233 -0.3713  0.6566 -0.4109
  284SER      O 2871   4.007   3.276   6.142 -0.2118 -0.3747  0.0261
  285VAL      N 2872   3.797   3.294   6.214 -0.4199  0.2590  0.1075
  285VAL     HN 2873   3.739   3.313   6.293  0.2934  1.8586  0.2905
  285VAL     CA 2874   3.750   3.241   6.090  0.0429  0.3262 -0.0992
  285VAL     HA 2875   3.801   3.149   6.070 -3.0772 -1.8709  1.2437
  285VAL     CB 2876   3.607   3.198   6.106  0.2027 -0.3656 -0.4925
  285VAL     HB 2877   3.561   3.284   6.160  2.9855  0.8572  0.1292
  285VAL    CG1 2878   3.543   3.174   5.968 -0.2605  0.1628 -0.3719
  285VAL   HG11 2879   3.523   3.259   5.900  0.3526  0.1747 -0.5352
  285VAL   HG12 2880   3.446   3.121   5.984  1.0605 -2.0098  0.9001
  285VAL   HG13 2881   3.606   3.111   5.903 -0.0541  0.5557 -0.5558
  285VAL    CG2 2882   3.606   3.063   6.180  0.0246  0.1662  0.4913
  285VAL   HG21 2883   3.625   2.979   6.110 -0.3834  0.0001  0.5796
  285VAL   HG22 2884   3.513   3.037   6.233 -0.5634  0.5941 -0.3103
  285VAL   HG23 2885   3.685   3.072   6.258  0.1293  2.2951  0.2073
  285VAL      C 2886   3.780   3.330   5.974 -0.1072  0.8325  0.2455
  285VAL      O 2887   3.835   3.287   5.872 -0.2055  0.3732  0.3839
  286LEU      N 2888   3.760   3.462   5.993  0.2595  0.8438  0.5613
  286LEU     HN 2889   3.728   3.495   6.081  3.5273  0.7907  1.9132
  286LEU     CA 2890   3.806   3.558   5.898 -0.3311  0.2723 -0.3208
  286LEU     HA 2891   3.742   3.559   5.810  2.1990  1.3969 -2.2817
  286LEU     CB 2892   3.789   3.697   5.963  0.3200  0.3732 -0.3584
  286LEU    HB1 2893   3.844   3.776   5.907  1.4500 -1.8374 -2.5911
  286LEU    HB2 2894   3.840   3.699   6.061  1.4624  2.5806 -0.9351
  286LEU     CG 2895   3.641   3.739   5.960  0.1248 -0.2416  0.3459
  286LEU     HG 2896   3.577   3.649   5.973  1.0550 -0.8039  1.2017
  286LEU    CD1 2897   3.606   3.849   6.061 -0.0638 -0.0028  0.0233
  286LEU   HD11 2898   3.666   3.938   6.033  1.1923 -0.7365  0.3366
  286LEU   HD12 2899   3.638   3.813   6.162 -1.8988 -0.7561  0.3845
  286LEU   HD13 2900   3.499   3.878   6.054  0.1810  1.1736  0.7453
  286LEU    CD2 2901   3.596   3.803   5.827  0.0055 -0.1357  0.4373
  286LEU   HD21 2902   3.638   3.905   5.814  0.8281 -0.5514 -0.2273
  286LEU   HD22 2903   3.486   3.820   5.819  0.0634  0.0046 -0.0393
  286LEU   HD23 2904   3.633   3.739   5.745  2.0829  0.6517  0.7084
  286LEU      C 2905   3.946   3.554   5.847 -0.3435 -0.1681 -0.3204
  286LEU      O 2906   3.981   3.561   5.729  0.5632  0.0072 -0.0455
  287LEU      N 2907   4.030   3.538   5.950 -0.4299  0.0392 -0.2162
  287LEU     HN 2908   4.000   3.543   6.045  0.1251 -1.1841  0.0417
  287LEU     CA 2909   4.171   3.518   5.937 -0.4614 -0.3041 -0.0332
  287LEU     HA 2910   4.215   3.600   5.882  1.3453 -0.0770  1.6521
  287LEU     CB 2911   4.236   3.516   6.076  0.3098 -0.6895 -0.3922
  287LEU    HB1 2912   4.194   3.426   6.126  1.8814  0.2853  2.9905
  287LEU    HB2 2913   4.194   3.603   6.129  0.8235 -0.7240  0.0844
  287LEU     CG 2914   4.390   3.508   6.083  0.3278 -0.3759 -0.4408
  287LEU     HG 2915   4.441   3.441   6.011  0.7998  0.9677 -1.3992
  287LEU    CD1 2916   4.434   3.651   6.048  0.1426 -0.0507  0.6496
  287LEU   HD11 2917   4.395   3.685   5.950 -0.1190 -0.7236  0.5155
  287LEU   HD12 2918   4.544   3.667   6.056 -0.0050  0.4468  2.1721
  287LEU   HD13 2919   4.390   3.713   6.130 -0.4445 -1.9456  1.8439
  287LEU    CD2 2920   4.444   3.478   6.223 -0.5648  0.1070  0.0174
  287LEU   HD21 2921   4.437   3.564   6.293  1.0193  2.3061 -2.3435
  287LEU   HD22 2922   4.553   3.460   6.212 -0.8363 -0.4489 -2.3035
  287LEU   HD23 2923   4.391   3.395   6.274 -0.0049  0.4030  1.1174
  287LEU      C 2924   4.207   3.398   5.855  0.5305 -0.0892  0.0715
  287LEU      O 2925   4.294   3.394   5.768  0.1347 -0.0074 -0.3326
  288LEU      N 2926   4.133   3.289   5.882  0.3456 -0.0730 -0.3671
  288LEU     HN 2927   4.076   3.292   5.964  0.1253 -2.2662 -0.3637
  288LEU     CA 2928   4.148   3.166   5.810  0.0429 -0.1137 -0.3611
  288LEU     HA 2929   4.254   3.148   5.804  0.2411  0.8809 -0.0126
  288LEU     CB 2930   4.081   3.047   5.881  0.3191 -0.4346 -0.6369
  288LEU    HB1 2931   4.079   2.957   5.815  0.6078  0.3690 -1.7858
  288LEU    HB2 2932   3.974   3.072   5.897  0.3075 -0.5304 -0.5683
  288LEU     CG 2933   4.145   2.995   6.011  0.3215  0.2894 -0.3441
  288LEU     HG 2934   4.142   3.075   6.088  3.1895 -0.1273  0.3270
  288LEU    CD1 2935   4.077   2.871   6.069  0.3610  0.0258 -0.8544
  288LEU   HD11 2936   4.082   2.784   6.001 -1.5819 -0.5960 -0.2664
  288LEU   HD12 2937   3.970   2.897   6.085  0.8530  0.7383  1.8106
  288LEU   HD13 2938   4.117   2.842   6.169  1.1398  2.6469 -0.3301
  288LEU    CD2 2939   4.297   2.973   5.994  0.2925  0.3053 -0.6252
  288LEU   HD21 2940   4.322   2.933   6.094 -1.7255  1.5673  0.4555
  288LEU   HD22 2941   4.353   3.068   5.980  1.2508 -0.3589 -1.3726
  288LEU   HD23 2942   4.327   2.915   5.904  1.1363  2.8533 -2.1289
  288LEU      C 2943   4.110   3.174   5.666 -0.4675 -0.7829 -0.2670
  288LEU      O 2944   4.185   3.125   5.582 -0.4123  0.0278 -0.6982
  289PHE      N 2945   3.993   3.236   5.641 -0.0247 -0.0040 -0.4566
  289PHE     HN 2946   3.941   3.270   5.719  1.2989  0.5150  0.2248
  289PHE     CA 2947   3.953   3.282   5.512  0.2370 -0.2267 -0.6185
  289PHE     HA 2948   3.951   3.191   5.454  0.0500 -0.8956  0.4296
  289PHE     CB 2949   3.822   3.362   5.524  0.3666 -0.1238  0.1322
  289PHE    HB1 2950   3.808   3.436   5.442  0.5924 -0.3433 -0.1088
  289PHE    HB2 2951   3.807   3.415   5.620  0.1318  1.1317 -0.5744
  289PHE     CG 2952   3.707   3.268   5.509 -0.3501  0.7983 -0.2624
  289PHE    CD1 2953   3.698   3.178   5.404 -0.0968  0.2298  0.1971
  289PHE    HD1 2954   3.776   3.166   5.330 -0.5768 -1.6125 -0.0515
  289PHE    CE1 2955   3.586   3.100   5.390  0.1040 -0.0394  0.0883
  289PHE    HE1 2956   3.584   3.028   5.309 -0.6742 -0.2666  0.3089
  289PHE     CZ 2957   3.479   3.114   5.474  0.0623 -0.1883  0.0593
  289PHE     HZ 2958   3.394   3.048   5.461  0.8648 -1.4095  0.7900
  289PHE    CD2 2959   3.595   3.293   5.584 -0.0827 -0.2287  0.5112
  289PHE    HD2 2960   3.596   3.358   5.670 -1.1797 -2.2829  2.1647
  289PHE    CE2 2961   3.481   3.220   5.563 -0.1755  0.1452 -0.3291
  289PHE    HE2 2962   3.392   3.239   5.621  0.3018  0.7321  0.2123
  289PHE      C 2963   4.050   3.364   5.434  0.4801 -0.0961 -0.1816
  289PHE      O 2964   4.058   3.349   5.312  0.2786  0.2406 -0.2364
  290ILE      N 2965   4.119   3.461   5.496  0.3587  0.1518 -0.4328
  290ILE     HN 2966   4.088   3.483   5.589  0.6690 -0.7650 -0.1019
  290ILE     CA 2967   4.213   3.552   5.439  0.4375 -0.0185 -0.5714
  290ILE     HA 2968   4.156   3.593   5.357  0.0571  2.5954  0.8878
  290ILE     CB 2969   4.253   3.672   5.520  0.1942 -0.3636  0.0624
  290ILE     HB 2970   4.285   3.634   5.619  0.2486 -2.0279 -0.5615
  290ILE    CG2 2971   4.367   3.752   5.456 -0.0657 -0.3361 -0.3706
  290ILE   HG21 2972   4.379   3.845   5.516 -1.8232  0.1480 -0.7085
  290ILE   HG22 2973   4.340   3.795   5.357 -2.5180 -1.7294 -0.3995
  290ILE   HG23 2974   4.462   3.695   5.453 -0.4459 -1.1406  1.4595
  290ILE    CG1 2975   4.140   3.773   5.546  0.4833  0.0673 -0.3347
  290ILE   HG11 2976   4.040   3.724   5.555  0.0987  1.0382  0.9884
  290ILE   HG12 2977   4.137   3.840   5.458  0.4699 -0.7540 -0.9691
  290ILE     CD 2978   4.161   3.857   5.672 -0.2901  0.4382 -0.4481
  290ILE    HD1 2979   4.072   3.925   5.671 -0.8753 -0.2721 -2.7749
  290ILE    HD2 2980   4.254   3.918   5.673 -0.7152  1.0962 -0.3797
  290ILE    HD3 2981   4.168   3.789   5.759  2.4532  0.9773 -0.1638
  290ILE      C 2982   4.331   3.484   5.378  0.3458 -0.4982 -0.2161
  290ILE      O 2983   4.379   3.513   5.269 -0.1456 -0.2602 -0.3708
  291VAL      N 2984   4.393   3.391   5.454  0.4875  0.1113  0.4258
  291VAL     HN 2985   4.369   3.371   5.549 -0.0977 -1.9338 -0.1030
  291VAL     CA 2986   4.500   3.309   5.408  0.2048 -0.0459  0.0442
  291VAL     HA 2987   4.573   3.372   5.359 -3.0061  4.1682  0.0961
  291VAL     CB 2988   4.575   3.248   5.522 -0.2480 -0.2813  0.2162
  291VAL     HB 2989   4.671   3.209   5.481  1.6543  1.0895  3.0499
  291VAL    CG1 2990   4.616   3.362   5.616  0.0509  0.2745 -0.5818
  291VAL   HG11 2991   4.637   3.455   5.559  0.9925 -0.4446 -1.4464
  291VAL   HG12 2992   4.713   3.343   5.667 -1.0114  0.7006  1.7522
  291VAL   HG13 2993   4.536   3.388   5.688 -0.2072 -2.8444  0.3891
  291VAL    CG2 2994   4.502   3.140   5.604  0.0060 -0.3027  0.4156
  291VAL   HG21 2995   4.555   3.095   5.691 -0.5041  0.5771  1.2046
  291VAL   HG22 2996   4.473   3.061   5.532  2.2565  0.0300 -0.9582
  291VAL   HG23 2997   4.412   3.193   5.642  1.1664  0.7325  1.8562
  291VAL      C 2998   4.469   3.213   5.299 -0.1669  0.1995 -0.0677
  291VAL      O 2999   4.542   3.202   5.200  0.0856 -0.1066  0.1529
  292TYR      N 3000   4.348   3.155   5.310  0.0020 -0.0069  0.7304
  292TYR     HN 3001   4.294   3.165   5.393  0.3379 -0.6008  1.0262
  292TYR     CA 3002   4.288   3.081   5.203  0.4206  0.1957  0.3539
  292TYR     HA 3003   4.361   3.004   5.186  0.0273 -0.0916 -0.0569
  292TYR     CB 3004   4.172   2.999   5.262 -0.1082  0.5773 -0.1443
  292TYR    HB1 3005   4.109   3.067   5.324  2.3416  2.4106  0.5196
  292TYR    HB2 3006   4.202   2.924   5.338  1.2929 -0.0655 -1.2882
  292TYR     CG 3007   4.079   2.935   5.165 -0.2017 -0.3964  0.5821
  292TYR    CD1 3008   4.103   2.808   5.118  0.1495 -0.0553 -0.1775
  292TYR    HD1 3009   4.204   2.771   5.129  0.1960  0.3277  0.7769
  292TYR    CE1 3010   4.001   2.745   5.051 -0.0687  0.2743 -0.1579
  292TYR    HE1 3011   4.017   2.642   5.023  1.1101  1.0051 -2.4263
  292TYR     CZ 3012   3.877   2.801   5.035 -0.3343 -0.2533  0.0102
  292TYR     OH 3013   3.780   2.729   4.962 -0.2409 -0.0097 -0.3592
  292TYR     HH 3014   3.698   2.777   4.952 -2.0041 -2.7309 -0.1435
  292TYR    CD2 3015   3.955   2.992   5.149 -0.2083 -0.6103 -0.1665
  292TYR    HD2 3016   3.933   3.085   5.199  0.6144 -0.3991 -0.1813
  292TYR    CE2 3017   3.854   2.929   5.080 -0.5037 -0.2606 -0.0549
  292TYR    HE2 3018   3.762   2.981   5.055 -0.2464  0.4016  0.3325
  292TYR      C 3019   4.270   3.149   5.071  0.1037  0.2838  0.4429
  292TYR      O 3020   4.309   3.095   4.968 -0.2282  0.2822  0.3161
  293ALA      N 3021   4.221   3.275   5.069 -0.3198  0.1104 -0.1548
  293ALA     HN 3022   4.195   3.317   5.155  0.9375 -1.9786  1.3608
  293ALA     CA 3023   4.200   3.353   4.951 -0.2109  0.0228 -0.2327
  293ALA     HA 3024   4.136   3.297   4.883  1.0976 -1.6047 -0.1924
  293ALA     CB 3025   4.117   3.476   4.990 -0.6413 -0.5253  0.6230
  293ALA    HB1 3026   4.159   3.526   5.079 -3.3533 -1.8552  2.7908
  293ALA    HB2 3027   4.013   3.447   5.017  0.0301 -1.7816  1.9640
  293ALA    HB3 3028   4.116   3.550   4.906 -1.6091 -0.6002  0.5615
  293ALA      C 3029   4.323   3.387   4.874 -0.2550  0.6210 -0.0417
  293ALA      O 3030   4.328   3.367   4.753  0.0460 -0.7835  0.1878
  294TYR      N 3031   4.432   3.432   4.939 -0.2234  0.5306 -0.0332
  294TYR     HN 3032   4.425   3.459   5.035  4.2818  1.8107  0.1677
  294TYR     CA 3033   4.566   3.440   4.891 -0.3597  0.1770 -0.4853
  294TYR     HA 3034   4.564   3.495   4.798 -2.1488  3.1995  1.1789
  294TYR     CB 3035   4.658   3.514   4.990 -0.2179  0.0775 -0.5422
  294TYR    HB1 3036   4.767   3.507   4.968  0.2004 -0.8975  1.6592
  294TYR    HB2 3037   4.646   3.465   5.089  3.7656 -0.1469 -0.0221
  294TYR     CG 3038   4.628   3.660   4.986  0.3717  0.2254  0.1447
  294TYR    CD1 3039   4.578   3.733   5.091  0.3630 -0.1282  0.3868
  294TYR    HD1 3040   4.552   3.681   5.182 -2.1453  0.3981  0.0619
  294TYR    CE1 3041   4.543   3.866   5.083 -0.2434 -0.3120 -0.1469
  294TYR    HE1 3042   4.503   3.916   5.170  1.7033 -4.2814  3.4669
  294TYR     CZ 3043   4.563   3.925   4.961 -0.2234 -0.0836 -0.0342
  294TYR     OH 3044   4.530   4.062   4.951  0.6648  0.1477  0.2093
  294TYR     HH 3045   4.513   4.086   5.043 -1.1221 -0.5264  0.0901
  294TYR    CD2 3046   4.643   3.723   4.864 -0.6319 -0.2200 -0.2237
  294TYR    HD2 3047   4.674   3.658   4.783 -0.1521 -1.3767  0.8506
  294TYR    CE2 3048   4.606   3.854   4.851  0.8762  0.2613  0.1705
  294TYR    HE2 3049   4.631   3.902   4.758  2.4883  1.2051  1.0362
  294TYR      C 3050   4.635   3.317   4.846 -0.3148  0.0885 -0.1770
  294TYR      O 3051   4.699   3.320   4.741  0.1948  0.0971  0.1305
  295MET      N 3052   4.621   3.200   4.912  0.4525  0.0572 -0.0519
  295MET     HN 3053   4.577   3.204   5.001  0.0137  2.1972 -0.2979
  295MET     CA 3054   4.661   3.069   4.873  0.0950  0.0644 -0.4511
  295MET     HA 3055   4.765   3.068   4.844  1.0874  4.6840  1.9778
  295MET     CB 3056   4.660   2.969   4.990  0.3025  0.2788 -0.2675
  295MET    HB1 3057   4.558   2.972   5.034  0.9511  2.5408  1.2677
  295MET    HB2 3058   4.729   3.003   5.071 -0.6607  0.3159  0.5546
  295MET     CG 3059   4.699   2.824   4.959  0.1368  0.1482  0.1342
  295MET    HG1 3060   4.616   2.799   4.889 -0.2025  1.6872 -0.0578
  295MET    HG2 3061   4.683   2.762   5.050 -0.8973  1.0675  0.6187
  295MET     SD 3062   4.865   2.795   4.892  0.1425  0.4156  0.0322
  295MET     CE 3063   4.812   2.659   4.784  0.2214  0.3460  0.0815
  295MET    HE1 3064   4.889   2.617   4.716  0.1753  0.1218  0.1682
  295MET    HE2 3065   4.730   2.705   4.725 -1.5281 -1.7466  0.7775
  295MET    HE3 3066   4.774   2.576   4.846 -0.5637  0.4362 -0.2707
  295MET      C 3067   4.583   3.023   4.754  0.0880  0.0951 -0.4589
  295MET      O 3068   4.646   2.970   4.663  0.1791  0.0864 -0.3907
  296TYR      N 3069   4.453   3.050   4.733  0.1823  0.6798 -0.3169
  296TYR     HN 3070   4.407   3.092   4.811  0.3636 -0.1811  0.2643
  296TYR     CA 3071   4.379   3.026   4.613 -0.0484  0.0091 -0.0440
  296TYR     HA 3072   4.393   2.922   4.586 -0.7423 -0.1366  0.1500
  296TYR     CB 3073   4.229   3.052   4.635  0.0290  0.0532  0.4339
  296TYR    HB1 3074   4.210   3.140   4.700 -2.5725 -1.2200  1.5269
  296TYR    HB2 3075   4.190   2.971   4.700 -2.2498  0.6067 -0.1831
  296TYR     CG 3076   4.153   3.056   4.508  0.7411 -0.1277 -0.0026
  296TYR    CD1 3077   4.136   3.179   4.449  0.6528 -0.0751  0.1334
  296TYR    HD1 3078   4.166   3.270   4.498  2.0411  0.0691 -0.9202
  296TYR    CE1 3079   4.087   3.189   4.321 -0.3517 -0.0523  0.5141
  296TYR    HE1 3080   4.078   3.280   4.264 -3.7093  0.3464  1.4189
  296TYR     CZ 3081   4.055   3.073   4.254  0.3930 -0.0053  0.0727
  296TYR     OH 3082   3.998   3.082   4.125  0.3476 -0.6552  0.0448
  296TYR     HH 3083   3.998   2.994   4.087 -0.2214 -1.2053  1.2764
  296TYR    CD2 3084   4.121   2.942   4.438  0.4932  0.1812 -0.3991
  296TYR    HD2 3085   4.153   2.849   4.484  0.6367 -0.1249 -1.0929
  296TYR    CE2 3086   4.064   2.949   4.313  0.2811 -0.2058 -0.3265
  296TYR    HE2 3087   4.049   2.854   4.264 -0.4867 -0.3951  0.2466
  296TYR      C 3088   4.429   3.106   4.498 -0.5052 -0.1660 -0.3667
  296TYR      O 3089   4.459   3.056   4.390  0.3922 -0.4945  0.0226
  297ILE      N 3090   4.467   3.232   4.525  0.2095 -0.2693 -0.8353
  297ILE     HN 3091   4.459   3.263   4.620  0.5545 -1.0815 -0.5312
  297ILE     CA 3092   4.526   3.315   4.425  0.0440  0.0887 -0.6374
  297ILE     HA 3093   4.471   3.317   4.332  0.4130 -1.4422 -0.9184
  297ILE     CB 3094   4.537   3.455   4.479  0.2182 -0.1432 -0.0658
  297ILE     HB 3095   4.583   3.451   4.580  0.9811  0.9716 -0.3643
  297ILE    CG2 3096   4.626   3.546   4.393 -0.1177  0.2248 -0.0277
  297ILE   HG21 3097   4.615   3.641   4.448  3.1099  0.4081  0.4853
  297ILE   HG22 3098   4.589   3.546   4.289  1.4124 -1.5286 -0.6494
  297ILE   HG23 3099   4.733   3.517   4.402 -0.2083  0.1065  0.8217
  297ILE    CG1 3100   4.398   3.520   4.490  0.2632 -0.0694  0.0558
  297ILE   HG11 3101   4.326   3.443   4.524 -1.3340  0.5897 -1.6815
  297ILE   HG12 3102   4.359   3.549   4.390 -0.8492 -3.9748 -0.8133
  297ILE     CD 3103   4.390   3.623   4.603  0.4149 -0.4535  0.4190
  297ILE    HD1 3104   4.433   3.582   4.697  0.9511 -1.7926 -0.3859
  297ILE    HD2 3105   4.288   3.661   4.625  1.2227  1.4342  1.0230
  297ILE    HD3 3106   4.444   3.716   4.577 -0.4724 -0.0935 -0.1750
  297ILE      C 3107   4.661   3.265   4.389  0.3577  0.3315  0.1741
  297ILE      O 3108   4.697   3.262   4.271  0.5368  0.2110  0.2307
  298LEU      N 3109   4.740   3.220   4.489 -0.2515 -0.1155  0.4598
  298LEU     HN 3110   4.711   3.235   4.583  3.5723  2.3318  1.4704
  298LEU     CA 3111   4.871   3.166   4.469 -0.4009 -0.2098 -0.3015
  298LEU     HA 3112   4.922   3.240   4.409 -1.0657  1.8761  1.5533
  298LEU     CB 3113   4.944   3.145   4.603 -0.4816  0.2735 -0.1799
  298LEU    HB1 3114   4.892   3.068   4.664  0.4494  1.3754  2.1235
  298LEU    HB2 3115   4.931   3.239   4.661  3.0052  1.4655 -1.0808
  298LEU     CG 3116   5.096   3.120   4.602 -0.5029  0.1351  0.1723
  298LEU     HG 3117   5.129   3.036   4.539  0.7858  0.6623  0.1148
  298LEU    CD1 3118   5.178   3.239   4.550  0.0578 -0.3485 -0.0585
  298LEU   HD11 3119   5.179   3.332   4.612 -0.1851  1.5942 -2.7611
  298LEU   HD12 3120   5.138   3.262   4.449 -1.1950 -0.9641  0.2765
  298LEU   HD13 3121   5.286   3.213   4.544  0.5527  1.1912  1.3255
  298LEU    CD2 3122   5.130   3.094   4.750 -0.2782 -0.0069  0.0954
  298LEU   HD21 3123   5.066   3.166   4.806  0.2461  3.9474 -3.7971
  298LEU   HD22 3124   5.236   3.125   4.764 -0.9821  2.4074  0.6984
  298LEU   HD23 3125   5.114   2.990   4.785 -2.0739  0.2841  0.2455
  298LEU      C 3126   4.880   3.039   4.393 -0.1019 -0.3426 -0.0449
  298LEU      O 3127   4.969   3.028   4.309 -0.1875 -0.1608 -0.1592
  299TRP      N 3128   4.785   2.945   4.412 -0.5365  0.2025  0.4872
  299TRP     HN 3129   4.724   2.951   4.490 -0.9792  1.5073  0.0750
  299TRP     CA 3130   4.761   2.831   4.329  0.0450  0.4290  0.0000
  299TRP     HA 3131   4.855   2.782   4.313 -0.0342 -0.1088  1.1237
  299TRP     CB 3132   4.669   2.737   4.408 -0.1107  0.3263 -0.3047
  299TRP    HB1 3133   4.581   2.797   4.441 -2.8350 -0.9632 -4.4215
  299TRP    HB2 3134   4.726   2.706   4.498 -2.1241 -0.9831  0.5975
  299TRP     CG 3135   4.608   2.617   4.343  0.1612 -0.0913  0.2111
  299TRP    CD1 3136   4.641   2.486   4.365  0.5356 -0.1105 -0.4213
  299TRP    HD1 3137   4.715   2.460   4.439 -0.6878  0.7918  1.2080
  299TRP    NE1 3138   4.540   2.403   4.323 -0.1737  0.4695  0.1015
  299TRP    HE1 3139   4.547   2.308   4.304  0.2968  0.5739 -0.2606
  299TRP    CE2 3140   4.445   2.478   4.258 -0.3619  0.4385  0.3409
  299TRP    CD2 3141   4.481   2.611   4.279 -0.0706  0.3168  0.6288
  299TRP    CE3 3142   4.394   2.707   4.237  0.1231 -0.0911 -0.7614
  299TRP    HE3 3143   4.405   2.812   4.256 -1.3516 -0.1193  0.4557
  299TRP    CZ3 3144   4.275   2.674   4.175 -0.5852  0.2747  0.3752
  299TRP    HZ3 3145   4.215   2.755   4.136 -1.0803 -0.6716 -0.8873
  299TRP    CZ2 3146   4.338   2.447   4.180  0.0332  0.3708 -0.1797
  299TRP    HZ2 3147   4.313   2.343   4.169  0.6470  0.1580  0.3538
  299TRP    CH2 3148   4.250   2.544   4.139 -0.3598  0.2414  0.3393
  299TRP    HH2 3149   4.154   2.532   4.091 -0.7951 -1.2478  1.5077
  299TRP      C 3150   4.698   2.862   4.197 -0.1983  0.4737  0.1256
  299TRP      O 3151   4.721   2.799   4.094 -0.6197  0.4365  0.0523
  300LYS      N 3152   4.610   2.964   4.187 -0.1628  0.4757 -0.1716
  300LYS     HN 3153   4.575   3.000   4.273 -0.4119  0.8023 -0.4100
  300LYS     CA 3154   4.540   2.992   4.066 -0.1262  0.2020 -0.2576
  300LYS     HA 3155   4.506   2.894   4.036 -0.2380 -0.2245  1.1723
  300LYS     CB 3156   4.416   3.080   4.090 -0.3570 -0.3671  0.6975
  300LYS    HB1 3157   4.456   3.175   4.132  1.1877 -0.2418 -0.8962
  300LYS    HB2 3158   4.352   3.034   4.168 -0.0104  1.1116  1.9042
  300LYS     CG 3159   4.327   3.109   3.969  0.1808 -0.2375  0.3284
  300LYS    HG1 3160   4.377   3.166   3.888 -1.7180  0.6940 -0.2578
  300LYS    HG2 3161   4.236   3.163   4.004 -0.1819 -0.9061  0.4229
  300LYS     CD 3162   4.275   2.981   3.903  0.1462 -0.0940  0.0776
  300LYS    HD1 3163   4.225   2.934   3.990  0.3738 -0.4830 -0.0012
  300LYS    HD2 3164   4.360   2.919   3.868  0.2922  0.0892  0.1043
  300LYS     CE 3165   4.176   3.016   3.792 -0.0455  0.0865  0.3043
  300LYS    HE1 3166   4.219   3.052   3.696  0.6452 -3.2738 -0.8076
  300LYS    HE2 3167   4.099   3.087   3.827  1.1791  1.0003  1.2206
  300LYS     NZ 3168   4.108   2.892   3.748  0.2077 -0.0296  0.2393
  300LYS    HZ1 3169   4.059   2.853   3.831  0.6391 -1.5960 -0.2124
  300LYS    HZ2 3170   4.165   2.814   3.708 -2.1651 -0.4290 -2.7927
  300LYS    HZ3 3171   4.037   2.930   3.682  1.7568  0.5511 -1.1725
  300LYS      C 3172   4.632   3.058   3.969  0.3060 -0.3013 -0.1944
  300LYS      O 3173   4.627   3.024   3.851  0.3717 -0.5345 -0.1293
  301ALA      N 3174   4.711   3.159   4.011 -0.4651  0.3090 -0.1886
  301ALA     HN 3175   4.706   3.189   4.106  0.5443  2.2040 -0.6934
  301ALA     CA 3176   4.812   3.226   3.935  0.2598 -0.2763  0.2407
  301ALA     HA 3177   4.749   3.265   3.856  1.0414  0.3900 -0.0756
  301ALA     CB 3178   4.880   3.337   4.017  0.4012 -0.0358 -0.1999
  301ALA    HB1 3179   4.805   3.389   4.081 -0.0196 -0.7268 -0.1258
  301ALA    HB2 3180   4.935   3.412   3.955  2.3543 -0.2646  1.1909
  301ALA    HB3 3181   4.955   3.294   4.086 -0.1193 -0.8414 -0.1222
  301ALA      C 3182   4.918   3.139   3.879  0.1731 -0.0747 -0.2431
  301ALA      O 3183   4.959   3.158   3.765 -0.2201  0.3759 -0.3116
  302HSD      N 3184   4.970   3.043   3.958  0.0313  0.5103  0.5695
  302HSD     HN 3185   4.943   3.042   4.054  0.8491 -0.7361  0.8112
  302HSD     CA 3186   5.055   2.940   3.906 -0.3956  0.2087  0.4642
  302HSD     HA 3187   5.126   2.988   3.841 -1.3939 -0.3139 -1.0642
  302HSD     CB 3188   5.123   2.860   4.019 -0.3884 -0.6682 -0.1513
  302HSD    HB1 3189   5.044   2.823   4.088 -0.3875  0.0663  0.2581
  302HSD    HB2 3190   5.173   2.930   4.090 -1.2946 -2.7831  2.7560
  302HSD    ND1 3191   5.331   2.787   3.903  0.2488 -0.1824 -0.0387
  302HSD    HD1 3192   5.353   2.883   3.885 -2.2607  0.6259  0.8785
  302HSD     CG 3193   5.219   2.754   3.976 -0.1200 -0.2385 -0.6246
  302HSD    CE1 3194   5.377   2.664   3.867  0.5569 -0.1316  0.1734
  302HSD    HE1 3195   5.472   2.653   3.817  0.0145  0.3816 -1.0022
  302HSD    NE2 3196   5.310   2.558   3.910 -0.2238  0.1692 -0.2715
  302HSD    CD2 3197   5.212   2.618   3.986 -0.2979 -0.1901 -0.0820
  302HSD    HD2 3198   5.130   2.568   4.036 -1.9489  3.1477  0.8672
  302HSD      C 3199   4.990   2.849   3.807 -0.1883  0.2997  0.2451
  302HSD      O 3200   5.051   2.812   3.707 -0.2546 -0.4986  0.4942
  303SER      N 3201   4.863   2.810   3.828 -0.2265  0.0307 -0.4722
  303SER     HN 3202   4.820   2.824   3.917  1.6149  0.0167  0.4754
  303SER     CA 3203   4.789   2.733   3.733 -0.3613 -0.1056 -0.2561
  303SER     HA 3204   4.847   2.644   3.716 -1.0575 -0.7314  0.5164
  303SER     CB 3205   4.646   2.698   3.779 -0.3572  0.3008  0.0763
  303SER    HB1 3206   4.576   2.783   3.793  1.0679  1.4071  0.7648
  303SER    HB2 3207   4.661   2.656   3.881  1.1833 -0.6896 -0.5249
  303SER     OG 3208   4.582   2.604   3.693  0.0714 -0.0864  0.1770
  303SER    HG1 3209   4.562   2.528   3.748  1.1781 -0.7540 -0.2977
  303SER      C 3210   4.778   2.801   3.601 -0.0443  0.0043 -0.2264
  303SER      O 3211   4.800   2.740   3.496 -0.2189  0.0334 -0.2803
  304HSD      N 3212   4.743   2.930   3.596  0.2920  0.1013 -0.0623
  304HSD     HN 3213   4.711   2.971   3.681  1.0081 -3.4474  2.1079
  304HSD     CA 3214   4.761   3.005   3.475  0.3102  0.0551 -0.0877
  304HSD     HA 3215   4.701   2.966   3.394  2.2922 -0.3013 -1.4443
  304HSD     CB 3216   4.715   3.150   3.499 -0.1032 -0.0902 -0.0072
  304HSD    HB1 3217   4.792   3.199   3.561 -0.0688  0.3194 -0.3662
  304HSD    HB2 3218   4.612   3.164   3.538 -1.3093 -4.3695 -1.0584
  304HSD    ND1 3219   4.626   3.221   3.280  0.3060  0.0990  0.3647
  304HSD    HD1 3220   4.578   3.133   3.280 -0.1449  0.2946  2.6430
  304HSD     CG 3221   4.722   3.237   3.377  0.1824  0.4852  0.4221
  304HSD    CE1 3222   4.648   3.307   3.177 -0.4904  0.3269  0.3770
  304HSD    HE1 3223   4.610   3.299   3.075  0.2172  0.5779  0.0850
  304HSD    NE2 3224   4.752   3.384   3.204  0.1743 -0.2151 -0.5887
  304HSD    CD2 3225   4.802   3.333   3.322  0.3281 -0.2508 -0.6692
  304HSD    HD2 3226   4.881   3.379   3.380  0.9610 -2.2401  0.1408
  304HSD      C 3227   4.896   3.008   3.412  0.1114  0.0987 -0.5122
  304HSD      O 3228   4.900   2.983   3.292 -0.1852 -0.3470 -0.4328
  305ALA      N 3229   5.008   3.029   3.483 -0.1178 -0.4671  0.0272
  305ALA     HN 3230   5.005   3.048   3.581  1.7285 -0.8797  0.1989
  305ALA     CA 3231   5.140   3.028   3.427  0.1404 -0.5024  0.6241
  305ALA     HA 3232   5.139   3.104   3.349  0.1748 -1.1213  0.0128
  305ALA     CB 3233   5.241   3.081   3.530  0.8523  0.2149 -0.4167
  305ALA    HB1 3234   5.199   3.166   3.588 -2.5400 -2.7694  1.9360
  305ALA    HB2 3235   5.332   3.115   3.476  0.2977  2.5164 -0.0039
  305ALA    HB3 3236   5.262   3.010   3.612 -1.5430  1.5045  1.4430
  305ALA      C 3237   5.196   2.904   3.366  0.1346 -0.3197  0.2410
  305ALA      O 3238   5.265   2.912   3.265  0.1506  0.0272  0.2758
  306VAL      N 3239   5.171   2.787   3.428 -0.4781 -0.3664 -0.0883
  306VAL     HN 3240   5.118   2.798   3.512  1.4292  0.6129  1.0555
  306VAL     CA 3241   5.200   2.658   3.374  0.3922 -0.1117 -0.2444
  306VAL     HA 3242   5.306   2.662   3.354  0.7084  3.4595  1.3440
  306VAL     CB 3243   5.200   2.543   3.470  0.3671 -0.3393 -0.5163
  306VAL     HB 3244   5.223   2.442   3.430 -1.3018 -1.2011  0.5581
  306VAL    CG1 3245   5.310   2.585   3.569 -0.3116  0.3324 -0.0364
  306VAL   HG11 3246   5.335   2.504   3.642 -0.0219  0.9570  0.5706
  306VAL   HG12 3247   5.285   2.677   3.627  1.0842  0.6953  0.0248
  306VAL   HG13 3248   5.404   2.604   3.513 -1.1560  0.2710 -1.5298
  306VAL    CG2 3249   5.061   2.518   3.532  0.3236  0.3914 -0.3150
  306VAL   HG21 3250   5.054   2.420   3.583  1.0162 -1.4412 -3.4596
  306VAL   HG22 3251   4.987   2.509   3.450 -1.0215  0.5284  0.8419
  306VAL   HG23 3252   5.032   2.610   3.587  1.5006  0.4464  0.2432
  306VAL      C 3253   5.132   2.627   3.245  0.0242 -0.0039 -0.0792
  306VAL      O 3254   5.195   2.567   3.158  0.3052  0.1209  0.0372
  307ARG      N 3255   5.004   2.665   3.230  0.2477  0.6572 -0.3467
  307ARG     HN 3256   4.955   2.688   3.314 -0.1888 -0.3018 -0.3320
  307ARG     CA 3257   4.936   2.670   3.104 -0.2095 -0.9200 -0.1763
  307ARG     HA 3258   4.935   2.570   3.063  0.7782 -1.3847  0.8712
  307ARG     CB 3259   4.791   2.720   3.118  0.1709  0.2207 -0.1990
  307ARG    HB1 3260   4.788   2.811   3.181 -0.5216 -0.1902  0.3746
  307ARG    HB2 3261   4.742   2.638   3.175  0.5736 -0.1791 -0.4155
  307ARG     CG 3262   4.716   2.732   2.986 -0.2008  0.3156  0.0213
  307ARG    HG1 3263   4.758   2.670   2.904 -0.2230 -0.5858  0.6791
  307ARG    HG2 3264   4.744   2.834   2.951  1.2384 -0.2137 -0.4368
  307ARG     CD 3265   4.563   2.724   2.993 -0.1513 -0.3704  0.3796
  307ARG    HD1 3266   4.527   2.767   2.897  0.8127  3.2369  1.4742
  307ARG    HD2 3267   4.539   2.774   3.089 -1.8300 -1.4364  0.5535
  307ARG     NE 3268   4.525   2.581   3.009 -0.4635 -0.3258  0.0641
  307ARG     HE 3269   4.597   2.516   3.036  0.2983  0.3465 -0.3106
  307ARG     CZ 3270   4.410   2.523   2.964 -0.6706  0.0638  0.0953
  307ARG    NH1 3271   4.294   2.581   2.923 -0.5978  0.0263 -0.1607
  307ARG   HH11 3272   4.293   2.681   2.920  0.1067  0.0343 -0.3020
  307ARG   HH12 3273   4.210   2.528   2.908 -0.1212 -0.3362 -1.7871
  307ARG    NH2 3274   4.404   2.388   2.980 -0.3913  0.0809  0.3561
  307ARG   HH21 3275   4.492   2.354   3.013  0.4052  0.9448 -0.8001
  307ARG   HH22 3276   4.315   2.343   2.971 -0.3449 -0.1305  0.9172
  307ARG      C 3277   5.012   2.752   3.005 -0.0360 -0.2029  0.5385
  307ARG      O 3278   5.040   2.710   2.893 -0.6788  0.5759  0.0811
  308MET      N 3279   5.069   2.868   3.041  0.1490 -0.1405  0.0454
  308MET     HN 3280   5.056   2.910   3.130 -0.0774 -2.3824  1.1419
  308MET     CA 3281   5.137   2.955   2.951 -0.0516 -0.2259 -0.1889
  308MET     HA 3282   5.081   2.952   2.858  0.1668 -3.0231 -0.2912
  308MET     CB 3283   5.135   3.100   3.004 -0.0189 -0.1337 -0.4353
  308MET    HB1 3284   5.204   3.167   2.949  1.6951 -2.3064 -1.1130
  308MET    HB2 3285   5.170   3.093   3.110  2.9033  0.5268 -1.2551
  308MET     CG 3286   5.000   3.170   2.999 -0.1843 -0.4098  0.0821
  308MET    HG1 3287   5.011   3.260   3.064 -0.8767 -1.8506  2.3223
  308MET    HG2 3288   4.925   3.099   3.041  0.9638 -1.3773  0.5443
  308MET     SD 3289   4.947   3.209   2.830 -0.0512 -0.7694 -0.0437
  308MET     CE 3290   4.781   3.268   2.874 -0.0609 -0.6391 -0.2545
  308MET    HE1 3291   4.781   3.350   2.949  2.0139 -0.6763 -0.1720
  308MET    HE2 3292   4.721   3.181   2.907 -0.4714 -1.3159 -2.6224
  308MET    HE3 3293   4.726   3.295   2.781  1.3781  1.6484 -0.5336
  308MET      C 3294   5.279   2.923   2.920 -0.0124 -0.1063 -0.1321
  308MET      O 3295   5.341   2.999   2.845  0.2275 -0.1004  0.0733
  309ILE      N 3296   5.331   2.809   2.969  0.2857 -0.0833 -0.3901
  309ILE     HN 3297   5.267   2.757   3.025 -0.2968 -0.7395 -1.6191
  309ILE     CA 3298   5.449   2.740   2.929  0.4450  0.0472 -0.1461
  309ILE     HA 3299   5.525   2.816   2.919 -2.3228  3.2409  1.2523
  309ILE     CB 3300   5.494   2.653   3.042 -0.7995 -0.0221  0.3109
  309ILE     HB 3301   5.413   2.581   3.063 -1.6815  1.3236  1.7829
  309ILE    CG2 3302   5.613   2.567   2.996 -0.4474  0.5581  0.1313
  309ILE   HG21 3303   5.632   2.498   3.081 -1.8444 -0.2661 -0.2078
  309ILE   HG22 3304   5.704   2.630   2.985 -0.7342  0.9902  0.1947
  309ILE   HG23 3305   5.592   2.496   2.914  1.4072 -0.1365  0.2034
  309ILE    CG1 3306   5.527   2.729   3.172 -0.1811  0.4645 -0.1239
  309ILE   HG11 3307   5.442   2.793   3.206 -1.3115 -0.2541 -1.4780
  309ILE   HG12 3308   5.608   2.803   3.152 -1.9048  2.5056  0.0633
  309ILE     CD 3309   5.565   2.641   3.291 -0.3336  0.2646 -0.2224
  309ILE    HD1 3310   5.563   2.704   3.383  1.3010 -1.7588  1.2896
  309ILE    HD2 3311   5.667   2.599   3.284 -0.4780 -0.1909  0.3795
  309ILE    HD3 3312   5.494   2.557   3.307  0.0284 -0.0287 -0.1531
  309ILE      C 3313   5.434   2.672   2.797  0.7465  0.2831 -0.3042
  309ILE      O 3314   5.532   2.668   2.723  0.6087 -0.0658 -0.4718
  310GLN      N 3315   5.314   2.630   2.753  0.6110  0.2940  0.0506
  310GLN     HN 3316   5.234   2.629   2.813 -1.2951 -1.0387 -2.3241
  310GLN     CA 3317   5.274   2.550   2.641  0.3001  0.3916  0.0918
  310GLN     HA 3318   5.360   2.512   2.588  0.5107  1.5678 -0.4441
  310GLN     CB 3319   5.173   2.444   2.687  0.0485  0.4649 -0.2916
  310GLN    HB1 3320   5.122   2.405   2.596  0.6987  1.7205 -1.2117
  310GLN    HB2 3321   5.085   2.495   2.733  0.8781  0.5808  1.2246
  310GLN     CG 3322   5.209   2.321   2.771 -0.2626  0.2853 -0.4170
  310GLN    HG1 3323   5.142   2.238   2.741 -0.6720  0.4196  0.1099
  310GLN    HG2 3324   5.198   2.337   2.881  1.8842 -0.8851  0.0174
  310GLN     CD 3325   5.355   2.281   2.753 -0.5018 -0.7269 -0.1449
  310GLN    OE1 3326   5.431   2.307   2.845 -0.0826 -0.7549 -0.4815
  310GLN    NE2 3327   5.390   2.208   2.643  0.3294 -0.0081 -0.3653
  310GLN   HE21 3328   5.483   2.176   2.659 -0.4068 -1.1546  2.0641
  310GLN   HE22 3329   5.327   2.186   2.568  0.9239 -1.4463 -0.4667
  310GLN      C 3330   5.202   2.633   2.541  0.0647 -0.1665 -0.2021
  310GLN      O 3331   5.120   2.597   2.456 -0.2873  0.1066  0.0189
  311ARG      N 3332   5.221   2.765   2.552 -0.4011 -0.0883 -0.2865
  311ARG     HN 3333   5.278   2.798   2.628 -0.4774 -0.4369 -0.0759
  311ARG     CA 3334   5.153   2.861   2.472 -0.2783  0.1987 -0.0513
  311ARG     HA 3335   5.092   2.816   2.395  1.0425 -2.3216  0.2781
  311ARG     CB 3336   5.072   2.951   2.567 -0.1430  0.4346 -0.1590
  311ARG    HB1 3337   5.021   3.039   2.523 -1.1277 -1.5416 -3.2129
  311ARG    HB2 3338   5.148   2.983   2.643 -0.8975 -1.0488  1.2752
  311ARG     CG 3339   4.954   2.882   2.634  0.0421 -0.2660 -0.5544
  311ARG    HG1 3340   4.907   2.941   2.715  2.0078  0.1428  0.3386
  311ARG    HG2 3341   4.991   2.793   2.689  3.1702  2.4228  2.1151
  311ARG     CD 3342   4.848   2.846   2.529  0.0935 -0.6948 -0.4608
  311ARG    HD1 3343   4.873   2.770   2.452  0.6339 -0.8163 -0.1745
  311ARG    HD2 3344   4.813   2.942   2.486  2.3582  1.8745  2.8755
  311ARG     NE 3345   4.726   2.797   2.599  0.3172  0.2975  0.6488
  311ARG     HE 3346   4.652   2.863   2.613 -0.0714  0.3825 -1.5126
  311ARG     CZ 3347   4.700   2.665   2.623 -0.0477  0.1206 -0.6632
  311ARG    NH1 3348   4.797   2.570   2.613 -0.5278 -0.3967 -0.4203
  311ARG   HH11 3349   4.880   2.602   2.568  0.6898  1.6180  2.9324
  311ARG   HH12 3350   4.780   2.475   2.641 -0.8618 -0.9245 -2.2531
  311ARG    NH2 3351   4.572   2.632   2.657  0.0079 -0.3849 -0.9385
  311ARG   HH21 3352   4.498   2.699   2.646  0.2518  0.4663  1.9901
  311ARG   HH22 3353   4.556   2.535   2.640  3.1867 -1.4304  1.3383
  311ARG      C 3354   5.253   2.945   2.400 -0.0585 -0.1266 -0.1247
  311ARG      O 3355   5.221   3.045   2.335 -0.2731 -0.0174  0.1459
  312GLY      N 3356   5.381   2.906   2.401 -0.1519 -0.4248  0.1867
  312GLY     HN 3357   5.402   2.817   2.441  0.8354 -0.2490  0.0826
  312GLY     CA 3358   5.494   2.970   2.341 -0.3742 -0.3581 -0.1566
  312GLY    HA1 3359   5.478   2.959   2.234 -1.7913 -0.7166  0.0679
  312GLY    HA2 3360   5.575   2.921   2.392  0.8240  2.8240  1.2263
  312GLY      C 3361   5.502   3.117   2.362  0.0544 -0.4262  0.1569
  312GLY      O 3362   5.460   3.170   2.465  0.2256  0.8418 -0.4014
  313THR      N 3363   5.558   3.191   2.264 -0.3593  0.3004  0.4616
  313THR     HN 3364   5.593   3.135   2.190  1.1061 -1.3125  2.2524
  313THR     CA 3365   5.573   3.333   2.272 -0.4045  0.3160  0.2528
  313THR     HA 3366   5.486   3.378   2.319 -0.4362  2.2896 -1.5162
  313THR     CB 3367   5.688   3.378   2.356 -0.4098  0.2400  0.2993
  313THR     HB 3368   5.663   3.358   2.463  0.0908  0.3087  0.4358
  313THR    OG1 3369   5.725   3.514   2.340 -0.2906  0.1058 -0.5630
  313THR    HG1 3370   5.666   3.557   2.402 -0.0109 -0.5462  0.1732
  313THR    CG2 3371   5.813   3.296   2.319 -0.6850 -0.0430 -0.0072
  313THR   HG21 3372   5.820   3.189   2.347  0.3969 -0.8831 -3.0540
  313THR   HG22 3373   5.903   3.350   2.358 -0.3570  1.6428 -2.7920
  313THR   HG23 3374   5.825   3.289   2.209 -1.9748 -0.1079 -0.1589
  313THR      C 3375   5.565   3.394   2.136  0.4681 -0.0962  0.0108
  313THR      O 3376   5.536   3.513   2.123  0.1071 -0.1485  0.3006
  314GLN      N 3377   5.575   3.311   2.030  0.1614 -0.1665  0.0360
  314GLN     HN 3378   5.613   3.219   2.032  1.2494  0.2859  1.1033
  314GLN     CA 3379   5.556   3.357   1.896 -0.1270 -0.3664  0.0053
  314GLN     HA 3380   5.542   3.464   1.894 -1.2888 -0.4903  0.8255
  314GLN     CB 3381   5.685   3.330   1.816  0.1492 -0.1586  0.3746
  314GLN    HB1 3382   5.663   3.353   1.709  0.4904  0.2523  0.3913
  314GLN    HB2 3383   5.709   3.222   1.819  2.6741  0.3617  0.9153
  314GLN     CG 3384   5.815   3.397   1.861  0.7583 -0.2489 -1.1858
  314GLN    HG1 3385   5.897   3.375   1.790  0.8184  1.7232 -1.7594
  314GLN    HG2 3386   5.838   3.347   1.958 -1.0728 -2.0293 -1.5875
  314GLN     CD 3387   5.811   3.548   1.879 -0.7327 -0.4319  0.2824
  314GLN    OE1 3388   5.764   3.621   1.791 -0.7165 -0.8582 -0.0864
  314GLN    NE2 3389   5.849   3.594   2.001 -0.5601 -0.5093  0.2573
  314GLN   HE21 3390   5.854   3.693   2.010  1.8324 -0.7733  2.9993
  314GLN   HE22 3391   5.881   3.530   2.071  1.6662  1.9398  1.6158
  314GLN      C 3392   5.442   3.299   1.820 -0.3731  0.3698 -0.1965
  314GLN      O 3393   5.390   3.360   1.726 -0.2916  0.1449 -0.3900
  315LYS      N 3394   5.397   3.185   1.876  0.3013  0.0853 -0.2251
  315LYS     HN 3395   5.448   3.144   1.951  1.1877  0.0445 -0.8205
  315LYS     CA 3396   5.285   3.111   1.827  0.2784  0.2575 -0.4365
  315LYS     HA 3397   5.209   3.185   1.809 -0.1308  0.1577  0.7799
  315LYS     CB 3398   5.310   3.026   1.701  0.0052  0.1301 -0.4039
  315LYS    HB1 3399   5.368   3.091   1.633 -1.1883  2.4192  0.6314
  315LYS    HB2 3400   5.210   2.995   1.663 -0.3538  2.6111 -1.6809
  315LYS     CG 3401   5.396   2.902   1.726  0.5463  0.7934  1.1395
  315LYS    HG1 3402   5.336   2.827   1.783 -0.9700  1.5088  0.5399
  315LYS    HG2 3403   5.469   2.923   1.807 -0.7613  0.1559  2.5324
  315LYS     CD 3404   5.472   2.858   1.601 -1.3861 -0.4842  0.3720
  315LYS    HD1 3405   5.548   2.781   1.628  0.1190  0.8486  0.0468
  315LYS    HD2 3406   5.521   2.944   1.552 -0.6376 -1.8005 -1.2868
  315LYS     CE 3407   5.390   2.792   1.490 -0.5391  0.0853 -0.6142
  315LYS    HE1 3408   5.298   2.850   1.470 -0.5636  0.4549  0.4997
  315LYS    HE2 3409   5.359   2.695   1.535 -4.0871  1.0266 -0.6850
  315LYS     NZ 3410   5.476   2.770   1.372  0.0540  0.1681 -0.2002
  315LYS    HZ1 3411   5.436   2.705   1.301 -0.7584  1.6437 -1.1491
  315LYS    HZ2 3412   5.567   2.726   1.396  0.7139  0.9378 -1.2293
  315LYS    HZ3 3413   5.486   2.860   1.320  1.5401  1.3610  1.9605
  315LYS      C 3414   5.244   3.032   1.947  0.0794  1.2163  0.1353
  315LYS      O 3415   5.300   3.049   2.055  0.0549  0.4031  0.2799
  316SER      N 3416   5.139   2.949   1.936  0.3605  0.8029  0.5592
  316SER     HN 3417   5.084   2.952   1.853  3.2029 -1.8342 -1.6831
  316SER     CA 3418   5.094   2.866   2.043  0.2002 -0.2341 -0.2893
  316SER     HA 3419   5.120   2.901   2.142  0.3155  1.3640 -0.8544
  316SER     CB 3420   4.941   2.869   2.040  0.1973  0.0152  0.0645
  316SER    HB1 3421   4.916   2.976   2.025  0.6023  0.0430 -0.4328
  316SER    HB2 3422   4.909   2.807   1.954 -0.3796 -0.8051  0.8511
  316SER     OG 3423   4.896   2.814   2.163  0.8723  0.2266  0.4127
  316SER    HG1 3424   4.811   2.775   2.141  1.5002 -0.7568 -0.3218
  316SER      C 3425   5.140   2.724   2.033  0.1734 -0.2407 -0.3077
  316SER      O 3426   5.208   2.685   1.938  0.1168 -0.6265 -0.1904
  317ILE      N 3427   5.105   2.641   2.132  0.4428  0.4231  0.3560
  317ILE     HN 3428   5.043   2.664   2.206 -0.7938 -1.5413  0.0156
  317ILE     CA 3429   5.136   2.502   2.152  0.4516  0.3447 -0.1933
  317ILE     HA 3430   5.068   2.468   2.228 -0.2733  0.8935 -0.5767
  317ILE     CB 3431   5.106   2.421   2.029  0.2806  0.5650 -0.2980
  317ILE     HB 3432   5.139   2.471   1.936 -1.3154  1.2069 -0.5645
  317ILE    CG2 3433   5.190   2.293   2.025 -0.6485 -0.0650  0.1224
  317ILE   HG21 3434   5.167   2.222   2.107  0.7428 -0.5403  0.1206
  317ILE   HG22 3435   5.298   2.315   2.022 -0.6357 -0.1626 -0.1381
  317ILE   HG23 3436   5.168   2.240   1.929 -0.1255  1.0943 -0.6598
  317ILE    CG1 3437   4.954   2.401   2.018  0.2885  0.5529 -0.3663
  317ILE   HG11 3438   4.904   2.500   2.013 -0.1086  0.4076  0.6474
  317ILE   HG12 3439   4.928   2.356   2.116  4.8226  0.7431  1.1533
  317ILE     CD 3440   4.912   2.310   1.902 -0.0475 -0.0637  0.2309
  317ILE    HD1 3441   4.802   2.302   1.910 -0.1767 -0.5585 -1.6290
  317ILE    HD2 3442   4.946   2.204   1.901  0.2924 -0.0244 -2.9325
  317ILE    HD3 3443   4.939   2.352   1.803 -0.5431 -2.0568 -0.7932
  317ILE      C 3444   5.272   2.476   2.206  0.3512  0.0238 -0.0920
  317ILE      O 3445   5.288   2.392   2.293  0.4065  0.1359  0.0068
  327VAL      N 3446   5.378   2.540   2.151  0.0756 -0.0388 -0.7091
  327VAL     HN 3447   5.361   2.606   2.078 -2.7157 -0.3726 -0.4809
  327VAL     CA 3448   5.515   2.522   2.187 -0.0679  0.2170 -0.0009
  327VAL     HA 3449   5.533   2.416   2.193 -0.5398  0.2100  1.9099
  327VAL     CB 3450   5.610   2.570   2.080 -0.1004 -0.0286 -0.1410
  327VAL     HB 3451   5.712   2.581   2.122 -0.3221 -1.5465  0.8712
  327VAL    CG1 3452   5.612   2.476   1.959  0.0111 -0.0065 -0.1561
  327VAL   HG11 3453   5.510   2.445   1.928  0.1267 -2.0609  1.3048
  327VAL   HG12 3454   5.656   2.377   1.985  1.1123  0.0639 -1.6376
  327VAL   HG13 3455   5.670   2.512   1.871  1.0079  0.9756  0.8656
  327VAL    CG2 3456   5.562   2.708   2.032  0.3976  0.2710  0.2179
  327VAL   HG21 3457   5.552   2.773   2.121 -0.3884 -1.3303  1.3467
  327VAL   HG22 3458   5.469   2.702   1.972 -0.5681 -0.0232  1.7056
  327VAL   HG23 3459   5.650   2.753   1.980 -0.3124  0.3439 -0.9442
  327VAL      C 3460   5.565   2.565   2.320  0.0983  0.1121 -0.0286
  327VAL      O 3461   5.508   2.654   2.384 -0.0382 -0.2206  0.3186
  328GLN      N 3462   5.677   2.508   2.366 -0.0766 -0.3645 -0.1949
  328GLN     HN 3463   5.727   2.431   2.326  1.1873 -1.1411  2.5687
  328GLN     CA 3464   5.728   2.551   2.493 -0.4079  0.1052 -0.2215
  328GLN     HA 3465   5.644   2.571   2.558  0.3983  2.4970  0.1908
  328GLN     CB 3466   5.810   2.443   2.565 -0.1017  0.0140 -0.7051
  328GLN    HB1 3467   5.864   2.481   2.654 -0.4418  1.1983 -0.9932
  328GLN    HB2 3468   5.884   2.392   2.500  1.7557  0.9224  0.6316
  328GLN     CG 3469   5.716   2.337   2.623  0.1943 -0.1389 -0.5033
  328GLN    HG1 3470   5.662   2.286   2.541  1.7413 -3.7893  0.5334
  328GLN    HG2 3471   5.641   2.379   2.694  1.2888  0.4630  0.3342
  328GLN     CD 3472   5.787   2.222   2.693 -0.1239 -0.0557 -0.0353
  328GLN    OE1 3473   5.846   2.234   2.800 -0.4776 -0.4069  0.2011
  328GLN    NE2 3474   5.771   2.100   2.635 -0.2981  0.2680 -0.6836
  328GLN   HE21 3475   5.828   2.026   2.670  0.6602  2.0491  1.8387
  328GLN   HE22 3476   5.723   2.096   2.548  1.7464  1.8246 -1.9848
  328GLN      C 3477   5.805   2.679   2.492  0.5679 -0.4664  0.4195
  328GLN      O 3478   5.879   2.700   2.396 -0.7404  0.0058 -0.5198
  329VAL      N 3479   5.787   2.764   2.594  0.3959  0.3477 -0.2760
  329VAL     HN 3480   5.709   2.749   2.654  0.6838  1.0229  0.2768
  329VAL     CA 3481   5.853   2.891   2.602  0.1450  0.4751 -0.2471
  329VAL     HA 3482   5.891   2.923   2.506  0.4563  1.3367  0.1506
  329VAL     CB 3483   5.765   3.008   2.633 -0.2336  0.1861 -0.2216
  329VAL     HB 3484   5.701   3.023   2.543  0.0716  0.2224 -0.4325
  329VAL    CG1 3485   5.677   2.974   2.755  0.0288 -0.2112 -0.1418
  329VAL   HG11 3486   5.628   3.066   2.793  0.0242  0.0235 -0.7097
  329VAL   HG12 3487   5.741   2.927   2.833 -0.1096 -0.9960 -0.4920
  329VAL   HG13 3488   5.601   2.898   2.726  1.2398 -1.6608  0.3554
  329VAL    CG2 3489   5.839   3.139   2.666 -0.3654  0.3525 -0.5906
  329VAL   HG21 3490   5.887   3.131   2.765 -1.5230  2.7655  0.2475
  329VAL   HG22 3491   5.766   3.222   2.679 -1.2264 -0.7591  2.3899
  329VAL   HG23 3492   5.913   3.167   2.588 -0.2773 -1.2130 -1.1089
  329VAL      C 3493   5.968   2.876   2.695  0.0022 -0.0502 -0.1511
  329VAL      O 3494   5.966   2.817   2.803  0.0618  0.3233  0.0585
  330THR      N 3495   6.084   2.931   2.655 -0.3127  0.6919 -0.0649
  330THR     HN 3496   6.091   2.979   2.569  0.9033  1.1127  0.2492
  330THR     CA 3497   6.204   2.942   2.734  0.1513  0.2642 -0.7025
  330THR     HA 3498   6.201   2.867   2.812 -0.2077  0.2191 -0.7566
  330THR     CB 3499   6.331   2.912   2.660  0.4931  0.3366 -0.1439
  330THR     HB 3500   6.329   2.946   2.554  1.5441  0.4899 -0.1291
  330THR    OG1 3501   6.333   2.771   2.648 -0.7393  0.2641  0.3379
  330THR    HG1 3502   6.269   2.753   2.579 -0.3067 -0.4250  0.1002
  330THR    CG2 3503   6.451   2.955   2.746  0.3974  0.3659 -0.0242
  330THR   HG21 3504   6.542   2.923   2.691  0.2022 -1.1596  0.5156
  330THR   HG22 3505   6.453   2.914   2.849 -0.7265  0.6663  0.1326
  330THR   HG23 3506   6.463   3.065   2.758 -0.2026  0.3604  0.6840
  330THR      C 3507   6.203   3.068   2.812 -0.0164 -0.0051 -0.2692
  330THR      O 3508   6.173   3.170   2.752  0.1155  0.5155  0.5275
  331ARG      N 3509   6.225   3.070   2.945  0.2964 -0.2644 -0.3152
  331ARG     HN 3510   6.211   2.987   2.998 -2.8490  1.7663  2.4789
  331ARG     CA 3511   6.202   3.181   3.032 -0.0230  0.2934 -1.0988
  331ARG     HA 3512   6.235   3.151   3.131  1.1762  1.1261 -1.2317
  331ARG     CB 3513   6.287   3.306   3.003  0.2126  0.3337 -0.2806
  331ARG    HB1 3514   6.273   3.379   3.085 -2.9796 -1.2914  0.7964
  331ARG    HB2 3515   6.241   3.351   2.912 -2.2211 -1.6176 -0.1498
  331ARG     CG 3516   6.438   3.281   2.994  0.0999 -0.3607 -0.3211
  331ARG    HG1 3517   6.463   3.208   2.915 -2.8014 -1.9516  0.0913
  331ARG    HG2 3518   6.475   3.255   3.096 -0.3582  2.7124  0.7381
  331ARG     CD 3519   6.516   3.409   2.962 -0.3571  0.1711  0.6189
  331ARG    HD1 3520   6.623   3.379   2.958 -0.6552 -0.8726 -1.1587
  331ARG    HD2 3521   6.514   3.488   3.039  3.8420  0.2548  0.8509
  331ARG     NE 3522   6.486   3.464   2.826  0.3704  0.1749  0.4552
  331ARG     HE 3523   6.455   3.402   2.754  0.2041 -0.0805  0.7388
  331ARG     CZ 3524   6.547   3.577   2.781  0.2644 -0.0553 -0.2812
  331ARG    NH1 3525   6.642   3.643   2.854  0.2528  0.2323 -0.5249
  331ARG   HH11 3526   6.653   3.613   2.949 -1.7693 -1.5395 -0.7642
  331ARG   HH12 3527   6.704   3.706   2.808 -1.6893  2.0141 -0.8397
  331ARG    NH2 3528   6.550   3.620   2.652 -0.2019  0.2679 -0.1883
  331ARG   HH21 3529   6.485   3.581   2.586  0.9596  0.7403 -1.6838
  331ARG   HH22 3530   6.602   3.703   2.633 -0.8647  0.8536  0.5195
  331ARG      C 3531   6.057   3.215   3.032 -0.2094 -0.4723 -0.8434
  331ARG      O 3532   6.021   3.321   2.981  0.0809  0.2727  0.4298
  332PRO      N 3533   5.972   3.140   3.096  0.1903 -0.3277 -0.1277
  332PRO     CD 3534   6.004   3.015   3.162 -0.3025 -0.1568  0.4507
  332PRO    HD1 3535   6.090   3.021   3.232  1.3348 -1.4563 -1.3161
  332PRO    HD2 3536   6.028   2.945   3.079 -0.7786  0.7026 -0.4306
  332PRO     CA 3537   5.831   3.168   3.089  0.3496  0.3475 -0.8041
  332PRO     HA 3538   5.805   3.170   2.984 -1.8285 -2.5194 -0.4435
  332PRO     CB 3539   5.764   3.049   3.157 -0.2951  0.8616 -0.5255
  332PRO    HB1 3540   5.715   2.992   3.075 -1.1608  2.1302 -0.9194
  332PRO    HB2 3541   5.686   3.078   3.230  2.4202 -2.0504  4.0868
  332PRO     CG 3542   5.874   2.968   3.228 -0.8754  0.1305 -0.4517
  332PRO    HG1 3543   5.866   2.982   3.338  1.2754  1.6188 -0.4354
  332PRO    HG2 3544   5.849   2.862   3.204 -1.0742 -0.2120  1.1106
  332PRO      C 3545   5.782   3.301   3.134  0.3560  0.0922 -0.0189
  332PRO      O 3546   5.817   3.350   3.241  0.8581  0.5256 -0.3725
  333ASP      N 3547   5.705   3.366   3.044  0.4030 -0.1539 -0.2388
  333ASP     HN 3548   5.667   3.308   2.973 -3.1003 -0.4075  1.6100
  333ASP     CA 3549   5.665   3.503   3.058  0.0035 -0.2720 -0.2334
  333ASP     HA 3550   5.751   3.566   3.073  0.0931 -0.4728  0.1165
  333ASP     CB 3551   5.602   3.541   2.923  0.2489 -0.3321 -0.3667
  333ASP    HB1 3552   5.544   3.457   2.881  0.3915 -1.6117  1.8284
  333ASP    HB2 3553   5.690   3.546   2.856  0.0149  0.8898 -0.6119
  333ASP     CG 3554   5.530   3.675   2.924  0.1754 -0.3725 -0.2534
  333ASP    OD1 3555   5.576   3.777   2.982  0.1657 -0.3744 -0.2430
  333ASP    OD2 3556   5.421   3.673   2.861  0.1811 -0.2139 -0.2686
  333ASP      C 3557   5.579   3.521   3.178  0.4841  0.0383  0.0664
  333ASP      O 3558   5.607   3.599   3.269  0.6495 -0.4004  0.3967
  334GLN      N 3559   5.479   3.434   3.198  0.3362  0.1804 -0.0568
  334GLN     HN 3560   5.473   3.364   3.126 -1.1861  1.2606 -1.0402
  334GLN     CA 3561   5.404   3.431   3.320 -0.2630 -0.1431 -0.4227
  334GLN     HA 3562   5.387   3.535   3.345  2.1474  0.0289  0.9069
  334GLN     CB 3563   5.269   3.361   3.303 -0.1744 -0.2762 -0.5804
  334GLN    HB1 3564   5.214   3.369   3.399  1.1944  2.5363  0.0736
  334GLN    HB2 3565   5.291   3.254   3.282  2.4756  0.1059 -0.0570
  334GLN     CG 3566   5.172   3.422   3.201 -0.0322  0.2485 -0.4029
  334GLN    HG1 3567   5.072   3.374   3.204  0.3818 -0.5763  0.9393
  334GLN    HG2 3568   5.217   3.405   3.101 -0.4311  0.8109 -0.6835
  334GLN     CD 3569   5.146   3.569   3.231  0.7314  0.2277  0.3927
  334GLN    OE1 3570   5.096   3.603   3.339  0.9620 -0.3006  0.6732
  334GLN    NE2 3571   5.182   3.662   3.139 -0.7789  0.1497 -0.3001
  334GLN   HE21 3572   5.157   3.755   3.166 -1.7946 -0.2103  0.0347
  334GLN   HE22 3573   5.204   3.641   3.044  3.5988 -1.1246  0.7778
  334GLN      C 3574   5.471   3.384   3.445 -0.2375  0.0491 -0.3637
  334GLN      O 3575   5.422   3.411   3.555  0.1215 -0.7513 -0.0073
  335ALA      N 3576   5.584   3.311   3.443 -0.1946  0.0903  0.3174
  335ALA     HN 3577   5.628   3.295   3.355 -1.6839  1.2062 -0.6924
  335ALA     CA 3578   5.656   3.266   3.558  0.1305 -0.3709 -0.0645
  335ALA     HA 3579   5.576   3.239   3.626 -0.6576  2.0111  0.0456
  335ALA     CB 3580   5.754   3.151   3.527 -0.3372 -0.7923  0.0090
  335ALA    HB1 3581   5.823   3.177   3.444 -0.3518  2.8215  0.9329
  335ALA    HB2 3582   5.705   3.053   3.509  1.6301 -2.2846  2.2150
  335ALA    HB3 3583   5.813   3.132   3.619  0.0249  0.8360  0.1543
  335ALA      C 3584   5.724   3.378   3.628 -0.3337  0.1480 -0.4384
  335ALA      O 3585   5.751   3.373   3.748 -0.5086 -0.0165 -0.4063
  336ARG      N 3586   5.751   3.489   3.557  0.1457  0.2533 -0.0974
  336ARG     HN 3587   5.746   3.483   3.457 -3.8267  0.5918 -0.0887
  336ARG     CA 3588   5.780   3.618   3.612  0.3672  0.0053  0.3638
  336ARG     HA 3589   5.871   3.614   3.671  0.5959  1.1756  0.1089
  336ARG     CB 3590   5.825   3.714   3.500 -0.4082 -0.2397 -0.1665
  336ARG    HB1 3591   5.875   3.805   3.539  3.5867 -1.9718 -0.7222
  336ARG    HB2 3592   5.735   3.755   3.449 -1.4327 -0.1878  1.5934
  336ARG     CG 3593   5.924   3.644   3.407 -0.3458 -0.1962 -0.1319
  336ARG    HG1 3594   5.890   3.550   3.359 -2.4037  0.3881  0.0971
  336ARG    HG2 3595   6.010   3.608   3.468 -1.2386 -3.0548 -0.4199
  336ARG     CD 3596   5.992   3.732   3.301  0.0432 -0.7618 -0.3546
  336ARG    HD1 3597   6.070   3.671   3.252 -0.6641 -2.5281  0.6161
  336ARG    HD2 3598   6.022   3.827   3.350  0.8799 -0.7389 -0.8957
  336ARG     NE 3599   5.889   3.767   3.200  0.3635 -0.1844 -0.4828
  336ARG     HE 3600   5.799   3.723   3.196  1.9360 -3.6631 -2.8639
  336ARG     CZ 3601   5.911   3.856   3.098 -0.2098  0.5938  0.0598
  336ARG    NH1 3602   6.034   3.910   3.076  0.0314  0.2537  0.5571
  336ARG   HH11 3603   6.103   3.907   3.149 -0.1949  2.2586  0.9300
  336ARG   HH12 3604   6.054   3.961   2.993  0.0752 -1.0936 -0.2793
  336ARG    NH2 3605   5.813   3.882   3.006 -0.0474  0.3769 -0.1750
  336ARG   HH21 3606   5.827   3.942   2.927  0.3602 -1.2828 -1.4184
  336ARG   HH22 3607   5.719   3.848   3.017 -0.0838  0.4920 -0.1346
  336ARG      C 3608   5.670   3.677   3.692  0.0091  0.0850 -0.1829
  336ARG      O 3609   5.693   3.710   3.808  0.0775 -0.2683 -0.0962
  337MET      N 3610   5.548   3.690   3.636 -0.1042  0.2671  0.1020
  337MET     HN 3611   5.540   3.668   3.539 -0.8404  2.3971 -0.3627
  337MET     CA 3612   5.436   3.745   3.705  0.1910  0.4501  0.4431
  337MET     HA 3613   5.448   3.843   3.749  1.3545 -0.5753  2.5386
  337MET     CB 3614   5.310   3.764   3.619  0.0185  0.0086  0.5922
  337MET    HB1 3615   5.237   3.834   3.667  0.8039  2.6610 -1.7540
  337MET    HB2 3616   5.252   3.670   3.609 -2.2146  1.3956 -0.4765
  337MET     CG 3617   5.336   3.813   3.476  0.1370  0.0132  0.6152
  337MET    HG1 3618   5.238   3.839   3.430 -1.3907 -1.0056  3.0790
  337MET    HG2 3619   5.386   3.741   3.409 -0.1523  1.9808 -1.8964
  337MET     SD 3620   5.435   3.965   3.465 -0.2044  0.1958  0.0188
  337MET     CE 3621   5.513   3.937   3.303 -0.1732  0.2685  0.0210
  337MET    HE1 3622   5.446   3.877   3.237  3.2852 -1.8456 -1.8683
  337MET    HE2 3623   5.597   3.867   3.318 -2.0216 -1.3894  4.3430
  337MET    HE3 3624   5.546   4.032   3.255 -1.5982  0.1945 -1.1990
  337MET      C 3625   5.391   3.667   3.824  0.2279  0.1805  0.2804
  337MET      O 3626   5.341   3.722   3.921 -0.3599 -0.0439  0.1079
  338ASP      N 3627   5.402   3.534   3.805  1.2972  0.3001  0.0164
  338ASP     HN 3628   5.414   3.505   3.710  1.8372  1.5621 -0.3237
  338ASP     CA 3629   5.378   3.444   3.913  0.7584  0.0762 -0.2865
  338ASP     HA 3630   5.277   3.458   3.950  1.5006  1.5552  1.3675
  338ASP     CB 3631   5.371   3.304   3.850 -0.0271 -0.0804  0.1401
  338ASP    HB1 3632   5.457   3.294   3.781 -0.0840  2.3732 -0.3931
  338ASP    HB2 3633   5.278   3.312   3.790 -0.7423  0.8083  1.3077
  338ASP     CG 3634   5.365   3.177   3.934  0.4534  0.1098  0.4653
  338ASP    OD1 3635   5.339   3.179   4.058 -0.0868  0.5991  0.3514
  338ASP    OD2 3636   5.382   3.068   3.873  0.3937  0.1760  0.3292
  338ASP      C 3637   5.470   3.458   4.029  0.3351  0.6241 -0.0116
  338ASP      O 3638   5.422   3.469   4.142 -0.9891  0.2791 -0.5258
  339ILE      N 3639   5.602   3.479   4.010  0.5340 -0.8480 -0.3324
  339ILE     HN 3640   5.646   3.477   3.921  1.5604 -1.3962  0.1740
  339ILE     CA 3641   5.694   3.503   4.117 -0.1424  0.1337  0.0476
  339ILE     HA 3642   5.672   3.427   4.191  0.3079  0.4148  0.4730
  339ILE     CB 3643   5.839   3.480   4.088  0.0270  0.5778  0.5486
  339ILE     HB 3644   5.895   3.499   4.182 -0.8490  0.7372  1.0530
  339ILE    CG2 3645   5.863   3.330   4.066 -0.3120  0.6164 -0.0940
  339ILE   HG21 3646   5.973   3.316   4.061 -0.3629  0.0493  0.3074
  339ILE   HG22 3647   5.817   3.292   3.973 -1.2593  0.1739  0.5435
  339ILE   HG23 3648   5.831   3.276   4.158  1.9252  1.1552  1.0867
  339ILE    CG1 3649   5.907   3.565   3.979  0.4290  0.0230  0.3664
  339ILE   HG11 3650   5.857   3.663   3.971 -2.0444 -1.3598 -4.4627
  339ILE   HG12 3651   5.876   3.526   3.880 -2.6464  3.4595 -0.2129
  339ILE     CD 3652   6.060   3.561   3.989  0.4355  0.2972  0.3755
  339ILE    HD1 3653   6.097   3.654   3.941 -3.2830  1.8361  0.1295
  339ILE    HD2 3654   6.119   3.473   3.955  1.3712  1.0494  0.0329
  339ILE    HD3 3655   6.087   3.581   4.095  1.0934 -0.9720  0.4703
  339ILE      C 3656   5.677   3.632   4.189 -0.2543  0.1357  0.0181
  339ILE      O 3657   5.697   3.659   4.307  0.1008  0.1399 -0.0402
  340ARG      N 3658   5.649   3.737   4.109 -0.3652  0.2078  0.1526
  340ARG     HN 3659   5.629   3.718   4.014  0.8266  0.9410 -0.2684
  340ARG     CA 3660   5.636   3.870   4.161  0.3430  0.0934  0.6377
  340ARG     HA 3661   5.723   3.890   4.221 -0.2573  1.1571  1.1689
  340ARG     CB 3662   5.624   3.967   4.042 -0.1850 -0.2508  0.4046
  340ARG    HB1 3663   5.590   4.067   4.076 -2.5223 -0.3451 -1.4141
  340ARG    HB2 3664   5.545   3.927   3.976 -0.3745 -0.7599  0.9290
  340ARG     CG 3665   5.755   3.987   3.965 -0.4230 -1.0892 -0.2238
  340ARG    HG1 3666   5.804   3.888   3.950  0.1737 -0.7601 -0.4446
  340ARG    HG2 3667   5.830   4.043   4.025 -0.1580 -2.2058  0.5305
  340ARG     CD 3668   5.741   4.053   3.828  0.3393 -0.5027 -0.0234
  340ARG    HD1 3669   5.723   4.159   3.858  1.9467  0.7460 -3.0522
  340ARG    HD2 3670   5.649   4.014   3.778  1.2351  1.9866 -4.0792
  340ARG     NE 3671   5.864   4.060   3.745  0.2022  0.2910 -0.1730
  340ARG     HE 3672   5.946   4.017   3.783 -2.0870 -3.3439  1.2719
  340ARG     CZ 3673   5.853   4.094   3.613  0.1944 -0.0169 -0.2531
  340ARG    NH1 3674   5.743   4.160   3.567 -0.5704 -0.8803  0.2980
  340ARG   HH11 3675   5.678   4.180   3.640  2.4124  2.8325  2.2103
  340ARG   HH12 3676   5.733   4.215   3.484 -0.2551 -1.0671  0.1346
  340ARG    NH2 3677   5.959   4.077   3.530  0.1807  0.0392 -0.2813
  340ARG   HH21 3678   6.055   4.070   3.558  0.0152 -2.0823 -0.0590
  340ARG   HH22 3679   5.954   4.134   3.448 -1.0443  0.3259 -0.0218
  340ARG      C 3680   5.521   3.886   4.254 -0.2280  0.4466 -0.1224
  340ARG      O 3681   5.530   3.950   4.359  0.1957  0.0585  0.0819
  341LEU      N 3682   5.408   3.825   4.214  0.0048 -0.4288  0.5511
  341LEU     HN 3683   5.410   3.794   4.119 -0.1802  0.5832  0.2105
  341LEU     CA 3684   5.293   3.804   4.296 -0.1973 -0.2112  0.3237
  341LEU     HA 3685   5.242   3.896   4.321  0.7484  0.7706 -1.1971
  341LEU     CB 3686   5.191   3.730   4.209 -0.3443  0.6246 -0.2266
  341LEU    HB1 3687   5.241   3.634   4.185 -2.6592 -1.1934  1.6598
  341LEU    HB2 3688   5.175   3.784   4.114  0.5044  0.2707 -0.5759
  341LEU     CG 3689   5.052   3.708   4.272 -0.1511 -0.0468 -0.0259
  341LEU     HG 3690   5.060   3.634   4.354  0.9499  0.2604  0.1620
  341LEU    CD1 3691   4.984   3.832   4.332 -0.3570 -0.1039 -0.1415
  341LEU   HD11 3692   4.889   3.803   4.382  0.8150  1.4198  3.2919
  341LEU   HD12 3693   4.966   3.914   4.260 -2.1944 -0.0807  0.2861
  341LEU   HD13 3694   5.044   3.878   4.413 -0.1693 -0.3346 -0.1488
  341LEU    CD2 3695   4.961   3.642   4.166 -0.7171  0.2814  0.2533
  341LEU   HD21 3696   4.867   3.603   4.211 -0.8827 -0.1598 -0.4617
  341LEU   HD22 3697   5.017   3.552   4.135  0.7399  0.7341  1.4278
  341LEU   HD23 3698   4.936   3.718   4.090  0.3716  1.0096  0.6041
  341LEU      C 3699   5.324   3.733   4.424  0.0618  0.1052  0.4397
  341LEU      O 3700   5.296   3.783   4.533 -0.1561 -0.3591  0.6022
  342ALA      N 3701   5.395   3.619   4.420  0.1821  0.1866  0.1845
  342ALA     HN 3702   5.431   3.584   4.334  0.2525  0.7655 -0.0187
  342ALA     CA 3703   5.411   3.532   4.533  0.0005 -0.2112 -0.0948
  342ALA     HA 3704   5.325   3.484   4.578  1.6476 -1.6216  1.7666
  342ALA     CB 3705   5.487   3.410   4.476 -0.2562 -0.2808 -0.2905
  342ALA    HB1 3706   5.433   3.383   4.383 -0.7770  4.0578 -1.4542
  342ALA    HB2 3707   5.490   3.334   4.557  3.5070 -0.1631 -0.1681
  342ALA    HB3 3708   5.588   3.436   4.440 -0.8589  1.1199 -1.0350
  342ALA      C 3709   5.488   3.593   4.645 -0.1697  0.2269 -0.2154
  342ALA      O 3710   5.456   3.574   4.762  0.0058  0.4065 -0.1380
  343LYS      N 3711   5.596   3.663   4.608  0.2316 -0.3757 -0.1989
  343LYS     HN 3712   5.613   3.681   4.511 -2.0117 -4.0081 -1.4300
  343LYS     CA 3713   5.679   3.728   4.705 -0.1974 -0.2113  0.0573
  343LYS     HA 3714   5.716   3.653   4.773  0.8132 -0.0292 -0.2724
  343LYS     CB 3715   5.807   3.792   4.649 -0.2444 -0.0435  0.1438
  343LYS    HB1 3716   5.868   3.710   4.607 -1.1260 -0.1950 -0.9016
  343LYS    HB2 3717   5.870   3.842   4.725  0.9879  1.5940 -1.8416
  343LYS     CG 3718   5.792   3.884   4.527 -0.1080 -0.5689 -0.2727
  343LYS    HG1 3719   5.711   3.958   4.543  0.3372 -0.0808 -0.2363
  343LYS    HG2 3720   5.766   3.824   4.438 -0.0070 -1.4181  0.2618
  343LYS     CD 3721   5.920   3.966   4.508 -0.2914 -0.2871 -0.2966
  343LYS    HD1 3722   6.013   3.914   4.476 -0.1392  0.8909 -1.9015
  343LYS    HD2 3723   5.934   4.015   4.607 -2.4525  0.4491 -0.3131
  343LYS     CE 3724   5.896   4.070   4.399  0.3120 -0.3451 -0.4886
  343LYS    HE1 3725   5.825   4.145   4.439  1.7111  0.8072 -0.0778
  343LYS    HE2 3726   5.874   4.023   4.300  1.4691  1.6421 -1.7582
  343LYS     NZ 3727   6.023   4.146   4.394 -0.1510  0.4573 -0.1777
  343LYS    HZ1 3728   6.099   4.084   4.361 -2.4321 -2.0734 -1.0886
  343LYS    HZ2 3729   6.043   4.180   4.490 -1.0974  0.6051 -0.0240
  343LYS    HZ3 3730   6.021   4.217   4.318 -0.6161 -0.0858 -0.6866
  343LYS      C 3731   5.613   3.830   4.792  0.7581  0.6642 -0.2249
  343LYS      O 3732   5.644   3.841   4.911  0.4520 -0.0304 -0.0727
  344THR      N 3733   5.527   3.915   4.735  0.4912  0.6245  0.1166
  344THR     HN 3734   5.497   3.919   4.640  0.2172  0.4719  0.1948
  344THR     CA 3735   5.450   4.008   4.813  0.3469  0.6647 -0.0733
  344THR     HA 3736   5.515   4.050   4.888  1.2321 -1.9422  0.7135
  344THR     CB 3737   5.380   4.106   4.723 -0.5465 -0.1519 -0.2804
  344THR     HB 3738   5.284   4.065   4.687 -0.2646 -2.6690  1.5589
  344THR    OG1 3739   5.460   4.133   4.609  0.3083  0.1107  0.3683
  344THR    HG1 3740   5.405   4.130   4.530 -2.4203  0.7363  2.1005
  344THR    CG2 3741   5.358   4.238   4.799  0.0070 -0.1041 -0.1972
  344THR   HG21 3742   5.278   4.233   4.876 -1.4880  2.4530 -1.4480
  344THR   HG22 3743   5.328   4.320   4.731  0.8623  1.4578  1.2290
  344THR   HG23 3744   5.452   4.272   4.846  0.0382 -0.3894 -0.0521
  344THR      C 3745   5.348   3.934   4.892  0.2127  0.4443 -0.4486
  344THR      O 3746   5.325   3.955   5.011  0.1617  0.1999 -0.4165
  345LEU      N 3747   5.276   3.838   4.833  0.2813 -0.2566  0.5882
  345LEU     HN 3748   5.283   3.819   4.735 -0.9340 -1.2129  0.6535
  345LEU     CA 3749   5.175   3.754   4.890 -0.1328  0.0171  0.2652
  345LEU     HA 3750   5.092   3.818   4.914  0.9454  1.9811 -1.0025
  345LEU     CB 3751   5.131   3.653   4.783  0.3252 -0.0157  0.1089
  345LEU    HB1 3752   5.221   3.595   4.750  0.1588 -0.9764  1.2942
  345LEU    HB2 3753   5.111   3.718   4.695 -0.3730  0.9309  0.9584
  345LEU     CG 3754   5.002   3.574   4.809 -0.0080  0.4745 -0.0382
  345LEU     HG 3755   4.946   3.632   4.886  1.2637  1.6452  0.0424
  345LEU    CD1 3756   4.928   3.564   4.675 -0.1175 -0.2326  0.0708
  345LEU   HD11 3757   4.838   3.499   4.676 -0.1382 -0.2250 -0.6545
  345LEU   HD12 3758   5.000   3.509   4.610  0.7677  0.7159  0.2191
  345LEU   HD13 3759   4.902   3.665   4.637  2.8032  1.0042  1.0595
  345LEU    CD2 3760   5.026   3.434   4.870 -0.2498  0.5067  0.1286
  345LEU   HD21 3761   5.110   3.379   4.823 -0.9624  0.4864 -1.1412
  345LEU   HD22 3762   4.939   3.366   4.884 -0.7457  0.9369 -0.7779
  345LEU   HD23 3763   5.062   3.454   4.974  0.2126  0.4985 -0.0274
  345LEU      C 3764   5.212   3.684   5.017  0.6436  0.6084  0.3735
  345LEU      O 3765   5.140   3.688   5.117  0.2297  0.0295  0.1089
  346VAL      N 3766   5.328   3.618   5.013  0.1572 -0.2251 -0.3718
  346VAL     HN 3767   5.373   3.612   4.924 -0.1936 -1.5859 -0.4817
  346VAL     CA 3768   5.381   3.551   5.128  0.0307  0.0211 -0.1695
  346VAL     HA 3769   5.309   3.477   5.160 -0.2788 -0.4177 -1.7777
  346VAL     CB 3770   5.495   3.460   5.093 -0.1182 -0.0256 -0.5330
  346VAL     HB 3771   5.522   3.419   5.192 -1.3787  0.3389 -0.0203
  346VAL    CG1 3772   5.448   3.342   5.006  0.1770 -0.2470 -0.3934
  346VAL   HG11 3773   5.534   3.277   4.979  1.1277  0.3945  0.9716
  346VAL   HG12 3774   5.405   3.364   4.906  0.4559 -1.0457 -0.7000
  346VAL   HG13 3775   5.367   3.280   5.051 -0.1352 -0.1489 -0.8151
  346VAL    CG2 3776   5.622   3.527   5.038  0.5662 -0.7418  0.1414
  346VAL   HG21 3777   5.590   3.602   4.962 -1.7786 -1.3358  0.4770
  346VAL   HG22 3778   5.698   3.456   5.000  1.2217 -0.6596  1.2640
  346VAL   HG23 3779   5.682   3.578   5.116 -0.5431  1.5661 -0.4283
  346VAL      C 3780   5.411   3.644   5.240 -0.2392 -0.2231  0.1075
  346VAL      O 3781   5.379   3.608   5.353  0.2543  0.7741  0.5810
  347LEU      N 3782   5.462   3.765   5.211 -0.0503 -0.4667 -0.6056
  347LEU     HN 3783   5.460   3.785   5.113 -1.7591  0.5576 -0.4048
  347LEU     CA 3784   5.486   3.870   5.305 -0.5061 -0.4719 -0.4812
  347LEU     HA 3785   5.560   3.831   5.373 -1.8248 -0.5926  0.9613
  347LEU     CB 3786   5.547   3.995   5.239  0.2637 -0.3620  0.4099
  347LEU    HB1 3787   5.478   4.040   5.164  1.3047  1.1581  0.3249
  347LEU    HB2 3788   5.649   3.976   5.200  0.5399  0.3083  0.8045
  347LEU     CG 3789   5.583   4.115   5.327  0.2732  0.0868 -0.2003
  347LEU     HG 3790   5.494   4.138   5.390 -1.4908  0.1730 -2.6056
  347LEU    CD1 3791   5.704   4.082   5.416  0.3251  0.6411 -0.0562
  347LEU   HD11 3792   5.790   4.138   5.375  0.4097  0.2153 -0.4786
  347LEU   HD12 3793   5.723   3.972   5.410  1.0957  0.7620  0.1547
  347LEU   HD13 3794   5.680   4.109   5.521 -1.4683  0.3444 -0.3600
  347LEU    CD2 3795   5.606   4.240   5.240 -0.2322  0.4664  0.1974
  347LEU   HD21 3796   5.615   4.329   5.305  0.9937  2.0778 -2.0264
  347LEU   HD22 3797   5.528   4.255   5.162 -0.3680 -0.1816  0.2018
  347LEU   HD23 3798   5.707   4.212   5.201 -1.4324 -1.1617 -1.9323
  347LEU      C 3799   5.359   3.911   5.373  0.0159 -0.0094  0.2293
  347LEU      O 3800   5.355   3.940   5.492  0.2960  0.8107  0.0479
  348ILE      N 3801   5.250   3.917   5.294  0.2663 -0.6026 -0.1691
  348ILE     HN 3802   5.255   3.908   5.195 -1.5836 -1.1646 -0.2535
  348ILE     CA 3803   5.117   3.938   5.342  0.4575  0.0887  0.0769
  348ILE     HA 3804   5.122   4.028   5.401  0.1893 -1.2682  2.2953
  348ILE     CB 3805   5.016   3.959   5.233 -0.1188 -0.0901  0.5752
  348ILE     HB 3806   5.024   3.889   5.147 -2.2626  0.1425  0.1154
  348ILE    CG2 3807   4.875   3.941   5.292 -0.2729 -0.5858  0.0603
  348ILE   HG21 3808   4.855   4.001   5.383 -1.7340 -0.9334  0.0010
  348ILE   HG22 3809   4.848   3.833   5.296  2.4195 -1.4118 -1.5879
  348ILE   HG23 3810   4.804   3.987   5.221 -0.8748  1.1946  1.7196
  348ILE    CG1 3811   5.035   4.098   5.171 -0.2085 -0.2545  0.1796
  348ILE   HG11 3812   5.146   4.100   5.158 -0.0980 -1.8292  0.6893
  348ILE   HG12 3813   5.000   4.179   5.238 -4.1395  1.3016 -3.3391
  348ILE     CD 3814   4.963   4.106   5.036 -0.2053 -0.3758  0.1711
  348ILE    HD1 3815   4.982   4.205   4.990 -2.2558  0.6221  1.3124
  348ILE    HD2 3816   4.853   4.091   5.047 -0.0318 -2.1492 -0.1958
  348ILE    HD3 3817   5.001   4.028   4.967  1.7976  0.7133 -0.0450
  348ILE      C 3818   5.080   3.825   5.432  0.6789  0.2418  0.3608
  348ILE      O 3819   5.042   3.853   5.545  0.4950  0.5621  0.2205
  349LEU      N 3820   5.106   3.698   5.395 -0.5210  0.0644  0.0649
  349LEU     HN 3821   5.138   3.684   5.302  2.4049 -0.9083  1.0968
  349LEU     CA 3822   5.070   3.590   5.481 -0.0194  0.2266  0.4856
  349LEU     HA 3823   4.964   3.595   5.503 -0.1128  1.2018 -0.1366
  349LEU     CB 3824   5.092   3.457   5.407 -0.0426  0.0600  0.7734
  349LEU    HB1 3825   5.089   3.365   5.468  2.1051 -0.1932  0.5667
  349LEU    HB2 3826   5.192   3.454   5.359 -1.0538  1.1273 -1.5825
  349LEU     CG 3827   4.997   3.427   5.289  0.4826  0.1798  0.3168
  349LEU     HG 3828   4.994   3.515   5.222 -0.5292  0.2391  0.4310
  349LEU    CD1 3829   5.039   3.307   5.202  0.1662  0.3396 -0.0577
  349LEU   HD11 3830   5.038   3.218   5.268 -0.7090  0.4079  0.0336
  349LEU   HD12 3831   5.143   3.335   5.174  0.3870  0.6662  1.0335
  349LEU   HD13 3832   4.969   3.292   5.117  1.4418 -0.3053 -1.0271
  349LEU    CD2 3833   4.849   3.408   5.326  0.4769 -0.1409  0.1263
  349LEU   HD21 3834   4.790   3.362   5.244  1.9283 -1.3975 -0.2681
  349LEU   HD22 3835   4.799   3.499   5.364 -1.1058 -0.4515 -1.1252
  349LEU   HD23 3836   4.840   3.328   5.403 -1.1983 -0.5760 -0.4790
  349LEU      C 3837   5.129   3.583   5.618  0.2119 -0.3757  0.3566
  349LEU      O 3838   5.060   3.574   5.719  0.4683 -0.2948  0.5396
  350VAL      N 3839   5.262   3.600   5.626  0.1558  0.5090 -0.5461
  350VAL     HN 3840   5.312   3.600   5.540  0.1989  2.2944 -0.5739
  350VAL     CA 3841   5.337   3.602   5.748 -0.3377 -0.2354 -0.2303
  350VAL     HA 3842   5.309   3.513   5.803 -0.4471  0.0397  0.1600
  350VAL     CB 3843   5.479   3.562   5.719 -0.2906  0.4142 -0.9165
  350VAL     HB 3844   5.526   3.551   5.819 -2.9192  0.0793  0.3753
  350VAL    CG1 3845   5.486   3.432   5.637  0.2858  0.0472 -0.2930
  350VAL   HG11 3846   5.589   3.408   5.604 -0.4553 -2.5754 -0.8686
  350VAL   HG12 3847   5.432   3.441   5.540 -2.0987  1.3384  1.0605
  350VAL   HG13 3848   5.451   3.342   5.690  0.0853 -0.9971 -2.1178
  350VAL    CG2 3849   5.559   3.674   5.650  0.4818  0.4687  0.0409
  350VAL   HG21 3850   5.668   3.657   5.645  0.6605  1.0572  1.6072
  350VAL   HG22 3851   5.541   3.758   5.720  0.8132  0.3129  0.3112
  350VAL   HG23 3852   5.519   3.694   5.548  0.7024 -0.2336 -0.1868
  350VAL      C 3853   5.304   3.714   5.840  0.4161 -0.1636 -0.0412
  350VAL      O 3854   5.289   3.694   5.960 -0.3931 -0.0315 -0.1119
  351VAL      N 3855   5.280   3.835   5.785  0.0527 -0.2692 -0.1192
  351VAL     HN 3856   5.297   3.842   5.687  1.4347 -4.5566 -0.3935
  351VAL     CA 3857   5.243   3.953   5.857  0.2874 -0.4221  0.2569
  351VAL     HA 3858   5.318   3.974   5.932  0.8277 -0.1829 -0.3407
  351VAL     CB 3859   5.237   4.071   5.764  0.3089 -0.1994  0.5366
  351VAL     HB 3860   5.209   4.051   5.658  0.6901 -0.9603  0.5701
  351VAL    CG1 3861   5.141   4.183   5.807 -0.0385 -0.3838  0.2368
  351VAL   HG11 3862   5.037   4.172   5.768 -1.1878  1.8249  2.3793
  351VAL   HG12 3863   5.184   4.274   5.760  2.7334  0.0118  3.2642
  351VAL   HG13 3864   5.152   4.204   5.915  0.4933  1.6989 -0.1754
  351VAL    CG2 3865   5.377   4.134   5.767  0.3589 -0.3019  0.3374
  351VAL   HG21 3866   5.365   4.225   5.705 -0.9554  0.0759  1.0999
  351VAL   HG22 3867   5.463   4.071   5.734  0.0110 -2.0420  2.4917
  351VAL   HG23 3868   5.394   4.172   5.870  1.1153 -1.1355  0.5406
  351VAL      C 3869   5.118   3.932   5.935  0.1259 -0.0377  0.1001
  351VAL      O 3870   5.111   3.956   6.056  0.0461  0.4554  0.0008
  352LEU      N 3871   5.008   3.888   5.871 -0.0415 -0.0120  0.3712
  352LEU     HN 3872   5.003   3.884   5.772  2.4785  0.4836  0.1667
  352LEU     CA 3873   4.882   3.871   5.937 -0.1971  0.5162  0.2139
  352LEU     HA 3874   4.843   3.964   5.977 -0.7633 -0.1131  1.1614
  352LEU     CB 3875   4.771   3.850   5.833  0.1144  0.1898 -0.0541
  352LEU    HB1 3876   4.672   3.826   5.879 -0.6032 -0.5698 -1.8781
  352LEU    HB2 3877   4.799   3.771   5.760 -0.4602 -1.6612  1.6287
  352LEU     CG 3878   4.752   3.979   5.750  0.0845  0.1172 -0.1602
  352LEU     HG 3879   4.845   4.011   5.698  0.0198  0.5256 -0.0223
  352LEU    CD1 3880   4.654   3.946   5.636  0.3227 -0.2848 -0.2520
  352LEU   HD11 3881   4.691   3.850   5.594  0.6351  0.9939 -3.1158
  352LEU   HD12 3882   4.671   4.013   5.549  3.4881  1.5409  1.5726
  352LEU   HD13 3883   4.550   3.934   5.673  0.7202 -0.8556  0.7412
  352LEU    CD2 3884   4.698   4.098   5.830  0.8168  0.5971 -0.3654
  352LEU   HD21 3885   4.595   4.072   5.863  0.4645  1.7566 -0.4965
  352LEU   HD22 3886   4.687   4.188   5.766 -0.3154  0.3081 -0.6008
  352LEU   HD23 3887   4.753   4.133   5.920 -0.3554 -1.8024  1.4042
  352LEU      C 3888   4.880   3.764   6.040 -0.2207  0.4306  0.1244
  352LEU      O 3889   4.825   3.775   6.150  0.4588 -0.0572  0.5263
  353ILE      N 3890   4.952   3.655   6.010 -0.4987  0.1792  0.3704
  353ILE     HN 3891   4.990   3.650   5.918 -1.6800  0.5734 -0.1611
  353ILE     CA 3892   4.973   3.551   6.107  0.3910  0.0334  0.0320
  353ILE     HA 3893   4.880   3.522   6.153  0.4674 -1.1585 -0.5190
  353ILE     CB 3894   5.010   3.419   6.047 -0.2100 -0.1726  0.1134
  353ILE     HB 3895   5.109   3.416   5.996 -0.8172 -1.7294 -1.0595
  353ILE    CG2 3896   5.012   3.306   6.152  0.1612  0.3296  0.6501
  353ILE   HG21 3897   5.040   3.210   6.104  0.2548  0.1706  1.0207
  353ILE   HG22 3898   4.907   3.294   6.187  0.7758 -0.7872  2.2109
  353ILE   HG23 3899   5.077   3.324   6.239  0.7396  0.3839  0.2116
  353ILE    CG1 3900   4.907   3.377   5.940  0.3788 -0.3953 -0.3705
  353ILE   HG11 3901   4.944   3.281   5.898  0.1173  0.1595 -1.9495
  353ILE   HG12 3902   4.902   3.451   5.857 -3.5954  0.6906  0.6268
  353ILE     CD 3903   4.762   3.362   5.983  0.3249  0.3470 -0.2706
  353ILE    HD1 3904   4.746   3.343   6.092  2.3552 -0.8052 -0.1374
  353ILE    HD2 3905   4.716   3.277   5.927 -0.3483 -1.0279  2.1906
  353ILE    HD3 3906   4.698   3.452   5.971  0.5316  0.7112  1.1322
  353ILE      C 3907   5.061   3.588   6.221  0.3341  0.0935  0.0560
  353ILE      O 3908   5.023   3.560   6.335  0.3171  0.3748  0.1218
  354ILE      N 3909   5.169   3.665   6.202  0.2912  0.1521  0.0501
  354ILE     HN 3910   5.209   3.678   6.111  2.0670  0.4699  0.8211
  354ILE     CA 3911   5.254   3.702   6.311  0.2090  0.0426  0.1509
  354ILE     HA 3912   5.275   3.615   6.371 -2.2186  0.7950  2.2872
  354ILE     CB 3913   5.375   3.770   6.254 -0.0168  0.4002  0.0990
  354ILE     HB 3914   5.344   3.821   6.160  1.8638 -1.4425 -1.6070
  354ILE    CG2 3915   5.446   3.873   6.343  0.1989 -0.0189  0.4127
  354ILE   HG21 3916   5.447   3.825   6.443 -1.3045 -0.7775  0.0863
  354ILE   HG22 3917   5.385   3.966   6.348  0.0444 -0.0936 -0.0839
  354ILE   HG23 3918   5.550   3.895   6.309 -0.0909 -1.2662 -1.4421
  354ILE    CG1 3919   5.484   3.668   6.217 -0.2718  0.2646 -0.2883
  354ILE   HG11 3920   5.444   3.581   6.161 -0.8158  1.7643 -2.3641
  354ILE   HG12 3921   5.525   3.646   6.318 -1.1756 -0.0082  0.0367
  354ILE     CD 3922   5.594   3.721   6.125  0.0018  0.0685 -0.0737
  354ILE    HD1 3923   5.596   3.832   6.114 -1.5476  0.2027  0.7190
  354ILE    HD2 3924   5.579   3.686   6.021 -2.6059 -1.0710  0.5932
  354ILE    HD3 3925   5.690   3.679   6.163  0.6649 -1.0035 -2.7323
  354ILE      C 3926   5.185   3.805   6.393  0.1950  0.0502  0.1294
  354ILE      O 3927   5.202   3.803   6.515  0.4110 -0.0931  0.0959
  355CYS      N 3928   5.098   3.896   6.344 -0.2233 -0.2231  0.3551
  355CYS     HN 3929   5.065   3.887   6.250 -2.2206  1.2888  0.8408
  355CYS     CA 3930   5.028   3.989   6.426 -0.2382  0.0258  0.0609
  355CYS     HA 3931   5.099   4.013   6.503  0.5883  0.3762 -0.7839
  355CYS     CB 3932   4.990   4.113   6.343 -0.1941  0.2424  0.3677
  355CYS    HB1 3933   4.918   4.174   6.402  0.2259 -0.8263  2.0585
  355CYS    HB2 3934   4.931   4.083   6.254  1.8998 -1.7428 -0.4369
  355CYS     SG 3935   5.132   4.205   6.276 -0.0970  0.0723  0.3430
  355CYS    HG1 3936   5.163   4.111   6.187 -0.1907 -0.7099  1.1154
  355CYS      C 3937   4.911   3.932   6.498 -0.3316  0.1391 -0.0000
  355CYS      O 3938   4.898   3.951   6.619 -0.0318 -0.0481  0.0628
  356TRP      N 3939   4.824   3.854   6.432 -0.5709  0.1160  0.3367
  356TRP     HN 3940   4.833   3.838   6.334  0.3252 -1.1622  0.6105
  356TRP     CA 3941   4.707   3.805   6.499 -0.1840  0.0370  0.9504
  356TRP     HA 3942   4.689   3.871   6.583  0.6791  2.1235 -0.4026
  356TRP     CB 3943   4.587   3.817   6.404  0.8328 -0.3440 -0.4198
  356TRP    HB1 3944   4.499   3.769   6.452  1.8136 -1.8550 -0.0393
  356TRP    HB2 3945   4.618   3.763   6.312  3.0285 -0.3299  0.2488
  356TRP     CG 3946   4.553   3.956   6.364 -0.1520 -0.3636  0.3190
  356TRP    CD1 3947   4.606   4.025   6.259  0.2443 -0.2105  0.6178
  356TRP    HD1 3948   4.679   3.996   6.185  1.7659  3.3076  0.5092
  356TRP    NE1 3949   4.565   4.156   6.267  0.0786 -0.2251  0.0457
  356TRP    HE1 3950   4.599   4.233   6.218  0.9702  0.3407  1.4711
  356TRP    CE2 3951   4.491   4.177   6.380  0.2869  0.2905  0.0874
  356TRP    CD2 3952   4.478   4.052   6.439 -0.0863  0.1578 -0.2765
  356TRP    CE3 3953   4.406   4.031   6.553  0.2207 -0.3119 -0.1666
  356TRP    HE3 3954   4.401   3.932   6.594  1.4453 -0.1861  0.3314
  356TRP    CZ3 3955   4.373   4.148   6.618 -0.1605 -0.4414 -0.1260
  356TRP    HZ3 3956   4.330   4.141   6.717  0.2922 -1.7976 -0.0073
  356TRP    CZ2 3957   4.432   4.287   6.434 -0.0598  0.0177  0.2716
  356TRP    HZ2 3958   4.432   4.379   6.376  0.4515 -0.3868 -0.3845
  356TRP    CH2 3959   4.386   4.273   6.563  0.2285 -0.2704  0.3431
  356TRP    HH2 3960   4.354   4.362   6.615  0.1681  0.2160 -0.5027
  356TRP      C 3961   4.720   3.670   6.560 -0.6043 -0.7122 -0.5808
  356TRP      O 3962   4.643   3.636   6.650 -0.0922  0.0107  0.1428
  357GLY      N 3963   4.812   3.586   6.511 -0.0341 -0.7387  0.5067
  357GLY     HN 3964   4.871   3.617   6.437  1.6508 -0.5770  1.8412
  357GLY     CA 3965   4.831   3.449   6.550 -0.2528 -0.9514 -0.1197
  357GLY    HA1 3966   4.915   3.415   6.490  0.1882 -0.5707  0.2668
  357GLY    HA2 3967   4.736   3.401   6.535 -1.7126  1.6636  0.1008
  357GLY      C 3968   4.858   3.426   6.695  0.2773 -0.5010 -0.1399
  357GLY      O 3969   4.787   3.344   6.753 -0.6251 -0.1058 -0.6608
  358PRO      N 3970   4.952   3.487   6.761  0.2846 -0.7047  0.0372
  358PRO     CD 3971   5.062   3.553   6.693 -0.2502  0.5484  0.3608
  358PRO    HD1 3972   5.048   3.662   6.673 -0.5478  0.2517 -1.1573
  358PRO    HD2 3973   5.089   3.515   6.592  0.0984 -0.2341  0.7482
  358PRO     CA 3974   4.979   3.479   6.901  0.1498  0.5552  0.1479
  358PRO     HA 3975   4.978   3.376   6.933 -1.6131  0.7192  0.7276
  358PRO     CB 3976   5.107   3.559   6.922  0.4675  0.0379  0.2035
  358PRO    HB1 3977   5.171   3.532   7.009  0.7991  0.8386  0.2212
  358PRO    HB2 3978   5.088   3.668   6.935 -2.1317 -0.0970 -1.7329
  358PRO     CG 3979   5.180   3.533   6.789 -0.0791 -0.3236 -0.0260
  358PRO    HG1 3980   5.261   3.608   6.778 -1.2108  0.8275 -0.8158
  358PRO    HG2 3981   5.215   3.427   6.785  1.4639  0.0402  2.1665
  358PRO      C 3982   4.868   3.550   6.971 -0.2449  0.1296 -0.0401
  358PRO      O 3983   4.820   3.503   7.074 -0.1243 -0.0776 -0.0770
  359LEU      N 3984   4.818   3.665   6.923 -0.4297 -0.1868 -0.6014
  359LEU     HN 3985   4.843   3.704   6.834  1.5675  1.3411  0.5401
  359LEU     CA 3986   4.724   3.745   6.995 -0.1261  0.2872 -0.7284
  359LEU     HA 3987   4.766   3.766   7.092 -3.0278 -0.7618  0.8633
  359LEU     CB 3988   4.714   3.880   6.923  0.3197  0.3349 -0.7040
  359LEU    HB1 3989   4.671   3.853   6.825  0.2178 -0.1079 -0.5371
  359LEU    HB2 3990   4.819   3.911   6.905 -0.2051  1.3164 -2.2428
  359LEU     CG 3991   4.619   3.988   6.977 -0.0474 -0.4673  0.2796
  359LEU     HG 3992   4.515   3.947   6.972 -0.6753  1.2080 -2.9243
  359LEU    CD1 3993   4.654   4.036   7.119  0.1553 -0.0375  0.0866
  359LEU   HD11 3994   4.761   4.066   7.121 -0.1163  0.9282  0.5133
  359LEU   HD12 3995   4.638   3.957   7.195 -0.4884  0.6446  0.6742
  359LEU   HD13 3996   4.594   4.124   7.149  1.6647  1.0299  0.0749
  359LEU    CD2 3997   4.635   4.111   6.886 -0.3380 -0.2625  0.5018
  359LEU   HD21 3998   4.556   4.187   6.901  0.5761  1.2206 -1.7254
  359LEU   HD22 3999   4.620   4.088   6.778 -0.7891  1.4943  0.1587
  359LEU   HD23 4000   4.732   4.165   6.889  0.1647 -0.7298 -2.8182
  359LEU      C 4001   4.592   3.680   7.015  0.0487  0.0199 -0.4286
  359LEU      O 4002   4.537   3.694   7.124  0.3099  0.1793 -0.3170
  360LEU      N 4003   4.543   3.605   6.914 -0.2858  0.0024 -0.2546
  360LEU     HN 4004   4.595   3.579   6.833 -1.5116  0.3229 -1.1664
  360LEU     CA 4005   4.423   3.529   6.929 -0.1216 -0.1930  0.0888
  360LEU     HA 4006   4.340   3.587   6.967  1.2892 -0.0972  3.2888
  360LEU     CB 4007   4.377   3.494   6.786  0.0823 -0.1887  0.0225
  360LEU    HB1 4008   4.300   3.415   6.786  0.3521 -0.4650  0.9764
  360LEU    HB2 4009   4.463   3.448   6.732 -0.1714 -1.7382  0.9061
  360LEU     CG 4010   4.322   3.613   6.706 -0.2624 -0.1764  0.2789
  360LEU     HG 4011   4.398   3.692   6.721  0.0532 -0.8138  2.3197
  360LEU    CD1 4012   4.295   3.571   6.560  0.3615 -0.1780  0.1617
  360LEU   HD11 4013   4.248   3.639   6.486  1.1743  0.1458 -0.0675
  360LEU   HD12 4014   4.222   3.487   6.556 -0.8337  0.8651 -2.8779
  360LEU   HD13 4015   4.389   3.538   6.510  1.9400  1.4595  1.9195
  360LEU    CD2 4016   4.191   3.671   6.762 -0.1340  0.1831  0.2109
  360LEU   HD21 4017   4.163   3.761   6.704  2.1466  0.6995 -0.1499
  360LEU   HD22 4018   4.189   3.688   6.872  2.9074 -1.4508  0.6087
  360LEU   HD23 4019   4.104   3.603   6.748 -0.3309  0.2384  1.1167
  360LEU      C 4020   4.436   3.410   7.018 -0.2625 -0.5625 -0.3759
  360LEU      O 4021   4.351   3.391   7.105 -0.3919  0.2464 -0.3121
  361ALA      N 4022   4.547   3.338   6.996 -0.1231 -0.4572 -0.0274
  361ALA     HN 4023   4.605   3.383   6.928  1.9707 -1.1895  1.1772
  361ALA     CA 4024   4.582   3.227   7.079 -0.0747  0.0708  0.6658
  361ALA     HA 4025   4.498   3.158   7.071 -1.4406  1.7934 -0.5417
  361ALA     CB 4026   4.699   3.144   7.025 -0.3707  0.1647 -0.1296
  361ALA    HB1 4027   4.678   3.114   6.920  0.9199  0.3375 -0.4569
  361ALA    HB2 4028   4.737   3.063   7.091 -0.8028 -0.2696 -0.4087
  361ALA    HB3 4029   4.780   3.219   7.013 -1.1960  0.9064 -1.3192
  361ALA      C 4030   4.611   3.249   7.224  0.4333 -0.5478  0.6623
  361ALA      O 4031   4.559   3.178   7.310 -0.2504 -0.4833  0.3145
  362ILE      N 4032   4.689   3.353   7.257 -0.0181  0.0013  0.0219
  362ILE     HN 4033   4.723   3.414   7.185  0.4794  0.4477  0.6179
  362ILE     CA 4034   4.733   3.393   7.387  0.1381  0.4946 -0.1755
  362ILE     HA 4035   4.773   3.307   7.439  0.1288  0.1583 -0.7204
  362ILE     CB 4036   4.837   3.500   7.393  0.5609  0.0759  0.0431
  362ILE     HB 4037   4.914   3.479   7.316  0.3099 -2.8995  0.4993
  362ILE    CG2 4038   4.789   3.642   7.357  0.8054 -0.0117 -0.6368
  362ILE   HG21 4039   4.882   3.700   7.339  1.1042  0.4348  1.9558
  362ILE   HG22 4040   4.733   3.687   7.442  0.0094 -1.4467 -0.3693
  362ILE   HG23 4041   4.727   3.638   7.265 -1.4494  2.8181  0.5884
  362ILE    CG1 4042   4.897   3.498   7.535 -0.2187 -0.1256  0.3758
  362ILE   HG11 4043   4.904   3.395   7.577  1.3604 -0.4153 -0.5211
  362ILE   HG12 4044   4.845   3.554   7.615  1.6513 -0.4999  1.9280
  362ILE     CD 4045   5.035   3.564   7.533 -0.3297  0.0951 -0.9512
  362ILE    HD1 4046   5.068   3.568   7.639 -1.6713  1.1084 -0.5369
  362ILE    HD2 4047   5.043   3.665   7.486  2.1758 -0.2011 -1.2738
  362ILE    HD3 4048   5.104   3.500   7.475  1.6774  2.7045 -1.6631
  362ILE      C 4049   4.613   3.432   7.467 -0.1476 -0.5868 -0.0596
  362ILE      O 4050   4.614   3.394   7.584  0.6572  0.1733  0.1857
  363MET      N 4051   4.515   3.506   7.414 -0.2610 -0.1803  0.7163
  363MET     HN 4052   4.529   3.544   7.323  0.8986 -0.7937  0.6291
  363MET     CA 4053   4.385   3.533   7.468 -0.2461  0.3061  0.5136
  363MET     HA 4054   4.397   3.570   7.568  0.7854 -0.5176  0.7080
  363MET     CB 4055   4.311   3.652   7.403 -0.6501 -0.4778 -0.4896
  363MET    HB1 4056   4.315   3.630   7.294 -0.1244 -2.0412 -0.1906
  363MET    HB2 4057   4.373   3.739   7.432 -1.0063 -1.0282  2.1044
  363MET     CG 4058   4.164   3.673   7.438 -0.3265  0.3856  0.3813
  363MET    HG1 4059   4.155   3.674   7.548 -1.3471  2.1744  0.3272
  363MET    HG2 4060   4.100   3.593   7.395 -0.0971 -0.3463  1.3698
  363MET     SD 4061   4.105   3.830   7.367 -0.2844  0.2778  0.1055
  363MET     CE 4062   4.129   3.944   7.507  0.3241  0.2324  0.0400
  363MET    HE1 4063   4.110   4.052   7.490  0.7110  0.2413 -0.3804
  363MET    HE2 4064   4.234   3.943   7.544  1.3503 -1.6721 -2.5740
  363MET    HE3 4065   4.060   3.909   7.586 -0.8649  1.0908 -0.5908
  363MET      C 4066   4.300   3.413   7.490  0.2738 -0.1991 -0.1779
  363MET      O 4067   4.243   3.406   7.599  0.6222 -0.0565  0.0115
  364VAL      N 4068   4.301   3.320   7.393 -0.0320  0.4038 -0.7664
  364VAL     HN 4069   4.361   3.326   7.313  2.6359  0.4328  1.0998
  364VAL     CA 4070   4.216   3.206   7.406  0.2936  0.2584  0.1245
  364VAL     HA 4071   4.127   3.238   7.458  0.1433 -0.8151  0.5613
  364VAL     CB 4072   4.176   3.160   7.269 -0.0194 -0.5784  0.4849
  364VAL     HB 4073   4.168   3.256   7.213  3.8140  1.0174  2.3035
  364VAL    CG1 4074   4.274   3.064   7.201  0.7148  0.2021  0.4157
  364VAL   HG11 4075   4.274   3.090   7.093 -1.6748  0.2571  0.3726
  364VAL   HG12 4076   4.244   2.957   7.206  1.6367 -0.0290  1.2177
  364VAL   HG13 4077   4.380   3.064   7.234  1.4473 -2.3762 -1.5446
  364VAL    CG2 4078   4.030   3.112   7.275 -0.4988  0.7269 -0.2668
  364VAL   HG21 4079   4.034   3.052   7.368 -0.6393  1.0741 -0.0320
  364VAL   HG22 4080   3.981   3.070   7.185 -2.9804 -1.0550  1.7597
  364VAL   HG23 4081   3.969   3.196   7.314 -0.1430  0.0663  1.8572
  364VAL      C 4082   4.259   3.099   7.501  0.2448  0.1532  0.0278
  364VAL      O 4083   4.176   3.024   7.552  0.4263  0.1208  0.2791
  365TYR      N 4084   4.388   3.109   7.539  0.1351 -0.1341  0.4787
  365TYR     HN 4085   4.446   3.173   7.490  0.1023  0.2203  0.8918
  365TYR     CA 4086   4.458   3.026   7.632  0.2140 -0.3169  0.2551
  365TYR     HA 4087   4.462   2.923   7.599 -1.0613 -1.4491  3.2960
  365TYR     CB 4088   4.606   3.068   7.637  0.2413 -0.3759 -0.0449
  365TYR    HB1 4089   4.617   3.175   7.665  0.3431 -0.5015  0.4125
  365TYR    HB2 4090   4.650   3.051   7.537  1.1994 -0.2635  0.3496
  365TYR     CG 4091   4.691   2.977   7.720 -0.2034 -0.9737 -0.2378
  365TYR    CD1 4092   4.730   2.854   7.671  0.2453 -0.9161 -0.0282
  365TYR    HD1 4093   4.697   2.823   7.573  1.7292  0.0549 -0.8685
  365TYR    CE1 4094   4.795   2.762   7.750  0.0109 -0.8875  0.2006
  365TYR    HE1 4095   4.804   2.658   7.721  1.8387 -0.2530 -1.7466
  365TYR     CZ 4096   4.833   2.797   7.877 -0.4584 -0.0200  0.1125
  365TYR     OH 4097   4.898   2.712   7.969 -0.8336 -0.2935  0.1265
  365TYR     HH 4098   4.914   2.628   7.927 -1.2703  0.5849 -1.8892
  365TYR    CD2 4099   4.743   3.018   7.840 -0.6860 -0.0227 -0.3445
  365TYR    HD2 4100   4.718   3.118   7.873  1.7130  0.2742  0.7476
  365TYR    CE2 4101   4.810   2.926   7.918 -0.2349  0.2044 -0.4645
  365TYR    HE2 4102   4.839   2.968   8.013 -1.5683 -1.1268  0.5734
  365TYR      C 4103   4.399   3.027   7.769 -0.1259  0.5855  0.1138
  365TYR      O 4104   4.369   2.921   7.824 -0.0367  0.3915 -0.2072
  366ASP      N 4105   4.380   3.148   7.824  0.5899  0.4047  0.7892
  366ASP     HN 4106   4.422   3.223   7.774 -2.3364  0.7102 -1.5479
  366ASP     CA 4107   4.318   3.180   7.949 -0.1966 -0.0371  0.5206
  366ASP     HA 4108   4.348   3.097   8.011 -0.3449 -0.3398  0.1898
  366ASP     CB 4109   4.368   3.317   7.997  0.3835  0.3479 -1.1098
  366ASP    HB1 4110   4.334   3.326   8.102 -1.7582 -0.4833 -1.6760
  366ASP    HB2 4111   4.316   3.391   7.932  0.1408  2.5926  1.4287
  366ASP     CG 4112   4.520   3.322   8.001  0.3701  0.1739 -0.3244
  366ASP    OD1 4113   4.574   3.424   7.950  0.5100  0.0773 -0.3673
  366ASP    OD2 4114   4.578   3.228   8.062 -0.2776 -0.0453 -0.0406
  366ASP      C 4115   4.169   3.185   7.949 -0.2074 -0.1461 -0.2814
  366ASP      O 4116   4.114   3.180   8.059  0.1130 -0.1576 -0.1219
  367VAL      N 4117   4.103   3.192   7.832 -0.3097  0.1790 -0.2044
  367VAL     HN 4118   4.162   3.220   7.757  0.8248 -2.4073 -0.3579
  367VAL     CA 4119   3.963   3.171   7.810 -0.2855 -0.0816 -0.1041
  367VAL     HA 4120   3.908   3.224   7.886 -1.5253  0.5595 -1.4016
  367VAL     CB 4121   3.915   3.216   7.675 -0.5786  0.2554  0.1126
  367VAL     HB 4122   3.982   3.164   7.604 -0.4506  0.6440 -0.0538
  367VAL    CG1 4123   3.779   3.152   7.639 -0.5654  0.0581  0.4122
  367VAL   HG11 4124   3.744   3.201   7.546 -1.6281  1.3175  1.4441
  367VAL   HG12 4125   3.697   3.179   7.709  0.0409  3.4323 -0.0092
  367VAL   HG13 4126   3.783   3.047   7.604 -1.8120  0.7194 -1.8964
  367VAL    CG2 4127   3.918   3.368   7.655  0.7982  0.2751  0.3614
  367VAL   HG21 4128   3.850   3.422   7.725  0.7546  1.2364 -0.4046
  367VAL   HG22 4129   3.882   3.404   7.556 -0.9888 -0.8696  0.5441
  367VAL   HG23 4130   4.023   3.402   7.668  1.4462 -1.4790 -0.0233
  367VAL      C 4131   3.936   3.028   7.844  0.2055 -0.1295  0.0968
  367VAL      O 4132   3.831   2.997   7.900 -0.0171 -0.7769 -0.6600
  368PHE      N 4133   4.023   2.938   7.796 -0.2080 -0.1067 -0.7282
  368PHE     HN 4134   4.105   2.971   7.748 -0.2187 -0.7197 -1.1735
  368PHE     CA 4135   4.009   2.801   7.833  0.1069  0.1328  0.3175
  368PHE     HA 4136   3.908   2.767   7.854 -0.4976  0.2613 -2.1030
  368PHE     CB 4137   4.051   2.707   7.719 -0.4283  0.1993  0.0655
  368PHE    HB1 4138   4.093   2.609   7.750 -1.2492 -0.4234 -0.6993
  368PHE    HB2 4139   4.138   2.738   7.658  1.9238 -2.5338  1.7886
  368PHE     CG 4140   3.945   2.684   7.616 -0.3173  0.5513 -0.1299
  368PHE    CD1 4141   3.902   2.554   7.602  0.2629  0.3390  0.0421
  368PHE    HD1 4142   3.932   2.477   7.671  0.6838  0.8747  0.4642
  368PHE    CE1 4143   3.824   2.517   7.495  0.1988  0.2925  0.1057
  368PHE    HE1 4144   3.792   2.415   7.479 -1.8067  0.9182 -0.1599
  368PHE     CZ 4145   3.789   2.609   7.399  0.1804  0.0096 -0.1603
  368PHE     HZ 4146   3.724   2.594   7.314  1.9843 -1.3666 -1.3740
  368PHE    CD2 4147   3.910   2.774   7.519 -0.5443  0.2178 -0.3593
  368PHE    HD2 4148   3.923   2.881   7.529 -0.5971  0.3665 -1.6819
  368PHE    CE2 4149   3.829   2.740   7.413 -0.3262  0.2055 -0.5239
  368PHE    HE2 4150   3.801   2.809   7.335 -1.5055 -1.6123 -1.7911
  368PHE      C 4151   4.082   2.758   7.956 -0.0738  0.1448  0.4289
  368PHE      O 4152   4.076   2.640   7.988  0.1685  0.0685  0.1837
  369GLY      N 4153   4.150   2.851   8.025 -0.3078  0.3021  0.4509
  369GLY     HN 4154   4.160   2.943   7.988  0.9826 -0.2917 -0.7827
  369GLY     CA 4155   4.251   2.813   8.119  0.5140  0.4587 -0.3561
  369GLY    HA1 4156   4.345   2.846   8.078  1.1326 -0.1739  0.5147
  369GLY    HA2 4157   4.255   2.706   8.133  0.0696  0.6478  1.4845
  369GLY      C 4158   4.221   2.874   8.252 -0.2230  0.6649 -0.6125
  369GLY      O 4159   4.113   2.864   8.308  0.2710  0.7065  0.3614
  370LYS      N 4160   4.334   2.917   8.311 -0.2978  0.1021 -0.0496
  370LYS     HN 4161   4.424   2.887   8.277  0.6372 -0.7726  2.9074
  370LYS     CA 4162   4.334   2.988   8.435  0.6746 -0.3207  0.2049
  370LYS     HA 4163   4.250   3.053   8.415  0.8643 -0.1986 -0.2009
  370LYS     CB 4164   4.306   2.915   8.567 -0.1844 -0.1713  0.1122
  370LYS    HB1 4165   4.341   2.811   8.551 -0.6320 -0.4996  1.1719
  370LYS    HB2 4166   4.197   2.904   8.582  0.0733 -1.3570  1.3527
  370LYS     CG 4167   4.373   2.971   8.693  0.1353 -0.1832 -0.0530
  370LYS    HG1 4168   4.350   3.078   8.710 -0.3177 -0.2722 -0.1029
  370LYS    HG2 4169   4.482   2.948   8.690 -0.1924 -1.7791 -1.6579
  370LYS     CD 4170   4.334   2.900   8.822  0.2163 -0.5311 -0.2189
  370LYS    HD1 4171   4.224   2.914   8.829  0.3983  1.7655 -1.0449
  370LYS    HD2 4172   4.377   2.960   8.905 -1.5529 -0.6256  0.8264
  370LYS     CE 4173   4.382   2.755   8.834  0.1337 -0.5354  0.0596
  370LYS    HE1 4174   4.487   2.762   8.799  0.0853  0.6432  0.0893
  370LYS    HE2 4175   4.328   2.682   8.770  0.1116 -0.8450  0.4286
  370LYS     NZ 4176   4.369   2.692   8.968 -0.0758 -0.6571 -0.0168
  370LYS    HZ1 4177   4.293   2.622   8.957  1.0063 -1.5264 -2.8103
  370LYS    HZ2 4178   4.343   2.745   9.054 -0.7395 -1.9427  0.5998
  370LYS    HZ3 4179   4.451   2.633   8.993  0.7643  1.2067  1.9442
  370LYS      C 4180   4.452   3.079   8.436  0.2276  0.2598  0.1598
  370LYS      O 4181   4.564   3.038   8.406 -0.0425 -0.2488 -0.1638
  371MET      N 4182   4.442   3.208   8.475 -0.5075  0.1887  0.2272
  371MET     HN 4183   4.351   3.239   8.498  0.0564  1.1026  1.3007
  371MET     CA 4184   4.537   3.315   8.466 -0.3674  0.0907  0.5194
  371MET     HA 4185   4.558   3.325   8.361 -0.9530  2.9775  0.5942
  371MET     CB 4186   4.472   3.452   8.488 -0.1967  0.2699 -0.0785
  371MET    HB1 4187   4.392   3.471   8.413 -0.0930  1.3705  0.0638
  371MET    HB2 4188   4.546   3.534   8.477  0.3014 -0.2574 -0.6678
  371MET     CG 4189   4.408   3.464   8.627  0.3163 -0.3751  0.2169
  371MET    HG1 4190   4.490   3.431   8.695  0.6933 -0.2765 -0.1840
  371MET    HG2 4191   4.325   3.391   8.635 -1.0316  1.3093  2.8112
  371MET     SD 4192   4.371   3.633   8.684  0.0126 -0.3160 -0.1566
  371MET     CE 4193   4.371   3.598   8.862  0.1334  0.6725  0.0440
  371MET    HE1 4194   4.276   3.541   8.874  0.9147 -0.5226  0.7836
  371MET    HE2 4195   4.365   3.684   8.931 -0.9153 -0.3197  1.2437
  371MET    HE3 4196   4.449   3.528   8.900 -0.3728  0.2195  0.2616
  371MET      C 4197   4.669   3.289   8.530 -0.1737  0.5619  0.3143
  371MET      O 4198   4.678   3.229   8.637  0.5466 -0.3378 -0.2354
  372ASN      N 4199   4.773   3.337   8.460 -0.2406  0.0128 -0.1740
  372ASN     HN 4200   4.774   3.395   8.380 -2.5401 -0.2834 -0.4858
  372ASN     CA 4201   4.901   3.320   8.522 -0.2378  0.0893 -0.1622
  372ASN     HA 4202   4.889   3.318   8.629  0.8877  2.5219  0.0796
  372ASN     CB 4203   4.982   3.206   8.458  0.1021  0.2967 -0.1098
  372ASN    HB1 4204   5.091   3.223   8.471 -0.1530  2.2399 -0.3123
  372ASN    HB2 4205   4.966   3.194   8.349  1.8888  1.8604 -0.5873
  372ASN     CG 4206   4.950   3.080   8.537  0.9631 -0.2113 -0.5640
  372ASN    OD1 4207   5.023   3.043   8.630  0.0064 -0.2094  0.2004
  372ASN    ND2 4208   4.842   3.006   8.501 -0.1025  0.4055  1.2370
  372ASN   HD21 4209   4.814   2.930   8.560 -1.8545 -1.8397 -2.1502
  372ASN   HD22 4210   4.776   3.040   8.435  1.0007 -0.6731 -0.5234
  372ASN      C 4211   4.974   3.447   8.492  0.0460  0.0397  0.3044
  372ASN      O 4212   4.938   3.514   8.395  0.4149  0.0260  0.1540
  373LYS      N 4213   5.064   3.492   8.581  0.4327  0.1670 -0.1400
  373LYS     HN 4214   5.078   3.442   8.667  0.5437  1.0615  0.3767
  373LYS     CA 4215   5.127   3.620   8.582  0.2792  0.2422 -0.1193
  373LYS     HA 4216   5.062   3.706   8.580  0.4739  0.5678  2.7569
  373LYS     CB 4217   5.205   3.635   8.714  0.3424 -0.0702 -0.1202
  373LYS    HB1 4218   5.286   3.559   8.716  2.0969  1.7120 -0.6759
  373LYS    HB2 4219   5.135   3.594   8.790  0.3085 -3.7839 -1.9564
  373LYS     CG 4220   5.276   3.770   8.727 -0.0231  0.0908  0.2348
  373LYS    HG1 4221   5.219   3.851   8.677  0.1680  1.2326  1.7819
  373LYS    HG2 4222   5.370   3.761   8.668 -0.3096 -1.4189 -0.0457
  373LYS     CD 4223   5.311   3.795   8.874 -0.6659 -0.0568  0.4179
  373LYS    HD1 4224   5.389   3.718   8.896  1.2425  0.4547 -3.5646
  373LYS    HD2 4225   5.218   3.781   8.932 -0.2351 -0.5554  0.9994
  373LYS     CE 4226   5.381   3.929   8.902 -0.1439 -0.0614 -0.8068
  373LYS    HE1 4227   5.484   3.934   8.861 -0.5141  0.8025 -1.6968
  373LYS    HE2 4228   5.381   3.941   9.012 -3.2814 -1.7130 -0.5030
  373LYS     NZ 4229   5.301   4.040   8.847 -0.7265  0.0996  0.3413
  373LYS    HZ1 4230   5.351   4.127   8.875 -1.2559  0.4934  0.0966
  373LYS    HZ2 4231   5.204   4.047   8.885 -0.2704  0.6870  1.4182
  373LYS    HZ3 4232   5.301   4.037   8.743  0.0402 -1.2359  0.3620
  373LYS      C 4233   5.217   3.641   8.465 -0.4185  0.3516 -0.6423
  373LYS      O 4234   5.216   3.750   8.409  0.1140  0.3583 -0.6373
  374LEU      N 4235   5.297   3.540   8.425 -0.3988  0.2095 -0.2506
  374LEU     HN 4236   5.310   3.458   8.479  1.2945  0.4821 -0.2025
  374LEU     CA 4237   5.386   3.561   8.315 -0.2510 -0.1295 -0.1972
  374LEU     HA 4238   5.453   3.642   8.340  1.0483 -1.4718  0.8401
  374LEU     CB 4239   5.475   3.440   8.285  0.1202  0.1997 -0.4277
  374LEU    HB1 4240   5.412   3.349   8.282 -1.7725  1.3380  1.7354
  374LEU    HB2 4241   5.540   3.420   8.373 -1.8839  0.8178  1.2802
  374LEU     CG 4242   5.570   3.453   8.165 -0.1744  0.1579 -0.6637
  374LEU     HG 4243   5.507   3.461   8.074 -1.8365  2.6685  0.5831
  374LEU    CD1 4244   5.669   3.568   8.191  0.2041 -0.0403 -1.2276
  374LEU   HD11 4245   5.733   3.576   8.100 -0.9396  0.4020 -2.0196
  374LEU   HD12 4246   5.729   3.541   8.281 -1.6184 -2.4927 -0.6602
  374LEU   HD13 4247   5.619   3.666   8.201  0.5885 -0.0466  1.3972
  374LEU    CD2 4248   5.654   3.325   8.152  0.1584  0.2135  0.7917
  374LEU   HD21 4249   5.718   3.340   8.063  0.6329  0.2640  1.1381
  374LEU   HD22 4250   5.583   3.242   8.132 -0.4129  0.8123  0.2765
  374LEU   HD23 4251   5.712   3.306   8.245 -0.0365  2.7741  1.5108
  374LEU      C 4252   5.303   3.577   8.192 -0.4993  0.1519  0.0050
  374LEU      O 4253   5.329   3.666   8.111 -0.5038 -0.0851 -0.2559
  375ILE      N 4254   5.197   3.498   8.170 -0.2347 -0.0927 -0.3949
  375ILE     HN 4255   5.172   3.424   8.232 -1.8753  0.0280 -0.8704
  375ILE     CA 4256   5.118   3.498   8.051  0.0483 -0.4045 -0.5857
  375ILE     HA 4257   5.183   3.504   7.965  0.3162 -1.3679 -0.4560
  375ILE     CB 4258   5.018   3.386   8.060 -0.5299  0.1235 -0.3555
  375ILE     HB 4259   4.953   3.392   8.149 -0.7126 -1.6288 -0.3408
  375ILE    CG2 4260   4.938   3.375   7.929  0.0432  0.0169 -0.7035
  375ILE   HG21 4261   4.995   3.388   7.835 -1.4138  1.7596 -1.4121
  375ILE   HG22 4262   4.850   3.442   7.921 -0.6642 -0.8335 -0.2649
  375ILE   HG23 4263   4.906   3.269   7.921  0.8751 -0.3773  0.7889
  375ILE    CG1 4264   5.101   3.257   8.073 -0.6118  0.0891 -0.1916
  375ILE   HG11 4265   5.034   3.169   8.063 -1.8883  1.2141 -2.1222
  375ILE   HG12 4266   5.151   3.254   8.172  1.7609 -0.1707 -1.3271
  375ILE     CD 4267   5.216   3.243   7.973 -0.2369  0.2618  0.2108
  375ILE    HD1 4268   5.266   3.144   7.977  1.0831  0.9430  1.9172
  375ILE    HD2 4269   5.294   3.319   7.996 -1.4956  1.8154 -0.4343
  375ILE    HD3 4270   5.182   3.264   7.869  0.6236  0.5550 -0.0129
  375ILE      C 4271   5.035   3.622   8.045 -0.0162 -0.4299 -0.2353
  375ILE      O 4272   5.023   3.682   7.938  0.6625 -0.3418 -0.2661
  376LYS      N 4273   4.988   3.678   8.157  0.1550 -0.1161 -0.3182
  376LYS     HN 4274   4.993   3.629   8.244 -1.5785  0.1504 -0.0216
  376LYS     CA 4275   4.940   3.813   8.158  0.0192 -0.1635  0.2097
  376LYS     HA 4276   4.857   3.813   8.088 -0.7187  2.8024  0.9275
  376LYS     CB 4277   4.883   3.860   8.293 -0.1612  0.6318 -0.1371
  376LYS    HB1 4278   4.883   3.970   8.308  0.2900  0.9503 -2.1589
  376LYS    HB2 4279   4.950   3.822   8.373  0.6580 -0.2607 -1.2007
  376LYS     CG 4280   4.740   3.810   8.316 -0.0240  0.0584 -0.5104
  376LYS    HG1 4281   4.727   3.701   8.330 -1.1229  0.2697  0.2597
  376LYS    HG2 4282   4.676   3.832   8.228 -0.8564 -1.7706 -0.4095
  376LYS     CD 4283   4.666   3.886   8.425 -0.1120 -0.3989 -0.2523
  376LYS    HD1 4284   4.556   3.868   8.419  0.0026 -0.8443 -1.0453
  376LYS    HD2 4285   4.667   3.994   8.398 -0.2011 -0.6463 -1.2824
  376LYS     CE 4286   4.706   3.853   8.569 -0.4206  0.7022  0.1025
  376LYS    HE1 4287   4.814   3.878   8.573 -0.1595  0.5500 -3.3245
  376LYS    HE2 4288   4.682   3.748   8.597 -0.7983  0.7569 -0.0141
  376LYS     NZ 4289   4.647   3.939   8.673 -0.1842  0.2872  0.5873
  376LYS    HZ1 4290   4.674   3.906   8.768  0.3312  0.6158  0.5583
  376LYS    HZ2 4291   4.544   3.945   8.690 -0.3608  0.2596 -0.4092
  376LYS    HZ3 4292   4.673   4.034   8.639 -0.7243 -1.0061 -4.1060
  376LYS      C 4293   5.031   3.920   8.107 -0.3592  0.0367 -0.0543
  376LYS      O 4294   4.997   4.011   8.032  0.0351 -0.0157 -0.2972
  377THR      N 4295   5.158   3.909   8.149 -0.4695  0.0743  0.2932
  377THR     HN 4296   5.191   3.835   8.206 -1.1423  0.2731  0.9526
  377THR     CA 4297   5.264   3.994   8.102 -0.1912 -0.2747  0.2886
  377THR     HA 4298   5.231   4.092   8.131  0.0260 -0.6107  1.7711
  377THR     CB 4299   5.389   3.975   8.181  0.2629  0.6942 -0.1821
  377THR     HB 4300   5.429   3.873   8.159 -1.7679  0.0288 -1.0129
  377THR    OG1 4301   5.365   3.968   8.321 -0.4777  0.2346 -0.3270
  377THR    HG1 4302   5.293   3.905   8.330  0.0966 -0.2944  0.7226
  377THR    CG2 4303   5.506   4.073   8.158  0.2626  0.8192  0.3357
  377THR   HG21 4304   5.468   4.177   8.149 -0.5076  0.5603  0.4647
  377THR   HG22 4305   5.571   4.036   8.076 -0.8054 -2.1897  0.7013
  377THR   HG23 4306   5.577   4.070   8.243  1.6429  0.6172 -0.7975
  377THR      C 4307   5.297   4.000   7.957  0.6369 -0.2551  0.4731
  377THR      O 4308   5.318   4.103   7.892  0.5544 -0.4101  0.1969
  378VAL      N 4309   5.306   3.877   7.904 -0.2256 -0.1102 -0.0315
  378VAL     HN 4310   5.311   3.804   7.971  1.5224  0.3754  0.4234
  378VAL     CA 4311   5.317   3.851   7.764 -0.4959  0.0814 -0.0891
  378VAL     HA 4312   5.403   3.907   7.729 -0.0779 -1.2021 -1.2229
  378VAL     CB 4313   5.347   3.707   7.734 -0.2397  0.0832  0.1595
  378VAL     HB 4314   5.263   3.641   7.765 -0.3428 -0.7037 -1.6367
  378VAL    CG1 4315   5.369   3.684   7.583  0.7614 -1.0746  0.4623
  378VAL   HG11 4316   5.435   3.767   7.548 -1.2057  0.1560 -0.4842
  378VAL   HG12 4317   5.275   3.702   7.527  1.3424 -0.0871 -0.2271
  378VAL   HG13 4318   5.414   3.584   7.566  1.9836 -0.4113 -0.3725
  378VAL    CG2 4319   5.477   3.673   7.808 -0.1859 -0.5496 -0.2177
  378VAL   HG21 4320   5.464   3.675   7.918  0.7096  0.4776 -0.1180
  378VAL   HG22 4321   5.568   3.733   7.787  0.1611 -0.8252  0.4664
  378VAL   HG23 4322   5.511   3.571   7.778  0.8631  0.4907 -2.9038
  378VAL      C 4323   5.203   3.904   7.684 -0.2045  0.6770 -0.1097
  378VAL      O 4324   5.216   3.966   7.578 -0.0884 -0.6131 -0.8758
  379PHE      N 4325   5.081   3.886   7.737 -0.1548  0.0061 -0.2196
  379PHE     HN 4326   5.074   3.842   7.827  0.5829 -1.0570 -0.6598
  379PHE     CA 4327   4.965   3.945   7.678 -0.1869  0.2051  0.0405
  379PHE     HA 4328   4.965   3.911   7.575  1.1056 -0.2575  0.1714
  379PHE     CB 4329   4.848   3.881   7.753 -0.4253  0.6547  0.0567
  379PHE    HB1 4330   4.865   3.904   7.861 -2.2086 -0.7860  0.6931
  379PHE    HB2 4331   4.847   3.770   7.752 -0.4387  0.6585 -0.5020
  379PHE     CG 4332   4.712   3.933   7.723 -0.6004  0.2215  0.0901
  379PHE    CD1 4333   4.665   3.927   7.594 -0.3944 -0.4934  0.0473
  379PHE    HD1 4334   4.733   3.892   7.518 -0.0013 -0.2593  0.2885
  379PHE    CE1 4335   4.539   3.973   7.563 -0.0389  0.5942  0.1908
  379PHE    HE1 4336   4.497   3.957   7.465  2.1567  1.0844 -0.8981
  379PHE     CZ 4337   4.462   4.034   7.660 -0.3968 -0.4781  0.5984
  379PHE     HZ 4338   4.373   4.093   7.642  0.2413  0.9374  1.8779
  379PHE    CD2 4339   4.635   3.987   7.823 -0.1495  0.2338  0.4314
  379PHE    HD2 4340   4.682   3.995   7.920  1.8373  0.7910 -0.5285
  379PHE    CE2 4341   4.516   4.045   7.786 -0.2170  0.1223  0.4727
  379PHE    HE2 4342   4.463   4.108   7.856  1.6255  1.4583  0.7373
  379PHE      C 4343   4.954   4.092   7.652  0.0982  0.1650 -0.3128
  379PHE      O 4344   4.917   4.137   7.544 -0.1203  0.1617 -0.2381
  380ALA      N 4345   4.989   4.177   7.750 -0.0008 -0.3380  0.1672
  380ALA     HN 4346   4.994   4.139   7.842  1.5672  0.4778  0.4557
  380ALA     CA 4347   5.007   4.318   7.729  0.1942 -0.3132  0.5079
  380ALA     HA 4348   4.907   4.350   7.705  0.3088  1.2767  1.9131
  380ALA     CB 4349   5.053   4.382   7.862 -0.3344 -0.1377  0.6087
  380ALA    HB1 4350   5.057   4.491   7.843  1.2922 -0.5414 -1.8635
  380ALA    HB2 4351   5.151   4.339   7.891 -0.0950 -0.9774 -1.2910
  380ALA    HB3 4352   4.982   4.372   7.947  1.2033 -1.0491  1.8245
  380ALA      C 4353   5.101   4.359   7.622 -0.4400 -0.3996 -0.0867
  380ALA      O 4354   5.064   4.443   7.540  0.5883  0.2824  0.1346
  381PHE      N 4355   5.224   4.304   7.618 -0.0054  0.5773 -0.3231
  381PHE     HN 4356   5.249   4.245   7.694 -2.6438  1.0015  0.9824
  381PHE     CA 4357   5.322   4.306   7.513  0.0141  0.3124 -0.3098
  381PHE     HA 4358   5.352   4.409   7.508 -0.7535  0.5433 -0.4067
  381PHE     CB 4359   5.446   4.218   7.537 -0.1914  0.1470  0.1563
  381PHE    HB1 4360   5.507   4.246   7.449 -2.5212  1.8383 -1.0551
  381PHE    HB2 4361   5.415   4.111   7.533 -3.0610  0.9116 -1.4560
  381PHE     CG 4362   5.520   4.239   7.665 -0.3111 -0.1837  0.2801
  381PHE    CD1 4363   5.580   4.133   7.728 -0.1973 -0.1556  0.2185
  381PHE    HD1 4364   5.567   4.034   7.686 -0.1699  0.2259 -0.7140
  381PHE    CE1 4365   5.659   4.147   7.840 -0.5236  0.0521  0.4223
  381PHE    HE1 4366   5.707   4.060   7.881 -0.6268  0.8050  2.2435
  381PHE     CZ 4367   5.663   4.269   7.903 -0.7613  0.0592  0.4250
  381PHE     HZ 4368   5.707   4.283   8.001 -1.3225  2.3379  0.4076
  381PHE    CD2 4369   5.528   4.360   7.730  0.7109 -0.0285 -0.1195
  381PHE    HD2 4370   5.474   4.442   7.685  2.4187  1.3085  0.1829
  381PHE    CE2 4371   5.597   4.377   7.847 -0.3953  0.3214  0.4975
  381PHE    HE2 4372   5.581   4.473   7.893 -2.2289 -0.1850  1.0028
  381PHE      C 4373   5.272   4.260   7.380  0.1421 -0.0927 -0.2195
  381PHE      O 4374   5.281   4.333   7.281  0.1351 -0.0711 -0.2044
  382CYS      N 4375   5.205   4.143   7.375  0.6818 -0.4062 -0.1800
  382CYS     HN 4376   5.208   4.083   7.454  1.7572 -1.2216 -0.8155
  382CYS     CA 4377   5.147   4.090   7.256  0.0276  0.0355 -0.0644
  382CYS     HA 4378   5.218   4.105   7.176 -0.6860  0.3708 -0.6479
  382CYS     CB 4379   5.111   3.941   7.266  0.0855  0.0559  0.4520
  382CYS    HB1 4380   5.053   3.915   7.175  2.0557  0.0741 -0.8489
  382CYS    HB2 4381   5.040   3.924   7.350  0.2407  2.0716  1.0393
  382CYS     SG 4382   5.262   3.841   7.282  0.2767  0.2803  0.0264
  382CYS    HG1 4383   5.280   3.893   7.402 -1.7962 -0.0960  0.5366
  382CYS      C 4384   5.033   4.171   7.206 -0.0822 -0.0587  0.0352
  382CYS      O 4385   5.002   4.169   7.087  0.4460  0.6079 -0.1231
  383SER      N 4386   4.962   4.250   7.289  0.1857  0.0413  0.1712
  383SER     HN 4387   4.962   4.235   7.388 -2.2043  0.2673  0.2674
  383SER     CA 4388   4.855   4.336   7.249 -0.0102 -0.3736 -0.1995
  383SER     HA 4389   4.790   4.285   7.179 -2.9191  1.8599  0.6617
  383SER     CB 4390   4.777   4.382   7.373  0.5289  0.0490 -0.0145
  383SER    HB1 4391   4.723   4.479   7.364 -1.4952 -0.9708  0.4769
  383SER    HB2 4392   4.859   4.398   7.447 -1.8231  1.8622  2.4012
  383SER     OG 4393   4.701   4.272   7.421  0.1153  0.2815 -0.1290
  383SER    HG1 4394   4.765   4.207   7.450 -0.5656 -0.0480  0.6586
  383SER      C 4395   4.890   4.455   7.166  0.3562 -0.4654 -0.1749
  383SER      O 4396   4.810   4.512   7.092  0.5008 -0.0415 -0.0095
  384MET      N 4397   5.020   4.489   7.172  0.1795  0.1987  0.0349
  384MET     HN 4398   5.082   4.449   7.239  0.1803  1.4376  0.7882
  384MET     CA 4399   5.074   4.579   7.075 -0.0243  0.4794  0.1827
  384MET     HA 4400   5.011   4.667   7.076  1.5754  1.6794  0.1995
  384MET     CB 4401   5.212   4.602   7.139  0.1779 -0.5310  0.1192
  384MET    HB1 4402   5.260   4.681   7.079  1.4173 -0.8765  0.6267
  384MET    HB2 4403   5.279   4.515   7.122 -1.2544 -1.4158 -1.1604
  384MET     CG 4404   5.209   4.651   7.284  0.5666 -0.3479  0.0675
  384MET    HG1 4405   5.181   4.564   7.347 -2.8161  1.3594  1.2242
  384MET    HG2 4406   5.124   4.720   7.305  0.3649 -0.0999 -1.4902
  384MET     SD 4407   5.352   4.730   7.364  0.2746  0.3447 -0.0860
  384MET     CE 4408   5.492   4.614   7.370 -0.1276 -0.1440 -0.0769
  384MET    HE1 4409   5.476   4.526   7.436  2.6980 -0.7121 -0.0301
  384MET    HE2 4410   5.583   4.661   7.411 -1.6356  1.2850  1.8311
  384MET    HE3 4411   5.497   4.574   7.266  0.9464 -0.9994  0.2940
  384MET      C 4412   5.083   4.529   6.935 -0.5366 -0.0283  0.3270
  384MET      O 4413   5.106   4.609   6.844 -0.3236 -0.5413 -0.0690
  385LEU      N 4414   5.070   4.398   6.908 -0.0011  0.0453 -0.3117
  385LEU     HN 4415   5.046   4.335   6.981  0.8396  1.2405  1.0594
  385LEU     CA 4416   5.079   4.350   6.773 -0.2151 -0.1349 -0.2632
  385LEU     HA 4417   5.169   4.390   6.728  0.3548  0.0231  0.9755
  385LEU     CB 4418   5.073   4.197   6.770 -0.3465 -0.1395  0.2010
  385LEU    HB1 4419   5.068   4.175   6.661 -1.5320  0.9165  0.0145
  385LEU    HB2 4420   4.979   4.166   6.821  1.1832 -1.8662  2.1333
  385LEU     CG 4421   5.193   4.120   6.829 -0.0972 -0.5887 -0.8708
  385LEU     HG 4422   5.216   4.174   6.923 -3.4487  1.2860 -0.9368
  385LEU    CD1 4423   5.151   3.977   6.865 -0.1218 -0.2295  0.5861
  385LEU   HD11 4424   5.063   3.976   6.933  0.3691 -0.3165  1.2327
  385LEU   HD12 4425   5.232   3.916   6.910  1.4073  1.9361  0.8814
  385LEU   HD13 4426   5.105   3.926   6.777 -1.1590  0.2985  0.7967
  385LEU    CD2 4427   5.304   4.118   6.722  0.0441 -0.1590 -0.7372
  385LEU   HD21 4428   5.314   4.213   6.667  1.1143  1.2159  1.6987
  385LEU   HD22 4429   5.267   4.047   6.644  0.1672 -0.5171 -0.4762
  385LEU   HD23 4430   5.392   4.074   6.774 -0.9597 -1.8976 -0.4139
  385LEU      C 4431   4.969   4.401   6.686 -0.0872  0.0202 -0.3341
  385LEU      O 4432   4.998   4.421   6.568 -0.0860  0.7631 -0.2160
  386CYS      N 4433   4.844   4.432   6.725  0.1897  0.2057  0.4367
  386CYS     HN 4434   4.798   4.409   6.810 -0.2718 -0.3864  0.0369
  386CYS     CA 4435   4.760   4.506   6.636  0.3487 -0.4353 -0.2534
  386CYS     HA 4436   4.737   4.440   6.553 -0.4001 -0.4482 -0.0409
  386CYS     CB 4437   4.616   4.519   6.688  0.5597 -0.1230  0.2456
  386CYS    HB1 4438   4.586   4.413   6.694 -0.2914  0.1267  0.6762
  386CYS    HB2 4439   4.535   4.563   6.626 -0.6985 -1.5135  0.8371
  386CYS     SG 4440   4.596   4.589   6.855 -0.4694 -0.0463  0.0953
  386CYS    HG1 4441   4.463   4.597   6.862 -0.6297  0.6455 -2.6314
  386CYS      C 4442   4.808   4.640   6.592  0.0244 -0.2098  0.0771
  386CYS      O 4443   4.817   4.667   6.472  0.4550 -0.4345  0.0566
  387LEU      N 4444   4.863   4.726   6.679 -0.5538  0.0201  0.2205
  387LEU     HN 4445   4.863   4.706   6.777  0.4159 -0.6354  0.1026
  387LEU     CA 4446   4.936   4.842   6.638 -0.0513 -0.4969 -0.3723
  387LEU     HA 4447   4.862   4.905   6.590 -0.0253 -0.5665 -0.5021
  387LEU     CB 4448   4.985   4.910   6.768 -0.2826  0.3128 -0.7040
  387LEU    HB1 4449   5.062   4.845   6.813 -0.0746 -0.2974 -1.8806
  387LEU    HB2 4450   4.905   4.925   6.844 -1.3208  0.5735 -1.8104
  387LEU     CG 4451   5.054   5.043   6.735  0.2206  0.1210 -0.4269
  387LEU     HG 4452   5.136   5.028   6.662 -0.0685 -1.2766 -0.4946
  387LEU    CD1 4453   4.954   5.147   6.682 -0.1289 -0.0165 -0.0404
  387LEU   HD11 4454   4.919   5.131   6.578 -0.6739 -0.4430  0.2077
  387LEU   HD12 4455   5.008   5.244   6.683  0.4115 -0.2685 -2.0628
  387LEU   HD13 4456   4.857   5.161   6.735 -0.7467  1.8207 -1.5165
  387LEU    CD2 4457   5.107   5.093   6.870 -0.2696 -0.2800 -0.0835
  387LEU   HD21 4458   5.045   5.053   6.953 -1.6578  3.0106  0.6273
  387LEU   HD22 4459   5.097   5.203   6.881 -2.9529 -0.5408  0.8391
  387LEU   HD23 4460   5.205   5.045   6.890  0.2987  0.0842 -1.8697
  387LEU      C 4461   5.051   4.823   6.546  0.4741  0.1108  0.1544
  387LEU      O 4462   5.059   4.886   6.441 -0.2127 -0.4322 -0.2283
  388LEU      N 4463   5.137   4.722   6.568 -0.3075 -0.5853  0.0511
  388LEU     HN 4464   5.133   4.653   6.640 -1.4022  1.0407  1.6479
  388LEU     CA 4465   5.237   4.690   6.471 -0.0766  0.2321  0.0083
  388LEU     HA 4466   5.294   4.778   6.445  0.4459  0.0980  0.6952
  388LEU     CB 4467   5.340   4.594   6.532 -0.0108  0.2204 -0.1231
  388LEU    HB1 4468   5.281   4.509   6.572 -0.9336  1.8178  2.0994
  388LEU    HB2 4469   5.390   4.649   6.614  0.3348 -1.2035  0.6539
  388LEU     CG 4470   5.458   4.548   6.444  0.2789 -0.1923  0.4726
  388LEU     HG 4471   5.426   4.520   6.341  0.2278  0.3582  0.3373
  388LEU    CD1 4472   5.551   4.668   6.421 -0.3250  0.0326 -0.9153
  388LEU   HD11 4473   5.639   4.633   6.363 -0.0828  0.1977 -0.6513
  388LEU   HD12 4474   5.603   4.693   6.516  0.3434 -0.6718 -1.0879
  388LEU   HD13 4475   5.503   4.753   6.369  2.2993  2.1970 -0.0194
  388LEU    CD2 4476   5.540   4.430   6.500 -0.2404 -0.8159 -0.0530
  388LEU   HD21 4477   5.615   4.399   6.425 -0.2946  0.5953 -0.7207
  388LEU   HD22 4478   5.475   4.344   6.525 -0.9791 -0.3124 -0.2155
  388LEU   HD23 4479   5.580   4.462   6.599 -1.8066  0.3350  0.2597
  388LEU      C 4480   5.188   4.626   6.345  0.4241 -0.0739 -0.0352
  388LEU      O 4481   5.252   4.640   6.241  0.5784 -0.3159  0.0265
  389ASN      N 4482   5.071   4.559   6.346 -0.0188  0.6908  0.3478
  389ASN     HN 4483   5.023   4.533   6.429  2.0742  2.0000  2.0916
  389ASN     CA 4484   4.997   4.531   6.227 -0.1491  0.0071  0.5876
  389ASN     HA 4485   5.064   4.480   6.160 -0.9620  2.5014 -2.3956
  389ASN     CB 4486   4.875   4.443   6.258 -0.1185 -0.2693 -0.0662
  389ASN    HB1 4487   4.796   4.507   6.305  1.6721  0.5769  1.9522
  389ASN    HB2 4488   4.902   4.368   6.335  0.7805  0.3956  0.2811
  389ASN     CG 4489   4.806   4.376   6.140 -0.1190 -0.2041 -0.1031
  389ASN    OD1 4490   4.684   4.361   6.133 -0.1497 -0.2029  0.3950
  389ASN    ND2 4491   4.886   4.327   6.042  0.2795 -0.3109  0.2714
  389ASN   HD21 4492   4.985   4.339   6.049  0.3755 -1.2034  0.5930
  389ASN   HD22 4493   4.854   4.282   5.958  0.2877  0.0200  0.0920
  389ASN      C 4494   4.957   4.648   6.143  0.2918  0.0203  0.3951
  389ASN      O 4495   4.967   4.642   6.021  0.4515 -0.1187  0.4135
  390SER      N 4496   4.910   4.757   6.206 -0.9376 -0.2292 -0.0589
  390SER     HN 4497   4.913   4.752   6.305  1.1957 -4.4018 -0.1167
  390SER     CA 4498   4.874   4.887   6.158 -0.2236  0.0799  0.2222
  390SER     HA 4499   4.791   4.880   6.089 -1.0376  2.9008  0.7834
  390SER     CB 4500   4.816   4.979   6.266 -0.0710  0.1637  0.2328
  390SER    HB1 4501   4.790   5.072   6.210  1.5296  1.0192  0.8430
  390SER    HB2 4502   4.885   5.011   6.347  0.9545 -1.5291  0.0688
  390SER     OG 4503   4.700   4.924   6.326 -0.1617  0.4233  0.2968
  390SER    HG1 4504   4.728   4.840   6.362  1.5676  1.2258  0.9342
  390SER      C 4505   4.990   4.949   6.089 -0.2160  0.0255  0.1869
  390SER      O 4506   4.982   5.018   5.987 -0.1965  0.1439  0.2639
  391THR      N 4507   5.111   4.935   6.145 -0.0918  0.7024  0.0999
  391THR     HN 4508   5.124   4.895   6.236  1.7105  3.5584  1.2383
  391THR     CA 4509   5.235   4.983   6.092  0.1179  0.1505  0.0822
  391THR     HA 4510   5.217   5.087   6.071 -1.3682 -0.4429 -1.9230
  391THR     CB 4511   5.353   4.975   6.184  0.3886  0.7520 -0.2062
  391THR     HB 4512   5.378   4.872   6.219  0.2823  1.4352  2.0326
  391THR    OG1 4513   5.328   5.053   6.299 -0.1234 -0.0496  0.2372
  391THR    HG1 4514   5.235   5.045   6.322 -0.5166  0.1396 -1.2009
  391THR    CG2 4515   5.489   5.024   6.131  0.0998  0.5433 -1.1679
  391THR   HG21 4516   5.518   4.970   6.039  0.4094 -0.2526 -0.6152
  391THR   HG22 4517   5.578   5.013   6.197  0.0348  0.4996 -1.0881
  391THR   HG23 4518   5.481   5.133   6.112 -0.0261  0.9271  0.8431
  391THR      C 4519   5.255   4.932   5.953  0.3123 -0.1729  0.2282
  391THR      O 4520   5.304   5.001   5.864  0.5214  0.3129  0.7097
  392VAL      N 4521   5.235   4.802   5.924  0.0472 -0.0359 -0.2017
  392VAL     HN 4522   5.202   4.731   5.985  0.1247 -1.2900 -1.5821
  392VAL     CA 4523   5.280   4.741   5.804  0.0184 -0.5344  0.0382
  392VAL     HA 4524   5.350   4.809   5.756  0.9249 -1.7428 -0.4129
  392VAL     CB 4525   5.356   4.620   5.850  0.2622 -0.2511  0.3810
  392VAL     HB 4526   5.423   4.662   5.928  0.2125  0.1621  0.2018
  392VAL    CG1 4527   5.266   4.508   5.905 -0.1689 -0.2750 -0.3602
  392VAL   HG11 4528   5.241   4.527   6.012  0.7217  2.7606 -0.5846
  392VAL   HG12 4529   5.323   4.414   5.914  0.5636  0.2571  0.8959
  392VAL   HG13 4530   5.170   4.499   5.850 -0.1564 -0.1926 -0.3946
  392VAL    CG2 4531   5.442   4.573   5.732  0.0936 -0.7164  0.4410
  392VAL   HG21 4532   5.372   4.532   5.656 -2.0996  2.9512  0.2289
  392VAL   HG22 4533   5.504   4.488   5.769 -1.6698 -2.4406 -0.3675
  392VAL   HG23 4534   5.491   4.655   5.675 -0.9575  0.0597  0.6175
  392VAL      C 4535   5.168   4.713   5.710 -0.0410  0.9872 -0.3763
  392VAL      O 4536   5.187   4.670   5.596  0.0751  0.0947 -0.0282
  393ASN      N 4537   5.042   4.740   5.747 -0.2221 -0.4002  0.0730
  393ASN     HN 4538   5.019   4.763   5.841 -1.8674 -0.6290 -0.2430
  393ASN     CA 4539   4.930   4.737   5.659  0.2344 -0.4811 -0.5107
  393ASN     HA 4540   4.930   4.641   5.609  0.2520  0.2964 -2.0505
  393ASN     CB 4541   4.794   4.757   5.729  0.0080  0.1594 -1.1156
  393ASN    HB1 4542   4.717   4.765   5.649  1.8326 -0.3970 -3.0031
  393ASN    HB2 4543   4.793   4.843   5.799 -0.9791 -2.0683  1.8065
  393ASN     CG 4544   4.749   4.633   5.806  0.2038  0.5605 -0.3482
  393ASN    OD1 4545   4.794   4.521   5.784  0.2630  0.6533 -0.6987
  393ASN    ND2 4546   4.654   4.653   5.901  0.5299  0.0376  0.0872
  393ASN   HD21 4547   4.644   4.565   5.949  1.7365 -1.0562 -1.5571
  393ASN   HD22 4548   4.583   4.723   5.904  1.0580  0.5717  0.4030
  393ASN      C 4549   4.946   4.829   5.543 -0.6599  0.2973 -0.0316
  393ASN      O 4550   4.911   4.790   5.432 -0.9021  0.3844  0.0142
  394PRO      N 4551   4.987   4.953   5.543  0.4988 -0.0768 -0.1201
  394PRO     CD 4552   5.009   5.033   5.663  0.4267 -0.2161 -0.0131
  394PRO    HD1 4553   5.075   4.974   5.730 -1.7433 -0.2426  2.2633
  394PRO    HD2 4554   4.917   5.058   5.719  0.5186  2.3585 -0.8883
  394PRO     CA 4555   5.004   5.035   5.427 -0.0016  0.3354  0.0921
  394PRO     HA 4556   4.914   5.014   5.371  1.0017 -1.8677 -0.8314
  394PRO     CB 4557   5.011   5.179   5.477 -0.5534  0.3752  0.0530
  394PRO    HB1 4558   4.908   5.222   5.471  0.2179  2.1115 -1.6831
  394PRO    HB2 4559   5.082   5.241   5.419  0.1624  0.3840  0.9375
  394PRO     CG 4560   5.064   5.170   5.621 -0.7150  0.2881  0.1086
  394PRO    HG1 4561   5.174   5.175   5.632 -0.9143 -0.3779  3.5785
  394PRO    HG2 4562   5.014   5.240   5.692  0.1873 -0.7488  1.8253
  394PRO      C 4563   5.115   4.988   5.338 -0.0847  0.1977  0.0608
  394PRO      O 4564   5.113   5.006   5.217 -0.1080  0.4425  0.0955
  395ILE      N 4565   5.222   4.940   5.404  0.0817  0.2184 -0.1957
  395ILE     HN 4566   5.216   4.934   5.503 -0.2698  1.3328 -0.1356
  395ILE     CA 4567   5.332   4.884   5.331  0.0281 -0.7077  0.4165
  395ILE     HA 4568   5.356   4.964   5.263 -0.0054 -0.1759  1.0123
  395ILE     CB 4569   5.446   4.838   5.417  0.2795 -0.1521  0.3921
  395ILE     HB 4570   5.429   4.746   5.478  2.3163 -0.8269  0.0047
  395ILE    CG2 4571   5.560   4.793   5.325  0.0570  0.2845 -0.0987
  395ILE   HG21 4572   5.539   4.698   5.271  1.9533 -0.1327 -0.1902
  395ILE   HG22 4573   5.645   4.768   5.393  1.3510  2.3028 -0.8824
  395ILE   HG23 4574   5.609   4.869   5.260  1.3468  0.8984  1.5120
  395ILE    CG1 4575   5.493   4.946   5.516  0.7823 -0.2340  0.2446
  395ILE   HG11 4576   5.572   4.913   5.586  1.0439 -0.8213 -0.3228
  395ILE   HG12 4577   5.408   4.981   5.579  2.4496  1.6491  1.5484
  395ILE     CD 4578   5.546   5.070   5.445  0.0076 -0.3214 -0.5068
  395ILE    HD1 4579   5.651   5.054   5.413  1.6857  4.1776  1.8323
  395ILE    HD2 4580   5.557   5.145   5.527 -1.4580  0.0182 -0.5988
  395ILE    HD3 4581   5.480   5.118   5.370 -0.9246  0.7800  0.9426
  395ILE      C 4582   5.300   4.771   5.240 -0.0416  0.0335 -0.4868
  395ILE      O 4583   5.328   4.783   5.120  0.6180  0.5006 -0.2950
  396ILE      N 4584   5.227   4.669   5.287  0.3687 -0.1404 -0.2280
  396ILE     HN 4585   5.201   4.657   5.383 -0.0094 -1.4525 -0.4798
  396ILE     CA 4586   5.181   4.564   5.202 -0.0894  0.0716 -0.2435
  396ILE     HA 4587   5.267   4.529   5.147 -1.4340 -2.1191 -1.0739
  396ILE     CB 4588   5.153   4.442   5.285  0.4146  0.1241  0.0136
  396ILE     HB 4589   5.136   4.354   5.218 -1.2498  0.4130  0.0109
  396ILE    CG2 4590   5.274   4.404   5.371  0.0718  0.2286  0.5460
  396ILE   HG21 4591   5.362   4.379   5.307 -0.0323  0.8267  0.1575
  396ILE   HG22 4592   5.256   4.303   5.414  0.7002  0.0009  0.2816
  396ILE   HG23 4593   5.295   4.464   5.462  1.0984 -0.6115  0.8857
  396ILE    CG1 4594   5.026   4.465   5.369  0.1493 -0.1720 -0.3041
  396ILE   HG11 4595   4.939   4.478   5.300 -2.5797 -0.0375  2.9213
  396ILE   HG12 4596   5.046   4.561   5.420  0.3189  0.2001 -1.0627
  396ILE     CD 4597   4.987   4.372   5.484 -0.3418  0.0953 -0.2496
  396ILE    HD1 4598   5.026   4.270   5.462 -0.3352  0.4118 -1.8342
  396ILE    HD2 4599   4.877   4.368   5.499  0.0173 -1.7188  2.7529
  396ILE    HD3 4600   5.032   4.408   5.579 -1.9997  0.6161  0.3578
  396ILE      C 4601   5.073   4.595   5.104 -0.2909  0.0012 -0.0444
  396ILE      O 4602   5.055   4.513   5.014  0.1209 -0.0376 -0.0918
  397TYR      N 4603   4.997   4.704   5.121  0.3913  0.5402 -0.4320
  397TYR     HN 4604   4.995   4.754   5.208  0.6684  0.0892 -0.1607
  397TYR     CA 4605   4.886   4.735   5.038 -0.2731 -0.2600  0.1440
  397TYR     HA 4606   4.881   4.660   4.961  2.0415 -0.6363  0.2957
  397TYR     CB 4607   4.752   4.732   5.115 -0.4697  0.1163 -0.1755
  397TYR    HB1 4608   4.671   4.782   5.058 -0.6607 -0.7062 -0.6479
  397TYR    HB2 4609   4.765   4.794   5.206  0.4890  1.5578 -1.2502
  397TYR     CG 4610   4.706   4.594   5.149 -0.0438  0.0697  0.2245
  397TYR    CD1 4611   4.707   4.489   5.060  0.4482 -0.0284  0.3405
  397TYR    HD1 4612   4.723   4.510   4.955 -2.0427  1.0421  0.0929
  397TYR    CE1 4613   4.668   4.361   5.089 -0.1916  0.0578 -0.1143
  397TYR    HE1 4614   4.665   4.280   5.018 -0.0914 -0.8950  0.9379
  397TYR     CZ 4615   4.633   4.340   5.221  0.4232 -0.3687 -0.0174
  397TYR     OH 4616   4.589   4.209   5.250 -0.0981 -0.1204  0.3238
  397TYR     HH 4617   4.584   4.202   5.346 -0.0136  1.5319  0.4783
  397TYR    CD2 4618   4.683   4.563   5.280 -0.1227 -0.3087  0.1216
  397TYR    HD2 4619   4.691   4.644   5.351  0.1270  0.9549 -1.3077
  397TYR    CE2 4620   4.649   4.435   5.319 -0.2370 -0.3044  0.0331
  397TYR    HE2 4621   4.640   4.419   5.425  0.3834 -0.0592  0.1318
  397TYR      C 4622   4.914   4.853   4.951  0.4739 -0.0890  0.6123
  397TYR      O 4623   4.938   4.841   4.831 -0.6432  0.1217  0.3603
  398ALA      N 4624   4.915   4.977   5.004  0.3357 -0.1136  0.6717
  398ALA     HN 4625   4.892   4.986   5.101 -2.0301  3.6190 -0.0208
  398ALA     CA 4626   4.936   5.103   4.941  0.2693 -0.2860  0.3021
  398ALA     HA 4627   4.862   5.109   4.863  2.0942 -0.1654 -1.5049
  398ALA     CB 4628   4.921   5.214   5.046 -0.3317  0.2662 -0.3536
  398ALA    HB1 4629   4.980   5.197   5.139 -1.6416 -1.3636  0.2373
  398ALA    HB2 4630   4.817   5.209   5.084 -0.2496 -0.9906 -0.2680
  398ALA    HB3 4631   4.931   5.316   5.002  0.4216  0.1094 -0.5479
  398ALA      C 4632   5.066   5.112   4.870 -0.1226  0.2922 -0.3586
  398ALA      O 4633   5.079   5.160   4.757  0.3116  0.5334 -0.2098
  399LEU      N 4634   5.173   5.068   4.939 -0.4630 -0.5188 -0.3333
  399LEU     HN 4635   5.147   5.023   5.024 -2.1296 -3.5932 -2.3062
  399LEU     CA 4636   5.305   5.095   4.892 -0.2581 -0.6541  0.1590
  399LEU     HA 4637   5.316   5.185   4.833 -0.3304 -1.6532 -1.4397
  399LEU     CB 4638   5.406   5.123   5.004 -0.2915 -0.1729  0.0686
  399LEU    HB1 4639   5.448   5.027   5.042 -2.9470 -0.5115  2.5036
  399LEU    HB2 4640   5.354   5.159   5.095  0.8228 -0.0685  0.6909
  399LEU     CG 4641   5.522   5.220   4.973 -0.1331 -0.2818  0.3167
  399LEU     HG 4642   5.589   5.174   4.896 -0.6950 -1.8122  0.6949
  399LEU    CD1 4643   5.476   5.356   4.918  0.3539 -0.3319 -0.2250
  399LEU   HD11 4644   5.448   5.339   4.812  1.8409 -1.5376 -0.4601
  399LEU   HD12 4645   5.567   5.420   4.913  0.8066 -1.0517 -1.8859
  399LEU   HD13 4646   5.389   5.405   4.966  0.2746 -0.1191 -0.5830
  399LEU    CD2 4647   5.605   5.245   5.100  0.1470 -0.2838  0.1361
  399LEU   HD21 4648   5.540   5.296   5.175  0.7443  2.7536 -1.2250
  399LEU   HD22 4649   5.683   5.319   5.072  0.3283 -0.3053  0.5859
  399LEU   HD23 4650   5.650   5.152   5.139  0.7700 -0.5938 -1.2351
  399LEU      C 4651   5.355   4.991   4.797 -0.3365 -0.2787 -0.2932
  399LEU      O 4652   5.461   4.996   4.735 -0.2946 -0.2061 -0.2136
  400ARG      N 4653   5.273   4.886   4.779 -0.5924 -0.2445  0.6356
  400ARG     HN 4654   5.207   4.866   4.851  2.3652 -1.5526  3.1831
  400ARG     CA 4655   5.278   4.793   4.670 -0.2450 -0.1997  0.6139
  400ARG     HA 4656   5.368   4.800   4.611 -0.1559  0.1798  0.7954
  400ARG     CB 4657   5.264   4.654   4.734  0.0685 -0.3828  0.2865
  400ARG    HB1 4658   5.245   4.569   4.664  0.6958  0.0993 -0.4796
  400ARG    HB2 4659   5.179   4.652   4.806 -1.2580  2.7225 -1.0150
  400ARG     CG 4660   5.382   4.625   4.827  0.2521 -0.2368  0.1001
  400ARG    HG1 4661   5.347   4.540   4.890 -4.4154  0.8403 -0.6319
  400ARG    HG2 4662   5.382   4.705   4.904  0.5449 -0.1577  0.0147
  400ARG     CD 4663   5.521   4.603   4.768  0.3854  0.1456  0.2702
  400ARG    HD1 4664   5.541   4.684   4.696 -1.6691 -0.2017 -0.7692
  400ARG    HD2 4665   5.523   4.510   4.707  1.6560  1.3052 -1.5390
  400ARG     NE 4666   5.625   4.592   4.875  0.0753 -0.3470  0.5270
  400ARG     HE 4667   5.670   4.504   4.891  1.6811  0.5270  1.0387
  400ARG     CZ 4668   5.672   4.694   4.952  0.3067  0.2763 -0.4256
  400ARG    NH1 4669   5.630   4.822   4.930 -0.3726  0.1617  0.1925
  400ARG   HH11 4670   5.557   4.838   4.864 -1.7957 -0.7245  1.4771
  400ARG   HH12 4671   5.694   4.887   4.972  0.8040 -1.0445  0.3431
  400ARG    NH2 4672   5.761   4.663   5.051 -0.3640 -0.0419  0.0816
  400ARG   HH21 4673   5.792   4.568   5.058 -2.5779 -1.1787 -3.2028
  400ARG   HH22 4674   5.799   4.735   5.109 -0.4223 -0.0355  0.1119
  400ARG      C 4675   5.175   4.804   4.563 -0.4312 -0.1474  0.7981
  400ARG      O 4676   5.160   4.722   4.473  0.2630  0.1827  0.3694
  401SER      N 4677   5.101   4.916   4.562 -0.5274 -0.2136  0.4718
  401SER     HN 4678   5.112   4.980   4.637  1.6589  1.5276 -1.2284
  401SER     CA 4679   5.003   4.940   4.461 -0.4422 -0.2328  0.3848
  401SER     HA 4680   4.964   4.852   4.411 -2.6660  0.2002  1.2234
  401SER     CB 4681   4.871   4.987   4.524 -0.3278 -0.0963  0.5227
  401SER    HB1 4682   4.891   5.086   4.571  0.2725  0.5607 -1.0688
  401SER    HB2 4683   4.844   4.921   4.610  0.2467  1.2399  1.7668
  401SER     OG 4684   4.763   4.995   4.432  0.4645 -0.1160 -0.4266
  401SER    HG1 4685   4.737   4.905   4.408 -2.2110  0.6178 -0.6036
  401SER      C 4686   5.049   5.041   4.362 -0.3223 -0.2660  0.4080
  401SER      O 4687   5.075   5.157   4.392  0.2212 -0.1182 -0.5878
  402LYS      N 4688   5.071   4.996   4.237 -0.2191  0.2455  0.2391
  402LYS     HN 4689   5.048   4.901   4.220 -0.3619  0.3174  0.0361
  402LYS     CA 4690   5.141   5.072   4.139 -1.0217  0.1207 -0.4394
  402LYS     HA 4691   5.240   5.086   4.180 -0.8622 -0.2410 -0.6960
  402LYS     CB 4692   5.150   4.982   4.015 -0.0389 -0.0988 -0.2162
  402LYS    HB1 4693   5.046   4.946   4.002 -0.6166  1.2281  0.6563
  402LYS    HB2 4694   5.220   4.897   4.033  0.1706  0.1554  0.1685
  402LYS     CG 4695   5.197   5.036   3.880 -0.0272  0.3599 -0.0290
  402LYS    HG1 4696   5.139   5.126   3.849  0.3383  0.4680 -0.4248
  402LYS    HG2 4697   5.184   4.965   3.795  0.6885  2.4151 -1.9804
  402LYS     CD 4698   5.345   5.077   3.883  0.0838 -0.0356 -0.0704
  402LYS    HD1 4699   5.410   4.987   3.885  0.9211  0.5027 -1.6661
  402LYS    HD2 4700   5.365   5.125   3.981 -0.4589 -1.0392  0.5543
  402LYS     CE 4701   5.395   5.166   3.769  0.4231 -0.4268 -0.2280
  402LYS    HE1 4702   5.501   5.198   3.778  1.4368 -2.9695 -1.9816
  402LYS    HE2 4703   5.345   5.265   3.765  2.8953  0.9206  0.0386
  402LYS     NZ 4704   5.375   5.097   3.640  0.4355 -0.1169 -0.3964
  402LYS    HZ1 4705   5.382   4.994   3.657 -0.8389  0.0744  1.6532
  402LYS    HZ2 4706   5.442   5.122   3.565  2.1998 -1.9449  0.4663
  402LYS    HZ3 4707   5.276   5.116   3.613  0.4366  2.1433  0.9288
  402LYS      C 4708   5.093   5.208   4.099 -0.2461  0.4294 -0.3428
  402LYS      O 4709   5.167   5.305   4.085 -0.0993  0.4451  0.5030
  403ASP      N 4710   4.959   5.215   4.095 -0.3089 -0.6738 -0.4729
  403ASP     HN 4711   4.906   5.132   4.115 -0.9243 -0.0940  0.3829
  403ASP     CA 4712   4.889   5.338   4.079  0.2139 -0.2887  0.1535
  403ASP     HA 4713   4.927   5.388   3.991 -1.8017 -2.4381 -2.1085
  403ASP     CB 4714   4.742   5.294   4.067  0.1098  0.0236  0.2895
  403ASP    HB1 4715   4.669   5.378   4.076  1.4386  1.0951  1.6847
  403ASP    HB2 4716   4.709   5.222   4.145 -1.6761 -0.6835 -1.0413
  403ASP     CG 4717   4.730   5.228   3.930  0.5565 -0.2320  0.3728
  403ASP    OD1 4718   4.645   5.135   3.920  0.4110 -0.1322  0.6558
  403ASP    OD2 4719   4.801   5.262   3.832  0.0274  0.0692  0.0919
  403ASP      C 4720   4.904   5.437   4.190  0.3038 -0.1120 -0.0161
  403ASP      O 4721   4.907   5.558   4.168 -0.2841 -0.1536 -0.3654
  404LEU      N 4722   4.891   5.389   4.315  0.5641 -0.2718 -0.0486
  404LEU     HN 4723   4.878   5.292   4.332 -1.2804 -0.1081 -0.2750
  404LEU     CA 4724   4.893   5.472   4.432  0.1070 -0.2131 -0.0800
  404LEU     HA 4725   4.838   5.559   4.400  1.1053 -0.2255 -1.9907
  404LEU     CB 4726   4.838   5.394   4.553  0.6324 -0.4771 -0.0115
  404LEU    HB1 4727   4.892   5.299   4.572 -1.5082 -1.9806 -1.1177
  404LEU    HB2 4728   4.736   5.368   4.520 -0.6718  3.1491  0.7088
  404LEU     CG 4729   4.809   5.460   4.689 -0.1642 -0.4718 -0.1821
  404LEU     HG 4730   4.760   5.558   4.670  0.7714  0.1433  0.4678
  404LEU    CD1 4731   4.718   5.371   4.775  0.0866 -0.2453  0.3248
  404LEU   HD11 4732   4.624   5.351   4.718  0.7933 -1.7533 -0.3737
  404LEU   HD12 4733   4.717   5.408   4.879  1.2588 -1.0525  0.6435
  404LEU   HD13 4734   4.778   5.279   4.792  1.8709  0.7153 -0.4895
  404LEU    CD2 4735   4.935   5.492   4.771 -0.6660 -0.0612  0.4411
  404LEU   HD21 4736   4.929   5.491   4.882 -0.9635  0.7016  0.4416
  404LEU   HD22 4737   4.970   5.596   4.753  0.5310 -0.7093 -1.2814
  404LEU   HD23 4738   5.014   5.423   4.736 -1.3099 -0.3211 -0.5231
  404LEU      C 4739   5.027   5.522   4.472  0.0466 -0.2349  0.1478
  404LEU      O 4740   5.040   5.635   4.519  0.5018 -0.2595  0.0805
  405ARG      N 4741   5.129   5.439   4.447  0.1779  0.0538 -0.2820
  405ARG     HN 4742   5.109   5.344   4.423  1.0816 -0.2683  0.1797
  405ARG     CA 4743   5.268   5.472   4.449  0.0004  0.7724  0.1687
  405ARG     HA 4744   5.284   5.514   4.548 -0.9966 -1.8314  1.5534
  405ARG     CB 4745   5.349   5.343   4.431 -0.4150  0.5343 -0.0042
  405ARG    HB1 4746   5.327   5.302   4.330 -1.5879  3.3203 -0.9640
  405ARG    HB2 4747   5.308   5.260   4.493  0.8882  0.0968  0.3264
  405ARG     CG 4748   5.498   5.364   4.459 -0.2264 -0.2583 -0.3659
  405ARG    HG1 4749   5.517   5.418   4.555 -0.9237 -0.9891  0.1917
  405ARG    HG2 4750   5.544   5.440   4.392 -1.9882  0.5276 -0.7312
  405ARG     CD 4751   5.578   5.233   4.460  0.2960  0.0571 -0.2149
  405ARG    HD1 4752   5.529   5.175   4.542 -0.6045  2.7057  1.2676
  405ARG    HD2 4753   5.684   5.248   4.487  0.2016 -1.0049  0.8255
  405ARG     NE 4754   5.557   5.165   4.329 -0.1528 -0.2078 -0.0097
  405ARG     HE 4755   5.545   5.224   4.249 -2.6285 -0.8135 -0.1413
  405ARG     CZ 4756   5.534   5.032   4.311 -0.3199 -0.2133  0.2309
  405ARG    NH1 4757   5.522   4.950   4.419 -0.1416  0.1127  0.4993
  405ARG   HH11 4758   5.570   4.983   4.500  1.0731 -0.2741 -0.0403
  405ARG   HH12 4759   5.511   4.852   4.399 -1.6606  0.6916 -1.8896
  405ARG    NH2 4760   5.521   4.981   4.185 -0.2029 -0.0610  0.1566
  405ARG   HH21 4761   5.531   4.883   4.165 -0.1629  0.1561 -0.9451
  405ARG   HH22 4762   5.570   5.026   4.110  0.8449 -1.0992  0.1887
  405ARG      C 4763   5.293   5.573   4.343  0.2950  0.3213 -0.1926
  405ARG      O 4764   5.366   5.669   4.368  0.0259  0.5666 -0.3544
  406HSD      N 4765   5.232   5.559   4.224 -0.1539 -0.1655  0.0910
  406HSD     HN 4766   5.180   5.478   4.200 -0.2551 -0.1195  0.1552
  406HSD     CA 4767   5.249   5.658   4.122 -0.1921  0.0218  0.2670
  406HSD     HA 4768   5.356   5.667   4.116  0.0466 -2.7361 -0.9388
  406HSD     CB 4769   5.201   5.616   3.982  0.3326  0.1388  0.0508
  406HSD    HB1 4770   5.097   5.578   3.995  0.6346 -0.4114  1.0138
  406HSD    HB2 4771   5.276   5.539   3.953  1.2216  0.9962  0.0157
  406HSD    ND1 4772   5.341   5.772   3.823 -0.2928  0.1710 -0.2285
  406HSD    HD1 4773   5.431   5.735   3.846 -0.3683 -0.8261 -1.4094
  406HSD     CG 4774   5.226   5.723   3.881 -0.1517  0.5873  0.4031
  406HSD    CE1 4775   5.308   5.867   3.732  0.0952  0.0611 -0.4868
  406HSD    HE1 4776   5.375   5.941   3.687 -1.6732  1.4576 -0.9577
  406HSD    NE2 4777   5.178   5.885   3.726  0.1653  0.8004  0.0904
  406HSD    CD2 4778   5.129   5.793   3.817  0.1600  0.2218 -0.4897
  406HSD    HD2 4779   5.024   5.771   3.835  0.1274 -0.3010 -1.2862
  406HSD      C 4780   5.191   5.792   4.154 -0.2175 -0.0176  0.3852
  406HSD      O 4781   5.262   5.890   4.132 -0.3706  0.0204  0.0485
  407ALA      N 4782   5.072   5.795   4.217 -0.2041 -0.5642  0.4433
  407ALA     HN 4783   5.024   5.711   4.241 -1.4732 -0.5552 -1.7520
  407ALA     CA 4784   5.010   5.912   4.272  0.2769 -0.1286  0.0626
  407ALA     HA 4785   5.005   5.986   4.193 -1.1958  1.5663  1.6491
  407ALA     CB 4786   4.867   5.882   4.317  0.2410  0.1802  0.1521
  407ALA    HB1 4787   4.829   5.960   4.386  0.5846  0.6365 -0.1713
  407ALA    HB2 4788   4.871   5.783   4.367  1.9658  0.7762  1.3081
  407ALA    HB3 4789   4.792   5.878   4.235 -0.8681 -1.3960  1.1900
  407ALA      C 4790   5.094   5.971   4.381  0.6497 -0.2213 -0.1703
  407ALA      O 4791   5.117   6.091   4.378  0.6760 -0.2225 -0.0281
  408PHE      N 4792   5.141   5.888   4.476  0.3054  0.0428  0.2314
  408PHE     HN 4793   5.134   5.794   4.445  1.0133  0.5814 -1.7068
  408PHE     CA 4794   5.225   5.934   4.582  0.5136 -0.5197  0.3115
  408PHE     HA 4795   5.172   6.016   4.628 -0.6357 -1.1238  0.1215
  408PHE     CB 4796   5.252   5.820   4.682  0.2588 -0.6692  0.2112
  408PHE    HB1 4797   5.313   5.742   4.630 -2.0244 -0.6239 -2.8254
  408PHE    HB2 4798   5.159   5.773   4.719 -0.1274 -0.6880 -0.7396
  408PHE     CG 4799   5.327   5.859   4.805  0.2862  0.0171 -0.0209
  408PHE    CD1 4800   5.424   5.773   4.852  0.1161 -0.1598  0.0057
  408PHE    HD1 4801   5.448   5.680   4.804 -0.6975  0.0470 -0.8460
  408PHE    CE1 4802   5.489   5.799   4.970 -0.2623  0.0472  0.1714
  408PHE    HE1 4803   5.559   5.725   5.007  0.8781  0.8675 -0.3036
  408PHE     CZ 4804   5.461   5.914   5.040  0.3895  0.3235 -0.0198
  408PHE     HZ 4805   5.516   5.931   5.131  0.7711  0.1913 -0.2203
  408PHE    CD2 4806   5.290   5.966   4.882  0.8322  0.0036  0.2647
  408PHE    HD2 4807   5.215   6.040   4.856  2.2309  1.7743  1.1003
  408PHE    CE2 4808   5.362   5.998   4.994  0.2818  0.4722  0.4899
  408PHE    HE2 4809   5.332   6.086   5.049 -0.6920 -0.7721  2.0232
  408PHE      C 4810   5.356   5.991   4.541  0.2656 -0.0429  0.1838
  408PHE      O 4811   5.394   6.102   4.579  0.0307  0.0904  0.0362
  409ARG      N 4812   5.428   5.926   4.448 -0.0680 -0.3038  0.1052
  409ARG     HN 4813   5.396   5.840   4.409 -2.0027  0.4335 -0.0207
  409ARG     CA 4814   5.551   5.975   4.392 -0.3415 -0.2270 -0.4338
  409ARG     HA 4815   5.618   5.990   4.476  0.8669 -0.3261 -1.3617
  409ARG     CB 4816   5.610   5.875   4.292  0.5429 -0.1321 -0.0117
  409ARG    HB1 4817   5.536   5.853   4.213  1.0254  0.5186 -0.6537
  409ARG    HB2 4818   5.623   5.777   4.343 -2.1757 -0.9392 -0.6887
  409ARG     CG 4819   5.728   5.932   4.213  0.3011 -0.2285 -0.4434
  409ARG    HG1 4820   5.788   5.994   4.283 -1.0917  0.7785 -0.0938
  409ARG    HG2 4821   5.686   5.985   4.124  0.4734 -0.7636 -0.8464
  409ARG     CD 4822   5.818   5.822   4.158  0.4298 -0.2124 -0.2661
  409ARG    HD1 4823   5.770   5.748   4.090  1.2292 -0.8856 -0.1229
  409ARG    HD2 4824   5.844   5.759   4.245 -2.1454  0.5319  1.1361
  409ARG     NE 4825   5.925   5.897   4.086  0.1236  0.2232 -0.2709
  409ARG     HE 4826   5.926   5.996   4.098  1.3773  0.5741 -2.6737
  409ARG     CZ 4827   6.027   5.834   4.020  0.1539  0.1230 -0.1302
  409ARG    NH1 4828   6.025   5.700   3.996 -0.2696  0.1442 -0.2213
  409ARG   HH11 4829   5.950   5.646   4.034 -1.2337  1.2949 -0.4096
  409ARG   HH12 4830   6.085   5.668   3.923  0.9304 -0.7552  1.1012
  409ARG    NH2 4831   6.129   5.904   3.963  0.1748 -0.2461 -0.5462
  409ARG   HH21 4832   6.130   6.004   3.964  1.2218 -0.2208 -1.6045
  409ARG   HH22 4833   6.209   5.862   3.919  1.5491 -0.6066  2.1187
  409ARG      C 4834   5.533   6.106   4.323 -0.1562 -0.0926 -0.2264
  409ARG      O 4835   5.626   6.187   4.329 -0.3365  0.0952  0.0357
  410SER      N 4836   5.414   6.128   4.266 -0.2730  0.2439  0.1473
  410SER     HN 4837   5.342   6.058   4.261 -0.4435  0.4003  0.3755
  410SER     CA 4838   5.380   6.254   4.208 -0.1197  0.2378  0.0456
  410SER     HA 4839   5.463   6.275   4.142  0.6646 -2.3322  0.1075
  410SER     CB 4840   5.260   6.235   4.113 -0.0896  0.3708 -0.0177
  410SER    HB1 4841   5.181   6.179   4.168  1.1309  0.4290  1.8813
  410SER    HB2 4842   5.309   6.172   4.036  0.1184  0.2324  0.2270
  410SER     OG 4843   5.211   6.356   4.056 -0.5257  0.0949 -0.2340
  410SER    HG1 4844   5.170   6.409   4.124 -1.4652 -0.2868 -0.4947
  410SER      C 4845   5.363   6.364   4.307 -0.7398  0.1646  0.0296
  410SER      O 4846   5.393   6.478   4.272  0.5915 -0.1977 -0.1034
  411MET      N 4847   5.318   6.343   4.432 -0.3516  0.1612  0.1720
  411MET     HN 4848   5.283   6.252   4.454 -1.4228  0.0548 -1.7524
  411MET     CA 4849   5.323   6.441   4.536 -0.2293  0.5926 -0.2342
  411MET     HA 4850   5.263   6.527   4.513 -0.2967  0.9713  1.2554
  411MET     CB 4851   5.247   6.390   4.660 -0.1938  0.9078 -0.0830
  411MET    HB1 4852   5.245   6.472   4.735 -4.5835 -0.3138  1.4145
  411MET    HB2 4853   5.301   6.300   4.696  1.1540  1.3134 -1.0281
  411MET     CG 4854   5.096   6.372   4.641 -0.0044 -0.8007 -0.1177
  411MET    HG1 4855   5.089   6.286   4.571 -0.1893 -0.3156 -0.7069
  411MET    HG2 4856   5.047   6.451   4.580 -1.7818 -0.9001  1.1103
  411MET     SD 4857   4.994   6.355   4.790  0.3398 -0.0943  0.2049
  411MET     CE 4858   4.844   6.328   4.692  0.8077 -0.3373 -0.4521
  411MET    HE1 4859   4.815   6.409   4.622  1.3558 -0.3407 -0.6814
  411MET    HE2 4860   4.767   6.302   4.768  1.3202 -1.1323 -0.1898
  411MET    HE3 4861   4.854   6.239   4.625  1.6293 -0.4570 -0.1777
  411MET      C 4862   5.458   6.481   4.584  0.0668 -0.0360 -0.5246
  411MET      O 4863   5.539   6.392   4.610  0.1109  0.2398  0.3197
  412PHE      N 4864   5.481   6.612   4.607  0.0974 -0.1578  0.1747
  412PHE     HN 4865   5.410   6.680   4.590  1.2612  0.4134 -3.3481
  412PHE     CA 4866   5.611   6.670   4.622  0.0699 -0.0316 -0.0714
  412PHE     HA 4867   5.606   6.755   4.689  1.3465 -0.6337  0.8188
  412PHE     CB 4868   5.718   6.598   4.706  0.1659 -0.2474 -0.3815
  412PHE    HB1 4869   5.746   6.498   4.666  0.7507 -0.6601  1.0063
  412PHE    HB2 4870   5.677   6.580   4.808 -0.6431  2.7668 -0.0854
  412PHE     CG 4871   5.848   6.669   4.718  0.3344 -0.7507  0.8631
  412PHE    CD1 4872   5.846   6.784   4.793  0.0471 -0.0844 -0.1491
  412PHE    HD1 4873   5.757   6.823   4.841 -0.4523 -0.6060 -0.6336
  412PHE    CE1 4874   5.962   6.851   4.821 -0.1742  0.0678  0.4304
  412PHE    HE1 4875   5.972   6.945   4.873  2.5413  0.4245 -0.5663
  412PHE     CZ 4876   6.083   6.804   4.775 -0.3332  0.1723 -0.1017
  412PHE     HZ 4877   6.173   6.863   4.782  0.1441  0.0565 -3.5099
  412PHE    CD2 4878   5.966   6.629   4.659  0.0200 -0.0199 -0.2927
  412PHE    HD2 4879   5.977   6.535   4.607 -0.3239 -0.8210  1.0344
  412PHE    CE2 4880   6.081   6.697   4.688  0.1061 -0.6259  0.8538
  412PHE    HE2 4881   6.177   6.681   4.641  0.2496  3.2578 -0.5215
  412PHE      C 4882   5.653   6.734   4.494  0.2756 -0.5816 -0.2793
  412PHE      O 4883   5.654   6.857   4.497 -0.2454 -0.5873  0.2200
  413PRO      N 4884   5.688   6.673   4.385  0.5195 -0.6026 -0.1894
  413PRO     CD 4885   5.719   6.531   4.378 -0.1967 -0.7732  0.0816
  413PRO    HD1 4886   5.617   6.487   4.378  0.4459 -2.3316 -0.4177
  413PRO    HD2 4887   5.782   6.494   4.462 -0.8107  0.5875  1.1994
  413PRO     CA 4888   5.702   6.735   4.256 -0.1349 -0.0002  0.0234
  413PRO     HA 4889   5.796   6.787   4.247 -0.6635  1.3645  1.8390
  413PRO     CB 4890   5.709   6.622   4.153 -0.3418  0.0277 -0.0227
  413PRO    HB1 4891   5.767   6.639   4.059 -1.9251  0.6813 -0.9323
  413PRO    HB2 4892   5.609   6.586   4.123 -0.0034 -0.6027 -0.4195
  413PRO     CG 4893   5.783   6.518   4.239  0.1228  0.4567  0.1036
  413PRO    HG1 4894   5.764   6.415   4.202  2.6471 -0.5314  1.3886
  413PRO    HG2 4895   5.893   6.530   4.237  0.0830  1.2219  1.3184
  413PRO      C 4896   5.594   6.832   4.220 -0.0927  0.0733  0.0974
  413PRO      O 4897   5.476   6.812   4.249 -0.0990  0.6091  0.4616
  414SER      N 4898   5.626   6.946   4.156  0.5915 -0.0611  0.1883
  414SER     HN 4899   5.710   6.962   4.106  1.4899 -0.1118  1.6129
  414SER     CA 4900   5.536   7.056   4.137  0.3762 -0.1954  0.4178
  414SER     HA 4901   5.489   7.063   4.234  0.3795 -1.9592  0.5786
  414SER     CB 4902   5.607   7.189   4.105 -0.0656 -0.0336  0.0979
  414SER    HB1 4903   5.540   7.277   4.107  0.0460  0.1093 -1.5199
  414SER    HB2 4904   5.635   7.178   3.998 -1.0281 -1.5165 -0.0302
  414SER     OG 4905   5.723   7.212   4.184  0.0321  0.4910 -0.2008
  414SER    HG1 4906   5.694   7.232   4.273  0.8247 -0.1512  0.2185
  414SER      C 4907   5.430   7.045   4.033  0.2374 -0.4623  0.5880
  414SER      O 4908   5.452   7.006   3.918 -0.3479  0.0217  0.3038
  415CYSP     N 4909   5.311   7.091   4.073  0.1725 -0.7086  0.6820
  415CYSP    HN 4910   5.288   7.142   4.157  0.7492 -0.0390  0.4413
  415CYSP    CA 4911   5.196   7.087   3.988  0.5491  0.5720  0.0910
  415CYSP    HA 4912   5.201   6.995   3.933  0.5264  0.3153  0.5185
  415CYSP     C 4913   5.179   7.200   3.892 -0.1360  0.0255 -0.4346
  415CYSP     O 4914   5.259   7.292   3.907  0.4276 -0.5683  0.2557
  415CYSP    CB 4915   5.066   7.073   4.069 -0.2199  0.2251 -1.1737
  415CYSP   HB1 4916   4.981   7.035   4.009 -1.8104 -0.7443  1.4738
  415CYSP   HB2 4917   5.089   6.986   4.134 -2.1371 -2.4188 -3.7840
  415CYSP    SG 4918   5.011   7.214   4.171  0.2162 -0.4731  0.0528
  415CYSP    C1 4919   4.856   7.150   4.240  0.2832 -0.2805  0.3793
  415CYSP    O1 4920   4.820   7.036   4.215  0.0248 -0.2142  0.4514
  415CYSP    C2 4921   4.778   7.227   4.346  0.8130  0.1817  0.4414
  415CYSP   H2A 4922   4.676   7.193   4.317  0.7930  2.1173 -2.0733
  415CYSP   H2B 4923   4.788   7.337   4.335  0.9109  0.2311  1.0197
  415CYSP    C3 4924   4.804   7.177   4.488  0.7335 -0.1587  0.3380
  415CYSP   H3A 4925   4.906   7.218   4.504  0.7716  0.2095 -0.7928
  415CYSP   H3B 4926   4.818   7.067   4.489  0.2420 -0.2538 -1.1074
  415CYSP    C4 4927   4.702   7.232   4.588 -0.4942 -0.6764 -0.6037
  415CYSP   H4A 4928   4.593   7.212   4.578 -1.5194  3.6237 -0.0519
  415CYSP   H4B 4929   4.693   7.341   4.573 -2.2443 -0.7337 -0.2124
  415CYSP    C5 4930   4.746   7.206   4.733  0.6365  0.1708 -0.7867
  415CYSP   H5A 4931   4.853   7.230   4.751  0.2459  1.1215  0.3187
  415CYSP   H5B 4932   4.726   7.099   4.752  1.3120 -0.4288 -3.0389
  415CYSP    C6 4933   4.676   7.308   4.822  0.8608 -0.5876  0.2681
  415CYSP   H6A 4934   4.570   7.335   4.802  0.8596 -1.3165 -0.7680
  415CYSP   H6B 4935   4.727   7.406   4.812 -1.1805  0.7592  1.9705
  415CYSP    C7 4936   4.671   7.253   4.965 -0.9712  0.4065  0.6280
  415CYSP   H7A 4937   4.769   7.205   4.991 -0.7390  1.0625  0.9902
  415CYSP   H7B 4938   4.602   7.168   4.946  0.7061 -0.5178 -2.0000
  415CYSP    C8 4939   4.611   7.345   5.071 -0.5119  1.4013  0.0377
  415CYSP   H8A 4940   4.524   7.299   5.122 -0.1636  1.4332  0.6687
  415CYSP   H8B 4941   4.577   7.432   5.011 -2.5095  1.2728  0.9114
  415CYSP    C9 4942   4.708   7.401   5.175  0.0342  0.4962  0.0238
  415CYSP   H9A 4943   4.774   7.467   5.114 -0.0776 -0.3553 -1.0494
  415CYSP   H9B 4944   4.771   7.318   5.213 -0.9639 -1.0274 -1.5218
  415CYSP   C10 4945   4.642   7.487   5.283  0.0021  0.1208  0.3054
  415CYSP  H10A 4946   4.596   7.568   5.222  0.3322 -1.9912 -3.0291
  415CYSP  H10B 4947   4.724   7.526   5.347  1.8850 -0.8041 -1.4241
  415CYSP   C11 4948   4.537   7.410   5.363 -0.4926  0.3415 -0.1262
  415CYSP  H11A 4949   4.588   7.324   5.410 -2.3004 -0.6634  0.0769
  415CYSP  H11B 4950   4.461   7.366   5.295  0.3248 -2.0427  0.3952
  415CYSP   C12 4951   4.475   7.504   5.467 -0.3146  0.3519 -0.0294
  415CYSP  H12A 4952   4.410   7.578   5.416 -1.5919  0.1636  1.2675
  415CYSP  H12B 4953   4.552   7.563   5.521 -2.4692  0.7801  2.7668
  415CYSP   C13 4954   4.386   7.429   5.566  0.4515 -0.2675  0.2010
  415CYSP  H13A 4955   4.437   7.341   5.610  0.4996  0.3895  1.5155
  415CYSP  H13B 4956   4.306   7.393   5.498  1.0208  0.1669 -0.7122
  415CYSP   C14 4957   4.327   7.517   5.677  0.0088  0.3698 -0.5306
  415CYSP  H14A 4958   4.253   7.452   5.729  2.8137 -3.0118 -0.3738
  415CYSP  H14B 4959   4.271   7.601   5.630 -2.2153 -1.0076 -0.5210
  415CYSP   C15 4960   4.425   7.561   5.786  0.2236 -0.0701 -0.5441
  415CYSP  H15A 4961   4.513   7.613   5.743 -0.7651  0.2286 -2.3382
  415CYSP  H15B 4962   4.473   7.470   5.827  0.7477 -0.4921 -2.0336
  415CYSP   C16 4963   4.373   7.639   5.906  0.3668 -0.2107 -0.3915
  415CYSP  H16A 4964   4.328   7.736   5.876  0.7403  0.0464 -0.1161
  415CYSP  H16B 4965   4.311   7.579   5.977  0.8902 -0.0935  0.1730
  415CYSP  H16C 4966   4.461   7.656   5.971  0.0700 -2.8113  0.8199
  416GLU      N 4967   5.085   7.198   3.795 -0.7104 -0.2279  0.1246
  416GLU     HN 4968   5.022   7.125   3.772 -1.0235 -0.1179  0.6186
  416GLU     CA 4969   5.068   7.307   3.705 -0.1050 -0.4966 -0.3176
  416GLU     HA 4970   5.137   7.386   3.731 -2.4417  1.4657  0.2528
  416GLU     CB 4971   5.088   7.272   3.556 -0.7399  0.2391 -0.5816
  416GLU    HB1 4972   5.038   7.341   3.485 -1.0240  1.3676  0.6759
  416GLU    HB2 4973   5.042   7.172   3.539 -1.5526  0.2421  1.3185
  416GLU     CG 4974   5.234   7.265   3.511 -0.4457 -0.1167  0.3869
  416GLU    HG1 4975   5.296   7.196   3.570  0.4012  1.4154  1.3503
  416GLU    HG2 4976   5.281   7.366   3.514 -1.2891  0.3476 -0.8933
  416GLU     CD 4977   5.241   7.209   3.369 -0.0221  0.3481  0.2204
  416GLU    OE1 4978   5.248   7.084   3.354 -0.1201  0.3932 -0.2145
  416GLU    OE2 4979   5.236   7.294   3.277 -0.7304 -0.3390 -0.3906
  416GLU      C 4980   4.940   7.379   3.726  0.0142 -0.4680  0.3122
  416GLU      O 4981   4.864   7.331   3.810  0.0678 -0.0583  0.5999
  417GLY      N 4982   4.922   7.495   3.660  0.2454 -0.1463  0.8073
  417GLY     HN 4983   4.983   7.525   3.587  0.5071 -1.1281  0.6134
  417GLY     CA 4984   4.805   7.578   3.663  0.3925  0.1256 -0.3663
  417GLY    HA1 4985   4.834   7.682   3.655 -1.4038  0.8109  1.0671
  417GLY    HA2 4986   4.749   7.557   3.753  2.7639 -1.9315  0.7418
  417GLY      C 4987   4.701   7.558   3.559  0.3799 -0.0716 -0.3149
  417GLY      O 4988   4.717   7.470   3.474  0.3996 -0.0901 -0.2924
  418THR      N 4989   4.592   7.636   3.565  0.1911 -0.3535  0.0063
  418THR     HN 4990   4.588   7.695   3.645  1.4294  0.8534 -0.7660
  418THR     CA 4991   4.483   7.641   3.472  0.2876 -0.2004 -0.1010
  418THR     HA 4992   4.501   7.556   3.408  0.9484 -0.0774 -0.0805
  418THR     CB 4993   4.351   7.611   3.538  0.1624 -0.0290 -0.2749
  418THR     HB 4994   4.373   7.522   3.600  0.9862  0.0815 -0.3964
  418THR    OG1 4995   4.249   7.582   3.444  0.2356 -0.1874 -0.3053
  418THR    HG1 4996   4.255   7.494   3.406 -0.8415  1.0284 -3.6208
  418THR    CG2 4997   4.301   7.731   3.621  0.4118  0.2201 -0.4850
  418THR   HG21 4998   4.289   7.819   3.554 -0.9849 -1.6072 -2.7787
  418THR   HG22 4999   4.365   7.760   3.707 -0.4882  1.3421 -0.1793
  418THR   HG23 5000   4.194   7.720   3.649 -0.4843  2.7921 -2.4829
  418THR      C 5001   4.485   7.763   3.382  0.2324 -0.4061 -0.3796
  418THR    OT1 5002   4.426   7.774   3.276  0.1799 -0.0688 -0.3144
  418THR    OT2 5003   4.544   7.862   3.448 -0.1930 -0.4003  0.0024
  418THR     CT 5004   4.534   7.992   3.390  0.2527 -0.3161  0.1068
  418THR    HT1 5005   4.564   7.990   3.283  0.4932  2.3366  0.0359
  418THR    HT2 5006   4.612   8.062   3.426  0.6704 -0.2638 -0.8752
  418THR    HT3 5007   4.427   8.024   3.397 -0.0813 -1.3225 -0.2859
  419CHL1    C3 5008   5.039   0.323   7.738  0.4376  0.2203 -0.0893
  419CHL1    H3 5009   5.123   0.396   7.735  0.5336  0.1118 -0.0367
  419CHL1    O3 5010   5.031   0.277   7.872  0.2050  0.3607 -0.0539
  419CHL1   H3' 5011   4.990   0.190   7.865 -0.0158  0.0605  3.1837
  419CHL1    C4 5012   4.904   0.381   7.694  0.2543  0.1632  0.3919
  419CHL1   H4A 5013   4.832   0.307   7.735 -0.6577  0.3913 -0.7408
  419CHL1   H4B 5014   4.882   0.472   7.754 -1.8216 -0.1260  0.1643
  419CHL1    C5 5015   4.885   0.396   7.546 -0.8107  0.0994  0.5120
  419CHL1    C6 5016   4.840   0.510   7.491 -0.2182 -0.1516 -0.5298
  419CHL1    H6 5017   4.827   0.599   7.554 -1.0924 -2.1092  2.2959
  419CHL1    C7 5018   4.796   0.522   7.348  0.0819 -0.2945 -0.6357
  419CHL1   H7A 5019   4.691   0.559   7.341  0.7652  1.3296 -4.0274
  419CHL1   H7B 5020   4.864   0.594   7.298 -2.0275  1.6978 -0.8503
  419CHL1    C8 5021   4.795   0.388   7.273  0.4776 -0.5135 -0.2518
  419CHL1    H8 5022   4.703   0.333   7.302 -0.0262  0.5438  0.2016
  419CHL1   C14 5023   4.795   0.417   7.126 -0.2084 -0.4328 -0.2383
  419CHL1   H14 5024   4.891   0.469   7.106  0.7561 -1.7658  0.7455
  419CHL1   C15 5025   4.695   0.516   7.063  0.1246  0.4195  0.5464
  419CHL1  H15A 5026   4.608   0.543   7.126 -1.1857  0.1061 -1.0654
  419CHL1  H15B 5027   4.748   0.613   7.057 -1.4265  1.2212 -1.0823
  419CHL1   C16 5028   4.679   0.480   6.916  0.1369 -0.2623  0.7079
  419CHL1  H16A 5029   4.578   0.434   6.904 -0.6323  1.8952 -2.0425
  419CHL1  H16B 5030   4.705   0.561   6.844  1.1030  0.3308  1.7034
  419CHL1   C17 5031   4.779   0.363   6.905  0.0757 -0.2194 -0.4145
  419CHL1   H17 5032   4.879   0.411   6.889 -0.1568  0.2628 -0.4503
  419CHL1   C13 5033   4.798   0.296   7.037  0.5893 -0.2350 -0.4920
  419CHL1   C18 5034   4.678   0.205   7.068  0.2990  0.0412 -0.7880
  419CHL1  H18A 5035   4.682   0.123   6.993 -1.5144 -1.0444  0.2111
  419CHL1  H18B 5036   4.688   0.158   7.169  1.9318  1.5804 -0.1875
  419CHL1  H18C 5037   4.581   0.259   7.071 -0.5490 -1.4376 -0.4338
  419CHL1   C12 5038   4.926   0.220   7.073  0.3143 -0.7237 -0.5448
  419CHL1  H12A 5039   4.942   0.132   7.007  0.6987 -1.9948  1.1416
  419CHL1  H12B 5040   5.009   0.291   7.051  0.6347 -0.8340  0.2510
  419CHL1   C11 5041   4.939   0.184   7.222 -0.0965  0.2384 -0.2708
  419CHL1  H11A 5042   4.868   0.100   7.235 -0.7996  0.7662 -0.6155
  419CHL1  H11B 5043   5.043   0.149   7.235 -0.7305 -1.9816 -0.7821
  419CHL1    C9 5044   4.915   0.307   7.311  0.9363  0.2625 -0.0223
  419CHL1    H9 5045   5.003   0.369   7.286  1.3648 -0.2028  0.2848
  419CHL1   C10 5046   4.924   0.279   7.459 -0.2429  0.5808  0.1136
  419CHL1   C19 5047   4.825   0.165   7.488  0.0867  0.0945 -0.6289
  419CHL1  H19A 5048   4.718   0.196   7.484 -1.0672 -3.3017  0.6129
  419CHL1  H19B 5049   4.844   0.073   7.429  0.2731  1.0290 -2.0739
  419CHL1  H19C 5050   4.835   0.141   7.596  1.3566  0.3925 -0.6690
  419CHL1    C1 5051   5.061   0.229   7.507 -0.4259  0.1789  0.2180
  419CHL1   H1A 5052   5.090   0.137   7.452 -1.4873  1.5021 -2.7795
  419CHL1   H1B 5053   5.139   0.304   7.480  1.1197 -1.3030  0.3976
  419CHL1    C2 5054   5.082   0.200   7.655 -0.3940 -0.2299  0.1367
  419CHL1   H2A 5055   5.189   0.176   7.671  0.0734  0.2687 -2.0460
  419CHL1   H2B 5056   5.032   0.102   7.670 -0.2677 -0.2198  0.6683
  419CHL1   C20 5057   4.750   0.281   6.782  0.0749 -0.0119 -0.5533
  419CHL1   H20 5058   4.659   0.222   6.806  0.6361 -0.8459 -0.4631
  419CHL1   C21 5059   4.862   0.181   6.750 -0.1804 -0.3054 -0.5300
  419CHL1  H21A 5060   4.874   0.105   6.830  0.2139  1.4060  1.1027
  419CHL1  H21B 5061   4.956   0.240   6.745 -0.4813  0.1465 -1.0267
  419CHL1  H21C 5062   4.838   0.126   6.656 -0.2204 -0.5009 -0.4048
  419CHL1   C22 5063   4.718   0.357   6.652  0.4847  0.2420 -0.5092
  419CHL1  H22A 5064   4.676   0.277   6.587  0.2709  0.5388 -0.7397
  419CHL1  H22B 5065   4.628   0.423   6.662 -1.3843 -2.2276 -0.0263
  419CHL1   C23 5066   4.829   0.433   6.579  0.7421  0.4935  0.1352
  419CHL1  H23A 5067   4.877   0.497   6.656  0.6783 -0.3697  0.9169
  419CHL1  H23B 5068   4.907   0.365   6.540  3.8981  4.4916 -1.1820
  419CHL1   C24 5069   4.771   0.515   6.464  0.8970 -0.3802 -0.5751
  419CHL1  H24A 5070   4.756   0.450   6.375 -0.9648 -0.4123 -0.2625
  419CHL1  H24B 5071   4.667   0.543   6.490  0.8111 -0.7891 -0.4771
  419CHL1   C25 5072   4.851   0.641   6.425 -0.2229  0.4134 -0.3439
  419CHL1   H25 5073   4.781   0.687   6.352 -3.8004 -1.5774  1.5065
  419CHL1   C26 5074   4.877   0.733   6.545  0.0451  0.5684 -0.5219
  419CHL1  H26A 5075   4.787   0.786   6.583  0.8889  0.7153  1.3728
  419CHL1  H26B 5076   4.929   0.690   6.633 -1.8117  1.8477  1.2821
  419CHL1  H26C 5077   4.946   0.807   6.498  2.0006  0.5426  2.1073
  419CHL1   C27 5078   4.984   0.597   6.362 -0.2130  0.1406 -0.1310
  419CHL1  H27A 5079   5.044   0.542   6.439 -1.9529 -0.3723  0.9050
  419CHL1  H27B 5080   4.955   0.531   6.278 -3.4884  2.1099 -0.7053
  419CHL1  H27C 5081   5.032   0.689   6.324  0.6163 -0.1002  0.2980
  420CHL1    C3 5082   4.688   7.407   8.045 -0.3246  0.1052  0.1365
  420CHL1    H3 5083   4.780   7.347   8.030 -0.0475  0.7563 -0.8713
  420CHL1    O3 5084   4.667   7.423   8.184 -0.5176 -0.5343  0.1838
  420CHL1   H3' 5085   4.748   7.394   8.227  1.6808 -0.2947 -3.4021
  420CHL1    C4 5086   4.703   7.537   7.965 -0.0111  0.2609  0.4489
  420CHL1   H4A 5087   4.625   7.613   7.986 -0.3114 -0.1911  0.9718
  420CHL1   H4B 5088   4.794   7.584   8.008  0.0177  0.0190  0.6506
  420CHL1    C5 5089   4.717   7.527   7.816  0.0206 -0.0479  0.4729
  420CHL1    C6 5090   4.823   7.567   7.745 -0.2501  0.2087  0.2108
  420CHL1    H6 5091   4.902   7.616   7.803  1.3337 -1.4800 -0.4316
  420CHL1    C7 5092   4.832   7.557   7.595  0.2560 -0.5701  0.2902
  420CHL1   H7A 5093   4.861   7.655   7.553 -1.0440 -0.7568 -1.1191
  420CHL1   H7B 5094   4.911   7.486   7.562 -0.5454 -0.7464 -1.3486
  420CHL1    C8 5095   4.695   7.532   7.528  0.3759 -0.1533 -0.1157
  420CHL1    H8 5096   4.640   7.628   7.535  0.6997  0.1824 -1.7887
  420CHL1   C14 5097   4.715   7.489   7.386 -0.5377 -0.3368 -0.1919
  420CHL1   H14 5098   4.760   7.389   7.404 -1.9727 -1.1078 -0.7396
  420CHL1   C15 5099   4.815   7.565   7.298 -0.3529 -0.0414  0.2670
  420CHL1  H15A 5100   4.793   7.673   7.306 -0.6627 -0.0893  0.0686
  420CHL1  H15B 5101   4.920   7.551   7.332  0.7564  2.0737 -1.9592
  420CHL1   C16 5102   4.782   7.510   7.159  0.2334  0.2471  0.0106
  420CHL1  H16A 5103   4.771   7.599   7.094  1.2539  0.1950 -0.2499
  420CHL1  H16B 5104   4.857   7.438   7.119 -0.4946 -0.7585  0.4286
  420CHL1   C17 5105   4.653   7.427   7.168  0.3242  0.0853 -0.1530
  420CHL1   H17 5106   4.678   7.320   7.184  1.1863  0.4053  0.7923
  420CHL1   C13 5107   4.594   7.461   7.302 -0.4258 -0.1008 -0.4302
  420CHL1   C18 5108   4.507   7.587   7.290 -0.6851 -0.2513 -0.1387
  420CHL1  H18A 5109   4.467   7.616   7.389 -0.0532 -0.2088  0.1023
  420CHL1  H18B 5110   4.570   7.674   7.262  0.1482 -1.6125 -2.9306
  420CHL1  H18C 5111   4.427   7.587   7.211 -0.4616 -0.0409 -0.3660
  420CHL1   C12 5112   4.525   7.346   7.376  0.0117 -0.2636 -0.2738
  420CHL1  H12A 5113   4.426   7.324   7.330  0.1012 -0.9006 -0.1700
  420CHL1  H12B 5114   4.574   7.248   7.355  2.4827  1.2549 -2.0152
  420CHL1   C11 5115   4.498   7.379   7.523  0.2159  0.3162 -0.3667
  420CHL1  H11A 5116   4.410   7.448   7.520 -0.3139 -0.3749 -1.6001
  420CHL1  H11B 5117   4.466   7.278   7.557  0.9824  0.6461  1.4645
  420CHL1    C9 5118   4.622   7.423   7.602  0.1132  0.0601 -0.0599
  420CHL1    H9 5119   4.693   7.337   7.601  0.0055 -0.0285 -0.5197
  420CHL1   C10 5120   4.607   7.449   7.749  0.1880  0.1850 -0.0735
  420CHL1   C19 5121   4.472   7.521   7.768  0.3666  0.7924 -0.9982
  420CHL1  H19A 5122   4.472   7.607   7.698  1.9618  1.4381 -0.2762
  420CHL1  H19B 5123   4.387   7.455   7.742  2.2508 -2.1433 -0.1883
  420CHL1  H19C 5124   4.446   7.556   7.870 -1.7634 -3.8213  0.3168
  420CHL1    C1 5125   4.601   7.319   7.830 -0.0692  0.2357 -0.0084
  420CHL1   H1A 5126   4.527   7.248   7.787 -1.4533  1.3415  0.5047
  420CHL1   H1B 5127   4.701   7.271   7.817 -0.3709 -1.6784  3.5175
  420CHL1    C2 5128   4.580   7.318   7.981  0.0392 -0.2486  0.0073
  420CHL1   H2A 5129   4.591   7.215   8.022 -0.0593 -1.4423 -2.7718
  420CHL1   H2B 5130   4.479   7.358   8.006 -0.2757 -1.2956  0.4687
  420CHL1   C20 5131   4.571   7.425   7.043 -0.1642 -0.5521  0.1680
  420CHL1   H20 5132   4.523   7.521   7.016 -0.8683 -1.2247 -1.1066
  420CHL1   C21 5133   4.450   7.330   7.049 -0.4521 -0.1340  1.0057
  420CHL1  H21A 5134   4.480   7.236   7.099 -1.4150  0.4777  2.8254
  420CHL1  H21B 5135   4.390   7.316   6.957 -3.3217 -0.5310  2.8104
  420CHL1  H21C 5136   4.380   7.383   7.117  1.1328  0.8916  1.9135
  420CHL1   C22 5137   4.659   7.382   6.923 -0.4118  0.5915 -0.4433
  420CHL1  H22A 5138   4.752   7.442   6.923  0.0799 -0.0927  1.0874
  420CHL1  H22B 5139   4.705   7.281   6.933  0.5636  1.1345  0.9091
  420CHL1   C23 5140   4.589   7.395   6.788 -0.0323 -0.5924 -0.7633
  420CHL1  H23A 5141   4.511   7.316   6.782 -0.6458  0.0476 -1.3807
  420CHL1  H23B 5142   4.541   7.493   6.766 -0.3804 -1.0157 -2.0077
  420CHL1   C24 5143   4.684   7.369   6.670  0.5795  0.1436 -0.4419
  420CHL1  H24A 5144   4.773   7.435   6.674  0.5323  0.1642  0.7433
  420CHL1  H24B 5145   4.717   7.263   6.660  1.4706  0.6042 -3.3221
  420CHL1   C25 5146   4.622   7.398   6.532  0.0101 -0.2060 -0.2633
  420CHL1   H25 5147   4.598   7.506   6.526  1.2124  0.0379 -0.7310
  420CHL1   C26 5148   4.729   7.390   6.423 -0.1642 -0.2779 -0.4299
  420CHL1  H26A 5149   4.685   7.411   6.323  0.2275  0.3290 -0.4805
  420CHL1  H26B 5150   4.802   7.473   6.433  2.7357 -2.8345  1.1821
  420CHL1  H26C 5151   4.786   7.295   6.414 -0.3923 -0.2702 -2.5489
  420CHL1   C27 5152   4.497   7.314   6.499  0.2078 -0.3906 -0.5340
  420CHL1  H27A 5153   4.519   7.205   6.499 -0.5507 -0.5536 -1.1022
  420CHL1  H27B 5154   4.426   7.332   6.582  0.4298 -0.3562 -0.3511
  420CHL1  H27C 5155   4.447   7.337   6.403  1.8201  0.4726 -1.2154
  421CHL1    C3 5156   6.617   5.996   7.716  0.2348 -0.5039 -0.0116
  421CHL1    H3 5157   6.663   5.897   7.695 -0.2974 -1.3193  2.4275
  421CHL1    O3 5158   6.552   5.983   7.841  0.3148 -0.2904  0.0518
  421CHL1   H3' 5159   6.573   6.061   7.893  0.5750 -1.0419  1.1150
  421CHL1    C4 5160   6.723   6.107   7.727 -0.3463  0.0049  0.5414
  421CHL1   H4A 5161   6.673   6.193   7.775  0.1396 -0.1937  1.4405
  421CHL1   H4B 5162   6.793   6.064   7.802 -1.8669  0.0363  2.0287
  421CHL1    C5 5163   6.780   6.152   7.595 -0.3233 -1.0305  0.1818
  421CHL1    C6 5164   6.910   6.146   7.565 -0.4500 -0.5035 -0.4885
  421CHL1    H6 5165   6.982   6.125   7.645 -1.2493  0.2594  0.4682
  421CHL1    C7 5166   6.974   6.190   7.436  0.0984 -0.1605 -0.1007
  421CHL1   H7A 5167   7.075   6.235   7.449 -0.3882  1.1681 -0.7188
  421CHL1   H7B 5168   6.997   6.103   7.372 -1.1820 -1.4242  1.0848
  421CHL1    C8 5169   6.879   6.283   7.358  0.3736 -0.2138 -0.5006
  421CHL1    H8 5170   6.864   6.375   7.418 -2.0235 -0.9185  0.0911
  421CHL1   C14 5171   6.939   6.312   7.224  0.4797  0.1629 -0.3705
  421CHL1   H14 5172   6.965   6.211   7.186  0.1085 -0.5761  1.2847
  421CHL1   C15 5173   7.069   6.395   7.215 -0.0720  1.0908  0.0137
  421CHL1  H15A 5174   7.056   6.467   7.298 -2.5937  1.8183 -0.9351
  421CHL1  H15B 5175   7.161   6.334   7.229  1.1251  2.8417 -0.0116
  421CHL1   C16 5176   7.063   6.456   7.075 -0.3407  0.4238 -0.2703
  421CHL1  H16A 5177   7.064   6.567   7.081  0.3325  0.4737 -1.1036
  421CHL1  H16B 5178   7.158   6.424   7.025  1.4129  1.5980  2.0973
  421CHL1   C17 5179   6.936   6.399   7.010 -0.1881 -0.5989  0.3094
  421CHL1   H17 5180   6.960   6.306   6.954 -0.5139  0.8272 -2.3066
  421CHL1   C13 5181   6.843   6.373   7.126 -0.3500 -0.0280  0.3093
  421CHL1   C18 5182   6.785   6.506   7.176 -0.9760 -0.4162  0.6244
  421CHL1  H18A 5183   6.857   6.591   7.179 -0.6250 -0.5573 -1.5966
  421CHL1  H18B 5184   6.702   6.522   7.104 -1.0964 -0.9205  0.6533
  421CHL1  H18C 5185   6.740   6.490   7.276 -1.5188  0.6676  0.5682
  421CHL1   C12 5186   6.725   6.277   7.109 -0.2618 -0.0975  0.0885
  421CHL1  H12A 5187   6.653   6.320   7.036  1.6674  1.6222 -0.9164
  421CHL1  H12B 5188   6.769   6.184   7.067  2.1330  0.6356  0.8142
  421CHL1   C11 5189   6.652   6.251   7.242  0.0558 -0.0640  0.2694
  421CHL1  H11A 5190   6.594   6.344   7.258 -1.4378 -0.2785 -3.0696
  421CHL1  H11B 5191   6.573   6.176   7.222  0.3337 -1.1450  2.8322
  421CHL1    C9 5192   6.748   6.209   7.354  0.3018 -0.1193  0.0398
  421CHL1    H9 5193   6.778   6.109   7.316 -0.0812  0.3121 -1.4589
  421CHL1   C10 5194   6.682   6.187   7.487  0.1961 -0.1855 -0.0242
  421CHL1   C19 5195   6.607   6.316   7.525 -0.4009 -0.3683 -0.5562
  421CHL1  H19A 5196   6.588   6.317   7.634  0.9236 -0.1259 -0.3001
  421CHL1  H19B 5197   6.671   6.404   7.500  1.0599 -1.3429 -0.3992
  421CHL1  H19C 5198   6.514   6.333   7.467 -0.5706 -0.2748 -0.2547
  421CHL1    C1 5199   6.574   6.078   7.480  0.1610 -0.1529  0.0190
  421CHL1   H1A 5200   6.500   6.105   7.402  0.6790 -0.9938 -0.7837
  421CHL1   H1B 5201   6.627   5.991   7.438  0.4014 -0.8376  1.6448
  421CHL1    C2 5202   6.511   6.044   7.616  0.3133 -0.0736  0.1102
  421CHL1   H2A 5203   6.428   5.970   7.604  0.5404 -0.0430 -1.9998
  421CHL1   H2B 5204   6.466   6.136   7.659  3.3891  0.8266  1.6817
  421CHL1   C20 5205   6.900   6.493   6.899  0.0531 -0.0394  0.6987
  421CHL1   H20 5206   6.882   6.595   6.938  0.7229  0.7077 -0.8717
  421CHL1   C21 5207   6.770   6.440   6.836  0.1070 -0.4687  0.9446
  421CHL1  H21A 5208   6.731   6.498   6.750 -0.9612  0.9800  2.3538
  421CHL1  H21B 5209   6.694   6.459   6.914  0.4245  0.4604  1.0377
  421CHL1  H21C 5210   6.775   6.333   6.804 -0.8884  0.4885 -2.9694
  421CHL1   C22 5211   7.010   6.503   6.792 -0.4534  0.1682  0.1969
  421CHL1  H22A 5212   7.112   6.494   6.835  0.1512  1.0495 -0.9972
  421CHL1  H22B 5213   6.984   6.413   6.733  1.9506 -0.8417  0.5686
  421CHL1   C23 5214   6.999   6.631   6.708  0.1341  0.3715  0.4285
  421CHL1  H23A 5215   6.891   6.657   6.707  0.5502  2.2248  1.0188
  421CHL1  H23B 5216   7.055   6.717   6.750  1.5755 -1.1080  1.6807
  421CHL1   C24 5217   7.021   6.604   6.559  0.0079  0.2406  0.4331
  421CHL1  H24A 5218   6.960   6.521   6.517  0.8726 -0.1521 -0.0978
  421CHL1  H24B 5219   6.987   6.694   6.503  2.3204  1.4150  0.7868
  421CHL1   C25 5220   7.164   6.585   6.505 -0.0758 -0.0181  0.3013
  421CHL1   H25 5221   7.229   6.668   6.541  1.1190 -1.0915  0.7161
  421CHL1   C26 5222   7.238   6.462   6.562  0.0244  0.3051  0.8704
  421CHL1  H26A 5223   7.334   6.444   6.510 -0.5179 -1.1704  0.3411
  421CHL1  H26B 5224   7.264   6.479   6.669 -0.4581  1.2147  0.8576
  421CHL1  H26C 5225   7.171   6.375   6.547 -0.1995  0.5554  0.3992
  421CHL1   C27 5226   7.161   6.593   6.352  0.3451  0.2959  0.3077
  421CHL1  H27A 5227   7.140   6.700   6.329 -0.3836  0.0641 -0.1420
  421CHL1  H27B 5228   7.262   6.573   6.311 -0.1832  1.1835 -1.5854
  421CHL1  H27C 5229   7.089   6.521   6.309 -1.3552  0.9852  1.8851
  422CHL1    C3 5230   2.562   0.061   7.709 -0.1260  0.2870  0.2690
  422CHL1    H3 5231   2.488   0.142   7.693 -0.6998  0.0445  1.5599
  422CHL1    O3 5232   2.548   0.017   7.844 -0.2216  0.5395  0.3423
  422CHL1   H3' 5233   2.615  -0.050   7.859  0.3595  0.8706 -0.6378
  422CHL1    C4 5234   2.535  -0.049   7.606  0.0391 -0.1534  0.6930
  422CHL1   H4A 5235   2.587  -0.138   7.649  0.7566  0.0047  0.1639
  422CHL1   H4B 5236   2.428  -0.078   7.616 -0.5520  1.7846  0.2983
  422CHL1    C5 5237   2.572  -0.036   7.461 -0.1955 -0.1363  0.6342
  422CHL1    C6 5238   2.491  -0.067   7.359  0.1296  0.3896  0.2107
  422CHL1    H6 5239   2.388  -0.085   7.393  0.8008 -0.2282  2.0407
  422CHL1    C7 5240   2.522  -0.046   7.214 -0.1131 -0.4892  0.0236
  422CHL1   H7A 5241   2.481  -0.129   7.152 -0.6804  1.6746 -2.7086
  422CHL1   H7B 5242   2.475   0.047   7.175 -0.8989 -0.6059  0.6919
  422CHL1    C8 5243   2.674  -0.025   7.198 -0.1981  0.1456  0.0049
  422CHL1    H8 5244   2.729  -0.122   7.208 -0.0135  0.1354 -1.0274
  422CHL1   C14 5245   2.702   0.031   7.062  0.3261  0.1560  0.1161
  422CHL1   H14 5246   2.651   0.130   7.058 -0.5738 -0.3300 -2.4150
  422CHL1   C15 5247   2.638  -0.044   6.944  0.0466  0.6470 -0.0485
  422CHL1  H15A 5248   2.658  -0.153   6.947  1.6944  0.9413  0.6847
  422CHL1  H15B 5249   2.530  -0.023   6.929 -0.5954 -1.0854  1.7129
  422CHL1   C16 5250   2.708   0.023   6.826 -0.0649  0.1834 -0.3787
  422CHL1  H16A 5251   2.748  -0.065   6.770 -0.8177  0.1532 -0.8793
  422CHL1  H16B 5252   2.638   0.087   6.769 -2.3968  0.6985  2.8423
  422CHL1   C17 5253   2.824   0.107   6.882 -0.1943  0.0392  0.1062
  422CHL1   H17 5254   2.790   0.213   6.889 -0.1033  0.1333 -0.7235
  422CHL1   C13 5255   2.845   0.056   7.021  0.3521 -0.3966 -0.1334
  422CHL1   C18 5256   2.928  -0.074   7.021  0.4301 -0.3470 -0.0721
  422CHL1  H18A 5257   2.904  -0.147   6.941 -1.0475  0.3274 -0.2897
  422CHL1  H18B 5258   3.032  -0.041   7.001  0.1854  0.9005  0.5841
  422CHL1  H18C 5259   2.927  -0.115   7.124  0.7351 -1.1980 -0.4027
  422CHL1   C12 5260   2.899   0.152   7.129  0.5890 -0.6120 -0.0595
  422CHL1  H12A 5261   3.009   0.147   7.118  0.5464 -0.3694 -0.6526
  422CHL1  H12B 5262   2.871   0.258   7.114  0.8843 -0.0705  2.7018
  422CHL1   C11 5263   2.877   0.103   7.272 -0.0234 -0.4343 -0.0904
  422CHL1  H11A 5264   2.932   0.008   7.286 -1.0329 -1.1470 -0.7791
  422CHL1  H11B 5265   2.911   0.184   7.339 -0.4027 -0.1176 -0.2712
  422CHL1    C9 5266   2.730   0.068   7.301 -0.0267 -0.1761  0.2052
  422CHL1    H9 5267   2.667   0.158   7.282  0.8702  0.2021 -1.1535
  422CHL1   C10 5268   2.709   0.021   7.442  0.0023 -0.8149  0.0001
  422CHL1   C19 5269   2.809  -0.091   7.474  1.0683 -0.0055 -0.4054
  422CHL1  H19A 5270   2.802  -0.166   7.393 -1.7663  1.3830 -1.5621
  422CHL1  H19B 5271   2.912  -0.050   7.480  1.5154 -1.2496  1.7293
  422CHL1  H19C 5272   2.795  -0.138   7.574 -0.0872 -0.9814 -0.9989
  422CHL1    C1 5273   2.734   0.139   7.538 -0.2355 -0.5028 -0.3193
  422CHL1   H1A 5274   2.835   0.184   7.537  0.7922 -2.5950  1.3559
  422CHL1   H1B 5275   2.663   0.215   7.499  1.3913  0.1588 -2.1602
  422CHL1    C2 5276   2.704   0.115   7.686 -0.1781  0.2322 -0.1871
  422CHL1   H2A 5277   2.717   0.211   7.741  2.2060  1.1400 -2.1711
  422CHL1   H2B 5278   2.775   0.039   7.725  1.1381  1.8572  0.7075
  422CHL1   C20 5279   2.942   0.114   6.790 -0.0621 -0.2268  0.2561
  422CHL1   H20 5280   2.989   0.014   6.785  0.3622  0.0429 -2.0388
  422CHL1   C21 5281   3.046   0.221   6.831 -0.4531  0.0259  0.5970
  422CHL1  H21A 5282   2.995   0.316   6.805 -2.0483 -1.6384 -3.2656
  422CHL1  H21B 5283   3.137   0.216   6.768 -0.5378 -0.9590  0.5268
  422CHL1  H21C 5284   3.073   0.209   6.938  0.5581 -2.0419  0.1588
  422CHL1   C22 5285   2.898   0.144   6.646  0.0138  0.4913  0.3763
  422CHL1  H22A 5286   2.811   0.078   6.623  0.4310 -0.7129  2.0336
  422CHL1  H22B 5287   2.866   0.250   6.653 -0.2851  0.3163  2.0236
  422CHL1   C23 5288   2.997   0.144   6.529 -0.0879 -0.0818  0.2843
  422CHL1  H23A 5289   3.068   0.226   6.553  0.0395 -0.6450  1.9937
  422CHL1  H23B 5290   3.052   0.049   6.540  0.0369 -0.3309 -2.0940
  422CHL1   C24 5291   2.938   0.180   6.392  0.3837 -0.1238  0.0708
  422CHL1  H24A 5292   2.852   0.113   6.373  0.7384 -1.3120  2.2845
  422CHL1  H24B 5293   2.889   0.279   6.393  0.7160  0.0465 -0.3688
  422CHL1   C25 5294   3.040   0.170   6.277  0.0924 -0.5093 -0.1573
  422CHL1   H25 5295   3.103   0.080   6.292  0.1009  0.0240  4.3158
  422CHL1   C26 5296   2.975   0.157   6.139  0.0601 -0.5291 -0.1405
  422CHL1  H26A 5297   3.054   0.142   6.063 -0.2555  0.8389 -0.7893
  422CHL1  H26B 5298   2.891   0.085   6.137 -1.6007  1.2993  0.3618
  422CHL1  H26C 5299   2.926   0.253   6.109  0.0584  0.0875  1.7240
  422CHL1   C27 5300   3.143   0.284   6.273 -0.1014 -0.3304 -0.0601
  422CHL1  H27A 5301   3.102   0.385   6.253  0.6020 -0.1561 -0.6728
  422CHL1  H27B 5302   3.201   0.297   6.368  1.8121 -0.8063 -1.1162
  422CHL1  H27C 5303   3.214   0.263   6.191 -1.7278  1.4494 -2.0271
  423CHL1    C3 5304   0.138   7.893   7.767  0.0898 -0.0695  0.2913
  423CHL1    H3 5305   0.224   7.963   7.760  0.4330 -0.6323 -2.2281
  423CHL1    O3 5306   0.075   7.891   7.894 -0.3169  0.3533  0.0989
  423CHL1   H3' 5307   0.131   7.830   7.943  1.1578  1.5158 -0.0597
  423CHL1    C4 5308   0.034   7.943   7.665  0.3162 -0.5807 -0.1998
  423CHL1   H4A 5309  -0.062   7.896   7.693  0.3805 -0.0655  0.9482
  423CHL1   H4B 5310   0.027   8.049   7.697  2.0453  0.0565 -1.7672
  423CHL1    C5 5311   0.088   7.927   7.526  0.2049  0.1610 -0.3329
  423CHL1    C6 5312   0.104   8.036   7.450  0.4621  0.0642 -0.4193
  423CHL1    H6 5313   0.088   8.136   7.492  0.2468 -0.7747  1.6115
  423CHL1    C7 5314   0.147   8.026   7.306 -0.8749  0.1610 -0.8441
  423CHL1   H7A 5315   0.075   8.085   7.246 -4.3956 -0.8379  2.0028
  423CHL1   H7B 5316   0.245   8.077   7.293 -0.8597  1.0011  1.8120
  423CHL1    C8 5317   0.157   7.882   7.253 -0.4366 -0.2925  0.4157
  423CHL1    H8 5318   0.053   7.856   7.222  0.6565 -2.3291 -1.8610
  423CHL1   C14 5319   0.240   7.880   7.128 -0.5199  0.0446  0.3519
  423CHL1   H14 5320   0.343   7.911   7.157  0.6152 -2.1131 -1.0820
  423CHL1   C15 5321   0.217   7.976   7.010  0.3524 -0.2346 -0.0553
  423CHL1  H15A 5322   0.107   7.986   6.997  0.2457 -0.3049  0.7603
  423CHL1  H15B 5323   0.254   8.073   7.049  0.6772 -0.3254 -0.1376
  423CHL1   C16 5324   0.286   7.914   6.888  0.4312 -0.3896  0.0663
  423CHL1  H16A 5325   0.201   7.907   6.817 -1.5308 -3.6069  2.4680
  423CHL1  H16B 5326   0.365   7.982   6.851  2.1120 -0.6022  2.9906
  423CHL1   C17 5327   0.325   7.773   6.935 -0.1076 -0.3860  0.5444
  423CHL1   H17 5328   0.433   7.791   6.955  0.2773 -1.1434 -0.7643
  423CHL1   C13 5329   0.245   7.747   7.059 -0.6104  0.0601  0.3166
  423CHL1   C18 5330   0.104   7.700   7.020 -0.0678 -0.9543 -0.4583
  423CHL1  H18A 5331   0.106   7.595   6.983 -1.5092 -1.5712  1.1198
  423CHL1  H18B 5332   0.025   7.701   7.097  0.3949  0.9317  0.0404
  423CHL1  H18C 5333   0.064   7.756   6.933 -0.3442  0.5624  0.6187
  423CHL1   C12 5334   0.316   7.659   7.163 -0.2438 -0.0248 -0.0023
  423CHL1  H12A 5335   0.318   7.559   7.114 -0.1526  1.2199 -2.7467
  423CHL1  H12B 5336   0.416   7.701   7.184 -0.4603 -0.1113  1.2546
  423CHL1   C11 5337   0.235   7.649   7.293  0.1218 -0.2385  0.2097
  423CHL1  H11A 5338   0.141   7.591   7.284 -0.6389  0.2327  3.6761
  423CHL1  H11B 5339   0.293   7.597   7.372 -1.9129  0.4002  2.2157
  423CHL1    C9 5340   0.208   7.786   7.356  0.7483 -0.0463  0.0657
  423CHL1    H9 5341   0.308   7.834   7.369  0.6064  1.6673 -3.7903
  423CHL1   C10 5342   0.133   7.789   7.486  0.3061  0.1533 -0.1936
  423CHL1   C19 5343   0.007   7.702   7.479  0.3015  0.1597 -0.1751
  423CHL1  H19A 5344   0.043   7.599   7.459 -0.3270 -0.1827  0.4086
  423CHL1  H19B 5345  -0.054   7.710   7.571 -0.8762  0.6749 -0.9693
  423CHL1  H19C 5346  -0.055   7.738   7.394  0.2891 -1.5834 -0.9564
  423CHL1    C1 5347   0.227   7.733   7.594 -0.3226 -0.2654  0.1386
  423CHL1   H1A 5348   0.253   7.625   7.588  2.2093  0.2632  0.8148
  423CHL1   H1B 5349   0.323   7.787   7.583  0.4247 -1.2235  1.6821
  423CHL1    C2 5350   0.193   7.751   7.742 -0.1398 -0.1361  0.1654
  423CHL1   H2A 5351   0.279   7.729   7.809 -0.6490 -0.1070  0.8424
  423CHL1   H2B 5352   0.115   7.675   7.764 -0.7694  0.0018 -1.4176
  423CHL1   C20 5353   0.316   7.683   6.815  0.0371 -0.1016  0.3176
  423CHL1   H20 5354   0.213   7.675   6.776 -0.2284 -1.1194  1.1954
  423CHL1   C21 5355   0.356   7.542   6.860  0.0943 -0.0809  0.3302
  423CHL1  H21A 5356   0.270   7.498   6.917 -1.1062 -0.5875 -1.7840
  423CHL1  H21B 5357   0.450   7.512   6.911 -0.1533 -1.0177  0.2651
  423CHL1  H21C 5358   0.345   7.484   6.766  0.6814 -1.7488  1.2379
  423CHL1   C22 5359   0.402   7.727   6.695 -0.0570  0.8591  0.5927
  423CHL1  H22A 5360   0.392   7.658   6.609  0.1273  1.8558 -0.2376
  423CHL1  H22B 5361   0.366   7.829   6.673  1.6928  1.5335  0.6462
  423CHL1   C23 5362   0.550   7.751   6.726  0.1019  0.1713  0.3868
  423CHL1  H23A 5363   0.561   7.841   6.790 -0.8755  0.9053 -0.4459
  423CHL1  H23B 5364   0.583   7.664   6.786 -0.8971 -0.3893  0.1436
  423CHL1   C24 5365   0.643   7.755   6.605  0.0735  0.1065  0.3627
  423CHL1  H24A 5366   0.747   7.751   6.645 -0.3349 -0.6899  1.3811
  423CHL1  H24B 5367   0.619   7.657   6.559 -0.1318  0.5143 -0.4182
  423CHL1   C25 5368   0.609   7.867   6.505  0.1501 -0.0573  0.1524
  423CHL1   H25 5369   0.498   7.869   6.504  0.1576  1.1521  0.3409
  423CHL1   C26 5370   0.644   8.008   6.557  0.1495  0.0423 -0.1171
  423CHL1  H26A 5371   0.748   7.999   6.597  0.1655 -0.4128 -0.2554
  423CHL1  H26B 5372   0.652   8.097   6.492  0.0739  0.4531  0.4315
  423CHL1  H26C 5373   0.585   8.028   6.649 -1.1889 -0.6042 -0.8043
  423CHL1   C27 5374   0.666   7.837   6.366  0.5028 -0.5763  0.4041
  423CHL1  H27A 5375   0.775   7.852   6.382  0.3608  1.0445  0.0522
  423CHL1  H27B 5376   0.643   7.732   6.340 -0.2191 -0.3194 -0.0428
  423CHL1  H27C 5377   0.638   7.920   6.296  5.0149 -1.8559 -3.4288
  424CHL1    C3 5378   6.781   1.880   7.813  0.1340  0.3009 -0.2038
  424CHL1    H3 5379   6.782   1.790   7.748 -1.5103  1.3993 -1.8763
  424CHL1    O3 5380   6.791   1.833   7.947  0.6819  0.1647 -0.2910
  424CHL1   H3' 5381   6.718   1.778   7.977  0.5228 -0.4703 -1.7520
  424CHL1    C4 5382   6.896   1.978   7.787  0.3963 -0.0391 -0.3261
  424CHL1   H4A 5383   6.903   2.050   7.871  2.1381 -0.3835 -0.1406
  424CHL1   H4B 5384   6.986   1.913   7.787  0.5625  0.0637  2.6712
  424CHL1    C5 5385   6.872   2.044   7.654  0.1200 -0.0764 -0.2955
  424CHL1    C6 5386   6.975   2.050   7.568  0.3616 -0.0657 -0.0077
  424CHL1    H6 5387   7.074   2.009   7.590  1.2357  0.8515 -2.0072
  424CHL1    C7 5388   6.966   2.112   7.432 -0.4065 -0.2202 -0.0308
  424CHL1   H7A 5389   7.062   2.165   7.417  0.8245 -2.0969  0.8550
  424CHL1   H7B 5390   6.950   2.035   7.353  0.4065  1.8230 -2.3257
  424CHL1    C8 5391   6.845   2.208   7.428 -0.0177  0.2754  0.0530
  424CHL1    H8 5392   6.862   2.297   7.492  0.8373 -0.7919  1.3751
  424CHL1   C14 5393   6.827   2.246   7.284  0.4044 -0.4948 -0.2108
  424CHL1   H14 5394   6.822   2.147   7.234  2.2149 -1.3996  1.2805
  424CHL1   C15 5395   6.938   2.323   7.210  0.0427  0.3115  0.0785
  424CHL1  H15A 5396   6.970   2.410   7.272 -0.1784  0.8553 -0.5649
  424CHL1  H15B 5397   7.013   2.243   7.194 -1.5822 -2.0764  3.2072
  424CHL1   C16 5398   6.864   2.379   7.089 -0.1881 -0.4354 -0.1269
  424CHL1  H16A 5399   6.873   2.489   7.090  0.0508 -0.3499 -2.9755
  424CHL1  H16B 5400   6.906   2.344   6.992 -1.0200 -0.3821 -0.5189
  424CHL1   C17 5401   6.716   2.343   7.109 -0.2489 -0.0276  0.1571
  424CHL1   H17 5402   6.714   2.247   7.052 -1.7136  0.8348 -1.3534
  424CHL1   C13 5403   6.697   2.314   7.255  0.4113 -0.3077  0.1899
  424CHL1   C18 5404   6.695   2.451   7.326  0.5436 -0.0973 -0.2103
  424CHL1  H18A 5405   6.591   2.488   7.339  0.4383 -0.7042  0.7622
  424CHL1  H18B 5406   6.753   2.450   7.420  0.2388 -2.4010  0.0186
  424CHL1  H18C 5407   6.750   2.516   7.254 -1.3031 -0.7692 -2.3449
  424CHL1   C12 5408   6.578   2.226   7.295  0.4267 -0.3716  0.0918
  424CHL1  H12A 5409   6.477   2.255   7.261  0.5635 -0.9499 -0.8726
  424CHL1  H12B 5410   6.597   2.126   7.248 -1.4512 -0.6346 -0.1805
  424CHL1   C11 5411   6.588   2.200   7.445  0.6842 -0.3687  0.0756
  424CHL1  H11A 5412   6.568   2.293   7.504  1.6303 -0.3481  0.3869
  424CHL1  H11B 5413   6.503   2.133   7.469 -0.6424  0.6388 -1.6568
  424CHL1    C9 5414   6.724   2.137   7.481  0.5313 -0.7755 -0.0572
  424CHL1    H9 5415   6.706   2.047   7.419 -1.2724  0.9097 -2.1702
  424CHL1   C10 5416   6.736   2.101   7.626 -0.1662 -0.5895  0.0506
  424CHL1   C19 5417   6.714   2.227   7.711  0.1114 -0.7998  0.4389
  424CHL1  H19A 5418   6.696   2.187   7.813  2.4193 -0.0031  1.2170
  424CHL1  H19B 5419   6.807   2.288   7.711 -1.0639  1.1488  2.5693
  424CHL1  H19C 5420   6.628   2.291   7.682  0.5065  0.5613  2.1095
  424CHL1    C1 5421   6.626   1.999   7.661 -0.5051 -0.2777 -0.1000
  424CHL1   H1A 5422   6.524   2.042   7.648 -0.6267 -0.7108 -0.5771
  424CHL1   H1B 5423   6.634   1.921   7.583  1.5358 -1.7659  1.4710
  424CHL1    C2 5424   6.640   1.941   7.802 -0.1822 -0.4132 -0.1866
  424CHL1   H2A 5425   6.564   1.861   7.813 -0.2379 -0.3172  0.1579
  424CHL1   H2B 5426   6.633   2.010   7.889  2.2478 -0.5659  0.1857
  424CHL1   C20 5427   6.616   2.437   7.049 -0.3019  0.1912  0.5848
  424CHL1   H20 5428   6.568   2.492   7.133 -0.9098  1.8750 -0.7742
  424CHL1   C21 5429   6.502   2.350   6.993 -0.0780  0.5570 -0.4666
  424CHL1  H21A 5430   6.532   2.273   6.919  1.1583  2.5578 -2.1370
  424CHL1  H21B 5431   6.424   2.414   6.946  0.9913  2.4267  0.2218
  424CHL1  H21C 5432   6.439   2.304   7.073  0.1322 -2.8892 -2.1010
  424CHL1   C22 5433   6.652   2.555   6.957 -0.1674 -0.0490  0.3301
  424CHL1  H22A 5434   6.567   2.603   6.905  0.7127  1.2908  0.0539
  424CHL1  H22B 5435   6.699   2.632   7.023  1.3368 -2.0644  1.7348
  424CHL1   C23 5436   6.733   2.525   6.830  0.1412 -0.3625  0.5996
  424CHL1  H23A 5437   6.817   2.457   6.857 -1.3703 -2.6481 -0.1680
  424CHL1  H23B 5438   6.660   2.470   6.767  2.1006 -1.6095 -0.6813
  424CHL1   C24 5439   6.780   2.651   6.759 -0.4224 -0.2741  0.3809
  424CHL1  H24A 5440   6.825   2.609   6.666 -1.9789 -1.3988  0.1013
  424CHL1  H24B 5441   6.686   2.708   6.743 -1.5057 -1.5094  2.0984
  424CHL1   C25 5442   6.894   2.734   6.821 -0.4998 -0.1892  0.4085
  424CHL1   H25 5443   6.860   2.768   6.921  0.0449 -0.2731  0.6213
  424CHL1   C26 5444   7.031   2.665   6.833 -0.3832 -0.0358 -0.0353
  424CHL1  H26A 5445   7.070   2.634   6.734  2.3926 -0.0146  0.9786
  424CHL1  H26B 5446   7.102   2.735   6.880 -1.6267  0.3874  1.2866
  424CHL1  H26C 5447   7.026   2.570   6.890 -0.2287  0.1156  0.2331
  424CHL1   C27 5448   6.924   2.853   6.728  0.4339 -0.4547  0.3625
  424CHL1  H27A 5449   7.003   2.919   6.769  1.2272 -0.5041 -1.0427
  424CHL1  H27B 5450   6.964   2.820   6.630  1.3796  0.0426  0.5709
  424CHL1  H27C 5451   6.834   2.916   6.712 -0.3310 -0.9049  2.5963
  425CHL1    C3 5452   5.310   6.416   8.121 -0.1914  0.6642  0.0455
  425CHL1    H3 5453   5.241   6.498   8.089  0.2402  1.4202  1.0172
  425CHL1    O3 5454   5.240   6.385   8.240  0.1750 -0.7490 -0.0919
  425CHL1   H3' 5455   5.307   6.347   8.297 -0.9145  1.0164  2.5559
  425CHL1    C4 5456   5.333   6.294   8.029 -0.0455  0.2447  0.6356
  425CHL1   H4A 5457   5.405   6.225   8.078  0.4223 -0.5834 -1.1666
  425CHL1   H4B 5458   5.229   6.257   8.011 -0.2198  0.9707  0.0783
  425CHL1    C5 5459   5.405   6.334   7.904  0.0557 -0.3495  0.5044
  425CHL1    C6 5460   5.349   6.304   7.786  0.8966  0.5641 -0.1408
  425CHL1    H6 5461   5.250   6.255   7.785  1.2657 -0.2112 -0.6844
  425CHL1    C7 5462   5.400   6.358   7.655  0.1065 -0.3833 -0.8579
  425CHL1   H7A 5463   5.388   6.289   7.569  0.0163 -0.2245 -0.9730
  425CHL1   H7B 5464   5.344   6.449   7.623 -0.7683 -0.3892  0.5779
  425CHL1    C8 5465   5.545   6.407   7.668 -0.1031  0.0365 -0.0584
  425CHL1    H8 5466   5.610   6.319   7.684 -0.5638 -0.0437  1.5385
  425CHL1   C14 5467   5.584   6.486   7.547  0.6170 -0.2363 -0.0094
  425CHL1   H14 5468   5.523   6.578   7.563  2.9768  0.9731  3.0852
  425CHL1   C15 5469   5.542   6.424   7.412  0.3712  0.0788 -0.0793
  425CHL1  H15A 5470   5.567   6.317   7.397 -1.2223 -0.2766 -0.3062
  425CHL1  H15B 5471   5.434   6.441   7.394  0.0978  0.3477  1.6014
  425CHL1   C16 5472   5.638   6.498   7.319  0.1255  0.5310  0.0261
  425CHL1  H16A 5473   5.700   6.436   7.250 -1.7879 -1.5820  0.0980
  425CHL1  H16B 5474   5.582   6.562   7.246  1.3966  0.8912 -0.6641
  425CHL1   C17 5475   5.724   6.597   7.400 -0.3670  0.8241  0.1967
  425CHL1   H17 5476   5.669   6.691   7.421 -0.6721  0.2225  2.2608
  425CHL1   C13 5477   5.728   6.527   7.532  0.4574  0.3104 -0.0941
  425CHL1   C18 5478   5.812   6.398   7.524  0.4244  0.2650  0.2869
  425CHL1  H18A 5479   5.758   6.308   7.488  0.0428  0.0710  1.2922
  425CHL1  H18B 5480   5.895   6.408   7.452 -0.2509 -0.2413 -0.5878
  425CHL1  H18C 5481   5.861   6.386   7.623  1.5261  3.0149  0.1489
  425CHL1   C12 5482   5.752   6.613   7.657  0.3814  0.1403  0.0390
  425CHL1  H12A 5483   5.860   6.636   7.668  0.7757 -2.2999  2.1829
  425CHL1  H12B 5484   5.688   6.703   7.647 -4.0421 -2.8925 -2.0561
  425CHL1   C11 5485   5.711   6.542   7.786  0.2054 -0.4840 -0.3601
  425CHL1  H11A 5486   5.771   6.448   7.792  0.1802 -0.4313  0.7943
  425CHL1  H11B 5487   5.749   6.600   7.872  0.2883 -0.5530 -0.3508
  425CHL1    C9 5488   5.567   6.489   7.792  0.1908 -0.3850  0.1687
  425CHL1    H9 5489   5.510   6.584   7.789  3.2447  1.6520  1.5701
  425CHL1   C10 5490   5.525   6.422   7.920 -0.1305 -0.0458  0.2444
  425CHL1   C19 5491   5.641   6.331   7.966  0.4241  0.0452 -0.9358
  425CHL1  H19A 5492   5.671   6.259   7.887  0.4722  1.1900 -1.9904
  425CHL1  H19B 5493   5.734   6.382   7.999 -0.7251  0.4394  2.0093
  425CHL1  H19C 5494   5.615   6.275   8.058  0.6410 -0.5923 -1.2591
  425CHL1    C1 5495   5.510   6.531   8.027  0.4003  0.3700 -0.1014
  425CHL1   H1A 5496   5.606   6.584   8.045 -0.5764  1.9132  0.7612
  425CHL1   H1B 5497   5.441   6.607   7.986 -3.0857 -3.0339 -1.1144
  425CHL1    C2 5498   5.447   6.476   8.155 -0.1505  0.7203 -0.2178
  425CHL1   H2A 5499   5.417   6.555   8.227 -0.7683 -2.1232  2.9228
  425CHL1   H2B 5500   5.508   6.400   8.209  0.2521  1.1790 -0.0078
  425CHL1   C20 5501   5.847   6.635   7.323 -0.2888 -0.0463 -0.1183
  425CHL1   H20 5502   5.903   6.545   7.290  0.8777  0.9733 -0.9930
  425CHL1   C21 5503   5.947   6.706   7.415 -0.5866  0.2242 -0.0000
  425CHL1  H21A 5504   5.989   6.636   7.491  0.8975  0.0675 -0.9152
  425CHL1  H21B 5505   5.886   6.782   7.468 -0.0972 -1.6210  3.5146
  425CHL1  H21C 5506   6.033   6.756   7.366 -0.2402 -0.2201  0.1447
  425CHL1   C22 5507   5.817   6.706   7.190  0.3415 -0.5967 -0.5634
  425CHL1  H22A 5508   5.750   6.636   7.135 -0.8037  0.9400 -1.2157
  425CHL1  H22B 5509   5.754   6.796   7.209 -2.7947 -2.7829  0.3335
  425CHL1   C23 5510   5.941   6.718   7.101  0.5520  0.6932 -0.1190
  425CHL1  H23A 5511   6.033   6.757   7.148  0.1082  0.4109  1.0311
  425CHL1  H23B 5512   5.962   6.611   7.083  0.6860  0.6474  0.3016
  425CHL1   C24 5513   5.905   6.782   6.966 -0.2634  0.5838  0.0393
  425CHL1  H24A 5514   5.969   6.746   6.883 -1.4744  1.0569 -1.1301
  425CHL1  H24B 5515   5.810   6.744   6.923  0.3904  0.2496 -1.1585
  425CHL1   C25 5516   5.893   6.935   6.961  0.1622  0.6060 -0.4085
  425CHL1   H25 5517   5.814   6.965   7.034  1.1807  1.6101  0.3100
  425CHL1   C26 5518   6.013   7.014   7.014 -0.0080  0.1372  0.7047
  425CHL1  H26A 5519   5.994   7.124   7.022  0.2300  0.3567 -1.3910
  425CHL1  H26B 5520   6.038   6.975   7.115 -0.4108 -0.1155  0.7106
  425CHL1  H26C 5521   6.102   7.002   6.949  0.4010 -3.8341  1.7509
  425CHL1   C27 5522   5.853   6.962   6.815 -0.8115 -0.7214 -0.4097
  425CHL1  H27A 5523   5.942   6.936   6.753  1.2714  0.4954  1.9089
  425CHL1  H27B 5524   5.758   6.914   6.784 -1.9291  1.8305 -1.1219
  425CHL1  H27C 5525   5.821   7.066   6.798 -2.3882 -0.9523  0.9387
  426CHL1    C3 5526   4.193   7.739   7.813  0.1783 -0.0842 -0.3644
  426CHL1    H3 5527   4.303   7.743   7.796  0.0107 -3.2017 -3.1740
  426CHL1    O3 5528   4.172   7.760   7.952  0.2933  0.5718 -0.4432
  426CHL1   H3' 5529   4.106   7.830   7.954 -0.3952  0.0471 -2.3416
  426CHL1    C4 5530   4.128   7.856   7.736 -0.2801  0.1041  0.2974
  426CHL1   H4A 5531   4.024   7.867   7.774 -0.8185  2.1250 -1.5639
  426CHL1   H4B 5532   4.167   7.952   7.775 -1.8365 -0.0773  2.4901
  426CHL1    C5 5533   4.137   7.830   7.588 -0.0888 -0.4962  0.4093
  426CHL1    C6 5534   4.210   7.913   7.512 -0.6460 -0.1484  0.2519
  426CHL1    H6 5535   4.257   8.006   7.549  2.4187 -1.4387 -0.1001
  426CHL1    C7 5536   4.211   7.895   7.363 -0.0778  0.1457  0.2186
  426CHL1   H7A 5537   4.222   7.991   7.308  0.3172  0.6203  1.1084
  426CHL1   H7B 5538   4.302   7.839   7.333 -0.8245 -0.2363 -1.4222
  426CHL1    C8 5539   4.104   7.801   7.305  0.1163 -0.2185  0.4476
  426CHL1    H8 5540   4.012   7.863   7.303  0.3184  0.0673 -0.0156
  426CHL1   C14 5541   4.148   7.749   7.171  0.0722  0.1219  0.2995
  426CHL1   H14 5542   4.247   7.700   7.178  0.2273  0.1501 -1.4207
  426CHL1   C15 5543   4.173   7.851   7.059  1.0163 -0.2180  0.1984
  426CHL1  H15A 5544   4.085   7.918   7.051  1.8347  0.7304 -1.4903
  426CHL1  H15B 5545   4.254   7.927   7.070 -0.2922  1.4890 -1.5212
  426CHL1   C16 5546   4.175   7.770   6.930 -0.2263  0.1800 -0.0777
  426CHL1  H16A 5547   4.123   7.827   6.849  1.8401 -0.2548 -1.8225
  426CHL1  H16B 5548   4.283   7.763   6.903  0.4573  1.2155  2.1873
  426CHL1   C17 5549   4.128   7.630   6.972  0.1468  0.0504 -0.0924
  426CHL1   H17 5550   4.215   7.562   6.981 -0.6373 -0.7806  1.5975
  426CHL1   C13 5551   4.060   7.648   7.104  0.2389  0.2189 -0.0675
  426CHL1   C18 5552   3.916   7.701   7.085  0.2708  0.3222 -0.0131
  426CHL1  H18A 5553   3.845   7.627   7.042  0.7845 -0.1514 -0.0728
  426CHL1  H18B 5554   3.863   7.734   7.177 -0.7734 -1.6922  0.1641
  426CHL1  H18C 5555   3.921   7.786   7.014  2.1173 -0.9268 -1.5133
  426CHL1   C12 5556   4.050   7.521   7.192 -0.3549 -0.0352 -0.4938
  426CHL1  H12A 5557   3.979   7.448   7.146 -1.0256 -0.3081  0.9403
  426CHL1  H12B 5558   4.143   7.465   7.210  0.6326  1.9047  0.8541
  426CHL1   C11 5559   4.006   7.570   7.330  0.0753 -0.4939 -0.1965
  426CHL1  H11A 5560   3.901   7.603   7.317  0.6414  1.6214  0.2415
  426CHL1  H11B 5561   4.011   7.475   7.388  1.3609 -1.5099 -1.8883
  426CHL1    C9 5562   4.096   7.679   7.392  0.5724 -0.8174 -0.3400
  426CHL1    H9 5563   4.201   7.643   7.383  2.5137  4.3134 -1.3863
  426CHL1   C10 5564   4.069   7.706   7.537 -0.2419  0.0126 -0.6355
  426CHL1   C19 5565   3.919   7.729   7.556 -0.1992  0.0537 -0.3569
  426CHL1  H19A 5566   3.887   7.771   7.654  1.6644  1.7827 -0.4260
  426CHL1  H19B 5567   3.882   7.808   7.487 -1.4894 -1.2244 -1.2012
  426CHL1  H19C 5568   3.860   7.639   7.528  1.6428 -0.6218 -2.2615
  426CHL1    C1 5569   4.136   7.591   7.614 -0.2812  0.0260 -0.5811
  426CHL1   H1A 5570   4.088   7.495   7.585  2.6319 -1.6663 -0.1678
  426CHL1   H1B 5571   4.245   7.579   7.597  0.1650 -0.4028  2.1158
  426CHL1    C2 5572   4.133   7.606   7.766  0.5270 -0.1801 -0.5394
  426CHL1   H2A 5573   4.182   7.522   7.820  2.4260  0.5053 -1.1210
  426CHL1   H2B 5574   4.028   7.607   7.803  1.5192 -2.5667  2.8924
  426CHL1   C20 5575   4.044   7.572   6.862  0.1450 -0.4864  0.1861
  426CHL1   H20 5576   3.952   7.634   6.854 -0.1495 -1.0788 -1.5992
  426CHL1   C21 5577   3.994   7.427   6.879 -0.3638 -0.2667  0.5854
  426CHL1  H21A 5578   3.919   7.426   6.960 -1.1376 -1.4044 -0.1204
  426CHL1  H21B 5579   4.077   7.355   6.897  0.5571  0.3218 -1.0582
  426CHL1  H21C 5580   3.939   7.401   6.786 -0.9961  0.7772  0.6441
  426CHL1   C22 5581   4.105   7.586   6.721  0.3323 -0.4947  0.2657
  426CHL1  H22A 5582   4.190   7.658   6.718 -0.7500  0.9265  1.7124
  426CHL1  H22B 5583   4.150   7.489   6.692 -0.9193 -0.8266 -0.6726
  426CHL1   C23 5584   3.999   7.628   6.619  0.3537 -0.2683  0.3348
  426CHL1  H23A 5585   3.901   7.581   6.642 -0.6354  1.0865 -0.8882
  426CHL1  H23B 5586   3.980   7.736   6.637  1.2321  0.3614 -2.1466
  426CHL1   C24 5587   4.036   7.613   6.471 -0.1873 -0.5582  0.2248
  426CHL1  H24A 5588   4.114   7.687   6.443 -1.1266  0.3156 -0.1162
  426CHL1  H24B 5589   4.076   7.513   6.443  1.6283 -0.1063  1.0246
  426CHL1   C25 5590   3.933   7.643   6.362  0.1918 -0.0522  0.0014
  426CHL1   H25 5591   3.987   7.626   6.266  1.0418  0.7264  0.3425
  426CHL1   C26 5592   3.808   7.553   6.358 -0.0882  0.2936  0.8081
  426CHL1  H26A 5593   3.741   7.568   6.445 -1.6928 -0.7652 -0.1880
  426CHL1  H26B 5594   3.741   7.567   6.270  1.6319 -0.9729 -0.8004
  426CHL1  H26C 5595   3.848   7.450   6.370  1.0521  0.5938 -0.1535
  426CHL1   C27 5596   3.904   7.794   6.358  0.1329 -0.0730 -0.3821
  426CHL1  H27A 5597   3.823   7.816   6.285 -0.5421  0.9324  0.6476
  426CHL1  H27B 5598   3.876   7.827   6.460  2.1845 -1.8603  0.8580
  426CHL1  H27C 5599   3.989   7.856   6.321 -1.1229  1.1561 -1.2944
  427CHL1    C3 5600   6.120   6.063   7.985 -0.1560 -0.3326  0.1320
  427CHL1    H3 5601   6.230   6.061   8.000 -0.2843 -1.9127  1.0500
  427CHL1    O3 5602   6.065   6.066   8.115 -0.4085  0.5560  0.0136
  427CHL1   H3' 5603   5.970   6.070   8.103 -0.5501 -2.0496 -0.4442
  427CHL1    C4 5604   6.059   6.188   7.920  0.1660 -0.0267  0.4139
  427CHL1   H4A 5605   5.948   6.194   7.924 -0.0684 -3.0817  0.5712
  427CHL1   H4B 5606   6.090   6.281   7.972 -0.4698  0.7494 -0.5542
  427CHL1    C5 5607   6.100   6.187   7.776 -0.4692  0.0173  0.2273
  427CHL1    C6 5608   6.161   6.294   7.723 -0.8431  0.0509 -0.1424
  427CHL1    H6 5609   6.178   6.381   7.789 -1.3229  0.4199 -0.4974
  427CHL1    C7 5610   6.201   6.307   7.579 -0.5303  0.1555 -0.0469
  427CHL1   H7A 5611   6.163   6.406   7.545  0.5134  1.1481  1.5362
  427CHL1   H7B 5612   6.312   6.303   7.567 -0.7377  0.0837 -2.5365
  427CHL1    C8 5613   6.126   6.200   7.499 -0.4081 -0.0535  0.1186
  427CHL1    H8 5614   6.020   6.232   7.493  0.3165  2.5052 -0.1950
  427CHL1   C14 5615   6.194   6.204   7.365 -0.1694  0.5037  0.2567
  427CHL1   H14 5616   6.301   6.177   7.381 -0.3388  0.3926  1.2391
  427CHL1   C15 5617   6.204   6.338   7.290  0.6141  0.3616  0.0960
  427CHL1  H15A 5618   6.112   6.392   7.321  0.7680  0.8382 -0.2582
  427CHL1  H15B 5619   6.292   6.399   7.319  0.2460  0.3610  1.2776
  427CHL1   C16 5620   6.212   6.297   7.143  0.6374 -0.2335  0.2625
  427CHL1  H16A 5621   6.122   6.330   7.086 -0.0254 -2.4033 -0.0642
  427CHL1  H16B 5622   6.303   6.333   7.091 -0.0227 -1.0216 -1.5461
  427CHL1   C17 5623   6.212   6.143   7.140  0.5273 -0.2253 -0.2819
  427CHL1   H17 5624   6.315   6.105   7.156  1.0428  1.4642  0.6753
  427CHL1   C13 5625   6.139   6.106   7.266  0.4381  0.5268 -0.1106
  427CHL1   C18 5626   5.987   6.121   7.246  0.4561 -0.0377 -0.6807
  427CHL1  H18A 5627   5.955   6.053   7.164 -0.6596  0.2510 -0.4918
  427CHL1  H18B 5628   5.929   6.093   7.336  1.2511 -1.4295 -0.5696
  427CHL1  H18C 5629   5.964   6.223   7.210  1.4332  0.4618  0.0581
  427CHL1   C12 5630   6.174   5.967   7.322 -0.2425  0.2908 -0.2705
  427CHL1  H12A 5631   6.133   5.887   7.257 -1.5949  0.6773  0.0596
  427CHL1  H12B 5632   6.283   5.952   7.334 -0.1542  1.2070  0.1087
  427CHL1   C11 5633   6.109   5.947   7.459 -0.2272 -0.0765 -0.3146
  427CHL1  H11A 5634   6.000   5.924   7.448 -0.3115 -0.6543  1.4715
  427CHL1  H11B 5635   6.141   5.855   7.511 -1.6946  0.3104  1.3740
  427CHL1    C9 5636   6.138   6.062   7.557 -0.4214 -0.1689 -0.1507
  427CHL1    H9 5637   6.248   6.052   7.567 -0.6575 -2.0325  1.2528
  427CHL1   C10 5638   6.073   6.065   7.692 -0.3728  0.2415 -0.1347
  427CHL1   C19 5639   5.921   6.045   7.679 -0.2719 -0.6760  0.0171
  427CHL1  H19A 5640   5.898   5.951   7.624  1.6860  0.0769 -2.2701
  427CHL1  H19B 5641   5.871   6.036   7.777  1.3309 -1.8776  0.7713
  427CHL1  H19C 5642   5.879   6.133   7.625 -0.2012  0.1993  1.3309
  427CHL1    C1 5643   6.120   5.940   7.768 -0.2165  0.1021 -0.4616
  427CHL1   H1A 5644   6.086   5.848   7.715  2.1137 -0.0208 -1.8800
  427CHL1   H1B 5645   6.230   5.938   7.751 -0.2651 -0.6903 -0.7511
  427CHL1    C2 5646   6.077   5.933   7.915  0.6390 -0.4051 -0.2306
  427CHL1   H2A 5647   6.129   5.848   7.965  1.3623  1.4953  2.4234
  427CHL1   H2B 5648   5.967   5.918   7.918  0.9555 -3.4297 -0.7958
  427CHL1   C20 5649   6.173   6.090   7.005 -0.0094 -0.1434 -0.1607
  427CHL1   H20 5650   6.075   6.135   6.979 -0.2558 -0.0486  0.8671
  427CHL1   C21 5651   6.158   5.937   7.002 -0.1757 -0.1192 -0.5267
  427CHL1  H21A 5652   6.156   5.908   6.894  0.1239  0.1802 -0.6125
  427CHL1  H21B 5653   6.073   5.910   7.068  0.5770  1.5043  1.1753
  427CHL1  H21C 5654   6.245   5.880   7.041 -0.5923 -2.1335 -2.3295
  427CHL1   C22 5655   6.267   6.137   6.894  0.1680 -0.6808 -0.2431
  427CHL1  H22A 5656   6.212   6.105   6.803 -1.6033  1.1821  0.0772
  427CHL1  H22B 5657   6.274   6.248   6.893 -2.3187 -0.4632  0.0539
  427CHL1   C23 5658   6.411   6.086   6.885  0.6620  0.4767  0.7702
  427CHL1  H23A 5659   6.452   6.078   6.988  0.0976 -0.7871  0.9200
  427CHL1  H23B 5660   6.421   5.980   6.853  1.3605  0.5841  0.6270
  427CHL1   C24 5661   6.489   6.179   6.792  0.0237  0.2213 -0.0340
  427CHL1  H24A 5662   6.490   6.279   6.839 -0.7651 -0.1706  0.8487
  427CHL1  H24B 5663   6.596   6.149   6.802  0.4503  2.2946  3.0423
  427CHL1   C25 5664   6.443   6.196   6.647 -0.0007  0.1057 -0.0405
  427CHL1   H25 5665   6.334   6.173   6.646  0.2037 -0.9185 -0.4957
  427CHL1   C26 5666   6.468   6.341   6.604 -0.6398  0.1170 -0.3909
  427CHL1  H26A 5667   6.569   6.374   6.638  0.1469 -0.6670 -1.8674
  427CHL1  H26B 5668   6.458   6.344   6.493  1.5631 -1.8371 -0.7263
  427CHL1  H26C 5669   6.392   6.413   6.641 -0.1317  0.0634  0.7865
  427CHL1   C27 5670   6.515   6.097   6.553 -0.1947 -0.0070 -0.0700
  427CHL1  H27A 5671   6.484   6.111   6.447  1.3489  1.4638 -0.3686
  427CHL1  H27B 5672   6.621   6.131   6.556 -0.1363 -0.2455  0.5210
  427CHL1  H27C 5673   6.512   5.988   6.575 -0.2003 -0.3917 -1.8065
  428CHL1    C3 5674   6.494   2.958   8.003 -0.0335 -0.2747  0.1979
  428CHL1    H3 5675   6.400   3.016   8.007  0.9409  1.3208  0.9246
  428CHL1    O3 5676   6.537   2.936   8.137 -0.3829  0.2699  0.4021
  428CHL1   H3' 5677   6.603   2.868   8.120 -0.4650  0.1050  0.7413
  428CHL1    C4 5678   6.458   2.824   7.936  0.1283 -0.1290 -0.1817
  428CHL1   H4A 5679   6.544   2.754   7.947 -0.0265 -0.3985 -0.6846
  428CHL1   H4B 5680   6.367   2.776   7.977 -0.5150  2.3723  1.5627
  428CHL1    C5 5681   6.449   2.831   7.786 -0.2064 -0.1252 -0.1620
  428CHL1    C6 5682   6.342   2.771   7.732 -0.2965 -0.2038  0.1040
  428CHL1    H6 5683   6.268   2.713   7.790 -1.2740 -0.5577 -1.4390
  428CHL1    C7 5684   6.327   2.775   7.583  0.1210 -0.0056  0.0644
  428CHL1   H7A 5685   6.292   2.675   7.548 -1.6446 -0.0792  1.8646
  428CHL1   H7B 5686   6.240   2.840   7.559  0.6814  1.1773  1.1078
  428CHL1    C8 5687   6.442   2.835   7.501 -0.1120  0.2059 -0.1112
  428CHL1    H8 5688   6.526   2.763   7.492  0.1380 -0.0523  3.0072
  428CHL1   C14 5689   6.390   2.886   7.370  0.0347  0.6183 -0.0115
  428CHL1   H14 5690   6.313   2.960   7.398  0.5294  0.5394  1.6690
  428CHL1   C15 5691   6.325   2.778   7.282  0.9603 -0.2197  0.3108
  428CHL1  H15A 5692   6.398   2.696   7.265 -0.2965 -1.2839 -0.1501
  428CHL1  H15B 5693   6.231   2.734   7.322  1.4091 -1.8918 -0.3981
  428CHL1   C16 5694   6.314   2.850   7.147  0.4213  0.1762  0.5599
  428CHL1  H16A 5695   6.337   2.781   7.063 -0.5689  0.6510 -0.1187
  428CHL1  H16B 5696   6.209   2.882   7.131  0.3876  0.9259  2.0867
  428CHL1   C17 5697   6.408   2.972   7.155 -0.4100  0.8236  0.5110
  428CHL1   H17 5698   6.343   3.061   7.168  1.1717  2.4286 -1.8140
  428CHL1   C13 5699   6.489   2.954   7.279  0.2179  0.4348  0.0506
  428CHL1   C18 5700   6.604   2.857   7.246 -0.4952 -0.3023 -0.3149
  428CHL1  H18A 5701   6.584   2.761   7.194  0.5982 -1.4962  1.3421
  428CHL1  H18B 5702   6.686   2.912   7.196  1.7502 -1.9097  1.3836
  428CHL1  H18C 5703   6.654   2.831   7.342 -0.3697  0.4722 -0.1627
  428CHL1   C12 5704   6.537   3.080   7.353 -0.1900  0.4627  0.2725
  428CHL1  H12A 5705   6.605   3.152   7.303 -2.6617  1.1384 -2.3901
  428CHL1  H12B 5706   6.447   3.139   7.380 -0.2927  0.2287  0.4435
  428CHL1   C11 5707   6.597   3.038   7.488  0.2279  0.3363  0.0498
  428CHL1  H11A 5708   6.684   2.972   7.467 -0.0103  0.1164 -0.2622
  428CHL1  H11B 5709   6.634   3.131   7.536 -3.5632  1.0967  1.9374
  428CHL1    C9 5710   6.497   2.956   7.571  0.4149 -0.0398 -0.0965
  428CHL1    H9 5711   6.403   3.012   7.591 -0.3803 -1.2213 -0.4133
  428CHL1   C10 5712   6.545   2.917   7.708 -0.1667  0.1172  0.1516
  428CHL1   C19 5713   6.686   2.856   7.705  0.0499  0.6274  0.0120
  428CHL1  H19A 5714   6.683   2.763   7.645 -1.0063 -0.2590  1.4040
  428CHL1  H19B 5715   6.751   2.930   7.652 -0.6171  0.1459 -1.5333
  428CHL1  H19C 5716   6.717   2.825   7.806  2.1104 -1.9862 -1.3174
  428CHL1    C1 5717   6.561   3.051   7.782 -0.0650  0.2546 -0.1213
  428CHL1   H1A 5718   6.640   3.111   7.731  1.6484 -0.7629  1.2074
  428CHL1   H1B 5719   6.464   3.104   7.786 -0.2768  0.0002 -1.4218
  428CHL1    C2 5720   6.604   3.035   7.928 -0.3799 -0.0254 -0.0580
  428CHL1   H2A 5721   6.618   3.141   7.959  0.7275  0.1499 -1.0790
  428CHL1   H2B 5722   6.701   2.984   7.947  0.0791  0.8773  0.0735
  428CHL1   C20 5723   6.472   2.997   7.021 -0.0768 -1.1925  0.2604
  428CHL1   H20 5724   6.527   2.907   6.988  3.0590 -0.8960  3.8880
  428CHL1   C21 5725   6.576   3.110   7.032 -0.8011 -0.4220 -0.7561
  428CHL1  H21A 5726   6.657   3.098   7.106  1.1272  3.7982 -1.8901
  428CHL1  H21B 5727   6.515   3.201   7.054 -0.4043  0.0987 -1.7312
  428CHL1  H21C 5728   6.630   3.127   6.936  2.6290  1.0079  1.2840
  428CHL1   C22 5729   6.365   3.024   6.914  0.1936  0.5864  0.4088
  428CHL1  H22A 5730   6.321   2.925   6.889 -0.9590  1.4790 -1.2872
  428CHL1  H22B 5731   6.284   3.088   6.955  0.5240  1.1975  0.1149
  428CHL1   C23 5732   6.405   3.081   6.778 -0.6895  0.5691  0.1361
  428CHL1  H23A 5733   6.456   3.179   6.789 -0.1497  0.4130 -0.8702
  428CHL1  H23B 5734   6.477   3.005   6.741 -1.1291  0.1784  0.0889
  428CHL1   C24 5735   6.289   3.097   6.680 -0.5210  0.4685 -0.0801
  428CHL1  H24A 5736   6.219   3.168   6.728  3.3068  4.1421  0.5817
  428CHL1  H24B 5737   6.336   3.163   6.605 -2.3327  0.7718 -1.0142
  428CHL1   C25 5738   6.219   2.986   6.600 -0.1710  0.3194 -0.1803
  428CHL1   H25 5739   6.174   2.918   6.676  1.3873  0.2562  0.7185
  428CHL1   C26 5740   6.124   3.058   6.503 -0.5372  0.4249  0.2551
  428CHL1  H26A 5741   6.048   3.120   6.556 -2.2084 -1.7052  0.4998
  428CHL1  H26B 5742   6.179   3.126   6.434  1.4014 -1.4183 -0.1042
  428CHL1  H26C 5743   6.070   2.993   6.432  1.6571  0.4180 -1.5021
  428CHL1   C27 5744   6.317   2.891   6.529 -0.3656 -0.1090  0.1216
  428CHL1  H27A 5745   6.384   2.835   6.597 -0.4084 -3.2978 -2.1831
  428CHL1  H27B 5746   6.260   2.819   6.465 -0.5091 -0.4455  0.6191
  428CHL1  H27C 5747   6.385   2.943   6.459 -0.2308 -1.0457 -0.4696
  429CHL1    C3 5748   1.593   2.691   4.830  0.4193 -0.2312  0.0787
  429CHL1    H3 5749   1.675   2.622   4.860  2.1781  1.2542 -1.1370
  429CHL1    O3 5750   1.581   2.685   4.689  1.1648  0.0865 -0.0031
  429CHL1   H3' 5751   1.542   2.598   4.678 -2.8703  1.8402 -1.7645
  429CHL1    C4 5752   1.470   2.642   4.909  0.1257  0.1867 -0.1122
  429CHL1   H4A 5753   1.390   2.714   4.886 -1.3259 -0.3493  2.8002
  429CHL1   H4B 5754   1.434   2.548   4.863 -0.6642  1.9224 -3.3142
  429CHL1    C5 5755   1.493   2.644   5.057  0.0762  0.2198 -0.1046
  429CHL1    C6 5756   1.488   2.530   5.128  0.1161  0.3282  0.0713
  429CHL1    H6 5757   1.452   2.444   5.071 -0.7006  0.9981 -0.4542
  429CHL1    C7 5758   1.512   2.525   5.277  0.4299 -0.0751  0.0065
  429CHL1   H7A 5759   1.439   2.460   5.330 -1.5057  2.1141  0.1793
  429CHL1   H7B 5760   1.608   2.470   5.278 -1.4999 -3.7653  0.6183
  429CHL1    C8 5761   1.518   2.661   5.347 -0.0471 -0.2534  0.3979
  429CHL1    H8 5762   1.413   2.696   5.360 -0.0335  0.6523 -1.6021
  429CHL1   C14 5763   1.581   2.637   5.481 -0.0605 -0.0317  0.4448
  429CHL1   H14 5764   1.682   2.598   5.458  0.5321  0.9550  1.2678
  429CHL1   C15 5765   1.534   2.523   5.574 -0.8337  0.2707  0.4298
  429CHL1  H15A 5766   1.424   2.509   5.569 -0.5086 -2.5366 -0.5163
  429CHL1  H15B 5767   1.587   2.429   5.550 -2.2149 -0.5855  0.6498
  429CHL1   C16 5768   1.586   2.570   5.710  0.0371 -0.0362  0.2091
  429CHL1  H16A 5769   1.503   2.601   5.776  0.1263 -0.2639  0.4277
  429CHL1  H16B 5770   1.652   2.495   5.757 -1.5107 -1.0357  0.8751
  429CHL1   C17 5771   1.663   2.702   5.693  0.2632 -0.1800  0.1173
  429CHL1   H17 5772   1.766   2.672   5.665 -0.0803  0.6139 -2.2170
  429CHL1   C13 5773   1.606   2.758   5.566  0.2177  0.0542  0.2402
  429CHL1   C18 5774   1.467   2.813   5.602  0.3506  0.5253  0.0492
  429CHL1  H18A 5775   1.393   2.812   5.520  2.3922 -1.4132 -1.9041
  429CHL1  H18B 5776   1.407   2.764   5.682 -1.1329  0.2230 -1.2098
  429CHL1  H18C 5777   1.476   2.919   5.632  0.2629  0.2686  1.0210
  429CHL1   C12 5778   1.688   2.852   5.476 -0.0555  0.6781  0.6387
  429CHL1  H12A 5779   1.731   2.947   5.514  0.9079  1.0847 -1.3221
  429CHL1  H12B 5780   1.772   2.788   5.442 -1.0288 -0.9192  1.1389
  429CHL1   C11 5781   1.611   2.888   5.348 -0.3400 -0.0375  0.6070
  429CHL1  H11A 5782   1.516   2.940   5.375 -0.9284 -1.0056  0.4716
  429CHL1  H11B 5783   1.665   2.955   5.279 -2.0549 -2.8480 -3.9039
  429CHL1    C9 5784   1.584   2.764   5.261 -0.4842  0.0902  0.4701
  429CHL1    H9 5785   1.688   2.727   5.249 -0.5513  0.5570 -2.2858
  429CHL1   C10 5786   1.538   2.774   5.118  0.3348 -0.0064  0.1906
  429CHL1   C19 5787   1.408   2.856   5.129  0.0031 -0.5211  0.1620
  429CHL1  H19A 5788   1.431   2.964   5.143 -0.1614 -0.4863  0.1618
  429CHL1  H19B 5789   1.348   2.851   5.036 -1.9505 -1.2410  1.4006
  429CHL1  H19C 5790   1.345   2.830   5.216  0.6767  3.3536  2.0289
  429CHL1    C1 5791   1.642   2.842   5.028 -0.5576 -0.0960 -0.9197
  429CHL1   H1A 5792   1.638   2.950   5.051  0.4834  0.2268 -2.1444
  429CHL1   H1B 5793   1.741   2.801   5.057 -0.2372  0.4411 -1.2335
  429CHL1    C2 5794   1.629   2.833   4.875 -0.0626  0.2407 -0.9804
  429CHL1   H2A 5795   1.727   2.858   4.829  0.6469  1.4162  0.9945
  429CHL1   H2B 5796   1.551   2.904   4.841  0.4016  0.7799 -0.9491
[truncated: 5,862,134 more chars]
